# Supplementary material for: The effects of manipulating levels of replication initiation factors on origin firing efficiency in yeast
Source: PLoS Genet. 2019 Oct 4;15(10):e1008430. doi: 10.1371/journal.pgen.1008430 (PMC6795477; doi:10.1371/journal.pgen.1008430)
Supplement: S1 Table — (XLSX) [file pgen.1008430.s013.xlsx]

## Sheet: Sheet1
Gene/Locus	Primer	Sequence
URA3	Confirm OsTIR1 integration at URA3 F	TTTTGATTCCGGTTTCTTTG
URA3	Confirm OsTIR1 integration at URA3 R	CAATACCTCGCCAGAACCAA
URA3	URA3 Southern probe F	TGATTCGGTAATCTCCGAGCA
URA3	URA3 Southern probe R	TTTAGTTTTGCTGGCCGCAT
SLD2	AID degron integration F	TTCAGAAGACTAAAACTGCCAAAGAAAAACCGATTCTCTAATGGACGATGGGGAAGAAGGCGTACGCTGCAGGTCGAC
SLD2	AID degron integration R	ATACGTATGATGTCCATATAAACTATACGTCATGCAGCTGAAGGAATCTAACTGAATACTATCGATGAATTCGAGCTC
SLD2	AID degron confirmation F	ACGGCTAAGCGAAAGGGTAG
SLD2	AID degron confirmation R	ATCCTGCTAAATGCGCCAA
SLD2	SLD2 Southern probe F	GTTAAAATGAAAAACAAATATGGGTCTGG
SLD2	SLD2 Southern probe R	TCCTTCAGCTGCATGACGTAT
SLD2	FRB domain integration F	ATGGACGATGGGGAAGAAGGcggatccccgggttaattaa
SLD2	FRB domain integration R	TATTATTTACGCCATCACGCgaattcgagctcgtttaaac
SLD3	AID degron integration F	CCCCCGGAAAATAGCTCAAAAAGGAGAGTAAGAAGACGTTTATTTGCTCCAGAATCCACACGTACGCTGCAGGTCGAC
SLD3	AID degron integration R	GAAATTGTTGTAGCTTAGTTTTATTTTATTCCCTTTTCGTCCAAGAAAAGCTACAAAGATATCGATGAATTCGAGCTCG
SLD3	AID degron confirmation F	AAGCCCCCGGAAAATAGCTC
SLD3	AID degron confirmation R	TGGCGAATAGTGAGAATCGGT
SLD3	SLD3 Southern probe F	TTTTGGGTTAAGTGGCCGT
SLD3	SLD3 Southern probe R	TGCGAGAAAGGCGTTTTGA
RAD53	RAD53 HA tag confirmation F	AGCAGAAAAGGACGGTAGAG
2xHA epitope tag	HA tag confirmation R	GGATAGCCCGCATAGTCAGG
RAD53	RAD53 Southern probe F	TTACACAACCCACACAGCAA
RAD53	RAD53 Southern probe R	CCATTTGTAATTTCCTTTGCG
CLB5	CLB5 deletion F	TTTCCCTGTATTTAAAGCCGCTGAACACCTTTACTGAACAAGATTGTACTGAGAGTGCAC
CLB5	CLB5 deletion R	GTAAAGAGTATGCGAATTCATGAGCATTACTAGTACTAATCTGTGCGGTATTTCACACCG
CLB5	CLB5 deletion confirmation F	ACTGCCGATAGCTACTGCCAT
TRP1	TRP1 gene replacemenent confirmation R	AAGCTTTCGGGGCTCTCT
CLB2	CLB2 Southern probe F	CCCCCTCTCTCTCTTCATTGA
CLB2	CLB2 Southern probe R	TTTTAAGCATCTGCCCCTCT
CLB5	CLB5 Southern probe F	AACCACGACCATGAGCAGA
CLB5	CLB5 Southern probe R	TGCATTTCGGATGTACACCA
NTS2	NTS2 Southern probe F	TTTAACGGAAACGCAGGTGA
NTS2	NTS2 Southern probe R	CCTCCCAACTACTTTTCCTCA
GAL3	GAL3 Southern probe F	CCTACATGGCCATAGATCCG
GAL3	GAL3 Southern probe R	AAGGTGGATAGTGCAACCGC
CDC45	CDC45 Southern probe F	GGTGACGATGAGGCAACTGA
CDC45	CDC45 Southern probe R	ATCTATGCTGGCAAGCACCA
ChrXV 810'	ChrXV 810' Southern probe F	TGTGTTCTTTTGTGAAGATCA
ChrXV 810'	ChrXV 810' Southern probe R	TCCTAAACGCCTCTCAATAC
ARS1011	ARS1011 Southern probe F	CCGCCGATTGATATTGAGA
ARS1011	ARS1011 Southern probe R	TTGGACAACGCTGTGCTTTT
COX1	COX1 Southern probe F	GGCAGGAACAGCAATGTC
COX1	COX1 Southern probe R	AATAAATAGTGGGCCTTTAGC
