# Supplementary material for: The effects of manipulating levels of replication initiation factors on origin firing efficiency in yeast
Source: PLoS Genet. 2019 Oct 4;15(10):e1008430. doi: 10.1371/journal.pgen.1008430 (PMC6795477; doi:10.1371/journal.pgen.1008430)
Supplement: S2 Table — (XLSX) [file pgen.1008430.s014.xlsx]

## Sheet: Sheet1
Strain name	Background Strain	Ploidy	Genotype	Mating type	rDNA copy number
WT	W303	Haploid	ura3-1 leu2-3,112 his3-11 trp1-1 can1-100 ade2-1 bar1-1	a	~250
AID Parent	W303	Haploid	leu2-3,112 his3-11 trp1-1 can1-100 ade2-1 bar1-1 ura3-1::GAL1-OsTIR1-9myc-URA3	a	~250
SLD2-AID	W303	Haploid	leu2-3,112 his3-11 trp1-1 can1-100 ade2-1 bar1-1 ura3-1::GAL1-OsTIR1-9myc-URA3 SLD2-3xminiAID-KANMX6	a	~250
SLD3-AID	W303	Haploid	leu2-3,112 his3-11 trp1-1 can1-100 ade2-1 bar1-1 ura3-1::GAL1-OsTIR1-9myc-URA3 SLD3-3xminiAID-KANMX6	a	~90
AID Parent RAD53-2xHA	W303	Haploid	leu2-3,112 his3-11 trp1-1 can1-100 ade2-1 bar1-1 ura3-1::GAL1-OsTIR1-9myc-URA3 RAD53-2xHA-TRP1::RAD53	a	~190
SLD2-AID RAD53-2xHA	W303	Haploid	leu2-3,112 his3-11 trp1-1 can1-100 ade2-1 bar1-1 ura3-1:: GAL1-OsTIR1-9myc-URA3 SLD2-3xminiAID-KANMX6 RAD53-2xHA-TRP1::RAD53	a	~115
SLD3-AID RAD53-2xHA	W303	Haploid	leu2-3,112 his3-11 trp1-1 can1-100 ade2-1 bar1-1 ura3-1:: GAL1-OsTIR1-9myc-URA3 SLD3-3xminiAID-KANMX6 RAD53-2xHA-TRP1::RAD53	a	~140
SLD3-AID OsTIR1- Clone #1	W303	Haploid	leu2-3,112 his3-11 trp1-1 can1-100 ade2-1 bar1-1 ura3-1 SLD3-3xminiAID-KANMX6	a	~70
SLD3-AID OsTIR1- Clone #2	W303	Haploid	leu2-3,112 his3-11 trp1-1 can1-100 ade2-1 bar1-1 ura3-1 SLD3-3xminiAID-KANMX6	a	~60
AID Parent clb5Δ	W303	Haploid	leu2-3,112 his3-11 trp1-1 can1-100 ade2-1 bar1-1 ura3-1::GAL1-OsTIR1-9myc-URA3 clb5Δ::TRP1	a	~200
SLD2-AID clb5Δ	W303	Haploid	leu2-3,112 his3-11 trp1-1 can1-100 ade2-1 bar1-1 ura3-1:: GAL1-OsTIR1-9myc-URA3 SLD2-3xminiAID-KANMX6 clb5Δ::TRP1	a	Not determined
Anchor Away Parent	W303	Haploid	ade 2-1 trp1-1 can1-100 leu2-3,112 his3-11,15 ura3 GAL psi+ tor1-1 fpr1::NAT RPL13A-2×FKBP12::TRP1	a	Not determined
SLD2 Anchor Away	W303	Haploid	ade 2-1 trp1-1 can1-100 leu2-3,112 his3-11,15 ura3 GAL psi+ tor1-1 fpr1::NAT RPL13A-2xFKB12::TRP1 SLD2-FRB-KanMx6	a	Not determined
SSDD overexpression	W303	Haploid	ura3-1 his3-11,15 trp1-1 leu2-3, 112 can1-100 trp1-1::SLD2-Pgal1-10-DPB11::TRP1 ura3-1::SLD3-Pgal1-10-DBF4::URA3	a	Not determined
SSDDCS overexpression	W303	Haploid	ura3-1 his3-11,15 trp1-1 leu2-3, 112 can1-100 trp1-1::SLD2-Pgal1-10-DPB11::TRP1 ura3-1::SLD3-Pgal1-10-DBF4::URA3 leu2::SLD7-pgal1-10-CDC45::LEU2	a	Not determined
