# Supplementary material for: The effects of manipulating levels of replication initiation factors on origin firing efficiency in yeast
Source: PLoS Genet. 2019 Oct 4;15(10):e1008430. doi: 10.1371/journal.pgen.1008430 (PMC6795477; doi:10.1371/journal.pgen.1008430)
Supplement: S3 Table — (XLSX) [file pgen.1008430.s015.xlsx]

## Sheet: Sheet1
Chromosome	Start - kb	End - kb
1	0	9
1	801	813
2	0	9
2	801	813
3	0	9
3	303	315
4	0	17
4	1520	1525
5	1	9
5	566	571
6	0	14
6	261	270
7	7	10
7	1076	1084
8	0	12
8	551	562
9	0	22
9	430	439
10	0	20
10	736	745
11	0	9
11	657	666
12	0	13
12	1060	1071
13	0	9
13	915	924
14	0	16
14	765	784
15	0	12
15	1070	1091
16	0	18
16	937	946
