# Supplementary material for: The effects of manipulating levels of replication initiation factors on origin firing efficiency in yeast
Source: PLoS Genet. 2019 Oct 4;15(10):e1008430. doi: 10.1371/journal.pgen.1008430 (PMC6795477; doi:10.1371/journal.pgen.1008430)
Supplement: S4 Table — (XLSX) [file pgen.1008430.s016.xlsx]

## Sheet: Sheet1
Type	Name	Chr	Start - kb	End - kb
ncRNA	XUT_1F-4	chr01	14	22
Ty1 LTR	YALWdelta1	chr01	22	25
Ty1 LTR	YALCdelta2	chr01	139	140
LTR_retrotransposon	YARCTy1-1	chr01	160	166
Ty1 LTR	YARCdelta3	chr01	160	160
Ty3 LTR	YARWsigma1	chr01	182	183
Ty1 LTR	YARWdelta6	chr01	182	183
Ty2 LTR	YARWdelta7	chr01	187	190
Ohnolog	FLO1	chr01	202	202
Ohnolog	FLO1	chr01	204	209
Ty1 LTR	YARCdelta8	chr01	209	210
Pseudogene with paralog	YAR061W	chr01	219	219
Ty2 element, LTR retrotransposon	YBLWTy2-1	chr02	30	36
Ty1 LTR	YBLWdelta6	chr02	36	36
Ty1 LTR	YBLCdelta7	chr02	197	197
Ty1 LTR	YBLWdelta8	chr02	221	221
Ty1 element, LTR retrotransposon	YBLWTy1-1	chr02	221	227
Ty1 LTR	YBRCdelta11	chr02	259	259
Ty1 element, LTR retrotransposon	YBRWTy1-2	chr02	260	265
Ty1 LTR	YBRCdelta14	chr02	266	266
Ohnolog	RPL4A	chr02	300	301
Ty1 LTR	YBRWdelta15	chr02	327	327
Ohnolog	RPS11B	chr02	333	334
Ohnolog	RFS1	chr02	339	339
Ohnolog	RPL19A	chr02	414	415
Ohnolog	TEF2	chr02	477	479
Ty4 LTR	YBRCtau2	chr02	643	644
Ohnolog	PYC2	chr02	659	662
Paralog	HML	chr03	10	13
Ty2 element, LTR retrotransposon	YCLWTy2-1	chr03	85	91
Ty1 LTR	YCRWdelta11	chr03	168	169
Repeat	MATALPHA	Chr03	198	201
Ty5 LTR	YCRWomega3	chr03	292	293
Ohnolog	SSB1	chr04	44	46
Ohnolog	RPL35A	chr04	118	119
Ohnolog	PPH22	chr04	124	125
Ohnolog	LYS20	chr04	133	135
Ohnolog	RGT2	chr04	213	216
Ohnolog	ARF2	chr04	217	217
Ohnolog	RPL35B	chr04	218	218
Ohnolog	LYS21	chr04	227	229
Ohnolog	RPL4A	chr04	300	301
Ohnolog	RPS16B	chr04	307	308
Ohnolog	RPL13A	chr04	308	309
Ohnolog	RPL31A	chr04	322	323
Ty1 LTR	YDLCdelta1	chr04	434	435
Ty4 LTR	YDLWtau1	chr04	437	438
Ohnolog	RPL4B	chr04	472	473
Ty1 LTR	YDRCdelta2	chr04	513	513
Ty1 LTR	YDRCdelta3	chr04	513	514
Ty2 element, LTR retrotransposon	YDRCTy2-1	chr04	514	520
Ty1 LTR	YDRCdelta6a	chr04	520	520
Ty1 LTR	YDRWdelta7	chr04	520	521
Ty1 LTR	YDRCdelta6b	chr04	521	521
?	ENA1	chr04	527	527
?	ENA1	chr04	528	528
?	ENA1	chr04	535	535
?	ENA1	chr04	536	536
Ohnolog	GRX3	chr04	644	645
Ty1 element, LTR retrotransposon	YDRCTy1-1	chr04	646	651
?	NUM1	chr04	758	758
Ty1 LTR	YDRWdelta11	chr04	803	803
Retrotransposon TYA Gag gene	YDR170W-A	chr04	803	805
Ty2 element, LTR retrotransposon	YDRWTy2-2	chr04	872	878
Ty1 element, LTR retrotransposon	YDRCTy1-2	chr04	878	884
Histone	HTB1	chr04	914	915
Ty1 LTR	YDRWdelta12	chr04	945	946
Ty3 LTR	YDRCsigma3	chr04	946	946
Ty2 element, LTR retrotransposon	YDRWTy2-3	chr04	981	987
Ty1 element, LTR retrotransposon	YDRCTy1-3	chr04	987	993
Ty3 LTR	YDRWsigma5	chr04	1023	1023
Ohnolog	SSF2	chr04	1088	1089
Ohnolog		chr04	1152	1154
Ohnolog	HXT7	chr04	1154	1156
Ohnolog	HXT6	chr04	1160	1161
Ohnolog	HXT3	chr04	1163	1165
Ty3 LTR	YDRCsigma6	chr04	1175	1176
Ohnolog	EFT2	chr04	1243	1246
Ohnolog	RPL12B	chr04	1302	1302
Ty1 LTR	YDRWdelta29	chr04	1353	1353
Ty1 LTR	YDRWdelta30	chr04	1353	1353
Ohnolog	RPL27B	chr04	1402	1403
Paralog	DSF1	chr05	19	21
Paralog	HXT13	chr05	21	23
Ohnolog	HYP2	chr05	86	86
Ohnolog	GEA2	chr05	111	116
Ty1 LTR	YELCdelta4	chr05	135	136
Ty1 LTR	YELWdelta5	chr05	137	138
Ohnolog	YPT31	chr05	214	215
Ty1 LTR	YERCdelta8	chr05	249	249
Ohnolog	RGI1	chr05	292	293
Ohnolog	SER3	chr05	323	324
Ty1 LTR	YERWdelta13	chr05	354	355
Ohnolog	RPS8B	chr05	363	364
Ohnolog	RPL23B	chr05	397	398
Ty3 LTR	YERCsigma3	chr05	435	435
Ty1 LTR	YERCdelta15	chr05	435	435
Ty1 LTR	YERWdelta17	chr05	442	443
Ty1 element, LTR retrotransposon	YERCTy1-2	chr05	493	498
Ohnolog	DNF1	chr05	513	517
Ty1 LTR	YFLWdelta2	chr06	138	138
Ty2 element, LTR retrotransposon	YFLWTy2-1	chr06	138	144
Ty4 LTR	YGLWtau1	chr07	111	111
Ty1 LTR	YGLCdelta1	chr07	111	112
Ty1 LTR	YGLWdelta2	chr07	112	112
Ty1 LTR	YGLWdelta3	chr07	115	115
Ohnolog	RMD9	chr07	304	306
Ty1 LTR	YGLWdelta4	chr07	319	319
Ty1 LTR	YGLCdelta5	chr07	319	319
Ty3 LTR	YGLCsigma1	chr07	319	320
Ohnolog	RPL7A	chr07	364	366
?	HSF1	chr07	368	371
Ohnolog	PYC1	chr07	385	389
Ohnolog	SDS23	chr07	396	398
Ohnolog	ERV14	chr07	401	401
Ty3 LTR	YGLWsigma2	chr07	402	402
Ty1 LTR	YGLWdelta7	chr07	402	402
Ty1 LTR	YGLWdelta8	chr07	405	405
Ty1 LTR	YGLWdelta9	chr07	405	405
Ty3 LTR	YGLCsigma3	chr07	405	405
Ohnolog	RPL24A	chr07	437	438
Ty1 element, LTR retrotransposon	YGRWTy1-1	chr07	536	542
Ohnolog	RPL26B	chr07	556	557
Ohnolog	ORM1	chr07	561	561
Ty1 element, LTR retrotransposon	YGRCTy1-2	chr07	562	568
Ty2 element, LTR retrotransposon	YGRCTy2-1	chr07	569	575
Ohnolog	RPL11B	chr07	648	649
Ty3 element, LTR retrotransposon	YGRWTy3-1	chr07	707	713
Ohnolog	ASN2	chr07	740	742
Ohnolog	TPO2	chr07	764	766
Ohnolog	RPL24B	chr07	787	788
Ty1 element, LTR retrotransposon	YGRCTy1-3	chr07	817	823
Ohnolog	TIF4631	chr07	824	827
Ty3 LTR	YGRWsigma7	chr07	845	846
Ty1 LTR	YGRWdelta31	chr07	876	876
Ohnolog	TDH3	chr07	883	884
Ohnolog	RPS0A	chr07	921	922
Ty4 LTR	YGRCtau3	chr07	931	932
Ohnolog	ENO1	chr07	1001	1002
?	IMA1	chr07	1068	1068
Ohnolog	RPL8A	chr08	35	36
Ty3 LTR	YHLCsigma1	chr08	85	86
Ty4 element, LTR retrotransposon	YHLWTy4-1	chr08	86	92
Ty1 LTR	YHLCdelta1	chr08	92	92
Ty1 LTR	YHLWdelta2	chr08	92	92
Ohnolog	RPL14B	chr08	104	105
Ty1 LTR	YHRCdelta3	chr08	116	117
Ohnolog	STP1	chr08	117	118
Ty3 LTR	YHRCsigma2	chr08	146	147
Ty4 LTR	YHRWtau3	chr08	147	147
Ohnolog	RPS27B	chr08	148	149
Seg dup	YHR054C	chr09	214	214
Ohnolog	HXT4	chr08	287	289
Ohnolog	HXT1	chr08	291	293
Ohnolog	HXT5	chr08	295	296
Ty2 LTR	YHRCdelta10	chr08	389	390
Ty1 LTR	YHRCdelta11	chr08	390	390
Ohnolog	ENO2	chr08	451	453
Ohnolog	GND1	chr08	471	472
Ohnolog	RPS4B	chr08	504	506
Ohnolog	FLO5	chr08	527	528
Ty1 LTR	YHRCdelta14	chr08	529	530
Ty1 element, LTR retrotransposon	YHRCTy1-1	chr08	544	550
Ohnolog	RPL40A	chr09	69	70
Ohnolog	RPL16A	chr09	98	99
Ohnolog	SDP1	chr09	150	150
Ty4 LTR	YILCtau1	chr09	196	197
Ty1 LTR	YILCdelta1	chr09	197	197
Ty3 element, LTR retrotransposon	YILWTy3-1	chr09	205	211
Ohnolog	SER33	chr09	221	222
Ohnolog	RPS24B	chr09	231	232
Ty2 LTR	YILWdelta2	chr09	246	247
Ty1 LTR	YILCdelta3	chr09	300	301
Ohnolog	RPL2B	chr09	317	318
Ty3 LTR	YILWsigma3	chr09	324	325
ncRNA	ICR1	chr09	390	392
Ty4 element, LTR retrotransposon	YJLWTy4-1	chr10	198	204
Ty1 element, LTR retrotransposon	YJRWTy1-1	chr10	472	478
Ohnolog	GEA1	chr10	487	491
Ty1 LTR	YJRCdelta16	chr10	537	538
Ty1 LTR	YJRWdelta17	chr10	538	538
Ty1 LTR	YJRWdelta18	chr10	540	541
?	DAN1	chr10	714	714
?	AAD10	chr10	727	730
Ohnolog	RPL17A	chr11	109	110
?	STE3	chr11	114	114
Ohnolog	MYO3	chr11	196	200
Ohnolog	YPK1	chr11	206	208
ncRNA		chr11	230	230
Ty1 LTR	YKLCdelta5	chr11	302	303
Ty1 LTR	YKLCdelta6	chr11	313	314
Ty1 LTR	YKLCdelta6	chr11	314	314
Ty1 LTR	YKLWdelta7	chr11	314	315
Ty1 LTR	YKRCdelta8	chr11	458	458
Ohnolog	TIF1	chr11	555	556
?	TRZ1	chr11	589	589
Ty1 LTR	YLLCdelta1	chr12	92	92
Ohnolog	SSA2	chr12	96	96
Pseudogene with paralog	SDC25	chr12	122	122
?	AAT2	chr12	197	197
Ohnolog	RPL15A	chr12	202	203
Retrotransposon TYA Gag and TYB Pol genes	YLR035C-A	chr12	215	220
Ohnolog	TRX1	chr12	232	233
Ohnolog	RPS0B	chr12	242	243
Ty3 LTR	YLRWsigma2	chr12	374	374
Ohnolog	SAM1	chr12	515	516
Ty1 LTR	YLRCdelta9	chr12	592	593
Ty1 element, LTR retrotransposon	YLRWTy1-2	chr12	593	599
Ty1 LTR	YLRWdelta12	chr12	599	600
?	THI7	chr12	613	613
Ty1 element, LTR retrotransposon	YLRWTy1-3	chr12	651	657
Ty2 LTR	YLRCdelta18	chr12	731	732
?	VRP1	chr12	804	804
Ty2 element, LTR retrotransposon	YLRWTy2-1	chr12	941	947
Ty2 element, LTR retrotransposon	YLRCTy2-2	chr12	976	982
Ohnolog	IMD3	chr12	1002	1003
Ohnolog	RPS1A	chr12	1018	1019
Ohnolog	TUB1	chr13	98	99
Ohnolog	YML082W	chr13	102	104
Ohnolog	CMP2	chr13	160	162
Ty2 LTR	YMLCdelta2	chr13	168	169
Ty1 element, LTR retrotransposon	YMLWTy1-1	chr13	184	190
Ty1 element, LTR retrotransposon	YMLWTy1-2	chr13	196	202
Ohnolog	RPS18B	chr13	223	224
Ohnolog	RPS17A	chr13	226	227
?	PSP2	chr13	237	237
Ohnolog	SOK2	chr13	304	304
Ty1 element, LTR retrotransposon	YMRCTy1-3	chr13	357	363
Ty1 LTR	YMRCdelta13	chr13	463	463
Ty4 LTR	YMRWtau2	chr13	504	504
Ohnolog	RPL13B	chr13	550	551
Ohnolog	RPS16A	chr13	552	553
Ohnolog	HSC82	chr13	632	634
Ohnolog	RPL36A	chr13	651	652
?	RNT1	chr13	748	748
Ohnolog	URA10	chr13	807	808
Ohnolog	BUL1	chr13	816	819
?	YMR317W	chr13	908	909
Ohnolog	RPS19B	chr14	62	63
?	MON2	chr13	74	74
Ty1 element, LTR retrotransposon	YNLCTy1-1	chr14	97	103
Ty3 LTR	YNLCsigma1	chr14	103	103
Ohnolog	SSB2	chr14	252	254
Ohnolog	LEU4	chr14	425	427
Ohnolog	RPS7B	chr14	443	444
Ty1 element, LTR retrotransposon	YNLWTy1-2	chr14	519	525
Ohnolog	MSG5	chr14	530	530
Ohnolog	COX5A	chr14	532	532
Ty4 LTR	YNLWtau2	chr14	562	562
Ty2 LTR	YNLCdelta5	chr14	562	562
Ty2 element, LTR retrotransposon	YNLCTy2-1	chr14	562	568
Ohnolog	YNL034W	chr14	570	572
Seg dup	YNL019C	chr14	598	601
Ty4 LTR	YNRCtau3	chr14	632	632
Ty3 LTR	YNRWsigma4	chr14	726	727
?	YNR063W	chr14	746	746
?	YNR065C	chr14	751	752
?	DSE4	chr14	755	755
Paralog	HXT11	chr15	23	29
Ty1 element, LTR retrotransposon	YOLWTy1-1	chr15	118	124
Ohnolog	LEU9	chr15	523	525
Ohnolog	EFT1	chr15	575	578
Ty1 LTR	YORCdelta18	chr15	703	704
Ty1 LTR	YORWdelta19	chr15	704	704
Ty4 LTR	YORWtau2	chr15	704	704
Ty2 element, LTR retrotransposon	YORCTy2-1	chr15	704	710
Ty4 LTR	YORWtau3	chr15	710	710
Ohnolog	RPS10A	chr15	867	868
Ohnolog	RPL20B	chr15	900	901
Ty3 LTR	YORWsigma4	chr15	969	969
Ty1 LTR	YORWdelta22	chr15	969	969
Ty2 element, LTR retrotransposon	YORWTy2-2	chr15	970	976
Ty1 LTR	YORCdelta25	chr15	980	981
Ty1 LTR	YPLCdelta1	chr16	56	56
Ty3 LTR	YPLWsigma1	chr16	56	56
Ty1 LTR	YPLWdelta2	chr16	56	56
Ty1 element, LTR retrotransposon	YPLWTy1-1	chr16	56	62
Ohnolog	HSP82	chr16	96	99
Ohnolog	RPL7B	chr16	172	175
Ohnolog	RPS6A	chr16	377	378
Ohnolog	RPS9A	chr16	405	406
Ohnolog	RPL21B	chr16	407	408
Ty4 element, LTR retrotransposon	YPLCTy4-1	chr16	436	443
Paralog	PMA2	chr17	484	484
Ty1 LTR	YPRWdelta12	chr16	560	561
tRNA	tF(GAA)P2	chr16	622	622
Ohnolog	TEF1	chr16	701	702
Ty3 LTR	YPRWsigma2	chr16	769	769
Ohnolog	CLB5		775	775
Ty1 LTR	YPRCdelta15	chr16	777	777
Ty1 LTR	YPRWdelta16	chr16	778	778
Ty1 LTR	YPRWdelta17	chr16	805	805
Ty1 element, LTR retrotransposon	YPRCTy1-2	chr16	805	811
Ohnolog	ASN1	chr16	823	824
Ohnolog	TPO3	chr16	838	840
Ty1 LTR	YPRCdelta22	chr16	850	851
Ty1 element, LTR retrotransposon	YPRCTy1-4	chr16	851	857
Ty3 LTR	YPRWsigma3	chr16	857	858
Ty3 LTR	YPRWsigma4	chr16	880	881
