# Supplementary material for: The effects of manipulating levels of replication initiation factors on origin firing efficiency in yeast
Source: PLoS Genet. 2019 Oct 4;15(10):e1008430. doi: 10.1371/journal.pgen.1008430 (PMC6795477; doi:10.1371/journal.pgen.1008430)
Supplement: S5 Table — (XLSX) [file pgen.1008430.s017.xlsx]

## Sheet: List of significant peaks
Peak_name	Chr	Coord_kb	Forkhead-regulated	CEN_proximal
I.148	1	147.75		CEN		"Fkh" = origin regulated by Fkh1/2
I.159	1	159				"CEN" = Centromere-proximal origin
I.176	1	175.5	Fkh
II.63	2	63	Fkh
II.199	2	199	Fkh
II.238	2	237.75		CEN
II.255	2	254.75		CEN
II.408	2	408
II.487	2	486.75	Fkh
II.622	2	622.5	Fkh
III.40	3	39.5	Fkh
III.75	3	74.75	Fkh
III.109	3	109		CEN
III.131	3	131.25		CEN
III.166	3	166.25	Fkh
III.224	3	224.5	Fkh
IV.329	4	329	Fkh
IV.408	4	408.5	Fkh	CEN
IV.435	4	435.25		CEN
IV.463	4	462.75
IV.505	4	505.25
IV.556	4	555.5	Fkh
IV.914	4	913.5	Fkh
IV.1017	4	1017
IV.1159	4	1159.25	Fkh
IV.1166	4	1166.5	Fkh
V.60	5	59.75	Fkh
V.94	5	94	Fkh
V.146	5	145.75		CEN
V.174	5	173.5	Fkh	CEN
V.287	5	287.25
V.353	5	353.25	Fkh
V.439	5	438.75
VI.119	6	118.75
VI.136	6	135.75	Fkh	CEN
VI.168	6	167.5		CEN
VI.200	6	199.5	Fkh
VII.163	7	163	Fkh
VII.204	7	204	Fkh
VII.286	7	285.75	Fkh
VII.421	7	421.25	Fkh
VII.485	7	485		CEN
VII.509	7	509		CEN
VII.576	7	575.5
VII.660	7	659.5	Fkh
VII.715	7	715.25	Fkh
VII.778	7	777.75	Fkh
VII.835	7	834.75	Fkh
VII.888	7	888.25	Fkh
VIII.64	8	64	Fkh
VIII.116	8	116.5		CEN
VIII.134	8	134.5	Fkh
VIII.297	8	297	Fkh
VIII.448	8	447.5	Fkh
IX.106	9	105.5	Fkh
IX.214	9	214.5	Fkh
IX.248	9	247.5	Fkh
IX.342	9	341.75	Fkh	CEN
IX.357	9	357.25	Fkh	CEN
IX.412	9	411.75	Fkh
X.205	10	205.25	Fkh
X.375	10	374.75	Fkh
X.418	10	418.25	Fkh	CEN
X.442	10	442.25	Fkh	CEN
X.540	10	540	Fkh
X.612	10	612.5	Fkh
X.684	10	683.75	Fkh
XI.56	11	55.75	Fkh
XI.152	11	152.5
XI.303	11	303
XI.330	11	330	Fkh
XI.448	11	448		CEN
XI.456	11	456.5
XI.516	11	516.5
XII.91	12	91	Fkh
XII.140	12	139.5	Fkh	CEN
XII.156	12	156.25	Fkh	CEN
XII.231	12	231.25	Fkh
XII.373	12	373	Fkh
XII.414	12	413.75	Fkh
XII.513	12	513	Fkh
XII.602	12	602.5	Fkh
XII.660	12	659.75	Fkh
XII.745	12	745
XIII.32	13	31.75	Fkh
XIII.137	13	137.25	Fkh
XIII.183	13	183.25	Fkh
XIII.263	13	263.25		CEN
XIII.286	13	286.5	Fkh	CEN
XIII.371	13	371	Fkh
XIII.536	13	535.75	Fkh
XIII.649	13	649	Fkh
XIII.815	13	815.25	Fkh
XIII.898	13	898.5	Fkh
XIV.322	14	322.25	Fkh
XIV.560	14	560.5
XIV.610	14	609.5		CEN
XIV.636	14	635.75	Fkh	CEN
XV.114	15	114.25	Fkh
XV.167	15	167.25	Fkh
XV.278	15	277.5	Fkh
XV.338	15	337.5	Fkh	CEN
XV.436	15	436.5	Fkh
XV.490	15	489.5	Fkh
XV.907	15	907.25
XV.1054	15	1053.75	Fkh
XVI.73	16	72.75
XVI.290	16	289.5	Fkh
XVI.384	16	384.5	Fkh
XVI.418	16	418.25	Fkh
XVI.512	16	512	Fkh
XVI.554	16	553.75	Fkh	CEN
XVI.564	16	564	Fkh	CEN
XVI.634	16	633.75	Fkh
XVI.777	16	777.25	Fkh
XVI.820	16	819.75
XVI.843	16	842.75
