# Supplementary material for: The effects of manipulating levels of replication initiation factors on origin firing efficiency in yeast
Source: PLoS Genet. 2019 Oct 4;15(10):e1008430. doi: 10.1371/journal.pgen.1008430 (PMC6795477; doi:10.1371/journal.pgen.1008430)
Supplement: S6 Table — (XLSX) [file pgen.1008430.s018.xlsx]

## Sheet: Sheet1
Reagent type (species) or resource	Designation	Source or reference	Identifiers	Additional information
gene (Saccharomyces cervevisiae)	SLD2	NA	YKL108W
gene (Saccharomyces cervevisiae)	SLD3	NA	YGL113W
gene (Saccharomyces cervevisiae)	DBF4	NA	YDR052C
gene (Saccharomyces cervevisiae)	DBP11	NA	YJL090C
gene (Saccharomyces cervevisiae)	CDC45	NA	YLR103C
gene (Saccharomyces cervevisiae)	SLD7	NA	YOR060C
strain, strain background (Saccharomyces cervevisiae)	W303	www.yeastgenome.org		MATa ura3-1 leu2-3,112 his3-11 trp1-1 can1-100 ade2-1 bar1-1
genetic reagent (Saccharomyces cervevisiae)	All strains used in this study			See S2 Table
antibody	Mouse monoclonal anti-HA	BioLegend/Covance	#MMS-101R	(1:2500 dilution)
antibody	Mouse monoclonal anti-PGK1	Abcam	#197960	(1:10,000 dilution)
recombinant DNA reagent	pNHK36	Takashi Kubota, Anne Donaldson
recombinant DNA reagent	pMK151	Takashi Kubota, Anne Donaldson
recombinant DNA reagent	Rad53-3xHA plasmid	Toni Bedalov
recombinant DNA reagent	pFA6A-FRB-KanMX6	Steve Henikoff
sequence-based reagent	Oligonucleotides used in this study			See S1 Table
chemical compound, drug	3-indole acetic acid (auxin)	Sigma-Aldrich	I3750-5G-A
chemical compound, drug	rapamycin	Millipore-Sigma	553210-1MG
