# Supplementary material for: The effects of manipulating levels of replication initiation factors on origin firing efficiency in yeast
Source: PLoS Genet. 2019 Oct 4;15(10):e1008430. doi: 10.1371/journal.pgen.1008430 (PMC6795477; doi:10.1371/journal.pgen.1008430)
Supplement: S1 Data — (XLSX) [file pgen.1008430.s019.xlsx]

## Sheet: Contents
Contents:
SLD2-AID no auxin 1kb bin WGS smoothed data
SLD2-AID plus auxin 1kb bin WGS smoothed data

## Sheet: Sld2 -auxin WGS
Coordinates (kb)	Coordinates (bp)	Chr1_ssDNA_loess	Chr2_ssDNA_loess	Chr3_ssDNA_loess	Chr4_ssDNA_loess	Chr5_ssDNA_loess	Chr6_ssDNA_loess	Chr7_ssDNA_loess	Chr8_ssDNA_loess	Chr9_ssDNA_loess	Chr10_ssDNA_loess	Chr11_ssDNA_loess	Chr12_ssDNA_loess	Chr13_ssDNA_loess	Chr14_ssDNA_loess	Chr15_ssDNA_loess	Chr16_ssDNA_loess
0.5	500
1	1000
1.5	1500
2	2000
2.5	2500
3	3000
3.5	3500
4	4000
4.5	4500
5	5000
5.5	5500
6	6000
6.5	6500
7	7000
7.5	7500
8	8000
8.5	8500
9	9000
9.5	9500
10	10000	0.942977	0.931938			0.898777						0.885095		0.898186
10.5	10500	0.943773	0.931758			0.89992						0.888432		0.902163
11	11000	0.944522	0.931609			0.901076		0.862693				0.891729		0.90606
11.5	11500	0.945226	0.931489			0.902246		0.864627				0.894984		0.909878
12	12000	0.945886	0.931398			0.903429		0.866529				0.898198		0.913618
12.5	12500	0.946501	0.931335			0.904626		0.868398				0.901371		0.917279
13	13000	0.947072	0.931301			0.905835		0.870235	0.888292			0.904502		0.920862		0.899387
13.5	13500	0.947601	0.931294			0.907056		0.872042	0.890167			0.907591		0.924367		0.902605
14	14000	0.948087	0.931314	0.929427		0.90829		0.873817	0.892025			0.910637	0.89761	0.927795		0.905755
14.5	14500	0.948532	0.93136	0.931372		0.909537		0.875563	0.893865			0.913641	0.897591	0.931145		0.908835
15	15000	0.948935	0.931432	0.933329		0.910795	0.905537	0.87728	0.895686			0.916603	0.897596	0.934419		0.911844
15.5	15500	0.949299	0.93153	0.935299		0.912065	0.90564	0.878967	0.897487			0.919523	0.897626	0.937616		0.914782
16	16000	0.949623	0.931655	0.937283		0.913347	0.905749	0.880627	0.899266			0.922402	0.897681	0.940737		0.917647
16.5	16500	0.949907	0.931806	0.939283		0.914641	0.905864	0.882258	0.901022			0.92524	0.89776	0.943778		0.920439
17	17000	0.950154	0.931985	0.941298		0.915946	0.905986	0.883863	0.902755			0.928038	0.897863	0.946738	0.841471	0.923157
17.5	17500	0.950362	0.932193	0.943331		0.917261	0.906115	0.885441	0.904463			0.930795	0.89799	0.949615	0.841671	0.9258
18	18000	0.950533	0.93243	0.945382	0.866638	0.918588	0.906251	0.886992	0.906146			0.933512	0.898141	0.95241	0.841921	0.928367
18.5	18500	0.950668	0.932697	0.947453	0.868502	0.919927	0.906396	0.888517	0.907801			0.93619	0.898316	0.955123	0.842226	0.930857
19	19000	0.950768	0.932995	0.949544	0.870352	0.921278	0.906549	0.890011	0.909428			0.938829	0.898515	0.957755	0.842591	0.933268	0.897614
19.5	19500	0.950831	0.933325	0.951657	0.872186	0.922642	0.906712	0.891474	0.911026			0.941427	0.898738	0.960305	0.843017	0.935601	0.899213
20	20000	0.950861	0.933688	0.953792	0.874005	0.92402	0.906884	0.892904	0.912594			0.943981	0.898985	0.962773	0.843511	0.937855	0.90082
20.5	20500	0.950856	0.934084	0.955951	0.875809	0.925412	0.907066	0.894302	0.914126			0.946492	0.899255	0.96516	0.844074	0.940026	0.902436
21	21000	0.950819	0.934514	0.958134	0.877597	0.926818	0.907259	0.895665	0.915623		0.891582	0.948962	0.899548	0.967466	0.844712	0.942115	0.90406
21.5	21500	0.950748	0.934972	0.960344	0.87937	0.928238	0.907462	0.896993	0.917086		0.891857	0.951392	0.899863	0.969691	0.845427	0.944122	0.905695
22	22000	0.950646	0.93545	0.96258	0.881128	0.929674	0.907678	0.898284	0.91852		0.892154	0.953781	0.900199	0.971835	0.846224	0.946051	0.90734
22.5	22500	0.950512	0.935952	0.964855	0.88287	0.931124	0.907901	0.899538	0.919927		0.892472	0.956131	0.900556	0.973898	0.84709	0.947902	0.908996
23	23000	0.950348	0.936479	0.967177	0.884596	0.93259	0.90813	0.900754	0.921312	0.93756	0.89281	0.958443	0.900935	0.97588	0.848006	0.949678	0.910664
23.5	23500	0.950153	0.937035	0.969541	0.886306	0.934072	0.908364	0.90193	0.922677	0.936521	0.893165	0.960718	0.901337	0.977788	0.848971	0.951379	0.912345
24	24000	0.949929	0.93762	0.971941	0.887997	0.935571	0.908601	0.903065	0.924026	0.93553	0.893536	0.962956	0.901762	0.979627	0.849982	0.953008	0.914038
24.5	24500	0.949677	0.938238	0.974373	0.889671	0.937085	0.908843	0.90416	0.925363	0.934584	0.893921	0.965155	0.902211	0.981393	0.851038	0.954566	0.915746
25	25000	0.949396	0.938891	0.976832	0.891327	0.938617	0.909088	0.905211	0.92669	0.933684	0.894319	0.96731	0.902686	0.983086	0.852136	0.956056	0.917468
25.5	25500	0.949088	0.939581	0.979311	0.892967	0.940166	0.909336	0.906219	0.928012	0.932826	0.894727	0.969423	0.903187	0.984703	0.853274	0.957477	0.919203
26	26000	0.948753	0.94031	0.981806	0.894591	0.941732	0.909587	0.907183	0.929331	0.932011	0.895145	0.971495	0.903714	0.986242	0.85445	0.958834	0.920949
26.5	26500	0.948392	0.941082	0.984312	0.8962	0.943317	0.909841	0.908095	0.930652	0.931237	0.895576	0.973527	0.904269	0.987702	0.855661	0.960126	0.922705
27	27000	0.948005	0.941897	0.986823	0.897794	0.944919	0.910097	0.90895	0.931977	0.930503	0.896024	0.975518	0.904852	0.98908	0.856906	0.961355	0.92447
27.5	27500	0.947593	0.94274	0.989334	0.899374	0.946541	0.910355	0.909748	0.93331	0.929807	0.896492	0.97747	0.905464	0.990374	0.858182	0.962525	0.926242
28	28000	0.947157	0.943596	0.99184	0.900941	0.948181	0.910615	0.91049	0.934654	0.929149	0.896982	0.979385	0.906105	0.991583	0.859486	0.963635	0.928021
28.5	28500	0.946677	0.944467	0.994336	0.902487	0.94984	0.910875	0.911175	0.935929	0.928526	0.897495	0.981261	0.906767	0.992704	0.860856	0.964688	0.929806
29	29000	0.946134	0.945354	0.996817	0.904009	0.95152	0.911137	0.911804	0.937066	0.927938	0.898033	0.983101	0.907439	0.993735	0.862322	0.965685	0.931595
29.5	29500	0.945533	0.946258	0.999277	0.905508	0.953219	0.911428	0.912377	0.938083	0.927389	0.8986	0.984855	0.908124	0.994674	0.86387	0.966628	0.933387
30	30000	0.944877	0.947181	1.00171	0.906986	0.954938	0.911773	0.912895	0.939	0.926883	0.899195	0.986487	0.908824	0.99552	0.865489	0.967519	0.935182
30.5	30500	0.944169	0.948126	1.00411	0.908446	0.9567	0.912165	0.913358	0.939837	0.926423	0.899822	0.988018	0.909542	0.996239	0.867166	0.96836	0.936978
31	31000	0.943414	0.949093	1.00648	0.90989	0.958524	0.912595	0.913765	0.940611	0.926011	0.900482	0.989469	0.910279	0.996807	0.86889	0.969152	0.938775
31.5	31500	0.942615	0.950085	1.00891	0.911319	0.960403	0.913057	0.914117	0.941343	0.925647	0.90116	0.990861	0.911038	0.997239	0.870647	0.969896	0.940571
32	32000	0.941777	0.951102	1.01148	0.912736	0.962331	0.913542	0.914415	0.942052	0.925335	0.90184	0.992215	0.911821	0.997549	0.872425	0.970595	0.942365
32.5	32500	0.940901	0.952148	1.01418	0.914143	0.964305	0.914044	0.914659	0.942757	0.925075	0.90253	0.993551	0.91263	0.997751	0.874212	0.971251	0.944172
33	33000	0.939994	0.953222	1.01698	0.915543	0.966317	0.914554	0.914848	0.943477	0.92487	0.903233	0.994892	0.913468	0.997859	0.875997	0.971864	0.946003
33.5	33500	0.938944	0.954328	1.01985	0.916937	0.968362	0.915066	0.914984	0.944232	0.924721	0.903956	0.996257	0.914336	0.997886	0.877765	0.972436	0.947854
34	34000	0.937678	0.955466	1.02279	0.918327	0.970436	0.91557	0.915066	0.94504	0.92463	0.904703	0.997668	0.915237	0.997848	0.879506	0.97297	0.949723
34.5	34500	0.936247	0.956638	1.02576	0.919706	0.972531	0.916061	0.914966	0.945921	0.924598	0.905481	0.998963	0.916174	0.997757	0.881404	0.973467	0.951604
35	35000	0.934703	0.957847	1.02875	0.921064	0.974642	0.91653	0.914589	0.946894	0.924627	0.906294	1.00001	0.917147	0.997628	0.883604	0.973928	0.953495
35.5	35500	0.933099	0.959093	1.03173	0.922403	0.976765	0.91697	0.913984	0.947979	0.924713	0.907148	1.00087	0.91816	0.997475	0.886035	0.974267	0.955391
36	36000	0.931488	0.960378	1.03467	0.923726	0.978893	0.917373	0.913203	0.949194	0.924847	0.908048	1.00161	0.919214	0.997312	0.888625	0.974412	0.957288
36.5	36500	0.929921	0.961705	1.03757	0.925034	0.98102	0.917731	0.912295	0.950558	0.925031	0.908999	1.00228	0.920373	0.997044	0.891303	0.974384	0.959184
37	37000	0.928453	0.963074	1.04039	0.92633	0.983142	0.918038	0.91131	0.952092	0.925265	0.910007	1.00295	0.92168	0.996583	0.893996	0.974205	0.961074
37.5	37500	0.927134	0.964487	1.04312	0.927615	0.985252	0.918248	0.910298	0.953838	0.925549	0.911024	1.00368	0.923113	0.995952	0.896635	0.973897	0.962953
38	38000	0.926018	0.965946	1.04573	0.928892	0.987345	0.918336	0.90931	0.955804	0.925883	0.912006	1.00453	0.924647	0.995176	0.899147	0.973484	0.96482
38.5	38500	0.925189	0.967453	1.0482	0.930162	0.989487	0.918322	0.908395	0.957957	0.926268	0.912973	1.00556	0.92626	0.994278	0.90146	0.972986	0.966668
39	39000	0.924662	0.96901	1.05051	0.931428	0.991739	0.918225	0.907605	0.960261	0.926704	0.913939	1.00684	0.927927	0.993283	0.903503	0.972426	0.968496
39.5	39500	0.924385	0.970617	1.05264	0.932694	0.994084	0.918067	0.906988	0.962684	0.927192	0.914923	1.00828	0.929627	0.992215	0.905381	0.971827	0.970385
40	40000	0.924309	0.972277	1.05456	0.933962	0.996506	0.917867	0.906595	0.96519	0.92773	0.91594	1.00976	0.931334	0.991098	0.907241	0.97121	0.972402
40.5	40500	0.924382	0.974096	1.05629	0.93523	0.998988	0.917646	0.906476	0.967746	0.928321	0.917008	1.01127	0.933025	0.989955	0.90908	0.970597	0.974519
41	41000	0.924553	0.97615	1.05787	0.936497	1.00151	0.917423	0.906681	0.970317	0.928964	0.918143	1.0128	0.934678	0.988812	0.910894	0.970011	0.976707
41.5	41500	0.924771	0.978395	1.05931	0.937758	1.00407	0.91722	0.907109	0.97287	0.929653	0.919362	1.01434	0.936268	0.987691	0.912679	0.969474	0.97894
42	42000	0.924986	0.980789	1.06061	0.939014	1.00663	0.917055	0.907619	0.975371	0.93038	0.920683	1.01589	0.937773	0.986617	0.91443	0.969008	0.981188
42.5	42500	0.925146	0.983287	1.06179	0.94026	1.0092	0.916949	0.908206	0.977785	0.931148	0.922118	1.01743	0.939168	0.985614	0.916143	0.968635	0.983423
43	43000	0.925202	0.985847	1.06286	0.941496	1.01174	0.916923	0.908863	0.980078	0.931956	0.923659	1.01897	0.94043	0.984706	0.917815	0.968378	0.985619
43.5	43500	0.925158	0.988423	1.06382	0.942718	1.01424	0.916996	0.909584	0.982217	0.932806	0.925291	1.02048	0.941616	0.983764	0.919441	0.968131	0.987746
44	44000	0.925071	0.990974	1.06468	0.943925	1.01669	0.917189	0.910363	0.984166	0.933698	0.926999	1.02197	0.942795	0.982662	0.921016	0.967789	0.989777
44.5	44500	0.924963	0.993455	1.06545	0.945114	1.01907	0.917428	0.911194	0.986045	0.934632	0.928767	1.0236	0.943964	0.981426	0.922537	0.967369	0.991684
45	45000	0.924854	0.995823	1.06615	0.946283	1.02136	0.917634	0.91207	0.987988	0.93561	0.930579	1.02547	0.94512	0.980083	0.924	0.966888	0.993438
45.5	45500	0.924768	0.998034	1.06678	0.94743	1.02356	0.917816	0.912985	0.989985	0.936632	0.932421	1.02752	0.94626	0.978659	0.92543	0.966364	0.995093
46	46000	0.924724	1.00004	1.06734	0.948552	1.02563	0.917985	0.913933	0.992026	0.9377	0.934276	1.02967	0.947379	0.97718	0.926848	0.965814	0.996719
46.5	46500	0.924746	1.00214	1.06786	0.949648	1.02759	0.918153	0.914908	0.994102	0.938812	0.936129	1.03188	0.948476	0.975674	0.928248	0.965256	0.998313
47	47000	0.924856	1.00458	1.06833	0.950715	1.02946	0.918328	0.915903	0.996203	0.939972	0.937965	1.03405	0.949545	0.974166	0.929621	0.964707	0.999875
47.5	47500	0.925074	1.00731	1.06877	0.951751	1.03125	0.918523	0.916912	0.998318	0.941441	0.939769	1.03612	0.950585	0.972683	0.93096	0.964185	1.0014
48	48000	0.925422	1.01025	1.06919	0.952754	1.03297	0.918748	0.91793	1.00044	0.943415	0.941524	1.03803	0.951592	0.971253	0.932257	0.963707	1.00289
48.5	48500	0.925918	1.01333	1.06945	0.953857	1.03462	0.919012	0.918949	1.00256	0.945792	0.943389	1.0397	0.952562	0.9699	0.933504	0.963292	1.00435
49	49000	0.926549	1.01649	1.06941	0.955154	1.03621	0.919327	0.919964	1.00466	0.948469	0.945491	1.04107	0.953493	0.968653	0.934694	0.962956	1.00576
49.5	49500	0.92729	1.01966	1.06912	0.956585	1.03776	0.919704	0.921101	1.00673	0.951343	0.94777	1.04237	0.95438	0.967537	0.935819	0.962716	1.00714
50	50000	0.928119	1.02277	1.06862	0.958091	1.03928	0.920152	0.92247	1.00878	0.954312	0.950168	1.04384	0.95522	0.966579	0.936871	0.962591	1.00847
50.5	50500	0.929012	1.02574	1.06795	0.959612	1.04076	0.920682	0.924042	1.01078	0.957273	0.952626	1.04544	0.956011	0.965635	0.937842	0.962598	1.00975
51	51000	0.929946	1.02852	1.06713	0.961088	1.04222	0.921306	0.925787	1.01272	0.960122	0.955083	1.0471	0.956749	0.964563	0.938734	0.962755	1.01099
51.5	51500	0.930897	1.03102	1.06621	0.96246	1.04367	0.922033	0.927674	1.01461	0.962759	0.95748	1.04877	0.957355	0.963393	0.939557	0.963008	1.01219
52	52000	0.931842	1.0332	1.06523	0.963667	1.04512	0.922874	0.929673	1.01641	0.965079	0.959758	1.0504	0.957775	0.962151	0.940322	0.963297	1.01333
52.5	52500	0.932757	1.03516	1.06422	0.964649	1.04658	0.923849	0.931755	1.01824	0.966981	0.961858	1.05192	0.958047	0.960868	0.941038	0.963625	1.01441
53	53000	0.93362	1.0371	1.06321	0.965348	1.04805	0.92496	0.93389	1.02017	0.968361	0.963719	1.05328	0.958204	0.95957	0.941716	0.963993	1.01543
53.5	53500	0.934515	1.03901	1.06226	0.965821	1.04954	0.926193	0.936047	1.02217	0.969285	0.965491	1.05443	0.958282	0.958287	0.942365	0.964405	1.01638
54	54000	0.935531	1.04087	1.06138	0.96618	1.05107	0.92753	0.938196	1.02422	0.969921	0.967344	1.05532	0.958316	0.957048	0.942996	0.964863	1.01727
54.5	54500	0.93665	1.04269	1.06063	0.966442	1.05264	0.928958	0.940307	1.02629	0.970322	0.969259	1.05594	0.958341	0.95588	0.943618	0.965371	1.0181
55	55000	0.937853	1.04445	1.06004	0.966626	1.05426	0.930461	0.942351	1.02835	0.970539	0.971213	1.05637	0.958393	0.954813	0.944241	0.965932	1.01888
55.5	55500	0.939124	1.04616	1.05964	0.966751	1.05598	0.932023	0.944297	1.03038	0.970626	0.973186	1.05665	0.958507	0.953874	0.944875	0.966548	1.0196
56	56000	0.940442	1.04779	1.05948	0.966834	1.05782	0.933628	0.946115	1.03235	0.970634	0.975155	1.05682	0.958718	0.953092	0.945531	0.967221	1.02028
56.5	56500	0.941791	1.04935	1.05958	0.966895	1.05976	0.935261	0.947775	1.03424	0.970616	0.9771	1.0569	0.959061	0.952496	0.946108	0.967956	1.02091
57	57000	0.943151	1.05084	1.05999	0.966952	1.06178	0.936907	0.949248	1.03601	0.970624	0.979	1.05695	0.959571	0.952114	0.946524	0.968755	1.0215
57.5	57500	0.944505	1.05224	1.06065	0.967023	1.06386	0.938551	0.950632	1.03764	0.970711	0.980832	1.057	0.960285	0.951858	0.946816	0.96962	1.02205
58	58000	0.945835	1.05354	1.06146	0.967126	1.06597	0.940176	0.95204	1.03911	0.970928	0.982576	1.05707	0.961237	0.951627	0.947022	0.970554	1.02257
58.5	58500	0.947401	1.05474	1.06239	0.967281	1.06808	0.941767	0.953457	1.04038	0.971329	0.984286	1.05722	0.962324	0.95143	0.947177	0.971561	1.02305
59	59000	0.9494	1.05583	1.06345	0.967505	1.07019	0.943309	0.95487	1.04143	0.971965	0.986024	1.05748	0.963424	0.951279	0.94732	0.972643	1.02351
59.5	59500	0.951716	1.05681	1.06461	0.967697	1.07225	0.944887	0.956265	1.04228	0.97261	0.987777	1.0576	0.964538	0.951182	0.947487	0.973872	1.02394
60	60000	0.954234	1.05769	1.06586	0.967762	1.07425	0.946584	0.957629	1.04296	0.973032	0.989533	1.05737	0.965669	0.951149	0.947716	0.975301	1.02436
60.5	60500	0.956837	1.05849	1.06718	0.967725	1.07617	0.948379	0.958947	1.04349	0.973278	0.991278	1.05686	0.96682	0.95119	0.948043	0.976906	1.02475
61	61000	0.959411	1.0592	1.06856	0.967612	1.07798	0.950256	0.960207	1.04388	0.973396	0.993	1.05617	0.967994	0.951315	0.948506	0.978661	1.02513
61.5	61500	0.961841	1.05983	1.06999	0.967449	1.07967	0.952195	0.961395	1.04416	0.973432	0.994686	1.05538	0.969193	0.951533	0.948949	0.980542	1.0255
62	62000	0.964009	1.06039	1.07144	0.96726	1.08119	0.954178	0.962496	1.04432	0.973433	0.996323	1.05456	0.970419	0.951855	0.949214	0.982523	1.02585
62.5	62500	0.965802	1.0609	1.0729	0.967073	1.08254	0.956186	0.963498	1.0444	0.973445	0.9979	1.05381	0.971676	0.952289	0.949334	0.984581	1.02621
63	63000	0.967102	1.06135	1.07436	0.966912	1.0837	0.958201	0.964387	1.04439	0.973517	0.999402	1.05321	0.972967	0.952847	0.949342	0.986688	1.02656
63.5	63500	0.96807	1.06175	1.07581	0.966804	1.08471	0.960203	0.965149	1.04433	0.973695	1.00088	1.05284	0.974292	0.953646	0.949271	0.988822	1.02692
64	64000	0.968941	1.06211	1.07722	0.966773	1.08568	0.962174	0.965771	1.04421	0.974025	1.00236	1.05278	0.975657	0.954766	0.949153	0.990957	1.02728
64.5	64500	0.96972	1.06237	1.07858	0.966695	1.08661	0.964096	0.966238	1.04407	0.974554	1.00385	1.05287	0.977062	0.956162	0.949021	0.993067	1.02764
65	65000	0.970409	1.06245	1.07988	0.966446	1.08748	0.965949	0.966538	1.04391	0.97533	1.00532	1.05287	0.978511	0.957783	0.948908	0.995129	1.02803
65.5	65500	0.971013	1.06238	1.08129	0.966056	1.0883	0.967715	0.966682	1.04375	0.976338	1.00676	1.05282	0.980007	0.959583	0.948847	0.997116	1.02842
66	66000	0.971534	1.06218	1.08295	0.965555	1.08907	0.969376	0.966701	1.04359	0.977514	1.00815	1.05272	0.981551	0.961513	0.94887	0.999005	1.02883
66.5	66500	0.971976	1.06188	1.08484	0.964973	1.08979	0.970913	0.966606	1.04347	0.978836	1.00947	1.0526	0.98324	0.963526	0.949011	1.00077	1.02928
67	67000	0.972343	1.06151	1.08691	0.96434	1.09046	0.972307	0.966409	1.04339	0.980279	1.01072	1.05246	0.985146	0.965574	0.949301	1.00239	1.02976
67.5	67500	0.972637	1.06107	1.08914	0.963686	1.09108	0.973685	0.966121	1.04328	0.981819	1.01187	1.05233	0.98724	0.967609	0.949775	1.00389	1.03026
68	68000	0.972862	1.0606	1.09148	0.963041	1.09165	0.97517	0.965754	1.04306	0.983433	1.0129	1.05221	0.989491	0.969583	0.950464	1.00533	1.03077
68.5	68500	0.973022	1.06011	1.09392	0.962434	1.09216	0.976736	0.965321	1.04276	0.985096	1.01381	1.05214	0.991869	0.971448	0.951329	1.00671	1.03129
69	69000	0.97312	1.05964	1.0964	0.961896	1.09263	0.97836	0.964832	1.04238	0.986784	1.01457	1.05211	0.994343	0.973157	0.952299	1.00805	1.0318
69.5	69500	0.973021	1.05919	1.0989	0.961457	1.09304	0.980016	0.9643	1.04194	0.988473	1.01514	1.05228	0.996884	0.974661	0.953357	1.00936	1.03231
70	70000	0.972632	1.05881	1.10138	0.961146	1.0934	0.981679	0.963736	1.04145	0.99014	1.01553	1.05272	0.99946	0.975912	0.954486	1.01064	1.03279
70.5	70500	0.972015	1.05836	1.10381	0.960946	1.09371	0.983324	0.963151	1.04092	0.99176	1.01578	1.05335	1.00204	0.977058	0.95567	1.01189	1.03323
71	71000	0.971232	1.05773	1.10615	0.960808	1.09397	0.984927	0.962558	1.04037	0.99331	1.01591	1.05412	1.0046	0.978268	0.956892	1.01314	1.03364
71.5	71500	0.970347	1.05696	1.10838	0.96072	1.09409	0.986463	0.961969	1.03981	0.994764	1.01597	1.05493	1.0071	0.979529	0.958135	1.01437	1.034
72	72000	0.969421	1.05608	1.11045	0.960667	1.09402	0.987906	0.961395	1.03926	0.996101	1.01601	1.05573	1.00952	0.980825	0.959384	1.01562	1.0343
72.5	72500	0.968518	1.05513	1.11233	0.960637	1.09377	0.989232	0.960697	1.03873	0.997475	1.01605	1.05644	1.01183	0.982144	0.960621	1.01687	1.03452
73	73000	0.9677	1.05413	1.11398	0.960617	1.09337	0.990416	0.95975	1.03822	0.999035	1.01613	1.05699	1.01398	0.983471	0.96183	1.01814	1.03468
73.5	73500	0.967029	1.05313	1.11538	0.960591	1.09283	0.991433	0.958586	1.03776	1.00074	1.0163	1.05731	1.01609	0.984792	0.963117	1.01945	1.0348
74	74000	0.966569	1.05215	1.11649	0.960548	1.09219	0.992258	0.957238	1.03736	1.00256	1.0166	1.05732	1.01826	0.986092	0.964582	1.02078	1.03497
74.5	74500	0.966119	1.05123	1.11737	0.960473	1.09146	0.992755	0.955738	1.0369	1.00446	1.0169	1.05728	1.02047	0.987359	0.966197	1.02216	1.03516
75	75000	0.965471	1.0504	1.11811	0.960353	1.09066	0.992845	0.954118	1.03626	1.00639	1.01708	1.05743	1.02272	0.988578	0.967934	1.0236	1.03537
75.5	75500	0.964677	1.0497	1.11873	0.960221	1.08983	0.992585	0.95241	1.03547	1.00832	1.01716	1.05773	1.02499	0.989735	0.969764	1.02509	1.03558
76	76000	0.963789	1.04916	1.11925	0.960118	1.08896	0.992034	0.950647	1.03457	1.01021	1.01716	1.05811	1.02726	0.990816	0.971659	1.02665	1.03579
76.5	76500	0.962856	1.04885	1.11966	0.960044	1.0881	0.991249	0.948861	1.03359	1.01203	1.01713	1.05853	1.02953	0.991807	0.973593	1.02826	1.036
77	77000	0.961931	1.04877	1.11999	0.959998	1.08727	0.990288	0.947083	1.03255	1.01373	1.01707	1.05891	1.03178	0.992694	0.975536	1.02992	1.03618
77.5	77500	0.961064	1.04887	1.12023	0.959982	1.08647	0.989211	0.945347	1.03148	1.01529	1.01702	1.05922	1.03399	0.993503	0.977461	1.03161	1.03633
78	78000	0.960306	1.04909	1.12042	0.959993	1.08575	0.988074	0.943684	1.03042	1.01666	1.017	1.05938	1.03615	0.994269	0.97934	1.03334	1.03645
78.5	78500	0.959709	1.04939	1.12055	0.960033	1.08511	0.986936	0.942126	1.0294	1.01776	1.01705	1.05935	1.03826	0.994996	0.981144	1.03509	1.03652
79	79000	0.959324	1.04971	1.12064	0.960102	1.08459	0.985856	0.940706	1.02844	1.01857	1.01718	1.05907	1.04029	0.995687	0.982847	1.03686	1.03654
79.5	79500	0.958994	1.05	1.12069	0.960198	1.08411	0.984891	0.939457	1.02757	1.01914	1.01743	1.05849	1.04223	0.996344	0.984419	1.03863	1.03648
80	80000	0.958557	1.05019	1.12073	0.960323	1.08361	0.984099	0.938409	1.02683	1.01954	1.01782	1.05764	1.04408	0.996969	0.985833	1.04041	1.03637
80.5	80500	0.958053	1.05024	1.12076	0.960475	1.08309	0.983539	0.937484	1.02625	1.01982	1.01821	1.05659	1.04581	0.997567	0.987258	1.04217	1.03619
81	81000	0.957521	1.0501	1.12079	0.960655	1.08255	0.983269	0.936581	1.02584	1.02004	1.01845	1.05539	1.04741	0.998138	0.988849	1.04392	1.03596
81.5	81500	0.957001	1.04971	1.12084	0.960713	1.082	0.983347	0.935707	1.02566	1.02024	1.0186	1.05409	1.04902	0.998687	0.990557	1.04565	1.03569
82	82000	0.956535	1.04901	1.12091	0.960539	1.08144	0.983831	0.934866	1.02572	1.0205	1.01867	1.05275	1.05076	0.999216	0.992334	1.04734	1.03537
82.5	82500	0.956162	1.04805	1.12097	0.960195	1.08088	0.984619	0.934064	1.02598	1.02086	1.0187	1.05144	1.0526	0.999727	0.994132	1.049	1.03502
83	83000	0.955923	1.04692	1.12099	0.959744	1.08031	0.985561	0.933304	1.02638	1.02137	1.01873	1.05021	1.05451	1.00022	0.995902	1.0506	1.03464
83.5	83500	0.955857	1.04565	1.12097	0.959246	1.07975	0.986643	0.932592	1.02691	1.02211	1.01879	1.04911	1.05644	1.00071	0.997597	1.05222	1.03423
84	84000	0.956005	1.04424	1.1209	0.958765	1.07919	0.98785	0.931933	1.02757	1.02312	1.01891	1.0482	1.05838	1.00118	0.999167	1.05391	1.03381
84.5	84500	0.956539	1.04274	1.12079	0.958361	1.07864	0.989166	0.931332	1.02834	1.02438	1.01913	1.04722	1.06027	1.0016	1.00056	1.05566	1.03338
85	85000	0.957531	1.04116	1.12065	0.958097	1.0781	0.990578	0.930794	1.02922	1.0258	1.01948	1.04593	1.0621	1.0019	1.00174	1.05744	1.03295
85.5	85500	0.958871	1.03952	1.12048	0.958034	1.07758	0.99207	0.930323	1.0302	1.02736	1.01989	1.04439	1.06383	1.00212	1.00284	1.05925	1.03251
86	86000	0.960449	1.03784	1.12029	0.958235	1.07707	0.993627	0.929925	1.03128	1.02901	1.02028	1.0427	1.06542	1.00227	1.00401	1.06106	1.03209
86.5	86500	0.962155	1.03616	1.12006	0.958677	1.07659	0.995236	0.929604	1.03244	1.03072	1.02065	1.04091	1.06684	1.00236	1.00525	1.06288	1.03164
87	87000	0.963879	1.0345	1.11982	0.95928	1.07614	0.99688	0.929367	1.03368	1.03246	1.02103	1.03911	1.06805	1.00241	1.00651	1.06467	1.03115
87.5	87500	0.965511	1.03287	1.11956	0.960018	1.07571	0.998545	0.929216	1.035	1.0342	1.02142	1.03738	1.06903	1.00244	1.00777	1.06642	1.03062
88	88000	0.966941	1.0313	1.11929	0.960863	1.07532	1.00022	0.929158	1.03638	1.03589	1.02182	1.03579	1.06975	1.00246	1.00902	1.06813	1.03005
88.5	88500	0.968058	1.02967	1.119	0.96179	1.07497	1.00188	0.929211	1.03781	1.03752	1.02225	1.03442	1.07024	1.00249	1.01021	1.06977	1.02944
89	89000	0.968753	1.02788	1.11871	0.962771	1.07465	1.00352	0.929384	1.03929	1.03903	1.02273	1.03334	1.07057	1.00256	1.01134	1.07133	1.02879
89.5	89500	0.969124	1.02597	1.11841	0.963779	1.07442	1.00528	0.929662	1.04082	1.04041	1.02325	1.03234	1.07077	1.00267	1.01237	1.07279	1.02811
90	90000	0.96936	1.02395	1.11811	0.964787	1.0743	1.0073	0.930033	1.04238	1.0416	1.02383	1.03118	1.07083	1.00284	1.01327	1.07414	1.0274
90.5	90500	0.969493	1.02188	1.11781	0.96577	1.07428	1.00953	0.930485	1.04397	1.04287	1.02447	1.02992	1.07075	1.00299	1.01403	1.07537	1.02667
91	91000	0.969552	1.01978	1.11752	0.9667	1.07432	1.01194	0.931003	1.04558	1.04444	1.0252	1.02858	1.07055	1.00306	1.01461	1.07646	1.0259
91.5	91500	0.969569	1.01769	1.11724	0.96755	1.07441	1.0145	0.931576	1.04719	1.04624	1.02624	1.02722	1.07024	1.00306	1.0151	1.07743	1.02512
92	92000	0.969574	1.01564	1.11697	0.968293	1.07454	1.01716	0.932191	1.04882	1.04819	1.02776	1.02588	1.06981	1.00299	1.01557	1.0783	1.02432
92.5	92500	0.969597	1.01368	1.11671	0.96904	1.07468	1.0199	0.932834	1.05044	1.05022	1.02964	1.02461	1.06928	1.00288	1.01602	1.0791	1.02349
93	93000	0.969669	1.01182	1.11647	0.969903	1.07481	1.02268	0.933492	1.05205	1.05228	1.03176	1.02345	1.06865	1.00275	1.01643	1.07982	1.02266
93.5	93500	0.96982	1.01011	1.11626	0.970856	1.07491	1.02546	0.934154	1.05364	1.05427	1.034	1.02245	1.06793	1.0026	1.01678	1.0805	1.0218
94	94000	0.970081	1.00858	1.11607	0.971876	1.07497	1.0282	0.934805	1.05521	1.05615	1.03626	1.02165	1.06713	1.00246	1.01706	1.08112	1.02094
94.5	94500	0.970269	1.00701	1.11591	0.972937	1.07496	1.03087	0.935433	1.05674	1.05782	1.03841	1.02109	1.06625	1.00233	1.01727	1.08172	1.02006
95	95000	0.970226	1.00521	1.11578	0.974016	1.07486	1.03344	0.936025	1.05824	1.05924	1.04034	1.02074	1.0653	1.00225	1.01738	1.08229	1.01916
95.5	95500	0.970019	1.00322	1.11568	0.975087	1.07465	1.03586	0.936568	1.05968	1.06031	1.04194	1.02055	1.06429	1.00221	1.01739	1.08285	1.01826
96	96000	0.969716	1.0011	1.11563	0.976126	1.07431	1.03811	0.93705	1.06107	1.06098	1.04308	1.02049	1.06321	1.00224	1.01727	1.08341	1.01734
96.5	96500	0.969383	0.998903	1.11561	0.977108	1.07383	1.04014	0.937544	1.0624	1.0614	1.04406	1.0205	1.06209	1.00235	1.01698	1.08398	1.01641
97	97000	0.969089	0.99668	1.11565	0.978009	1.07318	1.04192	0.938124	1.06366	1.06179	1.04519	1.02054	1.06093	1.00256	1.01648	1.08458	1.01547
97.5	97500	0.9689	0.994486	1.11573	0.978763	1.0724	1.04351	0.938779	1.06484	1.06214	1.04642	1.02057	1.05972	1.00282	1.01579	1.08521	1.01453
98	98000	0.968884	0.992373	1.11588	0.979351	1.07156	1.04501	0.939493	1.06594	1.06242	1.04769	1.02054	1.05849	1.00307	1.01492	1.08589	1.01358
98.5	98500	0.969107	0.990395	1.11609	0.979822	1.07065	1.04642	0.940253	1.06694	1.06265	1.04896	1.02042	1.05708	1.0033	1.0139	1.08662	1.01262
99	99000	0.969637	0.988605	1.11634	0.980226	1.06969	1.04777	0.941047	1.06785	1.06279	1.05017	1.02014	1.05539	1.00353	1.01273	1.08743	1.01166
99.5	99500	0.970369	0.987058	1.11663	0.980609	1.06868	1.04907	0.941861	1.06865	1.06286	1.05127	1.01997	1.05344	1.00376	1.01145	1.08822	1.0107
100	100000	0.971152	0.985805	1.11695	0.98102	1.06763	1.05033	0.942681	1.06933	1.06283	1.05219	1.02012	1.0513	1.00399	1.01007	1.08891	1.00973
100.5	100500	0.971983	0.984861	1.1173	0.981509	1.06654	1.05157	0.943494	1.06991	1.0627	1.05289	1.02053	1.049	1.00423	1.0086	1.08953	1.00876
101	101000	0.972861	0.984171	1.11767	0.982122	1.06542	1.05281	0.944286	1.07043	1.06246	1.05331	1.0211	1.04658	1.00448	1.00706	1.09008	1.00779
101.5	101500	0.973783	0.98369	1.11805	0.98291	1.06427	1.05407	0.945045	1.07088	1.0621	1.05346	1.02175	1.0441	1.00473	1.00548	1.09056	1.00682
102	102000	0.974749	0.983371	1.11843	0.98392	1.06311	1.05535	0.945756	1.07127	1.06161	1.05339	1.0224	1.04159	1.00501	1.00386	1.091	1.00585
102.5	102500	0.975756	0.983166	1.11881	0.985101	1.06193	1.05667	0.946407	1.07161	1.06075	1.05313	1.02297	1.03911	1.0053	1.00224	1.09139	1.00481
103	103000	0.976802	0.98303	1.11918	0.986358	1.06076	1.05805	0.946983	1.0719	1.05935	1.05273	1.02337	1.03669	1.00561	1.00061	1.09176	1.00363
103.5	103500	0.977886	0.982915	1.11954	0.987675	1.05958	1.05951	0.947517	1.07214	1.0575	1.05222	1.02354	1.03438	1.00595	0.999014	1.09211	1.00235
104	104000	0.979005	0.982774	1.11987	0.989032	1.05841	1.06105	0.948045	1.07236	1.0553	1.05164	1.02337	1.03223	1.00633	0.997455	1.09245	1.00098
104.5	104500	0.98028	0.982562	1.12017	0.990414	1.05725	1.06266	0.948569	1.07254	1.05284	1.05103	1.02296	1.03028	1.00673	0.995955	1.09279	0.99955
105	105000	0.981802	0.98223	1.12042	0.991801	1.05612	1.06428	0.949085	1.07269	1.05022	1.05041	1.02247	1.02857	1.00717	0.994531	1.09315	0.998087
105.5	105500	0.983527	0.981733	1.12058	0.993176	1.05484	1.0659	0.949593	1.07283	1.04754	1.04983	1.02189	1.02694	1.00765	0.993202	1.09353	0.996613
106	106000	0.985411	0.981024	1.12056	0.994522	1.05328	1.06751	0.950093	1.07295	1.04488	1.04932	1.02126	1.02521	1.00817	0.991985	1.09395	0.995153
106.5	106500	0.98741	0.980362	1.12041	0.995822	1.05149	1.06911	0.950582	1.07306	1.04234	1.04881	1.02057	1.02339	1.00875	0.990899	1.09441	0.993732
107	107000	0.989481	0.979993	1.12012	0.997057	1.0495	1.07068	0.95106	1.07317	1.04003	1.04819	1.01986	1.02152	1.00937	0.989961	1.09493	0.992376
107.5	107500	0.991579	0.979845	1.11973	0.998353	1.04736	1.07222	0.951525	1.07328	1.03802	1.04748	1.01912	1.0196	1.01004	0.989105	1.09562	0.991108
108	108000	0.99366	0.979851	1.11923	0.999823	1.04512	1.07371	0.951977	1.0734	1.03642	1.0467	1.01837	1.01766	1.01078	0.988254	1.09656	0.989953
108.5	108500	0.995682	0.979941	1.11866	1.00143	1.04282	1.07515	0.952413	1.07353	1.03494	1.04586	1.01763	1.01573	1.01157	0.987403	1.09771	0.988895
109	109000	0.997599	0.980046	1.11803	1.00312	1.04049	1.07652	0.952834	1.07369	1.03324	1.04498	1.01691	1.01382	1.01243	0.986551	1.09902	0.987896
109.5	109500	0.999369	0.980096	1.11734	1.00487	1.03819	1.07783	0.953238	1.07379	1.03138	1.04406	1.01622	1.01195	1.01341	0.985694	1.10045	0.986948
110	110000	1.00095	0.980022	1.11663	1.00662	1.03596	1.07905	0.953623	1.07377	1.02941	1.04312	1.01558	1.01015	1.01455	0.984831	1.10198	0.986042
110.5	110500	1.00242	0.979754	1.11591	1.00835	1.03384	1.08018	0.953989	1.07364	1.02737	1.04217	1.01483	1.00844	1.01583	0.983959	1.10354	0.98517
111	111000	1.00389	0.979224	1.11519	1.01	1.03187	1.08121	0.954335	1.07344	1.02532	1.04124	1.01384	1.00683	1.01723	0.983075	1.1051	0.984325
111.5	111500	1.00538	0.978441	1.11449	1.01155	1.0301	1.08213	0.954658	1.07316	1.02331	1.04032	1.01265	1.00535	1.01872	0.982177	1.10662	0.983499
112	112000	1.00688	0.977486	1.11383	1.01294	1.02857	1.08293	0.954959	1.07284	1.02138	1.03945	1.01132	1.00402	1.02027	0.981262	1.10806	0.982683
112.5	112500	1.00838	0.976392	1.11322	1.01414	1.02733	1.08367	0.955236	1.07248	1.01958	1.03846	1.00991	1.00286	1.02187	0.980349	1.10938	0.98187
113	113000	1.0099	0.975195	1.11268	1.0151	1.02642	1.0844	0.955488	1.07212	1.01796	1.03726	1.00845	1.00189	1.0235	0.979453	1.11053	0.981051
113.5	113500	1.01144	0.973928	1.11223	1.01607	1.02576	1.08512	0.955714	1.07176	1.01658	1.03588	1.00701	1.00106	1.02512	0.978572	1.11148	0.980219
114	114000	1.01299	0.972628	1.11188	1.01726	1.02525	1.08582	0.955912	1.07142	1.01548	1.03438	1.00564	1.00029	1.02672	0.977702	1.11218	0.979366
114.5	114500	1.01455	0.971328	1.11163	1.01862	1.02489	1.0865	0.956062	1.07113	1.01462	1.0328	1.00439	0.999576	1.02828	0.97684	1.11259	0.978483
115	115000	1.01613	0.970063	1.11145	1.0201	1.02465	1.08715	0.95615	1.0709	1.01393	1.03119	1.00331	0.998925	1.02976	0.975982	1.11267	0.977563
115.5	115500	1.01776	0.968867	1.11134	1.02164	1.02454	1.08776	0.956185	1.07074	1.01338	1.0296	1.00246	0.998332	1.03115	0.975125	1.11246	0.976602
116	116000	1.01945	0.967776	1.11129	1.02318	1.02455	1.08833	0.956176	1.07068	1.01295	1.02808	1.00189	0.997798	1.03242	0.974264	1.11206	0.975608
116.5	116500	1.02117	0.966823	1.11129	1.02468	1.02466	1.08885	0.956132	1.07073	1.01263	1.02668	1.00146	0.997322	1.03368	0.973397	1.11146	0.974586
117	117000	1.0229	0.966044	1.11134	1.02607	1.02488	1.08931	0.956061	1.07092	1.0124	1.02544	1.00103	0.996903	1.03504	0.97252	1.11068	0.973544
117.5	117500	1.02461	0.965238	1.11142	1.02731	1.02518	1.08972	0.955973	1.07127	1.01222	1.02424	1.00061	0.99654	1.03649	0.97163	1.10974	0.972489
118	118000	1.02628	0.964214	1.11152	1.02833	1.02556	1.09006	0.955877	1.0718	1.0121	1.02292	1.0002	0.996233	1.03799	0.970722	1.10865	0.971426
118.5	118500	1.02788	0.963019	1.11165	1.02909	1.02602	1.09032	0.955781	1.07248	1.012	1.02152	0.999806	0.995982	1.03953	0.969829	1.10742	0.970364
119	119000	1.0294	0.961701	1.11179	1.02953	1.02654	1.09051	0.955694	1.07328	1.0119	1.02006	0.999445	0.995784	1.04108	0.968978	1.10606	0.969307
119.5	119500	1.03079	0.960309	1.11193	1.02967	1.02712	1.09058	0.955626	1.07419	1.0118	1.01856	0.999122	0.995641	1.04263	0.968162	1.10459	0.968263
120	120000	1.03204	0.95889	1.11207	1.02961	1.02775	1.09051	0.955584	1.07518	1.01166	1.01703	0.998847	0.99555	1.04415	0.967374	1.10302	0.967239
120.5	120500	1.03321	0.957491	1.1122	1.02936	1.02841	1.09032	0.955579	1.07623	1.01155	1.01551	0.998626	0.995599	1.04561	0.966607	1.10136	0.966242
121	121000	1.03439	0.956161	1.11231	1.02894	1.02911	1.09002	0.955618	1.07731	1.01154	1.01401	0.99847	0.995861	1.04701	0.965852	1.09962	0.965277
121.5	121500	1.03556	0.954947	1.11239	1.02838	1.02983	1.08963	0.955712	1.0784	1.01161	1.01255	0.998453	0.996315	1.04831	0.965102	1.09782	0.964352
122	122000	1.03671	0.953897	1.11244	1.02771	1.03056	1.08915	0.955868	1.07948	1.01174	1.01116	0.99862	0.996939	1.0495	0.96435	1.09597	0.963473
122.5	122500	1.03784	0.953059	1.11247	1.02695	1.0313	1.0886	0.956095	1.08052	1.01194	1.00987	0.998927	0.997712	1.05057	0.963589	1.09408	0.962605
123	123000	1.03893	0.952481	1.1125	1.02612	1.03203	1.088	0.956404	1.08151	1.01218	1.00868	0.999334	0.998612	1.05156	0.96281	1.09217	0.961713
123.5	123500	1.03997	0.952121	1.11253	1.02524	1.03288	1.08735	0.956758	1.08241	1.01246	1.00748	0.999799	0.999617	1.05246	0.962021	1.09025	0.960803
124	124000	1.04095	0.951894	1.11257	1.02434	1.03392	1.08667	0.957119	1.08321	1.01277	1.00613	1.00028	1.00071	1.0533	0.961235	1.08832	0.959883
124.5	124500	1.04186	0.951784	1.11261	1.02344	1.03515	1.08598	0.957488	1.08388	1.01308	1.00468	1.00074	1.00186	1.05408	0.960454	1.08641	0.958957
125	125000	1.0427	0.951774	1.11265	1.02257	1.03652	1.08528	0.957866	1.0844	1.01339	1.00318	1.00112	1.00305	1.05481	0.959679	1.08453	0.958035
125.5	125500	1.04347	0.951847	1.1127	1.02175	1.03802	1.08459	0.958255	1.08475	1.0137	1.00169	1.0014	1.00427	1.05551	0.958913	1.08268	0.95712
126	126000	1.0442	0.951988	1.11274	1.02101	1.03961	1.08392	0.958656	1.08489	1.01398	1.00024	1.00153	1.00548	1.05619	0.958157	1.08089	0.956222
126.5	126500	1.0449	0.952179	1.11279	1.01994	1.04127	1.08329	0.959069	1.08501	1.01442	0.998876	1.00164	1.00667	1.05685	0.957412	1.07916	0.955346
127	127000	1.04557	0.952403	1.11284	1.01823	1.04296	1.08271	0.959497	1.08527	1.01517	0.997655	1.00186	1.00781	1.05751	0.956681	1.0775	0.954499
127.5	127500	1.04623	0.952644	1.11289	1.01605	1.04467	1.08203	0.95994	1.08564	1.01616	0.996621	1.00217	1.00889	1.05819	0.955964	1.07594	0.953687
128	128000	1.04687	0.952886	1.11294	1.01355	1.04635	1.0811	0.9604	1.08608	1.01732	0.995821	1.00254	1.00988	1.05888	0.955265	1.07448	0.952917
128.5	128500	1.04751	0.953111	1.11299	1.01087	1.04799	1.07998	0.960878	1.08656	1.0186	0.995076	1.00296	1.01077	1.0596	0.954584	1.07299	0.952197
129	129000	1.04814	0.953304	1.11304	1.00819	1.04956	1.07869	0.961376	1.08706	1.01993	0.994204	1.00338	1.01152	1.06037	0.953923	1.07134	0.951531
129.5	129500	1.04879	0.95353	1.11309	1.00565	1.05103	1.07729	0.961894	1.08754	1.02124	0.993247	1.0038	1.01216	1.06114	0.953204	1.06957	0.950888
130	130000	1.04944	0.95386	1.11314	1.00341	1.05237	1.07581	0.962433	1.08796	1.02246	0.992246	1.00417	1.01275	1.06186	0.952369	1.06768	0.950235
130.5	130500	1.05004	0.954287	1.11318	1.00162	1.05355	1.0743	0.962996	1.0883	1.02354	0.991243	1.00448	1.01328	1.06254	0.951446	1.06572	0.949579
131	131000	1.05051	0.9548	1.11323	1.00044	1.05454	1.07279	0.963583	1.08853	1.0244	0.99028	1.0047	1.01376	1.06318	0.950465	1.06369	0.948929
131.5	131500	1.05088	0.955391	1.11334	0.999719	1.05542	1.07132	0.964188	1.08861	1.02499	0.989398	1.00479	1.01421	1.06379	0.949456	1.06163	0.948291
132	132000	1.05116	0.956051	1.11355	0.999171	1.05626	1.06994	0.964804	1.08851	1.02524	0.988638	1.00476	1.01462	1.06438	0.948448	1.05955	0.947674
132.5	132500	1.05139	0.956771	1.11385	0.998778	1.05708	1.06868	0.965435	1.0882	1.02523	0.988043	1.00464	1.01502	1.06496	0.94747	1.05749	0.947085
133	133000	1.05158	0.957542	1.11422	0.998516	1.05786	1.06759	0.966085	1.08765	1.02511	0.987653	1.00447	1.01539	1.06552	0.946552	1.05545	0.946531
133.5	133500	1.05175	0.958355	1.11463	0.998363	1.05861	1.0667	0.966757	1.08682	1.0249	0.987511	1.00429	1.01576	1.06609	0.945723	1.05347	0.946022
134	134000	1.05193	0.959202	1.11507	0.998297	1.05934	1.06607	0.967455	1.08574	1.02461	0.987658	1.00415	1.01613	1.06665	0.945013	1.05157	0.945564
134.5	134500	1.05213	0.960073	1.11552	0.998296	1.06003	1.06557	0.968182	1.08444	1.02426	0.987917	1.00407	1.0165	1.06723	0.944413	1.04978	0.945165
135	135000	1.05239	0.960959	1.11594	0.998336	1.0607	1.06511	0.968943	1.08293	1.02386	0.988112	1.0041	1.01689	1.06782	0.943884	1.0481	0.944833
135.5	135500	1.05266	0.961894	1.11633	0.998395	1.06135	1.06466	0.969739	1.08126	1.02343	0.988285	1.00428	1.0173	1.06843	0.943416	1.04658	0.944527
136	136000	1.05289	0.962909	1.11666	0.998451	1.06197	1.06424	0.970576	1.07945	1.02299	0.988479	1.00464	1.01775	1.06907	0.942995	1.04523	0.944208
136.5	136500	1.05309	0.963989	1.11691	0.998481	1.06256	1.06385	0.971457	1.07752	1.02254	0.988736	1.00503	1.01821	1.06984	0.942611	1.0439	0.943885
137	137000	1.05326	0.965122	1.11706	0.998464	1.06313	1.0635	0.972384	1.07551	1.0221	0.989098	1.0053	1.01868	1.07081	0.942251	1.04243	0.94357
137.5	137500	1.05341	0.966295	1.11709	0.998375	1.06369	1.06317	0.973362	1.07345	1.02169	0.989608	1.0055	1.01916	1.07195	0.941903	1.04087	0.943273
138	138000	1.05354	0.967492	1.11698	0.998194	1.06421	1.06289	0.974395	1.07136	1.02133	0.990308	1.00565	1.01965	1.07321	0.941556	1.03925	0.943004
138.5	138500	1.05365	0.968701	1.11671	0.997896	1.06472	1.06264	0.975505	1.06928	1.02084	0.991241	1.00579	1.02015	1.07455	0.941197	1.03759	0.942773
139	139000	1.05376	0.969908	1.11625	0.997461	1.06521	1.06243	0.976706	1.06723	1.02006	0.992448	1.00596	1.02067	1.07595	0.940814	1.03594	0.942592
139.5	139500	1.05386	0.971101	1.11558	0.996997	1.06568	1.06226	0.977986	1.06524	1.01906	0.994163	1.00621	1.02121	1.07735	0.940395	1.03433	0.94247
140	140000	1.05395	0.972264	1.11471	0.996613	1.06614	1.06215	0.979333	1.06335	1.01791	0.996497	1.00655	1.02177	1.07874	0.93993	1.03278	0.942419
140.5	140500	1.05405	0.973385	1.11365	0.996285	1.06657	1.06207	0.980737	1.06157	1.01665	0.999312	1.00704	1.02236	1.08005	0.939505	1.03134	0.942447
141	141000	1.05416	0.974449	1.11243	0.99599	1.06699	1.06205	0.982185	1.05994	1.01534	1.00247	1.00771	1.02298	1.08127	0.939204	1.03003	0.942567
141.5	141500	1.05428	0.975589	1.11108	0.995703	1.06738	1.06209	0.983666	1.05829	1.01405	1.00583	1.00856	1.02363	1.08235	0.938998	1.0289	0.942787
142	142000	1.05441	0.976916	1.10963	0.995403	1.06772	1.06217	0.985168	1.05642	1.01284	1.00926	1.00955	1.02432	1.08325	0.938864	1.02797	0.943119
142.5	142500	1.05466	0.97839	1.10811	0.995064	1.06802	1.06232	0.98668	1.05438	1.01175	1.01262	1.01063	1.02504	1.08394	0.938775	1.02727	0.943571
143	143000	1.05508	0.979972	1.10653	0.994664	1.06829	1.06253	0.98819	1.05219	1.01086	1.01577	1.01179	1.02581	1.08437	0.938706	1.02685	0.944135
143.5	143500	1.05563	0.981622	1.10492	0.994178	1.06852	1.06279	0.989686	1.04988	1.01022	1.01858	1.01299	1.02662	1.08461	0.93863	1.02673	0.944798
144	144000	1.05626	0.983299	1.10331	0.993584	1.06872	1.06313	0.991157	1.04747	1.00989	1.02089	1.01421	1.02747	1.08472	0.938523	1.02694	0.945547
144.5	144500	1.05692	0.984964	1.10174	0.992969	1.0689	1.06352	0.992591	1.04499	1.00973	1.0234	1.0154	1.0284	1.08473	0.938359	1.02745	0.94637
145	145000	1.05757	0.986577	1.10021	0.992426	1.06906	1.06399	0.993977	1.04248	1.00959	1.02671	1.01655	1.02941	1.08464	0.938112	1.02818	0.947254
145.5	145500	1.05817	0.988098	1.09877	0.991938	1.0692	1.06453	0.995303	1.03995	1.00945	1.03061	1.01762	1.03048	1.08447	0.93771	1.0291	0.948185
146	146000	1.05865	0.989486	1.09743	0.991489	1.06933	1.06515	0.996558	1.03744	1.00933	1.0349	1.01858	1.03161	1.08422	0.937124	1.03019	0.949153
146.5	146500	1.05898	0.990703	1.09622	0.991061	1.06945	1.06584	0.997794	1.03497	1.00923	1.03936	1.0196	1.03277	1.08391	0.936395	1.03145	0.950143
147	147000	1.05912	0.991708	1.09517	0.990639	1.06957	1.06661	0.999066	1.03257	1.00916	1.04378	1.02084	1.03395	1.08355	0.93556	1.03285	0.951142
147.5	147500	1.0591	0.992565	1.0943	0.990206	1.0697	1.06746	1.00037	1.03027	1.00912	1.04794	1.02224	1.03512	1.08315	0.934658	1.03438	0.952139
148	148000	1.05901	0.993372	1.09365	0.989744	1.06982	1.0684	1.0017	1.0281	1.00911	1.05164	1.02377	1.03628	1.08272	0.933729	1.03601	0.95312
148.5	148500	1.05887	0.994138	1.09315	0.989237	1.06996	1.06942	1.00305	1.02608	1.00915	1.05466	1.02536	1.03741	1.08227	0.932811	1.03773	0.954073
149	149000	1.05867	0.994872	1.09275	0.988669	1.07011	1.07053	1.00441	1.02424	1.00923	1.05678	1.02696	1.03849	1.08181	0.931944	1.03951	0.954984
149.5	149500	1.05844	0.995584	1.09242	0.988023	1.07024	1.07194	1.00578	1.02261	1.00937	1.05841	1.02853	1.03951	1.08126	0.931165	1.04135	0.956022
150	150000	1.05817	0.996283	1.09217	0.987281	1.07032	1.07383	1.00716	1.02122	1.00956	1.06005	1.03001	1.04045	1.08052	0.930515	1.04322	0.957331
150.5	150500	1.05789	0.99698	1.09199	0.986446	1.07034	1.07611	1.00852	1.0201	1.00981	1.06169	1.03136	1.04128	1.07964	0.930032	1.04511	0.958863
151	151000	1.05759	0.997683	1.09186	0.985533	1.07032	1.07872	1.00988	1.01927	1.01012	1.06328	1.03252	1.042	1.07863	0.929756	1.04699	0.960568
151.5	151500	1.0573	0.998401	1.09178	0.984549	1.07027	1.08158	1.01123	1.01873	1.01055	1.06482	1.03372	1.04274	1.07752	0.929561	1.04885	0.962397
152	152000	1.05701	0.999145	1.09174	0.983503	1.07018	1.08461	1.01255	1.01845	1.01112	1.06627	1.03519	1.04362	1.07634	0.929313	1.05067	0.964303
152.5	152500	1.05674	0.999924	1.09174	0.982399	1.07007	1.08775	1.01384	1.01841	1.01181	1.06762	1.03684	1.04461	1.0751	0.929038	1.05278	0.966235
153	153000	1.05649	1.00075	1.09176	0.981247	1.06995	1.09091	1.0151	1.01856	1.01261	1.06882	1.03863	1.04567	1.07384	0.928758	1.05548	0.968146
153.5	153500	1.05609	1.00147	1.0918	0.980052	1.06982	1.09404	1.01632	1.01889	1.01349	1.06987	1.04047	1.0468	1.07258	0.928497	1.05867	0.969987
154	154000	1.05537	1.00199	1.09185	0.978821	1.0697	1.09704	1.01749	1.01935	1.01445	1.07073	1.0423	1.04794	1.07135	0.92828	1.06226	0.971708
154.5	154500	1.05443	1.00233	1.0919	0.977562	1.06957	1.09986	1.0187	1.01993	1.01545	1.07138	1.04406	1.04909	1.07017	0.928129	1.06618	0.973262
155	155000	1.05334	1.00255	1.09195	0.976282	1.06946	1.10241	1.02002	1.02058	1.01649	1.0718	1.04567	1.05021	1.06906	0.928069	1.07032	0.974598
155.5	155500	1.05217	1.00268	1.09198	0.974819	1.06937	1.10462	1.02142	1.02129	1.01754	1.07174	1.04707	1.05127	1.06806	0.928124	1.07459	0.975669
156	156000	1.05102	1.00278	1.092	0.973048	1.06931	1.10642	1.02287	1.02202	1.01859	1.07106	1.04819	1.05224	1.06719	0.928317	1.07892	0.976426
156.5	156500	1.04995	1.00289	1.09198	0.971031	1.06928	1.10809	1.02437	1.02275	1.01961	1.06992	1.04931	1.05311	1.06629	0.928744	1.08321	0.977038
157	157000	1.04904	1.00306	1.09193	0.968827	1.06929	1.10992	1.02588	1.02343	1.02059	1.06842	1.05069	1.05383	1.0652	0.929449	1.08737	0.97769
157.5	157500	1.04837	1.00332	1.09183	0.966498	1.06935	1.11188	1.02739	1.02405	1.02162	1.06671	1.05225	1.05438	1.06396	0.930379	1.09131	0.97836
158	158000	1.04803	1.00373	1.09168	0.964104	1.06946	1.11393	1.02887	1.02457	1.02282	1.06492	1.0539	1.05474	1.06261	0.931483	1.09495	0.979026
158.5	158500	1.04794	1.00432	1.09166	0.961705	1.0696	1.11603	1.0303	1.02497	1.02414	1.06317	1.05556	1.05487	1.06116	0.932708	1.09819	0.979665
159	159000	1.04798	1.00514	1.09193	0.959362	1.06973	1.11814	1.03166	1.0252	1.02555	1.06161	1.05714	1.05475	1.05966	0.934001	1.10095	0.980254
159.5	159500	1.04815	1.00599	1.09245	0.957136	1.06987	1.12022	1.03293	1.02544	1.02704	1.06036	1.05857	1.05437	1.05814	0.935309	1.10314	0.980772
160	160000	1.04844	1.00665	1.09317	0.955087	1.07001	1.12223	1.03408	1.02583	1.02856	1.05956	1.05975	1.05377	1.05663	0.93658	1.10466	0.981194
160.5	160500	1.04883	1.00717	1.09406	0.953276	1.07015	1.12414	1.0351	1.02635	1.0301	1.05868	1.06061	1.05296	1.05516	0.937761	1.10574	0.9815
161	161000	1.04932	1.00759	1.09508	0.951764	1.0703	1.1259	1.03595	1.02698	1.03163	1.05722	1.06105	1.05198	1.05376	0.9388	1.10667	0.981666
161.5	161500	1.04989	1.00797	1.09617	0.950437	1.07047	1.12749	1.03663	1.02768	1.03311	1.05531	1.06111	1.05085	1.05247	0.939645	1.10745	0.981669
162	162000	1.05055	1.00835	1.0973	0.949143	1.07066	1.12885	1.0371	1.02844	1.03452	1.0531	1.06091	1.04959	1.05131	0.940242	1.10808	0.981487
162.5	162500	1.05128	1.00877	1.09843	0.947884	1.07087	1.12995	1.0374	1.02922	1.03583	1.05073	1.06046	1.04824	1.05032	0.940858	1.10855	0.98102
163	163000	1.05207	1.00929	1.09952	0.946663	1.0711	1.13076	1.03759	1.02999	1.03702	1.04834	1.05979	1.04681	1.04953	0.941746	1.10887	0.980214
163.5	163500	1.05292	1.00994	1.10052	0.945481	1.07137	1.13122	1.03768	1.03074	1.03815	1.04608	1.05893	1.04533	1.04898	0.942832	1.10903	0.979119
164	164000	1.05381	1.01079	1.10139	0.944341	1.07167	1.13132	1.03767	1.03144	1.03933	1.04408	1.05789	1.04382	1.04869	0.944045	1.10905	0.977786
164.5	164500	1.05473	1.01187	1.10208	0.943245	1.072	1.13089	1.03756	1.03205	1.04054	1.04249	1.0567	1.04232	1.04861	0.945312	1.10891	0.976263
165	165000	1.05569	1.01323	1.10257	0.942194	1.07238	1.12989	1.03737	1.03256	1.04176	1.04145	1.05539	1.04084	1.04866	0.94656	1.10863	0.974601
165.5	165500	1.05666	1.01497	1.1028	0.941192	1.0728	1.12839	1.03709	1.03293	1.04299	1.04063	1.05398	1.03941	1.04883	0.947717	1.10819	0.97285
166	166000	1.05764	1.01711	1.10274	0.940239	1.07327	1.12648	1.03674	1.03315	1.04421	1.03962	1.05249	1.03806	1.04911	0.948709	1.1076	0.97106
166.5	166500	1.05862	1.01957	1.10233	0.939322	1.07383	1.12424	1.03633	1.03317	1.04541	1.03848	1.05095	1.03667	1.04947	0.949465	1.10687	0.969279
167	167000	1.0596	1.0223	1.10155	0.938424	1.07449	1.12174	1.03585	1.03299	1.04658	1.03728	1.04938	1.03513	1.0499	0.949911	1.10598	0.967559
167.5	167500	1.06056	1.02522	1.10035	0.937547	1.07524	1.11907	1.03531	1.03259	1.04771	1.03607	1.04781	1.03345	1.0504	0.949995	1.10495	0.965949
168	168000	1.06149	1.02827	1.09877	0.936692	1.07607	1.11632	1.03473	1.03201	1.04877	1.03491	1.04625	1.03165	1.05094	0.949753	1.10377	0.964499
168.5	168500	1.06239	1.03137	1.09683	0.93586	1.07696	1.11355	1.0341	1.03126	1.04977	1.03386	1.04475	1.02975	1.05152	0.949249	1.10218	0.963259
169	169000	1.06324	1.03447	1.09456	0.935054	1.07789	1.11086	1.03344	1.03037	1.05069	1.03297	1.0433	1.02777	1.05211	0.948548	1.09999	0.962278
169.5	169500	1.06429	1.03749	1.092	0.934273	1.07885	1.10832	1.03259	1.02937	1.05157	1.03231	1.04196	1.02571	1.05271	0.947713	1.09727	0.961382
170	170000	1.06569	1.04037	1.08919	0.933519	1.07982	1.10602	1.03143	1.02827	1.05248	1.03193	1.04072	1.02361	1.0533	0.946808	1.09409	0.960376
170.5	170500	1.06735	1.04303	1.08615	0.932795	1.08078	1.10404	1.03001	1.0271	1.05339	1.0318	1.03939	1.02147	1.05387	0.945898	1.09055	0.959279
171	171000	1.06918	1.04542	1.08291	0.932099	1.08171	1.10245	1.02837	1.02588	1.05429	1.03183	1.03777	1.01931	1.05439	0.945045	1.08671	0.958107
171.5	171500	1.07105	1.04785	1.07952	0.931436	1.08261	1.10097	1.02655	1.02464	1.05519	1.03201	1.03595	1.01716	1.05487	0.944313	1.08265	0.956881
172	172000	1.07288	1.05063	1.07599	0.930804	1.08344	1.09926	1.0246	1.02339	1.05606	1.03232	1.03399	1.01502	1.05528	0.943768	1.07844	0.955617
172.5	172500	1.07457	1.05368	1.07237	0.930282	1.08421	1.09737	1.02257	1.02216	1.0569	1.03274	1.03197	1.01292	1.05574	0.943472	1.07418	0.954335
173	173000	1.07601	1.05692	1.06869	0.929923	1.08489	1.09534	1.02049	1.02097	1.0577	1.03326	1.02996	1.01087	1.05635	0.943489	1.06993	0.953052
173.5	173500	1.0771	1.06028	1.06498	0.929689	1.08546	1.0932	1.01842	1.01985	1.05845	1.03386	1.02804	1.00889	1.05708	0.943658	1.06576	0.951787
174	174000	1.07774	1.06367	1.06127	0.929545	1.08591	1.091	1.01639	1.01882	1.05913	1.03451	1.02628	1.00699	1.05791	0.943783	1.06177	0.950558
174.5	174500	1.07826	1.06701	1.0576	0.929454	1.08634	1.08878	1.01446	1.0179	1.05974	1.03522	1.02476	1.00504	1.05881	0.943878	1.05803	0.949383
175	175000	1.07899	1.07022	1.05399	0.929381	1.08687	1.08658	1.01265	1.01711	1.06027	1.03595	1.02354	1.00291	1.05975	0.943959	1.0546	0.94828
175.5	175500	1.07985	1.07323	1.05048	0.929289	1.08747	1.08444	1.01103	1.01638	1.06069	1.03669	1.02229	1.00062	1.06071	0.944039	1.05158	0.947269
176	176000	1.08076	1.07595	1.04711	0.929141	1.08813	1.08241	1.00963	1.01564	1.06099	1.03743	1.02067	0.998233	1.06164	0.944132	1.04904	0.946366
176.5	176500	1.08166	1.0783	1.04391	0.928903	1.08883	1.08051	1.0085	1.01489	1.06119	1.03824	1.01877	0.995773	1.06254	0.944254	1.04676	0.945591
177	177000	1.08244	1.08021	1.0409	0.928537	1.08954	1.0788	1.00768	1.01412	1.0613	1.03918	1.01672	0.993281	1.06336	0.944418	1.04447	0.944961
177.5	177500	1.08305	1.08174	1.03812	0.928076	1.09024	1.07731	1.00708	1.01334	1.06137	1.04024	1.01461	0.990798	1.06408	0.944639	1.04219	0.944495
178	178000	1.08339	1.08305	1.03561	0.927584	1.09093	1.07608	1.00656	1.01254	1.0614	1.04141	1.01255	0.98836	1.06468	0.944932	1.03993	0.944211
178.5	178500	1.0834	1.08416	1.03316	0.927074	1.09157	1.07516	1.00613	1.01174	1.06142	1.04267	1.01065	0.986006	1.06522	0.945278	1.0377	0.944157
179	179000	1.08298	1.08512	1.03057	0.926559	1.09214	1.07458	1.00577	1.01093	1.06146	1.04399	1.009	0.983775	1.06581	0.945651	1.0355	0.944342
179.5	179500	1.08219	1.08596	1.02787	0.926052	1.09264	1.0744	1.00548	1.01012	1.06153	1.04536	1.00772	0.981705	1.06644	0.946048	1.03335	0.944731
180	180000	1.08116	1.08672	1.02509	0.925565	1.09303	1.07462	1.00525	1.0093	1.06165	1.04677	1.00691	0.979835	1.0671	0.946468	1.03126	0.945288
180.5	180500	1.07991	1.08742	1.02224	0.92511	1.0933	1.07518	1.00508	1.00848	1.06186	1.0482	1.00631	0.978203	1.0678	0.946909	1.02924	0.945976
181	181000	1.07847	1.08811	1.01936	0.924701	1.09343	1.07602	1.00497	1.00765	1.06217	1.04962	1.00563	0.976847	1.06851	0.947369	1.02729	0.946759
181.5	181500	1.07688	1.08882	1.01648	0.92435	1.0934	1.0771	1.00491	1.00683	1.06246	1.0512	1.00489	0.975644	1.06925	0.947846	1.02544	0.947602
182	182000	1.07516	1.08958	1.01361	0.92407	1.09319	1.07834	1.00489	1.00601	1.06261	1.05306	1.00415	0.974451	1.07	0.948339	1.02369	0.948468
182.5	182500	1.07336	1.09043	1.01078	0.923874	1.09277	1.0797	1.00491	1.00521	1.06266	1.05513	1.00344	0.973277	1.07075	0.948845	1.02204	0.949321
183	183000	1.0715	1.09141	1.00803	0.923773	1.09212	1.08113	1.00497	1.00443	1.06262	1.05734	1.0028	0.97213	1.07152	0.949363	1.02052	0.950124
183.5	183500	1.06961	1.09235	1.00537	0.923552	1.09128	1.08256	1.00506	1.00369	1.06254	1.05962	1.00227	0.971019	1.07228	0.949891	1.01913	0.950842
184	184000	1.06773	1.09311	1.00283	0.923041	1.09026	1.08394	1.00517	1.00297	1.06244	1.0619	1.0019	0.969953	1.07303	0.950428	1.01788	0.951439
184.5	184500	1.06588	1.09372	1.00044	0.922325	1.08908	1.08523	1.0053	1.00227	1.06236	1.06412	1.00172	0.96894	1.07377	0.951144	1.01672	0.951877
185	185000	1.06409	1.09421	0.998225	0.921492	1.08778	1.08635	1.00544	1.00159	1.06231	1.06621	1.00177	0.967988	1.07449	0.952162	1.0156	0.952122
185.5	185500	1.06241	1.09462	0.99621	0.920628	1.08637	1.08726	1.0057	1.00093	1.06234	1.06809	1.00224	0.967108	1.0752	0.95341	1.01454	0.952246
186	186000	1.06086	1.09498	0.994423	0.919818	1.08487	1.0879	1.00617	1.00027	1.06248	1.06971	1.00318	0.966306	1.07587	0.954813	1.01352	0.95235
186.5	186500	1.05934	1.09532	0.992887	0.919148	1.08331	1.08848	1.00681	0.999629	1.06274	1.0713	1.00451	0.965592	1.07651	0.956297	1.01257	0.952441
187	187000	1.05777	1.09569	0.99163	0.918705	1.0817	1.08924	1.00761	0.998992	1.06317	1.0731	1.00611	0.964974	1.07712	0.957788	1.01169	0.952525
187.5	187500	1.05614	1.09611	0.99055	0.918575	1.08008	1.09013	1.00853	0.998356	1.06371	1.07506	1.00787	0.964462	1.07768	0.959213	1.01087	0.952609
188	188000	1.05446	1.09662	0.989534	0.918844	1.07847	1.09114	1.00955	0.997721	1.06427	1.0771	1.00969	0.964063	1.0782	0.960497	1.01014	0.952699
188.5	188500	1.05274	1.09725	0.98859	0.919389	1.07688	1.09222	1.01064	0.997082	1.06485	1.07916	1.01147	0.963786	1.07866	0.961568	1.00949	0.952801
189	189000	1.05099	1.09803	0.987728	0.920027	1.07534	1.09336	1.01177	0.996436	1.06545	1.08118	1.01309	0.96364	1.07907	0.96235	1.00892	0.952922
189.5	189500	1.04922	1.09897	0.986957	0.920754	1.07387	1.09452	1.01292	0.99578	1.06607	1.08309	1.01445	0.963661	1.07941	0.963072	1.00846	0.953068
190	190000	1.04744	1.10002	0.986286	0.921564	1.07249	1.09567	1.01405	0.995111	1.06671	1.08483	1.01545	0.963864	1.07969	0.96398	1.0081	0.953245
190.5	190500	1.04565	1.10115	0.985724	0.922453	1.07124	1.09679	1.01515	0.994478	1.06737	1.08633	1.01652	0.964229	1.07989	0.965029	1.00784	0.953461
191	191000	1.04386	1.10233	0.98528	0.923415	1.07012	1.09784	1.01618	0.993923	1.06804	1.08752	1.0181	0.964736	1.08002	0.966172	1.0077	0.953721
191.5	191500	1.04207	1.10353	0.984963	0.924445	1.06907	1.09879	1.01712	0.993429	1.06873	1.08852	1.02007	0.965365	1.08006	0.967362	1.00768	0.953886
192	192000	1.04031	1.10471	0.984782	0.925538	1.068	1.09961	1.01794	0.992978	1.06943	1.08947	1.02231	0.966095	1.08001	0.968553	1.00778	0.953838
192.5	192500	1.03857	1.10585	0.984747	0.926689	1.06692	1.10028	1.01861	0.992552	1.07014	1.09037	1.02468	0.966906	1.07987	0.969699	1.00812	0.953617
193	193000	1.03687	1.10692	0.984865	0.927893	1.06583	1.10077	1.0191	0.992137	1.07087	1.09123	1.02707	0.967777	1.07963	0.970752	1.00876	0.953266
193.5	193500	1.03521	1.10789	0.985147	0.929229	1.06473	1.10104	1.01948	0.991713	1.07167	1.09205	1.02935	0.968689	1.07928	0.971668	1.00967	0.952825
194	194000	1.03359	1.10872	0.985602	0.930758	1.06363	1.10106	1.01983	0.991265	1.07261	1.09281	1.0314	0.96962	1.07882	0.972398	1.01082	0.952333
194.5	194500	1.03202	1.10939	0.986237	0.932448	1.06254	1.10082	1.02014	0.990775	1.07366	1.09352	1.0331	0.970551	1.07825	0.972897	1.01216	0.951833
195	195000	1.03046	1.10987	0.987064	0.934268	1.06145	1.10033	1.02042	0.990226	1.07481	1.09417	1.03432	0.971461	1.07758	0.973119	1.01365	0.951365
195.5	195500	1.02893	1.11029	0.988138	0.936185	1.06038	1.09963	1.02066	0.989602	1.07604	1.09478	1.03533	0.972331	1.07681	0.973055	1.01526	0.95097
196	196000	1.02741	1.11077	0.989497	0.938168	1.05932	1.09876	1.02086	0.988884	1.07734	1.09532	1.03644	0.973138	1.07596	0.972757	1.01695	0.950689
196.5	196500	1.0259	1.1113	0.99112	0.940186	1.05828	1.09774	1.02103	0.988057	1.07867	1.09581	1.03762	0.973987	1.07504	0.972264	1.01867	0.950561
197	197000	1.02441	1.11186	0.992988	0.942208	1.05726	1.09661	1.02116	0.987103	1.08003	1.09625	1.03885	0.974985	1.07405	0.971617	1.02039	0.950629
197.5	197500	1.02294	1.11242	0.995079	0.9442	1.05627	1.09541	1.02125	0.985997	1.0814	1.09662	1.0401	0.976117	1.07299	0.970857	1.02208	0.950933
198	198000	1.02148	1.11296	0.997374	0.946132	1.05531	1.09416	1.02131	0.98474	1.08276	1.09693	1.04132	0.977372	1.07189	0.970025	1.02368	0.951514
198.5	198500	1.02004	1.11346	0.999851	0.948193	1.05439	1.09291	1.02132	0.983355	1.08408	1.09717	1.04249	0.978737	1.07074	0.969161	1.02517	0.95238
199	199000	1.0186	1.11391	1.00249	0.950556	1.05351	1.09169	1.0213	0.981865	1.08536	1.09735	1.04357	0.980199	1.06955	0.968305	1.02651	0.953489
199.5	199500	1.01718	1.11427	1.00527	0.953168	1.05265	1.09053	1.02124	0.980295	1.08657	1.09747	1.04455	0.981744	1.06834	0.967499	1.02765	0.954807
200	200000	1.01577	1.11453	1.00817	0.955975	1.05178	1.08947	1.02113	0.978667	1.0877	1.09752	1.04537	0.98336	1.0671	0.966782	1.02856	0.956297
200.5	200500		1.11466	1.01118	0.958924	1.0509	1.08853	1.02098	0.977006	1.08872	1.0975	1.04602	0.985034	1.06585	0.966016	1.02931	0.957925
201	201000		1.11465	1.01426	0.96196	1.05003	1.08777	1.02078	0.975333	1.08963	1.09741	1.04646	0.986753	1.06459	0.965055	1.03002	0.959654
201.5	201500		1.11447	1.0174	0.965031	1.04915	1.08715	1.02054	0.973673	1.09049	1.09724	1.04671	0.988504	1.06334	0.963935	1.03068	0.961449
202	202000		1.11409	1.02059	0.968082	1.04829	1.08665	1.02025	0.972049	1.09139	1.09701	1.04684	0.990274	1.0621	0.96269	1.03131	0.963274
202.5	202500		1.11357	1.02379	0.97106	1.04743	1.08623	1.01992	0.970485	1.09232	1.09669	1.04684	0.99205	1.06088	0.961356	1.03191	0.965095
203	203000		1.11295	1.02699	0.973911	1.04658	1.08589	1.01955	0.969003	1.09327	1.09631	1.04674	0.993819	1.05968	0.959967	1.03249	0.966875
203.5	203500		1.11225	1.03017	0.976582	1.04575	1.08559	1.01913	0.967628	1.09424	1.09584	1.04655	0.995568	1.05851	0.958557	1.03305	0.968579
204	204000		1.11148	1.0333	0.979018	1.04494	1.08532	1.01868	0.966382	1.09522	1.0953	1.04628	0.997285	1.05739	0.957163	1.0336	0.970172
204.5	204500		1.11066	1.03638	0.98147	1.04414	1.08507	1.0182	0.96529	1.09621	1.09453	1.04593	0.998956	1.05632	0.955817	1.03414	0.971618
205	205000		1.10979	1.03937	0.984175	1.04338	1.0848	1.01768	0.964374	1.09719	1.09344	1.04553	1.00057	1.05531	0.954556	1.03469	0.972882
205.5	205500		1.1089	1.04225	0.987065	1.04264	1.08451	1.01713	0.963432	1.09815	1.09211	1.04509	1.00211	1.05436	0.953414	1.03524	0.974221
206	206000		1.10799	1.04501	0.99007	1.04193	1.08416	1.01654	0.962276	1.0991	1.09059	1.04461	1.00357	1.05348	0.952426	1.0358	0.975879
206.5	206500		1.10709	1.04763	0.993121	1.04125	1.08374	1.01593	0.960952	1.10002	1.08896	1.04412	1.00503	1.05269	0.95138	1.03638	0.977795
207	207000		1.10619	1.05008	0.996148	1.04061	1.08324	1.01529	0.959504	1.10091	1.08728	1.04361	1.00658	1.05198	0.950077	1.03699	0.979909
207.5	207500		1.10506	1.05235	0.999083	1.04005	1.08262	1.01462	0.95798	1.10176	1.08563	1.04311	1.0082	1.05127	0.948573	1.03762	0.982162
208	208000		1.10353	1.05441	1.00186	1.0396	1.08188	1.01393	0.956423	1.10255	1.08406	1.04263	1.00988	1.05046	0.946925	1.03829	0.984493
208.5	208500		1.10167	1.05651	1.0044	1.03923	1.08098	1.01319	0.954879	1.10329	1.08266	1.04208	1.0116	1.04957	0.945187	1.03896	0.986843
209	209000		1.09958	1.05889	1.00664	1.03894	1.07991	1.01237	0.953393	1.10397	1.08148	1.0414	1.01333	1.04863	0.943415	1.03958	0.989153
209.5	209500		1.09732	1.0615	1.00871	1.0387	1.07872	1.01148	0.952012	1.10458	1.08039	1.0406	1.01507	1.04764	0.941666	1.04018	0.991361
210	210000		1.09501	1.06429	1.01078	1.03852	1.07745	1.01054	0.950779	1.10511	1.07923	1.03972	1.0168	1.04663	0.939995	1.04075	0.993409
210.5	210500		1.0927	1.06722	1.01284	1.03835	1.07612	1.00955	0.949741	1.10555	1.078	1.03877	1.0185	1.04561	0.938458	1.04131	0.995236
211	211000		1.0905	1.07023	1.01487	1.03821	1.07472	1.00853	0.948943	1.1059	1.07671	1.03778	1.02014	1.04461	0.937111	1.04186	0.996783
211.5	211500		1.08849	1.07328	1.01687	1.03806	1.07327	1.00749	0.948431	1.10615	1.07538	1.03678	1.02172	1.04364	0.936008	1.04243	0.99799
212	212000		1.08675	1.07632	1.01883	1.03789	1.07175	1.00644	0.948249	1.1063	1.07401	1.03577	1.02322	1.04272	0.935207	1.04301	0.998797
212.5	212500		1.08537	1.0793	1.02073	1.03769	1.07019	1.0054	0.948357	1.10633	1.07261	1.0348	1.02462	1.04187	0.93456	1.04362	0.999243
213	213000		1.08444	1.08218	1.02255	1.03744	1.06858	1.00436	0.948676	1.10624	1.0712	1.03387	1.0259	1.04111	0.933891	1.04427	0.999433
213.5	213500		1.08354	1.08491	1.0243	1.03713	1.06693	1.00334	0.949194	1.10594	1.06978	1.03292	1.02714	1.04045	0.933218	1.04497	0.999401
214	214000		1.08227	1.08744	1.02596	1.03675	1.06524	1.00236	0.949897	1.10538	1.06836	1.03186	1.02841	1.03991	0.932556	1.04573	0.999181
214.5	214500		1.08072	1.08972	1.02751	1.03626	1.06352	1.00143	0.950773	1.1046	1.06696	1.03071	1.0297	1.03944	0.93192	1.04656	0.99881
215	215000		1.07896	1.09171	1.02895	1.03567	1.06176	1.00055	0.951809	1.10367	1.06558	1.02949	1.03102	1.03896	0.931328	1.04746	0.998321
215.5	215500		1.07708	1.09335	1.03036	1.03496	1.05998	0.99974	0.952991	1.10262	1.0642	1.02821	1.03235	1.03848	0.930794	1.04845	0.997751
216	216000		1.07516	1.09461	1.03182	1.0341	1.05817	0.999007	0.954308	1.1015	1.06277	1.02691	1.03369	1.038	0.930334	1.04955	0.997133
216.5	216500		1.0733	1.09548	1.03331	1.0331	1.0563	0.998306	0.955746	1.10037	1.06132	1.02559	1.03503	1.03754	0.929965	1.05084	0.996503
217	217000		1.07156	1.09602	1.03481	1.03194	1.05434	0.997582	0.957292	1.09928	1.05985	1.02428	1.03636	1.03711	0.929703	1.05239	0.995895
217.5	217500		1.07005	1.09625	1.03631	1.03065	1.05228	0.996838	0.958933	1.09827	1.05838	1.02299	1.03768	1.03671	0.929563	1.05417	0.995346
218	218000		1.06883	1.09622	1.03778	1.02926	1.05014	0.996078	0.960658	1.09739	1.05691	1.02174	1.03898	1.03634	0.929561	1.05612	0.994888
218.5	218500		1.068	1.09593	1.03921	1.02778	1.0479	0.995303	0.962452	1.09669	1.05546	1.02032	1.04026	1.03603	0.929754	1.05821	0.994354
219	219000		1.06764	1.09543	1.04059	1.02623	1.04559	0.994517	0.964303	1.09622	1.05404	1.01853	1.0415	1.03577	0.930164	1.0604	0.993573
219.5	219500		1.06772	1.09474	1.04189	1.02463	1.04321	0.993723	0.966198	1.09576	1.05265	1.01648	1.0427	1.03558	0.93075	1.06263	0.992581
220	220000		1.06814	1.09388	1.0431	1.023	1.04075	0.992923	0.968124	1.0951	1.05132	1.01425	1.04385	1.03546	0.931475	1.06488	0.991413
220.5	220500		1.06887	1.09289	1.04419	1.02136	1.03822	0.99212	0.970069	1.09425	1.05004	1.01193	1.04495	1.03544	0.932299	1.06708	0.990105
221	221000		1.06987	1.0918	1.04516	1.01973	1.03564	0.991316	0.972019	1.09325	1.0488	1.00961	1.04599	1.03553	0.933182	1.06922	0.988692
221.5	221500		1.07113	1.09062	1.04597	1.01813	1.033	0.990515	0.973962	1.09215	1.0476	1.00739	1.04697	1.03573	0.934087	1.07123	0.987211
222	222000		1.07262	1.0894	1.04663	1.01659	1.0303	0.98972	0.975884	1.09097	1.04642	1.00535	1.04787	1.03601	0.934974	1.07309	0.985697
222.5	222500		1.0743	1.08815	1.0471	1.01511	1.02756	0.988932	0.977774	1.08975	1.04526	1.00358	1.04869	1.03637	0.935803	1.07474	0.984185
223	223000		1.07614	1.08691	1.04737	1.01372	1.02477	0.988155	0.979618	1.08852	1.04412	1.00218	1.04942	1.0368	0.936537	1.07615	0.98271
223.5	223500		1.07813	1.0857	1.04734	1.01244	1.02194	0.987391	0.981674	1.08732	1.04298	1.0008	1.05006	1.03729	0.937316	1.07727	0.98131
224	224000		1.08023	1.08456	1.04698	1.01128	1.01908	0.986643	0.98416	1.08618	1.04184	0.999083	1.0506	1.03782	0.938287	1.07806	0.980018
224.5	224500		1.08241	1.0835	1.04632	1.01028	1.01615	0.985986	0.987	1.08513	1.04069	0.997131	1.05103	1.0384	0.939419	1.07867	0.978871
225	225000		1.08464	1.08256	1.04542	1.00945	1.01311	0.985476	0.990118	1.08421	1.03952	0.995037	1.05135	1.03899	0.94068	1.07928	0.977904
225.5	225500		1.0869	1.08161	1.04431	1.00871	1.01	0.98509	0.993441	1.08346	1.03834	0.992894	1.05154	1.03961	0.94204	1.07988	0.977003
226	226000		1.08916	1.08052	1.04305	1.00799	1.00682	0.984803	0.996891	1.0829	1.03712	0.990796	1.05161	1.04022	0.943466	1.08046	0.976039
226.5	226500		1.09138	1.0793	1.04168	1.0073	1.00359	0.984593	1.0004	1.08251	1.03582	0.988837	1.05155	1.04083	0.944929	1.081	0.975026
227	227000		1.09355	1.07798	1.04026	1.00662	1.00032	0.984437	1.00388	1.08222	1.0344	0.987111	1.05135	1.04142	0.946397	1.0815	0.973979
227.5	227500		1.09562	1.07658	1.03882	1.00598	0.99703	0.98431	1.00726	1.08203	1.0329	0.985713	1.05093	1.04199	0.947839	1.08194	0.972913
228	228000		1.09759	1.0751	1.03741	1.00536	0.993736	0.984189	1.01048	1.08193	1.03135	0.984735	1.05027	1.04251	0.949224	1.08231	0.971842
228.5	228500		1.0994	1.07358	1.03609	1.00476	0.990452	0.984052	1.01344	1.0819	1.02976	0.984046	1.04939	1.04298	0.95052	1.08261	0.970782
229	229000		1.10105	1.07204	1.03489	1.0042	0.987194	0.983874	1.01608	1.08193	1.02817	0.983448	1.04831	1.0434	0.951696	1.08281	0.969747
229.5	229500		1.10249	1.07048	1.03387	1.00368	0.983978	0.983632	1.01833	1.08202	1.02661	0.982938	1.04706	1.04382	0.95287	1.08292	0.968751
230	230000		1.10371	1.06893	1.03307	1.00318	0.98082	0.983303	1.0201	1.08216	1.0251	0.98251	1.04568	1.04431	0.95416	1.08291	0.96781
230.5	230500		1.10466	1.06742	1.03224	1.00272	0.977734	0.982863	1.02155	1.08232	1.02368	0.982163	1.04419	1.04487	0.955538	1.08278	0.966938
231	231000		1.10533	1.06595	1.03115	1.00231	0.974736	0.982289	1.02288	1.08251	1.02236	0.981892	1.04263	1.04547	0.956975	1.08251	0.966149
231.5	231500		1.10577	1.06455	1.02987	1.00193	0.971658	0.981519	1.02409	1.08271	1.02112	0.981694	1.041	1.04611	0.95844	1.0821	0.965459
232	232000		1.10606	1.06324	1.02845	1.00159	0.968345	0.980526	1.02518	1.08292	1.01991	0.981564	1.03936	1.04676	0.959906	1.08154	0.964883
232.5	232500		1.10622	1.06204	1.02696	1.0013	0.964839	0.979343	1.02616	1.08312	1.01872	0.981499	1.03772	1.04742	0.961343	1.08059	0.964344
233	233000		1.1063	1.06096	1.02547	1.00106	0.961179	0.978002	1.02702	1.08329	1.01755	0.981496	1.03611	1.04807	0.962722	1.07909	0.963766
233.5	233500		1.1063	1.05997	1.02405	1.0009	0.957405	0.976535	1.02776	1.08345	1.01638	0.98155	1.03457	1.04869	0.964014	1.07712	0.963163
234	234000		1.10627	1.05901	1.02275	1.00085	0.953558	0.974973	1.0284	1.08356	1.01522	0.981659	1.03312	1.04928	0.96519	1.07475	0.962549
234.5	234500		1.10622	1.05809	1.02165	1.0009	0.949678	0.973349	1.02893	1.08386	1.01406	0.981894	1.03178	1.04981	0.966352	1.07206	0.961937
235	235000		1.10618	1.0572	1.02081	1.00104	0.945804	0.971695	1.02934	1.08454	1.01289	0.982312	1.03059	1.05027	0.967602	1.06911	0.96134
235.5	235500		1.10618	1.05634	1.02017	1.00126	0.941977	0.970042	1.02965	1.08551	1.01171	0.982879	1.02946	1.05069	0.968919	1.066	0.960774
236	236000		1.10625	1.0555	1.01964	1.00155	0.938238	0.968423	1.02986	1.0867	1.01051	0.983563	1.02828	1.05108	0.970279	1.06278	0.96025
236.5	236500		1.10641	1.05468	1.01917	1.00189	0.934625	0.966869	1.02996	1.08803	1.00939	0.984333	1.02707	1.05146	0.971657	1.05954	0.959782
237	237000		1.10669	1.05388	1.01877	1.00229	0.93118	0.965412	1.02995	1.08941	1.00842	0.985156	1.02582	1.05182	0.973031	1.05635	0.959385
237.5	237500		1.10705	1.0531	1.01842	1.00271	0.927942	0.964085	1.02985	1.09077	1.00756	0.985999	1.02455	1.05217	0.974377	1.05329	0.959072
238	238000		1.10744	1.05234	1.01809	1.00317	0.924951	0.962918	1.02964	1.09203	1.00678	0.986832	1.02326	1.05251	0.975671	1.05043	0.958856
238.5	238500		1.10785	1.05159	1.01777	1.00363	0.922249	0.961945	1.02915	1.09311	1.00604	0.98762	1.02196	1.05284	0.976889	1.04784	0.958752
239	239000		1.10825	1.05085	1.01744	1.0041	0.919874	0.961197	1.02824	1.09392	1.00531	0.988334	1.02066	1.05316	0.978009	1.04561	0.958772
239.5	239500		1.10865	1.05011	1.01709	1.00456	0.917767	0.96065	1.02696	1.09439	1.00456	0.989172	1.01936	1.05348	0.979006	1.0438	0.958863
240	240000		1.10903	1.04938	1.0167	1.005	0.91583	0.960249	1.02537	1.09444	1.00374	0.990316	1.01808	1.05379	0.979858	1.0425	0.958969
240.5	240500		1.10937	1.04866	1.01625	1.00541	0.914045	0.959976	1.02355	1.09425	1.00282	0.991697	1.01682	1.05411	0.980642	1.04157	0.959099
241	241000		1.10967	1.04793	1.01573	1.00578	0.912395	0.959812	1.02155	1.09404	1.00177	0.99325	1.01559	1.05443	0.981445	1.04084	0.959262
241.5	241500		1.10991	1.0472	1.01534	1.00606	0.910862	0.959742	1.01943	1.0938	1.00063	0.99491	1.0144	1.05475	0.982252	1.04029	0.959467
242	242000		1.11009	1.04647	1.01525	1.00623	0.909429	0.959747	1.01726	1.09353	0.999479	0.996609	1.01325	1.05509	0.98305	1.0399	0.959723
242.5	242500		1.11018	1.04575	1.01537	1.0063	0.908079	0.959809	1.0151	1.0932	0.998317	0.998281	1.01214	1.05543	0.983826	1.03965	0.960039
243	243000		1.11017	1.04506	1.01563	1.0063	0.906794	0.959912	1.013	1.09282	0.997143	0.999861	1.0111	1.05578	0.984565	1.03953	0.960424
243.5	243500		1.11008	1.0444	1.01595	1.00623	0.905556	0.960038	1.01105	1.09237	0.995961	1.00128	1.01013	1.056	0.985255	1.03952	0.960888
244	244000		1.1099	1.04375	1.01626	1.00613	0.904348	0.960169	1.00928	1.09183	0.994769	1.00248	1.00922	1.05595	0.98588	1.03961	0.961438
244.5	244500		1.10965	1.04311	1.01646	1.006	0.903153	0.960288	1.00778	1.0912	0.993571	1.00361	1.00847	1.05572	0.986428	1.03976	0.962085
245	245000		1.10933	1.04247	1.01648	1.00587	0.901953	0.960378	1.0066	1.09046	0.992365	1.00487	1.00792	1.05533	0.986886	1.03997	0.962836
245.5	245500		1.10895	1.04183	1.01625	1.00576		0.96042	1.00554	1.08961	0.991155	1.00625	1.00753	1.05487	0.987171	1.04023	0.963811
246	246000		1.10852	1.04116	1.01567	1.00568		0.960398	1.0044	1.08863	0.98994	1.00771	1.00729	1.05438	0.987238	1.0405	0.965091
246.5	246500		1.10804	1.04047	1.01495	1.00565		0.960316	1.00317	1.08751	0.988721	1.00924	1.00714	1.05392	0.987129	1.04078	0.966626
247	247000		1.10752	1.03976	1.0143	1.00569		0.960197	1.00189	1.08624	0.9875	1.01083	1.00706	1.05354	0.986884	1.04104	0.968372
247.5	247500		1.10697	1.039	1.0137	1.00582		0.960051	1.00057	1.08462	0.986141	1.01245	1.00702	1.05332	0.986543	1.04127	0.970279
248	248000		1.10639	1.03819	1.01313	1.00605		0.959887	0.999229	1.0825	0.984545	1.01408	1.00699	1.05329	0.986147	1.04145	0.972301
248.5	248500		1.10579	1.03732	1.01255	1.00641		0.959717	0.99788	1.07998	0.982775	1.0157	1.00693	1.05352	0.985736	1.04162	0.97439
249	249000		1.10518	1.03639	1.01195	1.00692		0.959549	0.996543	1.07713	0.980891	1.0173	1.0068	1.05407	0.98535	1.04181	0.976499
249.5	249500		1.10456	1.03539	1.0113	1.00758		0.959393	0.995235	1.07407	0.978954	1.01885	1.00659	1.05494	0.985031	1.04202	0.978582
250	250000		1.1039	1.03431	1.01058	1.00843		0.95926	0.993974	1.07087	0.977024	1.02034	1.00625	1.05608	0.984818	1.04226	0.98059
250.5	250500		1.10321	1.03316	1.00975	1.00948		0.95916	0.992777	1.06762	0.975163	1.02174	1.00575	1.05744	0.984752	1.04254	0.982476
251	251000		1.10249	1.03195	1.00881	1.01075		0.959101	0.991661	1.06442	0.973432	1.02304	1.00506	1.05899	0.984874	1.04284	0.984193
251.5	251500		1.10175	1.0307	1.00771	1.0122		0.959095	0.990644	1.06136	0.971891	1.02421	1.00424	1.06068	0.984994	1.04319	0.985693
252	252000		1.10098	1.0294	1.00644	1.01381		0.959152	0.989743	1.05853	0.9706	1.02524	1.00337	1.06248	0.984918	1.04356	0.98693
252.5	252500		1.10019	1.02806	1.0049	1.01556		0.95928	0.988976	1.05601	0.969458	1.02611	1.00246	1.06433	0.984684	1.04398	0.987983
253	253000		1.09937	1.02669	1.00305	1.01742		0.959491	0.988359	1.0539	0.968323	1.02679	1.0015	1.06621	0.984328	1.04444	0.988973
253.5	253500		1.09853	1.0253	1.00094	1.01937		0.959793	0.987852	1.05192	0.967203	1.02724	1.0005	1.06807	0.983888	1.04495	0.989908
254	254000		1.09767	1.02388	0.998666	1.02138		0.960198	0.987399	1.04975	0.966104	1.02744	0.99946	1.06987	0.983399	1.0455	0.990801
254.5	254500		1.09679	1.02245	0.996277	1.02344		0.960652	0.987005	1.04743	0.965031	1.02744	0.998386	1.07157	0.9829	1.04609	0.99166
255	255000		1.09589	1.02101	0.993847	1.02551		0.961103	0.986669	1.04501	0.963991	1.0273	0.997279	1.07313	0.982426	1.04674	0.992498
255.5	255500		1.09493	1.01957	0.991443	1.02757		0.961564	0.986394	1.04252	0.96299	1.02708	0.996141	1.0745	0.982014	1.04744	0.993323
256	256000		1.09389	1.01813	0.989132	1.0296		0.962047	0.986182	1.04002	0.962034	1.02683	0.994975	1.07566	0.981702	1.0482	0.994148
256.5	256500		1.09276	1.01669	0.986984	1.03157		0.962564	0.986034	1.03755	0.961129	1.02659	0.993784	1.07675	0.981526	1.04903	0.994982
257	257000		1.09155	1.01527	0.985064	1.03346		0.963127	0.985952	1.03515	0.960282	1.02644	0.992569	1.07795	0.981522	1.04996	0.995836
257.5	257500		1.09027	1.01386	0.983102	1.03525		0.963747	0.985939	1.03286	0.959602	1.02641	0.991335	1.07924	0.981729	1.05097	0.99672
258	258000		1.08893	1.01248	0.980823	1.03691		0.964436	0.985995	1.03072	0.959159	1.02657	0.990082	1.08059	0.982181	1.05205	0.997646
258.5	258500		1.08753	1.01113	0.978292	1.03865		0.965207	0.986123	1.02879	0.958894	1.02684	0.988815	1.08198	0.982909	1.05321	0.998622
259	259000		1.08608	1.00981	0.975575	1.04066		0.966071	0.986324	1.0271	0.958751	1.02711	0.987535	1.08339	0.983888	1.05441	0.999661
259.5	259500		1.08459	1.00853	0.972737	1.04289		0.967041	0.9866	1.02561	0.958673	1.02738	0.986134	1.08479	0.98507	1.05567	1.00068
260	260000		1.08305	1.00728	0.969844	1.04532		0.968128	0.986953	1.02423	0.958603	1.02764	0.984526	1.08616	0.98641	1.05697	1.00158
260.5	260500		1.08148	1.00605	0.966962	1.04787		0.969344	0.987403	1.02294	0.958484	1.0279	0.98275	1.08747	0.987862	1.05829	1.00241
261	261000		1.07989	1.00485	0.964155	1.05052		0.970701	0.987965	1.02174	0.95826	1.02814	0.980842	1.0887	0.98938	1.05964	1.00316
261.5	261500		1.07828	1.00366	0.96149	1.05321		0.972299	0.98863	1.02062	0.957874	1.02836	0.97884	1.08983	0.990919	1.061	1.00387
262	262000		1.07665	1.00247	0.959031	1.0559		0.974201	0.989387	1.01955	0.957268	1.02856	0.976781	1.09083	0.992431	1.06236	1.00455
262.5	262500		1.07502	1.00129	0.956845	1.05854		0.976363	0.990229	1.01852	0.956485	1.02874	0.974702	1.09168	0.993872	1.06371	1.00522
263	263000		1.07339	1.00011	0.954996	1.06109		0.978743	0.991146	1.01753	0.955616	1.02889	0.972641	1.09235	0.995195	1.06505	1.0059
263.5	263500		1.07176	0.998929	0.953308	1.0635		0.981297	0.992128	1.01655	0.954682	1.02897	0.970636	1.09293	0.996355	1.06636	1.00662
264	264000		1.07014	0.997733	0.951576	1.06572		0.983983	0.993168	1.01557	0.953705	1.02898	0.968723	1.0935	0.997305	1.06764	1.00738
264.5	264500		1.06855	0.99652	0.949828	1.06771		0.986757	0.994255	1.01459	0.952703	1.02893	0.966939	1.09405	0.998374	1.06896	1.00821
265	265000		1.06698	0.995285	0.94809	1.06943		0.989576	0.995381	1.01358	0.951698	1.02884	0.965324	1.09458	0.999852	1.07039	1.00913
265.5	265500		1.06544	0.994023	0.946389	1.07083		0.992397	0.996536	1.01268	0.950709	1.02871	0.963912	1.09508	1.00163	1.07192	1.01016
266	266000		1.06394	0.99273	0.944752	1.07185		0.995177	0.997712	1.01198	0.949757	1.02857	0.962743	1.09554	1.00361	1.07353	1.01131
266.5	266500		1.06248	0.991399	0.943205	1.07252		0.997874	0.9989	1.01145	0.948863	1.02844	0.961726	1.09595	1.00568	1.07521	1.01259
267	267000		1.06107	0.990026	0.941776	1.07289		1.00044	1.00009	1.01106	0.948047	1.02832	0.960747	1.09631	1.00773	1.07693	1.01396
267.5	267500		1.05972	0.988588	0.940491	1.07301		1.00284	1.00127	1.01076	0.947329	1.02824	0.959805	1.09661	1.00966	1.07869	1.01541
268	268000		1.05844	0.987069	0.939378	1.07291		1.00503	1.00244	1.01053	0.946729	1.02822	0.958899	1.09683	1.01136	1.08047	1.01692
268.5	268500		1.05722	0.985478	0.938396	1.07262		1.00696	1.00363	1.01031	0.946049	1.02808	0.958028	1.09698	1.01272	1.08225	1.01848
269	269000		1.05608	0.983822	0.937489	1.07219		1.00859	1.00487	1.01009	0.945124	1.02771	0.957193	1.09704	1.01365	1.08401	1.02008
269.5	269500		1.05511	0.98211	0.93666	1.07165		1.01009	1.00618	1.00982	0.94403	1.02715	0.956391	1.09701	1.01423	1.08574	1.0217
270	270000		1.05435	0.980349	0.93591	1.07103		1.01164	1.00753	1.00945	0.942841	1.02649	0.955624	1.09688	1.01463	1.08742	1.02332
270.5	270500		1.05377	0.978548	0.935243	1.07038		1.01323	1.00893	1.00897	0.941633	1.02577	0.954889	1.0965	1.0149	1.08905	1.02494
271	271000		1.05332	0.976715	0.93466	1.06973		1.01483	1.01038	1.00832	0.940479	1.02508	0.954187	1.09577	1.01505	1.09059	1.02653
271.5	271500		1.05295	0.974857	0.934163	1.06911		1.01643	1.01187	1.00751	0.939454	1.02448	0.953516	1.09474	1.01512	1.09204	1.02808
272	272000		1.05262	0.972983	0.933755	1.06857		1.01801	1.0134	1.00657	0.938634	1.02402	0.952876	1.09349	1.01512	1.09338	1.02958
272.5	272500		1.05228	0.9711	0.933437	1.06814		1.01954	1.01496	1.00553	0.938092	1.02378	0.952267	1.09206	1.01509	1.09479	1.03126
273	273000		1.05189	0.969217	0.933212	1.06786		1.02102	1.01656	1.00442	0.937904	1.02383	0.951687	1.09053	1.01505	1.09646	1.03328
273.5	273500		1.05141	0.967341	0.933081	1.06776		1.02241	1.01818	1.00328	0.937922	1.02402	0.951135	1.08894	1.01503	1.09833	1.0356
274	274000		1.05078	0.96548	0.933048	1.06789		1.0237	1.01983	1.00213	0.937956	1.02421	0.950613	1.08737	1.01506	1.10034	1.03814
274.5	274500		1.04997	0.963643	0.933175	1.06809		1.02487	1.0215	1.00101	0.938017	1.02439	0.950294	1.08587	1.01516	1.10244	1.04082
275	275000		1.04892	0.961838	0.9335	1.06822		1.0259	1.02318	0.999952	0.938119	1.02459	0.950319	1.08449	1.01535	1.10459	1.04359
275.5	275500		1.0478	0.960072	0.93399	1.06827		1.02678	1.025	0.998979	0.938272	1.02481	0.950631	1.08331	1.01539	1.10672	1.04638
276	276000		1.04678	0.958353	0.934609	1.06826		1.02747	1.02704	0.998125	0.93849	1.02508	0.951172	1.08239	1.01507	1.10879	1.04911
276.5	276500		1.04585	0.956595	0.935324	1.06819		1.02797	1.02927	0.997422	0.938785	1.0254	0.951886	1.08159	1.01446	1.11074	1.05172
277	277000		1.04499	0.954721	0.936101	1.06808		1.02825	1.03165	0.9969	0.939168	1.02579	0.952716	1.08079	1.01366	1.11252	1.05414
277.5	277500		1.04418	0.952756	0.936904	1.06793		1.02823	1.03415	0.996427	0.939651	1.02627	0.953605	1.07997	1.01275	1.11408	1.05631
278	278000		1.04341	0.950722	0.9377	1.06775		1.02784	1.03674	0.995864	0.940247	1.02684	0.954496	1.07915	1.01183	1.11536	1.05815
278.5	278500		1.04266	0.948644	0.938454	1.06755		1.02715	1.03937	0.995239	0.941112	1.0276	0.955333	1.07833	1.01098	1.11632	1.05959
279	279000		1.04191	0.946545	0.939133	1.06734		1.02619	1.04202	0.994577	0.942338	1.02858	0.956058	1.07752	1.01029	1.1169	1.06057
279.5	279500		1.04114	0.94445	0.939822	1.06712		1.02501	1.04465	0.993905	0.943841	1.02973	0.956615	1.07672	1.00984	1.11707	1.06116
280	280000		1.04034	0.94238	0.940621	1.06691		1.02366	1.04722	0.993248	0.945541	1.03101	0.956947	1.07595	1.00973	1.11684	1.06149
280.5	280500		1.03949	0.940361	0.941514	1.06671		1.02218	1.04969	0.992633	0.947352	1.03236	0.956997	1.0752	1.00979	1.11627	1.0616
281	281000		1.03858	0.938416	0.942487	1.06653		1.02062	1.05204	0.992086	0.949194	1.03373	0.956708	1.07448	1.00978	1.11541	1.06151
281.5	281500		1.03758	0.936568	0.943523	1.06638		1.01903	1.05423	0.991633	0.950984	1.03506	0.956149	1.07381	1.00973	1.1143	1.06126
282	282000		1.03648	0.934842	0.944608	1.06627		1.01745	1.05622	0.9913	0.952637	1.03631	0.955437	1.07318	1.00964	1.11299	1.06088
282.5	282500		1.03513	0.93326	0.945726	1.0662		1.01593	1.05798	0.991114	0.954073	1.03742	0.954586	1.0726	1.00955	1.11154	1.06039
283	283000		1.03342	0.931847	0.946861	1.06619		1.01451	1.05947	0.9911	0.955207	1.03835	0.953613	1.07207	1.00945	1.10999	1.05983
283.5	283500		1.03144	0.930627	0.947998	1.06627		1.01324	1.06078	0.991192	0.956384	1.03926	0.952531	1.07159	1.00936	1.10838	1.05923
284	284000		1.02923	0.929622	0.949121	1.06647		1.01216	1.06203	0.991312	0.957949	1.04034	0.951357	1.07113	1.0093	1.10678	1.05862
284.5	284500		1.02688	0.928758	0.95028	1.06678		1.01133	1.06323	0.991469	0.959823	1.04155	0.950106	1.07069	1.00928	1.10521	1.05803
285	285000		1.02444	0.927945	0.951527	1.06717		1.01078	1.06436	0.991675	0.961927	1.04284	0.948792	1.07026	1.00933	1.10375	1.0575
285.5	285500		1.02199	0.927185	0.952851	1.06765		1.01042	1.06543	0.991939	0.964181	1.04416	0.947431	1.06985	1.00944	1.10242	1.05704
286	286000		1.01959	0.926483	0.954243	1.06818		1.0101	1.06643	0.992271	0.966506	1.04547	0.946038	1.06944	1.00964	1.10129	1.0567
286.5	286500		1.01732	0.925842	0.955692	1.06877		1.00982	1.06738	0.992682	0.968824	1.04673	0.944628	1.06903	1.00997	1.10039	1.05638
287	287000		1.01523	0.925263	0.957189	1.06938		1.00957	1.06826	0.993182	0.971055	1.04789	0.943217	1.06863	1.01044	1.09978	1.05598
287.5	287500		1.01339	0.924752	0.958723	1.07001		1.00935	1.06908	0.993781	0.97312	1.04891	0.94182	1.06823	1.01103	1.09935	1.0555
288	288000		1.01188	0.92431	0.960284	1.07065		1.00915	1.06984	0.994489	0.97494	1.04974	0.940451	1.06783	1.01171	1.09894	1.05495
288.5	288500		1.01032		0.961863	1.07127		1.00896	1.07054	0.995317	0.976436	1.05051	0.939127	1.06741	1.01245	1.09855	1.05434
289	289000		1.00834		0.963448	1.07187		1.00878	1.07118	0.996275	0.977528	1.05134	0.937861	1.06699	1.01322	1.09819	1.05365
289.5	289500		1.00604		0.9652	1.07243		1.0086	1.07175	0.997464	0.978369	1.05223	0.936521	1.06656	1.01398	1.09784	1.05291
290	290000		1.00349		0.967242	1.07293		1.00841	1.07226	0.998949	0.979162	1.05314	0.934985	1.06611	1.01472	1.0975	1.0521
290.5	290500		1.00079		0.969514	1.07336		1.00822	1.07271	1.00068	0.979905	1.05405	0.933287	1.06567	1.0154	1.09716	1.05125
291	291000		0.998019		0.971955	1.07371		1.008	1.0731	1.00261	0.980595	1.05495	0.931465	1.06525	1.01599	1.09683	1.05034
291.5	291500		0.995269		0.974504	1.07396		1.00776	1.07342	1.00468	0.981232	1.0558	0.929552	1.06486	1.01659	1.0965	1.04939
292	292000		0.992624		0.9771	1.07409		1.00749	1.07368	1.00685	0.981812	1.0566	0.927584	1.06449	1.01727	1.09617	1.0484
292.5	292500		0.99017		0.979681	1.07408		1.00725	1.07388	1.00907	0.982335	1.0573	0.925597	1.06414	1.01804	1.09583	1.04736
293	293000		0.987996		0.982186	1.07391		1.00708	1.07402	1.01129	0.982799	1.0579	0.923626	1.0638	1.01887	1.09547	1.0463
293.5	293500		0.986187		0.984555	1.0736		1.00697	1.07409	1.01346	0.983201	1.05852	0.921705	1.06347	1.01976	1.0951	1.04517
294	294000		0.98483		0.986726	1.07317		1.00691	1.0741	1.01553	0.983539	1.0593	0.919871	1.06316	1.02069	1.0947	1.04395
294.5	294500		0.98376		0.988638	1.07263		1.00689	1.07401	1.01745	0.983681	1.06018	0.918158	1.06284	1.02164	1.09428	1.04266
295	295000		0.982761		0.990231	1.07202		1.00691	1.07378	1.01917	0.983527	1.06111	0.916602	1.06253	1.02262	1.09384	1.0413
295.5	295500		0.981836		0.991619	1.07134		1.00694	1.07343	1.02092	0.983126	1.06204	0.915238	1.06221	1.0236	1.09337	1.03988
296	296000		0.980991		0.992963	1.07061		1.00698	1.07297	1.02294	0.982528	1.06294	0.914101	1.0619	1.02457	1.09289	1.03841
296.5	296500		0.98023		0.994268	1.06987		1.00702	1.07241	1.02518	0.981781	1.06374	0.913136	1.06157	1.02551	1.09241	1.0369
297	297000		0.979559		0.99554	1.06911		1.00705	1.07175	1.02759	0.980935	1.0644	0.91226	1.06123	1.02642	1.09192	1.03536
297.5	297500		0.978983		0.996783	1.06837		1.00706	1.07102	1.03012	0.980039	1.06488	0.911464	1.06096	1.0272	1.09144	1.0338
298	298000		0.978505		0.998003	1.06767		1.00703	1.07022	1.03273	0.979142	1.06512	0.910741	1.06085	1.0278	1.09095	1.03223
298.5	298500		0.978133		0.999204	1.06701		1.00696	1.06935	1.03535	0.978292	1.06509	0.910083	1.06084	1.02826	1.09047	1.03065
299	299000		0.977869		1.00039	1.06643		1.00684	1.06844	1.03795	0.97754	1.06482	0.909482	1.06092	1.02863	1.09	1.02908
299.5	299500		0.97772		1.00157	1.06594		1.00665	1.06749	1.04047	0.976934	1.06433	0.908931	1.06105	1.02897	1.08953	1.02743
300	300000		0.977691		1.00275	1.06556		1.00638	1.06652	1.04287	0.976523	1.06368	0.908422	1.06119	1.02933	1.08908	1.02562
300.5	300500		0.977785		1.00387	1.0653		1.00608	1.06552	1.04509	0.976124	1.06291	0.907947	1.06132	1.02975	1.08865	1.02369
301	301000		0.978009		1.00486	1.0652		1.00579	1.06452	1.04708	0.975548	1.06206	0.907499	1.06139	1.03029	1.08824	1.02165
301.5	301500		0.978594		1.00577	1.06531		1.00551	1.06353	1.04881	0.974837	1.06117	0.90707	1.06139	1.03099	1.08784	1.01953
302	302000		0.979706		1.0066	1.06565		1.00522	1.06255	1.05021	0.974034	1.06029	0.906652	1.06126	1.0319	1.08748	1.01736
302.5	302500		0.981252		1.00738	1.0662		1.00493	1.06159	1.05153	0.973181	1.05946	0.906238	1.061	1.03298	1.08714	1.01518
303	303000		0.983138		1.00813	1.06691		1.00462	1.06067	1.053	0.97232	1.05873	0.90582	1.06055	1.03412	1.08683	1.01299
303.5	303500		0.985269		1.00887	1.06776		1.00429	1.05973	1.05457	0.971494	1.05813	0.905389	1.05998	1.03533	1.08651	1.01084
304	304000		0.987552		1.00963	1.06872		1.00394	1.0587	1.05621	0.970745	1.05771	0.90494	1.05938	1.03658	1.08615	1.00874
304.5	304500		0.989894		1.01043	1.06973		1.00356	1.05759	1.05785	0.970115	1.05725	0.904442	1.05874	1.03787	1.08575	1.00674
305	305000		0.992199		1.01129	1.07078		1.00313	1.05642	1.05945	0.969647	1.05655	0.903886	1.05806	1.03919	1.08532	1.00484
305.5	305500		0.994374		1.01222	1.07183		1.00267	1.05521	1.06096	0.969324	1.05568	0.903287	1.05735	1.04054	1.08486	1.00308
306	306000		0.996326		1.01326	1.07284		1.00215	1.05396	1.06233	0.969092	1.05468	0.902664	1.05659	1.04189	1.08439	1.00148
306.5	306500		0.99796		1.01437	1.07378		1.00157	1.0527	1.06352	0.968935	1.05363	0.902033	1.05579	1.04325	1.08391	0.999872
307	307000		0.999183		1.01549	1.07461		1.00094	1.05143	1.06447	0.968837	1.05258	0.901411	1.05495	1.0446	1.08342	0.998072
307.5	307500		1.00026		1.01662	1.0753		1.00023	1.05016	1.06514	0.968783	1.05159	0.900817	1.05406	1.04593	1.08293	0.996123
308	308000		1.00148		1.01775	1.07582		0.999451	1.04892	1.06547	0.968758	1.05072	0.900266	1.05313	1.04724	1.08245	0.994064
308.5	308500		1.00284		1.01889	1.07613		0.998589	1.04771	1.06545	0.968745	1.05003	0.899776	1.05216	1.04876	1.08198	0.991936
309	309000		1.00428		1.02001	1.0762		0.99764	1.04656	1.06511	0.96873	1.04958	0.899365	1.05113	1.05068	1.08154	0.989777
309.5	309500		1.00578		1.02112	1.07607		0.996541	1.04546	1.0645	0.968697	1.04932	0.89905	1.05006	1.0529	1.08113	0.987628
310	310000		1.00731		1.02221	1.07584		0.995255	1.04445	1.06369	0.96863	1.04915	0.898847	1.04894	1.05531	1.08075	0.985528
310.5	310500		1.00884		1.02328	1.07552		0.993809	1.04349	1.06273	0.968514	1.04904	0.898774	1.04776	1.05782	1.08041	0.983518
311	311000		1.01033		1.02431	1.07511		0.992233	1.04257	1.06166	0.968333	1.049	0.898848	1.04654	1.06032	1.08011	0.981636
311.5	311500		1.01175		1.02531	1.07463		0.990556	1.04168	1.06054	0.968087	1.04901	0.89905	1.04522	1.06272	1.07981	0.979923
312	312000		1.01308		1.02626	1.07409		0.988806	1.04081	1.05943	0.967792	1.04906	0.899345	1.04377	1.06492	1.07945	0.978417
312.5	312500		1.01428		1.02716	1.0735		0.987013	1.03995	1.05838	0.967462	1.04913	0.899724	1.04222	1.06681	1.07904	0.97716
313	313000		1.01532		1.02801	1.07286		0.985204	1.0391	1.05744	0.96711	1.04922	0.900182	1.04058	1.0683	1.0786	0.976191
313.5	313500		1.01629		1.0288	1.0722		0.98341	1.03826	1.05667	0.966749	1.0493	0.900712	1.03887	1.06966	1.07814	0.97552
314	314000		1.01728		1.02952	1.07151		0.981658	1.03741	1.05612	0.966393	1.04937	0.901306	1.0371	1.07119	1.07769	0.97511
314.5	314500		1.01829		1.0302	1.07082		0.979979	1.03655	1.05552	0.966054	1.04943	0.901959	1.03531	1.07285	1.07725	0.974928
315	315000		1.01929		1.03086	1.07013		0.9784	1.03567	1.05457	0.965746	1.04944	0.902663	1.0335	1.07459	1.07684	0.97494
315.5	315500		1.02028		1.03151	1.06946		0.97695	1.03477	1.05333	0.965482	1.04941	0.903411	1.0317	1.07635	1.07648	0.975114
316	316000		1.02124		1.03215	1.0688		0.975659	1.03384	1.05183	0.965274	1.04931	0.904197	1.02992	1.0781	1.07618	0.975415
316.5	316500		1.02214		1.03278	1.06819		0.974555	1.03288	1.05011	0.96489	1.04915	0.905013	1.02818	1.07979	1.07596	0.975812
317	317000		1.02298		1.03339	1.06761		0.973667	1.03186	1.04822	0.964151	1.0489	0.905854	1.0265	1.08137	1.07584	0.976271
317.5	317500		1.02375		1.03401	1.06701		0.972877	1.0308	1.04619	0.963159	1.04857	0.906712	1.0249	1.08279	1.07582	0.976759
318	318000		1.02441		1.03461	1.0663		0.972054	1.02969	1.04406	0.962014	1.04817	0.90758	1.0234	1.08401	1.07594	0.977243
318.5	318500		1.02502		1.03522	1.06548		0.971208	1.02845	1.04187	0.960819	1.04773	0.908451	1.02184	1.08497	1.07619	0.977689
319	319000		1.02562		1.03582	1.06459		0.970352	1.02706	1.03967	0.959672	1.04725	0.909319	1.02008	1.08564	1.0766	0.978064
319.5	319500		1.0262		1.03642	1.06363		0.969495	1.02554	1.0375	0.958676	1.04675	0.91023	1.01816	1.08607	1.07727	0.978336
320	320000		1.02676		1.03703	1.0626		0.968648	1.02392	1.03539	0.95793	1.04624	0.911226	1.01612	1.08635	1.07826	0.978471
320.5	320500		1.02728		1.03773	1.06154		0.967823	1.02222	1.03339	0.957537	1.04575	0.9123	1.014	1.08652	1.07954	0.978589
321	321000		1.02777		1.0386	1.06044		0.96703	1.02048	1.03153	0.957596	1.04528	0.913441	1.01182	1.08656	1.08106	0.978823
321.5	321500		1.02822		1.0396	1.05932		0.966279	1.01873	1.02986	0.958006	1.04485	0.914643	1.00963	1.0865	1.08276	0.979156
322	322000		1.02862		1.04069	1.0582		0.965583	1.01699	1.02841	0.958581	1.04447	0.915895	1.00748	1.08635	1.0846	0.979573
322.5	322500		1.02896		1.04182	1.05709		0.964951	1.01528	1.02723	0.959293	1.04414	0.917189	1.00538	1.08612	1.08654	0.980058
323	323000		1.02925		1.04297	1.056		0.964395	1.01365	1.02636	0.960114	1.04382	0.918516	1.0034	1.08581	1.08853	0.980596
323.5	323500		1.02947		1.04409	1.05494		0.963926	1.01211	1.02584	0.961017	1.04352	0.919867	1.00155	1.08545	1.09051	0.98117
324	324000		1.02962		1.04514	1.05392		0.963553	1.01069	1.0257	0.961975	1.04323	0.921233	0.999877	1.08503	1.09246	0.981765
324.5	324500		1.0297		1.04609	1.05297		0.963289	1.00943	1.026	0.962959	1.04295	0.922606	0.998423	1.08443	1.09431	0.982365
325	325000		1.02971		1.04688	1.0521		0.963143	1.00835	1.02676	0.963941	1.04268	0.923976	0.997223	1.08354	1.09603	0.982954
325.5	325500		1.02966		1.0475	1.0513		0.963143	1.00747	1.02818	0.964895	1.04241	0.925336	0.996118	1.0824	1.09756	0.983517
326	326000		1.02956		1.04789	1.05061		0.963299	1.0068	1.03033	0.965793	1.04213	0.926675	0.994944	1.08105	1.09886	0.984038
326.5	326500		1.0294		1.04804	1.05003		0.963596	1.00629	1.03308	0.966841	1.04185	0.928066	0.99373	1.07955	1.09989	0.984608
327	327000		1.0292		1.048	1.04957		0.964019	1.00592	1.03629	0.968222	1.04156	0.929577	0.992508	1.07794	1.10059	0.985313
327.5	327500		1.02896		1.0478	1.04927		0.964556	1.00567	1.03982	0.969871	1.04128	0.93119	0.991307	1.07628	1.10107	0.986124
328	328000		1.02867		1.04747	1.04914		0.965191	1.0055	1.04356	0.971723	1.04103	0.932889	0.990157	1.0746	1.10145	0.987014
328.5	328500		1.02836		1.04705	1.04915		0.965911	1.00538	1.04735	0.973715	1.04081	0.934656	0.989089	1.07295	1.10175	0.987955
329	329000		1.02802		1.04657	1.04929		0.966701	1.0053	1.05108	0.975781	1.0406	0.936474	0.988132	1.07138	1.10198	0.988919
329.5	329500		1.02766		1.04607	1.04953		0.967547	1.00521	1.05459	0.977857	1.04041	0.938327	0.987318	1.06994	1.10213	0.989878
330	330000		1.02727		1.04558	1.04985		0.968435	1.00508	1.05777	0.97988	1.04022	0.940196	0.986675	1.06868	1.10222	0.990805
330.5	330500		1.02688		1.04514	1.05024		0.969351	1.0049	1.06048	0.981783	1.04004	0.942066	0.986234	1.06737	1.10226	0.991672
331	331000		1.02647		1.04478	1.05068		0.97028	1.00464	1.06258	0.983503	1.03985	0.943919	0.986026	1.06578	1.10225	0.992451
331.5	331500		1.02602		1.04444	1.05114		0.971209	1.00425	1.06474	0.984976	1.03966	0.945737	0.986006	1.06398	1.10221	0.993114
332	332000		1.02547		1.04403	1.0516		0.972123	1.00372	1.06758	0.986136	1.03945	0.947505	0.986106	1.06205	1.10213	0.993634
332.5	332500		1.02485		1.04357	1.05204		0.973008	1.00302	1.07098	0.98717	1.03922	0.949204	0.986324	1.06004	1.10203	0.993983
333	333000		1.02417		1.04306	1.05245		0.97385	1.00212	1.0748	0.988289	1.03896	0.950818	0.986655	1.05803	1.10192	0.994133
333.5	333500		1.02342		1.04251	1.0528		0.974764	1.001	1.07888	0.989467	1.03867	0.95233	0.987098	1.05607	1.10179	0.994114
334	334000		1.02262		1.04192	1.05308		0.975858	0.999685	1.08309	0.99068	1.03834	0.953723	0.987649	1.05425	1.10167	0.993983
334.5	334500		1.02179		1.0413	1.05325		0.977105	0.998207	1.08728	0.9919	1.03798	0.955018	0.988303	1.05262	1.10156	0.993757
335	335000		1.02092		1.04065	1.05331		0.978479	0.996593	1.09131	0.993103	1.03756	0.956254	0.98906	1.05124	1.10146	0.993451
335.5	335500		1.02004		1.03999	1.05328		0.979951	0.994874	1.09505	0.994263	1.03709	0.957434	0.989913	1.05	1.10132	0.993082
336	336000		1.01915		1.03932	1.05319		0.981497	0.993078	1.09834	0.995353	1.03656	0.958566	0.990862	1.04871	1.10109	0.992666
336.5	336500		1.01826		1.0386	1.05305		0.983087	0.991235	1.10105	0.996348	1.03604	0.959654	0.991902	1.0474	1.10077	0.992218
337	337000		1.01737		1.03781	1.05288		0.984697	0.989373	1.10303	0.997222	1.03559	0.960704	0.993031	1.04607	1.10038	0.991754
337.5	337500		1.01651		1.03695	1.05267		0.986298	0.987523	1.10443	0.997993	1.03518	0.961722	0.994244	1.04472	1.09993	0.99129
338	338000		1.01568		1.03603	1.05243		0.987864	0.985712	1.10551	0.998702	1.03479	0.962713	0.995539	1.04338	1.09941	0.990843
338.5	338500		1.01472		1.03507	1.05217		0.989368	0.983971	1.10631	0.999361	1.03439	0.963682	0.997093	1.04205	1.09885	0.990428
339	339000		1.01351		1.03407	1.0519		0.990783	0.982329	1.10687	0.999981	1.03396	0.964636	0.999039	1.04074	1.09825	0.99006
339.5	339500		1.01209		1.03306	1.05163		0.992082	0.980815	1.10721	1.00057	1.03349	0.96558	1.00131	1.03946	1.09762	0.989758
340	340000		1.0105		1.03203	1.05136		0.993239	0.979457	1.10739	1.00115	1.03293	0.966519	1.00383	1.03822	1.09697	0.989535
340.5	340500		1.0088		1.031	1.05109		0.994226	0.978133	1.10743	1.00172	1.03228	0.96746	1.00653	1.03703	1.09631	0.989314
341	341000		1.00701		1.02997	1.05084		0.995017	0.976713	1.10738	1.0023	1.03151	0.968406	1.00935	1.0359	1.09564	0.989017
341.5	341500		1.0052		1.02897	1.05062		0.995641	0.97522	1.10726	1.0029	1.03072	0.969379	1.01221	1.03492	1.09498	0.988654
342	342000		1.0034		1.02801	1.05042		0.996156	0.973674	1.10712	1.00352	1.03004	0.970389	1.01504	1.03414	1.09433	0.988236
342.5	342500		1.00166		1.02686	1.05026		0.996572	0.972098	1.10699	1.00393	1.02943	0.971426	1.01778	1.0335	1.09371	0.987776
343	343000		1.00002		1.02538	1.05014		0.996904	0.970514	1.10691	1.00393	1.02885	0.972483	1.02036	1.03297	1.09312	0.987284
343.5	343500		0.998529		1.02365	1.05005		0.997163	0.968943	1.10644	1.00363	1.02828	0.973552	1.02269	1.03249	1.0926	0.986772
344	344000		0.997228		1.02175	1.04996		0.997363	0.967406	1.1052	1.00312	1.02767	0.974623	1.02473	1.03201	1.09216	0.986253
344.5	344500		0.996163		1.01977	1.04989		0.997516	0.965927	1.10334	1.00251	1.027	0.975688	1.02673	1.03149	1.09179	0.985736
345	345000		0.995378		1.01778	1.04982		0.997635	0.964526	1.10099	1.0019	1.02623	0.976739	1.02899	1.03087	1.09148	0.985235
345.5	345500		0.994801		1.01589	1.04976		0.997733	0.963225	1.09828	1.00139	1.02533	0.977767	1.03145	1.03012	1.0912	0.98476
346	346000		0.994319		1.01416	1.04971		0.997822	0.962046	1.09534	1.00108	1.02426	0.978763	1.03406	1.02917	1.09095	0.984322
346.5	346500		0.993922		1.01269	1.04967		0.997915	0.96101	1.09231	1.00108	1.02291	0.97972	1.03677	1.02817	1.0907	0.983934
347	347000		0.993596		1.01155	1.04964		0.998025	0.960141	1.08932	1.00148	1.0212	0.980629	1.03952	1.0273	1.09044	0.983607
347.5	347500		0.993329		1.01067	1.04962		0.998163	0.959458	1.08651	1.00206	1.01924	0.981481	1.04227	1.02652	1.09015	0.983215
348	348000		0.993109		1.00987	1.0496		0.998344	0.958985	1.08401	1.00257	1.01709	0.982267	1.04497	1.0258	1.08981	0.98265
348.5	348500		0.992924		1.00916	1.0496		0.99858	0.958677	1.08195	1.00301	1.01485	0.98298	1.04755	1.02512	1.08942	0.981953
349	349000		0.992761		1.00851	1.04961		0.998883	0.958474	1.08046	1.00343	1.0126	0.98361	1.04996	1.02445	1.08894	0.981164
349.5	349500		0.992608		1.00791	1.04963		0.999181	0.958369	1.07929	1.00384	1.01042	0.984083	1.05217	1.02376	1.08838	0.980324
350	350000		0.992452		1.00735	1.04965		0.999403	0.958354	1.07807	1.00427	1.0084	0.984349	1.0541	1.02302	1.0877	0.979473
350.5	350500		0.992282		1.00681	1.04969		0.999562	0.958424	1.07682	1.00474	1.00661	0.984443	1.05571	1.0222	1.0869	0.978651
351	351000		0.992084		1.00627	1.04974		0.999671	0.958571	1.07555	1.00528	1.00515	0.9844	1.05695	1.02129	1.08595	0.977898
351.5	351500		0.991899		1.00574	1.04985		0.999744	0.958788	1.07429	1.00592	1.00366	0.984254	1.05792	1.02024	1.08487	0.977255
352	352000		0.991773		1.00518	1.05005		0.999795	0.95907	1.07303	1.00668	1.00183	0.98404	1.05874	1.01903	1.08368	0.976761
352.5	352500		0.991699		1.00459	1.05033		0.999836	0.959409	1.07181	1.00758	0.99973	0.983792	1.05944	1.01767	1.08238	0.976458
353	353000		0.991672		1.00396	1.05067		0.999881	0.959798	1.07063	1.00866	0.997472	0.983545	1.06001	1.0162	1.081	0.976385
353.5	353500		0.991686		1.00345	1.05106		0.999944	0.960231	1.0695	1.01003	0.995146	0.983332	1.06048	1.01464	1.07955	0.976563
354	354000		0.991737		1.00322	1.05149		1.00004	0.960701	1.06845	1.01174	0.992849	0.983189	1.06084	1.01302	1.07803	0.976964
354.5	354500		0.991818		1.00318	1.05194		1.00018	0.961201	1.06748	1.01372	0.990675	0.983149	1.0611	1.01134	1.07645	0.977557
355	355000		0.991925		1.00327	1.0524		1.00037	0.961725	1.06661	1.01589	0.98872	0.983247	1.06128	1.00964	1.07484	0.978311
355.5	355500		0.992051		1.00342	1.05286		1.00064	0.962265	1.06597	1.01819	0.987079	0.983518	1.06139	1.00794	1.07319	0.979194
356	356000		0.992192		1.00355	1.05331		1.00099	0.962816	1.06565	1.02055	0.985847	0.983996	1.06143	1.00626	1.07152	0.980177
356.5	356500		0.992341		1.00359	1.05372		1.00139	0.96352	1.06559	1.02289	0.98483	0.984634	1.06141	1.00462	1.06985	0.981228
357	357000		0.992494		1.00348	1.05409		1.00179	0.9645	1.06573	1.02513	0.983786	0.985357	1.06134	1.00304	1.06818	0.982316
357.5	357500		0.992674		1.00313	1.0544		1.00219	0.965719	1.06599	1.02721	0.982734	0.986155	1.06124	1.00141	1.06653	0.98341
358	358000		0.992905		1.00249	1.05464		1.00259	0.96714	1.06631	1.02905	0.981695	0.987019	1.0611	0.999627	1.0649	0.984479
358.5	358500		0.993186		1.00164	1.05479		1.00299	0.968725	1.06664	1.03088	0.980691	0.987941	1.06094	0.997713	1.06331	0.985492
359	359000		0.993514		1.00073	1.05484		1.00341	0.970437	1.0669	1.03293	0.979741	0.988911	1.06077	0.995696	1.06178	0.986419
359.5	359500		0.993886		0.999771	1.05479		1.00384	0.972239	1.06703	1.03515	0.978868	0.989921	1.06059	0.993606	1.06017	0.987227
360	360000		0.994302		0.99878	1.0546		1.00429	0.974093	1.06697	1.03747	0.978092	0.990962	1.06042	0.99147	1.0584	0.987887
360.5	360500		0.994757		0.997762	1.05428		1.00475	0.975963	1.06665	1.03985	0.977433	0.992024	1.06027	0.989317	1.05647	0.988394
361	361000		0.995251		0.99673	1.0538		1.00524	0.97781	1.06602	1.04222	0.976912	0.9931	1.06014	0.987174	1.05442	0.98878
361.5	361500		0.99578		0.995693	1.0532		1.00575	0.979599	1.06517	1.04454	0.976499	0.994179	1.06004	0.985069	1.05228	0.98907
362	362000		0.996343		0.994662	1.05251		1.00629	0.98129	1.06425	1.04674	0.976147	0.995254	1.05998	0.98303	1.05006	0.989286
362.5	362500		0.996937		0.993647	1.05174		1.00686	0.982847	1.06328	1.04877	0.975862	0.996314	1.05997	0.981085	1.0478	0.989453
363	363000		0.997559		0.99266	1.0509		1.00746	0.984233	1.06226	1.05058	0.975645	0.997352	1.06003	0.979263	1.04552	0.989596
363.5	363500		0.998226		0.99171	1.04998		1.0081	0.985411	1.0612	1.05236	0.975499	0.998358	1.06003	0.977462	1.04325	0.989737
364	364000		0.99895		0.990808	1.04899		1.00878	0.986342	1.06012	1.05431	0.975428	0.999323	1.05988	0.975579	1.04101	0.989901
364.5	364500		0.999721		0.990104	1.04795		1.00951	0.987066	1.05902	1.05637	0.975434	1.00032	1.0596	0.973638	1.03882	0.990112
365	365000		1.00053		0.98968	1.04684		1.01028	0.987656	1.05791	1.0585	0.97552	1.0014	1.05922	0.971663	1.03672	0.990394
365.5	365500		1.00136		0.989449	1.04569		1.01113	0.988128	1.0568	1.06064	0.975688	1.00255	1.05876	0.969678	1.03472	0.990769
366	366000		1.00222		0.98932	1.04449		1.01208	0.988497	1.05571	1.06274	0.975943	1.00376	1.05823	0.967706	1.03286	0.991264
366.5	366500		1.00308		0.989207	1.04325		1.01313	0.988778	1.05463	1.06475	0.976372	1.00501	1.05767	0.965771	1.03116	0.991901
367	367000		1.00395		0.989019	1.04198		1.01427	0.988986	1.05358	1.06662	0.977036	1.00628	1.05709	0.963898	1.02965	0.992704
367.5	367500		1.0048		0.988669	1.04067		1.01548	0.989138	1.05249	1.06829	0.977895	1.00755	1.05651	0.962108	1.02825	0.993704
368	368000		1.00563		0.988068	1.03934		1.01676	0.989247	1.05128	1.06972	0.978909	1.00881	1.05597	0.960428	1.02688	0.994899
368.5	368500		1.00648		0.987126	1.03799		1.0181	0.989329	1.04997	1.07095	0.980038	1.01004	1.05547	0.958811	1.02554	0.99626
369	369000		1.00736		0.985756	1.03662		1.01949	0.989401	1.04858	1.07208	0.981242	1.01123	1.05505	0.957201	1.02423	0.997759
369.5	369500		1.00828		0.98379	1.03525		1.02092	0.989476	1.04714	1.07313	0.982482	1.01235	1.05472	0.955601	1.02297	0.999368
370	370000		1.00923		0.981213	1.03387		1.02238	0.98957	1.04566	1.07411	0.983717	1.01339	1.0545	0.954016	1.02174	1.00106
370.5	370500		1.0102		0.978171	1.03228		1.02387	0.989699	1.04416	1.07501	0.984908	1.01433	1.05442	0.952451	1.02057	1.0028
371	371000		1.01118		0.974806	1.03032		1.02536	0.989878	1.04266	1.07587	0.986015	1.01515	1.05446	0.950908	1.01945	1.00457
371.5	371500		1.01217		0.971263	1.02805		1.02686	0.990109	1.04118	1.07668	0.98728	1.01597	1.05461	0.949393	1.01838	1.00634
372	372000		1.01316		0.967685	1.02553		1.02835	0.99038	1.03975	1.07747	0.988915	1.01689	1.05485	0.94791	1.01736	1.00808
372.5	372500		1.01413		0.964217	1.02281		1.02983	0.990682	1.03838	1.07823	0.990831	1.01789	1.05517	0.946462	1.01641	1.00975
373	373000		1.01509		0.961001	1.01997		1.03129	0.991009	1.03709	1.07899	0.992942	1.01894	1.05557	0.945054	1.01553	1.01134
373.5	373500		1.01603		0.958183	1.01704		1.03271	0.991353	1.03577	1.07975	0.99516	1.02003	1.05601	0.94369	1.01471	1.01282
374	374000		1.01694		0.955906	1.01411		1.03408	0.991708	1.03434	1.08052	0.997398	1.02113	1.05651	0.942374	1.01397	1.01415
374.5	374500		1.01792		0.953413	1.01121		1.03541	0.992065	1.03281	1.08124	0.999569	1.02223	1.05703	0.940994	1.01331	1.01546
375	375000		1.01907		0.950029	1.00843		1.03667	0.992419	1.03121	1.08181	1.00159	1.0233	1.05758	0.939467	1.01272	1.01689
375.5	375500		1.02034		0.946017	1.0058		1.03786	0.99276	1.02957	1.08228	1.00336	1.02433	1.05813	0.937842	1.01229	1.01841
376	376000		1.02171		0.94164	1.0034		1.03898	0.993083	1.02793	1.08266	1.0048	1.02528	1.05867	0.93617	1.01207	1.01999
376.5	376500		1.02315		0.937164	1.00128		1.04	0.99338	1.0263	1.08298	1.00614	1.02616	1.0592	0.934498	1.01203	1.02162
377	377000		1.02461		0.93285	0.999502		1.04093	0.993643	1.02471	1.08327	1.00763	1.02692	1.05969	0.932877	1.01213	1.02326
377.5	377500		1.02607		0.928965	0.998124		1.04177	0.993866	1.0232	1.08355	1.00921	1.02755	1.06014	0.931356	1.01236	1.0249
378	378000		1.0275		0.92577	0.997207		1.04257	0.994041	1.02179	1.08384	1.01086	1.02804	1.06054	0.929983	1.01267	1.0265
378.5	378500		1.02885		0.92353	0.996653		1.04333	0.99416	1.02051	1.08418	1.01252	1.02836	1.06086	0.928809	1.01304	1.02805
379	379000		1.0301		0.922509	0.996311		1.04404	0.994217	1.01938	1.08458	1.01416	1.02848	1.0611	0.927883	1.01344	1.02952
379.5	379500		1.03122		0.92226	0.996164		1.04471	0.994132	1.01835	1.08496	1.01573	1.0284	1.06125	0.927072	1.01384	1.03089
380	380000		1.03217		0.922165	0.996193		1.04535	0.993848	1.01735	1.08522	1.01718	1.02808	1.06129	0.926224	1.0142	1.03214
380.5	380500		1.03292		0.922234	0.996379		1.04595	0.993397	1.01638	1.08538	1.01848	1.02747	1.06121	0.92536	1.0145	1.03323
381	381000		1.03347		0.922477	0.996704		1.04652	0.99281	1.01544	1.08546	1.01958	1.02653	1.061	0.924501	1.01472	1.03415
381.5	381500		1.03387		0.922904	0.99715		1.04706	0.992119	1.01454	1.08548	1.02067	1.02532	1.06064	0.923667	1.0148	1.03499
382	382000		1.03417		0.923523	0.997697		1.04757	0.991354	1.01368	1.08547	1.02192	1.02389	1.06012	0.92288	1.01474	1.03586
382.5	382500		1.03439		0.924345	0.998328		1.04807	0.990547	1.01286	1.08544	1.02329	1.02227	1.05944	0.922159	1.01449	1.03675
383	383000		1.03457		0.925379	0.999024		1.04854	0.989729	1.01208	1.08541	1.02473	1.02052	1.05859	0.921526	1.01403	1.03765
383.5	383500		1.03477		0.926634	0.999767		1.049	0.988931	1.01135	1.08541	1.02617	1.01868	1.0576	0.921001	1.01336	1.03853
384	384000		1.03501		0.92812	1.00054		1.04945	0.988185	1.01066	1.08546	1.02758	1.0168	1.05648	0.920605	1.01252	1.03939
384.5	384500		1.03533		0.929847	1.00132		1.04988	0.987521	1.01003	1.08557	1.02889	1.01493	1.05525	0.920359	1.01153	1.04022
385	385000		1.03578		0.931825	1.00209		1.05031	0.98697	1.00946	1.08577	1.03005	1.01311	1.05392	0.920284	1.01042	1.04099
385.5	385500		1.0364		0.934274	1.00283		1.05074	0.986565	1.00891	1.08606	1.03102	1.01138	1.05252	0.920438	1.00923	1.0417
386	386000		1.03722		0.937333	1.00353		1.05116	0.986336	1.00835	1.0864	1.03174	1.00981	1.05105	0.920844	1.00797	1.04233
386.5	386500		1.03815		0.940888	1.00439		1.05158	0.986293	1.00779	1.08679	1.03232	1.00842	1.04954	0.921463	1.00668	1.04287
387	387000		1.03908		0.944823	1.00559		1.05201	0.986409	1.00724	1.0872	1.0329	1.00727	1.04799	0.922257	1.00538	1.04331
387.5	387500		1.03999		0.949023	1.00709		1.05245	0.986663	1.0067	1.08761	1.03348	1.00614	1.04643	0.923188	1.0041	1.04363
388	388000		1.04091		0.953372	1.00884		1.05289	0.987032	1.00618	1.08801	1.03402	1.00482	1.04488	0.924218	1.00288	1.04381
388.5	388500		1.04183		0.957755	1.01079		1.05335	0.987494	1.00569	1.08839	1.03453	1.00333	1.04334	0.925309	1.00172	1.04376
389	389000		1.04275		0.962058	1.0129		1.05382	0.988024	1.00522	1.08872	1.03498	1.0017	1.04184	0.926423	1.00068	1.04341
389.5	389500		1.04369		0.966164	1.01512		1.05426	0.988602	1.0048	1.08899	1.03535	0.99997	1.04021	0.927523	0.999764	1.04281
390	390000		1.04464		0.969959	1.01741		1.0546	0.989204	1.00441	1.08918	1.03564	0.998169	1.03829	0.928569	0.99901	1.042
390.5	390500		1.04561		0.974167	1.01971		1.05487	0.989807	1.00408	1.08928	1.03582	0.996328	1.03615	0.929525	0.998444	1.04102
391	391000		1.0466		0.979457	1.02198		1.05507	0.99039	1.0038	1.08929	1.03588	0.994479	1.03383	0.930352	0.998093	1.03993
391.5	391500		1.04762		0.985623	1.02417		1.05521	0.990929	1.00359	1.08923	1.0357	0.992655	1.03139	0.931262	0.99783	1.03876
392	392000		1.04867		0.992462	1.02623		1.05532	0.991402	1.00344	1.08912	1.03518	0.990888	1.02889	0.932455	0.99752	1.03756
392.5	392500		1.04989		0.999769	1.02813		1.05539	0.991786	1.00336	1.08898	1.03441	0.989208	1.02638	0.933877	0.997178	1.03639
393	393000		1.05136		1.00734	1.0298		1.05545	0.992058	1.00337	1.08883	1.03345	0.987649	1.02391	0.935472	0.99682	1.03527
393.5	393500		1.05305		1.01497	1.03121		1.0555	0.992197	1.00347	1.08868	1.03237	0.986242	1.02153	0.937186	0.996459	1.03427
394	394000		1.05489		1.02246	1.03231		1.05555	0.992179	1.00368	1.08854	1.03123	0.985019	1.01931	0.938964	0.996112	1.03342
394.5	394500		1.05682		1.0296	1.03321		1.05563	0.991981	1.00397	1.08845	1.03011	0.984012	1.01729	0.940752	0.995794	1.03277
395	395000		1.0588		1.03618	1.03407		1.05573	0.991582	1.00435	1.08841	1.02907	0.983253	1.01553	0.942494	0.995519	1.03236
395.5	395500		1.06078		1.04201	1.03487		1.05588	0.990973	1.0048	1.08844	1.02818	0.982752	1.01393	0.944135	0.995303	1.03199
396	396000		1.06268		1.04688	1.03563		1.05608	0.990181	1.00531	1.08856	1.02751	0.982481	1.01236	0.945621	0.995162	1.03142
396.5	396500		1.06447		1.05152	1.03632		1.05635	0.989232	1.00587	1.08861	1.02668	0.982407	1.01081	0.946897	0.99511	1.0307
397	397000		1.06609		1.05666	1.03696		1.0567	0.988153	1.00648	1.08846	1.02536	0.982502	1.0093	0.947909	0.995162	1.02986
397.5	397500		1.06748		1.06214	1.03754		1.05714	0.98697	1.00712	1.08817	1.02367	0.982733	1.0078	0.948848	0.995334	1.02896
398	398000		1.06859		1.0678	1.03805		1.05769	0.98571	1.00779	1.08778	1.02174	0.983072	1.00634	0.949917	0.99564	1.02802
398.5	398500		1.06962		1.07346	1.03849		1.05832	0.9844	1.00847	1.08738	1.01969	0.983488	1.00489	0.951078	0.996097	1.0271
399	399000		1.0708		1.07897	1.03887		1.05902	0.983065	1.00916	1.087	1.01765	0.98395	1.00346	0.952291	0.996719	1.02622
399.5	399500		1.07209		1.08414	1.03917		1.05979	0.981734	1.01003	1.08671	1.01574	0.984429	1.00206	0.953517	0.997598	1.02543
400	400000		1.07344		1.08882	1.03939		1.06062	0.980432	1.01121	1.08657	1.01409	0.984893	1.00067	0.954717	0.998789	1.02477
400.5	400500		1.07483		1.09283	1.03954		1.06151	0.979185	1.01265	1.08663	1.01283	0.985312	0.999301	0.955852	1.00025	1.02429
401	401000		1.0762		1.096	1.03961		1.06245	0.978022	1.01428	1.08696	1.01208	0.985656	0.997945	0.956883	1.00193	1.02401
401.5	401500		1.07753		1.09834	1.03958		1.06343	0.976967	1.01604	1.08753	1.01162	0.985895	0.996604	0.957769	1.00379	1.02399
402	402000		1.07878		1.10001	1.03948		1.06447	0.976048	1.01787	1.08824	1.01114	0.985998	0.995275	0.958473	1.00579	1.02425
402.5	402500		1.0799		1.10109	1.03928		1.06554	0.975117	1.01971	1.08907	1.01066	0.986115	0.993969	0.958914	1.00788	1.02481
403	403000		1.08086		1.1017	1.03899		1.06665	0.974024	1.02148	1.08998	1.01019	0.986395	0.992698	0.959071	1.01001	1.02559
403.5	403500		1.08162		1.10192	1.03843		1.0678	0.972797	1.02314	1.09095	1.00977	0.986814	0.991463	0.958999	1.01215	1.02658
404	404000		1.08214		1.10185	1.03749		1.06897	0.971461	1.02461	1.09194	1.00939	0.987344	0.990265	0.958753	1.01426	1.02774
404.5	404500		1.08245		1.10158	1.03621		1.07017	0.970042	1.02583	1.09292	1.00908	0.987959	0.989105	0.958385	1.01627	1.02906
405	405000		1.0826		1.10121	1.03467		1.07139	0.968567	1.02675	1.09386	1.00885	0.988634	0.987985	0.957951	1.01816	1.0305
405.5	405500		1.08262		1.10084	1.03291		1.07263	0.967062	1.02757	1.09472	1.00873	0.989341	0.986904	0.957505	1.01988	1.03204
406	406000		1.08252		1.10056	1.031		1.07389	0.965554	1.02852	1.09548	1.00872	0.990055	0.985865	0.9571	1.02139	1.03366
406.5	406500		1.08232		1.10046	1.029		1.07515	0.964067		1.09641	1.00882	0.990749	0.984868	0.95679	1.02283	1.03532
407	407000		1.08204		1.10065	1.02696		1.07642	0.96263		1.09773	1.00901	0.991397	0.983913	0.956629	1.02439	1.037
407.5	407500		1.08169		1.1008	1.02494		1.07769	0.961267		1.09934	1.00928	0.991973	0.983003	0.956673	1.02603	1.03868
408	408000		1.0813		1.10057	1.023		1.07896	0.960004		1.10113	1.00963	0.99245	0.982138	0.956974	1.02776	1.04032
408.5	408500		1.08089		1.10005	1.02121		1.08022	0.95887		1.103	1.01004	0.992801	0.981242	0.9574	1.02953	1.0419
409	409000		1.08046		1.09931	1.01962		1.08147	0.957888		1.10485	1.01052	0.993002	0.980255	0.957791	1.03135	1.04339
409.5	409500		1.08003		1.09843	1.01829		1.08271	0.957086		1.10658	1.01106	0.993024	0.979201	0.958158	1.03318	1.04477
410	410000		1.07964		1.09747	1.01727		1.08394	0.95649		1.10808	1.01164	0.992843	0.978104	0.958513	1.03501	1.04601
410.5	410500		1.07909		1.09651	1.01663		1.08514	0.956023		1.10925	1.01227	0.992495	0.97699	0.958866	1.03681	1.04736
411	411000		1.07822		1.09564	1.01643		1.08631	0.955596		1.10998	1.01293	0.992042	0.975884	0.95923	1.03858	1.04904
411.5	411500		1.07709		1.09491	1.01656		1.08763	0.955217		1.11052	1.01362	0.991491	0.974809	0.959615	1.04029	1.05098
412	412000		1.07574		1.09442	1.01687		1.08922	0.954893		1.11114	1.01434	0.99085	0.97379	0.960034	1.04192	1.05311
412.5	412500		1.07423		1.09393	1.01734		1.09104	0.954632		1.11182	1.01507	0.990128	0.972853	0.960496	1.04346	1.05537
413	413000		1.0726		1.09318	1.01796		1.09305	0.95444		1.11253	1.01581	0.989333	0.972022	0.961015	1.04487	1.05769
413.5	413500		1.07091		1.09223	1.01871		1.09521	0.954325		1.11325	1.01655	0.988473	0.971321	0.961627	1.04616	1.06
414	414000		1.06919		1.09112	1.01959		1.09746	0.954295		1.11395	1.01729	0.987557	0.970775	0.962346	1.04728	1.06224
414.5	414500		1.06751		1.08989	1.02059		1.09977	0.954356		1.11462	1.01802	0.986592	0.970409	0.963153	1.04825	1.06434
415	415000		1.06591		1.08858	1.02169		1.10209	0.954516		1.11521	1.01874	0.985587	0.970247	0.964024	1.04908	1.06624
415.5	415500		1.06444		1.08725	1.02287		1.10437	0.954782		1.11572	1.01949	0.984549	0.970243	0.964937	1.04979	1.06785
416	416000		1.06315		1.08593	1.02413		1.10657	0.955162		1.11611	1.02033	0.983488	0.970333	0.965872	1.05038	1.06913
416.5	416500		1.06208		1.08467	1.02545		1.10865	0.955663		1.11635	1.02124	0.982411	0.97051	0.966806	1.05089	1.07
417	417000		1.0613		1.08351	1.02682		1.11056	0.956293		1.11644	1.02222	0.981326	0.970768	0.967716	1.05133	1.07039
417.5	417500		1.06082		1.08249	1.02822		1.11226	0.957057		1.11631	1.02325	0.980136	0.971101	0.968583	1.05171	1.0705
418	418000		1.0606		1.08167	1.02965		1.11369	0.957965		1.11598	1.02431	0.978752	0.971504	0.969382	1.05205	1.07057
418.5	418500		1.06059		1.08074	1.03109		1.11483	0.95908		1.11548	1.0254	0.977204	0.97197	0.970093	1.05236	1.07058
419	419000		1.06072		1.07942	1.03253		1.11562	0.96044		1.11485	1.02651	0.975519	0.972495	0.970695	1.05267	1.07053
419.5	419500		1.06095		1.07782	1.03412		1.11613	0.962016		1.11413	1.02761	0.973723	0.973072	0.971313	1.053	1.07042
420	420000		1.06121		1.07604	1.03599		1.11649	0.963777		1.11336	1.0287	0.971845	0.973695	0.972065	1.05335	1.07025
420.5	420500		1.06145		1.0742	1.03811		1.11669	0.965693		1.11257	1.02989	0.969911	0.974358	0.972914	1.05374	1.07
421	421000		1.06162		1.07238	1.04044		1.11675	0.967732		1.11181	1.03126	0.96795	0.975057	0.973822	1.0542	1.06968
421.5	421500		1.06164		1.07069	1.04294		1.11668	0.969864		1.11112	1.03276	0.965989	0.975959	0.974751	1.05474	1.06928
422	422000		1.06148		1.06924	1.04557		1.11649	0.97206		1.11053	1.03437	0.964055	0.977204	0.975664	1.05537	1.0688
422.5	422500		1.06107		1.06813	1.04831		1.11619	0.974288		1.10975	1.03603	0.962175	0.978738	0.976522	1.05607	1.06823
423	423000		1.06035		1.06746	1.05112		1.11579	0.976519		1.10851	1.0377	0.960377	0.980508	0.97729	1.0568	1.06756
423.5	423500		1.0595		1.06703	1.05395		1.1153	0.978721		1.10692	1.03933	0.958689	0.982462	0.977929	1.05756	1.0668
424	424000		1.05872		1.06658	1.05678		1.11474	0.980864		1.10505	1.04089	0.957137	0.984547	0.978401	1.05834	1.06593
424.5	424500		1.05798		1.06613	1.05957		1.11411	0.982917		1.103	1.04234	0.95575	0.98671	0.978772	1.05913	1.06479
425	425000		1.05726		1.06568	1.06228		1.11342	0.984851		1.10086	1.04362	0.954555	0.988898	0.97913	1.05994	1.06326
425.5	425500		1.05654		1.06525	1.06487		1.11269	0.986634		1.0987	1.0448	0.953385	0.991058	0.979473	1.06075	1.06141
426	426000		1.05579		1.06485	1.06732		1.11192	0.988237		1.09662	1.04598	0.952081	0.993137	0.9798	1.06157	1.05929
426.5	426500		1.05501		1.06449	1.06957		1.11113	0.989889		1.09472	1.04714	0.950677	0.995083	0.980108	1.06238	1.05697
427	427000		1.05417		1.06418	1.07161		1.11032	0.991804		1.09307	1.04829	0.94921	0.996842	0.980395	1.06319	1.05453
427.5	427500		1.05324		1.06393	1.07339		1.10931	0.993929		1.09177	1.04942	0.947715	0.998362	0.98066	1.06398	1.05202
428	428000		1.0522		1.06376	1.07488		1.1079	0.996208		1.09091	1.05055	0.946229	0.99959	0.9809	1.06477	1.04952
428.5	428500		1.05104		1.06367	1.07624		1.10617	0.998588		1.09028	1.05166	0.944787	1.00073	0.981114	1.06553	1.0471
429	429000		1.04973		1.06368	1.07766		1.10416	1.00101		1.08966	1.05276	0.943425	1.00201	0.981299	1.06627	1.0448
429.5	429500		1.04811		1.0638	1.07912		1.10194	1.00343		1.08906	1.05385	0.942179	1.0034	0.981453	1.06698	1.04271
430	430000		1.0461		1.06402	1.0806		1.09956	1.00579		1.08848	1.05492	0.941085	1.00486	0.981575	1.06765	1.04089
430.5	430500		1.04377		1.06435	1.0821		1.09707	1.00803		1.08795	1.056	0.940178	1.00636	0.981662	1.06836	1.03941
431	431000		1.0412		1.06477	1.0836		1.09454	1.0101		1.08747	1.0571	0.939495	1.00787	0.981713	1.06914	1.03833
431.5	431500		1.03847		1.06527	1.08507		1.09202	1.01194		1.08706	1.05821	0.939071	1.00936	0.981543	1.06998	1.03752
432	432000		1.03564		1.06585	1.08652		1.08956	1.0135		1.08674	1.05934	0.938941	1.01079	0.981023	1.07086	1.0368
432.5	432500		1.0328		1.0665	1.08791		1.08722	1.01473		1.08651	1.06046	0.93901	1.01213	0.980241	1.07177	1.03617
433	433000		1.03003		1.06722	1.08924		1.08506	1.01557		1.08639	1.06159	0.939158	1.01336	0.97928	1.07268	1.03563
433.5	433500		1.02739		1.068	1.09049		1.08314	1.01606		1.08649	1.06272	0.93939	1.01443	0.978226	1.07359	1.03516
434	434000		1.02498		1.06883	1.09165		1.0815	1.01626		1.08687	1.06384	0.93971	1.01533	0.977165	1.07447	1.03477
434.5	434500		1.02285		1.0697	1.09269		1.08003	1.01623		1.08748	1.06494	0.940121	1.01601	0.976181	1.07531	1.03445
435	435000		1.0211		1.07061	1.09362		1.07857	1.01599		1.08827	1.06603	0.940627	1.01644	0.975359	1.07609	1.03419
435.5	435500		1.01934		1.07155	1.0944		1.07711	1.01558		1.08921	1.06713	0.941234	1.01659	0.974786	1.07679	1.03399
436	436000		1.01722		1.07251	1.09503		1.07566	1.01502		1.09023	1.06827	0.941944	1.01649	0.974545	1.07739	1.03384
436.5	436500		1.01481		1.07349	1.09549		1.07422	1.01435		1.0913	1.06945	0.942761	1.01616	0.974511	1.07788	1.03374
437	437000		1.01221		1.07449	1.09576		1.0728	1.0136		1.09236	1.07066	0.94369	1.01564	0.974499	1.07825	1.03369
437.5	437500		1.00949		1.07548	1.09584		1.0714	1.0128		1.09336	1.07188	0.944735	1.01497	0.974509	1.07847	1.03367
438	438000		1.00673		1.07647	1.09574		1.07002	1.01199		1.09427	1.0731	0.945899	1.01419	0.97454	1.07852	1.03369
438.5	438500		1.00401		1.07745	1.09545		1.06865	1.0112		1.09503	1.07433	0.947187	1.01332	0.974591	1.0783	1.03374
439	439000		1.00143		1.07841	1.095		1.06732	1.01047		1.09559	1.07553	0.948603	1.01242	0.974662	1.07774	1.03381
439.5	439500		0.999063		1.07934	1.09439		1.06601	1.00981		1.09626	1.07672	0.95015	1.01152	0.974753	1.0769	1.0339
440	440000		0.996989		1.08025	1.09363		1.06473	1.00927		1.0973	1.07787	0.951832	1.01064	0.974864	1.07582	1.034
440.5	440500		0.995293		1.08111	1.09274		1.06349	1.00889		1.09861	1.07902	0.953636	1.00984	0.974992	1.07457	1.03411
441	441000		0.994057		1.08193	1.09171		1.06228	1.00868		1.10009	1.08019	0.955546	1.00914	0.975139	1.07318	1.03423
441.5	441500		0.993229		1.0827	1.09057		1.0611	1.00844		1.10164	1.08137	0.957564	1.00858	0.975303	1.07172	1.03435
442	442000		0.992669		1.08341	1.08933		1.05997	1.00797		1.10315	1.08254	0.959689	1.0082	0.975484	1.07023	1.03446
442.5	442500		0.992339		1.08405	1.08798		1.05888	1.00731		1.10453	1.08371	0.961925	1.00782	0.975814	1.06878	1.03456
443	443000		0.992196		1.08462	1.08655		1.05783	1.0065		1.10567	1.08484	0.964271	1.00725	0.976393	1.0674	1.03464
443.5	443500		0.9922		1.08511	1.08503		1.05678	1.00557		1.10647	1.08593	0.966729	1.00653	0.977169	1.06616	1.0347
444	444000		0.992309		1.08551	1.08345		1.05569	1.00458		1.10684	1.08698	0.969301	1.0057	0.978092	1.0651	1.03474
444.5	444500		0.992483		1.08584	1.08182		1.05456	1.00356		1.10683	1.08795	0.971987	1.00479	0.97911	1.06428	1.03474
445	445000		0.992682		1.08611	1.08013		1.0534	1.00255		1.10664	1.08886	0.974789	1.00384	0.980172	1.06375	1.03471
445.5	445500		0.992863		1.08634	1.07841		1.05224	1.0016		1.10628	1.08982	0.977708	1.00289	0.981228	1.06356	1.03471
446	446000		0.992986		1.08653	1.07665		1.05107	1.00075		1.10582	1.09096	0.980745	1.00198	0.982227	1.06377	1.03479
446.5	446500		0.99301		1.0867	1.07488		1.04992	1.00003		1.10529	1.09223	0.983902	1.00114	0.983117	1.06438	1.03494
447	447000		0.992895		1.08687	1.0731		1.04879	0.999497		1.10473	1.09355	0.987179	1.0004	0.983847	1.06533	1.03514
447.5	447500		0.992908		1.08703	1.07133		1.04769	0.999182		1.10418	1.09488	0.990408	0.999816	0.984367	1.06657	1.03538
448	448000		0.993301		1.0872	1.06956		1.04665	0.99913		1.10369	1.09616	0.993421	0.999414	0.984626	1.06806	1.03563
448.5	448500		0.994006		1.0874	1.06782		1.04566	0.999352		1.1033	1.09733	0.996222	0.999121	0.984798	1.06975	1.03589
449	449000		0.994952		1.08763	1.0661		1.04474	0.999816		1.10304	1.09833	0.998817	0.998842	0.985073	1.07159	1.03613
449.5	449500		0.996073		1.08791	1.06443		1.04391	1.0005		1.10291	1.09911	1.00121	0.998581	0.985424	1.07353	1.03635
450	450000		0.997298		1.08824	1.06281		1.04316	1.00137		1.10282	1.0996	1.0034	0.998343	0.985822	1.07552	1.03652
450.5	450500		0.99856		1.08866	1.06125		1.04253	1.0024		1.10276	1.10015	1.0054	0.99813	0.98624	1.07751	1.03662
451	451000		0.999789		1.08915	1.05977		1.04201	1.00358		1.10271	1.10106	1.00721	0.997946	0.986649	1.07945	1.03665
451.5	451500		1.00092		1.08969	1.05836		1.04148	1.00486		1.10265	1.10221	1.00883	0.997797	0.98702	1.0813	1.03659
452	452000		1.00188		1.09027	1.05705		1.04084	1.00624		1.10255	1.10351	1.01028	0.997685	0.987327	1.08301	1.03641
452.5	452500		1.0026		1.09087	1.05575		1.0401	1.00768		1.10239	1.10482	1.01154	0.997615	0.987541	1.08452	1.03609
453	453000		1.00301		1.09145	1.05438		1.03931	1.00916		1.10215	1.10606	1.01263	0.99759	0.987635	1.0858	1.03562
453.5	453500		1.00323		1.09201	1.05297		1.03849	1.01064		1.10181	1.10709	1.01356	0.997615	0.987579	1.08678	1.03503
454	454000		1.00344		1.09251	1.05151		1.03767	1.01212		1.10135	1.10783	1.01432	0.997694	0.987346	1.08743	1.03432
454.5	454500		1.00364		1.09293	1.05002		1.03689	1.01355		1.10077	1.10814	1.01492	0.997829	0.986928	1.08798	1.03354
455	455000		1.00382		1.09326	1.04852		1.03617	1.01492		1.10011	1.10793	1.01536	0.998027	0.986355	1.08868	1.03269
455.5	455500		1.004		1.09363	1.047		1.03554	1.0162		1.09938	1.10724	1.01566	0.998427	0.985654	1.0895	1.03181
456	456000		1.00417		1.09416	1.0455		1.03505	1.01736		1.09858	1.10624	1.0158	0.99913	0.984854	1.09041	1.03092
456.5	456500		1.00434		1.09481	1.044		1.0347	1.01837		1.09773	1.10498	1.01581	1.00007	0.98398	1.09136	1.03003
457	457000		1.00451		1.09554	1.04254		1.03455	1.01923		1.09683	1.10352	1.01567	1.0012	0.983062	1.09234	1.02917
457.5	457500		1.00468		1.09633	1.04111		1.03461	1.01988		1.09589	1.10191	1.0154	1.00245	0.982125	1.0933	1.02837
458	458000		1.00486		1.09714	1.03972		1.03492	1.02032		1.09493	1.10021	1.01501	1.00375	0.981198	1.09421	1.02764
458.5	458500		1.00505		1.09793	1.0384		1.03551	1.0207		1.09395	1.09848	1.01448	1.00505	0.980309	1.09504	1.02683
459	459000		1.00526		1.09867	1.03715		1.0364	1.02116		1.09297	1.09678	1.01384	1.00629	0.979484	1.09575	1.0258
459.5	459500		1.00538		1.09931	1.03598		1.03757	1.02169		1.09198	1.09515	1.01308	1.00741	0.978544	1.09632	1.02458
460	460000		1.00534		1.09983	1.0349		1.03892	1.02224		1.09101	1.09365	1.0122	1.00834	0.977326	1.0967	1.02322
460.5	460500		1.00516		1.10018	1.03379		1.04046	1.0228		1.09	1.09193	1.01122	1.00903	0.975883	1.09687	1.02174
461	461000		1.00489		1.10034	1.03252		1.04217	1.02332		1.08888	1.08966	1.01013	1.00941	0.974267	1.09679	1.02018
461.5	461500		1.00454		1.10051	1.03111		1.04403	1.02379		1.08769	1.08696	1.00895	1.00953	0.972531	1.09643	1.01859
462	462000		1.00415		1.10089	1.0296		1.04603	1.02418		1.08644	1.08397	1.00767	1.0095	0.970728	1.09575	1.01699
462.5	462500		1.00376		1.1014	1.02801		1.04817	1.02444		1.08514	1.08081	1.00629	1.00934	0.96891	1.09465	1.01543
463	463000		1.00338		1.10201	1.02637		1.05043	1.02456		1.08381	1.07761	1.00484	1.00906	0.967131	1.09306	1.01394
463.5	463500		1.00306		1.10265	1.0247		1.05279	1.02451		1.08246	1.07448	1.00329	1.0087	0.965442	1.09105	1.01256
464	464000		1.00281		1.10325	1.02304		1.05525	1.02425		1.08111	1.07157	1.00168	1.00828	0.963898	1.08867	1.01132
464.5	464500		1.00268		1.10377	1.0214		1.05779	1.02376		1.07978	1.06899	0.999982	1.00781	0.96255	1.086	1.01027
465	465000		1.00269		1.10414	1.01982		1.06041	1.023		1.07848	1.06687	0.99822	1.00732	0.961451	1.0831	1.00943
465.5	465500		1.0027		1.10431	1.01833		1.06308	1.02189		1.07719	1.06485	0.996392	1.00684	0.960307	1.08002	1.0088
466	466000		1.00255		1.10422	1.01694		1.0658	1.02038		1.07586	1.06253	0.994503	1.00638	0.958846	1.07683	1.00832
466.5	466500		1.00228		1.10379	1.01569		1.06886	1.01853		1.0745	1.05999	0.992558	1.00598	0.957162	1.07359	1.00796
467	467000		1.00194		1.10303	1.01461		1.07253	1.01638		1.07312	1.05731	0.99056	1.00564	0.955343	1.07036	1.00771
467.5	467500		1.00156		1.10202	1.01371		1.07671	1.01397		1.07171	1.05454	0.988515	1.0054	0.953483	1.0672	1.00754
468	468000		1.00118		1.10083	1.01303		1.08131	1.01136		1.07026	1.05177	0.986425	1.00528	0.951673	1.06419	1.00743
468.5	468500		1.00085		1.09954	1.0126		1.08625	1.00858		1.06879	1.04906	0.984297	1.0053	0.950002	1.06136	1.00735
469	469000		1.0006		1.09822	1.01244		1.09144	1.00569		1.0673	1.04649	0.982133	1.00548	0.948563	1.0588	1.00729
469.5	469500		1.00047		1.09695	1.01248		1.09678	1.00274		1.06577	1.04413	0.979938	1.00582	0.947447	1.05656	1.00722
470	470000		1.0005		1.0958	1.01265		1.1022	0.999765		1.06422	1.04205	0.977717	1.00627	0.946745	1.05471	1.00712
470.5	470500		1.00073		1.09484	1.01295		1.1076	0.996817		1.06265	1.04008	0.975473	1.00683	0.946316	1.05295	1.00696
471	471000		1.0012		1.09415	1.01336		1.11289	0.993943		1.06105	1.03804	0.973212	1.00745	0.94596	1.05099	1.00673
471.5	471500		1.00193		1.0935	1.01388		1.11799	0.991189		1.05936	1.03596	0.970937	1.00813	0.945679	1.04888	1.00644
472	472000		1.0029		1.09264	1.01451		1.12281	0.988602		1.05753	1.03385	0.968653	1.00883	0.945475	1.04664	1.00613
472.5	472500		1.00407		1.09162	1.01524		1.12725	0.986229		1.05556	1.03175	0.966364	1.00953	0.945349	1.04433	1.00581
473	473000		1.00542		1.09046	1.01607		1.13124	0.984117		1.05348	1.02968	0.964074	1.01021	0.945302	1.04198	1.00547
473.5	473500		1.00693		1.08921	1.01699		1.13468	0.982313		1.05129	1.02768	0.961787	1.01085	0.945336	1.03964	1.00512
474	474000		1.00855		1.08792	1.018		1.13749	0.980863		1.049	1.02577	0.959509	1.01142	0.945454	1.03735	1.00477
474.5	474500		1.01027		1.08662	1.01909		1.13996	0.979591		1.04663	1.02398	0.957243	1.0119	0.945657	1.03514	1.00443
475	475000		1.01205		1.08535	1.02026		1.14246	0.978297		1.04418	1.02234	0.954993	1.01226	0.945945	1.03307	1.00408
475.5	475500		1.01387		1.08415	1.0215		1.14494	0.97699		1.04167	1.02088	0.952764	1.01258	0.946322	1.03116	1.00375
476	476000		1.0157		1.08307	1.02281		1.14738	0.975683		1.03911	1.01962	0.95056	1.01294	0.946789	1.02946	1.00343
476.5	476500		1.0175		1.08213	1.02419		1.14975	0.974383		1.03651	1.01851	0.948385	1.01332	0.947443	1.02802	1.00312
477	477000		1.01925		1.08139	1.02562		1.15203	0.973102		1.03389	1.01751	0.946244	1.01372	0.948352	1.02687	1.00284
477.5	477500		1.02092		1.08082	1.02725		1.15418	0.971851		1.03125	1.01661	0.944141	1.01412	0.949466	1.02606	1.00259
478	478000		1.02249		1.08034	1.02918		1.15619	0.970638		1.02861	1.01575	0.942081	1.01452	0.950739	1.02562	1.00236
478.5	478500		1.02392		1.07995	1.03137		1.15801	0.969475		1.02598	1.01491	0.940067	1.01491	0.952123	1.02571	1.0022
479	479000		1.02518		1.07961	1.03377		1.15963	0.968371		1.02336	1.01405	0.938104	1.01527	0.953571	1.02643	1.00212
479.5	479500		1.02643		1.07932	1.03634		1.16102	0.967338		1.02078	1.01314	0.936196	1.01561	0.955035	1.02767	1.00211
480	480000		1.02783		1.07905	1.03905		1.16214	0.966384		1.01824	1.01215	0.934347	1.0159	0.956468	1.02935	1.00216
480.5	480500		1.02935		1.07879	1.04183		1.16297	0.965521		1.01576	1.01116	0.932563	1.01614	0.957822	1.0314	1.00225
481	481000		1.03093		1.07851	1.04466		1.16348	0.964758		1.01334	1.01029	0.930846	1.01632	0.959049	1.03373	1.00239
481.5	481500		1.03256		1.0782	1.04748		1.16365	0.964106		1.011	1.00953	0.929202	1.01643	0.960371	1.03625	1.00257
482	482000		1.0342		1.07784	1.05026		1.16344	0.963565		1.00876	1.00884	0.927634	1.01646	0.962003	1.03888	1.00276
482.5	482500		1.03581		1.0774	1.05295		1.1627	0.963127		1.00661	1.00821	0.926148	1.01643	0.963887	1.04153	1.00296
483	483000		1.03735		1.07688	1.0555		1.16131	0.962787		1.00458	1.00762	0.924746	1.01637	0.965965	1.04413	1.00316
483.5	483500		1.0388		1.07638	1.05788		1.15935	0.962537		1.00267	1.00704	0.923435	1.01628	0.96818	1.04659	1.00335
484	484000		1.04011		1.07601	1.06003		1.1569	0.962371		1.0009	1.00646	0.922217	1.01617	0.970472	1.04881	1.00352
484.5	484500		1.04126		1.07574	1.06193		1.15404	0.962282		0.99928	1.00585	0.921097	1.01604	0.972785	1.05073	1.00366
485	485000		1.0422		1.07553	1.06351		1.15084	0.962264		0.997818	1.0052	0.92008	1.01589	0.975061	1.05225	1.00376
485.5	485500		1.04312		1.07535	1.06495		1.14738	0.962309		0.996528	1.00449	0.91917	1.01574	0.977242	1.0533	1.00381
486	486000		1.0442		1.07517	1.06643		1.14373	0.962412		0.995422	1.00371	0.918371	1.01558	0.97927	1.05378	1.0038
486.5	486500		1.0454		1.07496	1.06795		1.13997	0.962566		0.994512	1.00287	0.917687	1.01543	0.981088	1.05384	1.00363
487	487000		1.04668		1.07467	1.06949		1.13617	0.962764		0.993808	1.002	0.917123	1.01527	0.982637	1.05368	1.00323
487.5	487500		1.04799		1.07429	1.07104		1.13241	0.962999		0.993283	1.0011	0.916682	1.01513	0.984246	1.05333	1.00266
488	488000		1.0493		1.07378	1.0726		1.12876	0.963264		0.992891	1.00019	0.916371	1.015	0.986217	1.05281	1.00195
488.5	488500		1.05057		1.07311	1.07415		1.12531	0.963554		0.992623	0.999272	0.916191	1.01489	0.988446	1.05215	1.00114
489	489000		1.05175		1.07231	1.07568		1.12212	0.963862		0.992465	0.998362	0.916149	1.0148	0.99083	1.05138	1.00029
489.5	489500		1.05281		1.0714	1.07719		1.11927	0.964326		0.992407	0.997473	0.916248	1.01464	0.993265	1.05051	0.999441
490	490000		1.05371		1.07041	1.07865		1.11685	0.965061		0.992436	0.996616	0.916492	1.01432	0.99565	1.04958	0.998629
490.5	490500		1.0544		1.06939	1.08008		1.11434	0.966022		0.992542	0.995804	0.916886	1.01387	0.997881	1.04861	0.997901
491	491000		1.05484		1.06834	1.08144		1.11127	0.967161		0.992711	0.995047	0.917434	1.01332	0.999854	1.04762	0.997304
491.5	491500		1.05514		1.06731	1.08274		1.10775	0.968433		0.992934	0.994359	0.91814	1.01269	1.00147	1.04663	0.996879
492	492000		1.05539		1.06633	1.08396		1.1039	0.969793		0.993197	0.993751	0.91901	1.01201	1.00262	1.04569	0.996673
492.5	492500		1.05561		1.06542	1.0851		1.09981	0.971195		0.993489	0.993236	0.920046	1.0113	1.00341	1.0448	0.996729
493	493000		1.05576		1.06462	1.08614		1.0956	0.972593		0.993799	0.992825	0.921253	1.0106	1.00401	1.04399	0.997091
493.5	493500		1.05586		1.06395	1.08707		1.09139	0.973941		0.994115	0.992529	0.922636	1.00993	1.00446	1.04329	0.997767
494	494000		1.05588		1.06344	1.08789		1.08727	0.975193		0.994425	0.992362	0.924199	1.00931	1.00477	1.04273	0.998707
494.5	494500		1.05582		1.06294	1.08858		1.08337	0.976304		0.99476	0.992351	0.925946	1.00877	1.00496	1.04225	0.999865
495	495000		1.05567		1.06228	1.08913		1.07978	0.977227		0.995155	0.992498	0.927882	1.00835	1.00507	1.0418	1.00119
495.5	495500		1.05542		1.06151	1.08954		1.07662	0.977917		0.995611	0.992778	0.92988	1.00806	1.00511	1.04136	1.00265
496	496000		1.05506		1.06067	1.08979		1.07399	0.978329		0.996126	0.993167	0.931812	1.00793	1.00511	1.04093	1.00418
496.5	496500		1.05459		1.05982	1.08988		1.07202	0.978538		0.996699	0.99364	0.933681	1.00798	1.00508	1.04051	1.00575
497	497000		1.05398		1.05898	1.08979		1.0708	0.978657		0.997329	0.994171	0.935489	1.0082	1.00506	1.04007	1.00731
497.5	497500		1.05308		1.05821	1.08951		1.07029	0.97869		0.998016	0.994736	0.937237	1.00856	1.00506	1.03963	1.00881
498	498000		1.05174		1.05755	1.08904		1.07031	0.978643		0.998758	0.99531	0.938926	1.00903	1.0051	1.03916	1.01021
498.5	498500		1.05004		1.05704	1.08836		1.07082	0.978522		0.999553	0.995868	0.94056	1.00957	1.00501	1.03867	1.01146
499	499000		1.04806		1.05672	1.08746		1.07174	0.978333		1.0004	0.996385	0.94214	1.01015	1.00461	1.03814	1.01251
499.5	499500		1.04587		1.05654	1.08629		1.07302	0.978082		1.00139	0.996923	0.943667	1.01074	1.00398	1.03758	1.0136
500	500000		1.04355		1.05638	1.08482		1.0746	0.977773		1.00258	0.997552	0.945144	1.01132	1.00318	1.03696	1.01496
500.5	500500		1.04117		1.05624	1.08308		1.07641	0.977414		1.00394	0.998258	0.946572	1.01184	1.00229	1.03629	1.01654
501	501000		1.03881		1.05613	1.0811		1.07839	0.977008		1.00542	0.999029	0.947953	1.01228	1.00137	1.03555	1.01829
501.5	501500		1.03654		1.05605	1.07892		1.08049	0.976563		1.00699	0.999852	0.949289	1.01261	1.00048	1.03475	1.02016
502	502000		1.03443		1.05598	1.07656		1.08264	0.976084		1.00862	1.00071	0.950583	1.0128	0.999707	1.03387	1.0221
502.5	502500		1.03256		1.05593	1.07405		1.08478	0.975575		1.01026	1.0016	0.951819	1.01293	0.999104	1.03294	1.02407
503	503000		1.031		1.05589	1.07143		1.08686	0.975044		1.01188	1.00251	0.952987	1.01309	0.998743	1.03198	1.02602
503.5	503500		1.02961		1.05587	1.06872		1.0888	0.974496		1.01343	1.00341	0.954089	1.01328	0.998366	1.03101	1.02789
504	504000		1.02816		1.05586	1.06596		1.09055	0.973937		1.01489	1.0043	0.955127	1.0135	0.99771	1.03001	1.02964
504.5	504500		1.02669		1.05586	1.06318		1.09206	0.973371		1.01625	1.00528	0.956106	1.01374	0.996836	1.02899	1.03122
505	505000		1.02519		1.05587	1.06041		1.09325	0.972805		1.01754	1.00644	0.957028	1.01399	0.995803	1.02795	1.03258
505.5	505500		1.02367		1.05585	1.05767		1.09453	0.972074		1.01879	1.00772	0.957897	1.01426	0.994673	1.02687	1.03368
506	506000		1.02215		1.05579	1.05501		1.09631	0.971049		1.02002	1.00911	0.958716	1.01454	0.993505	1.02578	1.03446
506.5	506500		1.02062		1.0557	1.05246		1.09849	0.969794		1.02124	1.01055	0.959487	1.01482	0.99236	1.02465	1.03505
507	507000		1.01911		1.0556	1.05003		1.10099	0.968369		1.02249	1.012	0.960215	1.0151	0.991299	1.0235	1.03563
507.5	507500		1.01762		1.05551	1.04777		1.10372	0.966838		1.02377	1.01344	0.960901	1.01537	0.990381	1.02231	1.03619
508	508000		1.01616		1.05544	1.04571		1.1066	0.965263		1.02511	1.01481	0.96155	1.01563	0.989668	1.0211	1.03671
508.5	508500		1.01474		1.05543	1.04367		1.10954	0.963704		1.02654	1.01608	0.962164	1.01588	0.989219	1.01986	1.0372
509	509000		1.01336		1.05548	1.04148		1.11247	0.962226		1.02807	1.01721	0.962747	1.0161	0.989095	1.01858	1.03764
509.5	509500		1.01198		1.05561	1.03916		1.11528	0.960889		1.02981	1.01845	0.963302	1.0163	0.989017	1.01727	1.03804
510	510000		1.01054		1.05584	1.03672		1.11791	0.959757		1.03181	1.02	0.963832	1.01647	0.988713	1.01593	1.03837
510.5	510500		1.00905		1.05618	1.0342		1.12026	0.95889		1.03403	1.02178	0.964265	1.0166	0.988254	1.0145	1.03865
511	511000		1.00755		1.0566	1.0316		1.12224	0.958352		1.03641	1.02371	0.964541	1.01669	0.987713	1.01296	1.03885
511.5	511500		1.00602		1.05712	1.02895		1.12378	0.958205		1.0389	1.0257	0.964676	1.01669	0.987159	1.01132	1.03899
512	512000		1.00451		1.05771	1.02627		1.12479	0.95851		1.04145	1.02767	0.96469	1.01656	0.986665	1.0096	1.03904
512.5	512500		1.00301		1.05837	1.02357		1.12531	0.959097		1.044	1.02953	0.964598	1.01633	0.986302	1.0078	1.039
513	513000		1.00155		1.05911	1.02088		1.12547	0.959756		1.04651	1.0312	0.964418	1.016	0.986142	1.00595	1.03887
513.5	513500		1.00013		1.0599	1.01822		1.12532	0.960481		1.04891	1.03259	0.964169	1.01562	0.986256	1.00405	1.03851
514	514000		0.998784		1.06075	1.0156		1.1249	0.961272		1.05116	1.03362	0.963868	1.01518	0.986715	1.00212	1.03782
514.5	514500		0.997454		1.06164	1.01305		1.12426	0.962126		1.0532	1.03451	0.963532	1.01473	0.987484	1.00017	1.03684
515	515000		0.996095		1.06258	1.01059		1.12343	0.963041		1.05498	1.03552	0.963179	1.01428	0.988472	0.998226	1.03563
515.5	515500		0.994717		1.06356	1.00823		1.12246	0.964013		1.05688	1.0366	0.962826	1.01384	0.989665	0.996293	1.03422
516	516000		0.993328		1.06457	1.006		1.1214	0.96504		1.05922	1.03771	0.962492	1.01345	0.991052	0.994387	1.03267
516.5	516500		0.991938		1.0656	1.00391		1.12029	0.96612		1.06187	1.03882	0.962192	1.01312	0.99262	0.992522	1.03103
517	517000		0.990558		1.06665	1.00199		1.11916	0.967251		1.06472	1.03987	0.961946	1.01287	0.994355	0.990714	1.02933
517.5	517500		0.989196		1.06771	1.00022		1.11808	0.96843		1.06763	1.04082	0.961771	1.01273	0.996246	0.988974	1.02763
518	518000		0.987863		1.06879	0.998568		1.11707	0.969655		1.07048	1.04164	0.961684	1.01272	0.99828	0.987319	1.02597
518.5	518500		0.986569		1.06986	0.997031		1.11618	0.970922		1.07313	1.04228	0.961672	1.01281	1.00044	0.985654	1.02441
519	519000		0.985322		1.07092	0.995593		1.11546	0.97223		1.07548	1.0427	0.961704	1.01296	1.00273	0.983884	1.02298
519.5	519500		0.984133		1.07198	0.994242		1.11495	0.973576		1.07738	1.04299	0.961771	1.01317	1.00511	0.982028	1.02173
520	520000		0.983012		1.07302	0.992966		1.11469	0.974958		1.07872	1.04329	0.961865	1.01342	1.00759	0.980101	1.02072
520.5	520500		0.981941		1.07403	0.991754		1.11449	0.976349		1.07959	1.04356	0.961977	1.01371	1.01015	0.978121	1.01975
521	521000		0.980896		1.07501	0.990594		1.11415	0.977724		1.08024	1.04379	0.962097	1.01404	1.01278	0.976103	1.01863
521.5	521500		0.979878		1.07596	0.989474		1.1137	0.979085		1.08069	1.04398	0.962218	1.01439	1.01546	0.974065	1.01741
522	522000		0.978886		1.07687	0.988382		1.11314	0.980431		1.08101	1.04409	0.96233	1.01477	1.01818	0.972023	1.01612
522.5	522500		0.977921		1.07773	0.987307		1.11251	0.981764		1.08123	1.04413	0.962424	1.01515	1.02093	0.969994	1.0148
523	523000		0.976984		1.07854	0.986237		1.11181	0.983085		1.0814	1.04406	0.962492	1.01554	1.0237	0.967994	1.01349
523.5	523500		0.976073		1.07929	0.98516		1.11108	0.984395		1.08158	1.04388	0.962525	1.01594	1.02648	0.96604	1.01223
524	524000		0.97519		1.07997	0.984064		1.11032	0.985694		1.08181	1.04357	0.962514	1.01632	1.02924	0.964149	1.01105
524.5	524500		0.974335		1.08063	0.982938		1.10957	0.986983		1.08213	1.04312	0.962451	1.01669	1.03199	0.962337	1.01
525	525000		0.973508		1.08133	0.98177		1.10883	0.988264		1.08259	1.04252	0.962325	1.01705	1.0347	0.960621	1.00912
525.5	525500		0.972709		1.08204	0.980542		1.10813	0.989536		1.08298	1.04181	0.96213	1.01752	1.03736	0.959017	1.00844
526	526000		0.971938		1.08278	0.979251		1.10749	0.990801		1.08309	1.04098	0.961855	1.01822	1.03997	0.957542	1.008
526.5	526500		0.971185		1.08355	0.977913		1.10693	0.99206		1.08299	1.04006	0.961549	1.01911	1.0425	0.956213	1.0077
527	527000		0.970438		1.08433	0.976542		1.10646	0.993314		1.08273	1.03906	0.96126	1.02014	1.04495	0.955046	1.00741
527.5	527500		0.969703		1.08512	0.975152		1.10608	0.994562		1.08238	1.03799	0.960982	1.02126	1.0473	0.954	1.00714
528	528000		0.968983		1.08594	0.973758		1.10573	0.995807		1.082	1.03687	0.960711	1.02242	1.04955	0.953023	1.0069
528.5	528500		0.96828		1.08676	0.972373		1.10542	0.997049		1.08166	1.03572	0.96044	1.02358	1.05195	0.952111	1.0067
529	529000		0.967599		1.08759	0.971011		1.10515	0.998289		1.08141	1.03454	0.960164	1.02467	1.05471	0.951265	1.00655
529.5	529500		0.966942		1.08843	0.969688		1.1049	0.999528		1.08132	1.03325	0.959876	1.02567	1.05775	0.950481	1.00646
530	530000		0.966314		1.08928	0.968417		1.10468	1.00077		1.08146	1.03175	0.959572	1.02652	1.06095	0.949759	1.00643
530.5	530500		0.965717		1.09012	0.967213		1.10448	1.002		1.08164	1.03007	0.959245	1.02716	1.06421	0.949097	1.00648
531	531000		0.965155		1.09097	0.966089		1.10431	1.00324		1.08166	1.02826	0.95889	1.02756	1.06745	0.948492	1.00661
531.5	531500		0.964632		1.09181	0.96506		1.10414	1.00449		1.08155	1.02635	0.958501	1.02782	1.07056	0.947945	1.00684
532	532000		0.96415		1.09265	0.964141		1.10399	1.00573		1.08133	1.02438	0.958072	1.02805	1.07344	0.947452	1.00717
532.5	532500		0.963789		1.09348	0.963345		1.10385	1.00698		1.08104	1.02237	0.957598	1.02825	1.07599	0.947012	1.00762
533	533000		0.9636		1.09431	0.962687		1.10371	1.00823		1.0807	1.02037	0.957073	1.02843	1.07812	0.946624	1.00819
533.5	533500		0.96355		1.09512	0.962267		1.10357	1.00949		1.08034	1.0184	0.956303	1.02857	1.07996	0.946286	1.00888
534	534000		0.963605		1.09591	0.962145		1.10342	1.01076		1.07998	1.01652	0.955143	1.02868	1.08172	0.945996	1.0097
534.5	534500		0.963731		1.09669	0.962276		1.10327	1.01203		1.07966	1.01455	0.95366	1.02874	1.0834	0.945773	1.01063
535	535000		0.963893		1.09745	0.962616		1.10311	1.01331		1.0794	1.01237	0.951921	1.02877	1.08503	0.945633	1.01167
535.5	535500		0.964057		1.09819	0.963121		1.10294	1.0146		1.07922	1.01001	0.949995	1.02874	1.08659	0.945569	1.01279
536	536000		0.964188		1.0989	0.963747		1.10275	1.0159		1.07916	1.00753	0.947948	1.02867	1.08811	0.945574	1.014
536.5	536500		0.964254		1.09959	0.964448		1.10253	1.01721		1.07924	1.00497	0.945848	1.02853	1.08959	0.945641	1.01528
537	537000		0.964219		1.10025	0.965181		1.1023	1.01853		1.07945	1.00239	0.943761	1.02834	1.09103	0.945763	1.01663
537.5	537500		0.96405		1.10088	0.9659		1.10203			1.07978	0.999821	0.941757	1.02809	1.09246	0.945933	1.01802
538	538000		0.963712		1.10147	0.966562		1.10173			1.08022	0.997321	0.939901	1.02777	1.09386	0.946144	1.01946
538.5	538500		0.963201		1.10203	0.967122		1.10139			1.08073	0.994936	0.938261	1.02737	1.09526	0.946389	1.02093
539	539000		0.962555		1.10255	0.967535		1.10102			1.0813	0.992713	0.936905	1.02689	1.09665	0.946661	1.02242
539.5	539500		0.961804		1.10304	0.967757		1.1006			1.08191	0.990429	0.935899	1.02633	1.09792	0.946953	1.02392
540	540000		0.960979		1.10347	0.967744		1.10013			1.08255	0.987874	0.935313	1.02571	1.09895	0.947259	1.02542
540.5	540500		0.960111		1.10387	0.967451		1.09961			1.0832	0.985121	0.935067	1.02502	1.0998	0.947571	1.02712
541	541000		0.959229		1.10421	0.966833		1.09904			1.08384	0.982239	0.935026	1.02428	1.10053	0.947883	1.02916
541.5	541500		0.958365		1.10451	0.965988		1.09841			1.08444	0.979299	0.935166	1.02349	1.10119	0.948187	1.03151
542	542000		0.957547		1.10478	0.965047		1.09772			1.08499	0.976372	0.935466	1.02266	1.10182	0.948476	1.03409
542.5	542500		0.956808		1.10501	0.964017		1.09691			1.08548	0.97353	0.935901	1.02179	1.10249	0.948808	1.03685
543	543000		0.956177		1.10521	0.962908		1.09594			1.08588	0.970842	0.936451	1.02091	1.10324	0.949237	1.03975
543.5	543500		0.955684		1.10538	0.961726		1.09484			1.08617	0.968379	0.937091	1.02	1.10413	0.949751	1.04271
544	544000		0.95536		1.10553	0.960479		1.09363			1.08634	0.966213	0.937799	1.01908	1.10522	0.950341	1.0457
544.5	544500		0.955117		1.10566	0.959176		1.09234			1.08637	0.964097	0.938553	1.01816	1.10641	0.950996	1.04864
545	545000		0.954852		1.10577	0.957824		1.09099			1.08624	0.961778	0.939329	1.01724	1.10759	0.951704	1.05149
545.5	545500		0.954575		1.10587	0.956432		1.08962			1.08614	0.959316	0.940106	1.01621	1.10876	0.952456	1.05419
546	546000		0.954295		1.10597	0.955006		1.08823			1.08622	0.956772	0.94086	1.01499	1.1099	0.953241	1.05669
546.5	546500		0.954024		1.10599	0.953556		1.08686			1.08643	0.954208	0.941568	1.01361	1.11102	0.954047	1.05892
547	547000		0.95377		1.1059	0.952089		1.08554			1.08671	0.951683	0.942209	1.01207	1.11211	0.954865	1.06084
547.5	547500		0.953544		1.10571	0.950613		1.08428			1.08699	0.949258	0.942904	1.01042	1.11317	0.955683	1.06262
548	548000		0.953355		1.10544	0.949135		1.08312			1.08722	0.946994	0.943774	1.00867	1.11419	0.956491	1.06447
548.5	548500		0.953214		1.10511	0.947664		1.08207			1.08734	0.944952	0.944796	1.00686	1.11518	0.957279	1.06637
549	549000		0.953131		1.10474	0.946208		1.08117			1.08729	0.943192	0.945944	1.005	1.11613	0.958035	1.06827
549.5	549500		0.953115		1.10434	0.94474		1.08043			1.08702	0.941626	0.947194	1.00312	1.11703	0.958749	1.07018
550	550000		0.953176		1.10394	0.943227		1.07989			1.08645	0.940122	0.948521	1.00125	1.11788	0.95941	1.07204
550.5	550500		0.953336		1.10356	0.941671		1.07945			1.08558	0.93868	0.949901	0.999412	1.11861	0.960024	1.07386
551	551000		0.9536		1.10321	0.940071		1.07899			1.08446	0.937297	0.95131	0.997633	1.11918	0.960609	1.07559
551.5	551500		0.953947		1.10293	0.938428		1.07853			1.08314	0.93597	0.952722	0.995937	1.11963	0.961171	1.07721
552	552000		0.95436		1.10271	0.936744		1.07805			1.08166	0.934698	0.954114	0.99435	1.11997	0.961716	1.07871
552.5	552500		0.95482		1.10255	0.935017		1.07758			1.08006	0.933478	0.95546	0.992897	1.12025	0.962252	1.08005
553	553000		0.955309		1.10243	0.933249		1.0771			1.07839	0.932309	0.956736	0.991603	1.1205	0.962784	1.08121
553.5	553500		0.955807		1.10233	0.93144		1.07663			1.07668	0.931188	0.957918	0.990495	1.12076	0.96332	1.08226
554	554000		0.956297		1.10224	0.929591		1.07616			1.07499	0.930113	0.958981	0.989596	1.12104	0.963866	1.08328
554.5	554500		0.95676		1.10214	0.927702		1.07571			1.07335	0.929081	0.959901	0.988779	1.12139	0.964427	1.08427
555	555000		0.957177		1.10202	0.925773		1.07526			1.07181	0.928092	0.960652	0.987909	1.12184	0.965012	1.08523
555.5	555500		0.95753		1.10185			1.07484			1.07016	0.927142	0.961248	0.987009	1.1224	0.965626	1.08613
556	556000		0.957801		1.10163			1.07443			1.06819	0.92623	0.961731	0.986099	1.12301	0.966277	1.08699
556.5	556500		0.958125		1.10134			1.07404			1.06597	0.925425	0.96212	0.985201	1.12367	0.966969	1.08778
557	557000		0.958624		1.10096			1.07368			1.06355	0.924783	0.962435	0.984336	1.12435	0.967711	1.08851
557.5	557500		0.959258		1.10056			1.07335			1.06099	0.924275	0.962695	0.983525	1.12502	0.968509	1.08916
558	558000		0.959984		1.1002			1.07305			1.05835	0.923875	0.962918	0.982788	1.12567	0.969368	1.08973
558.5	558500		0.960761		1.09986			1.07278			1.05568	0.923556	0.963125	0.982148	1.12627	0.97031	1.09021
559	559000		0.961548		1.09954			1.07255			1.05304	0.923291	0.963334	0.981625	1.12681	0.971341	1.0906
559.5	559500		0.962303		1.09921			1.07239			1.05049	0.923053	0.963565	0.981241	1.12725	0.972448	1.09088
560	560000		0.962985		1.09885			1.07232			1.04808	0.922814	0.963837	0.981016	1.12758	0.973618	1.09106
560.5	560500		0.963553		1.09846			1.07232			1.04587	0.922548	0.964169	0.981026	1.12777	0.974839	1.09111
561	561000		0.963965		1.098			1.0724			1.04392	0.922227	0.964581	0.981305	1.12781	0.976098	1.09105
561.5	561500		0.964253		1.09747			1.07256			1.04201	0.921878	0.965091	0.981814	1.12769	0.977381	1.09072
562	562000		0.964483		1.09686			1.07277			1.03991	0.921549	0.965719	0.982511	1.12744	0.978677	1.09005
562.5	562500		0.964669		1.09621			1.07305			1.03768	0.921249	0.966398	0.983358	1.12707	0.979971	1.08908
563	563000		0.964825		1.09561			1.07339			1.03535	0.920986	0.967052	0.984312	1.12659	0.981252	1.08786
563.5	563500		0.964962		1.09504			1.07377			1.03299	0.920767	0.967686	0.985335	1.126	0.982507	1.08644
564	564000		0.965095		1.09448			1.0742			1.03063	0.920602	0.968309	0.986386	1.12531	0.983722	1.08488
564.5	564500		0.965235		1.0939			1.07467			1.02834	0.920499	0.968925	0.987424	1.12452	0.984885	1.08323
565	565000		0.965398		1.0933			1.07517			1.02615	0.920466	0.969543	0.98841	1.12364	0.985982	1.08155
565.5	565500		0.965594		1.09265			1.0757			1.02411	0.920511	0.970168	0.989302	1.12268	0.987002	1.07987
566	566000		0.965839		1.09194			1.07626			1.02229	0.920643	0.970808	0.990062	1.12165	0.987931	1.07827
566.5	566500		0.966144		1.09115			1.07684			1.02048	0.920885	0.971468	0.990649	1.12054	0.988804	1.07678
567	567000		0.966523		1.09027			1.07743			1.01852	0.921247	0.972155	0.991021	1.11938	0.989664	1.07546
567.5	567500		0.966804		1.08927			1.07802			1.01643	0.921718	0.972876	0.991344	1.11816	0.990509	1.07436
568	568000		0.966841		1.08813			1.07863			1.01426	0.922284	0.973637	0.99179	1.11689	0.991336	1.07354
568.5	568500		0.966687		1.08688			1.07922			1.01207	0.922935	0.974445	0.992332	1.11557	0.992146	1.07287
569	569000		0.966394		1.08555			1.07982			1.00988	0.923657	0.975307	0.992944	1.11422	0.992935	1.07219
569.5	569500		0.966013		1.08414			1.0804			1.00775	0.92444	0.976228	0.993599	1.11284	0.993703	1.0715
570	570000		0.965598		1.08266			1.08096			1.00571	0.925271	0.977217	0.99427	1.11144	0.994448	1.0708
570.5	570500		0.965199		1.08112			1.0815			1.00381	0.926137	0.978313	0.994932	1.11002	0.995167	1.0701
571	571000		0.96487		1.07954			1.08201			1.00209	0.927028	0.97954	0.995557	1.10859	0.99586	1.06939
571.5	571500		0.964661		1.07791			1.08249			1.0006	0.92793	0.980878	0.996118	1.10716	0.996525	1.06869
572	572000		0.964626		1.07625			1.08293			0.999383	0.928833	0.982305	0.99659	1.10574	0.99716	1.06799
572.5	572500		0.964816		1.07457			1.08333			0.998329	0.929723	0.9838	0.996946	1.10432	0.997763	1.06729
573	573000		0.965284		1.07288			1.08367			0.99732	0.930589	0.985343	0.997159	1.10292	0.998334	1.0666
573.5	573500		0.966042		1.07099			1.08397			0.996369	0.931418	0.986913	0.997192	1.10154	0.998869	1.06592
574	574000		0.967038		1.06878			1.0842			0.995489	0.9322	0.988488	0.997046	1.10019	0.999368	1.06524
574.5	574500		0.968234		1.06631			1.08437			0.994692	0.932921	0.990047	0.996749	1.09887	0.999802	1.06458
575	575000		0.969587		1.06368			1.08447			0.99399	0.93357	0.991571	0.99633	1.0976	1.00015	1.06393
575.5	575500		0.971057		1.06095			1.0845			0.993398	0.934296	0.993037	0.99582	1.09638	1.00042	1.06344
576	576000		0.972603		1.0582			1.08445			0.992928	0.935221	0.994425	0.995245	1.09522	1.00063	1.06322
576.5	576500		0.974183		1.05551			1.08431			0.992591	0.936295	0.995715	0.994636	1.09412	1.00078	1.0632
577	577000		0.975758		1.05297			1.08408			0.992402	0.937468	0.996884	0.994021	1.09308	1.0009	1.06332
577.5	577500		0.977285		1.05064			1.08375			0.992439	0.938687	0.998013	0.99343	1.09212	1.00098	1.06354
578	578000		0.978724		1.0486			1.08333			0.992746	0.939903	0.99919	0.992891	1.09125	1.00104	1.06378
578.5	578500		0.980034		1.04668			1.0828			0.993281	0.941065	1.00041	0.992434	1.09029	1.00109	1.06398
579	579000		0.981175		1.04466			1.08215			0.994	0.942121	1.00165	0.992087	1.08913	1.00115	1.06409
579.5	579500		0.982347		1.04257			1.08139			0.994863	0.943022	1.00292	0.991879	1.0878	1.00122	1.06405
580	580000		0.98375		1.04044			1.08051			0.995826	0.943716	1.00421	0.991839	1.08636	1.00131	1.0638
580.5	580500		0.985334		1.0383			1.07946			0.996847	0.944257	1.00549	0.991721	1.08485	1.00144	1.06327
581	581000		0.987052		1.03618			1.0782			0.997885	0.944744	1.00678	0.991304	1.08332	1.00161	1.06241
581.5	581500		0.988855		1.03411			1.07675			0.998896	0.945192	1.00805	0.99066	1.08181	1.00184	1.06141
582	582000		0.990695		1.03213			1.07514			0.99984	0.945615	1.0093	0.989862	1.08038	1.00215	1.0605
582.5	582500		0.992524		1.03026			1.07338			1.00067	0.946028	1.01053	0.988982	1.07907	1.00252	1.05964
583	583000		0.994294		1.02853			1.07151			1.00135	0.946447	1.01171	0.988092	1.07793	1.003	1.05881
583.5	583500		0.995956		1.02689			1.06953			1.00213	0.946885	1.01285	0.987263	1.07701	1.00357	1.058
584	584000		0.997462		1.02526			1.06746			1.00325	0.947357	1.01394	0.986568	1.07635	1.00425	1.05716
584.5	584500		0.998765		1.02364			1.06535			1.00462	0.947879	1.01496	0.986079	1.076	1.00508	1.05628
585	585000		0.999816		1.02204			1.06319			1.00617	0.948465	1.01591	0.985867	1.07592	1.00605	1.05534
585.5	585500		1.00056		1.02046			1.06101			1.00781	0.949026	1.01683	0.986005	1.07606	1.00714	1.0543
586	586000		1.00102		1.0189			1.05884			1.00947	0.94948	1.01776	0.986564	1.07636	1.00833	1.05315
586.5	586500		1.00125		1.01737			1.0567			1.01107	0.949846	1.0187	0.987567	1.07678	1.00959	1.05186
587	587000		1.00132		1.01586			1.0546			1.01252	0.950149	1.01964	0.988951	1.07726	1.01089	1.0504
587.5	587500		1.00127		1.01439			1.05258			1.01375	0.950408	1.02059	0.990658	1.07775	1.01222	1.04875
588	588000		1.00117		1.01295			1.05064			1.01468	0.950646	1.02154	0.992635	1.0782	1.01355	1.04689
588.5	588500		1.00108		1.01154			1.04879			1.01541	0.950885	1.0225	0.994823	1.07855	1.01485	1.04459
589	589000		1.00106		1.01018			1.04703			1.01611	0.951147	1.02345	0.997168	1.07874	1.01609	1.0417
589.5	589500		1.00117		1.00892			1.04535			1.01679	0.951452	1.0244	0.999613	1.07904	1.01726	1.03832
590	590000		1.00145		1.00777			1.04374			1.01746	0.951824	1.02535	1.0021	1.07966	1.01833	1.03454
590.5	590500		1.00199		1.00673			1.04219			1.01812	0.952284	1.0263	1.00458	1.08056	1.01927	1.03046
591	591000		1.00282		1.00577			1.0407			1.01879	0.952854	1.02724	1.00699	1.08167	1.02006	1.02616
591.5	591500		1.0038		1.00486			1.03925			1.01947	0.953563	1.02817	1.00928	1.08295	1.02067	1.02175
592	592000		1.00476		1.00398			1.03783			1.02018	0.954401	1.02909	1.01139	1.08432	1.02108	1.01732
592.5	592500		1.00568		1.0031			1.03645			1.02093	0.955331	1.02999	1.01326	1.08573	1.02137	1.01296
593	593000		1.0066		1.00221			1.03509			1.02172	0.956313	1.03089	1.01484	1.08712	1.02161	1.00877
593.5	593500		1.00752		1.00128			1.03375			1.02253	0.957308	1.03177	1.01644	1.08844	1.02181	1.00483
594	594000		1.00844		1.00028			1.03241			1.02333	0.958278	1.03263	1.01835	1.08962	1.02198	1.00126
594.5	594500		1.00939		0.999242			1.03107			1.02412	0.959185	1.03347	1.02052	1.09061	1.0221	0.998128
595	595000		1.01037		0.99821			1.02973			1.02491	0.959989	1.0343	1.02289	1.09134	1.02218	0.995544
595.5	595500		1.01139		0.997188			1.02836			1.02569	0.960653	1.0351	1.0254	1.09202	1.02222	0.993167
596	596000		1.01247		0.996182			1.02697			1.02648	0.961137	1.03588	1.02799	1.09286	1.02222	0.990632
596.5	596500		1.01361		0.995194			1.02554			1.02727	0.961631	1.03663	1.03059	1.09384	1.02218	0.987988
597	597000		1.01483		0.99423			1.02405			1.02807	0.962316	1.03736	1.03316	1.09493	1.02209	0.985281
597.5	597500		1.01621		0.993295			1.02251			1.02888	0.963135	1.03806	1.03563	1.09612	1.02197	0.982559
598	598000		1.01777		0.992391			1.02095			1.02971	0.964035	1.03873	1.03794	1.09738	1.0218	0.97987
598.5	598500		1.01951		0.991526			1.01936			1.03052	0.96496	1.03936	1.04003	1.09869	1.02159	0.977261
599	599000		1.02136		0.990701			1.01776			1.0313	0.965856	1.03997	1.04184	1.10002	1.02134	0.974781
599.5	599500		1.0233		0.989923			1.01616			1.03205	0.966667	1.04053	1.04331	1.10135	1.02104	0.972477
600	600000		1.02529		0.989195			1.01457			1.03277	0.96734	1.04107	1.04438	1.10267	1.0207	0.970396
600.5	600500		1.02729		0.988427			1.01301			1.03347	0.967818	1.04156	1.04515	1.10394	1.02032	0.968587
601	601000		1.02926		0.987549			1.01149			1.03414	0.968048	1.04201	1.04575	1.10515	1.0199	0.967097
601.5	601500		1.03118		0.986596			1.01001			1.03481	0.968249	1.04242	1.04619	1.10626	1.01943	0.965973
602	602000		1.03299		0.985603			1.0086			1.03547	0.968638	1.04278	1.04649	1.10727	1.01892	0.965264
602.5	602500		1.03466		0.984605			1.00725			1.03612	0.969158	1.04308	1.04666	1.10814	1.01837	0.965025
603	603000		1.03616		0.983638			1.00599			1.03678	0.969752	1.04328	1.04672	1.10885	1.01777	0.965235
603.5	603500		1.03784		0.982738			1.00482			1.03744	0.970361	1.0434	1.04668	1.10939	1.01713	0.96583
604	604000		1.03997		0.981939			1.00376			1.03812	0.97093	1.04345	1.04656	1.10972	1.01644	0.966744
604.5	604500		1.04244		0.981276			1.00276			1.03887	0.9714	1.04344	1.04636	1.10993	1.01572	0.967909
605	605000		1.04512		0.980785			1.00177			1.03975	0.971715	1.04337	1.04611	1.11011	1.01494	0.96926
605.5	605500		1.04788		0.980469			1.0008			1.04072	0.971816	1.04326	1.04581	1.11025	1.014	0.970732
606	606000		1.0506		0.980294			0.999861			1.04175	0.971646	1.04312	1.04549	1.11036	1.0128	0.972257
606.5	606500		1.05316		0.980237			0.998951			1.0428	0.971258	1.04296	1.04515	1.11043	1.01137	0.973771
607	607000		1.05542		0.980276			0.998076			1.04384	0.970749	1.04278	1.04481	1.11044	1.00975	0.975207
607.5	607500		1.05726		0.98039			0.997244			1.04484	0.970134	1.0426	1.04422	1.1104	1.00798	0.976499
608	608000		1.05855		0.980556			0.996459			1.04577	0.969427	1.04243	1.04318	1.1103	1.00608	0.977581
608.5	608500		1.0596		0.980752			0.995727			1.04659	0.968642	1.04227	1.04177	1.11013	1.0041	0.978738
609	609000		1.06077		0.980957			0.995053			1.04727	0.967792	1.04214	1.04008	1.10989	1.00206	0.980263
609.5	609500		1.062		0.981148			0.994443			1.04802	0.966893	1.04205	1.0382	1.10958	1.00001	0.982105
610	610000		1.06326		0.981303			0.993903			1.04905	0.965957	1.042	1.0362	1.10918	0.997984	0.98421
610.5	610500		1.06449		0.9814			0.993437			1.05027	0.964998	1.04194	1.03418	1.10845	0.996007	0.986526
611	611000		1.06566		0.981418			0.993052			1.05161	0.964032	1.0418	1.03221	1.10722	0.994121	0.989001
611.5	611500		1.06671		0.981413			0.992781			1.05299	0.962817	1.04159	1.03039	1.1056	0.992359	0.991582
612	612000		1.0676		0.981455			0.992646			1.05434	0.961166	1.04132	1.02879	1.10371	0.990757	0.994217
612.5	612500		1.06828		0.981539			0.992633			1.05558	0.959172	1.041	1.02751	1.10166	0.98935	0.996854
613	613000		1.06872		0.981661			0.992728			1.05664	0.956927	1.04063	1.02662	1.09957	0.988172	0.999439
613.5	613500		1.06885		0.981816			0.992919			1.05744	0.954524	1.04023	1.02584	1.09756	0.987249	1.00192
614	614000		1.06864		0.982001			0.993191			1.05791	0.952056	1.03981	1.02486	1.09574	0.986563	1.00425
614.5	614500		1.06788		0.982211			0.993533			1.05811	0.949615	1.03937	1.02372	1.09423	0.986086	1.00636
615	615000		1.06649		0.982441			0.993929			1.05817	0.947293	1.03892	1.02246	1.09314	0.985793	1.00822
615.5	615500		1.06458		0.982687			0.994368			1.05811	0.945185	1.03847	1.02114	1.09222	0.985656	1.00994
616	616000		1.06225		0.982945			0.994835			1.05796	0.943381	1.03804	1.01979	1.09113	0.98565	1.01169
616.5	616500		1.05963		0.983198			0.995317			1.05771	0.941692	1.03762	1.01846	1.08993	0.985747	1.01346
617	617000		1.05683		0.983438			0.995801			1.05741	0.93988	1.03724	1.0172	1.08864	0.985922	1.01524
617.5	617500		1.05396		0.983674			0.996274			1.05705	0.93797	1.03689	1.01605	1.0873	0.986147	1.01703
618	618000		1.05114		0.983915			0.996721			1.05666	0.935985	1.03658	1.01506	1.08596	0.986396	1.01883
618.5	618500		1.04848		0.984167			0.99713			1.05625	0.933948	1.03629	1.01426	1.08465	0.986642	1.02063
619	619000		1.0461		0.98444			0.997488			1.05585	0.931883	1.03596	1.01372	1.08341	0.986859	1.02243
619.5	619500		1.0441		0.984741			0.997874			1.05533	0.929813	1.03561	1.01346	1.08228	0.98702	1.02422
620	620000		1.04261		0.985079			0.998366			1.05459	0.927762	1.03523	1.01354	1.08129	0.987098	1.026
620.5	620500		1.04124		0.985462			0.998948			1.05368	0.925753	1.03485	1.01399	1.08049	0.987068	1.02776
621	621000		1.03956		0.985899			0.999602			1.05261	0.92381	1.03445	1.01478	1.07991	0.986902	1.0295
621.5	621500		1.03765		0.986397			1.00031			1.05144	0.921956	1.03404	1.01584	1.07958	0.986675	1.03121
622	622000		1.03557		0.986965			1.00106			1.0502	0.920216	1.03364	1.01713	1.07948	0.986478	1.0329
622.5	622500		1.03339		0.987597			1.00183			1.04893	0.91848	1.03324	1.01857	1.07955	0.986305	1.03454
623	623000		1.03116		0.988276			1.00261			1.04765	0.916646	1.03286	1.02013	1.07975	0.986151	1.03615
623.5	623500		1.02896		0.988997			1.00337			1.04641	0.914746	1.03249	1.02173	1.08004	0.986012	1.03774
624	624000		1.02685		0.989755			1.00411			1.04525	0.912812	1.03215	1.02332	1.08035	0.985881	1.03934
624.5	624500		1.02489		0.990543			1.0048			1.0442	0.910876	1.03183	1.02484	1.08065	0.985755	1.04094
625	625000		1.02315		0.991356			1.00543			1.04329	0.90897	1.03155	1.02624	1.08089	0.985628	1.04255
625.5	625500		1.02169		0.992187			1.00598			1.04242	0.907126	1.03131	1.02745	1.08102	0.985495	1.04415
626	626000		1.02058		0.993032			1.00644			1.04147	0.905376	1.03111	1.02842	1.08098	0.985351	1.04575
626.5	626500		1.01969		0.993884			1.00678			1.04045	0.903751	1.03097	1.02937	1.08094	0.985191	1.04734
627	627000		1.01885		0.994737			1.00699			1.03939	0.902285	1.03089	1.03054	1.08105	0.985009	1.04891
627.5	627500		1.01806		0.995706			1.00704			1.0383	0.900987	1.03087	1.0319	1.0813	0.984802	1.05046
628	628000		1.0173		0.996877			1.0069			1.0372	0.899825	1.03089	1.03341	1.08165	0.984564	1.05199
628.5	628500		1.01659		0.998208			1.00661			1.03611	0.898768	1.03094	1.03505	1.08208	0.984289	1.05349
629	629000		1.01591		0.999655			1.00619			1.03506	0.897782	1.03101	1.03679	1.08256	0.983974	1.05497
629.5	629500		1.01526		1.00118			1.00567			1.03405	0.896835	1.03111	1.03859	1.08306	0.983566	1.05641
630	630000		1.01463		1.00273			1.00509			1.03311	0.895894	1.0312	1.04044	1.08356	0.983033	1.05781
630.5	630500		1.01402		1.00426			1.00446			1.03214	0.894927	1.0313	1.04229	1.08403	0.982395	1.05938
631	631000		1.01343		1.00574			1.00382			1.03105	0.8939	1.03138	1.04411	1.08444	0.981673	1.06128
631.5	631500		1.01285		1.00712			1.00319			1.02988	0.892783	1.03145	1.04589	1.08477	0.980887	1.06343
632	632000		1.01228		1.00835			1.0026			1.02866	0.891541	1.03148	1.04758	1.08498	0.980058	1.06575
632.5	632500		1.01191		1.0094			1.00208			1.0274	0.890196	1.03147	1.04916	1.08505	0.979206	1.06817
633	633000		1.01189		1.01022			1.00166			1.02616	0.8888	1.03142	1.0506	1.08496	0.978353	1.07059
633.5	633500		1.01214		1.01106			1.00137			1.02494	0.887367	1.03127	1.05187	1.08487	0.977519	1.07294
634	634000		1.0126		1.01215			1.00123			1.02379	0.885911	1.031	1.05293	1.08491	0.976724	1.07515
634.5	634500		1.01321		1.01341			1.00127			1.02274	0.884446	1.03064	1.05376	1.08507	0.97599	1.07713
635	635000		1.01389		1.01477			1.00152			1.0218	0.882986	1.0302	1.05433	1.08528	0.975336	1.0788
635.5	635500		1.01458		1.01615			1.0019			1.02093	0.881546	1.02971	1.05468	1.08552	0.974784	1.08008
636	636000		1.01522		1.01748			1.00232			1.02002	0.88014	1.02919	1.05487	1.08574	0.974353	1.08091
636.5	636500		1.01572		1.01867			1.00276			1.0191	0.878781	1.02866	1.05495	1.0859	0.974066	1.08142
637	637000		1.01603		1.01965			1.00324			1.01817	0.877484	1.02814	1.05492	1.08595	0.973942	1.08182
637.5	637500		1.01607		1.02034			1.00376			1.01725	0.876186	1.02767	1.0548	1.08587	0.973924	1.08212
638	638000		1.01578		1.02066			1.0043			1.01636	0.874829	1.02725	1.05462	1.0856	0.973943	1.08231
638.5	638500		1.01539		1.02077			1.00488			1.01551	0.873436	1.02691	1.0544	1.08516	0.973999	1.08239
639	639000		1.01513		1.02083			1.00548			1.0147	0.872028	1.02667	1.05416	1.08461	0.974096	1.08236
639.5	639500		1.01497		1.02084			1.00612			1.01396	0.870626	1.02656	1.05392	1.08396	0.974233	1.08222
640	640000		1.0149		1.02081			1.00679			1.0133	0.869254	1.0266	1.0537	1.08323	0.974412	1.08197
640.5	640500		1.01488		1.02071			1.00749			1.01268	0.867933	1.02681	1.05353	1.08241	0.974635	1.0816
641	641000		1.01487		1.02055			1.00822			1.01207	0.866683	1.02721	1.05342	1.08152	0.974904	1.08112
641.5	641500		1.01487		1.02032			1.00897			1.01148	0.865529	1.02783	1.05327	1.08057	0.975219	1.08051
642	642000		1.01482		1.02001			1.00976			1.01091	0.86449	1.02866	1.05299	1.07957	0.975582	1.07979
642.5	642500		1.01471		1.01961			1.01067			1.01035	0.863531	1.02966	1.05258	1.07853	0.975994	1.07896
643	643000		1.01452		1.01912			1.01179			1.00983	0.862601	1.03082	1.05205	1.07746	0.976457	1.078
643.5	643500		1.0142		1.01853			1.01309			1.00933	0.861699	1.03208	1.05143	1.07637	0.976973	1.07674
644	644000		1.01373		1.01783			1.01455			1.00886	0.860828	1.03343	1.05073	1.07527	0.977542	1.07508
644.5	644500		1.01308		1.01692			1.01614			1.00843	0.859989	1.03482	1.04996	1.07402	0.978167	1.07305
645	645000		1.01223		1.01572			1.01784			1.00803	0.859181	1.03624	1.04913	1.07252	0.978848	1.07072
645.5	645500		1.01109		1.01425			1.01962			1.00768	0.858407	1.03763	1.04827	1.07083	0.979693	1.06815
646	646000		1.00963		1.01254			1.02146			1.00737	0.857667	1.03898	1.04738	1.06899	0.980785	1.0654
646.5	646500		1.00791		1.01062			1.02333			1.00709		1.04025	1.04649	1.06707	0.982091	1.06253
647	647000		1.00599		1.00852			1.02522			1.00681		1.0414	1.0456	1.06512	0.983577	1.0596
647.5	647500		1.00392		1.00626			1.02708			1.00654		1.04241	1.04473	1.0632	0.985207	1.05667
648	648000		1.00177		1.00388			1.0289			1.00628		1.04324	1.04389	1.06137	0.986948	1.05379
648.5	648500		0.999587		1.0014			1.03065			1.00606		1.04398	1.04309	1.05968	0.988765	1.05103
649	649000		0.997432		0.998844			1.03232			1.00586		1.04472	1.0423	1.05818	0.990624	1.04844
649.5	649500		0.995362		0.996249			1.03386			1.00571		1.04547	1.04152	1.0568	0.992492	1.04609
650	650000		0.993434		0.993638			1.03526			1.00561		1.04621	1.04076	1.05539	0.994333	1.04403
650.5	650500		0.991708		0.99104			1.0365			1.00557		1.04695	1.04	1.05398	0.996113	1.04193
651	651000		0.990239		0.988482			1.03754			1.00559		1.04767	1.03924	1.05256	0.997799	1.03948
651.5	651500		0.988852		0.985994			1.0385			1.00574		1.04837	1.03847	1.05113	0.999356	1.03673
652	652000		0.987348		0.983602			1.03948			1.00607		1.04905	1.0377	1.04972	1.00075	1.03376
652.5	652500		0.985751		0.981334			1.04048			1.00653		1.0497	1.03691	1.04832	1.00195	1.03064
653	653000		0.984083		0.979219			1.04148			1.0071		1.05032	1.03611	1.04694	1.00291	1.02745
653.5	653500		0.982369		0.977284			1.04247			1.00775		1.05089	1.03528	1.04558	1.00374	1.02425
654	654000		0.98063		0.975557			1.04344			1.00844		1.05142	1.03442	1.04425	1.00457	1.02112
654.5	654500		0.978892		0.974067			1.04438			1.00915		1.0519	1.03354	1.04296	1.00538	1.01812
655	655000		0.977177		0.97284			1.04527			1.00984		1.05232	1.03262	1.04172	1.00617	1.01532
655.5	655500		0.975509		0.971729			1.04611			1.01049		1.05268	1.03166	1.04046	1.00693	1.01281
656	656000		0.973911		0.970577			1.04688			1.01105		1.05297	1.03065	1.03914	1.00767	1.01064
656.5	656500		0.972406		0.969403			1.04758			1.01151		1.0532	1.02949	1.03778	1.00838	1.00889
657	657000		0.971018		0.968222			1.04818			1.01182		1.05334	1.02809	1.0364	1.00905	1.00763
657.5	657500		0.969693		0.967054			1.04868			1.0121		1.0534	1.02648	1.035	1.00968	1.00674
658	658000		0.968366		0.965914			1.04907			1.01246		1.05338	1.02471	1.03361	1.01026	1.00602
658.5	658500		0.967039		0.96482			1.04933			1.01287		1.05326	1.02283	1.03225	1.01079	1.00547
659	659000		0.965716		0.96379			1.04945			1.01331		1.05304	1.02086	1.03091	1.01127	1.00507
659.5	659500		0.964401		0.962841			1.04942			1.01377		1.05272	1.01886	1.02963	1.01169	1.00483
660	660000		0.963096		0.96199			1.04922			1.01422		1.05229	1.01686	1.02843	1.01204	1.00472
660.5	660500		0.961807		0.961255			1.04888			1.01465		1.05175	1.0149	1.02718	1.01232	1.00474
661	661000		0.960535		0.960652			1.0484			1.01504		1.05108	1.01303	1.02582	1.01254	1.00488
661.5	661500		0.959284		0.960253			1.04781			1.01536		1.0503	1.01128	1.02437	1.01262	1.00512
662	662000		0.958059		0.960086			1.04712			1.01559		1.04938	1.0097	1.02285	1.01254	1.00546
662.5	662500		0.956861		0.960106			1.04633			1.01573		1.04818	1.00832	1.02131	1.01231	1.00589
663	663000		0.955696		0.960268			1.04548			1.01579		1.04658	1.00719	1.01978	1.01195	1.0064
663.5	663500		0.954566		0.960528			1.04457			1.01579		1.04465	1.00609	1.01828	1.01149	1.00716
664	664000		0.953475		0.960842			1.04361			1.01575		1.04244	1.00483	1.01684	1.01094	1.00833
664.5	664500		0.952426		0.961163			1.04263			1.01568		1.04001	1.00345	1.0155	1.01033	1.00984
665	665000		0.951422		0.961449			1.04163			1.0156		1.03742	1.00198	1.01429	1.00966	1.01165
665.5	665500		0.950447		0.961654			1.04063			1.01552		1.03473	1.00048	1.01324	1.00897	1.01369
666	666000		0.949483		0.961733			1.03966			1.01546		1.032	0.998986	1.01239	1.00827	1.01592
666.5	666500		0.948536		0.961807			1.03871			1.01544		1.02928	0.997545	1.01169	1.00758	1.01827
667	667000		0.947611		0.962012			1.03781			1.01548		1.02663	0.9962	1.01108	1.00692	1.02069
667.5	667500		0.946712		0.96232			1.0369			1.01558		1.02412	0.994996	1.01056	1.00631	1.02313
668	668000		0.945844		0.962708			1.03593			1.01576		1.02179	0.993977	1.01011	1.00577	1.02552
668.5	668500		0.945014		0.96315			1.03491			1.01602		1.01972	0.993186	1.00972	1.00532	1.02781
669	669000		0.944225		0.963621			1.03384			1.01631		1.01795	0.992668	1.00938	1.00498	1.02995
669.5	669500		0.943482		0.964094			1.03272			1.01663		1.01642	0.992506	1.00909	1.00473	1.03188
670	670000		0.942791		0.964546			1.03155			1.01697		1.01504	0.992719	1.00882	1.00456	1.03355
670.5	670500		0.942157		0.96495			1.03035			1.01731		1.01379	0.993252	1.00858	1.00443	1.03528
671	671000		0.941585		0.965282			1.02911			1.01765		1.01265	0.994049	1.00835	1.00435	1.03739
671.5	671500		0.941126		0.965619			1.02784			1.01798		1.01162	0.995057	1.00817	1.00431	1.03979
672	672000		0.940811		0.966044			1.02655			1.01829		1.01069	0.99622	1.00807	1.00428	1.04241
672.5	672500		0.940611		0.966541			1.02523			1.01856		1.00983	0.997484	1.00806	1.00426	1.04515
673	673000		0.940496		0.967092			1.0239			1.01879		1.00904	0.998793	1.00812	1.00423	1.04793
673.5	673500		0.940439		0.96768			1.02256			1.0191		1.00831	1.00009	1.00823	1.00419	1.05068
674	674000		0.940411		0.968287			1.0212			1.01958		1.00762	1.00133	1.0084	1.00413	1.0533
674.5	674500		0.940383		0.968896			1.01969			1.02017		1.00696	1.00245	1.0086	1.00403	1.05572
675	675000		0.940326		0.969489			1.0179			1.02083		1.00631	1.0034	1.00884	1.00388	1.05785
675.5	675500		0.940211		0.97005			1.01588			1.02151		1.00568	1.00412	1.00909	1.00367	1.0596
676	676000		0.940011		0.970561			1.01367			1.02216		1.00504	1.00455	1.00935	1.00339	1.0609
676.5	676500		0.939695		0.971013			1.01134			1.02272		1.00438	1.00501	1.00961	1.00302	1.06184
677	677000		0.939236		0.971417			1.00893			1.02315		1.00369	1.00579	1.00987	1.00256	1.06257
677.5	677500		0.938659		0.971785			1.00649			1.0234		1.00314	1.00681	1.0102	1.002	1.06313
678	678000		0.938018		0.972128			1.00406			1.02341		1.00289	1.00801	1.01068	1.00134	1.06353
678.5	678500		0.937326		0.972459			1.00171			1.02323		1.0029	1.00932	1.01128	1.00061	1.06381
679	679000		0.936599		0.97279			0.999469			1.02295		1.00311	1.01065	1.01196	0.999809	1.06398
679.5	679500		0.93585		0.973134			0.997401			1.02257		1.00349	1.01196	1.0127	0.998962	1.06407
680	680000		0.935095		0.973502			0.995551			1.02214		1.00397	1.01316	1.01344	0.998081	1.06411
680.5	680500		0.934348		0.973906			0.993969			1.02166		1.00453	1.01418	1.01417	0.99718	1.06412
681	681000		0.933623		0.974359			0.992705			1.02117		1.00511	1.01495	1.01483	0.996274	1.06413
681.5	681500		0.932934		0.974872			0.991808			1.02069		1.00566	1.0154	1.01541	0.995377	1.06415
682	682000		0.932296		0.975458			0.991329			1.02024		1.00615	1.01547	1.01586	0.994504	1.06422
682.5	682500		0.931724		0.976149			0.991215			1.01984		1.00652	1.01524	1.01642	0.993668	1.06436
683	683000		0.931232		0.976951			0.991361			1.01951		1.00672	1.01488	1.01728	0.992886	1.0646
683.5	683500		0.930706		0.977838			0.99174			1.01913		1.00672	1.01439	1.01838	0.992171	1.06488
684	684000		0.930049		0.978784			0.992324			1.01856		1.00646	1.01378	1.01966	0.991537	1.06514
684.5	684500		0.929295		0.979762			0.993083			1.01784		1.00596	1.01307	1.02105	0.991	1.06538
685	685000		0.928482		0.980747			0.99399			1.01703		1.00526	1.01226	1.02248	0.990574	1.06558
685.5	685500		0.927645		0.981712			0.995017			1.01615		1.00439	1.01137	1.0239	0.990225	1.06574
686	686000		0.926821		0.982632			0.996135			1.01526		1.00337	1.01041	1.02522	0.989904	1.06584
686.5	686500		0.926047		0.983479			0.997316			1.01439		1.00223	1.00938	1.02639	0.989603	1.0659
687	687000		0.925357		0.984228			0.998532			1.0136		1.00099	1.0083	1.02735	0.989316	1.06588
687.5	687500		0.924789		0.984979			0.999754			1.01291		0.999665	1.00718	1.02802	0.989037	1.0658
688	688000		0.924379		0.985832			1.00096			1.01237		0.998289	1.00603	1.02833	0.988757	1.06564
688.5	688500		0.924163		0.986766			1.00211			1.01202		0.996882	1.00486	1.02848	0.98847	1.0654
689	689000		0.924177		0.987757			1.00318			1.01192		0.995466	1.00368	1.02866	0.988169	1.06506
689.5	689500		0.924396		0.988783			1.00414			1.0121		0.994066	1.00232	1.02885	0.987847	1.06463
690	690000		0.924754		0.98982			1.00498			1.01254		0.992704	1.00063	1.02901	0.987497	1.06412
690.5	690500		0.925224		0.990847			1.00587			1.01317		0.991404	0.998669	1.02913	0.987111	1.06353
691	691000		0.925783		0.99184			1.00702			1.01392		0.990188	0.996501	1.02918	0.986684	1.06286
691.5	691500		0.926404		0.992776			1.00837			1.01471		0.989081	0.994183	1.02912	0.986207	1.06213
692	692000		0.927064		0.993632			1.00991			1.01547		0.988105	0.991774	1.02893	0.985674	1.06134
692.5	692500		0.927736		0.994387			1.01158			1.01613		0.987129	0.989334	1.02858	0.985078	1.06048
693	693000		0.928397		0.995016			1.01334			1.01662		0.986025	0.986921	1.02805	0.984411	1.05957
693.5	693500		0.92902		0.995635			1.01516			1.01687		0.984827	0.984596	1.02732	0.983696	1.05861
694	694000		0.929582		0.99635			1.017			1.01679		0.983567	0.982417	1.02638	0.982961	1.0576
694.5	694500		0.930056		0.99713			1.01882			1.01679		0.982278	0.980444	1.02527	0.982207	1.05656
695	695000		0.930417		0.997941			1.02058			1.01722		0.980994	0.978736	1.02402	0.981435	1.05547
695.5	695500		0.930811		0.998752			1.02224			1.01794		0.979746	0.977128	1.02266	0.980649	1.05436
696	696000		0.931378		0.99953			1.02377			1.01885		0.978569	0.975429	1.02121	0.979848	1.05322
696.5	696500		0.932083		1.00024			1.02512			1.0198		0.977494	0.973657	1.0197	0.979037	1.05203
697	697000		0.932894		1.00086			1.02625			1.02067		0.976555	0.971832	1.01816	0.978215	1.05077
697.5	697500		0.933778		1.00134			1.02713			1.02133		0.975783	0.969969	1.01661	0.977386	1.04945
698	698000		0.934701		1.00166			1.02772			1.02167		0.975214	0.968089	1.01508	0.97655	1.04807
698.5	698500		0.935631		1.00185			1.02799			1.02154		0.974878	0.966209	1.01361	0.975709	1.04663
699	699000		0.936534		1.00197			1.02798			1.02083		0.974809	0.964348	1.01222	0.974867	1.04515
699.5	699500		0.937378		1.00203			1.02775			1.01973		0.974952	0.962523	1.01078	0.974023	1.04362
700	700000		0.938128		1.00201			1.02732			1.01851		0.975227	0.960753	1.00916	0.97318	1.04206
700.5	700500		0.938753		1.00194			1.02676			1.01719		0.975625	0.959057	1.0074	0.97234	1.04046
701	701000		0.939218		1.00182			1.0261			1.01578		0.976136	0.957452	1.00553	0.971505	1.03884
701.5	701500		0.939786		1.00164			1.0254			1.01428		0.976754	0.955956	1.00358	0.970641	1.03719
702	702000		0.940681		1.00141			1.0247			1.01272		0.977469	0.954588	1.00158	0.969719	1.03552
702.5	702500		0.941816		1.00113			1.02404			1.01111		0.978272	0.953313	0.999559	0.968743	1.03384
703	703000		0.943102		1.00081			1.02348			1.00944		0.979156	0.952082	0.997548	0.967719	1.03215
703.5	703500		0.944452		1.00046			1.02306			1.00775		0.980112	0.950894	0.995577	0.966653	1.03046
704	704000		0.945779		1.00007			1.02282			1.00603		0.981132	0.949748	0.993678	0.965549	1.02877
704.5	704500		0.946994		0.999598			1.02281			1.0042		0.982206	0.948644	0.991707	0.964414	1.02689
705	705000		0.94801		0.999003			1.02309			1.00219		0.983327	0.947582	0.989531	0.963253	1.02463
705.5	705500		0.94874		0.998307			1.02361					0.984486	0.946559	0.987188	0.962071	1.02208
706	706000		0.949094		0.997531			1.02433					0.985675	0.945576	0.984719	0.960874	1.0193
706.5	706500		0.94907		0.996694			1.02522					0.986885	0.944632	0.982164	0.959667	1.01634
707	707000		0.948757		0.995817			1.02626					0.988108	0.943726	0.979563	0.958455	1.01328
707.5	707500		0.948201		0.994921			1.02744					0.989449	0.942858	0.976956	0.957245	1.01017
708	708000		0.947453		0.994026			1.02873					0.990997	0.942026	0.974384	0.956041	1.00708
708.5	708500		0.946562		0.993153			1.03011					0.992723	0.94123	0.971887	0.95485	1.00408
709	709000		0.945576		0.992323			1.03158					0.994598	0.940469	0.969504	0.953676	1.00123
709.5	709500		0.944543		0.991469			1.0331					0.996591	0.939725	0.967277	0.952524	0.99859
710	710000		0.943514		0.990521			1.03466					0.998673	0.938984	0.965244	0.951402	0.996228
710.5	710500		0.942536		0.989496			1.03625					1.00081	0.938253	0.963222	0.950313	0.994208
711	711000		0.941659		0.988412			1.03784					1.00299	0.937538	0.961032	0.949263	0.992594
711.5	711500		0.940931		0.987286			1.03941					1.00516	0.936848	0.958726	0.948258	0.99125
712	712000		0.940402		0.986133			1.04094					1.0073	0.936187	0.956354	0.947304	0.989997
712.5	712500		0.939822		0.984972			1.04243					1.00938	0.935563	0.953968	0.946405	0.988836
713	713000		0.93895		0.983818			1.04384					1.01137	0.934983	0.951617	0.945567	0.987763
713.5	713500		0.937845		0.982689			1.04516					1.01324	0.934453	0.949354	0.944795	0.98678
714	714000		0.936566		0.981602			1.04637					1.01497	0.93398	0.947229	0.944096	0.985884
714.5	714500		0.935174		0.98041			1.04746					1.01667	0.933572	0.945292	0.943474	0.985074
715	715000		0.933728		0.978995			1.0484					1.0185	0.933234	0.943596	0.942936	0.984349
715.5	715500		0.932288		0.977413			1.04917					1.02044	0.932973	0.94212	0.942485	0.983709
716	716000		0.930913		0.975722			1.04976					1.02246	0.932797	0.940797	0.942129	0.983151
716.5	716500		0.929662		0.973981			1.05015					1.02455	0.932676	0.939602	0.941871	0.982676
717	717000		0.928596		0.972246			1.05031					1.02669	0.932579	0.938512	0.941719	0.982281
717.5	717500		0.927774		0.970576			1.05025					1.02887	0.932513	0.937505	0.94177	0.982052
718	718000		0.927256		0.969028			1.04999					1.03107	0.932482	0.936556	0.942098	0.982054
718.5	718500		0.927034		0.96766			1.04956					1.03326	0.932491	0.935643	0.942671	0.982256
719	719000		0.927037		0.966529			1.04897					1.03543	0.932546	0.934742	0.943458	0.982628
719.5	719500		0.927226		0.965476			1.04826					1.03757	0.932651	0.93383	0.944427	0.98314
720	720000		0.927566		0.964323			1.04744					1.03966	0.932813	0.932882	0.945546	0.983762
720.5	720500		0.928019		0.963098			1.04655					1.04167	0.933036	0.931877	0.946784	0.984464
721	721000		0.928547		0.961829			1.0456					1.0436	0.933325	0.930791	0.948108	0.985216
721.5	721500		0.929114		0.960545			1.04462					1.04541	0.933686	0.929727	0.949487	0.985987
722	722000		0.929681		0.959275			1.04363					1.04711	0.934124	0.928789	0.950889	0.986748
722.5	722500		0.930212		0.958046			1.04266					1.04877	0.934643	0.927952	0.952283	0.987468
723	723000		0.930669		0.956888			1.04173					1.05049	0.935242	0.92719	0.953637	0.988118
723.5	723500		0.931016		0.955829			1.04086					1.05226	0.935916	0.926479	0.954919	0.988667
724	724000		0.931214		0.954898			1.04009					1.05405	0.93666	0.925791	0.956097	0.989084
724.5	724500		0.931384		0.954122			1.03943					1.05583	0.937468	0.925104	0.957139	0.989477
725	725000		0.931656		0.953531			1.03891					1.0576	0.938335	0.92439	0.958015	0.989965
725.5	725500		0.932007		0.953148			1.03829					1.05932	0.939257	0.923624	0.95874	0.990535
726	726000		0.932416		0.95295			1.03735					1.06097	0.940228	0.922782	0.959362	0.991176
726.5	726500		0.93286		0.952901			1.03614					1.06254	0.941243	0.921838	0.959889	0.991878
727	727000		0.933316		0.952962			1.03469					1.064	0.942297	0.920767	0.960332	0.992629
727.5	727500		0.933763		0.953096			1.03306					1.06533	0.943385	0.919625	0.960702	0.993418
728	728000		0.934179		0.953264			1.03129					1.06651	0.944502	0.918486	0.96101	0.994233
728.5	728500		0.93454		0.953428			1.02942					1.06752	0.945643	0.917352	0.961265	0.995064
729	729000		0.934826		0.95355			1.0275					1.06834	0.946803	0.916222	0.961478	0.995898
729.5	729500		0.935013		0.953593			1.02556					1.06902	0.948028	0.915099	0.96166	0.996725
730	730000		0.93508		0.953519			1.02365					1.06966	0.949362	0.913984	0.961821	0.997534
730.5	730500		0.935125		0.953445			1.02183					1.07025	0.950793	0.912876	0.96197	0.998313
731	731000		0.93525		0.9535			1.02012					1.07079	0.952307	0.911777	0.96212	0.999051
731.5	731500		0.935433		0.953662			1.01857					1.07127	0.953893	0.910688	0.96228	0.999782
732	732000		0.935654		0.953909			1.01723					1.07169	0.955538	0.90961	0.962461	1.00054
732.5	732500		0.935893		0.954217			1.01615					1.07205	0.95723	0.908544	0.962672	1.00133
733	733000		0.93613		0.954565			1.01535					1.07235	0.958958	0.907491	0.962925	1.00213
733.5	733500		0.936344		0.95493			1.01479					1.07258	0.960708	0.906345	0.963142	1.00294
734	734000		0.936514		0.95529			1.01434					1.07274	0.962468	0.905034	0.963249	1.00376
734.5	734500		0.93662		0.955623			1.01401					1.07284	0.964226	0.903606	0.963266	1.00458
735	735000		0.936641		0.955906			1.01379					1.07285	0.96597	0.902107	0.963209	1.00539
735.5	735500		0.936558		0.956116			1.01366					1.07279	0.967688	0.900585	0.963097	1.00619
736	736000		0.93635		0.956233			1.01363					1.07265	0.969366	0.899089	0.962949	1.00697
736.5	736500		0.935948		0.956407			1.01369					1.07243	0.97107	0.897666	0.962782	1.00773
737	737000		0.935323		0.956772			1.01382					1.07212	0.972861	0.896363	0.962614	1.00845
737.5	737500		0.934519		0.957278			1.01403					1.07172	0.974727	0.895228	0.962463	1.00914
738	738000		0.933576		0.957874			1.0143					1.07124	0.976653	0.89431	0.962348	1.00978
738.5	738500		0.932537		0.958509			1.01463					1.07051	0.978627	0.893524	0.962287	1.0104
739	739000		0.931444		0.959134			1.01501					1.06944	0.980634	0.892757	0.962297	1.01103
739.5	739500		0.930337		0.959698			1.01543					1.06806	0.982662	0.892013	0.962397	1.01167
740	740000		0.92926		0.96015			1.01589					1.06643	0.984698	0.891292	0.962605	1.01232
740.5	740500		0.928254		0.960439			1.01646					1.06461	0.986727	0.890599	0.962938	1.01296
741	741000		0.927361		0.960516			1.0172					1.06263	0.988737	0.889935	0.963416	1.01361
741.5	741500		0.926622		0.960471			1.01809					1.06056	0.990713	0.889302	0.963973	1.01425
742	742000		0.92608		0.960422			1.01911					1.05845	0.992643	0.888705	0.964535	1.01488
742.5	742500		0.925627		0.960362			1.02024					1.05634	0.994514	0.888144	0.965107	1.01551
743	743000		0.925138		0.960281			1.02147					1.05429	0.996311	0.887622	0.965692	1.01612
743.5	743500		0.924621		0.960173			1.02278					1.05234	0.998145	0.887143	0.966294	1.01673
744	744000		0.924087		0.960029			1.02414					1.05056	1.00012	0.886708	0.966917	1.01731
744.5	744500		0.923546		0.959841			1.02554					1.04899	1.0022	0.88631	0.967564	1.01791
745	745000		0.923007		0.959601			1.02697					1.04768	1.00436	0.88594	0.96824	1.01854
745.5	745500		0.92248		0.959302			1.0284					1.04649	1.00658	0.885599	0.968948	1.01919
746	746000		0.921975		0.958934			1.02981					1.04525	1.00883	0.885288	0.969692	1.01986
746.5	746500		0.921503		0.958491			1.03119					1.04398	1.01108	0.885006	0.970476	1.02054
747	747000		0.921073		0.957964			1.03252					1.04267	1.01331	0.884756	0.971303	1.02123
747.5	747500		0.920694		0.95722			1.03378					1.04135	1.01548		0.972178	1.02191
748	748000		0.920378		0.956179			1.03495					1.04003	1.01758		0.973104	1.02257
748.5	748500		0.920193		0.954913			1.03596					1.03872	1.01956		0.974085	1.02322
749	749000		0.920172		0.953494			1.03681					1.03742	1.02142		0.975126	1.02384
749.5	749500		0.920273		0.951995			1.0375					1.03616	1.02311		0.976297	1.02442
750	750000		0.920452		0.950486			1.03809					1.03494	1.02462		0.977653	1.02496
750.5	750500		0.920666		0.949041			1.03858					1.03377	1.02603		0.979168	1.02545
751	751000		0.920871		0.94773			1.03902					1.03267	1.02745		0.980818	1.02588
751.5	751500		0.921024		0.946626			1.03944					1.03164	1.02887		0.982577	1.02621
752	752000		0.921083		0.945801			1.03986					1.0307	1.03027		0.984421	1.02641
752.5	752500		0.921002		0.945038			1.04031					1.02986	1.03166		0.986325	1.0265
753	753000		0.920741		0.944107			1.04083					1.02913	1.03301		0.988264	1.02651
753.5	753500		0.920443		0.943058			1.04144					1.02851	1.03431		0.990212	1.02645
754	754000		0.920264		0.941942			1.04218					1.02796	1.03556		0.992146	1.02634
754.5	754500		0.920179		0.940808			1.04307					1.02749	1.03674		0.99404	1.02621
755	755000		0.920158		0.939708			1.04414					1.02708	1.03785		0.995869	1.02607
755.5	755500		0.920176		0.938691			1.04543					1.02673	1.03887		0.997608	1.02595
756	756000		0.920204		0.937808			1.04696					1.02643	1.03979		0.999233	1.02587
756.5	756500		0.920215		0.93711			1.04883					1.02618	1.04061		1.00072	1.02585
757	757000		0.920183		0.936647			1.05108					1.02595	1.0413		1.00204	1.0259
757.5	757500		0.920079		0.936302			1.05366					1.02575	1.04191		1.0033	1.02606
758	758000		0.919876		0.935935			1.05652					1.02557	1.04245		1.00461	1.02634
758.5	758500		0.919548		0.935557			1.05963					1.02539	1.04293		1.00596	1.02667
759	759000		0.919066		0.93518			1.06294					1.02522	1.04335		1.00733	1.02698
759.5	759500		0.918412		0.934815			1.06639					1.02504	1.0437		1.00873	1.02728
760	760000		0.917601		0.934474			1.06995					1.02485	1.04399		1.01013	1.02756
760.5	760500		0.916661		0.93417			1.07356					1.02465	1.04421		1.01152	1.02785
761	761000		0.915619		0.933914			1.07719					1.02446	1.04437		1.0129	1.02814
761.5	761500		0.914503		0.933717			1.08078					1.0243	1.04445		1.01425	1.02845
762	762000		0.91334		0.933592			1.08429					1.02415	1.04446		1.01556	1.02878
762.5	762500		0.912157		0.93355			1.08768					1.02402	1.0444		1.01682	1.02913
763	763000		0.910983		0.933603			1.09089					1.0239	1.04427		1.01802	1.02952
763.5	763500		0.909844		0.933833			1.09389					1.02381	1.04405		1.01915	1.02994
764	764000		0.908767		0.934285			1.09663					1.02374	1.04377		1.02019	1.03042
764.5	764500		0.90778		0.934923			1.09905					1.02368	1.04328		1.02114	1.03095
765	765000		0.906911		0.935707			1.10112					1.02366	1.04252		1.02199	1.03154
765.5	765500		0.905935		0.936599			1.10312					1.02365	1.04152		1.0228	1.03216
766	766000		0.904652		0.937562			1.10532					1.02367	1.04032		1.02366	1.03279
766.5	766500		0.90313		0.938556			1.10768					1.02371	1.03896		1.02455	1.03341
767	767000		0.901434		0.939543			1.11013					1.02378	1.03749		1.02545	1.03405
767.5	767500		0.899632		0.940485			1.11262					1.02388	1.03595		1.02633	1.03471
768	768000		0.89779		0.941344			1.11511					1.024	1.03437		1.0272	1.03538
768.5	768500		0.895974		0.942081			1.11754					1.02415	1.03281		1.02802	1.03608
769	769000		0.894251		0.942658			1.11985					1.02432	1.0313		1.02877	1.03682
769.5	769500		0.892687		0.943319			1.12199					1.02451	1.02988		1.02945	1.03759
770	770000		0.891349		0.944284			1.12392					1.02473	1.02859		1.03003	1.03841
770.5	770500		0.890303		0.945478			1.12556					1.02497	1.02749		1.03049	1.03927
771	771000		0.889616		0.946824			1.12688					1.02523	1.0266		1.03082	1.04019
771.5	771500		0.889177		0.948248			1.12782					1.02551	1.02569		1.031	1.04118
772	772000		0.888828		0.949674			1.12833					1.02581	1.02454		1.03101	1.04222
772.5	772500		0.888562		0.951025			1.12843					1.02614	1.02319		1.03084	1.0434
773	773000		0.888373		0.952227			1.12824					1.0265	1.02172		1.03046	1.04475
773.5	773500		0.888253		0.953204			1.12777					1.02687	1.02017		1.02984	1.04625
774	774000		0.888197		0.953881			1.12705					1.02727	1.0186		1.02898	1.04788
774.5	774500		0.888197		0.954278			1.12612					1.0277	1.01707		1.02791	1.04963
775	775000		0.888247		0.954492			1.12499					1.02814	1.01563		1.02665	1.05149
775.5	775500		0.88834		0.954552			1.12371					1.02862	1.01434		1.02523	1.05342
776	776000		0.88847		0.954493			1.12229					1.02913	1.01327		1.02368	1.05541
776.5	776500		0.88863		0.954345			1.12077					1.02967	1.01246		1.02202	1.05744
777	777000		0.888814		0.954141			1.11917					1.03024	1.01197		1.02028	1.0595
777.5	777500		0.889128		0.953913			1.11753					1.03085	1.01171		1.01848	1.06157
778	778000		0.889657		0.953692			1.11587					1.0315	1.01152		1.01667	1.06362
778.5	778500		0.89036		0.953512			1.11422					1.03219	1.01141		1.01485	1.06564
779	779000		0.891196		0.953404			1.1126					1.03291	1.01138		1.01307	1.06762
779.5	779500		0.892126		0.9534			1.11106					1.03368	1.01142		1.01133	1.06952
780	780000		0.893108		0.953532			1.10961					1.03449	1.01152		1.00969	1.07134
780.5	780500		0.894102		0.953646			1.10796					1.03535	1.01169		1.00815	1.07305
781	781000		0.895067		0.953594			1.10586					1.03626	1.01192		1.00675	1.07464
781.5	781500		0.895963		0.953418			1.10335					1.03721	1.01221		1.00532	1.07609
782	782000		0.89675		0.95316			1.10051					1.03821	1.01255		1.00371	1.07738
782.5	782500		0.897385		0.952862			1.09738					1.03926	1.01294		1.00194	1.07849
783	783000		0.89783		0.952566			1.09402					1.04037	1.01338		1.00004	1.0794
783.5	783500		0.898198		0.952314			1.09051					1.04176	1.01387		0.998028	1.08023
784	784000		0.898625		0.952149			1.08689					1.04359	1.01439		0.99594	1.0811
784.5	784500		0.899099		0.952112			1.08322					1.04579	1.01512		0.993799	1.08198
785	785000		0.899607		0.952245			1.07956					1.04827	1.01616		0.991631	1.08286
785.5	785500		0.900139		0.952553			1.07598					1.05095	1.01746		0.989462	1.08375
786	786000		0.900682		0.952996			1.07254					1.05374	1.01897		0.987318	1.08461
786.5	786500		0.901225		0.953549			1.06928					1.05657	1.02061		0.985227	1.08544
787	787000		0.901756		0.954184			1.06627					1.05934	1.02234		0.983213	1.08622
787.5	787500		0.902263		0.954876			1.06358					1.06197	1.02409		0.981305	1.08695
788	788000		0.902735		0.955599			1.06125					1.06439	1.0258		0.979527	1.0876
788.5	788500		0.903159		0.956327			1.05935					1.0665	1.02741		0.977906	1.08817
789	789000		0.903524		0.957034			1.05794					1.06822	1.02887		0.976469	1.08864
789.5	789500		0.903861		0.957694			1.05695					1.06947	1.03011		0.97523	1.089
790	790000		0.904203		0.95828			1.05627					1.07017	1.03108		0.974171	1.08923
790.5	790500				0.958767			1.05584					1.07043	1.03193		0.973269	1.08933
791	791000				0.959128			1.05563					1.07044	1.03285		0.972501	1.0893
791.5	791500				0.959476			1.05561					1.07024	1.03383		0.971845	1.08915
792	792000				0.959918			1.05574					1.06984	1.03486		0.971277	1.08891
792.5	792500				0.960426			1.05598					1.06928	1.03592		0.970775	1.08858
793	793000				0.960971			1.0563					1.06858	1.03701		0.970315	1.08818
793.5	793500				0.961525			1.05665					1.06778	1.0381		0.969875	1.08772
794	794000				0.962059			1.057					1.06689	1.03919		0.969433	1.08723
794.5	794500				0.962543			1.0573					1.06595	1.04027		0.968964	1.08671
795	795000				0.962949			1.05754					1.06498	1.04132		0.968448	1.08618
795.5	795500				0.963247			1.05766					1.06401	1.04232		0.967859	1.08566
796	796000				0.963411			1.05763					1.06306	1.04327		0.967176	1.08516
796.5	796500				0.963493			1.05741					1.06218	1.04416		0.966376	1.08469
797	797000				0.963567			1.05696					1.06137	1.04497		0.965437	1.08427
797.5	797500				0.963631			1.05647					1.06046	1.04564		0.964363	1.0837
798	798000				0.963681			1.05611					1.05927	1.04614		0.963191	1.08279
798.5	798500				0.963716			1.05588					1.05783	1.0465		0.961935	1.08161
799	799000				0.963733			1.05574					1.05619	1.04675		0.960614	1.08021
799.5	799500				0.963729			1.0557					1.05438	1.04693		0.959245	1.07867
800	800000				0.963702			1.05572					1.05246	1.04707		0.957846	1.07703
800.5	800500				0.963649			1.05578					1.05045	1.0472		0.956432	1.07537
801	801000				0.963569			1.05588					1.04841	1.04736		0.955023	1.07374
801.5	801500				0.963458			1.05599					1.04636	1.04757		0.953634	1.0722
802	802000				0.963314			1.05609					1.04436	1.04787		0.952283	1.07083
802.5	802500				0.9631			1.05616					1.04243	1.0483		0.950987	1.06967
803	803000				0.962789			1.05619					1.04063	1.04888		0.949764	1.06879
803.5	803500				0.962392			1.05616					1.039	1.04961		0.94863	1.06806
804	804000				0.961922			1.05605					1.03756	1.05047		0.947604	1.06733
804.5	804500				0.96139			1.05594					1.03637	1.05143		0.946552	1.06658
805	805000				0.960809			1.05593					1.03547	1.05248		0.945352	1.06584
805.5	805500				0.960191			1.056					1.03476	1.0536		0.944032	1.06509
806	806000				0.959547			1.05615					1.03413	1.05478		0.942619	1.06433
806.5	806500				0.958889			1.05639					1.03356	1.056		0.941143	1.06358
807	807000				0.95823			1.0567					1.03306	1.05724		0.939631	1.06283
807.5	807500				0.957581			1.05709					1.03261	1.05848		0.938112	1.06209
808	808000				0.956954			1.05755					1.03221	1.05971		0.936615	1.06135
808.5	808500				0.956361			1.05807					1.03183	1.06091		0.935167	1.06063
809	809000				0.955815			1.05865					1.03149	1.06207		0.933796	1.05991
809.5	809500				0.955183			1.05929					1.03116	1.06316		0.932532	1.05921
810	810000				0.954357			1.05998					1.03085	1.06417		0.931403	1.05852
810.5	810500				0.953378			1.06073					1.03053	1.06509		0.930436	1.05785
811	811000				0.952289			1.06152					1.03021	1.06589		0.929661	1.0572
811.5	811500				0.951133			1.06235					1.02987	1.06656		0.929105	1.05657
812	812000				0.949952			1.06322					1.02951	1.06708		0.928797	1.05596
812.5	812500				0.948789			1.06413					1.02911	1.06754		0.928683	1.05538
813	813000				0.947686			1.06507					1.02868	1.06804		0.928687	1.05483
813.5	813500				0.946686			1.06603					1.02844	1.06855		0.928802	1.05431
814	814000				0.945831			1.06702					1.02858	1.06906		0.929025	1.05382
814.5	814500				0.945165			1.06803					1.02903	1.06957		0.929348	1.05336
815	815000				0.944729			1.06905					1.02974	1.07006		0.929765	1.05294
815.5	815500				0.944447			1.07009					1.03061	1.07053		0.930272	1.05255
816	816000				0.944213			1.07114					1.0316	1.07095		0.930862	1.05221
816.5	816500				0.944023			1.07219					1.03262	1.07131		0.93153	1.05191
817	817000				0.943877			1.07324					1.0336	1.07162		0.93227	1.05166
817.5	817500				0.94377			1.07428					1.03449	1.07184		0.933075	1.05145
818	818000				0.943702			1.07532					1.0352	1.07198		0.933942	1.0513
818.5	818500				0.943669			1.07635					1.03568	1.07201		0.934863	1.05119
819	819000				0.943668			1.07736					1.03584	1.07193		0.935832	1.05113
819.5	819500				0.943699			1.07836					1.03563	1.07173		0.936845	1.05109
820	820000				0.943758			1.07933					1.03496	1.07139		0.937896	1.05109
820.5	820500				0.94393			1.08028					1.03381	1.07084		0.939088	1.0511
821	821000				0.944278			1.0812					1.03222	1.07003		0.940513	1.05113
821.5	821500				0.944768			1.08208					1.03024	1.069		0.942143	1.05117
822	822000				0.945368			1.08293					1.02794	1.06778		0.94395	1.05121
822.5	822500				0.946042			1.08374					1.02536	1.06641		0.945907	1.05125
823	823000				0.946757			1.0845					1.02256	1.06493		0.947988	1.05127
823.5	823500				0.947479			1.08521					1.01959	1.06337		0.950164	1.05128
824	824000				0.948174			1.08587					1.01651	1.06176		0.952409	1.05127
824.5	824500				0.948808			1.08647					1.01338	1.06015		0.954694	1.05123
825	825000				0.949348			1.08701					1.01024	1.05857		0.956994	1.05115
825.5	825500				0.949759			1.08753					1.00715	1.05706		0.95928	1.05108
826	826000				0.950008			1.08805					1.00417	1.05565		0.961525	1.05105
826.5	826500				0.950239			1.08858					1.00135	1.05437		0.963702	1.05106
827	827000				0.950599			1.08911					0.998739	1.05327		0.965784	1.0511
827.5	827500				0.951053			1.08965					0.996402	1.05221		0.967743	1.05116
828	828000				0.951568			1.09018					0.994389	1.05104		0.969552	1.05124
828.5	828500				0.95211			1.0907					0.992634	1.04979		0.971278	1.05133
829	829000				0.952645			1.09122					0.991019	1.04847		0.973004	1.05143
829.5	829500				0.953141			1.09173					0.989523	1.04709		0.974728	1.05152
830	830000				0.953563			1.09223					0.988125	1.04569		0.976451	1.05161
830.5	830500				0.953877			1.09272					0.986801	1.04427		0.978169	1.05168
831	831000				0.95405			1.09318					0.985531	1.04286		0.979881	1.05173
831.5	831500				0.954101			1.09363					0.984293	1.04147		0.981587	1.05176
832	832000				0.954077			1.09405					0.983065	1.04012		0.983284	1.05174
832.5	832500				0.953994			1.09445					0.981825	1.03883		0.984971	1.05173
833	833000				0.953864			1.09483					0.980551	1.03762		0.986646	1.05174
833.5	833500				0.9537			1.09508					0.979223	1.03652		0.988309	1.05177
834	834000				0.953516			1.09512					0.977818	1.03553		0.989958	1.05182
834.5	834500				0.953326			1.09499					0.976314	1.03463		0.991591	1.05188
835	835000				0.953143			1.09469					0.97469	1.0338		0.993206	1.05195
835.5	835500				0.952981			1.09427					0.972926	1.03303		0.994803	1.05201
836	836000				0.952852			1.09372					0.971032	1.0323		0.99638	1.05207
836.5	836500				0.95277			1.09309					0.969028	1.03158		0.997995	1.05212
837	837000				0.952749			1.09238					0.966936	1.03086		0.9997	1.05215
837.5	837500				0.952597			1.09163					0.964778	1.03012		1.00148	1.05216
838	838000				0.95216			1.09086					0.962573	1.02934		1.00332	1.05214
838.5	838500				0.951512			1.09008					0.960345	1.02851		1.0052	1.05209
839	839000				0.950728			1.08932					0.958112	1.0276		1.00712	1.052
839.5	839500				0.949882			1.0886					0.955898	1.02659		1.00905	1.05186
840	840000				0.949046			1.08795					0.953722	1.02547		1.01099	1.05167
840.5	840500				0.948296			1.08739					0.951607	1.02422		1.01292	1.05144
841	841000				0.947705			1.08693					0.949573	1.02284		1.01481	1.05119
841.5	841500				0.947346			1.08654					0.947641	1.02136		1.01667	1.0509
842	842000				0.947294			1.08615					0.945833	1.01981		1.01847	1.05059
842.5	842500				0.947406			1.08578					0.94417	1.01821		1.02021	1.05025
843	843000				0.947499			1.08541					0.942672	1.01658		1.02185	1.04988
843.5	843500				0.947587			1.08506					0.94122	1.01496		1.02341	1.04949
844	844000				0.947686			1.08471					0.939693	1.01337		1.02484	1.04907
844.5	844500				0.947807			1.08437					0.938115	1.01183		1.0262	1.04862
845	845000				0.947967			1.08404					0.93651	1.01038		1.02751	1.04815
845.5	845500				0.948179			1.08372					0.934903	1.00903		1.02877	1.04765
846	846000				0.948457			1.08341					0.933315	1.00781		1.02999	1.04713
846.5	846500				0.948815			1.08311					0.931772	1.00657		1.03116	1.04658
847	847000				0.949268			1.08282					0.930297	1.00514		1.03229	1.04601
847.5	847500				0.94982			1.08254					0.928914	1.00356		1.03338	1.04541
848	848000				0.950461			1.08227					0.927647	1.00187		1.03441	1.04479
848.5	848500				0.951181			1.08201					0.926519	1.00011		1.03541	1.04415
849	849000				0.95197			1.08176					0.925554	0.998304		1.03635	1.04348
849.5	849500				0.952818			1.08152					0.924777	0.996498		1.03726	1.0428
850	850000				0.953715			1.08129					0.92421	0.994726		1.03811	1.04209
850.5	850500				0.95465			1.08104					0.923858	0.993024		1.03892	1.04135
851	851000				0.955613			1.08073					0.9237	0.991429		1.03969	1.0406
851.5	851500				0.956596			1.08038					0.92372	0.989976		1.04041	1.03982
852	852000				0.957586			1.08					0.923901	0.988701		1.04108	1.03903
852.5	852500				0.958608			1.07959					0.924227	0.987642		1.04177	1.03821
853	853000				0.959691			1.07916					0.924682	0.986835		1.04255	1.03737
853.5	853500				0.960834			1.07874					0.925251	0.986199		1.04338	1.03652
854	854000				0.962033			1.07831					0.925916	0.985631		1.04424	1.03564
854.5	854500				0.963289			1.0779					0.926662	0.985133		1.04513	1.03475
855	855000				0.964599			1.07752					0.927472	0.984706		1.04602	1.03383
855.5	855500				0.965962			1.07717					0.928332	0.984352		1.04688	1.0329
856	856000				0.967375			1.07686					0.929223	0.984073		1.04771	1.03195
856.5	856500				0.968838			1.07661					0.930131	0.983868		1.04848	1.03098
857	857000				0.970349			1.07642					0.931039	0.983742		1.04917	1.02999
857.5	857500				0.971906			1.07631					0.931931	0.983693		1.04976	1.02899
858	858000				0.973508			1.07628					0.932791	0.983725		1.05023	1.02797
858.5	858500				0.975248			1.07626					0.933754	0.983839		1.05057	1.02693
859	859000				0.977186			1.07618					0.934942	0.984036		1.05075	1.02588
859.5	859500				0.97927			1.07606					0.93632	0.984429		1.05076	1.02481
860	860000				0.981446			1.07591					0.93785	0.985105		1.05058	1.02373
860.5	860500				0.983663			1.07573					0.939497	0.986024		1.05013	1.02263
861	861000				0.985868			1.07555					0.941226	0.987145		1.0494	1.02151
861.5	861500				0.988008			1.07537					0.942999	0.988428		1.0484	1.02039
862	862000				0.990031			1.07521					0.944782	0.989833		1.04719	1.01924
862.5	862500				0.991885			1.07508					0.946537	0.99132		1.04578	1.01804
863	863000				0.993517			1.07499					0.948229	0.992849		1.04422	1.01675
863.5	863500				0.995039			1.07495					0.949822	0.994379		1.04253	1.01536
864	864000				0.996593			1.07498					0.951279	0.995871		1.04074	1.01391
864.5	864500				0.99817			1.07508					0.952566	0.997284		1.0389	1.01239
865	865000				0.999759			1.07528					0.953645	0.998578		1.03702	1.01081
865.5	865500				1.00135			1.07558					0.954607	0.999713		1.03515	1.0092
866	866000				1.00293			1.076					0.955563	1.00065		1.03331	1.00755
866.5	866500				1.0045			1.07655					0.956511	1.00154		1.03154	1.00589
867	867000				1.00604			1.07723					0.957448	1.00256		1.02988	1.00421
867.5	867500				1.00754			1.07803					0.958371	1.00367		1.02835	1.00254
868	868000				1.00899			1.07893					0.959276	1.00486		1.02698	1.00088
868.5	868500				1.01039			1.07991					0.960161	1.00611		1.02581	0.999247
869	869000				1.01171			1.08097					0.961023	1.00738		1.02487	0.997648
869.5	869500				1.01298			1.08208					0.961857	1.00866		1.02409	0.996091
870	870000				1.01419			1.08323					0.962663	1.00991		1.02333	0.994578
870.5	870500				1.01536			1.0844					0.963436	1.01113		1.02262	0.993108
871	871000				1.01647			1.08558					0.964173	1.01228		1.02193	0.991678
871.5	871500				1.01754			1.08676					0.964871	1.01334		1.02127	0.990289
872	872000				1.01857			1.08791					0.965528	1.01428		1.02064	0.98894
872.5	872500				1.01955			1.08903					0.966141	1.01509		1.02002	0.987629
873	873000				1.02049			1.09009					0.966705	1.01573		1.01942	0.986355
873.5	873500				1.0214			1.09108					0.967232	1.01629		1.01882	0.985118
874	874000				1.02226			1.09199					0.967734	1.01685		1.01823	0.983917
874.5	874500				1.0231			1.09288					0.968211	1.0174		1.01765	0.982751
875	875000				1.02389			1.09382					0.968661	1.01794		1.01706	0.981619
875.5	875500				1.02466			1.0948					0.969086	1.01845		1.01646	0.98052
876	876000				1.0254			1.0958					0.969485	1.01893		1.01586	0.979453
876.5	876500				1.02611			1.09683					0.969858	1.01937		1.01524	0.978528
877	877000				1.02679			1.09786					0.970204	1.01977		1.0146	0.977833
877.5	877500				1.02745			1.0989					0.970523	1.02011		1.01394	0.977334
878	878000				1.02809			1.09992					0.970816	1.02039		1.01326	0.977
878.5	878500				1.02871			1.10093					0.971081	1.0206		1.01258	0.976794
879	879000				1.02931			1.10191					0.971318	1.02074		1.0119	0.976685
879.5	879500				1.02989			1.10285					0.971528	1.02079		1.01122	0.976639
880	880000				1.03046			1.10374					0.97171	1.02075		1.01055	0.976622
880.5	880500				1.03101			1.10457					0.971878	1.02059		1.00989	0.976601
881	881000				1.03155			1.10534					0.972045	1.02029		1.00926	0.976542
881.5	881500				1.03208			1.10603					0.972203	1.01988		1.00866	0.976412
882	882000				1.03261			1.10664					0.972349	1.01937		1.0081	0.976177
882.5	882500				1.03312			1.10714					0.972478	1.01879		1.00758	0.975804
883	883000				1.03364			1.10755					0.972584	1.01815		1.00711	0.97526
883.5	883500				1.03415			1.10783					0.972663	1.01747		1.00669	0.974608
884	884000				1.03466			1.108					0.972709	1.01678		1.00633	0.97394
884.5	884500				1.03517			1.10802					0.972717	1.01608		1.00604	0.973256
885	885000				1.03569			1.10791					0.972683	1.01541		1.00583	0.972558
885.5	885500				1.03621			1.10763					0.9726	1.01478		1.00566	0.971848
886	886000				1.03674			1.10718					0.972465	1.0142		1.0055	0.971128
886.5	886500				1.03727			1.10659					0.972272	1.01362		1.00535	0.9704
887	887000				1.03782			1.10588					0.972016	1.01296		1.00521	0.969665
887.5	887500				1.0383			1.10506					0.971692	1.01223		1.00509	0.968926
888	888000				1.03867			1.10418					0.971294	1.01143		1.00499	0.968183
888.5	888500				1.03894			1.10324					0.970787	1.01058		1.00491	0.96744
889	889000				1.03915			1.10227					0.97015	1.00967		1.00485	0.966697
889.5	889500				1.03931			1.1013					0.969401	1.00873		1.00481	0.965957
890	890000				1.03944			1.10034					0.96856	1.00775		1.0048	0.965221
890.5	890500				1.03958			1.09941					0.967646	1.00676		1.00481	0.964553
891	891000				1.03975			1.09855					0.966677	1.00574		1.00485	0.963997
891.5	891500				1.03997			1.09778					0.965672	1.00473		1.00492	0.963528
892	892000				1.04026			1.09711					0.964651	1.00371		1.00502	0.96312
892.5	892500				1.04065			1.09657					0.963633	1.0027		1.00516	0.962747
893	893000				1.04117			1.09619					0.962636	1.00172		1.00533	0.962384
893.5	893500				1.04182			1.09595					0.961679	1.00071		1.00558	0.962004
894	894000				1.04259			1.09584					0.960782	0.999664		1.00596	0.961582
894.5	894500				1.04345			1.09584					0.959963	0.998574		1.00644	0.961092
895	895000				1.04437			1.09591					0.959242	0.997451		1.00701	0.960509
895.5	895500				1.04533			1.09605					0.958515	0.996303		1.00767	0.959807
896	896000				1.04629			1.09623					0.957682	0.995137		1.00839	0.958959
896.5	896500				1.04723			1.09643					0.956762	0.99396		1.00916	0.957941
897	897000				1.04812			1.09662					0.955774	0.99278		1.00998	0.956726
897.5	897500				1.04894			1.09679					0.954739	0.991605		1.01081	0.955291
898	898000				1.04964			1.09692					0.953676	0.99044		1.01166	0.953649
898.5	898500				1.05039			1.09698					0.952604	0.989295		1.01251	0.951832
899	899000				1.0513			1.09695					0.951543	0.988176		1.01335	0.949871
899.5	899500				1.05234			1.09682					0.950514	0.987069		1.01415	0.947798
900	900000				1.05347			1.09656					0.949535	0.985953		1.01491	0.945644
900.5	900500				1.05465			1.09615					0.948626	0.984829		1.01562	0.94344
901	901000				1.05584			1.09556					0.947808	0.983696		1.01625	0.941217
901.5	901500				1.057			1.09495					0.947098	0.982554		1.01681	0.939007
902	902000				1.05809			1.09445					0.946519	0.981403		1.01726	0.936842
902.5	902500				1.05907			1.09403					0.946088	0.980242		1.01768	0.934752
903	903000				1.05989			1.09367					0.945825	0.979073		1.01811	0.932769
903.5	903500				1.06073			1.09335					0.945756	0.977894		1.01855	0.930924
904	904000				1.06173			1.09305					0.945871	0.976704		1.019	0.929249
904.5	904500				1.06285			1.09275					0.946143			1.01946	0.927624
905	905000				1.06407			1.09242					0.946543			1.0199	0.925921
905.5	905500				1.06533			1.09203					0.947043			1.02034	0.924157
906	906000				1.0666			1.09157					0.947613			1.02077	0.92235
906.5	906500				1.06783			1.09102					0.948226			1.02117	0.920517
907	907000				1.06899			1.09035					0.948853			1.02155	0.918675
907.5	907500				1.07005			1.08954					0.949466			1.0219	0.916841
908	908000				1.07094			1.08856					0.950035			1.02221	0.915033
908.5	908500				1.07178			1.08739					0.950533			1.02247	0.913268
909	909000				1.07268			1.08602					0.950932			1.0227	0.911564
909.5	909500				1.07362			1.08434					0.951202			1.02286	0.909938
910	910000				1.07459			1.08231					0.951315			1.02298	0.908406
910.5	910500				1.07559			1.07998					0.951325			1.02305	0.906877
911	911000				1.0766			1.0774					0.951309			1.0231	0.905262
911.5	911500				1.07761			1.07461					0.951272			1.02314	0.903584
912	912000				1.07861			1.07166					0.951221			1.02316	0.901866
912.5	912500				1.07959			1.0686					0.951163			1.02315	0.900131
913	913000				1.08055			1.06549					0.951103			1.02311	0.898403
913.5	913500				1.08146			1.06235					0.951047			1.02304	0.896703
914	914000				1.08233			1.05925					0.951002			1.02294	0.895057
914.5	914500				1.08313			1.05624					0.950973			1.0228	0.893486
915	915000				1.08386			1.05335					0.950968			1.02262	0.892014
915.5	915500				1.08451			1.05064					0.950991			1.02239	0.890664
916	916000				1.08507			1.04816					0.95105			1.02212	0.889459
916.5	916500				1.08552			1.04573					0.95115			1.0218	0.888422
917	917000				1.08587			1.04316					0.951297			1.02143	0.887576
917.5	917500				1.08608			1.04048					0.951498			1.021
918	918000				1.08616			1.0377					0.951759			1.02051
918.5	918500				1.08611			1.03486					0.952051			1.02
919	919000				1.08592			1.03196					0.95234			1.01949
919.5	919500				1.08562			1.02904					0.952627			1.01899
920	920000				1.08522			1.02612					0.952914			1.01848
920.5	920500				1.08474			1.02322					0.953201			1.01796
921	921000				1.0842			1.02035					0.953488			1.01743
921.5	921500				1.08362			1.01755					0.953777			1.01686
922	922000				1.083			1.01483					0.954068			1.01627
922.5	922500				1.08237			1.01223					0.954361			1.01564
923	923000				1.08174			1.00975					0.954659			1.01497
923.5	923500				1.08106			1.00742					0.95496			1.01425
924	924000				1.0803			1.00527					0.955267			1.01347
924.5	924500				1.07945			1.00331					0.95558			1.01262
925	925000				1.07854			1.00158					0.955899			1.01171
925.5	925500				1.07757			1					0.956243			1.01072
926	926000				1.07655			0.998513					0.956629			1.00965
926.5	926500				1.07551			0.997108					0.95705			1.00839
927	927000				1.07444			0.995781					0.957501			1.00687
927.5	927500				1.07337			0.994528					0.957975			1.00514
928	928000				1.07231			0.993343					0.958468			1.00323
928.5	928500				1.07126			0.992222					0.958972			1.00118
929	929000				1.07024			0.991159					0.959484			0.999023
929.5	929500				1.06918			0.990151					0.959996			0.99681
930	930000				1.06802			0.989193					0.960504			0.994576
930.5	930500				1.06678			0.98828					0.961001			0.99236
931	931000				1.06549			0.987407					0.961481			0.990202
931.5	931500				1.06416			0.986569					0.96194			0.98814
932	932000				1.06282			0.985762					0.962371			0.986215
932.5	932500				1.06149			0.984981					0.962769			0.984465
933	933000				1.06019			0.984221					0.963127			0.98293
933.5	933500				1.05895			0.983477					0.963532			0.981473
934	934000				1.05778			0.982745					0.964059			0.979941
934.5	934500				1.05654			0.982108					0.964684			0.978353
935	935000				1.0551			0.981639					0.965385			0.976724
935.5	935500				1.05349			0.981317					0.96614			0.975072
936	936000				1.05176			0.981123					0.966925			0.973414
936.5	936500				1.04995			0.981037					0.967719			0.971767
937	937000				1.04809			0.98104					0.968498			0.970147
937.5	937500				1.04623			0.981111					0.96924			0.968573
938	938000				1.0444			0.981231					0.969922			0.96706
938.5	938500				1.04265			0.98138					0.970522			0.965626
939	939000				1.04101			0.981539					0.971017			0.964289
939.5	939500				1.03953			0.981687					0.971385			0.963064
940	940000				1.03825			0.981805					0.971603			0.961969
940.5	940500				1.03709			0.981873					0.971715			0.961022
941	941000				1.03596			0.981871					0.971783			0.960238
941.5	941500				1.03485			0.98178					0.97181			0.959573
942	942000				1.03376			0.981579					0.971798			0.95897
942.5	942500				1.03269			0.981313					0.971747			0.958432
943	943000				1.03163			0.981038					0.971662			0.957959
943.5	943500				1.03057			0.980754					0.971544			0.957554
944	944000				1.02952			0.980463					0.971395			0.957218
944.5	944500				1.02848			0.980165					0.971216			0.956953
945	945000				1.02743			0.979859					0.971012			0.95676
945.5	945500				1.02644			0.979547					0.970783			0.956642
946	946000				1.02559			0.979229					0.970531			0.9566
946.5	946500				1.02485			0.978905					0.97026			0.956635
947	947000				1.02419			0.978576					0.96997			0.956749
947.5	947500				1.02361			0.978241					0.969664			0.956944
948	948000				1.02307			0.977903					0.969345			0.957222
948.5	948500				1.02256			0.97756					0.969014			0.957584
949	949000				1.02207			0.977213					0.968674			0.958031
949.5	949500				1.02156			0.976799					0.968327			0.958639
950	950000				1.02102			0.976265					0.967974			0.959464
950.5	950500				1.02043			0.975633					0.967619			0.960479
951	951000				1.01977			0.974925					0.967262			0.961657
951.5	951500				1.01902			0.974161					0.966907			0.962973
952	952000				1.01817			0.973363					0.966556			0.964399
952.5	952500				1.01719			0.972552					0.96621			0.96591
953	953000				1.01612			0.971749					0.965872			0.96748
953.5	953500				1.01497			0.970976					0.965544			0.969081
954	954000				1.01377			0.970253					0.965228			0.970688
954.5	954500				1.01255			0.969602					0.964871			0.972274
955	955000				1.01133			0.969044					0.964429			0.973813
955.5	955500				1.01013			0.968601					0.963915			0.975278
956	956000				1.00897			0.968293					0.963341			0.976643
956.5	956500				1.00789			0.968143					0.96272			0.977883
957	957000				1.0069			0.96817					0.962066			0.978969
957.5	957500				1.00587			0.968364					0.961392			0.980017
958	958000				1.00467			0.96869					0.960709			0.981149
958.5	958500				1.00335			0.969135					0.960033			0.982356
959	959000				1.00195			0.969682					0.959374			0.983625
959.5	959500				1.00051			0.970317					0.958748			0.984944
960	960000				0.999075			0.971026					0.958165			0.986304
960.5	960500				0.997685			0.971794					0.95764			0.987691
961	961000				0.996382			0.972606					0.957186			0.989096
961.5	961500				0.99521			0.973447					0.956741			0.990507
962	962000				0.99421			0.974304					0.956244			0.991911
962.5	962500				0.993425			0.975161					0.955704			0.993299
963	963000				0.992896			0.976003					0.955134			0.994658
963.5	963500				0.992478			0.976816					0.954543			0.995977
964	964000				0.992014			0.977586					0.953944			0.997246
964.5	964500				0.991529			0.978296					0.953345			0.998452
965	965000				0.991045			0.978934					0.95276			0.999584
965.5	965500				0.990587			0.979662					0.952197			1.00071
966	966000				0.990179			0.980626					0.951669			1.0019
966.5	966500				0.989845			0.981788					0.951186			1.00315
967	967000				0.989609			0.98311					0.950758			1.00444
967.5	967500				0.989495			0.984551					0.950398			1.00579
968	968000				0.989527			0.986073					0.950115			1.00717
968.5	968500				0.989676			0.987638					0.949921			1.00858
969	969000				0.989893			0.989205					0.949825			1.01002
969.5	969500				0.990169			0.990737					0.949799			1.01148
970	970000				0.990496			0.992194					0.949804			1.01295
970.5	970500				0.990866			0.993538					0.949839			1.01443
971	971000				0.991271			0.994729					0.949903			1.01591
971.5	971500				0.991702			0.995729					0.949997			1.01738
972	972000				0.992151			0.996498					0.950119			1.01884
972.5	972500				0.99261			0.996999					0.950269			1.02029
973	973000				0.993071			0.99719					0.950446			1.0217
973.5	973500				0.993526			0.997129					0.95065			1.02309
974	974000				0.993966			0.996903					0.95088			1.02444
974.5	974500				0.994523			0.996529					0.951136			1.02575
975	975000				0.995301			0.99602					0.951417			1.027
975.5	975500				0.996248			0.99539					0.951722			1.0282
976	976000				0.997311			0.994655					0.952051			1.02934
976.5	976500				0.998439			0.993828					0.952403			1.03041
977	977000				0.99958			0.992923					0.952778			1.0314
977.5	977500				1.00068			0.991956					0.953174			1.03231
978	978000				1.00169			0.99094					0.953593			1.03313
978.5	978500				1.00256			0.98989					0.954032			1.03386
979	979000				1.00323			0.98882					0.954491			1.03449
979.5	979500				1.00379			0.987745					0.954971			1.03501
980	980000				1.00438			0.986679					0.955469			1.03542
980.5	980500				1.00498			0.98541					0.955986			1.03571
981	981000				1.00559			0.983756					0.956521			1.03587
981.5	981500				1.00622			0.981774					0.957074			1.0359
982	982000				1.00686			0.979521					0.957643			1.03579
982.5	982500				1.00751			0.977053					0.958282			1.03553
983	983000				1.00818			0.974429					0.959033			1.03513
983.5	983500				1.00885			0.971705					0.959882			1.0346
984	984000				1.00952			0.968938					0.960812			1.03395
984.5	984500				1.01021			0.966186					0.961809			1.03319
985	985000				1.0109			0.963505					0.962856			1.03235
985.5	985500				1.01159			0.960953					0.963939			1.03143
986	986000				1.01229			0.958586					0.965042			1.03045
986.5	986500				1.01298			0.956462					0.96615			1.02943
987	987000				1.01368			0.954638					0.967246			1.02836
987.5	987500				1.01438			0.953171					0.968317			1.02728
988	988000				1.01507			0.952118					0.969345			1.02619
988.5	988500				1.01576			0.95139					0.970316			1.02511
989	989000				1.01644			0.950848					0.971215			1.02405
989.5	989500				1.01712			0.950472					0.972026			1.02303
990	990000				1.01779			0.950244					0.972733			1.02205
990.5	990500				1.01845			0.950143					0.973398			1.02094
991	991000				1.0191			0.950152					0.974086			1.01953
991.5	991500				1.01974			0.95025					0.974793			1.01786
992	992000				1.02036			0.950418					0.975511			1.01598
992.5	992500				1.02097			0.950638					0.976234			1.01392
993	993000				1.02157			0.95089					0.976957			1.01171
993.5	993500				1.02215			0.951154					0.977672			1.00941
994	994000				1.02271			0.951412					0.978374			1.00705
994.5	994500				1.02326			0.951645					0.979057			1.00468
995	995000				1.02378			0.951833					0.979713			1.00232
995.5	995500				1.02428			0.951957					0.980338			1.00002
996	996000				1.02476			0.951997					0.980924			0.99783
996.5	996500				1.02521			0.952091					0.981466			0.995777
997	997000				1.02564			0.952371					0.981957			0.993905
997.5	997500				1.02605			0.952814					0.982432			0.992255
998	998000				1.02642			0.953395					0.982929			0.990864
998.5	998500				1.02677			0.954091					0.983443			0.989633
999	999000				1.02708			0.954877					0.983968			0.988431
999.5	999500				1.02736			0.955731					0.9845			0.987261
[truncated: 1,039 more rows]

## Sheet: Sld2 +auxin WGS
Coordinates (kb)	Coordinates (bp)	Chr1_ssDNA_loess	Chr2_ssDNA_loess	Chr3_ssDNA_loess	Chr4_ssDNA_loess	Chr5_ssDNA_loess	Chr6_ssDNA_loess	Chr7_ssDNA_loess	Chr8_ssDNA_loess	Chr9_ssDNA_loess	Chr10_ssDNA_loess	Chr11_ssDNA_loess	Chr12_ssDNA_loess	Chr13_ssDNA_loess	Chr14_ssDNA_loess	Chr15_ssDNA_loess	Chr16_ssDNA_loess
0.5	500
1	1000
1.5	1500
2	2000
2.5	2500
3	3000
3.5	3500
4	4000
4.5	4500
5	5000
5.5	5500
6	6000
6.5	6500
7	7000
7.5	7500
8	8000
8.5	8500
9	9000
9.5	9500
10	10000	0.989999	0.880339			0.999576						0.81409		0.89473
10.5	10500	0.989497	0.880973			1.00018						0.81878		0.895396
11	11000	0.988971	0.881621			1.0008		0.733004				0.823366		0.896081
11.5	11500	0.988424	0.882285			1.00141		0.734181				0.827842		0.896786
12	12000	0.987855	0.882965			1.00204		0.735346				0.832203		0.897511
12.5	12500	0.987266	0.883661			1.00267		0.736497				0.836443		0.898255
13	13000	0.986658	0.884376			1.00331		0.737638	0.962213			0.840555		0.89902		0.930618
13.5	13500	0.986032	0.885108			1.00395		0.738767	0.963703			0.844535		0.899805		0.932817
14	14000	0.985388	0.88586	1.07341		1.0046		0.739886	0.965174			0.848376	0.909438	0.90061		0.93498
14.5	14500	0.984728	0.886631	1.07231		1.00526		0.740995	0.966626			0.852094	0.909358	0.901437		0.937108
15	15000	0.984052	0.887423	1.0713		1.00591	0.944113	0.742096	0.968058			0.855711	0.909326	0.902284		0.939199
15.5	15500	0.983361	0.888233	1.07037		1.00658	0.944577	0.743189	0.969469			0.859228	0.909342	0.903152		0.941253
16	16000	0.982656	0.889059	1.06954		1.00725	0.94505	0.744274	0.970859			0.862648	0.909407	0.904042		0.94327
16.5	16500	0.981938	0.8899	1.06879		1.00792	0.945529	0.745352	0.972229			0.86597	0.909523	0.904952		0.945248
17	17000	0.981208	0.890755	1.06813		1.0086	0.946017	0.746425	0.973577			0.869198	0.909689	0.905882	0.71789	0.947189
17.5	17500	0.980467	0.891624	1.06756		1.00928	0.946514	0.747492	0.974903			0.872332	0.909907	0.90683	0.717091	0.94909
18	18000	0.979715	0.892507	1.06708	0.734905	1.00996	0.947019	0.748555	0.976208			0.875373	0.910177	0.907797	0.716351	0.950952
18.5	18500	0.978954	0.893401	1.0667	0.735405	1.01065	0.947532	0.749611	0.97749			0.878324	0.910501	0.908783	0.715673	0.952774
19	19000	0.978184	0.894308	1.06641	0.735897	1.01135	0.948055	0.750654	0.97875			0.881185	0.910878	0.909788	0.715058	0.954555	0.78618
19.5	19500	0.977406	0.895226	1.06622	0.736379	1.01205	0.948587	0.751684	0.979987			0.883932	0.91131	0.910812	0.714509	0.956296	0.787712
20	20000	0.976622	0.896155	1.06613	0.73685	1.01277	0.949128	0.7527	0.9812			0.886548	0.911798	0.911853	0.714029	0.957995	0.789233
20.5	20500	0.975831	0.897094	1.06613	0.737307	1.01349	0.949679	0.7537	0.982389			0.889044	0.912342	0.912914	0.713619	0.95965	0.790743
21	21000	0.975036	0.898042	1.06623	0.73775	1.01421	0.95024	0.754684	0.983553		0.840549	0.89143	0.912943	0.913993	0.713283	0.961259	0.792241
21.5	21500	0.974236	0.899003	1.06644	0.738178	1.01495	0.950811	0.755651	0.984693		0.84076	0.893717	0.913603	0.915089	0.713021	0.962823	0.793726
22	22000	0.973433	0.899978	1.06674	0.738588	1.01569	0.951392	0.756599	0.98581		0.840983	0.895916	0.91432	0.916204	0.712838	0.964342	0.795198
22.5	22500	0.972627	0.900968	1.06717	0.73898	1.01644	0.951981	0.757528	0.986904		0.841217	0.898038	0.915092	0.917337	0.712723	0.965819	0.796656
23	23000	0.97182	0.901971	1.06772	0.739351	1.01721	0.952573	0.758435	0.987978	0.820018	0.841459	0.900095	0.915916	0.918488	0.712665	0.967253	0.798101
23.5	23500	0.971013	0.902986	1.06838	0.739707	1.01798	0.95317	0.759321	0.989031	0.820424	0.841708	0.902096	0.916788	0.919673	0.712663	0.968648	0.799531
24	24000	0.970205	0.904014	1.06917	0.740054	1.01876	0.953772	0.760184	0.990065	0.820856	0.84196	0.904054	0.917705	0.920905	0.712717	0.970002	0.800946
24.5	24500	0.969399	0.905053	1.07006	0.740396	1.01955	0.954379	0.761023	0.99108	0.821315	0.842214	0.905906	0.918665	0.922178	0.712825	0.971318	0.802345
25	25000	0.968595	0.906103	1.07105	0.740734	1.02034	0.954992	0.761837	0.992079	0.821801	0.842467	0.907598	0.919664	0.923488	0.712987	0.972598	0.803729
25.5	25500	0.967793	0.907163	1.07214	0.741072	1.02115	0.955609	0.762625	0.993061	0.822313	0.842718	0.90915	0.9207	0.92483	0.713201	0.973841	0.805097
26	26000	0.966996	0.908233	1.07331	0.741413	1.02197	0.956233	0.763386	0.994027	0.822852	0.842965	0.910581	0.921769	0.926199	0.713466	0.975048	0.806451
26.5	26500	0.966203	0.909311	1.07457	0.74176	1.0228	0.956862	0.764123	0.99498	0.823417	0.843208	0.911912	0.922869	0.92759	0.713782	0.976223	0.807791
27	27000	0.965415	0.910398	1.07591	0.742115	1.02364	0.957498	0.764839	0.995919	0.824008	0.843452	0.913162	0.923995	0.928997	0.714148	0.977364	0.80912
27.5	27500	0.964634	0.911488	1.07732	0.742481	1.02449	0.958141	0.765532	0.996845	0.824626	0.843702	0.914352	0.925147	0.930417	0.714562	0.978474	0.810437
28	28000	0.96386	0.912577	1.07879	0.742862	1.02536	0.95879	0.7662	0.99776	0.825269	0.843962	0.915501	0.926319	0.931843	0.715024	0.979553	0.811743
28.5	28500	0.96308	0.913665	1.08033	0.74324	1.02623	0.959446	0.766839	0.998605	0.825939	0.844234	0.91663	0.927553	0.933272	0.71556	0.980603	0.813041
29	29000	0.962277	0.914755	1.08191	0.743602	1.02712	0.96011	0.767447	0.99933	0.826634	0.844523	0.917758	0.928887	0.934697	0.71619	0.981625	0.81433
29.5	29500	0.961452	0.915848	1.08354	0.743951	1.02802	0.960788	0.768022	0.999951	0.827363	0.844833	0.918673	0.93031	0.936115	0.716906	0.98262	0.815612
30	30000	0.960603	0.916944	1.08522	0.744294	1.02893	0.961488	0.768561	1.00048	0.828132	0.845167	0.919203	0.931814	0.937519	0.717697	0.983589	0.816887
30.5	30500	0.95973	0.918045	1.08692	0.744635	1.02986	0.962207	0.769063	1.00094	0.82894	0.845529	0.919426	0.93339	0.938994	0.718556	0.984533	0.818157
31	31000	0.958832	0.919152	1.08866	0.74498	1.03082	0.962942	0.769524	1.00134	0.829784	0.845923	0.919422	0.935029	0.940607	0.719472	0.985454	0.819423
31.5	31500	0.957909	0.920266	1.09051	0.745333	1.03182	0.963691	0.769941	1.0017	0.830664	0.84633	0.919271	0.936722	0.942328	0.720437	0.986352	0.820685
32	32000	0.956961	0.921389	1.09256	0.7457	1.03284	0.964451	0.770314	1.00203	0.831576	0.846734	0.919053	0.938461	0.944127	0.721442	0.987228	0.821945
32.5	32500	0.955985	0.922521	1.09479	0.746085	1.03387	0.965219	0.770638	1.00235	0.83252	0.847139	0.918847	0.940235	0.945975	0.722476	0.988085	0.823207
33	33000	0.954982	0.923664	1.09716	0.746495	1.03493	0.965995	0.770912	1.00267	0.833494	0.847552	0.918733	0.942037	0.947841	0.723532	0.988922	0.824474
33.5	33500	0.95388	0.92482	1.09967	0.746933	1.03601	0.966774	0.771132	1.00301	0.834495	0.847976	0.918791	0.943857	0.949697	0.724599	0.989741	0.825743
34	34000	0.952636	0.925988	1.10229	0.747405	1.03709	0.967554	0.771298	1.00339	0.835523	0.848419	0.919099	0.945686	0.951512	0.725669	0.990543	0.827014
34.5	34500	0.951289	0.927171	1.10499	0.747865	1.03818	0.968333	0.771327	1.00381	0.836574	0.848884	0.919377	0.947516	0.953257	0.726862	0.99133	0.828284
35	35000	0.949884	0.928369	1.10776	0.748272	1.03928	0.969109	0.771162	1.0043	0.837649	0.849378	0.919341	0.949337	0.954903	0.728274	0.992102	0.82955
35.5	35500	0.948459	0.929585	1.11056	0.748642	1.04038	0.969879	0.770838	1.00487	0.838753	0.849905	0.91907	0.951141	0.956419	0.729858	0.992796	0.830811
36	36000	0.947058	0.930818	1.11339	0.748992	1.04148	0.97064	0.770387	1.00554	0.839893	0.850471	0.918641	0.952918	0.957776	0.731568	0.993359	0.832066
36.5	36500	0.945722	0.93207	1.11622	0.749336	1.04257	0.971391	0.769843	1.00631	0.841067	0.851082	0.918133	0.954808	0.959066	0.733358	0.993807	0.833311
37	37000	0.944492	0.933343	1.11902	0.749692	1.04366	0.972128	0.769239	1.00721	0.842273	0.851742	0.917623	0.956927	0.960393	0.735182	0.994155	0.834544
37.5	37500	0.94341	0.934638	1.12178	0.750074	1.04473	0.97282	0.768609	1.00823	0.843508	0.852397	0.917189	0.95923	0.961746	0.736993	0.99442	0.835765
38	38000	0.942517	0.935955	1.12446	0.750498	1.0458	0.973446	0.767987	1.00934	0.844771	0.853003	0.916911	0.961673	0.963115	0.738746	0.994618	0.836971
38.5	38500	0.942022	0.937296	1.12706	0.750981	1.04684	0.974021	0.767405	1.01054	0.846058	0.853577	0.916865	0.964209	0.96449	0.740393	0.994763	0.838159
39	39000	0.942042	0.938663	1.12954	0.751538	1.04789	0.974558	0.766897	1.0118	0.847368	0.854138	0.91713	0.966795	0.965858	0.741889	0.994874	0.839328
39.5	39500	0.942483	0.940055	1.13189	0.752125	1.04893	0.975073	0.766498	1.01312	0.848699	0.854703	0.917639	0.969385	0.967211	0.743395	0.994964	0.840492
40	40000	0.943252	0.941476	1.13408	0.752688	1.04998	0.975578	0.766239	1.01449	0.850047	0.855291	0.918259	0.971934	0.968536	0.745073	0.995051	0.841663
40.5	40500	0.944255	0.94294	1.1362	0.753236	1.05102	0.97609	0.766155	1.0159	0.851411	0.85592	0.918968	0.974399	0.969824	0.746883	0.99515	0.842836
41	41000	0.945398	0.944457	1.13833	0.753773	1.05208	0.97662	0.76628	1.01734	0.852789	0.856609	0.919741	0.976733	0.971064	0.748784	0.995277	0.844007
41.5	41500	0.946587	0.946017	1.14047	0.754305	1.05313	0.977185	0.76656	1.01878	0.854263	0.857375	0.920557	0.978892	0.972244	0.750735	0.995448	0.845169
42	42000	0.947728	0.947612	1.14261	0.754839	1.0542	0.977798	0.766918	1.02024	0.855898	0.858236	0.921393	0.980832	0.973354	0.752696	0.995679	0.84632
42.5	42500	0.948727	0.949232	1.14473	0.75538	1.05528	0.978473	0.767344	1.02169	0.857663	0.859188	0.922226	0.982506	0.974384	0.754625	0.995985	0.847452
43	43000	0.949491	0.950866	1.14684	0.755934	1.05637	0.979225	0.76783	1.02311	0.859531	0.860206	0.923033	0.983871	0.975323	0.756482	0.996384	0.848563
43.5	43500	0.95032	0.952508	1.14891	0.756507	1.05748	0.980068	0.768369	1.02452	0.861472	0.861281	0.923792	0.984964	0.976128	0.758225	0.996798	0.849647
44	44000	0.951524	0.954145	1.15093	0.757106	1.0586	0.981016	0.768952	1.02588	0.863456	0.862403	0.92448	0.985866	0.976781	0.759814	0.997152	0.850698
44.5	44500	0.953015	0.955771	1.15291	0.757735	1.05975	0.982022	0.769572	1.02725	0.865454	0.863562	0.9253	0.986593	0.977302	0.761208	0.997456	0.851713
45	45000	0.954709	0.957374	1.15482	0.758402	1.06092	0.983033	0.770219	1.02869	0.867437	0.864749	0.926419	0.987163	0.977714	0.762367	0.997725	0.852686
45.5	45500	0.956521	0.958947	1.15666	0.759111	1.06211	0.984053	0.770887	1.03018	0.869376	0.865952	0.92776	0.987595	0.978037	0.7634	0.997971	0.853639
46	46000	0.958365	0.960478	1.15841	0.759869	1.06333	0.985088	0.771567	1.03173	0.871242	0.867164	0.929247	0.987904	0.978295	0.764438	0.998208	0.854594
46.5	46500	0.960155	0.962046	1.16008	0.760682	1.06455	0.986142	0.77225	1.03331	0.873005	0.868373	0.930802	0.98811	0.978507	0.76547	0.998448	0.855544
47	47000	0.961807	0.963719	1.16164	0.761556	1.06575	0.987219	0.77293	1.03492	0.874635	0.86957	0.93235	0.988229	0.978697	0.766483	0.998704	0.856483
47.5	47500	0.963234	0.96548	1.16309	0.762496	1.06694	0.988325	0.773597	1.03656	0.87644	0.870745	0.933813	0.988279	0.978886	0.767466	0.998989	0.857406
48	48000	0.964352	0.967307	1.16442	0.763509	1.06812	0.989463	0.774244	1.03821	0.878677	0.871888	0.935116	0.988278	0.979095	0.768408	0.999316	0.858306
48.5	48500	0.965162	0.969183	1.1656	0.764774	1.06931	0.990639	0.774862	1.03987	0.88125	0.873119	0.93618	0.988242	0.979346	0.769296	0.999697	0.859178
49	49000	0.965756	0.971089	1.16665	0.766408	1.0705	0.991858	0.775444	1.04152	0.884059	0.874534	0.93693	0.98819	0.979661	0.770119	1.00015	0.860015
49.5	49500	0.966187	0.973005	1.16756	0.768318	1.0717	0.993123	0.776065	1.04317	0.887008	0.876087	0.937538	0.98814	0.980061	0.770864	1.00068	0.860811
50	50000	0.966508	0.974912	1.16835	0.770417	1.07292	0.99444	0.776795	1.04479	0.889998	0.877734	0.938213	0.988108	0.980569	0.771521	1.0013	0.861561
50.5	50500	0.966772	0.976791	1.16905	0.772612	1.07416	0.995814	0.777619	1.04639	0.892931	0.87943	0.938929	0.988112	0.981079	0.772074	1.00203	0.862258
51	51000	0.967032	0.978623	1.16967	0.774814	1.07543	0.997248	0.778524	1.04795	0.895709	0.881132	0.939663	0.98817	0.981483	0.772524	1.00288	0.862896
51.5	51500	0.967341	0.98039	1.17022	0.776932	1.07674	0.998748	0.779494	1.04947	0.898234	0.882794	0.940391	0.988141	0.981799	0.772886	1.00384	0.863469
52	52000	0.967752	0.982071	1.17072	0.778877	1.0781	1.00032	0.780514	1.05093	0.900408	0.884372	0.941087	0.9879	0.982044	0.773174	1.00486	0.863971
52.5	52500	0.968317	0.98368	1.17118	0.780558	1.0795	1.00205	0.781571	1.05243	0.902133	0.88582	0.941729	0.987484	0.982236	0.773401	1.00596	0.864393
53	53000	0.96909	0.985246	1.17163	0.781885	1.08095	1.00401	0.782648	1.05406	0.903311	0.887096	0.94229	0.986934	0.982391	0.773583	1.00712	0.86473
53.5	53500	0.969927	0.986779	1.17207	0.783013	1.08247	1.00616	0.783733	1.05579	0.903913	0.888265	0.942748	0.986286	0.982528	0.773733	1.00835	0.864988
54	54000	0.970676	0.988287	1.17252	0.784156	1.08405	1.00846	0.784809	1.05759	0.904027	0.88943	0.943078	0.98558	0.982662	0.773866	1.00963	0.865173
54.5	54500	0.971376	0.989779	1.17301	0.78531	1.08571	1.01089	0.785863	1.05943	0.903738	0.890598	0.943158	0.984855	0.982813	0.773996	1.01098	0.86529
55	55000	0.972065	0.991262	1.17353	0.78647	1.08744	1.0134	0.786879	1.06131	0.903125	0.891775	0.942932	0.984149	0.982997	0.774137	1.01237	0.865344
55.5	55500	0.972781	0.992745	1.17412	0.787634	1.08931	1.01596	0.787843	1.06318	0.902272	0.892968	0.942475	0.9835	0.983231	0.774303	1.01382	0.865339
56	56000	0.973562	0.994237	1.17478	0.788798	1.09133	1.01855	0.788741	1.06502	0.901261	0.894185	0.94186	0.982948	0.983533	0.774509	1.01531	0.865283
56.5	56500	0.974448	0.995747	1.17554	0.789956	1.0935	1.02111	0.789557	1.06682	0.900173	0.895431	0.941163	0.98253	0.983921	0.774593	1.01685	0.865178
57	57000	0.975477	0.997282	1.1764	0.791106	1.09579	1.02363	0.790277	1.06854	0.89909	0.896713	0.940457	0.982286	0.984411	0.774424	1.01842	0.865032
57.5	57500	0.976686	0.998851	1.17728	0.792244	1.09817	1.02606	0.790894	1.07016	0.898095	0.898039	0.939817	0.982254	0.984968	0.774061	1.02003	0.864849
58	58000	0.978115	1.00046	1.17811	0.793365	1.10062	1.02836	0.791419	1.07166	0.897269	0.899415	0.939318	0.982472	0.985548	0.773564	1.02167	0.864634
58.5	58500	0.979823	1.00219	1.17888	0.794466	1.10312	1.03051	0.791863	1.073	0.896695	0.900893	0.939032	0.982799	0.986152	0.772993	1.02335	0.864393
59	59000	0.981803	1.00408	1.17961	0.795542	1.10564	1.03248	0.792238	1.07417	0.896454	0.902498	0.939036	0.983074	0.986781	0.772407	1.02504	0.864131
59.5	59500	0.983998	1.0061	1.18031	0.796556	1.10816	1.0343	0.792553	1.07518	0.896156	0.904197	0.93904	0.983313	0.987437	0.771866	1.02686	0.863853
60	60000	0.986348	1.00821	1.181	0.797482	1.11066	1.03605	0.792821	1.07606	0.895419	0.905955	0.938758	0.98353	0.988123	0.77143	1.02889	0.863564
60.5	60500	0.988796	1.01037	1.18167	0.798337	1.11311	1.03774	0.793051	1.07681	0.894335	0.90774	0.938267	0.983739	0.98884	0.771157	1.03108	0.863269
61	61000	0.991283	1.01255	1.18235	0.799137	1.1155	1.03938	0.793256	1.07747	0.892997	0.909517	0.937646	0.983954	0.989589	0.771108	1.03342	0.862975
61.5	61500	0.993749	1.01471	1.18304	0.799897	1.11779	1.04097	0.793446	1.07804	0.8915	0.911253	0.93697	0.98419	0.990373	0.771091	1.03588	0.862685
62	62000	0.996138	1.01682	1.18376	0.800635	1.11997	1.04252	0.793631	1.07855	0.889935	0.912914	0.936318	0.984462	0.991192	0.770897	1.03842	0.862406
62.5	62500	0.998389	1.01885	1.18452	0.801366	1.122	1.04403	0.793824	1.079	0.888396	0.914466	0.935768	0.984783	0.99205	0.770559	1.04102	0.862142
63	63000	1.00045	1.02075	1.18532	0.802107	1.12388	1.04551	0.794035	1.07941	0.886976	0.915875	0.935395	0.985168	0.992948	0.770112	1.04364	0.861899
63.5	63500	1.00252	1.02249	1.18617	0.802874	1.12578	1.04696	0.794274	1.07979	0.885768	0.917192	0.935279	0.985632	0.993905	0.769589	1.04627	0.861682
64	64000	1.00484	1.02403	1.1871	0.803683	1.12788	1.0484	0.794554	1.08017	0.884865	0.918486	0.935495	0.986189	0.994936	0.769023	1.04887	0.861496
64.5	64500	1.00735	1.02541	1.18811	0.804496	1.13015	1.04982	0.794885	1.08055	0.884361	0.919752	0.935961	0.986853	0.996031	0.768448	1.05141	0.861346
65	65000	1.01	1.02671	1.18921	0.805266	1.13255	1.05123	0.795278	1.08096	0.884348	0.920983	0.936525	0.987639	0.99718	0.767898	1.05386	0.861238
65.5	65500	1.01273	1.02792	1.19046	0.805997	1.13505	1.05264	0.7957	1.0814	0.884759	0.922175	0.937171	0.988561	0.998375	0.767406	1.0562	0.861178
66	66000	1.01548	1.02905	1.19191	0.806695	1.13759	1.05405	0.796115	1.0819	0.885439	0.923322	0.937881	0.989633	0.999606	0.767006	1.05839	0.861169
66.5	66500	1.01822	1.03012	1.19353	0.807363	1.14014	1.05548	0.796525	1.08246	0.886352	0.924418	0.938634	0.990936	1.00086	0.766732	1.06041	0.86118
67	67000	1.02088	1.03114	1.19529	0.808006	1.14268	1.05692	0.796937	1.08311	0.88746	0.925458	0.939414	0.992515	1.00214	0.766617	1.06223	0.861177
67.5	67500	1.0234	1.03211	1.19719	0.808628	1.14515	1.05846	0.797353	1.08381	0.888726	0.926436	0.940201	0.994331	1.00342	0.766694	1.06382	0.861163
68	68000	1.02575	1.03304	1.19918	0.809233	1.14752	1.06017	0.797778	1.08452	0.890115	0.927347	0.940978	0.996348	1.00471	0.766997	1.06519	0.861144
68.5	68500	1.02786	1.03394	1.20126	0.809827	1.14975	1.06201	0.798216	1.08523	0.891589	0.928186	0.941726	0.998527	1.00598	0.767557	1.06639	0.861122
69	69000	1.02967	1.03482	1.20338	0.810412	1.15181	1.06395	0.798671	1.08595	0.893111	0.928946	0.942426	1.00083	1.00723	0.768348	1.06743	0.861101
69.5	69500	1.03141	1.03569	1.20554	0.810994	1.15365	1.06597	0.799147	1.08666	0.894645	0.929634	0.943343	1.00322	1.00846	0.769324	1.06834	0.861086
70	70000	1.03328	1.03655	1.2077	0.811577	1.15523	1.06802	0.799649	1.08736	0.896153	0.930266	0.944682	1.00566	1.00964	0.770439	1.06916	0.861079
70.5	70500	1.03522	1.03731	1.20985	0.812219	1.15653	1.07008	0.80018	1.08804	0.897599	0.930856	0.946337	1.0081	1.01084	0.771646	1.06992	0.861085
71	71000	1.03718	1.03788	1.21196	0.812956	1.1575	1.07211	0.800744	1.0887	0.898946	0.931413	0.948201	1.01053	1.01211	0.772899	1.07063	0.861108
71.5	71500	1.03909	1.0383	1.214	0.81376	1.15812	1.07408	0.801346	1.08934	0.900157	0.93195	0.950169	1.01288	1.01342	0.77415	1.07134	0.86115
72	72000	1.04092	1.0386	1.21595	0.814601	1.15844	1.07596	0.801991	1.08995	0.901196	0.932479	0.952133	1.01513	1.01478	0.775353	1.07208	0.861217
72.5	72500	1.04259	1.03884	1.21779	0.815453	1.15847	1.07771	0.802696	1.09052	0.902224	0.933012	0.953988	1.01724	1.01617	0.776461	1.07286	0.861312
73	73000	1.04406	1.03905	1.2195	0.816286	1.15826	1.07931	0.80347	1.09105	0.903408	0.933559	0.955626	1.01917	1.01757	0.777429	1.07373	0.861439
73.5	73500	1.04527	1.03926	1.22105	0.817072	1.15782	1.08072	0.804303	1.09154	0.904721	0.934133	0.956942	1.02104	1.01899	0.77835	1.07471	0.861653
74	74000	1.04617	1.03953	1.22241	0.817783	1.15721	1.08192	0.805183	1.09198	0.906135	0.934746	0.957829	1.02296	1.02039	0.779346	1.07583	0.861996
74.5	74500	1.04662	1.0399	1.22368	0.81839	1.15644	1.08284	0.806099	1.09238	0.90762	0.935417	0.958632	1.02495	1.02179	0.780406	1.07712	0.862446
75	75000	1.04662	1.04039	1.22493	0.818865	1.15555	1.08348	0.80704	1.09275	0.90915	0.936148	0.959715	1.02697	1.02315	0.78152	1.07861	0.862985
75.5	75500	1.04627	1.04106	1.22617	0.819213	1.15457	1.08388	0.807995	1.0931	0.910695	0.936925	0.960999	1.02902	1.02448	0.782677	1.0803	0.863592
76	76000	1.04566	1.04194	1.22739	0.819467	1.15353	1.08408	0.808953	1.09343	0.912228	0.937732	0.962405	1.0311	1.02575	0.783869	1.08216	0.864246
76.5	76500	1.04488	1.04313	1.22858	0.819646	1.15247	1.08411	0.809903	1.09374	0.91372	0.938555	0.963851	1.03319	1.02696	0.785084	1.08415	0.864929
77	77000	1.04404	1.04465	1.22974	0.819767	1.15142	1.084	0.810833	1.09403	0.915144	0.939377	0.965259	1.03528	1.0281	0.786312	1.08627	0.865619
77.5	77500	1.04323	1.04642	1.23085	0.819849	1.1504	1.08379	0.811733	1.0943	0.916471	0.940185	0.96655	1.03736	1.02925	0.787545	1.08849	0.866297
78	78000	1.04256	1.04838	1.23191	0.819908	1.14945	1.08351	0.812591	1.09456	0.917672	0.940963	0.967644	1.03942	1.03051	0.78877	1.09078	0.866942
78.5	78500	1.04211	1.05044	1.23292	0.819964	1.14861	1.0832	0.813397	1.09481	0.918688	0.941695	0.96846	1.04145	1.03183	0.78998	1.09313	0.867536
79	79000	1.04199	1.05253	1.23387	0.820033	1.14789	1.0829	0.814139	1.09505	0.919505	0.942367	0.968921	1.04343	1.03322	0.791162	1.09551	0.868056
79.5	79500	1.04182	1.05459	1.23475	0.820133	1.14718	1.08263	0.814805	1.09527	0.920167	0.942964	0.969116	1.04537	1.03464	0.792308	1.09789	0.868551
80	80000	1.04126	1.05654	1.23555	0.820282	1.14631	1.08244	0.815386	1.0955	0.920718	0.943471	0.969197	1.04724	1.03608	0.793407	1.10026	0.869076
80.5	80500	1.0404	1.0583	1.23626	0.820498	1.14532	1.08236	0.815895	1.09571	0.921202	0.943756	0.969179	1.04904	1.03751	0.79453	1.10259	0.869626
81	81000	1.03935	1.0598	1.23689	0.820799	1.14421	1.08243	0.816357	1.09592	0.921663	0.943744	0.969073	1.05076	1.03892	0.795739	1.10486	0.870193
81.5	81500	1.03822	1.06097	1.23743	0.820987	1.143	1.08267	0.816779	1.09614	0.922144	0.943499	0.968893	1.05251	1.04029	0.797014	1.10705	0.870772
82	82000	1.03711	1.06174	1.23786	0.8209	1.1417	1.08313	0.817169	1.09635	0.922689	0.943087	0.96865	1.05439	1.04159	0.798333	1.10914	0.871358
82.5	82500	1.03614	1.06215	1.23818	0.820609	1.14034	1.08368	0.817532	1.09655	0.923342	0.942573	0.968359	1.05639	1.0428	0.799674	1.11109	0.871944
83	83000	1.03541	1.06232	1.23842	0.820185	1.13893	1.08419	0.817876	1.09674	0.924148	0.942022	0.968032	1.05845	1.04391	0.801016	1.1129	0.872524
83.5	83500	1.03503	1.06228	1.23857	0.819699	1.13748	1.08467	0.818208	1.09691	0.925149	0.9415	0.967682	1.06056	1.0449	0.802338	1.11468	0.873093
84	84000	1.0351	1.06208	1.23863	0.819222	1.13601	1.08515	0.818534	1.09707	0.926389	0.941072	0.96732	1.06269	1.04573	0.803617	1.11654	0.873644
84.5	84500	1.03557	1.06175	1.2386	0.818824	1.13454	1.08563	0.818861	1.09722	0.92789	0.940803	0.966683	1.06479	1.04646	0.804833	1.11848	0.874171
85	85000	1.0363	1.06132	1.2385	0.818577	1.13308	1.08613	0.819196	1.09735	0.929611	0.940759	0.965568	1.06685	1.04712	0.805965	1.12047	0.874669
85.5	85500	1.03721	1.06085	1.23833	0.818552	1.13166	1.08667	0.819546	1.09748	0.931505	0.940751	0.964085	1.06883	1.04773	0.807128	1.12249	0.875131
86	86000	1.03827	1.06036	1.23808	0.818819	1.13027	1.08726	0.819918	1.0976	0.933527	0.940577	0.962345	1.0707	1.04829	0.808432	1.12453	0.875552
86.5	86500	1.03941	1.05989	1.23776	0.819291	1.12895	1.08792	0.820317	1.09771	0.935631	0.940279	0.960456	1.07242	1.04882	0.809845	1.12655	0.875981
87	87000	1.04057	1.05949	1.23737	0.819826	1.12771	1.08866	0.820753	1.09782	0.937771	0.939896	0.95853	1.07397	1.04931	0.811334	1.12854	0.876463
87.5	87500	1.04171	1.05918	1.23693	0.820418	1.12656	1.08949	0.82123	1.09792	0.939899	0.93947	0.956675	1.07532	1.04978	0.812866	1.13049	0.876984
88	88000	1.04277	1.059	1.23642	0.821061	1.12552	1.09045	0.821756	1.09803	0.941971	0.939042	0.955002	1.07644	1.05024	0.81441	1.13236	0.87753
88.5	88500	1.0437	1.05888	1.23586	0.821745	1.12461	1.09153	0.822281	1.09813	0.943941	0.938653	0.95362	1.07737	1.05069	0.815933	1.13415	0.878087
89	89000	1.04443	1.05869	1.23525	0.822466	1.12384	1.09275	0.822756	1.09823	0.945761	0.938345	0.95264	1.07817	1.05115	0.817402	1.13582	0.87864
89.5	89500	1.04517	1.05846	1.23459	0.823215	1.12318	1.09415	0.82319	1.09833	0.947385	0.938158	0.951671	1.07887	1.05161	0.818785	1.13737	0.879177
90	90000	1.04612	1.05819	1.23389	0.823986	1.12258	1.09572	0.823591	1.09844	0.948769	0.938133	0.950322	1.07945	1.05209	0.82005	1.13876	0.879681
90.5	90500	1.04722	1.05791	1.23314	0.824771	1.12202	1.09744	0.823967	1.09855	0.95012	0.938312	0.948694	1.07992	1.05247	0.821163	1.13999	0.880141
91	91000	1.04844	1.05763	1.23236	0.825563	1.12152	1.09928	0.824326	1.09866	0.95165	0.938736	0.946894	1.0803	1.05263	0.822093	1.14102	0.880541
91.5	91500	1.04972	1.05736	1.23154	0.826356	1.12106	1.10123	0.824678	1.09879	0.953316	0.939462	0.945025	1.08058	1.05261	0.823019	1.14189	0.880867
92	92000	1.05101	1.05712	1.23069	0.827143	1.12064	1.10326	0.82503	1.09892	0.955075	0.940479	0.943191	1.08078	1.05245	0.824104	1.14262	0.881106
92.5	92500	1.05226	1.05693	1.22982	0.828076	1.12027	1.10533	0.825391	1.09906	0.956883	0.941724	0.941496	1.08089	1.05218	0.825296	1.14324	0.881243
93	93000	1.05343	1.05679	1.22891	0.829274	1.11992	1.10744	0.825769	1.09922	0.958699	0.943136	0.940044	1.08092	1.05184	0.826538	1.14375	0.881265
93.5	93500	1.05447	1.05672	1.22799	0.830673	1.11961	1.10956	0.826173	1.09938	0.960479	0.944651	0.93894	1.08087	1.05146	0.827778	1.14418	0.881198
94	94000	1.05533	1.05674	1.22705	0.832211	1.11932	1.11165	0.82661	1.09956	0.962179	0.946208	0.938288	1.08076	1.05107	0.828961	1.14453	0.881082
94.5	94500	1.05614	1.05671	1.2261	0.833826	1.11906	1.1137	0.82709	1.09976	0.963758	0.947743	0.937986	1.08058	1.05071	0.830032	1.14484	0.88092
95	95000	1.05705	1.05652	1.22513	0.835456	1.11881	1.11568	0.827621	1.09997	0.965172	0.949194	0.937843	1.08035	1.05041	0.830938	1.1451	0.880715
95.5	95500	1.05804	1.05618	1.22416	0.837037	1.11858	1.11758	0.82821	1.10021	0.966377	0.950499	0.93783	1.08006	1.05022	0.831624	1.14533	0.880472
96	96000	1.05906	1.05574	1.22319	0.838508	1.11837	1.11935	0.828867	1.10046	0.967332	0.951595	0.937919	1.07972	1.05015	0.832035	1.14556	0.880191
96.5	96500	1.06009	1.05522	1.22221	0.839806	1.11816	1.12099	0.829591	1.10073	0.968134	0.952664	0.93808	1.07934	1.05026	0.832181	1.14579	0.879879
97	97000	1.06109	1.05466	1.22124	0.840869	1.11795	1.12247	0.83037	1.10103	0.968905	0.953897	0.938283	1.07892	1.05056	0.832119	1.14605	0.879536
97.5	97500	1.06204	1.05409	1.22016	0.841866	1.11784	1.12386	0.831195	1.10135	0.969641	0.955246	0.9385	1.07846	1.05099	0.831865	1.14634	0.879167
98	98000	1.06289	1.05353	1.21887	0.842984	1.11788	1.12528	0.832061	1.10169	0.970339	0.956665	0.938702	1.07798	1.05144	0.83144	1.14668	0.878775
98.5	98500	1.06362	1.05302	1.2174	0.844186	1.11807	1.12672	0.832957	1.10206	0.970994	0.958107	0.938859	1.07734	1.0519	0.830863	1.14709	0.878364
99	99000	1.06419	1.0526	1.2158	0.845439	1.11837	1.12819	0.833877	1.10246	0.971602	0.959524	0.938943	1.07642	1.05239	0.83015	1.14758	0.877935
99.5	99500	1.06456	1.05229	1.21408	0.846705	1.11877	1.12967	0.834812	1.10289	0.972159	0.960869	0.939221	1.07527	1.0529	0.829323	1.14797	0.877494
100	100000	1.06471	1.05212	1.21229	0.847949	1.11925	1.13119	0.835755	1.10335	0.972661	0.962095	0.939913	1.07393	1.05344	0.828398	1.14812	0.877042
100.5	100500	1.06468	1.05209	1.21045	0.849136	1.11979	1.13273	0.836698	1.10384	0.973103	0.963155	0.940918	1.07246	1.05401	0.827395	1.14806	0.876584
101	101000	1.06452	1.05214	1.20861	0.85023	1.12036	1.13429	0.837632	1.10433	0.973481	0.964002	0.942135	1.0709	1.05461	0.826333	1.14781	0.876122
101.5	101500	1.06425	1.05227	1.20678	0.851195	1.12095	1.13588	0.83855	1.10484	0.973791	0.96473	0.943464	1.06929	1.05524	0.825229	1.14742	0.875661
102	102000	1.06393	1.05246	1.20501	0.851995	1.12153	1.1375	0.839444	1.10535	0.97403	0.96546	0.944802	1.06768	1.05591	0.824104	1.14693	0.875202
102.5	102500	1.06358	1.05269	1.20332	0.852708	1.12208	1.13915	0.840306	1.10588	0.973997	0.966187	0.94605	1.06612	1.05662	0.822974	1.14636	0.874675
103	103000	1.06325	1.05295	1.20175	0.853426	1.12259	1.14082	0.841128	1.10642	0.973544	0.966906	0.947105	1.06464	1.05736	0.82186	1.14576	0.874022
103.5	103500	1.06297	1.05323	1.20034	0.854138	1.12302	1.14252	0.841948	1.10697	0.972745	0.967609	0.947867	1.0633	1.05815	0.82078	1.14515	0.873263
104	104000	1.06278	1.05351	1.19911	0.854832	1.12337	1.14426	0.842806	1.10754	0.971673	0.968292	0.948236	1.06215	1.05898	0.819752	1.14459	0.87242
104.5	104500	1.06258	1.05378	1.19809	0.855497	1.1236	1.14601	0.843696	1.10811	0.970402	0.968949	0.94846	1.06122	1.05986	0.818795	1.14409	0.871513
105	105000	1.06226	1.05403	1.19733	0.856122	1.1237	1.14778	0.844613	1.10869	0.969005	0.969573	0.948832	1.06056	1.06079	0.817928	1.1437	0.870563
105.5	105500	1.06186	1.05423	1.19675	0.856696	1.12368	1.14955	0.845552	1.10928	0.967556	0.97016	0.949318	1.06007	1.06176	0.81717	1.14345	0.869592
106	106000	1.06139	1.05438	1.19628	0.857207	1.12355	1.15132	0.846508	1.10989	0.966128	0.970703	0.949881	1.05961	1.06279	0.816538	1.14338	0.868619
106.5	106500	1.06089	1.05478	1.1959	0.857644	1.12333	1.15306	0.847477	1.1105	0.964795	0.971246	0.950487	1.05918	1.06388	0.815838	1.14352	0.867666
107	107000	1.0604	1.05566	1.19561	0.857996	1.12303	1.15478	0.848451	1.11112	0.96363	0.971831	0.951099	1.05877	1.06502	0.814902	1.14391	0.866754
107.5	107500	1.05993	1.05691	1.19541	0.85824	1.12267	1.15646	0.849428	1.11175	0.962707	0.972446	0.951681	1.05838	1.06622	0.813788	1.14464	0.865904
108	108000	1.05952	1.05839	1.19528	0.858372	1.12226	1.1581	0.850401	1.11239	0.962099	0.97308	0.952199	1.05802	1.06748	0.812558	1.14573	0.865137
108.5	108500	1.0592	1.05999	1.19522	0.858404	1.12182	1.15968	0.851366	1.11304	0.961669	0.973724	0.952617	1.05768	1.0688	0.81127	1.14714	0.864398
109	109000	1.059	1.06158	1.19522	0.858352	1.12135	1.1612	0.852317	1.1137	0.961236	0.974367	0.952899	1.05737	1.0702	0.809986	1.14882	0.863624
109.5	109500	1.05895	1.06303	1.19527	0.858228	1.12087	1.16264	0.853249	1.11435	0.960803	0.974997	0.953009	1.05707	1.0718	0.808763	1.15069	0.862822
110	110000	1.05908	1.06424	1.19538	0.858047	1.12039	1.164	0.854157	1.11497	0.960375	0.975605	0.952912	1.0568	1.07372	0.807664	1.15273	0.862002
110.5	110500	1.05922	1.06506	1.19553	0.857823	1.11993	1.16526	0.855036	1.11557	0.959956	0.97618	0.952589	1.05655	1.07591	0.806746	1.15486	0.861172
111	111000	1.0592	1.06539	1.19571	0.857569	1.11951	1.16642	0.855881	1.11616	0.95955	0.976711	0.952068	1.05632	1.07831	0.806071	1.15704	0.860339
111.5	111500	1.05908	1.06527	1.19592	0.8573	1.11912	1.16747	0.856686	1.11673	0.959163	0.977187	0.951385	1.0561	1.08088	0.805506	1.15921	0.859512
112	112000	1.05891	1.06486	1.19616	0.857029	1.11879	1.1684	0.857447	1.11729	0.958797	0.977598	0.950577	1.05591	1.08355	0.804889	1.16133	0.858699
112.5	112500	1.05875	1.06421	1.19641	0.85677	1.11853	1.16931	0.858159	1.11785	0.958458	0.977843	0.94968	1.05573	1.08628	0.804232	1.16333	0.857909
113	113000	1.05865	1.06338	1.19666	0.856537	1.11835	1.17031	0.858815	1.11841	0.95815	0.977858	0.94873	1.05556	1.08901	0.803551	1.16517	0.857149
113.5	113500	1.05865	1.0624	1.19692	0.856276	1.11824	1.17137	0.859412	1.11897	0.957876	0.977694	0.947764	1.05549	1.09169	0.802858	1.16679	0.856427
114	114000	1.05882	1.06133	1.19718	0.855932	1.11817	1.17247	0.859945	1.11954	0.957643	0.977398	0.946818	1.05556	1.09427	0.802167	1.16814	0.855752
114.5	114500	1.0592	1.06021	1.19752	0.855518	1.11813	1.17358	0.860409	1.12011	0.957491	0.97702	0.945929	1.05576	1.09669	0.801493	1.16916	0.855133
115	115000	1.05985	1.05909	1.19803	0.855049	1.11812	1.17467	0.860813	1.1207	0.957449	0.976608	0.945132	1.05606	1.0989	0.800849	1.1698	0.854576
115.5	115500	1.06086	1.05802	1.19869	0.854538	1.11815	1.17573	0.861162	1.12132	0.957499	0.97621	0.944464	1.05643	1.10085	0.800248	1.17016	0.854008
116	116000	1.06223	1.05704	1.19948	0.853998	1.1182	1.17672	0.861467	1.12195	0.957625	0.975877	0.943962	1.05687	1.10248	0.799705	1.17039	0.853362
116.5	116500	1.06388	1.05621	1.20037	0.853443	1.11828	1.17762	0.861733	1.12261	0.95781	0.975656	0.943375	1.05735	1.10396	0.799232	1.17047	0.852654
117	117000	1.0657	1.05557	1.20134	0.852888	1.11838	1.17841	0.861969	1.1233	0.958036	0.975596	0.94248	1.05783	1.10548	0.798845	1.17044	0.851904
117.5	117500	1.06763	1.05481	1.20238	0.852345	1.1185	1.17906	0.862184	1.12407	0.958287	0.975524	0.941353	1.05831	1.10701	0.7986	1.17029	0.851129
118	118000	1.06956	1.05366	1.20346	0.851828	1.11864	1.17954	0.862383	1.12495	0.958545	0.975263	0.940073	1.05876	1.10855	0.798525	1.17003	0.850347
118.5	118500	1.07142	1.0522	1.20455	0.851351	1.1188	1.17984	0.862577	1.12593	0.958793	0.974853	0.938717	1.05916	1.11007	0.798589	1.16967	0.849577
119	119000	1.07311	1.05052	1.20565	0.850928	1.11897	1.17992	0.862771	1.127	0.959015	0.974338	0.937362	1.05949	1.11156	0.798764	1.16922	0.848836
119.5	119500	1.07455	1.0487	1.20672	0.850431	1.11915	1.17979	0.862975	1.12813	0.959194	0.973757	0.936085	1.05972	1.113	0.799018	1.16868	0.848143
120	120000	1.07565	1.04683	1.20774	0.849747	1.11934	1.1795	0.863195	1.12932	0.959311	0.973152	0.934963	1.05983	1.11437	0.799322	1.16807	0.847516
120.5	120500	1.07666	1.045	1.2087	0.848907	1.11954	1.17905	0.86344	1.13054	0.959248	0.972566	0.934075	1.05986	1.11565	0.799645	1.16739	0.846972
121	121000	1.07785	1.0433	1.20957	0.847944	1.11974	1.17848	0.863718	1.13178	0.958935	0.972039	0.933498	1.05985	1.11683	0.799958	1.16666	0.84653
121.5	121500	1.07917	1.0418	1.21033	0.84689	1.11994	1.17779	0.864036	1.13302	0.958428	0.971613	0.933088	1.05981	1.11789	0.800231	1.16587	0.846209
122	122000	1.08059	1.04061	1.21095	0.845778	1.12014	1.177	0.864402	1.13426	0.957784	0.97133	0.932659	1.05975	1.1188	0.800434	1.16504	0.846025
122.5	122500	1.08206	1.03979	1.21149	0.844638	1.12034	1.17613	0.864825	1.13547	0.957058	0.97123	0.932218	1.05967	1.11946	0.800723	1.16417	0.846
123	123000	1.08352	1.03944	1.21199	0.843505	1.12053	1.17519	0.865311	1.13664	0.956308	0.971356	0.931774	1.05958	1.11978	0.801249	1.16328	0.846129
123.5	123500	1.08494	1.03944	1.21246	0.842409	1.12072	1.17421	0.865831	1.13775	0.95559	0.971723	0.931335	1.05948	1.11981	0.801969	1.16237	0.84639
124	124000	1.08627	1.03959	1.2129	0.841384	1.1209	1.1732	0.86635	1.13879	0.95496	0.972292	0.930909	1.05937	1.1196	0.80284	1.16145	0.846762
124.5	124500	1.08747	1.03987	1.2133	0.840462	1.12108	1.17219	0.866869	1.13974	0.954475	0.973018	0.930506	1.05928	1.1192	0.80382	1.16052	0.847224
125	125000	1.08848	1.04028	1.21368	0.839674	1.12127	1.17117	0.86739	1.14059	0.954191	0.973861	0.930134	1.05919	1.11866	0.804867	1.15961	0.847755
125.5	125500	1.08941	1.04078	1.21403	0.839053	1.12145	1.17018	0.867912	1.14132	0.954164	0.974777	0.929801	1.05912	1.11803	0.805938	1.1587	0.848334
126	126000	1.09038	1.04137	1.21436	0.838631	1.12164	1.16923	0.868436	1.14191	0.954451	0.975723	0.929515	1.05907	1.11735	0.806991	1.15782	0.848938
126.5	126500	1.09137	1.04202	1.21465	0.838241	1.12183	1.16834	0.868964	1.14253	0.955038	0.976657	0.929324	1.05904	1.11667	0.807984	1.15697	0.849547
127	127000	1.09236	1.04272	1.21493	0.837722	1.12203	1.16753	0.869495	1.1433	0.955846	0.977537	0.929255	1.05905	1.11605	0.808874	1.15616	0.85014
127.5	127500	1.09333	1.04346	1.21518	0.837121	1.12224	1.16656	0.870032	1.1442	0.956839	0.97832	0.929286	1.0591	1.11553	0.809619	1.15539	0.850696
128	128000	1.09427	1.04421	1.2154	0.836481	1.12246	1.16526	0.870573	1.14518	0.957981	0.978962	0.929394	1.05918	1.11517	0.810176	1.15468	0.851193
128.5	128500	1.09515	1.04496	1.21561	0.835848	1.12269	1.16366	0.871122	1.14621	0.959235	0.979512	0.929557	1.05932	1.115	0.810544	1.15393	0.85161
129	129000	1.09596	1.04569	1.2158	0.835266	1.12293	1.16184	0.871677	1.14725	0.960566	0.980049	0.929755	1.05951	1.11509	0.81077	1.15306	0.851925
129.5	129500	1.09668	1.04643	1.21597	0.834781	1.12319	1.15985	0.87224	1.14827	0.961935	0.980578	0.929964	1.05974	1.11523	0.810889	1.15207	0.852279
130	130000	1.09729	1.04722	1.21612	0.834436	1.12346	1.15774	0.872812	1.14922	0.963307	0.981107	0.930162	1.05998	1.11523	0.810934	1.15099	0.852802
130.5	130500	1.09773	1.04806	1.21626	0.834278	1.12375	1.15558	0.873393	1.15008	0.964646	0.981641	0.930328	1.06023	1.1151	0.810939	1.14983	0.853456
131	131000	1.09797	1.04896	1.21638	0.83435	1.12406	1.15342	0.873985	1.15079	0.965914	0.982187	0.93044	1.06048	1.11489	0.810936	1.14861	0.854206
131.5	131500	1.09805	1.04993	1.21654	0.834695	1.12439	1.15132	0.874566	1.15133	0.967076	0.982751	0.930451	1.06074	1.11461	0.810959	1.14735	0.855016
132	132000	1.09801	1.05096	1.21679	0.835301	1.12474	1.14933	0.875122	1.15166	0.968095	0.98334	0.930357	1.06101	1.1143	0.811042	1.14606	0.855849
132.5	132500	1.09787	1.05206	1.21709	0.836132	1.12511	1.14752	0.875659	1.15174	0.969124	0.98396	0.930198	1.06127	1.11398	0.811219	1.14475	0.856669
133	133000	1.09768	1.05323	1.21744	0.837153	1.12551	1.14594	0.876185	1.15153	0.970318	0.984616	0.930013	1.06152	1.11369	0.811522	1.14345	0.857441
133.5	133500	1.09748	1.05449	1.21783	0.83833	1.12593	1.14465	0.876707	1.15104	0.971647	0.985316	0.929844	1.06178	1.11345	0.811932	1.14217	0.858128
134	134000	1.09729	1.05582	1.21822	0.839626	1.12636	1.1437	0.877232	1.15032	0.973078	0.986066	0.929731	1.06202	1.11329	0.812397	1.14093	0.858693
134.5	134500	1.09715	1.05725	1.21862	0.841008	1.12681	1.143	0.877768	1.14938	0.97458	0.986738	0.929714	1.06226	1.11324	0.812905	1.13974	0.859101
135	135000	1.0971	1.05876	1.21899	0.84244	1.12728	1.14239	0.878322	1.14826	0.976121	0.987235	0.929833	1.06249	1.11333	0.813439	1.13862	0.859316
135.5	135500	1.09705	1.06058	1.21933	0.843886	1.12777	1.14188	0.878901	1.14698	0.97767	0.987609	0.930128	1.0627	1.11358	0.813987	1.13759	0.859385
136	136000	1.0969	1.06283	1.21962	0.845312	1.12827	1.14146	0.879513	1.14555	0.979194	0.987915	0.930639	1.06289	1.11403	0.814535	1.13666	0.859386
136.5	136500	1.09667	1.06544	1.21984	0.846682	1.12878	1.14114	0.880165	1.14401	0.980661	0.988206	0.93135	1.06311	1.1148	0.815067	1.13569	0.859326
137	137000	1.09636	1.06833	1.21997	0.847962	1.1293	1.1409	0.880864	1.14238	0.982042	0.988534	0.932197	1.06336	1.11594	0.81557	1.13455	0.859214
137.5	137500	1.096	1.0714	1.22	0.849116	1.12984	1.14075	0.881618	1.14069	0.983302	0.988952	0.933155	1.06367	1.11738	0.816031	1.13329	0.859058
138	138000	1.0956	1.07458	1.21991	0.850108	1.13038	1.14069	0.882434	1.13895	0.984412	0.989513	0.9342	1.06401	1.11908	0.816434	1.13193	0.858865
138.5	138500	1.09517	1.07779	1.21969	0.850905	1.13093	1.14071	0.883324	1.13718	0.985383	0.990272	0.935303	1.06438	1.12097	0.816766	1.13052	0.858644
139	139000	1.09474	1.08093	1.21931	0.851471	1.13149	1.14082	0.884287	1.13543	0.986262	0.99128	0.936442	1.06479	1.12299	0.817012	1.12907	0.858403
139.5	139500	1.09431	1.08392	1.21879	0.851951	1.13206	1.141	0.885314	1.1337	0.987071	0.992727	0.937588	1.06522	1.12507	0.817413	1.12763	0.858149
140	140000	1.09391	1.08669	1.21817	0.852503	1.13263	1.14127	0.886392	1.13203	0.987828	0.994683	0.938717	1.06568	1.12716	0.818158	1.12623	0.857891
140.5	140500	1.09354	1.08914	1.21744	0.853102	1.1332	1.14161	0.88751	1.13043	0.988555	0.997023	0.939804	1.06615	1.12919	0.819154	1.1249	0.857637
141	141000	1.09322	1.09119	1.21663	0.853729	1.13378	1.14203	0.888657	1.12893	0.989272	0.999621	0.940821	1.06664	1.1311	0.820309	1.12369	0.857394
141.5	141500	1.09298	1.09316	1.21572	0.854359	1.1344	1.14252	0.889823	1.12737	0.989998	1.00235	0.941931	1.06714	1.13283	0.821531	1.12262	0.857171
142	142000	1.09281	1.09537	1.21474	0.854972	1.1351	1.14308	0.890996	1.12558	0.990755	1.00509	0.94327	1.06764	1.13433	0.822728	1.12172	0.856976
142.5	142500	1.09266	1.09775	1.21369	0.855546	1.13586	1.14371	0.892165	1.1236	0.991562	1.00771	0.944778	1.06814	1.13552	0.823807	1.12104	0.856706
143	143000	1.09246	1.10025	1.21258	0.856057	1.13668	1.14441	0.893319	1.12145	0.99244	1.01008	0.946395	1.06864	1.13635	0.824676	1.1206	0.856272
143.5	143500	1.09222	1.1028	1.21142	0.856485	1.13753	1.14518	0.894447	1.11915	0.993409	1.01209	0.94806	1.06914	1.13689	0.825244	1.12043	0.8557
144	144000	1.09198	1.10534	1.21022	0.856808	1.13841	1.14601	0.895538	1.11674	0.994489	1.01359	0.949715	1.06962	1.13727	0.825418	1.12059	0.855017
144.5	144500	1.09173	1.1078	1.20898	0.857062	1.13929	1.1469	0.89658	1.11423	0.995681	1.01503	0.951298	1.07003	1.13751	0.825189	1.12101	0.854249
145	145000	1.09151	1.11011	1.2077	0.857301	1.14018	1.14785	0.897562	1.11166	0.996961	1.01683	0.952749	1.07034	1.13766	0.824644	1.12163	0.853422
145.5	145500	1.09133	1.11222	1.20641	0.857523	1.14106	1.14886	0.898474	1.10905	0.998312	1.01889	0.954009	1.07056	1.13773	0.823842	1.12242	0.852563
146	146000	1.09121	1.11406	1.20511	0.857727	1.1419	1.14993	0.899305	1.10643	0.999716	1.02108	0.955017	1.07071	1.13775	0.822837	1.12337	0.851697
146.5	146500	1.09117	1.11557	1.20381	0.85791	1.14271	1.15105	0.900114	1.10382	1.00116	1.02331	0.955906	1.0708	1.13776	0.821688	1.12445	0.850853
147	147000	1.09123	1.11668	1.2025	0.858072	1.14346	1.15222	0.900966	1.10125	1.00262	1.02547	0.956843	1.07086	1.13778	0.820449	1.12564	0.850055
147.5	147500	1.09129	1.11739	1.20121	0.858211	1.14415	1.15345	0.901855	1.09875	1.00408	1.02743	0.957817	1.07089	1.13785	0.819178	1.12693	0.84933
148	148000	1.09126	1.11779	1.19994	0.858325	1.14475	1.15473	0.902772	1.09634	1.00553	1.02909	0.958815	1.07092	1.13798	0.81793	1.12829	0.848706
148.5	148500	1.09117	1.11793	1.19863	0.858414	1.14527	1.15605	0.903711	1.09405	1.00695	1.03035	0.959826	1.07096	1.13822	0.816763	1.1297	0.848207
149	149000	1.09103	1.11786	1.1972	0.858475	1.14568	1.15742	0.904665	1.0919	1.00831	1.03108	0.960838	1.07103	1.13858	0.815733	1.13114	0.84786
149.5	149500	1.09088	1.11763	1.19567	0.858507	1.14597	1.1591	0.905628	1.08992	1.00962	1.03135	0.96184	1.07114	1.13896	0.814896	1.13259	0.847672
150	150000	1.09074	1.1173	1.19405	0.858509	1.14615	1.1613	0.906591	1.08814	1.01084	1.03133	0.962819	1.07132	1.13926	0.814308	1.13403	0.847618
150.5	150500	1.09062	1.11692	1.19236	0.858384	1.14623	1.16393	0.907548	1.08658	1.01196	1.03105	0.963765	1.07158	1.13947	0.813682	1.13545	0.847677
151	151000	1.09056	1.11654	1.19061	0.858063	1.14623	1.1669	0.908492	1.08528	1.01296	1.03058	0.964665	1.07194	1.13962	0.812749	1.13681	0.84783
151.5	151500	1.09058	1.11622	1.18881	0.857587	1.14615	1.17014	0.909416	1.08416	1.01388	1.02995	0.965621	1.0724	1.13972	0.81159	1.1381	0.848058
152	152000	1.09069	1.116	1.18697	0.856997	1.14601	1.17354	0.910312	1.08313	1.01479	1.02923	0.966717	1.07297	1.13979	0.81029	1.1393	0.848341
152.5	152500	1.09093	1.11595	1.18511	0.856335	1.14583	1.17703	0.911175	1.0822	1.01567	1.02845	0.967917	1.07362	1.13983	0.80893	1.14071	0.848658
153	153000	1.09131	1.11611	1.18324	0.85564	1.1456	1.18051	0.911997	1.08137	1.01653	1.02767	0.969186	1.07436	1.13986	0.807593	1.14259	0.848991
153.5	153500	1.09184	1.11622	1.18138	0.854955	1.14535	1.18391	0.912771	1.08061	1.01738	1.02694	0.970485	1.07515	1.1399	0.806364	1.14487	0.84932
154	154000	1.09249	1.11604	1.17953	0.854319	1.14508	1.18712	0.91349	1.07994	1.01821	1.0263	0.97178	1.076	1.13997	0.805323	1.14746	0.849625
154.5	154500	1.09323	1.11563	1.17771	0.853775	1.14481	1.19008	0.914152	1.07934	1.01903	1.0258	0.973035	1.07689	1.14006	0.804555	1.1503	0.849886
155	155000	1.09405	1.11504	1.17594	0.853362	1.14456	1.19267	0.914763	1.07881	1.01983	1.0255	0.974211	1.07781	1.1402	0.804142	1.15332	0.850083
155.5	155500	1.09494	1.11432	1.17421	0.852923	1.14432	1.19484	0.915324	1.07836	1.02063	1.02505	0.975274	1.07874	1.14041	0.803911	1.15643	0.850198
156	156000	1.09587	1.11355	1.17256	0.852299	1.14412	1.19647	0.915837	1.07796	1.02141	1.02415	0.976187	1.07968	1.14069	0.803643	1.15956	0.850209
156.5	156500	1.09681	1.11276	1.17099	0.851528	1.14397	1.19783	0.916307	1.07763	1.02219	1.02292	0.977105	1.0806	1.14101	0.803355	1.16264	0.850214
157	157000	1.09777	1.11203	1.16951	0.850651	1.14388	1.1992	0.916734	1.07734	1.02296	1.02147	0.97817	1.08151	1.14132	0.803065	1.16559	0.850306
157.5	157500	1.09871	1.11141	1.16814	0.849708	1.14386	1.20057	0.917122	1.07711	1.02367	1.0199	0.979331	1.08237	1.14162	0.802787	1.16834	0.850464
158	158000	1.09961	1.11096	1.16689	0.848738	1.14392	1.20192	0.917473	1.07692	1.02427	1.01834	0.980537	1.0832	1.14191	0.80254	1.17081	0.850665
158.5	158500	1.1006	1.11073	1.16579	0.847781	1.14397	1.20322	0.917789	1.07678	1.02477	1.01687	0.981735	1.08396	1.14219	0.802339	1.17294	0.850887
159	159000	1.10176	1.11078	1.16485	0.846877	1.14391	1.20445	0.918072	1.07667	1.02522	1.01563	0.982875	1.08465	1.14246	0.802201	1.17463	0.851109
159.5	159500	1.1031	1.11081	1.16405	0.846066	1.14377	1.2056	0.918326	1.0767	1.02562	1.01471	0.983903	1.08532	1.14272	0.802143	1.17583	0.851308
160	160000	1.10458	1.11052	1.16337	0.845387	1.14357	1.20664	0.918553	1.07698	1.026	1.01424	0.98477	1.08604	1.14297	0.802181	1.17644	0.851462
160.5	160500	1.1062	1.10997	1.1628	0.844881	1.14332	1.20755	0.918754	1.07747	1.02639	1.01382	0.985422	1.08678	1.14322	0.802331	1.17659	0.85155
161	161000	1.10793	1.10926	1.16231	0.844586	1.14305	1.20831	0.918934	1.07812	1.0268	1.01306	0.985808	1.08755	1.14345	0.802611	1.17643	0.851548
161.5	161500	1.10975	1.10844	1.16188	0.844604	1.14278	1.2089	0.919093	1.07892	1.02726	1.01207	0.985941	1.08833	1.14368	0.803216	1.176	0.851436
162	162000	1.11165	1.1076	1.1615	0.844956	1.14253	1.2093	0.919235	1.07982	1.02778	1.01092	0.985883	1.08911	1.1439	0.804262	1.17533	0.851191
162.5	162500	1.11361	1.1068	1.16115	0.845559	1.14232	1.20948	0.919343	1.08079	1.0284	1.0097	0.985652	1.08988	1.14412	0.805648	1.17443	0.850785
163	163000	1.1156	1.10613	1.1608	0.846335	1.14217	1.20944	0.919404	1.0818	1.02914	1.00851	0.985265	1.09063	1.14433	0.807273	1.17335	0.850222
163.5	163500	1.11762	1.10565	1.16045	0.847203	1.1421	1.20914	0.919424	1.08281	1.02985	1.00744	0.98474	1.09135	1.14453	0.809035	1.17209	0.849527
164	164000	1.11965	1.10543	1.16006	0.848081	1.14214	1.20856	0.919411	1.08379	1.0304	1.00658	0.984097	1.09203	1.14473	0.810831	1.17071	0.848726
164.5	164500	1.12166	1.10556	1.15963	0.848889	1.14229	1.20735	0.919371	1.08471	1.03084	1.00601	0.983352	1.09266	1.14494	0.812561	1.16921	0.847844
165	165000	1.12363	1.1061	1.15912	0.849548	1.14259	1.20527	0.919311	1.08553	1.03119	1.00583	0.982525	1.09323	1.14519	0.814122	1.16763	0.846906
165.5	165500	1.12556	1.10709	1.15853	0.849976	1.14306	1.20243	0.919238	1.08622	1.0315	1.00597	0.981634	1.09374	1.14548	0.815413	1.166	0.845939
166	166000	1.12741	1.10848	1.15784	0.850092	1.1437	1.19898	0.919158	1.08674	1.0318	1.00631	0.980696	1.09416	1.1458	0.816333	1.16434	0.844968
166.5	166500	1.12918	1.11019	1.15702	0.849961	1.14464	1.19505	0.91908	1.08706	1.03212	1.00681	0.97973	1.09456	1.14614	0.817086	1.16269	0.844017
167	167000	1.13085	1.11218	1.15605	0.849714	1.1459	1.19078	0.919009	1.08715	1.03251	1.00743	0.978753	1.09501	1.1465	0.817934	1.16106	0.843114
167.5	167500	1.13239	1.11437	1.15495	0.849369	1.14745	1.1863	0.918952	1.08708	1.03299	1.00815	0.977786	1.09548	1.14689	0.81886	1.15948	0.842282
168	168000	1.13379	1.11671	1.15375	0.848948	1.14924	1.18174	0.918916	1.08694	1.0336	1.00894	0.976844	1.09596	1.14728	0.819843	1.15799	0.841548
168.5	168500	1.13502	1.11914	1.15245	0.848472	1.1512	1.17725	0.918909	1.08675	1.03439	1.00975	0.975947	1.09644	1.14768	0.820868	1.15625	0.840937
169	169000	1.13609	1.12159	1.15106	0.847959	1.15331	1.17296	0.918936	1.0865	1.03538	1.01057	0.975113	1.09691	1.14809	0.821914	1.15396	0.840475
169.5	169500	1.1371	1.12401	1.14959	0.847432	1.15549	1.169	0.918909	1.08621	1.03662	1.01137	0.97436	1.09735	1.14849	0.822964	1.15119	0.840098
170	170000	1.13818	1.12633	1.14803	0.846909	1.15771	1.16551	0.91875	1.08587	1.03811	1.0121	0.973706	1.09775	1.14889	0.823999	1.14803	0.839727
170.5	170500	1.13931	1.1285	1.14641	0.846412	1.15991	1.16262	0.91848	1.0855	1.0398	1.01298	0.973066	1.0981	1.14928	0.825002	1.14456	0.839362
171	171000	1.14044	1.13045	1.14473	0.845961	1.16204	1.16047	0.918122	1.0851	1.04163	1.01421	0.972355	1.09837	1.14965	0.825953	1.14086	0.839007
171.5	171500	1.14155	1.13253	1.14299	0.845576	1.16406	1.15877	0.917697	1.08467	1.04357	1.01573	0.971596	1.09857	1.15001	0.826835	1.137	0.838662
172	172000	1.1426	1.1351	1.1412	0.845277	1.1659	1.15715	0.917228	1.08422	1.04556	1.01747	0.970808	1.09866	1.15035	0.827629	1.13307	0.838329
172.5	172500	1.14355	1.13803	1.13937	0.84507	1.16753	1.15561	0.916738	1.08376	1.04756	1.01937	0.970012	1.09865	1.15066	0.828363	1.12916	0.838009
173	173000	1.14438	1.14124	1.1375	0.844936	1.16889	1.15416	0.916247	1.08329	1.04953	1.02136	0.96923	1.09851	1.15096	0.829075	1.12532	0.837705
173.5	173500	1.14504	1.14461	1.13561	0.844854	1.16994	1.15279	0.91578	1.08282	1.05141	1.02338	0.968482	1.09824	1.15124	0.829766	1.12166	0.837417
174	174000	1.14552	1.14806	1.13369	0.844806	1.17061	1.15151	0.915356	1.08235	1.05315	1.02537	0.96779	1.09781	1.15152	0.830437	1.11825	0.837148
174.5	174500	1.14596	1.15147	1.13176	0.844773	1.17107	1.15032	0.914999	1.0819	1.05472	1.02727	0.967174	1.09717	1.15179	0.831086	1.11516	0.836899
175	175000	1.14652	1.15475	1.12982	0.844737	1.1715	1.14922	0.914732	1.08145	1.05607	1.02901	0.966654	1.09628	1.15206	0.831716	1.11249	0.83667
175.5	175500	1.14713	1.1578	1.12788	0.844678	1.17189	1.14822	0.914575	1.08096	1.05739	1.03052	0.965982	1.09517	1.15233	0.832325	1.1103	0.836465
176	176000	1.14776	1.16051	1.12595	0.844578	1.17225	1.14731	0.914552	1.08036	1.05889	1.03176	0.964955	1.09389	1.15261	0.832915	1.10868	0.836285
176.5	176500	1.14834	1.16279	1.12403	0.844417	1.17256	1.1465	0.914683	1.07967	1.06054	1.03286	0.963668	1.09249	1.1529	0.833485	1.10754	0.83613
177	177000	1.14882	1.16453	1.12213	0.844177	1.17283	1.14579	0.914993	1.07891	1.0623	1.03402	0.962215	1.09099	1.1532	0.834037	1.10671	0.836004
177.5	177500	1.14916	1.16581	1.12025	0.843829	1.17305	1.14519	0.915548	1.07809	1.06413	1.03522	0.960692	1.08944	1.15351	0.834496	1.10617	0.835906
178	178000	1.14929	1.16683	1.11841	0.843373	1.17321	1.14468	0.916376	1.07722	1.066	1.03645	0.959191	1.08788	1.15385	0.834809	1.10588	0.83584
178.5	178500	1.14916	1.16763	1.1165	0.842831	1.17332	1.14429	0.917436	1.07634	1.06785	1.03769	0.957807	1.08634	1.15419	0.835003	1.10581	0.835859
179	179000	1.14873	1.16825	1.11443	0.842225	1.17336	1.144	0.91869	1.07545	1.06967	1.03894	0.956635	1.08487	1.15454	0.835105	1.10595	0.836003
179.5	179500	1.14805	1.16875	1.11222	0.841578	1.17333	1.14401	0.920096	1.07456	1.0714	1.04018	0.95577	1.08351	1.1549	0.835142	1.10625	0.836253
180	180000	1.14721	1.16915	1.10989	0.84091	1.17323	1.14446	0.921615	1.07371	1.07302	1.04139	0.955304	1.0823	1.15525	0.835141	1.10668	0.836587
180.5	180500	1.14625	1.16952	1.10748	0.840245	1.17305	1.14529	0.923207	1.07289	1.07448	1.04257	0.955006	1.08127	1.1556	0.835131	1.10723	0.836985
181	181000	1.14515	1.1699	1.10499	0.839605	1.1728	1.14642	0.924833	1.07214	1.07575	1.04369	0.954605	1.08047	1.15595	0.835137	1.10785	0.837427
181.5	181500	1.14394	1.17032	1.10245	0.839012	1.17246	1.14779	0.926452	1.07146	1.07684	1.04477	0.954137	1.07973	1.1563	0.835188	1.10853	0.837892
182	182000	1.14263	1.17085	1.09989	0.838487	1.17203	1.14934	0.928025	1.07087	1.07782	1.04582	0.95364	1.07885	1.15664	0.83531	1.10922	0.838359
182.5	182500	1.14123	1.17151	1.09733	0.838053	1.17137	1.15099	0.929511	1.07036	1.0787	1.04683	0.95315	1.07787	1.15698	0.835531	1.10991	0.838809
183	183000	1.13974	1.17237	1.09479	0.837733	1.17037	1.15269	0.93087	1.06993	1.0795	1.04781	0.952705	1.07681	1.15732	0.835878	1.11056	0.83922
183.5	183500	1.13819	1.1732	1.09229	0.83737	1.16907	1.15435	0.932064	1.06954	1.08025	1.04875	0.952342	1.07568	1.15764	0.836292	1.11114	0.839572
184	184000	1.13658	1.17381	1.08986	0.836828	1.1675	1.15591	0.933052	1.06921	1.08095	1.04966	0.952097	1.07451	1.15796	0.836696	1.11163	0.839846
184.5	184500	1.13492	1.17423	1.08753	0.83616	1.16571	1.15732	0.933793	1.06891	1.08164	1.05054	0.952008	1.07332	1.15827	0.837098	1.11216	0.840019
185	185000	1.13322	1.17453	1.0853	0.835418	1.16373	1.15849	0.934249	1.06864	1.08232	1.05138	0.952112	1.07214	1.15857	0.837502	1.11288	0.840072
185.5	185500	1.1315	1.17474	1.08322	0.834655	1.16161	1.15936	0.934479	1.06838	1.08302	1.05219	0.952525	1.07098	1.15886	0.837915	1.11376	0.839975
186	186000	1.12976	1.17492	1.08129	0.833923	1.15937	1.15987	0.934581	1.06814	1.08376	1.05296	0.95329	1.06987	1.15913	0.838342	1.11479	0.839731
186.5	186500	1.12799	1.17512	1.07955	0.833275	1.15706	1.16016	0.934569	1.0679	1.08455	1.05372	0.95433	1.06884	1.15939	0.83879	1.11592	0.839374
187	187000	1.12613	1.17538	1.07801	0.832764	1.15472	1.16041	0.934455	1.06765	1.08542	1.05448	0.955568	1.06789	1.15964	0.839263	1.11714	0.838935
187.5	187500	1.1242	1.17576	1.0766	0.832442	1.15239	1.16063	0.934256	1.06738	1.08627	1.05522	0.956928	1.06707	1.15987	0.839767	1.11843	0.838448
188	188000	1.12221	1.17629	1.07524	0.832361	1.1501	1.16081	0.933984	1.06709	1.087	1.05595	0.958333	1.06638	1.16008	0.840309	1.11975	0.837943
188.5	188500	1.12014	1.17704	1.07392	0.832424	1.1479	1.16096	0.933654	1.06676	1.08763	1.05665	0.959707	1.06584	1.16027	0.841006	1.12108	0.837455
189	189000	1.11801	1.17805	1.07266	0.832505	1.14581	1.16108	0.933281	1.06639	1.08819	1.05731	0.960974	1.06549	1.16045	0.84194	1.1224	0.837015
189.5	189500	1.11582	1.17924	1.07145	0.832614	1.14389	1.16116	0.932877	1.06596	1.08869	1.05794	0.962056	1.06534	1.1606	0.843062	1.12368	0.836655
190	190000	1.11356	1.1805	1.0703	0.832763	1.14217	1.1612	0.932458	1.06547	1.08917	1.05852	0.962877	1.06537	1.16073	0.844322	1.1249	0.836408
190.5	190500	1.11126	1.18183	1.06922	0.832963	1.14068	1.16121	0.932037	1.06511	1.08963	1.05905	0.96379	1.06555	1.16084	0.845669	1.12603	0.836307
191	191000	1.10889	1.18319	1.06821	0.833226	1.13948	1.16119	0.931629	1.06503	1.09011	1.05952	0.965129	1.06586	1.16093	0.847055	1.12705	0.836383
191.5	191500	1.10648	1.18459	1.06727	0.833562	1.13852	1.16113	0.931247	1.06519	1.09061	1.05992	0.966788	1.06628	1.16099	0.84843	1.12793	0.836473
192	192000	1.10403	1.18599	1.06641	0.833982	1.13776	1.16103	0.930907	1.0655	1.09117	1.06024	0.968661	1.06678	1.16102	0.849743	1.12864	0.836412
192.5	192500	1.10152	1.1874	1.06563	0.834499	1.13718	1.1609	0.930621	1.06593	1.09181	1.06049	0.970644	1.06733	1.16103	0.850946	1.1293	0.836233
193	193000	1.09898	1.18878	1.06494	0.835122	1.13675	1.16073	0.930404	1.0664	1.09254	1.06066	0.972631	1.06792	1.16101	0.851988	1.13005	0.835966
193.5	193500	1.0964	1.19013	1.06434	0.835749	1.13644	1.16053	0.930135	1.06686	1.09337	1.06078	0.974517	1.06851	1.16094	0.85282	1.13085	0.835643
194	194000	1.09378	1.19144	1.06383	0.836296	1.13625	1.16029	0.929701	1.06725	1.09425	1.06084	0.976197	1.06909	1.16081	0.853393	1.13171	0.835296
194.5	194500	1.09113	1.19268	1.06343	0.836804	1.13614	1.15993	0.929129	1.0675	1.0952	1.06084	0.977565	1.06963	1.16063	0.853769	1.1326	0.834956
195	195000	1.08842	1.19385	1.06313	0.837313	1.13611	1.15941	0.928448	1.06756	1.09618	1.06079	0.978516	1.0701	1.16039	0.854056	1.13351	0.834655
195.5	195500	1.08567	1.19514	1.06296	0.837865	1.13611	1.15874	0.927685	1.06736	1.0972	1.0607	0.979257	1.07048	1.1601	0.854264	1.13442	0.834424
196	196000	1.08287	1.19674	1.06295	0.8385	1.13614	1.15795	0.926868	1.06685	1.09823	1.06057	0.980051	1.07075	1.15977	0.854408	1.13533	0.834296
196.5	196500	1.08003	1.19857	1.06307	0.83926	1.13618	1.15707	0.926024	1.06597	1.09927	1.06041	0.980878	1.07099	1.1594	0.854499	1.13622	0.834301
197	197000	1.07713	1.20059	1.06332	0.840184	1.13619	1.15612	0.925181	1.06466	1.1003	1.06021	0.981719	1.07132	1.159	0.85455	1.13707	0.834471
197.5	197500	1.07419	1.20272	1.06369	0.841314	1.13617	1.15513	0.924367	1.06291	1.10132	1.05999	0.982553	1.07173	1.15856	0.854573	1.13787	0.834838
198	198000	1.0712	1.20492	1.06417	0.842691	1.13608	1.15412	0.92361	1.0608	1.10231	1.05975	0.98336	1.0722	1.15809	0.854581	1.1386	0.835433
198.5	198500	1.06815	1.20712	1.06473	0.844348	1.13591	1.15313	0.922937	1.05837	1.10326	1.0595	0.98412	1.07274	1.1576	0.854586	1.13926	0.836282
199	199000	1.06506	1.20927	1.06537	0.846262	1.13564	1.15217	0.922376	1.05568	1.10416	1.05923	0.984814	1.07334	1.15709	0.854601	1.13982	0.837368
199.5	199500	1.06192	1.2113	1.06607	0.848393	1.13529	1.15127	0.921954	1.05275	1.105	1.05895	0.98542	1.07399	1.15657	0.854527	1.14028	0.838659
200	200000	1.05873	1.21315	1.06683	0.850702	1.13491	1.15046	0.9217	1.04964	1.10577	1.05868	0.98592	1.07469	1.15603	0.854279	1.14061	0.840124
200.5	200500		1.21476	1.06763	0.853149	1.13449	1.14977	0.921575	1.0464	1.10644	1.0584	0.986292	1.07542	1.15548	0.853892	1.14078	0.841729
201	201000		1.21609	1.06846	0.855693	1.13405	1.14921	0.921516	1.04307	1.10703	1.05814	0.986518	1.07618	1.15493	0.853398	1.14074	0.843444
201.5	201500		1.21705	1.06931	0.858294	1.13358	1.14887	0.921518	1.03969	1.10752	1.05788	0.986539	1.07697	1.15438	0.852833	1.14052	0.845236
202	202000		1.2176	1.07015	0.860912	1.13309	1.14879	0.921575	1.0363	1.10796	1.05764	0.986333	1.07777	1.15383	0.852228	1.14016	0.847073
202.5	202500		1.21798	1.07099	0.863507	1.13258	1.14892	0.921679	1.03296	1.10835	1.05743	0.985933	1.07859	1.15329	0.85162	1.13967	0.848923
203	203000		1.21843	1.07181	0.866039	1.13205	1.14922	0.921826	1.02971	1.10868	1.05724	0.985371	1.07941	1.15276	0.85104	1.13908	0.850755
203.5	203500		1.21892	1.07259	0.868468	1.13151	1.14965	0.922007	1.0266	1.10896	1.05708	0.98468	1.08023	1.15225	0.850524	1.13842	0.852535
204	204000		1.21942	1.07333	0.870753	1.13096	1.15018	0.922217	1.02366	1.10919	1.05696	0.983892	1.08103	1.15176	0.850104	1.13771	0.854233
204.5	204500		1.2199	1.07401	0.873191	1.13039	1.15076	0.92245	1.02095	1.10938	1.05687	0.983041	1.08183	1.15129	0.849815	1.13697	0.855815
205	205000		1.22032	1.07462	0.876037	1.12982	1.15136	0.922699	1.0185	1.10953	1.0568	0.982159	1.0826	1.15085	0.849691	1.13623	0.857251
205.5	205500		1.22065	1.07514	0.879191	1.12924	1.15193	0.922958	1.01596	1.10964	1.05673	0.981278	1.08334	1.15044	0.849499	1.13552	0.858784
206	206000		1.22086	1.07557	0.882551	1.12867	1.15244	0.923221	1.01297	1.10971	1.05667	0.980431	1.08405	1.15007	0.849029	1.13486	0.860638
206.5	206500		1.22091	1.07589	0.886016	1.12809	1.15284	0.92348	1.00963	1.10975	1.05659	0.979651	1.08476	1.14973	0.848346	1.13427	0.862753
207	207000		1.22078	1.07609	0.889484	1.12752	1.1531	0.923731	1.00601	1.10976	1.0565	0.97897	1.08552	1.14944	0.847515	1.13378	0.865071
207.5	207500		1.22033	1.07615	0.892856	1.12696	1.15317	0.923966	1.00221	1.10973	1.05639	0.978422	1.08632	1.14914	0.846601	1.13342	0.867531
208	208000		1.21953	1.07607	0.896029	1.12643	1.15302	0.924179	0.998305	1.10969	1.05625	0.978038	1.08715	1.14878	0.84567	1.13321	0.870072
208.5	208500		1.21844	1.07595	0.898902	1.12591	1.15261	0.924413	0.994379	1.10962	1.05607	0.977661	1.08799	1.14838	0.844785	1.1331	0.872637
209	209000		1.21713	1.07588	0.901375	1.12542	1.15189	0.92471	0.990517	1.10953	1.05584	0.977137	1.08883	1.14794	0.844013	1.133	0.875163
209.5	209500		1.21567	1.07586	0.903734	1.12494	1.15088	0.925064	0.986806	1.10943	1.05569	0.976501	1.08967	1.14748	0.843418	1.13294	0.877593
210	210000		1.21413	1.07588	0.906301	1.12446	1.14962	0.925467	0.983327	1.10931	1.0557	0.975792	1.09049	1.14701	0.843065	1.1329	0.879865
210.5	210500		1.21257	1.07592	0.909024	1.12399	1.14814	0.925913	0.980167	1.10918	1.05584	0.975045	1.09127	1.14654	0.843019	1.13289	0.88192
211	211000		1.21107	1.07598	0.91185	1.12353	1.14648	0.926395	0.977409	1.10904	1.05607	0.974297	1.09202	1.14609	0.843346	1.1329	0.883699
211.5	211500		1.2097	1.07605	0.91473	1.12306	1.14467	0.926906	0.975138	1.10889	1.05636	0.973585	1.09271	1.14567	0.84398	1.13295	0.88514
212	212000		1.20852	1.07611	0.917612	1.12259	1.14273	0.927439	0.973437	1.10875	1.05667	0.972946	1.09334	1.14529	0.844796	1.13303	0.886186
212.5	212500		1.2076	1.07616	0.920443	1.12211	1.1407	0.927987	0.972211	1.1086	1.05696	0.972416	1.0939	1.14496	0.845767	1.13314	0.886897
213	213000		1.20701	1.07619	0.923174	1.12161	1.1386	0.928544	0.971291	1.10845	1.05719	0.972032	1.09437	1.1447	0.846867	1.13328	0.887396
213.5	213500		1.20638	1.07618	0.925751	1.1211	1.13647	0.929101	0.970657	1.10814	1.05733	0.971724	1.0948	1.14452	0.84807	1.13346	0.887709
214	214000		1.20532	1.07613	0.928125	1.12057	1.13434	0.929654	0.97029	1.10755	1.05734	0.971399	1.09522	1.14444	0.84935	1.13368	0.887862
214.5	214500		1.20392	1.07602	0.930242	1.12001	1.13224	0.930194	0.970169	1.10672	1.05719	0.971063	1.09564	1.14449	0.85068	1.13393	0.88788
215	215000		1.20228	1.07585	0.932053	1.11943	1.1302	0.930715	0.970274	1.10573	1.05683	0.97072	1.09605	1.14472	0.852035	1.13422	0.887791
215.5	215500		1.20047	1.07561	0.933668	1.11881	1.12825	0.931209	0.970586	1.10464	1.05641	0.970376	1.09646	1.14509	0.853388	1.13455	0.887621
216	216000		1.19857	1.07528	0.935228	1.11816	1.12642	0.931671	0.971083	1.10352	1.05606	0.970036	1.09685	1.14558	0.854713	1.13492	0.887396
216.5	216500		1.19667	1.07483	0.93673	1.11745	1.12461	0.932132	0.971747	1.10241	1.05577	0.969703	1.09724	1.14616	0.855984	1.13536	0.887142
217	217000		1.19485	1.07427	0.938167	1.11665	1.1227	0.932622	0.972557	1.1014	1.0555	0.969385	1.09762	1.14681	0.857174	1.13588	0.886886
217.5	217500		1.1932	1.0736	0.939535	1.11578	1.1207	0.933135	0.973493	1.10054	1.05524	0.969084	1.09799	1.14748	0.858569	1.13646	0.886653
218	218000		1.1918	1.07284	0.940829	1.11486	1.11863	0.933662	0.974534	1.09989	1.05495	0.968807	1.09835	1.14817	0.860399	1.1371	0.886471
218.5	218500		1.19073	1.072	0.942044	1.11389	1.1165	0.934195	0.975662	1.09951	1.05462	0.968466	1.09869	1.14884	0.862561	1.13779	0.88619
219	219000		1.19008	1.0711	0.943176	1.11289	1.11431	0.934728	0.976855	1.09948	1.05421	0.967994	1.09901	1.14946	0.864951	1.1385	0.885669
219.5	219500		1.18978	1.07014	0.944219	1.11187	1.11208	0.935252	0.978094	1.09966	1.0537	0.967429	1.09931	1.15001	0.867465	1.13923	0.884944
220	220000		1.18967	1.06914	0.945169	1.11085	1.10982	0.93576	0.979359	1.0999	1.05307	0.966808	1.0996	1.15046	0.869999	1.13997	0.884053
220.5	220500		1.18975	1.06812	0.94602	1.10984	1.10753	0.936243	0.98063	1.10019	1.05222	0.966168	1.09987	1.15089	0.872449	1.1407	0.883033
221	221000		1.18999	1.06709	0.946768	1.10884	1.10523	0.936695	0.981885	1.10052	1.05109	0.965547	1.10011	1.1514	0.87471	1.14141	0.88192
221.5	221500		1.19039	1.06606	0.947407	1.10788	1.10294	0.937107	0.983107	1.10089	1.04974	0.964981	1.10034	1.15196	0.87668	1.1421	0.880752
222	222000		1.19091	1.06505	0.947934	1.10697	1.10065	0.937472	0.984273	1.1013	1.04822	0.964508	1.10054	1.15257	0.878252	1.14274	0.879565
222.5	222500		1.19155	1.06407	0.948342	1.10612	1.09838	0.937782	0.985365	1.10173	1.04656	0.964165	1.10071	1.15323	0.87963	1.14333	0.878396
223	223000		1.19228	1.06314	0.948627	1.10534	1.09614	0.938029	0.986363	1.1022	1.04483	0.963989	1.10085	1.15391	0.881073	1.14385	0.877282
223.5	223500		1.19309	1.06226	0.948604	1.10465	1.09395	0.938206	0.987545	1.10269	1.04305	0.963937	1.10097	1.15462	0.882564	1.14429	0.876261
224	224000		1.19396	1.06146	0.948135	1.10405	1.09181	0.938304	0.989155	1.10319	1.04128	0.96394	1.10106	1.15534	0.884089	1.14464	0.875369
224.5	224500		1.19488	1.06074	0.94729	1.10357	1.08969	0.938414	0.991117	1.10371	1.03957	0.963992	1.10111	1.15606	0.885632	1.14496	0.874643
225	225000		1.19582	1.06012	0.946138	1.10321	1.08758	0.938617	0.993356	1.10423	1.03796	0.96409	1.10114	1.15677	0.887175	1.14529	0.87412
225.5	225500		1.19676	1.0596	0.944749	1.10298	1.08546	0.938893	0.995795	1.10476	1.03651	0.964227	1.10113	1.15747	0.888705	1.14564	0.873669
226	226000		1.1977	1.05916	0.943191	1.10288	1.08334	0.939223	0.998358	1.10529	1.03525	0.964401	1.10108	1.15814	0.890205	1.146	0.873146
226.5	226500		1.19861	1.05879	0.941535	1.10288	1.08123	0.939589	1.00097	1.10599	1.03392	0.964605	1.101	1.15876	0.891659	1.14637	0.872564
227	227000		1.19948	1.05847	0.939849	1.10298	1.07912	0.939971	1.00356	1.10701	1.0323	0.964835	1.10088	1.15934	0.893052	1.14676	0.871938
227.5	227500		1.20028	1.05819	0.938203	1.10314	1.07702	0.94035	1.00604	1.1083	1.03046	0.965087	1.10071	1.15987	0.894367	1.14715	0.871282
228	228000		1.201	1.05793	0.936667	1.10336	1.07493	0.940707	1.00835	1.10981	1.02847	0.965357	1.10051	1.16032	0.89559	1.14754	0.870609
228.5	228500		1.20163	1.05767	0.935309	1.10363	1.07285	0.941023	1.0104	1.1115	1.02641	0.965706	1.10025	1.1607	0.896719	1.14794	0.869934
229	229000		1.20214	1.0574	0.934198	1.10391	1.07079	0.941278	1.01212	1.11333	1.02436	0.966188	1.09996	1.16099	0.897773	1.14834	0.869271
229.5	229500		1.20252	1.05711	0.933405	1.10421	1.06874	0.941454	1.01344	1.11525	1.0224	0.96678	1.09962	1.16123	0.898763	1.14874	0.868634
230	230000		1.20274	1.05677	0.932999	1.10449	1.06672	0.941531	1.01427	1.1172	1.0206	0.967459	1.09924	1.16147	0.899702	1.14913	0.868037
230.5	230500		1.2028	1.05637	0.932736	1.10476	1.06471	0.941491	1.01472	1.11916	1.01904	0.968202	1.09882	1.16171	0.900601	1.14951	0.867495
231	231000		1.20268	1.0559	0.932352	1.10498	1.06273	0.941313	1.01495	1.12106	1.0178	0.968988	1.09837	1.16193	0.90147	1.14988	0.86702
231.5	231500		1.20235	1.05534	0.931886	1.10514	1.06069	0.940904	1.01496	1.12288	1.01674	0.969793	1.09787	1.16216	0.902323	1.15025	0.866628
232	232000		1.20186	1.05468	0.931374	1.10523	1.0585	0.940206	1.01479	1.12455	1.01566	0.970596	1.09734	1.16237	0.903171	1.1506	0.866332
232.5	232500		1.20122	1.0539	0.930856	1.10523	1.0562	0.939259	1.01444	1.12604	1.01459	0.971373	1.09677	1.16257	0.904025	1.15086	0.866111
233	233000		1.20048	1.05298	0.930368	1.10512	1.05381	0.938104	1.01394	1.12729	1.01353	0.972102	1.09616	1.16276	0.904897	1.151	0.865934
233.5	233500		1.19966	1.05194	0.929949	1.10497	1.05137	0.93678	1.01331	1.12827	1.01248	0.972761	1.09552	1.16293	0.905732	1.15102	0.8658
234	234000		1.19881	1.05081	0.929636	1.10483	1.04888	0.935327	1.01256	1.12893	1.01146	0.973327	1.09485	1.16309	0.906475	1.15094	0.865709
234.5	234500		1.19795	1.04961	0.929467	1.10471	1.04638	0.933785	1.01171	1.12941	1.01046	0.973838	1.09414	1.16324	0.907136	1.15079	0.865659
235	235000		1.19711	1.04834	0.92948	1.10461	1.04391	0.932193	1.01079	1.12988	1.00949	0.974346	1.0934	1.16336	0.907727	1.15057	0.86565
235.5	235500		1.19634	1.04702	0.929672	1.10451	1.04147	0.930591	1.00981	1.13033	1.00857	0.974854	1.09268	1.16346	0.908258	1.15032	0.865682
236	236000		1.19565	1.04564	0.93	1.10442	1.03911	0.929019	1.00878	1.13076	1.0077	0.975361	1.09202	1.16352	0.90874	1.15003	0.865754
236.5	236500		1.1951	1.04423	0.930446	1.10433	1.03684	0.927516	1.00773	1.13116	1.00696	0.97587	1.09142	1.16354	0.909183	1.14974	0.865865
237	237000		1.1947	1.04279	0.930988	1.10425	1.03469	0.926124	1.00668	1.13151	1.00639	0.976381	1.09085	1.16353	0.909598	1.14946	0.866015
237.5	237500		1.19437	1.04133	0.931607	1.10416	1.03269	0.92488	1.00564	1.13181	1.00597	0.976896	1.09032	1.16349	0.909995	1.14922	0.866202
238	238000		1.19398	1.03986	0.932284	1.10406	1.03087	0.923826	1.00463	1.13205	1.00567	0.977415	1.08981	1.16341	0.910385	1.14901	0.866426
238.5	238500		1.19353	1.03839	0.932998	1.10395	1.02925	0.923	1.00345	1.13222	1.00545	0.977941	1.08931	1.1633	0.91078	1.14887	0.866687
239	239000		1.19304	1.03693	0.933731	1.10383	1.02785	0.922443	1.00191	1.13231	1.00528	0.978473	1.08881	1.16317	0.911188	1.14882	0.866984
239.5	239500		1.19251	1.03549	0.934461	1.1037	1.02662	0.922135	1.00007	1.13232	1.00513	0.978972	1.0883	1.16301	0.911639	1.14887	0.867308
240	240000		1.19194	1.03409	0.935169	1.10354	1.02546	0.922014	0.997985	1.13223	1.00497	0.979407	1.08778	1.16282	0.912142	1.14903	0.867652
240.5	240500		1.19135	1.03272	0.935836	1.10337	1.02438	0.922053	0.995711	1.13198	1.00477	0.979802	1.08722	1.16261	0.912678	1.14935	0.868018
241	241000		1.19075	1.0314	0.936441	1.10316	1.02338	0.922226	0.993303	1.13152	1.0045	0.980176	1.08663	1.16238	0.913228	1.14982	0.868409
241.5	241500		1.19012	1.03014	0.93727	1.10286	1.02245	0.922506	0.990817	1.13088	1.00426	0.98055	1.08599	1.16213	0.913775	1.15043	0.868826
242	242000		1.18949	1.02894	0.938547	1.10239	1.0216	0.922868	0.988311	1.13008	1.00418	0.980947	1.08529	1.16186	0.914299	1.15115	0.869273
242.5	242500		1.18887	1.02777	0.94016	1.10178	1.02081	0.923284	0.985838	1.12914	1.00423	0.981386	1.08452	1.16157	0.914783	1.15197	0.86975
243	243000		1.18824	1.02657	0.941998	1.10106	1.0201	0.923729	0.983456	1.12808	1.00439	0.981889	1.08367	1.16127	0.915208	1.15285	0.87026
243.5	243500		1.1876	1.02535	0.943948	1.10023	1.01946	0.924177	0.98122	1.12694	1.00462	0.982477	1.08273	1.1608	0.915556	1.15379	0.870806
244	244000		1.18689	1.0241	0.9459	1.09934	1.01889	0.9246	0.979186	1.12572	1.0049	0.983172	1.0817	1.16005	0.915808	1.15475	0.87139
244.5	244500		1.18614	1.02284	0.947741	1.09838	1.01839	0.924974	0.97741	1.12447	1.00521	0.983956	1.0805	1.15909	0.915906	1.15572	0.872014
245	245000		1.18535	1.02156	0.949359	1.0974	1.01795	0.92527	0.975948	1.12319	1.00553	0.984796	1.07908	1.15795	0.915829	1.15668	0.872679
245.5	245500		1.18451	1.02028	0.950644	1.0964		0.925464	0.974651	1.12192	1.00581	0.985686	1.07749	1.15672	0.915613	1.15759	0.873473
246	246000		1.18364	1.01899	0.951482	1.09542		0.925529	0.973341	1.12067	1.00605	0.986619	1.07575	1.15544	0.915293	1.15845	0.874455
246.5	246500		1.18273	1.0177	0.952064	1.09447		0.925521	0.972024	1.11947	1.00621	0.98759	1.07391	1.15418	0.914905	1.15923	0.875595
247	247000		1.1818	1.01641	0.952647	1.09357		0.925514	0.97071	1.11834	1.00627	0.988591	1.07199	1.15298	0.914485	1.15991	0.876859
247.5	247500		1.18085	1.01513	0.953224	1.09275		0.925508	0.969406	1.11706	1.00628	0.989616	1.07002	1.15192	0.914069	1.16046	0.878214
248	248000		1.17989	1.01387	0.953787	1.09203		0.925504	0.968121	1.11546	1.0063	0.99066	1.06805	1.15105	0.913693	1.16087	0.879628
248.5	248500		1.17891	1.01262	0.954326	1.09142		0.925501	0.966863	1.11358	1.00632	0.991715	1.0661	1.15043	0.913391	1.16111	0.881069
249	249000		1.17792	1.01138	0.954835	1.09096		0.9255	0.965641	1.11149	1.00634	0.992776	1.0642	1.15012	0.913201	1.16119	0.882502
249.5	249500		1.17695	1.01018	0.955303	1.09066		0.925501	0.964462	1.10926	1.00634	0.993836	1.0624	1.15009	0.913158	1.16114	0.883897
250	250000		1.17603	1.009	0.955724	1.09055		0.925503	0.963336	1.10696	1.00633	0.994889	1.06072	1.15025	0.913298	1.16097	0.88522
250.5	250500		1.17513	1.00787	0.956089	1.09065		0.925508	0.962269	1.10464	1.0063	0.995929	1.05919	1.15058	0.91341	1.16072	0.886439
251	251000		1.17427	1.00683	0.95639	1.09098		0.925515	0.961271	1.10237	1.00623	0.996949	1.05786	1.15104	0.91329	1.16039	0.88752
251.5	251500		1.17341	1.00584	0.956618	1.09151		0.925524	0.96035	1.10021	1.00612	0.997943	1.05659	1.15162	0.912983	1.16002	0.888432
252	252000		1.17257	1.00491	0.956765	1.0922		0.925535	0.959514	1.09824	1.00596	0.998905	1.05523	1.15227	0.912534	1.15962	0.889141
252.5	252500		1.17174	1.00402	0.956622	1.09302		0.925549	0.958772	1.09651	1.0057	0.999828	1.05382	1.15297	0.911989	1.15922	0.889658
253	253000		1.17089	1.00317	0.956057	1.09396		0.925566	0.958131	1.09508	1.0053	1.00071	1.05235	1.1537	0.911391	1.15884	0.890033
253.5	253500		1.17004	1.00233	0.955172	1.09497		0.925586	0.957576	1.09385	1.0048	1.00154	1.05085	1.15442	0.910788	1.15851	0.890291
254	254000		1.16916	1.00151	0.954069	1.09603		0.925608	0.957083	1.09265	1.00423	1.00232	1.04933	1.1551	0.910223	1.15823	0.890458
254.5	254500		1.16826	1.00069	0.952852	1.09711		0.925578	0.956652	1.09148	1.00364	1.00308	1.04781	1.15572	0.909741	1.15805	0.89056
255	255000		1.16732	0.999864	0.951623	1.09819		0.925454	0.956282	1.09036	1.00305	1.00382	1.0463	1.15624	0.909389	1.15797	0.890624
255.5	255500		1.16635	0.999016	0.950486	1.09922		0.925256	0.955971	1.08929	1.00251	1.00455	1.04482	1.15664	0.90921	1.15803	0.890675
256	256000		1.16532	0.998139	0.949543	1.10019		0.925006	0.955719	1.08827	1.00206	1.00529	1.04338	1.15689	0.90925	1.15824	0.890739
256.5	256500		1.16426	0.997221	0.948898	1.10106		0.924725	0.955524	1.08731	1.00172	1.00605	1.04199	1.15704	0.909555	1.15858	0.890842
257	257000		1.16317	0.996253	0.948653	1.10181		0.924432	0.955386	1.08642	1.00154	1.00684	1.04069	1.15716	0.910168	1.15902	0.89101
257.5	257500		1.16205	0.995224	0.948619	1.10241		0.92415	0.955302	1.08561	1.00159	1.00767	1.03947	1.15726	0.911166	1.15954	0.89127
258	258000		1.16091	0.994123	0.948546	1.10282		0.923899	0.955274	1.08488	1.0019	1.00856	1.03835	1.15733	0.912547	1.16012	0.891646
258.5	258500		1.15975	0.99294	0.948449	1.10318		0.9237	0.955298	1.08423	1.0024	1.00966	1.03736	1.15739	0.91424	1.16076	0.892166
259	259000		1.15858	0.991665	0.948339	1.10363		0.923574	0.955375	1.08367	1.00303	1.01107	1.0365	1.15744	0.916172	1.16144	0.892854
259.5	259500		1.1574	0.990295	0.948229	1.10414		0.923542	0.955503	1.08318	1.00373	1.01271	1.03585	1.15748	0.918273	1.16215	0.893559
260	260000		1.15621	0.98884	0.948133	1.1047		0.923624	0.955681	1.08272	1.00443	1.0145	1.03544	1.15752	0.920471	1.16288	0.894129
260.5	260500		1.15503	0.98731	0.948064	1.1053		0.923842	0.956025	1.08229	1.00508	1.01636	1.03526	1.15756	0.922695	1.1636	0.894595
261	261000		1.15385	0.985716	0.948034	1.1059		0.924216	0.95663	1.08188	1.00562	1.0182	1.03524	1.15761	0.924873	1.16432	0.894984
261.5	261500		1.15268	0.984067	0.948057	1.10651		0.924747	0.95746	1.08151	1.00597	1.01994	1.03537	1.15767	0.926935	1.16502	0.895326
262	262000		1.15153	0.982373	0.948145	1.10709		0.925409	0.958479	1.08115	1.00609	1.0215	1.0356	1.15775	0.928808	1.16569	0.895652
262.5	262500		1.1504	0.980645	0.948312	1.10764		0.926185	0.959652	1.08082	1.00605	1.02281	1.0359	1.15784	0.930421	1.1663	0.895989
263	263000		1.14929	0.978891	0.94857	1.10814		0.927059	0.960943	1.08051	1.00598	1.02377	1.03624	1.15797	0.931704	1.16686	0.896367
263.5	263500		1.14821	0.977122	0.949013	1.10856		0.928014	0.962317	1.08021	1.00588	1.02456	1.03657	1.15816	0.933137	1.16734	0.896816
264	264000		1.14717	0.975348	0.949689	1.10889		0.929034	0.963737	1.07993	1.00574	1.02541	1.03686	1.15846	0.935146	1.16774	0.897364
264.5	264500		1.14617	0.973579	0.95054	1.10912		0.930102	0.96517	1.07967	1.00558	1.02628	1.03707	1.15884	0.93758	1.16806	0.898041
265	265000		1.14521	0.971825	0.951512	1.10922		0.931202	0.966578	1.07942	1.0054	1.02716	1.03717	1.1593	0.940287	1.16834	0.898876
265.5	265500		1.1443	0.970096	0.952548	1.10918		0.932316	0.967926	1.07922	1.00518	1.02802	1.03712	1.1598	0.943113	1.16857	0.899899
266	266000		1.14345	0.968401	0.953593	1.10898		0.933428	0.969179	1.07913	1.00494	1.02884	1.03689	1.16033	0.945908	1.16878	0.901138
266.5	266500		1.14265	0.966751	0.95459	1.10857		0.934523	0.970302	1.07912	1.00467	1.02958	1.03653	1.16088	0.948519	1.16896	0.902641
267	267000		1.14192	0.965156	0.955485	1.10794		0.935582	0.971258	1.07919	1.00438	1.03024	1.03611	1.16143	0.950793	1.16913	0.904406
267.5	267500		1.14126	0.96356	0.956221	1.1071		0.936589	0.972012	1.07931	1.00406	1.03078	1.03565	1.16196	0.952578	1.16929	0.906388
268	268000		1.14067	0.961907	0.956741	1.1061		0.937528	0.972529	1.07948	1.00372	1.03118	1.03514	1.16245	0.953722	1.16946	0.908542
268.5	268500		1.14016	0.960206	0.957218	1.10497		0.938382	0.972856	1.07968	1.00313	1.03125	1.03461	1.16289	0.954372	1.16964	0.910824
269	269000		1.13973	0.958464	0.957836	1.10374		0.939135	0.973074	1.0799	1.00214	1.03087	1.03404	1.16326	0.954797	1.16984	0.913188
269.5	269500		1.13961	0.95669	0.958567	1.10244		0.939829	0.973196	1.08013	1.00085	1.03016	1.03346	1.16354	0.955031	1.17007	0.91559
270	270000		1.13995	0.954892	0.959382	1.10111		0.940518	0.973236	1.08035	0.999361	1.02922	1.03286	1.16371	0.955106	1.17034	0.917986
270.5	270500		1.14066	0.953079	0.960249	1.09978		0.941198	0.973208	1.08055	0.997785	1.02817	1.03225	1.16382	0.955055	1.17066	0.92033
271	271000		1.14164	0.951257	0.96114	1.09848		0.941869	0.973126	1.08072	0.996225	1.02711	1.03164	1.1639	0.954912	1.17104	0.922577
271.5	271500		1.14279	0.949436	0.962024	1.09724		0.942529	0.973003	1.08095	0.994787	1.02615	1.03103	1.16397	0.954709	1.17148	0.924683
272	272000		1.14403	0.947623	0.962872	1.09611		0.943177	0.972852	1.08131	0.993576	1.02541	1.03044	1.164	0.954479	1.172	0.926602
272.5	272500		1.14525	0.945827	0.963654	1.0951		0.94381	0.972689	1.08179	0.992697	1.02499	1.02985	1.16399	0.954255	1.1726	0.928684
273	273000		1.14636	0.944055	0.964341	1.09426		0.944428	0.972526	1.08236	0.992255	1.025	1.02929	1.16394	0.95407	1.17329	0.931244
273.5	273500		1.14727	0.942317	0.964902	1.09362		0.945028	0.972377	1.08301	0.992054	1.02513	1.02876	1.16383	0.953957	1.17405	0.934193
274	274000		1.14787	0.940619	0.965308	1.0932		0.945609	0.972256	1.08371	0.991839	1.02504	1.02827	1.16365	0.953949	1.17486	0.937438
274.5	274500		1.14808	0.938971	0.96545	1.09292		0.946169	0.972176	1.08443	0.991632	1.0248	1.02784	1.16341	0.953597	1.17571	0.940889
275	275000		1.1478	0.93738	0.965288	1.09265		0.946707	0.972152	1.08517	0.991455	1.02446	1.02751	1.1631	0.952545	1.17658	0.944455
275.5	275500		1.14731	0.935855	0.964897	1.0924		0.947221	0.972132	1.08588	0.991328	1.02409	1.02725	1.1627	0.950962	1.17747	0.948045
276	276000		1.14696	0.934403	0.964352	1.09216		0.947709	0.972061	1.08656	0.991274	1.02377	1.02704	1.16221	0.949016	1.17835	0.951568
276.5	276500		1.14672	0.932993	0.963725	1.09193		0.948169	0.971944	1.08717	0.991313	1.02354	1.02689	1.16163	0.946879	1.17921	0.954932
277	277000		1.14656	0.931591	0.963092	1.09171		0.948601	0.971789	1.0877	0.991468	1.02347	1.02676	1.16097	0.944718	1.18004	0.958047
277.5	277500		1.14647	0.930198	0.962527	1.09151		0.94896	0.971602	1.08807	0.991758	1.02364	1.02664	1.16025	0.942704	1.18083	0.960822
278	278000		1.14641	0.928817	0.962103	1.09131		0.949212	0.97139	1.08822	0.992207	1.02409	1.02651	1.15947	0.941006	1.18155	0.963165
278.5	278500		1.14637	0.927452	0.961896	1.09112		0.949376	0.971158	1.08821	0.992928	1.02484	1.02637	1.15865	0.939794	1.18219	0.964987
279	279000		1.14631	0.926105	0.96198	1.09093		0.949467	0.970914	1.08807	0.99397	1.02579	1.02619	1.1578	0.939237	1.18274	0.966194
279.5	279500		1.14622	0.924778	0.962038	1.09075		0.949503	0.970665	1.08787	0.995257	1.02691	1.02596	1.15693	0.938973	1.18324	0.966834
280	280000		1.14607	0.923476	0.961769	1.09058		0.9495	0.970415	1.08763	0.996712	1.02814	1.02566	1.15605	0.938556	1.18374	0.967051
280.5	280500		1.14583	0.9222	0.961265	1.09041		0.949475	0.970173	1.08741	0.998258	1.02944	1.02527	1.15517	0.938025	1.18423	0.966899
281	281000		1.14549	0.920954	0.96062	1.09024		0.949444	0.969945	1.08725	0.999819	1.03077	1.02479	1.15431	0.937421	1.18472	0.966435
281.5	281500		1.14501	0.91974	0.959926	1.09007		0.949425	0.969737	1.08719	1.00132	1.03206	1.02419	1.15347	0.936785	1.18521	0.965716
282	282000		1.14437	0.918561	0.959278	1.08991		0.949433	0.969555	1.08729	1.00268	1.03328	1.02347	1.15266	0.936157	1.18569	0.964795
282.5	282500		1.1433	0.91742	0.958768	1.08974		0.949487	0.969406	1.08758	1.00382	1.03438	1.02266	1.1519	0.935578	1.18617	0.963731
283	283000		1.14163	0.91632	0.958489	1.08957		0.949601	0.969297	1.08811	1.00468	1.0353	1.02177	1.15119	0.935089	1.18666	0.962578
283.5	283500		1.13946	0.915263	0.958535	1.08948		0.949794	0.969226	1.08873	1.00546	1.03631	1.02081	1.15042	0.93473	1.18714	0.961392
284	284000		1.13691	0.914253	0.958999	1.08953		0.950081	0.969184	1.08929	1.00642	1.03762	1.01981	1.14948	0.934542	1.18763	0.96023
284.5	284500		1.13409	0.913274	0.959781	1.08971		0.95048	0.969169	1.08981	1.00752	1.03915	1.01878	1.14839	0.934564	1.18811	0.959147
285	285000		1.13111	0.91231	0.960709	1.08999		0.951008	0.969176	1.09033	1.00872	1.04082	1.01773	1.14719	0.934839	1.1886	0.958198
285.5	285500		1.12808	0.911364	0.961765	1.09037		0.951654	0.969205	1.09086	1.01	1.04256	1.01669	1.1459	0.935466	1.18909	0.957441
286	286000		1.12512	0.91044	0.962929	1.09082		0.952391	0.96925	1.09145	1.0113	1.04428	1.01567	1.14456	0.936466	1.18959	0.95693
286.5	286500		1.12234	0.90954	0.964184	1.09132		0.953205	0.96931	1.09211	1.0126	1.04589	1.01469	1.14321	0.937762	1.19009	0.95649
287	287000		1.11986	0.908668	0.965511	1.09186		0.954083	0.969382	1.09288	1.01385	1.04733	1.01377	1.14186	0.939274	1.19059	0.955917
287.5	287500		1.11778	0.907826	0.966892	1.09242		0.955014	0.969462	1.09378	1.01503	1.0485	1.01292	1.14056	0.940924	1.19117	0.955225
288	288000		1.11621	0.907018	0.968309	1.09299		0.955983	0.969548	1.09485	1.01609	1.04932	1.01215	1.13933	0.942635	1.19189	0.954429
288.5	288500		1.11452		0.969743	1.09353		0.956978	0.969637	1.0961	1.017	1.04993	1.0115	1.1382	0.944327	1.19271	0.953543
289	289000		1.11209		0.971176	1.09404		0.957987	0.969725	1.09758	1.01772	1.05053	1.01096	1.13721	0.945923	1.19361	0.952582
289.5	289500		1.10906		0.972865	1.0945		0.958995	0.96981	1.0994	1.01834	1.0511	1.01049	1.13639	0.947344	1.19457	0.95156
290	290000		1.10559		0.975021	1.09489		0.959991	0.969888	1.10163	1.01897	1.05166	1.01001	1.13576	0.948511	1.19555	0.950492
290.5	290500		1.10183		0.977549	1.09519		0.960962	0.969958	1.10418	1.0196	1.05221	1.00952	1.13526	0.94976	1.19653	0.949393
291	291000		1.09793		0.980359	1.09538		0.961894	0.970015	1.10699	1.02024	1.05275	1.00905	1.13478	0.951421	1.1975	0.948276
291.5	291500		1.09404		0.983357	1.09545		0.962774	0.970057	1.10998	1.02088	1.05329	1.00858	1.13433	0.953416	1.19841	0.947156
292	292000		1.09033		0.986451	1.09538		0.963591	0.970081	1.11307	1.02151	1.05382	1.00813	1.13391	0.955664	1.19924	0.946048
292.5	292500		1.08692		0.989549	1.09515		0.964394	0.970084	1.1162	1.02212	1.05435	1.00771	1.13352	0.958086	1.19998	0.944967
293	293000		1.08399		0.992559	1.09476		0.965239	0.970063	1.11929	1.02272	1.05489	1.00733	1.13316	0.960603	1.20058	0.943926
293.5	293500		1.08168		0.995389	1.09422		0.966119	0.970015	1.12225	1.0233	1.05542	1.00699	1.13282	0.963134	1.20103	0.942826
294	294000		1.08015		0.997945	1.09357		0.967029	0.969937	1.12503	1.02386	1.05591	1.0067	1.13251	0.965601	1.2013	0.94158
294.5	294500		1.07924		1.00014	1.09281		0.967963	0.969882	1.12754	1.02423	1.05639	1.00646	1.13223	0.967922	1.20136	0.940218
295	295000		1.07869		1.00187	1.09197		0.968914	0.969895	1.1297	1.02431	1.05684	1.00629	1.13199	0.97002	1.20119	0.938772
295.5	295500		1.07845		1.00348	1.09105		0.969877	0.969963	1.13183	1.02416	1.05728	1.00619	1.13177	0.971813	1.20074	0.937274
296	296000		1.0785		1.00533	1.09008		0.970846	0.970071	1.13424	1.02383	1.05772	1.00617	1.13158	0.973222	1.19999	0.935753
296.5	296500		1.07878		1.00733	1.08908		0.971815	0.970205	1.13687	1.02338	1.05814	1.00626	1.13142	0.974292	1.19899	0.934243
297	297000		1.07926		1.00943	1.08806		0.972778	0.970353	1.13966	1.02288	1.05857	1.00647	1.13129	0.975149	1.19777	0.932773
297.5	297500		1.07989		1.01156	1.08704		0.973729	0.970499	1.14257	1.02237	1.05901	1.0068	1.13143	0.975841	1.19638	0.931376
298	298000		1.08064		1.01365	1.08604		0.974662	0.970631	1.14553	1.02192	1.05945	1.00723	1.13199	0.976412	1.19485	0.930083
298.5	298500		1.08147		1.01563	1.08507		0.975571	0.970734	1.14849	1.02159	1.05974	1.00774	1.1329	0.976908	1.19323	0.928925
299	299000		1.08233		1.01743	1.08416		0.97645	0.970795	1.1514	1.02143	1.05974	1.00831	1.13408	0.977376	1.19154	0.927933
299.5	299500		1.08318		1.01899	1.08331		0.977293	0.9708	1.1542	1.02151	1.05949	1.00894	1.13542	0.97786	1.18983	0.927025
300	300000		1.08399		1.02023	1.08256		0.978094	0.970734	1.15683	1.02188	1.05907	1.0096	1.13685	0.978408	1.18814	0.926101
300.5	300500		1.08472		1.02114	1.08191		0.97895	0.970585	1.15925	1.02231	1.05853	1.01029	1.13829	0.979064	1.18651	0.925172
301	301000		1.08532		1.02177	1.08138		0.979946	0.970338	1.16139	1.02259	1.05792	1.01098	1.13964	0.979874	1.18497	0.924245
301.5	301500		1.0863		1.02218	1.08096		0.981056	0.969979	1.1632	1.02274	1.05731	1.01167	1.14081	0.980698	1.18357	0.923331
302	302000		1.08809		1.0224	1.08063		0.982256	0.969495	1.16462	1.02283	1.05674	1.01233	1.14173	0.98138	1.18234	0.922437
302.5	302500		1.09052		1.02249	1.08038		0.983521	0.968872	1.16591	1.0229	1.05628	1.01295	1.14231	0.981946	1.18132	0.921572
303	303000		1.09343		1.0225	1.08018		0.984828	0.968096	1.1673	1.02299	1.05598	1.01352	1.14245	0.98242	1.18055	0.920747
303.5	303500		1.09668		1.02247	1.08005		0.986151	0.967093	1.16876	1.02315	1.0559	1.01402	1.14229	0.982827	1.17993	0.919969
304	304000		1.1001		1.02246	1.07996		0.987465	0.965827	1.17024	1.02344	1.0561	1.01444	1.14201	0.98319	1.17935	0.919247
304.5	304500		1.10353		1.0225	1.0799		0.988747	0.964341	1.1717	1.02389	1.05647	1.01482	1.14163	0.983535	1.17879	0.91859
305	305000		1.10681		1.02266	1.07988		0.989972	0.962674	1.17309	1.02456	1.05686	1.01522	1.14115	0.983887	1.17825	0.918008
305.5	305500		1.10979		1.02297	1.07987		0.991114	0.960869	1.17436	1.02562	1.05727	1.01563	1.14058	0.984269	1.17773	0.917509
306	306000		1.1123		1.02349	1.07988		0.99215	0.958968	1.17547	1.02718	1.0577	1.01605	1.13993	0.984706	1.17724	0.917102
306.5	306500		1.11419		1.02405	1.07988		0.993055	0.957012	1.17638	1.02914	1.05814	1.01647	1.13921	0.985224	1.17675	0.916724
307	307000		1.1153		1.02444	1.07987		0.993804	0.955042	1.17704	1.03139	1.0586	1.0169	1.13842	0.985846	1.17628	0.916314
307.5	307500		1.11595		1.02468	1.07985		0.994373	0.9531	1.17741	1.03386	1.05907	1.01732	1.13758	0.986618	1.17582	0.915884
308	308000		1.11656		1.02481	1.0798		0.994738	0.951228	1.17743	1.03643	1.05956	1.01774	1.13668	0.987544	1.17537	0.915445
308.5	308500		1.11712		1.02485	1.07971		0.994873	0.949467	1.17698	1.03903	1.06005	1.01815	1.13575	0.988584	1.17492	0.91501
309	309000		1.11763		1.0248	1.07957		0.994754	0.947859	1.17601	1.04155	1.06056	1.01855	1.13479	0.989698	1.17447	0.914589
309.5	309500		1.11808		1.0247	1.07936		0.994324	0.946445	1.17461	1.0439	1.06127	1.01893	1.1338	0.990845	1.17402	0.914195
310	310000		1.11847		1.02457	1.07907		0.99357	0.945267	1.17289	1.04598	1.06235	1.01929	1.1328	0.991984	1.17356	0.913839
310.5	310500		1.11879		1.02442	1.0787		0.992536	0.944203	1.17092	1.0477	1.06375	1.01963	1.13179	0.993077	1.17309	0.913533
311	311000		1.11904		1.02429	1.07827		0.991267	0.943108	1.16881	1.04897	1.06541	1.01994	1.13078	0.994083	1.17262	0.913288
311.5	311500		1.11921		1.02418	1.07779		0.989806	0.941989	1.16666	1.05009	1.06728	1.02026	1.1297	0.994961	1.17214	0.913117
312	312000		1.11929		1.02413	1.07728		0.988196	0.940854	1.16455	1.05137	1.06929	1.02063	1.12847	0.995671	1.17168	0.91303
312.5	312500		1.11929		1.02414	1.07676		0.986482	0.939708	1.16259	1.05277	1.07139	1.02103	1.12713	0.99631	1.17123	0.913041
313	313000		1.1192		1.02426	1.07622		0.984707	0.93856	1.16086	1.05422	1.07352	1.02146	1.12568	0.99699	1.17079	0.913159
313.5	313500		1.11878		1.02449	1.0757		0.982915	0.937416	1.15946	1.05568	1.07564	1.0219	1.12417	0.997699	1.17038	0.913496
314	314000		1.11788		1.02486	1.07519		0.98115	0.936283	1.15849	1.05709	1.07768	1.02234	1.12259	0.998426	1.16997	0.914122
314.5	314500		1.11661		1.02529	1.07472		0.979455	0.935167	1.15765	1.0584	1.07959	1.02277	1.12099	0.999159	1.16959	0.914996
315	315000		1.11508		1.02572	1.0743		0.977875	0.934077	1.15661	1.05955	1.0813	1.02319	1.11937	0.999885	1.16921	0.916072
315.5	315500		1.1134		1.02615	1.07394		0.976453	0.933018	1.15537	1.06049	1.08277	1.02358	1.11776	1.00059	1.16886	0.917308
316	316000		1.11167		1.02658	1.07365		0.975234	0.931999	1.15398	1.06117	1.08395	1.02393	1.11619	1.00127	1.16852	0.91866
316.5	316500		1.11		1.02703	1.07345		0.974259	0.931025	1.15246	1.06137	1.08476	1.02424	1.11467	1.00191	1.16821	0.920083
317	317000		1.10851		1.02751	1.07335		0.973575	0.930104	1.15084	1.06101	1.08516	1.02448	1.11323	1.00249	1.1679	0.921535
317.5	317500		1.1073		1.02802	1.0734		0.972932	0.929242	1.14914	1.06024	1.08517	1.02466	1.11188	1.003	1.16762	0.922971
318	318000		1.10648		1.02858	1.07359		0.972078	0.928448	1.14739	1.05917	1.0849	1.02476	1.11065	1.00344	1.16736	0.924348
318.5	318500		1.10576		1.02918	1.07393		0.971053	0.927687	1.14562	1.05796	1.08439	1.02477	1.10941	1.00379	1.16712	0.925623
319	319000		1.1048		1.02985	1.07439		0.969895	0.926927	1.14385	1.05674	1.08372	1.02468	1.10801	1.00406	1.16689	0.926751
319.5	319500		1.10365		1.03059	1.07495		0.968643	0.926175	1.1421	1.05564	1.08294	1.02437	1.10649	1.00427	1.1667	0.927688
320	320000		1.10236		1.0314	1.0756		0.967335	0.925438	1.14042	1.05481	1.08211	1.02375	1.10489	1.00442	1.16653	0.928392
320.5	320500		1.10097		1.03244	1.07632		0.96601	0.924723	1.13881	1.05438	1.08129	1.02288	1.10322	1.00454	1.1664	0.928894
321	321000		1.09954		1.0338	1.07708		0.964707	0.924038	1.13732	1.05448	1.08054	1.02182	1.10153	1.00463	1.1663	0.92927
321.5	321500		1.09811		1.03542	1.07788		0.963465	0.923389	1.13596	1.0548	1.07992	1.02061	1.09984	1.00471	1.16622	0.929545
322	322000		1.09672		1.03724	1.07869		0.962322	0.922784	1.13476	1.05495	1.07949	1.01932	1.09819	1.00479	1.16616	0.929743
322.5	322500		1.09543		1.0392	1.07949		0.961316	0.92223	1.13375	1.05498	1.07888	1.01799	1.0966	1.00489	1.16612	0.929888
323	323000		1.09428		1.04123	1.08027		0.960487	0.921733	1.13295	1.05493	1.07775	1.01668	1.09511	1.00501	1.1661	0.930005
323.5	323500		1.09332		1.04326	1.08102		0.959874	0.921302	1.1324	1.05485	1.07623	1.01544	1.09375	1.00507	1.1661	0.930116
324	324000		1.0926		1.04524	1.0817		0.959514	0.920942	1.13211	1.05478	1.07444	1.01433	1.09254	1.00499	1.16611	0.930247
324.5	324500		1.09206		1.04711	1.08231		0.959447	0.920662	1.13212	1.05477	1.07251	1.0134	1.09153	1.00479	1.16613	0.930421
325	325000		1.09162		1.04879	1.08282		0.959711	0.920468	1.13245	1.05487	1.07056	1.01271	1.09074	1.0045	1.16615	0.930662
325.5	325500		1.09127		1.05022	1.08323		0.960317	0.920509	1.13327	1.05511	1.06872	1.0123	1.09012	1.00414	1.16618	0.930995
326	326000		1.09099		1.05135	1.0835		0.961228	0.920894	1.13464	1.05554	1.06712	1.01223	1.0896	1.00374	1.16622	0.931443
326.5	326500		1.09077		1.05225	1.08363		0.962415	0.92157	1.13647	1.05609	1.06587	1.01242	1.08916	1.00332	1.16625	0.931957
327	327000		1.09058		1.05303	1.08359		0.963846	0.922484	1.13865	1.05667	1.06511	1.01274	1.08881	1.00291	1.16629	0.932468
327.5	327500		1.09043		1.05372	1.08349		0.965491	0.923585	1.14108	1.05729	1.06461	1.01317	1.08852	1.00254	1.16628	0.932979
328	328000		1.09028		1.05434	1.08345		0.967321	0.924819	1.14365	1.05793	1.06405	1.0137	1.08831	1.00223	1.16622	0.93349
328.5	328500		1.09014		1.0549	1.08345		0.969303	0.926135	1.14625	1.0586	1.06346	1.01433	1.08815	1.002	1.16612	0.934001
329	329000		1.08997		1.05543	1.08347		0.971409	0.927478	1.1488	1.05931	1.06284	1.01505	1.08805	1.00188	1.16598	0.934514
329.5	329500		1.08977		1.05594	1.0835		0.973607	0.928798	1.15117	1.06005	1.0622	1.01585	1.08798	1.00184	1.16582	0.935029
330	330000		1.08953		1.05645	1.08352		0.975867	0.930042	1.15327	1.06082	1.06154	1.01671	1.08796	1.00183	1.16565	0.935547
330.5	330500		1.08922		1.05697	1.08351		0.978158	0.931156	1.15499	1.06164	1.06089	1.01763	1.08796	1.00184	1.16549	0.936069
331	331000		1.08884		1.05754	1.08345		0.980451	0.932089	1.15623	1.0625	1.06024	1.01859	1.08799	1.00187	1.16533	0.936596
331.5	331500		1.08849		1.05809	1.08334		0.982714	0.932788	1.15746	1.06339	1.05962	1.0196	1.08812	1.0019	1.16521	0.937128
332	332000		1.08828		1.05857	1.08314		0.984917	0.9332	1.15915	1.06433	1.05902	1.02063	1.08841	1.00195	1.16512	0.937666
332.5	332500		1.08819		1.05899	1.08285		0.98703	0.933273	1.16121	1.06552	1.05846	1.02168	1.08886	1.00199	1.16509	0.938212
333	333000		1.08818		1.05937	1.08245		0.989023	0.932955	1.16354	1.0671	1.05795	1.02274	1.08943	1.00204	1.16511	0.938765
333.5	333500		1.08824		1.05971	1.08193		0.991164	0.932238	1.16604	1.06897	1.05749	1.0238	1.0901	1.00207	1.16522	0.939325
334	334000		1.08835		1.06003	1.08125		0.993701	0.931183	1.16864	1.07105	1.0571	1.02485	1.09085	1.00209	1.16541	0.93989
334.5	334500		1.08847		1.06034	1.08042		0.996573	0.929837	1.17122	1.07324	1.05679	1.02603	1.09165	1.00212	1.16569	0.940462
335	335000		1.08859		1.06064	1.07941		0.999717	0.928247	1.17369	1.07546	1.05656	1.02748	1.09248	1.00218	1.16609	0.941044
335.5	335500		1.08868		1.06096	1.0781		1.00307	0.926459	1.17597	1.0776	1.05643	1.02915	1.09332	1.00227	1.16669	0.941636
336	336000		1.08871		1.06129	1.07642		1.00657	0.924522	1.17796	1.07958	1.05641	1.03099	1.09414	1.00238	1.16754	0.942242
336.5	336500		1.08867		1.06167	1.07441		1.01015	0.922481	1.17955	1.08131	1.05663	1.03295	1.09492	1.0025	1.16861	0.942862
337	337000		1.08853		1.06207	1.07213		1.01376	0.920384	1.18067	1.08269	1.0572	1.03498	1.09564	1.00263	1.16986	0.943499
337.5	337500		1.08827		1.06251	1.06963		1.01733	0.918278	1.18134	1.08401	1.05804	1.03705	1.09626	1.00276	1.17125	0.944154
338	338000		1.08785		1.06295	1.06696		1.02079	0.91621	1.18169	1.08555	1.05906	1.0391	1.09678	1.00288	1.17275	0.94483
338.5	338500		1.08725		1.0634	1.06416		1.02409	0.914228	1.18176	1.08725	1.06018	1.04109	1.09739	1.00299	1.17433	0.945529
339	339000		1.08646		1.06383	1.06129		1.02716	0.912377	1.1816	1.08906	1.06134	1.04297	1.09827	1.00307	1.17593	0.946251
339.5	339500		1.08552		1.06423	1.05839		1.02993	0.910705	1.18124	1.0909	1.06244	1.04469	1.09937	1.00313	1.17754	0.947
340	340000		1.08445		1.06459	1.05552		1.03236	0.90926	1.18073	1.09271	1.0634	1.04621	1.10062	1.00316	1.17911	0.947776
340.5	340500		1.08328		1.0649	1.05273		1.03437	0.907853	1.18011	1.09444	1.06416	1.04748	1.10196	1.00311	1.18061	0.948645
341	341000		1.08206		1.06515	1.05007		1.0359	0.906286	1.17942	1.09601	1.06462	1.04845	1.10335	1.00298	1.18199	0.949651
341.5	341500		1.08079		1.06532	1.04758		1.03697	0.904586	1.17871	1.09737	1.06513	1.04922	1.10471	1.00279	1.18323	0.950767
342	342000		1.07953		1.0654	1.04531		1.03766	0.902783	1.17801	1.09844	1.066	1.0499	1.106	1.00256	1.18428	0.951968
342.5	342500		1.07829		1.06517	1.04333		1.03803	0.900906	1.17736	1.09918	1.06714	1.05051	1.10715	1.0023	1.18512	0.953225
343	343000		1.07712		1.06449	1.04167		1.03811	0.898982	1.17681	1.0996	1.06846	1.05105	1.1081	1.00206	1.1857	0.954514
343.5	343500		1.07603		1.06348	1.04013		1.03796	0.897042	1.17606	1.09978	1.06986	1.05153	1.1088	1.00184	1.18613	0.955807
344	344000		1.07506		1.06225	1.03847		1.03762	0.895113	1.17482	1.09978	1.07124	1.05196	1.10918	1.00167	1.18654	0.957077
344.5	344500		1.07424		1.0609	1.03672		1.03715	0.893224	1.17319	1.09969	1.07252	1.05236	1.10942	1.00157	1.18692	0.958298
345	345000		1.07361		1.05955	1.03491		1.03658	0.891404	1.17124	1.09955	1.07361	1.05272	1.10972	1.00157	1.18727	0.959444
345.5	345500		1.07308		1.0583	1.03307		1.03598	0.889681	1.16906	1.09945	1.0744	1.05305	1.11006	1.00169	1.18758	0.960487
346	346000		1.07257		1.05727	1.03121		1.03538	0.888085	1.16674	1.09946	1.0748	1.05338	1.11041	1.00191	1.18784	0.961402
346.5	346500		1.07205		1.05657	1.02937		1.03483	0.886644	1.16437	1.09963	1.07489	1.05369	1.11075	1.00222	1.18805	0.962161
347	347000		1.07155		1.0563	1.02756		1.03439	0.885386	1.16202	1.10005	1.07482	1.05401	1.11107	1.00259	1.18819	0.962738
347.5	347500		1.07105		1.0564	1.02582		1.03409	0.884341	1.15978	1.10053	1.07462	1.05434	1.11135	1.00301	1.18828	0.963172
348	348000		1.07056		1.05671	1.02416		1.03399	0.883537	1.15774	1.10085	1.07433	1.0547	1.11156	1.00343	1.18828	0.963527
348.5	348500		1.07007		1.05719	1.02262		1.03414	0.882948	1.15598	1.10105	1.07396	1.05508	1.11169	1.00385	1.18822	0.963812
349	349000		1.06958		1.0578	1.02122		1.03458	0.882518	1.15458	1.10116	1.07357	1.05549	1.11172	1.00424	1.18806	0.964037
349.5	349500		1.06909		1.05851	1.01998		1.03515	0.882231	1.15333	1.10121	1.07317	1.05581	1.11162	1.00457	1.18781	0.964209
350	350000		1.06861		1.05929	1.01893		1.03567	0.882073	1.15195	1.10122	1.07281	1.0559	1.11138	1.00483	1.18747	0.964339
350.5	350500		1.06812		1.06008	1.01809		1.03614	0.882026	1.15049	1.10124	1.07251	1.05579	1.11098	1.00498	1.18702	0.964435
351	351000		1.06763		1.06086	1.0175		1.03658	0.882077	1.14897	1.10129	1.0723	1.05554	1.1104	1.005	1.18646	0.964507
351.5	351500		1.06721		1.06158	1.01719		1.03698	0.882209	1.14744	1.1014	1.07193	1.05517	1.10959	1.00504	1.18575	0.964564
352	352000		1.06693		1.06221	1.01716		1.03736	0.882408	1.14591	1.1016	1.07116	1.05471	1.10854	1.00523	1.18486	0.964615
352.5	352500		1.06675		1.06272	1.01739		1.03773	0.882656	1.14444	1.10193	1.07009	1.05421	1.10727	1.00552	1.18381	0.96467
353	353000		1.06665		1.06306	1.01785		1.03808	0.88294	1.14305	1.10242	1.06882	1.05371	1.1058	1.00586	1.18263	0.964736
353.5	353500		1.06662		1.06343	1.01852		1.03842	0.883244	1.14177	1.10296	1.06744	1.05323	1.10415	1.00622	1.18133	0.96478
354	354000		1.06662		1.06402	1.01936		1.03877	0.883551	1.14064	1.10346	1.06604	1.05282	1.10235	1.00654	1.17995	0.964765
354.5	354500		1.06663		1.06476	1.02034		1.03912	0.883847	1.1397	1.10395	1.06472	1.05251	1.10041	1.00679	1.1785	0.964698
355	355000		1.06664		1.06559	1.02144		1.0395	0.884116	1.13898	1.10443	1.06358	1.05233	1.09837	1.00692	1.177	0.964588
355.5	355500		1.06661		1.06643	1.02263		1.03989	0.884343	1.13846	1.10493	1.06271	1.05233	1.09622	1.00689	1.17548	0.964441
356	356000		1.06653		1.06724	1.02388		1.04031	0.884512	1.1381	1.10547	1.0622	1.05254	1.09401	1.00665	1.17395	0.964265
356.5	356500		1.06637		1.06793	1.02515		1.04074	0.884746	1.13787	1.10607	1.06188	1.05303	1.09175	1.00629	1.17245	0.964068
357	357000		1.0661		1.06845	1.02643		1.04117	0.885162	1.13775	1.10674	1.06153	1.05385	1.08946	1.00593	1.17099	0.963856
357.5	357500		1.06573		1.06874	1.02769		1.04159	0.885732	1.13771	1.10751	1.06114	1.05495	1.08716	1.00556	1.16959	0.963637
358	358000		1.06529		1.06872	1.02889		1.04202	0.88643	1.13772	1.10839	1.06075	1.05627	1.08488	1.00517	1.16828	0.963419
358.5	358500		1.0648		1.06839	1.03001		1.04244	0.887231	1.13775	1.10937	1.06036	1.05779	1.08264	1.00474	1.16707	0.96321
359	359000		1.06427		1.06783	1.03101		1.04286	0.888107	1.13779	1.1104	1.05998	1.05944	1.08045	1.00427	1.166	0.963016
359.5	359500		1.06371		1.06709	1.03188		1.0433	0.889033	1.1378	1.11147	1.05964	1.06118	1.07833	1.00375	1.16496	0.962845
360	360000		1.06315		1.0662	1.03258		1.04374	0.889983	1.13775	1.11257	1.05933	1.06298	1.07632	1.00317	1.16383	0.962704
360.5	360500		1.06261		1.06523	1.03308		1.04419	0.89093	1.13763	1.11371	1.05909	1.06479	1.07443	1.00252	1.16265	0.962459
361	361000		1.06209		1.06421	1.03335		1.04466	0.891847	1.1374	1.11486	1.05892	1.06655	1.07268	1.00179	1.16141	0.961995
361.5	361500		1.06162		1.06319	1.03353		1.04514	0.892709	1.13717	1.11603	1.0588	1.06823	1.0711	1.00096	1.16013	0.961352
362	362000		1.0612		1.06222	1.03374		1.04564	0.893489	1.13705	1.11721	1.0587	1.06978	1.0697	1.00004	1.15881	0.96057
362.5	362500		1.06087		1.06136	1.03398		1.04617	0.894161	1.13701	1.11837	1.05863	1.07116	1.0685	0.998932	1.15748	0.959688
363	363000		1.06063		1.06063	1.03423		1.04672	0.894699	1.13704	1.11953	1.05858	1.07232	1.06753	0.997587	1.15613	0.958746
363.5	363500		1.06036		1.06011	1.03449		1.0473	0.895076	1.13712	1.12089	1.05856	1.07321	1.06669	0.996057	1.15479	0.957782
364	364000		1.05992		1.05982	1.03475		1.04791	0.895266	1.13723	1.1226	1.05858	1.0738	1.06587	0.994395	1.15346	0.956837
364.5	364500		1.05938		1.05995	1.03499		1.04855	0.895202	1.13734	1.12458	1.05863	1.07412	1.06507	0.992652	1.15216	0.955951
365	365000		1.05877		1.06055	1.0352		1.04922	0.894862	1.13745	1.12674	1.05873	1.07427	1.06428	0.990879	1.15089	0.955161
365.5	365500		1.05814		1.0615	1.03538		1.04996	0.894292	1.13753	1.12899	1.05886	1.07427	1.06352	0.989128	1.14967	0.954509
366	366000		1.05755		1.06265	1.03551		1.05075	0.893536	1.13755	1.13123	1.05904	1.07414	1.06278	0.98745	1.14851	0.954033
366.5	366500		1.05702		1.06387	1.03558		1.05161	0.892639	1.13751	1.13338	1.05928	1.07388	1.06206	0.985897	1.14742	0.953774
367	367000		1.05662		1.06502	1.03559		1.05253	0.891646	1.13738	1.13536	1.05959	1.07353	1.06137	0.984521	1.14641	0.95377
367.5	367500		1.05638		1.06598	1.03552		1.0535	0.890601	1.13721	1.13706	1.05996	1.0731	1.0607	0.983043	1.14542	0.953949
368	368000		1.05636		1.06661	1.03536		1.05451	0.88955	1.13708	1.1384	1.06038	1.07261	1.06007	0.9812	1.14441	0.954211
368.5	368500		1.05649		1.06676	1.0351		1.05556	0.888536	1.13697	1.13947	1.06085	1.07208	1.05946	0.97907	1.14338	0.954552
369	369000		1.0567		1.06632	1.03473		1.05665	0.887604	1.13688	1.14041	1.06136	1.07152	1.05888	0.976729	1.14235	0.954969
369.5	369500		1.05697		1.06523	1.03424		1.05777	0.8868	1.13679	1.14126	1.06191	1.07096	1.05834	0.974254	1.14132	0.955459
370	370000		1.05729		1.06364	1.03363		1.05891	0.886167	1.13672	1.14202	1.06249	1.07041	1.05783	0.971721	1.14031	0.95602
370.5	370500		1.05765		1.06164	1.03278		1.06007	0.885751	1.13664	1.14273	1.0631	1.06989	1.05743	0.969207	1.13932	0.956647
371	371000		1.05805		1.05935	1.03162		1.06124	0.885596	1.13656	1.14341	1.06372	1.06942	1.05723	0.96679	1.13836	0.957339
371.5	371500		1.05847		1.05688	1.03022		1.06242	0.885676	1.13647	1.14407	1.06443	1.06889	1.05719	0.964545	1.13746	0.958091
372	372000		1.05891		1.05435	1.02859		1.06359	0.885918	1.13636	1.14475	1.0653	1.06817	1.05731	0.96255	1.13661	0.958902
372.5	372500		1.05936		1.05185	1.0268		1.06477	0.886304	1.13622	1.14546	1.06627	1.06728	1.05756	0.96088	1.13583	0.959767
373	373000		1.0598		1.04952	1.02487		1.06594	0.886812	1.13605	1.14622	1.06733	1.06626	1.05794	0.959614	1.13512	0.960684
373.5	373500		1.06022		1.04745	1.02286		1.06709	0.887423	1.13579	1.14706	1.06844	1.06513	1.05842	0.958531	1.13451	0.961649
374	374000		1.06063		1.04576	1.0208		1.06822	0.888115	1.13538	1.14801	1.06956	1.0639	1.05899	0.957386	1.13399	0.96266
374.5	374500		1.06124		1.04379	1.01875		1.06933	0.888868	1.13486	1.14895	1.07066	1.06261	1.05962	0.956212	1.13359	0.963833
375	375000		1.06221		1.04097	1.01673		1.0704	0.889663	1.13426	1.14978	1.07171	1.06127	1.06032	0.955041	1.1333	0.96526
375.5	375500		1.06348		1.03756	1.0148		1.07144	0.890477	1.13361	1.15054	1.07267	1.05991	1.06105	0.953908	1.1332	0.966899
376	376000		1.06496		1.03379	1.013		1.07243	0.891292	1.13294	1.15125	1.07352	1.05854	1.0618	0.952846	1.13332	0.96871
376.5	376500		1.06659		1.02991	1.01137		1.07338	0.892086	1.13228	1.15194	1.07426	1.05721	1.06255	0.951888	1.13362	0.970652
377	377000		1.06827		1.02616	1.00995		1.07428	0.89284	1.13167	1.15265	1.07497	1.05591	1.06329	0.951067	1.13407	0.972685
377.5	377500		1.06994		1.02278	1.00878		1.07512	0.893532	1.13114	1.1534	1.07565	1.05469	1.06401	0.950418	1.13464	0.974767
378	378000		1.07152		1.02002	1.00791		1.07593	0.894142	1.13071	1.15421	1.07631	1.05357	1.06467	0.949973	1.1353	0.976858
378.5	378500		1.07293		1.01812	1.00728		1.0767	0.89465	1.13042	1.15513	1.07696	1.05256	1.06528	0.949778	1.136	0.978918
379	379000		1.0741		1.01734	1.00679		1.07744	0.895035	1.1303	1.15617	1.07763	1.05169	1.0658	0.949832	1.13671	0.980904
379.5	379500		1.07494		1.01726	1.00641		1.07815	0.895417	1.13034	1.15734	1.07831	1.05098	1.06623	0.950099	1.13741	0.982778
380	380000		1.07538		1.01734	1.00613		1.07884	0.89591	1.13047	1.1586	1.07902	1.05045	1.06655	0.950542	1.13805	0.984497
380.5	380500		1.07551		1.01757	1.00595		1.0795	0.896489	1.13068	1.15993	1.07978	1.05005	1.06674	0.951123	1.1386	0.986022
381	381000		1.07549		1.01797	1.00583		1.08015	0.897129	1.13095	1.16131	1.0806	1.04969	1.06678	0.951807	1.13903	0.987311
381.5	381500		1.07534		1.01852	1.00577		1.08079	0.897806	1.13126	1.16271	1.08153	1.04936	1.06666	0.952557	1.13931	0.988564
382	382000		1.07509		1.01923	1.00575		1.08142	0.898494	1.13159	1.16412	1.08261	1.04908	1.06636	0.953336	1.13939	0.989983
382.5	382500		1.07477		1.0201	1.00576		1.08204	0.899168	1.1319	1.16551	1.08381	1.04884	1.06589	0.954107	1.13925	0.991531
383	383000		1.07441		1.02112	1.00578		1.08266	0.899803	1.1322	1.16686	1.08509	1.04865	1.06528	0.954833	1.13885	0.993172
383.5	383500		1.07403		1.02231	1.00579		1.08329	0.900374	1.13244	1.16815	1.08641	1.04851	1.06455	0.955479	1.13824	0.99487
384	384000		1.07365		1.02367	1.00577		1.08392	0.900855	1.13261	1.16936	1.08774	1.04842	1.06371	0.956006	1.13749	0.996586
384.5	384500		1.07331		1.02518	1.00572		1.08456	0.901222	1.1327	1.17047	1.08904	1.04837	1.06278	0.956643	1.13662	0.998285
385	385000		1.07304		1.02686	1.00562		1.08521	0.90145	1.13267	1.17146	1.09028	1.04839	1.06175	0.9576	1.13565	0.999931
385.5	385500		1.07285		1.02882	1.00545		1.08588	0.901513	1.13267	1.17253	1.09142	1.04846	1.06066	0.958817	1.13461	1.00149
386	386000		1.07278		1.03117	1.00519		1.08658	0.901386	1.13281	1.17385	1.09242	1.04858	1.05951	0.960232	1.13351	1.00291
386.5	386500		1.07271		1.03382	1.00494		1.0873	0.901067	1.13307	1.17536	1.09348	1.04877	1.05832	0.961784	1.13237	1.00418
387	387000		1.07254		1.0367	1.00481		1.08805	0.900582	1.13342	1.17699	1.09477	1.04902	1.0571	0.963413	1.13122	1.00524
387.5	387500		1.07226		1.03975	1.00478		1.08883	0.899945	1.13385	1.17864	1.09622	1.04941	1.05585	0.965056	1.13007	1.00606
388	388000		1.07192		1.04289	1.00482		1.08965	0.899175	1.13432	1.18026	1.09777	1.05	1.05461	0.966653	1.12894	1.00661
388.5	388500		1.07151		1.04605	1.00492		1.09051	0.898287	1.13481	1.18177	1.09936	1.05077	1.05338	0.968143	1.12785	1.00687
389	389000		1.07107		1.04917	1.00506		1.09142	0.897299	1.1353	1.18309	1.10092	1.05168	1.05216	0.969464	1.12683	1.00685
389.5	389500		1.0706		1.05217	1.00524		1.09235	0.896225	1.13576	1.18415	1.1024	1.05271	1.05085	0.970556	1.12589	1.00661
390	390000		1.07013		1.05498	1.00541		1.09329	0.895084	1.13616	1.18488	1.10372	1.05383	1.04933	0.971358	1.12505	1.00618
390.5	390500		1.06967		1.05817	1.00558		1.09424	0.893891	1.13648	1.18539	1.10484	1.05501	1.04764	0.972016	1.12434	1.0056
391	391000		1.06925		1.06225	1.00573		1.0952	0.892663	1.13669	1.18583	1.10568	1.05623	1.04583	0.972712	1.12377	1.00491
391.5	391500		1.06887		1.06705	1.00582		1.09616	0.891417	1.13677	1.1862	1.10635	1.05744	1.04393	0.973434	1.12321	1.00415
392	392000		1.06856		1.07241	1.00586		1.09712	0.890168	1.13669	1.18653	1.10698	1.05864	1.04199	0.97417	1.12252	1.00336
392.5	392500		1.0683		1.07816	1.00582		1.09808	0.888934	1.13644	1.1868	1.10757	1.05978	1.04004	0.974907	1.12172	1.00258
393	393000		1.06805		1.08414	1.00568		1.09904	0.887731	1.13597	1.18702	1.10812	1.06085	1.03813	0.975633	1.12084	1.00185
393.5	393500		1.06781		1.09019	1.00543		1.1	0.886575	1.13524	1.1872	1.10862	1.0618	1.03629	0.976336	1.1199	1.00121
394	394000		1.06757		1.09613	1.00504		1.10095	0.885483	1.13424	1.18734	1.10908	1.06262	1.03458	0.977003	1.11893	1.0007
394.5	394500		1.06732		1.10181	1.00453		1.1019	0.884471	1.13301	1.18745	1.10949	1.06327	1.03302	0.977623	1.11795	1.00035
395	395000		1.06706		1.10707	1.0039		1.10283	0.883556	1.13162	1.18753	1.10984	1.06374	1.03167	0.978183	1.11698	1.00021
395.5	395500		1.06678		1.11173	1.00318		1.10376	0.88266	1.1301	1.18758	1.11015	1.06418	1.03047	0.978671	1.11605	1.00007
396	396000		1.06648		1.11563	1.00236		1.10468	0.8817	1.12851	1.18761	1.1104	1.06477	1.02933	0.979075	1.11518	0.999731
396.5	396500		1.06615		1.11936	1.00147		1.10558	0.880689	1.1269	1.18735	1.11045	1.06548	1.02826	0.979381	1.11439	0.999216
397	397000		1.06579		1.12352	1.00051		1.10647	0.879639	1.12532	1.18659	1.1102	1.06627	1.02724	0.979596	1.11371	0.998565
397.5	397500		1.06539		1.12798	0.999494		1.10734	0.87856	1.12381	1.18546	1.10973	1.06711	1.02626	0.979733	1.11316	0.997814
398	398000		1.06494		1.13259	0.998436		1.10819	0.877466	1.12244	1.18408	1.1091	1.06796	1.02531	0.979807	1.11277	0.996997
398.5	398500		1.06453		1.13722	0.997346		1.10905	0.876367	1.12124	1.18257	1.10839	1.06878	1.02437	0.979834	1.11255	0.996149
399	399000		1.06422		1.14173	0.996234		1.10995	0.875276	1.12026	1.18105	1.10765	1.06955	1.02345	0.979827	1.11254	0.995308
399.5	399500		1.064		1.14599	0.995113		1.11089	0.874205	1.11934	1.17965	1.10696	1.07021	1.02252	0.979801	1.1128	0.994506
400	400000		1.06384		1.14986	0.993993		1.11186	0.873165	1.11828	1.17848	1.10639	1.07075	1.02157	0.979772	1.11334	0.99378
400.5	400500		1.06372		1.15321	0.992886		1.11286	0.872168	1.11711	1.17767	1.10601	1.07113	1.0206	0.979753	1.11412	0.993166
401	401000		1.06361		1.15588	0.991804		1.11389	0.871226	1.11586	1.17734	1.10588	1.0713	1.0196	0.97976	1.11509	0.992698
401.5	401500		1.06349		1.15786	0.990756		1.11495	0.87035	1.11454	1.17723	1.10592	1.07124	1.01855	0.979638	1.11623	0.992411
402	402000		1.06335		1.15923	0.989756		1.11603	0.869554	1.1132	1.17701	1.10596	1.07091	1.01744	0.979255	1.11747	0.992342
402.5	402500		1.06315		1.1601	0.988814		1.11712	0.868802	1.11185	1.17672	1.10601	1.07028	1.01633	0.978666	1.11879	0.992462
403	403000		1.06287		1.16053	0.987941		1.11824	0.868057	1.11052	1.17638	1.10606	1.06938	1.01528	0.977925	1.12014	0.992711
403.5	403500		1.06249		1.16063	0.987016		1.11937	0.867321	1.10924	1.17602	1.10611	1.06823	1.01426	0.977083	1.12147	0.993077
404	404000		1.06198		1.16047	0.985933		1.12052	0.866596	1.10804	1.17567	1.10616	1.06687	1.01329	0.976196	1.12274	0.993548
404.5	404500		1.06134		1.16013	0.98472		1.12167	0.865887	1.10695	1.17535	1.1062	1.06533	1.01233	0.975315	1.12391	0.994111
405	405000		1.06057		1.15972	0.983409		1.12283	0.865196	1.10598	1.1751	1.10623	1.06364	1.01139	0.974494	1.12495	0.994755
405.5	405500		1.05969		1.1593	0.982031		1.124	0.864526	1.10515	1.17494	1.10625	1.06185	1.01045	0.973787	1.12579	0.995467
406	406000		1.05873		1.15897	0.980617		1.12517	0.863879	1.10444	1.1749	1.10625	1.05997	1.0095	0.973247	1.12641	0.996235
406.5	406500		1.05771		1.1588	0.979196		1.12634	0.86326		1.17514	1.10617	1.05805	1.00854	0.972927	1.12701	0.997046
407	407000		1.05665		1.1589	0.977799		1.1275	0.862671		1.17575	1.10593	1.05611	1.00754	0.972881	1.12781	0.997888
407.5	407500		1.05557		1.15906	0.976458		1.12866	0.862114		1.17664	1.10556	1.05418	1.00651	0.972987	1.12877	0.99875
408	408000		1.05449		1.15907	0.975203		1.12982	0.861594		1.17772	1.10509	1.05231	1.00544	0.973095	1.12986	0.999618
408.5	408500		1.05344		1.15894	0.974065		1.13096	0.861112		1.17889	1.10453	1.05053	1.0043	0.973212	1.13103	1.00048
409	409000		1.05244		1.15871	0.973073		1.13208	0.860672		1.18006	1.10391	1.04885	1.0031	0.973348	1.13226	1.00132
409.5	409500		1.0515		1.15838	0.97226		1.13319	0.860277		1.18115	1.10323	1.04733	1.00185	0.973509	1.1335	1.00214
410	410000		1.05065		1.15799	0.971655		1.13429	0.85993		1.18206	1.10253	1.04599	1.00057	0.973705	1.13473	1.00291
410.5	410500		1.04969		1.15756	0.971289		1.13536	0.859634		1.1827	1.10183	1.04472	0.999268	0.973943	1.1359	1.00382
411	411000		1.04842		1.15711	0.971194		1.1364	0.859389		1.18298	1.10113	1.04339	0.997951	0.974233	1.13698	1.005
411.5	411500		1.04691		1.15667	0.971373		1.13748	0.85919		1.18311	1.10048	1.04202	0.996636	0.974581	1.13794	1.00642
412	412000		1.0452		1.15625	0.971793		1.13862	0.859035		1.18336	1.09987	1.04061	0.995334	0.974997	1.13873	1.008
412.5	412500		1.04335		1.15581	0.972428		1.13982	0.858921		1.18368	1.09935	1.03918	0.994057	0.975531	1.13932	1.00971
413	413000		1.04142		1.15528	0.973251		1.14106	0.858843		1.18408	1.09891	1.03773	0.992817	0.976213	1.13968	1.01147
413.5	413500		1.03947		1.15466	0.974235		1.14233	0.858798		1.18451	1.0986	1.03627	0.991627	0.977018	1.13977	1.01323
414	414000		1.03754		1.15396	0.975354		1.14361	0.858783		1.18497	1.09842	1.03482	0.9905	0.977921	1.13955	1.01495
414.5	414500		1.0357		1.15319	0.976579		1.14489	0.858796		1.18542	1.09839	1.03338	0.989446	0.978897	1.13894	1.01656
415	415000		1.034		1.15235	0.977885		1.14615	0.858831		1.18585	1.09854	1.03196	0.988479	0.979921	1.13793	1.01801
415.5	415500		1.03249		1.15146	0.979244		1.14738	0.858886		1.18624	1.09886	1.03057	0.987504	0.980967	1.13657	1.01925
416	416000		1.03123		1.15052	0.980631		1.14857	0.858958		1.18656	1.09931	1.02923	0.986438	0.982012	1.13491	1.02021
416.5	416500		1.03028		1.14954	0.982017		1.14969	0.859043		1.18678	1.09987	1.02793	0.985303	0.98303	1.133	1.02085
417	417000		1.02969		1.14852	0.983377		1.15074	0.859138		1.1869	1.10052	1.0267	0.984124	0.983996	1.13092	1.02111
417.5	417500		1.02955		1.14747	0.984683		1.1517	0.85924		1.18681	1.10125	1.02554	0.982925	0.984886	1.1287	1.02109
418	418000		1.02983		1.14641	0.985908		1.15256	0.859344		1.18646	1.10203	1.02443	0.98173	0.985674	1.1264	1.02094
418.5	418500		1.03047		1.14502	0.987027		1.15329	0.859461		1.18592	1.10285	1.02337	0.980563	0.986492	1.12408	1.02069
419	419000		1.03138		1.14312	0.988011		1.1539	0.859602		1.18524	1.10369	1.02236	0.979448	0.987461	1.1218	1.02033
419.5	419500		1.03248		1.14083	0.988957		1.15435	0.859764		1.18448	1.10453	1.02139	0.978409	0.988542	1.1196	1.01988
420	420000		1.03369		1.13831	0.989972		1.15467	0.859944		1.18371	1.10536	1.02045	0.977471	0.989692	1.11754	1.01936
420.5	420500		1.03492		1.13568	0.991048		1.15487	0.860142		1.18299	1.10639	1.01954	0.976656	0.990872	1.11568	1.01877
421	421000		1.03609		1.1331	0.992178		1.15496	0.860354		1.18236	1.10779	1.01866	0.975991	0.992039	1.11408	1.01814
421.5	421500		1.03713		1.13071	0.993353		1.15497	0.860578		1.1819	1.10948	1.01779	0.975466	0.993153	1.11278	1.01746
422	422000		1.03794		1.12864	0.994565		1.15491	0.860812		1.18166	1.11135	1.01693	0.97505	0.994173	1.11185	1.01676
422.5	422500		1.03845		1.12704	0.995807		1.15481	0.861053		1.18139	1.11331	1.01607	0.974732	0.995058	1.1111	1.01604
423	423000		1.03858		1.12605	0.997069		1.15467	0.8613		1.18084	1.11527	1.01522	0.9745	0.995768	1.11032	1.01532
423.5	423500		1.03863		1.12529	0.998343		1.15452	0.86155		1.18006	1.11713	1.01436	0.974342	0.996388	1.10954	1.01462
424	424000		1.03891		1.12434	0.999623		1.15437	0.861801		1.17912	1.11881	1.01348	0.974247	0.997029	1.10875	1.01393
424.5	424500		1.03938		1.12324	1.0009		1.15424	0.862051		1.17807	1.12019	1.01259	0.974203	0.997687	1.10797	1.01312
425	425000		1.03998		1.12205	1.00216		1.15416	0.862297		1.17698	1.1212	1.01167	0.974198	0.998354	1.10722	1.01208
425.5	425500		1.04065		1.12083	1.00341		1.15414	0.862537		1.17591	1.12202	1.01063	0.974222	0.999026	1.10649	1.01085
426	426000		1.04133		1.11962	1.00462		1.15419	0.862768		1.17492	1.12288	1.00939	0.974262	0.999697	1.10582	1.00947
426.5	426500		1.04198		1.11848	1.00581		1.15433	0.863065		1.17406	1.12377	1.00799	0.974307	1.00036	1.10519	1.008
427	427000		1.04254		1.11746	1.00694		1.15459	0.863487		1.1734	1.12468	1.00647	0.974346	1.00101	1.10464	1.00647
427.5	427500		1.04295		1.11661	1.00803		1.1549	0.86401		1.173	1.12558	1.00488	0.974366	1.00165	1.10416	1.00493
428	428000		1.04316		1.11599	1.00905		1.15518	0.864613		1.17292	1.12647	1.00326	0.974356	1.00226	1.10377	1.00344
428.5	428500		1.0431		1.11566	1.01008		1.15543	0.865272		1.17319	1.12731	1.00165	0.974443	1.00284	1.10348	1.00202
429	429000		1.04274		1.11566	1.01117		1.15566	0.865965		1.17378	1.12811	1.00009	0.974738	1.00339	1.10331	1.00074
429.5	429500		1.04212		1.11599	1.01232		1.15586	0.866668		1.17462	1.12883	0.998629	0.975203	1.0039	1.10326	0.999638
430	430000		1.04134		1.11661	1.01351		1.15603	0.867359		1.17564	1.12946	0.9973	0.975799	1.00437	1.10334	0.998755
430.5	430500		1.04043		1.1175	1.01472		1.15618	0.868016		1.17677	1.13003	0.996149	0.97649	1.00461	1.10365	0.998141
431	431000		1.03941		1.11863	1.01596		1.15631	0.868615		1.17794	1.13058	0.995218	0.977238	1.00451	1.10425	0.997841
431.5	431500		1.0383		1.11999	1.0172		1.15642	0.869134		1.17908	1.13111	0.994549	0.978005	1.00417	1.1051	0.997774
432	432000		1.03712		1.12156	1.01844		1.15651	0.869549		1.18013	1.13163	0.994184	0.978754	1.00365	1.10616	0.997824
432.5	432500		1.03589		1.12331	1.01966		1.15658	0.869839		1.18102	1.13213	0.993994	0.979447	1.00305	1.1074	0.997983
433	433000		1.03463		1.12523	1.02085		1.15663	0.86998		1.18167	1.13263	0.99383	0.980047	1.00246	1.10878	0.998245
433.5	433500		1.03336		1.1273	1.02201		1.15666	0.869959		1.18232	1.13312	0.993703	0.980515	1.00196	1.11025	0.998602
434	434000		1.03211		1.12949	1.02311		1.15668	0.869794		1.18321	1.13361	0.993622	0.980814	1.00162	1.11179	0.999049
434.5	434500		1.03089		1.13179	1.02415		1.15673	0.869502		1.18429	1.13409	0.9936	0.980907	1.00155	1.11336	0.999576
435	435000		1.02973		1.13417	1.02511		1.15684	0.869106		1.18553	1.13458	0.993646	0.980757	1.00182	1.1149	1.00018
435.5	435500		1.02836		1.13662	1.02599		1.15702	0.868624		1.18687	1.13496	0.99377	0.980386	1.00234	1.1164	1.00085
436	436000		1.02657		1.13912	1.02677		1.15725	0.868076		1.18826	1.13516	0.993983	0.979863	1.00293	1.11781	1.00158
436.5	436500		1.02445		1.14165	1.02744		1.15753	0.867482		1.18966	1.13523	0.994296	0.97921	1.00358	1.11909	1.00236
437	437000		1.02206		1.14417	1.02799		1.15784	0.866862		1.19103	1.1352	0.994719	0.978453	1.00429	1.12021	1.0032
437.5	437500		1.0195		1.14669	1.02845		1.15818	0.866237		1.19231	1.13513	0.995263	0.977616	1.00503	1.12113	1.00407
438	438000		1.01684		1.14917	1.02884		1.15855	0.865625		1.19345	1.13507	0.995937	0.976722	1.00581	1.1218	1.00497
438.5	438500		1.01417		1.1516	1.02918		1.15894	0.865047		1.19443	1.13506	0.996753	0.975797	1.00659	1.12226	1.0059
439	439000		1.01156		1.15395	1.02946		1.15933	0.864523		1.19517	1.13516	0.997721	0.974865	1.00738	1.12256	1.00685
439.5	439500		1.0091		1.15621	1.02968		1.15972	0.864072		1.19591	1.1354	0.998852	0.97395	1.00816	1.12273	1.00781
440	440000		1.00686		1.15836	1.02985		1.16011	0.863715		1.19684	1.13583	1.00015	0.973077	1.00891	1.12279	1.00878
440.5	440500		1.00493		1.16037	1.02996		1.16048	0.863472		1.1979	1.13631	1.0016	0.972269	1.00963	1.12278	1.00974
441	441000		1.00339		1.16222	1.03002		1.16083	0.863361		1.19903	1.13667	1.00314	0.971552	1.0103	1.12271	1.0107
441.5	441500		1.00209		1.16391	1.03002		1.16115	0.863342		1.20015	1.13693	1.00478	0.970949	1.01101	1.12261	1.01164
442	442000		1.00083		1.1654	1.02997		1.16143	0.863357		1.20122	1.13712	1.00653	0.970485	1.01186	1.12251	1.01255
442.5	442500		0.999605		1.16667	1.02987		1.16167	0.863403		1.20216	1.13728	1.00838	0.970059	1.01281	1.12244	1.01344
443	443000		0.998408		1.16771	1.02972		1.16186	0.86348		1.20292	1.13743	1.01034	0.969564	1.01384	1.12242	1.01429
443.5	443500		0.997239		1.1685	1.02952		1.16192	0.863586		1.20342	1.13759	1.01241	0.969014	1.01493	1.12247	1.01509
444	444000		0.996094		1.16901	1.02927		1.16179	0.863718		1.20361	1.1378	1.0146	0.968422	1.01604	1.12262	1.01585
444.5	444500		0.99497		1.16919	1.02897		1.16151	0.863874		1.20341	1.13807	1.0169	0.967804	1.01715	1.12291	1.01655
445	445000		0.993863		1.16905	1.02862		1.16109	0.864054		1.20284	1.13845	1.01931	0.967172	1.01823	1.12334	1.01718
445.5	445500		0.992772		1.16865	1.02822		1.16057	0.864255		1.20199	1.13913	1.02185	0.966541	1.01926	1.12396	1.01777
446	446000		0.991691		1.16805	1.02778		1.15996	0.864475		1.20094	1.14021	1.02451	0.965926	1.02021	1.12478	1.01834
446.5	446500		0.990618		1.1673	1.02729		1.15929	0.864713		1.19977	1.14159	1.0273	0.96534	1.02106	1.1259	1.01891
447	447000		0.98955		1.16647	1.02676		1.15859	0.864967		1.19856	1.14315	1.03021	0.964797	1.02177	1.12735	1.01946
447.5	447500		0.988584		1.16562	1.02619		1.15787	0.865234		1.1974	1.14478	1.03309	0.964311	1.02244	1.12908	1.02001
448	448000		0.987798		1.16481	1.02557		1.15717	0.865513		1.19638	1.14639	1.03581	0.963897	1.02317	1.13103	1.02057
448.5	448500		0.98716		1.1641	1.02491		1.15651	0.865859		1.19557	1.14786	1.03835	0.96355	1.02395	1.13316	1.02112
449	449000		0.986638		1.16356	1.0242		1.15592	0.866317		1.19506	1.14908	1.04073	0.963254	1.02476	1.13542	1.02169
449.5	449500		0.986203		1.16323	1.02346		1.15541	0.866873		1.1948	1.14995	1.04294	0.963001	1.0256	1.13774	1.02226
450	450000		0.985821		1.16318	1.02268		1.15502	0.867513		1.19466	1.15035	1.04499	0.962785	1.02645	1.14008	1.02285
450.5	450500		0.985461		1.16311	1.02185		1.15477	0.868221		1.19461	1.15075	1.04689	0.962601	1.0273	1.14238	1.02346
451	451000		0.985092		1.16271	1.02099		1.15468	0.868984		1.1946	1.15161	1.04863	0.962441	1.02813	1.14459	1.02409
451.5	451500		0.984683		1.16204	1.02009		1.15464	0.869786		1.1946	1.1528	1.05022	0.9623	1.02893	1.14667	1.02475
452	452000		0.984202		1.16118	1.01916		1.15454	0.870613		1.19456	1.15418	1.05167	0.962171	1.0297	1.14855	1.02544
452.5	452500		0.983617		1.16021	1.01812		1.15439	0.87145		1.19445	1.15563	1.05296	0.962048	1.03041	1.15018	1.0261
453	453000		0.982896		1.15919	1.01691		1.15422	0.872283		1.19423	1.15702	1.05412	0.961925	1.03106	1.15152	1.02668
453.5	453500		0.982143		1.15819	1.01556		1.15404	0.873097		1.19385	1.15821	1.05514	0.961795	1.03161	1.1525	1.0272
454	454000		0.981469		1.15729	1.0141		1.15387	0.873878		1.19329	1.15907	1.05602	0.961652	1.03207	1.15309	1.02765
454.5	454500		0.980857		1.15656	1.01253		1.15373	0.874611		1.19253	1.15948	1.05678	0.96149	1.03245	1.15345	1.02804
455	455000		0.980292		1.15607	1.01089		1.15365	0.875281		1.19164	1.1593	1.0574	0.961303	1.03276	1.15381	1.0284
455.5	455500		0.979757		1.15577	1.00919		1.15363	0.875873		1.19063	1.15852	1.0579	0.961233	1.03304	1.15415	1.02873
456	456000		0.979237		1.15558	1.00746		1.15371	0.876374		1.18953	1.15728	1.05827	0.961392	1.03329	1.15445	1.02903
456.5	456500		0.978714		1.15548	1.00571		1.15389	0.876769		1.18836	1.15566	1.05853	0.961732	1.03353	1.15471	1.02932
457	457000		0.978173		1.15546	1.00397		1.15421	0.877042		1.18715	1.15377	1.05867	0.962206	1.03379	1.1549	1.02961
457.5	457500		0.977597		1.15549	1.00226		1.15467	0.87718		1.18593	1.15171	1.0587	0.962763	1.03408	1.15503	1.02991
458	458000		0.97697		1.15556	1.0006		1.1553	0.877168		1.18472	1.14957	1.05862	0.963355	1.03443	1.15507	1.03023
458.5	458500		0.976276		1.15565	0.999012		1.15611	0.877072		1.18355	1.14746	1.05843	0.963934	1.03471	1.15501	1.03051
459	459000		0.975499		1.15575	0.997517		1.15713	0.876966		1.18243	1.14546	1.05814	0.964452	1.03485	1.15483	1.03071
459.5	459500		0.974613		1.15584	0.996137		1.15828	0.876843		1.1814	1.14369	1.05775	0.964858	1.03486	1.15453	1.03084
460	460000		0.973616		1.1559	0.994893		1.1595	0.876697		1.18048	1.14222	1.05726	0.965105	1.03478	1.15409	1.03092
460.5	460500		0.972526		1.15593	0.993709		1.16077	0.876521		1.17956	1.1406	1.05668	0.965144	1.03463	1.1535	1.03096
461	461000		0.971362		1.15589	0.992499		1.16211	0.876309		1.17855	1.13839	1.056	0.964926	1.03446	1.15274	1.03098
461.5	461500		0.970145		1.15603	0.991271		1.16352	0.876055		1.17748	1.13572	1.05524	0.964388	1.03428	1.1518	1.03098
462	462000		0.968892		1.15655	0.99003		1.16501	0.875751		1.17636	1.13274	1.0544	0.963531	1.03413	1.15067	1.03098
462.5	462500		0.967623		1.15736	0.988782		1.16657	0.875393		1.17523	1.12961	1.05348	0.962402	1.03404	1.14919	1.03101
463	463000		0.966358		1.15837	0.987534		1.16822	0.874974		1.17412	1.12645	1.05248	0.96105	1.03404	1.14726	1.03106
463.5	463500		0.965114		1.1595	0.986292		1.16997	0.874486		1.17304	1.12343	1.0514	0.959522	1.03416	1.14493	1.03115
464	464000		0.963912		1.16067	0.985062		1.1718	0.873924		1.17204	1.12068	1.05025	0.957866	1.03444	1.14227	1.0313
464.5	464500		0.96277		1.16179	0.983851		1.17374	0.873282		1.17113	1.11834	1.04904	0.95613	1.03476	1.13932	1.03153
465	465000		0.961708		1.16278	0.982665		1.17578	0.872552		1.17034	1.11657	1.04775	0.954361	1.03504	1.13615	1.03184
465.5	465500		0.960574		1.16356	0.98151		1.17793	0.871633		1.16961	1.115	1.04641	0.952607	1.03529	1.13281	1.03244
466	466000		0.959237		1.16404	0.980393		1.1802	0.87045		1.16886	1.1132	1.04501	0.950916	1.03554	1.12937	1.03349
466.5	466500		0.957743		1.16444	0.979319		1.18283	0.869034		1.16809	1.11123	1.04355	0.949336	1.0358	1.12587	1.03487
467	467000		0.95614		1.16502	0.978295		1.18604	0.867419		1.1673	1.10915	1.04204	0.947915	1.0361	1.12238	1.03652
467.5	467500		0.954475		1.16572	0.977328		1.18973	0.865638		1.16649	1.10703	1.04049	0.9467	1.03647	1.11895	1.03833
468	468000		0.952793		1.16651	0.976423		1.19382	0.863724		1.16569	1.10492	1.03888	0.945738	1.03692	1.11565	1.04021
468.5	468500		0.951143		1.16732	0.975587		1.19823	0.861709		1.16488	1.10288	1.03724	0.945079	1.03748	1.11252	1.04208
469	469000		0.94957		1.16812	0.974826		1.20286	0.859627		1.16407	1.10098	1.03555	0.944769	1.03816	1.10963	1.04385
469.5	469500		0.948123		1.16886	0.974171		1.20763	0.85751		1.16327	1.09928	1.03383	0.944785	1.03892	1.10704	1.04543
470	470000		0.946847		1.16948	0.973637		1.21247	0.855392		1.16249	1.09783	1.03207	0.945043	1.03969	1.10479	1.04673
470.5	470500		0.94579		1.16995	0.973213		1.21727	0.853305		1.16172	1.09664	1.03029	0.945503	1.04046	1.10268	1.04765
471	471000		0.944998		1.17021	0.972885		1.22197	0.851282		1.16097	1.09564	1.02847	0.946125	1.04126	1.10046	1.04811
471.5	471500		0.944463		1.17031	0.972641		1.22646	0.849357		1.16022	1.0948	1.02664	0.946866	1.0421	1.09815	1.04814
472	472000		0.94413		1.17035	0.972468		1.23067	0.847562		1.15945	1.09408	1.02478	0.947687	1.04297	1.09578	1.04787
472.5	472500		0.943973		1.17031	0.972352		1.23452	0.84593		1.15867	1.09344	1.02291	0.948547	1.04389	1.09339	1.04735
473	473000		0.943967		1.17021	0.972281		1.2379	0.844493		1.15788	1.09285	1.02102	0.949405	1.04488	1.09098	1.0466
473.5	473500		0.944089		1.17005	0.972242		1.24075	0.843286		1.15707	1.09227	1.01912	0.950219	1.04593	1.08859	1.04567
474	474000		0.944314		1.16983	0.972222		1.24298	0.842341		1.15625	1.09167	1.01721	0.95095	1.04706	1.08625	1.0446
474.5	474500		0.944616		1.16955	0.972209		1.24483	0.841615		1.15543	1.091	1.0153	0.951557	1.04827	1.08397	1.04343
475	475000		0.944973		1.16922	0.972188		1.24662	0.841034		1.1546	1.09024	1.01339	0.951998	1.04958	1.0818	1.0422
475.5	475500		0.945358		1.16883	0.972149		1.24834	0.840578		1.15377	1.08966	1.01148	0.952495	1.05106	1.07974	1.04095
476	476000		0.945747		1.1684	0.972076		1.24995	0.840228		1.15294	1.0895	1.00958	0.953263	1.05273	1.07784	1.03972
476.5	476500		0.946116		1.16793	0.971958		1.25146	0.839965		1.15211	1.08967	1.00768	0.954251	1.05455	1.07611	1.03855
477	477000		0.94644		1.16741	0.971782		1.25285	0.83977		1.15129	1.09007	1.00579	0.95541	1.05649	1.07457	1.03748
477.5	477500		0.946695		1.16675	0.971602		1.25411	0.839625		1.15047	1.09059	1.00392	0.956689	1.05848	1.07327	1.03656
478	478000		0.946856		1.16587	0.971473		1.25522	0.839509		1.14966	1.09113	1.00207	0.958039	1.06049	1.07222	1.03581
478.5	478500		0.946898		1.1648	0.971389		1.25617	0.839404		1.14886	1.09161	1.00024	0.959408	1.06248	1.07154	1.03511
479	479000		0.946797		1.16359	0.971342		1.25694	0.839292		1.14808	1.09191	0.99843	0.960747	1.06439	1.0713	1.0343
479.5	479500		0.946606		1.16226	0.971324		1.25752	0.839153		1.14731	1.09195	0.996649	0.962007	1.0662	1.07144	1.0334
480	480000		0.946395		1.16086	0.971328		1.2579	0.838968		1.14656	1.09161	0.994899	0.963135	1.06784	1.07189	1.03244
480.5	480500		0.946168		1.15943	0.971346		1.25807	0.838718		1.14584	1.09109	0.993182	0.964083	1.0696	1.0726	1.03142
481	481000		0.945928		1.15801	0.971371		1.258	0.838385		1.14513	1.09063	0.991503	0.964801	1.07173	1.0735	1.03036
481.5	481500		0.945678		1.15662	0.971395		1.25769	0.838033		1.14445	1.09021	0.989863	0.965237	1.07415	1.07453	1.02929
482	482000		0.945421		1.15531	0.971411		1.25712	0.837734		1.1438	1.08981	0.988267	0.965343	1.07679	1.07562	1.02822
482.5	482500		0.945161		1.15412	0.97141		1.25614	0.837481		1.14317	1.08942	0.986717	0.965215	1.07956	1.07672	1.02716
483	483000		0.944901		1.15308	0.971386		1.25464	0.837265		1.14258	1.08901	0.985217	0.96499	1.08238	1.07776	1.02614
483.5	483500		0.944644		1.15214	0.97133		1.25268	0.837077		1.14202	1.08856	0.983769	0.964678	1.08517	1.07868	1.02517
484	484000		0.944392		1.15122	0.971236		1.25031	0.836909		1.1415	1.08806	0.982378	0.964287	1.08785	1.07942	1.02427
484.5	484500		0.944151		1.15031	0.971095		1.24759	0.836754		1.14102	1.08748	0.981045	0.963826	1.09035	1.07992	1.02346
485	485000		0.943921		1.14941	0.9709		1.24459	0.836603		1.14058	1.08681	0.979775	0.963304	1.09258	1.08011	1.02275
485.5	485500		0.943739		1.14849	0.970717		1.24136	0.836446		1.14018	1.08599	0.978571	0.962729	1.09446	1.07993	1.02216
486	486000		0.943629		1.14757	0.97061		1.23796	0.836277		1.13983	1.08499	0.977435	0.962112	1.09591	1.07932	1.02172
486.5	486500		0.94358		1.14663	0.970572		1.23445	0.836087		1.13952	1.08384	0.976371	0.96146	1.09718	1.07832	1.02129
487	487000		0.943579		1.14567	0.970594		1.23089	0.835867		1.13927	1.08256	0.975382	0.960783	1.09856	1.07703	1.02078
487.5	487500		0.943615		1.14467	0.970668		1.22733	0.835609		1.13908	1.08117	0.974471	0.960089	1.1	1.0755	1.0202
488	488000		0.943676		1.14363	0.970785		1.22384	0.835305		1.13896	1.0797	0.973642	0.959387	1.10145	1.07376	1.01957
488.5	488500		0.943749		1.14246	0.970937		1.22047	0.834946		1.1389	1.07815	0.972898	0.958687	1.10287	1.07185	1.01893
489	489000		0.943824		1.14109	0.971116		1.21728	0.834525		1.13888	1.07657	0.972241	0.957996	1.10423	1.06982	1.01828
489.5	489500		0.943887		1.13957	0.971313		1.21433	0.834044		1.13891	1.07496	0.971675	0.957124	1.10546	1.0677	1.01765
490	490000		0.943927		1.13793	0.971521		1.21168	0.833516		1.13896	1.07335	0.971203	0.95591	1.10654	1.06553	1.01707
490.5	490500		0.943932		1.13624	0.971731		1.20887	0.832947		1.13903	1.07176	0.970829	0.954412	1.10742	1.06335	1.01656
491	491000		0.943891		1.13453	0.971934		1.2055	0.832344		1.13911	1.07022	0.970555	0.952685	1.10806	1.0612	1.01613
491.5	491500		0.943841		1.13285	0.972123		1.20167	0.831713		1.13918	1.06874	0.970385	0.950788	1.10843	1.05912	1.01582
492	492000		0.94382		1.13124	0.972289		1.19749	0.831061		1.13925	1.06735	0.970322	0.948776	1.10857	1.05716	1.01563
492.5	492500		0.943818		1.12974	0.972424		1.19307	0.830394		1.13928	1.06607	0.970369	0.946708	1.1085	1.05534	1.01561
493	493000		0.943823		1.12842	0.972519		1.18852	0.829718		1.13929	1.06491	0.97053	0.944641	1.10826	1.05371	1.01576
493.5	493500		0.943825		1.1273	0.972566		1.18396	0.82904		1.13925	1.06391	0.970806	0.94263	1.10788	1.05232	1.01621
494	494000		0.943812		1.12644	0.972557		1.17949	0.828366		1.13916	1.06309	0.971202	0.940733	1.10738	1.05119	1.01701
494.5	494500		0.943773		1.1256	0.972484		1.17523	0.827703		1.13895	1.06248	0.971722	0.939008	1.10679	1.05027	1.0181
495	495000		0.943698		1.12456	0.972338		1.17129	0.827057		1.13859	1.06208	0.972367	0.937511	1.10615	1.04948	1.01942
495.5	495500		0.943574		1.1234	0.972111		1.16777	0.826434		1.13814	1.06185	0.973066	0.936299	1.10549	1.04879	1.02091
496	496000		0.943392		1.12217	0.971795		1.16479	0.825841		1.13761	1.06173	0.973746	0.935429	1.10482	1.04819	1.0225
496.5	496500		0.943139		1.12093	0.971381		1.16246	0.825211		1.13706	1.06169	0.974408	0.934796	1.10419	1.04766	1.02414
497	497000		0.942805		1.11976	0.970861		1.16088	0.824482		1.13652	1.06167	0.975053	0.934249	1.10362	1.04719	1.02575
497.5	497500		0.942344		1.1187	0.970226		1.15997	0.823668		1.13604	1.06163	0.975681	0.933777	1.10283	1.04676	1.02727
498	498000		0.941733		1.11783	0.96947		1.15952	0.82278		1.13565	1.06153	0.976295	0.933371	1.10159	1.04636	1.02866
498.5	498500		0.941002		1.1172	0.968582		1.15947	0.821833		1.13539	1.06131	0.976895	0.933019	1.10001	1.04598	1.02983
499	499000		0.940178		1.11689	0.967556		1.15979	0.820839		1.1353	1.06094	0.977483	0.932712	1.09819	1.04559	1.03073
499.5	499500		0.939289		1.11682	0.96637		1.16041	0.819812		1.13541	1.06048	0.978058	0.932439	1.09625	1.04518	1.03159
500	500000		0.938364		1.11689	0.96502		1.16129	0.818765		1.13569	1.06004	0.978623	0.93219	1.0943	1.04474	1.03264
500.5	500500		0.93743		1.11707	0.963522		1.16238	0.81771		1.13611	1.05961	0.979179	0.931954	1.09244	1.04426	1.03384
501	501000		0.936514		1.11734	0.961891		1.16364	0.816662		1.13664	1.05919	0.979726	0.931721	1.09078	1.04371	1.03515
501.5	501500		0.935646		1.11768	0.960142		1.165	0.815633		1.13724	1.05879	0.980266	0.931481	1.08944	1.04308	1.03653
502	502000		0.934852		1.11806	0.958291		1.16642	0.814637		1.13789	1.05839	0.980799	0.931224	1.08853	1.04235	1.03795
502.5	502500		0.934162		1.11847	0.956354		1.16786	0.813686		1.13856	1.05801	0.981314	0.931066	1.08766	1.04165	1.03935
503	503000		0.933602		1.11887	0.954345		1.16926	0.812794		1.1392	1.05763	0.981797	0.931116	1.08643	1.04109	1.0407
503.5	503500		0.933225		1.11926	0.95228		1.17056	0.811974		1.13978	1.05725	0.982253	0.93135	1.08492	1.04065	1.04195
504	504000		0.933039		1.1196	0.950175		1.17173	0.811239		1.14029	1.05688	0.982685	0.931741	1.08322	1.0403	1.04308
504.5	504500		0.933003		1.11988	0.948044		1.17271	0.810602		1.14071	1.05645	0.983096	0.932264	1.08141	1.04002	1.04402
505	505000		0.933078		1.12008	0.945904		1.17346	0.810076		1.14109	1.05592	0.983489	0.932896	1.07957	1.03979	1.04475
505.5	505500		0.933226		1.12024	0.943769		1.17425	0.809455		1.14144	1.05532	0.983868	0.933609	1.07779	1.03958	1.04522
506	506000		0.933406		1.12044	0.941656		1.17538	0.808568		1.14178	1.05468	0.984236	0.93438	1.07614	1.03936	1.04539
506.5	506500		0.933579		1.12067	0.939579		1.1768	0.807489		1.14212	1.05404	0.984596	0.935184	1.07472	1.03913	1.04529
507	507000		0.933705		1.12094	0.937554		1.17845	0.806288		1.14248	1.05342	0.984951	0.935994	1.07359	1.03885	1.04497
507.5	507500		0.933746		1.12123	0.935596		1.18029	0.805037		1.14288	1.05287	0.985305	0.936787	1.07285	1.0385	1.04447
508	508000		0.933661		1.12156	0.93372		1.18226	0.803807		1.14332	1.0524	0.985661	0.937536	1.07258	1.03806	1.04382
508.5	508500		0.933411		1.12191	0.931781		1.18431	0.802671		1.14382	1.05205	0.986023	0.938217	1.07252	1.03751	1.04306
509	509000		0.932957		1.12229	0.929639		1.18641	0.8017		1.1444	1.05186	0.986393	0.938805	1.0724	1.03681	1.0422
509.5	509500		0.932303		1.1227	0.927321		1.18849	0.800965		1.14514	1.05187	0.986774	0.939274	1.07224	1.03595	1.04128
510	510000		0.931499		1.12312	0.924854		1.1905	0.800538		1.14605	1.05208	0.987171	0.9396	1.07211	1.03491	1.04034
510.5	510500		0.930574		1.12363	0.922264		1.1924	0.800491		1.14712	1.05244	0.987531	0.939758	1.07204	1.03367	1.03939
511	511000		0.929561		1.12426	0.919579		1.19413	0.800894		1.1483	1.05291	0.987806	0.939721	1.07206	1.03225	1.03848
511.5	511500		0.928488		1.12501	0.916824		1.19565	0.801821		1.14955	1.05342	0.988011	0.939506	1.07223	1.03068	1.03764
512	512000		0.927385		1.12586	0.914027		1.1969	0.803343		1.15084	1.05395	0.988157	0.939156	1.07259	1.02897	1.03688
512.5	512500		0.926284		1.12682	0.911214		1.19799	0.805236		1.15212	1.05443	0.988259	0.938689	1.07317	1.02715	1.03625
513	513000		0.925215		1.12786	0.908412		1.19904	0.807244		1.15337	1.05482	0.988328	0.938124	1.07402	1.02524	1.03578
513.5	513500		0.924206		1.12898	0.905648		1.20006	0.809381		1.15453	1.05507	0.988379	0.937478	1.0752	1.02326	1.03525
514	514000		0.92329		1.13017	0.902948		1.20103	0.811664		1.15558	1.05513	0.988424	0.93677	1.07671	1.02123	1.03446
514.5	514500		0.922318		1.13142	0.90034		1.20197	0.814107		1.15647	1.05508	0.988475	0.936017	1.07853	1.01917	1.03346
515	515000		0.921148		1.13272	0.897849		1.20286	0.816727		1.15717	1.05504	0.988547	0.935239	1.08063	1.01711	1.03229
515.5	515500		0.919822		1.13406	0.895503		1.20371	0.819538		1.15794	1.055	0.988652	0.934453	1.083	1.01506	1.031
516	516000		0.91838		1.13542	0.893328		1.20452	0.822558		1.15901	1.05496	0.988803	0.933676	1.08562	1.01305	1.02962
516.5	516500		0.916863		1.13681	0.891351		1.20528	0.825801		1.16029	1.05491	0.989013	0.932928	1.08844	1.0111	1.02821
517	517000		0.915311		1.13821	0.8896		1.206	0.829283		1.1617	1.05486	0.989295	0.932226	1.09147	1.00923	1.0268
517.5	517500		0.913765		1.1396	0.887997		1.20667	0.83302		1.16314	1.0548	0.989662	0.931589	1.09466	1.00746	1.02545
518	518000		0.912265		1.14099	0.88645		1.20728	0.837027		1.16453	1.05473	0.990128	0.931034	1.098	1.00582	1.02419
518.5	518500		0.910853		1.14236	0.88496		1.20785	0.841321		1.16579	1.05464	0.990707	0.930452	1.10147	1.00417	1.02306
519	519000		0.909569		1.1437	0.883529		1.20836	0.845916		1.16682	1.05453	0.991396	0.929736	1.10504	1.00239	1.02212
519.5	519500		0.908453		1.145	0.882157		1.20882	0.850828		1.16754	1.05443	0.992179	0.92891	1.10868	1.00049	1.0214
520	520000		0.907546		1.14626	0.880844		1.20923	0.856074		1.16786	1.05435	0.993042	0.927999	1.11238	0.99851	1.02096
520.5	520500		0.906779		1.14745	0.879593		1.20949	0.861608		1.16783	1.05429	0.993968	0.927027	1.11612	0.996456	1.02074
521	521000		0.906055		1.14858	0.878403		1.20955	0.867373		1.16758	1.05424	0.994943	0.926018	1.11986	0.994351	1.02068
521.5	521500		0.905372		1.14963	0.877276		1.20943	0.873369		1.16716	1.0542	0.99595	0.924998	1.12358	0.992216	1.02074
522	522000		0.904727		1.15059	0.876213		1.20917	0.879597		1.16664	1.05416	0.996975	0.923989	1.12727	0.990071	1.02092
522.5	522500		0.904118		1.15145	0.875215		1.2088	0.886055		1.16605	1.05411	0.998001	0.923018	1.13089	0.987935	1.02118
523	523000		0.903543		1.15221	0.874282		1.20836	0.892745		1.16545	1.05405	0.999014	0.922107	1.13444	0.98583	1.02151
523.5	523500		0.902999		1.15285	0.873416		1.20786	0.899666		1.16491	1.05397	0.999998	0.921281	1.13787	0.983774	1.02188
524	524000		0.902486		1.15337	0.872618		1.20736	0.906817		1.16445	1.05387	1.00094	0.920566	1.14117	0.981789	1.02228
524.5	524500		0.901999		1.15381	0.871888		1.20687	0.914199		1.16415	1.05389	1.00182	0.919984	1.14432	0.979895	1.02269
525	525000		0.901538		1.15422	0.871227		1.20642	0.921812		1.16405	1.05417	1.00262	0.91956	1.14729	0.978111	1.02309
525.5	525500		0.9011		1.15461	0.870699		1.20606	0.929655		1.16392	1.05463	1.00333	0.919298	1.15006	0.976458	1.02344
526	526000		0.900682		1.15497	0.870349		1.20582	0.937728		1.16352	1.0552	1.00394	0.919167	1.1526	0.974956	1.02374
526.5	526500		0.900289		1.1553	0.870156		1.20571	0.946031		1.16294	1.05581	1.00448	0.919146	1.15528	0.973625	1.02412
527	527000		0.899924		1.15561	0.870099		1.20578	0.954564		1.16223	1.05639	1.005	0.919214	1.1584	0.972486	1.02471
527.5	527500		0.899585		1.15589	0.870155		1.20601	0.963326		1.16147	1.05687	1.00552	0.91935	1.16187	0.971563	1.02548
528	528000		0.89927		1.15615	0.870304		1.20636	0.972319		1.16072	1.05718	1.00602	0.919533	1.16557	0.970852	1.02639
528.5	528500		0.898976		1.15637	0.870522		1.2068	0.981541		1.16005	1.05725	1.00652	0.91974	1.16941	0.970325	1.02742
529	529000		0.898702		1.15657	0.87079		1.20733	0.990992		1.15952	1.05702	1.00701	0.91995	1.17328	0.969954	1.02852
529.5	529500		0.898446		1.15673	0.871084		1.20795	1.00067		1.15921	1.05667	1.0075	0.920142	1.17708	0.969712	1.02968
530	530000		0.898205		1.15687	0.871384		1.20864	1.01058		1.15918	1.05641	1.00798	0.920294	1.18072	0.969572	1.03085
530.5	530500		0.897977		1.15697	0.871667		1.2094	1.02072		1.1593	1.05619	1.00847	0.920386	1.18408	0.969506	1.032
531	531000		0.89776		1.15704	0.871912		1.2102	1.03109		1.15939	1.05598	1.00896	0.920394	1.18706	0.969487	1.03311
531.5	531500		0.897553		1.15708	0.872098		1.21106	1.04168		1.15946	1.05574	1.00945	0.920417	1.18957	0.969487	1.03414
532	532000		0.897353		1.15709	0.872202		1.21194	1.05251		1.15952	1.05542	1.00994	0.920551	1.19149	0.969479	1.03505
532.5	532500		0.897236		1.15707	0.872202		1.21285	1.06356		1.15956	1.05498	1.01045	0.920774	1.19288	0.969435	1.03582
533	533000		0.897266		1.15701	0.872078		1.21378	1.07484		1.15959	1.05439	1.01096	0.921067	1.1939	0.969329	1.03641
533.5	533500		0.897414		1.15691	0.872007		1.21471	1.08635		1.15962	1.05359	1.01135	0.921408	1.19459	0.969132	1.03678
534	534000		0.897655		1.15679	0.872155		1.21564	1.09809		1.15965	1.05256	1.0115	0.921777	1.19503	0.968818	1.03691
534.5	534500		0.897962		1.15662	0.872483		1.21656	1.11006		1.15967	1.05128	1.01146	0.922152	1.19528	0.968483	1.03684
535	535000		0.898311		1.15642	0.872952		1.21745	1.12225		1.15971	1.0498	1.01127	0.922513	1.1954	0.968235	1.03662
535.5	535500		0.898674		1.15618	0.873523		1.21831	1.13467		1.15975	1.04814	1.01097	0.922839	1.19545	0.968061	1.03629
536	536000		0.899025		1.15591	0.874157		1.21912	1.14732		1.15981	1.04635	1.01061	0.92311	1.19549	0.967948	1.03589
536.5	536500		0.899339		1.15559	0.874814		1.21989	1.16019		1.15998	1.04446	1.01023	0.923304	1.19558	0.967882	1.03545
537	537000		0.899589		1.15524	0.875455		1.22059	1.1733		1.16034	1.04252	1.00988	0.9234	1.19579	0.96785	1.03502
537.5	537500		0.899748		1.15485	0.876041		1.22122			1.16088	1.04055	1.0096	0.923378	1.19618	0.96784	1.03464
538	538000		0.899792		1.15442	0.876533		1.22177			1.16156	1.03859	1.00942	0.923218	1.19681	0.967838	1.03434
538.5	538500		0.899737		1.15395	0.876892		1.22223			1.16235	1.03668	1.0094	0.922985	1.19726	0.96783	1.03417
539	539000		0.899628		1.15343	0.877078		1.2226			1.16325	1.03486	1.00958	0.922757	1.19714	0.967805	1.03417
539.5	539500		0.899476		1.15288	0.877052		1.22285			1.16421	1.03297	1.01001	0.922528	1.19661	0.967747	1.03437
540	540000		0.899293		1.15228	0.876776		1.22298			1.16521	1.0309	1.01071	0.922294	1.19579	0.967646	1.03482
540.5	540500		0.899093		1.1516	0.87621		1.22298			1.16624	1.02867	1.01174	0.922049	1.19481	0.967486	1.03547
541	541000		0.898887		1.15078	0.875314		1.22285			1.16726	1.02633	1.01306	0.921788	1.19381	0.967256	1.03623
541.5	541500		0.898687		1.14986	0.874117		1.22256			1.16824	1.02392	1.01463	0.921505	1.19292	0.966941	1.03709
542	542000		0.898505		1.14886	0.872691		1.22212			1.16918	1.02149	1.0164	0.921196	1.19228	0.96653	1.03804
542.5	542500		0.898354		1.14778	0.87106		1.22152			1.17003	1.01908	1.01832	0.920855	1.19201	0.966049	1.03907
543	543000		0.898246		1.14666	0.869251		1.22077			1.17078	1.01673	1.02036	0.920477	1.19227	0.965536	1.04016
543.5	543500		0.898193		1.1455	0.867289		1.2199			1.17139	1.01449	1.02247	0.920056	1.19276	0.964992	1.0413
544	544000		0.898208		1.14433	0.8652		1.21892			1.17185	1.0124	1.0246	0.919588	1.19314	0.96442	1.04248
544.5	544500		0.898254		1.14317	0.86301		1.21785			1.17214	1.0102	1.0267	0.919067	1.19343	0.96382	1.04368
545	545000		0.898288		1.14204	0.860745		1.2167			1.17221	1.00767	1.02874	0.918489	1.19365	0.963193	1.04491
545.5	545500		0.898315		1.14095	0.858429		1.2155			1.17226	1.00488	1.03067	0.917744	1.19383	0.962542	1.04614
546	546000		0.898336		1.13993	0.85609		1.21427			1.17246	1.00193	1.03243	0.916752	1.194	0.961867	1.04736
546.5	546500		0.898356		1.13877	0.853753		1.21301			1.17275	0.998896	1.034	0.915545	1.19417	0.96117	1.04856
547	547000		0.898376		1.13729	0.851444		1.21175			1.17308	0.995861	1.03531	0.914157	1.19438	0.960453	1.04973
547.5	547500		0.8984		1.13557	0.849187		1.21052			1.17341	0.99291	1.03657	0.912619	1.19463	0.959716	1.05103
548	548000		0.898432		1.13365	0.84701		1.20931			1.1737	0.990126	1.03797	0.910964	1.19497	0.958962	1.05258
548.5	548500		0.898473		1.13161	0.844938		1.20816			1.17388	0.987593	1.03949	0.909226	1.19541	0.958191	1.05434
549	549000		0.898528		1.12949	0.842996		1.20709			1.17393	0.985394	1.04109	0.907438	1.19597	0.957406	1.05625
549.5	549500		0.898599		1.12736	0.841097		1.2061			1.17377	0.983274	1.04275	0.905631	1.19658	0.956606	1.05825
550	550000		0.898689		1.12529	0.839139		1.20522			1.17338	0.980951	1.04444	0.903839	1.19714	0.955795	1.0603
550.5	550500		0.898853		1.12333	0.837128		1.20436			1.17262	0.978465	1.04613	0.902095	1.19767	0.954944	1.06233
551	551000		0.899131		1.12154	0.835067		1.20343			1.17144	0.975857	1.04779	0.900431	1.19817	0.954032	1.0643
551.5	551500		0.899497		1.11989	0.832962		1.20245			1.16993	0.973169	1.04939	0.898881	1.19866	0.953068	1.06616
552	552000		0.899929		1.11829	0.830817		1.20141			1.16818	0.970443	1.05091	0.897477	1.19915	0.952061	1.06784
552.5	552500		0.900403		1.11673	0.828636		1.20033			1.16627	0.967718	1.05231	0.896252	1.19966	0.951021	1.06929
553	553000		0.900895		1.11522	0.826425		1.19921			1.16429	0.965037	1.05357	0.895238	1.20019	0.949956	1.07047
553.5	553500		0.901381		1.11374	0.824187		1.19806			1.16233	0.962441	1.05466	0.894469	1.20077	0.948877	1.07151
554	554000		0.901839		1.11229	0.821928		1.19689			1.16046	0.95997	1.05555	0.893977	1.20139	0.947792	1.0726
554.5	554500		0.902245		1.11086	0.819653		1.19571			1.15878	0.957667	1.0562	0.893609	1.20216	0.946711	1.07371
555	555000		0.902574		1.10946	0.817365		1.19452			1.15738	0.955572	1.0566	0.893201	1.20312	0.945643	1.07485
555.5	555500		0.902804		1.10807			1.19333			1.156	0.953726	1.05666	0.892777	1.20424	0.944597	1.07598
556	556000		0.90291		1.10669			1.19215			1.15439	0.952171	1.05634	0.892358	1.20548	0.943583	1.07712
556.5	556500		0.903009		1.10531			1.19099			1.15259	0.950913	1.0557	0.891968	1.20678	0.94261	1.07824
557	557000		0.903211		1.10392			1.18985			1.15065	0.9499	1.0548	0.891627	1.20811	0.941687	1.07932
557.5	557500		0.903486		1.10264			1.18875			1.14861	0.949087	1.05368	0.891359	1.20943	0.940823	1.08037
558	558000		0.903804		1.10155			1.18768			1.14651	0.948432	1.05241	0.891184	1.21068	0.940029	1.08137
558.5	558500		0.904134		1.10061			1.18666			1.14441	0.947889	1.05104	0.891127	1.21183	0.93924	1.0823
559	559000		0.904446		1.09977			1.1857			1.14234	0.947415	1.04962	0.891207	1.21284	0.938394	1.08315
559.5	559500		0.904709		1.099			1.18478			1.14035	0.946966	1.0482	0.891449	1.21366	0.937503	1.08392
560	560000		0.904894		1.09825			1.18389			1.13849	0.946497	1.04685	0.891874	1.21424	0.936576	1.08459
560.5	560500		0.90497		1.09749			1.18303			1.13679	0.945964	1.04561	0.892602	1.21467	0.935624	1.08515
561	561000		0.904907		1.09667			1.1822			1.13532	0.945324	1.04454	0.893701	1.21503	0.934659	1.08558
561.5	561500		0.904637		1.09576			1.18139			1.134	0.944786	1.04369	0.895117	1.21534	0.93369	1.0858
562	562000		0.904144		1.09472			1.1806			1.13275	0.944548	1.04312	0.896794	1.21558	0.932728	1.08577
562.5	562500		0.90347		1.09368			1.17983			1.13155	0.944543	1.04267	0.898677	1.21578	0.931783	1.0855
563	563000		0.902662		1.09279			1.17908			1.13039	0.944708	1.04215	0.900711	1.21591	0.930867	1.08505
563.5	563500		0.901762		1.09202			1.17835			1.12927	0.944977	1.04158	0.902841	1.216	0.92999	1.08446
564	564000		0.900817		1.09133			1.17763			1.12818	0.945285	1.04098	0.905012	1.21603	0.929162	1.08375
564.5	564500		0.899869		1.09068			1.17692			1.12711	0.945567	1.04035	0.907168	1.21602	0.928395	1.08297
565	565000		0.898965		1.09005			1.17622			1.12606	0.945759	1.03972	0.909255	1.21595	0.927697	1.08216
565.5	565500		0.898147		1.08939			1.17553			1.125	0.945795	1.03909	0.911216	1.21584	0.927082	1.08135
566	566000		0.89746		1.08867			1.17485			1.12395	0.945611	1.03849	0.912998	1.21568	0.926558	1.08059
566.5	566500		0.89695		1.08785			1.17417			1.12278	0.945348	1.03792	0.914545	1.21549	0.926086	1.07991
567	567000		0.89666		1.08691			1.17349			1.12145	0.945182	1.0374	0.915802	1.21524	0.925624	1.07935
567.5	567500		0.896422		1.08579			1.17282			1.12	0.945101	1.03695	0.917037	1.21496	0.925173	1.07896
568	568000		0.896061		1.08448			1.17214			1.11845	0.945092	1.03658	0.918521	1.21464	0.924736	1.07875
568.5	568500		0.895605		1.08286			1.17146			1.11686	0.945141	1.0363	0.920198	1.21429	0.924318	1.07865
569	569000		0.895082		1.0809			1.17077			1.11527	0.945236	1.03614	0.922011	1.21389	0.923921	1.07853
569.5	569500		0.894524		1.07869			1.17008			1.11371	0.945363	1.03609	0.923906	1.21347	0.923547	1.07838
570	570000		0.893958		1.07631			1.16938			1.11223	0.945511	1.03619	0.925826	1.21301	0.923201	1.07822
570.5	570500		0.893414		1.07383			1.16866			1.11087	0.945665	1.03648	0.927717	1.21252	0.922884	1.07806
571	571000		0.892922		1.07133			1.16794			1.10967	0.945813	1.03701	0.929522	1.212	0.922601	1.07789
571.5	571500		0.89251		1.0689			1.16719			1.10867	0.945943	1.03774	0.931187	1.21145	0.922354	1.07772
572	572000		0.892209		1.06662			1.16643			1.10792	0.94604	1.03862	0.932655	1.21087	0.922147	1.07756
572.5	572500		0.892046		1.06456			1.16565			1.10739	0.946093	1.03961	0.933871	1.21028	0.921982	1.07741
573	573000		0.892052		1.06281			1.16485			1.10704	0.946087	1.04068	0.93478	1.20965	0.921862	1.07728
573.5	573500		0.892279		1.06102			1.16403			1.10683	0.946011	1.04177	0.935438	1.20901	0.921791	1.07717
574	574000		0.892732		1.05889			1.16318			1.10674	0.945851	1.04287	0.935951	1.20835	0.921771	1.07709
574.5	574500		0.89337		1.05651			1.1623			1.10673	0.945595	1.04392	0.936334	1.20767	0.921829	1.07705
575	575000		0.894153		1.05399			1.1614			1.10677	0.945229	1.04488	0.936604	1.20697	0.921984	1.07704
575.5	575500		0.895039		1.05141			1.16046			1.10684	0.944781	1.04571	0.936776	1.20625	0.922228	1.07718
576	576000		0.895987		1.04889			1.15949			1.1069	0.94429	1.04638	0.936867	1.20553	0.922555	1.07757
576.5	576500		0.896958		1.04653			1.15849			1.10693	0.943763	1.04685	0.936893	1.20478	0.922956	1.07814
577	577000		0.897909		1.04442			1.15745			1.10689	0.943206	1.04706	0.936868	1.20403	0.923425	1.07885
577.5	577500		0.898801		1.04267			1.15637			1.10692	0.942625	1.04715	0.93681	1.2031	0.923954	1.07964
578	578000		0.899592		1.04137			1.15525			1.10715	0.942027	1.04724	0.936735	1.20186	0.924536	1.08046
578.5	578500		0.900242		1.04048			1.15408			1.10754	0.941416	1.04733	0.936657	1.20038	0.925164	1.08126
579	579000		0.90071		1.03983			1.15287			1.10806	0.9408	1.04743	0.936594	1.19871	0.925831	1.082
579.5	579500		0.901201		1.03939			1.15162			1.10866	0.940184	1.04753	0.936561	1.19693	0.926528	1.08261
580	580000		0.901915		1.03909			1.15032			1.10932	0.939575	1.04764	0.936574	1.19508	0.927249	1.08305
580.5	580500		0.902804		1.0389			1.14887			1.10999	0.938887	1.04776	0.936388	1.19325	0.927987	1.08327
581	581000		0.903818		1.03877			1.1472			1.11064	0.938052	1.04788	0.935803	1.19148	0.928734	1.08321
581.5	581500		0.904907		1.03864			1.14533			1.11123	0.937105	1.048	0.934901	1.18984	0.929482	1.083
582	582000		0.90602		1.03847			1.1433			1.11172	0.936083	1.04814	0.933761	1.1884	0.930226	1.08279
582.5	582500		0.90711		1.03821			1.14111			1.11208	0.935019	1.04827	0.932467	1.18722	0.930956	1.08258
583	583000		0.908125		1.0378			1.1388			1.11227	0.933949	1.04842	0.9311	1.18636	0.931667	1.08236
583.5	583500		0.909017		1.03747			1.13639			1.11249	0.932908	1.04857	0.92974	1.18584	0.932351	1.08212
584	584000		0.909736		1.0374			1.1339			1.11291	0.931931	1.04873	0.928469	1.18559	0.932999	1.08185
584.5	584500		0.910232		1.03754			1.13136			1.11347	0.931054	1.04889	0.92737	1.18558	0.93376	1.08153
585	585000		0.910455		1.03785			1.1288			1.11414	0.93031	1.04906	0.926522	1.18574	0.934758	1.08117
585.5	585500		0.910433		1.03827			1.12623			1.11484	0.929582	1.04923	0.926009	1.18604	0.935951	1.08075
586	586000		0.910243		1.03875			1.12368			1.11554	0.928743	1.04939	0.92591	1.18642	0.937299	1.08027
586.5	586500		0.909914		1.03924			1.12118			1.11616	0.927817	1.04955	0.926155	1.18685	0.938761	1.07971
587	587000		0.909471		1.03968			1.11875			1.11667	0.926828	1.04969	0.926599	1.18727	0.940296	1.07906
587.5	587500		0.908944		1.04003			1.11641			1.11701	0.925801	1.04984	0.927214	1.18763	0.941863	1.07832
588	588000		0.908359		1.04022			1.11419			1.11712	0.924759	1.04998	0.927972	1.18788	0.943422	1.07748
588.5	588500		0.907743		1.04022			1.11209			1.11706	0.923725	1.05011	0.928844	1.18799	0.944932	1.07644
589	589000		0.907124		1.03996			1.11008			1.11692	0.922725	1.05024	0.929801	1.1879	0.946352	1.07513
589.5	589500		0.90653		1.03961			1.10815			1.11672	0.921782	1.05038	0.930817	1.18782	0.947641	1.0736
590	590000		0.905987		1.03934			1.10631			1.11647	0.920919	1.05051	0.931862	1.18797	0.948759	1.07188
590.5	590500		0.905524		1.03914			1.10455			1.11619	0.920162	1.05064	0.932909	1.18829	0.949665	1.07001
591	591000		0.905167		1.03899			1.10285			1.11589	0.919533	1.05077	0.933928	1.18876	0.950317	1.06804
591.5	591500		0.904755		1.03885			1.10121			1.11558	0.919111	1.05091	0.934893	1.18932	0.950675	1.06599
592	592000		0.904136		1.03871			1.09964			1.11529	0.918917	1.05104	0.935774	1.18993	0.950698	1.06392
592.5	592500		0.903351		1.03855			1.09811			1.11502	0.918896	1.05119	0.936544	1.19055	0.950461	1.06185
593	593000		0.902439		1.03833			1.09662			1.11479	0.918987	1.05134	0.937173	1.19114	0.950069	1.05984
593.5	593500		0.90144		1.03805			1.09518			1.11442	0.919135	1.05149	0.937839	1.19166	0.94953	1.05791
594	594000		0.900395		1.03767			1.09376			1.11379	0.91928	1.05165	0.938711	1.19205	0.948851	1.05611
594.5	594500		0.899344		1.03718			1.09238			1.11295	0.919365	1.05182	0.939751	1.19228	0.94804	1.05447
595	595000		0.898327		1.03659			1.09101			1.11197	0.919332	1.052	0.940921	1.19231	0.947105	1.05305
595.5	595500		0.897385		1.03591			1.08965			1.11092	0.919123	1.05219	0.942183	1.19221	0.946053	1.05165
596	596000		0.896557		1.03516			1.0883			1.10987	0.91868	1.0524	0.943498	1.1921	0.944892	1.0501
596.5	596500		0.895884		1.03435			1.08699			1.10887	0.918206	1.05261	0.944829	1.19198	0.943629	1.04843
597	597000		0.895407		1.03349			1.08575			1.10801	0.91791	1.05284	0.946137	1.19185	0.942273	1.04668
597.5	597500		0.894996		1.0326			1.08457			1.10733	0.917742	1.05308	0.947385	1.1917	0.94083	1.04489
598	598000		0.89451		1.0317			1.08344			1.10692	0.917652	1.05333	0.948534	1.19154	0.939308	1.04308
598.5	598500		0.893971		1.03081			1.08237			1.10661	0.917592	1.05361	0.949546	1.19137	0.937716	1.04129
599	599000		0.8934		1.02992			1.08133			1.10622	0.917513	1.0539	0.950383	1.19119	0.93606	1.03956
599.5	599500		0.892818		1.02907			1.08034			1.10578	0.917365	1.0542	0.951007	1.19099	0.934348	1.03792
600	600000		0.892247		1.02826			1.07937			1.10531	0.917099	1.05453	0.95138	1.19079	0.932587	1.0364
600.5	600500		0.891709		1.02733			1.07843			1.10482	0.916666	1.05488	0.95155	1.19057	0.930786	1.03505
601	601000		0.891224		1.02613			1.07751			1.10434	0.916017	1.05524	0.951597	1.19034	0.928953	1.03389
601.5	601500		0.890814		1.02473			1.0766			1.10389	0.915201	1.05563	0.951536	1.1901	0.927093	1.03296
602	602000		0.8905		1.0232			1.0757			1.10349	0.914313	1.05605	0.95138	1.18985	0.925216	1.03229
602.5	602500		0.890305		1.0216			1.07479			1.10317	0.913364	1.05651	0.951144	1.18959	0.923328	1.03191
603	603000		0.890248		1.02			1.07387			1.10295	0.912369	1.05705	0.95084	1.18932	0.921438	1.03178
603.5	603500		0.890431		1.01845			1.07294			1.10285	0.911341	1.05765	0.950483	1.18903	0.919553	1.03187
604	604000		0.890895		1.01703			1.072			1.10289	0.910294	1.0583	0.950087	1.18874	0.917681	1.03212
604.5	604500		0.891575		1.0158			1.07104			1.10309	0.90924	1.05899	0.949664	1.18842	0.915828	1.03251
605	605000		0.892406		1.01483			1.07009			1.10346	0.908194	1.05971	0.949229	1.18804	0.914004	1.03299
605.5	605500		0.893323		1.01417			1.06916			1.10395	0.907169	1.06044	0.948795	1.18761	0.912027	1.03351
606	606000		0.894261		1.01383			1.06825			1.10454	0.906178	1.06118	0.948377	1.18714	0.909745	1.03405
606.5	606500		0.895154		1.01372			1.06736			1.10518	0.905158	1.0619	0.947987	1.18663	0.907201	1.03454
607	607000		0.895937		1.0138			1.0665			1.10586	0.904046	1.06261	0.94764	1.18609	0.90444	1.03497
607.5	607500		0.896545		1.01399			1.06566			1.10653	0.90286	1.06329	0.947143	1.18551	0.901509	1.03527
608	608000		0.896913		1.01424			1.06485			1.10716	0.901617	1.06392	0.946334	1.18491	0.89845	1.03542
608.5	608500		0.897315		1.01448			1.06408			1.10772	0.900334	1.0645	0.945276	1.18429	0.89531	1.03552
609	609000		0.898025		1.01466			1.06334			1.10817	0.89903	1.06501	0.944031	1.18365	0.892134	1.03572
609.5	609500		0.898971		1.0147			1.06265			1.10874	0.89772	1.06544	0.94266	1.18299	0.888966	1.03602
610	610000		0.900085		1.01454			1.062			1.10961	0.896424	1.06578	0.941227	1.18233	0.885852	1.03638
610.5	610500		0.901297		1.01413			1.06139			1.11072	0.895157	1.06603	0.939791	1.1815	0.882836	1.03682
611	611000		0.902537		1.0134			1.06083			1.11198	0.893938	1.0662	0.938416	1.18039	0.879963	1.0373
611.5	611500		0.903735		1.01243			1.06035			1.11332	0.892717	1.0663	0.937164	1.17906	0.877279	1.03783
612	612000		0.904822		1.01136			1.05996			1.11466	0.89144	1.06634	0.936095	1.17759	0.874828	1.03839
612.5	612500		0.905727		1.01022			1.05965			1.11592	0.890113	1.06632	0.935273	1.17604	0.872655	1.03898
613	613000		0.906383		1.00901			1.05941			1.11703	0.888745	1.06627	0.93476	1.17448	0.870805	1.03957
613.5	613500		0.906718		1.00776			1.05922			1.11792	0.887342	1.06618	0.934368	1.17298	0.869305	1.04015
614	614000		0.906662		1.00648			1.05907			1.1185	0.885912	1.06606	0.933889	1.17162	0.868125	1.04073
614.5	614500		0.90623		1.0052			1.05895			1.11898	0.884462	1.06593	0.933345	1.17045	0.867231	1.04128
615	615000		0.905511		1.00392			1.05885			1.11961	0.883	1.06579	0.932763	1.16956	0.866585	1.04179
615.5	615500		0.904556		1.00268			1.05876			1.12033	0.881533	1.06565	0.932166	1.16885	0.866152	1.04227
616	616000		0.903412		1.00148			1.05867			1.1211	0.880069	1.06552	0.931579	1.16822	0.865895	1.04274
616.5	616500		0.902129		1.00011			1.05855			1.12188	0.878547	1.06541	0.931027	1.16764	0.86578	1.0432
617	617000		0.900756		0.998386			1.05841			1.1226	0.876916	1.06533	0.930535	1.16711	0.865769	1.04366
617.5	617500		0.899343		0.996378			1.05823			1.12324	0.875197	1.06528	0.930127	1.16664	0.865826	1.04412
618	618000		0.897937		0.994162			1.05799			1.12374	0.87341	1.06529	0.929827	1.1662	0.865917	1.04459
618.5	618500		0.896588		0.991813			1.05769			1.12405	0.871579	1.0653	0.929661	1.1658	0.866003	1.04508
619	619000		0.895345		0.989405			1.05731			1.12414	0.869722	1.06528	0.929653	1.16544	0.86605	1.04558
619.5	619500		0.894257		0.987014			1.05692			1.12407	0.867862	1.06523	0.929827	1.16509	0.866021	1.04612
620	620000		0.893373		0.984713			1.05658			1.12397	0.86602	1.06517	0.930209	1.16477	0.865881	1.04669
620.5	620500		0.892469		0.982576			1.05629			1.12384	0.864216	1.06508	0.930906	1.16445	0.865593	1.04729
621	621000		0.891321		0.98068			1.05603			1.12365	0.862472	1.06498	0.931967	1.16414	0.865121	1.04795
621.5	621500		0.889981		0.979097			1.0558			1.12342	0.86081	1.06487	0.933326	1.16409	0.86458	1.04865
622	622000		0.8885		0.977902			1.05557			1.12313	0.85925	1.06476	0.934917	1.16446	0.864101	1.04942
622.5	622500		0.886927		0.976924			1.05535			1.12278	0.857691	1.06465	0.936673	1.16515	0.863676	1.05024
623	623000		0.885314		0.975954			1.05513			1.12236	0.85604	1.06454	0.938528	1.16605	0.863296	1.05114
623.5	623500		0.883711		0.975007			1.05488			1.12187	0.854328	1.06444	0.940417	1.16707	0.862954	1.05217
624	624000		0.88217		0.9741			1.05461			1.1213	0.852586	1.06435	0.942273	1.16808	0.862639	1.05337
624.5	624500		0.88074		0.973251			1.05429			1.12065	0.850845	1.06427	0.94403	1.169	0.862344	1.05471
625	625000		0.879473		0.972476			1.05393			1.11991	0.849135	1.06422	0.945622	1.1697	0.862061	1.05616
625.5	625500		0.878419		0.971791			1.05351			1.11895	0.847488	1.06419	0.946983	1.17009	0.861779	1.05769
626	626000		0.877629		0.971213			1.05302			1.11766	0.845935	1.06419	0.948047	1.17006	0.861491	1.05927
626.5	626500		0.876965		0.970759			1.05244			1.11612	0.844507	1.06423	0.949008	1.16966	0.861189	1.06088
627	627000		0.876262		0.970445			1.05178			1.11441	0.843234	1.06431	0.950092	1.16905	0.860863	1.06249
627.5	627500		0.875531		0.970309			1.05095			1.11258	0.84211	1.06442	0.95128	1.16827	0.860504	1.06406
628	628000		0.874786		0.970359			1.04992			1.11072	0.841088	1.06456	0.952554	1.16733	0.860105	1.06556
628.5	628500		0.874037		0.970567			1.04872			1.10889	0.840147	1.0647	0.953897	1.16627	0.859657	1.06698
629	629000		0.873296		0.970903			1.04738			1.10717	0.839263	1.06485	0.95529	1.16513	0.859151	1.06827
629.5	629500		0.872576		0.971339			1.04592			1.10561	0.838412	1.065	0.956715	1.16394	0.858547	1.06941
630	630000		0.871888		0.971846			1.04437			1.1043	0.837573	1.06513	0.958154	1.16272	0.857826	1.07037
630.5	630500		0.871244		0.972396			1.04277			1.10289	0.83672	1.06524	0.959589	1.16151	0.857006	1.07143
631	631000		0.870655		0.972961			1.04115			1.10107	0.835832	1.06531	0.961002	1.16034	0.856107	1.07283
631.5	631500		0.870135		0.973511			1.03952			1.09895	0.834886	1.06534	0.962375	1.15925	0.855149	1.07448
632	632000		0.869694		0.974018			1.03794			1.09663	0.833857	1.06533	0.96369	1.15826	0.85415	1.07631
632.5	632500		0.869423		0.974453			1.03641			1.09423	0.832805	1.06525	0.964929	1.1574	0.853132	1.07825
633	633000		0.86938		0.974788			1.03498			1.09185	0.831799	1.0651	0.966073	1.15671	0.852113	1.08021
633.5	633500		0.86952		0.975296			1.03367			1.0896	0.830825	1.06487	0.967105	1.15619	0.851112	1.08212
634	634000		0.869802		0.976201			1.03251			1.08759	0.829871	1.06458	0.968006	1.1558	0.85015	1.08389
634.5	634500		0.870183		0.9774			1.03153			1.08593	0.828925	1.06424	0.968759	1.1555	0.849246	1.08545
635	635000		0.870621		0.978792			1.03076			1.08473	0.827973	1.06386	0.969345	1.15527	0.848419	1.08673
635.5	635500		0.871073		0.980274			1.03012			1.08375	0.827004	1.06345	0.969816	1.15509	0.847689	1.08763
636	636000		0.871496		0.981745			1.02949			1.08271	0.826005	1.06304	0.970238	1.15493	0.847076	1.08809
636.5	636500		0.871849		0.983102			1.02889			1.08164	0.824963	1.06262	0.970609	1.15476	0.846599	1.08815
637	637000		0.872089		0.984243			1.02831			1.08056	0.823867	1.06222	0.970931	1.15456	0.846277	1.08794
637.5	637500		0.872172		0.985067			1.02777			1.07952	0.82271	1.06185	0.971202	1.1543	0.846096	1.0875
638	638000		0.872058		0.98547			1.02726			1.07853	0.821507	1.06152	0.971423	1.15395	0.846021	1.08684
638.5	638500		0.871915		0.985782			1.02678			1.07764	0.820272	1.06125	0.971594	1.15354	0.846042	1.08601
639	639000		0.871921		0.986359			1.02635			1.07686	0.81902	1.06106	0.971715	1.15314	0.846147	1.08503
639.5	639500		0.872051		0.987135			1.02596			1.07623	0.817767	1.06094	0.971786	1.15273	0.846325	1.08393
640	640000		0.872277		0.988048			1.02561			1.07578	0.816527	1.06093	0.971806	1.15231	0.846566	1.08275
640.5	640500		0.872572		0.989034			1.02532			1.07557	0.815315	1.06102	0.971776	1.15188	0.846859	1.08152
641	641000		0.872909		0.99003			1.02508			1.07561	0.814147	1.06125	0.971695	1.15143	0.847192	1.08026
641.5	641500		0.873261		0.990971			1.02489			1.07585	0.813038	1.06162	0.97147	1.15095	0.847556	1.07901
642	642000		0.8736		0.991795			1.02477			1.07625	0.812002	1.06213	0.971024	1.15044	0.847938	1.0778
642.5	642500		0.8739		0.992438			1.02473			1.07677	0.811017	1.06276	0.970389	1.1499	0.848328	1.07666
643	643000		0.874134		0.992836			1.0248			1.07738	0.810051	1.06348	0.969595	1.14933	0.848716	1.07562
643.5	643500		0.874274		0.992925			1.02497			1.07803	0.809103	1.06428	0.968673	1.14871	0.84909	1.0744
644	644000		0.874293		0.992642			1.02523			1.07869	0.808172	1.06511	0.967653	1.14804	0.849439	1.07274
644.5	644500		0.874165		0.991991			1.02557			1.0793	0.807257	1.06596	0.966565	1.1473	0.849752	1.07071
645	645000		0.873861		0.991036			1.02598			1.07983	0.806359	1.0668	0.965441	1.14648	0.85002	1.0684
645.5	645500		0.873363		0.989804			1.02646			1.08024	0.805475	1.06761	0.96431	1.14558	0.850298	1.06586
646	646000		0.872689		0.988323			1.02701			1.08049	0.804606	1.06835	0.963204	1.14464	0.850647	1.06318
646.5	646500		0.871868		0.986621			1.0276			1.08081		1.06902	0.962152	1.14366	0.851058	1.06042
647	647000		0.870933		0.984726			1.02823			1.08141		1.06957	0.961185	1.14268	0.851524	1.05767
647.5	647500		0.869913		0.982665			1.02891			1.08224		1.06999	0.960333	1.14169	0.852037	1.05499
648	648000		0.86884		0.980466			1.02961			1.08322		1.07024	0.959628	1.14073	0.852588	1.05246
648.5	648500		0.867743		0.978157			1.03033			1.08428		1.0704	0.958986	1.13982	0.85317	1.05014
649	649000		0.866655		0.975765			1.03106			1.08536		1.07053	0.958311	1.13896	0.853775	1.04812
649.5	649500		0.865605		0.973319			1.0318			1.08638		1.07062	0.957609	1.13821	0.854394	1.04647
650	650000		0.864624		0.970846			1.03253			1.08729		1.07069	0.956887	1.13756	0.85502	1.04526
650.5	650500		0.863743		0.968373			1.03326			1.088		1.07073	0.956151	1.13702	0.855645	1.04431
651	651000		0.862993		0.965928			1.03396			1.08846		1.07074	0.95541	1.13654	0.856261	1.04342
651.5	651500		0.86227		0.96354			1.0348			1.08886		1.07072	0.954669	1.1361	0.85686	1.04258
652	652000		0.861461		0.961235			1.03592			1.08944		1.07067	0.953936	1.1357	0.857433	1.0418
652.5	652500		0.860582		0.959042			1.03726			1.09015		1.07059	0.953217	1.1353	0.857973	1.04109
653	653000		0.859648		0.956988			1.03878			1.09094		1.07047	0.95252	1.13488	0.858472	1.04045
653.5	653500		0.858674		0.955101			1.04044			1.09179		1.07033	0.951851	1.13442	0.858991	1.0399
654	654000		0.857676		0.953409			1.04219			1.09264		1.07015	0.951217	1.13389	0.859583	1.03942
654.5	654500		0.856668		0.951939			1.04399			1.09345		1.06993	0.950626	1.13328	0.860235	1.03904
655	655000		0.855667		0.950719			1.0458			1.09419		1.06969	0.950083	1.13257	0.86093	1.03875
655.5	655500		0.854687		0.949579			1.04757			1.09481		1.06941	0.949596	1.13167	0.861654	1.03857
656	656000		0.853744		0.94835			1.04926			1.09528		1.06909	0.949173	1.13055	0.86239	1.03849
656.5	656500		0.852853		0.947057			1.05082			1.09554		1.06874	0.948683	1.12926	0.863122	1.03853
657	657000		0.852029		0.945725			1.05222			1.09557		1.06835	0.948017	1.12786	0.863837	1.03868
657.5	657500		0.851261		0.944382			1.05339			1.09537		1.06793	0.947213	1.1264	0.864517	1.03908
658	658000		0.850524		0.943052			1.05431			1.09502		1.06747	0.946306	1.12493	0.865148	1.03981
658.5	658500		0.849813		0.941762			1.05493			1.09453		1.06697	0.945334	1.1235	0.865714	1.04081
659	659000		0.849125		0.940537			1.0552			1.09393		1.06643	0.944334	1.12216	0.8662	1.04203
659.5	659500		0.848455		0.939404			1.05517			1.09324		1.06586	0.94334	1.12097	0.866589	1.04342
660	660000		0.847799		0.938389			1.05492			1.09248		1.06525	0.942392	1.11997	0.866867	1.04492
660.5	660500		0.847154		0.937517			1.05449			1.09168		1.0646	0.941524	1.11905	0.867018	1.04647
661	661000		0.846515		0.936814			1.05388			1.09086		1.0639	0.940774	1.11806	0.867027	1.04803
661.5	661500		0.845878		0.936349			1.05312			1.09004		1.06317	0.940178	1.11701	0.866905	1.04954
662	662000		0.84524		0.936135			1.05223			1.08926		1.0624	0.939773	1.11592	0.866683	1.05095
662.5	662500		0.844595		0.93612			1.05124			1.08839		1.06143	0.939596	1.11481	0.866374	1.05219
663	663000		0.843941		0.936251			1.05017			1.08735		1.06012	0.939682	1.11371	0.865989	1.05323
663.5	663500		0.843272		0.936474			1.04903			1.08615		1.05853	0.940021	1.11262	0.86554	1.05425
664	664000		0.842586		0.936735			1.04786			1.08484		1.05671	0.940556	1.11157	0.86504	1.0555
664.5	664500		0.841877		0.936983			1.04666			1.08345		1.05471	0.941261	1.11058	0.864499	1.05691
665	665000		0.841143		0.937162			1.04547			1.082		1.05258	0.942106	1.10966	0.863931	1.05847
665.5	665500		0.840321		0.937221			1.04431			1.08053		1.05037	0.943064	1.10883	0.863346	1.06012
666	666000		0.839374		0.937105			1.04319			1.07906		1.04813	0.944108	1.10811	0.862758	1.06184
666.5	666500		0.83833		0.937023			1.04214			1.07764		1.0459	0.94521	1.10752	0.862177	1.06359
667	667000		0.837216		0.937182			1.04118			1.07628		1.04375	0.946342	1.10705	0.861617	1.06532
667.5	667500		0.836062		0.937529			1.04014			1.07503		1.04171	0.947476	1.10667	0.861088	1.06701
668	668000		0.834895		0.938011			1.03886			1.07391		1.03985	0.948585	1.10637	0.860603	1.06861
668.5	668500		0.833743		0.938574			1.03737			1.07286		1.0382	0.94964	1.10611	0.860175	1.07008
669	669000		0.832635		0.939166			1.03572			1.07179		1.03682	0.950615	1.10587	0.859813	1.07139
669.5	669500		0.8316		0.939733			1.03393			1.0707		1.0357	0.951682	1.10564	0.8595	1.0725
670	670000		0.830665		0.940221			1.03206			1.0696		1.03478	0.953007	1.10538	0.859201	1.07338
670.5	670500		0.829859		0.940579			1.03012			1.06848		1.03403	0.954546	1.10508	0.858911	1.07413
671	671000		0.82921		0.940752			1.02818			1.06735		1.03344	0.956259	1.1047	0.858623	1.07489
671.5	671500		0.828728		0.940943			1.02625			1.06621		1.033	0.958101	1.10429	0.858332	1.07565
672	672000		0.828384		0.941352			1.02438			1.06505		1.03267	0.960032	1.10388	0.85803	1.0764
672.5	672500		0.828152		0.941925			1.02261			1.06388		1.03245	0.962009	1.10349	0.857713	1.0771
673	673000		0.828003		0.942606			1.02097			1.0627		1.03231	0.963989	1.10311	0.857374	1.07776
673.5	673500		0.827908		0.943339			1.0195			1.06145		1.03224	0.965931	1.10276	0.857006	1.07835
674	674000		0.82784		0.94407			1.01824			1.06006		1.03221	0.967792	1.10242	0.856603	1.07886
674.5	674500		0.827771		0.944743			1.01704			1.05859		1.0322	0.969529	1.10211	0.85616	1.07927
675	675000		0.827671		0.945303			1.01574			1.05704		1.0322	0.9711	1.10183	0.85567	1.07957
675.5	675500		0.827514		0.945694			1.01435			1.05547		1.0322	0.972464	1.10158	0.855126	1.07975
676	676000		0.82727		0.945862			1.01292			1.05388		1.03216	0.973578	1.10136	0.854524	1.07978
676.5	676500		0.826912		0.945907			1.01145			1.05233		1.03207	0.974698	1.10118	0.853855	1.07963
677	677000		0.826412		0.94596			1.00999			1.05082		1.03191	0.976071	1.10105	0.853115	1.07929
677.5	677500		0.825811		0.946006			1.00855			1.0494		1.0318	0.977634	1.10102	0.852277	1.07879
678	678000		0.825174		0.946031			1.00717			1.0481		1.03187	0.979324	1.10113	0.851329	1.07815
678.5	678500		0.824507		0.946022			1.00586			1.04667		1.03207	0.98108	1.10135	0.850288	1.07739
679	679000		0.823817		0.945966			1.00465			1.04494		1.0324	0.982838	1.10164	0.849169	1.07654
679.5	679500		0.823112		0.945848			1.00358			1.043		1.03282	0.984538	1.10197	0.84799	1.07562
680	680000		0.822398		0.945655			1.00265			1.04091		1.03331	0.986116	1.1023	0.846766	1.07466
680.5	680500		0.821681		0.945372			1.00191			1.03878		1.03384	0.98751	1.10259	0.845513	1.07367
681	681000		0.82097		0.944987			1.00137			1.0367		1.03438	0.988659	1.10281	0.844249	1.07268
681.5	681500		0.82027		0.944486			1.00107			1.03474		1.03491	0.9895	1.10292	0.842989	1.07172
682	682000		0.819589		0.943855			1.00102			1.03299		1.0354	0.989971	1.10289	0.841749	1.07081
682.5	682500		0.818933		0.943025			1.00126			1.03155		1.03584	0.990073	1.10289	0.840546	1.06997
683	683000		0.818309		0.94197			1.00179			1.0305		1.03618	0.989877	1.10308	0.839397	1.06923
683.5	683500		0.817632		0.940737			1.00258			1.02969		1.0364	0.989422	1.10343	0.838316	1.06846
684	684000		0.816833		0.939374			1.0036			1.02894		1.03649	0.988746	1.10387	0.837322	1.06754
684.5	684500		0.815942		0.937928			1.0048			1.02824		1.0365	0.987887	1.10437	0.836429	1.0665
685	685000		0.814993		0.936445			1.00617			1.0276		1.03652	0.986886	1.10488	0.835655	1.06537
685.5	685500		0.814016		0.934975			1.00768			1.02703		1.03654	0.98578	1.10535	0.834978	1.06417
686	686000		0.813043		0.933563			1.00928			1.02654		1.03655	0.984609	1.10574	0.834359	1.06293
686.5	686500		0.812106		0.932257			1.01095			1.02612		1.03655	0.983411	1.10601	0.83379	1.06168
687	687000		0.811236		0.931105			1.01266			1.0258		1.03652	0.982225	1.1061	0.83326	1.06043
687.5	687500		0.810464		0.929973			1.01438			1.02557		1.03647	0.98109	1.10597	0.832763	1.05923
688	688000		0.809823		0.928713			1.01607			1.02544		1.03639	0.980045	1.10557	0.832287	1.05808
688.5	688500		0.809344		0.927355			1.0177			1.02542		1.03627	0.979129	1.10506	0.831824	1.05703
689	689000		0.809057		0.925925			1.01925			1.02552		1.03609	0.97838	1.1046	0.831364	1.05609
689.5	689500		0.808951		0.924451			1.02068			1.02598		1.03587	0.97754	1.10416	0.8309	1.05517
690	690000		0.808974		0.922961			1.02196			1.02698		1.03558	0.976369	1.10371	0.83042	1.05416
690.5	690500		0.8091		0.921483			1.02328			1.02837		1.03522	0.974935	1.10323	0.829918	1.05308
691	691000		0.809303		0.920045			1.02482			1.03004		1.03479	0.973307	1.10269	0.829382	1.05195
691.5	691500		0.809558		0.918673			1.02653			1.03183		1.03428	0.97155	1.10206	0.828805	1.05078
692	692000		0.809841		0.917397			1.02838			1.03363		1.03368	0.969734	1.10132	0.828176	1.0496
692.5	692500		0.810124		0.916244			1.03032			1.0353		1.03289	0.967926	1.10043	0.827487	1.04841
693	693000		0.810383		0.915241			1.03232			1.0367		1.03184	0.966194	1.09937	0.826729	1.04725
693.5	693500		0.810592		0.914337			1.03434			1.03771		1.03059	0.964605	1.09813	0.825874	1.04611
694	694000		0.810726		0.913457			1.03632			1.03819		1.02918	0.963227	1.09676	0.824911	1.04503
694.5	694500		0.810759		0.912597			1.03825			1.03875		1.02765	0.962128	1.09526	0.823856	1.04402
695	695000		0.810666		0.911752			1.04006			1.03997		1.02606	0.961376	1.09365	0.822725	1.04309
695.5	695500		0.810522		0.910919			1.04173			1.04167		1.02445	0.96086	1.09195	0.821535	1.04227
696	696000		0.810413		0.910091			1.04321			1.04365		1.02287	0.96042	1.09018	0.820302	1.04158
696.5	696500		0.810333		0.909266			1.04445			1.04573		1.02136	0.960049	1.08836	0.819042	1.041
697	697000		0.810274		0.908438			1.04543			1.04773		1.01999	0.959737	1.0865	0.817771	1.04052
697.5	697500		0.810228		0.907604			1.04611			1.04945		1.01878	0.959476	1.08463	0.816505	1.04013
698	698000		0.810189		0.906757			1.04642			1.05072		1.01779	0.959258	1.08275	0.815261	1.03982
698.5	698500		0.810147		0.905825			1.04642			1.05134		1.01707	0.959074	1.08088	0.814055	1.03957
699	699000		0.810097		0.904759			1.04618			1.05112		1.01667	0.958915	1.07906	0.812903	1.03938
699.5	699500		0.810031		0.903591			1.04574			1.05032		1.01648	0.958775	1.07713	0.811821	1.03924
700	700000		0.80994		0.902355			1.04514			1.04931		1.01637	0.958643	1.075	0.810826	1.03913
700.5	700500		0.809818		0.901084			1.04441			1.04812		1.01633	0.958512	1.07269	0.809933	1.03904
701	701000		0.809657		0.89981			1.04359			1.04678		1.01636	0.958374	1.07024	0.809159	1.03897
701.5	701500		0.809675		0.898567			1.04272			1.04531		1.01646	0.958219	1.06769	0.808446	1.0389
702	702000		0.810036		0.897388			1.04184			1.04375		1.01661	0.958039	1.06508	0.807726	1.03882
702.5	702500		0.810653		0.896305			1.04099			1.04212		1.01681	0.957924	1.06245	0.807001	1.03873
703	703000		0.811438		0.895352			1.0402			1.04045		1.01705	0.957952	1.05983	0.806273	1.0386
703.5	703500		0.812302		0.894561			1.03951			1.03877		1.01734	0.958105	1.05726	0.805547	1.03843
704	704000		0.813158		0.893965			1.03896			1.0371		1.01765	0.958362	1.05478	0.804823	1.03821
704.5	704500		0.813917		0.893659			1.03859			1.03525		1.018	0.958705	1.05221	0.804105	1.03789
705	705000		0.814493		0.893665			1.03843			1.03303		1.01837	0.959114	1.04939	0.803395	1.03746
705.5	705500		0.814796		0.893916			1.03837					1.01875	0.959568	1.04638	0.802695	1.03694
706	706000		0.814739		0.894343			1.03825					1.01915	0.960049	1.04321	0.802009	1.03634
706.5	706500		0.814358		0.894877			1.03809					1.01954	0.960536	1.03995	0.801339	1.03571
707	707000		0.813767		0.895448			1.03788					1.01994	0.961011	1.03665	0.800687	1.03507
707.5	707500		0.813		0.895988			1.03764					1.02049	0.961452	1.03336	0.800056	1.03444
708	708000		0.812088		0.896427			1.03737					1.02129	0.961842	1.03012	0.799448	1.03384
708.5	708500		0.811065		0.896698			1.03708					1.0223	0.962159	1.027	0.798867	1.03332
709	709000		0.809962		0.89673			1.03677					1.02349	0.962385	1.02404	0.798313	1.03288
709.5	709500		0.808813		0.896671			1.03646					1.02481	0.962538	1.0213	0.797792	1.03256
710	710000		0.80765		0.896693			1.03615					1.0262	0.962654	1.01882	0.797303	1.03238
710.5	710500		0.806505		0.896772			1.03584					1.02763	0.962737	1.01646	0.796851	1.03237
711	711000		0.80541		0.896881			1.03555					1.02906	0.962794	1.01406	0.796438	1.03255
711.5	711500		0.804399		0.896993			1.03528					1.03043	0.962831	1.01162	0.796066	1.03299
712	712000		0.803504		0.897083			1.03503					1.0317	0.962853	1.00919	0.795738	1.03371
712.5	712500		0.80249		0.897125			1.03481					1.03283	0.962867	1.00677	0.795457	1.03464
713	713000		0.801147		0.897093			1.03464					1.03378	0.962878	1.00438	0.795224	1.03575
713.5	713500		0.799541		0.896959			1.03451					1.03449	0.962892	1.00206	0.795043	1.03698
714	714000		0.797739		0.896699			1.03443					1.03493	0.962915	0.999817	0.794916	1.03828
714.5	714500		0.795809		0.896317			1.03442					1.03518	0.962952	0.997679	0.794846	1.0396
715	715000		0.793818		0.895849			1.03447					1.03539	0.96301	0.995666	0.794835	1.04089
715.5	715500		0.791832		0.895314			1.03459					1.03555	0.963094	0.993787	0.794886	1.0421
716	716000		0.789919		0.894733			1.03479					1.03568	0.96321	0.992025	0.795001	1.04319
716.5	716500		0.788146		0.894125			1.03508					1.03577	0.96326	0.990362	0.795183	1.04409
717	717000		0.78658		0.89351			1.03547					1.03582	0.963167	0.98878	0.795435	1.04477
717.5	717500		0.785288		0.892907			1.03598					1.03585	0.962963	0.987261	0.795887	1.04543
718	718000		0.784338		0.892336			1.03663					1.03585	0.962684	0.985787	0.796645	1.04628
718.5	718500		0.783638		0.891817			1.0374					1.03584	0.962365	0.984341	0.79767	1.04729
719	719000		0.783047		0.891369			1.0383					1.03581	0.962038	0.982905	0.798924	1.04842
719.5	719500		0.782556		0.890921			1.03931					1.03577	0.961739	0.98146	0.80037	1.04963
720	720000		0.782156		0.890401			1.04041					1.03572	0.961502	0.979989	0.801969	1.05086
720.5	720500		0.781836		0.889825			1.04159					1.03567	0.961361	0.978474	0.803685	1.05209
721	721000		0.781587		0.889214			1.04285					1.03563	0.96135	0.976897	0.805478	1.05328
721.5	721500		0.7814		0.888586			1.04417					1.03559	0.961505	0.975371	0.807312	1.05438
722	722000		0.781265		0.887959			1.04554					1.03556	0.961858	0.973998	0.809147	1.05535
722.5	722500		0.781172		0.887351			1.04694					1.03546	0.962376	0.972747	0.810947	1.05615
723	723000		0.781112		0.886782			1.04837					1.03524	0.962993	0.971585	0.812673	1.05674
723.5	723500		0.781075		0.88627			1.04982					1.0349	0.963699	0.970481	0.814288	1.05708
724	724000		0.781051		0.885833			1.05127					1.03447	0.964484	0.969404	0.815753	1.05713
724.5	724500		0.7811		0.88549			1.05272					1.03396	0.965338	0.96832	0.817031	1.0569
725	725000		0.781271		0.885259			1.05414					1.03339	0.966251	0.967198	0.818084	1.05644
725.5	725500		0.781544		0.88507			1.05549					1.03277	0.967212	0.966006	0.818972	1.0558
726	726000		0.781899		0.884846			1.05673					1.03213	0.968212	0.964713	0.819784	1.05501
726.5	726500		0.782313		0.884598			1.05787					1.03147	0.96924	0.963285	0.820524	1.05409
727	727000		0.782766		0.884334			1.05892					1.03083	0.970287	0.961693	0.821197	1.05309
727.5	727500		0.783237		0.884066			1.05989					1.03021	0.971342	0.96001	0.821809	1.05204
728	728000		0.783705		0.883803			1.0608					1.02963	0.972395	0.958334	0.822365	1.05097
728.5	728500		0.784149		0.883555			1.06166					1.02911	0.973435	0.956664	0.822869	1.04992
729	729000		0.784547		0.883333			1.06247					1.02867	0.974454	0.954999	0.823327	1.04891
729.5	729500		0.784879		0.883145			1.06326					1.02832	0.975445	0.95334	0.823744	1.04799
730	730000		0.785124		0.883003			1.06403					1.02804	0.976418	0.951685	0.824124	1.04718
730.5	730500		0.785435		0.882926			1.06479					1.02783	0.97738	0.950034	0.824473	1.04653
731	731000		0.785949		0.882919			1.06556					1.02768	0.978343	0.948386	0.824796	1.04606
731.5	731500		0.786627		0.882972			1.06635					1.02757	0.979316	0.94674	0.825098	1.0456
732	732000		0.787428		0.883072			1.06716					1.0275	0.980308	0.945097	0.825383	1.04495
732.5	732500		0.788312		0.883208			1.06802					1.02746	0.981329	0.943455	0.825657	1.04415
733	733000		0.789238		0.883369			1.06893					1.02743	0.982389	0.941815	0.825925	1.04322
733.5	733500		0.790166		0.883542			1.06993					1.0274	0.983496	0.940005	0.826122	1.04219
734	734000		0.791054		0.883717			1.07106					1.02736	0.984661	0.937909	0.826191	1.0411
734.5	734500		0.791864		0.883881			1.07229					1.02731	0.985894	0.935605	0.826151	1.03998
735	735000		0.792554		0.884024			1.07361					1.02723	0.987203	0.93317	0.826018	1.03884
735.5	735500		0.793083		0.884133			1.075					1.02711	0.988599	0.93068	0.82581	1.03772
736	736000		0.793412		0.884196			1.07644					1.02693	0.990091	0.928215	0.825546	1.03665
736.5	736500		0.793618		0.884389			1.07791					1.0267	0.991771	0.925851	0.825242	1.03566
737	737000		0.793806		0.884847			1.0794					1.0264	0.993699	0.923666	0.824918	1.03478
737.5	737500		0.793976		0.885503			1.08088					1.02601	0.995833	0.921737	0.82459	1.03403
738	738000		0.794126		0.88629			1.08235					1.02554	0.998131	0.920143	0.824276	1.03344
738.5	738500		0.794255		0.887141			1.08377					1.0249	1.00055	0.918783	0.823994	1.03307
739	739000		0.794364		0.887987			1.08514					1.02408	1.00305	0.917503	0.823761	1.03289
739.5	739500		0.794451		0.888762			1.08644					1.0231	1.00559	0.91629	0.823596	1.03288
740	740000		0.794516		0.889398			1.08764					1.02199	1.00813	0.915134	0.823517	1.03302
740.5	740500		0.794557		0.889828			1.08878					1.02077	1.01063	0.914024	0.823539	1.03325
741	741000		0.794574		0.889984			1.08988					1.01949	1.01304	0.912951	0.823683	1.03355
741.5	741500		0.794566		0.889934			1.09096					1.01817	1.01533	0.911903	0.823847	1.03389
742	742000		0.794533		0.8898			1.09201					1.01683	1.01744	0.910869	0.82393	1.03424
742.5	742500		0.794465		0.889592			1.09304					1.01552	1.01935	0.909839	0.823946	1.03455
743	743000		0.794355		0.889321			1.09405					1.01425	1.021	0.908803	0.82391	1.03479
743.5	743500		0.794205		0.888998			1.09505					1.01306	1.02248	0.907749	0.823837	1.03495
744	744000		0.794017		0.888633			1.09604					1.01198	1.02388	0.906668	0.823743	1.03496
744.5	744500		0.793793		0.888238			1.09702					1.01103	1.02521	0.905592	0.823642	1.03499
745	745000		0.793537		0.887823			1.098					1.01025	1.02649	0.904561	0.823549	1.03515
745.5	745500		0.793249		0.887399			1.09898					1.00955	1.02772	0.903568	0.823479	1.03543
746	746000		0.792932		0.886978			1.09996					1.0088	1.02892	0.902611	0.823446	1.0358
746.5	746500		0.792588		0.886569			1.10095					1.00803	1.0301	0.901684	0.823467	1.03622
747	747000		0.792219		0.886183			1.10194					1.00724	1.03126	0.900783	0.823555	1.03668
747.5	747500		0.791827		0.885552			1.10296					1.00644	1.03242		0.823725	1.03714
748	748000		0.791416		0.884475			1.10399					1.00565	1.03359		0.823994	1.03757
748.5	748500		0.791007		0.883072			1.1049					1.00488	1.03477		0.824374	1.03796
749	749000		0.790614		0.88146			1.10558					1.00413	1.03599		0.824883	1.03826
749.5	749500		0.790222		0.879755			1.10606					1.00342	1.03724		0.825598	1.03846
750	750000		0.789817		0.878076			1.10638					1.00277	1.03854		0.826567	1.03853
750.5	750500		0.789385		0.87654			1.10659					1.00217	1.03991		0.827755	1.03843
751	751000		0.788912		0.875264			1.10671					1.00164	1.04136		0.829124	1.03814
751.5	751500		0.788384		0.874367			1.10678					1.0012	1.04286		0.83064	1.03757
752	752000		0.787786		0.873964			1.10684					1.00085	1.0444		0.832267	1.03667
752.5	752500		0.787104		0.8738			1.10693					1.0006	1.04596		0.833969	1.0355
753	753000		0.786325		0.873562			1.10709					1.00047	1.04753		0.83571	1.03412
753.5	753500		0.785546		0.873287			1.10735					1.00053	1.04909		0.837454	1.03258
754	754000		0.784855		0.873009			1.10774					1.00082	1.05061		0.839166	1.03094
754.5	754500		0.784228		0.872765			1.10832					1.00131	1.05209		0.84081	1.02926
755	755000		0.783636		0.87259			1.10911					1.00196	1.05351		0.84235	1.02759
755.5	755500		0.783053		0.872521			1.11015					1.00273	1.05485		0.843751	1.02599
756	756000		0.782452		0.872593			1.11148					1.00359	1.05609		0.844976	1.02451
756.5	756500		0.781808		0.872842			1.11322					1.00449	1.05722		0.84599	1.02322
757	757000		0.781093		0.873304			1.11543					1.00541	1.05822		0.846758	1.02217
757.5	757500		0.78028		0.87397			1.11805					1.0063	1.05914		0.847315	1.02141
758	758000		0.779343		0.874795			1.12102					1.00713	1.06005		0.847738	1.021
758.5	758500		0.778255		0.87576			1.12427					1.00787	1.06094		0.848043	1.02082
759	759000		0.776989		0.876845			1.12773					1.00846	1.06181		0.84825	1.02069
759.5	759500		0.775419		0.878029			1.13136					1.00889	1.06264		0.848376	1.02062
760	760000		0.77348		0.879292			1.13507					1.00911	1.06343		0.848442	1.0206
760.5	760500		0.771242		0.880616			1.13882					1.0092	1.06418		0.848465	1.02063
761	761000		0.768776		0.88198			1.14254					1.00928	1.06487		0.848463	1.02071
761.5	761500		0.766152		0.883365			1.14616					1.00934	1.06549		0.848457	1.02083
762	762000		0.763439		0.88475			1.14963					1.00938	1.06605		0.848463	1.02099
762.5	762500		0.760709		0.886115			1.15288					1.0094	1.06652		0.848501	1.0212
763	763000		0.75803		0.887441			1.15585					1.0094	1.06691		0.848589	1.02144
763.5	763500		0.755474		0.888925			1.15847					1.00937	1.06721		0.848746	1.02171
764	764000		0.75311		0.890738			1.16068					1.00932	1.06741		0.848991	1.02202
764.5	764500		0.751008		0.892819			1.16243					1.00924	1.06749		0.849342	1.02236
765	765000		0.749239		0.89511			1.16364					1.00913	1.06742		0.849817	1.02273
765.5	765500		0.747457		0.897551			1.16448					1.00898	1.06724		0.850397	1.02317
766	766000		0.745326		0.900082			1.16518					1.0088	1.06697		0.851041	1.02372
766.5	766500		0.742929		0.902645			1.16573					1.00859	1.06661		0.851738	1.02436
767	767000		0.740347		0.905178			1.16614					1.00834	1.06619		0.852476	1.02509
767.5	767500		0.737663		0.907624			1.16643					1.00805	1.06573		0.853244	1.02589
768	768000		0.73496		0.909923			1.16659					1.00771	1.06525		0.854031	1.02675
768.5	768500		0.73232		0.912014			1.16665					1.00732	1.06477		0.854823	1.02765
769	769000		0.729825		0.913839			1.16659					1.00684	1.0643		0.855612	1.02858
769.5	769500		0.727558		0.915774			1.16644					1.0063	1.06387		0.856383	1.02954
770	770000		0.7256		0.918153			1.1662					1.00569	1.06349		0.857127	1.0305
770.5	770500		0.724035		0.920855			1.16588					1.00504	1.06319		0.857832	1.03146
771	771000		0.722945		0.92376			1.16549					1.00435	1.06298		0.858486	1.0324
771.5	771500		0.722223		0.926747			1.16503					1.00362	1.06266		0.859077	1.03332
772	772000		0.721692		0.929695			1.16451					1.00288	1.06206		0.859594	1.03418
772.5	772500		0.721333		0.932483			1.16371					1.00213	1.06123		0.860027	1.0351
773	773000		0.721122		0.93499			1.16245					1.00138	1.06022		0.860362	1.03616
773.5	773500		0.721039		0.937097			1.16078					1.00064	1.0591		0.860644	1.03735
774	774000		0.721062		0.93868			1.15879					0.999915	1.05792		0.860925	1.03865
774.5	774500		0.721169		0.93977			1.15651					0.999223	1.05673		0.861201	1.04004
775	775000		0.721339		0.940512			1.15403					0.99857	1.0556		0.861471	1.04151
775.5	775500		0.721551		0.940963			1.15139					0.997838	1.05456		0.861734	1.04304
776	776000		0.721782		0.941182			1.14867					0.996922	1.05369		0.861986	1.04461
776.5	776500		0.722012		0.941225			1.14592					0.995854	1.05303		0.862227	1.04622
777	777000		0.722218		0.941149			1.14321					0.994667	1.05264		0.862455	1.04785
777.5	777500		0.722532		0.941012			1.1406					0.993393	1.05243		0.862667	1.04947
778	778000		0.723073		0.94087			1.13815					0.992066	1.05226		0.862862	1.05108
778.5	778500		0.723804		0.940782			1.13593					0.990718	1.05212		0.863038	1.05265
779	779000		0.724686		0.940804			1.13399					0.989381	1.05202		0.863193	1.05418
779.5	779500		0.725681		0.940994			1.13241					0.988089	1.05197		0.863325	1.05564
780	780000		0.726751		0.941408			1.13124					0.986873	1.05195		0.863432	1.05703
780.5	780500		0.727859		0.941833			1.13029					0.985766	1.05199		0.863513	1.05831
781	781000		0.728966		0.94205			1.12935					0.984801	1.05207		0.863565	1.05949
781.5	781500		0.730033		0.942106			1.12842					0.984011	1.05219		0.863537	1.06054
782	782000		0.731024		0.942053			1.12751					0.983429	1.05237		0.863388	1.06145
782.5	782500		0.7319		0.94194			1.12664					0.983086	1.05259		0.863132	1.0622
783	783000		0.732624		0.941815			1.1258					0.983015	1.05287		0.862783	1.06277
783.5	783500		0.73331		0.941728			1.125					0.983355	1.0532		0.862354	1.06321
784	784000		0.734091		0.94173			1.12426					0.984171	1.05359		0.86186	1.06356
784.5	784500		0.734954		0.941868			1.12359					0.985384	1.05419		0.861315	1.06383
785	785000		0.735884		0.942193			1.12298					0.986915	1.05513		0.860732	1.06404
785.5	785500		0.736869		0.942612			1.12246					0.988687	1.05634		0.860125	1.06419
786	786000		0.737893		0.943004			1.12203					0.99062	1.05776		0.859508	1.06429
786.5	786500		0.738944		0.943375			1.12169					0.992637	1.05931		0.858896	1.06434
787	787000		0.740008		0.943729			1.12146					0.994659	1.06094		0.858301	1.06436
787.5	787500		0.741071		0.944073			1.12134					0.996607	1.06256		0.857738	1.06436
788	788000		0.742119		0.944412			1.12134					0.998404	1.06413		0.85722	1.06434
788.5	788500		0.743139		0.944751			1.12148					0.99997	1.06556		0.856762	1.06431
789	789000		0.744116		0.945097			1.12176					1.00123	1.06679		0.856378	1.06428
789.5	789500		0.745086		0.945455			1.12234					1.0021	1.06775		0.856057	1.06426
[truncated: 1,459 more rows]
