# Supplementary material for: The effects of manipulating levels of replication initiation factors on origin firing efficiency in yeast
Source: PLoS Genet. 2019 Oct 4;15(10):e1008430. doi: 10.1371/journal.pgen.1008430 (PMC6795477; doi:10.1371/journal.pgen.1008430)
Supplement: S2 Data — Zip archive. (ZIP) [file pgen.1008430.s020.zip › Lynch_S2_Data_WT/WT_t120.txt]

Chr	Coord_kb	Coord_bp	gProcessedSignal	rProcessedSignal	Sphase	G1	ssDNAraw	ssDNA_loess		Chr	Coord_kb	ssDNA_scaled
1	0.048	48	13255.41	9478.251	9478.251	13255.41	0.715047743	0.737815379		1	1	0.993297453
1	0.193	193	14739.88	11499.2	11499.2	14739.88	0.780142036	0.748869101		1	1.25	0.995958978
1	0.766	766	3695.072	2864.304	2864.304	3695.072	0.775168657	0.786243831		1	1.5	0.998620504
1	1.516	1516	5527.034	4558.902	4558.902	5527.034	0.824836974	0.819902795		1	1.75	0.999839807
1	2.287	2287	4892.025	4030.491	4030.491	4892.025	0.823890107	0.834472429		1	2	1.000960497
1	2.834	2834	1977.187	1670.043	1670.043	1977.187	0.844656069	0.833589703		1	2.25	1.002081187
1	2.997	2997	1172.899	941.1665	941.1665	1172.899	0.802427575	0.831932759		1	2.5	1.002165509
1	3.194	3194	1285.174	1022.067	1022.067	1285.174	0.795275192	0.827379976		1	2.75	1.002069805
1	3.505	3505	786.0419	773.8883	773.8883	786.0419	0.984538229	0.815312506		1	3	1.001628142
1	3.736	3736	724.1767	574.7784	574.7784	724.1767	0.793699107	0.807263382		1	3.25	1.000049118
1	3.891	3891	858.5153	681.346	681.346	858.5153	0.793632915	0.802150477		1	3.5	0.997747957
1	4.075	4075	571.0977	426.3126	426.3126	571.0977	0.74647928	0.79514026		1	3.75	0.99568297
1	4.229	4229	748.914	573.0566	573.0566	748.914	0.765183452	0.790422536		1	4	0.993594513
1	4.372	4372	915.5818	698.3481	698.3481	915.5818	0.762736983	0.786395218		1	4.25	0.991657239
1	4.58	4580	774.5574	640.1262	640.1262	774.5574	0.826441268	0.779495817		1	4.5	0.989834992
1	4.857	4857	636.0349	442.3575	442.3575	636.0349	0.695492496	0.773120328		1	4.75	0.988277318
1	5.169	5169	957.4922	799.2331	799.2331	957.4922	0.834714998	0.778081869		1	5	0.988232556
1	5.349	5349	1052.6	838.9276	838.9276	1052.6	0.79700513	0.78400573		1	5.25	0.989502451
1	5.626	5626	963.3371	688.9448	688.9448	963.3371	0.715164816	0.788110223		1	5.5	0.990806115
1	5.763	5763	906.1687	801.3757	801.3757	906.1687	0.88435597	0.786560835		1	5.75	0.990916341
1	5.987	5987	879.1171	715.5364	715.5364	879.1171	0.813926154	0.782715601		1	6	0.989906266
1	6.146	6146	907.631	679.772	679.772	907.631	0.748951942	0.779465732		1	6.25	0.988365022
1	6.32	6320	1580.963	1149.033	1149.033	1580.963	0.7267931	0.773588288		1	6.5	0.985434029
1	6.75	6750	788.575	591.9906	591.9906	788.575	0.750709317	0.749720644		1	6.75	0.982142238
1	6.973	6973	601.5852	470.7525	470.7525	601.5852	0.782520082	0.739690042		1	7	0.979496411
1	7.162	7162	563.2023	414.7511	414.7511	563.2023	0.736415849	0.731829931		1	7.25	0.976869543
1	7.322	7322	1009.311	730.6449	730.6449	1009.311	0.723904624	0.723945717		1	7.5	0.974917078
1	7.748	7748	1224.629	929.3787	929.3787	1224.629	0.75890633	0.712738768		1	7.75	0.973391079
1	8.117	8117	1937.385	1191.972	1191.972	1937.385	0.615247873	0.729599894		1	8	0.976100968
1	8.298	8298	1141.033	715.6775	715.6775	1141.033	0.627218932	0.741534984		1	8.25	0.97944961
1	8.471	8471	1213.002	918.9423	918.9423	1213.002	0.757576904	0.750397242		1	8.5	0.982781239
1	8.646	8646	1009.567	854.4098	854.4098	1009.567	0.846313122	0.762569452		1	8.75	0.987710222
1	8.845	8845	833.2989	702.026	702.026	833.2989	0.842466011	0.782896187		1	9	0.992746178
1	9.065	9065	988.9378	826.5342	826.5342	988.9378	0.835779763	0.799254738		1	9.25	0.994748491
1	9.25	9250	1000.157	753.4401	753.4401	1000.157	0.753321828	0.802862278		1	9.5	0.994820773
1	9.438	9438	985.6015	779.1657	779.1657	985.6015	0.790548411	0.803027296		1	9.75	0.994795529
1	9.582	9582	857.4549	714.0146	714.0146	857.4549	0.832713884	0.803351727		1	10	0.99387918
1	9.737	9737	804.2325	652.2528	652.2528	804.2325	0.81102517	0.803259565		1	10.25	0.992745208
1	9.989	9989	615.0529	528.3382	528.3382	615.0529	0.859012615	0.799401994		1	10.5	0.990736023
1	10.241	10241	823.9486	539.7544	539.7544	823.9486	0.655082611	0.794721769		1	10.75	0.987769613
1	10.499	10499	1059.925	777.2159	777.2159	1059.925	0.73327443	0.785997745		1	11	0.986048708
1	10.771	10771	1307.782	1011.134	1011.134	1307.782	0.773167087	0.772392421		1	11.25	0.985674353
1	11.079	11079	1468.883	1161.992	1161.992	1468.883	0.791071855	0.764048097		1	11.5	0.986017584
1	11.227	11227	1372.873	1082.081	1082.081	1372.873	0.788187254	0.764468657		1	11.75	0.986216603
1	11.364	11364	755.469	634.2168	634.2168	755.469	0.83950076	0.765312155		1	12	0.986333108
1	11.599	11599	1004.364	688.6812	688.6812	1004.364	0.685688854	0.766599478		1	12.25	0.986449614
1	13.246	13246	11573.41	9634.766	9634.766	11573.41	0.832491547	0.769835034		1	12.5	0.986566119
1	14.005	14005	3237.634	2413.501	2413.501	3237.634	0.74545208	0.774644729		1	12.75	0.986682625
1	14.275	14275	3571.69	2644.882	2644.882	3571.69	0.740512754	0.777576378		1	13	0.98679913
1	14.632	14632	1404.66	1031.992	1031.992	1404.66	0.734691669	0.783950721		1	13.25	0.986919784
1	15.417	15417	1528.844	1320.322	1320.322	1528.844	0.863608059	0.804337931		1	13.5	0.987295593
1	16.138	16138	1412.6	1174.864	1174.864	1412.6	0.831703242	0.815861642		1	13.75	0.987671402
1	16.454	16454	1032.256	820.5338	820.5338	1032.256	0.794893709	0.816328574		1	14	0.988047211
1	16.825	16825	1643.752	1428.275	1428.275	1643.752	0.86891149	0.815903054		1	14.25	0.988685779
1	17.254	17254	3331.334	2764.622	2764.622	3331.334	0.829884365	0.814997681		1	14.5	0.98970319
1	17.518	17518	2456.753	2049.477	2049.477	2456.753	0.834221837	0.813856781		1	14.75	0.990989272
1	17.759	17759	2052.918	1587.141	1587.141	2052.918	0.773114659	0.812055287		1	15	0.992529479
1	18.506	18506	1695	1367.544	1367.544	1695	0.806810619	0.807757076		1	15.25	0.994069687
1	19.765	19765	2646.659	1882.045	1882.045	2646.659	0.711102186	0.80550162		1	15.5	0.995413238
1	21.406	21406	1860.881	1474.677	1474.677	1860.881	0.792461743	0.803177991		1	15.75	0.996361107
1	22.502	22502	1864.193	1574.174	1574.174	1864.193	0.844426516	0.809269361		1	16	0.997308976
1	22.516	22516	1266.886	1031.997	1031.997	1266.886	0.81459342	0.809412329		1	16.25	0.997871458
1	23.206	23206	1657.205	1342.269	1342.269	1657.205	0.80995954	0.817767554		1	16.5	0.997930449
1	25.415	25415	9319.087	8077.596	8077.596	9319.087	0.866779761	0.845943924		1	16.75	0.997862429
1	27.166	27166	2439.635	2012.941	2012.941	2439.635	0.825099246	0.85336568		1	17	0.997754412
1	27.452	27452	3846.317	3162.816	3162.816	3846.317	0.822297278	0.854946859		1	17.25	0.997629253
1	27.615	27615	1868.663	1547.237	1547.237	1868.663	0.827991457	0.856105827		1	17.5	0.99737506
1	27.935	27935	891.8949	816.6396	816.6396	891.8949	0.91562313	0.861465141		1	17.75	0.996945216
1	28.19	28190	920.2995	968.9951	968.9951	920.2995	1.052912775	0.868030281		1	18	0.996600302
1	28.525	28525	902.2775	732.4636	732.4636	902.2775	0.811794154	0.87587717		1	18.25	0.996259064
1	28.686	28686	954.1176	757.749	757.749	954.1176	0.794188264	0.878632795		1	18.5	0.995917825
1	28.855	28855	1557.304	1223.363	1223.363	1557.304	0.785564668	0.881117214		1	18.75	0.995805942
1	29.094	29094	1421.442	1189.944	1189.944	1421.442	0.837138624	0.883455016		1	19	0.995699699
1	29.351	29351	588.1784	536.9432	536.9432	588.1784	0.912891735	0.887180145		1	19.25	0.995593456
1	29.675	29675	699.6089	619.385	619.385	699.6089	0.885330361	0.892343687		1	19.5	0.995487213
1	29.826	29826	863.5319	855.24	855.24	863.5319	0.990397691	0.892196559		1	19.75	0.995380971
1	30.166	30166	874.7406	863.6363	863.6363	874.7406	0.987305608	0.889912635		1	20	0.99529566
1	30.377	30377	763.3302	654.773	654.773	763.3302	0.857784744	0.886063972		1	20.25	0.995211685
1	30.638	30638	749.0787	599.0495	599.0495	749.0787	0.799715037	0.873133932		1	20.5	0.99512771
1	30.873	30873	984.7636	793.1156	793.1156	984.7636	0.805386795	0.84537459		1	20.75	0.995043735
1	31.019	31019	909.4999	687.0426	687.0426	909.4999	0.75540701	0.823637369		1	21	0.99495976
1	31.18	31180	1043.87	891.7928	891.7928	1043.87	0.854314043	0.803280847		1	21.25	0.994875785
1	31.327	31327	1171.962	1013.844	1013.844	1171.962	0.865082656	0.786541135		1	21.5	0.994947317
1	31.533	31533	956.9837	806.3805	806.3805	956.9837	0.842627205	0.760061343		1	21.75	0.995276923
1	31.804	31804	1377.927	945.5755	945.5755	1377.927	0.686230475	0.730941803		1	22	0.99560653
1	32.163	32163	1481.88	954.7149	954.7149	1481.88	0.644259252	0.707124326		1	22.25	0.995936136
1	32.394	32394	1350.197	851.9886	851.9886	1350.197	0.631010586	0.694528856		1	22.5	0.996265742
1	32.706	32706	1488.167	990.8371	990.8371	1488.167	0.665810423	0.677903195		1	22.75	0.996974459
1	32.929	32929	1334.834	945.3789	945.3789	1334.834	0.708237054	0.663536574		1	23	0.997692585
1	33.096	33096	1248.264	904.8743	904.8743	1248.264	0.72490619	0.653824079		1	23.25	0.998417455
1	33.252	33252	1117.944	771.869	771.869	1117.944	0.690436194	0.649387704		1	23.5	0.999173906
1	33.457	33457	1130.892	836.027	836.027	1130.892	0.739263343	0.65194819		1	23.75	0.999930356
1	33.809	33809	2845.789	1541.152	1541.152	2845.789	0.541555259	0.666288717		1	24	1.000686806
1	33.986	33986	1136.195	569.6724	569.6724	1136.195	0.501386118	0.672730322		1	24.25	1.001443257
1	34.34	34340	1248.916	879.0995	879.0995	1248.916	0.703890013	0.686984746		1	24.5	1.002199707
1	34.527	34527	1170.687	791.8437	791.8437	1170.687	0.676392323	0.695856257		1	24.75	1.002956158
1	34.736	34736	1577.013	1409.699	1409.699	1577.013	0.893904489	0.704227035		1	25	1.003712608
1	34.992	34992	1687.925	1297.178	1297.178	1687.925	0.768504525	0.715788536		1	25.25	1.004469059
1	35.156	35156	1105.666	895.8873	895.8873	1105.666	0.810269376	0.724833151		1	25.5	1.005053781
1	35.305	35305	1260.471	843.0117	843.0117	1260.471	0.668806898	0.732568821		1	25.75	1.00530515
1	35.595	35595	2127.939	1280.56	1280.56	2127.939	0.601784168	0.738468377		1	26	1.005556519
1	35.779	35779	1420.965	993.8017	993.8017	1420.965	0.699385066	0.740156467		1	26.25	1.005807888
1	35.924	35924	1252.832	943.5889	943.5889	1252.832	0.75316475	0.744746331		1	26.5	1.006059257
1	36.219	36219	973.3556	712.698	712.698	973.3556	0.732207222	0.771027715		1	26.75	1.006310626
1	36.657	36657	726.6521	666.6317	666.6317	726.6521	0.917401464	0.82840353		1	27	1.006561995
1	37.056	37056	817.6259	613.5306	613.5306	817.6259	0.750380584	0.85853676		1	27.25	1.00683907
1	37.207	37207	494.8822	489.5085	489.5085	494.8822	0.989141456	0.85497493		1	27.5	1.007184952
1	37.408	37408	1009.236	823.147	823.147	1009.236	0.815613989	0.841061335		1	27.75	1.007915266
1	37.568	37568	1025.845	885.6644	885.6644	1025.845	0.863351091	0.831773381		1	28	1.009047237
1	37.857	37857	877.4081	805.2939	805.2939	877.4081	0.917809968	0.803098176		1	28.25	1.010541031
1	38.03	38030	1292.499	976.1247	976.1247	1292.499	0.755222789	0.779434496		1	28.5	1.011930165
1	38.277	38277	1359.381	858.4665	858.4665	1359.381	0.631512799	0.759659128		1	28.75	1.012945954
1	38.497	38497	1135.551	812.8131	812.8131	1135.551	0.715787402	0.760603469		1	29	1.013648577
1	38.703	38703	1293.428	887.3591	887.3591	1293.428	0.686052181	0.766839569		1	29.25	1.014403088
1	38.846	38846	1404.389	1087.113	1087.113	1404.389	0.774082537	0.772417467		1	29.5	1.015313669
1	39.096	39096	1054.569	805.0808	805.0808	1054.569	0.763421644	0.798159012		1	29.75	1.015957928
1	39.409	39409	1474.808	1339.014	1339.014	1474.808	0.907924286	0.845628682		1	30	1.015663092
1	39.58	39580	584.2223	615.0185	615.0185	584.2223	1.052713154	0.860631057		1	30.25	1.015035108
1	39.844	39844	738.6953	634.2015	634.2015	738.6953	0.858542758	0.869310776		1	30.5	1.013040098
1	40.035	40035	995.6503	809.0958	809.0958	995.6503	0.812630499	0.872597435		1	30.75	1.008279911
1	40.193	40193	981.7006	862.8645	862.8645	981.7006	0.878948734	0.873004072		1	31	1.000347808
1	40.358	40358	870.3211	742.6366	742.6366	870.3211	0.853290355	0.866686121		1	31.25	0.992956835
1	40.717	40717	1020.788	829.7893	829.7893	1020.788	0.812890923	0.831452631		1	31.5	0.985601523
1	41.031	41031	985.3009	725.0006	725.0006	985.3009	0.735816439	0.806644216		1	31.75	0.979063972
1	41.229	41229	972.3587	827.0227	827.0227	972.3587	0.850532525	0.803281087		1	32	0.974602854
1	41.603	41603	796.3235	636.5765	636.5765	796.3235	0.799394342	0.807090043		1	32.25	0.970912231
1	41.85	41850	704.1832	599.4893	599.4893	704.1832	0.851325763	0.808334086		1	32.5	0.967709719
1	42.18	42180	1430.519	1141.273	1141.273	1430.519	0.797803455	0.812551104		1	32.75	0.964433269
1	42.332	42332	1666.446	1275.192	1275.192	1666.446	0.765216515	0.81493093		1	33	0.960718116
1	42.507	42507	1157.686	954.4491	954.4491	1157.686	0.824445575	0.813694572		1	33.25	0.958354759
1	42.678	42678	1262.874	985.4345	985.4345	1262.874	0.780311021	0.808008404		1	33.5	0.959364233
1	42.864	42864	931.5506	834.2293	834.2293	931.5506	0.895527629	0.79969748		1	33.75	0.961780325
1	43.055	43055	1074.261	779.0777	779.0777	1074.261	0.72522199	0.790137928		1	34	0.964012329
1	43.205	43205	1249.283	1037.122	1037.122	1249.283	0.830173788	0.780666104		1	34.25	0.966400347
1	43.356	43356	1112.63	909.1956	909.1956	1112.63	0.817158984	0.768579093		1	34.5	0.969060675
1	43.707	43707	1177.438	769.4248	769.4248	1177.438	0.653473729	0.741504581		1	34.75	0.971500235
1	43.934	43934	1067.949	754.6988	754.6988	1067.949	0.706680562	0.727606405		1	35	0.974197528
1	44.103	44103	1705.153	1303.437	1303.437	1705.153	0.764410584	0.716916179		1	35.25	0.977396115
1	44.488	44488	1062.501	679.8881	679.8881	1062.501	0.63989408	0.694625114		1	35.5	0.979014522
1	44.697	44697	1352.042	922.582	922.582	1352.042	0.682361938	0.684198505		1	35.75	0.97981031
1	44.941	44941	1174.796	801.4615	801.4615	1174.796	0.682213337	0.673218589		1	36	0.9825684
1	45.092	45092	1370.812	1028.481	1028.481	1370.812	0.750271372	0.667831452		1	36.25	0.988160013
1	45.244	45244	1385.322	951.9123	951.9123	1385.322	0.687141545	0.662886656		1	36.5	0.995928669
1	45.5	45500	2303.058	1420.042	1420.042	2303.058	0.616589769	0.655105575		1	36.75	1.002473507
1	45.768	45768	1625.906	977.5891	977.5891	1625.906	0.601258068	0.651492156		1	37	1.006952331
1	46.151	46151	1118.602	750.8179	750.8179	1118.602	0.67121094	0.661273911		1	37.25	1.006404556
1	46.392	46392	1722.192	901.1064	901.1064	1722.192	0.523232253	0.670743634		1	37.5	1.002543178
1	46.537	46537	1185.678	882.9754	882.9754	1185.678	0.744700838	0.674736669		1	37.75	0.997322961
1	46.773	46773	943.0182	695.2599	695.2599	943.0182	0.737270924	0.683096296		1	38	0.990164394
1	47.067	47067	980.9863	748.6025	748.6025	980.9863	0.763112084	0.69671127		1	38.25	0.985012638
1	47.274	47274	1082.695	705.5829	705.5829	1082.695	0.651691289	0.701539355		1	38.5	0.984745404
1	47.567	47567	857.6379	653.7939	653.7939	857.6379	0.762319273	0.688793622		1	38.75	0.986638082
1	47.751	47751	966.6056	681.5794	681.5794	966.6056	0.705126682	0.677350755		1	39	0.991287923
1	47.912	47912	1239.214	782.0559	782.0559	1239.214	0.631090272	0.674417402		1	39.25	0.999173217
1	48.146	48146	1968.815	1262.241	1262.241	1968.815	0.641117119	0.675691705		1	39.5	1.006787432
1	48.337	48337	2898.98	1821.467	1821.467	2898.98	0.628313062	0.676538972		1	39.75	1.009778269
1	48.508	48508	2233.486	1444.443	1444.443	2233.486	0.646721314	0.681158787		1	40	1.01114819
1	48.71	48710	1721.201	1107.255	1107.255	1721.201	0.643303716	0.69603456		1	40.25	1.010869774
1	48.93	48930	1653.09	1267.639	1267.639	1653.09	0.766829997	0.719785953		1	40.5	1.006582794
1	49.205	49205	819.9819	640.1234	640.1234	819.9819	0.780655524	0.746291018		1	40.75	1.0009122
1	49.446	49446	864.1513	732.9249	732.9249	864.1513	0.848144185	0.769351306		1	41	0.996226651
1	49.594	49594	953.3941	717.0884	717.0884	953.3941	0.752142687	0.78687399		1	41.25	0.994898576
1	50.13	50130	963.785	724.399	724.399	963.785	0.751618878	0.827905728		1	41.5	0.99550256
1	50.476	50476	620.9454	617.8975	617.8975	620.9454	0.995091517	0.805427916		1	41.75	0.995927035
1	50.673	50673	583.0245	450.884	450.884	583.0245	0.773353435	0.783152724		1	42	0.996501223
1	51.019	51019	1106.455	808.4545	808.4545	1106.455	0.730670927	0.75466343		1	42.25	0.997306861
1	51.176	51176	1122.265	800.4851	800.4851	1122.265	0.713276365	0.746434329		1	42.5	0.997329859
1	51.371	51371	1255.559	845.8097	845.8097	1255.559	0.673651895	0.732383975		1	42.75	0.995206087
1	51.554	51554	1512.204	989.7458	989.7458	1512.204	0.654505477	0.72309655		1	43	0.99238303
1	51.691	51691	1023.233	765.05	765.05	1023.233	0.74767917	0.72160442		1	43.25	0.98862863
1	51.988	51988	989.4164	718.0155	718.0155	989.4164	0.725695976	0.727115968		1	43.5	0.983980919
1	52.215	52215	813.5786	635.4538	635.4538	813.5786	0.781060121	0.731795659		1	43.75	0.979568697
1	52.376	52376	1067.779	798.1772	798.1772	1067.779	0.747511611	0.734514755		1	44	0.975905935
1	52.618	52618	760.8358	555.8396	555.8396	760.8358	0.730564466	0.741358149		1	44.25	0.972341355
1	53.092	53092	961.8011	740.6948	740.6948	961.8011	0.77011224	0.753640514		1	44.5	0.968930468
1	53.254	53254	1290.308	1053.263	1053.263	1290.308	0.816288049	0.753429408		1	44.75	0.966033317
1	53.553	53553	1225.545	901.9928	901.9928	1225.545	0.735993211	0.749644717		1	45	0.963495101
1	53.7	53700	1315.294	933.3945	933.3945	1315.294	0.709647045	0.75120921		1	45.25	0.961500225
1	53.873	53873	1123.645	751.2465	751.2465	1123.645	0.668579934	0.755432825		1	45.5	0.95969766
1	54.057	54057	811.6139	590.0972	590.0972	811.6139	0.727066404	0.760399149		1	45.75	0.958898056
1	54.223	54223	926.3134	885.668	885.668	926.3134	0.95612133	0.766994905		1	46	0.960246069
1	54.427	54427	1188.934	782.9054	782.9054	1188.934	0.658493575	0.781796503		1	46.25	0.962083709
1	54.573	54573	1046.674	850.7919	850.7919	1046.674	0.812852808	0.796474707		1	46.5	0.96411284
1	55.016	55016	780.0438	663.5389	663.5389	780.0438	0.850643131	0.84091945		1	46.75	0.966144351
1	55.267	55267	729.9043	620.402	620.402	729.9043	0.849977182	0.865168443		1	47	0.968831329
1	55.755	55755	654.5638	547.754	547.754	654.5638	0.836822935	0.914051334		1	47.25	0.970579886
1	55.953	55953	579.638	586.4292	586.4292	579.638	1.011716278	0.919684175		1	47.5	0.968380525
1	56.231	56231	505.04	472.0331	472.0331	505.04	0.934644979	0.908956259		1	47.75	0.964989412
1	56.374	56374	557.9894	596.6003	596.6003	557.9894	1.069196476	0.899227554		1	48	0.964392491
1	56.581	56581	800.1447	638.7615	638.7615	800.1447	0.798307481	0.884370089		1	48.25	0.964690538
1	56.986	56986	852.6285	637.1716	637.1716	852.6285	0.747302723	0.832101874		1	48.5	0.965826729
1	57.14	57140	848.1314	705.5347	705.5347	848.1314	0.831869566	0.806621597		1	48.75	0.970431248
1	57.442	57442	707.2981	485.3296	485.3296	707.2981	0.686174047	0.766296052		1	49	0.976641595
1	57.667	57667	483.0834	394.7489	394.7489	483.0834	0.81714441	0.744580439		1	49.25	0.982350099
1	57.816	57816	1063.19	780.6074	780.6074	1063.19	0.734212511	0.729784115		1	49.5	0.988315666
1	58.076	58076	1646.373	1098.443	1098.443	1646.373	0.667189634	0.706429095		1	49.75	0.993788649
1	58.458	58458	1809.229	1187.94	1187.94	1809.229	0.656600132	0.687170631		1	50	0.998328549
1	58.656	58656	1294.45	916.7213	916.7213	1294.45	0.708193673	0.688874481		1	50.25	0.998839984
1	58.904	58904	1228.402	801.2898	801.2898	1228.402	0.652302585	0.699568019		1	50.5	0.994713361
1	59.254	59254	1334.529	964.1248	964.1248	1334.529	0.722445747	0.715013145		1	50.75	0.988568994
1	59.569	59569	820.5449	565.3366	565.3366	820.5449	0.688977044	0.734881077		1	51	0.983685882
1	59.949	59949	1101.641	950.2385	950.2385	1101.641	0.86256639	0.767398915		1	51.25	0.980097819
1	60.185	60185	840.0867	727.0917	727.0917	840.0867	0.865496026	0.774954284		1	51.5	0.976476586
1	60.339	60339	1414.65	986.1555	986.1555	1414.65	0.69710211	0.769235566		1	51.75	0.975732238
1	60.527	60527	1209.994	861.1555	861.1555	1209.994	0.711702289	0.755884006		1	52	0.976838643
1	60.674	60674	1353.545	976.135	976.135	1353.545	0.721169226	0.747304356		1	52.25	0.978030297
1	61.077	61077	910.4484	807.7926	807.7926	910.4484	0.887246987	0.707678502		1	52.5	0.979366917
1	61.276	61276	1830.283	1215.014	1215.014	1830.283	0.663839417	0.684305539		1	52.75	0.980969876
1	61.51	61510	2110.677	1277.067	1277.067	2110.677	0.605050891	0.669835954		1	53	0.982506596
1	61.755	61755	2220.308	1220.153	1220.153	2220.308	0.549542226	0.668157694		1	53.25	0.983023267
1	61.996	61996	1400.929	910.4718	910.4718	1400.929	0.649905741	0.671645372		1	53.5	0.982283369
1	62.223	62223	1957.062	1292.168	1292.168	1957.062	0.660259103	0.682922275		1	53.75	0.982784929
1	62.38	62380	1245.875	899.7702	899.7702	1245.875	0.722199418	0.698079023		1	54	0.984310434
1	62.566	62566	1029.769	804.9734	804.9734	1029.769	0.781702887	0.722807167		1	54.25	0.986704759
1	62.719	62719	1292.857	1144.629	1144.629	1292.857	0.885348496	0.744617178		1	54.5	0.991492251
1	62.995	62995	930.3766	661.4175	661.4175	930.3766	0.710913731	0.801955539		1	54.75	0.997445744
1	63.171	63171	1456.619	1094.215	1094.215	1456.619	0.751201927	0.848622138		1	55	1.003395618
1	63.564	63564	1297.435	1144.948	1144.948	1297.435	0.882470413	0.929801828		1	55.25	1.009139153
1	63.886	63886	850.1795	862.3176	862.3176	850.1795	1.014277103	0.958542495		1	55.5	1.015065367
1	64.022	64022	570.7625	622.4392	622.4392	570.7625	1.09053976	0.966957743		1	55.75	1.021005938
1	64.205	64205	585.1248	574.7433	574.7433	585.1248	0.982257631	0.973963149		1	56	1.022030723
1	64.405	64405	680.1285	775.0904	775.0904	680.1285	1.139623468	0.971921896		1	56.25	1.01960946
1	64.651	64651	1180.356	960.6766	960.6766	1180.356	0.813887166	0.958664961		1	56.5	1.015462914
1	64.813	64813	876.5756	744.6087	744.6087	876.5756	0.849451776	0.949799705		1	56.75	1.008909838
1	64.975	64975	891.1955	825.0592	825.0592	891.1955	0.925789235	0.935801751		1	57	1.001135212
1	65.252	65252	955.6787	849.9809	849.9809	955.6787	0.889400276	0.896902529		1	57.25	0.992155964
1	65.447	65447	1278.823	1147.915	1147.915	1278.823	0.897633996	0.876113927		1	57.5	0.984746344
1	65.797	65797	1494.235	1401.218	1401.218	1494.235	0.937749417	0.861419176		1	57.75	0.978967654
1	65.99	65990	1916.431	1493.566	1493.566	1916.431	0.779347652	0.857076507		1	58	0.973492086
1	66.305	66305	1349.167	1079.812	1079.812	1349.167	0.800354589	0.848633884		1	58.25	0.969791685
1	66.506	66506	979.0517	916.8782	916.8782	979.0517	0.936496203	0.84064257		1	58.5	0.967389866
1	66.742	66742	976.2169	773.6451	773.6451	976.2169	0.792493041	0.830787472		1	58.75	0.968669815
1	66.901	66901	1028.975	844.7811	844.7811	1028.975	0.820992833	0.824327743		1	59	0.97124999
1	67.134	67134	1308.712	1119.282	1119.282	1308.712	0.855254632	0.815712387		1	59.25	0.973867055
1	67.325	67325	1755.361	1306.398	1306.398	1755.361	0.744233237	0.80901923		1	59.5	0.977589611
1	67.605	67605	2026.908	1649.665	1649.665	2026.908	0.813882525	0.798540581		1	59.75	0.982296239
1	67.816	67816	1644.986	1322.413	1322.413	1644.986	0.803905322	0.787280464		1	60	0.986723191
1	68.025	68025	1896.175	1571.107	1571.107	1896.175	0.828566456	0.774076771		1	60.25	0.987555571
1	68.291	68291	2476.035	1748.549	1748.549	2476.035	0.706189129	0.76194663		1	60.5	0.984059182
1	68.461	68461	811.4142	638.8265	638.8265	811.4142	0.787300124	0.75671888		1	60.75	0.979796334
1	68.67	68670	2380.2	1627.54	1627.54	2380.2	0.683782875	0.750136084		1	61	0.973965042
1	68.863	68863	2029.426	1701.286	1701.286	2029.426	0.83830896	0.747880872		1	61.25	0.967348884
1	69.042	69042	3216.401	2185.058	2185.058	3216.401	0.67934875	0.74715517		1	61.5	0.963338686
1	69.198	69198	2162.144	1561.96	1561.96	2162.144	0.722412568	0.747457423		1	61.75	0.962802007
1	69.346	69346	2222.237	1737.882	1737.882	2222.237	0.782041699	0.752909843		1	62	0.963668367
1	69.515	69515	1472.679	1175.471	1175.471	1472.679	0.798185484	0.769453558		1	62.25	0.966914666
1	69.682	69682	1471.125	1229.426	1229.426	1471.125	0.835704648	0.793393315		1	62.5	0.973676338
1	69.987	69987	2427.258	1763.09	1763.09	2427.258	0.726371074	0.836824653		1	62.75	0.982459333
1	70.223	70223	1720.715	1349.433	1349.433	1720.715	0.784228068	0.866294802		1	63	0.994847891
1	70.409	70409	694.1925	660.0844	660.0844	694.1925	0.95086651	0.89113976		1	63.25	1.00947473
1	70.564	70564	896.1378	882.4926	882.4926	896.1378	0.984773324	0.910157572		1	63.5	1.021725009
1	70.747	70747	925.4447	935.5749	935.5749	925.4447	1.010946305	0.936730512		1	63.75	1.028799347
1	71.002	71002	692.9319	689.8794	689.8794	692.9319	0.995594805	0.980779219		1	64	1.033352278
1	71.286	71286	1632.182	1297.661	1297.661	1632.182	0.795046753	1.010827825		1	64.25	1.035228074
1	71.466	71466	964.4552	1033.905	1033.905	964.4552	1.072009358	1.007990521		1	64.5	1.033638341
1	71.618	71618	1322.766	1211.43	1211.43	1322.766	0.915830918	0.997993933		1	64.75	1.030422814
1	71.774	71774	543.4696	597.8921	597.8921	543.4696	1.100138996	0.988161254		1	65	1.025451559
1	71.925	71925	408.0532	473.1571	473.1571	408.0532	1.159547579	0.973729433		1	65.25	1.017123337
1	72.146	72146	584.8553	566.0254	566.0254	584.8553	0.967804173	0.937959674		1	65.5	1.011597378
1	72.479	72479	685.2561	560.8804	560.8804	685.2561	0.818497493	0.903826501		1	65.75	1.009107459
1	72.66	72660	747.1739	610.4425	610.4425	747.1739	0.817001905	0.909274313		1	66	1.007545607
1	72.86	72860	771.8181	605.5504	605.5504	771.8181	0.784576573	0.922737596		1	66.25	1.005956116
1	73.253	73253	871.6257	536.1908	536.1908	871.6257	0.61516176	0.959961127		1	66.5	1.003767317
1	73.432	73432	443.2681	599.8146	599.8146	443.2681	1.353164372	0.989891792		1	66.75	1.001295803
1	73.659	73659	777.7335	964.4896	964.4896	777.7335	1.240128656	1.04201524		1	67	0.99897216
1	73.812	73812	714.3362	833.5702	833.5702	714.3362	1.166915802	1.067157889		1	67.25	0.996832505
1	73.997	73997	782.4437	825.8201	825.8201	782.4437	1.055437088	1.091427149		1	67.5	0.994655453
1	74.179	74179	889.3347	831.8185	831.8185	889.3347	0.935326711	1.115669483		1	67.75	0.991887692
1	74.322	74322	908.2926	933.3002	933.3002	908.2926	1.027532537	1.125901606		1	68	0.988294659
1	74.602	74602	620.6022	703.0343	703.0343	620.6022	1.132825987	1.111421275		1	68.25	0.985486011
1	74.745	74745	684.1928	798.5679	798.5679	684.1928	1.167167939	1.09525529		1	68.5	0.983510965
1	74.931	74931	1022.716	1160.547	1160.547	1022.716	1.134769574	1.077236539		1	68.75	0.982019035
1	75.15	75150	647.7479	740.5324	740.5324	647.7479	1.143241684	1.05623324		1	69	0.981574049
1	75.399	75399	1405.29	1355.56	1355.56	1405.29	0.964612286	1.025743955		1	69.25	0.982059803
1	75.677	75677	1021.503	995.3627	995.3627	1021.503	0.974409963	0.999671606		1	69.5	0.98647495
1	76.011	76011	994.3552	902.1587	902.1587	994.3552	0.907280115	0.977067411		1	69.75	0.994799278
1	76.223	76223	1432.786	1331.747	1331.747	1432.786	0.929480746	0.963873425		1	70	1.003190135
1	76.42	76420	1200.499	1106.763	1106.763	1200.499	0.921919135	0.957063809		1	70.25	1.010651489
1	76.654	76654	878.916	834.4321	834.4321	878.916	0.949387769	0.968018234		1	70.5	1.018338299
1	76.865	76865	855.2694	887.5035	887.5035	855.2694	1.037688826	0.987133179		1	70.75	1.026627634
1	77.036	77036	811.4393	826.4698	826.4698	811.4393	1.018523259	0.994066303		1	71	1.036871978
1	77.358	77358	723.5511	743.4624	743.4624	723.5511	1.027518858	0.987298837		1	71.25	1.043178495
1	77.614	77614	775.8094	790.8015	790.8015	775.8094	1.019324463	0.977450705		1	71.5	1.042878553
1	77.886	77886	875.9425	918.897	918.897	875.9425	1.049038036	0.966002455		1	71.75	1.039063946
1	78.058	78058	646.2259	584.6828	584.6828	646.2259	0.904765346	0.955144063		1	72	1.032401957
1	78.423	78423	1042.966	819.2363	819.2363	1042.966	0.785487063	0.918641336		1	72.25	1.02426747
1	78.725	78725	738.9729	648.7772	648.7772	738.9729	0.877944509	0.895296486		1	72.5	1.018849154
1	78.983	78983	1173.05	1049.389	1049.389	1173.05	0.894581646	0.890865657		1	72.75	1.021428737
1	79.151	79151	840.4464	797.3711	797.3711	840.4464	0.948747118	0.891072932		1	73	1.026330909
1	79.338	79338	817.5359	730.1768	730.1768	817.5359	0.893143408	0.888974866		1	73.25	1.031948061
1	79.671	79671	1145.496	957.7547	957.7547	1145.496	0.836104797	0.888577264		1	73.5	1.042819585
1	80.017	80017	786.4923	788.0694	788.0694	786.4923	1.002005233	0.891130632		1	73.75	1.055027752
1	80.173	80173	573.6962	522.4434	522.4434	573.6962	0.910662124	0.887238173		1	74	1.063296618
1	80.383	80383	923.2406	698.2459	698.2459	923.2406	0.756298954	0.871817022		1	74.25	1.070157734
1	80.69	80690	1048.627	982.7388	982.7388	1048.627	0.937167172	0.839887749		1	74.5	1.069196159
1	80.866	80866	815.1449	691.0463	691.0463	815.1449	0.847758846	0.826753879		1	74.75	1.063995033
1	81.062	81062	1535.755	1223.974	1223.974	1535.755	0.796985196	0.816800341		1	75	1.058265732
1	81.274	81274	1840.471	1422.791	1422.791	1840.471	0.773058092	0.806245278		1	75.25	1.051948444
1	81.714	81714	1495.072	1077.485	1077.485	1495.072	0.720691044	0.791298398		1	75.5	1.045373439
1	81.922	81922	1149.242	871.5611	871.5611	1149.242	0.758379088	0.795029989		1	75.75	1.040263613
1	82.213	82213	878.7805	665.0118	665.0118	878.7805	0.75674392	0.811893066		1	76	1.036250016
1	82.551	82551	985.2539	896.6961	896.6961	985.2539	0.910116773	0.8190762		1	76.25	1.032722145
1	82.726	82726	496.3481	455.8874	455.8874	496.3481	0.918483218	0.811022205		1	76.5	1.032216578
1	82.907	82907	609.8916	494.2314	494.2314	609.8916	0.810359415	0.800268128		1	76.75	1.035989838
1	83.113	83113	884.3513	630.8477	630.8477	884.3513	0.713345138	0.789192014		1	77	1.039759646
1	83.276	83276	577.0511	565.7853	565.7853	577.0511	0.980476946	0.778348744		1	77.25	1.039038965
1	83.439	83439	2165.956	1492.814	1492.814	2165.956	0.68921714	0.762849721		1	77.5	1.03720467
1	83.738	83738	1897.28	1069.07	1069.07	1897.28	0.56347508	0.73675409		1	77.75	1.034806466
1	84.118	84118	1725.205	1063.245	1063.245	1725.205	0.616300672	0.70701469		1	78	1.031741356
1	84.428	84428	1082.561	815.4061	815.4061	1082.561	0.753219541	0.683576024		1	78.25	1.0263178
1	84.738	84738	1280.532	1004.533	1004.533	1280.532	0.784465363	0.675978008		1	78.5	1.020801618
1	84.878	84878	1281.826	870.4268	870.4268	1281.826	0.679052227	0.682671467		1	78.75	1.016573877
1	85.116	85116	1079.27	748.7829	748.7829	1079.27	0.693786448	0.706264738		1	79	1.015629621
1	85.383	85383	1524.596	993.3557	993.3557	1524.596	0.651553395	0.730231815		1	79.25	1.015410325
1	85.711	85711	1998.42	1259.981	1259.981	1998.42	0.630488586	0.752523191		1	79.5	1.015130227
1	86.049	86049	918.0352	804.4292	804.4292	918.0352	0.876250932	0.77640192		1	79.75	1.015220091
1	86.188	86188	905.3643	793.828	793.828	905.3643	0.876805061	0.783047388		1	80	1.015657742
1	86.367	86367	629.7266	522.5461	522.5461	629.7266	0.82979836	0.789789274		1	80.25	1.013422792
1	86.65	86650	1079.123	790.2781	790.2781	1079.123	0.732333664	0.799646918		1	80.5	1.008219323
1	87.046	87046	1180.398	936.265	936.265	1180.398	0.793177386	0.806540307		1	80.75	1.002469529
1	87.195	87195	832.5172	703.8996	703.8996	832.5172	0.845507576	0.802235475		1	81	0.998801781
1	87.4	87400	1093.369	875.8742	875.8742	1093.369	0.801078318	0.788112038		1	81.25	0.995834464
1	87.671	87671	1164.095	822.3	822.3	1164.095	0.706385647	0.775006049		1	81.5	0.993729807
1	87.976	87976	1033.308	841.1225	841.1225	1033.308	0.814009472	0.776816981		1	81.75	0.992158518
1	88.125	88125	622.7883	498.7849	498.7849	622.7883	0.800889965	0.779539309		1	82	0.993962751
1	88.334	88334	973.783	655.8801	655.8801	973.783	0.673538252	0.784639225		1	82.25	0.997077305
1	88.589	88589	552.3416	493.1616	493.1616	552.3416	0.89285616	0.797345848		1	82.5	0.998337647
1	88.803	88803	944.9393	698.68	698.68	944.9393	0.739391409	0.811840705		1	82.75	0.996345924
1	89.105	89105	631.2908	512.9931	512.9931	631.2908	0.812609815	0.824935328		1	83	0.992946917
1	89.275	89275	808.7786	687.0487	687.0487	808.7786	0.849489217	0.825999852		1	83.25	0.989343689
1	89.418	89418	706.0526	617.6447	617.6447	706.0526	0.874785675	0.82615892		1	83.5	0.983993791
1	89.566	89566	1101.67	944.5594	944.5594	1101.67	0.857388692	0.826649878		1	83.75	0.978843531
1	89.823	89823	738.6605	710.0296	710.0296	738.6605	0.961239433	0.824636419		1	84	0.974202229
1	90.086	90086	748.2292	516.4308	516.4308	748.2292	0.690204018	0.818683082		1	84.25	0.969644001
1	90.379	90379	850.5691	645.3192	645.3192	850.5691	0.758691093	0.814551568		1	84.5	0.966032795
1	90.636	90636	893.3024	644.814	644.814	893.3024	0.721831711	0.816239062		1	84.75	0.964785115
1	90.967	90967	618.7224	534.747	534.747	618.7224	0.864276128	0.820627647		1	85	0.969105783
1	91.203	91203	857.0082	783.1602	783.1602	857.0082	0.913830463	0.822022702		1	85.25	0.974687012
1	91.535	91535	963.2012	806.0093	806.0093	963.2012	0.836802633	0.832643154		1	85.5	0.979405353
1	91.71	91710	829.7349	735.9194	735.9194	829.7349	0.886933164	0.84004708		1	85.75	0.983460655
1	91.958	91958	1287.126	943.9699	943.9699	1287.126	0.733393545	0.84028455		1	86	0.987650381
1	92.242	92242	1059.103	872.7708	872.7708	1059.103	0.824066026	0.813231961		1	86.25	0.990601956
1	92.435	92435	1166.572	920.098	920.098	1166.572	0.788719428	0.78776105		1	86.5	0.992746294
1	92.63	92630	965.3289	886.9029	886.9029	965.3289	0.918757224	0.768849425		1	86.75	0.994398686
1	92.856	92856	1440.534	989.6846	989.6846	1440.534	0.6870262	0.752128661		1	87	0.99543104
1	93.08	93080	991.5073	780.9344	780.9344	991.5073	0.78762345	0.733646821		1	87.25	0.993700924
1	93.423	93423	1693.565	1000.574	1000.574	1693.565	0.590809328	0.715506717		1	87.5	0.990102208
1	93.666	93666	1275.8	812.8763	812.8763	1275.8	0.637150259	0.71613206		1	87.75	0.98825171
1	94.078	94078	637.9611	408.8282	408.8282	637.9611	0.640835625	0.730671751		1	88	0.988674048
1	94.357	94357	779.8689	703.1867	703.1867	779.8689	0.901672961	0.741158294		1	88.25	0.989939384
1	94.634	94634	735.8247	587.3178	587.3178	735.8247	0.79817625	0.761085685		1	88.5	0.992387847
1	94.986	94986	795.7651	638.2831	638.2831	795.7651	0.802099891	0.795132256		1	88.75	0.99602677
1	95.127	95127	1026.995	740.5003	740.5003	1026.995	0.721035935	0.801636378		1	89	0.998904652
1	95.395	95395	816.6426	669.2544	669.2544	816.6426	0.819519334	0.798582256		1	89.25	1.000200049
1	95.774	95774	1261.012	1081.306	1081.306	1261.012	0.85749065	0.779791981		1	89.5	1.000339447
1	96.055	96055	741.7063	615.7602	615.7602	741.7063	0.830194108	0.769224869		1	89.75	1.000049421
1	96.393	96393	981.4777	650.0983	650.0983	981.4777	0.662366858	0.757599543		1	90	0.998963302
1	96.548	96548	589.6496	453.8345	453.8345	589.6496	0.769668122	0.751216122		1	90.25	0.997952926
1	96.844	96844	1247.369	834.2955	834.2955	1247.369	0.668844183	0.745184678		1	90.5	0.997709895
1	97.199	97199	1438.588	1199.503	1199.503	1438.588	0.833805787	0.754347977		1	90.75	0.998280283
1	97.477	97477	1519.332	977.1055	977.1055	1519.332	0.643115198	0.766841147		1	91	0.999009065
1	97.746	97746	1165.172	869.6762	869.6762	1165.172	0.746392979	0.776483551		1	91.25	0.999650385
1	98.078	98078	772.1344	694.62	694.62	772.1344	0.899610223	0.791159823		1	91.5	1.001547511
1	98.328	98328	783.1821	692.1634	692.1634	783.1821	0.883783478	0.805074679		1	91.75	1.003578553
1	98.627	98627	1012.472	760.7625	760.7625	1012.472	0.75139115	0.814513979		1	92	1.002676746
1	98.797	98797	629.3635	537.8167	537.8167	629.3635	0.854540659	0.813831757		1	92.25	0.996957933
1	99.061	99061	1282.614	922.9472	922.9472	1282.614	0.719582977	0.807829132		1	92.5	0.989670775
1	99.313	99313	866.8155	699.0721	699.0721	866.8155	0.806483156	0.800461819		1	92.75	0.98457386
1	99.49	99490	1129.367	919.5231	919.5231	1129.367	0.814193349	0.792167398		1	93	0.979895014
1	99.703	99703	1217.12	967.7607	967.7607	1217.12	0.795123488	0.777865965		1	93.25	0.976196429
1	99.88	99880	1056.817	839.0176	839.0176	1056.817	0.793910015	0.768650478		1	93.5	0.974073019
1	100.15	100150	1087.849	855.8341	855.8341	1087.849	0.786721411	0.760875731		1	93.75	0.974877572
1	100.418	100418	1386.03	940.6467	940.6467	1386.03	0.678662583	0.754514421		1	94	0.976970475
1	100.758	100758	1037.227	792.6566	792.6566	1037.227	0.764207449	0.744827886		1	94.25	0.979157046
1	101.036	101036	963.8855	607.2543	607.2543	963.8855	0.630006676	0.730093676		1	94.5	0.98255146
1	101.293	101293	881.7439	771.8958	771.8958	881.7439	0.875419495	0.713248864		1	94.75	0.987499834
1	101.656	101656	915.1571	701.2411	701.2411	915.1571	0.766252155	0.699507874		1	95	0.993067973
1	101.818	101818	786.1139	454.1949	454.1949	786.1139	0.577772381	0.699171366		1	95.25	0.994125171
1	101.962	101962	852.4669	621.2075	621.2075	852.4669	0.728717443	0.699788571		1	95.5	0.992498278
1	102.334	102334	1195.599	764.7194	764.7194	1195.599	0.639611943	0.707667431		1	95.75	0.989558022
1	102.575	102575	992.1825	732.9835	732.9835	992.1825	0.738758747	0.723495814		1	96	0.987259669
1	102.842	102842	1010.93	677.626	677.626	1010.93	0.670299625	0.751234442		1	96.25	0.985178014
1	103.308	103308	714.7291	590.9527	590.9527	714.7291	0.826820539	0.795966556		1	96.5	0.982965932
1	103.638	103638	1109.879	993.8877	993.8877	1109.879	0.895491941	0.827472796		1	96.75	0.981520585
1	103.894	103894	848.6257	744.845	744.845	848.6257	0.877707333	0.853721753		1	97	0.982021427
1	104.104	104104	946.9855	742.3932	742.3932	946.9855	0.783954137	0.86407298		1	97.25	0.983783621
1	104.502	104502	694.8093	646.388	646.388	694.8093	0.930309943	0.850320562		1	97.5	0.986399136
1	104.793	104793	871.9113	704.2587	704.2587	871.9113	0.807718285	0.825151722		1	97.75	0.988532878
1	105.018	105018	927.1501	798.4847	798.4847	927.1501	0.861224844	0.802481817		1	98	0.991154492
1	105.2	105200	591.5222	429.8148	429.8148	591.5222	0.726624969	0.784797064		1	98.25	0.994243442
1	105.451	105451	1006.929	795.7814	795.7814	1006.929	0.790305374	0.75002292		1	98.5	0.996561413
1	105.621	105621	1224.202	863.7557	863.7557	1224.202	0.70556632	0.722155733		1	98.75	0.997395413
1	105.785	105785	1146.438	803.6056	803.6056	1146.438	0.700958621	0.70158635		1	99	0.996255745
1	106.081	106081	1285.387	943.379	943.379	1285.387	0.733926047	0.672074773		1	99.25	0.994615973
1	106.309	106309	1392.627	866.238	866.238	1392.627	0.622017238	0.652643057		1	99.5	0.992052177
1	106.502	106502	1953.454	1155.211	1155.211	1953.454	0.591368417	0.645123965		1	99.75	0.988238379
1	106.89	106890	1310.974	792.2225	792.2225	1310.974	0.604300696	0.671592696		1	100	0.985813071
1	107.15	107150	1106.399	687.5986	687.5986	1106.399	0.621474351	0.6980332		1	100.25	0.984225376
1	107.287	107287	902.5972	691.8067	691.8067	902.5972	0.766462271	0.705163809		1	100.5	0.982725232
1	107.439	107439	1042.955	828.2612	828.2612	1042.955	0.794148549	0.711520683		1	100.75	0.981035645
1	107.577	107577	872.8785	625.9133	625.9133	872.8785	0.717068068	0.719072689		1	101	0.977938952
1	107.739	107739	1292.474	1035.238	1035.238	1292.474	0.800973946	0.723927856		1	101.25	0.974158984
1	107.949	107949	1039.387	747.0712	747.0712	1039.387	0.718761347	0.718805024		1	101.5	0.971631604
1	108.086	108086	965.6676	736.2422	736.2422	965.6676	0.762417834	0.711814614		1	101.75	0.97018445
1	108.293	108293	1464.356	886.803	886.803	1464.356	0.605592493	0.701864166		1	102	0.970488277
1	108.459	108459	1563.134	987.2627	987.2627	1563.134	0.631591853	0.685571474		1	102.25	0.971744341
1	108.616	108616	1312.565	892.8648	892.8648	1312.565	0.680244255	0.662785597		1	102.5	0.974752677
1	108.786	108786	1432.115	1083.486	1083.486	1432.115	0.756563544	0.649796812		1	102.75	0.980234022
1	109.06	109060	1157.45	644.989	644.989	1157.45	0.557249989	0.66141926		1	103	0.98609918
1	109.359	109359	1171.534	808.7302	808.7302	1171.534	0.69031731	0.689409914		1	103.25	0.991791963
1	109.581	109581	1601.097	924.2488	924.2488	1601.097	0.577259716	0.709686294		1	103.5	0.997461144
1	109.921	109921	1284.897	963.8547	963.8547	1284.897	0.750141607	0.751512544		1	103.75	1.003310811
1	110.204	110204	848.5932	839.8564	839.8564	848.5932	0.989704372	0.791412408		1	104	1.008052823
1	110.408	110408	945.9371	809.2661	809.2661	945.9371	0.855517877	0.808888981		1	104.25	1.008072148
1	110.65	110650	748.424	557.6697	557.6697	748.424	0.745125357	0.817373251		1	104.5	1.006022935
1	110.836	110836	1418.856	1134.278	1134.278	1418.856	0.799431373	0.819491664		1	104.75	1.000918238
1	110.99	110990	1034.784	831.6736	831.6736	1034.784	0.803717104	0.81745063		1	105	0.995088459
1	111.293	111293	1170.214	890.7899	890.7899	1170.214	0.761219657	0.790371161		1	105.25	0.988819812
1	111.446	111446	904.9981	703.8655	703.8655	904.9981	0.777753567	0.769563787		1	105.5	0.98030852
1	111.662	111662	1049.706	796.7221	796.7221	1049.706	0.758995471	0.744610652		1	105.75	0.971765175
1	111.811	111811	1478.989	1049.381	1049.381	1478.989	0.709525899	0.730893356		1	106	0.965638832
1	112.001	112001	689.6639	583.8352	583.8352	689.6639	0.846550327	0.712206394		1	106.25	0.960306334
1	112.247	112247	1018.953	682.5107	682.5107	1018.953	0.669815683	0.691568297		1	106.5	0.957348307
1	112.482	112482	1689.226	1129.934	1129.934	1689.226	0.668906351	0.677277061		1	106.75	0.961343147
1	112.637	112637	1962.261	1030.163	1030.163	1962.261	0.524987756	0.668562879		1	107	0.966262362
1	112.789	112789	1605.617	957.368	957.368	1605.617	0.596261749	0.659828936		1	107.25	0.971115635
1	113.089	113089	1285.603	923.6752	923.6752	1285.603	0.718476233	0.638475053		1	107.5	0.973872335
1	113.326	113326	1751.982	1311.056	1311.056	1751.982	0.748327323	0.622279906		1	107.75	0.97596002
1	113.52	113520	1331.022	857.4262	857.4262	1331.022	0.644186347	0.614525091		1	108	0.974191127
1	113.74	113740	1596.852	952.7493	952.7493	1596.852	0.596642206	0.608317012		1	108.25	0.971280062
1	113.932	113932	1896.112	1109.209	1109.209	1896.112	0.584991287	0.603987894		1	108.5	0.965513212
1	114.228	114228	1287.853	777.2555	777.2555	1287.853	0.60352812	0.611667842		1	108.75	0.959090804
1	114.425	114425	2284.054	1139.027	1139.027	2284.054	0.498686546	0.636430038		1	109	0.960591652
1	114.597	114597	2538.488	1398.393	1398.393	2538.488	0.550876348	0.667781336		1	109.25	0.965414752
1	114.854	114854	1682.794	1199.527	1199.527	1682.794	0.712818681	0.710011669		1	109.5	0.970890307
1	115.039	115039	1365.941	1120.123	1120.123	1365.941	0.820037615	0.737763757		1	109.75	0.97757712
1	115.197	115197	932.1884	813.4495	813.4495	932.1884	0.872623495	0.765592325		1	110	0.985209497
1	115.419	115419	896.0156	813.5204	813.5204	896.0156	0.907931067	0.798546451		1	110.25	0.99296719
1	115.574	115574	1141.062	998.2197	998.2197	1141.062	0.874816355	0.812062577		1	110.5	0.996943281
1	115.733	115733	1324.87	1002.669	1002.669	1324.87	0.756805573	0.821485097		1	110.75	0.99846096
1	115.996	115996	1442.82	1131.542	1131.542	1442.82	0.784257219	0.839069714		1	111	0.997997133
1	116.311	116311	1323.489	1023.031	1023.031	1323.489	0.772980357	0.855581497		1	111.25	0.992696977
1	116.505	116505	2003.601	1732.396	1732.396	2003.601	0.864641213	0.863410538		1	111.5	0.985369581
1	116.65	116650	1111.212	898.4277	898.4277	1111.212	0.808511517	0.874572391		1	111.75	0.979008211
1	116.938	116938	797.9756	798.9775	798.9775	797.9756	1.001255552	0.914587073		1	112	0.973266442
1	117.274	117274	977.8019	939.3029	939.3029	977.8019	0.960626994	0.974314652		1	112.25	0.968304064
1	117.636	117636	790.2268	883.6398	883.6398	790.2268	1.118210367	1.028765867		1	112.5	0.964717118
1	117.814	117814	720.9751	866.0459	866.0459	720.9751	1.201214716	1.043750577		1	112.75	0.961349732
1	117.995	117995	1292.201	1103.442	1103.442	1292.201	0.853924428	1.054714964		1	113	0.957255353
1	118.162	118162	745.3127	767.5	767.5	745.3127	1.029769116	1.067882387		1	113.25	0.95314273
1	118.398	118398	630.7639	716.1701	716.1701	630.7639	1.135401217	1.087938803		1	113.5	0.95026081
1	118.6	118600	992.7573	988.4693	988.4693	992.7573	0.995680717	1.102639844		1	113.75	0.948544993
1	118.759	118759	643.7021	807.3228	807.3228	643.7021	1.254186991	1.115634393		1	114	0.947990058
1	119.041	119041	796.6884	815.7815	815.7815	796.6884	1.023965581	1.144398478		1	114.25	0.950049354
1	119.266	119266	682.5597	794.1415	794.1415	682.5597	1.163475517	1.170075106		1	114.5	0.958510394
1	119.56	119560	718.9178	957.688	957.688	718.9178	1.332124479	1.203401683		1	114.75	0.968668552
1	119.86	119860	1100.873	1351.731	1351.731	1100.873	1.22787188	1.241164774		1	115	0.977917985
1	120.059	120059	1090.886	1415.046	1415.046	1090.886	1.297152956	1.267286171		1	115.25	0.987773627
1	120.272	120272	1316.953	1520.041	1520.041	1316.953	1.154210515	1.290120412		1	115.5	0.995400239
1	120.499	120499	1046.848	1319.144	1319.144	1046.848	1.26011035	1.313335491		1	115.75	0.999435831
1	120.671	120671	670.8852	889.1967	889.1967	670.8852	1.325408132	1.331215305		1	116	1.003387355
1	120.939	120939	569.7485	881.7846	881.7846	569.7485	1.547673403	1.346480596		1	116.25	1.006496025
1	121.076	121076	798.2238	1007.441	1007.441	798.2238	1.262103435	1.347710662		1	116.5	1.009063878
1	121.242	121242	659.568	904.3452	904.3452	659.568	1.371117459	1.347445613		1	116.75	1.015055489
1	121.46	121460	1277.952	1702.517	1702.517	1277.952	1.332222963	1.338869925		1	117	1.023866276
1	121.785	121785	1038.133	1472.782	1472.782	1038.133	1.418683348	1.284725323		1	117.25	1.034408368
1	121.957	121957	1137.871	1297.566	1297.566	1137.871	1.140345435	1.244615044		1	117.5	1.043484558
1	122.237	122237	1272.228	1681.63	1681.63	1272.228	1.321799237	1.194077619		1	117.75	1.050613909
1	122.43	122430	1693.242	1758.369	1758.369	1693.242	1.038462901	1.174354887		1	118	1.054586484
1	122.586	122586	773.2438	900.166	900.166	773.2438	1.164142538	1.159906633		1	118.25	1.059390626
1	122.957	122957	1335.027	1321.342	1321.342	1335.027	0.989749271	1.131882995		1	118.5	1.064135274
1	123.157	123157	965.8719	1004.377	1004.377	965.8719	1.039865638	1.123845375		1	118.75	1.06876978
1	123.537	123537	679.1835	963.8934	963.8934	679.1835	1.419194371	1.120910575		1	119	1.074775622
1	123.747	123747	813.9676	936.9819	936.9819	813.9676	1.151129234	1.117132455		1	119.25	1.081425548
1	124.041	124041	1249.686	1193.575	1193.575	1249.686	0.955099921	1.106824956		1	119.5	1.088151
1	124.182	124182	816.2162	1004.305	1004.305	816.2162	1.230439925	1.102741484		1	119.75	1.095437914
1	124.353	124353	1096.21	1128.03	1128.03	1096.21	1.029027285	1.100060984		1	120	1.103081929
1	124.642	124642	906.542	1054.866	1054.866	906.542	1.163615144	1.094535605		1	120.25	1.109776348
1	124.839	124839	1115.521	1108.54	1108.54	1115.521	0.993741938	1.090222311		1	120.5	1.115867562
1	125.02	125020	1114.537	1123.696	1123.696	1114.537	1.008217762	1.08963383		1	120.75	1.121151803
1	125.448	125448	1121.993	1215.14	1215.14	1121.993	1.083019235	1.111372242		1	121	1.123835505
1	125.694	125694	1023.871	1179.148	1179.148	1023.871	1.151656801	1.129231942		1	121.25	1.123859848
1	125.917	125917	844.1496	1083.895	1083.895	844.1496	1.28400819	1.140474155		1	121.5	1.120319357
1	126.223	126223	1037.887	1145.159	1145.159	1037.887	1.103356146	1.150448334		1	121.75	1.11043922
1	126.524	126524	846.4674	978.7057	978.7057	846.4674	1.156223736	1.160122532		1	122	1.097699955
1	127.032	127032	1085.636	1265.791	1265.791	1085.636	1.165944202	1.170592137		1	122.25	1.08723742
1	127.322	127322	1417.271	1665.613	1665.613	1417.271	1.175225486	1.178504276		1	122.5	1.081335994
1	127.508	127508	913.8445	926.5195	926.5195	913.8445	1.013869975	1.184493627		1	122.75	1.076507887
1	127.783	127783	1058.485	1263.257	1263.257	1058.485	1.19345763	1.183695286		1	123	1.07238882
1	128.042	128042	826.8126	1091.708	1091.708	826.8126	1.320381426	1.176912559		1	123.25	1.07072169
1	128.196	128196	911.5051	1072.362	1072.362	911.5051	1.176473944	1.171461477		1	123.5	1.070263668
1	128.361	128361	1352.229	1720.03	1720.03	1352.229	1.271996089	1.159319882		1	123.75	1.069274685
1	128.5	128500	2134.112	2263.643	2263.643	2134.112	1.060695502	1.139121308		1	124	1.067195481
1	128.709	128709	1508.665	1645.11	1645.11	1508.665	1.090440886	1.093369085		1	124.25	1.065632951
1	129.043	129043	1441.902	1426.011	1426.011	1441.902	0.98897914	1.016948702		1	124.5	1.064583239
1	129.362	129362	930.8915	885.1584	885.1584	930.8915	0.950871718	0.928412807		1	124.75	1.063378271
1	129.523	129523	1414.586	1443.387	1443.387	1414.586	1.020360021	0.881798475		1	125	1.062791839
1	129.699	129699	1930.154	1592.828	1592.828	1930.154	0.825233634	0.851233359		1	125.25	1.065547583
1	130.007	130007	1778.403	1253.5	1253.5	1778.403	0.704845865	0.85141637		1	125.5	1.068828756
1	130.157	130157	2031.478	1463.2	1463.2	2031.478	0.720263769	0.860504506		1	125.75	1.072839584
1	130.328	130328	1652.2	1150.754	1150.754	1652.2	0.696498003	0.868250141		1	126	1.07547853
1	130.543	130543	1296.12	1199.503	1199.503	1296.12	0.925456748	0.886113807		1	126.25	1.077408681
1	130.727	130727	989.7884	1155.358	1155.358	989.7884	1.167277774	0.91032637		1	126.5	1.079314754
1	130.91	130910	799.8431	793.4716	793.4716	799.8431	0.992034063	0.926446634		1	126.75	1.080602646
1	131.163	131163	627.5939	629.316	629.316	627.5939	1.002743972	0.934778373		1	127	1.081824889
1	131.344	131344	932.6125	887.486	887.486	932.6125	0.951612808	0.939666073		1	127.25	1.08339226
1	131.648	131648	947.568	898.4815	898.4815	947.568	0.948197385	0.948144671		1	127.5	1.085217937
1	131.922	131922	1206.436	945.7723	945.7723	1206.436	0.783939057	0.939244069		1	127.75	1.08511239
1	132.118	132118	1151.564	1075.98	1075.98	1151.564	0.934364048	0.926129635		1	128	1.083741585
1	132.329	132329	1315.397	1229.479	1229.479	1315.397	0.934682837	0.925681672		1	128.25	1.081244941
1	132.548	132548	1435.381	1317.164	1317.164	1435.381	0.917640682	0.949072996		1	128.5	1.074515829
1	132.979	132979	1117.295	1121.105	1121.105	1117.295	1.003410022	1.019311288		1	128.75	1.061437144
1	133.13	133130	1058.923	1091.62	1091.62	1058.923	1.030877599	1.038103263		1	129	1.047867955
1	133.42	133420	985.4267	1147.911	1147.911	985.4267	1.164887251	1.074487529		1	129.25	1.031905488
1	133.565	133565	1086.182	1219.326	1219.326	1086.182	1.122579825	1.09544147		1	129.5	1.015053422
1	133.954	133954	836.295	938.476	938.476	836.295	1.122182962	1.14033448		1	129.75	1.006230264
1	134.282	134282	909.739	1076.495	1076.495	909.739	1.183300925	1.152206541		1	130	1.006265502
1	134.556	134556	1038.585	1303.063	1303.063	1038.585	1.254652243	1.153988521		1	130.25	1.009421674
1	134.759	134759	856.1204	885.1217	885.1217	856.1204	1.033875259	1.157265426		1	130.5	1.013649888
1	135.124	135124	1075.455	1219.991	1219.991	1075.455	1.134395209	1.157827551		1	130.75	1.020721732
1	135.426	135426	1018.57	1168.421	1168.421	1018.57	1.147119	1.152610088		1	131	1.024768248
1	135.77	135770	1006.402	1301.407	1301.407	1006.402	1.293128392	1.15587475		1	131.25	1.026598925
1	135.967	135967	1528.549	1655.625	1655.625	1528.549	1.083135052	1.160797802		1	131.5	1.028233186
1	136.112	136112	1401.374	1623.975	1623.975	1401.374	1.158844819	1.164626464		1	131.75	1.028426372
1	136.279	136279	873.4404	1049.212	1049.212	873.4404	1.20124052	1.175107587		1	132	1.025862915
1	136.423	136423	781.8156	982.4609	982.4609	781.8156	1.256640185	1.191993299		1	132.25	1.023923484
1	136.645	136645	1064.152	1259.28	1259.28	1064.152	1.183364782	1.225299066		1	132.5	1.028216391
1	136.81	136810	1031.217	1271.876	1271.876	1031.217	1.233373771	1.24892137		1	132.75	1.037241653
1	136.993	136993	1499.208	1658.809	1658.809	1499.208	1.106456876	1.280895789		1	133	1.04671447
1	137.199	137199	1821.578	2136.534	2136.534	1821.578	1.172902835	1.325868764		1	133.25	1.054123815
1	137.396	137396	736.1927	1127.798	1127.798	736.1927	1.531933147	1.36021125		1	133.5	1.06192586
1	137.718	137718	995.2839	1493.828	1493.828	995.2839	1.500906425	1.390440187		1	133.75	1.069218782
1	137.857	137857	638.2711	1058.85	1058.85	638.2711	1.658934581	1.400516241		1	134	1.075198585
1	138.112	138112	801.7956	1107.235	1107.235	801.7956	1.380944221	1.421141608		1	134.25	1.077345147
1	138.317	138317	1491.65	1845.016	1845.016	1491.65	1.236896055	1.439773641		1	134.5	1.077956233
1	138.668	138668	1018.079	1444.363	1444.363	1018.079	1.418714068	1.468632905		1	134.75	1.078785512
1	138.806	138806	1292.983	1853.074	1853.074	1292.983	1.433177389	1.479639245		1	135	1.078908021
1	139.027	139027	1353.978	1929.262	1929.262	1353.978	1.424884304	1.494234295		1	135.25	1.078436937
1	139.288	139288	1186.812	1720.05	1720.05	1186.812	1.449302838	1.511777187		1	135.5	1.077882232
1	139.438	139438	1113.638	1906.226	1906.226	1113.638	1.711710628	1.527343646		1	135.75	1.078445053
1	141.556	141556	2040.644	3132.396	3132.396	2040.644	1.535003656	2.213040814		1	136	1.079864627
1	141.737	141737	1376.586	3029.256	3029.256	1376.586	2.20055703	2.283347591		1	136.25	1.082620733
1	142.098	142098	1040.046	2763.105	2763.105	1040.046	2.656714222	2.414264494		1	136.5	1.089798483
1	142.436	142436	716.4695	2136.898	2136.898	716.4695	2.982538684	2.530190135		1	136.75	1.098524888
1	142.594	142594	791.9816	2280.95	2280.95	791.9816	2.880054284	2.584216588		1	137	1.10851008
1	143.011	143011	367.7105	1140.596	1140.596	367.7105	3.101885859	2.72137767		1	137.25	1.120925094
1	143.256	143256	612.5867	1527.821	1527.821	612.5867	2.494048598	2.780637285		1	137.5	1.129278835
1	143.448	143448	888.4586	2069.407	2069.407	888.4586	2.329210388	2.812293863		1	137.75	1.134683943
1	143.668	143668	840.4538	2195.165	2195.165	840.4538	2.611880629	2.848750649		1	138	1.139267688
1	143.904	143904	1173.194	3384.433	3384.433	1173.194	2.884802513	2.908505618		1	138.25	1.144392
1	144.106	144106	1340.115	3524.637	3524.637	1340.115	2.630100402	2.966356009		1	138.5	1.149405827
1	144.337	144337	697.9988	2078.115	2078.115	697.9988	2.977247239	3.01123816		1	138.75	1.154233959
1	144.582	144582	637.1755	2246.35	2246.35	637.1755	3.525480813	3.060375688		1	139	1.158332712
1	144.835	144835	498.6767	1834.042	1834.042	498.6767	3.677817712	3.119964567		1	139.25	1.162311332
1	145.069	145069	840.4551	2486.765	2486.765	840.4551	2.958831471	3.127481091		1	139.5	1.171371458
1	145.221	145221	620.677	1968.708	1968.708	620.677	3.171872004	3.090448525		1	139.75	1.190571295
1	145.428	145428	671.8791	1991.8	1991.8	671.8791	2.964521444	3.006184315		1	140	1.209771132
1	145.636	145636	822.9427	2199.247	2199.247	822.9427	2.67241814	2.911694323		1	140.25	1.22897097
1	145.992	145992	821.9779	2178.406	2178.406	821.9779	2.650200206	2.669246431		1	140.5	1.248170807
1	146.344	146344	760.1879	1717.978	1717.978	760.1879	2.259938628	2.362104189		1	140.75	1.267370644
1	146.651	146651	600.0032	1373.576	1373.576	600.0032	2.289281124	2.168858483		1	141	1.286570482
1	146.912	146912	701.946	1586.399	1586.399	701.946	2.260001482	2.068156047		1	141.25	1.305770319
1	147.099	147099	648.8941	1285.819	1285.819	648.8941	1.981554463	2.006261003		1	141.5	1.324970156
1	147.363	147363	1510.74	2345.848	2345.848	1510.74	1.552780756	1.954493875		1	141.75	1.347067451
1	147.714	147714	732.1187	1492.648	1492.648	732.1187	2.038806002	1.972197039		1	142	1.368574443
1	147.88	147880	637.2991	1275.94	1275.94	637.2991	2.002105448	2.001284517		1	142.25	1.389371989
1	148.022	148022	1063.234	2038.374	2038.374	1063.234	1.917145238	2.028259773		1	142.5	1.409696406
1	148.227	148227	816.9421	1752.614	1752.614	816.9421	2.145334412	2.090379501		1	142.75	1.429493447
1	148.638	148638	997.3719	2444.003	2444.003	997.3719	2.450443009	2.301236853		1	143	1.449000245
1	148.973	148973	1078.564	2574.346	2574.346	1078.564	2.3868273	2.46568405		1	143.25	1.463571838
1	149.14	149140	1176.715	3098.252	3098.252	1176.715	2.632967201	2.522278295		1	143.5	1.473469813
1	149.317	149317	1647.701	4238.705	4238.705	1647.701	2.572496466	2.573883419		1	143.75	1.484999187
1	149.571	149571	1367.939	3537.85	3537.85	1367.939	2.586262984	2.657582787		1	144	1.500770967
1	149.713	149713	942.5991	2407.375	2407.375	942.5991	2.553975492	2.716898979		1	144.25	1.514609338
1	149.904	149904	995.4478	3046.402	3046.402	995.4478	3.060333249	2.802568451		1	144.5	1.526374299
1	150.158	150158	850.1062	2574.553	2574.553	850.1062	3.028507497	2.91101264		1	144.75	1.539662155
1	150.34	150340	1190.507	2934.666	2934.666	1190.507	2.465055644	2.996636938		1	145	1.545668585
1	150.616	150616	756.651	2286.037	2286.037	756.651	3.021256828	3.13744074		1	145.25	1.534609088
1	150.754	150754	886.8403	3027.886	3027.886	886.8403	3.414240422	3.185334754		1	145.5	1.509661345
1	150.964	150964	946.3889	3115.672	3115.672	946.3889	3.29216879	3.226618907		1	145.75	1.47658821
1	151.12	151120	989.2887	3585.236	3585.236	989.2887	3.624054333	3.246068751		1	146	1.435836062
1	151.365	151365	1110.82	3574.278	3574.278	1110.82	3.217693236	3.264157334		1	146.25	1.384088721
1	151.546	151546	621.2158	2175.967	2175.967	621.2158	3.502755403	3.272861365		1	146.5	1.341337552
1	151.765	151765	1209.66	3546.73	3546.73	1209.66	2.932005688	3.264128375		1	146.75	1.309728789
1	152.201	152201	795.8896	2514.115	2514.115	795.8896	3.158874045	3.204038274		1	147	1.287991845
1	152.366	152366	977.8769	2826.497	2826.497	977.8769	2.89044255	3.196555138		1	147.25	1.273194733
1	152.547	152547	660.0962	2144.612	2144.612	660.0962	3.248938564	3.209016487		1	147.5	1.269577576
1	153	153000	801.8105	2663.734	2663.734	801.8105	3.322149061	3.281799512		1	147.75	1.273634394
1	153.409	153409	430.7252	1426.738	1426.738	430.7252	3.312408933	3.315551905		1	148	1.284445773
1	153.642	153642	979.5104	3319.938	3319.938	979.5104	3.389385146	3.280455356		1	148.25	1.302972362
1	153.883	153883	1007.417	3550.552	3550.552	1007.417	3.52441144	3.210493599		1	148.5	1.333397887
1	154.24	154240	1493.1	4283.455	4283.455	1493.1	2.8688333	3.120767018		1	148.75	1.363234976
1	154.531	154531	756.6604	2543.098	2543.098	756.6604	3.360950302	3.038505541		1	149	1.391373481
1	154.679	154679	768.9079	2268.951	2268.951	768.9079	2.950874871	2.986085061		1	149.25	1.410236083
1	154.956	154956	1228.05	3755.555	3755.555	1228.05	3.058145027	2.934547876		1	149.5	1.429175064
1	155.152	155152	1068.105	2837.787	2837.787	1068.105	2.656842726	2.968254405		1	149.75	1.45273293
1	155.293	155293	695.1433	1793.884	1793.884	695.1433	2.580595972	3.012227373		1	150	1.478841495
1	155.481	155481	902.2853	2529.631	2529.631	902.2853	2.803582193	3.059539709		1	150.25	1.505111233
1	155.813	155813	907.0452	2919.887	2919.887	907.0452	3.21911962	3.169049474		1	150.5	1.534518692
1	155.959	155959	1093.211	3901.822	3901.822	1093.211	3.569138986	3.233556944		1	150.75	1.559589087
1	156.232	156232	1034.833	3725.408	3725.408	1034.833	3.60000889	3.323988234		1	151	1.57077657
1	156.414	156414	912.863	3121.338	3121.338	912.863	3.419284164	3.365585598		1	151.25	1.576602559
1	156.611	156611	690.548	2495.194	2495.194	690.548	3.613353453	3.41755886		1	151.5	1.58015671
1	156.971	156971	1048.136	3681.844	3681.844	1048.136	3.51275407	3.470392777		1	151.75	1.578751712
1	157.22	157220	1309.597	3867.98	3867.98	1309.597	2.953565104	3.454124819		1	152	1.570926737
1	157.409	157409	858.4505	2643.129	2643.129	858.4505	3.0789533	3.421352392		1	152.25	1.563828085
1	157.766	157766	1065.466	3490.689	3490.689	1065.466	3.27620872	3.301018508		1	152.5	1.564768581
1	157.944	157944	789.0166	2908.737	2908.737	789.0166	3.686534605	3.199636719		1	152.75	1.573273297
1	158.186	158186	670.8504	2476.636	2476.636	670.8504	3.691785829	3.030141442		1	153	1.582801764
1	158.325	158325	661.4869	2105.995	2105.995	661.4869	3.18372896	2.93887015		1	153.25	1.58769586
1	158.598	158598	1062.82	2489.219	2489.219	1062.82	2.342088971	2.76294916		1	153.5	1.587556875
1	158.966	158966	1758.748	3485.307	3485.307	1758.748	1.981697776	2.494384199		1	153.75	1.575045548
1	159.128	159128	1323.723	2614.836	2614.836	1323.723	1.975364937	2.36777694		1	154	1.558910848
1	159.499	159499	1212.272	2515.271	2515.271	1212.272	2.074840465	2.056482655		1	154.25	1.543931064
1	159.769	159769	1623.533	3002.678	3002.678	1623.533	1.849471492	1.811142177		1	154.5	1.527166407
1	160.004	160004	1145.408	1915.486	1915.486	1145.408	1.672317637	1.587016576		1	154.75	1.509518759
1	160.192	160192	1351.717	2105.76	2105.76	1351.717	1.557840879	1.414358549		1	155	1.502221751
1	166.141	166141	1483.425	2602.956	2602.956	1483.425	1.754693362	2.094253531		1	155.25	1.51567272
1	166.406	166406	1130.128	2388.091	2388.091	1130.128	2.113115506	2.200228311		1	155.5	1.531564
1	166.6	166600	985.2379	2500.545	2500.545	985.2379	2.538011378	2.269247069		1	155.75	1.55112567
1	166.755	166755	866.425	2252.835	2252.835	866.425	2.600150042	2.317524709		1	156	1.574579411
1	166.934	166934	1515.384	3575.546	3575.546	1515.384	2.359498319	2.365798336		1	156.25	1.593785698
1	167.138	167138	1298.139	3503.589	3503.589	1298.139	2.698932087	2.407890844		1	156.5	1.608059736
1	167.374	167374	1440.781	3462.983	3462.983	1440.781	2.403545716	2.440188249		1	156.75	1.619845815
1	167.71	167710	1331.387	2936.153	2936.153	1331.387	2.205333986	2.470689808		1	157	1.627090391
1	168.001	168001	1262.169	3110.001	3110.001	1262.169	2.464013139	2.451717798		1	157.25	1.622446747
1	168.159	168159	1469.956	3914.861	3914.861	1469.956	2.663250465	2.427619508		1	157.5	1.608630159
1	168.332	168332	1047.681	2795.005	2795.005	1047.681	2.667801554	2.415032291		1	157.75	1.588640247
1	168.621	168621	1132.005	2361.502	2361.502	1132.005	2.086123295	2.41772944		1	158	1.554006863
1	169.027	169027	676.0248	1687.491	1687.491	676.0248	2.496196885	2.435634565		1	158.25	1.513134484
1	169.276	169276	1337.504	3114.624	3114.624	1337.504	2.328683877	2.465617325		1	158.5	1.474700834
1	169.465	169465	1504.005	3552.177	3552.177	1504.005	2.361811962	2.505859654		1	158.75	1.433405561
1	169.771	169771	1000.919	2545.617	2545.617	1000.919	2.543279726	2.596903564		1	159	1.389707791
1	170.117	170117	765.0282	2188.94	2188.94	765.0282	2.861254003	2.698437586		1	159.25	1.341694082
1	170.26	170260	945.8748	2792.003	2792.003	945.8748	2.951768035	2.73606659		1	159.5	1.291916653
1	170.526	170526	894.1488	2492.358	2492.358	894.1488	2.787408539	2.8132564		1	159.75	1.238028091
1	170.716	170716	1060.875	3016.337	3016.337	1060.875	2.843253918	2.865316473		1	160	1.181670476
1	171.049	171049	1263.113	3533.976	3533.976	1263.113	2.79783044	2.944835768		1	160.25	1.141380034
1	171.32	171320	910.4537	2819.361	2819.361	910.4537	3.096654997	3.003171447		1	160.5	1.148157838
1	171.474	171474	743.6829	2313.924	2313.924	743.6829	3.111439029	3.033964548		1	160.75	1.154935642
1	171.679	171679	790.5883	2223.245	2223.245	790.5883	2.812140023	3.080408567		1	161	1.161713446
1	171.844	171844	960.3086	2882.136	2882.136	960.3086	3.00126022	3.120825591		1	161.25	1.16849125
1	172.079	172079	810.6072	2630.139	2630.139	810.6072	3.244652897	3.166792736		1	161.5	1.175269055
1	172.342	172342	861.7694	3031.796	3031.796	861.7694	3.518105888	3.218162678		1	161.75	1.182046859
1	172.71	172710	925.0036	2951.29	2951.29	925.0036	3.190571366	3.285545525		1	162	1.188824663
1	172.912	172912	745.0688	2360.43	2360.43	745.0688	3.168069848	3.285225748		1	162.25	1.195602467
1	173.253	173253	1102.862	3740.532	3740.532	1102.862	3.391659156	3.221165186		1	162.5	1.202380271
1	173.464	173464	1352.288	4094.251	4094.251	1352.288	3.027647217	3.155237481		1	162.75	1.209158075
1	173.619	173619	972.4245	3044.978	3044.978	972.4245	3.131325877	3.094375253		1	163	1.21593588
1	173.917	173917	957.2974	2924.434	2924.434	957.2974	3.054885556	2.906140616		1	163.25	1.222713684
1	174.183	174183	885.803	2448.449	2448.449	885.803	2.764101047	2.698971134		1	163.5	1.229491488
1	174.351	174351	849.8235	2292.611	2292.611	849.8235	2.697749592	2.589684052		1	163.75	1.236269292
1	174.748	174748	1292.091	2709.044	2709.044	1292.091	2.096635608	2.324742586		1	164	1.243047096
1	174.913	174913	1514.899	3282.861	3282.861	1514.899	2.16704942	2.210748371		1	164.25	1.2498249
1	175.099	175099	944.6817	1940.071	1940.071	944.6817	2.053676916	2.102570392		1	164.5	1.256602705
1	175.339	175339	1578.048	2726.625	2726.625	1578.048	1.727846681	1.97742147		1	164.75	1.263380509
1	175.517	175517	876.7201	1693.827	1693.827	876.7201	1.932004296	1.884397468		1	165	1.270158313
1	175.949	175949	936.2951	2006.567	2006.567	936.2951	2.143092493	1.720240419		1	165.25	1.276936117
1	176.407	176407	1213.123	1961.324	1961.324	1213.123	1.616756092	1.665065118		1	165.5	1.283713921
1	176.603	176603	1307.14	1844.915	1844.915	1307.14	1.411413468	1.66737394		1	165.75	1.290491725
1	177.113	177113	2221.12	3407.537	3407.537	2221.12	1.53415259	1.756583812		1	166	1.29726953
1	177.285	177285	1238.229	2502.09	2502.09	1238.229	2.020700533	1.82415937		1	166.25	1.311432538
1	177.542	177542	1639.597	3545.552	3545.552	1639.597	2.162453335	1.963124118		1	166.5	1.334164666
1	177.719	177719	1825.941	3383.28	3383.28	1825.941	1.852896671	2.06517281		1	166.75	1.353687147
1	177.911	177911	1562.95	3395.036	3395.036	1562.95	2.172197447	2.204044605		1	167	1.368738546
1	178.25	178250	747.3351	1938.437	1938.437	747.3351	2.593798953	2.522126141		1	167.25	1.379129235
1	178.467	178467	1505.516	3788.812	3788.812	1505.516	2.516620215	2.697035377		1	167.5	1.385868156
1	178.619	178619	1092.178	2940.1	2940.1	1092.178	2.691960468	2.815163017		1	167.75	1.389771761
1	178.768	178768	1103.029	3188.487	3188.487	1103.029	2.890664706	2.952677664		1	168	1.385905319
1	179.16	179160	803.4918	2820.247	2820.247	803.4918	3.509988528	3.247505708		1	168.25	1.378602621
1	179.455	179455	777.6503	2672.741	2672.741	777.6503	3.436944601	3.344043748		1	168.5	1.377559256
1	179.603	179603	1215.438	3972.182	3972.182	1215.438	3.268107464	3.369149153		1	168.75	1.379176698
1	179.758	179758	1013.423	3629.05	3629.05	1013.423	3.580982472	3.368273465		1	169	1.381792124
1	180.043	180043	659.9574	2189.709	2189.709	659.9574	3.317955068	3.226858322		1	169.25	1.388444426
1	180.213	180213	875.7022	2864.774	2864.774	875.7022	3.271402082	3.080535428		1	169.5	1.401203674
1	180.536	180536	1072.119	3019.03	3019.03	1072.119	2.815946737	2.823083417		1	169.75	1.418848631
1	180.674	180674	1078.441	2859.586	2859.586	1078.441	2.651592438	2.745009983		1	170	1.436272048
1	180.922	180922	1148.91	2825.907	2825.907	1148.91	2.459641747	2.609378651		1	170.25	1.452718828
1	181.067	181067	1385.144	3245.062	3245.062	1385.144	2.342761475	2.537143188		1	170.5	1.469864215
1	181.321	181321	1242.87	2677.972	2677.972	1242.87	2.154667825	2.428523125		1	170.75	1.485929704
1	181.497	181497	1125.182	2457.231	2457.231	1125.182	2.183852035	2.360997115		1	171	1.500091536
1	181.679	181679	1071.092	2815.632	2815.632	1071.092	2.628748978	2.291068381		1	171.25	1.513131149
1	181.992	181992	1048.349	2729.444	2729.444	1048.349	2.603564271	2.176961307		1	171.5	1.525407711
1	182.298	182298	2543.435	5247.901	5247.901	2543.435	2.06331241	2.083514204		1	171.75	1.539153448
1	182.441	182441	1646.145	3787.228	3787.228	1646.145	2.300664887	2.045711652		1	172	1.551854159
1	182.59	182590	342.0967	584.3659	584.3659	342.0967	1.708189234	2.009178536		1	172.25	1.563443066
1	182.991	182991	1213.478	1985.678	1985.678	1213.478	1.636352699	1.921292044		1	172.5	1.574568773
1	183.527	183527	1270.391	1931.119	1931.119	1270.391	1.520098143	1.831543964		1	172.75	1.583675372
1	183.853	183853	1068.347	2167.188	2167.188	1068.347	2.028543161	1.825539095		1	173	1.579692874
1	184.01	184010	1189.168	2429.492	2429.492	1189.168	2.043018312	1.832672444		1	173.25	1.568551788
1	184.21	184210	965.7229	1852.094	1852.094	965.7229	1.917831709	1.828689391		1	173.5	1.549425451
1	184.441	184441	1244.617	2266.185	2266.185	1244.617	1.820789046	1.809495548		1	173.75	1.518711657
1	184.951	184951	759.4311	1314.27	1314.27	759.4311	1.730598075	1.76464872		1	174	1.478353361
1	185.284	185284	1107.543	1743.066	1743.066	1107.543	1.573813387	1.719610621		1	174.25	1.434204102
1	185.483	185483	961.1618	1900.723	1900.723	961.1618	1.977526573	1.684588111		1	174.5	1.395029885
1	185.656	185656	1130.406	1657.833	1657.833	1130.406	1.466581918	1.651490428		1	174.75	1.355441026
1	185.903	185903	1210.048	1944.232	1944.232	1210.048	1.606739567	1.600737822		1	175	1.316723927
1	186.157	186157	1392.333	2024.729	2024.729	1392.333	1.454198816	1.541836614		1	175.25	1.284386552
1	186.472	186472	1119.182	1553.96	1553.96	1119.182	1.388478371	1.460484591		1	175.5	1.253417711
1	186.672	186672	1038.422	1572.236	1572.236	1038.422	1.514062684	1.408210977		1	175.75	1.230307101
1	186.886	186886	1261.252	1915.691	1915.691	1261.252	1.518880446	1.349630046		1	176	1.21091138
1	187.252	187252	1461.556	1767.833	1767.833	1461.556	1.209555433	1.249138807		1	176.25	1.203766904
1	187.397	187397	1380.335	1592.239	1592.239	1380.335	1.153516357	1.216259669		1	176.5	1.199540051
1	187.755	187755	1659.036	1704.83	1704.83	1659.036	1.027602777	1.145841737		1	176.75	1.20592761
1	187.917	187917	1058.123	1146.12	1146.12	1058.123	1.0831633	1.11549835		1	177	1.216301315
1	189.742	189742	2917.849	3095.627	3095.627	2917.849	1.060927759	0.824904257		1	177.25	1.233758525
1	189.932	189932	3207.859	2848.392	2848.392	3207.859	0.887941771	0.795018651		1	177.5	1.264598393
1	190.077	190077	4563.243	3374.458	3374.458	4563.243	0.739486808	0.769642935		1	177.75	1.299512632
1	190.409	190409	2338.093	1417.262	1417.262	2338.093	0.606161517	0.715978325		1	178	1.346946632
1	190.562	190562	2179.469	1388.815	1388.815	2179.469	0.637226315	0.693717767		1	178.25	1.402592114
1	190.83	190830	1669.951	867.8395	867.8395	1669.951	0.519679619	0.651042193		1	178.5	1.450167841
1	191.162	191162	1268.018	803.8428	803.8428	1268.018	0.633936427	0.608826568		1	178.75	1.500786691
1	191.466	191466	1842.147	1207.92	1207.92	1842.147	0.655713143	0.6013101		1	179	1.546120027
1	191.693	191693	2593.284	1524.498	1524.498	2593.284	0.587863882	0.609192434		1	179.25	1.581653259
1	191.84	191840	2216.579	1327.172	1327.172	2216.579	0.59874789	0.614018137		1	179.5	1.599378131
1	192.001	192001	1467.87	917.3556	917.3556	1467.87	0.624956978	0.621541356		1	179.75	1.60332583
1	192.237	192237	1615.372	1033.198	1033.198	1615.372	0.639603757	0.63982956		1	180	1.57483002
1	192.384	192384	1657.663	1128.735	1128.735	1657.663	0.680919463	0.649997215		1	180.25	1.528061967
1	192.546	192546	1345.73	903.4492	903.4492	1345.73	0.671345069	0.65920711		1	180.5	1.480792042
1	192.821	192821	2506.595	1664.512	1664.512	2506.595	0.664053028	0.676104316		1	180.75	1.445604687
1	193.22	193220	1600.163	1110.57	1110.57	1600.163	0.694035545	0.705208663		1	181	1.414072327
1	193.611	193611	1324.064	974.425	974.425	1324.064	0.73593497	0.746134758		1	181.25	1.387590157
1	193.813	193813	1012.613	769.7941	769.7941	1012.613	0.760205626	0.769517159		1	181.5	1.364095664
1	194.018	194018	1272.785	1005.24	1005.24	1272.785	0.789795606	0.790354124		1	181.75	1.34164048
1	194.279	194279	1137.06	935.9438	935.9438	1137.06	0.823126132	0.818574485		1	182	1.3201326
1	194.508	194508	853.4291	683.6664	683.6664	853.4291	0.80108166	0.844126941		1	182.25	1.302021886
1	194.667	194667	835.2461	724.7344	724.7344	835.2461	0.867689655	0.856880338		1	182.5	1.286145456
1	195.007	195007	782.7212	763.6969	763.6969	782.7212	0.975694666	0.868690628		1	182.75	1.272592154
1	195.154	195154	890.9847	767.1354	767.1354	890.9847	0.860997276	0.870127457		1	183	1.25970482
1	195.63	195630	929.4069	862.2442	862.2442	929.4069	0.927735957	0.871365581		1	183.25	1.249774768
1	195.811	195811	1150.704	899.1192	899.1192	1150.704	0.781364452	0.874404967		1	183.5	1.239844716
1	196.008	196008	1385.74	1211.765	1211.765	1385.74	0.874453361	0.877589554		1	183.75	1.23779786
1	196.175	196175	797.6089	641.0075	641.0075	797.6089	0.803661419	0.87644361		1	184	1.238932187
1	196.563	196563	684.1762	600.8481	600.8481	684.1762	0.878206667	0.854816861		1	184.25	1.237306683
1	196.754	196754	555.5758	508.2015	508.2015	555.5758	0.914729367	0.841981409		1	184.5	1.232311212
1	196.92	196920	1085.679	808.8682	808.8682	1085.679	0.745034398	0.834322302		1	184.75	1.227096231
1	197.117	197117	741.7986	658.7709	658.7709	741.7986	0.88807245	0.822339084		1	185	1.221331276
1	197.254	197254	664.9388	632.2813	632.2813	664.9388	0.950886458	0.81194614		1	185.25	1.213310305
1	197.432	197432	360.2661	362.3296	362.3296	360.2661	1.005727711	0.805467523		1	185.5	1.203139888
1	197.73	197730	34.54407	11.16034	11.16034	34.54407	0.323075422	0.809727025		1	185.75	1.191478142
1	198.003	198003	880.9484	741.8351	741.8351	880.9484	0.842086892	0.820767544		1	186	1.178684488
1	198.417	198417	1071.211	910.8575	910.8575	1071.211	0.850306336	0.856964204		1	186.25	1.164350319
1	198.619	198619	11.776	13.20118	13.20118	11.776	1.121024117	0.902998186		1	186.5	1.149013551
1	198.759	198759	1166.263	1101.889	1101.889	1166.263	0.944803188	0.943879877		1	186.75	1.133284154
1	198.901	198901	43.692	14.22622	14.22622	43.692	0.325602399	0.973848533		1	187	1.11702758
1	199.146	199146	12.07278	19.64152	19.64152	12.07278	1.626926027	1.006069755		1	187.25	1.100744436
1	199.31	199310	13.77163	14.81951	14.81951	13.77163	1.076089758	1.025943508		1	187.5	1.088008531
1	199.576	199576	13.93417	13.59227	13.59227	13.93417	0.975463196	1.050129899		1	187.75	1.076343352
1	199.729	199729	10.66624	11.32622	11.32622	10.66624	1.0618756	1.052934774		1	188	1.065776881
1	200.086	200086	10.43457	11.61328	11.61328	10.43457	1.11296201	1.03005308		1	188.25	1.05633377
1	200.353	200353	15.8939	12.04789	12.04789	15.8939	0.758019743	1.021695526		1	188.5	1.04689066
1	200.514	200514	11.32391	12.02963	12.02963	11.32391	1.06232123	1.032636445		1	188.75	1.03744755
1	200.883	200883	10.47682	11.4332	11.4332	10.47682	1.091285333	1.07331112		1	189	1.028004439
1	201.043	201043	11.32865	11.97434	11.97434	11.32865	1.0569962	1.079588699		1	189.25	1.018561329
1	201.236	201236	11.5344	12.45026	12.45026	11.5344	1.079402483	1.075453762		1	189.5	1.009118219
1	201.375	201375	12.67047	13.7628	13.7628	12.67047	1.086210693	1.069558488		1	189.75	0.999678784
1	201.597	201597	12.7424	13.7979	13.7979	12.7424	1.082833689	1.055589159		1	190	0.99006483
1	201.766	201766	10.55645	15.78777	15.78777	10.55645	1.495556745	1.042021095		1	190.25	0.980234635
1	202.009	202009	11.53313	11.45594	11.45594	11.53313	0.993307107	1.017442649		1	190.5	0.97099711
1	202.179	202179	26.42357	11.69592	11.69592	26.42357	0.442632089	0.994998229		1	190.75	0.961755683
1	202.393	202393	10.62743	11.4969	11.4969	10.62743	1.081813759	0.960332057		1	191	0.953605896
1	202.726	202726	504.5161	480.23	480.23	504.5161	0.951862587	0.894214278		1	191.25	0.94820321
1	202.94	202940	355.5338	295.6234	295.6234	355.5338	0.831491689	0.843930334		1	191.5	0.947216367
1	203.187	203187	890.0111	719.904	719.904	890.0111	0.808870811	0.783481751		1	191.75	0.949250032
1	222.967	222967	661.2015	539.8262	539.8262	661.2015	0.816432207	0.829928362		1	192	0.951724474
1	225.052	225052	1364.425	1070.521	1070.521	1364.425	0.784594976	1.111543668		1	192.25	0.956287188
1	227.155	227155	30.35896	29.87597	29.87597	30.35896	0.984090693	1.418499394		1	192.5	0.960050258
1	227.296	227296	11.47724	31.88154	31.88154	11.47724	2.777805465	1.440648087		1	192.75	0.963644095
1	227.433	227433	11.97183	12.88183	12.88183	11.97183	1.076011771	1.462343072		1	193	0.967776321
1	229.526	229526	11.63612	23.79248	23.79248	11.63612	2.044709061	1.81617443		1	193.25	0.972328006
1	229.802	229802	12.30085	30.12077	30.12077	12.30085	2.448673872	1.865991799		1	193.5	0.978535477
1	230.056	230056	21.61269	20.46077	20.46077	21.61269	0.946701683	1.912490973		1	193.75	0.985108432
2	8.282	8282	8401.123	6811.135	6811.135	8401.123	0.810741016	0.975943441		1	194	0.991347294
2	8.619	8619	1952.273	2006.331	2006.331	1952.273	1.027689775	1.017406695		1	194.25	0.997731914
2	8.802	8802	1600.473	1820.167	1820.167	1600.473	1.13726817	1.032721425		1	194.5	1.004325534
2	9.057	9057	915.4993	1079.229	1079.229	915.4993	1.178841972	1.047183088		1	194.75	1.00824658
2	9.526	9526	1504.972	1838.067	1838.067	1504.972	1.221329699	1.058848745		1	195	1.010306606
2	9.79	9790	1167.834	1135.057	1135.057	1167.834	0.971933511	1.058642199		1	195.25	1.010764367
2	9.988	9988	1860.731	1918.747	1918.747	1860.731	1.031179144	1.051980921		1	195.5	1.010918625
2	10.155	10155	1406.941	1384.088	1384.088	1406.941	0.983756959	1.041550176		1	195.75	1.011476852
2	10.392	10392	998.1092	1107.702	1107.702	998.1092	1.109800411	1.026961051		1	196	1.012444611
2	10.831	10831	1467.541	1359.049	1359.049	1467.541	0.926072253	0.981070099		1	196.25	1.011211768
2	11.171	11171	1216.964	1154.11	1154.11	1216.964	0.9483518	0.946852137		1	196.5	1.007906165
2	11.589	11589	1166.446	1179.674	1179.674	1166.446	1.011340431	0.93574064		1	196.75	1.004092094
2	11.771	11771	1147.621	962.4695	962.4695	1147.621	0.838664943	0.933439516		1	197	1.001057057
2	11.934	11934	976.8229	850.3395	850.3395	976.8229	0.870515525	0.929733432		1	197.25	0.996975347
2	12.113	12113	1276.365	1187.065	1187.065	1276.365	0.930035687	0.926580668		1	197.5	0.995597077
2	12.43	12430	898.212	900.733	900.733	898.212	1.002806687	0.926520518		1	197.75	0.996568817
2	12.642	12642	1109.311	1047.546	1047.546	1109.311	0.944321295	0.923736884		1	198	0.998967197
2	13.062	13062	806.2918	685.0549	685.0549	806.2918	0.849636447	0.903517228		1	198.25	1.004118882
2	13.231	13231	625.0622	597.2176	597.2176	625.0622	0.955453073	0.893470121		1	198.5	1.012069549
2	13.529	13529	711.6299	650.5609	650.5609	711.6299	0.914184325	0.879231036		1	198.75	1.027577234
2	13.82	13820	740.2992	599.0424	599.0424	740.2992	0.809189582	0.86201322		1	199	1.03839844
2	14.048	14048	972.8349	884.4265	884.4265	972.8349	0.909122915	0.850639295		1	199.25	1.045943003
2	14.219	14219	1278.261	1046.473	1046.473	1278.261	0.81866927	0.848816985		1	199.5	1.051766011
2	14.55	14550	1653.092	1254.903	1254.903	1653.092	0.759124719	0.852198284		1	199.75	1.053751373
2	14.744	14744	793.3371	661.1104	661.1104	793.3371	0.83332848	0.855295173		1	200	1.049950258
2	14.912	14912	1246.31	1040.432	1040.432	1246.31	0.834809959	0.861490072		1	200.25	1.04742491
2	15.211	15211	963.1905	1112.972	1112.972	963.1905	1.155505583	0.880814162		1	200.5	1.049029812
2	15.383	15383	1352.333	1024.232	1024.232	1352.333	0.757381503	0.887979556		1	200.75	1.055426575
2	15.633	15633	1113.659	906.9229	906.9229	1113.659	0.814363194	0.89276947		1	201	1.059993295
2	15.814	15814	962.7403	877.1644	877.1644	962.7403	0.911112166	0.89530945		1	201.25	1.059271766
2	16.047	16047	843.3042	789.4343	789.4343	843.3042	0.936120441	0.895898291		1	201.5	1.056148263
2	16.354	16354	445.5884	425.1002	425.1002	445.5884	0.954019898	0.88737995		1	201.75	1.051786446
2	16.596	16596	744.5401	624.298	624.298	744.5401	0.838501513	0.879324311		1	202	1.045867173
2	16.797	16797	879.7534	755.9692	755.9692	879.7534	0.859296707	0.87323757		1	202.25	1.037598605
2	17.065	17065	1236.347	1033.658	1033.658	1236.347	0.836058162	0.86163098		1	202.5	1.027063709
2	17.503	17503	1309.477	1112.419	1112.419	1309.477	0.849513966	0.84438782		1	202.75	1.015081246
2	17.687	17687	1643.907	1219.316	1219.316	1643.907	0.741718358	0.836618423		1	203	1.001007347
2	17.978	17978	1128.885	1079.095	1079.095	1128.885	0.955894533	0.824616262		1	203.25	0.990186138
2	18.141	18141	979.9102	896.9766	896.9766	979.9102	0.915366122	0.823628714		1	203.5	0.990325395
2	18.535	18535	1405.255	920.1812	920.1812	1405.255	0.654814393	0.828552939		1	203.75	0.990464653
2	19.008	19008	1144.31	968.4533	968.4533	1144.31	0.846320752	0.837961436		1	204	0.99060391
2	19.208	19208	811.5873	674.4232	674.4232	811.5873	0.830992796	0.844276315		1	204.25	0.990743168
2	19.537	19537	1322.991	1201.132	1201.132	1322.991	0.907891286	0.856130511		1	204.5	0.990882426
2	19.869	19869	751.885	592.7596	592.7596	751.885	0.78836471	0.862586187		1	204.75	0.991021683
2	20.086	20086	694.6108	673.3482	673.3482	694.6108	0.969389189	0.86703181		1	205	0.991160941
2	20.279	20279	590.0338	523.1945	523.1945	590.0338	0.88671954	0.869183986		1	205.25	0.991300198
2	20.462	20462	935.1237	834.6512	834.6512	935.1237	0.892556995	0.8691742		1	205.5	0.991439456
2	20.628	20628	995.3907	817.7766	817.7766	995.3907	0.821563432	0.867894267		1	205.75	0.991578714
2	20.792	20792	1128.709	937.6238	937.6238	1128.709	0.830704637	0.865513876		1	206	0.991717971
2	21.067	21067	747.1087	649.6486	649.6486	747.1087	0.869550308	0.857446335		1	206.25	0.991857229
2	21.262	21262	665.8644	541.6234	541.6234	665.8644	0.813413962	0.84918611		1	206.5	0.991996486
2	21.516	21516	1137.03	907.1682	907.1682	1137.03	0.797840163	0.837796005		1	206.75	0.992135744
2	21.824	21824	830.0196	750.6852	750.6852	830.0196	0.904418643	0.821780792		1	207	0.992275002
2	22.018	22018	1260.801	1070.256	1070.256	1260.801	0.848869885	0.811283807		1	207.25	0.992414259
2	22.471	22471	1159.426	916.6383	916.6383	1159.426	0.79059664	0.77923279		1	207.5	0.992553517
2	22.751	22751	1461.429	1013.06	1013.06	1461.429	0.693198233	0.758576742		1	207.75	0.992692774
2	22.961	22961	1354.395	1021.033	1021.033	1354.395	0.753866487	0.748204527		1	208	0.992832032
2	23.28	23280	1605.619	1117.314	1117.314	1605.619	0.695877416	0.741331448		1	208.25	0.99297129
2	23.5	23500	1040.008	867.4598	867.4598	1040.008	0.834089545	0.739740005		1	208.5	0.993110547
2	23.774	23774	1591.482	956.284	956.284	1591.482	0.600876416	0.739401107		1	208.75	0.993249805
2	24.12	24120	799.4231	662.2853	662.2853	799.4231	0.828454044	0.745933984		1	209	0.993389062
2	24.308	24308	945.4828	732.8956	732.8956	945.4828	0.775154873	0.752548377		1	209.25	0.99352832
2	24.599	24599	1431.328	944.5881	944.5881	1431.328	0.659938253	0.761671346		1	209.5	0.993667578
2	24.829	24829	771.4252	677.6781	677.6781	771.4252	0.87847545	0.766200339		1	209.75	0.993806835
2	25.071	25071	873.1661	727.5749	727.5749	873.1661	0.83326059	0.772001221		1	210	0.993946093
2	25.416	25416	820.7442	609.4474	609.4474	820.7442	0.742554623	0.787969618		1	210.25	0.99408535
2	25.663	25663	1027.211	706.2078	706.2078	1027.211	0.687500231	0.801116261		1	210.5	0.994224608
2	25.904	25904	1078.564	892.7592	892.7592	1078.564	0.827729463	0.810087308		1	210.75	0.994363865
2	26.191	26191	939.0828	774.8428	774.8428	939.0828	0.825105944	0.814002875		1	211	0.994503123
2	26.628	26628	1291.414	1012.468	1012.468	1291.414	0.783999554	0.81404056		1	211.25	0.994642381
2	26.891	26891	856.9926	856.6892	856.6892	856.9926	0.999645971	0.814131832		1	211.5	0.994781638
2	27.223	27223	867.527	711.9582	711.9582	867.527	0.820675552	0.81109284		1	211.75	0.994920896
2	27.615	27615	1028.007	759.6985	759.6985	1028.007	0.739001291	0.8072007		1	212	0.995060153
2	27.79	27790	1146.603	916.8289	916.8289	1146.603	0.799604484	0.810109044		1	212.25	0.995199411
2	28.099	28099	2005.127	1315.435	1315.435	2005.127	0.656035752	0.819558236		1	212.5	0.995338669
2	28.312	28312	1001.255	755.8089	755.8089	1001.255	0.754861549	0.828282802		1	212.75	0.995477926
2	28.533	28533	946.3633	867.6125	867.6125	946.3633	0.916785869	0.83996817		1	213	0.995617184
2	28.709	28709	1150.209	1039.701	1039.701	1150.209	0.903923548	0.850609121		1	213.25	0.995756441
2	29.063	29063	853.7285	715.2902	715.2902	853.7285	0.83784271	0.87631565		1	213.5	0.995895699
2	29.6	29600	448.9095	433.6417	433.6417	448.9095	0.965989136	0.917534819		1	213.75	0.996034957
2	35.567	35567	702.3738	563.4494	563.4494	702.3738	0.802207315	0.909684137		1	214	0.996174214
2	35.788	35788	1277.768	1344.272	1344.272	1277.768	1.052047007	0.890520694		1	214.25	0.996313472
2	36.21	36210	1734.617	1574.203	1574.203	1734.617	0.907521949	0.857454084		1	214.5	0.996452729
2	36.473	36473	2586.502	1771.023	1771.023	2586.502	0.684717429	0.839037052		1	214.75	0.996591987
2	36.683	36683	1715.534	1256.761	1256.761	1715.534	0.732577145	0.825400087		1	215	0.996731245
2	36.928	36928	1166.372	1069.488	1069.488	1166.372	0.916935592	0.810899575		1	215.25	0.996870502
2	37.164	37164	682.2164	598.9917	598.9917	682.2164	0.878008356	0.798656317		1	215.5	0.99700976
2	37.399	37399	1009.467	890.671	890.671	1009.467	0.882318095	0.788058139		1	215.75	0.997149017
2	37.712	37712	861.0504	601.4504	601.4504	861.0504	0.698507776	0.77627213		1	216	0.997288275
2	37.919	37919	842.1913	552.7798	552.7798	842.1913	0.656358953	0.770157993		1	216.25	0.997427533
2	38.153	38153	887.6738	639.3553	639.3553	887.6738	0.720259289	0.764852934		1	216.5	0.99756679
2	38.543	38543	841.1019	748.7286	748.7286	841.1019	0.890175851	0.757980659		1	216.75	0.997706048
2	38.763	38763	750.0506	587.2121	587.2121	750.0506	0.782896647	0.753603583		1	217	0.997845305
2	38.964	38964	1824.318	1267.957	1267.957	1824.318	0.695030691	0.74998466		1	217.25	0.997984563
2	39.2	39200	1197.551	887.7146	887.7146	1197.551	0.741274985	0.749293291		1	217.5	0.998123821
2	39.564	39564	711.546	596.4739	596.4739	711.546	0.838278762	0.755468912		1	217.75	0.998263078
2	39.987	39987	943.5934	652.5459	652.5459	943.5934	0.691554116	0.768683933		1	218	0.998402336
2	40.184	40184	995.0905	677.8649	677.8649	995.0905	0.681209297	0.78404366		1	218.25	0.998541593
2	40.42	40420	916.8428	730.9787	730.9787	916.8428	0.797278116	0.811248678		1	218.5	0.998680851
2	40.66	40660	680.1841	515.9805	515.9805	680.1841	0.758589476	0.828393099		1	218.75	0.998820109
2	40.851	40851	578.3608	577.6754	577.6754	578.3608	0.998814927	0.834364864		1	219	0.998959366
2	41.293	41293	930.3928	714.8713	714.8713	930.3928	0.768354291	0.846844452		1	219.25	0.999098624
2	41.458	41458	856.9384	731.4229	731.4229	856.9384	0.853530312	0.842357505		1	219.5	0.999237881
2	41.622	41622	441.1346	488.1875	488.1875	441.1346	1.106663363	0.826068325		1	219.75	0.999377139
2	41.984	41984	879.7683	587.1274	587.1274	879.7683	0.667365942	0.760845054		1	220	0.999516397
2	42.267	42267	1398.398	996.6213	996.6213	1398.398	0.712687876	0.717740354		1	220.25	0.999655654
2	42.449	42449	1825.859	1115.28	1115.28	1825.859	0.610824823	0.689966347		1	220.5	0.999794912
2	42.676	42676	1232.095	843.5356	843.5356	1232.095	0.684635195	0.656727146		1	220.75	0.999934169
2	42.86	42860	1571.138	951.6109	951.6109	1571.138	0.605682569	0.648829362		1	221	1.000073427
2	43.205	43205	1286.749	717.555	717.555	1286.749	0.557649549	0.653172666		1	221.25	1.000212685
2	43.659	43659	1267.9	815.9286	815.9286	1267.9	0.643527565	0.673805593		1	221.5	1.000351942
2	43.848	43848	870.5339	667.1615	667.1615	870.5339	0.766381987	0.685341323		1	221.75	1.0004912
2	44.063	44063	842.9747	653.3237	653.3237	842.9747	0.775021718	0.703555069		1	222	1.000630457
2	44.309	44309	1097.236	669.4397	669.4397	1097.236	0.610114597	0.72197746		1	222.25	1.000769715
2	44.495	44495	1085.271	907.8981	907.8981	1085.271	0.836563494	0.732212783		1	222.5	1.000908973
2	44.685	44685	840.4365	622.734	622.734	840.4365	0.740964963	0.742378943		1	222.75	1.00104823
2	45.013	45013	1086.262	820.7103	820.7103	1086.262	0.755536233	0.75909811		1	223	1.002226447
2	45.221	45221	1105.431	790.2328	790.2328	1105.431	0.714863976	0.773200484		1	223.25	1.01023661
2	45.481	45481	1652.542	1213.51	1213.51	1652.542	0.734329294	0.788855415		1	223.5	1.018246773
2	45.655	45655	1237.64	976.1006	976.1006	1237.64	0.788678937	0.794327211		1	223.75	1.026256936
2	45.878	45878	1497.468	1133.416	1133.416	1497.468	0.756888294	0.800903832		1	224	1.034267098
2	46.081	46081	486.0087	461.9194	461.9194	486.0087	0.950434426	0.803597738		1	224.25	1.042277261
2	46.255	46255	574.4591	484.7096	484.7096	574.4591	0.843766945	0.800348045		1	224.5	1.050287424
2	46.518	46518	924.6691	756.6689	756.6689	924.6691	0.818313167	0.793477472		1	224.75	1.058297587
2	46.709	46709	1016.188	779.9511	779.9511	1016.188	0.767526383	0.787381204		1	225	1.06630775
2	46.973	46973	1418.839	1076.745	1076.745	1418.839	0.758891601	0.773844269		1	225.25	1.074829579
2	47.17	47170	1939.978	1426.429	1426.429	1939.978	0.735281019	0.77220111		1	225.5	1.083485786
2	47.472	47472	1517.401	1000.766	1000.766	1517.401	0.659526388	0.784214782		1	225.75	1.092141993
2	47.964	47964	1522.686	1284.491	1284.491	1522.686	0.843569193	0.812244054		1	226	1.100798199
2	48.177	48177	2146.374	1627.832	1627.832	2146.374	0.75841023	0.830820699		1	226.25	1.109454406
2	48.589	48589	1062.207	989.235	989.235	1062.207	0.931301526	0.880446803		1	226.5	1.118110613
2	48.779	48779	988.0285	1010.263	1010.263	988.0285	1.022503906	0.898680652		1	226.75	1.126766819
2	49.306	49306	1580.034	1503.93	1503.93	1580.034	0.951833948	0.923285073		1	227	1.135423026
2	49.778	49778	1343.933	1278.749	1278.749	1343.933	0.951497582	0.939907977		1	227.25	1.144329878
2	50.097	50097	1387.576	1290.696	1290.696	1387.576	0.930180401	0.962351479		1	227.5	1.153877377
2	50.66	50660	1832.668	1701.801	1701.801	1832.668	0.928592085	1.011873922		1	227.75	1.163903159
2	50.908	50908	1430.239	1560.823	1560.823	1430.239	1.091302223	1.040879894		1	228	1.17392894
2	51.08	51080	1364.24	1495.992	1495.992	1364.24	1.096575383	1.067840978		1	228.25	1.183954722
2	51.307	51307	1456.245	1578.352	1578.352	1456.245	1.083850588	1.109596293		1	228.5	1.193980503
2	51.694	51694	1171.194	1433.467	1433.467	1171.194	1.223936427	1.195350505		1	228.75	1.204006285
2	51.934	51934	1089.894	1328.793	1328.793	1089.894	1.219194711	1.265641876		1	229	1.214032067
2	52.209	52209	907.5268	1374.25	1374.25	907.5268	1.51428035	1.358895414		1	229.25	1.224057848
2	52.422	52422	979.8326	1370.097	1370.097	979.8326	1.398297015	1.432194691		1	229.5	1.23408363
2	52.585	52585	854.8166	1112.897	1112.897	854.8166	1.301913182	1.493555637		1	229.75	1.244717465
2	52.872	52872	803.6476	1239.912	1239.912	803.6476	1.542855351	1.616891804		1	230	1.255542585
2	53.074	53074	734.2208	1210.129	1210.129	734.2208	1.64818131	1.695935463		2	9	1.051939414
2	53.255	53255	858.6938	1576.171	1576.171	858.6938	1.835544871	1.760856311		2	9.25	1.053845046
2	53.492	53492	798.0687	1542.898	1542.898	798.0687	1.933289703	1.847983186		2	9.5	1.055320166
2	53.781	53781	621.938	1289.498	1289.498	621.938	2.073354579	1.944369056		2	9.75	1.055432006
2	53.97	53970	604.8591	1269.463	1269.463	604.8591	2.098774739	1.996609504		2	10	1.053666594
2	54.341	54341	854.16	1695.189	1695.189	854.16	1.984627002	2.088574912		2	10.25	1.049982761
2	54.654	54654	702.543	1417.676	1417.676	702.543	2.017920611	2.139162919		2	10.5	1.045231017
2	54.946	54946	666.5396	1447.79	1447.79	666.5396	2.172099002	2.165430577		2	10.75	1.039031559
2	55.259	55259	791.2	1801.588	1801.588	791.2	2.277032356	2.217346168		2	11	1.032988218
2	55.511	55511	766.2845	1762.066	1762.066	766.2845	2.299493204	2.266528597		2	11.25	1.028407587
2	55.694	55694	808.7621	1983.206	1983.206	808.7621	2.45215002	2.302313494		2	11.5	1.026831111
2	55.903	55903	594.8542	1412.225	1412.225	594.8542	2.374069142	2.372373939		2	11.75	1.025786998
2	56.173	56173	750.2685	1911.666	1911.666	750.2685	2.547975825	2.526615529		2	12	1.024569094
2	56.357	56357	761.7829	1882.083	1882.083	761.7829	2.470629099	2.651994355		2	12.25	1.02409079
2	56.549	56549	933.606	2274.957	2274.957	933.606	2.436742052	2.780988697		2	12.5	1.023864654
2	56.864	56864	624.0278	1803.211	1803.211	624.0278	2.889632481	3.055665921		2	12.75	1.022188968
2	57.104	57104	590.6723	2044.614	2044.614	590.6723	3.461503104	3.261671277		2	13	1.019333905
2	57.412	57412	533.0074	1799.993	1799.993	533.0074	3.377050675	3.51842773		2	13.25	1.016027113
2	57.626	57626	526.2716	2083.791	2083.791	526.2716	3.959535343	3.701838891		2	13.5	1.013193393
2	57.794	57794	383.3408	1624.957	1624.957	383.3408	4.238935694	3.806768795		2	13.75	1.009762777
2	58.08	58080	705.7979	2798.082	2798.082	705.7979	3.96442381	3.985392968		2	14	1.006650177
2	58.305	58305	669.1197	2349.451	2349.451	669.1197	3.511256656	4.076124355		2	14.25	1.005724985
2	58.739	58739	602.1793	2584.849	2584.849	602.1793	4.292490625	3.988965609		2	14.5	1.00633081
2	58.986	58986	937.4616	3533.743	3533.743	937.4616	3.769480265	3.870241331		2	14.75	1.007239102
2	59.165	59165	935.6543	3646.053	3646.053	935.6543	3.896795002	3.775635764		2	15	1.010005326
2	59.341	59341	851.119	3728.262	3728.262	851.119	4.380423889	3.638550925		2	15.25	1.013625644
2	59.624	59624	808.2262	2578.851	2578.851	808.2262	3.190754024	3.377151035		2	15.5	1.015471776
2	60.08	60080	1353.378	2876.908	2876.908	1353.378	2.125723929	2.944866737		2	15.75	1.016465751
2	60.534	60534	851.5112	2275.891	2275.891	851.5112	2.672766958	2.448445976		2	16	1.01679031
2	60.819	60819	1472.163	2985.483	2985.483	1472.163	2.027956823	2.215795403		2	16.25	1.01548231
2	61.01	61010	2001.39	3947.05	3947.05	2001.39	1.972154353	2.109929045		2	16.5	1.013644874
2	61.515	61515	1764.95	3427.81	3427.81	1764.95	1.942157002	1.917807237		2	16.75	1.01178054
2	61.997	61997	1109.621	2319.467	2319.467	1109.621	2.090323633	1.797588789		2	17	1.009357379
2	62.268	62268	1416.277	2421.847	2421.847	1416.277	1.710009412	1.734439199		2	17.25	1.006961909
2	62.519	62519	1199.377	1948.699	1948.699	1199.377	1.624759354	1.683666806		2	17.5	1.004627193
2	62.86	62860	1239.859	1928	1928	1239.859	1.55501553	1.646650956		2	17.75	1.002139728
2	63.063	63063	882.6025	1468.28	1468.28	882.6025	1.663580151	1.634573473		2	18	0.999877351
2	63.365	63365	887.4913	1644.347	1644.347	887.4913	1.852803515	1.634024376		2	18.25	0.999997865
2	63.734	63734	1275.959	1863.967	1863.967	1275.959	1.460836124	1.701970146		2	18.5	1.00073906
2	63.897	63897	1558.547	2467.977	2467.977	1558.547	1.583511437	1.746670719		2	18.75	1.00185732
2	64.213	64213	819.8633	1426.13	1426.13	819.8633	1.73947291	1.850770618		2	19	1.003036962
2	64.397	64397	858.5373	1846.822	1846.822	858.5373	2.151126107	1.936989335		2	19.25	1.004931711
2	64.858	64858	1091.377	2258.025	2258.025	1091.377	2.068968835	2.256458579		2	19.5	1.007068528
2	65.268	65268	1148.809	2547.272	2547.272	1148.809	2.217315498	2.511238944		2	19.75	1.008367281
2	65.445	65445	753.0078	2134.009	2134.009	753.0078	2.83397994	2.593826391		2	20	1.009552834
2	65.731	65731	1128.097	3374.632	3374.632	1128.097	2.991437793	2.73151365		2	20.25	1.010404608
2	66.116	66116	775.4964	2448.485	2448.485	775.4964	3.157313174	2.874904459		2	20.5	1.010409495
2	66.542	66542	1257.35	3485.486	3485.486	1257.35	2.772088917	2.922401235		2	20.75	1.00975531
2	66.717	66717	798.1104	2342.586	2342.586	798.1104	2.935165361	2.935445732		2	21	1.008163184
2	66.916	66916	882.8722	2644.597	2644.597	882.8722	2.995447133	2.945876907		2	21.25	1.005858011
2	67.236	67236	1637.106	4701.658	4701.658	1637.106	2.871932544	2.930954571		2	21.5	1.003205669
2	67.534	67534	1698.954	4211.235	4211.235	1698.954	2.478722202	2.910754181		2	21.75	1.000149117
2	67.871	67871	671.0387	2036.277	2036.277	671.0387	3.034514999	2.913135048		2	22	0.996977285
2	68.061	68061	816.6595	2523.512	2523.512	816.6595	3.090041811	2.916107051		2	22.25	0.992852364
2	68.38	68380	879.5745	2548.734	2548.734	879.5745	2.897689735	2.889503821		2	22.5	0.988635604
2	68.62	68620	1942.649	5367.771	5367.771	1942.649	2.763119328	2.836261142		2	22.75	0.984260581
2	68.878	68878	1035.557	3080.447	3080.447	1035.557	2.97467643	2.762916342		2	23	0.981583253
2	69.123	69123	1362.711	3808.206	3808.206	1362.711	2.794580803	2.682276326		2	23.25	0.980305485
2	69.487	69487	1367.614	3094.918	3094.918	1367.614	2.263005497	2.486548373		2	23.5	0.979774632
2	69.728	69728	845.1942	2251.162	2251.162	845.1942	2.663484913	2.359120623		2	23.75	0.97970128
2	69.95	69950	1230.132	2616.308	2616.308	1230.132	2.126851427	2.261612829		2	24	0.980706488
2	70.229	70229	1266.654	2326.05	2326.05	1266.654	1.836373627	2.126574148		2	24.25	0.982328959
2	70.562	70562	1370.831	2810.816	2810.816	1370.831	2.050446773	1.985963287		2	24.5	0.984240925
2	70.891	70891	1098.973	2010.846	2010.846	1098.973	1.829750139	1.887141135		2	24.75	0.985682528
2	71.135	71135	1334.044	2329.686	2329.686	1334.044	1.746333704	1.824433764		2	25	0.987023907
2	71.553	71553	1183.784	2443.742	2443.742	1183.784	2.064347888	1.740908187		2	25.25	0.989393014
2	71.835	71835	1604.491	2776.467	2776.467	1604.491	1.730434761	1.701496413		2	25.5	0.992276248
2	72.007	72007	1508.249	2422.294	2422.294	1508.249	1.606030569	1.680585019		2	25.75	0.995102541
2	72.239	72239	1331.681	2078.185	2078.185	1331.681	1.56057269	1.66470294		2	26	0.996773108
2	72.467	72467	1471.19	2260.808	2260.808	1471.19	1.536720614	1.650367183		2	26.25	0.99739247
2	72.654	72654	1755.211	2508.971	2508.971	1755.211	1.429441247	1.631848892		2	26.5	0.997397584
2	72.84	72840	1411.188	2254.72	2254.72	1411.188	1.597746013	1.615317001		2	26.75	0.997410246
2	73.164	73164	765.7844	1390.638	1390.638	765.7844	1.815965434	1.586571014		2	27	0.99718517
2	73.336	73336	569.894	1072.25	1072.25	569.894	1.881490242	1.573317637		2	27.25	0.996637351
2	73.599	73599	1256.455	1981.406	1981.406	1256.455	1.576981269	1.559622929		2	27.5	0.996048516
2	73.899	73899	1776.415	2460.699	2460.699	1776.415	1.385205034	1.540322738		2	27.75	0.996309873
2	74.085	74085	1251.25	1780.199	1780.199	1251.25	1.422736464	1.514096963		2	28	0.997990943
2	74.357	74357	932.9773	1328.021	1328.021	932.9773	1.423422628	1.461194519		2	28.25	1.000176315
2	74.551	74551	1308.63	1774.347	1774.347	1308.63	1.355881342	1.4338007		2	28.5	1.003136829
2	74.931	74931	1256.6	2001.812	2001.812	1256.6	1.593038357	1.408892347		2	28.75	1.006781271
2	75.148	75148	965.2036	1339.692	1339.692	965.2036	1.387989021	1.40209854		2	29	1.011087839
2	75.615	75615	1023.067	1344.883	1344.883	1023.067	1.314560043	1.43310647		2	29.25	1.015578099
2	75.843	75843	809.3053	1372.258	1372.258	809.3053	1.695599918	1.454459791		2	29.5	1.020130244
2	76.024	76024	840.3062	1030.516	1030.516	840.3062	1.226357725	1.460981346		2	29.75	1.021904286
2	76.197	76197	1038.488	1489.615	1489.615	1038.488	1.434407523	1.461331008		2	30	1.021826259
2	76.363	76363	871.7148	1272.351	1272.351	871.7148	1.459595501	1.462074962		2	30.25	1.021748233
2	76.645	76645	745.1749	1051.854	1051.854	745.1749	1.41155318	1.456956135		2	30.5	1.021670206
2	76.812	76812	713.8495	1207.183	1207.183	713.8495	1.691088948	1.448546932		2	30.75	1.021592179
2	77.203	77203	581.3205	860.7135	860.7135	581.3205	1.480617835	1.421163349		2	31	1.021514153
2	77.392	77392	858.3853	1126.037	1126.037	858.3853	1.311808345	1.404333923		2	31.25	1.021436126
2	77.644	77644	933.0619	1168.678	1168.678	933.0619	1.252519259	1.364955853		2	31.5	1.0213581
2	77.819	77819	645.6607	951.0314	951.0314	645.6607	1.472958475	1.338318749		2	31.75	1.021280073
2	78.296	78296	905.1105	1005.951	1005.951	905.1105	1.111412363	1.277004811		2	32	1.021202047
2	78.611	78611	553.6549	750.3575	750.3575	553.6549	1.355280157	1.234042538		2	32.25	1.02112402
2	78.816	78816	719.036	832.3222	832.3222	719.036	1.15755289	1.209964966		2	32.5	1.021045993
2	78.999	78999	760.6404	827.2574	827.2574	760.6404	1.08758015	1.192179891		2	32.75	1.020967967
2	79.426	79426	654.5559	849.5526	849.5526	654.5559	1.297906871	1.15708397		2	33	1.02088994
2	79.821	79821	656.7697	773.5478	773.5478	656.7697	1.177806772	1.122810848		2	33.25	1.020811914
2	80.021	80021	976.9765	1084.828	1084.828	976.9765	1.110393136	1.101723128		2	33.5	1.020733887
2	80.382	80382	873.8787	832.1933	832.1933	873.8787	0.952298414	1.06151244		2	33.75	1.020655861
2	80.586	80586	978.0334	1096.679	1096.679	978.0334	1.121310377	1.041191837		2	34	1.020577834
2	80.774	80774	1400.442	1406.121	1406.121	1400.442	1.004055148	1.021471272		2	34.25	1.020499808
2	81.179	81179	1170.11	1103.703	1103.703	1170.11	0.943247216	0.978189781		2	34.5	1.020421781
2	81.507	81507	1158.962	1048.259	1048.259	1158.962	0.904480906	0.957149014		2	34.75	1.020343754
2	81.731	81731	624.7719	590.0379	590.0379	624.7719	0.94440531	0.946658757		2	35	1.020265728
2	82.122	82122	950.1987	943.5447	943.5447	950.1987	0.992997254	0.930420039		2	35.25	1.020187701
2	82.65	82650	1095.964	996.8	996.8	1095.964	0.909518926	0.924105267		2	35.5	1.020109675
2	82.955	82955	849.9955	771.207	771.207	849.9955	0.907307156	0.919757029		2	35.75	1.01632447
2	83.276	83276	905.6733	785.7768	785.7768	905.6733	0.86761617	0.907986559		2	36	1.011602196
2	83.518	83518	568.8709	537.3153	537.3153	568.8709	0.944529418	0.898411389		2	36.25	1.007034286
2	83.847	83847	655.2533	655.4008	655.4008	655.2533	1.000225104	0.88497372		2	36.5	1.002913945
2	84.034	84034	1112.015	922.5776	922.5776	1112.015	0.829644924	0.874956933		2	36.75	0.999154226
2	84.394	84394	1753.494	1359.464	1359.464	1753.494	0.775288652	0.853865785		2	37	0.995769027
2	84.73	84730	1385.069	1186.044	1186.044	1385.069	0.856306798	0.835808226		2	37.25	0.992830701
2	85.054	85054	1037.738	861.9763	861.9763	1037.738	0.830629986	0.816771738		2	37.5	0.990334471
2	85.366	85366	627.7596	533.3703	533.3703	627.7596	0.849641009	0.805849232		2	37.75	0.988174523
2	85.685	85685	1212.365	955.5264	955.5264	1212.365	0.788150763	0.808431964		2	38	0.986554761
2	85.924	85924	1115.135	756.9914	756.9914	1115.135	0.678833863	0.815214114		2	38.25	0.985326448
2	86.197	86197	909.8394	833.1055	833.1055	909.8394	0.915662149	0.821066789		2	38.5	0.984281422
2	86.504	86504	1006.685	841.0055	841.0055	1006.685	0.835420713	0.828989137		2	38.75	0.983124704
2	86.88	86880	1025.436	829.1925	829.1925	1025.436	0.808624332	0.844205073		2	39	0.98217985
2	87.154	87154	797.9269	707.6339	707.6339	797.9269	0.886840511	0.851094005		2	39.25	0.982242095
2	87.344	87344	935.1942	829.0967	829.0967	935.1942	0.886550302	0.854253363		2	39.5	0.983248263
2	87.553	87553	819.7528	789.4196	789.4196	819.7528	0.962997138	0.857279827		2	39.75	0.984884293
2	87.727	87727	1581.253	1270.51	1270.51	1581.253	0.803483061	0.856507175		2	40	0.98688115
2	87.962	87962	1444.977	1075.222	1075.222	1444.977	0.744110114	0.851807532		2	40.25	0.992089153
2	88.418	88418	472.9994	429.3363	429.3363	472.9994	0.907688889	0.842536937		2	40.5	0.998093579
2	89.37	89370	1228.356	1038.492	1038.492	1228.356	0.845432432	0.840808111		2	40.75	1.001472429
2	89.678	89678	1326.25	902.9994	902.9994	1326.25	0.680866654	0.842882125		2	41	1.003219497
2	89.889	89889	965.4565	895.233	895.233	965.4565	0.927263942	0.84523517		2	41.25	1.004893936
2	90.119	90119	994.7202	838.077	838.077	994.7202	0.842525365	0.846507786		2	41.5	1.003127955
2	90.494	90494	996.9545	897.0609	897.0609	996.9545	0.899801245	0.846269816		2	41.75	0.994782574
2	90.724	90724	1340.767	1127.511	1127.511	1340.767	0.840944773	0.849046248		2	42	0.984203061
2	90.936	90936	851.5466	759.8415	759.8415	851.5466	0.892307597	0.854067601		2	42.25	0.975170116
2	91.181	91181	711.0102	656.9898	656.9898	711.0102	0.924023031	0.86122105		2	42.5	0.966195809
2	91.389	91389	765.142	649.9999	649.9999	765.142	0.849515384	0.867413396		2	42.75	0.959328851
2	91.577	91577	1194.655	1003.364	1003.364	1194.655	0.839877622	0.872687295		2	43	0.958626917
2	91.795	91795	948.316	742.9166	742.9166	948.316	0.783406164	0.880135948		2	43.25	0.959724277
2	91.985	91985	928.8601	802.7253	802.7253	928.8601	0.864204739	0.893341069		2	43.5	0.962419508
2	92.305	92305	587.5746	595.6521	595.6521	587.5746	1.013747191	0.924004504		2	43.75	0.965451252
2	92.513	92513	824.08	625.1916	625.1916	824.08	0.758654014	0.933779957		2	44	0.969924789
2	92.891	92891	273.3464	341.6855	341.6855	273.3464	1.250009146	0.933099875		2	44.25	0.974512875
2	93.134	93134	1207.155	1024.224	1024.224	1207.155	0.848461051	0.928534312		2	44.5	0.978052488
2	93.328	93328	864.5327	846.765	846.765	864.5327	0.979448204	0.921740487		2	44.75	0.981186609
2	93.746	93746	763.6236	679.4537	679.4537	763.6236	0.88977567	0.874885181		2	45	0.984209566
2	94.062	94062	878.9	658.0204	658.0204	878.9	0.748686312	0.841098331		2	45.25	0.988126339
2	94.295	94295	903.1042	658.43	658.43	903.1042	0.729074231	0.825136611		2	45.5	0.991567522
2	94.636	94636	865.3733	695.6857	695.6857	865.3733	0.803913987	0.799098149		2	45.75	0.993388423
2	94.854	94854	1129.84	880.942	880.942	1129.84	0.779705091	0.791537946		2	46	0.994667968
2	95.252	95252	807.9487	748.4566	748.4566	807.9487	0.926366488	0.819993975		2	46.25	0.994174217
2	95.681	95681	928.001	836.7643	836.7643	928.001	0.901684696	0.862141059		2	46.5	0.992633777
2	95.891	95891	950.9702	741.3702	741.3702	950.9702	0.779593514	0.875901061		2	46.75	0.990577359
2	96.055	96055	747.3744	601.0043	601.0043	747.3744	0.80415425	0.888635726		2	47	0.987811419
2	96.289	96289	862.6558	762.1371	762.1371	862.6558	0.883477628	0.899002641		2	47.25	0.988229988
2	96.459	96459	1222.804	1094.402	1094.402	1222.804	0.894993801	0.897098035		2	47.5	0.990703338
2	96.67	96670	732.7203	636.5669	636.5669	732.7203	0.868772027	0.891797097		2	47.75	0.994081947
2	96.927	96927	52.22096	62.39598	62.39598	52.22096	1.194845518	0.883329013		2	48	0.997718838
2	97.185	97185	1062.741	862.6772	862.6772	1062.741	0.811747359	0.870019501		2	48.25	1.003466654
2	97.413	97413	949.5336	827.7292	827.7292	949.5336	0.871721864	0.857714474		2	48.5	1.01061004
2	97.635	97635	958.5026	657.1616	657.1616	958.5026	0.685612746	0.835123649		2	48.75	1.01681832
2	97.847	97847	985.8554	768.0503	768.0503	985.8554	0.779069933	0.80367359		2	49	1.019926149
2	98.101	98101	935.5929	774.4571	774.4571	935.5929	0.827771459	0.776537239		2	49.25	1.022694962
2	98.465	98465	1402.065	958.8924	958.8924	1402.065	0.683914369	0.767250363		2	49.5	1.024935933
2	98.705	98705	952.1788	873.5821	873.5821	952.1788	0.917455944	0.769684177		2	49.75	1.027024537
2	98.988	98988	1826.613	1257.348	1257.348	1826.613	0.68834942	0.779252497		2	50	1.030963595
2	99.276	99276	2097.347	1376.119	1376.119	2097.347	0.656123665	0.82089941		2	50.25	1.035775045
2	99.439	99439	1600.701	1215.562	1215.562	1600.701	0.759393541	0.841064709		2	50.5	1.040991612
2	99.718	99718	987.9404	944.7219	944.7219	987.9404	0.95625394	0.862175474		2	50.75	1.046827278
2	100.021	100021	740.4196	705.848	705.848	740.4196	0.953308097	0.887766743		2	51	1.054631969
2	100.358	100358	641.2881	721.8485	721.8485	641.2881	1.12562279	0.895563862		2	51.25	1.065024701
2	100.63	100630	855.1867	790.0457	790.0457	855.1867	0.923828329	0.863419418		2	51.5	1.077656928
2	100.91	100910	1175.533	873.8662	873.8662	1175.533	0.743378706	0.808334099		2	51.75	1.091745234
2	101.168	101168	1517.744	1117.121	1117.121	1517.744	0.736040465	0.770983817		2	52	1.10983821
2	101.624	101624	2170.384	1359.145	1359.145	2170.384	0.626223286	0.712032594		2	52.25	1.129997618
2	101.81	101810	3432.231	1862.379	1862.379	3432.231	0.542614702	0.689984913		2	52.5	1.151004137
2	101.993	101993	1266.944	895.1416	895.1416	1266.944	0.706536043	0.680459918		2	52.75	1.175415393
2	102.178	102178	1030.363	671.915	671.915	1030.363	0.652114837	0.694047587		2	53	1.199734155
2	102.522	102522	849.0617	710.8795	710.8795	849.0617	0.837253052	0.738649678		2	53.25	1.221578323
2	102.691	102691	966.2968	793.0628	793.0628	966.2968	0.820723819	0.756449573		2	53.5	1.243304913
2	102.926	102926	810.891	552.4303	552.4303	810.891	0.681263326	0.796678575		2	53.75	1.26308402
2	103.259	103259	559.7249	535.8305	535.8305	559.7249	0.957310457	0.839240462		2	54	1.279693203
2	103.49	103490	539.2009	460.956	460.956	539.2009	0.854887297	0.839979687		2	54.25	1.294394029
2	103.723	103723	653.8935	570.9707	570.9707	653.8935	0.873186077	0.829620896		2	54.5	1.305841221
2	104.003	104003	802.8759	610.9717	610.9717	802.8759	0.760979001	0.816399238		2	54.75	1.31379423
2	104.289	104289	945.1356	717.9016	717.9016	945.1356	0.75957524	0.795513397		2	55	1.320101527
2	104.481	104481	471.4079	404.9348	404.9348	471.4079	0.858990271	0.775918913		2	55.25	1.329938118
2	104.701	104701	498.9011	311.733	311.733	498.9011	0.624839272	0.759866786		2	55.5	1.341450011
2	104.869	104869	642.0176	508.8837	508.8837	642.0176	0.792632009	0.750048964		2	55.75	1.354901311
2	105.101	105101	971.3572	714.1981	714.1981	971.3572	0.735257946	0.73755404		2	56	1.38021291
2	105.374	105374	1084.933	934.6994	934.6994	1084.933	0.861527302	0.737689516		2	56.25	1.416103615
2	105.615	105615	1286.575	826.5696	826.5696	1286.575	0.642457377	0.744045722		2	56.5	1.456190085
2	105.901	105901	874.7517	581.6739	581.6739	874.7517	0.664958868	0.750284133		2	56.75	1.505577055
2	106.133	106133	1297.328	984.764	984.764	1297.328	0.759070952	0.753721592		2	57	1.556850565
2	106.368	106368	1178.588	1002.631	1002.631	1178.588	0.850705251	0.757987698		2	57.25	1.606898799
2	106.549	106549	846.027	689.0799	689.0799	846.027	0.814489254	0.760807786		2	57.5	1.65682615
2	106.844	106844	570.2408	424.7767	424.7767	570.2408	0.74490759	0.766379957		2	57.75	1.700815739
2	107.083	107083	829.9134	598.1318	598.1318	829.9134	0.72071592	0.772319737		2	58	1.737855496
2	107.249	107249	894.1942	679.8418	679.8418	894.1942	0.760284287	0.775299044		2	58.25	1.765970185
2	107.452	107452	1090.398	903.7382	903.7382	1090.398	0.828814983	0.779830338		2	58.5	1.76194162
2	107.756	107756	961.2018	712.5886	712.5886	961.2018	0.741351712	0.794136644		2	58.75	1.749301387
2	108.056	108056	962.2835	764.6701	764.6701	962.2835	0.794641184	0.810819082		2	59	1.720636616
2	108.262	108262	738.2524	610.8178	610.8178	738.2524	0.827383426	0.822372539		2	59.25	1.684244235
2	108.535	108535	908.5276	806.2116	806.2116	908.5276	0.887382618	0.844309302		2	59.5	1.632591179
2	108.748	108748	811.5382	649.9457	649.9457	811.5382	0.800881215	0.865292218		2	59.75	1.577085843
2	109.092	109092	792.2437	682.2114	682.2114	792.2437	0.861113064	0.887667915		2	60	1.520865205
2	109.265	109265	669.962	670.2915	670.2915	669.962	1.000491819	0.889142239		2	60.25	1.458779114
2	109.702	109702	791.034	734.0424	734.0424	791.034	0.927953034	0.879168407		2	60.5	1.393932809
2	110.075	110075	1108.694	928.7054	928.7054	1108.694	0.837657099	0.867711992		2	60.75	1.343285995
2	110.487	110487	1365.708	1156.603	1156.603	1365.708	0.84688894	0.845017711		2	61	1.306125604
2	110.693	110693	824.7192	742.8481	742.8481	824.7192	0.900728515	0.835091481		2	61.25	1.283151293
2	110.856	110856	1145.55	858.0355	858.0355	1145.55	0.749016193	0.828768064		2	61.5	1.260589353
2	111.049	111049	1200.288	773.7202	773.7202	1200.288	0.644612126	0.819092554		2	61.75	1.24533153
2	111.237	111237	1322.57	1220.944	1220.944	1322.57	0.923160211	0.811941113		2	62	1.230551593
2	111.759	111759	855.084	766.1255	766.1255	855.084	0.895965192	0.806031327		2	62.25	1.216732091
2	112.062	112062	1032.063	800.0393	800.0393	1032.063	0.775184558	0.80719889		2	62.5	1.204604578
2	112.559	112559	863.754	653.4245	653.4245	863.754	0.756493747	0.81303771		2	62.75	1.197744515
2	112.753	112753	650.816	599.8779	599.8779	650.816	0.921731949	0.81896844		2	63	1.192936092
2	113.114	113114	1520.795	1071.18	1071.18	1520.795	0.704355288	0.83643882		2	63.25	1.191966292
2	113.361	113361	798.5734	664.3464	664.3464	798.5734	0.831916515	0.841747317		2	63.5	1.197813553
2	113.532	113532	1172.893	1035.418	1035.418	1172.893	0.88278982	0.841785656		2	63.75	1.209075651
2	113.731	113731	1301.936	1107.731	1107.731	1301.936	0.850833682	0.841027303		2	64	1.226687826
2	113.932	113932	905.334	707.9627	707.9627	905.334	0.781990624	0.835256015		2	64.25	1.247446007
2	114.196	114196	943.6436	894.4909	894.4909	943.6436	0.947911796	0.822740041		2	64.5	1.280718333
2	114.466	114466	723.1332	671.7299	671.7299	723.1332	0.928915862	0.813067122		2	64.75	1.3218162
2	114.729	114729	812.0604	681.637	681.637	812.0604	0.839391996	0.806186268		2	65	1.360503002
2	114.957	114957	1524.984	950.9891	950.9891	1524.984	0.623605953	0.798903924		2	65.25	1.397356036
2	115.149	115149	1746.767	1170.246	1170.246	1746.767	0.669949684	0.794058302		2	65.5	1.425882026
2	115.509	115509	1230.404	989.7754	989.7754	1230.404	0.804431227	0.789477915		2	65.75	1.45394167
2	115.886	115886	675.8578	575.5866	575.5866	675.8578	0.851638614	0.786094911		2	66	1.476029434
2	116.177	116177	802.7989	592.9235	592.9235	802.7989	0.738570394	0.781199904		2	66.25	1.489822292
2	116.443	116443	810.2428	792.4845	792.4845	810.2428	0.978082743	0.773579844		2	66.5	1.496434488
2	116.755	116755	1414.965	1061.188	1061.188	1414.965	0.749974734	0.765710824		2	66.75	1.501050093
2	117.098	117098	1573.033	1003.167	1003.167	1573.033	0.63772788	0.756603382		2	67	1.502185016
2	117.333	117333	1018.768	742.4063	742.4063	1018.768	0.728729505	0.748176494		2	67.25	1.499349234
2	117.605	117605	1639.247	1183.016	1183.016	1639.247	0.721682577	0.739532791		2	67.5	1.495329154
2	117.908	117908	1135.462	797.9371	797.9371	1135.462	0.702742232	0.730572711		2	67.75	1.495144425
2	118.113	118113	944.7494	676.4975	676.4975	944.7494	0.716060259	0.725643762		2	68	1.495825883
2	118.407	118407	891.5261	703.7757	703.7757	891.5261	0.789405605	0.723099803		2	68.25	1.492313221
2	118.689	118689	1033.905	853.841	853.841	1033.905	0.825840865	0.724227306		2	68.5	1.483426303
2	118.998	118998	1209.35	927.2508	927.2508	1209.35	0.766734858	0.727724135		2	68.75	1.468344331
2	119.372	119372	1549.202	863.9916	863.9916	1549.202	0.557701062	0.727099385		2	69	1.450186675
2	119.608	119608	1140.812	865.3998	865.3998	1140.812	0.758582308	0.728933784		2	69.25	1.424383251
2	119.869	119869	1242.251	851.2415	851.2415	1242.251	0.685241147	0.739823351		2	69.5	1.392521781
2	120.115	120115	1143.04	892.3421	892.3421	1143.04	0.78067443	0.7545475		2	69.75	1.361631719
2	120.413	120413	694.2998	527.6124	527.6124	694.2998	0.759920138	0.770344879		2	70	1.335052333
2	120.665	120665	811.955	691.2788	691.2788	811.955	0.851375754	0.784132221		2	70.25	1.306655793
2	121.029	121029	1013.48	806.6569	806.6569	1013.48	0.795927793	0.808328423		2	70.5	1.281613979
2	121.319	121319	885.2196	815.8053	815.8053	885.2196	0.92158522	0.819745127		2	70.75	1.262007848
2	121.537	121537	909.8517	686.9504	686.9504	909.8517	0.755013592	0.817086589		2	71	1.245315852
2	121.703	121703	747.0634	616.2494	616.2494	747.0634	0.824895718	0.810705919		2	71.25	1.231634389
2	121.976	121976	1587.354	1181.659	1181.659	1587.354	0.744420589	0.803283702		2	71.5	1.219783952
2	122.168	122168	1314.96	1071.77	1071.77	1314.96	0.815059013	0.797522331		2	71.75	1.210740441
2	122.395	122395	1311.374	1107.935	1107.935	1311.374	0.844865767	0.790284285		2	72	1.203163688
2	122.793	122793	1061.883	758.3375	758.3375	1061.883	0.714144119	0.791957465		2	72.25	1.199030188
2	122.961	122961	1793.192	1317.171	1317.171	1793.192	0.73453986	0.794223655		2	72.5	1.195018312
2	123.28	123280	1645.8	1463.946	1463.946	1645.8	0.889504192	0.801243		2	72.75	1.189376523
2	123.668	123668	901.817	783.2381	783.2381	901.817	0.868511128	0.825310467		2	73	1.184111463
2	123.878	123878	1831.11	1321.99	1321.99	1831.11	0.721960996	0.840909656		2	73.25	1.179087827
2	124.056	124056	1445.553	1219.247	1219.247	1445.553	0.843446764	0.849470019		2	73.5	1.175490065
2	124.332	124332	818.4528	775.9427	775.9427	818.4528	0.948060414	0.859837704		2	73.75	1.171962731
2	124.573	124573	1448.86	1185.157	1185.157	1448.86	0.817992767	0.867286996		2	74	1.166310577
2	124.769	124769	1138.432	978.879	978.879	1138.432	0.859848458	0.866734613		2	74.25	1.155854765
2	125.021	125021	783.1379	713.1102	713.1102	783.1379	0.910580627	0.848526464		2	74.5	1.14612798
2	125.484	125484	940.5232	798.4855	798.4855	940.5232	0.848980121	0.803127414		2	74.75	1.141325326
2	125.689	125689	938.2041	818.3131	818.3131	938.2041	0.87221224	0.792428747		2	75	1.137998439
2	125.855	125855	765.0924	572.465	572.465	765.0924	0.748229887	0.783423658		2	75.25	1.138505863
2	126.037	126037	1007.478	699.3899	699.3899	1007.478	0.694198682	0.775580511		2	75.5	1.142443603
2	126.203	126203	991.1797	667.9279	667.9279	991.1797	0.67387165	0.770527784		2	75.75	1.147254233
2	126.419	126419	1020.709	721.2454	721.2454	1020.709	0.706612169	0.76491583		2	76	1.150662306
2	126.818	126818	988.6486	721.1121	721.1121	988.6486	0.729391717	0.755659407		2	76.25	1.151006732
2	127.195	127195	800.3426	704.4446	704.4446	800.3426	0.880178813	0.74989459		2	76.5	1.150536947
2	127.451	127451	755.0938	678.4624	678.4624	755.0938	0.898514065	0.748370307		2	76.75	1.148658344
2	127.84	127840	1414.438	1026.668	1026.668	1414.438	0.725848712	0.746761319		2	77	1.144794385
2	128.004	128004	1153.975	732.9882	732.9882	1153.975	0.635185511	0.742324816		2	77.25	1.140429029
2	128.239	128239	1151.408	812.3424	812.3424	1151.408	0.705520893	0.734772148		2	77.5	1.133426144
2	128.764	128764	804.9726	560.0576	560.0576	804.9726	0.695747408	0.731092859		2	77.75	1.124260861
2	129.021	129021	981.7522	709.912	709.912	981.7522	0.723107114	0.730481802		2	78	1.116250299
2	129.212	129212	961.5234	702.7446	702.7446	961.5234	0.730865832	0.730979594		2	78.25	1.108627193
2	129.442	129442	932.1509	670.5577	670.5577	932.1509	0.719366038	0.738097123		2	78.5	1.100624328
2	129.739	129739	944.9059	927.9742	927.9742	944.9059	0.982081073	0.750222176		2	78.75	1.093160238
2	130.007	130007	1157.529	845.9767	845.9767	1157.529	0.730847089	0.756706929		2	79	1.087082884
2	130.215	130215	997.986	699.6348	699.6348	997.986	0.701046708	0.76212189		2	79.25	1.082208498
2	130.461	130461	1237.814	807.0454	807.0454	1237.814	0.651992464	0.766136216		2	79.5	1.077253792
2	130.641	130641	898.0158	655.7237	655.7237	898.0158	0.730191718	0.765957231		2	79.75	1.072108053
2	130.981	130981	1117.357	863.7693	863.7693	1117.357	0.773046842	0.763598053		2	80	1.066169491
2	131.178	131178	792.7045	691.216	691.216	792.7045	0.871971838	0.765616757		2	80.25	1.059593323
2	131.397	131397	908.9575	741.4344	741.4344	908.9575	0.815697544	0.769949218		2	80.5	1.05331716
2	131.765	131765	1633.577	1142.981	1142.981	1633.577	0.699679905	0.771713896		2	80.75	1.047204103
2	132.041	132041	926.469	668.0156	668.0156	926.469	0.721033947	0.758641827		2	81	1.040877529
2	132.524	132524	960.2236	773.7782	773.7782	960.2236	0.805831267	0.718519791		2	81.25	1.035259235
2	132.851	132851	983.8605	797.3596	797.3596	983.8605	0.810439691	0.701452711		2	81.5	1.031454899
2	133.103	133103	1471.976	1001.02	1001.02	1471.976	0.680051849	0.701650541		2	81.75	1.028672691
2	133.356	133356	2078.413	1254.113	1254.113	2078.413	0.603399324	0.708289616		2	82	1.026209681
2	133.66	133660	1062.56	703.2132	703.2132	1062.56	0.661810345	0.717224483		2	82.25	1.024644583
2	134.102	134102	1303.059	803.9487	803.9487	1303.059	0.616970298	0.749212616		2	82.5	1.023935308
2	134.31	134310	1037.119	761.4862	761.4862	1037.119	0.734232234	0.760217826		2	82.75	1.02317155
2	134.547	134547	891.0451	704.9037	704.9037	891.0451	0.791097667	0.768314412		2	83	1.022086826
2	134.78	134780	602.5917	600.9276	600.9276	602.5917	0.997238429	0.779106785		2	83.25	1.019912223
2	134.997	134997	666.8902	541.6582	541.6582	666.8902	0.812214964	0.784815633		2	83.5	1.017583592
2	135.345	135345	1010.86	938.6436	938.6436	1010.86	0.928559444	0.77104232		2	83.75	1.015166794
2	135.522	135522	1032.419	730.3818	730.3818	1032.419	0.707447073	0.758297121		2	84	1.012282812
2	135.776	135776	2551.847	1480.256	1480.256	2551.847	0.580072395	0.744795403		2	84.25	1.008848835
2	135.982	135982	1933.663	1172.403	1172.403	1933.663	0.606311958	0.736450133		2	84.5	1.005496161
2	136.448	136448	1073.565	774.048	774.048	1073.565	0.721007112	0.71401228		2	84.75	1.002285171
2	136.638	136638	757.7605	571.3885	571.3885	757.7605	0.754048938	0.711944493		2	85	0.998800731
2	136.871	136871	753.0239	674.0588	674.0588	753.0239	0.895135998	0.72944115		2	85.25	0.99642039
2	137.118	137118	1497.809	952.0577	952.0577	1497.809	0.635633582	0.747882512		2	85.5	0.995714419
2	137.323	137323	1149.043	721.7029	721.7029	1149.043	0.62809042	0.748785684		2	85.75	0.996507288
2	137.498	137498	972.4621	793.5672	793.5672	972.4621	0.816039206	0.749207456		2	86	0.998065099
2	137.673	137673	819.8417	641.4968	641.4968	819.8417	0.782464224	0.749083053		2	86.25	0.99939141
2	137.85	137850	780.6023	685.6508	685.6508	780.6023	0.878361235	0.746257383		2	86.5	1.000921816
2	138.272	138272	1135.346	851.852	851.852	1135.346	0.75030167	0.731442082		2	86.75	1.003307852
2	138.476	138476	933.5454	567.3249	567.3249	933.5454	0.607710027	0.727580378		2	87	1.00527153
2	138.674	138674	996.183	690.6603	690.6603	996.183	0.693306651	0.726547624		2	87.25	1.006568693
2	138.986	138986	870.5564	572.3093	572.3093	870.5564	0.657406344	0.724335131		2	87.5	1.007475357
2	139.522	139522	979.5566	732.0708	732.0708	979.5566	0.747349158	0.718966784		2	87.75	1.007365017
2	139.787	139787	981.9081	879.4767	879.4767	981.9081	0.895681276	0.714241445		2	88	1.006176016
2	140.162	140162	1094.04	805.2736	805.2736	1094.04	0.736054989	0.711234069		2	88.25	1.004970331
2	140.362	140362	963.1074	745.5044	745.5044	963.1074	0.774061543	0.712517964		2	88.5	1.004124786
2	140.624	140624	3257.402	1709.363	1709.363	3257.402	0.524762679	0.712884106		2	88.75	1.004017088
2	140.84	140840	1772.332	1094.492	1094.492	1772.332	0.61754344	0.714692817		2	89	1.003909391
2	141.128	141128	1742.518	1197.526	1197.526	1742.518	0.687238812	0.721768187		2	89.25	1.003801693
2	141.334	141334	1238.409	930.4511	930.4511	1238.409	0.751327792	0.728710555		2	89.5	1.00395766
2	141.509	141509	797.4371	647.9178	647.9178	797.4371	0.812500196	0.738031652		2	89.75	1.004432468
2	141.734	141734	707.1716	599.5234	599.5234	707.1716	0.84777641	0.756548284		2	90	1.00494588
2	142.168	142168	963.4071	821.8051	821.8051	963.4071	0.853019559	0.793267789		2	90.25	1.005082355
2	142.39	142390	909.854	679.1421	679.1421	909.854	0.746429757	0.805183434		2	90.5	1.005062805
2	142.562	142562	868.2608	685.4088	685.4088	868.2608	0.78940429	0.813361503		2	90.75	1.005850335
2	142.776	142776	1156.699	901.3812	901.3812	1156.699	0.77927032	0.825023269		2	91	1.007338696
2	143.009	143009	1012.351	769.6484	769.6484	1012.351	0.760258448	0.836951555		2	91.25	1.00907965
2	143.179	143179	1078.303	924.0789	924.0789	1078.303	0.856975173	0.842018337		2	91.5	1.010799968
2	143.355	143355	1009.145	855.0233	855.0233	1009.145	0.84727497	0.847154449		2	91.75	1.012714603
2	143.517	143517	598.624	500.8659	500.8659	598.624	0.836695321	0.853153535		2	92	1.01655283
2	143.721	143721	614.7243	659.8426	659.8426	614.7243	1.073395992	0.856055692		2	92.25	1.022235625
2	144.042	144042	1078.449	838.6882	838.6882	1078.449	0.777679983	0.835661967		2	92.5	1.025659839
2	144.366	144366	798.8397	660.4857	660.4857	798.8397	0.826806304	0.801794007		2	92.75	1.025703621
2	144.651	144651	1326.836	998.9992	998.9992	1326.836	0.752918371	0.786588804		2	93	1.025157634
2	144.838	144838	871.9303	671.5813	671.5813	871.9303	0.770223606	0.79076932		2	93.25	1.023596745
2	145.036	145036	997.0936	656.906	656.906	997.0936	0.658820797	0.796723122		2	93.5	1.018375129
2	145.251	145251	908.4612	621.5096	621.5096	908.4612	0.684134446	0.805134111		2	93.75	1.011732304
2	145.427	145427	681.9572	674.5483	674.5483	681.9572	0.989135828	0.816649083		2	94	1.005391391
2	145.704	145704	688.8627	565.6013	565.6013	688.8627	0.821065359	0.830963591		2	94.25	1.000763693
2	145.926	145926	974.1685	947.39	947.39	974.1685	0.972511429	0.840091976		2	94.5	0.996319056
2	146.205	146205	1080.688	933.7166	933.7166	1080.688	0.864002006	0.855192048		2	94.75	0.992917716
2	146.419	146419	986.3368	908.5045	908.5045	986.3368	0.92108953	0.862441108		2	95	0.994538389
2	146.725	146725	826.7019	609.3738	609.3738	826.7019	0.737114309	0.860588214		2	95.25	0.99877855
2	147.024	147024	931.569	775.6237	775.6237	931.569	0.832599303	0.85093845		2	95.5	1.004592275
2	147.475	147475	763.3162	606.1002	606.1002	763.3162	0.794035552	0.837139443		2	95.75	1.009883104
2	147.725	147725	1009.962	899.5986	899.5986	1009.962	0.890725196	0.834550473		2	96	1.014082549
2	148.052	148052	561.7468	495.3588	495.3588	561.7468	0.881818641	0.831272299		2	96.25	1.017145027
2	148.235	148235	720.7859	522.3129	522.3129	720.7859	0.724643615	0.828749448		2	96.5	1.016858744
2	148.413	148413	696.5583	639.6742	639.6742	696.5583	0.918335479	0.826775764		2	96.75	1.015220295
2	148.798	148798	631.5789	531.8301	531.8301	631.5789	0.842064388	0.822759342		2	97	1.012943464
2	149.054	149054	608.9712	510.892	510.892	608.9712	0.838942794	0.81939303		2	97.25	1.009847352
2	149.372	149372	916.9339	659.0462	659.0462	916.9339	0.718749956	0.814238665		2	97.5	1.005660379
2	149.702	149702	715.8431	546.8227	546.8227	715.8431	0.763886248	0.807708807		2	97.75	0.998354518
2	149.927	149927	623.1174	519.8176	519.8176	623.1174	0.834220967	0.802501431		2	98	0.991063375
2	150.388	150388	450.4688	395.093	395.093	450.4688	0.877070732	0.790343579		2	98.25	0.987601878
2	150.754	150754	831.855	622.908	622.908	831.855	0.748818003	0.780151745		2	98.5	0.986384833
2	151.067	151067	781.6754	627.7463	627.7463	781.6754	0.803077978	0.766956851		2	98.75	0.987238907
2	151.586	151586	794.6487	576.4509	576.4509	794.6487	0.725416023	0.744033813		2	99	0.989559426
2	151.921	151921	1072.059	775.9604	775.9604	1072.059	0.72380382	0.737380862		2	99.25	0.998135361
2	152.23	152230	1135.654	842.5092	842.5092	1135.654	0.74187138	0.732985934		2	99.5	1.004905785
2	152.465	152465	1543.732	982.007	982.007	1543.732	0.636125312	0.73084353		2	99.75	1.009459899
2	152.692	152692	990.3803	727.5087	727.5087	990.3803	0.734575092	0.729968414		2	100	1.014468776
2	152.855	152855	794.9513	603.4622	603.4622	794.9513	0.759118452	0.730302057		2	100.25	1.016146393
2	153.203	153203	804.2094	652.0405	652.0405	804.2094	0.81078448	0.733710118		2	100.5	1.012758297
2	153.579	153579	698.8309	540.5765	540.5765	698.8309	0.773544072	0.741929362		2	100.75	1.003513565
2	153.778	153778	770.7969	577.834	577.834	770.7969	0.749657919	0.748546632		2	101	0.992955738
2	153.948	153948	1140.171	838.8332	838.8332	1140.171	0.73570824	0.755678378		2	101.25	0.984671547
2	154.116	154116	858.5613	631.8726	631.8726	858.5613	0.735966785	0.763439451		2	101.5	0.977004658
2	154.427	154427	787.1422	568.294	568.294	787.1422	0.721971202	0.784626356		2	101.75	0.969658878
2	154.852	154852	891.1165	707.6222	707.6222	891.1165	0.794084948	0.823484212		2	102	0.965834176
2	155.236	155236	1017.573	805.5013	805.5013	1017.573	0.791590677	0.849924175		2	102.25	0.971150004
2	155.572	155572	634.4524	670.2881	670.2881	634.4524	1.056482882	0.862756914		2	102.5	0.978839324
2	155.982	155982	771.4677	556.8069	556.8069	771.4677	0.721750113	0.872971616		2	102.75	0.986134406
2	156.167	156167	600.0573	615.3935	615.3935	600.0573	1.025557893	0.874575259		2	103	0.995525267
2	156.544	156544	812.8158	734.395	734.395	812.8158	0.903519592	0.867946594		2	103.25	1.003105242
2	156.755	156755	925.2961	771.9184	771.9184	925.2961	0.834239332	0.859913466		2	103.5	1.003448016
2	157.036	157036	597.5017	497.324	497.324	597.5017	0.832339054	0.848158894		2	103.75	1.000793726
2	157.205	157205	1205.089	797.3791	797.3791	1205.089	0.661676523	0.838842136		2	104	0.997993333
2	157.53	157530	768.0856	656.404	656.404	768.0856	0.854597456	0.817175151		2	104.25	0.993680809
2	157.81	157810	599.3953	534.3031	534.3031	599.3953	0.891403553	0.799373191		2	104.5	0.988028126
2	158.005	158005	1215.803	948.1618	948.1618	1215.803	0.779864666	0.785367133		2	104.75	0.983869818
2	158.36	158360	959.7109	826.0105	826.0105	959.7109	0.860686796	0.764560054		2	105	0.980546459
2	158.575	158575	938.7094	692.0856	692.0856	938.7094	0.737273537	0.752893276		2	105.25	0.979273617
2	159.07	159070	1310.68	878.2785	878.2785	1310.68	0.670093768	0.722849548		2	105.5	0.980076535
2	159.276	159276	1977.232	1325.448	1325.448	1977.232	0.670355325	0.719412072		2	105.75	0.981494576
2	159.602	159602	2936.274	1780.293	1780.293	2936.274	0.606310242	0.735861939		2	106	0.982623874
2	159.863	159863	1199.357	1060.531	1060.531	1199.357	0.884249644	0.760633358		2	106.25	0.983595192
2	160.274	160274	836.1189	647.7369	647.7369	836.1189	0.774694723	0.794335112		2	106.5	0.984591223
2	160.523	160523	1022.361	743.6657	743.6657	1022.361	0.727400302	0.812984777		2	106.75	0.985672965
2	160.903	160903	692.8741	607.6126	607.6126	692.8741	0.876945177	0.841444203		2	107	0.987013863
2	161.103	161103	645.6182	644.4594	644.4594	645.6182	0.998205131	0.844769842		2	107.25	0.988215239
2	161.475	161475	745.7612	680.1926	680.1926	745.7612	0.91207829	0.840482984		2	107.5	0.989820711
2	161.67	161670	1147.854	973.9153	973.9153	1147.854	0.848466181	0.8380627		2	107.75	0.992611616
2	161.971	161971	1397.704	1011.547	1011.547	1397.704	0.723720473	0.830884388		2	108	0.995897288
2	162.134	162134	1532.818	1101.065	1101.065	1532.818	0.71832729	0.824310558		2	108.25	0.999217061
2	162.551	162551	1160.927	882.2306	882.2306	1160.927	0.759936327	0.810051235		2	108.5	1.003913392
2	162.803	162803	519.1799	510.5021	510.5021	519.1799	0.983285562	0.811713152		2	108.75	1.009588977
2	162.982	162982	1067.963	781.6519	781.6519	1067.963	0.731909158	0.815845457		2	109	1.013446506
2	163.193	163193	1274.283	953.2663	953.2663	1274.283	0.748080528	0.817015648		2	109.25	1.015185492
2	163.374	163374	1183.924	1007.267	1007.267	1183.924	0.850786875	0.81675945		2	109.5	1.013943487
2	163.735	163735	1153.794	1049.132	1049.132	1153.794	0.909288833	0.815549399		2	109.75	1.012500095
2	164.048	164048	2092.534	1655.423	1655.423	2092.534	0.791109248	0.790395272		2	110	1.010678587
2	164.306	164306	1770.253	1349.965	1349.965	1770.253	0.762583088	0.760735067		2	110.25	1.007845439
2	164.601	164601	1944.76	1528.122	1528.122	1944.76	0.785763796	0.739976948		2	110.5	1.004600002
2	164.774	164774	1944.822	1439.176	1439.176	1944.822	0.74000397	0.735448745		2	110.75	1.001869346
2	165.018	165018	1736.758	1081.758	1081.758	1736.758	0.622860525	0.731728758		2	111	0.999181361
2	165.328	165328	2608.531	1562.404	1562.404	2608.531	0.598959338	0.734290866		2	111.25	0.996867258
2	165.51	165510	1848.092	1387.103	1387.103	1848.092	0.750559496	0.738246602		2	111.5	0.996195841
2	165.711	165711	2167.655	1694.537	1694.537	2167.655	0.781737407	0.74700169		2	111.75	0.995524424
2	166.002	166002	1401.495	1244.622	1244.622	1401.495	0.888067385	0.77724219		2	112	0.995720549
2	166.248	166248	724.3047	627.4847	627.4847	724.3047	0.866326975	0.804283873		2	112.25	0.996301158
2	166.634	166634	1526.649	1143.448	1143.448	1526.649	0.748992073	0.84489313		2	112.5	0.99699788
2	167.156	167156	1008.903	946.5534	946.5534	1008.903	0.9382006	0.911020896		2	112.75	0.998547438
2	167.512	167512	1118.762	1143.802	1143.802	1118.762	1.022381883	0.941854734		2	113	1.001404783
2	167.737	167737	911.394	980.4435	980.4435	911.394	1.075762513	0.951553951		2	113.25	1.003406885
2	167.948	167948	1138.713	1057.45	1057.45	1138.713	0.928636101	0.957972552		2	113.5	1.00398019
2	168.238	168238	1472.152	1247.144	1247.144	1472.152	0.847157087	0.966410865		2	113.75	1.003672581
2	169.508	169508	1206.108	1135.323	1135.323	1206.108	0.941311226	0.988287684		2	114	1.001668179
2	169.991	169991	1016.747	997.7349	997.7349	1016.747	0.981301051	0.99561469		2	114.25	0.999004971
2	170.377	170377	888.0155	897.7007	897.7007	888.0155	1.010906566	1.005882737		2	114.5	0.996958267
2	170.713	170713	640.8341	602.834	602.834	640.8341	0.940702126	1.024598035		2	114.75	0.995377895
2	171.142	171142	970.7177	1145.222	1145.222	970.7177	1.17976833	1.050234293		2	115	0.993552056
2	171.528	171528	833.368	900.1358	900.1358	833.368	1.080118027	1.058690123		2	115.25	0.992355173
2	171.73	171730	910.8934	981.7851	981.7851	910.8934	1.07782656	1.060560217		2	115.5	0.991600618
2	171.931	171931	1014.06	1012.388	1012.388	1014.06	0.998351182	1.062452138		2	115.75	0.99106044
2	172.372	172372	1004.726	981.6062	981.6062	1004.726	0.97698895	1.05449053		2	116	0.990316038
2	172.661	172661	638.0531	720.9674	720.9674	638.0531	1.129948902	1.043392848		2	116.25	0.989113666
2	172.963	172963	588.3711	667.5693	667.5693	588.3711	1.134605864	1.036833587		2	116.5	0.987461085
2	173.225	173225	615.7621	638.4838	638.4838	615.7621	1.036900128	1.045906188		2	116.75	0.985965342
2	173.47	173470	1044.749	1081.359	1081.359	1044.749	1.03504191	1.060648789		2	117	0.984392236
2	173.688	173688	694.5689	605.9135	605.9135	694.5689	0.872359099	1.065123683		2	117.25	0.982481973
2	173.915	173915	719.9194	788.3174	788.3174	719.9194	1.095007858	1.058083022		2	117.5	0.980517013
2	174.193	174193	767.5993	802.3699	802.3699	767.5993	1.045297853	1.04610831		2	117.75	0.978708318
2	174.529	174529	796.7578	862.1192	862.1192	796.7578	1.082034214	1.024096078		2	118	0.977075232
2	174.776	174776	606.8215	772.7403	772.7403	606.8215	1.273422745	1.00418294		2	118.25	0.97614951
2	175.08	175080	1015.693	1050.624	1050.624	1015.693	1.034391297	0.988627371		2	118.5	0.975915451
2	175.254	175254	1280.306	1083.063	1083.063	1280.306	0.845940736	0.983370085		2	118.75	0.976258466
2	175.423	175423	990.8203	702.5315	702.5315	990.8203	0.709040277	0.977141097		2	119	0.976923435
2	175.595	175595	896.2822	811.7607	811.7607	896.2822	0.90569767	0.973162679		2	119.25	0.976824369
2	175.87	175870	659.4887	617.5741	617.5741	659.4887	0.936443794	0.97499684		2	119.5	0.977012041
2	176.087	176087	815.0986	946.622	946.622	815.0986	1.161358883	0.980566775		2	119.75	0.978616612
2	176.336	176336	512.5371	589.0825	589.0825	512.5371	1.149346067	0.987964927		2	120	0.981654423
2	176.53	176530	473.05	468.1857	468.1857	473.05	0.989717155	1.004912539		2	120.25	0.984984936
2	176.735	176735	1056.511	978.3438	978.3438	1056.511	0.926013832	1.023072888		2	120.5	0.988163864
2	176.967	176967	1169.428	1248.496	1248.496	1169.428	1.067612542	1.032812472		2	120.75	0.991645692
2	177.234	177234	847.9793	908.8095	908.8095	847.9793	1.071735478	1.045001019		2	121	0.995587876
2	177.435	177435	1096.82	1017.497	1017.497	1096.82	0.927679109	1.04689812		2	121.25	0.998109058
2	177.831	177831	627.277	694.1132	694.1132	627.277	1.106549738	1.0216298		2	121.5	0.99822982
2	178.254	178254	658.6371	711.6968	711.6968	658.6371	1.080559841	0.993073559		2	121.75	0.996306036
2	178.558	178558	863.9353	813.5251	813.5251	863.9353	0.941650492	0.989078107		2	122	0.994677623
2	178.901	178901	784.8879	676.8549	676.8549	784.8879	0.862358688	0.986699742		2	122.25	0.992861509
2	179.391	179391	1025.409	915.441	915.441	1025.409	0.892756939	0.97352359		2	122.5	0.991869454
2	179.784	179784	817.7247	961.8199	961.8199	817.7247	1.176214807	0.949828356		2	122.75	0.99211877
2	180.045	180045	1293.187	1252.686	1252.686	1293.187	0.96868125	0.932802553		2	123	0.992902812
2	180.512	180512	1171.765	1034.842	1034.842	1171.765	0.883148071	0.89086869		2	123.25	0.994207771
2	180.682	180682	1580.295	1311.406	1311.406	1580.295	0.829848857	0.873162687		2	123.5	0.997601589
2	181.046	181046	831.5134	647.5374	647.5374	831.5134	0.778745598	0.841648374		2	123.75	1.001518582
2	181.313	181313	1045.259	907.412	907.412	1045.259	0.868121681	0.815598107		2	124	1.005165908
2	181.673	181673	1490.491	1155.424	1155.424	1490.491	0.775196898	0.775735323		2	124.25	1.007533499
2	181.856	181856	1421.015	1085.048	1085.048	1421.015	0.763572517	0.766910937		2	124.5	1.009496049
2	182.066	182066	1527.565	1269.463	1269.463	1527.565	0.831036977	0.771450476		2	124.75	1.009912984
2	182.353	182353	1533.398	1056.056	1056.056	1533.398	0.688703129	0.792943172		2	125	1.00594089
2	182.764	182764	1527.669	1231.207	1231.207	1527.669	0.805938328	0.83060055		2	125.25	1.000254317
2	183.065	183065	837.9859	709.8722	709.8722	837.9859	0.847117117	0.873813622		2	125.5	0.994613304
2	183.293	183293	1143.755	961.3699	961.3699	1143.755	0.840538315	0.906177019		2	125.75	0.991488466
2	183.716	183716	597.7347	651.2311	651.2311	597.7347	1.089498569	0.947345552		2	126	0.988654957
2	183.878	183878	677.9098	669.3632	669.3632	677.9098	0.987392718	0.962844551		2	126.25	0.986788432
2	184.058	184058	885.3209	876.4852	876.4852	885.3209	0.990019777	0.978033523		2	126.5	0.985301073
2	184.248	184248	870.3099	921.785	921.785	870.3099	1.059145713	0.992208683		2	126.75	0.983925253
2	184.436	184436	847.1383	890.5836	890.5836	847.1383	1.051284778	1.005179202		2	127	0.982890844
2	184.668	184668	1212.5	1068.191	1068.191	1212.5	0.880982268	1.018566487		2	127.25	0.982105816
2	184.992	184992	1792.425	1658.699	1658.699	1792.425	0.92539381	1.023814557		2	127.5	0.981773833
2	185.179	185179	1068.724	1044.412	1044.412	1068.724	0.977251376	1.021347818		2	127.75	0.981528534
2	185.573	185573	635.5963	747.7388	747.7388	635.5963	1.176436678	1.021398634		2	128	0.980413469
2	185.846	185846	763.4621	819.6565	819.6565	763.4621	1.073604702	1.028632898		2	128.25	0.97857787
2	186.13	186130	808.7473	820.6838	820.6838	808.7473	1.014759246	1.038360987		2	128.5	0.97816225
2	186.542	186542	1490.154	1532.849	1532.849	1490.154	1.028651401	1.061993141		2	128.75	0.977746631
2	186.893	186893	1259.387	1300.147	1300.147	1259.387	1.032364952	1.084946417		2	129	0.977590246
2	187.079	187079	645.8966	663.1568	663.1568	645.8966	1.026722853	1.095830865		2	129.25	0.977975444
2	187.46	187460	814.0295	1000.27	1000.27	814.0295	1.228788392	1.115952086		2	129.5	0.97994661
2	187.759	187759	898.917	1009.07	1009.07	898.917	1.122539678	1.132597064		2	129.75	0.982324351
2	188.241	188241	867.3994	1053.677	1053.677	867.3994	1.214754126	1.165182431		2	130	0.983759344
2	188.678	188678	694.6872	818.2205	818.2205	694.6872	1.17782579	1.197351639		2	130.25	0.985219547
2	189.103	189103	1109.993	1241.255	1241.255	1109.993	1.1182548	1.23039746		2	130.5	0.986027139
2	189.36	189360	1051.757	1347.756	1347.756	1051.757	1.281432879	1.254891126		2	130.75	0.985814464
2	189.706	189706	1199.18	1710.167	1710.167	1199.18	1.426113678	1.301411879		2	131	0.985480422
2	189.879	189879	1170.708	1499.177	1499.177	1170.708	1.280572952	1.324394424		2	131.25	0.986251001
2	190.292	190292	1394.494	1759.57	1759.57	1394.494	1.261798186	1.394626718		2	131.5	0.987058026
2	190.553	190553	895.047	1302.029	1302.029	895.047	1.454704613	1.444351493		2	131.75	0.987342412
2	190.79	190790	728.7081	1098.684	1098.684	728.7081	1.507714817	1.477494985		2	132	0.984719169
2	191.066	191066	850.1114	1215.817	1215.817	850.1114	1.430185503	1.51581612		2	132.25	0.980140075
2	191.357	191357	1085.252	1888.706	1888.706	1085.252	1.740338649	1.547479588		2	132.5	0.975213706
2	191.655	191655	2143.083	3043.22	3043.22	2143.083	1.420019663	1.535721781		2	132.75	0.971942624
2	191.845	191845	1581.895	2405.104	2405.104	1581.895	1.520394211	1.516793877		2	133	0.970719871
2	192.104	192104	1150.787	1778.872	1778.872	1150.787	1.545787361	1.499521525		2	133.25	0.971654125
2	192.272	192272	815.8997	1385.763	1385.763	815.8997	1.698447738	1.47319453		2	133.5	0.97331796
2	192.671	192671	1048.644	1605.556	1605.556	1048.644	1.531078231	1.388799186		2	133.75	0.975978614
2	193.103	193103	2322.417	2618.601	2618.601	2322.417	1.127532652	1.41039991		2	134	0.980270595
2	193.426	193426	1681.158	2021.287	2021.287	1681.158	1.202318283	1.452161388		2	134.25	0.983879305
2	193.67	193670	1671.154	2038.868	2038.868	1671.154	1.220035975	1.51447921		2	134.5	0.986172157
2	193.902	193902	1777.336	2686.594	2686.594	1777.336	1.511584754	1.633343756		2	134.75	0.988783581
2	194.137	194137	699.8426	1493.465	1493.465	699.8426	2.134001274	1.799488061		2	135	0.990439301
2	194.396	194396	1116.092	2273.843	2273.843	1116.092	2.037325776	1.959007511		2	135.25	0.9880921
2	194.574	194574	864.3782	1942.443	1942.443	864.3782	2.24721424	2.056356654		2	135.5	0.98455254
2	194.838	194838	733.4231	1526.136	1526.136	733.4231	2.080839832	2.220946139		2	135.75	0.981301726
2	195.116	195116	612.0023	1432.827	1432.827	612.0023	2.34121179	2.346049476		2	136	0.97878861
2	195.352	195352	892.7538	2064.406	2064.406	892.7538	2.312402367	2.395193126		2	136.25	0.975933082
2	195.581	195581	845.3285	2235.764	2235.764	845.3285	2.644846353	2.421346431		2	136.5	0.973537255
2	195.743	195743	915.7631	2461.925	2461.925	915.7631	2.68838633	2.419216441		2	136.75	0.975176099
2	196.026	196026	1762.193	3980.446	3980.446	1762.193	2.258802526	2.376190823		2	137	0.979616278
2	196.189	196189	1498.086	3439.968	3439.968	1498.086	2.296242005	2.348539313		2	137.25	0.981844153
2	196.448	196448	1741.357	3678.496	3678.496	1741.357	2.112430708	2.274559558		2	137.5	0.982020162
2	196.766	196766	1100.915	2314.837	2314.837	1100.915	2.102648252	2.165871422		2	137.75	0.981699387
2	197.205	197205	933.7902	1953.329	1953.329	933.7902	2.09182855	2.008125527		2	138	0.980071459
2	197.514	197514	831.2847	1552.833	1552.833	831.2847	1.867991796	1.872775246		2	138.25	0.977989418
2	198.064	198064	1297.39	2099.815	2099.815	1297.39	1.618491741	1.739035729		2	138.5	0.97686043
2	198.438	198438	920.8623	1500.92	1500.92	920.8623	1.629907099	1.794598445		2	138.75	0.976517289
2	198.856	198856	1182.456	2097.198	2097.198	1182.456	1.773594958	1.899541653		2	139	0.976087026
2	199.186	199186	2087.054	3833.629	3833.629	2087.054	1.836861432	2.036576938		2	139.25	0.975493053
2	199.452	199452	836.9675	1984.192	1984.192	836.9675	2.370691813	2.192826273		2	139.5	0.97489908
2	199.761	199761	812.0496	1720.366	1720.366	812.0496	2.118547931	2.324297427		2	139.75	0.973882375
2	200.14	200140	554.7522	1542.009	1542.009	554.7522	2.779635664	2.436001276		2	140	0.973320649
2	200.322	200322	820.8803	2082.536	2082.536	820.8803	2.536954535	2.483987753		2	140.25	0.973146465
2	200.533	200533	879.3586	2215.107	2215.107	879.3586	2.519003055	2.508151052		2	140.5	0.97336277
2	200.829	200829	770.8684	2039.695	2039.695	770.8684	2.645970441	2.464845479		2	140.75	0.973654164
2	201.031	201031	1020.311	2522.401	2522.401	1020.311	2.472188382	2.403519884		2	141	0.974765395
2	201.315	201315	859.9767	1945.393	1945.393	859.9767	2.262146172	2.312105067		2	141.25	0.976486688
2	201.484	201484	1697.523	3496.413	3496.413	1697.523	2.059714655	2.232687113		2	141.5	0.97925566
2	201.863	201863	1071.193	2187.502	2187.502	1071.193	2.042117527	2.005756931		2	141.75	0.984083018
2	202.108	202108	1426.482	2821.246	2821.246	1426.482	1.977764879	1.895748829		2	142	0.989100643
2	202.477	202477	1534.93	2219.224	2219.224	1534.93	1.445814467	1.717100048		2	142.25	0.993516558
2	202.64	202640	1161.978	2080.403	2080.403	1161.978	1.790397925	1.667349311		2	142.5	0.996539814
2	202.986	202986	1671.687	2807.547	2807.547	1671.687	1.679469303	1.625429005		2	142.75	0.999669415
2	203.203	203203	2602.536	3563.505	3563.505	2602.536	1.369243307	1.614519275		2	143	1.002725848
2	203.385	203385	1227.648	2040.401	2040.401	1227.648	1.662040748	1.622204375		2	143.25	1.004528597
2	203.811	203811	1714.165	2751.218	2751.218	1714.165	1.604990185	1.71021676		2	143.5	1.006529241
2	204.064	204064	1018.005	2018.584	2018.584	1018.005	1.982882206	1.752568467		2	143.75	1.006929969
2	204.323	204323	1379.949	2350.085	2350.085	1379.949	1.703023083	1.810271025		2	144	1.003162214
2	204.642	204642	1088.073	2112.767	2112.767	1088.073	1.941751151	1.879721177		2	144.25	0.997371502
2	205.002	205002	1054.087	1863.713	1863.713	1054.087	1.76808271	1.878288921		2	144.5	0.992799165
2	205.204	205204	875.0871	1723.737	1723.737	875.0871	1.969789064	1.8648566		2	144.75	0.991413118
2	205.5	205500	781.5351	1707.003	1707.003	781.5351	2.184166776	1.834525023		2	145	0.993035369
2	205.765	205765	1177.285	1966.518	1966.518	1177.285	1.670383977	1.78017937		2	145.25	0.995278135
2	205.992	205992	1651.208	2609.15	2609.15	1651.208	1.580146172	1.714166399		2	145.5	0.998913888
2	206.267	206267	1189.948	1938.844	1938.844	1189.948	1.629351871	1.644046391		2	145.75	1.001863376
2	206.516	206516	1308.557	1945.604	1945.604	1308.557	1.486831678	1.587251282		2	146	1.004530192
2	206.721	206721	739.8193	1191.71	1191.71	739.8193	1.610812262	1.537448144		2	146.25	1.007523758
2	206.928	206928	890.1829	1404.754	1404.754	890.1829	1.578050983	1.498730186		2	146.5	1.008765427
2	207.152	207152	671.2615	976.846	976.846	671.2615	1.455239128	1.486440092		2	146.75	1.008250835
2	207.339	207339	739.8372	987.1073	987.1073	739.8372	1.334222313	1.478833378		2	147	1.006336859
2	207.631	207631	694.4855	1074.486	1074.486	694.4855	1.547168371	1.461715509		2	147.25	1.004512788
2	207.807	207807	844.8568	1265.969	1265.969	844.8568	1.498442103	1.455554321		2	147.5	1.002818302
2	208.001	208001	1147.29	1524.767	1524.767	1147.29	1.329016203	1.4443286		2	147.75	1.002206109
2	208.208	208208	868.3816	1287.356	1287.356	868.3816	1.482477289	1.432123024		2	148	1.001611577
2	208.425	208425	840.4638	1426.101	1426.101	840.4638	1.696802408	1.422000675		2	148.25	1.000849989
2	208.633	208633	815.1658	959.431	959.431	815.1658	1.176976512	1.404018168		2	148.5	1.000205944
2	208.948	208948	803.8431	1033.535	1033.535	803.8431	1.285742205	1.352615595		2	148.75	0.999587259
2	209.121	209121	875.5711	1200.619	1200.619	875.5711	1.371241011	1.318416633		2	149	0.99883836
2	209.373	209373	890.0884	1170.564	1170.564	890.0884	1.315109825	1.270213104		2	149.25	0.99791629
2	209.749	209749	669.9988	904.1623	904.1623	669.9988	1.349498387	1.182390405		2	149.5	0.996846368
2	209.99	209990	941.2309	980.1862	980.1862	941.2309	1.041387613	1.131805038		2	149.75	0.995634655
2	210.191	210191	906.1132	994.6936	994.6936	906.1132	1.097758646	1.100706415		2	150	0.994206193
2	210.424	210424	1154.515	1038.309	1038.309	1154.515	0.899346479	1.066131657		2	150.25	0.992642155
2	210.841	210841	891.8317	881.4751	881.4751	891.8317	0.988387271	1.018088596		2	150.5	0.991038962
2	211.104	211104	946.8589	1046.144	1046.144	946.8589	1.104857334	1.005457471		2	150.75	0.989387524
2	211.323	211323	1063.538	989.5907	989.5907	1063.538	0.930470467	1.003506829		2	151	0.986901029
2	211.652	211652	1064.121	1119.277	1119.277	1064.121	1.051832451	1.000282557		2	151.25	0.984313634
2	211.938	211938	812.2717	848.0874	848.0874	812.2717	1.044093251	0.99926498		2	151.5	0.98169427
2	212.283	212283	1049.822	1043.938	1043.938	1049.822	0.99439524	1.005835622		2	151.75	0.980020591
2	212.481	212481	894.1223	933.9161	933.9161	894.1223	1.044505992	1.006079847		2	152	0.97894845
2	212.807	212807	1470.85	1444.843	1444.843	1470.85	0.982318387	0.992963275		2	152.25	0.978129179
2	213.071	213071	1244.203	1144.107	1144.107	1244.203	0.919550106	0.983603695		2	152.5	0.977632202
2	213.331	213331	1104.809	973.7385	973.7385	1104.809	0.881363657	0.984955232		2	152.75	0.977484778
2	213.574	213574	617.9369	691.8024	691.8024	617.9369	1.119535668	0.989894703		2	153	0.977872621
2	213.902	213902	665.3901	697.7596	697.7596	665.3901	1.048647402	0.993344589		2	153.25	0.978587943
2	214.226	214226	1033.099	1031.532	1031.532	1033.099	0.998483204	1.008492263		2	153.5	0.979884332
2	214.484	214484	1819.344	1320.928	1320.928	1819.344	0.726046311	1.016247502		2	153.75	0.98164287
2	214.786	214786	980.0835	1029.197	1029.197	980.0835	1.050111547	1.002461518		2	154	0.984125389
2	215.013	215013	633.8219	808.3321	808.3321	633.8219	1.275330026	0.985784318		2	154.25	0.987562136
2	215.327	215327	870.7603	864.5725	864.5725	870.7603	0.992893796	0.956655684		2	154.5	0.99200587
2	215.548	215548	965.2381	882.8153	882.8153	965.2381	0.914608841	0.915087007		2	154.75	0.997428139
2	215.78	215780	1055.034	820.5157	820.5157	1055.034	0.777714936	0.870694087		2	155	1.002057791
2	216.034	216034	1306.896	1214.372	1214.372	1306.896	0.929203242	0.833888308		2	155.25	1.006039351
2	216.52	216520	2157.259	1512.033	1512.033	2157.259	0.700904713	0.752749184		2	155.5	1.008304367
2	216.716	216716	2870.381	1710.596	1710.596	2870.381	0.595947367	0.739039165		2	155.75	1.010008685
2	216.896	216896	2607.825	1708.105	1708.105	2607.825	0.654992187	0.744514836		2	156	1.011416836
2	217.059	217059	2179.309	1407.49	1407.49	2179.309	0.645842329	0.758525933		2	156.25	1.011414049
2	217.235	217235	529.8385	488.4055	488.4055	529.8385	0.9218007	0.773896589		2	156.5	1.01037131
2	217.528	217528	991.7813	984.6521	984.6521	991.7813	0.992811722	0.821079687		2	156.75	1.008327326
2	217.898	217898	1146.89	939.2801	939.2801	1146.89	0.818980111	0.910098719		2	157	1.005850986
2	218.082	218082	865.5389	871.8794	871.8794	865.5389	1.007325494	0.941720904		2	157.25	1.00257196
2	218.421	218421	995.6943	870.6064	870.6064	995.6943	0.87437118	0.988199622		2	157.5	0.998618237
2	218.655	218655	869.4004	868.6154	868.6154	869.4004	0.999097079	1.010219205		2	157.75	0.994825735
2	218.873	218873	876.1336	889.9676	889.9676	876.1336	1.015789829	1.011410254		2	158	0.990683488
2	219.076	219076	1179.896	1325.537	1325.537	1179.896	1.123435455	1.003605576		2	158.25	0.987191861
2	219.276	219276	853.8162	852.0206	852.0206	853.8162	0.997896971	0.99772606		2	158.5	0.983860288
2	219.688	219688	791.4881	896.5522	896.5522	791.4881	1.132742488	0.986737864		2	158.75	0.980375213
2	219.867	219867	1134.201	973.7015	973.7015	1134.201	0.858491132	0.978624586		2	159	0.976775733
2	220.126	220126	975.5008	811.137	811.137	975.5008	0.831508288	0.965367714		2	159.25	0.97505536
2	220.297	220297	1177.041	1040.451	1040.451	1177.041	0.883954765	0.955721338		2	159.5	0.977633732
2	220.575	220575	2098.519	1859.437	1859.437	2098.519	0.886071082	0.937238617		2	159.75	0.982186817
2	220.791	220791	1500.11	1407.863	1407.863	1500.11	0.93850651	0.920810449		2	160	0.98739586
2	220.971	220971	404.1928	410.6386	410.6386	404.1928	1.01594734	0.901910708		2	160.25	0.992258833
2	226.877	226877	1855.327	2318.932	2318.932	1855.327	1.249877784	1.349086333		2	160.5	0.996741101
2	227.244	227244	1308.855	2331.808	2331.808	1308.855	1.781563275	1.787599455		2	160.75	1.001182669
2	227.631	227631	1069.981	2163.817	2163.817	1069.981	2.022294788	2.201514908		2	161	1.004283513
2	227.997	227997	704.7885	1984.449	1984.449	704.7885	2.815665976	2.546063091		2	161.25	1.00428795
2	228.403	228403	628.471	1887.771	1887.771	628.471	3.003751963	2.868741037		2	161.5	1.003599264
2	228.652	228652	699.9541	1988.032	1988.032	699.9541	2.840231952	3.039753033		2	161.75	1.002646151
2	228.885	228885	324.6965	1334.734	1334.734	324.6965	4.110712619	3.187415004		2	162	1.001118447
2	229.089	229089	593.8918	2119.824	2119.824	593.8918	3.569377452	3.293212818		2	162.25	0.998895489
2	229.29	229290	543.8579	1706.25	1706.25	543.8579	3.137308477	3.372573141		2	162.5	0.996867554
2	229.554	229554	994.9322	2891.767	2891.767	994.9322	2.906496543	3.473137493		2	162.75	0.99676518
2	229.922	229922	730.5508	2485.85	2485.85	730.5508	3.402706561	3.554479314		2	163	0.997852041
2	230.265	230265	538.2923	2132.844	2132.844	538.2923	3.962241332	3.630228191		2	163.25	0.998086814
2	230.671	230671	744.7918	2961.102	2961.102	744.7918	3.975744631	3.82380672		2	163.5	0.997944989
2	230.859	230859	1093.369	3747.862	3747.862	1093.369	3.427810739	3.924229248		2	163.75	0.997472168
2	231.111	231111	656.3712	2645.435	2645.435	656.3712	4.030394691	4.058618107		2	164	0.992706146
2	231.37	231370	514.5596	2087.343	2087.343	514.5596	4.056562155	4.221603582		2	164.25	0.98628227
2	231.575	231575	541.3393	2510.077	2510.077	541.3393	4.636790641	4.349743156		2	164.5	0.981516765
2	231.872	231872	481.522	2248.9	2248.9	481.522	4.670399276	4.557958018		2	164.75	0.978905678
2	232.222	232222	650.0289	3186.546	3186.546	650.0289	4.902160504	4.835335896		2	165	0.977939303
2	232.54	232540	1054.18	4682.578	4682.578	1054.18	4.441915043	4.984735605		2	165.25	0.978329061
2	232.997	232997	664.4685	3286.85	3286.85	664.4685	4.946585128	5.040497725		2	165.5	0.979368807
2	233.19	233190	484.153	2819.466	2819.466	484.153	5.823502075	5.018669293		2	165.75	0.982458665
2	233.4	233400	791.1748	3925.693	3925.693	791.1748	4.961852931	4.941183369		2	166	0.988621593
2	233.621	233621	790.1166	3922.543	3922.543	790.1166	4.964511567	4.813544288		2	166.25	0.995135636
2	233.982	233982	723.4644	3544.664	3544.664	723.4644	4.89956935	4.574312504		2	166.5	1.001374835
2	234.251	234251	840.105	3180.52	3180.52	840.105	3.785860101	4.330145827		2	166.75	1.008205007
2	234.578	234578	1159.138	4154.946	4154.946	1159.138	3.584513664	3.933119541		2	167	1.015717853
2	234.839	234839	723.7252	2732.628	2732.628	723.7252	3.775781194	3.654975576		2	167.25	1.0223372
2	235.274	235274	937.1903	3265.414	3265.414	937.1903	3.48425928	3.248564444		2	167.5	1.027473717
2	235.962	235962	1909.434	4185.713	4185.713	1909.434	2.192122378	2.632477502		2	167.75	1.030114928
2	236.238	236238	1392.288	3284.611	3284.611	1392.288	2.35914624	2.460671847		2	168	1.031902669
2	236.407	236407	1231.191	3020.865	3020.865	1231.191	2.45361199	2.382555348		2	168.25	1.033594509
2	236.909	236909	815.1404	1925.523	1925.523	815.1404	2.362197972	2.210961511		2	168.5	1.034616087
2	237.133	237133	893.5257	2019.505	2019.505	893.5257	2.260153233	2.162017577		2	168.75	1.035637665
2	237.483	237483	1299.718	2602.113	2602.113	1299.718	2.002059678	2.126693079		2	169	1.036659243
2	237.687	237687	650.9174	1320	1320	650.9174	2.027907074	2.128786658		2	169.25	1.037680821
2	237.853	237853	547.8774	1236.539	1236.539	547.8774	2.256962963	2.137967317		2	169.5	1.038702399
2	238.067	238067	687.8096	1695.304	1695.304	687.8096	2.464786767	2.157324935		2	169.75	1.039605945
2	238.364	238364	665.9218	1347.533	1347.533	665.9218	2.023560424	2.215587579		2	170	1.040529995
2	238.656	238656	643.5025	1405.55	1405.55	643.5025	2.184218399	2.324985514		2	170.25	1.042107576
2	238.977	238977	1354.801	3188.054	3188.054	1354.801	2.353152972	2.490495409		2	170.5	1.044534213
2	239.195	239195	1330.867	3237.768	3237.768	1330.867	2.43282612	2.616686495		2	170.75	1.047873134
2	239.435	239435	874.5391	2617.173	2617.173	874.5391	2.992631204	2.797191015		2	171	1.051417091
2	239.745	239745	1047.427	3523.73	3523.73	1047.427	3.364177169	3.054754633		2	171.25	1.053991293
2	240.01	240010	1081.377	3620.016	3620.016	1081.377	3.347598479	3.321985174		2	171.5	1.055290445
2	240.186	240186	1267.523	3734.761	3734.761	1267.523	2.946503535	3.52177481		2	171.75	1.055924231
2	240.366	240366	1367.904	5071.871	5071.871	1367.904	3.707768235	3.668274219		2	172	1.056032872
2	240.694	240694	1224.174	4656.062	4656.062	1224.174	3.803431538	3.840022441		2	172.25	1.054962207
2	241.005	241005	759.3795	3364.952	3364.952	759.3795	4.431186251	3.960027329		2	172.5	1.053273731
2	241.231	241231	620.7901	2600.926	2600.926	620.7901	4.189702767	3.988174897		2	172.75	1.05134858
2	241.776	241776	847.2307	3552.975	3552.975	847.2307	4.193633446	3.727828041		2	173	1.050555082
2	242.024	242024	1350.181	4684.121	4684.121	1350.181	3.469254122	3.543084127		2	173.25	1.052760208
2	242.297	242297	1357.919	4585.626	4585.626	1357.919	3.376951055	3.38671069		2	173.5	1.056046668
2	242.468	242468	1141.144	3276.046	3276.046	1141.144	2.870843645	3.265552399		2	173.75	1.056505945
2	242.653	242653	1778.335	5154.289	5154.289	1778.335	2.898379102	3.135443635		2	174	1.054423393
2	243.019	243019	699.1598	2221.444	2221.444	699.1598	3.177305102	3.071712591		2	174.25	1.051565463
2	243.273	243273	939.5985	2820.32	2820.32	939.5985	3.001622502	3.072047764		2	174.5	1.04768024
2	243.505	243505	1311.016	3929.917	3929.917	1311.016	2.997611776	3.070655246		2	174.75	1.043003003
2	243.687	243687	883.0212	2519.301	2519.301	883.0212	2.853047016	3.113744877		2	175	1.039786747
2	244.022	244022	588.8295	1896.194	1896.194	588.8295	3.220276837	3.225221238		2	175.25	1.037597207
2	244.371	244371	908.2757	3440.15	3440.15	908.2757	3.78756142	3.221601271		2	175.5	1.0356684
2	244.567	244567	637.7568	2150.201	2150.201	637.7568	3.371506192	3.207890751		2	175.75	1.035392376
2	244.756	244756	1053.493	2883.759	2883.759	1053.493	2.737330955	3.159628439		2	176	1.036373799
2	244.941	244941	624.7557	2142.706	2142.706	624.7557	3.429670189	3.052033475		2	176.25	1.038052385
2	245.148	245148	593.4516	1744.308	1744.308	593.4516	2.939259074	2.915655524		2	176.5	1.042057139
2	245.366	245366	857.2136	2482.596	2482.596	857.2136	2.896122973	2.734880525		2	176.75	1.047136214
2	245.603	245603	1374.713	3221.598	3221.598	1374.713	2.34346951	2.46085342		2	177	1.049654616
2	245.909	245909	1596.691	3123.767	3123.767	1596.691	1.956400456	2.184050144		2	177.25	1.052224446
2	246.279	246279	1464.28	2652.263	2652.263	1464.28	1.811308629	2.011266036		2	177.5	1.051654764
2	246.501	246501	1600.829	3221.795	3221.795	1600.829	2.012579107	1.943967537		2	177.75	1.04787058
2	246.805	246805	1683.443	3024.857	3024.857	1683.443	1.796827692	1.93839132		2	178	1.043938063
2	247.149	247149	1023.747	2091.637	2091.637	1023.747	2.043119052	2.130767074		2	178.25	1.039934453
2	247.363	247363	1203.647	2543.367	2543.367	1203.647	2.113050587	2.315777973		2	178.5	1.039103425
2	247.651	247651	649.0901	1583.821	1583.821	649.0901	2.440063406	2.530754601		2	178.75	1.038606776
2	247.857	247857	860.0476	2605.968	2605.968	860.0476	3.03002764	2.692400516		2	179	1.037726891
2	248.08	248080	976.4571	3163.916	3163.916	976.4571	3.240199697	2.873919221		2	179.25	1.036132174
2	248.271	248271	807.2956	2414.765	2414.765	807.2956	2.9911782	3.0040433		2	179.5	1.033673753
2	248.588	248588	662.2953	2218.623	2218.623	662.2953	3.349899962	3.243850136		2	179.75	1.030098065
2	248.801	248801	1320.63	4020.091	4020.091	1320.63	3.044070633	3.364624755		2	180	1.026269267
2	249.139	249139	1209.196	4007.55	4007.55	1209.196	3.314226974	3.459931559		2	180.25	1.021206216
2	249.422	249422	1013.951	3691.2	3691.2	1013.951	3.640412604	3.491500158		2	180.5	1.015880976
2	249.698	249698	1186.831	4632.171	4632.171	1186.831	3.902974391	3.504332268		2	180.75	1.010028566
2	250.008	250008	797.3375	2683.809	2683.809	797.3375	3.365963598	3.491181386		2	181	1.004894073
2	250.443	250443	748.5097	2609.922	2609.922	748.5097	3.486824553	3.427221573		2	181.25	0.999227802
2	250.694	250694	1200.782	3958.91	3958.91	1200.782	3.296943159	3.396174727		2	181.5	0.992857689
2	250.978	250978	1041.138	3302.695	3302.695	1041.138	3.172197153	3.400719466		2	181.75	0.987432642
2	251.162	251162	1133.269	3448.071	3448.071	1133.269	3.0425883	3.38763221		2	182	0.986958542
2	251.4	251400	1497.633	3609.404	3609.404	1497.633	2.410072428	3.336216116		2	182.25	0.990565708
2	251.584	251584	588.0602	2377.371	2377.371	588.0602	4.04273406	3.289757311		2	182.5	0.995590525
2	251.824	251824	959.5397	4106.22	4106.22	959.5397	4.279364366	3.213927159		2	182.75	1.001024272
2	252.059	252059	910.2739	2845.279	2845.279	910.2739	3.125739407	3.119329416		2	183	1.009365892
2	252.221	252221	933.7409	2725.335	2725.335	933.7409	2.91872724	3.04633169		2	183.25	1.017808904
2	252.49	252490	587.9092	1878.254	1878.254	587.9092	3.194802871	2.921416801		2	183.5	1.02403591
2	252.799	252799	1152.704	2524.084	2524.084	1152.704	2.189706985	2.745094498		2	183.75	1.029794448
2	253.356	253356	1306.206	2778.286	2778.286	1306.206	2.126989158	2.34390013		2	184	1.035141591
2	253.821	253821	991.1709	1876.677	1876.677	991.1709	1.893393965	2.068151464		2	184.25	1.039697962
2	254.131	254131	973.1921	2044.19	2044.19	973.1921	2.100499994	1.925378587		2	184.5	1.043618158
2	254.36	254360	1116.66	1831.157	1831.157	1116.66	1.63985188	1.835311928		2	184.75	1.046232904
2	254.781	254781	951.5085	1961.102	1961.102	951.5085	2.061045172	1.745262903		2	185	1.047137738
2	255.111	255111	1295.404	2488.706	2488.706	1295.404	1.921181346	1.723368838		2	185.25	1.046579785
2	255.98	255980	3052.644	3970.46	3970.46	3052.644	1.300662639	1.783974267		2	185.5	1.046587433
2	256.183	256183	1712.777	2436.909	2436.909	1712.777	1.422782417	1.850393147		2	185.75	1.047702311
2	256.833	256833	781.8254	1660.317	1660.317	781.8254	2.123641672	2.150255762		2	186	1.049557135
2	257.029	257029	1256.841	2562.861	2562.861	1256.841	2.039129055	2.153596633		2	186.25	1.052246295
2	257.254	257254	1780.434	3784.001	3784.001	1780.434	2.125325061	2.156622198		2	186.5	1.055648005
2	257.478	257478	1128.127	2803.012	2803.012	1128.127	2.484659972	2.133352517		2	186.75	1.059446143
2	257.659	257659	936.4054	2249.225	2249.225	936.4054	2.401977819	2.097354295		2	187	1.063149815
2	257.844	257844	1413.431	3414.61	3414.61	1413.431	2.415830698	2.050160417		2	187.25	1.066388756
2	258.073	258073	1043.224	2905.411	2905.411	1043.224	2.785030828	1.971174585		2	187.5	1.069547858
2	258.454	258454	1042.546	2698.314	2698.314	1042.546	2.588196588	1.804519399		2	187.75	1.072849297
2	258.779	258779	10.8244	11.62003	11.62003	10.8244	1.073503381	1.620267091		2	188	1.076833097
2	259.035	259035	10.59937	11.44909	11.44909	10.59937	1.080167029	1.446328855		2	188.25	1.08085521
2	259.504	259504	59.336	45.22449	45.22449	59.336	0.762176251	1.077553807		2	188.5	1.085220872
2	265.418	265418	451.365	423.3349	423.3349	451.365	0.937899261	0.799052195		2	188.75	1.089657263
2	265.722	265722	11.51844	12.41971	12.41971	11.51844	1.078245839	1.407774905		2	189	1.094268514
2	265.916	265916	11.21002	13.82807	13.82807	11.21002	1.233545524	1.751483894		2	189.25	1.0994918
2	266.209	266209	1297.529	3168.63	3168.63	1297.529	2.442049465	2.197873619		2	189.5	1.106444027
2	266.48	266480	1162.732	3240.169	3240.169	1162.732	2.786686012	2.529999167		2	189.75	1.114400999
2	266.914	266914	971.7176	3707.39	3707.39	971.7176	3.81529572	2.92804131		2	190	1.123347464
2	267.221	267221	1185.673	3734.106	3734.106	1185.673	3.149355682	3.107864023		2	190.25	1.133432512
2	267.412	267412	908.5937	2981.7	2981.7	908.5937	3.281664841	3.174645392		2	190.5	1.14452721
2	267.706	267706	1240.75	3891.706	3891.706	1240.75	3.136575458	3.232579874		2	190.75	1.153457833
2	267.952	267952	732.182	2782.189	2782.189	732.182	3.799859871	3.185215941		2	191	1.161701515
2	268.215	268215	1013.987	3066.281	3066.281	1013.987	3.023984528	3.029715144		2	191.25	1.168624692
2	268.503	268503	1863.19	4776.056	4776.056	1863.19	2.563375716	2.869575505		2	191.5	1.170048109
2	268.746	268746	1325.993	3432.841	3432.841	1325.993	2.588883199	2.733811756		2	191.75	1.166352321
2	269.042	269042	1405.684	3553.207	3553.207	1405.684	2.527742366	2.503467565		2	192	1.161655203
2	269.474	269474	1166.684	2636.002	2636.002	1166.684	2.259396718	2.250937184		2	192.25	1.154582485
2	269.871	269871	1904.406	3071.119	3071.119	1904.406	1.612638797	2.20144248		2	192.5	1.142324503
2	270.146	270146	1119.812	1962.25	1962.25	1119.812	1.752303065	2.188973992		2	192.75	1.134681444
2	270.785	270785	733.2695	2189.435	2189.435	733.2695	2.985853087	2.305070459		2	193	1.137646792
2	270.949	270949	1042.388	2781.927	2781.927	1042.388	2.668801828	2.355919307		2	193.25	1.143377116
2	271.413	271413	674.918	1674.823	1674.823	674.918	2.481520718	2.439965321		2	193.5	1.153258547
2	271.727	271727	850.6472	1812.709	1812.709	850.6472	2.130976273	2.412926221		2	193.75	1.173281314
2	271.9	271900	1024.148	2393.872	2393.872	1024.148	2.337427794	2.383773037		2	194	1.208191185
2	272.073	272073	950.646	2164.093	2164.093	950.646	2.276444649	2.35350325		2	194.25	1.247677835
2	272.264	272264	943.6618	2340.311	2340.311	943.6618	2.480031511	2.304747795		2	194.5	1.282501792
2	272.593	272593	813.7138	1611.873	1611.873	813.7138	1.980884434	2.184501913		2	194.75	1.318131586
2	272.789	272789	622.7548	1390.662	1390.662	622.7548	2.233081142	2.128318925		2	195	1.348440013
2	272.979	272979	719.35	1671.762	1671.762	719.35	2.323989713	2.095722042		2	195.25	1.367442512
2	273.368	273368	1052.718	2189.071	2189.071	1052.718	2.079446727	2.042731719		2	195.5	1.376490702
2	273.651	273651	1191.607	1990.771	1990.771	1191.607	1.670660713	1.999846269		2	195.75	1.377927426
2	273.828	273828	1316.752	2343.207	2343.207	1316.752	1.779535554	1.974363468		2	196	1.368911053
2	274.112	274112	847.1835	1792.168	1792.168	847.1835	2.115442522	1.934624569		2	196.25	1.357280589
2	274.291	274291	584.5835	1276.519	1276.519	584.5835	2.183638437	1.919696436		2	196.5	1.339648305
2	274.486	274486	974.3997	1761.092	1761.092	974.3997	1.807360983	1.903246566		2	196.75	1.319378658
2	274.786	274786	718.1835	1283.529	1283.529	718.1835	1.787188093	1.860067564		2	197	1.298135184
2	275.141	275141	821.904	1560.17	1560.17	821.904	1.898238724	1.806086711		2	197.25	1.275985043
2	275.54	275540	785.2171	1456.47	1456.47	785.2171	1.854862814	1.732819558		2	197.5	1.250007873
2	275.828	275828	1106.761	1738.826	1738.826	1106.761	1.571094392	1.650005203		2	197.75	1.234939952
2	276.008	276008	797.2151	1273.276	1273.276	797.2151	1.597154896	1.599960353		2	198	1.22051919
2	276.183	276183	898.3522	1365.317	1365.317	898.3522	1.519801477	1.55908481		2	198.25	1.223382524
2	276.446	276446	731.7109	1082.054	1082.054	731.7109	1.478799892	1.494929828		2	198.5	1.233700561
2	276.651	276651	1192.639	1641.404	1641.404	1192.639	1.376278991	1.449083628		2	198.75	1.248589687
2	276.95	276950	745.8001	1100.669	1100.669	745.8001	1.475823079	1.389464661		2	199	1.269087767
2	277.386	277386	820.6298	1048.785	1048.785	820.6298	1.278024512	1.310020728		2	199.25	1.296328179
2	277.64	277640	591.5049	709.2511	709.2511	591.5049	1.199062087	1.269126071		2	199.5	1.3293203
2	277.976	277976	727.133	968.569	968.569	727.133	1.332038293	1.222986967		2	199.75	1.354552967
2	278.181	278181	1131.903	1420.86	1420.86	1131.903	1.255284243	1.19822474		2	200	1.372373262
2	278.441	278441	1214.075	1335.102	1335.102	1214.075	1.099686593	1.16821727		2	200.25	1.389041627
2	278.652	278652	1065.378	1113.999	1113.999	1065.378	1.045637323	1.143668589		2	200.5	1.398380468
2	278.986	278986	711.4017	880.5191	880.5191	711.4017	1.2377242	1.108425313		2	200.75	1.391745766
2	279.361	279361	996.2663	1003.04	1003.04	996.2663	1.006799086	1.084545659		2	201	1.376688909
2	279.534	279534	1311.739	1415.749	1415.749	1311.739	1.079291688	1.078038147		2	201.25	1.357734145
2	280.101	280101	644.3423	691.0674	691.0674	644.3423	1.072515959	1.056091704		2	201.5	1.331658807
2	280.294	280294	607.1621	602.5647	602.5647	607.1621	0.992428052	1.048358123		2	201.75	1.296149336
2	280.466	280466	735.9777	755.2091	755.2091	735.9777	1.026130411	1.044256261		2	202	1.265506535
2	280.795	280795	1060.839	1095.9	1095.9	1060.839	1.033050256	1.028560204		2	202.25	1.237694475
2	281.102	281102	1176.17	1249.828	1249.828	1176.17	1.062625301	0.993533456		2	202.5	1.209958601
2	281.306	281306	1151.187	1219.762	1219.762	1151.187	1.059568949	0.965682369		2	202.75	1.196660537
2	281.511	281511	791.4832	755.7337	755.7337	791.4832	0.954832269	0.939897077		2	203	1.18971073
2	281.729	281729	903.4472	786.79	786.79	903.4472	0.870875465	0.902538689		2	203.25	1.187760483
2	281.916	281916	1176.27	1063.072	1063.072	1176.27	0.903765292	0.871888416		2	203.5	1.19474891
2	282.161	282161	965.1987	704.6809	704.6809	965.1987	0.730088944	0.838299197		2	203.75	1.207001428
2	282.367	282367	1237.482	1002.967	1002.967	1237.482	0.810490173	0.806925794		2	204	1.217496261
2	282.634	282634	1221.795	969.9442	969.9442	1221.795	0.793868202	0.780552802		2	204.25	1.229867843
2	282.887	282887	1479.705	1048.642	1048.642	1479.705	0.70868315	0.786470827		2	204.5	1.242867184
2	283.084	283084	1412.01	1088.163	1088.163	1412.01	0.770648225	0.802517746		2	204.75	1.250098937
2	283.281	283281	1173.775	985.6769	985.6769	1173.775	0.839749441	0.813813214		2	205	1.249862993
2	283.704	283704	852.0608	763.0606	763.0606	852.0608	0.895547125	0.842021186		2	205.25	1.24555651
2	283.912	283912	1001.51	906.743	906.743	1001.51	0.905375882	0.858911948		2	205.5	1.239479437
2	284.165	284165	1122.279	943.0936	943.0936	1122.279	0.84033792	0.868815145		2	205.75	1.227317295
2	284.368	284368	691.9665	666.0821	666.0821	691.9665	0.962592987	0.862540268		2	206	1.210444081
2	284.577	284577	1222.567	1073.344	1073.344	1222.567	0.877942886	0.854342744		2	206.25	1.195322388
2	284.827	284827	789.5086	631.4843	631.4843	789.5086	0.799844739	0.845795167		2	206.5	1.181686913
2	285.117	285117	1170.023	849.8571	849.8571	1170.023	0.726359311	0.830219899		2	206.75	1.167720145
2	285.351	285351	1259.707	1046.26	1046.26	1259.707	0.830558217	0.820487316		2	207	1.158885105
2	285.631	285631	1515.249	1119.187	1119.187	1515.249	0.738615897	0.816352177		2	207.25	1.155961106
2	285.804	285804	655.9695	549.6654	549.6654	655.9695	0.837943532	0.81284961		2	207.5	1.152863349
2	286.132	286132	1091.374	912.3935	912.3935	1091.374	0.836004431	0.803222766		2	207.75	1.150053386
2	286.398	286398	1109.859	1026.151	1026.151	1109.859	0.924577807	0.796267516		2	208	1.146930803
2	286.734	286734	1194.753	954.5425	954.5425	1194.753	0.798945472	0.787857094		2	208.25	1.143556918
2	286.952	286952	1134.465	833.8314	833.8314	1134.465	0.734999669	0.77681672		2	208.5	1.140082296
2	287.35	287350	1280.296	936.3673	936.3673	1280.296	0.731367824	0.755947508		2	208.75	1.132825545
2	287.695	287695	1825.054	1150.999	1150.999	1825.054	0.630665723	0.752078337		2	209	1.122722433
2	287.928	287928	1022.797	830.2619	830.2619	1022.797	0.811756292	0.751105665		2	209.25	1.111194703
2	288.218	288218	1537.022	1063.595	1063.595	1537.022	0.69198424	0.756470738		2	209.5	1.098576636
2	288.429	288429	1106.157	919.1764	919.1764	1106.157	0.830963778	0.770615004		2	209.75	1.084730328
2	288.604	288604	1430.409	1129.127	1129.127	1430.409	0.789373529	0.788628244		2	210	1.072413239
2	288.992	288992	917.2915	785.236	785.236	917.2915	0.856037585	0.826273489		2	210.25	1.063326196
2	289.336	289336	856.5599	714.6177	714.6177	856.5599	0.834288063	0.853844834		2	210.5	1.055124121
2	289.55	289550	988.2878	846.864	846.864	988.2878	0.856900186	0.873289121		2	210.75	1.048291525
2	290.053	290053	406.736	409.9272	409.9272	406.736	1.007845875	0.906372761		2	211	1.043992976
2	290.314	290314	711.2275	626.1085	626.1085	711.2275	0.880320994	0.910109468		2	211.25	1.042499618
2	290.669	290669	1228.7	1021.85	1021.85	1228.7	0.831651339	0.90993032		2	211.5	1.041933883
2	290.982	290982	912.5172	871.5854	871.5854	912.5172	0.955144078	0.906755671		2	211.75	1.041497799
2	291.255	291255	713.4621	679.5245	679.5245	713.4621	0.952432512	0.900114237		2	212	1.041619235
2	291.449	291449	1013.862	945.6209	945.6209	1013.862	0.932691925	0.895503052		2	212.25	1.042748719
2	291.757	291757	1075.02	809.4999	809.4999	1075.02	0.753009153	0.885953345		2	212.5	1.0427744
2	292.231	292231	1007.05	838.4647	838.4647	1007.05	0.832594906	0.865726696		2	212.75	1.040388271
2	292.448	292448	835.6647	794.1289	794.1289	835.6647	0.950296094	0.857851943		2	213	1.038221075
2	292.69	292690	798.923	645.0104	645.0104	798.923	0.807349895	0.850652257		2	213.25	1.037844683
2	292.904	292904	732.123	694.9551	694.9551	732.123	0.949232711	0.844297918		2	213.5	1.03875948
2	293.08	293080	1124.005	892.3458	892.3458	1124.005	0.793898426	0.838735638		2	213.75	1.039555439
2	293.342	293342	961.5042	735.3505	735.3505	961.5042	0.764791771	0.829685032		2	214	1.04102156
2	293.773	293773	929.3355	711.8524	711.8524	929.3355	0.765979993	0.81491959		2	214.25	1.043699153
2	294.013	294013	727.2659	675.8404	675.8404	727.2659	0.929289274	0.804201596		2	214.5	1.045194454
2	294.387	294387	787.4011	615.6177	615.6177	787.4011	0.78183495	0.784958379		2	214.75	1.042487244
2	294.57	294570	1368.277	1036.532	1036.532	1368.277	0.757545439	0.780269568		2	215	1.038367806
2	295.042	295042	1434.864	1074.547	1074.547	1434.864	0.748884215	0.786626783		2	215.25	1.032925814
2	295.49	295490	878.855	639.3937	639.3937	878.855	0.727530366	0.797891723		2	215.5	1.02351217
2	295.682	295682	857.506	691.5913	691.5913	857.506	0.806514823	0.798845533		2	215.75	1.0122013
2	295.921	295921	480.4648	359.5245	359.5245	480.4648	0.748284786	0.795630236		2	216	1.003277209
2	296.135	296135	757.663	712.4004	712.4004	757.663	0.940260248	0.792045844		2	216.25	0.993553899
2	296.317	296317	530.6393	490.5039	490.5039	530.6393	0.924364064	0.790900313		2	216.5	0.983652759
2	296.524	296524	850.4809	672.53	672.53	850.4809	0.790764378	0.786573739		2	216.75	0.979853733
2	296.798	296798	1235.448	822.2342	822.2342	1235.448	0.665535255	0.780562777		2	217	0.983027967
2	297.081	297081	1079.76	728.9014	728.9014	1079.76	0.675058717	0.783535129		2	217.25	0.988450262
2	297.286	297286	793.676	661.3389	661.3389	793.676	0.83326055	0.786914743		2	217.5	0.998000407
2	297.475	297475	1231.832	882.5433	882.5433	1231.832	0.716447779	0.79116382		2	217.75	1.011740276
2	297.682	297682	1088.978	916.4888	916.4888	1088.978	0.841604514	0.800222838		2	218	1.024345502
2	297.987	297987	1335.158	1039.903	1039.903	1335.158	0.778861378	0.816216015		2	218.25	1.033152575
2	298.259	298259	883.2677	854.2252	854.2252	883.2677	0.967119255	0.828524092		2	218.5	1.040477684
2	298.419	298419	850.6745	778.0917	778.0917	850.6745	0.914676178	0.837033164		2	218.75	1.044060809
2	298.627	298627	661.0924	549.0053	549.0053	661.0924	0.830451689	0.847780204		2	219	1.043061943
2	298.825	298825	1054.781	886.1136	886.1136	1054.781	0.840092493	0.860094696		2	219.25	1.041155377
2	299.23	299230	1191.36	955.4492	955.4492	1191.36	0.801981937	0.885113621		2	219.5	1.03955687
2	299.46	299460	913.5355	729.1978	729.1978	913.5355	0.798215067	0.891313137		2	219.75	1.03770081
2	299.842	299842	799.0664	778.4328	778.4328	799.0664	0.974177866	0.896080371		2	220	1.034827917
2	300.076	300076	870.0285	829.6719	829.6719	870.0285	0.953614623	0.895626344		2	220.25	1.031638656
2	301.365	301365	1566.588	1407.225	1407.225	1566.588	0.898273828	0.847631872		2	220.5	1.027808095
2	301.71	301710	920.5087	754.6477	754.6477	920.5087	0.819815934	0.834017388		2	220.75	1.023467872
2	302.194	302194	1379.075	1027.358	1027.358	1379.075	0.744961659	0.825707936		2	221	1.018765627
2	302.448	302448	1338.895	934.1711	934.1711	1338.895	0.697717969	0.830885529		2	221.25	1.023255932
2	302.806	302806	789.3696	658.5458	658.5458	789.3696	0.834268003	0.848281127		2	221.5	1.027746237
2	303.236	303236	523.2778	511.5284	511.5284	523.2778	0.977546535	0.867810103		2	221.75	1.032236541
2	303.536	303536	638.1322	571.607	571.607	638.1322	0.895750128	0.879148666		2	222	1.036726846
2	303.783	303783	840.7274	838.1345	838.1345	840.7274	0.996915885	0.887016603		2	222.25	1.041217151
2	303.949	303949	640.0829	580.5009	580.5009	640.0829	0.906915182	0.889823428		2	222.5	1.045707456
2	304.146	304146	1108.385	859.3939	859.3939	1108.385	0.775356848	0.892223713		2	222.75	1.050197761
2	304.488	304488	1145.366	893.5853	893.5853	1145.366	0.78017446	0.891509676		2	223	1.054688066
2	304.728	304728	603.7374	542.9567	542.9567	603.7374	0.899325932	0.878704667		2	223.25	1.059178371
2	304.891	304891	660.1108	678.6075	678.6075	660.1108	1.028020599	0.869508019		2	223.5	1.063668676
2	305.156	305156	1113.718	959.3843	959.3843	1113.718	0.861424795	0.860515363		2	223.75	1.06815898
2	305.503	305503	1237.961	847.0756	847.0756	1237.961	0.684250635	0.848219929		2	224	1.072649285
2	305.86	305860	937.9766	862.6237	862.6237	937.9766	0.919664414	0.835946409		2	224.25	1.07713959
2	306.047	306047	1046.403	943.5974	943.5974	1046.403	0.90175334	0.826943386		2	224.5	1.081629895
2	306.245	306245	1092.267	890.966	890.966	1092.267	0.815703486	0.81720153		2	224.75	1.0861202
2	306.505	306505	1308.307	946.8489	946.8489	1308.307	0.723720732	0.806599816		2	225	1.090610505
2	306.922	306922	2047.869	1616.501	1616.501	2047.869	0.78935762	0.789487439		2	225.25	1.09510081
2	307.153	307153	1171.812	910.0231	910.0231	1171.812	0.776594795	0.785055411		2	225.5	1.099591115
2	307.449	307449	983.7296	837.9677	837.9677	983.7296	0.85182727	0.789702633		2	225.75	1.104081419
2	307.73	307730	1304.608	1049.698	1049.698	1304.608	0.804607974	0.79943359		2	226	1.108571724
2	307.907	307907	648.8651	452.5769	452.5769	648.8651	0.697489971	0.804012566		2	226.25	1.113062029
2	308.117	308117	742.0503	574.1687	574.1687	742.0503	0.773759811	0.810443804		2	226.5	1.117552334
2	308.335	308335	792.833	684.8627	684.8627	792.833	0.863817096	0.819265005		2	226.75	1.122042639
2	308.565	308565	902.9616	736.0987	736.0987	902.9616	0.815204877	0.824229733		2	227	1.159187358
2	308.745	308745	831.04	746.0229	746.0229	831.04	0.897697945	0.824104864		2	227.25	1.229870068
2	308.907	308907	609.1874	533.0388	533.0388	609.1874	0.874999713	0.823207486		2	227.5	1.293299647
2	309.086	309086	872.432	692.2713	692.2713	872.432	0.793495997	0.817890345		2	227.75	1.353111361
2	309.345	309345	1000.369	816.4992	816.4992	1000.369	0.816198023	0.804442338		2	228	1.408836043
2	309.526	309526	896.4995	707.8237	707.8237	896.4995	0.789541656	0.798954979		2	228.25	1.455970054
2	309.842	309842	1399.222	976.1604	976.1604	1399.222	0.69764512	0.787547094		2	228.5	1.500619454
2	310.076	310076	1478.873	1167.059	1167.059	1478.873	0.789154309	0.783757898		2	228.75	1.540116478
2	310.248	310248	1404.704	1139.83	1139.83	1404.704	0.811437855	0.791123649		2	229	1.574559895
2	310.494	310494	1210.108	919.8521	919.8521	1210.108	0.7601405	0.808722784		2	229.25	1.600588639
2	310.728	310728	1450.577	1168.349	1168.349	1450.577	0.805437422	0.823110919		2	229.5	1.623311334
2	310.906	310906	909.6042	863.2581	863.2581	909.6042	0.949048058	0.833548486		2	229.75	1.638468107
2	311.1	311100	1357.928	1031.185	1031.185	1357.928	0.759381204	0.846276483		2	230	1.65157312
2	311.406	311406	948.4771	952.5016	952.5016	948.4771	1.004243118	0.865743004		2	230.25	1.664670162
2	311.738	311738	969.9329	909.6156	909.6156	969.9329	0.937812915	0.89015746		2	230.5	1.69203569
2	311.98	311980	1739.847	1218.45	1218.45	1739.847	0.700320201	0.906953941		2	230.75	1.721387069
2	312.379	312379	899.3031	803.2232	803.2232	899.3031	0.893161827	0.934021421		2	231	1.753036349
2	312.549	312549	863.7224	842.6655	842.6655	863.7224	0.975620755	0.944908314		2	231.25	1.787828459
2	312.858	312858	908.0298	894.2658	894.2658	908.0298	0.984841907	0.960030392		2	231.5	1.825018314
2	313.193	313193	888.8682	1000.708	1000.708	888.8682	1.125822704	0.971351222		2	231.75	1.865242711
2	313.499	313499	743.1277	746.6276	746.6276	743.1277	1.004709689	0.97983854		2	232	1.909595811
2	313.717	313717	970.2902	878.2299	878.2299	970.2902	0.90512086	0.983913561		2	232.25	1.954452084
2	314.069	314069	836.6382	763.5716	763.5716	836.6382	0.912666431	0.97833672		2	232.5	1.982314179
2	314.347	314347	797.0022	767.1477	767.1477	797.0022	0.962541509	0.97113925		2	232.75	1.992850574
2	314.535	314535	1097.403	1001.909	1001.909	1097.403	0.912981831	0.965707448		2	233	1.999919511
2	314.736	314736	805.054	806.8595	806.8595	805.054	1.002242707	0.957425108		2	233.25	1.989570089
2	314.91	314910	671.182	703.3351	703.3351	671.182	1.047905188	0.954051443		2	233.5	1.962739964
2	315.133	315133	913.6175	862.2204	862.2204	913.6175	0.943743306	0.957766528		2	233.75	1.925882846
2	315.434	315434	912.333	908.0677	908.0677	912.333	0.995324843	0.969315158		2	234	1.885535815
2	315.804	315804	919.9908	847.3214	847.3214	919.9908	0.921010732	0.981875508		2	234.25	1.831705706
2	316.112	316112	1468.624	1296.759	1296.759	1468.624	0.882975493	0.985069091		2	234.5	1.759773405
2	316.471	316471	813.6013	839.0469	839.0469	813.6013	1.03127527	0.986903122		2	234.75	1.693825924
2	316.731	316731	639.3283	715.8111	715.8111	639.3283	1.11962993	0.9908673		2	235	1.635644215
2	316.913	316913	1198.792	1243.093	1243.093	1198.792	1.036954701	0.993108787		2	235.25	1.580236851
2	317.197	317197	1023.706	1008.187	1008.187	1023.706	0.984840374	0.998569519		2	235.5	1.526909796
2	317.419	317419	957.6761	875.768	875.768	957.6761	0.914472022	1.005099343		2	235.75	1.473803659
2	317.581	317581	993.4378	980.6153	980.6153	993.4378	0.9870928	1.008961252		2	236	1.423158359
2	317.764	317764	1001.472	1023.243	1023.243	1001.472	1.021739	1.017785799		2	236.25	1.386698136
2	317.989	317989	1049.218	1084.694	1084.694	1049.218	1.033811848	1.035052148		2	236.5	1.361942089
2	318.181	318181	861.6084	897.974	897.974	861.6084	1.042206645	1.052591017		2	236.75	1.341670438
2	318.579	318579	1044.566	1166.808	1166.808	1044.566	1.117026593	1.100813427		2	237	1.324060912
2	318.764	318764	961.6766	1072.127	1072.127	961.6766	1.114851916	1.136615064		2	237.25	1.314365987
2	318.95	318950	1111.56	1372.191	1372.191	1111.56	1.234473173	1.182693808		2	237.5	1.308828904
2	319.244	319244	824.0148	1016.399	1016.399	824.0148	1.233471777	1.247777302		2	237.75	1.310110684
2	319.519	319519	900.5846	1134.464	1134.464	900.5846	1.259697312	1.300960145		2	238	1.314616318
2	319.755	319755	1004.416	1302.036	1302.036	1004.416	1.296311488	1.341153734		2	238.25	1.32457001
2	319.959	319959	634.8421	830.5768	830.5768	634.8421	1.308320289	1.366830928		2	238.5	1.341962002
2	320.126	320126	686.6931	1066.278	1066.278	686.6931	1.552772265	1.386995872		2	238.75	1.367323786
2	320.548	320548	620.5457	1011.864	1011.864	620.5457	1.630603516	1.418503801		2	239	1.398246958
2	320.843	320843	1395.299	1630.25	1630.25	1395.299	1.168387564	1.402812743		2	239.25	1.434836461
2	321.122	321122	1129.418	1558.352	1558.352	1129.418	1.379783216	1.381640482		2	239.5	1.480654106
2	321.301	321301	587.5679	880.9352	880.9352	587.5679	1.49929089	1.372318172		2	239.75	1.530138281
2	321.602	321602	1281.175	1745.114	1745.114	1281.175	1.362119929	1.344280976		2	240	1.589942437
2	322.076	322076	1007.342	1042.744	1042.744	1007.342	1.035143973	1.307058448		2	240.25	1.652085155
2	322.251	322251	1270.049	1626.002	1626.002	1270.049	1.280267139	1.304805793		2	240.5	1.691125898
2	322.473	322473	1691.743	2266.048	2266.048	1691.743	1.339475322	1.303869208		2	240.75	1.720349348
2	322.659	322659	1323.391	1785.356	1785.356	1323.391	1.349076728	1.305860868		2	241	1.74323323
2	322.952	322952	1179.832	1721.814	1721.814	1179.832	1.459372182	1.321448205		2	241.25	1.748214989
2	323.431	323431	1234.716	1672.378	1672.378	1234.716	1.354463699	1.341202626		2	241.5	1.719884962
2	323.719	323719	1703.277	2160.443	2160.443	1703.277	1.268403789	1.334351323		2	241.75	1.691554936
2	323.927	323927	1004.026	1303.653	1303.653	1004.026	1.298425539	1.324877097		2	242	1.649024801
2	324.181	324181	1355.566	1609.958	1609.958	1355.566	1.187664784	1.311089299		2	242.25	1.614075085
2	324.354	324354	1255.904	1891.197	1891.197	1255.904	1.505845192	1.296937899		2	242.5	1.573608921
2	324.587	324587	1132.194	1459.979	1459.979	1132.194	1.289513105	1.269629167		2	242.75	1.544076481
2	324.926	324926	2065.357	2510.937	2510.937	2065.357	1.215739942	1.236713611		2	243	1.533749792
2	325.162	325162	1229.521	1551.311	1551.311	1229.521	1.261719808	1.215217889		2	243.25	1.533037274
2	325.41	325410	1018.316	1083.388	1083.388	1018.316	1.063901579	1.197244457		2	243.5	1.532721259
2	325.631	325631	1317.114	1595.014	1595.014	1317.114	1.210991607	1.193337885		2	243.75	1.547908987
2	325.981	325981	1013.936	1270.379	1270.379	1013.936	1.25291833	1.192292294		2	244	1.567643623
2	326.23	326230	1280.483	1423.577	1423.577	1280.483	1.111750019	1.20472127		2	244.25	1.568819268
2	326.425	326425	1159.582	1420.626	1420.626	1159.582	1.225119052	1.233372276		2	244.5	1.566380927
2	326.661	326661	1160.807	1461.149	1461.149	1160.807	1.258735518	1.286328973		2	244.75	1.554183806
2	326.937	326937	829.5407	1080.909	1080.909	829.5407	1.303021057	1.339675563		2	245	1.519075708
2	327.436	327436	927.4465	1443.054	1443.054	927.4465	1.555943119	1.417166293		2	245.25	1.475880396
2	327.869	327869	851.0896	1269.942	1269.942	851.0896	1.492136668	1.479876539		2	245.5	1.416307986
2	328.135	328135	1092.49	1694.402	1694.402	1092.49	1.550954242	1.500771902		2	245.75	1.356512895
2	328.303	328303	1200.907	1911.361	1911.361	1200.907	1.591597851	1.50145088		2	246	1.312312965
2	328.584	328584	795.5483	1189.27	1189.27	795.5483	1.494906092	1.491970572		2	246.25	1.284618484
2	328.774	328774	849.5841	1168.135	1168.135	849.5841	1.374949225	1.486388328		2	246.5	1.265513293
2	328.941	328941	1168.178	1597.798	1597.798	1168.178	1.367769295	1.478767738		2	246.75	1.264357912
2	329.247	329247	854.0484	1271.347	1271.347	854.0484	1.488612355	1.458859478		2	247	1.289987472
2	329.487	329487	835.6238	1179.347	1179.347	835.6238	1.411337255	1.435559459		2	247.25	1.330467573
2	329.649	329649	815.8051	1155.71	1155.71	815.8051	1.416649638	1.417175098		2	247.5	1.377901084
2	329.813	329813	852.0789	1289.553	1289.553	852.0789	1.513419708	1.399718556		2	247.75	1.423067196
2	330.068	330068	764.4736	1207.173	1207.173	764.4736	1.579090501	1.374984252		2	248	1.470596957
2	330.282	330282	1131.94	1330.481	1330.481	1131.94	1.175398873	1.353662789		2	248.25	1.513518594
2	330.49	330490	1180.483	1590.639	1590.639	1180.483	1.347447613	1.331729357		2	248.5	1.558007454
2	330.733	330733	1143.665	1444.259	1444.259	1143.665	1.262833959	1.301910185		2	248.75	1.595589667
2	330.939	330939	1339.093	1589.518	1589.518	1339.093	1.18701091	1.275267806		2	249	1.615760584
2	331.33	331330	826.6192	957.9035	957.9035	826.6192	1.158820773	1.217178429		2	249.25	1.627995497
2	331.773	331773	824.9577	1080.782	1080.782	824.9577	1.310105961	1.148127822		2	249.5	1.633407203
2	332.096	332096	599.191	726.9069	726.9069	599.191	1.213147227	1.114087799		2	249.75	1.635067669
2	332.506	332506	1952.472	1664.65	1664.65	1952.472	0.85258585	1.100879681		2	250	1.632551821
2	332.85	332850	1099.976	1126.094	1126.094	1099.976	1.023744154	1.093751646		2	250.25	1.624030498
2	333.24	333240	1457.528	1662.414	1662.414	1457.528	1.140570884	1.088515191		2	250.5	1.615626259
2	333.814	333814	1048.036	1345.414	1345.414	1048.036	1.283747887	1.097037747		2	250.75	1.610146426
2	334.201	334201	1113.981	1161.513	1161.513	1113.981	1.042668591	1.092971812		2	251	1.610640748
2	334.428	334428	969.2334	950.4823	950.4823	969.2334	0.980653679	1.087239719		2	251.25	1.603397602
2	334.815	334815	1150.1	1163.508	1163.508	1150.1	1.011658117	1.07469573		2	251.5	1.589720818
2	335.068	335068	820.7981	950.7288	950.7288	820.7981	1.158298003	1.04864544		2	251.75	1.572247521
2	335.267	335267	1345.691	1428.434	1428.434	1345.691	1.06148737	1.020996204		2	252	1.549894612
2	335.487	335487	1020.18	1046.456	1046.456	1020.18	1.025756239	0.995535991		2	252.25	1.523749548
2	335.891	335891	1141.347	1116.455	1116.455	1141.347	0.978190682	0.957943726		2	252.5	1.49595818
2	336.156	336156	1138.267	999.733	999.733	1138.267	0.878293933	0.932749671		2	252.75	1.462117434
2	336.418	336418	1641.958	1459.667	1459.667	1641.958	0.888979499	0.910660677		2	253	1.421140968
2	336.712	336712	1363.606	1140.701	1140.701	1363.606	0.836532693	0.888692835		2	253.25	1.378424948
2	337.161	337161	1455.563	1294.31	1294.31	1455.563	0.889216063	0.857999788		2	253.5	1.340056403
2	337.326	337326	2156.245	1537.01	1537.01	2156.245	0.712817885	0.848327768		2	253.75	1.304888084
2	337.718	337718	952.1915	967.4401	967.4401	952.1915	1.016014216	0.824003634		2	254	1.275343914
2	337.972	337972	1351.645	1193.142	1193.142	1351.645	0.882733262	0.812258397		2	254.25	1.249929061
2	338.428	338428	2396.482	1644.861	1644.861	2396.482	0.686364846	0.794534943		2	254.5	1.232562546
2	338.617	338617	805.2926	645.0762	645.0762	805.2926	0.801045732	0.78844018		2	254.75	1.219877616
2	338.86	338860	1713.982	1256.346	1256.346	1713.982	0.732998363	0.786178023		2	255	1.214857951
2	339.046	339046	1206.597	942.9586	942.9586	1206.597	0.781502523	0.788226748		2	255.25	1.215410605
2	339.264	339264	1425.65	1098.405	1098.405	1425.65	0.770459089	0.793070429		2	255.5	1.219546628
2	339.495	339495	1367.355	1116.32	1116.32	1367.355	0.816408321	0.803534186		2	255.75	1.223682651
2	339.694	339694	868.1307	721.8439	721.8439	868.1307	0.831492194	0.828205725		2	256	1.229040095
2	339.901	339901	759.2688	719.9572	719.9572	759.2688	0.948224397	0.868506783		2	256.25	1.250575882
2	340.254	340254	805.291	691.3487	691.3487	805.291	0.858507918	0.919144497		2	256.5	1.277934876
2	340.515	340515	1058.9	891.996	891.996	1058.9	0.842379828	0.928340373		2	256.75	1.305293869
2	340.69	340690	1069.509	924.065	924.065	1069.509	0.864008625	0.929585667		2	257	1.315052316
2	340.956	340956	589.1055	727.0218	727.0218	589.1055	1.234111377	0.907673825		2	257.25	1.315874541
2	341.23	341230	752.661	693.3069	693.3069	752.661	0.921140992	0.869536941		2	257.5	1.309329319
2	341.432	341432	1108.225	979.7815	979.7815	1108.225	0.884099799	0.852883409		2	257.75	1.296320883
2	341.613	341613	1664.266	1165.276	1165.276	1664.266	0.700174131	0.848888219		2	258	1.277868368
2	341.81	341810	1119.816	751.6289	751.6289	1119.816	0.671207502	0.846132464		2	258.25	1.253529279
2	342.02	342020	893.6687	729.0997	729.0997	893.6687	0.815850102	0.842569983		2	258.5	1.226175098
2	342.217	342217	1396.882	1084.958	1084.958	1396.882	0.776699821	0.841546043		2	258.75	1.192553316
2	342.4	342400	1088.137	837.5782	837.5782	1088.137	0.76973598	0.843857532		2	259	1.153032812
2	342.63	342630	1248.724	1375.458	1375.458	1248.724	1.101490802	0.844848743		2	259.25	1.107288445
2	342.914	342914	416.3159	418.4022	418.4022	416.3159	1.005011339	0.845360412		2	259.5	1.060656897
2	343.141	343141	1247.979	1031.692	1031.692	1247.979	0.826690193	0.84653648		2	259.75	1.057162691
2	343.476	343476	1123.876	861.0439	861.0439	1123.876	0.766137812	0.838566744		2	260	1.054369906
2	343.653	343653	827.0469	640.3973	640.3973	827.0469	0.774317998	0.831965646		2	260.25	1.051577121
2	343.926	343926	717.8925	523.2503	523.2503	717.8925	0.728869991	0.825904357		2	260.5	1.048784336
2	344.164	344164	1097.758	886.2437	886.2437	1097.758	0.807321559	0.822048849		2	260.75	1.04599155
2	344.343	344343	604.6029	519.6408	519.6408	604.6029	0.859474541	0.819893983		2	261	1.043198765
2	344.653	344653	1085.418	835.2487	835.2487	1085.418	0.769518011	0.827276868		2	261.25	1.04040598
2	344.881	344881	604.8933	621.4682	621.4682	604.8933	1.027401362	0.838479555		2	261.5	1.037613194
2	345.275	345275	568.5168	489.7487	489.7487	568.5168	0.861449829	0.858046476		2	261.75	1.034820409
2	345.704	345704	980.6462	760.8259	760.8259	980.6462	0.775841379	0.871957846		2	262	1.032027624
2	345.975	345975	765.2215	667.9438	667.9438	765.2215	0.872876416	0.880472046		2	262.25	1.029234839
2	346.257	346257	776.4981	690.3412	690.3412	776.4981	0.889044287	0.895305152		2	262.5	1.026442053
2	346.551	346551	770.6478	662.8756	662.8756	770.6478	0.860153756	0.915029741		2	262.75	1.023649268
2	346.949	346949	590.2762	630.7607	630.7607	590.2762	1.068585689	0.929755726		2	263	1.020856483
2	347.242	347242	1048.404	864.9337	864.9337	1048.404	0.825000382	0.926601081		2	263.25	1.018063698
2	347.425	347425	793.7391	820.8987	820.8987	793.7391	1.034217289	0.922055504		2	263.5	1.015270912
2	347.678	347678	1067.035	967.1837	967.1837	1067.035	0.90642172	0.913887222		2	263.75	1.012478127
2	347.936	347936	756.3041	738.1785	738.1785	756.3041	0.976033979	0.893943751		2	264	1.009685342
2	348.161	348161	653.9504	553.5199	553.5199	653.9504	0.846424897	0.870027671		2	264.25	1.006892557
2	348.327	348327	724.4679	644.7113	644.7113	724.4679	0.889910098	0.857646024		2	264.5	1.004099771
2	348.514	348514	1039.369	698.312	698.312	1039.369	0.671861485	0.844780201		2	264.75	1.001306986
2	348.696	348696	951.4367	872.6906	872.6906	951.4367	0.917234536	0.833497682		2	265	0.998514201
2	348.901	348901	845.4173	634.0865	634.0865	845.4173	0.750027826	0.830101326		2	265.25	0.995721416
2	349.247	349247	856.0352	708.4603	708.4603	856.0352	0.827606505	0.835559305		2	265.5	1.032794973
2	349.805	349805	1078.909	962.2603	962.2603	1078.909	0.891882726	0.846877888		2	265.75	1.150013694
2	350.081	350081	851.6502	660.0498	660.0498	851.6502	0.775024535	0.849864116		2	266	1.250138696
2	350.332	350332	824.1023	785.0661	785.0661	824.1023	0.952631852	0.85368525		2	266.25	1.337592732
2	350.58	350580	1047.448	973.4013	973.4013	1047.448	0.929307517	0.851983615		2	266.5	1.408811067
2	350.867	350867	1911.296	1454.355	1454.355	1911.296	0.760926094	0.838101952		2	266.75	1.463202497
2	351.191	351191	1296.345	1034.566	1034.566	1296.345	0.798063787	0.814965052		2	267	1.510832941
2	351.469	351469	1201.323	918.6858	918.6858	1201.323	0.764728387	0.798393817		2	267.25	1.543946113
2	351.707	351707	658.8263	569.9772	569.9772	658.8263	0.865140326	0.78433757		2	267.5	1.561496288
2	352.115	352115	1061.26	772.4505	772.4505	1061.26	0.727861693	0.759852556		2	267.75	1.569116254
2	352.356	352356	1418.997	956.702	956.702	1418.997	0.674210023	0.750954378		2	268	1.553157829
2	352.777	352777	1694.437	1427.111	1427.111	1694.437	0.842233143	0.737420253		2	268.25	1.518385698
2	352.967	352967	2221.01	1398.669	1398.669	2221.01	0.629744576	0.73484193		2	268.5	1.485409733
2	353.32	353320	1333.757	1185.201	1185.201	1333.757	0.888618392	0.740676036		2	268.75	1.452069749
2	353.754	353754	968.7033	588.718	588.718	968.7033	0.6077382	0.757352583		2	269	1.405919217
2	354.001	354001	1431.917	1033.82	1033.82	1431.917	0.721983188	0.764425596		2	269.25	1.369322667
2	354.302	354302	772.9985	610.3991	610.3991	772.9985	0.78965108	0.772682498		2	269.5	1.337491753
2	354.683	354683	546.9925	502.7086	502.7086	546.9925	0.91904112	0.785109912		2	269.75	1.330098095
2	354.971	354971	1066.086	750.2487	750.2487	1066.086	0.703741255	0.789666688		2	270	1.325132099
2	355.343	355343	830.2888	681.5981	681.5981	830.2888	0.820916891	0.790121472		2	270.25	1.328044108
2	355.507	355507	460.7401	400.3644	400.3644	460.7401	0.868959311	0.789263517		2	270.5	1.33881891
2	355.884	355884	848.275	633.3641	633.3641	848.275	0.746649495	0.775016249		2	270.75	1.349593712
2	356.178	356178	1125.856	842.432	842.432	1125.856	0.748259102	0.758653481		2	271	1.365355937
2	356.411	356411	1711.575	1343.374	1343.374	1711.575	0.784875918	0.750735205		2	271.25	1.376098065
2	356.594	356594	1586.022	1027.33	1027.33	1586.022	0.647740069	0.743005611		2	271.5	1.381324745
2	356.978	356978	1325.062	1068.824	1068.824	1325.062	0.806621879	0.725565488		2	271.75	1.375768288
2	357.451	357451	873.7692	607.5188	607.5188	873.7692	0.695285208	0.748789428		2	272	1.365621369
2	357.608	357608	1165.763	895.4484	895.4484	1165.763	0.768122165	0.761871286		2	272.25	1.351873394
2	358.13	358130	1013.815	642.7309	642.7309	1013.815	0.633972569	0.802161819		2	272.5	1.330564142
2	358.398	358398	810.4426	646.585	646.585	810.4426	0.797817143	0.825374206		2	272.75	1.311825146
2	358.656	358656	569.3388	535.1497	535.1497	569.3388	0.939949464	0.845902767		2	273	1.300761966
2	358.889	358889	798.5673	764.5021	764.5021	798.5673	0.957342105	0.855964959		2	273.25	1.292683328
2	359.132	359132	922.8284	779.0379	779.0379	922.8284	0.844185008	0.865705732		2	273.5	1.284125076
2	359.46	359460	571.165	566.2805	566.2805	571.165	0.99144818	0.871613146		2	273.75	1.275315811
2	359.628	359628	872.8043	774.5532	774.5532	872.8043	0.88743055	0.866839408		2	274	1.266942677
2	359.964	359964	835.0183	557.6225	557.6225	835.0183	0.667796742	0.842347546		2	274.25	1.260494917
2	360.218	360218	1734.156	1437.559	1437.559	1734.156	0.828967521	0.82594266		2	274.5	1.255303553
2	360.461	360461	1035.704	868.2068	868.2068	1035.704	0.838276959	0.806172929		2	274.75	1.246767787
2	360.656	360656	1157.517	1013.818	1013.818	1157.517	0.875855819	0.784945524		2	275	1.237819365
2	360.89	360890	933.1421	654.4742	654.4742	933.1421	0.701366062	0.769217361		2	275.25	1.227985267
2	361.243	361243	676.2903	497.2189	497.2189	676.2903	0.735215188	0.766400418		2	275.5	1.217095275
2	361.556	361556	697.2246	554.8674	554.8674	697.2246	0.795823039	0.771845891		2	275.75	1.201028241
2	361.903	361903	1790.45	1384.869	1384.869	1790.45	0.773475383	0.797631256		2	276	1.184363655
2	362.091	362091	1719.427	1278.881	1278.881	1719.427	0.743783249	0.817588998		2	276.25	1.170262491
2	362.428	362428	1220.31	973.4718	973.4718	1220.31	0.797725004	0.844277783		2	276.5	1.156055894
2	362.677	362677	1264.54	1173.16	1173.16	1264.54	0.927736568	0.854813126		2	276.75	1.143362328
2	363.167	363167	567.4361	591.474	591.474	567.4361	1.042362303	0.875318676		2	277	1.131741055
2	363.559	363559	798.9157	717.0265	717.0265	798.9157	0.897499573	0.884966306		2	277.25	1.120935044
2	363.819	363819	1184.465	1036.399	1036.399	1184.465	0.874993351	0.879892531		2	277.5	1.11070257
2	364.084	364084	1056.893	887.568	887.568	1056.893	0.839789837	0.867216215		2	277.75	1.101772326
2	364.342	364342	950.1143	751.9471	751.9471	950.1143	0.791428042	0.860488452		2	278	1.093722735
2	364.513	364513	1009.14	820.0881	820.0881	1009.14	0.812660384	0.85863112		2	278.25	1.086647234
2	364.739	364739	999.9601	889.8228	889.8228	999.9601	0.889858305	0.856444673		2	278.5	1.079789617
2	365.042	365042	939.5283	777.9679	777.9679	939.5283	0.828040944	0.866791953		2	278.75	1.073141481
2	365.328	365328	923.3981	873.4515	873.4515	923.3981	0.945910003	0.883899643		2	279	1.067022645
2	365.566	365566	902.7905	720.0565	720.0565	902.7905	0.797589806	0.895809995		2	279.25	1.063246158
2	365.923	365923	1068.378	1147.55	1147.55	1068.378	1.074104858	0.914205573		2	279.5	1.060329075
2	366.226	366226	756.9759	676.0445	676.0445	756.9759	0.893085896	0.931513971		2	279.75	1.058042398
2	366.424	366424	898.3278	849.3892	849.3892	898.3278	0.945522559	0.939228888		2	280	1.055746925
2	366.599	366599	991.6645	889.9797	889.9797	991.6645	0.897460482	0.943918445		2	280.25	1.053403236
2	366.776	366776	1022.637	962.9144	962.9144	1022.637	0.941599414	0.948230133		2	280.5	1.05162716
2	367.098	367098	736.7459	713.9092	713.9092	736.7459	0.969003289	0.952513093		2	280.75	1.048797816
2	367.591	367591	785.7939	728.4145	728.4145	785.7939	0.926979072	0.948225068		2	281	1.042740151
2	367.812	367812	927.1895	864.6167	864.6167	927.1895	0.932513472	0.943465107		2	281.25	1.035186299
2	368.171	368171	678.56	676.5835	676.5835	678.56	0.997087214	0.928012737		2	281.5	1.027584092
2	368.386	368386	887.5332	837.2447	837.2447	887.5332	0.943339021	0.916823518		2	281.75	1.017577208
2	368.554	368554	1065.568	975.9397	975.9397	1065.568	0.915886832	0.910074372		2	282	1.008390969
2	368.76	368760	982.1821	873.0705	873.0705	982.1821	0.888908992	0.902683406		2	282.25	0.99993943
2	369.251	369251	1399.507	1080.861	1080.861	1399.507	0.772315537	0.883013213		2	282.5	0.992596055
2	369.537	369537	984.7389	895.5095	895.5095	984.7389	0.909387758	0.872267769		2	282.75	0.990099913
2	369.851	369851	1221.001	990.9013	990.9013	1221.001	0.811548312	0.860134676		2	283	0.993043622
2	370.207	370207	925.394	822.0735	822.0735	925.394	0.888349719	0.849841275		2	283.25	0.996924623
2	370.43	370430	800.0591	740.8074	740.8074	800.0591	0.925940846	0.846989101		2	283.5	1.000810661
2	370.654	370654	1020.38	921.1468	921.1468	1020.38	0.90274878	0.845476106		2	283.75	1.004923889
2	371.081	371081	1710.267	1227.974	1227.974	1710.267	0.718001341	0.850747374		2	284	1.008861715
2	371.243	371243	1751.391	1433.26	1433.26	1751.391	0.818355239	0.853927155		2	284.25	1.00977055
2	371.498	371498	1828.244	1529.675	1529.675	1828.244	0.836690836	0.855005075		2	284.5	1.007677121
2	371.883	371883	1132.218	1027.148	1027.148	1132.218	0.90719985	0.848341071		2	284.75	1.005557546
2	372.276	372276	1731.239	1367.711	1367.711	1731.239	0.790018594	0.838718374		2	285	1.00272891
2	372.482	372482	1038.418	952.769	952.769	1038.418	0.917519727	0.833491289		2	285.25	0.999926019
2	372.751	372751	1392.449	1278.939	1278.939	1392.449	0.918481754	0.822930833		2	285.5	0.998407503
2	372.947	372947	1391.735	1151.869	1151.869	1391.735	0.82764966	0.813550212		2	285.75	0.997377035
2	373.174	373174	1588.545	1190.958	1190.958	1588.545	0.74971625	0.805994672		2	286	0.995753048
2	373.57	373570	1782.193	1396.57	1396.57	1782.193	0.783624445	0.791944643		2	286.25	0.994102085
2	373.789	373789	1914.633	1226.419	1226.419	1914.633	0.640550434	0.78615906		2	286.5	0.992578421
2	373.995	373995	1620.691	1319.371	1319.371	1620.691	0.814079303	0.788126805		2	286.75	0.990996743
2	374.424	374424	1102.661	908.3406	908.3406	1102.661	0.823771404	0.806061943		2	287	0.98797291
2	374.747	374747	1834.313	1476.191	1476.191	1834.313	0.804765054	0.815094801		2	287.25	0.984863241
2	375.138	375138	948.0845	924.8716	924.8716	948.0845	0.975516001	0.815585068		2	287.5	0.983220311
2	375.405	375405	1766.479	1427.956	1427.956	1766.479	0.808362851	0.814896347		2	287.75	0.982647064
2	375.585	375585	670.0943	547.7517	547.7517	670.0943	0.817424801	0.814210455		2	288	0.982786774
2	375.815	375815	1313.494	1001.561	1001.561	1313.494	0.762516616	0.809756248		2	288.25	0.984252355
2	376.087	376087	1764.401	1242.173	1242.173	1764.401	0.704019664	0.800087775		2	288.5	0.988832453
2	376.27	376270	1249.332	963.6018	963.6018	1249.332	0.771293619	0.794822405		2	288.75	0.994732229
2	376.514	376514	1067.365	810.5506	810.5506	1067.365	0.759394022	0.78536684		2	289	1.000454201
2	376.798	376798	806.8114	711.0513	711.0513	806.8114	0.881310428	0.775753143		2	289.25	1.005207451
2	377.113	377113	1164.576	1024.823	1024.823	1164.576	0.879996668	0.778732471		2	289.5	1.010377437
2	377.336	377336	1190.729	893.2414	893.2414	1190.729	0.750163471	0.784970862		2	289.75	1.014575657
2	377.742	377742	1724.004	1296.205	1296.205	1724.004	0.751857304	0.796949577		2	290	1.018476303
2	377.958	377958	1628.833	1088.152	1088.152	1628.833	0.66805621	0.801070799		2	290.25	1.019972301
2	378.172	378172	1019.045	837.7074	837.7074	1019.045	0.822051431	0.804784088		2	290.5	1.020167394
2	378.375	378375	713.4278	606.5721	606.5721	713.4278	0.850222125	0.809057111		2	290.75	1.019952274
2	378.6	378600	962.286	823.0062	823.0062	962.286	0.855261533	0.81732737		2	291	1.019290195
2	378.944	378944	889.9492	819.3238	819.3238	889.9492	0.920641088	0.835113004		2	291.25	1.017847448
2	379.229	379229	1212.1	964.4276	964.4276	1212.1	0.795666694	0.847054241		2	291.5	1.016349616
2	379.489	379489	1354.419	1073.214	1073.214	1354.419	0.792379611	0.852639473		2	291.75	1.014510833
2	379.811	379811	1196.103	1142.124	1142.124	1196.103	0.954870943	0.858193306		2	292	1.011999529
2	380.095	380095	1363.21	1081.035	1081.035	1363.21	0.793006947	0.862510264		2	292.25	1.009497621
2	380.536	380536	1237.171	1065.743	1065.743	1237.171	0.861435485	0.865912771		2	292.5	1.007426146
2	380.745	380745	1063.553	931.0692	931.0692	1063.553	0.875432818	0.868178107		2	292.75	1.005662597
2	380.97	380970	1337.596	1169.284	1169.284	1337.596	0.874168284	0.871383055		2	293	1.003858132
2	381.169	381169	1722.9	1458.362	1458.362	1722.9	0.846457717	0.874381702		2	293.25	1.001865286
2	381.43	381430	941.5393	843.4572	843.4572	941.5393	0.895827928	0.875616391		2	293.5	0.999827346
2	381.775	381775	1258.415	1245.302	1245.302	1258.415	0.989579749	0.874332062		2	293.75	0.997795643
2	382.153	382153	988.6327	747.3359	747.3359	988.6327	0.755928769	0.881513845		2	294	0.995203924
2	382.528	382528	577.1973	534.8575	534.8575	577.1973	0.92664588	0.908828116		2	294.25	0.99217349
2	382.776	382776	874.392	816.0232	816.0232	874.392	0.933246416	0.926914862		2	294.5	0.989814513
2	383.039	383039	1184.493	1001.243	1001.243	1184.493	0.845292458	0.946788653		2	294.75	0.989964158
2	383.53	383530	745.6655	731.2654	731.2654	745.6655	0.980688258	0.99178512		2	295	0.990762917
2	383.765	383765	710.0866	766.1985	766.1985	710.0866	1.079021207	1.00303123		2	295.25	0.992137805
2	384.053	384053	770.7338	783.4636	783.4636	770.7338	1.016516468	0.998517251		2	295.5	0.993581162
2	384.307	384307	646.4832	812.0721	812.0721	646.4832	1.256137979	0.984963944		2	295.75	0.993578628
2	384.64	384640	647.178	550.7475	550.7475	647.178	0.850998489	0.970311848		2	296	0.992719015
2	385.001	385001	798.6941	652.606	652.606	798.6941	0.817091299	0.954817128		2	296.25	0.992010912
2	385.215	385215	870.7972	845.3196	845.3196	870.7972	0.970742212	0.944475402		2	296.5	0.991003523
2	385.404	385404	872.968	789.6044	789.6044	872.968	0.904505549	0.940213895		2	296.75	0.989708402
2	385.575	385575	680.1923	588.6409	588.6409	680.1923	0.865403651	0.945664178		2	297	0.989961893
2	385.778	385778	991.2869	951.9692	951.9692	991.2869	0.96033671	0.954207947		2	297.25	0.99082463
2	386.036	386036	839.0131	777.4243	777.4243	839.0131	0.926593756	0.969144145		2	297.5	0.992232923
2	386.264	386264	753.2059	832.5298	832.5298	753.2059	1.105315027	0.991207303		2	297.75	0.994968217
2	386.558	386558	1011.188	933.3684	933.3684	1011.188	0.923041413	1.007447478		2	298	0.998055809
2	386.757	386757	687.4068	899.1616	899.1616	687.4068	1.308048742	1.002089687		2	298.25	1.000739376
2	387.027	387027	942.0015	931.0689	931.0689	942.0015	0.988394286	0.985811048		2	298.5	1.003847306
2	387.2	387200	993.2934	855.4533	855.4533	993.2934	0.86122922	0.976898331		2	298.75	1.007218629
2	387.469	387469	880.8297	804.9726	804.9726	880.8297	0.913879948	0.956284215		2	299	1.010889661
2	387.713	387713	1066.186	885.6585	885.6585	1066.186	0.830679169	0.928183133		2	299.25	1.01438803
2	388.102	388102	1255.939	1088.907	1088.907	1255.939	0.86700628	0.895771587		2	299.5	1.015849214
2	388.31	388310	954.0922	911.3383	911.3383	954.0922	0.955188922	0.89657357		2	299.75	1.01658932
2	388.628	388628	740.9042	724.1919	724.1919	740.9042	0.977443373	0.904948921		2	300	1.016788956
2	388.873	388873	624.2977	532.0526	532.0526	624.2977	0.852241807	0.912035877		2	300.25	1.0152171
2	389.07	389070	939.5308	877.7096	877.7096	939.5308	0.934199922	0.922882218		2	300.5	1.013008945
2	389.438	389438	532.7273	489.8093	489.8093	532.7273	0.919437205	0.936886922		2	300.75	1.010800791
2	389.624	389624	947.9959	989.0663	989.0663	947.9959	1.043323394	0.938533148		2	301	1.008592636
2	389.885	389885	1115.459	937.6995	937.6995	1115.459	0.840640041	0.940174052		2	301.25	1.006384482
2	390.048	390048	799.0872	723.1722	723.1722	799.0872	0.904997853	0.93784406		2	301.5	1.004104964
2	390.252	390252	833.4161	763.6303	763.6303	833.4161	0.916265357	0.929929331		2	301.75	1.001976198
2	390.463	390463	729.8483	770.0406	770.0406	729.8483	1.055069389	0.918324398		2	302	1.000958033
2	390.792	390792	1140.683	954.1086	954.1086	1140.683	0.83643624	0.89919033		2	302.25	1.000438727
2	391.061	391061	926.8119	845.2735	845.2735	926.8119	0.912022709	0.876073158		2	302.5	1.001995557
2	391.312	391312	1464.937	1340.057	1340.057	1464.937	0.914754013	0.853814931		2	302.75	1.004877248
2	391.775	391775	1925.872	1274.462	1274.462	1925.872	0.661758414	0.805644007		2	303	1.007612832
2	392.185	392185	842.4806	699.4067	699.4067	842.4806	0.830175437	0.768375848		2	303.25	1.01028093
2	392.356	392356	1398.431	1144.863	1144.863	1398.431	0.818676788	0.767468479		2	303.5	1.012522374
2	392.769	392769	3293.049	2385.393	2385.393	3293.049	0.724372155	0.814355814		2	303.75	1.014462212
2	392.954	392954	1684.643	1529.142	1529.142	1684.643	0.907694983	0.83765965		2	304	1.015524815
2	393.175	393175	1645.195	1125.732	1125.732	1645.195	0.68425445	0.868535193		2	304.25	1.015895295
2	393.458	393458	1192.035	1042.35	1042.35	1192.035	0.874429023	0.920410697		2	304.5	1.015625539
2	393.639	393639	684.6863	713.603	713.603	684.6863	1.042233502	0.948851817		2	304.75	1.012445364
2	393.804	393804	643.0571	686.176	686.176	643.0571	1.067052988	0.97367032		2	305	1.009680744
2	394.046	394046	433.7806	488.929	488.929	433.7806	1.127134316	1.011430764		2	305.25	1.007634831
2	394.227	394227	693.358	753.1004	753.1004	693.358	1.086163858	1.034897505		2	305.5	1.005533446
2	394.477	394477	754.3904	677.2127	677.2127	754.3904	0.897695278	1.066483146		2	305.75	1.003493814
2	394.74	394740	402.4134	445.0276	445.0276	402.4134	1.105896573	1.099707476		2	306	1.000997789
2	395.175	395175	1197.666	1427.33	1427.33	1197.666	1.191759639	1.146361978		2	306.25	0.998101683
2	395.496	395496	1248.121	1424.825	1424.825	1248.121	1.141576017	1.179257913		2	306.5	0.995683474
2	395.857	395857	1195.644	1338.116	1338.116	1195.644	1.119159215	1.229592391		2	306.75	0.993250093
2	396.066	396066	1018.213	1310.68	1310.68	1018.213	1.287235578	1.275946896		2	307	0.991220707
2	396.452	396452	841.6472	1244.684	1244.684	841.6472	1.47886668	1.382674565		2	307.25	0.990885612
2	396.702	396702	590.3895	794.6969	794.6969	590.3895	1.346055274	1.433731504		2	307.5	0.99204572
2	396.984	396984	645.6632	916.3128	916.3128	645.6632	1.419180774	1.463976788		2	307.75	0.994057876
2	397.188	397188	698.45	1102.284	1102.284	698.45	1.578185983	1.483079166		2	308	0.995696994
2	397.361	397361	707.1681	1110.346	1110.346	707.1681	1.570130214	1.492502393		2	308.25	0.997823637
2	397.544	397544	606.6576	1037.299	1037.299	606.6576	1.70985907	1.493875351		2	308.5	0.99948444
2	397.714	397714	791.2078	1175.573	1175.573	791.2078	1.485795514	1.500834318		2	308.75	0.999781086
2	398.111	398111	1350.469	1809.656	1809.656	1350.469	1.340020393	1.499074589		2	309	0.998919451
2	398.383	398383	924.4606	1260.009	1260.009	924.4606	1.362966686	1.511649839		2	309.25	0.99629344
2	398.555	398555	1108.213	1646.345	1646.345	1108.213	1.485585352	1.54312123		2	309.5	0.994008589
2	398.792	398792	754.6082	1225.498	1225.498	754.6082	1.624018928	1.600960576		2	309.75	0.991903299
2	399.152	399152	1098.701	1845.24	1845.24	1098.701	1.679474215	1.697351335		2	310	0.990508494
2	399.498	399498	656.2405	1233.93	1233.93	656.2405	1.880301505	1.819515015		2	310.25	0.991997797
2	399.833	399833	788.6725	1486.233	1486.233	788.6725	1.884474227	1.934174641		2	310.5	0.996226237
2	400.025	400025	627.7198	1280.582	1280.582	627.7198	2.04005354	1.971067885		2	310.75	0.999857895
2	400.229	400229	632.7655	1415.825	1415.825	632.7655	2.237519271	2.001376646		2	311	1.003490848
2	400.466	400466	809.242	1771.678	1771.678	809.242	2.189305548	2.042420011		2	311.25	1.007310856
2	400.966	400966	911.4235	1538.068	1538.068	911.4235	1.687544813	2.116142755		2	311.5	1.011304841
2	401.239	401239	925.2735	2032.692	2032.692	925.2735	2.196855308	2.155171464		2	311.75	1.015654223
2	401.429	401429	1042.018	2232.766	2232.766	1042.018	2.142732659	2.195729411		2	312	1.019762959
2	401.625	401625	1185.415	2488.691	2488.691	1185.415	2.099425939	2.250858171		2	312.25	1.023786107
2	401.81	401810	794.6094	1949.863	1949.863	794.6094	2.453863496	2.310048424		2	312.5	1.027700247
2	402.074	402074	937.1381	2416.662	2416.662	937.1381	2.578768273	2.401901641		2	312.75	1.030778099
2	402.611	402611	766.0035	2019.281	2019.281	766.0035	2.636125031	2.692370709		2	313	1.03317024
2	403.001	403001	1030.451	2858.786	2858.786	1030.451	2.77430562	2.882247733		2	313.25	1.035092462
2	403.18	403180	1308.306	3718.781	3718.781	1308.306	2.842439766	2.94857528		2	313.5	1.036735219
2	403.386	403386	1304.147	3688.794	3688.794	1304.147	2.828510896	3.028771416		2	313.75	1.037573436
2	403.579	403579	644.4571	2038.791	2038.791	644.4571	3.163579081	3.072862969		2	314	1.036633849
2	403.81	403810	1134.994	3507.349	3507.349	1134.994	3.090191666	3.109066936		2	314.25	1.035262882
2	403.985	403985	1129.555	3753.301	3753.301	1129.555	3.322813851	3.117486791		2	314.5	1.033618495
2	404.162	404162	898.6672	3012.953	3012.953	898.6672	3.352690518	3.080615762		2	314.75	1.03134948
2	404.333	404333	797.9962	2417.161	2417.161	797.9962	3.029038234	3.021267782		2	315	1.03096925
2	404.513	404513	940.848	2751.458	2751.458	940.848	2.924444756	2.956356715		2	315.25	1.032559745
2	405.023	405023	767.0638	2139.001	2139.001	767.0638	2.788556832	2.577618378		2	315.5	1.034765919
2	405.438	405438	1541.754	3162.89	3162.89	1541.754	2.05148811	2.247923801		2	315.75	1.036779139
2	405.735	405735	1050.964	2037.593	2037.593	1050.964	1.938784773	2.109196648		2	316	1.037696092
2	406.06	406060	2201.853	3568.196	3568.196	2201.853	1.620542334	1.97750054		2	316.25	1.038138817
2	406.359	406359	1011.584	1975.614	1975.614	1011.584	1.952990557	1.871136566		2	316.5	1.038511533
2	406.534	406534	1024.993	2006.463	2006.463	1024.993	1.957538247	1.817660635		2	316.75	1.039402536
2	406.699	406699	1794.21	3492.474	3492.474	1794.21	1.946524654	1.775472918		2	317	1.04027558
2	407.053	407053	1518.334	3117.212	3117.212	1518.334	2.053047617	1.701529582		2	317.25	1.041543953
2	407.414	407414	1117.4	1696.525	1696.525	1117.4	1.518279041	1.64092616		2	317.5	1.043181211
2	407.578	407578	1211.567	1847.252	1847.252	1211.567	1.524680022	1.622378854		2	317.75	1.045572483
2	407.833	407833	934.9132	1479.791	1479.791	934.9132	1.58281111	1.610676532		2	318	1.050066918
2	408.061	408061	1079.053	1655.476	1655.476	1079.053	1.534193408	1.627897442		2	318.25	1.055972319
2	408.352	408352	1054.972	1583.463	1583.463	1054.972	1.500952632	1.663349703		2	318.5	1.063157819
2	408.929	408929	1621.917	2571.099	2571.099	1621.917	1.585222302	1.736916139		2	318.75	1.073278595
2	409.297	409297	1026.656	1933.226	1933.226	1026.656	1.883031902	1.809379311		2	319	1.087477791
2	409.802	409802	648.2996	1606.44	1606.44	648.2996	2.477928415	1.93610895		2	319.25	1.100566453
2	410.222	410222	1009.665	2237.216	2237.216	1009.665	2.21580029	2.045937271		2	319.5	1.112035571
2	410.734	410734	1689.857	3578.26	3578.26	1689.857	2.117492782	2.142585853		2	319.75	1.122239937
2	410.922	410922	1518.166	3238.964	3238.964	1518.166	2.13347157	2.161940341		2	320	1.129707484
2	415.268	415268	1486.082	2461.419	2461.419	1486.082	1.656314389	1.572117858		2	320.25	1.135512854
2	415.597	415597	1189.126	1627.496	1627.496	1189.126	1.368648907	1.602534037		2	320.5	1.139940761
2	415.821	415821	1130.466	1770.596	1770.596	1130.466	1.566253209	1.641907637		2	320.75	1.138242137
2	416.071	416071	966.3258	1586.31	1586.31	966.3258	1.641589203	1.681743659		2	321	1.134242417
2	416.238	416238	1204.425	2264.132	2264.132	1204.425	1.879844739	1.698750552		2	321.25	1.130464843
2	416.437	416437	1277.109	1897.1	1897.1	1277.109	1.485464436	1.711555718		2	321.5	1.125437608
2	416.676	416676	1009.989	1893.961	1893.961	1009.989	1.875229334	1.714409352		2	321.75	1.120426765
2	417.166	417166	808.0794	1508.446	1508.446	808.0794	1.866705178	1.68840251		2	322	1.115769631
2	417.39	417390	488.3537	933.2295	933.2295	488.3537	1.910970471	1.658481892		2	322.25	1.113822542
2	417.679	417679	650.1955	1198.227	1198.227	650.1955	1.842871875	1.595976012		2	322.5	1.113665895
2	418.122	418122	1308.676	1746.421	1746.421	1308.676	1.334494558	1.481365996		2	322.75	1.115218182
2	418.361	418361	1527.518	1457.858	1457.858	1527.518	0.954396609	1.401912274		2	323	1.118236992
2	418.81	418810	1149.48	1550.469	1550.469	1149.48	1.348843825	1.206721293		2	323.25	1.120682786
2	419.126	419126	2493.359	2978.508	2978.508	2493.359	1.194576473	1.103590236		2	323.5	1.122064155
2	419.444	419444	2945.133	2844.913	2844.913	2945.133	0.965970977	1.04646874		2	323.75	1.120493316
2	419.666	419666	2148.94	2040.367	2040.367	2148.94	0.949476021	1.015424247		2	324	1.117640785
2	419.9	419900	1928.413	1879.068	1879.068	1928.413	0.974411602	0.996573529		2	324.25	1.113971144
2	420.16	420160	1928.494	2214.307	2214.307	1928.494	1.148205284	0.99450871		2	324.5	1.107893781
2	420.577	420577	2546.534	2296.461	2296.461	2546.534	0.90179868	1.000296228		2	324.75	1.101720494
2	421.08	421080	827.3697	909.6377	909.6377	827.3697	1.09943318	1.017345188		2	325	1.096067761
2	421.407	421407	1040.922	983.9051	983.9051	1040.922	0.945224618	1.03744095		2	325.25	1.091054543
2	421.729	421729	787.0514	923.6973	923.6973	787.0514	1.173617505	1.075483674		2	325.5	1.087926402
2	422.107	422107	872.3915	977.1584	977.1584	872.3915	1.12009161	1.137198812		2	325.75	1.087292749
2	422.332	422332	796.5242	765.621	765.621	796.5242	0.961202434	1.159510274		2	326	1.087354024
2	422.805	422805	773.6478	950.3953	950.3953	773.6478	1.228459901	1.206401294		2	326.25	1.090774532
2	422.956	422956	470.4322	567.9627	567.9627	470.4322	1.207321055	1.211821983		2	326.5	1.100866318
2	423.395	423395	411.9487	611.7089	611.7089	411.9487	1.484915233	1.177132932		2	326.75	1.113517157
2	423.798	423798	875.6641	1005.018	1005.018	875.6641	1.147720913	1.114826356		2	327	1.124412109
2	424.073	424073	971.1631	991.0787	991.0787	971.1631	1.020506957	1.072067322		2	327.25	1.1336217
2	424.404	424404	841.5349	744.974	744.974	841.5349	0.885256215	0.997582178		2	327.5	1.142672416
2	424.6	424600	735.3012	745.869	745.869	735.3012	1.01437207	0.945501181		2	327.75	1.151261399
2	424.79	424790	948.9727	907.132	907.132	948.9727	0.95590948	0.906956467		2	328	1.157790884
2	424.961	424961	1006.339	861.3649	861.3649	1006.339	0.855939102	0.881448059		2	328.25	1.160416806
2	425.169	425169	1702.681	1190.263	1190.263	1702.681	0.699052259	0.852354097		2	328.5	1.158890975
2	425.339	425339	1200.132	931.6725	931.6725	1200.132	0.776308356	0.83341261		2	328.75	1.157061751
2	425.688	425688	826.9754	758.1191	758.1191	826.9754	0.916737185	0.821895389		2	329	1.154176152
2	425.863	425863	1035.906	887.4162	887.4162	1035.906	0.856657071	0.819810062		2	329.25	1.150294999
2	426.119	426119	1777.568	1573.569	1573.569	1777.568	0.88523702	0.822532353		2	329.5	1.144486893
2	426.535	426535	2050.42	1573.614	1573.614	2050.42	0.76745935	0.847299946		2	329.75	1.13792545
2	426.82	426820	1525.393	1279.569	1279.569	1525.393	0.838845465	0.856841437		2	330	1.132031874
2	427.085	427085	1735.321	1449.552	1449.552	1735.321	0.83532211	0.852303982		2	330.25	1.126165658
2	427.297	427297	1085.879	993.4595	993.4595	1085.879	0.914889688	0.845551131		2	330.5	1.119915195
2	427.556	427556	1477.249	1311.011	1311.011	1477.249	0.887467854	0.839834668		2	330.75	1.11261103
2	428.135	428135	807.0073	622.9841	622.9841	807.0073	0.771968358	0.838867176		2	331	1.104662675
2	428.344	428344	1284.383	1102.982	1102.982	1284.383	0.858764091	0.838030047		2	331.25	1.095851961
2	428.552	428552	1420.732	1170.728	1170.728	1420.732	0.824031556	0.83539191		2	331.5	1.086746685
2	428.774	428774	1056.023	794.2273	794.2273	1056.023	0.752092805	0.826128205		2	331.75	1.077502792
2	428.945	428945	636.1905	483.7551	483.7551	636.1905	0.760393467	0.819733441		2	332	1.070977374
2	429.141	429141	947.1735	956.946	956.946	947.1735	1.01031754	0.816464922		2	332.25	1.067400511
2	429.488	429488	704.0592	576.2437	576.2437	704.0592	0.818459158	0.810843232		2	332.5	1.065490006
2	430.031	430031	1093.885	746.2363	746.2363	1093.885	0.682188987	0.807708673		2	332.75	1.064244786
2	430.203	430203	894.112	749.1388	749.1388	894.112	0.837857897	0.808875506		2	333	1.063275476
2	430.624	430624	853.2938	664.291	664.291	853.2938	0.778502082	0.813531278		2	333.25	1.062546272
2	430.989	430989	953.2263	745.1446	745.1446	953.2263	0.781707974	0.819286437		2	333.5	1.063426812
2	431.401	431401	591.0269	603.6806	603.6806	591.0269	1.021409685	0.836196081		2	333.75	1.064307352
2	431.654	431654	716.0204	578.4183	578.4183	716.0204	0.807823772	0.850126726		2	334	1.064069202
2	432.01	432010	1315.942	1010.199	1010.199	1315.942	0.767662253	0.862367691		2	334.25	1.063274732
2	432.274	432274	1218.809	1109.436	1109.436	1218.809	0.910262396	0.863139211		2	334.5	1.061654868
2	432.524	432524	1009.821	809.2532	809.2532	1009.821	0.801382819	0.861829624		2	334.75	1.059732591
2	432.798	432798	609.1977	538.9067	538.9067	609.1977	0.884617096	0.854583851		2	335	1.054714085
2	433.129	433129	849.9537	800.6057	800.6057	849.9537	0.941940367	0.838777306		2	335.25	1.047054514
2	433.427	433427	1051.051	826.3662	826.3662	1051.051	0.786228451	0.829071945		2	335.5	1.040167579
2	433.647	433647	705.2325	582.722	582.722	705.2325	0.826283531	0.825321096		2	335.75	1.034649241
2	434.153	434153	1096.767	880.2434	880.2434	1096.767	0.802580129	0.817795062		2	336	1.029078628
2	434.52	434520	952.2021	708.2062	708.2062	952.2021	0.743756184	0.821432675		2	336.25	1.023680386
2	434.788	434788	1215.579	959.7233	959.7233	1215.579	0.78951948	0.826937885		2	336.5	1.018866952
2	435.14	435140	857.127	803.3848	803.3848	857.127	0.937299607	0.831894476		2	336.75	1.014492999
2	435.408	435408	1163.784	954.0002	954.0002	1163.784	0.819739917	0.834786939		2	337	1.010438989
2	435.599	435599	1030.727	917.2096	917.2096	1030.727	0.889866667	0.8372822		2	337.25	1.006590624
2	435.886	435886	877.7936	714.2048	714.2048	877.7936	0.813636372	0.835786086		2	337.5	1.002972563
2	436.191	436191	608.8211	549.8997	549.8997	608.8211	0.903220503	0.832353241		2	337.75	0.999412624
2	436.355	436355	738.9325	610.0004	610.0004	738.9325	0.825515727	0.834064599		2	338	0.996719276
2	436.635	436635	825.9485	648.4205	648.4205	825.9485	0.785061659	0.839253463		2	338.25	0.994414256
2	436.867	436867	1170.572	874.4211	874.4211	1170.572	0.74700326	0.843916812		2	338.5	0.992222301
2	437.084	437084	1109.899	933.4478	933.4478	1109.899	0.841020489	0.851594513		2	338.75	0.991033572
2	437.374	437374	833.0582	777.965	777.965	833.0582	0.933866325	0.878546889		2	339	0.991156459
2	437.75	437750	582.2459	496.5689	496.5689	582.2459	0.852850832	0.92993791		2	339.25	0.99235188
2	438.082	438082	646.46	698.6272	698.6272	646.46	1.080696718	0.957972039		2	339.5	0.995054931
2	438.288	438288	616.1002	580.3989	580.3989	616.1002	0.94205277	0.961511198		2	339.75	1.0033468
2	438.59	438590	707.9413	646.7995	646.7995	707.9413	0.913634365	0.96048518		2	340	1.013689557
2	438.754	438754	460.582	447.9989	447.9989	460.582	0.972680001	0.953359946		2	340.25	1.022196833
2	439.096	439096	583.9362	632.2483	632.2483	583.9362	1.082735237	0.917545933		2	340.5	1.024389024
2	439.586	439586	1308.403	986.1928	986.1928	1308.403	0.753737801	0.867087044		2	340.75	1.023637338
2	439.847	439847	610.4501	495.8549	495.8549	610.4501	0.812277531	0.852612961		2	341	1.018159102
2	440.027	440027	848.5728	637.9154	637.9154	848.5728	0.75175094	0.842736726		2	341.25	1.010173906
2	440.262	440262	1133.351	878.1526	878.1526	1133.351	0.774828451	0.83242163		2	341.5	1.006258443
2	440.457	440457	598.0568	578.8951	578.8951	598.0568	0.967960067	0.826676498		2	341.75	1.005212144
2	440.657	440657	815.9602	647.9683	647.9683	815.9602	0.794117532	0.822750234		2	342	1.004248435
2	441.047	441047	844.3958	727.236	727.236	844.3958	0.861250139	0.821425947		2	342.25	1.00402393
2	441.303	441303	751.3878	672.6766	672.6766	751.3878	0.895245571	0.828437989		2	342.5	1.004575615
2	441.469	441469	662.682	532.3023	532.3023	662.682	0.803254502	0.834473457		2	342.75	1.004759804
2	441.803	441803	955.1003	799.6691	799.6691	955.1003	0.837261909	0.846837213		2	343	1.004935591
2	442.245	442245	1005.419	751.336	751.336	1005.419	0.747286455	0.869093085		2	343.25	1.004493738
2	442.793	442793	660.39	621.5158	621.5158	660.39	0.941134481	0.904988446		2	343.5	1.003005975
2	443.032	443032	866.4763	849.4697	849.4697	866.4763	0.980372689	0.932996119		2	343.75	1.001141503
2	443.314	443314	823.4675	764.7785	764.7785	823.4675	0.928729428	0.977183105		2	344	0.999930159
2	443.588	443588	1185.141	1184.719	1184.719	1185.141	0.999643924	1.006430024		2	344.25	0.999054335
2	443.799	443799	1178.04	1194.109	1194.109	1178.04	1.013640454	1.01753687		2	344.5	0.999675734
2	444.257	444257	1047.607	1047.276	1047.276	1047.607	0.999684042	1.034011683		2	344.75	1.001670722
2	444.448	444448	1226.299	1407.827	1407.827	1226.299	1.148029151	1.032116587		2	345	1.004599543
2	444.801	444801	1336.098	1350.493	1350.493	1336.098	1.01077391	1.001312052		2	345.25	1.00754476
2	445.03	445030	819.3951	919.747	919.747	819.3951	1.12247071	0.977375988		2	345.5	1.00957008
2	445.256	445256	942.8468	864.464	864.464	942.8468	0.916865815	0.949447557		2	345.75	1.01148217
2	445.56	445560	1393.322	1204.013	1204.013	1393.322	0.864131191	0.900774825		2	346	1.013471016
2	445.725	445725	1489.283	1116.55	1116.55	1489.283	0.749723189	0.88115714		2	346.25	1.016590438
2	446.016	446016	845.6143	703.5173	703.5173	845.6143	0.831960032	0.846579202		2	346.5	1.020545173
2	446.237	446237	971.9035	753.2218	753.2218	971.9035	0.774996489	0.822638338		2	346.75	1.023103496
2	446.434	446434	910.4762	797.3732	797.3732	910.4762	0.875775995	0.81105255		2	347	1.024719886
2	446.948	446948	1132.433	881.8259	881.8259	1132.433	0.778700285	0.799121017		2	347.25	1.024054661
2	447.349	447349	948.083	768.4002	768.4002	948.083	0.810477775	0.789603039		2	347.5	1.022449087
2	447.554	447554	1170.221	939.9959	939.9959	1170.221	0.803263572	0.783232683		2	347.75	1.019765543
2	447.756	447756	701.0299	613.5499	613.5499	701.0299	0.87521217	0.777492387		2	348	1.014741072
2	448.21	448210	969.8575	701.0403	701.0403	969.8575	0.722828147	0.75243581		2	348.25	1.009106711
2	448.558	448558	1122.613	792.9737	792.9737	1122.613	0.706364259	0.732680738		2	348.5	1.004920752
2	448.737	448737	982.4932	625.6492	625.6492	982.4932	0.636797486	0.727178378		2	348.75	1.001803591
2	449.055	449055	921.8967	673.5332	673.5332	921.8967	0.730595087	0.724188625		2	349	1.001580597
2	449.238	449238	1030.669	775.0183	775.0183	1030.669	0.751956545	0.724877016		2	349.25	1.002519313
2	449.578	449578	1560.653	1226.877	1226.877	1560.653	0.786130549	0.73157571		2	349.5	1.003722267
2	449.959	449959	1256.369	906.76	906.76	1256.369	0.721730638	0.759815614		2	349.75	1.004925221
2	450.302	450302	941.4676	732.125	732.125	941.4676	0.777642268	0.795452425		2	350	1.005690366
2	450.574	450574	1235.443	977.6425	977.6425	1235.443	0.791329507	0.813984272		2	350.25	1.006508582
2	450.817	450817	1250.69	972.2405	972.2405	1250.69	0.777363295	0.823049484		2	350.5	1.006531264
2	451.078	451078	922.2654	839.3042	839.3042	922.2654	0.910046284	0.829783552		2	350.75	1.004450489
2	451.3	451300	937.2386	815.9918	815.9918	937.2386	0.870634009	0.82539358		2	351	1.000855035
2	451.494	451494	1313.609	1135.254	1135.254	1313.609	0.864225199	0.816312826		2	351.25	0.996785228
2	451.715	451715	1384.012	1118.219	1118.219	1384.012	0.8079547	0.81104324		2	351.5	0.993254168
2	451.901	451901	1460.222	1156.2	1156.2	1460.222	0.791797412	0.811262059		2	351.75	0.989741909
2	452.086	452086	1482.389	1203.722	1203.722	1482.389	0.81201493	0.810539115		2	352	0.986182882
2	452.318	452318	1910.406	1338.736	1338.736	1910.406	0.700759943	0.809982737		2	352.25	0.983363317
2	452.494	452494	1926.124	1550.843	1550.843	1926.124	0.805162596	0.812658056		2	352.5	0.981336754
2	452.687	452687	1031.747	793.1548	793.1548	1031.747	0.768749315	0.817787216		2	352.75	0.979430243
2	452.882	452882	854.8449	651.187	651.187	854.8449	0.761760408	0.819681497		2	353	0.97874209
2	453.157	453157	725.3218	677.1519	677.1519	725.3218	0.933588236	0.825722133		2	353.25	0.979722236
2	453.388	453388	762.5437	753.6731	753.6731	762.5437	0.988367093	0.827889643		2	353.5	0.981637418
2	453.654	453654	1124.441	920.0078	920.0078	1124.441	0.818191261	0.813751208		2	353.75	0.983916225
2	454.04	454040	1206.585	858.5666	858.5666	1206.585	0.71156744	0.780743083		2	354	0.985623752
2	454.252	454252	941.8403	578.3372	578.3372	941.8403	0.614050174	0.763940673		2	354.25	0.987250866
2	454.446	454446	771.6318	664.0355	664.0355	771.6318	0.860560049	0.744678197		2	354.5	0.989121294
2	454.726	454726	849.0849	624.0243	624.0243	849.0849	0.73493746	0.708737327		2	354.75	0.99078875
2	454.923	454923	1400.942	960.9119	960.9119	1400.942	0.685904127	0.690834251		2	355	0.991626645
2	455.154	455154	1701.402	1077.57	1077.57	1701.402	0.633342385	0.680196214		2	355.25	0.991699148
2	455.51	455510	1396.142	933.4174	933.4174	1396.142	0.6685691	0.671669063		2	355.5	0.991531282
2	455.958	455958	1257.781	841.7723	841.7723	1257.781	0.669251881	0.671592536		2	355.75	0.989344144
2	456.214	456214	859.0922	610.3158	610.3158	859.0922	0.71041944	0.676250536		2	356	0.986611353
2	456.519	456519	1191.95	832.9246	832.9246	1191.95	0.69879156	0.686703258		2	356.25	0.983680843
2	456.754	456754	1225.843	818.8206	818.8206	1225.843	0.66796531	0.703386136		2	356.5	0.981491154
2	456.98	456980	1205.675	831.9805	831.9805	1205.675	0.690053704	0.725727137		2	356.75	0.978868583
2	457.249	457249	1050.075	809.1168	809.1168	1050.075	0.770532391	0.747378996		2	357	0.976668395
2	457.456	457456	1259.888	911.2612	911.2612	1259.888	0.723287467	0.761918968		2	357.25	0.979580224
2	457.701	457701	912.1615	705.1418	705.1418	912.1615	0.773044905	0.778082514		2	357.5	0.982889873
2	458.048	458048	887.5856	779.023	779.023	887.5856	0.877687741	0.791404991		2	357.75	0.987624604
2	458.351	458351	1289.99	1105.07	1105.07	1289.99	0.856650052	0.799716797		2	358	0.992202054
2	458.585	458585	1427.617	1042.495	1042.495	1427.617	0.73023437	0.802225573		2	358.25	0.997047899
2	458.749	458749	1107.074	945.6597	945.6597	1107.074	0.854197371	0.798897839		2	358.5	1.002014032
2	458.975	458975	1279.355	940.6057	940.6057	1279.355	0.735218684	0.791556981		2	358.75	1.005921529
2	459.253	459253	909.3715	626.8112	626.8112	909.3715	0.689279574	0.781548694		2	359	1.008401012
2	459.551	459551	601.7655	501.3845	501.3845	601.7655	0.833189174	0.76613548		2	359.25	1.010160357
2	459.757	459757	622.5965	507.7438	507.7438	622.5965	0.815526268	0.758585837		2	359.5	1.010787941
2	459.925	459925	728.0011	519.6393	519.6393	728.0011	0.713789169	0.754437877		2	359.75	1.007815573
2	460.14	460140	722.9757	590.2337	590.2337	722.9757	0.816394936	0.749310589		2	360	1.003563623
2	460.403	460403	1320.536	887.5759	887.5759	1320.536	0.672133058	0.746049455		2	360.25	0.999606034
2	460.645	460645	1123.033	713.5364	713.5364	1123.033	0.635365479	0.747665484		2	360.5	0.994526731
2	460.937	460937	990.2615	945.4559	945.4559	990.2615	0.95475377	0.754155711		2	360.75	0.98899949
2	461.365	461365	1336.085	842.6967	842.6967	1336.085	0.630720875	0.769202092		2	361	0.986559015
2	461.661	461661	947.3731	673.6468	673.6468	947.3731	0.71106811	0.795119808		2	361.25	0.986127902
2	461.85	461850	1033.543	805.5316	805.5316	1033.543	0.779388569	0.809593809		2	361.5	0.987159671
2	462.06	462060	1100.117	887.3305	887.3305	1100.117	0.8065783	0.813969512		2	361.75	0.990810555
2	462.224	462224	742.0787	727.3969	727.3969	742.0787	0.980215306	0.815096827		2	362	0.995950324
2	462.455	462455	643.2546	614.4219	614.4219	643.2546	0.955176846	0.819261148		2	362.25	1.001229045
2	462.662	462662	910.7306	724.336	724.336	910.7306	0.795335086	0.828583924		2	362.5	1.005295732
2	462.943	462943	991.3829	732.3751	732.3751	991.3829	0.738740904	0.843731802		2	362.75	1.007796952
2	463.203	463203	1004.569	777.6271	777.6271	1004.569	0.774090282	0.853184019		2	363	1.010278751
2	463.48	463480	1336.56	1174.604	1174.604	1336.56	0.87882624	0.855452727		2	363.25	1.01242117
2	463.657	463657	1889.756	1335.103	1335.103	1889.756	0.706494913	0.854463459		2	363.5	1.013880743
2	463.877	463877	2430.722	2034.137	2034.137	2430.722	0.836844773	0.851426864		2	363.75	1.013341018
2	464.048	464048	6341.023	6927	6927	6341.023	1.092410483	0.852209551		2	364	1.010967713
2	464.259	464259	1349.469	1203.056	1203.056	1349.469	0.891503251	0.851812155		2	364.25	1.008987669
2	464.568	464568	1348.023	1125.816	1125.816	1348.023	0.835160824	0.8314425		2	364.5	1.008011467
2	464.925	464925	857.3881	654.3775	654.3775	857.3881	0.763222046	0.797523211		2	364.75	1.007548413
2	465.097	465097	874.5196	671.1858	671.1858	874.5196	0.76749086	0.783376876		2	365	1.009573644
2	465.367	465367	1294.924	966.7992	966.7992	1294.924	0.746606905	0.757589195		2	365.25	1.012865363
2	465.892	465892	1509.281	1103.643	1103.643	1509.281	0.731237589	0.6998966		2	365.5	1.016014034
2	466.16	466160	2110.993	1357.596	1357.596	2110.993	0.64310777	0.687538763		2	365.75	1.019046669
2	466.354	466354	1656.583	889.7202	889.7202	1656.583	0.537081571	0.691522475		2	366	1.022204751
2	466.775	466775	1155.179	845.2863	845.2863	1155.179	0.731736207	0.719220237		2	366.25	1.025489069
2	467.06	467060	1207.745	935.2611	935.2611	1207.745	0.774386232	0.735900259		2	366.5	1.027580491
2	467.248	467248	1250.844	1083.051	1083.051	1250.844	0.865856174	0.74977425		2	366.75	1.029082397
2	467.614	467614	1213.221	968.17	968.17	1213.221	0.79801619	0.78376407		2	367	1.029939426
2	467.938	467938	1198.669	903.9699	903.9699	1198.669	0.754144722	0.796104362		2	367.25	1.029935024
2	468.499	468499	759.9301	662.0929	662.0929	759.9301	0.871255001	0.807246065		2	367.5	1.0294192
2	468.741	468741	993.9049	710.8542	710.8542	993.9049	0.715213498	0.809089262		2	367.75	1.02841906
2	468.982	468982	836.0556	700.95	700.95	836.0556	0.838401178	0.797348678		2	368	1.026182687
2	469.226	469226	955.9567	848.1864	848.1864	955.9567	0.887264455	0.787041693		2	368.25	1.02346137
2	469.6	469600	1106.463	850.0582	850.0582	1106.463	0.768266268	0.796030308		2	368.5	1.020695952
2	469.818	469818	868.9016	716.3315	716.3315	868.9016	0.824410382	0.803643751		2	368.75	1.018513162
2	469.986	469986	1153.442	890.9312	890.9312	1153.442	0.772410923	0.811004546		2	369	1.016147239
2	470.21	470210	1261.729	906.9535	906.9535	1261.729	0.718817987	0.829518045		2	369.25	1.013771393
2	470.518	470518	1123.571	837.2128	837.2128	1123.571	0.745135643	0.857557243		2	369.5	1.011542626
2	470.786	470786	730.2796	682.0187	682.0187	730.2796	0.93391449	0.877806266		2	369.75	1.009260439
2	471.179	471179	704.864	698.6216	698.6216	704.864	0.991143823	0.915303651		2	370	1.007312656
2	471.453	471453	453.193	517.5056	517.5056	453.193	1.141909959	0.933150909		2	370.25	1.005762381
2	471.738	471738	826.8931	716.1667	716.1667	826.8931	0.866093453	0.936439459		2	370.5	1.005104092
2	472.015	472015	979.7629	877.2039	877.2039	979.7629	0.895322634	0.932999929		2	370.75	1.005138472
2	472.259	472259	972.1434	917.1452	917.1452	972.1434	0.943425836	0.93367773		2	371	1.005870585
2	472.496	472496	1459.765	1277.098	1277.098	1459.765	0.874865475	0.932552991		2	371.25	1.006869116
2	472.774	472774	797.6303	740.8206	740.8206	797.6303	0.928776903	0.925465475		2	371.5	1.007109589
2	472.962	472962	1833.987	1459.031	1459.031	1833.987	0.795551441	0.925425443		2	371.75	1.006083073
2	473.364	473364	845.5406	849.2331	849.2331	845.5406	1.004367029	0.946698379		2	372	1.004857386
2	473.651	473651	940.8522	928.275	928.275	940.8522	0.986632119	0.962310224		2	372.25	1.003405289
2	473.848	473848	800.6191	779.4799	779.4799	800.6191	0.973596433	0.970178624		2	372.5	1.001846672
2	474.302	474302	1130.182	1135.149	1135.149	1130.182	1.004394867	0.992572953		2	372.75	0.999518465
2	474.662	474662	925.2308	1036.368	1036.368	925.2308	1.120118353	1.005983384		2	373	0.99686541
2	475.139	475139	1257.475	1148.328	1148.328	1257.475	0.913201455	1.00874512		2	373.25	0.994851901
2	475.414	475414	977.4898	965.576	965.576	977.4898	0.987811842	1.008230814		2	373.5	0.992747768
2	475.643	475643	921.4612	934.3064	934.3064	921.4612	1.013940034	1.010661878		2	373.75	0.991030565
2	475.896	475896	1375.5	1374.618	1374.618	1375.5	0.999358779	1.01152792		2	374	0.991302531
2	476.114	476114	865.2388	810.8678	810.8678	865.2388	0.937160701	1.009850583		2	374.25	0.993781885
2	476.417	476417	649.0343	742.591	742.591	649.0343	1.144147544	1.015079986		2	374.5	0.996011698
2	476.678	476678	807.6257	842.3694	842.3694	807.6257	1.043019557	1.026864376		2	374.75	0.997651182
2	476.958	476958	863.2178	922.1041	922.1041	863.2178	1.068217198	1.043759798		2	375	0.997725543
2	477.139	477139	2393.444	2204.111	2204.111	2393.444	0.920895162	1.057112674		2	375.25	0.997698057
2	477.386	477386	1253.788	1350.077	1350.077	1253.788	1.07679847	1.076547339		2	375.5	0.997517339
2	477.574	477574	1146.748	1290.53	1290.53	1146.748	1.125382386	1.09595702		2	375.75	0.99668249
2	479.233	479233	1336.745	1926.025	1926.025	1336.745	1.440832021	1.453633269		2	376	0.994823924
2	479.525	479525	1205.594	1609.511	1609.511	1205.594	1.335035675	1.519057916		2	376.25	0.992977782
2	479.755	479755	679.8013	1012.033	1012.033	679.8013	1.488718836	1.56394594		2	376.5	0.990726925
2	480.245	480245	629.7718	1204.863	1204.863	629.7718	1.913173946	1.649024599		2	376.75	0.988703112
2	480.556	480556	1026.237	1928.182	1928.182	1026.237	1.878885677	1.699316808		2	377	0.988770886
2	480.892	480892	1028.294	1763.001	1763.001	1028.294	1.714491186	1.749301642		2	377.25	0.989933579
2	481.088	481088	885.3045	1439.078	1439.078	885.3045	1.625517548	1.773051576		2	377.5	0.991652126
2	481.441	481441	777.2522	1323.377	1323.377	777.2522	1.702635258	1.808378911		2	377.75	0.99338209
2	481.614	481614	521.1511	967.88	967.88	521.1511	1.857196502	1.822389069		2	378	0.994496397
2	481.827	481827	1026.483	1836.923	1836.923	1026.483	1.789530854	1.831939525		2	378.25	0.995593863
2	482.09	482090	695.3491	1308.002	1308.002	695.3491	1.881072399	1.846099998		2	378.5	0.997307957
2	482.285	482285	490.135	1043.6	1043.6	490.135	2.129209299	1.869742613		2	378.75	1.000019626
2	482.464	482464	968.7665	1644.923	1644.923	968.7665	1.697956112	1.890961854		2	379	1.002955607
2	482.784	482784	987.3372	1711.359	1711.359	987.3372	1.733307527	1.927518791		2	379.25	1.005338719
2	482.97	482970	849.2945	1732.214	1732.214	849.2945	2.039591685	1.9500178		2	379.5	1.006601641
2	483.224	483224	790.574	1705.297	1705.297	790.574	2.157036533	1.965752441		2	379.75	1.007624528
2	483.533	483533	605.6704	1080.932	1080.932	605.6704	1.784686853	1.955761477		2	380	1.008555623
2	483.916	483916	847.5005	1766.808	1766.808	847.5005	2.084727974	1.927457958		2	380.25	1.009181871
2	484.288	484288	851.0134	1690.218	1690.218	851.0134	1.986123838	1.888171736		2	380.5	1.009639435
2	484.685	484685	1468.726	2410.336	2410.336	1468.726	1.641106646	1.828407928		2	380.75	1.010259602
2	485.013	485013	1137.553	1963.396	1963.396	1137.553	1.725981998	1.775831223		2	381	1.011110221
2	485.202	485202	815.5313	1485.043	1485.043	815.5313	1.820951569	1.738806703		2	381.25	1.011805221
2	485.494	485494	1423.518	2239.466	2239.466	1423.518	1.573191207	1.668102162		2	381.5	1.011945399
2	485.715	485715	977.5716	1562.171	1562.171	977.5716	1.598011849	1.623621591		2	381.75	1.011724625
2	486.012	486012	883.4773	1612.793	1612.793	883.4773	1.825505873	1.578056163		2	382	1.012716632
2	486.353	486353	1314.885	2020.747	2020.747	1314.885	1.536824133	1.531188087		2	382.25	1.015082237
2	486.847	486847	863.736	1084.067	1084.067	863.736	1.255090676	1.487383732		2	382.5	1.019401896
2	487.057	487057	1123.456	1568.017	1568.017	1123.456	1.395708421	1.490460065		2	382.75	1.02372642
2	487.422	487422	1012.407	1377.63	1377.63	1012.407	1.360747209	1.505233243		2	383	1.028191591
2	487.837	487837	613.442	995.9188	995.9188	613.442	1.623493012	1.515836		2	383.25	1.033477712
2	488.16	488160	1117.112	1902.416	1902.416	1117.112	1.702976962	1.535090237		2	383.5	1.038912569
2	488.476	488476	1409.046	2426.287	2426.287	1409.046	1.721935977	1.534453963		2	383.75	1.042062268
2	488.65	488650	1350.329	1986.283	1986.283	1350.329	1.470962262	1.514485192		2	384	1.041358805
2	488.955	488955	1286.299	1987.656	1987.656	1286.299	1.54525192	1.456896118		2	384.25	1.038668135
2	489.206	489206	2060.39	2554.15	2554.15	2060.39	1.239643951	1.42222223		2	384.5	1.035932148
2	489.496	489496	1237.347	1521.617	1521.617	1237.347	1.229741536	1.372504606		2	384.75	1.033350858
2	489.725	489725	938.5754	1462.467	1462.467	938.5754	1.558177425	1.318510834		2	385	1.03080539
2	489.98	489980	1371.255	1735.925	1735.925	1371.255	1.265938866	1.285737815		2	385.25	1.028154738
2	490.437	490437	2436.803	2808.605	2808.605	2436.803	1.152577783	1.312267301		2	385.5	1.028056877
2	490.788	490788	3281.354	3175.856	3175.856	3281.354	0.967849248	1.352498832		2	385.75	1.030371146
2	491.173	491173	1810.28	2916.632	2916.632	1810.28	1.611149656	1.431265191		2	386	1.033699467
2	491.459	491459	600.8733	1012.879	1012.879	600.8733	1.685678162	1.509216167		2	386.25	1.039106307
2	491.806	491806	985.0809	1480.275	1480.275	985.0809	1.50269384	1.574633001		2	386.5	1.042520159
2	492.074	492074	752.0849	1344.458	1344.458	752.0849	1.787641262	1.601454678		2	386.75	1.042053908
2	492.439	492439	678.7473	1218.419	1218.419	678.7473	1.79509959	1.636636467		2	387	1.038533744
2	492.772	492772	1140.571	1999.102	1999.102	1140.571	1.752720348	1.654553201		2	387.25	1.035124372
2	493.107	493107	988.4935	1367.49	1367.49	988.4935	1.383408186	1.644210365		2	387.5	1.030296303
2	493.318	493318	807.5945	1185.694	1185.694	807.5945	1.468179885	1.626105202		2	387.75	1.023745781
2	493.64	493640	1534.231	2395.064	2395.064	1534.231	1.561084348	1.595365253		2	388	1.01880448
2	494.113	494113	889.0303	1272.318	1272.318	889.0303	1.431130075	1.535477769		2	388.25	1.016923797
2	494.339	494339	713.8431	1307.343	1307.343	713.8431	1.831415055	1.505435354		2	388.5	1.018165758
2	494.549	494549	653.2906	1024.515	1024.515	653.2906	1.56823778	1.476671812		2	388.75	1.019802629
2	495.007	495007	539.0833	801.5362	801.5362	539.0833	1.486850362	1.401330311		2	389	1.022305359
2	495.33	495330	995.2147	1214.604	1214.604	995.2147	1.220444192	1.357728975		2	389.25	1.024844598
2	495.794	495794	1308.504	1403.962	1403.962	1308.504	1.072952012	1.281784222		2	389.5	1.026671978
2	495.971	495971	892.4151	1104.454	1104.454	892.4151	1.237601202	1.259402514		2	389.75	1.02712024
2	496.358	496358	696.7616	988.3003	988.3003	696.7616	1.418419586	1.25360932		2	390	1.026931622
2	496.784	496784	1282.518	1382.279	1382.279	1282.518	1.077785263	1.279475615		2	390.25	1.024909734
2	497.211	497211	812.3054	1105.845	1105.845	812.3054	1.361366058	1.293915003		2	390.5	1.021627942
2	497.412	497412	909.0653	1150.181	1150.181	909.0653	1.265234742	1.291487532		2	390.75	1.018178868
2	497.631	497631	494.1875	747.6543	747.6543	494.1875	1.512896016	1.286369063		2	391	1.01335912
2	497.816	497816	711.3656	931.7783	931.7783	711.3656	1.309844474	1.275711505		2	391.25	1.008139722
2	498.102	498102	1098.428	1231.918	1231.918	1098.428	1.12152822	1.2502773		2	391.5	1.002195529
2	498.344	498344	927.7117	1083.269	1083.269	927.7117	1.167678493	1.226108574		2	391.75	0.996025387
2	498.526	498526	736.2646	876.7064	876.7064	736.2646	1.190749087	1.204538021		2	392	0.990556742
2	498.931	498931	694.3729	843.5934	843.5934	694.3729	1.21489966	1.142408197		2	392.25	0.986485805
2	499.13	499130	945.0809	1026.879	1026.879	945.0809	1.086551426	1.114483619		2	392.5	0.990230479
2	499.327	499327	861.5976	850.0616	850.0616	861.5976	0.986610919	1.090935776		2	392.75	0.996963293
2	499.505	499505	1106.273	1308.471	1308.471	1106.273	1.182774053	1.070653684		2	393	1.004527635
2	499.691	499691	802.4994	904.0964	904.0964	802.4994	1.126600718	1.049879852		2	393.25	1.013588696
2	500	500000	1311.177	1208.978	1208.978	1311.177	0.922055527	1.008674241		2	393.5	1.024198873
2	500.397	500397	1255.392	1248.504	1248.504	1255.392	0.994513268	0.957487296		2	393.75	1.033340761
2	500.579	500579	659.0985	590.3895	590.3895	659.0985	0.895753063	0.940188365		2	394	1.042522419
2	500.958	500958	1078.458	988.7602	988.7602	1078.458	0.91682773	0.908967016		2	394.25	1.0504812
2	501.162	501162	1401.349	1262.453	1262.453	1401.349	0.900884077	0.897663801		2	394.5	1.057973865
2	501.534	501534	1293.347	1144.719	1144.719	1293.347	0.885082658	0.89520805		2	394.75	1.065420506
2	501.709	501709	1396.034	1264.775	1264.775	1396.034	0.905977218	0.895637888		2	395	1.071781067
2	501.888	501888	1168.077	957.6235	957.6235	1168.077	0.819829087	0.897536379		2	395.25	1.078056724
2	502.111	502111	863.5972	831.8578	831.8578	863.5972	0.963247449	0.904445211		2	395.5	1.084169334
2	502.312	502312	1047.486	988.2803	988.2803	1047.486	0.94347829	0.907799871		2	395.75	1.092438268
2	502.541	502541	1004.921	865.8001	865.8001	1004.921	0.861560361	0.913409245		2	396	1.103501095
2	502.727	502727	1227.373	1153.276	1153.276	1227.373	0.939629599	0.916950164		2	396.25	1.119042233
2	503.028	503028	729.0297	664.0648	664.0648	729.0297	0.910888541	0.911975458		2	396.5	1.134616962
2	503.308	503308	1328.114	1192.521	1192.521	1328.114	0.897905601	0.904022895		2	396.75	1.145624474
2	503.488	503488	963.5788	910.2213	910.2213	963.5788	0.944625702	0.898295568		2	397	1.151933426
2	503.815	503815	1296.28	1240.949	1240.949	1296.28	0.957315549	0.881036182		2	397.25	1.1569106
2	504.067	504067	922.9964	701.0405	701.0405	922.9964	0.759526798	0.863906921		2	397.5	1.158592243
2	504.372	504372	913.1341	794.2819	794.2819	913.1341	0.869841461	0.848601715		2	397.75	1.160283504
2	504.697	504697	1358.382	1089.33	1089.33	1358.382	0.801932004	0.83915867		2	398	1.160020631
2	504.922	504922	1400.023	1095.433	1095.433	1400.023	0.782439288	0.833446992		2	398.25	1.161428366
2	505.224	505224	1298.308	1086.798	1086.798	1298.308	0.837087964	0.828335021		2	398.5	1.167965386
2	505.439	505439	619.8497	578.5163	578.5163	619.8497	0.933317061	0.825363739		2	398.75	1.181641793
2	505.744	505744	1383.574	1050.058	1050.058	1383.574	0.758946034	0.824655181		2	399	1.197284655
2	506.039	506039	1009.044	860.8999	860.8999	1009.044	0.853183707	0.837771341		2	399.25	1.215147218
2	506.444	506444	862.826	779.5854	779.5854	862.826	0.903525624	0.868408041		2	399.5	1.23608115
2	506.76	506760	845.4913	697.7197	697.7197	845.4913	0.825223985	0.885419903		2	399.75	1.256379319
2	507.065	507065	781.8279	589.3081	589.3081	781.8279	0.753756805	0.899433109		2	400	1.270730564
2	507.258	507258	758.4173	659.9977	659.9977	758.4173	0.870230281	0.90576047		2	400.25	1.279922675
2	507.475	507475	690.6333	615.4693	615.4693	690.6333	0.891166557	0.907464813		2	400.5	1.289985486
2	507.687	507687	518.0948	640.8534	640.8534	518.0948	1.236942351	0.90744939		2	400.75	1.298729738
2	507.916	507916	352.377	334.6422	334.6422	352.377	0.949670949	0.904887885		2	401	1.30743783
2	508.169	508169	912.3115	829.8094	829.8094	912.3115	0.909568059	0.892194827		2	401.25	1.316100172
2	508.377	508377	902.7293	619.0745	619.0745	902.7293	0.685780887	0.880923788		2	401.5	1.329901619
2	508.618	508618	680.7889	554.621	554.621	680.7889	0.814673976	0.867845105		2	401.75	1.347729184
2	508.817	508817	605.2456	537.0446	537.0446	605.2456	0.887316818	0.85191076		2	402	1.367964831
2	509.306	509306	815.6569	723.3195	723.3195	815.6569	0.886793822	0.818904435		2	402.25	1.396655873
2	509.503	509503	724.4167	521.3535	521.3535	724.4167	0.719687302	0.816386087		2	402.5	1.428734573
2	509.854	509854	925.5636	687.9627	687.9627	925.5636	0.743290575	0.822031386		2	402.75	1.459031164
2	510.191	510191	531.3422	514.7452	514.7452	531.3422	0.968764009	0.825328655		2	403	1.487904633
2	510.371	510371	632.9101	557.1925	557.1925	632.9101	0.880365948	0.822732941		2	403.25	1.510218848
2	510.651	510651	1030.51	876.9588	876.9588	1030.51	0.850994944	0.81748653		2	403.5	1.52895655
2	510.839	510839	1033.688	827.7246	827.7246	1033.688	0.800748969	0.81536305		2	403.75	1.53959543
2	511.062	511062	1189.306	828.136	828.136	1189.306	0.696318693	0.81176363		2	404	1.543082283
2	511.427	511427	688.7127	499.213	499.213	688.7127	0.724849418	0.8066541		2	404.25	1.527831885
2	511.682	511682	672.603	654.6612	654.6612	672.603	0.973324829	0.805144116		2	404.5	1.506712345
2	511.946	511946	995.9564	747.8954	747.8954	995.9564	0.750931868	0.802673593		2	404.75	1.46384909
2	512.129	512129	651.134	503.9092	503.9092	651.134	0.773894774	0.805338931		2	405	1.419807778
2	512.656	512656	981.6288	829.4279	829.4279	981.6288	0.844950658	0.846139		2	405.25	1.372975985
2	513.075	513075	697.4628	623.7057	623.7057	697.4628	0.894249414	0.890785551		2	405.5	1.330675999
2	513.436	513436	802.3613	694.8529	694.8529	802.3613	0.866009988	0.915909367		2	405.75	1.303195127
2	513.784	513784	578.4334	535.0342	535.0342	578.4334	0.924971138	0.928477147		2	406	1.279163635
2	514.053	514053	858.3268	861.3857	861.3857	858.3268	1.003563794	0.936039747		2	406.25	1.257362585
2	514.419	514419	947.2582	925.7294	925.7294	947.2582	0.977272511	0.93801558		2	406.5	1.237943491
2	514.645	514645	920.7826	908.4993	908.4993	920.7826	0.986659935	0.927078533		2	406.75	1.222944033
2	514.936	514936	896.6315	719.7572	719.7572	896.6315	0.80273468	0.908727863		2	407	1.21055644
2	515.138	515138	1067.999	1017.286	1017.286	1067.999	0.952515873	0.896900815		2	407.25	1.200085011
2	515.423	515423	538.7451	521.1535	521.1535	538.7451	0.967347081	0.871056175		2	407.5	1.191246725
2	515.733	515733	1363.808	944.8955	944.8955	1363.808	0.692836162	0.847380939		2	407.75	1.187281686
2	516.163	516163	1127.241	852.2435	852.2435	1127.241	0.756043739	0.833761853		2	408	1.189370306
2	516.489	516489	859.8	755.9698	755.9698	859.8	0.879239125	0.828206397		2	408.25	1.195925414
2	516.722	516722	608.328	559.456	559.456	608.328	0.919661761	0.823552922		2	408.5	1.203349518
2	516.898	516898	808.2536	598.8881	598.8881	808.2536	0.740965583	0.819595232		2	408.75	1.210910793
2	517.155	517155	679.3433	592.3593	592.3593	679.3433	0.871958699	0.814959543		2	409	1.219641159
2	517.321	517321	1175.033	952.1598	952.1598	1175.033	0.810326008	0.812610932		2	409.25	1.231318949
2	517.57	517570	681.2522	553.2292	553.2292	681.2522	0.812076937	0.808006836		2	409.5	1.245599021
2	517.845	517845	896.3682	715.5313	715.5313	896.3682	0.798256007	0.803713458		2	409.75	1.260481593
2	518.028	518028	592.4362	490.9264	490.9264	592.4362	0.828656993	0.801168152		2	410	1.275859515
2	518.205	518205	958.9168	701.3756	701.3756	958.9168	0.731424874	0.797704222		2	410.25	1.290884451
2	518.41	518410	1197.209	888.5893	888.5893	1197.209	0.742217357	0.795671612		2	410.5	1.302079259
2	518.629	518629	637.9837	509.0369	509.0369	637.9837	0.797883864	0.798333575		2	410.75	1.312948347
2	519.053	519053	993.9453	824.1613	824.1613	993.9453	0.829181747	0.808156828		2	411	1.314637693
2	519.273	519273	632.2161	591.7428	591.7428	632.2161	0.935981858	0.812033536		2	411.25	1.306589048
2	519.653	519653	758.2659	551.8652	551.8652	758.2659	0.727799048	0.820258406		2	411.5	1.298540404
2	519.852	519852	973.5666	822.9433	822.9433	973.5666	0.845287112	0.82523367		2	411.75	1.290491759
2	520.036	520036	801.6301	650.1463	650.1463	801.6301	0.811030299	0.831882031		2	412	1.282443115
2	520.489	520489	913.5558	810.1042	810.1042	913.5558	0.886759408	0.849181935		2	412.25	1.27439447
2	520.717	520717	754.7991	606.7305	606.7305	754.7991	0.80383045	0.852944937		2	412.5	1.266345826
2	521.017	521017	975.446	841.3061	841.3061	975.446	0.86248352	0.856505223		2	412.75	1.258297181
2	521.191	521191	743.2058	594.8109	594.8109	743.2058	0.800331348	0.856750885		2	413	1.250248536
2	521.516	521516	789.6629	723.02	723.02	789.6629	0.915605887	0.85197134		2	413.25	1.242199892
2	521.806	521806	613.4867	621.9893	621.9893	613.4867	1.013859469	0.843914682		2	413.5	1.234151247
2	522.288	522288	758.117	550.23	550.23	758.117	0.72578507	0.830394635		2	413.75	1.226102603
2	522.595	522595	647.5361	456.8416	456.8416	647.5361	0.705507538	0.821627013		2	414	1.218053958
2	522.909	522909	583.9499	475.0069	475.0069	583.9499	0.813437762	0.811330379		2	414.25	1.210005313
2	523.182	523182	815.1477	649.3289	649.3289	815.1477	0.796578215	0.805300861		2	414.5	1.201956669
2	523.345	523345	1084.654	1011.053	1011.053	1084.654	0.932143338	0.804514901		2	414.75	1.193908024
2	523.561	523561	1206.662	980.9837	980.9837	1206.662	0.812973061	0.804347141		2	415	1.18585938
2	523.82	523820	1169.756	876.8714	876.8714	1169.756	0.749619066	0.8068124		2	415.25	1.177810735
2	524.07	524070	936.8194	738.3631	738.3631	936.8194	0.788159489	0.81320912		2	415.5	1.182319242
2	524.349	524349	848.7331	683.1959	683.1959	848.7331	0.804959651	0.818093676		2	415.75	1.190826248
2	524.528	524528	917.7947	827.5158	827.5158	917.7947	0.901634973	0.819103202		2	416	1.200552885
2	524.937	524937	865.895	724.0531	724.0531	865.895	0.836190416	0.820672916		2	416.25	1.207454204
2	525.212	525212	869.9009	625.472	625.472	869.9009	0.719015235	0.818505946		2	416.5	1.210487109
2	525.373	525373	985.6338	721.2791	721.2791	985.6338	0.731792173	0.8150108		2	416.75	1.210053912
2	525.717	525717	768.0361	738.0744	738.0744	768.0361	0.960989204	0.802741842		2	417	1.206906289
2	526.242	526242	615.2929	462.8613	462.8613	615.2929	0.752261728	0.780670211		2	417.25	1.202154605
2	526.438	526438	784.0794	685.111	685.111	784.0794	0.873777579	0.76975427		2	417.5	1.192074763
2	526.654	526654	1278.553	940.6757	940.6757	1278.553	0.735734616	0.757977494		2	417.75	1.178533453
2	526.914	526914	1142.355	847.2592	847.2592	1142.355	0.741677675	0.748675177		2	418	1.163190463
2	527.08	527080	1457.731	922.5032	922.5032	1457.731	0.632835002	0.742638716		2	418.25	1.145608755
2	527.37	527370	1235.891	893.4778	893.4778	1235.891	0.722942234	0.734335917		2	418.5	1.122520685
2	527.733	527733	1384.958	1026.129	1026.129	1384.958	0.740909833	0.728126403		2	418.75	1.0967394
2	528.197	528197	1238.616	863.1084	863.1084	1238.616	0.696832917	0.723104736		2	419	1.075842079
2	528.573	528573	859.6891	711.9068	711.9068	859.6891	0.828097972	0.720851545		2	419.25	1.060803365
2	528.755	528755	874.5414	574.4159	574.4159	874.5414	0.656819563	0.719707973		2	419.5	1.050679116
2	529.089	529089	727.389	577.6064	577.6064	727.389	0.794081846	0.717239816		2	419.75	1.043567174
2	529.57	529570	953.9081	706.5846	706.5846	953.9081	0.740726072	0.719409889		2	420	1.040512267
2	530.075	530075	927.0842	511.0222	511.0222	927.0842	0.551214442	0.737122659		2	420.25	1.040507154
2	530.507	530507	748.7432	607.8303	607.8303	748.7432	0.811800762	0.755605479		2	420.5	1.041330244
2	530.987	530987	1055.998	831.788	831.788	1055.998	0.787679522	0.786148182		2	420.75	1.042974756
2	531.202	531202	661.0743	520.6484	520.6484	661.0743	0.787579248	0.802468634		2	421	1.044984872
2	531.44	531440	984.7811	786.7434	786.7434	984.7811	0.798901807	0.816481187		2	421.25	1.048106425
2	531.703	531703	749.9546	689.1524	689.1524	749.9546	0.918925492	0.829302046		2	421.5	1.053001676
2	531.913	531913	970.1686	795.0365	795.0365	970.1686	0.81948282	0.837719711		2	421.75	1.060233052
2	532.076	532076	814.2897	741.016	741.016	814.2897	0.910015195	0.839916793		2	422	1.069915631
2	532.367	532367	1179.494	910.2741	910.2741	1179.494	0.771749666	0.836285622		2	422.25	1.077423594
2	532.621	532621	1214.897	912.1215	912.1215	1214.897	0.75078093	0.832398302		2	422.5	1.083303333
2	532.809	532809	899.6235	765.0046	765.0046	899.6235	0.850360845	0.827767246		2	422.75	1.089182553
2	533.074	533074	1113.101	992.4798	992.4798	1113.101	0.891634991	0.819901735		2	423	1.090937109
2	533.362	533362	1279.037	1030.479	1030.479	1279.037	0.805667858	0.818415608		2	423.25	1.086250928
2	533.599	533599	1520.405	1182.17	1182.17	1520.405	0.777536249	0.817906957		2	423.5	1.079681981
2	533.813	533813	987.1848	822.9534	822.9534	987.1848	0.83363662	0.816514845		2	423.75	1.070513023
2	534.039	534039	1792.935	1472.483	1472.483	1792.935	0.821269594	0.813788139		2	424	1.061301872
2	534.338	534338	1590.971	1173.477	1173.477	1590.971	0.737585412	0.809550138		2	424.25	1.049160719
2	534.544	534544	953.3971	813.5285	813.5285	953.3971	0.853294498	0.806578835		2	424.5	1.034888672
2	534.728	534728	1379.452	1139.642	1139.642	1379.452	0.826155604	0.801775745		2	424.75	1.021366669
2	534.919	534919	1177.833	1105.539	1105.539	1177.833	0.93862118	0.795445411		2	425	1.012096541
2	535.089	535089	1324.728	881.378	881.378	1324.728	0.665327524	0.792840033		2	425.25	1.004348012
2	535.548	535548	770.924	607.3783	607.3783	770.924	0.787857558	0.790454912		2	425.5	1.000735265
2	536.033	536033	1617.408	1179.125	1179.125	1617.408	0.729021372	0.797608914		2	425.75	0.999088266
2	536.453	536453	1187.024	994.4168	994.4168	1187.024	0.837739422	0.83415937		2	426	0.999114438
2	536.664	536664	748.8469	646.306	646.306	748.8469	0.863068272	0.856453274		2	426.25	1.0012648
2	536.88	536880	843.3675	722.211	722.211	843.3675	0.856341986	0.872240071		2	426.5	1.004795669
2	537.115	537115	974.5697	890.5524	890.5524	974.5697	0.913790363	0.886975367		2	426.75	1.006997492
2	537.42	537420	697.0877	611.0636	611.0636	697.0877	0.876595011	0.910196		2	427	1.0068223
2	537.734	537734	695.167	679.3797	679.3797	695.167	0.977289917	0.923540122		2	427.25	1.005230278
2	537.953	537953	719.4227	748.3082	748.3082	719.4227	1.040150943	0.920272447		2	427.5	1.003812281
2	538.337	538337	824.0312	696.6418	696.6418	824.0312	0.845407067	0.900553817		2	427.75	1.003442179
2	538.511	538511	641.8427	539.7195	539.7195	641.8427	0.840890611	0.890950083		2	428	1.003343083
2	538.714	538714	996.6298	870.4664	870.4664	996.6298	0.873409966	0.869845046		2	428.25	1.003180302
2	539.063	539063	625.9895	544.9832	544.9832	625.9895	0.870594794	0.826896796		2	428.5	1.002621623
2	539.447	539447	1355.315	1063.585	1063.585	1355.315	0.784751146	0.80091067		2	428.75	1.000505204
2	539.634	539634	988.2376	768.1061	768.1061	988.2376	0.777248407	0.789773412		2	429	0.998533093
2	539.869	539869	1544.789	1224.871	1224.871	1544.789	0.79290505	0.784189766		2	429.25	0.997556405
2	540.178	540178	1052.969	733.8196	733.8196	1052.969	0.696905227	0.797076862		2	429.5	0.9966253
2	540.465	540465	974.9217	715.0578	715.0578	974.9217	0.733451517	0.819923759		2	429.75	0.996282952
2	540.755	540755	623.6394	594.5227	594.5227	623.6394	0.953311641	0.839809302		2	430	0.995940604
2	540.921	540921	767.8324	633.9188	633.9188	767.8324	0.825595273	0.850533855		2	430.25	0.996298248
2	541.168	541168	1305.524	1211.471	1211.471	1305.524	0.927957663	0.872893795		2	430.5	0.996954092
2	541.612	541612	764.9387	769.4498	769.4498	764.9387	1.005897335	0.906323184		2	430.75	0.997750679
2	541.995	541995	737.7187	607.4243	607.4243	737.7187	0.823382002	0.911766963		2	431	0.998751727
2	542.243	542243	808.0704	732.8274	732.8274	808.0704	0.906885588	0.911480905		2	431.25	1.001185771
2	542.501	542501	694.1273	579.3696	579.3696	694.1273	0.834673409	0.907606586		2	431.5	1.003949048
2	542.664	542664	846.5603	816.8887	816.8887	846.5603	0.9649504	0.902672078		2	431.75	1.006743607
2	542.873	542873	934.0678	880.7456	880.7456	934.0678	0.942913994	0.896226772		2	432	1.008782793
2	543.152	543152	1013.94	832.4814	832.4814	1013.94	0.821036156	0.883299247		2	432.25	1.009030742
2	543.313	543313	883.1305	783.3976	783.3976	883.1305	0.887068899	0.876546243		2	432.5	1.008766544
2	543.726	543726	635.4531	638.2234	638.2234	635.4531	1.004359566	0.864203917		2	432.75	1.007318989
2	543.906	543906	1120.274	921.2406	921.2406	1120.274	0.822335072	0.858757922		2	433	1.004729586
2	544.105	544105	1246.15	1018.792	1018.792	1246.15	0.817551659	0.853208651		2	433.25	1.002333423
2	544.382	544382	1885.492	1290.64	1290.64	1885.492	0.684510992	0.847841497		2	433.5	1.000670703
2	544.549	544549	1486.499	1230.819	1230.819	1486.499	0.827998539	0.844215764		2	433.75	0.999712754
2	544.713	544713	1899.879	1605.666	1605.666	1899.879	0.845141191	0.840808177		2	434	0.998830677
2	544.879	544879	927.7484	929.2473	929.2473	927.7484	1.001615632	0.838448383		2	434.25	0.998518918
2	545.168	545168	1239.31	1060.831	1060.831	1239.31	0.855985185	0.831820973		2	434.5	0.999106734
2	545.489	545489	1308.311	1067.536	1067.536	1308.311	0.815965011	0.815820602		2	434.75	1.000274534
2	545.651	545651	1371.926	1045.447	1045.447	1371.926	0.76202871	0.80721517		2	435	1.001167858
2	545.819	545819	686.4467	560.5589	560.5589	686.4467	0.816609505	0.800453999		2	435.25	1.001917136
2	546.226	546226	893.9325	699.0039	699.0039	893.9325	0.781942596	0.785238988		2	435.5	1.002606773
2	546.405	546405	990.3793	793.1376	793.1376	990.3793	0.800842263	0.778207884		2	435.75	1.002726854
2	546.643	546643	1639.025	1047.743	1047.743	1639.025	0.639247723	0.770689789		2	436	1.002254298
2	546.998	546998	1168.486	895.378	895.378	1168.486	0.766271911	0.76165773		2	436.25	1.001890385
2	547.313	547313	876.7656	748.348	748.348	876.7656	0.853532575	0.757153001		2	436.5	1.002787735
2	547.592	547592	1073.923	880.4032	880.4032	1073.923	0.819801047	0.762160512		2	436.75	1.003929557
2	548.132	548132	1186.522	799.8125	799.8125	1186.522	0.674081475	0.78473425		2	437	1.005603727
2	548.369	548369	864.0963	665.0495	665.0495	864.0963	0.769647434	0.7890379		2	437.25	1.009968556
2	548.878	548878	1797.177	1339.74	1339.74	1797.177	0.745469144	0.784595438		2	437.5	1.016787661
2	549.188	549188	1042.873	921.2425	921.2425	1042.873	0.883369787	0.778479448		2	437.75	1.024893362
2	549.439	549439	846.0599	698.1198	698.1198	846.0599	0.825142286	0.772522152		2	438	1.029901083
2	549.659	549659	638.9856	519.2418	519.2418	638.9856	0.812603289	0.764993172		2	438.25	1.032228304
2	550.128	550128	1123.648	757.6444	757.6444	1123.648	0.674272014	0.742382381		2	438.5	1.032212316
2	550.499	550499	1185.888	837.9376	837.9376	1185.888	0.706590842	0.7291925		2	438.75	1.030490761
2	550.719	550719	1108.359	819.4829	819.4829	1108.359	0.739365946	0.720962422		2	439	1.024338523
2	551.158	551158	1557.285	963.2746	963.2746	1557.285	0.618560251	0.703327296		2	439.25	1.018191784
2	551.411	551411	1422.733	974.6005	974.6005	1422.733	0.685019958	0.70555507		2	439.5	1.012084716
2	551.908	551908	1031.821	840.9823	840.9823	1031.821	0.815046699	0.724406524		2	439.75	1.007826411
2	552.224	552224	931.4935	697.2341	697.2341	931.4935	0.74851204	0.735951688		2	440	1.00455893
2	552.527	552527	1527.758	1106.963	1106.963	1527.758	0.72456698	0.748815762		2	440.25	1.001885509
2	552.922	552922	1488.515	1054.803	1054.803	1488.515	0.708627726	0.770339823		2	440.5	1.00019745
2	553.179	553179	995.5398	839.0769	839.0769	995.5398	0.842836118	0.778902459		2	440.75	0.999391399
2	553.572	553572	957.2527	726.8092	726.8092	957.2527	0.759265761	0.785984037		2	441	0.999190022
2	553.74	553740	1063.751	730.9073	730.9073	1063.751	0.687103749	0.787484622		2	441.25	1.000471184
2	553.925	553925	767.042	662.1957	662.1957	767.042	0.863310875	0.786281184		2	441.5	1.002519511
2	554.214	554214	941.2032	753.6713	753.6713	941.2032	0.800753015	0.77515434		2	441.75	1.004714817
2	554.502	554502	1800.123	1310.502	1310.502	1800.123	0.72800692	0.761738737		2	442	1.007533318
2	554.664	554664	1631.08	1451.44	1451.44	1631.08	0.889864384	0.752726142		2	442.25	1.01053745
2	554.966	554966	1653.225	1255.985	1255.985	1653.225	0.759718127	0.725393089		2	442.5	1.014422074
2	555.332	555332	2295.968	1382.92	1382.92	2295.968	0.602325468	0.701509792		2	442.75	1.018306697
2	555.544	555544	2280.504	1424.328	1424.328	2280.504	0.624567201	0.7001671		2	443	1.02472926
2	555.853	555853	1173.607	771.9226	771.9226	1173.607	0.65773517	0.702443573		2	443.25	1.033721962
2	556.075	556075	1127.828	766.5022	766.5022	1127.828	0.679626858	0.712165007		2	443.5	1.040810567
2	556.397	556397	954.505	822.567	822.567	954.505	0.86177338	0.73921453		2	443.75	1.045061715
2	556.59	556590	574.2626	419.9823	419.9823	574.2626	0.731341898	0.750051315		2	444	1.04738873
2	556.868	556868	793.4568	590.7438	590.7438	793.4568	0.744519172	0.762233975		2	444.25	1.049522001
2	557.033	557033	558.3485	485.0558	485.0558	558.3485	0.868733058	0.767918306		2	444.5	1.048055727
2	557.26	557260	823.3551	604.447	604.447	823.3551	0.734126746	0.766050279		2	444.75	1.04288048
2	557.437	557437	907.8761	722.1061	722.1061	907.8761	0.795379568	0.759720749		2	445	1.036890476
2	557.672	557672	1322.482	921.4972	921.4972	1322.482	0.696793756	0.752209371		2	445.25	1.029697328
2	557.988	557988	1180.915	756.1566	756.1566	1180.915	0.640314163	0.73800766		2	445.5	1.020254141
2	558.338	558338	894.2394	675.0983	675.0983	894.2394	0.75494135	0.718431001		2	445.75	1.012616903
2	558.565	558565	991.5408	859.8028	859.8028	991.5408	0.867138095	0.715605436		2	446	1.005570017
2	558.758	558758	877.3506	534.4007	534.4007	877.3506	0.609107351	0.72459368		2	446.25	0.999258402
2	558.946	558946	772.827	609.5189	609.5189	772.827	0.788687378	0.739047815		2	446.5	0.996327951
2	559.183	559183	792.2846	514.8834	514.8834	792.2846	0.649871776	0.754209598		2	446.75	0.994951299
2	559.433	559433	1124.2	738.8965	738.8965	1124.2	0.657264277	0.768621656		2	447	0.993568201
2	559.649	559649	940.8286	881.6644	881.6644	940.8286	0.937114794	0.780795376		2	447.25	0.992160561
2	559.98	559980	760.2149	626.1972	626.1972	760.2149	0.823710769	0.795452391		2	447.5	0.990490026
2	560.246	560246	556.9571	489.3812	489.3812	556.9571	0.87866947	0.806458898		2	447.75	0.988770695
2	560.446	560446	998.1146	785.7043	785.7043	998.1146	0.787188465	0.811664502		2	448	0.985535719
2	560.642	560642	1356.633	999.6373	999.6373	1356.633	0.736851676	0.811958188		2	448.25	0.982247674
2	560.834	560834	1262.989	986.4502	986.4502	1262.989	0.781044174	0.808645742		2	448.5	0.978881082
2	561.189	561189	1493.058	1303.798	1303.798	1493.058	0.873240021	0.802976694		2	448.75	0.97676577
2	561.542	561542	1131.313	897.9352	897.9352	1131.313	0.793710671	0.80042668		2	449	0.9762082
2	561.778	561778	912.0271	689.0464	689.0464	912.0271	0.755510883	0.798152825		2	449.25	0.976304919
2	562.031	562031	1036.034	854.8558	854.8558	1036.034	0.825123307	0.797155562		2	449.5	0.977473348
2	562.373	562373	942.2929	702.7851	702.7851	942.2929	0.745824467	0.801653407		2	449.75	0.980862149
2	562.698	562698	995.8087	773.0603	773.0603	995.8087	0.776314065	0.805520861		2	450	0.985547474
2	563.048	563048	813.9779	767.2512	767.2512	813.9779	0.942594633	0.80678719		2	450.25	0.991709107
2	563.23	563230	931.5997	708.4148	708.4148	931.5997	0.760428326	0.807301693		2	450.5	0.996190846
2	563.46	563460	1302.055	1056.779	1056.779	1302.055	0.811623933	0.805986087		2	450.75	0.998944377
2	563.796	563796	829.5509	653.5979	653.5979	829.5509	0.787893666	0.79513575		2	451	1.000657353
2	564.206	564206	718.9179	533.5862	533.5862	718.9179	0.74220742	0.774719786		2	451.25	1.000327912
2	564.572	564572	1250.092	1064.874	1064.874	1250.092	0.851836505	0.764350664		2	451.5	0.997905291
2	564.792	564792	1000.466	756.9063	756.9063	1000.466	0.756553746	0.763716203		2	451.75	0.996698946
2	565.024	565024	2352.555	1767.417	1767.417	2352.555	0.751275528	0.764539671		2	452	0.996649313
2	565.219	565219	1130.458	750.2041	750.2041	1130.458	0.663628459	0.766885413		2	452.25	0.996476291
2	565.507	565507	1144.338	891.4783	891.4783	1144.338	0.779034079	0.777550773		2	452.5	0.997110071
2	565.931	565931	1281.098	1048.269	1048.269	1281.098	0.818258244	0.799262341		2	452.75	0.998434162
2	566.296	566296	1106.107	997.8651	997.8651	1106.107	0.902141565	0.818629494		2	453	0.999353215
2	566.475	566475	1049.826	859.8538	859.8538	1049.826	0.819044108	0.829692233		2	453.25	1.00037831
2	566.808	566808	1424.446	1121.886	1121.886	1424.446	0.787594616	0.846122424		2	453.5	0.999273305
2	567.073	567073	1399.052	1184.058	1184.058	1399.052	0.8463288	0.855519998		2	453.75	0.995384159
2	567.302	567302	466.1913	412.6012	412.6012	466.1913	0.885046975	0.862452832		2	454	0.990312796
2	567.489	567489	705.13	656.6384	656.6384	705.13	0.93123027	0.866397256		2	454.25	0.985553114
2	567.85	567850	720.0558	653.2182	653.2182	720.0558	0.907177194	0.87163248		2	454.5	0.97930179
2	568.039	568039	793.3635	578.3782	578.3782	793.3635	0.72902043	0.873362459		2	454.75	0.971902782
2	568.458	568458	861.6722	745.5594	745.5594	861.6722	0.865247132	0.879607381		2	455	0.967332028
2	568.689	568689	928.2199	904.4667	904.4667	928.2199	0.974409943	0.880213518		2	455.25	0.965104182
2	568.986	568986	1010.578	847.3353	847.3353	1010.578	0.838466007	0.871543234		2	455.5	0.963683669
2	569.489	569489	820.5598	690.055	690.055	820.5598	0.840956381	0.846736155		2	455.75	0.963617123
2	569.762	569762	591.3244	588.8073	588.8073	591.3244	0.995743284	0.839052042		2	456	0.963789979
2	570.028	570028	1086.759	793.6901	793.6901	1086.759	0.730327607	0.837106913		2	456.25	0.965006339
2	570.254	570254	1020.563	819.7951	819.7951	1020.563	0.803277309	0.836011208		2	456.5	0.967038793
2	570.445	570445	1142.33	860.8988	860.8988	1142.33	0.753634064	0.834777241		2	456.75	0.971083408
2	570.676	570676	1036.488	828.2116	828.2116	1036.488	0.799055657	0.83548087		2	457	0.976832378
2	570.943	570943	1038.946	899.5949	899.5949	1038.946	0.865872625	0.838848169		2	457.25	0.981603415
2	571.108	571108	754.2752	700.6829	700.6829	754.2752	0.928948612	0.839487078		2	457.5	0.985724535
2	571.286	571286	1083.966	901.733	901.733	1083.966	0.831883103	0.840522976		2	457.75	0.989316513
2	571.589	571589	833.8521	756.4787	756.4787	833.8521	0.907209684	0.842923703		2	458	0.991593427
2	571.849	571849	1102.115	989.5012	989.5012	1102.115	0.897820282	0.838843593		2	458.25	0.993345079
2	572.141	572141	1016.507	733.8554	733.8554	1016.507	0.721938363	0.830503099		2	458.5	0.994381272
2	572.402	572402	976.0295	742.2795	742.2795	976.0295	0.760509288	0.822944297		2	458.75	0.993800342
2	572.617	572617	1354.726	1050.282	1050.282	1354.726	0.775272638	0.815655254		2	459	0.991853146
2	572.798	572798	908.3824	819.9059	819.9059	908.3824	0.90259994	0.808590678		2	459.25	0.989718106
2	572.963	572963	713.0455	605.4929	605.4929	713.0455	0.849164464	0.803661307		2	459.5	0.98666191
2	573.333	573333	967.3698	749.3855	749.3855	967.3698	0.774662906	0.793561236		2	459.75	0.984306095
2	573.679	573679	797.2077	632.5487	632.5487	797.2077	0.793455332	0.787458585		2	460	0.982836971
2	573.861	573861	1733.146	1380.286	1380.286	1733.146	0.796404919	0.7890601		2	460.25	0.981721403
2	574.115	574115	877.294	699.4973	699.4973	877.294	0.797335101	0.799666355		2	460.5	0.981425017
2	574.497	574497	1162.316	852.2486	852.2486	1162.316	0.733233131	0.820043875		2	460.75	0.98220834
2	574.742	574742	778.1813	635.7597	635.7597	778.1813	0.816981467	0.834061699		2	461	0.983719712
2	575.177	575177	802.8537	687.7212	687.7212	802.8537	0.856595915	0.870027317		2	461.25	0.985804584
2	575.668	575668	805.7951	828.7392	828.7392	805.7951	1.028473864	0.893291069		2	461.5	0.989567702
2	575.843	575843	860.017	823.3478	823.3478	860.017	0.957362238	0.890028896		2	461.75	0.994528667
2	576.246	576246	1541.189	1287.157	1287.157	1541.189	0.835171416	0.8666822		2	462	0.997086776
2	576.68	576680	610.6825	515.1142	515.1142	610.6825	0.84350575	0.838898169		2	462.25	0.997761958
2	576.91	576910	797.0422	674.0629	674.0629	797.0422	0.845705409	0.819902869		2	462.5	0.999119401
2	577.095	577095	1238.574	808.0921	808.0921	1238.574	0.652437481	0.799346675		2	462.75	1.001975507
2	577.325	577325	853.4634	704.7755	704.7755	853.4634	0.825782922	0.781028913		2	463	1.004935128
2	577.624	577624	1176.035	904.2388	904.2388	1176.035	0.768887661	0.771913427		2	463.25	1.006777127
2	577.989	577989	735.8702	582.7681	582.7681	735.8702	0.79194415	0.768499487		2	463.5	1.007197476
2	578.25	578250	818.0697	634.8762	634.8762	818.0697	0.776066147	0.774432498		2	463.75	1.006684811
2	578.488	578488	865.1059	666.5895	666.5895	865.1059	0.770529365	0.786505372		2	464	1.00640253
2	578.916	578916	1228.932	983.484	983.484	1228.932	0.800275361	0.810400886		2	464.25	1.006364398
2	579.082	579082	1034.481	835.4175	835.4175	1034.481	0.807571623	0.822791993		2	464.5	1.002591661
2	579.27	579270	826.5626	735.4873	735.4873	826.5626	0.889814395	0.837033011		2	464.75	0.997426238
2	579.477	579477	962.4018	760.1524	760.1524	962.4018	0.789849312	0.847481604		2	465	0.992018677
2	579.688	579688	905.5617	756.6211	756.6211	905.5617	0.835526834	0.859125423		2	465.25	0.986659667
2	579.968	579968	1065.996	949.2752	949.2752	1065.996	0.890505405	0.869823061		2	465.5	0.980541737
2	580.152	580152	890.7732	771.882	771.882	890.7732	0.866530336	0.874166063		2	465.75	0.974024674
2	580.494	580494	689.6346	757.872	757.872	689.6346	1.098947182	0.879182934		2	466	0.969141622
2	580.834	580834	920.3242	647.8075	647.8075	920.3242	0.703890542	0.869193486		2	466.25	0.967829867
2	581.207	581207	889.4373	751.9932	751.9932	889.4373	0.845470726	0.847112303		2	466.5	0.970615065
2	581.538	581538	1018.874	724.0368	724.0368	1018.874	0.710624474	0.828386559		2	466.75	0.974516764
2	581.773	581773	883.0271	893.8411	893.8411	883.0271	1.01224651	0.812483001		2	467	0.97803075
2	582.086	582086	1657.568	1290.039	1290.039	1657.568	0.778272143	0.784417027		2	467.25	0.982199015
2	582.389	582389	1296.19	953.0127	953.0127	1296.19	0.735241516	0.765879562		2	467.5	0.987706571
2	582.664	582664	1506.39	1075.356	1075.356	1506.39	0.713862944	0.762584536		2	467.75	0.991446786
2	582.93	582930	1160.489	846.2468	846.2468	1160.489	0.729215701	0.76357745		2	468	0.993437479
2	583.145	583145	1150.708	834.7408	834.7408	1150.708	0.725414962	0.763047693		2	468.25	0.994615302
2	583.565	583565	1074.882	838.8202	838.8202	1074.882	0.780383521	0.762907412		2	468.5	0.99579022
2	584.038	584038	995.5437	843.785	843.785	995.5437	0.84756199	0.767239025		2	468.75	0.996121648
2	584.514	584514	825.0378	663.6745	663.6745	825.0378	0.804417082	0.771692361		2	469	0.993260185
2	584.865	584865	1107.35	892.313	892.313	1107.35	0.805809365	0.776045392		2	469.25	0.991132364
2	585.047	585047	1452.262	1036.267	1036.267	1452.262	0.713553753	0.778568457		2	469.5	0.992557684
2	585.219	585219	1244.914	854.9613	854.9613	1244.914	0.686763343	0.780134192		2	469.75	0.994370514
2	585.446	585446	1036.008	832.6004	832.6004	1036.008	0.803662134	0.780843718		2	470	0.996954485
2	585.747	585747	783.3145	610.8624	610.8624	783.3145	0.77984309	0.783604658		2	470.25	1.001935596
2	585.986	585986	649.5988	564.5669	564.5669	649.5988	0.869100897	0.791213322		2	470.5	1.007334505
2	586.211	586211	1163.277	888.3644	888.3644	1163.277	0.763674	0.802251546		2	470.75	1.011881455
2	586.689	586689	750.955	660.6007	660.6007	750.955	0.879680806	0.825779142		2	471	1.017370354
2	586.873	586873	903.313	701.1369	701.1369	903.313	0.776183781	0.836036728		2	471.25	1.022518884
2	587.171	587171	754.1238	659.4439	659.4439	754.1238	0.874450455	0.8520025		2	471.5	1.025784199
2	587.509	587509	1028.561	806.2346	806.2346	1028.561	0.783847142	0.854873204		2	471.75	1.026400312
2	587.689	587689	654.3572	549.8689	549.8689	654.3572	0.840319171	0.854162026		2	472	1.025663917
2	587.919	587919	448.625	446.113	446.113	448.625	0.994400669	0.852024995		2	472.25	1.025774591
2	588.126	588126	702.7528	540.2851	540.2851	702.7528	0.768812447	0.847104865		2	472.5	1.02548952
2	588.511	588511	583.225	561.9088	561.9088	583.225	0.963451155	0.829934672		2	472.75	1.023977559
2	588.89	588890	1332.961	1061.808	1061.808	1332.961	0.796578445	0.815657689		2	473	1.024299934
2	589.17	589170	1944.057	1226.523	1226.523	1944.057	0.63090897	0.801991591		2	473.25	1.02743822
2	589.338	589338	1853.032	1260.869	1260.869	1853.032	0.680435632	0.79234757		2	473.5	1.030624219
2	589.531	589531	920.5288	832.148	832.148	920.5288	0.903989098	0.787905301		2	473.75	1.033510727
2	589.706	589706	797.8203	759.8053	759.8053	797.8203	0.952351426	0.787734532		2	474	1.036217855
2	590.108	590108	892.5539	664.2325	664.2325	892.5539	0.744193152	0.793475964		2	474.25	1.039143175
2	590.278	590278	1446.026	983.4148	983.4148	1446.026	0.680080994	0.808208597		2	474.5	1.041501313
2	590.479	590479	910.3725	846.2207	846.2207	910.3725	0.929532362	0.834913596		2	474.75	1.043053727
2	591.042	591042	1245.432	968.624	968.624	1245.432	0.777741378	0.901017555		2	475	1.043397091
2	591.268	591268	1116.978	1051.657	1051.657	1116.978	0.941519887	0.915315124		2	475.25	1.043538756
2	591.481	591481	834.0227	732.2433	732.2433	834.0227	0.877965672	0.925962446		2	475.5	1.043682574
2	591.658	591658	1276.725	1477.525	1477.525	1276.725	1.157277409	0.924706313		2	475.75	1.044129581
2	592.805	592805	913.1583	799.8048	799.8048	913.1583	0.875866539	0.824132138		2	476	1.044058314
2	593.015	593015	1252.965	942.1296	942.1296	1252.965	0.751920125	0.808727514		2	476.25	1.044407039
2	593.224	593224	1062.012	911.4296	911.4296	1062.012	0.858210265	0.7974294		2	476.5	1.045979745
2	593.437	593437	816.249	660.7802	660.7802	816.249	0.80953263	0.787393901		2	476.75	1.04891686
2	593.618	593618	1097.504	769.0044	769.0044	1097.504	0.700684827	0.780670491		2	477	1.052629196
2	593.791	593791	1523.242	1153.698	1153.698	1523.242	0.757396395	0.775837451		2	477.25	1.057133579
2	593.999	593999	1618.761	1201.733	1201.733	1618.761	0.742378276	0.770603757		2	477.5	1.062464045
2	594.253	594253	1971.985	1313.582	1313.582	1971.985	0.6661217	0.768328311		2	477.75	1.073277748
2	594.518	594518	767.3043	542.5997	542.5997	767.3043	0.707150605	0.770926121		2	478	1.086063753
2	594.698	594698	756.1398	725.8457	725.8457	756.1398	0.959935848	0.77212544		2	478.25	1.098849758
2	594.895	594895	852.7463	784.072	784.072	852.7463	0.919466904	0.772724812		2	478.5	1.111635763
2	595.159	595159	850.0783	647.5877	647.5877	850.0783	0.761797707	0.775133561		2	478.75	1.124421767
2	595.583	595583	1621.736	1122.135	1122.135	1621.736	0.691934446	0.782844719		2	479	1.137207772
2	595.817	595817	1499.917	1080.063	1080.063	1499.917	0.720081845	0.789057897		2	479.25	1.150027892
2	596.192	596192	840.2358	705.1104	705.1104	840.2358	0.839181573	0.80000646		2	479.5	1.163315588
2	596.538	596538	961.4666	721.5889	721.5889	961.4666	0.750508546	0.81812289		2	479.75	1.175061205
2	596.94	596940	1027.606	833.6683	833.6683	1027.606	0.811272316	0.844847377		2	480	1.185383867
2	597.126	597126	811.4174	822.9253	822.9253	811.4174	1.014182466	0.852234771		2	480.25	1.195666849
2	597.395	597395	637.0561	596.8161	596.8161	637.0561	0.936834448	0.859045113		2	480.5	1.205257133
2	597.582	597582	790.5504	659.5402	659.5402	790.5504	0.834279763	0.862350384		2	480.75	1.214251592
2	597.793	597793	917.166	724.4058	724.4058	917.166	0.78983063	0.85996654		2	481	1.22236718
2	597.999	597999	699.036	580.0428	580.0428	699.036	0.829775291	0.85311321		2	481.25	1.22874265
2	598.215	598215	1094.15	907.82	907.82	1094.15	0.829703423	0.847992034		2	481.5	1.234410503
2	598.466	598466	689.157	608.5979	608.5979	689.157	0.883104866	0.841372133		2	481.75	1.238047101
2	598.743	598743	848.761	673.4357	673.4357	848.761	0.793433841	0.833335912		2	482	1.241075734
2	599.091	599091	820.6736	685.7129	685.7129	820.6736	0.835548871	0.830686291		2	482.25	1.246827097
2	599.477	599477	992.8228	802.7896	802.7896	992.8228	0.808593034	0.829850578		2	482.5	1.253842981
2	599.869	599869	1159.447	939.7018	939.7018	1159.447	0.810474131	0.829560931		2	482.75	1.260618007
2	600.117	600117	1160.074	1018.645	1018.645	1160.074	0.878086226	0.829319264		2	483	1.267317478
2	600.575	600575	736.7966	679.8121	679.8121	736.7966	0.922659117	0.829464409		2	483.25	1.270409772
2	600.907	600907	948.903	721.7202	721.7202	948.903	0.760583748	0.829883994		2	483.5	1.268492251
2	601.105	601105	1008.945	714.4762	714.4762	1008.945	0.708141871	0.829466088		2	483.75	1.264435033
2	601.328	601328	692.7966	581.5214	581.5214	692.7966	0.839382584	0.828046911		2	484	1.259420582
2	601.732	601732	897.6925	859.4571	859.4571	897.6925	0.957407019	0.826959607		2	484.25	1.253157495
2	601.941	601941	890.7473	787.8922	787.8922	890.7473	0.884529428	0.824413454		2	484.5	1.244634828
2	602.117	602117	1065.969	782.0162	782.0162	1065.969	0.733620021	0.823559907		2	484.75	1.235556707
2	602.327	602327	1391.119	1079.399	1079.399	1391.119	0.775921399	0.82666616		2	485	1.226050426
2	602.538	602538	820.1658	734.791	734.791	820.1658	0.895905438	0.830393271		2	485.25	1.214016018
2	602.912	602912	1082.296	926.5755	926.5755	1082.296	0.85612023	0.843623105		2	485.5	1.19971415
2	603.111	603111	1109.647	922.7357	922.7357	1109.647	0.831557874	0.860154174		2	485.75	1.188175153
2	603.342	603342	841.5047	650.4101	650.4101	841.5047	0.772913211	0.879002724		2	486	1.179076645
2	603.523	603523	947.7253	888.9645	888.9645	947.7253	0.937998068	0.888447623		2	486.25	1.170880111
2	603.874	603874	824.6818	697.283	697.283	824.6818	0.845517629	0.908863636		2	486.5	1.164429738
2	604.138	604138	1122.29	1001.225	1001.225	1122.29	0.892126812	0.919511996		2	486.75	1.159171001
2	604.469	604469	912.6145	1057.323	1057.323	912.6145	1.158564761	0.925520022		2	487	1.157662298
2	605.631	605631	977.3084	926.8802	926.8802	977.3084	0.948400935	0.945601433		2	487.25	1.159713438
2	606.15	606150	1577.683	1239.249	1239.249	1577.683	0.785486692	0.968265394		2	487.5	1.161837604
2	607.248	607248	867.7716	871.9983	871.9983	867.7716	1.004870752	1.035827329		2	487.75	1.163352776
2	607.436	607436	774.0149	818.0287	818.0287	774.0149	1.05686428	1.050163043		2	488	1.166185011
2	607.613	607613	659.51	805.3846	805.3846	659.51	1.221186335	1.066243885		2	488.25	1.168404555
2	607.955	607955	1257.949	1256.172	1256.172	1257.949	0.998587383	1.103434492		2	488.5	1.167643229
2	608.262	608262	940.314	998.0563	998.0563	940.314	1.061407466	1.132418148		2	488.75	1.15908051
2	608.559	608559	724.1859	896.0071	896.0071	724.1859	1.237261178	1.151171198		2	489	1.14842368
2	608.872	608872	906.5131	1146.811	1146.811	906.5131	1.265079346	1.165498053		2	489.25	1.139883569
2	609.173	609173	1129.303	1287.199	1287.199	1129.303	1.139817215	1.176230995		2	489.5	1.129655267
2	609.423	609423	887.2685	922.6398	922.6398	887.2685	1.039865385	1.178758196		2	489.75	1.116308399
2	609.676	609676	948.5513	1099.323	1099.323	948.5513	1.158949442	1.180069277		2	490	1.109571603
2	609.953	609953	840.0882	1137.137	1137.137	840.0882	1.353592397	1.178882263		2	490.25	1.113014339
2	610.197	610197	1072.485	1300.201	1300.201	1072.485	1.21232558	1.175165378		2	490.5	1.117302482
2	610.38	610380	767.3918	897.0619	897.0619	767.3918	1.168975092	1.179118487		2	490.75	1.124100003
2	610.598	610598	1318.311	1507.481	1507.481	1318.311	1.143494213	1.191296597		2	491	1.135422081
2	610.83	610830	1141.354	1301.328	1301.328	1141.354	1.140161598	1.207711474		2	491.25	1.148796662
2	611.082	611082	1379.578	1580.093	1580.093	1379.578	1.145345171	1.230141555		2	491.5	1.164143259
2	611.338	611338	1421.667	1667.892	1667.892	1421.667	1.173194567	1.25938766		2	491.75	1.175323501
2	611.522	611522	671.8118	981.5002	981.5002	671.8118	1.460974934	1.283291286		2	492	1.182433663
2	611.702	611702	1261.547	1776.583	1776.583	1261.547	1.408257481	1.306913048		2	492.25	1.188214797
2	611.865	611865	1077.905	1374.882	1374.882	1077.905	1.275513148	1.336295039		2	492.5	1.193314898
2	612.185	612185	763.8584	991.9979	991.9979	763.8584	1.298667266	1.401926891		2	492.75	1.196505743
2	612.581	612581	742.2141	1160.958	1160.958	742.2141	1.564182087	1.463545869		2	493	1.195116675
2	612.934	612934	619.4337	961.3784	961.3784	619.4337	1.552027925	1.50975679		2	493.25	1.191422246
2	613.1	613100	560.5942	843.7702	843.7702	560.5942	1.505135444	1.520077958		2	493.5	1.185916468
2	613.383	613383	845.7123	1112.164	1112.164	845.7123	1.315061872	1.512988157		2	493.75	1.17944214
2	613.701	613701	605.354	1159.557	1159.557	605.354	1.915502334	1.4837364		2	494	1.171933417
2	614.084	614084	1311.271	1806.426	1806.426	1311.271	1.377614543	1.456442767		2	494.25	1.164219331
2	614.327	614327	1259.622	1540.558	1540.558	1259.622	1.223031989	1.440903548		2	494.5	1.15618163
2	614.628	614628	1164.301	1761.423	1761.423	1164.301	1.512858788	1.408595143		2	494.75	1.14674592
2	615.074	615074	1528.519	1990.118	1990.118	1528.519	1.301991012	1.391735488		2	495	1.136990186
2	615.239	615239	1716.513	2304.152	2304.152	1716.513	1.342344625	1.398218452		2	495.25	1.12893568
2	615.66	615660	1469.611	2230.439	2230.439	1469.611	1.517707067	1.42817285		2	495.5	1.119773375
2	615.826	615826	1262.418	1781.484	1781.484	1262.418	1.411168092	1.472176524		2	495.75	1.11006669
2	616.044	616044	1169.86	2051.526	2051.526	1169.86	1.753650864	1.556931843		2	496	1.102945945
2	616.334	616334	1755.618	2596.333	2596.333	1755.618	1.478871258	1.659446392		2	496.25	1.10205818
2	616.619	616619	1468.199	2360.51	2360.51	1468.199	1.607758894	1.741685471		2	496.5	1.103719999
2	616.855	616855	1548.18	2748.311	2748.311	1548.18	1.775188286	1.808790439		2	496.75	1.107320938
2	617.033	617033	1358.462	2380.157	2380.157	1358.462	1.752096857	1.850835923		2	497	1.109543375
2	617.371	617371	1299.277	3028.543	3028.543	1299.277	2.330944825	1.926612603		2	497.25	1.111124245
2	617.588	617588	1025.296	2380.176	2380.176	1025.296	2.321452537	1.978591151		2	497.5	1.110172233
2	618.062	618062	2121.213	4223.208	4223.208	2121.213	1.990940089	2.115035297		2	497.75	1.107819691
2	618.253	618253	2843.658	5016.525	5016.525	2843.658	1.764109819	2.163757648		2	498	1.103036051
2	618.434	618434	1659.637	2962.841	2962.841	1659.637	1.785234361	2.211226631		2	498.25	1.097377926
2	618.811	618811	969.8879	2326.325	2326.325	969.8879	2.398550389	2.319337368		2	498.5	1.090764971
2	619.044	619044	642.9319	1852.604	1852.604	642.9319	2.881493359	2.35708183		2	498.75	1.08188235
2	619.416	619416	786.6068	1845.577	1845.577	786.6068	2.346251011	2.395014193		2	499	1.072998689
2	619.762	619762	959.6453	2243.889	2243.889	959.6453	2.338248309	2.408347668		2	499.25	1.065268629
2	619.931	619931	575.4849	1442.525	1442.525	575.4849	2.506625282	2.388342157		2	499.5	1.058409095
2	620.15	620150	574.8406	1393.659	1393.659	574.8406	2.424426876	2.302243352		2	499.75	1.051479595
2	620.401	620401	552.8721	1327.125	1327.125	552.8721	2.400419555	2.145098289		2	500	1.043571187
2	620.668	620668	1294.913	2105.686	2105.686	1294.913	1.6261216	2.001999337		2	500.25	1.035924737
2	620.993	620993	730.0391	1354.747	1354.747	730.0391	1.855718413	1.83441999		2	500.5	1.029106229
2	621.177	621177	937.3171	1610.128	1610.128	937.3171	1.717804999	1.751541165		2	500.75	1.023983333
2	621.499	621499	744.2605	1187.374	1187.374	744.2605	1.5953742	1.656045256		2	501	1.019366606
2	621.715	621715	1174.718	1763.263	1763.263	1174.718	1.501009604	1.603847517		2	501.25	1.017099492
2	621.924	621924	1254.886	1896.835	1896.835	1254.886	1.511559616	1.567036145		2	501.5	1.016707991
2	622.132	622132	807.8859	1256.527	1256.527	807.8859	1.555327306	1.554397729		2	501.75	1.016859869
2	622.308	622308	758.5501	1333.355	1333.355	758.5501	1.757767878	1.560294989		2	502	1.018030204
2	622.58	622580	695.7584	1108.2	1108.2	695.7584	1.59279428	1.573413931		2	502.25	1.01939631
2	622.804	622804	747.3659	1227.671	1227.671	747.3659	1.642663921	1.588677674		2	502.5	1.020734194
2	623.319	623319	1136.112	1493.303	1493.303	1136.112	1.3143977	1.662523736		2	502.75	1.021722236
2	623.511	623511	865.0327	1692.129	1692.129	865.0327	1.956144548	1.682761339		2	503	1.020742087
2	623.747	623747	710.8924	1092.248	1092.248	710.8924	1.536446303	1.694581865		2	503.25	1.01913658
2	624.084	624084	685.1279	1365.911	1365.911	685.1279	1.99365841	1.713614286		2	503.5	1.01723692
2	624.451	624451	1619.203	3036.134	3036.134	1619.203	1.875079283	1.760518715		2	503.75	1.014106744
2	624.623	624623	1571.368	2805.789	2805.789	1571.368	1.785570917	1.785817975		2	504	1.010309845
2	624.857	624857	1137.431	1497.73	1497.73	1137.431	1.316765588	1.816652385		2	504.25	1.007051077
2	625.2	625200	1055.843	2007.764	2007.764	1055.843	1.901574382	1.861998366		2	504.5	1.004716551
2	625.402	625402	997.2595	2011.892	2011.892	997.2595	2.017420742	1.889948165		2	504.75	1.003039559
2	625.735	625735	1021.803	2131.294	2131.294	1021.803	2.085816933	1.925973597		2	505	1.001690591
2	626.035	626035	856.6821	1535.519	1535.519	856.6821	1.792402339	1.965607981		2	505.25	1.000705896
2	626.352	626352	951.7487	1969.992	1969.992	951.7487	2.069865711	2.013039044		2	505.5	1.000052669
2	626.598	626598	705.2509	1509.864	1509.864	705.2509	2.14088915	2.022819635		2	505.75	0.999981485
2	626.862	626862	1143.043	2141.833	2141.833	1143.043	1.873799148	1.982453327		2	506	1.002618277
2	627.04	627040	1482.605	2794.753	2794.753	1482.605	1.885028716	1.949968812		2	506.25	1.006815965
2	627.342	627342	859.1391	1764.269	1764.269	859.1391	2.053531262	1.877843573		2	506.5	1.011012413
2	627.707	627707	1012.844	1852.555	1852.555	1012.844	1.829062521	1.759226838		2	506.75	1.014205097
2	627.996	627996	1130.236	1983.926	1983.926	1130.236	1.755320128	1.700844037		2	507	1.016948577
2	628.273	628273	2073.022	3365.153	3365.153	2073.022	1.623307905	1.690755389		2	507.25	1.019095775
2	628.5	628500	2647.938	3582.393	3582.393	2647.938	1.352899124	1.688025081		2	507.5	1.019561864
2	628.673	628673	2182.038	2639.027	2639.027	2182.038	1.209432191	1.688896274		2	507.75	1.01939147
2	628.922	628922	1420.926	2862.359	2862.359	1420.926	2.014432138	1.701342088		2	508	1.017951282
2	629.088	629088	830.1933	1510.491	1510.491	830.1933	1.819444941	1.707848326		2	508.25	1.014898745
2	629.329	629329	952.4864	1974.108	1974.108	952.4864	2.072583924	1.73344163		2	508.5	1.01168279
2	629.544	629544	728.8304	1395.281	1395.281	728.8304	1.914411089	1.759156908		2	508.75	1.007656413
2	629.724	629724	792.892	1368.814	1368.814	792.892	1.726356175	1.772106192		2	509	1.003453614
2	630.153	630153	1135.596	1765.31	1765.31	1135.596	1.554522911	1.811240172		2	509.25	0.99945067
2	630.48	630480	731.2816	1321.456	1321.456	731.2816	1.807041227	1.824697487		2	509.5	0.997965706
2	630.708	630708	914.8384	1584.451	1584.451	914.8384	1.73194632	1.819225482		2	509.75	0.998898992
2	631.103	631103	1180.341	2276.941	2276.941	1180.341	1.929053553	1.794171343		2	510	0.999634652
2	631.539	631539	785.0868	1403.017	1403.017	785.0868	1.787085199	1.752270127		2	510.25	0.999876133
2	631.885	631885	526.2137	970.7987	970.7987	526.2137	1.84487538	1.706523576		2	510.5	0.998888825
2	632.201	632201	980.7031	1560.458	1560.458	980.7031	1.591162504	1.656054734		2	510.75	0.997952392
2	632.568	632568	806.6585	1306.975	1306.975	806.6585	1.620233345	1.60143949		2	511	0.997097464
2	632.794	632794	1297.381	1842.455	1842.455	1297.381	1.420134101	1.563860958		2	511.25	0.996235764
2	632.987	632987	984.0813	1567.125	1567.125	984.0813	1.592475134	1.53169141		2	511.5	0.995545444
2	633.155	633155	992.4574	1601.467	1601.467	992.4574	1.613638026	1.508972241		2	511.75	0.995138835
2	633.346	633346	1595.132	2048.153	2048.153	1595.132	1.284002202	1.483125234		2	512	0.994890303
2	634.854	634854	813.8664	1108.394	1108.394	813.8664	1.361886914	1.278915682		2	512.25	0.997558222
2	635.05	635050	713.2416	1047.824	1047.824	713.2416	1.469101073	1.248987678		2	512.5	1.002149583
2	635.379	635379	1010.587	1167.982	1167.982	1010.587	1.155746116	1.194940706		2	512.75	1.007390627
2	635.548	635548	1598.25	1792.581	1792.581	1598.25	1.121589864	1.17278238		2	513	1.01370987
2	635.751	635751	1035.076	1289.123	1289.123	1035.076	1.245438016	1.149264997		2	513.25	1.018494776
2	635.935	635935	1282.467	1461.739	1461.739	1282.467	1.139786833	1.126814703		2	513.5	1.022113802
2	636.246	636246	76.29508	42.47964	42.47964	76.29508	0.556780857	1.091213504		2	513.75	1.024255561
2	636.594	636594	978.1632	1099.165	1099.165	978.1632	1.123703079	1.060599923		2	514	1.025987374
2	636.904	636904	637.9971	807.0752	807.0752	637.9971	1.265013901	1.038570114		2	514.25	1.026593121
2	637.446	637446	655.8825	734.0877	734.0877	655.8825	1.119236601	1.030886195		2	514.5	1.025879664
2	637.929	637929	955.1023	959.1112	959.1112	955.1023	1.004197351	1.040720434		2	514.75	1.022644339
2	638.149	638149	939.5686	965.6964	965.6964	939.5686	1.027808294	1.03794657		2	515	1.01897301
2	638.433	638433	1368.623	1416.152	1416.152	1368.623	1.034727606	1.021778905		2	515.25	1.014646983
2	638.78	638780	1053.882	999.1378	999.1378	1053.882	0.948054716	0.993802949		2	515.5	1.009530441
2	639.042	639042	797.1755	728.7999	728.7999	797.1755	0.91422767	0.977284472		2	515.75	1.005181478
2	639.42	639420	1161.41	1183.029	1183.029	1161.41	1.018614443	0.965330196		2	516	1.003303154
2	639.701	639701	933.8521	920.6453	920.6453	933.8521	0.985857718	0.96008061		2	516.25	1.001726786
2	639.905	639905	810.3866	800.5849	800.5849	810.3866	0.987904909	0.956645663		2	516.5	1.000708506
2	640.131	640131	1152.906	1074.083	1074.083	1152.906	0.931631026	0.955669334		2	516.75	0.999507363
2	640.309	640309	685.8042	625.2157	625.2157	685.8042	0.911653355	0.955095056		2	517	0.998281433
2	640.78	640780	796.2423	772.8521	772.8521	796.2423	0.970624269	0.952156333		2	517.25	0.99729936
2	641.153	641153	787.711	779.5483	779.5483	787.711	0.989637443	0.950432984		2	517.5	0.996275923
2	641.316	641316	751.9666	728.0304	728.0304	751.9666	0.968168533	0.948564224		2	517.75	0.995302245
2	641.479	641479	1066.195	891.2318	891.2318	1066.195	0.835899437	0.946015439		2	518	0.994438995
2	641.963	641963	685.1923	683.7353	683.7353	685.1923	0.99787359	0.937592831		2	518.25	0.993419055
2	642.32	642320	736.1126	793.893	793.893	736.1126	1.07849397	0.931075775		2	518.5	0.993302231
2	642.528	642528	1223.033	939.0135	939.0135	1223.033	0.767774459	0.927006435		2	518.75	0.9943392
2	642.787	642787	1445.829	1317.763	1317.763	1445.829	0.911423827	0.921564191		2	519	0.99571318
2	643.328	643328	1294.608	1215.48	1215.48	1294.608	0.938878796	0.909992371		2	519.25	0.996827953
2	643.801	643801	195.5511	168.8315	168.8315	195.5511	0.863362569	0.897799304		2	519.5	0.998089624
2	644.144	644144	1053.352	988.3258	988.3258	1053.352	0.93826736	0.885714307		2	519.75	0.999450488
2	644.398	644398	1235.6	1042.059	1042.059	1235.6	0.843362739	0.875420217		2	520	1.001323987
2	644.96	644960	803.7652	660.2495	660.2495	803.7652	0.821445741	0.853366967		2	520.25	1.003571254
2	645.276	645276	968.6284	937.7413	937.7413	968.6284	0.968112539	0.839908499		2	520.5	1.005779503
2	645.733	645733	919.519	695.8616	695.8616	919.519	0.756766962	0.818574222		2	520.75	1.006721998
2	645.947	645947	705.8916	537.2681	537.2681	705.8916	0.761119838	0.811708789		2	521	1.007425807
2	646.195	646195	931.2677	740.1241	740.1241	931.2677	0.794749029	0.807346638		2	521.25	1.007326113
2	646.529	646529	888.369	733.9661	733.9661	888.369	0.826195083	0.804210049		2	521.5	1.006453957
2	646.726	646726	947.8155	730.7256	730.7256	947.8155	0.770957639	0.802475517		2	521.75	1.004855998
2	646.937	646937	1277.98	1082.621	1082.621	1277.98	0.84713454	0.804867075		2	522	1.003196065
2	647.139	647139	1560.817	1197.487	1197.487	1560.817	0.767218066	0.807232915		2	522.25	1.001532567
2	647.346	647346	1655.995	1353.223	1353.223	1655.995	0.817166115	0.808458818		2	522.5	0.999843464
2	647.581	647581	1151.761	984.7176	984.7176	1151.761	0.854966959	0.812349128		2	522.75	0.997994135
2	647.789	647789	1162.21	927.463	927.463	1162.21	0.79801671	0.811723203		2	523	0.99628052
2	648.045	648045	799.5818	615.5984	615.5984	799.5818	0.769900465	0.801555498		2	523.25	0.995249191
2	648.254	648254	1179.71	986.6052	986.6052	1179.71	0.836311636	0.788833049		2	523.5	0.995111969
2	648.75	648750	940.8823	765.3825	765.3825	940.8823	0.813473162	0.760248648		2	523.75	0.995527483
2	648.947	648947	1061.368	743.5431	743.5431	1061.368	0.700551647	0.752672578		2	524	0.996778088
2	649.222	649222	896.4582	649.8775	649.8775	896.4582	0.724938988	0.741631801		2	524.25	0.997950526
2	649.536	649536	1377.096	875.5889	875.5889	1377.096	0.635822702	0.729350006		2	524.5	0.998563702
2	649.746	649746	1169.397	870.1209	870.1209	1169.397	0.744076563	0.720704384		2	524.75	0.998803278
2	649.918	649918	1172.053	884.2377	884.2377	1172.053	0.75443491	0.714186266		2	525	0.998855766
2	650.094	650094	1016.418	744.5213	744.5213	1016.418	0.732495194	0.708783677		2	525.25	0.998263789
2	650.429	650429	1072.538	854.2103	854.2103	1072.538	0.796438261	0.699848041		2	525.5	0.996555869
2	650.843	650843	1817.339	1042.478	1042.478	1817.339	0.573628806	0.692197535		2	525.75	0.994390812
2	651.045	651045	1203.873	826.2574	826.2574	1203.873	0.686332695	0.688909969		2	526	0.99189756
2	651.249	651249	1611.915	1137.377	1137.377	1611.915	0.705606065	0.685083495		2	526.25	0.989378398
2	651.821	651821	1184.386	811.3529	811.3529	1184.386	0.685040941	0.682851702		2	526.5	0.986092722
2	652.11	652110	996.9735	697.5861	697.5861	996.9735	0.699703753	0.69589701		2	526.75	0.983286147
2	652.386	652386	895.6678	622.8045	622.8045	895.6678	0.695352116	0.714612863		2	527	0.981152369
2	652.643	652643	1233.119	833.8865	833.8865	1233.119	0.676241709	0.727171672		2	527.25	0.979307677
2	652.86	652860	1150.552	755.9548	755.9548	1150.552	0.657036622	0.733072664		2	527.5	0.977965146
2	653.243	653243	868.3423	814.0112	814.0112	868.3423	0.937431241	0.74226883		2	527.75	0.976976009
2	653.775	653775	963.887	789.3248	789.3248	963.887	0.818897651	0.750298349		2	528	0.976334178
2	654.012	654012	1326.767	855.71	855.71	1326.767	0.644958761	0.752926484		2	528.25	0.975753072
2	654.3	654300	447.9385	334.2473	334.2473	447.9385	0.746190158	0.756098547		2	528.5	0.975397686
2	654.468	654468	1005.607	766.8171	766.8171	1005.607	0.76254153	0.756768021		2	528.75	0.975030087
2	654.998	654998	990.2096	622.712	622.712	990.2096	0.628868878	0.753729505		2	529	0.974593154
2	655.169	655169	995.9285	752.7895	752.7895	995.9285	0.755867013	0.754979341		2	529.25	0.974609447
2	655.471	655471	643.7813	571.7086	571.7086	643.7813	0.888047851	0.758735032		2	529.5	0.974877006
2	655.74	655740	954.4992	637.8563	637.8563	954.4992	0.668262792	0.761468147		2	529.75	0.976449602
2	655.973	655973	603.8526	551.0756	551.0756	603.8526	0.912599532	0.765941365		2	530	0.978529712
2	656.511	656511	736.3875	536.8418	536.8418	736.3875	0.729020794	0.778110538		2	530.25	0.980929871
2	656.713	656713	1562.498	1064.424	1064.424	1562.498	0.681232232	0.774644816		2	530.5	0.983467193
2	657.251	657251	1098.228	886.5443	886.5443	1098.228	0.80724977	0.752470139		2	530.75	0.98720619
2	657.512	657512	847.4449	707.2689	707.2689	847.4449	0.834589836	0.745478713		2	531	0.991017668
2	657.765	657765	816.5538	619.1616	619.1616	816.5538	0.758261856	0.740025346		2	531.25	0.995325509
2	658.061	658061	739.053	487.2269	487.2269	739.053	0.659258402	0.732715505		2	531.5	0.998673015
2	658.254	658254	1049.069	694.9501	694.9501	1049.069	0.662444606	0.731730126		2	531.75	1.001467442
2	658.468	658468	724.4847	601.085	601.085	724.4847	0.829672455	0.7343628		2	532	1.003295551
2	658.929	658929	1329.29	861.2553	861.2553	1329.29	0.647906251	0.745233175		2	532.25	1.003023505
2	659.105	659105	1211.038	911.4975	911.4975	1211.038	0.75265805	0.75107313		2	532.5	1.002194316
2	659.431	659431	1040.551	818.7062	818.7062	1040.551	0.786800647	0.770518624		2	532.75	1.001001213
2	659.798	659798	1243.773	955.8813	955.8813	1243.773	0.768533567	0.796302672		2	533	0.999311621
2	660.003	660003	785.6306	684.261	684.261	785.6306	0.870970403	0.811944145		2	533.25	0.99857515
2	660.54	660540	861.7454	728.3815	728.3815	861.7454	0.845239789	0.865196493		2	533.5	0.998367792
2	660.701	660701	905.5667	870.8472	870.8472	905.5667	0.96165992	0.874256399		2	533.75	0.998084371
2	660.914	660914	1085.839	833.2098	833.2098	1085.839	0.767341936	0.881858063		2	534	0.997451944
2	661.196	661196	962.3974	847.4371	847.4371	962.3974	0.880547994	0.890006507		2	534.25	0.996630871
2	661.69	661690	596.6324	541.8815	541.8815	596.6324	0.908233445	0.885658291		2	534.5	0.995780684
2	661.911	661911	844.0308	838.3169	838.3169	844.0308	0.993230223	0.866475357		2	534.75	0.994317776
2	662.178	662178	642.6083	555.7242	555.7242	642.6083	0.864794619	0.831681397		2	535	0.992694582
2	662.404	662404	1258.431	941.4512	941.4512	1258.431	0.748115073	0.807626776		2	535.25	0.992172555
2	662.775	662775	754.5867	666.5798	666.5798	754.5867	0.883370725	0.76419755		2	535.5	0.991864386
2	663.129	663129	1167.892	706.4979	706.4979	1167.892	0.604934275	0.725012485		2	535.75	0.992512039
2	663.291	663291	1073.433	630.4039	630.4039	1073.433	0.587278293	0.713152543		2	536	0.993386818
2	663.731	663731	1001.133	705.0012	705.0012	1001.133	0.704203338	0.677474516		2	536.25	0.997982045
2	663.939	663939	1278.38	807.4863	807.4863	1278.38	0.631648102	0.667448866		2	536.5	1.003350805
2	664.46	664460	1405.283	1004.879	1004.879	1405.283	0.715072338	0.686315012		2	536.75	1.008952385
2	664.648	664648	1370.044	952.9796	952.9796	1370.044	0.695583208	0.699571532		2	537	1.012991225
2	664.926	664926	938.3157	685.0369	685.0369	938.3157	0.730070807	0.712278839		2	537.25	1.017139934
2	665.449	665449	701.3279	528.1149	528.1149	701.3279	0.753021376	0.720853294		2	537.5	1.021016682
2	665.747	665747	914.8959	651.0754	651.0754	914.8959	0.711638778	0.723973887		2	537.75	1.023319047
2	665.961	665961	1123.931	852.9254	852.9254	1123.931	0.758877013	0.724739938		2	538	1.022027997
2	666.238	666238	1055.428	742.3704	742.3704	1055.428	0.703383272	0.722337261		2	538.25	1.01898265
2	666.538	666538	1337.464	840.7264	840.7264	1337.464	0.628597405	0.718069291		2	538.5	1.015788697
2	666.708	666708	774.6598	644.4503	644.4503	774.6598	0.831913958	0.715382773		2	538.75	1.009587208
2	667.069	667069	800.2328	519.0808	519.0808	800.2328	0.648662239	0.706893357		2	539	1.002289085
2	667.245	667245	741.3451	465.6505	465.6505	741.3451	0.628115705	0.703430542		2	539.25	0.997448011
2	667.53	667530	777.9916	637.585	637.585	777.9916	0.819526843	0.697499525		2	539.5	0.993536735
2	667.802	667802	1024.705	705.0262	705.0262	1024.705	0.688028457	0.692589506		2	539.75	0.99098973
2	668.344	668344	926.1804	645.7065	645.7065	926.1804	0.697171415	0.685960679		2	540	0.991615042
2	668.504	668504	1238.607	783.8034	783.8034	1238.607	0.632810407	0.684272393		2	540.25	0.994735731
2	668.973	668973	882.851	617.4459	617.4459	882.851	0.699377245	0.682952927		2	540.5	0.999365137
2	669.289	669289	1103.776	694.3624	694.3624	1103.776	0.629079089	0.681837525		2	540.75	1.00343173
2	669.467	669467	693.7399	524.5828	524.5828	693.7399	0.756166396	0.683142891		2	541	1.007753631
2	669.847	669847	974.6787	647.0602	647.0602	974.6787	0.663870258	0.699871614		2	541.25	1.012825933
2	670.053	670053	710.2361	526.3401	526.3401	710.2361	0.74107765	0.712341662		2	541.5	1.017291089
2	670.298	670298	1859.951	1301.323	1301.323	1859.951	0.699654453	0.724886756		2	541.75	1.019756777
2	670.742	670742	1574.68	1087.557	1087.557	1574.68	0.690652704	0.748643053		2	542	1.020581483
2	670.962	670962	748.0577	561.3422	561.3422	748.0577	0.750399602	0.760988681		2	542.25	1.020490057
2	671.245	671245	1331.018	1071.652	1071.652	1331.018	0.805137121	0.771887606		2	542.5	1.019599489
2	671.488	671488	667.1585	558.5796	558.5796	667.1585	0.837251718	0.777420195		2	542.75	1.017796224
2	671.742	671742	992.3	803.7585	803.7585	992.3	0.809995465	0.782118036		2	543	1.015500471
2	671.985	671985	725.4003	614.1209	614.1209	725.4003	0.846595873	0.784019225		2	543.25	1.012854644
2	672.238	672238	634.6684	417.1937	417.1937	634.6684	0.657341219	0.779785753		2	543.5	1.010902112
2	672.46	672460	843.1178	655.2716	655.2716	843.1178	0.777200529	0.774603938		2	543.75	1.009127697
2	672.952	672952	729.2047	538.9685	538.9685	729.2047	0.739118248	0.749420644		2	544	1.007386235
2	673.166	673166	747.3315	529.3322	529.3322	747.3315	0.708296385	0.737535991		2	544.25	1.006025179
2	673.333	673333	720.8936	595.1881	595.1881	720.8936	0.825625446	0.733268317		2	544.5	1.004810725
2	673.625	673625	1058.342	790.771	790.771	1058.342	0.747179078	0.736157106		2	544.75	1.003625242
2	674.053	674053	1640.221	1117.232	1117.232	1640.221	0.681147236	0.749609921		2	545	1.002531987
2	674.294	674294	823.1189	587.1206	587.1206	823.1189	0.713287716	0.756563781		2	545.25	1.000648476
2	674.541	674541	1264.997	958.7034	958.7034	1264.997	0.757870098	0.765419004		2	545.5	0.997683852
2	675.071	675071	955.0906	792.1885	792.1885	955.0906	0.829438066	0.790905303		2	545.75	0.994835938
2	675.248	675248	1008.693	863.7316	863.7316	1008.693	0.856287889	0.795352988		2	546	0.99257208
2	675.554	675554	758.0284	571.1156	571.1156	758.0284	0.753422431	0.806328687		2	546.25	0.990344265
2	675.722	675722	533.6282	434.3953	434.3953	533.6282	0.814041125	0.810057343		2	546.5	0.9881881
2	676.008	676008	667.8236	564.2416	564.2416	667.8236	0.844896167	0.802475937		2	546.75	0.986470744
2	676.296	676296	605.303	452.9309	452.9309	605.303	0.748271362	0.786576916		2	547	0.984967168
2	676.583	676583	808.8998	616.3159	616.3159	808.8998	0.76191872	0.773030517		2	547.25	0.984119063
2	676.82	676820	805.7291	673.6951	673.6951	805.7291	0.836131027	0.766214302		2	547.5	0.984701519
2	677.057	677057	872.3699	641.6008	641.6008	872.3699	0.73546875	0.759714173		2	547.75	0.986660038
2	677.374	677374	1376.494	972.7166	972.7166	1376.494	0.706662434	0.749626099		2	548	0.989139177
2	677.546	677546	1051.359	706.748	706.748	1051.359	0.672223284	0.743447231		2	548.25	0.990956464
2	677.893	677893	870.2957	695.4787	695.4787	870.2957	0.799129193	0.730937805		2	548.5	0.99119785
2	678.186	678186	1071.198	762.7492	762.7492	1071.198	0.712052487	0.718888781		2	548.75	0.990680246
2	678.354	678354	1022.282	768.2625	768.2625	1022.282	0.751517194	0.711535471		2	549	0.98984426
2	678.592	678592	845.4483	622.9523	622.9523	845.4483	0.736830744	0.700725629		2	549.25	0.988615324
2	678.928	678928	1202.754	808.4985	808.4985	1202.754	0.672206037	0.678529796		2	549.5	0.987055994
2	679.218	679218	1203.921	710.1687	710.1687	1203.921	0.589879818	0.65557702		2	549.75	0.984724462
2	679.633	679633	1548.03	1034.771	1034.771	1548.03	0.668443764	0.630552806		2	550	0.981865331
2	679.94	679940	2929.727	1806.932	1806.932	2929.727	0.616757807	0.622776314		2	550.25	0.979372544
2	680.299	680299	3729.683	2309.677	2309.677	3729.683	0.619268983	0.616097012		2	550.5	0.977263679
2	680.544	680544	2020.133	1053.938	1053.938	2020.133	0.521717134	0.613216228		2	550.75	0.975024804
2	681.037	681037	1801.581	1093.503	1093.503	1801.581	0.606968546	0.61464172		2	551	0.972642456
2	681.195	681195	1614.869	1117.616	1117.616	1614.869	0.692078429	0.613576274		2	551.25	0.971328984
2	681.63	681630	1530.309	1040.562	1040.562	1530.309	0.679968555	0.600592016		2	551.5	0.972466094
2	682.096	682096	1199.827	735.394	735.394	1199.827	0.612916695	0.591120342		2	551.75	0.974715561
2	682.293	682293	1783.87	1002.147	1002.147	1783.87	0.561782529	0.591583499		2	552	0.97693458
2	682.532	682532	1280.791	669.5454	669.5454	1280.791	0.522759295	0.591515027		2	552.25	0.979137822
2	682.831	682831	2697.042	1221.988	1221.988	2697.042	0.453084527	0.5959192		2	552.5	0.981655656
2	683.004	683004	1455.097	974.4299	974.4299	1455.097	0.669666627	0.602689637		2	552.75	0.984810173
2	683.259	683259	1522.692	987.1507	987.1507	1522.692	0.648293089	0.616635171		2	553	0.987649999
2	683.57	683570	1426.524	932.3497	932.3497	1426.524	0.653581503	0.635926651		2	553.25	0.989368237
2	683.829	683829	1339.157	921.2266	921.2266	1339.157	0.687915308	0.66176004		2	553.5	0.99043687
2	684.05	684050	1197.799	831.8312	831.8312	1197.799	0.694466434	0.69232213		2	553.75	0.991085174
2	684.424	684424	961.6526	643.3966	643.3966	961.6526	0.669053045	0.73371829		2	554	0.990130132
2	684.917	684917	757.1273	602.0466	602.0466	757.1273	0.795172225	0.761134689		2	554.25	0.987777811
2	685.173	685173	1004.081	749.8188	749.8188	1004.081	0.746771227	0.769349128		2	554.5	0.985015269
2	685.395	685395	681.1568	611.1142	611.1142	681.1568	0.897171107	0.76864758		2	554.75	0.981008781
2	685.861	685861	901.0694	632.3968	632.3968	901.0694	0.701829182	0.751029575		2	555	0.975844945
2	686.112	686112	937.652	688.1609	688.1609	937.652	0.733919301	0.744019118		2	555.25	0.971975004
2	686.332	686332	1160.486	866.5977	866.5977	1160.486	0.746754119	0.73848		2	555.5	0.970453257
2	686.616	686616	1366.37	992.0703	992.0703	1366.37	0.726062706	0.727328241		2	555.75	0.970747167
2	686.983	686983	1193.399	817.1343	817.1343	1193.399	0.684711735	0.719089022		2	556	0.972454199
2	687.147	687147	2051.832	1412.954	1412.954	2051.832	0.688630453	0.722178227		2	556.25	0.976720622
2	687.333	687333	1420.505	1009.011	1009.011	1420.505	0.710318513	0.729421422		2	556.5	0.981021907
2	687.53	687530	1201.348	847.0844	847.0844	1201.348	0.705111591	0.735939551		2	556.75	0.983883971
2	687.804	687804	813.1583	602.7312	602.7312	813.1583	0.741222466	0.747111517		2	557	0.986189398
2	688.152	688152	1073.042	805.9449	805.9449	1073.042	0.751084207	0.761413389		2	557.25	0.986035474
2	688.455	688455	585.3541	544.8535	544.8535	585.3541	0.930810086	0.761149711		2	557.5	0.984036775
2	688.755	688755	817.8169	674.7446	674.7446	817.8169	0.825055829	0.757233984		2	557.75	0.981901042
2	689.051	689051	834.6325	600.754	600.754	834.6325	0.719782659	0.758381968		2	558	0.979204463
2	689.253	689253	989.6484	632.9169	632.9169	989.6484	0.639537133	0.761992311		2	558.25	0.975887339
2	689.51	689510	1047.399	779.8833	779.8833	1047.399	0.744590457	0.765436263		2	558.5	0.974241362
2	689.977	689977	1033.49	786.3472	786.3472	1033.49	0.760865804	0.775101692		2	558.75	0.976093241
2	690.159	690159	946.9434	719.4083	719.4083	946.9434	0.759716262	0.785405599		2	559	0.980429926
2	690.427	690427	1062.039	742.0319	742.0319	1062.039	0.698686112	0.807883242		2	559.25	0.984123353
2	690.61	690610	628.6622	606.1096	606.1096	628.6622	0.964126044	0.81996988		2	559.5	0.987521702
2	690.809	690809	623.8761	597.6955	597.6955	623.8761	0.958035578	0.834613546		2	559.75	0.990574721
2	690.989	690989	705.6143	621.451	621.451	705.6143	0.880723364	0.847072829		2	560	0.993187032
2	691.375	691375	1013.087	689.6706	689.6706	1013.087	0.680761475	0.859245515		2	560.25	0.995626379
2	691.676	691676	804.081	667.8768	667.8768	804.081	0.830608857	0.864536341		2	560.5	0.996855749
2	691.851	691851	669.9252	625.4141	625.4141	669.9252	0.933558105	0.866062256		2	560.75	0.996464222
2	692.124	692124	618.2765	586.736	586.736	618.2765	0.948986416	0.866114126		2	561	0.995491603
2	692.3	692300	640.5033	524.293	524.293	640.5033	0.818564089	0.863869842		2	561.25	0.994671101
2	692.552	692552	610.8637	474.4077	474.4077	610.8637	0.776617926	0.854653916		2	561.5	0.994242692
2	692.839	692839	501.0527	420.7956	420.7956	501.0527	0.839823037	0.838620169		2	561.75	0.993695313
2	693.223	693223	565.389	545.8431	545.8431	565.389	0.965429289	0.822227681		2	562	0.993423732
2	693.629	693629	462.0166	382.3638	382.3638	462.0166	0.827597537	0.811273359		2	562.25	0.994077985
2	694.021	694021	1116.342	755.3796	755.3796	1116.342	0.676656079	0.801695958		2	562.5	0.994820229
2	694.221	694221	1396.17	863.5405	863.5405	1396.17	0.6185067	0.799417979		2	562.75	0.995423791
2	694.675	694675	462.7082	434.6493	434.6493	462.7082	0.939359406	0.797717273		2	563	0.995638361
2	695.021	695021	643.5765	650.8969	650.8969	643.5765	1.011374561	0.797238187		2	563.25	0.995774471
2	695.183	695183	914.7854	697.3481	697.3481	914.7854	0.762307859	0.798105117		2	563.5	0.995183103
2	695.449	695449	1806.79	1165.572	1165.572	1806.79	0.645106515	0.803135553		2	563.75	0.993267987
2	695.851	695851	716.2245	604.2452	604.2452	716.2245	0.843653352	0.80960083		2	564	0.990505881
2	696.177	696177	790.36	681.3996	681.3996	790.36	0.862138266	0.807512783		2	564.25	0.987776823
2	696.349	696349	771.1809	558.2867	558.2867	771.1809	0.723937406	0.804849978		2	564.5	0.986096658
2	696.565	696565	1103.05	855.8501	855.8501	1103.05	0.775894202	0.80116671		2	564.75	0.985490996
2	696.843	696843	2127.824	1750.341	1750.341	2127.824	0.8225967	0.799863873		2	565	0.985637398
2	697.388	697388	1103.952	865.686	865.686	1103.952	0.784169964	0.797557063		2	565.25	0.986486393
2	697.596	697596	991.2401	852.8575	852.8575	991.2401	0.86039447	0.788170331		2	565.5	0.988682605
2	697.762	697762	1387.241	1118.256	1118.256	1387.241	0.806100742	0.777207594		2	565.75	0.99169587
2	698.171	698171	695.9503	495.5541	495.5541	695.9503	0.712053864	0.754025543		2	566	0.994763022
2	698.352	698352	1236.587	970.0104	970.0104	1236.587	0.78442552	0.748290004		2	566.25	0.997909785
2	698.67	698670	883.5353	593.8549	593.8549	883.5353	0.672134888	0.738115237		2	566.5	1.001405701
2	698.879	698879	983.1047	675.5997	675.5997	983.1047	0.687210325	0.733177604		2	566.75	1.004331804
2	699.202	699202	1528.389	1109.349	1109.349	1528.389	0.725828961	0.726777493		2	567	1.006625844
2	699.427	699427	1067.606	738.8098	738.8098	1067.606	0.692024773	0.722043213		2	567.25	1.00851111
2	699.887	699887	676.4655	572.6463	572.6463	676.4655	0.846526985	0.722717322		2	567.5	1.009858095
2	700.154	700154	502.0614	351.5138	351.5138	502.0614	0.700141058	0.722274409		2	567.75	1.010718136
2	700.447	700447	901.7047	690.0582	690.0582	901.7047	0.765281805	0.717590391		2	568	1.011387856
2	700.731	700731	1359.551	859.2154	859.2154	1359.551	0.631984677	0.711730881		2	568.25	1.012218552
2	701	701000	1148.168	764.4959	764.4959	1148.168	0.665839755	0.701580385		2	568.5	1.012980101
2	701.273	701273	1559.957	997.7862	997.7862	1559.957	0.639624169	0.679299051		2	568.75	1.012675313
2	701.59	701590	1387.838	989.2255	989.2255	1387.838	0.712781679	0.644229108		2	569	1.010877192
2	701.868	701868	1375.729	995.3574	995.3574	1375.729	0.723512698	0.621487828		2	569.25	1.007952374
2	702.055	702055	1112.536	735.7958	735.7958	1112.536	0.661368082	0.606793758		2	569.5	1.005082802
2	702.232	702232	2272.582	1222.951	1222.951	2272.582	0.538132837	0.590646582		2	569.75	1.003413548
2	702.41	702410	901.5282	551.5927	551.5927	901.5282	0.61184187	0.583457687		2	570	1.002920572
2	702.712	702712	1565.597	795.2852	795.2852	1565.597	0.50797568	0.582213125		2	570.25	1.002616678
2	702.97	702970	1432.561	749.9908	749.9908	1432.561	0.523531494	0.58950705		2	570.5	1.002359098
2	703.445	703445	2064.559	1117.913	1117.913	2064.559	0.541477865	0.667502636		2	570.75	1.002707659
2	703.814	703814	1389.813	914.3699	914.3699	1389.813	0.657908582	0.743391689		2	571	1.003337419
2	703.991	703991	1204.718	975.5211	975.5211	1204.718	0.809750581	0.766271489		2	571.25	1.00363266
2	704.164	704164	1020.801	918.685	918.685	1020.801	0.899964832	0.79079077		2	571.5	1.00408458
2	704.466	704466	652.4854	692.7642	692.7642	652.4854	1.061731343	0.835738068		2	571.75	1.003652516
2	704.716	704716	1027.28	814.1064	814.1064	1027.28	0.792487345	0.838797782		2	572	1.002260831
2	705.115	705115	1226.419	962.8185	962.8185	1226.419	0.785064892	0.816389631		2	572.25	1.000556603
2	705.37	705370	909.4232	736.7795	736.7795	909.4232	0.81016132	0.80590588		2	572.5	0.998724196
2	705.619	705619	1077.034	846.5261	846.5261	1077.034	0.785978994	0.786529689		2	572.75	0.996551808
2	705.949	705949	1738.05	1180.581	1180.581	1738.05	0.679256063	0.757223926		2	573	0.994698443
2	706.193	706193	1045.036	765.3297	765.3297	1045.036	0.732347689	0.759623508		2	573.25	0.993079566
2	706.47	706470	943.6839	659.2283	659.2283	943.6839	0.698568981	0.769311732		2	573.5	0.991843368
2	706.717	706717	947.9507	757.8621	757.8621	947.9507	0.799474171	0.77514173		2	573.75	0.991242636
2	706.944	706944	801.4582	621.227	621.227	801.4582	0.775120898	0.780912611		2	574	0.992851214
2	707.114	707114	1468.301	1304.685	1304.685	1468.301	0.888567807	0.788513444		2	574.25	0.995698689
2	707.523	707523	909.8174	747.351	747.351	909.8174	0.821429663	0.801487502		2	574.5	0.998865026
2	707.923	707923	834.1922	725.4594	725.4594	834.1922	0.869654979	0.791926401		2	574.75	1.002306521
2	708.159	708159	1383.644	1057.26	1057.26	1383.644	0.764112734	0.782798207		2	575	1.007209832
2	708.418	708418	1100.772	782.7428	782.7428	1100.772	0.711085311	0.777148867		2	575.25	1.011501864
2	708.605	708605	1532.521	1079.12	1079.12	1532.521	0.704146958	0.771177616		2	575.5	1.014311755
2	708.819	708819	754.746	634.1499	634.1499	754.746	0.840216311	0.76434493		2	575.75	1.015837396
2	709.221	709221	1242.776	849.6589	849.6589	1242.776	0.683678233	0.772966184		2	576	1.013268548
2	709.483	709483	471.1961	347.9168	347.9168	471.1961	0.738369439	0.783763992		2	576.25	1.009827102
2	709.781	709781	895.6915	837.77	837.77	895.6915	0.935333203	0.794801356		2	576.5	1.006030486
2	709.963	709963	604.0799	479.1188	479.1188	604.0799	0.793138126	0.806307944		2	576.75	1.001925512
2	710.209	710209	636.2663	487.4065	487.4065	636.2663	0.766041672	0.830186448		2	577	0.996418586
2	710.428	710428	1286.538	1038.323	1038.323	1286.538	0.807067494	0.842180516		2	577.25	0.990986141
2	710.941	710941	1360.411	1097.781	1097.781	1360.411	0.806948047	0.821409607		2	577.5	0.988303579
2	711.168	711168	832.0574	813.0037	813.0037	832.0574	0.977100498	0.805130927		2	577.75	0.987127242
2	711.467	711467	898.932	804.2658	804.2658	898.932	0.894690366	0.788643199		2	578	0.98665627
2	711.729	711729	1963	1412.936	1412.936	1963	0.719784004	0.770263229		2	578.25	0.988004382
2	712.09	712090	1524.572	1026.049	1026.049	1524.572	0.6730079	0.744104507		2	578.5	0.991027237
2	712.323	712323	1856.779	1190.973	1190.973	1856.779	0.641418823	0.739669747		2	578.75	0.994338272
2	712.576	712576	1180.808	763.4411	763.4411	1180.808	0.646541267	0.736701337		2	579	0.998024216
2	712.861	712861	644.4441	457.3489	457.3489	644.4441	0.709679707	0.731927871		2	579.25	1.002495081
2	713.026	713026	1180.93	935.9163	935.9163	1180.93	0.79252479	0.729906142		2	579.5	1.005634171
2	713.434	713434	1068.178	872.113	872.113	1068.178	0.816449131	0.735421005		2	579.75	1.008657148
2	713.899	713899	560.0578	452.7202	452.7202	560.0578	0.808345496	0.739576029		2	580	1.010812096
2	714.476	714476	768.928	646.2248	646.2248	768.928	0.840423031	0.710449775		2	580.25	1.012004192
2	714.74	714740	1673.052	1068.235	1068.235	1673.052	0.638494799	0.695322344		2	580.5	1.012811453
2	714.976	714976	2888.664	1676.915	1676.915	2888.664	0.580515768	0.689393739		2	580.75	1.011069029
2	715.159	715159	1717.405	1037.247	1037.247	1717.405	0.603961791	0.690407724		2	581	1.008152411
2	715.611	715611	1020.314	640.0685	640.0685	1020.314	0.62732502	0.697817977		2	581.25	1.004668406
2	715.882	715882	622.1042	469.3024	469.3024	622.1042	0.75437909	0.710376894		2	581.5	1.001313331
2	716.045	716045	693.0147	561.0291	561.0291	693.0147	0.809548629	0.723194503		2	581.75	0.997399956
2	716.448	716448	1186.787	918.153	918.153	1186.787	0.773645987	0.750853097		2	582	0.992202213
2	716.827	716827	886.9206	758.5217	758.5217	886.9206	0.855230671	0.770908026		2	582.25	0.98799277
2	717.078	717078	829.0376	645.2172	645.2172	829.0376	0.778272542	0.782010557		2	582.5	0.985659954
2	717.447	717447	589.4572	354.0853	354.0853	589.4572	0.600697218	0.778477573		2	582.75	0.985269961
2	717.645	717645	729.9842	554.0884	554.0884	729.9842	0.759041634	0.772764026		2	583	0.985388433
2	717.863	717863	980.1417	929.8959	929.8959	980.1417	0.948736188	0.771355899		2	583.25	0.98529536
2	718.234	718234	1145.283	881.2527	881.2527	1145.283	0.769462831	0.780338801		2	583.5	0.985275552
2	718.512	718512	1350.503	928.0394	928.0394	1350.503	0.687180554	0.788406578		2	583.75	0.985672296
2	718.702	718702	1039.095	767.642	767.642	1039.095	0.738760171	0.795709563		2	584	0.986215395
2	718.915	718915	791.5588	689.0644	689.0644	791.5588	0.870515747	0.807076168		2	584.25	0.986768453
2	719.326	719326	725.6071	645.6528	645.6528	725.6071	0.889810477	0.825304334		2	584.5	0.987323295
2	719.693	719693	1035.56	795.6206	795.6206	1035.56	0.768299857	0.834722898		2	584.75	0.988048668
2	719.891	719891	645.8436	594.1965	594.1965	645.8436	0.920031568	0.839250986		2	585	0.98883095
2	720.152	720152	622.3599	488.3239	488.3239	622.3599	0.784632654	0.842104501		2	585.25	0.989379923
2	720.315	720315	759.3992	652.9933	652.9933	759.3992	0.859881469	0.840818985		2	585.5	0.98964275
2	720.494	720494	909.7855	732.0139	732.0139	909.7855	0.804600535	0.83697271		2	585.75	0.990202857
2	720.727	720727	932.1337	866.5545	866.5545	932.1337	0.929646144	0.830619748		2	586	0.992148055
2	720.94	720940	936.0211	662.1469	662.1469	936.0211	0.707405955	0.823883723		2	586.25	0.995058985
2	721.103	721103	967.1343	754.5397	754.5397	967.1343	0.780180891	0.817928827		2	586.5	0.99797803
2	721.343	721343	1048.69	929.8358	929.8358	1048.69	0.886664124	0.806668195		2	586.75	1.000991521
2	721.507	721507	699.1184	592.04	592.04	699.1184	0.84683796	0.797197476		2	587	1.004232224
2	721.889	721889	744.8241	542.5206	542.5206	744.8241	0.728387548	0.776007414		2	587.25	1.006564697
2	722.231	722231	844.6676	668.9541	668.9541	844.6676	0.791973198	0.754552028		2	587.5	1.007068386
2	722.553	722553	1260.782	848.9969	848.9969	1260.782	0.673389135	0.733140783		2	587.75	1.006783362
2	722.82	722820	764.0248	566.4523	566.4523	764.0248	0.741405645	0.724257441		2	588	1.005954155
2	723.11	723110	825.5102	593.3726	593.3726	825.5102	0.718794995	0.72980109		2	588.25	1.003931855
2	723.288	723288	1285.696	928.5813	928.5813	1285.696	0.722240172	0.737085712		2	588.5	1.001286977
2	723.468	723468	881.8171	634.1929	634.1929	881.8171	0.719188707	0.743354508		2	588.75	0.999034873
2	723.771	723771	1215.128	945.3303	945.3303	1215.128	0.777967671	0.76216157		2	589	0.996510226
2	723.943	723943	771.676	584.0617	584.0617	771.676	0.756874258	0.77156765		2	589.25	0.993452541
2	724.159	724159	551.6896	419.8873	419.8873	551.6896	0.761093376	0.778419353		2	589.5	0.991369661
2	724.327	724327	951.9969	862.7517	862.7517	951.9969	0.906254737	0.784026367		2	589.75	0.991308962
2	724.534	724534	969.1545	688.9521	688.9521	969.1545	0.710879535	0.790026076		2	590	0.992155965
2	724.741	724741	791.2829	655.4233	655.4233	791.2829	0.828304643	0.793728538		2	590.25	0.995441119
2	724.934	724934	837.1403	732.8592	732.8592	837.1403	0.875431753	0.795575929		2	590.5	1.002936613
2	725.306	725306	994.8818	690.1462	690.1462	994.8818	0.693696678	0.799211543		2	590.75	1.009899835
2	725.635	725635	827.4411	611.3841	611.3841	827.4411	0.738885342	0.805607977		2	591	1.016863056
2	725.969	725969	839.3522	729.6378	729.6378	839.3522	0.869286814	0.812240296		2	591.25	1.021154413
2	726.317	726317	895.6581	740.0978	740.0978	895.6581	0.826317319	0.81536724		2	591.5	1.023918316
2	726.752	726752	1057.01	867.5376	867.5376	1057.01	0.820746824	0.809358598		2	591.75	1.021738675
2	727.114	727114	1058.183	876.4654	876.4654	1058.183	0.828273937	0.803431112		2	592	1.016538545
2	727.443	727443	843.7619	724.8732	724.8732	843.7619	0.859096861	0.797740988		2	592.25	1.011338415
2	727.647	727647	1206.446	996.3231	996.3231	1206.446	0.82583315	0.793237013		2	592.5	1.006138285
2	727.827	727827	1072.047	663.2198	663.2198	1072.047	0.618648063	0.790542827		2	592.75	1.000938155
2	728.02	728020	1042.499	824.7881	824.7881	1042.499	0.791164404	0.787694982		2	593	0.996400863
2	728.231	728231	1290.441	1001.405	1001.405	1290.441	0.776017656	0.78476485		2	593.25	0.993169113
2	728.558	728558	969.254	795.6852	795.6852	969.254	0.820925371	0.784550261		2	593.5	0.990523944
2	728.723	728723	1355.05	992.8188	992.8188	1355.05	0.732680565	0.785508917		2	593.75	0.988609377
2	729.004	729004	834.1117	710.1711	710.1711	834.1117	0.851410069	0.787765225		2	594	0.987094003
2	729.209	729209	1056.401	931.996	931.996	1056.401	0.882236954	0.791827605		2	594.25	0.986562722
2	729.499	729499	949.6849	749.5658	749.5658	949.6849	0.789278423	0.799151392		2	594.5	0.987130741
2	729.775	729775	1348.527	895.7068	895.7068	1348.527	0.664211247	0.802460314		2	594.75	0.987494632
2	729.973	729973	909.8253	766.3314	766.3314	909.8253	0.842284118	0.80430998		2	595	0.987826547
2	730.242	730242	732.7329	589.7673	589.7673	732.7329	0.804887156	0.807210834		2	595.25	0.988563284
2	730.669	730669	920.6992	758.1492	758.1492	920.6992	0.823449396	0.818103728		2	595.5	0.989641846
2	730.954	730954	993.3369	816.0893	816.0893	993.3369	0.821563459	0.826035694		2	595.75	0.991051806
2	731.284	731284	851.8719	747.2698	747.2698	851.8719	0.87720912	0.828204274		2	596	0.992741259
2	731.479	731479	680.9306	558.0934	558.0934	680.9306	0.819603936	0.821758456		2	596.25	0.994791438
2	731.795	731795	836.633	689.8304	689.8304	836.633	0.824531664	0.804535964		2	596.5	0.997896624
2	731.972	731972	552.2307	472.4643	472.4643	552.2307	0.85555602	0.798858874		2	596.75	1.001711874
2	732.367	732367	681.7106	507.2957	507.2957	681.7106	0.74415111	0.791217374		2	597	1.005273495
2	732.621	732621	978.2536	670.7752	670.7752	978.2536	0.685686411	0.787039936		2	597.25	1.007205344
2	733.039	733039	1109.455	870.9097	870.9097	1109.455	0.784988756	0.790560494		2	597.5	1.008516435
2	733.321	733321	1327.147	940.7691	940.7691	1327.147	0.708865785	0.794569537		2	597.75	1.008410003
2	733.575	733575	1169.514	987.9731	987.9731	1169.514	0.844772358	0.792642979		2	598	1.006663389
2	733.774	733774	744.0016	645.4477	645.4477	744.0016	0.867535366	0.786623244		2	598.25	1.005235192
2	733.959	733959	737.5037	670.0582	670.0582	737.5037	0.908548933	0.779983059		2	598.5	1.003649803
2	734.302	734302	843.7138	625.1117	625.1117	843.7138	0.740904913	0.76918637		2	598.75	1.001964801
2	734.57	734570	783.8241	610.291	610.291	783.8241	0.778607088	0.75868365		2	599	1.001513262
2	734.97	734970	1539.427	909.7693	909.7693	1539.427	0.590979176	0.734831194		2	599.25	1.00126724
2	735.322	735322	1240.491	757.8983	757.8983	1240.491	0.610966383	0.717992068		2	599.5	1.001146622
2	735.599	735599	1139.263	837.6288	837.6288	1139.263	0.73523743	0.711894411		2	599.75	1.001102802
2	735.886	735886	1020.395	866.8789	866.8789	1020.395	0.849552281	0.707713528		2	600	1.001051661
2	736.169	736169	1570.092	1211.139	1211.139	1570.092	0.771380913	0.712147476		2	600.25	1.001034614
2	736.352	736352	1050.838	783.7088	783.7088	1050.838	0.745794119	0.719769639		2	600.5	1.001053408
2	736.705	736705	1471.657	830.7134	830.7134	1471.657	0.564474874	0.726843128		2	600.75	1.001111512
2	737.074	737074	955.1675	697.8199	697.8199	955.1675	0.730573329	0.70847181		2	601	1.001112017
2	737.364	737364	695.9399	500.4241	500.4241	695.9399	0.719062235	0.687175858		2	601.25	1.000840543
2	737.573	737573	1146.641	855.3516	855.3516	1146.641	0.74596286	0.675587967		2	601.5	1.000612976
2	737.817	737817	1465.326	958.0984	958.0984	1465.326	0.653846584	0.663837433		2	601.75	1.000412839
2	738.044	738044	906.3094	611.139	611.139	906.3094	0.674316078	0.652523639		2	602	0.999792983
2	738.305	738305	1394.731	947.1832	947.1832	1394.731	0.679115328	0.645566425		2	602.25	1.000125063
2	738.609	738609	1025.343	564.7197	564.7197	1025.343	0.550761745	0.646763076		2	602.5	1.001120161
2	738.932	738932	1972.749	1115.751	1115.751	1972.749	0.565581835	0.65098371		2	602.75	1.003058366
2	739.126	739126	1131.725	705.9351	705.9351	1131.725	0.623769114	0.655595863		2	603	1.006151901
2	739.529	739529	1366.534	938.4396	938.4396	1366.534	0.686729785	0.673171015		2	603.25	1.011029763
2	739.753	739753	1049.811	865.9736	865.9736	1049.811	0.824885241	0.682888131		2	603.5	1.014766333
2	739.992	739992	1019.069	755.4007	755.4007	1019.069	0.741265508	0.699104903		2	603.75	1.018183177
2	740.262	740262	960.3421	695.5388	695.5388	960.3421	0.72426149	0.718104097		2	604	1.021099717
2	740.529	740529	1595.728	1024.953	1024.953	1595.728	0.642310594	0.729540838		2	604.25	1.022902378
2	740.828	740828	1365.403	868.5755	868.5755	1365.403	0.636131237	0.741475003		2	604.5	1.023972438
2	741.045	741045	1505.492	1254.358	1254.358	1505.492	0.833188087	0.746420207		2	604.75	1.024997332
2	741.546	741546	1262.871	932.969	932.969	1262.871	0.738768251	0.741876849		2	605	1.026022227
2	741.861	741861	1476.175	1184.793	1184.793	1476.175	0.802610124	0.735926056		2	605.25	1.027047122
2	742.093	742093	1071.942	809.3974	809.3974	1071.942	0.755075741	0.729291986		2	605.5	1.028072016
2	742.544	742544	1619.402	1020.172	1020.172	1619.402	0.629968346	0.709161998		2	605.75	1.029841787
2	742.84	742840	966.4064	725.825	725.825	966.4064	0.751055664	0.703946395		2	606	1.032431548
2	743.111	743111	1088.501	763.5048	763.5048	1088.501	0.701427743	0.709097146		2	606.25	1.035445062
2	743.309	743309	1445.645	955.0197	955.0197	1445.645	0.660618409	0.715816562		2	606.5	1.039094205
2	743.809	743809	1169.278	773.7455	773.7455	1169.278	0.661729289	0.733719572		2	606.75	1.042743348
2	744.353	744353	1689.536	1169.28	1169.28	1689.536	0.692071669	0.759106001		2	607	1.046392491
2	744.609	744609	926.2059	846.9982	846.9982	926.2059	0.914481542	0.7716057		2	607.25	1.050048618
2	744.774	744774	894.1111	853.911	853.911	894.1111	0.955039033	0.77699215		2	607.5	1.054792482
2	745.007	745007	629.4596	469.4779	469.4779	629.4596	0.745842783	0.782322458		2	607.75	1.060761953
2	745.205	745205	686.4246	507.5726	507.5726	686.4246	0.73944407	0.786186917		2	608	1.067058015
2	745.463	745463	1012.418	695.514	695.514	1012.418	0.686983045	0.787793096		2	608.25	1.072656957
2	745.783	745783	1045.701	841.476	841.476	1045.701	0.804700388	0.785101481		2	608.5	1.076490575
2	746.156	746156	1156.408	891.451	891.451	1156.408	0.770879309	0.782122802		2	608.75	1.079448218
2	746.438	746438	1061.022	781.9142	781.9142	1061.022	0.73694438	0.783298682		2	609	1.081855631
2	746.771	746771	697.7934	587.2624	587.2624	697.7934	0.841599247	0.786535322		2	609.25	1.083503632
2	747.23	747230	1185.966	982.3935	982.3935	1185.966	0.828348789	0.789027983		2	609.5	1.084013145
2	747.39	747390	1729.243	1188.703	1188.703	1729.243	0.687412353	0.787536644		2	609.75	1.084154278
2	747.96	747960	777.3696	753.5294	753.5294	777.3696	0.96933222	0.772466997		2	610	1.08377808
2	748.416	748416	1719.848	1069.2	1069.2	1719.848	0.621682846	0.76666983		2	610.25	1.083337791
2	748.609	748609	861.204	599.9525	599.9525	861.204	0.696643885	0.77157638		2	610.5	1.085594171
2	749.031	749031	972.5795	835.5077	835.5077	972.5795	0.859063655	0.786110236		2	610.75	1.089444046
2	749.276	749276	743.3321	540.8476	540.8476	743.3321	0.727598875	0.792875859		2	611	1.094376253
2	749.703	749703	817.3222	662.4267	662.4267	817.3222	0.810484164	0.810560317		2	611.25	1.100660548
2	749.894	749894	1005.387	731.0297	731.0297	1005.387	0.727112744	0.812201422		2	611.5	1.108037834
2	750.1	750100	829.0649	740.1297	740.1297	829.0649	0.892728301	0.807570765		2	611.75	1.116371884
2	750.429	750429	656.8574	602.2583	602.2583	656.8574	0.916878306	0.795285485		2	612	1.127857613
2	750.616	750616	720.4348	580.6387	580.6387	720.4348	0.805955931	0.788865237		2	612.25	1.139257842
2	751.026	751026	917.3577	767.9483	767.9483	917.3577	0.837130707	0.754276066		2	612.5	1.148485903
2	751.36	751360	889.0884	630.6087	630.6087	889.0884	0.709275591	0.714181059		2	612.75	1.156723963
2	751.691	751691	1488.954	778.4536	778.4536	1488.954	0.522819107	0.691776786		2	613	1.1634114
2	751.963	751963	1830.736	1119.432	1119.432	1830.736	0.611465553	0.692579933		2	613.25	1.163994896
2	752.365	752365	669.8522	518.0434	518.0434	669.8522	0.773369708	0.704709147		2	613.5	1.160651425
2	752.607	752607	1113.113	813.0453	813.0453	1113.113	0.730424764	0.723965356		2	613.75	1.155437049
2	752.872	752872	1051.22	732.1832	732.1832	1051.22	0.696508057	0.758327353		2	614	1.151210813
2	753.162	753162	917.8294	850.6664	850.6664	917.8294	0.926824092	0.790337206		2	614.25	1.147272645
2	753.381	753381	1047.861	900.3053	900.3053	1047.861	0.859183899	0.80797742		2	614.5	1.141699582
2	753.658	753658	1209.511	1000.873	1000.873	1209.511	0.827502189	0.830112473		2	614.75	1.13734637
2	753.905	753905	469.9872	354.4294	354.4294	469.9872	0.754125644	0.845778323		2	615	1.135104528
2	754.111	754111	455.4154	385.211	385.211	455.4154	0.845845353	0.856940545		2	615.25	1.136164493
2	754.363	754363	551.6951	507.1723	507.1723	551.6951	0.919298178	0.869404614		2	615.5	1.140384077
2	754.649	754649	616.7009	501.0554	501.0554	616.7009	0.812477167	0.886694126		2	615.75	1.148744064
2	754.848	754848	1131.141	956.5172	956.5172	1131.141	0.845621545	0.896356382		2	616	1.169570787
2	755.117	755117	811.8659	703.2566	703.2566	811.8659	0.866222611	0.907157149		2	616.25	1.190903323
2	755.317	755317	606.8268	648.1111	648.1111	606.8268	1.068033086	0.915519626		2	616.5	1.209310289
2	755.631	755631	649.9351	604.7764	604.7764	649.9351	0.930518139	0.920487013		2	616.75	1.226292238
2	755.943	755943	409.2956	415.3662	415.3662	409.2956	1.014831823	0.905681218		2	617	1.24149959
2	756.203	756203	968.3845	733.9251	733.9251	968.3845	0.757886046	0.885711415		2	617.25	1.254889344
2	756.398	756398	1053.716	952.4867	952.4867	1053.716	0.903931135	0.873895746		2	617.5	1.268654467
2	756.682	756682	976.1145	792.2878	792.2878	976.1145	0.811675065	0.853850162		2	617.75	1.284717022
2	757.165	757165	787.3362	628.8476	628.8476	787.3362	0.798702765	0.80973423		2	618	1.301788366
2	757.438	757438	992.5868	777.1593	777.1593	992.5868	0.782963566	0.798244219		2	618.25	1.317398434
2	757.61	757610	1069.081	852.2594	852.2594	1069.081	0.7971888	0.802356452		2	618.5	1.333330314
2	757.847	757847	651.6063	556.2401	556.2401	651.6063	0.853644448	0.811841366		2	618.75	1.350336958
2	758.135	758135	830.0575	604.1188	604.1188	830.0575	0.727803556	0.829512886		2	619	1.361749482
2	758.457	758457	815.7603	777.8599	777.8599	815.7603	0.953539784	0.858386464		2	619.25	1.368423253
2	758.628	758628	735.7879	576.4353	576.4353	735.7879	0.783425903	0.866194933		2	619.5	1.373206517
2	759.022	759022	716.3318	647.1595	647.1595	716.3318	0.903435391	0.863924361		2	619.75	1.375491897
2	759.236	759236	680.0429	637.5708	637.5708	680.0429	0.93754497	0.858433891		2	620	1.36442082
2	759.631	759631	510.7561	501.3047	501.3047	510.7561	0.981495277	0.849117338		2	620.25	1.33557977
2	760.024	760024	1412.097	973.1463	973.1463	1412.097	0.689149754	0.835508064		2	620.5	1.30056691
2	760.23	760230	765.0365	634.925	634.925	765.0365	0.829927722	0.826112165		2	620.75	1.269177652
2	760.484	760484	1162.916	858.4978	858.4978	1162.916	0.738228556	0.818245585		2	621	1.238706567
2	760.681	760681	879.3157	696.0051	696.0051	879.3157	0.791530391	0.816294824		2	621.25	1.214658275
2	760.907	760907	957.8613	753.3402	753.3402	957.8613	0.786481508	0.814016954		2	621.5	1.197083157
2	761.2	761200	1148.189	1046.987	1046.987	1148.189	0.911859459	0.813213464		2	621.75	1.183295778
2	761.511	761511	1087.406	835.6941	835.6941	1087.406	0.768520773	0.8169314		2	622	1.174930295
2	761.893	761893	869.1149	761.3544	761.3544	869.1149	0.876011216	0.817010966		2	622.25	1.173965596
2	762.055	762055	864.73	808.3352	808.3352	864.73	0.934783343	0.811605878		2	622.5	1.176623371
2	762.508	762508	700.0081	488.4199	488.4199	700.0081	0.69773464	0.785059052		2	622.75	1.180286664
2	762.707	762707	1315.27	1055.306	1055.306	1315.27	0.802349328	0.778001653		2	623	1.187826503
2	763.072	763072	1042.767	700.5653	700.5653	1042.767	0.671833017	0.772279203		2	623.25	1.196330268
2	763.484	763484	974.1405	709.2671	709.2671	974.1405	0.72809528	0.769173785		2	623.5	1.203203026
2	763.781	763781	839.1297	645.079	645.079	839.1297	0.768747668	0.77177074		2	623.75	1.206322325
2	764.036	764036	993.904	832.0864	832.0864	993.904	0.83718991	0.787450191		2	624	1.209671635
2	764.434	764434	944.9902	717.4865	717.4865	944.9902	0.759252847	0.816601339		2	624.25	1.215829772
2	764.71	764710	958.1433	833.4113	833.4113	958.1433	0.869819055	0.820341531		2	624.5	1.223633394
2	765.048	765048	679.1606	638.4035	638.4035	679.1606	0.93998901	0.822129168		2	624.75	1.231895011
2	765.243	765243	570.0259	444.7167	444.7167	570.0259	0.780169287	0.822978989		2	625	1.239724376
2	765.554	765554	695.4955	640.7679	640.7679	695.4955	0.921311353	0.81172524		2	625.25	1.247637812
2	765.819	765819	1456.877	1030.161	1030.161	1456.877	0.707102247	0.803662454		2	625.5	1.255141934
2	766.229	766229	1788.573	1374.179	1374.179	1788.573	0.768310267	0.813803556		2	625.75	1.261642963
2	766.397	766397	1883.012	1326.157	1326.157	1883.012	0.704274322	0.819560727		2	626	1.269478017
2	766.662	766662	1339.995	1109.565	1109.565	1339.995	0.828036672	0.827449763		2	626.25	1.278206131
2	766.988	766988	742.6178	613.4989	613.4989	742.6178	0.826130077	0.854103893		2	626.5	1.283222381
2	767.204	767204	1008.959	931.4404	931.4404	1008.959	0.923169722	0.868440173		2	626.75	1.278633391
2	767.447	767447	828.9202	772.0811	772.0811	828.9202	0.931429949	0.873463184		2	627	1.268596682
2	767.752	767752	814.98	805.118	805.118	814.98	0.98789909	0.877738528		2	627.25	1.254967639
2	767.937	767937	1284.12	1109.339	1109.339	1284.12	0.863890446	0.875133142		2	627.5	1.237575066
2	768.138	768138	791.181	674.7972	674.7972	791.181	0.852898641	0.860004265		2	627.75	1.219556547
2	768.409	768409	1114.173	915.507	915.507	1114.173	0.821691963	0.826313677		2	628	1.207733086
2	768.598	768598	944.8235	725.1672	725.1672	944.8235	0.767516049	0.808378195		2	628.25	1.205573133
2	768.815	768815	1540.029	1186.482	1186.482	1540.029	0.770428349	0.791218796		2	628.5	1.204726734
2	769.221	769221	1205.624	790.285	790.285	1205.624	0.655498729	0.752652343		2	628.75	1.205846388
2	769.482	769482	1166.976	953.1868	953.1868	1166.976	0.816800688	0.737989447		2	629	1.208611009
2	769.81	769810	1146.919	803.698	803.698	1146.919	0.700745214	0.737058407		2	629.25	1.213510286
2	770.115	770115	833.156	627.998	627.998	833.156	0.753758	0.743449774		2	629.5	1.220352211
2	770.332	770332	981.062	800.2802	800.2802	981.062	0.815728466	0.755149562		2	629.75	1.225235075
2	770.549	770549	1712.879	1227.437	1227.437	1712.879	0.716592941	0.773009925		2	630	1.230644959
2	770.74	770740	1401.057	1138.595	1138.595	1401.057	0.812668578	0.785562985		2	630.25	1.234902771
2	771.16	771160	1963.659	1534.583	1534.583	1963.659	0.781491593	0.813900114		2	630.5	1.237034284
2	771.394	771394	1249.801	921.0502	921.0502	1249.801	0.736957484	0.832144871		2	630.75	1.235218131
2	771.766	771766	818.6944	819.1344	819.1344	818.6944	1.000537441	0.851303708		2	631	1.231456523
2	771.994	771994	852.9829	771.8136	771.8136	852.9829	0.904840648	0.853827906		2	631.25	1.226555477
2	772.369	772369	708.8648	570.513	570.513	708.8648	0.804826252	0.851606083		2	631.5	1.220856049
2	772.555	772555	624.5282	551.6432	551.6432	624.5282	0.883295902	0.850338147		2	631.75	1.213349104
2	772.966	772966	894.9035	731.1303	731.1303	894.9035	0.816993452	0.844638616		2	632	1.204757969
2	773.242	773242	590.198	464.3879	464.3879	590.198	0.786834079	0.837935171		2	632.25	1.195412934
2	773.642	773642	1879.298	1393.89	1393.89	1879.298	0.741707808	0.819227154		2	632.5	1.186587442
2	773.834	773834	773.0984	704.9037	704.9037	773.0984	0.911790401	0.808408426		2	632.75	1.177008074
2	774.024	774024	1134.353	818.367	818.367	1134.353	0.721439446	0.800012322		2	633	1.167224234
2	774.219	774219	846.1465	724.8853	724.8853	846.1465	0.856690065	0.792779259		2	633.25	1.159202173
2	774.522	774522	648.8513	575.493	575.493	648.8513	0.886941276	0.781338051		2	633.5	1.151173357
2	774.871	774871	732.6131	621.9413	621.9413	732.6131	0.848935543	0.774094421		2	633.75	1.143142427
2	775.045	775045	895.8042	593.8352	593.8352	895.8042	0.662907363	0.773450173		2	634	1.135111496
2	775.449	775449	950.7248	547.8539	547.8539	950.7248	0.576248668	0.773605257		2	634.25	1.127080566
2	775.888	775888	1067.62	938.305	938.305	1067.62	0.878875443	0.778807008		2	634.5	1.119049636
2	776.461	776461	996.2236	750.3299	750.3299	996.2236	0.753174187	0.811063694		2	634.75	1.111018705
2	776.639	776639	758.1364	696.4795	696.4795	758.1364	0.918673078	0.820128785		2	635	1.102389421
2	776.966	776966	1059.693	869.5307	869.5307	1059.693	0.820549631	0.834748672		2	635.25	1.092784388
2	777.191	777191	601.6845	551.1069	551.1069	601.6845	0.915939998	0.84548164		2	635.5	1.083993847
2	777.55	777550	936.0573	732.8637	732.8637	936.0573	0.782926109	0.857641691		2	635.75	1.076949596
2	778.03	778030	785.9764	578.589	578.589	785.9764	0.736140424	0.846092431		2	636	1.06983136
2	778.221	778221	733.4691	748.4915	748.4915	733.4691	1.020481299	0.84331633		2	636.25	1.063067671
2	778.548	778548	917.7598	792.9024	792.9024	917.7598	0.863954163	0.851273507		2	636.5	1.057850608
2	778.746	778746	768.7901	656.6425	656.6425	768.7901	0.854124552	0.857313399		2	636.75	1.053259181
2	778.917	778917	946.9055	814.8852	814.8852	946.9055	0.860577111	0.860048735		2	637	1.05034023
2	779.106	779106	838.3667	629.9124	629.9124	838.3667	0.751356656	0.864210566		2	637.25	1.049499465
2	779.461	779461	913.3736	700.5108	700.5108	913.3736	0.766948815	0.872004957		2	637.5	1.049101124
2	779.661	779661	804.7041	773.9629	773.9629	804.7041	0.961798132	0.869129851		2	637.75	1.050308617
2	779.987	779987	927.0484	819.8096	819.8096	927.0484	0.884322329	0.86107756		2	638	1.050960823
2	780.213	780213	1247.634	1206.475	1206.475	1247.634	0.967010357	0.852762394		2	638.25	1.049151207
2	780.578	780578	895.1581	801.8071	801.8071	895.1581	0.895715628	0.823877344		2	638.5	1.045398484
2	780.884	780884	770.1183	551.3726	551.3726	770.1183	0.715958314	0.793413601		2	638.75	1.040617178
2	781.134	781134	907.1331	649.2156	649.2156	907.1331	0.715678438	0.777838247		2	639	1.036753067
2	781.436	781436	1327.825	1046.924	1046.924	1327.825	0.788450285	0.769638715		2	639.25	1.034564473
2	781.781	781781	1382.587	971.6007	971.6007	1382.587	0.702741093	0.764032401		2	639.5	1.032934581
2	781.949	781949	1544.566	1026.535	1026.535	1544.566	0.664610641	0.763254979		2	639.75	1.03184809
2	782.358	782358	1243.086	1003.501	1003.501	1243.086	0.807265949	0.780195741		2	640	1.031131617
2	782.555	782555	1052.082	861.2405	861.2405	1052.082	0.818605869	0.787479133		2	640.25	1.030906293
2	782.907	782907	1161.222	996.9303	996.9303	1161.222	0.858518268	0.796897795		2	640.5	1.03057844
2	783.099	783099	1016.501	867.1959	867.1959	1016.501	0.85311859	0.804101442		2	640.75	1.030208417
2	783.463	783463	666.1929	609.3367	609.3367	666.1929	0.91465505	0.816229327		2	641	1.029922891
2	783.913	783913	811.922	586.3772	586.3772	811.922	0.722208784	0.822404		2	641.25	1.029491393
2	784.325	784325	1436.195	998.4313	998.4313	1436.195	0.695192018	0.824418956		2	641.5	1.028620581
2	784.781	784781	1293.204	1126.595	1126.595	1293.204	0.871165725	0.830856548		2	641.75	1.027588551
2	785.217	785217	1270.75	1091.112	1091.112	1270.75	0.858636238	0.852660875		2	642	1.026549034
2	785.392	785392	852.4483	744.1063	744.1063	852.4483	0.872904902	0.862983532		2	642.25	1.025466418
2	785.574	785574	1087.828	967.2505	967.2505	1087.828	0.889157569	0.871120563		2	642.5	1.024327906
2	785.882	785882	813.6455	712.2215	712.2215	813.6455	0.875346204	0.890864552		2	642.75	1.023091379
2	786.145	786145	804.4106	811.2933	811.2933	804.4106	1.008556203	0.905137577		2	643	1.021826174
2	786.499	786499	1160.381	966.1627	966.1627	1160.381	0.832625405	0.906245562		2	643.25	1.020557659
2	786.731	786731	839.7364	678.4887	678.4887	839.7364	0.807978194	0.902290068		2	643.5	1.019110087
2	786.97	786970	1004.55	979.1211	979.1211	1004.55	0.974686277	0.895811016		2	643.75	1.017581314
2	787.168	787168	680.5749	579.073	579.073	680.5749	0.85085859	0.887125025		2	644	1.015606198
2	787.457	787457	1030.434	964.7635	964.7635	1030.434	0.936269087	0.868600403		2	644.25	1.013383556
2	787.73	787730	742.0861	639.8098	639.8098	742.0861	0.862177313	0.851033648		2	644.5	1.011011196
2	787.93	787930	607.4444	563.0521	563.0521	607.4444	0.926919567	0.835461589		2	644.75	1.008684029
2	788.35	788350	1257.484	827.9401	827.9401	1257.484	0.658410047	0.789722153		2	645	1.006325081
2	788.719	788719	1345.48	920.467	920.467	1345.48	0.684117936	0.76207173		2	645.25	1.003799276
2	788.9	788900	833.3723	700.7976	700.7976	833.3723	0.840917799	0.750198258		2	645.5	1.001055969
2	789.154	789154	831.6416	694.4221	694.4221	831.6416	0.83500164	0.737270771		2	645.75	0.998346301
2	789.609	789609	2066.101	1395.41	1395.41	2066.101	0.675383246	0.76673508		2	646	0.996625916
2	789.779	789779	1735.807	1279.58	1279.58	1735.807	0.737167208	0.784953684		2	646.25	0.995689746
2	789.959	789959	885.0722	666.5493	666.5493	885.0722	0.753101611	0.804963084		2	646.5	0.995132814
2	790.25	790250	1146.122	927.6336	927.6336	1146.122	0.80936724	0.853361267		2	646.75	0.994721274
2	790.472	790472	925.1705	946.9629	946.9629	925.1705	1.02355501	0.891241273		2	647	0.995399105
2	790.736	790736	992.0473	831.5997	831.5997	992.0473	0.838266179	0.940311318		2	647.25	0.995941234
2	791.1	791100	1257.862	1358.057	1358.057	1257.862	1.079655002	1.021618638		2	647.5	0.996680869
2	791.291	791291	776.3511	860.8495	860.8495	776.3511	1.108840446	1.049864866		2	647.75	0.99687832
2	791.465	791465	986.9776	1042.399	1042.399	986.9776	1.056152642	1.062140222		2	648	0.994862479
2	791.753	791753	1304.308	1313.223	1313.223	1304.308	1.006835042	1.072176209		2	648.25	0.99147824
2	791.974	791974	779.3092	841.3564	841.3564	779.3092	1.079618205	1.069023038		2	648.5	0.988057426
2	792.138	792138	1092.748	1241.55	1241.55	1092.748	1.136172292	1.058519211		2	648.75	0.98463969
2	792.44	792440	555.8152	598.4627	598.4627	555.8152	1.07672964	1.042693954		2	649	0.982337725
2	792.609	792609	1007.397	1002.733	1002.733	1007.397	0.995370246	1.039405206		2	649.25	0.979963602
2	792.906	792906	820.554	821.1332	821.1332	820.554	1.000705865	1.0302079		2	649.5	0.977643947
2	793.101	793101	1102.125	1009.652	1009.652	1102.125	0.916095724	1.023442232		2	649.75	0.975223044
2	793.335	793335	687.5601	648.2741	648.2741	687.5601	0.942861722	1.014492527		2	650	0.973115666
2	793.682	793682	624.4615	711.829	711.829	624.4615	1.139908545	0.998963863		2	650.25	0.971444085
2	793.89	793890	797.2152	829.9732	829.9732	797.2152	1.041090536	0.98966134		2	650.5	0.970000221
2	794.196	794196	693.9157	707.2224	707.2224	693.9157	1.019176249	0.969680534		2	650.75	0.968904295
2	794.583	794583	1113.409	1014.316	1014.316	1113.409	0.91100036	0.949103487		2	651	0.96789047
2	794.894	794894	1161.132	1070.645	1070.645	1161.132	0.922070014	0.947915216		2	651.25	0.966808093
2	795.222	795222	1496.827	1216.505	1216.505	1496.827	0.812722512	0.951217915		2	651.5	0.966576701
2	795.553	795553	1021.528	1021.318	1021.318	1021.528	0.999794426	0.958298492		2	651.75	0.966345309
2	795.9	795900	1292.797	1163.299	1163.299	1292.797	0.899831141	0.98736264		2	652	0.968196322
2	796.407	796407	905.5334	996.9961	996.9961	905.5334	1.101004226	1.035445011		2	652.25	0.971626259
2	796.574	796574	805.8047	901.7931	901.7931	805.8047	1.119121172	1.040975645		2	652.5	0.975135486
2	796.841	796841	1238.826	1368.381	1368.381	1238.826	1.104578851	1.051635016		2	652.75	0.977483413
2	797.139	797139	1065.183	1044.799	1044.799	1065.183	0.980863382	1.054575718		2	653	0.978990426
2	797.366	797366	921.7006	1002.086	1002.086	921.7006	1.087214221	1.041881417		2	653.25	0.980399582
2	797.693	797693	570.4529	595.5023	595.5023	570.4529	1.043911425	1.017114347		2	653.5	0.981294677
2	797.903	797903	1082.243	1181.928	1181.928	1082.243	1.092109628	1.003027242		2	653.75	0.982189772
2	798.126	798126	1299.554	1023.399	1023.399	1299.554	0.787500173	0.982766967		2	654	0.98287116
2	798.508	798508	1189.922	1200.431	1200.431	1189.922	1.008831671	0.946834987		2	654.25	0.983524565
2	798.832	798832	1765.212	1324.919	1324.919	1765.212	0.750572169	0.911424644		2	654.5	0.983770496
2	799.126	799126	1071.143	946.805	946.805	1071.143	0.883920261	0.874461127		2	654.75	0.983430498
2	799.438	799438	1019.647	913.4617	913.4617	1019.647	0.895860724	0.846583469		2	655	0.983096687
2	799.905	799905	1308.488	1132.572	1132.572	1308.488	0.865557804	0.826578225		2	655.25	0.983628662
2	800.225	800225	1765.076	1323.157	1323.157	1765.076	0.749631744	0.817967846		2	655.5	0.984350526
2	802.152	802152	1021.267	854.1417	854.1417	1021.267	0.83635494	0.830635261		2	655.75	0.984974522
2	802.613	802613	757.2653	697.0924	697.0924	757.2653	0.920539209	0.849444279		2	656	0.986134991
2	802.934	802934	768.2365	640.4496	640.4496	768.2365	0.83366203	0.864235939		2	656.25	0.987476427
2	803.135	803135	1373.086	1170.238	1170.238	1373.086	0.85226854	0.874250615		2	656.5	0.988817863
2	803.354	803354	1080.03	965.5096	965.5096	1080.03	0.893965538	0.887146072		2	656.75	0.987692982
2	803.689	803689	995.1765	768.5145	768.5145	995.1765	0.772239397	0.902828468		2	657	0.985248616
2	804.06	804060	1016.267	991.7418	991.7418	1016.267	0.975867366	0.914297808		2	657.25	0.98280425
2	804.35	804350	941.0072	1023.968	1023.968	941.0072	1.088161706	0.92329835		2	657.5	0.98121222
2	804.601	804601	928.9886	819.8177	819.8177	928.9886	0.882484134	0.930744217		2	657.75	0.979919018
2	804.804	804804	1169.885	1134.174	1134.174	1169.885	0.969474777	0.936790806		2	658	0.978465633
2	807.704	807704	1083.827	1013.551	1013.551	1083.827	0.935159394	1.008806686		2	658.25	0.977879373
2	808.296	808296	785.2083	886.4427	886.4427	785.2083	1.128926808	1.016199264		2	658.5	0.978678048
2	809.875	809875	1606.892	1589.89	1589.89	1606.892	0.989419326	1.020756783		2	658.75	0.980076459
3	1.451	1451	2281.697	1697.836	1697.836	2281.697	0.744111072	0.772366766		2	659	0.981636585
3	1.626	1626	1820.107	1226.242	1226.242	1820.107	0.673719732	0.7630465		2	659.25	0.984514806
3	1.93	1930	994.5161	877.8734	877.8734	994.5161	0.882714116	0.748362312		2	659.5	0.988225899
3	2.148	2148	771.2407	541.5871	541.5871	771.2407	0.70222837	0.739010656		2	659.75	0.992392445
3	2.315	2315	722.1869	605.8185	605.8185	722.1869	0.838866642	0.732541333		2	660	0.996848592
3	2.502	2502	728.8635	518.3928	518.3928	728.8635	0.711234408	0.726065696		2	660.25	1.002713379
3	2.958	2958	849.3401	610.7893	610.7893	849.3401	0.719133949	0.713563264		2	660.5	1.008594439
3	3.166	3166	969.5901	643.1847	643.1847	969.5901	0.66335733	0.709275962		2	660.75	1.012099435
3	3.347	3347	1342.992	938.982	938.982	1342.992	0.6991717	0.7061993		2	661	1.014077353
3	3.513	3513	1008.35	695.2776	695.2776	1008.35	0.689520107	0.703839191		2	661.25	1.015308085
3	3.969	3969	1318.417	822.658	822.658	1318.417	0.623974054	0.699727164		2	661.5	1.014786079
3	4.294	4294	1304.4	958.8469	958.8469	1304.4	0.735086553	0.69940441		2	661.75	1.013153905
3	4.471	4471	1633.781	1145.87	1145.87	1633.781	0.701360831	0.700313681		2	662	1.007087507
3	4.716	4716	1118.17	762.5817	762.5817	1118.17	0.681990842	0.703135289		2	662.25	0.999767045
3	5.386	5386	2215.989	1542.998	1542.998	2215.989	0.696302193	0.717788983		2	662.5	0.993212907
3	5.444	5444	909.9819	775.6285	775.6285	909.9819	0.852355964	0.719303304		2	662.75	0.986270672
3	6.058	6058	2998.78	2055.647	2055.647	2998.78	0.685494434	0.734608887		2	663	0.979668306
3	8.547	8547	1048.537	869.5307	869.5307	1048.537	0.82927994	0.800020117		2	663.25	0.974179593
3	9.162	9162	1793.996	1331.728	1331.728	1793.996	0.742324955	0.806379413		2	663.5	0.969447375
3	9.23	9230	483.7957	427.0702	427.0702	483.7957	0.882749061	0.806509521		2	663.75	0.964786771
3	11.184	11184	651.5842	528.888	528.888	651.5842	0.811695557	0.774073714		2	664	0.963149728
3	11.47	11470	1211.138	886.1359	886.1359	1211.138	0.7316556	0.770834713		2	664.25	0.965297245
3	14.178	14178	1254.102	864.4315	864.4315	1254.102	0.689283248	0.788524709		2	664.5	0.967770247
3	14.412	14412	728.6523	539.2258	539.2258	728.6523	0.7400317	0.792408766		2	664.75	0.971351882
3	14.595	14595	1139.398	1000.742	1000.742	1139.398	0.878307668	0.795567493		2	665	0.973548094
3	14.953	14953	925.4113	772.079	772.079	925.4113	0.834309026	0.801966394		2	665.25	0.974520384
3	15.176	15176	870.1189	728.7778	728.7778	870.1189	0.837561165	0.804786261		2	665.5	0.975421018
3	15.48	15480	978.9237	793.6139	793.6139	978.9237	0.810700466	0.80522031		2	665.75	0.976037142
3	15.841	15841	1065.668	866.4492	866.4492	1065.668	0.81305735	0.802030666		2	666	0.976136069
3	16.071	16071	1072.854	817.1092	817.1092	1072.854	0.761621991	0.798702273		2	666.25	0.975605856
3	16.495	16495	704.725	558.5184	558.5184	704.725	0.792533825	0.780255296		2	666.5	0.97476215
3	16.704	16704	1178.17	949.0073	949.0073	1178.17	0.805492671	0.766723713		2	666.75	0.973762312
3	16.966	16966	1318.752	1061.466	1061.466	1318.752	0.804901907	0.751181112		2	667	0.972367673
3	17.226	17226	1652.689	1195.628	1195.628	1652.689	0.723444036	0.742314423		2	667.25	0.97113662
3	17.435	17435	1352.653	905.1059	905.1059	1352.653	0.669133843	0.739796119		2	667.5	0.969902449
3	17.751	17751	1579.551	1149.642	1149.642	1579.551	0.727828351	0.738976938		2	667.75	0.968812268
3	18.101	18101	1004.634	733.1537	733.1537	1004.634	0.729771937	0.744325144		2	668	0.968015142
3	18.286	18286	1115.124	877.7289	877.7289	1115.124	0.787113272	0.753290598		2	668.25	0.967289824
3	18.757	18757	1085.169	784.1228	784.1228	1085.169	0.722581275	0.784798387		2	668.5	0.966626622
3	18.949	18949	1695.869	1221.379	1221.379	1695.869	0.720208342	0.793783228		2	668.75	0.966452433
3	19.266	19266	1252.936	1153.063	1153.063	1252.936	0.920288826	0.813002264		2	669	0.966280998
3	19.455	19455	1041.79	982.6134	982.6134	1041.79	0.943197189	0.825151794		2	669.25	0.966071666
3	19.945	19945	999.7927	801.0461	801.0461	999.7927	0.801212191	0.849582472		2	669.5	0.966693292
3	20.4	20400	1115.564	923.0261	923.0261	1115.564	0.827407571	0.854082711		2	669.75	0.969304073
3	20.762	20762	1455.05	1195.229	1195.229	1455.05	0.821435002	0.852197695		2	670	0.972514123
3	20.998	20998	1012.384	881.7609	881.7609	1012.384	0.870974749	0.853014269		2	670.25	0.975668103
3	21.226	21226	1446.349	1307.313	1307.313	1446.349	0.903871057	0.858072821		2	670.5	0.978815029
3	21.461	21461	1308.049	1117.938	1117.938	1308.049	0.854660643	0.869466536		2	670.75	0.981993107
3	21.907	21907	1103.608	908.1194	908.1194	1103.608	0.822864097	0.901342111		2	671	0.985162402
3	22.093	22093	741.3388	628.8965	628.8965	741.3388	0.848325354	0.914877334		2	671.25	0.987427687
3	22.426	22426	1028.889	981.0432	981.0432	1028.889	0.953497608	0.933368135		2	671.5	0.988765773
3	22.853	22853	690.678	746.5221	746.5221	690.678	1.08085403	0.943088487		2	671.75	0.989842392
3	23.289	23289	1444.803	1329.931	1329.931	1444.803	0.920492967	0.94763917		2	672	0.990219003
3	23.507	23507	923.0759	993.559	993.559	923.0759	1.076356776	0.951760654		2	672.25	0.989207835
3	23.68	23680	1129.589	1016.457	1016.457	1129.589	0.899846758	0.947050596		2	672.5	0.987559361
3	23.879	23879	1433.578	1294.851	1294.851	1433.578	0.903230239	0.942588941		2	672.75	0.984523803
3	24.334	24334	1546.12	1367.667	1367.667	1546.12	0.88458011	0.963328572		2	673	0.981438711
3	24.565	24565	1106.257	1116.978	1116.978	1106.257	1.009691238	0.97730559		2	673.25	0.978742576
3	24.809	24809	1662.562	1460.339	1460.339	1662.562	0.878366641	0.997174443		2	673.5	0.978631341
3	25.027	25027	526.5848	518.7302	518.7302	526.5848	0.985083884	1.02103556		2	673.75	0.979856728
3	25.458	25458	850.1882	964.8352	964.8352	850.1882	1.134848966	1.102979381		2	674	0.981720791
3	25.68	25680	1032.969	1272.604	1272.604	1032.969	1.231986633	1.155731531		2	674.25	0.983464395
3	25.894	25894	596.8234	671.7919	671.7919	596.8234	1.125612535	1.203688122		2	674.5	0.985517513
3	26.066	26066	499.055	617.9143	617.9143	499.055	1.238168739	1.235342045		2	674.75	0.988250323
3	26.226	26226	529.1708	702.4193	702.4193	529.1708	1.327396183	1.258028992		2	675	0.991102142
3	26.716	26716	1257.911	1631.502	1631.502	1257.911	1.29699319	1.303886407		2	675.25	0.992984156
3	26.977	26977	1052.755	1477.156	1477.156	1052.755	1.403133683	1.321635311		2	675.5	0.995111324
3	27.412	27412	1360.94	1891.569	1891.569	1360.94	1.389898893	1.356708331		2	675.75	0.996279231
3	27.576	27576	683.0025	1026.466	1026.466	683.0025	1.502872976	1.367907068		2	676	0.99470715
3	28.043	28043	982.516	1270.441	1270.441	982.516	1.293048663	1.380131701		2	676.25	0.991487682
3	28.336	28336	908.7063	1215.429	1215.429	908.7063	1.337537772	1.417907027		2	676.5	0.988601136
3	28.567	28567	944.9626	1359.36	1359.36	944.9626	1.438533123	1.462527667		2	676.75	0.98653244
3	28.882	28882	831.956	1225.081	1225.081	831.956	1.472530999	1.541915454		2	677	0.984883753
3	29.224	29224	930.4235	1567.925	1567.925	930.4235	1.685173472	1.711612191		2	677.25	0.983055909
3	29.627	29627	676.1614	1358.049	1358.049	676.1614	2.008468688	1.981718456		2	677.5	0.981046062
3	29.841	29841	737.868	1608.626	1608.626	737.868	2.180099964	2.124405597		2	677.75	0.978909486
3	30.013	30013	741.3487	1556.203	1556.203	741.3487	2.099151182	2.225645673		2	678	0.97664277
3	30.194	30194	816.9817	1785.455	1785.455	816.9817	2.185428388	2.328653107		2	678.25	0.974163791
3	30.473	30473	643.1884	1380.589	1380.589	643.1884	2.146476833	2.495315761		2	678.5	0.97151089
3	30.707	30707	1077.59	3005.329	3005.329	1077.59	2.788935495	2.621689234		2	678.75	0.968043703
3	30.873	30873	857.5272	2615.981	2615.981	857.5272	3.05060994	2.692675533		2	679	0.963902525
3	31.079	31079	578.2585	1847.697	1847.697	578.2585	3.195278582	2.756098719		2	679.25	0.959351761
3	31.559	31559	1027.4	2842.306	2842.306	1027.4	2.766503796	2.840101203		2	679.5	0.955775712
3	31.741	31741	964.8725	2287.25	2287.25	964.8725	2.370520457	2.860919001		2	679.75	0.95317021
3	32.012	32012	493.2099	1600.995	1600.995	493.2099	3.246072311	2.894150567		2	680	0.951763702
3	32.29	32290	760.5163	2287.662	2287.662	760.5163	3.008038092	2.921452575		2	680.25	0.950660315
3	32.586	32586	1287.695	3328.427	3328.427	1287.695	2.584794536	2.934318522		2	680.5	0.949883402
3	33.069	33069	1142.425	3258.538	3258.538	1142.425	2.852299276	2.962491006		2	680.75	0.94990197
3	33.375	33375	751.1468	2178.791	2178.791	751.1468	2.900619426	3.013186573		2	681	0.950073449
3	33.756	33756	808.1676	2577.065	2577.065	808.1676	3.188775447	3.077733311		2	681.25	0.949456641
3	34.211	34211	854.4512	2947.095	2947.095	854.4512	3.449108621	3.136993613		2	681.5	0.947686455
3	34.585	34585	782.4957	2696.954	2696.954	782.4957	3.446605521	3.187309068		2	681.75	0.946187365
3	34.854	34854	1337.757	3987.357	3987.357	1337.757	2.980628769	3.211414946		2	682	0.944981963
3	35.074	35074	1786.979	4756.973	4756.973	1786.979	2.662019531	3.217269456		2	682.25	0.944604976
3	35.232	35232	2008.129	6026.216	6026.216	2008.129	3.000910798	3.213682542		2	682.5	0.94461489
3	35.585	35585	1205.518	4135.369	4135.369	1205.518	3.430366863	3.190354781		2	682.75	0.945374445
3	35.887	35887	1103.847	3562.938	3562.938	1103.847	3.227746237	3.154009211		2	683	0.94722642
3	36.133	36133	915.0632	2979.949	2979.949	915.0632	3.25654993	3.113540828		2	683.25	0.950454955
3	36.375	36375	966.0919	3353.059	3353.059	966.0919	3.470745381	3.069261203		2	683.5	0.954117996
3	36.621	36621	963.8414	2817.451	2817.451	963.8414	2.923147937	3.018439251		2	683.75	0.959407014
3	36.843	36843	865.1055	2507.756	2507.756	865.1055	2.898786333	2.959597178		2	684	0.96688591
3	37.027	37027	1080.54	2825.409	2825.409	1080.54	2.614812038	2.89624628		2	684.25	0.973777501
3	37.398	37398	885.1642	2207.732	2207.732	885.1642	2.494149673	2.701503841		2	684.5	0.979348762
3	37.809	37809	687.3551	1969.705	1969.705	687.3551	2.865629425	2.430263888		2	684.75	0.982646792
3	38.207	38207	787.9783	1763.173	1763.173	787.9783	2.237590807	2.207056572		2	685	0.985481658
3	38.503	38503	1298.264	2744.701	2744.701	1298.264	2.11413164	2.067271772		2	685.25	0.986740782
3	38.732	38732	1453.212	2534.117	2534.117	1453.212	1.74380407	1.971996777		2	685.5	0.985690387
3	39.047	39047	1598.488	2849.745	2849.745	1598.488	1.782775348	1.83920671		2	685.75	0.983448251
3	39.213	39213	1279.883	2224.474	2224.474	1279.883	1.738029179	1.765634841		2	686	0.981531787
3	39.409	39409	1267.712	2160.547	2160.547	1267.712	1.704288513	1.698361441		2	686.25	0.979965493
3	39.588	39588	1060.799	2003.928	2003.928	1060.799	1.889074179	1.672688598		2	686.5	0.977910837
3	39.932	39932	947.3252	1664.943	1664.943	947.3252	1.757520015	1.72788649		2	686.75	0.976116679
3	40.233	40233	1220.451	2165.883	2165.883	1220.451	1.774657893	1.853402105		2	687	0.97495177
3	40.686	40686	1503.338	2562.583	2562.583	1503.338	1.704595374	2.11080449		2	687.25	0.976560121
3	40.855	40855	1121.142	2116.805	2116.805	1121.142	1.888079298	2.210492697		2	687.5	0.978637622
3	41.019	41019	1249.802	2809.343	2809.343	1249.802	2.247830456	2.322136714		2	687.75	0.981000996
3	41.253	41253	668.1797	2041.196	2041.196	668.1797	3.054860841	2.521077076		2	688	0.983434126
3	41.451	41451	1066.224	3200.268	3200.268	1066.224	3.001496871	2.699212792		2	688.25	0.984895759
3	41.765	41765	1052.036	3015.364	3015.364	1052.036	2.866217506	2.937534872		2	688.5	0.984714107
3	41.941	41941	696.9941	2050.448	2050.448	696.9941	2.941844128	3.038917594		2	688.75	0.983940033
3	42.128	42128	871.3826	2953.247	2953.247	871.3826	3.389150759	3.139618137		2	689	0.984149956
3	42.323	42323	811.1205	2380.016	2380.016	811.1205	2.934232337	3.233384524		2	689.25	0.985040602
3	42.827	42827	735.1638	2631.733	2631.733	735.1638	3.579791334	3.395979801		2	689.5	0.985838507
3	43.182	43182	725.7965	2603.962	2603.962	725.7965	3.58773017	3.416216901		2	689.75	0.987048625
3	43.392	43392	947.7971	3038.571	3038.571	947.7971	3.205929835	3.397846227		2	690	0.988472022
3	43.768	43768	936.1192	3062.889	3062.889	936.1192	3.27190063	3.340360106		2	690.25	0.992417961
3	44	44000	1187.751	4183.309	4183.309	1187.751	3.522042078	3.306815377		2	690.5	0.997083307
3	44.318	44318	1186.681	3642.293	3642.293	1186.681	3.069310961	3.253898296		2	690.75	1.001250613
3	44.707	44707	1022.286	3123.229	3123.229	1022.286	3.055142103	3.1570521		2	691	1.005318404
3	44.997	44997	944.2365	2792.091	2792.091	944.2365	2.956982705	3.070113817		2	691.25	1.007188613
3	45.253	45253	783.0256	2325.783	2325.783	783.0256	2.970251547	2.988400199		2	691.5	1.008644935
3	45.558	45558	823.9248	2628.743	2628.743	823.9248	3.19051326	2.879410206		2	691.75	1.009531872
3	45.992	45992	773.1389	2126.122	2126.122	773.1389	2.749987098	2.698062361		2	692	1.0097475
3	46.228	46228	917.1024	2416.517	2416.517	917.1024	2.634947853	2.59331179		2	692.25	1.009371947
3	46.541	46541	949.755	2272.718	2272.718	949.755	2.392951867	2.455174764		2	692.5	1.00748562
3	46.845	46845	962.7092	2120.638	2120.638	962.7092	2.202781484	2.300665523		2	692.75	1.004410465
3	47.086	47086	1475.104	2896.677	2896.677	1475.104	1.963710355	2.17061407		2	693	1.001600588
3	47.244	47244	1543.378	3413.348	3413.348	1543.378	2.211608563	2.097357142		2	693.25	0.999169539
3	47.54	47540	1147.509	2566.708	2566.708	1147.509	2.236765028	1.983649826		2	693.5	0.997569426
3	47.77	47770	1097.441	2105.99	2105.99	1097.441	1.919000657	1.904631987		2	693.75	0.996042477
3	47.991	47991	1815.072	3083.016	3083.016	1815.072	1.698564024	1.840455279		2	694	0.994593529
3	48.155	48155	1778.075	3056.152	3056.152	1778.075	1.718798138	1.800729365		2	694.25	0.993905665
3	48.456	48456	1492.856	2476.247	2476.247	1492.856	1.658731318	1.732757773		2	694.5	0.993683505
3	48.629	48629	1029.946	1721.894	1721.894	1029.946	1.671829397	1.689736778		2	694.75	0.993503359
3	48.792	48792	609.8465	1120.248	1120.248	609.8465	1.836934376	1.648615918		2	695	0.993421243
3	49.142	49142	1353.424	1926.706	1926.706	1353.424	1.423579011	1.569373978		2	695.25	0.993920571
3	49.33	49330	819.1619	1337.387	1337.387	819.1619	1.632628422	1.525756159		2	695.5	0.995007891
3	49.523	49523	1055.385	1644.871	1644.871	1055.385	1.558550671	1.475546753		2	695.75	0.99596168
3	49.853	49853	1011.912	1403.932	1403.932	1011.912	1.387405229	1.363670707		2	696	0.996120619
3	50.051	50051	1160.903	1449.344	1449.344	1160.903	1.248462619	1.287114839		2	696.25	0.995583591
3	50.205	50205	1384.87	1764.301	1764.301	1384.87	1.273983118	1.228720279		2	696.5	0.994609201
3	50.554	50554	1706.264	1857.735	1857.735	1706.264	1.088773484	1.120205465		2	696.75	0.9941406
3	50.934	50934	1572.602	1620.21	1620.21	1572.602	1.030273394	1.040470431		2	697	0.99387957
3	51.111	51111	1178.284	1053.88	1053.88	1178.284	0.894419342	1.010813171		2	697.25	0.993628551
3	51.436	51436	1383.575	1222.905	1222.905	1383.575	0.883873299	0.971303315		2	697.5	0.992290986
3	51.651	51651	959.9807	1018.208	1018.208	959.9807	1.060654657	0.970134376		2	697.75	0.988850683
3	51.975	51975	1554.376	1291.871	1291.871	1554.376	0.831118725	0.982739053		2	698	0.98546264
3	52.334	52334	1306.419	1507.331	1507.331	1306.419	1.153788333	0.981591178		2	698.25	0.982569599
3	52.617	52617	1195.598	1352.597	1352.597	1195.598	1.131314204	0.989873099		2	698.5	0.980679524
3	52.814	52814	1112.108	1172.749	1172.749	1112.108	1.054527977	0.996219205		2	698.75	0.978940858
3	53.107	53107	1354.929	1262.622	1262.622	1354.929	0.931873183	1.000664137		2	699	0.977649149
3	53.447	53447	1638.889	1502.629	1502.629	1638.889	0.916858311	0.997771588		2	699.25	0.976460078
3	53.72	53720	1258.243	1128.745	1128.745	1258.243	0.897080294	0.993145617		2	699.5	0.975601977
3	54.085	54085	1403.996	1331.15	1331.15	1403.996	0.948115237	0.985072892		2	699.75	0.975688886
3	54.289	54289	762.6251	791.0965	791.0965	762.6251	1.037333416	0.980185386		2	700	0.975692045
3	54.512	54512	830.721	868.3042	868.3042	830.721	1.045241664	0.970778168		2	700.25	0.975267384
3	54.712	54712	888.4191	902.255	902.255	888.4191	1.015573618	0.959086945		2	700.5	0.974260902
3	54.933	54933	797.0507	824.5863	824.5863	797.0507	1.034546861	0.948725151		2	700.75	0.972960235
3	55.163	55163	1040.96	950.7182	950.7182	1040.96	0.913309061	0.9477074		2	701	0.97072241
3	55.325	55325	659.646	652.6843	652.6843	659.646	0.989446309	0.955114454		2	701.25	0.965882139
3	55.701	55701	1771.172	1466.295	1466.295	1771.172	0.827867085	0.984897423		2	701.5	0.959479488
3	55.895	55895	1251.122	1025.249	1025.249	1251.122	0.819463649	0.999914793		2	701.75	0.95401269
3	56.211	56211	1021.812	908.1652	908.1652	1021.812	0.888779149	1.04673697		2	702	0.949262348
3	56.407	56407	604.0738	716.8251	716.8251	604.0738	1.186651532	1.071791156		2	702.25	0.944234252
3	56.575	56575	643.4501	830.3784	830.3784	643.4501	1.290509396	1.083875637		2	702.5	0.94261337
3	56.754	56754	672.4121	865.9811	865.9811	672.4121	1.287872571	1.098332856		2	702.75	0.942660964
3	56.978	56978	500.5394	541.3945	541.3945	500.5394	1.081622146	1.113593562		2	703	0.945304937
3	57.326	57326	807.8635	911.5285	911.5285	807.8635	1.128319945	1.116183148		2	703.25	0.955042888
3	57.536	57536	568.1582	565.9061	565.9061	568.1582	0.996036139	1.092442895		2	703.5	0.965321773
3	57.861	57861	1004.166	984.5262	984.5262	1004.166	0.98044168	1.021293058		2	703.75	0.977518517
3	58.23	58230	1217.712	1142.36	1142.36	1217.712	0.938120015	0.935580776		2	704	0.986371018
3	58.501	58501	946.8594	836.3497	836.3497	946.8594	0.883288163	0.902368104		2	704.25	0.9949212
3	58.695	58695	1394.247	1225.154	1225.154	1394.247	0.878720915	0.898885698		2	704.5	1.002645996
3	58.915	58915	961.1868	945.1408	945.1408	961.1868	0.983306055	0.904364858		2	704.75	1.002820145
3	59.296	59296	1716.942	1401.745	1401.745	1716.942	0.816419541	0.928974786		2	705	0.999489531
3	59.47	59470	1692.058	1344.024	1344.024	1692.058	0.794313197	0.943062652		2	705.25	0.996640826
3	59.689	59689	806.4484	824.0583	824.0583	806.4484	1.021836363	0.970946751		2	705.5	0.993070758
3	59.85	59850	690.1127	715.9481	715.9481	690.1127	1.037436494	1.000172978		2	705.75	0.988114378
3	60.026	60026	1199.837	1326.387	1326.387	1199.837	1.10547266	1.034820535		2	706	0.984041144
3	60.418	60418	1171.912	1272.535	1272.535	1171.912	1.085862249	1.093758504		2	706.25	0.984964317
3	60.823	60823	985.8662	1187.565	1187.565	985.8662	1.20459044	1.107762812		2	706.5	0.986957609
3	61.138	61138	1217.467	1454.506	1454.506	1217.467	1.194698501	1.103407742		2	706.75	0.988371639
3	61.567	61567	1165.687	1484.002	1484.002	1165.687	1.27307073	1.098083155		2	707	0.990135546
3	61.75	61750	1149.549	1191.653	1191.653	1149.549	1.036626538	1.10227093		2	707.25	0.992368056
3	62.092	62092	1911.374	1896.796	1896.796	1911.374	0.992373026	1.098892154		2	707.5	0.994249293
3	62.421	62421	2582.446	2576.067	2576.067	2582.446	0.997529861	1.087758781		2	707.75	0.99313523
3	62.68	62680	997.1499	1195.266	1195.266	997.1499	1.198682365	1.096912158		2	708	0.99144778
3	62.898	62898	2042.29	2079.13	2079.13	2042.29	1.018038574	1.130672386		2	708.25	0.989518036
3	63.248	63248	1633.88	2002.009	2002.009	1633.88	1.225309692	1.257031948		2	708.5	0.98802762
3	63.595	63595	1497.327	2034.415	2034.415	1497.327	1.358697866	1.432650421		2	708.75	0.98613402
3	63.798	63798	878.1966	1229.61	1229.61	878.1966	1.400153451	1.533280313		2	709	0.986532228
3	63.956	63956	1153.108	1666.671	1666.671	1153.108	1.445372853	1.600338212		2	709.25	0.987940063
3	64.245	64245	1048.809	2041.258	2041.258	1048.809	1.946262856	1.727759441		2	709.5	0.990367363
3	64.748	64748	909.9053	1846.164	1846.164	909.9053	2.028962794	1.959847765		2	709.75	0.992563909
3	64.924	64924	782.8333	1827.531	1827.531	782.8333	2.334508509	2.016555567		2	710	0.996417843
3	65.147	65147	826.2376	1780.376	1780.376	826.2376	2.154799055	2.047028549		2	710.25	1.001762998
3	65.405	65405	1229.585	2287.438	2287.438	1229.585	1.860333365	2.071977212		2	710.5	1.003384013
3	65.769	65769	1292.118	2734.062	2734.062	1292.118	2.115953806	2.119235802		2	710.75	1.000982808
3	66.119	66119	845.195	1738.048	1738.048	845.195	2.056386988	2.143807458		2	711	0.998144605
3	66.395	66395	849.9996	1778.897	1778.897	849.9996	2.092820985	2.170845425		2	711.25	0.994214019
3	66.615	66615	1383.321	2495.402	2495.402	1383.321	1.803921143	2.20915829		2	711.5	0.990826271
3	66.882	66882	982.4751	2223.363	2223.363	982.4751	2.263022238	2.288489432		2	711.75	0.986654371
3	67.158	67158	1013.574	2403.534	2403.534	1013.574	2.371345358	2.394614437		2	712	0.982357023
3	67.323	67323	925.1871	2461.741	2461.741	925.1871	2.66080342	2.458357584		2	712.25	0.980087566
3	67.646	67646	709.0931	2015.693	2015.693	709.0931	2.842635191	2.557111029		2	712.5	0.979265327
3	67.978	67978	665.4759	1837.051	1837.051	665.4759	2.76050718	2.609075685		2	712.75	0.978362463
3	68.259	68259	827.2572	2431.958	2431.958	827.2572	2.939784628	2.629255853		2	713	0.977517416
3	68.55	68550	1271.575	2626.381	2626.381	1271.575	2.065455046	2.63830997		2	713.25	0.97816009
3	68.759	68759	1812.477	4034.567	4034.567	1812.477	2.225996247	2.643427832		2	713.5	0.978889978
3	68.948	68948	1219.222	3445.442	3445.442	1219.222	2.825934899	2.643946533		2	713.75	0.9794199
3	69.248	69248	1049.721	2958.226	2958.226	1049.721	2.818106907	2.636196308		2	714	0.978526301
3	69.434	69434	891.5487	2636.879	2636.879	891.5487	2.957638769	2.636457047		2	714.25	0.975532659
3	69.687	69687	1148.245	3005.475	3005.475	1148.245	2.61745098	2.650562453		2	714.5	0.972500176
3	69.887	69887	1139.912	3022.571	3022.571	1139.912	2.651582754	2.664723359		2	714.75	0.969178285
3	70.14	70140	1080.587	2698.434	2698.434	1080.587	2.49719273	2.689366283		2	715	0.967863041
3	70.418	70418	1056.943	2878.746	2878.746	1056.943	2.723653026	2.727455517		2	715.25	0.968425937
3	70.777	70777	1106.274	3072.433	3072.433	1106.274	2.777280312	2.767884526		2	715.5	0.969398205
3	70.97	70970	1062.37	2718.786	2718.786	1062.37	2.559170534	2.774323039		2	715.75	0.971357981
3	71.144	71144	805.4234	2177.821	2177.821	805.4234	2.703945527	2.775175947		2	716	0.975010282
3	71.433	71433	1066.462	3109.135	3109.135	1066.462	2.91537345	2.77802691		2	716.25	0.979187276
3	71.661	71661	992.7216	2811.51	2811.51	992.7216	2.832123326	2.770518689		2	716.5	0.983063612
3	72.03	72030	963.7255	3065.615	3065.615	963.7255	3.181004342	2.713723017		2	716.75	0.986201758
3	72.285	72285	918.2884	2436.561	2436.561	918.2884	2.653372296	2.615608789		2	717	0.988983595
3	72.529	72529	923.6187	2282.948	2282.948	923.6187	2.471742939	2.479447688		2	717.25	0.989411392
3	72.902	72902	1065.985	2195.743	2195.743	1065.985	2.05982542	2.250855469		2	717.5	0.988601154
3	73.247	73247	893.7458	1793.593	1793.593	893.7458	2.006826773	2.088035836		2	717.75	0.987447698
3	73.76	73760	1227.791	2090.104	2090.104	1227.791	1.702328817	1.891442554		2	718	0.988061442
3	73.935	73935	1026.466	1827.716	1827.716	1026.466	1.780590882	1.832977188		2	718.25	0.989515623
3	74.27	74270	726.8727	1483.256	1483.256	726.8727	2.040599406	1.77734848		2	718.5	0.9912367
3	74.824	74824	1234.063	1935.516	1935.516	1234.063	1.568409392	1.929267289		2	718.75	0.993659361
3	75.142	75142	1031.797	1866.941	1866.941	1031.797	1.809407277	2.030672091		2	719	0.996642385
3	75.332	75332	639.2556	1337.981	1337.981	639.2556	2.093029768	2.074771413		2	719.25	0.999272607
3	75.567	75567	752.1168	1822.44	1822.44	752.1168	2.423081096	2.145467041		2	719.5	1.001131494
3	75.758	75758	743.1043	1669.714	1669.714	743.1043	2.246944339	2.207055541		2	719.75	1.002615691
3	76.111	76111	680.7123	1737.427	1737.427	680.7123	2.552366102	2.303679521		2	720	1.003663312
3	76.346	76346	735.3847	1736.373	1736.373	735.3847	2.361176402	2.341887432		2	720.25	1.003874184
3	76.615	76615	1355.101	3183.21	3183.21	1355.101	2.349057377	2.365153402		2	720.5	1.002801357
3	76.773	76773	1771.936	3802.777	3802.777	1771.936	2.146114194	2.37219231		2	720.75	1.001160571
3	77.071	77071	985.7164	2342.641	2342.641	985.7164	2.376587221	2.379973335		2	721	0.999215214
3	77.337	77337	1261.919	2860.679	2860.679	1261.919	2.266927592	2.381992319		2	721.25	0.996686439
3	77.576	77576	1383.634	3725.434	3725.434	1383.634	2.692499606	2.381766069		2	721.5	0.993500581
3	77.858	77858	1101.638	3057.235	3057.235	1101.638	2.775172062	2.390037207		2	721.75	0.990207072
3	78.129	78129	2858.718	5875.814	5875.814	2858.718	2.055401757	2.418008524		2	722	0.986726081
3	78.328	78328	2759.288	5108.815	5108.815	2759.288	1.85149756	2.449105744		2	722.25	0.982988636
3	78.485	78485	1616.443	3456.349	3456.349	1616.443	2.138243662	2.475215395		2	722.5	0.979045178
3	78.652	78652	1132.643	2992.461	2992.461	1132.643	2.642016063	2.505731982		2	722.75	0.976654336
3	78.818	78818	1497.905	4799.684	4799.684	1497.905	3.204264623	2.540035398		2	723	0.976918106
3	79.106	79106	1393.693	3948.704	3948.704	1393.693	2.833266724	2.630002181		2	723.25	0.978776069
3	79.361	79361	1565.895	4182.02	4182.02	1565.895	2.670689925	2.735182593		2	723.5	0.981103235
3	79.546	79546	1295.052	3296.705	3296.705	1295.052	2.545615929	2.811961146		2	723.75	0.984784266
3	80.043	80043	1373.559	3750.665	3750.665	1373.559	2.730618051	2.942299591		2	724	0.987753697
3	80.218	80218	1205.143	3583.393	3583.393	1205.143	2.973417263	2.952249524		2	724.25	0.989670611
3	80.453	80453	855.5761	2914.151	2914.151	855.5761	3.40606873	2.956303644		2	724.5	0.991469718
3	80.788	80788	792.7917	2272.28	2272.28	792.7917	2.866175314	2.9318115		2	724.75	0.992602222
3	80.977	80977	836.8232	2492.451	2492.451	836.8232	2.978467853	2.896044483		2	725	0.993173038
3	81.214	81214	1299.293	3148.692	3148.692	1299.293	2.42338872	2.815140948		2	725.25	0.993752635
3	81.47	81470	1331.834	3512.675	3512.675	1331.834	2.637472087	2.683858677		2	725.5	0.9947772
3	81.721	81721	1023.634	2719.904	2719.904	1023.634	2.657105958	2.526746598		2	725.75	0.995941537
3	81.981	81981	1159.056	2994.164	2994.164	1159.056	2.583278116	2.351431121		2	726	0.997039222
3	82.273	82273	936.5927	2433.886	2433.886	936.5927	2.598660015	2.116314927		2	726.25	0.997572105
3	82.646	82646	1277.831	2155.261	2155.261	1277.831	1.686655747	1.77300619		2	726.5	0.997115279
3	83.014	83014	13.89007	11.60487	11.60487	13.89007	0.835479591	1.500176386		2	726.75	0.996296101
3	83.238	83238	1092.42	1093.328	1093.328	1092.42	1.000831182	1.375681682		2	727	0.995326241
3	83.515	83515	701.3486	768.4313	768.4313	701.3486	1.095648156	1.236506686		2	727.25	0.994325454
3	83.694	83694	1131.176	1151.259	1151.259	1131.176	1.01775409	1.16359104		2	727.5	0.993235087
3	83.945	83945	1227.579	1290.411	1290.411	1227.579	1.051183671	1.07463938		2	727.75	0.992099471
3	84.263	84263	1420.548	1659.707	1659.707	1420.548	1.168356859	0.98735349		2	728	0.991220514
3	84.596	84596	407.3764	435.454	435.454	407.3764	1.068922991	0.93090694		2	728.25	0.990452463
3	84.779	84779	371.941	348.915	348.915	371.941	0.938092332	0.912307993		2	728.5	0.990413545
3	90.734	90734	2470.173	2950.239	2950.239	2470.173	1.194345092	1.03291165		2	728.75	0.990683358
3	91.013	91013	1057.224	1056.479	1056.479	1057.224	0.999295324	1.018044322		2	729	0.991159551
3	91.375	91375	1293.528	1162.844	1162.844	1293.528	0.898970877	0.988466761		2	729.25	0.992376473
3	91.614	91614	1119.183	1051.382	1051.382	1119.183	0.939419201	0.967170918		2	729.5	0.993871039
3	91.87	91870	1334.014	1168.037	1168.037	1334.014	0.875580766	0.949314299		2	729.75	0.994582038
3	92.284	92284	761.4293	660.844	660.844	761.4293	0.867899357	0.930317195		2	730	0.995160985
3	92.609	92609	952.5606	934.3535	934.3535	952.5606	0.98088615	0.923045953		2	730.25	0.995828468
3	92.767	92767	966.6821	901.1978	901.1978	966.6821	0.932258702	0.923400465		2	730.5	0.997341355
3	93.137	93137	1005.683	1041.596	1041.596	1005.683	1.03571006	0.935427197		2	730.75	0.998898843
3	93.305	93305	1274.409	1105.6	1105.6	1274.409	0.867539385	0.941439415		2	731	1.000317396
3	93.59	93590	1035.738	987.4965	987.4965	1035.738	0.953423066	0.953288367		2	731.25	1.000707116
3	93.885	93885	748.3235	772.9485	772.9485	748.3235	1.032906891	0.968351372		2	731.5	0.998959535
3	94.234	94234	996.1039	987.4822	987.4822	996.1039	0.991344578	0.983064054		2	731.75	0.995727322
3	94.545	94545	1158.17	1035.748	1035.748	1158.17	0.894297038	0.995104554		2	732	0.993670308
3	95.043	95043	1063.973	1054.727	1054.727	1063.973	0.99130993	1.022248883		2	732.25	0.992523019
3	95.241	95241	943.7584	1063.639	1063.639	943.7584	1.127024671	1.038695162		2	732.5	0.991467194
3	95.607	95607	631.6015	711.7994	711.7994	631.6015	1.126975474	1.078883045		2	732.75	0.991252854
3	95.888	95888	917.3879	1136.217	1136.217	917.3879	1.238534975	1.116259174		2	733	0.991752343
3	96.134	96134	946.6398	985.7801	985.7801	946.6398	1.041346561	1.152385779		2	733.25	0.992541846
3	96.415	96415	1409.751	1461.579	1461.579	1409.751	1.036763939	1.196256587		2	733.5	0.992459217
3	96.673	96673	1025.411	1201.013	1201.013	1025.411	1.171250357	1.241444204		2	733.75	0.991068491
3	96.924	96924	717.9836	910.8503	910.8503	717.9836	1.268622709	1.291005136		2	734	0.989014937
3	97.133	97133	637.3853	971.6539	971.6539	637.3853	1.52443726	1.334192298		2	734.25	0.987148181
3	97.427	97427	722.8552	1033.338	1033.338	722.8552	1.429522815	1.394189899		2	734.5	0.984919194
3	97.849	97849	1133.725	1611.868	1611.868	1133.725	1.421745132	1.489266832		2	734.75	0.981722216
3	98.417	98417	649.8479	1039.326	1039.326	649.8479	1.599337322	1.612135835		2	735	0.978269717
3	98.586	98586	605.9894	928.426	928.426	605.9894	1.532082904	1.636689847		2	735.25	0.97543266
3	98.821	98821	761.8345	1384.241	1384.241	761.8345	1.816983872	1.641580936		2	735.5	0.973686077
3	99.033	99033	486.6086	907.8531	907.8531	486.6086	1.865674178	1.647699868		2	735.75	0.97264729
3	99.218	99218	780.4255	1274.269	1274.269	780.4255	1.632787499	1.664056856		2	736	0.972601015
3	99.574	99574	756.8594	1215.721	1215.721	756.8594	1.606270597	1.680395401		2	736.25	0.974029454
3	99.739	99739	643.2694	1056.009	1056.009	643.2694	1.641627909	1.694963618		2	736.5	0.975740776
3	99.927	99927	833.5264	1479.795	1479.795	833.5264	1.775342689	1.72762474		2	736.75	0.976183767
3	100.139	100139	1276.562	2001.46	2001.46	1276.562	1.567851777	1.793053799		2	737	0.973231164
3	100.424	100424	898.8801	1635.575	1635.575	898.8801	1.819569707	1.912154271		2	737.25	0.969291259
3	100.63	100630	896.858	1730.295	1730.295	896.858	1.92928535	2.00175187		2	737.5	0.965516625
3	100.81	100810	815.9941	1724.74	1724.74	815.9941	2.113667243	2.070174477		2	737.75	0.962534439
3	101.035	101035	940.5329	2072.748	2072.748	940.5329	2.203801696	2.148166476		2	738	0.959605392
3	101.373	101373	709.2255	1780.356	1780.356	709.2255	2.510281991	2.265243799		2	738.25	0.957782566
3	101.62	101620	833.435	2126.125	2126.125	833.435	2.551038773	2.341067989		2	738.5	0.95761687
3	102.054	102054	1023.117	2403.937	2403.937	1023.117	2.349620816	2.429511726		2	738.75	0.958155717
3	102.272	102272	771.3555	2000.36	2000.36	771.3555	2.593304903	2.442284386		2	739	0.959103368
3	102.488	102488	1018.543	2436.187	2436.187	1018.543	2.3918352	2.438606942		2	739.25	0.961096789
3	102.697	102697	1151.1	2593.09	2593.09	1151.1	2.252706107	2.429856521		2	739.5	0.963683126
3	102.928	102928	1398.942	3017.05	3017.05	1398.942	2.156665537	2.426249076		2	739.75	0.966257363
3	103.361	103361	1000.98	2618.085	2618.085	1000.98	2.615521789	2.448928922		2	740	0.970268716
3	103.528	103528	911.9149	2158.095	2158.095	911.9149	2.366553063	2.456060372		2	740.25	0.974441853
3	103.698	103698	1295.08	3137.493	3137.493	1295.08	2.422624857	2.455112757		2	740.5	0.977060513
3	103.865	103865	1197.739	2950.328	2950.328	1197.739	2.463247836	2.441436363		2	740.75	0.97944768
3	104.1	104100	1057.17	2999.37	2999.37	1057.17	2.837169046	2.388588316		2	741	0.981116039
3	104.441	104441	903.8647	2087.475	2087.475	903.8647	2.30949942	2.260443538		2	741.25	0.980918303
3	104.848	104848	1901.027	4135.5	4135.5	1901.027	2.175403085	2.103593523		2	741.5	0.980380491
3	105.008	105008	2112.063	4089.081	4089.081	2112.063	1.936060146	2.061649437		2	741.75	0.979367324
3	105.283	105283	1675.545	3113.87	3113.87	1675.545	1.858422185	2.022099844		2	742	0.977927003
3	105.615	105615	1940.916	3909.967	3909.967	1940.916	2.014495733	2.009825784		2	742.25	0.975633821
3	105.916	105916	2202.649	3855.263	3855.263	2202.649	1.750284771	2.019635758		2	742.5	0.972986796
3	106.135	106135	2245.761	4072.374	4072.374	2245.761	1.813360371	2.032220991		2	742.75	0.971659864
3	106.518	106518	1341.235	2777.867	2777.867	1341.235	2.071126238	2.104214593		2	743	0.972005068
3	106.724	106724	1817.763	4076.978	4076.978	1817.763	2.242854542	2.152644086		2	743.25	0.973624541
3	107.002	107002	1610.11	4194.644	4194.644	1610.11	2.60519095	2.178250827		2	743.5	0.97572185
3	107.177	107177	1519.666	3824.017	3824.017	1519.666	2.516353593	2.17230555		2	743.75	0.977845325
3	107.516	107516	1056.903	2254.354	2254.354	1056.903	2.132980983	2.149174647		2	744	0.980460865
3	107.946	107946	1433.396	2518.906	2518.906	1433.396	1.757299448	1.977309708		2	744.25	0.983228405
3	108.187	108187	1050.944	1971.53	1971.53	1050.944	1.875961041	1.842482873		2	744.5	0.986071292
3	108.457	108457	1223.2	2105.143	2105.143	1223.2	1.721012917	1.728852738		2	744.75	0.988425724
3	108.653	108653	1025.611	1806.653	1806.653	1025.611	1.761538244	1.70608922		2	745	0.989838049
3	108.925	108925	1104.629	1725.65	1725.65	1104.629	1.562198711	1.768905834		2	745.25	0.99085922
3	109.222	109222	1099.353	1901.954	1901.954	1099.353	1.730066685	1.917371953		2	745.5	0.991099954
3	109.585	109585	760.8759	1416.737	1416.737	760.8759	1.861981698	2.153029212		2	745.75	0.990601123
3	109.988	109988	813.4321	1889.995	1889.995	813.4321	2.323482194	2.397722399		2	746	0.990124197
3	110.222	110222	780.4597	1843.383	1843.383	780.4597	2.36191952	2.532255158		2	746.25	0.989921656
3	110.465	110465	538.0845	1839.65	1839.65	538.0845	3.418886811	2.692750929		2	746.5	0.99025057
3	110.763	110763	971.1255	3094.256	3094.256	971.1255	3.186257595	2.885456817		2	746.75	0.990826993
3	110.99	110990	940.7439	2700.825	2700.825	940.7439	2.870946067	3.005010663		2	747	0.991170423
3	111.335	111335	1109.66	3320.382	3320.382	1109.66	2.992251681	3.121683408		2	747.25	0.991422499
3	111.492	111492	1133.231	3573.848	3573.848	1133.231	3.153680053	3.160059237		2	747.5	0.990423068
3	111.73	111730	855.6454	2392.184	2392.184	855.6454	2.795765629	3.217013185		2	747.75	0.988855165
3	111.896	111896	1204.033	3898.082	3898.082	1204.033	3.237520899	3.257644044		2	748	0.987417494
3	112.264	112264	1191.284	4249.201	4249.201	1191.284	3.566908479	3.33267811		2	748.25	0.986663544
3	112.453	112453	722.5412	2532.858	2532.858	722.5412	3.505485916	3.378772893		2	748.5	0.986669504
3	112.811	112811	968.4974	3423.87	3423.87	968.4974	3.535239227	3.487811094		2	748.75	0.988478817
3	112.969	112969	702.948	2424.046	2424.046	702.948	3.448400166	3.519755108		2	749	0.990521305
3	113.203	113203	759.6859	2440.076	2440.076	759.6859	3.211953782	3.518669814		2	749.25	0.992209194
3	113.446	113446	575.3053	2200.766	2200.766	575.3053	3.825388016	3.4391635		2	749.5	0.994580225
3	113.652	113652	852.704	2773.884	2773.884	852.704	3.253044433	3.327857113		2	749.75	0.996670417
3	113.943	113943	763.0109	2449.612	2449.612	763.0109	3.210454792	3.144627335		2	750	0.996398683
3	114.154	114154	774.9906	2683.273	2683.273	774.9906	3.462329737	3.022621221		2	750.25	0.994536724
3	114.378	114378	245.9517	678.464	678.464	245.9517	2.758525353	2.882245672		2	750.5	0.99237287
3	114.674	114674	991.0596	2379.596	2379.596	991.0596	2.401062459	2.657586195		2	750.75	0.988746402
3	114.872	114872	1098.128	2425.34	2425.34	1098.128	2.208613204	2.515754707		2	751	0.983743207
3	115.089	115089	753.8835	1840.461	1840.461	753.8835	2.441306913	2.39848251		2	751.25	0.976844016
3	115.293	115293	806.3419	1960.049	1960.049	806.3419	2.430791455	2.327054586		2	751.5	0.971463614
3	115.553	115553	885.0951	2016.661	2016.661	885.0951	2.278468156	2.261504073		2	751.75	0.968438127
3	115.758	115758	736.4256	1656.034	1656.034	736.4256	2.248745834	2.221553498		2	752	0.968852149
3	116.072	116072	857.5202	1797.543	1797.543	857.5202	2.096210678	2.236220562		2	752.25	0.970641509
3	116.409	116409	942.9385	2433.199	2433.199	942.9385	2.580442945	2.277288799		2	752.5	0.974012854
3	116.815	116815	941.7216	1952.641	1952.641	941.7216	2.073480103	2.271456573		2	752.75	0.980431224
3	117.066	117066	938.6359	1970.399	1970.399	938.6359	2.099215468	2.268893143		2	753	0.987535479
3	117.226	117226	891.6195	2017.974	2017.974	891.6195	2.263268132	2.261816824		2	753.25	0.993458782
3	117.391	117391	625.7	1580.326	1580.326	625.7	2.525692824	2.246713608		2	753.5	0.998217696
3	117.659	117659	632.0083	1548.349	1548.349	632.0083	2.44988713	2.212048633		2	753.75	1.002596971
3	117.962	117962	819.0314	1698.845	1698.845	819.0314	2.074212295	2.164930462		2	754	1.006150151
3	118.244	118244	602.9	1231.143	1231.143	602.9	2.042035163	2.109538677		2	754.25	1.009207826
3	118.445	118445	881.6975	1514.31	1514.31	881.6975	1.717493812	2.061107486		2	754.5	1.012498323
3	118.855	118855	929.36	2010.948	2010.948	929.36	2.163798743	1.922988585		2	754.75	1.015798392
3	119.153	119153	786.6652	1487.293	1487.293	786.6652	1.89063022	1.80292681		2	755	1.018374916
3	119.368	119368	346.8387	613.2966	613.2966	346.8387	1.768247315	1.718792575		2	755.25	1.020808503
3	119.563	119563	842.8557	1468.782	1468.782	842.8557	1.742625695	1.651389368		2	755.5	1.022159811
3	119.851	119851	1004.382	1504.51	1504.51	1004.382	1.497946001	1.551454314		2	755.75	1.021311821
3	120.092	120092	1742.275	2232.444	2232.444	1742.275	1.28133848	1.463651924		2	756	1.018100644
3	120.269	120269	1289.188	1685.364	1685.364	1289.188	1.307306615	1.404852576		2	756.25	1.013726383
3	120.442	120442	835.6354	1191.618	1191.618	835.6354	1.426002297	1.35759156		2	756.5	1.009891187
3	120.611	120611	1236.402	1540.306	1540.306	1236.402	1.245797079	1.325312944		2	756.75	1.005370475
3	120.869	120869	976.3369	1380.412	1380.412	976.3369	1.413868512	1.297929676		2	757	0.999953716
3	121.095	121095	1034.818	1305.347	1305.347	1034.818	1.261426647	1.285754068		2	757.25	0.995530007
3	121.571	121571	1100.862	1277.38	1277.38	1100.862	1.160345257	1.251606889		2	757.5	0.994004631
3	121.88	121880	719.1599	1013.096	1013.096	719.1599	1.408721482	1.196352831		2	757.75	0.99595762
3	122.159	122159	951.5155	1165.188	1165.188	951.5155	1.224560188	1.13618854		2	758	0.999105529
3	122.41	122410	1451.686	1602.164	1602.164	1451.686	1.103657402	1.091649486		2	758.25	1.003516756
3	122.603	122603	936.3229	941.551	941.551	936.3229	1.005583651	1.07352475		2	758.5	1.008385723
3	122.929	122929	2613.287	2283.643	2283.643	2613.287	0.873858478	1.068420468		2	758.75	1.009605476
3	123.281	123281	1914.35	1919.755	1919.755	1914.35	1.002823413	1.080861802		2	759	1.009263709
3	123.473	123473	1825.421	2024.098	2024.098	1825.421	1.108839002	1.093999969		2	759.25	1.007852853
3	123.705	123705	2151.559	2163.328	2163.328	2151.559	1.005469987	1.114593207		2	759.5	1.006454073
3	123.919	123919	1383.818	1701.265	1701.265	1383.818	1.229399386	1.147175848		2	759.75	1.004743559
3	124.484	124484	1624.52	2271.77	2271.77	1624.52	1.398425381	1.289288611		2	760	1.002689876
3	124.738	124738	1280.912	1893.134	1893.134	1280.912	1.477957893	1.345240063		2	760.25	1.00011689
3	125.14	125140	1446.614	2033.527	2033.527	1446.614	1.405715001	1.421039575		2	760.5	0.998360134
3	125.433	125433	840.0797	1095.254	1095.254	840.0797	1.303750108	1.471099196		2	760.75	0.997769983
3	125.685	125685	906.142	1319.712	1319.712	906.142	1.456407495	1.501565585		2	761	0.997334104
3	126.201	126201	1070.239	1758.237	1758.237	1070.239	1.642845196	1.54279335		2	761.25	0.997345794
3	126.525	126525	1163.45	1873.213	1873.213	1163.45	1.610050281	1.574619975		2	761.5	0.998054772
3	126.756	126756	882.4779	1557.847	1557.847	882.4779	1.76530993	1.609565672		2	761.75	0.998097776
3	126.938	126938	2224.965	3382.394	3382.394	2224.965	1.520200992	1.645552945		2	762	0.997257961
3	127.139	127139	1286.898	2095.448	2095.448	1286.898	1.628293773	1.690016871		2	762.25	0.994111831
3	127.381	127381	1759.754	3041.864	3041.864	1759.754	1.728573426	1.745909108		2	762.5	0.990636425
3	127.569	127569	638.2978	958.0625	958.0625	638.2978	1.500964753	1.787899804		2	762.75	0.988691134
3	127.794	127794	714.1107	1323.962	1323.962	714.1107	1.854001067	1.842810671		2	763	0.987761354
3	127.991	127991	1440.979	3063.672	3063.672	1440.979	2.126104544	1.898611644		2	763.25	0.987175308
3	128.444	128444	895.2236	1996.248	1996.248	895.2236	2.229887595	2.03203209		2	763.5	0.986790098
3	128.796	128796	1280.871	2394.856	2394.856	1280.871	1.869708971	2.116100929		2	763.75	0.987308658
3	129.186	129186	717.815	1500.083	1500.083	717.815	2.089790545	2.203883616		2	764	0.990567335
3	129.361	129361	627.6566	1537.235	1537.235	627.6566	2.449165674	2.237368744		2	764.25	0.994810678
3	129.529	129529	1143.145	2561.642	2561.642	1143.145	2.24087233	2.254885535		2	764.5	0.998219838
3	129.861	129861	1059.388	2226.869	2226.869	1059.388	2.102033438	2.266785476		2	764.75	0.998945103
3	130.137	130137	956.6145	2127.787	2127.787	956.6145	2.224288885	2.254114197		2	765	0.999258759
3	130.362	130362	1077.766	2443.036	2443.036	1077.766	2.266759204	2.210179956		2	765.25	0.999460488
3	130.591	130591	711.4897	1708.827	1708.827	711.4897	2.401759295	2.137612412		2	765.5	0.997314497
3	130.874	130874	683.4558	1574.633	1574.633	683.4558	2.303928067	2.03377652		2	765.75	0.995436321
3	131.15	131150	1003.544	1936.343	1936.343	1003.544	1.929504835	1.945511308		2	766	0.996000325
3	131.443	131443	1236.37	1863.967	1863.967	1236.37	1.507612608	1.841695061		2	766.25	0.997514695
3	131.608	131608	1240.305	1828.382	1828.382	1240.305	1.474139022	1.771080278		2	766.5	0.999437085
3	131.915	131915	1095.988	1853.787	1853.787	1095.988	1.691430016	1.654635307		2	766.75	1.002287925
3	132.071	132071	676.1974	1159.892	1159.892	676.1974	1.715315676	1.618560322		2	767	1.007092959
3	132.241	132241	929.7878	1665.725	1665.725	929.7878	1.791510923	1.599888587		2	767.25	1.010530437
3	132.551	132551	879.3809	1388.78	1388.78	879.3809	1.579270143	1.600633646		2	767.5	1.01167267
3	132.942	132942	1535.177	2202.243	2202.243	1535.177	1.43452058	1.645578167		2	767.75	1.012503978
3	133.24	133240	1103.442	1894.725	1894.725	1103.442	1.717104297	1.695539657		2	768	1.01076771
3	133.691	133691	1466.229	2258.985	2258.985	1466.229	1.540676797	1.842951697		2	768.25	1.00500071
3	133.917	133917	1064.338	2085.413	2085.413	1064.338	1.959352198	1.926515769		2	768.5	0.998263094
3	134.075	134075	798.4596	1659.544	1659.544	798.4596	2.078432021	1.968023796		2	768.75	0.993205715
3	134.4	134400	942.978	2038.521	2038.521	942.978	2.161790625	2.053276828		2	769	0.987817669
3	134.73	134730	943.0982	2048.928	2048.928	943.0982	2.172550006	2.122140381		2	769.25	0.982451214
3	135.003	135003	790.0871	1841.109	1841.109	790.0871	2.330260803	2.133830299		2	769.5	0.979347244
3	135.2	135200	984.9531	2130.987	2130.987	984.9531	2.163541594	2.128226049		2	769.75	0.979178905
3	135.447	135447	1057.286	2175.243	2175.243	1057.286	2.057383716	2.105089074		2	770	0.980082996
3	135.63	135630	1431.506	2681.316	2681.316	1431.506	1.873073532	2.076713201		2	770.25	0.982381308
3	135.947	135947	1140.693	2226.453	2226.453	1140.693	1.951842433	1.979882113		2	770.5	0.986710215
3	136.178	136178	1384.639	2448.933	2448.933	1384.639	1.768643668	1.879820386		2	770.75	0.990804805
3	136.394	136394	966.3838	1957.598	1957.598	966.3838	2.025694139	1.785378491		2	771	0.994806074
3	136.609	136609	669.6135	1298.084	1298.084	669.6135	1.938557093	1.708513317		2	771.25	0.999031509
3	136.963	136963	1233.093	1859.025	1859.025	1233.093	1.507611348	1.600741		2	771.5	1.002989946
3	137.441	137441	1626.79	1782.767	1782.767	1626.79	1.09588023	1.46141149		2	771.75	1.006044286
3	137.734	137734	759.1196	940.7881	940.7881	759.1196	1.239314727	1.396240226		2	772	1.00683012
3	137.957	137957	836.7913	1309.558	1309.558	836.7913	1.56497564	1.364468198		2	772.25	1.006478747
3	138.176	138176	741.9772	1090.886	1090.886	741.9772	1.470241943	1.35784038		2	772.5	1.006099653
3	138.379	138379	778.7912	1031.501	1031.501	778.7912	1.324489799	1.371843398		2	772.75	1.005369233
3	138.683	138683	769.9498	1095.363	1095.363	769.9498	1.4226421	1.406556611		2	773	1.004462778
3	138.941	138941	895.8419	1192.76	1192.76	895.8419	1.331440291	1.426638075		2	773.25	1.002979722
3	139.149	139149	1068.093	1563.97	1563.97	1068.093	1.46426388	1.432411839		2	773.5	1.000206026
3	139.416	139416	815.1085	1270.949	1270.949	815.1085	1.559239046	1.436789533		2	773.75	0.997186956
3	139.596	139596	854.5792	1284.559	1284.559	854.5792	1.503147982	1.437416801		2	774	0.994324011
3	139.911	139911	1161.556	1381.379	1381.379	1161.556	1.189248732	1.433110658		2	774.25	0.99207892
3	140.293	140293	881.0417	1304.633	1304.633	881.0417	1.480784621	1.409256759		2	774.5	0.989839578
3	140.587	140587	853.179	1263.712	1263.712	853.179	1.481180385	1.382230317		2	774.75	0.988519937
3	140.776	140776	560.469	812.3085	812.3085	560.469	1.449337073	1.366995622		2	775	0.987810879
3	141.007	141007	921.889	1215.692	1215.692	921.889	1.318696719	1.356018752		2	775.25	0.987790022
3	141.205	141205	775.7381	1057.025	1057.025	775.7381	1.362605498	1.355607055		2	775.5	0.987951497
3	141.433	141433	1168.632	1419.383	1419.383	1168.632	1.214567973	1.361843204		2	775.75	0.988654207
3	141.759	141759	703.5823	985.6578	985.6578	703.5823	1.400913298	1.373508698		2	776	0.990537767
3	142.074	142074	766.2472	889.7028	889.7028	766.2472	1.161117196	1.375285322		2	776.25	0.993876305
3	142.353	142353	1098.235	1485.745	1485.745	1098.235	1.352847979	1.378332918		2	776.5	0.99716519
3	142.584	142584	627.0641	1044.885	1044.885	627.0641	1.666312902	1.382590771		2	776.75	1.000021705
3	142.756	142756	723.7722	1089.035	1089.035	723.7722	1.504665418	1.376664612		2	777	1.002697319
3	143.071	143071	1193.179	1431.88	1431.88	1193.179	1.200054644	1.350743832		2	777.25	1.005332725
3	143.416	143416	748.6206	1043.863	1043.863	748.6206	1.39438188	1.309588009		2	777.5	1.007341503
3	143.707	143707	1149.184	1260.976	1260.976	1149.184	1.097279461	1.248692867		2	777.75	1.006601711
3	143.919	143919	508.7161	676.9002	676.9002	508.7161	1.330605027	1.190380673		2	778	1.005174777
3	144.122	144122	690.0018	747.0828	747.0828	690.0018	1.082725871	1.133535945		2	778.25	1.0045124
3	144.406	144406	600.6539	659.4577	659.4577	600.6539	1.097899639	1.068628088		2	778.5	1.00595552
3	144.753	144753	864.068	803.1197	803.1197	864.068	0.929463538	1.010791711		2	778.75	1.00768056
3	145.005	145005	1055.46	956.8612	956.8612	1055.46	0.906582154	0.973572695		2	779	1.00874782
3	145.41	145410	1404.33	1317.017	1317.017	1404.33	0.937825867	0.925300575		2	779.25	1.010051538
3	145.897	145897	1035.245	919.9108	919.9108	1035.245	0.888592362	0.891891575		2	779.5	1.011017515
3	146.164	146164	816.651	722.5302	722.5302	816.651	0.88474783	0.887833478		2	779.75	1.009946993
3	146.354	146354	1028.983	842.82	842.82	1028.983	0.819080587	0.890370846		2	780	1.008444852
3	146.688	146688	814.3175	681.6462	681.6462	814.3175	0.837076693	0.901183015		2	780.25	1.005891195
3	146.928	146928	424.2427	470.6998	470.6998	424.2427	1.10950595	0.910467385		2	780.5	1.00119797
3	147.158	147158	803.2138	777.0092	777.0092	803.2138	0.967375312	0.927573968		2	780.75	0.99567167
3	147.344	147344	705.845	669.0218	669.0218	705.845	0.947831039	0.949368122		2	781	0.990792697
3	147.834	147834	1131.82	960.3147	960.3147	1131.82	0.848469456	0.997100719		2	781.25	0.988065172
3	148.003	148003	554.9489	513.3798	513.3798	554.9489	0.925093824	1.005475358		2	781.5	0.986620489
3	148.166	148166	1257.981	1263.952	1263.952	1257.981	1.004746495	1.011804153		2	781.75	0.985656772
3	148.437	148437	827.6311	822.6025	822.6025	827.6311	0.993924105	1.009167697		2	782	0.985853959
3	148.727	148727	11.56748	12.5612	12.5612	11.56748	1.085906351	0.99744557		2	782.25	0.988310369
3	149.001	149001	11.73848	12.7276	12.7276	11.73848	1.084263039	0.985518467		2	782.5	0.990616932
3	149.296	149296	11.50004	17.19623	17.19623	11.50004	1.495319147	0.980247769		2	782.75	0.992337051
3	149.63	149630	43.36587	12.96359	12.96359	43.36587	0.298935315	0.980205786		2	783	0.994161321
3	149.974	149974	15.05916	11.71675	11.71675	15.05916	0.778048045	0.978679814		2	783.25	0.996235917
3	150.149	150149	10.59392	11.45751	11.45751	10.59392	1.081517512	0.978465617		2	783.5	0.998039857
3	150.51	150510	11.23494	12.71861	12.71861	11.23494	1.13205856	0.981725729		2	783.75	0.99885361
3	150.727	150727	11.33985	12.17345	12.17345	11.33985	1.073510673	0.994311214		2	784	0.999485111
3	150.927	150927	13.94444	14.87882	14.87882	13.94444	1.067007352	1.015530031		2	784.25	0.999775153
3	151.118	151118	13.07371	12.64045	12.64045	13.07371	0.96686021	1.037289529		2	784.5	1.000448233
3	151.421	151421	16.47825	17.48858	17.48858	16.47825	1.061312943	1.058521255		2	784.75	1.001285472
3	151.975	151975	1034.292	1134.353	1134.353	1034.292	1.096743473	1.027180639		2	785	1.003987363
3	152.254	152254	811.7036	735.2741	735.2741	811.7036	0.90584063	0.9990223		2	785.25	1.007023473
3	152.557	152557	1149.551	1271.145	1271.145	1149.551	1.105775211	0.97936005		2	785.5	1.010155883
3	152.726	152726	997.7364	903.5589	903.5589	997.7364	0.905608836	0.972630847		2	785.75	1.013617097
3	153.084	153084	926.4979	822.3853	822.3853	926.4979	0.887627808	0.960257027		2	786	1.017143508
3	153.252	153252	769.8387	788.7488	788.7488	769.8387	1.024563717	0.960537067		2	786.25	1.019088189
3	153.447	153447	963.3898	1017.857	1017.857	963.3898	1.056537032	0.962910175		2	786.5	1.019269021
3	153.7	153700	1064.398	831.3548	831.3548	1064.398	0.781056334	0.969568901		2	786.75	1.018212558
3	154.087	154087	740.757	750.5779	750.5779	740.757	1.013257924	0.988466515		2	787	1.016485587
3	154.253	154253	934.9869	923.849	923.849	934.9869	0.988087641	1.003123439		2	787.25	1.013490436
3	154.556	154556	961.6002	1059.215	1059.215	961.6002	1.101512874	1.043209157		2	787.5	1.009686514
3	154.716	154716	1111.212	1243.506	1243.506	1111.212	1.11905379	1.065813498		2	787.75	1.0058063
3	154.981	154981	1211.555	1263.138	1263.138	1211.555	1.042575863	1.095735557		2	788	1.000673313
3	155.203	155203	908.8259	937.9079	937.9079	908.8259	1.031999528	1.114472268		2	788.25	0.994214798
3	155.509	155509	677.344	755.1283	755.1283	677.344	1.114837217	1.139170808		2	788.5	0.988965038
3	155.689	155689	650.5484	810.9834	810.9834	650.5484	1.24661501	1.150950412		2	788.75	0.984589756
3	155.866	155866	1097.217	1301.878	1301.878	1097.217	1.186527369	1.159101649		2	789	0.981048192
3	156.043	156043	566.8633	724.6993	724.6993	566.8633	1.2784375	1.160082992		2	789.25	0.980663592
3	156.421	156421	918.1921	922.7937	922.7937	918.1921	1.005011587	1.142805226		2	789.5	0.984503988
3	156.652	156652	1044.471	1095.113	1095.113	1044.471	1.048485788	1.133175922		2	789.75	0.989762966
3	156.86	156860	925.9243	1155.89	1155.89	925.9243	1.248363392	1.134500575		2	790	0.996864444
3	157.049	157049	906.053	1187.493	1187.493	906.053	1.310622006	1.142868898		2	790.25	1.006727857
3	157.371	157371	1450.555	1545.834	1545.834	1450.555	1.065684514	1.164802147		2	790.5	1.016948336
3	157.538	157538	1755.261	1702.113	1702.113	1755.261	0.969720742	1.182952526		2	790.75	1.028095976
3	157.799	157799	1574.03	1932.071	1932.071	1574.03	1.22746771	1.225074127		2	791	1.041343033
3	158.102	158102	1470.434	1955.34	1955.34	1470.434	1.329770666	1.307195464		2	791.25	1.051904082
3	158.276	158276	1227.364	1614.468	1614.468	1227.364	1.315394618	1.367020064		2	791.5	1.056543708
3	158.518	158518	1061.735	1567.637	1567.637	1061.735	1.476486129	1.452925353		2	791.75	1.058610319
3	158.977	158977	594.0451	961.0632	961.0632	594.0451	1.61782868	1.575244411		2	792	1.057492095
3	159.183	159183	636.7546	1223.605	1223.605	636.7546	1.921627264	1.59687345		2	792.25	1.05400317
3	159.393	159393	1100.404	1805.631	1805.631	1100.404	1.640880077	1.605129181		2	792.5	1.051364362
3	159.646	159646	1102.796	1924.792	1924.792	1102.796	1.745374484	1.610062093		2	792.75	1.049825388
3	159.811	159811	1614.63	2191.675	2191.675	1614.63	1.357385283	1.617778903		2	793	1.047905731
3	160.179	160179	1230.855	1838.438	1838.438	1230.855	1.493626788	1.61651558		2	793.25	1.045722593
3	160.358	160358	1775.248	2684.331	2684.331	1775.248	1.512087889	1.609893328		2	793.5	1.043199781
3	160.639	160639	1141.524	1900.151	1900.151	1141.524	1.66457385	1.618284832		2	793.75	1.040546257
3	160.856	160856	1646.976	2683.6	2683.6	1646.976	1.629410507	1.664665282		2	794	1.037357083
3	161.082	161082	1413.875	2518.623	2518.623	1413.875	1.78136186	1.715776589		2	794.25	1.033639994
3	161.501	161501	752.9768	1355.739	1355.739	752.9768	1.800505673	1.793109123		2	794.5	1.030486709
3	161.748	161748	860.1042	1624.276	1624.276	860.1042	1.888464212	1.844817732		2	794.75	1.029288454
3	162.128	162128	637.4695	1192.468	1192.468	637.4695	1.870627536	1.892601224		2	795	1.02941113
3	162.324	162324	489.5205	1081.384	1081.384	489.5205	2.209067853	1.887045524		2	795.25	1.030083488
3	162.624	162624	959.4702	1815.363	1815.363	959.4702	1.892047299	1.823889763		2	795.5	1.031352109
3	162.79	162790	1184.665	2111.609	2111.609	1184.665	1.782452423	1.769806486		2	795.75	1.035535279
3	163.158	163158	827.0554	1444.141	1444.141	827.0554	1.746123657	1.644807814		2	796	1.040765374
3	163.425	163425	1612.704	2205.276	2205.276	1612.704	1.367440026	1.58576831		2	796.25	1.046389682
3	163.761	163761	1862.982	2166.034	2166.034	1862.982	1.162670385	1.555861745		2	796.5	1.050652369
3	164.265	164265	1595.637	2390.66	2390.66	1595.637	1.498248035	1.548882019		2	796.75	1.052900526
3	164.722	164722	1397.675	2175.681	2175.681	1397.675	1.556642996	1.567335441		2	797	1.054134544
3	164.984	164984	956.8434	1706.916	1706.916	956.8434	1.783903197	1.582674839		2	797.25	1.052987426
3	165.159	165159	908.6755	1492.398	1492.398	908.6755	1.642388289	1.60036509		2	797.5	1.049040999
3	165.572	165572	645.5627	1066.471	1066.471	645.5627	1.652002199	1.666992911		2	797.75	1.044666304
3	165.832	165832	728.9945	1300.414	1300.414	728.9945	1.783846106	1.69399941		2	798	1.040141043
3	166.084	166084	1073.115	1734.343	1734.343	1073.115	1.616176272	1.703920653		2	798.25	1.034658584
3	166.299	166299	740.955	1241.639	1241.639	740.955	1.675727946	1.705810059		2	798.5	1.029080193
3	166.543	166543	678.1064	1019.326	1019.326	678.1064	1.503194779	1.69746548		2	798.75	1.022627582
3	166.939	166939	700.9355	1316.364	1316.364	700.9355	1.878010174	1.666691158		2	799	1.015491085
3	167.446	167446	947.3647	1528.012	1528.012	947.3647	1.612907891	1.600420891		2	799.25	1.009104867
3	167.772	167772	946.7542	1426.021	1426.021	946.7542	1.506220939	1.544577288		2	799.5	1.004489986
3	167.961	167961	1163.313	1996.498	1996.498	1163.313	1.716217389	1.502172922		2	799.75	1.001949493
3	168.195	168195	1474.099	2360.945	2360.945	1474.099	1.601619023	1.436667474		2	800	0.999768003
3	168.363	168363	503.0625	685.721	685.721	503.0625	1.363093055	1.388027558		2	800.25	0.998370818
3	168.561	168561	869.3547	753.6568	753.6568	869.3547	0.866915196	1.336885941		2	800.5	0.998760668
3	168.899	168899	3115.742	3887.434	3887.434	3115.742	1.247675193	1.258484414		2	800.75	0.999150518
3	169.113	169113	931.7332	1301.695	1301.695	931.7332	1.397068388	1.209241798		2	801	0.999540368
3	169.521	169521	1032.004	1068.944	1068.944	1032.004	1.035794435	1.122585506		2	801.25	0.999930218
3	169.881	169881	1538.698	1653.022	1653.022	1538.698	1.07429918	1.061102639		2	801.5	1.000320068
3	170.136	170136	978.3461	951.0849	951.0849	978.3461	0.972135423	1.025406879		2	801.75	1.000709918
3	170.373	170373	1333.053	1309.292	1309.292	1333.053	0.982175502	0.995563651		2	802	1.001099767
3	170.552	170552	563.6064	572.3068	572.3068	563.6064	1.015437014	0.976436552		2	802.25	1.002285307
3	170.739	170739	1003.173	1082.971	1082.971	1003.173	1.079545602	0.959412936		2	802.5	1.004704978
3	171.208	171208	1177.439	967.7219	967.7219	1177.439	0.821887079	0.926512838		2	802.75	1.007296228
3	171.396	171396	1126.23	966.6437	966.6437	1126.23	0.858300436	0.919698715		2	803	1.01008762
3	171.7	171700	1249.728	1163.657	1163.657	1249.728	0.931128213	0.917989522		2	803.25	1.013289582
3	171.905	171905	1307.741	1156.238	1156.238	1307.741	0.884149078	0.918111013		2	803.5	1.016363616
3	172.136	172136	911.7158	784.2582	784.2582	911.7158	0.860200295	0.914127812		2	803.75	1.01890981
3	172.362	172362	682.8515	772.5275	772.5275	682.8515	1.131325771	0.908732087		2	804	1.020743204
3	172.597	172597	1379.466	1213.469	1213.469	1379.466	0.879665755	0.905971249		2	804.25	1.022582082
3	173.007	173007	841.292	711.6423	711.6423	841.292	0.845892152	0.899040391		2	804.5	1.024373888
3	173.212	173212	923.1823	862.9051	862.9051	923.1823	0.934707154	0.890347063		2	804.75	1.026137448
3	173.505	173505	1058.466	901.1769	901.1769	1058.466	0.851399006	0.864770983		2	805	1.027673621
3	173.691	173691	897.3625	736.4495	736.4495	897.3625	0.820682277	0.841984887		2	805.25	1.029146345
3	174.079	174079	1164.431	913.7189	913.7189	1164.431	0.784691321	0.79166868		2	805.5	1.030619069
3	174.596	174596	781.4188	634.1622	634.1622	781.4188	0.811552269	0.75470094		2	805.75	1.032091794
3	174.79	174790	1427.658	1095.202	1095.202	1427.658	0.767131904	0.759836654		2	806	1.033564518
3	174.994	174994	2215.396	1462.422	1462.422	2215.396	0.660117649	0.774406498		2	806.25	1.035037242
3	175.453	175453	1011.354	774.7494	774.7494	1011.354	0.76605165	0.808104531		2	806.5	1.036509966
3	175.642	175642	1161.356	863.0177	863.0177	1161.356	0.743112103	0.821432531		2	806.75	1.03798269
3	175.814	175814	863.6898	728.8658	728.8658	863.6898	0.843897659	0.833958602		2	807	1.039455415
3	176.17	176170	745.3643	830.8076	830.8076	745.3643	1.114632939	0.855406929		2	807.25	1.040928139
3	176.424	176424	822.654	706.681	706.681	822.654	0.859025787	0.874464222		2	807.5	1.042400863
3	176.758	176758	875.4736	833.8617	833.8617	875.4736	0.952469269	0.897259768		2	807.75	1.043738871
3	177.015	177015	866.7749	736.2347	736.2347	866.7749	0.8493955	0.908187385		2	808	1.044479439
3	177.284	177284	725.5176	729.2779	729.2779	725.5176	1.00518292	0.91295375		2	808.25	1.045220008
3	177.452	177452	1050.003	767.3484	767.3484	1050.003	0.730805912	0.914070517		2	808.5	1.04549595
3	178.665	178665	1098.843	912.7513	912.7513	1098.843	0.830647599	0.904230266		2	808.75	1.045667124
3	178.907	178907	856.7855	861.1225	861.1225	856.7855	1.005061944	0.90357689		2	809	1.045838298
3	179.08	179080	940.6476	789.034	789.034	940.6476	0.838819979	0.904369778		3	2	0.981107684
3	179.492	179492	596.6801	535.6293	535.6293	596.6801	0.897682527	0.90817339		3	2.25	0.978664283
3	179.713	179713	855.1328	840.0693	840.0693	855.1328	0.982384607	0.909228268		3	2.5	0.976547242
3	179.904	179904	552.891	542.4418	542.4418	552.891	0.981100796	0.908379637		3	2.75	0.97491782
3	180.106	180106	580.2532	517.5491	517.5491	580.2532	0.891936658	0.903441323		3	3	0.973359625
3	180.601	180601	939.5014	676.6556	676.6556	939.5014	0.720228411	0.87961758		3	3.25	0.972209241
3	180.915	180915	578.845	561.3171	561.3171	578.845	0.969719182	0.869380709		3	3.5	0.971302088
3	181.214	181214	620.7885	563.9067	563.9067	620.7885	0.908371692	0.862321551		3	3.75	0.970751264
3	181.586	181586	464.9352	358.5594	358.5594	464.9352	0.771202955	0.854831375		3	4	0.970275486
3	182.02	182020	845.6325	717.4316	717.4316	845.6325	0.848396437	0.864838872		3	4.25	0.970216591
3	182.217	182217	374.4329	315.4744	315.4744	374.4329	0.842539211	0.873024229		3	4.5	0.97050115
3	182.478	182478	868.0319	694.1935	694.1935	868.0319	0.799732706	0.882040892		3	4.75	0.971267666
3	182.782	182782	449.313	437.1844	437.1844	449.313	0.973006345	0.88337314		3	5	0.972564736
3	183.115	183115	524.0763	572.9911	572.9911	524.0763	1.093335264	0.871551104		3	5.25	0.973861806
3	183.445	183445	783.293	557.8466	557.8466	783.293	0.712181266	0.851733413		3	5.5	0.975257786
3	183.756	183756	812.0437	707.7363	707.7363	812.0437	0.871549524	0.828080016		3	5.75	0.97673612
3	184.056	184056	869.8647	667.86	667.86	869.8647	0.767774575	0.802824164		3	6	0.978214455
3	184.43	184430	1060.147	753.6262	753.6262	1060.147	0.71086953	0.760837075		3	6.25	0.979754389
3	184.603	184603	580.9173	496.2735	496.2735	580.9173	0.854292857	0.738679552		3	6.5	0.981312931
3	184.812	184812	809.4838	590.9129	590.9129	809.4838	0.729987308	0.71418972		3	6.75	0.982871473
3	185.128	185128	1253.041	738.6538	738.6538	1253.041	0.589488931	0.690696133		3	7	0.984430015
3	185.354	185354	1196.627	770.0759	770.0759	1196.627	0.643538797	0.684943252		3	7.25	0.985988557
3	185.573	185573	963.5879	697.2085	697.2085	963.5879	0.723554644	0.683433686		3	7.5	0.9875471
3	185.761	185761	1266.488	844.8967	844.8967	1266.488	0.667117809	0.684810076		3	7.75	0.989105642
3	186.085	186085	1349.735	910.2755	910.2755	1349.735	0.674410532	0.703146484		3	8	0.990664184
3	186.248	186248	1097.317	850.4886	850.4886	1097.317	0.775061901	0.712497541		3	8.25	0.992222726
3	186.411	186411	925.7852	672.389	672.389	925.7852	0.726290505	0.721236064		3	8.5	0.993781268
3	186.609	186609	796.1009	530.5453	530.5453	796.1009	0.66642972	0.737089032		3	8.75	0.994572219
3	186.918	186918	845.1391	693.1957	693.1957	845.1391	0.820214921	0.763183901		3	9	0.995185451
3	187.102	187102	558.5544	473.2011	473.2011	558.5544	0.847188922	0.773459965		3	9.25	0.995534935
3	187.351	187351	690.7153	505.5842	505.5842	690.7153	0.731971914	0.780747927		3	9.5	0.99455049
3	187.691	187691	937.5208	711.4134	711.4134	937.5208	0.758824124	0.785069089		3	9.75	0.993566045
[truncated: 3,802,852 more chars]
