# Supplementary material for: The effects of manipulating levels of replication initiation factors on origin firing efficiency in yeast
Source: PLoS Genet. 2019 Oct 4;15(10):e1008430. doi: 10.1371/journal.pgen.1008430 (PMC6795477; doi:10.1371/journal.pgen.1008430)
Supplement: S2 Data — Zip archive. (ZIP) [file pgen.1008430.s020.zip › Lynch_S2_Data_WT/WT_t30.txt]

Chr	Coord_kb	Coord_bp	gProcessedSignal	rProcessedSignal	Sphase	G1	ssDNAraw	ssDNA_loess		Chr	Coord_kb	ssDNA_scaled
1	0.048	48	11201.18	10957.23	10957.23	11201.18	0.978221045	1.000382884		1	1	1.004393234
1	0.193	193	12243.84	12351.16	12351.16	12243.84	1.008765224	0.998676804		1	1.25	1.003879933
1	0.766	766	3981.69	4063.98	4063.98	3981.69	1.020667104	0.992747703		1	1.5	1.003366632
1	1.516	1516	6727.084	6627.581	6627.581	6727.084	0.985208599	0.98714009		1	1.75	1.003027715
1	2.287	2287	5013.029	5047.611	5047.611	5013.029	1.006898424	0.983467787		1	2	1.002700721
1	2.834	2834	2244.912	2254.386	2254.386	2244.912	1.00422021	0.983959639		1	2.25	1.002373728
1	2.997	2997	1466.984	1446.089	1446.089	1466.984	0.985756491	0.985000939		1	2.5	1.002377927
1	3.194	3194	1342.487	1291.424	1291.424	1342.487	0.961963877	0.988566894		1	2.75	1.002439658
1	3.505	3505	1033.497	1005.956	1005.956	1033.497	0.97335164	0.998303616		1	3	1.002761263
1	3.736	3736	800.679	789.8187	789.8187	800.679	0.986436137	1.004109724		1	3.25	1.004207049
1	3.891	3891	904.973	858.525	858.525	904.973	0.948674712	1.007994226		1	3.5	1.006356401
1	4.075	4075	635.1333	677.5261	677.5261	635.1333	1.066746303	1.013896322		1	3.75	1.008090148
1	4.229	4229	753.4137	726.305	726.305	753.4137	0.964018839	1.017137328		1	4	1.010020649
1	4.372	4372	834.9027	899.8067	899.8067	834.9027	1.0777384	1.019888485		1	4.25	1.011682246
1	4.58	4580	765.0189	798.7359	798.7359	765.0189	1.044073421	1.02587759		1	4.5	1.013338893
1	4.857	4857	738.4383	790.2626	790.2626	738.4383	1.070180948	1.029177824		1	4.75	1.014527654
1	5.169	5169	996.1889	1037.802	1037.802	996.1889	1.041772298	1.012217035		1	5	1.012743002
1	5.349	5349	1123.138	1085.543	1085.543	1123.138	0.96652682	0.997536004		1	5.25	1.008405945
1	5.626	5626	923.7425	827.9827	827.9827	923.7425	0.896334963	0.984508183		1	5.5	1.004238373
1	5.763	5763	867.9477	851.1973	851.1973	867.9477	0.980701141	0.984750219		1	5.75	1.002671193
1	5.987	5987	838.8222	935.0558	935.0558	838.8222	1.11472467	0.987794395		1	6	1.003580247
1	6.146	6146	972.0632	930.5075	930.5075	972.0632	0.957250002	0.990769062		1	6.25	1.005474531
1	6.32	6320	1458.966	1258.866	1258.866	1458.966	0.862848072	0.997740188		1	6.5	1.009584757
1	6.75	6750	763.1636	829.6017	829.6017	763.1636	1.08705617	1.026796407		1	6.75	1.014223772
1	6.973	6973	595.1046	639.8566	639.8566	595.1046	1.075200225	1.032940553		1	7	1.015689533
1	7.162	7162	558.9261	604.9978	604.9978	558.9261	1.082428965	1.027294905		1	7.25	1.012879154
1	7.322	7322	797.8675	835.8073	835.8073	797.8675	1.047551504	1.017485862		1	7.5	1.008756327
1	7.748	7748	1218.382	1216.769	1216.769	1218.382	0.998676113	0.992118844		1	7.75	1.004674002
1	8.117	8117	1770.916	1519.282	1519.282	1770.916	0.857907433	0.973984464		1	8	1.001300107
1	8.298	8298	1012.701	937.4024	937.4024	1012.701	0.925645773	0.965496843		1	8.25	0.998008453
1	8.471	8471	1026.694	995.0924	995.0924	1026.694	0.96922004	0.962515171		1	8.5	0.996851774
1	8.646	8646	981.5328	957.8436	957.8436	981.5328	0.975865096	0.968673024		1	8.75	1.000388788
1	8.845	8845	786.9836	778.2268	778.2268	786.9836	0.988872957	0.983488503		1	9	1.005299061
1	9.065	9065	972.6189	1074.087	1074.087	972.6189	1.104324623	0.998829217		1	9.25	1.010312248
1	9.25	9250	1019.523	979.0534	979.0534	1019.523	0.960305358	1.012552445		1	9.5	1.015837378
1	9.438	9438	896.9842	920.9338	920.9338	896.9842	1.026700136	1.029170526		1	9.75	1.017959635
1	9.582	9582	838.2164	815.2681	815.2681	838.2164	0.972622464	1.037303948		1	10	1.018030469
1	9.737	9737	801.0816	878.8047	878.8047	801.0816	1.0970227	1.040383991		1	10.25	1.017701178
1	9.989	9989	623.4639	641.2059	641.2059	623.4639	1.028457141	1.040707793		1	10.5	1.016764821
1	10.241	10241	811.1404	868.0078	868.0078	811.1404	1.070107962	1.039581751		1	10.75	1.014848222
1	10.499	10499	875.3507	937.1062	937.1062	875.3507	1.070549438	1.036077651		1	11	1.013254789
1	10.771	10771	1106.904	1090.732	1090.732	1106.904	0.98538988	1.028484098		1	11.25	1.011923471
1	11.079	11079	1400.425	1288.754	1288.754	1400.425	0.920259207	1.021468317		1	11.5	1.010480692
1	11.227	11227	1309.068	1308.567	1308.567	1309.068	0.999617285	1.018933744		1	11.75	1.0095656
1	11.364	11364	813.0526	888.0779	888.0779	813.0526	1.092276072	1.015872262		1	12	1.008946263
1	11.599	11599	967.1759	984.5366	984.5366	967.1759	1.017949889	1.011195721		1	12.25	1.008326926
1	13.246	13246	10699.54	10497.47	10497.47	10699.54	0.981114141	0.996337551		1	12.5	1.00770759
1	14.005	14005	3144.365	3025.304	3025.304	3144.365	0.962135121	0.997984619		1	12.75	1.007088253
1	14.275	14275	3416.877	3416.732	3416.732	3416.877	0.999957564	1.00033433		1	13	1.006468916
1	14.632	14632	1433.569	1415.551	1415.551	1433.569	0.987431369	1.006392727		1	13.25	1.005861872
1	15.417	15417	1450.392	1552.489	1552.489	1450.392	1.070392694	1.027456954		1	13.5	1.006010851
1	16.138	16138	1520.051	1660.272	1660.272	1520.051	1.092247563	1.039837229		1	13.75	1.00615983
1	16.454	16454	1030.476	1020.861	1020.861	1030.476	0.990669361	1.041009906		1	14	1.006308809
1	16.825	16825	1709.772	1824.615	1824.615	1709.772	1.067168605	1.041914947		1	14.25	1.006897295
1	17.254	17254	3635.132	3706.943	3706.943	3635.132	1.019754716	1.041401699		1	14.5	1.008005586
1	17.518	17518	2360.171	2572.955	2572.955	2360.171	1.090156179	1.039335712		1	14.75	1.00949024
1	17.759	17759	2136.328	2168.345	2168.345	2136.328	1.014986931	1.036266931		1	15	1.011332415
1	18.506	18506	1721.755	1789.919	1789.919	1721.755	1.039589837	1.028491805		1	15.25	1.013174591
1	19.765	19765	2388.234	2208.528	2208.528	2388.234	0.924753605	1.023554397		1	15.5	1.014796535
1	21.406	21406	2143.483	2041.408	2041.408	2143.483	0.952378909	1.015667842		1	15.75	1.015975362
1	22.502	22502	1798.735	1970.509	1970.509	1798.735	1.095497113	1.016063175		1	16	1.017154189
1	22.516	22516	1419.591	1492.683	1492.683	1419.591	1.051488069	1.016119355		1	16.25	1.017919038
1	23.206	23206	1854.514	1854.038	1854.038	1854.514	0.999743329	1.017014919		1	16.5	1.018157745
1	25.415	25415	8693.247	8909.719	8909.719	8693.247	1.024901168	1.01184261		1	16.75	1.01832522
1	27.166	27166	2454.768	2530.92	2530.92	2454.768	1.031022076	1.012990624		1	17	1.018317968
1	27.452	27452	4229.531	4198.32	4198.32	4229.531	0.992620695	1.016559136		1	17.25	1.018235834
1	27.615	27615	2156.276	2120.654	2120.654	2156.276	0.983479851	1.019474043		1	17.5	1.017705863
1	27.935	27935	951.8621	991.7247	991.7247	951.8621	1.041878545	1.02905798		1	17.75	1.016855936
1	28.19	28190	877.8423	1052.564	1052.564	877.8423	1.199035408	1.039648456		1	18	1.016135624
1	28.525	28525	854.2796	869.8585	869.8585	854.2796	1.018236301	1.054168297		1	18.25	1.015421059
1	28.686	28686	912.7198	879.0511	879.0511	912.7198	0.96311168	1.061729863		1	18.5	1.014706493
1	28.855	28855	1492.866	1427.326	1427.326	1492.866	0.956097868	1.070876055		1	18.75	1.014426572
1	29.094	29094	1418.601	1494.36	1494.36	1418.601	1.053404023	1.082986888		1	19	1.014157339
1	29.351	29351	621.6027	736.6793	736.6793	621.6027	1.185128861	1.099900607		1	19.25	1.013888106
1	29.675	29675	790.8936	873.0895	873.0895	790.8936	1.103927886	1.124250281		1	19.5	1.013618873
1	29.826	29826	857.1645	991.934	991.934	857.1645	1.157227113	1.130356151		1	19.75	1.01334964
1	30.166	30166	927.3312	1154.256	1154.256	927.3312	1.244707393	1.13681314		1	20	1.013023343
1	30.377	30377	860.9016	959.3111	959.3111	860.9016	1.114309812	1.136745931		1	20.25	1.012693404
1	30.638	30638	818.602	885.9384	885.9384	818.602	1.0822578	1.126875956		1	20.5	1.012363465
1	30.873	30873	990.1142	1088.961	1088.961	990.1142	1.099833736	1.101285833		1	20.75	1.012033525
1	31.019	31019	987.377	1005.105	1005.105	987.377	1.017954641	1.080384895		1	21	1.011703586
1	31.18	31180	1061.403	1152.428	1152.428	1061.403	1.085759132	1.059616042		1	21.25	1.011373647
1	31.327	31327	1094.871	1168.99	1168.99	1094.871	1.06769656	1.040310819		1	21.5	1.011177076
1	31.533	31533	954.2873	1025.265	1025.265	954.2873	1.074377706	1.007218697		1	21.75	1.011201839
1	31.804	31804	1324.438	1296.764	1296.764	1324.438	0.9791051	0.968422769		1	22	1.011226603
1	32.163	32163	1407.395	1223.997	1223.997	1407.395	0.869689746	0.930128286		1	22.25	1.011251366
1	32.394	32394	1291.307	1088.397	1088.397	1291.307	0.842864633	0.90699293		1	22.5	1.011276129
1	32.706	32706	1517.873	1273.397	1273.397	1517.873	0.838935141	0.879207122		1	22.75	1.011375157
1	32.929	32929	1416.972	1237.718	1237.718	1416.972	0.87349503	0.862599836		1	23	1.011464262
1	33.096	33096	1181.986	1218.026	1218.026	1181.986	1.030491055	0.852212059		1	23.25	1.011509393
1	33.252	33252	1205.309	1004.721	1004.721	1205.309	0.833579605	0.844274086		1	23.5	1.011348646
1	33.457	33457	1182.57	977.7662	977.7662	1182.57	0.826814649	0.836395029		1	23.75	1.011187898
1	33.809	33809	2160.527	1620.655	1620.655	2160.527	0.750120225	0.827784724		1	24	1.011027151
1	33.986	33986	988.4417	739.3426	739.3426	988.4417	0.747988071	0.824894734		1	24.25	1.010866404
1	34.34	34340	1216.765	1111.705	1111.705	1216.765	0.913656294	0.819451423		1	24.5	1.010705656
1	34.527	34527	1076.049	900.0282	900.0282	1076.049	0.836419345	0.818729255		1	24.75	1.010544909
1	34.736	34736	1774.298	1424.318	1424.318	1774.298	0.802750158	0.82229804		1	25	1.010384162
1	34.992	34992	1762.969	1435.125	1435.125	1762.969	0.814038704	0.83779679		1	25.25	1.010223414
1	35.156	35156	1159.202	1064.656	1064.656	1159.202	0.918438719	0.851234854		1	25.5	1.010132625
1	35.305	35305	1254.278	1027.06	1027.06	1254.278	0.818845583	0.861898542		1	25.75	1.010177635
1	35.595	35595	1950.777	1567.097	1567.097	1950.777	0.803319395	0.882422705		1	26	1.010222646
1	35.779	35779	1320.383	1192.335	1192.335	1320.383	0.903022078	0.896256531		1	26.25	1.010267657
1	35.924	35924	998.1418	963.9549	963.9549	998.1418	0.965749456	0.905811683		1	26.5	1.010312668
1	36.219	36219	877.5059	815.3475	815.3475	877.5059	0.929164693	0.926201866		1	26.75	1.010357678
1	36.657	36657	780.4795	749.7932	749.7932	780.4795	0.96068276	0.957757086		1	27	1.010402689
1	37.056	37056	856.3811	822.5167	822.5167	856.3811	0.96045639	0.972048156		1	27.25	1.010720393
1	37.207	37207	531.3193	567.3841	567.3841	531.3193	1.067877828	0.968755464		1	27.5	1.011648241
1	37.408	37408	1055.941	1018.56	1018.56	1055.941	0.964599348	0.958167858		1	27.75	1.013323289
1	37.568	37568	1046.448	960.0687	960.0687	1046.448	0.917454761	0.951999895		1	28	1.015586137
1	37.857	37857	971.4586	870.8043	870.8043	971.4586	0.896388482	0.941781963		1	28.25	1.018467203
1	38.03	38030	1162.336	1129.627	1129.627	1162.336	0.971859256	0.933706036		1	28.5	1.021442787
1	38.277	38277	1105.573	1025.543	1025.543	1105.573	0.927612197	0.925300703		1	28.75	1.024767971
1	38.497	38497	1201.637	941.4767	941.4767	1201.637	0.783495099	0.921569942		1	29	1.028346163
1	38.703	38703	1181.293	1141.617	1141.617	1181.293	0.966413074	0.919424226		1	29.25	1.032473526
1	38.846	38846	1467.195	1413.189	1413.189	1467.195	0.963190987	0.919228907		1	29.5	1.037373892
1	39.096	39096	1073.798	1014.465	1014.465	1073.798	0.944744729	0.925230628		1	29.75	1.041818318
1	39.409	39409	1365.054	1351.425	1351.425	1365.054	0.99001578	0.938456121		1	30	1.043569669
1	39.58	39580	638.535	580.9311	580.9311	638.535	0.909787404	0.942910903		1	30.25	1.044428035
1	39.844	39844	766.5779	674.2454	674.2454	766.5779	0.879552359	0.944752019		1	30.5	1.043139618
1	40.035	40035	1017.664	930.61	930.61	1017.664	0.914457031	0.945123631		1	30.75	1.038357366
1	40.193	40193	898.0834	880.5271	880.5271	898.0834	0.98045137	0.9456676		1	31	1.029686599
1	40.358	40358	773.5364	777.4014	777.4014	773.5364	1.004996533	0.946069104		1	31.25	1.020711874
1	40.717	40717	1008.677	960.6413	960.6413	1008.677	0.95237752	0.945567136		1	31.5	1.010303301
1	41.031	41031	1054.052	1027.123	1027.123	1054.052	0.974451925	0.94739419		1	31.75	1.000316713
1	41.229	41229	913.2038	759.4908	759.4908	913.2038	0.831677223	0.951954761		1	32	0.992452495
1	41.603	41603	794.2534	789.7073	789.7073	794.2534	0.99427626	0.964429133		1	32.25	0.985285056
1	41.85	41850	725.5803	706.6301	706.6301	725.5803	0.973882698	0.969083097		1	32.5	0.978732306
1	42.18	42180	1270.504	1258.798	1258.798	1270.504	0.990786334	0.976249876		1	32.75	0.972794559
1	42.332	42332	1486.466	1474.261	1474.261	1486.466	0.99178925	0.979428931		1	33	0.967921103
1	42.507	42507	1113.692	977.9777	977.9777	1113.692	0.878140186	0.978986555		1	33.25	0.964129404
1	42.678	42678	311.9119	340.2965	340.2965	311.9119	1.091001978	0.973010382		1	33.5	0.961648954
1	42.864	42864	1014.237	1008.944	1008.944	1014.237	0.994781299	0.962879158		1	33.75	0.959969643
1	43.055	43055	986.7152	967.299	967.299	986.7152	0.980322387	0.951398768		1	34	0.958720592
1	43.205	43205	1229.652	1095.082	1095.082	1229.652	0.890562533	0.939557933		1	34.25	0.957664954
1	43.356	43356	1218.716	1038.549	1038.549	1218.716	0.852166542	0.923461133		1	34.5	0.957115244
1	43.707	43707	1079.411	1019.235	1019.235	1079.411	0.944251078	0.88870662		1	34.75	0.958299387
1	43.934	43934	1032.712	936.3836	936.3836	1032.712	0.906722881	0.874326063		1	35	0.962502742
1	44.103	44103	1631.578	1312.365	1312.365	1631.578	0.804353209	0.864473027		1	35.25	0.967860362
1	44.488	44488	1115.229	893.8028	893.8028	1115.229	0.801452258	0.847437737		1	35.5	0.972731103
1	44.697	44697	1353.45	1157.962	1157.962	1353.45	0.85556319	0.842041912		1	35.75	0.977777577
1	44.941	44941	1224.202	1086.246	1086.246	1224.202	0.887309447	0.837851644		1	36	0.982442789
1	45.092	45092	1430.366	1136.169	1136.169	1430.366	0.794320475	0.83592924		1	36.25	0.987212883
1	45.244	45244	1308.639	1152.872	1152.872	1308.639	0.880970229	0.83460525		1	36.5	0.992158862
1	45.5	45500	1847.732	1566.384	1566.384	1847.732	0.847733329	0.834905328		1	36.75	0.99617966
1	45.768	45768	1542.078	1302.212	1302.212	1542.078	0.844452745	0.839517078		1	37	0.998638595
1	46.151	46151	1088.777	877.3141	877.3141	1088.777	0.80577942	0.858887836		1	37.25	0.9976632
1	46.392	46392	1566.406	1170.127	1170.127	1566.406	0.747013865	0.873738438		1	37.5	0.994403815
1	46.537	46537	1133.212	965.4975	965.4975	1133.212	0.852000773	0.880591231		1	37.75	0.991916897
1	46.773	46773	814.0118	859.1356	859.1356	814.0118	1.05543384	0.894723694		1	38	0.989044873
1	47.067	47067	935.9582	905.7688	905.7688	935.9582	0.967744927	0.916690147		1	38.25	0.986604425
1	47.274	47274	1076.261	970.8257	970.8257	1076.261	0.902035566	0.925643203		1	38.5	0.985319032
1	47.567	47567	1004.768	913.1867	913.1867	1004.768	0.908853288	0.920637817		1	38.75	0.98472075
1	47.751	47751	835.789	743.4112	743.4112	835.789	0.889472343	0.912933488		1	39	0.98569999
1	47.912	47912	1169.464	1108.91	1108.91	1169.464	0.948220723	0.908207731		1	39.25	0.988119784
1	48.146	48146	1808.545	1495.111	1495.111	1808.545	0.826692728	0.894953457		1	39.5	0.990615722
1	48.337	48337	2946.485	2771.008	2771.008	2946.485	0.94044531	0.879194417		1	39.75	0.991513605
1	48.508	48508	2047.904	1812.082	1812.082	2047.904	0.884847141	0.871176373		1	40	0.991776973
1	48.71	48710	1598.723	1333.545	1333.545	1598.723	0.834131366	0.869484233		1	40.25	0.991983141
1	48.93	48930	1567.051	1311.036	1311.036	1567.051	0.836626249	0.870341666		1	40.5	0.992000785
1	49.205	49205	857.0023	727.7533	727.7533	857.0023	0.849184769	0.876184632		1	40.75	0.991970193
1	49.446	49446	858.4557	816.2644	816.2644	858.4557	0.950852094	0.891167409		1	41	0.992369656
1	49.594	49594	930.1004	786.147	786.147	930.1004	0.845228107	0.905250231		1	41.25	0.99386391
1	50.13	50130	976.7244	925.2532	925.2532	976.7244	0.947302228	0.95231276		1	41.5	0.996153735
1	50.476	50476	668.0426	686.5804	686.5804	668.0426	1.027749428	0.962619071		1	41.75	0.997857746
1	50.673	50673	647.2883	666.2846	666.2846	647.2883	1.02934751	0.965428363		1	42	0.999269738
1	51.019	51019	1025.144	934.8973	934.8973	1025.144	0.911966807	0.968985693		1	42.25	1.000745266
1	51.176	51176	1045.403	1016.732	1016.732	1045.403	0.972574213	0.968226919		1	42.5	1.001099604
1	51.371	51371	1157.993	1114.051	1114.051	1157.993	0.962053311	0.96332376		1	42.75	0.99837668
1	51.554	51554	1405.134	1360.514	1360.514	1405.134	0.968245021	0.96009728		1	43	0.994426707
1	51.691	51691	1064.062	1015.265	1015.265	1064.062	0.95414083	0.960333142		1	43.25	0.988949964
1	51.988	51988	1036.89	921.5788	921.5788	1036.89	0.888791289	0.963289095		1	43.5	0.981931501
1	52.215	52215	910.5963	862.3243	862.3243	910.5963	0.946988583	0.963723349		1	43.75	0.975554986
1	52.376	52376	995.513	982.2943	982.2943	995.513	0.98672172	0.962042355		1	44	0.97129733
1	52.618	52618	744.4794	776.6967	776.6967	744.4794	1.043274938	0.958254523		1	44.25	0.967862109
1	53.092	53092	976.2795	905.1976	905.1976	976.2795	0.927191035	0.949269551		1	44.5	0.964885148
1	53.254	53254	1154.787	1184.424	1184.424	1154.787	1.025664473	0.94381677		1	44.75	0.963238537
1	53.553	53553	1260.599	1106.181	1106.181	1260.599	0.877504266	0.929905983		1	45	0.962131525
1	53.7	53700	1226.419	1034.142	1034.142	1226.419	0.843220792	0.92722291		1	45.25	0.961448236
1	53.873	53873	1243.503	1145.931	1145.931	1243.503	0.921534568	0.927153386		1	45.5	0.961528709
1	54.057	54057	880.743	853.3652	853.3652	880.743	0.968915109	0.92763183		1	45.75	0.96271008
1	54.223	54223	1303.126	1191.549	1191.549	1303.126	0.914377428	0.929913766		1	46	0.966017327
1	54.427	54427	1200.651	1061.868	1061.868	1200.651	0.884410207	0.93892118		1	46.25	0.969789769
1	54.573	54573	1153.62	1183.731	1183.731	1153.62	1.026101316	0.94928728		1	46.5	0.973594287
1	55.016	55016	801.8939	783.0508	783.0508	801.8939	0.976501754	0.98084769		1	46.75	0.977577161
1	55.267	55267	813.9112	825.3281	825.3281	813.9112	1.014027206	0.99700439		1	47	0.982612893
1	55.755	55755	615.6015	609.0397	609.0397	615.6015	0.989340832	1.030662279		1	47.25	0.986161114
1	55.953	55953	621.7825	666.932	666.932	621.7825	1.072613012	1.033852874		1	47.5	0.985385954
1	56.231	56231	510.5264	494.9803	494.9803	510.5264	0.969548881	1.02451349		1	47.75	0.982967461
1	56.374	56374	559.4966	582.897	582.897	559.4966	1.041824025	1.016471803		1	48	0.980289433
1	56.581	56581	753.9222	835.1361	835.1361	753.9222	1.107721858	1.003823435		1	48.25	0.975662102
1	56.986	56986	845.9506	817.1633	817.1633	845.9506	0.965970472	0.960226349		1	48.5	0.971592083
1	57.14	57140	867.2882	800.0032	800.0032	867.2882	0.922419099	0.939729049		1	48.75	0.971067207
1	57.442	57442	727.2058	627.8863	627.8863	727.2058	0.863423119	0.908882743		1	49	0.971668281
1	57.667	57667	528.7955	486.2072	486.2072	528.7955	0.919461682	0.889591682		1	49.25	0.973632638
1	57.816	57816	990.5291	838.0049	838.0049	990.5291	0.846017447	0.874851687		1	49.5	0.978389828
1	58.076	58076	1771.869	1429.334	1429.334	1771.869	0.806681532	0.856845497		1	49.75	0.984607475
1	58.458	58458	1695.172	1376.675	1376.675	1695.172	0.812115231	0.86363052		1	50	0.990635369
1	58.656	58656	1325.633	1203.406	1203.406	1325.633	0.907797256	0.873490504		1	50.25	0.99475145
1	58.904	58904	1137.62	1037.437	1037.437	1137.62	0.911936323	0.879973969		1	50.5	0.996694067
1	59.254	59254	1193.08	1045.875	1045.875	1193.08	0.876617662	0.883762469		1	50.75	0.997588937
1	59.569	59569	751.2377	669.6101	669.6101	751.2377	0.891342514	0.888730494		1	51	0.998294772
1	59.949	59949	1036.018	1001.069	1001.069	1036.018	0.96626603	0.885193233		1	51.25	0.997629088
1	60.185	60185	916.7449	854.3519	854.3519	916.7449	0.931940718	0.868213456		1	51.5	0.996169024
1	60.339	60339	1393.706	1129.753	1129.753	1393.706	0.810610703	0.85301513		1	51.75	0.996133598
1	60.527	60527	1366.085	1079.689	1079.689	1366.085	0.790352723	0.838832209		1	52	0.996790381
1	60.674	60674	1309.41	1006.21	1006.21	1309.41	0.76844533	0.828804741		1	52.25	0.996802976
1	61.077	61077	981.9473	866.146	866.146	981.9473	0.88206974	0.790832692		1	52.5	0.995908729
1	61.276	61276	1689.089	1370.672	1370.672	1689.089	0.811485955	0.781722984		1	52.75	0.994714425
1	61.51	61510	1668.442	1255.726	1255.726	1668.442	0.752633894	0.787672222		1	53	0.993413077
1	61.755	61755	1774.886	1257.721	1257.721	1774.886	0.708620723	0.804000789		1	53.25	0.99147377
1	61.996	61996	1332.921	1000.381	1000.381	1332.921	0.750517848	0.819147867		1	53.5	0.988293896
1	62.223	62223	1855.552	1497.444	1497.444	1855.552	0.807007295	0.830810094		1	53.75	0.986874452
1	62.38	62380	1291.524	1117.352	1117.352	1291.524	0.865142266	0.840390023		1	54	0.986951562
1	62.566	62566	1169.126	1190.972	1190.972	1169.126	1.018685753	0.853351174		1	54.25	0.987946281
1	62.719	62719	1265.799	1232.669	1232.669	1265.799	0.973826808	0.868257792		1	54.5	0.991515736
1	62.995	62995	995.9172	817.6667	817.6667	995.9172	0.821018755	0.903312031		1	54.75	0.996401849
1	63.171	63171	1326.644	1089.776	1089.776	1326.644	0.821453231	0.921999064		1	55	1.001292808
1	63.564	63564	1273.538	1110.425	1110.425	1273.538	0.871921372	0.950935348		1	55.25	1.00574211
1	63.886	63886	879.3863	849.8706	849.8706	879.3863	0.966436025	0.969548872		1	55.5	1.010455651
1	64.022	64022	584.8478	610.4531	610.4531	584.8478	1.043781134	0.976147475		1	55.75	1.015190675
1	64.205	64205	572.488	647.934	647.934	572.488	1.131786168	0.987600943		1	56	1.015727946
1	64.405	64405	804.2145	801.0414	801.0414	804.2145	0.996054411	1.002509078		1	56.25	1.013303448
1	64.651	64651	1056.882	973.7803	973.7803	1056.882	0.921370882	1.013460426		1	56.5	1.009274322
1	64.813	64813	813.1926	741.0499	741.0499	813.1926	0.911284608	1.00937572		1	56.75	1.00291939
1	64.975	64975	753.0544	820.7832	820.7832	753.0544	1.089938788	0.998023602		1	57	0.995431315
1	65.252	65252	944.3625	927.7798	927.7798	944.3625	0.982440323	0.98065109		1	57.25	0.987228924
1	65.447	65447	1196.271	1267.488	1267.488	1196.271	1.059532497	0.975707059		1	57.5	0.980478012
1	65.797	65797	1473.156	1276.553	1276.553	1473.156	0.866542987	0.966891956		1	57.75	0.974291306
1	65.99	65990	1736.625	1623.996	1623.996	1736.625	0.935144893	0.961151192		1	58	0.968999046
1	66.305	66305	1311.62	1184.829	1184.829	1311.62	0.90333252	0.947022671		1	58.25	0.968402379
1	66.506	66506	841.8156	823.7356	823.7356	841.8156	0.978522612	0.936372363		1	58.5	0.969991261
1	66.742	66742	905.0799	918.7336	918.7336	905.0799	1.015085629	0.925718044		1	58.75	0.972799391
1	66.901	66901	975.2892	919.6296	919.6296	975.2892	0.942930159	0.920568211		1	59	0.974190329
1	67.134	67134	1237.112	1165.122	1165.122	1237.112	0.941808017	0.914425904		1	59.25	0.974933442
1	67.325	67325	1589.136	1230.899	1230.899	1589.136	0.774571214	0.909534091		1	59.5	0.976010758
1	67.605	67605	1872.91	1692.85	1692.85	1872.91	0.903860837	0.895577523		1	59.75	0.975846921
1	67.816	67816	1549.002	1402.33	1402.33	1549.002	0.905311936	0.882933868		1	60	0.974330593
1	68.025	68025	1862.738	1638.616	1638.616	1862.738	0.879681415	0.876177135		1	60.25	0.968913844
1	68.291	68291	2556.258	2162.402	2162.402	2556.258	0.845924785	0.879393264		1	60.5	0.963166421
1	68.461	68461	825.1993	825.2959	825.2959	825.1993	1.000117063	0.88531258		1	60.75	0.95788696
1	68.67	68670	2190.75	1911.432	1911.432	2190.75	0.872501198	0.894071856		1	61	0.951418303
1	68.863	68863	1987.533	1700.251	1700.251	1987.533	0.855457997	0.89879167		1	61.25	0.94725119
1	69.042	69042	2777.568	2285.064	2285.064	2777.568	0.822685169	0.902590012		1	61.5	0.948488245
1	69.198	69198	2116.486	1970.419	1970.419	2116.486	0.930986078	0.911434763		1	61.75	0.952950528
1	69.346	69346	2096.497	1960.664	1960.664	2096.497	0.935209542	0.925305593		1	62	0.957257998
1	69.515	69515	1581.171	1561.143	1561.143	1581.171	0.987333438	0.944376759		1	62.25	0.96085654
1	69.682	69682	1337.674	1429.164	1429.164	1337.674	1.068394841	0.966473273		1	62.5	0.965331149
1	69.987	69987	2059.673	1944.42	1944.42	2059.673	0.944043059	1.032433294		1	62.75	0.971768809
1	70.223	70223	1882.456	1660.437	1660.437	1882.456	0.882058864	1.089782749		1	63	0.980459607
1	70.409	70409	738.6656	812.1761	812.1761	738.6656	1.099517969	1.118294751		1	63.25	0.987042775
1	70.564	70564	878.8152	1147.354	1147.354	878.8152	1.305569134	1.130555849		1	63.5	0.992097591
1	70.747	70747	910.1025	1169.016	1169.016	910.1025	1.284488286	1.141409826		1	63.75	0.996344198
1	71.002	71002	698.0523	843.9924	843.9924	698.0523	1.209067573	1.146550639		1	64	1.000021984
1	71.286	71286	1639.132	1677.486	1677.486	1639.132	1.02339897	1.127227721		1	64.25	1.004381465
1	71.466	71466	1086.41	1160.122	1160.122	1086.41	1.067849155	1.106264888		1	64.5	1.008715618
1	71.618	71618	1250.02	1253.4	1253.4	1250.02	1.002703957	1.09036442		1	64.75	1.009876106
1	71.774	71774	520.9486	583.8026	583.8026	520.9486	1.120652978	1.066471154		1	65	1.005891929
1	71.925	71925	386.5305	423.8435	423.8435	386.5305	1.096533133	1.033517326		1	65.25	1.001586287
1	72.146	72146	535.4016	512.4102	512.4102	535.4016	0.957057655	0.997213857		1	65.5	0.9998276
1	72.479	72479	633.5529	638.8038	638.8038	633.5529	1.008288021	0.989111437		1	65.75	0.998098523
1	72.66	72660	667.7031	666.5637	666.5637	667.7031	0.998293553	0.991657714		1	66	0.996073821
1	72.86	72860	707.9009	622.5947	622.5947	707.9009	0.87949415	0.991452991		1	66.25	0.992994596
1	73.253	73253	749.7026	624.229	624.229	749.7026	0.832635501	0.990326822		1	66.5	0.989479798
1	73.432	73432	486.058	588.6646	588.6646	486.058	1.211099498	0.992163408		1	66.75	0.986395566
1	73.659	73659	771.9998	851.3919	851.3919	771.9998	1.102839534	0.99357335		1	67	0.984335847
1	73.812	73812	691.8211	738.3227	738.3227	691.8211	1.067216221	0.995071094		1	67.25	0.982549945
1	73.997	73997	786.9062	645.1773	645.1773	786.9062	0.819890986	0.998113087		1	67.5	0.97962708
1	74.179	74179	891.1484	858.7551	858.7551	891.1484	0.963649938	0.997969714		1	67.75	0.975803838
1	74.322	74322	921.5861	874.7627	874.7627	921.5861	0.949192593	0.993483739		1	68	0.973084274
1	74.602	74602	680.6574	670.0962	670.0962	680.6574	0.984483824	0.97829298		1	68.25	0.973609378
1	74.745	74745	800.1797	819.2981	819.2981	800.1797	1.023892633	0.970512918		1	68.5	0.975819857
1	74.931	74931	1090.001	1066.643	1066.643	1090.001	0.978570662	0.960012969		1	68.75	0.97831363
1	75.15	75150	676.5423	691.1495	691.1495	676.5423	1.021590963	0.94643958		1	69	0.979870808
1	75.399	75399	1341.518	1183.516	1183.516	1341.518	0.882221483	0.93467453		1	69.25	0.983882717
1	75.677	75677	1024.998	963.2626	963.2626	1024.998	0.939770224	0.925079983		1	69.5	0.991125742
1	76.011	76011	1051.739	861.4426	861.4426	1051.739	0.819064996	0.914195206		1	69.75	1.001696842
1	76.223	76223	1515.448	1293.157	1293.157	1515.448	0.853316643	0.909900618		1	70	1.016639226
1	76.42	76420	1048.934	994.978	994.978	1048.934	0.948561111	0.910643922		1	70.25	1.032656966
1	76.654	76654	692.2491	641.186	641.186	692.2491	0.926235946	0.915767647		1	70.5	1.041326823
1	76.865	76865	682.2905	716.6501	716.6501	682.2905	1.050359195	0.918494652		1	70.75	1.045714283
1	77.036	77036	703.5808	605.6099	605.6099	703.5808	0.860753875	0.91861904		1	71	1.047098318
1	77.358	77358	630.604	590.5989	590.5989	630.604	0.936560662	0.919414293		1	71.25	1.042475762
1	77.614	77614	729.037	682.9871	682.9871	729.037	0.936834619	0.919844239		1	71.5	1.035069852
1	77.886	77886	905.7001	799.3075	799.3075	905.7001	0.88252999	0.914371644		1	71.75	1.026128256
1	78.058	78058	661.3869	548.2833	548.2833	661.3869	0.828990263	0.908237912		1	72	1.012686162
1	78.423	78423	987.1437	945.1198	945.1198	987.1437	0.957428792	0.902751436		1	72.25	1.005405236
1	78.725	78725	770.5244	729.8196	729.8196	770.5244	0.947172601	0.919336225		1	72.5	1.003956257
1	78.983	78983	1223.21	1115.334	1115.334	1223.21	0.911809092	0.939241994		1	72.75	1.004549064
1	79.151	79151	856.4647	749.4184	749.4184	856.4647	0.875013763	0.946991198		1	73	1.004407976
1	79.338	79338	870.8906	816.2836	816.2836	870.8906	0.93729752	0.951637353		1	73.25	1.004211248
1	79.671	79671	1064.991	1066.127	1066.127	1064.991	1.001066676	0.959231252		1	73.5	1.004829215
1	80.017	80017	808.1588	842.8706	842.8706	808.1588	1.042951707	0.960437135		1	73.75	1.00534504
1	80.173	80173	647.9755	666.9009	666.9009	647.9755	1.029206968	0.956143579		1	74	1.006346418
1	80.383	80383	970.5562	854.52	854.52	970.5562	0.880443605	0.945875834		1	74.25	1.005696058
1	80.69	80690	1022.507	1024.295	1024.295	1022.507	1.001748643	0.931701066		1	74.5	1.002423909
1	80.866	80866	894.994	746.5386	746.5386	894.994	0.834126933	0.920827942		1	74.75	0.998690295
1	81.062	81062	1466.241	1281.566	1281.566	1466.241	0.874048673	0.902498106		1	75	0.994710043
1	81.274	81274	1851.012	1586.693	1586.693	1851.012	0.857202979	0.888577024		1	75.25	0.990859538
1	81.714	81714	1454.001	1290.391	1290.391	1454.001	0.887476006	0.895104275		1	75.5	0.987969024
1	81.922	81922	1147.107	1113.822	1113.822	1147.107	0.970983526	0.903955392		1	75.75	0.985638205
1	82.213	82213	1038.139	862.5194	862.5194	1038.139	0.830832287	0.910854037		1	76	0.983400884
1	82.551	82551	989.5893	958.3999	958.3999	989.5893	0.968482481	0.912742698		1	76.25	0.982151084
1	82.726	82726	608.3464	543.4	543.4	608.3464	0.893241088	0.913758028		1	76.5	0.98280826
1	82.907	82907	617.1107	614.1397	614.1397	617.1107	0.995185629	0.91349748		1	76.75	0.984074963
1	83.113	83113	904.9888	774.5518	774.5518	904.9888	0.855868935	0.909470008		1	77	0.984510077
1	83.276	83276	628.529	626.5324	626.5324	628.529	0.996823376	0.904726403		1	77.25	0.984662405
1	83.439	83439	2118.925	1787.936	1787.936	2118.925	0.843793905	0.901273991		1	77.5	0.984801142
1	83.738	83738	1841.566	1548.412	1548.412	1841.566	0.840812656	0.892834812		1	77.75	0.984102306
1	84.118	84118	1572.63	1352.196	1352.196	1572.63	0.859830984	0.877578515		1	78	0.982234502
1	84.428	84428	1194.497	1068.335	1068.335	1194.497	0.894380647	0.8725954		1	78.25	0.980873982
1	84.738	84738	1295.816	1206.251	1206.251	1295.816	0.930881391	0.878428933		1	78.5	0.981321082
1	84.878	84878	1136.483	1002.966	1002.966	1136.483	0.88251738	0.883175102		1	78.75	0.985243894
1	85.116	85116	990.114	867.3624	867.3624	990.114	0.876022761	0.893219818		1	79	0.990395855
1	85.383	85383	1494.439	1367.239	1367.239	1494.439	0.914884448	0.912499656		1	79.25	0.992983989
1	85.711	85711	1680.804	1374.03	1374.03	1680.804	0.817483776	0.943868458		1	79.5	0.994598898
1	86.049	86049	860.8281	822.572	822.572	860.8281	0.955558955	0.964203144		1	79.75	0.995745365
1	86.188	86188	967.9584	984.4252	984.4252	967.9584	1.017011888	0.966328371		1	80	0.995984633
1	86.367	86367	653.3357	705.2289	705.2289	653.3357	1.07942808	0.967475005		1	80.25	0.993787993
1	86.65	86650	981.9985	1003.968	1003.968	981.9985	1.022372234	0.966762685		1	80.5	0.990518766
1	87.046	87046	1341.358	1272.427	1272.427	1341.358	0.948611034	0.943201327		1	80.75	0.987091806
1	87.195	87195	868.9376	789.5266	789.5266	868.9376	0.908611389	0.930770659		1	81	0.981682553
1	87.4	87400	1061.032	944.5766	944.5766	1061.032	0.890243273	0.919561751		1	81.25	0.976700229
1	87.671	87671	1218.335	1049.734	1049.734	1218.335	0.861613596	0.910219813		1	81.5	0.977188117
1	87.976	87976	1104.057	992.2702	992.2702	1104.057	0.898749068	0.902556454		1	81.75	0.978480577
1	88.125	88125	693.9059	613.5834	613.5834	693.9059	0.884245832	0.903978219		1	82	0.98099828
1	88.334	88334	939.3974	866.6539	866.6539	939.3974	0.922563656	0.919316751		1	82.25	0.982441701
1	88.589	88589	656.4605	653.547	653.547	656.4605	0.995561805	0.950175056		1	82.5	0.982825313
1	88.803	88803	1054.66	979.2508	979.2508	1054.66	0.928499042	0.96854368		1	82.75	0.983172902
1	89.105	89105	623.3475	620.7615	620.7615	623.3475	0.995851431	0.987180299		1	83	0.982611538
1	89.275	89275	838.7543	811.1843	811.1843	838.7543	0.967129826	0.997599461		1	83.25	0.980910004
1	89.418	89418	712.4846	746.5591	746.5591	712.4846	1.047824893	1.002752459		1	83.5	0.979281361
1	89.566	89566	904.859	1017.216	1017.216	904.859	1.124170727	1.003539982		1	83.75	0.97730438
1	89.823	89823	853.9751	801.7087	801.7087	853.9751	0.938796342	0.998800389		1	84	0.974548117
1	90.086	90086	743.7223	703.5764	703.5764	743.7223	0.946020309	0.993066394		1	84.25	0.972664483
1	90.379	90379	782.5587	756.1221	756.1221	782.5587	0.966217742	0.982956076		1	84.5	0.972250815
1	90.636	90636	927.8354	904.3665	904.3665	927.8354	0.974705751	0.968883325		1	84.75	0.973592408
1	90.967	90967	731.3544	710.8006	710.8006	731.3544	0.971896252	0.955195576		1	85	0.97619799
1	91.203	91203	843.9532	779.7706	779.7706	843.9532	0.923950048	0.953929522		1	85.25	0.980199532
1	91.535	91535	840.6669	849.6575	849.6575	840.6669	1.010694604	0.957050584		1	85.5	0.985909563
1	91.71	91710	827.9536	767.7216	767.7216	827.9536	0.927251962	0.956509091		1	85.75	0.992095309
1	91.958	91958	1299.065	1202.339	1202.339	1299.065	0.925541832	0.950601		1	86	0.996225555
1	92.242	92242	1019.476	944.266	944.266	1019.476	0.926226807	0.941330341		1	86.25	0.997727754
1	92.435	92435	1146.736	1063.933	1063.933	1146.736	0.927792447	0.936669171		1	86.5	0.997841637
1	92.63	92630	1027.452	1041.494	1041.494	1027.452	1.013666818	0.932308161		1	86.75	0.996104077
1	92.856	92856	1393.374	1308.19	1308.19	1393.374	0.938864942	0.926530906		1	87	0.992019376
1	93.08	93080	1045.172	1010.702	1010.702	1045.172	0.967019782	0.923628982		1	87.25	0.987028391
1	93.423	93423	1535.932	1245.411	1245.411	1535.932	0.81085035	0.924615683		1	87.5	0.983829509
1	93.666	93666	1149.04	980.8329	980.8329	1149.04	0.853610753	0.92709776		1	87.75	0.981665681
1	94.078	94078	632.6468	638.9101	638.9101	632.6468	1.009900153	0.935094171		1	88	0.980169221
1	94.357	94357	624.1559	600.2272	600.2272	624.1559	0.961662303	0.948079626		1	88.25	0.983015963
1	94.634	94634	728.8797	711.489	711.489	728.8797	0.976140507	0.966198568		1	88.5	0.990225257
1	94.986	94986	855.4876	818.8525	818.8525	855.4876	0.957176352	0.981868707		1	88.75	0.996977772
1	95.127	95127	1118.919	1069.423	1069.423	1118.919	0.955764448	0.98339545		1	89	1.001565459
1	95.395	95395	804.4328	861.1807	861.1807	804.4328	1.070543991	0.982982771		1	89.25	1.005785256
1	95.774	95774	1324.583	1345.709	1345.709	1324.583	1.01594917	0.979535221		1	89.5	1.007740902
1	96.055	96055	727.579	645.2339	645.2339	727.579	0.886823149	0.969847637		1	89.75	1.006905504
1	96.393	96393	907.5952	863.7612	863.7612	907.5952	0.951703138	0.952570259		1	90	1.005476089
1	96.548	96548	608.9038	633.1819	633.1819	608.9038	1.039871816	0.949112536		1	90.25	1.00340718
1	96.844	96844	1203.324	1070.058	1070.058	1203.324	0.889251773	0.94993897		1	90.5	1.000365336
1	97.199	97199	1436.68	1330.183	1330.183	1436.68	0.925872846	0.95495183		1	90.75	0.997025739
1	97.477	97477	1407.559	1269.691	1269.691	1407.559	0.902051708	0.959845828		1	91	0.994512907
1	97.746	97746	1148.215	1091.17	1091.17	1148.215	0.950318538	0.968831432		1	91.25	0.994335185
1	98.078	98078	748.4677	808.8675	808.8675	748.4677	1.080697938	0.983849167		1	91.5	0.994980571
1	98.328	98328	790.9941	750.138	750.138	790.9941	0.948348414	0.989422198		1	91.75	0.994660545
1	98.627	98627	949.9634	976.4187	976.4187	949.9634	1.027848757	0.985944054		1	92	0.992923316
1	98.797	98797	683.8974	748.6154	748.6154	683.8974	1.094631154	0.981863612		1	92.25	0.990700944
1	99.061	99061	1288.265	1179.598	1179.598	1288.265	0.915648566	0.976145289		1	92.5	0.989074809
1	99.313	99313	933.5497	882.9486	882.9486	933.5497	0.945797101	0.963701238		1	92.75	0.987434044
1	99.49	99490	1141.81	1022.201	1022.201	1141.81	0.895246144	0.951051629		1	93	0.986177649
1	99.703	99703	1098.236	996.9054	996.9054	1098.236	0.907733311	0.941980597		1	93.25	0.986027338
1	99.88	99880	1080.33	1109.314	1109.314	1080.33	1.026828839	0.941114374		1	93.5	0.986379982
1	100.15	100150	1130.401	1026.365	1026.365	1130.401	0.907965403	0.943320898		1	93.75	0.987293308
1	100.418	100418	1314.395	1225.676	1225.676	1314.395	0.932502026	0.949069618		1	94	0.988625764
1	100.758	100758	987.0453	929.1496	929.1496	987.0453	0.941344435	0.970567		1	94.25	0.991239839
1	101.036	101036	979.7608	957.106	957.106	979.7608	0.976877213	0.994283139		1	94.5	0.995176063
1	101.293	101293	880.9823	971.7666	971.7666	880.9823	1.103048949	1.007418255		1	94.75	0.999001134
1	101.656	101656	911.1559	880.0771	880.0771	911.1559	0.965890799	1.01001633		1	95	1.001927839
1	101.818	101818	756.7501	802.2106	802.2106	756.7501	1.060073332	1.010051822		1	95.25	1.002253457
1	101.962	101962	918.7091	963.3075	963.3075	918.7091	1.048544637	1.010594033		1	95.5	1.001929856
1	102.334	102334	1118.648	1117.616	1117.616	1118.648	0.999077458	1.009341966		1	95.75	1.001305365
1	102.575	102575	1079.434	1046.808	1046.808	1079.434	0.969774901	1.006061664		1	96	0.999105813
1	102.842	102842	1047.162	972.0493	972.0493	1047.162	0.92827022	1.002367408		1	96.25	0.995847886
1	103.308	103308	728.4164	727.7231	727.7231	728.4164	0.999048209	0.997444725		1	96.5	0.993185109
1	103.638	103638	1128.635	1174.137	1174.137	1128.635	1.040315957	0.992983286		1	96.75	0.993045939
1	103.894	103894	863.8674	871.5172	871.5172	863.8674	1.008855294	0.9878534		1	97	0.993722928
1	104.104	104104	949.3497	967.0898	967.0898	949.3497	1.018686581	0.982131442		1	97.25	0.994741137
1	104.502	104502	825.9951	783.7557	783.7557	825.9951	0.948862409	0.96796623		1	97.5	0.996049503
1	104.793	104793	813.6335	787.7006	787.7006	813.6335	0.96812705	0.955453792		1	97.75	0.998355741
1	105.018	105018	936.396	816.3152	816.3152	936.396	0.871762801	0.942962146		1	98	1.001461169
1	105.2	105200	704.2121	625.5211	625.5211	704.2121	0.888256677	0.931272962		1	98.25	1.003482982
1	105.451	105451	1035.183	1025.887	1025.887	1035.183	0.991019945	0.916919679		1	98.5	1.003411029
1	105.621	105621	1156.151	1018.291	1018.291	1156.151	0.88075952	0.909127992		1	98.75	1.002194604
1	105.785	105785	1078.139	1036.129	1036.129	1078.139	0.961034709	0.902094422		1	99	1.000677342
1	106.081	106081	1339.756	1257.076	1257.076	1339.756	0.93828727	0.891281264		1	99.25	0.997751569
1	106.309	106309	1383.3	1120.92	1120.92	1383.3	0.81032314	0.883085902		1	99.5	0.993306608
1	106.502	106502	1750.022	1521.797	1521.797	1750.022	0.869587354	0.87551425		1	99.75	0.990869403
1	106.89	106890	1326.624	1097.807	1097.807	1326.624	0.827519327	0.863860784		1	100	0.990963997
1	107.15	107150	1135.005	964.3519	964.3519	1135.005	0.849645508	0.865838317		1	100.25	0.991889675
1	107.287	107287	939.1039	883.1628	883.1628	939.1039	0.940431405	0.868657483		1	100.5	0.994303034
1	107.439	107439	1109.98	906.7281	906.7281	1109.98	0.816886881	0.869384906		1	100.75	0.998643754
1	107.577	107577	882.9118	821.7718	821.7718	882.9118	0.93075186	0.867729582		1	101	1.004451961
1	107.739	107739	1325.626	1108.586	1108.586	1325.626	0.836273579	0.865411941		1	101.25	1.008298842
1	107.949	107949	1064.119	954.8654	954.8654	1064.119	0.897329528	0.862214575		1	101.5	1.009309199
1	108.086	108086	1053.065	928.1229	928.1229	1053.065	0.881353858	0.857686544		1	101.75	1.009621463
1	108.293	108293	1348.066	1080.619	1080.619	1348.066	0.801606895	0.846885102		1	102	1.009739328
1	108.459	108459	1485.676	1238.728	1238.728	1485.676	0.833780717	0.841808778		1	102.25	1.00950826
1	108.616	108616	1206.592	996.1527	996.1527	1206.592	0.825591998	0.838487916		1	102.5	1.008810152
1	108.786	108786	1478.939	1295.532	1295.532	1478.939	0.875987448	0.833082139		1	102.75	1.007864901
1	109.06	109060	1102.601	874.603	874.603	1102.601	0.793218036	0.833019807		1	103	1.007057003
1	109.359	109359	1079.024	943.9979	943.9979	1079.024	0.874862746	0.860931194		1	103.25	1.00633178
1	109.581	109581	1578.366	1297.799	1297.799	1578.366	0.822242116	0.892299535		1	103.5	1.005450713
1	109.921	109921	1191.104	1081.841	1081.841	1191.104	0.908267456	0.930899888		1	103.75	1.004322064
1	110.204	110204	946.301	972.5775	972.5775	946.301	1.027767592	0.953968294		1	104	1.002736529
1	110.408	110408	992.6038	967.6137	967.6137	992.6038	0.974823691	0.97019635		1	104.25	1.000531412
1	110.65	110650	735.4071	754.0737	754.0737	735.4071	1.025382676	0.979126886		1	104.5	0.998088009
1	110.836	110836	1338.873	1211.305	1211.305	1338.873	0.904719865	0.973296232		1	104.75	0.99514016
1	110.99	110990	999.8073	1083.096	1083.096	999.8073	1.083304753	0.962227428		1	105	0.991476535
1	111.293	111293	1278.244	1125.794	1125.794	1278.244	0.880734821	0.937149836		1	105.25	0.987206983
1	111.446	111446	923.4498	821.3478	821.3478	923.4498	0.889434163	0.919789999		1	105.5	0.983433879
1	111.662	111662	1085.125	932.6859	932.6859	1085.125	0.859519318	0.885334629		1	105.75	0.980391662
1	111.811	111811	1327.924	1159.706	1159.706	1327.924	0.87332257	0.86721546		1	106	0.977822632
1	112.001	112001	707.2075	646.7427	646.7427	707.2075	0.914502038	0.852010923		1	106.25	0.975341912
1	112.247	112247	952.0646	799.5429	799.5429	952.0646	0.839799001	0.83441243		1	106.5	0.972701841
1	112.482	112482	1633.325	1256.069	1256.069	1633.325	0.76902576	0.821265764		1	106.75	0.970634838
1	112.637	112637	1767.465	1357.509	1357.509	1767.465	0.768054247	0.816539968		1	107	0.969709896
1	112.789	112789	1536.276	1218.335	1218.335	1536.276	0.793044349	0.814864971		1	107.25	0.970588281
1	113.089	113089	1283.405	1085.916	1085.916	1283.405	0.846121061	0.810088469		1	107.5	0.970796188
1	113.326	113326	1704.64	1451.974	1451.974	1704.64	0.851777501	0.80065568		1	107.75	0.969860115
1	113.52	113520	1276.129	1086.73	1086.73	1276.129	0.851583186	0.793156351		1	108	0.968565195
1	113.74	113740	1481.516	1155.969	1155.969	1481.516	0.780260895	0.787601721		1	108.25	0.965434628
1	113.932	113932	1899.945	1438.515	1438.515	1899.945	0.757135075	0.782516514		1	108.5	0.963186311
1	114.228	114228	1245.463	933.934	933.934	1245.463	0.749868924	0.7731622		1	108.75	0.961342404
1	114.425	114425	2019.462	1433.763	1433.763	2019.462	0.709972755	0.773379646		1	109	0.961014676
1	114.597	114597	2259.535	1766.378	1766.378	2259.535	0.781744031	0.783456899		1	109.25	0.965881489
1	114.854	114854	1509.712	1198.955	1198.955	1509.712	0.794161403	0.808650142		1	109.5	0.974146729
1	115.039	115039	1419.681	1162.633	1162.633	1419.681	0.818939607	0.822252255		1	109.75	0.982558519
1	115.197	115197	915.7656	827.7952	827.7952	915.7656	0.903937864	0.832070188		1	110	0.989658073
1	115.419	115419	939.3456	798.3626	798.3626	939.3456	0.849913599	0.849708668		1	110.25	0.995229368
1	115.574	115574	1058.269	905.746	905.746	1058.269	0.855875019	0.858803884		1	110.5	0.999613194
1	115.733	115733	1212.957	1093.585	1093.585	1212.957	0.901585959	0.861897986		1	110.75	1.000272447
1	115.996	115996	1416.535	1272.613	1272.613	1416.535	0.898398557	0.859379259		1	111	0.996265255
1	116.311	116311	1228.346	1042.638	1042.638	1228.346	0.848814585	0.861318665		1	111.25	0.990583293
1	116.505	116505	1838.291	1544.767	1544.767	1838.291	0.840327783	0.8679775		1	111.5	0.982473383
1	116.65	116650	1187.175	969.3568	969.3568	1187.175	0.816523933	0.872945095		1	111.75	0.972438398
1	116.938	116938	891.7845	731.0092	731.0092	891.7845	0.819715077	0.887654917		1	112	0.966248039
1	117.274	117274	848.243	876.9203	876.9203	848.243	1.033807883	0.926823986		1	112.25	0.961347267
1	117.636	117636	855.3999	857.3885	857.3885	855.3999	1.002324761	0.979897608		1	112.5	0.957632453
1	117.814	117814	786.2315	748.5966	748.5966	786.2315	0.952132546	0.998609158		1	112.75	0.956143461
1	117.995	117995	1160.011	1099.31	1099.31	1160.011	0.947672048	1.013097771		1	113	0.9551029
1	118.162	118162	696.872	757.5878	757.5878	696.872	1.087126187	1.02558947		1	113.25	0.952954094
1	118.398	118398	656.2843	673.8021	673.8021	656.2843	1.026692395	1.037853483		1	113.5	0.950276362
1	118.6	118600	883.0076	964.0119	964.0119	883.0076	1.09173681	1.038597658		1	113.75	0.94846597
1	118.759	118759	642.8492	676.1184	676.1184	642.8492	1.051752728	1.03419027		1	114	0.946552132
1	119.041	119041	846.0584	830.9166	830.9166	846.0584	0.982103127	1.027141505		1	114.25	0.944580145
1	119.266	119266	623.3476	673.8041	673.8041	623.3476	1.080944404	1.021119688		1	114.5	0.945839863
1	119.56	119560	882.0553	851.5447	851.5447	882.0553	0.965409652	1.006765563		1	114.75	0.951519171
1	119.86	119860	1166.026	1129.904	1129.904	1166.026	0.969021274	0.999498646		1	115	0.957266624
1	120.059	120059	1145.84	1146.625	1146.625	1145.84	1.000685087	1.002992911		1	115.25	0.96190653
1	120.272	120272	1191.406	1167.888	1167.888	1191.406	0.980260297	1.010254862		1	115.5	0.966899056
1	120.499	120499	1065.594	1069.822	1069.822	1065.594	1.00396774	1.019580104		1	115.75	0.968896434
1	120.671	120671	608.0345	658.5951	658.5951	608.0345	1.083154163	1.026615843		1	116	0.96825624
1	120.939	120939	546.6721	634.9489	634.9489	546.6721	1.161480346	1.040140415		1	116.25	0.968678921
1	121.076	121076	721.0494	698.4333	698.4333	721.0494	0.968634465	1.049835443		1	116.5	0.970563505
1	121.242	121242	688.4372	746.2799	746.2799	688.4372	1.0840203	1.060263514		1	116.75	0.973377368
1	121.46	121460	1039.11	1053.079	1053.079	1039.11	1.013443235	1.070893468		1	117	0.977999006
1	121.785	121785	891.8635	997.9017	997.9017	891.8635	1.1188951	1.102790678		1	117.25	0.986002123
1	121.957	121957	1056.163	1170.578	1170.578	1056.163	1.108330816	1.135968814		1	117.5	0.995869423
1	122.237	122237	1272.267	1548.447	1548.447	1272.267	1.217077076	1.204934321		1	117.75	1.004635791
1	122.43	122430	1366.892	1690.174	1690.174	1366.892	1.23650881	1.253321768		1	118	1.010564704
1	122.586	122586	822.5896	1022.82	1022.82	822.5896	1.243414699	1.29941399		1	118.25	1.01514813
1	122.957	122957	1166.138	1517.849	1517.849	1166.138	1.301603241	1.437010606		1	118.5	1.017363337
1	123.157	123157	890.6322	1384.184	1384.184	890.6322	1.554158945	1.491140624		1	118.75	1.016322703
1	123.537	123537	649.5591	1241.322	1241.322	649.5591	1.911022415	1.550674752		1	119	1.014599964
1	123.747	123747	751.747	1186.696	1186.696	751.747	1.578584284	1.57362554		1	119.25	1.012782485
1	124.041	124041	1126.906	1781.865	1781.865	1126.906	1.581201094	1.592867509		1	119.5	1.009527561
1	124.182	124182	943.0596	1392.624	1392.624	943.0596	1.476708365	1.594609404		1	119.75	1.007459261
1	124.353	124353	1041.143	1462.841	1462.841	1041.143	1.405033699	1.588937629		1	120	1.00740262
1	124.642	124642	880.0624	1360.98	1360.98	880.0624	1.546458524	1.570541712		1	120.25	1.009475337
1	124.839	124839	1076.465	1689.151	1689.151	1076.465	1.569164813	1.551944305		1	120.5	1.012253341
1	125.02	125020	1089.226	1763.2	1763.2	1089.226	1.61876415	1.526966059		1	120.75	1.015268978
1	125.448	125448	1118.168	1669.918	1669.918	1118.168	1.493441057	1.456145236		1	121	1.019073583
1	125.694	125694	1027.791	1454.271	1454.271	1027.791	1.414948175	1.406512252		1	121.25	1.023521271
1	125.917	125917	876.4647	1203.363	1203.363	876.4647	1.37297372	1.35193281		1	121.5	1.027411296
1	126.223	126223	1005.861	1286.905	1286.905	1005.861	1.279406399	1.280849925		1	121.75	1.034149195
1	126.524	126524	957.1949	1168.116	1168.116	957.1949	1.220353347	1.213592202		1	122	1.047111945
1	127.032	127032	1152.896	1103.85	1103.85	1152.896	0.957458435	1.095867061		1	122.25	1.06403711
1	127.322	127322	1455.21	1422.008	1422.008	1455.21	0.977184049	1.04647961		1	122.5	1.082109308
1	127.508	127508	842.2208	909.3014	909.3014	842.2208	1.079647285	1.028649212		1	122.75	1.105790014
1	127.783	127783	876.927	838.5226	838.5226	876.927	0.956205705	1.015950033		1	123	1.130068269
1	128.042	128042	746.3647	828.9165	828.9165	746.3647	1.110605177	1.00299272		1	123.25	1.145738092
1	128.196	128196	906.0737	954.4446	954.4446	906.0737	1.053385172	0.997260001		1	123.5	1.156493764
1	128.361	128361	1366.691	1292.94	1292.94	1366.691	0.946036814	0.996137266		1	123.75	1.16444202
1	128.5	128500	1794.412	1729.465	1729.465	1794.412	0.963805971	0.990526271		1	124	1.168935237
1	128.709	128709	1397.982	1393.42	1393.42	1397.982	0.996736725	0.966705258		1	124.25	1.169531099
1	129.043	129043	1308.3	1157.468	1157.468	1308.3	0.884711458	0.910470244		1	124.5	1.166023399
1	129.362	129362	952.2109	855.7246	855.7246	952.2109	0.898671292	0.864917878		1	124.75	1.160741467
1	129.523	129523	1277.005	1142.454	1142.454	1277.005	0.894635495	0.848904308		1	125	1.152332906
1	129.699	129699	1624.666	1425.816	1425.816	1624.666	0.877605612	0.832260417		1	125.25	1.141123921
1	130.007	130007	1765.581	1309.022	1309.022	1765.581	0.741411467	0.814454066		1	125.5	1.129245856
1	130.157	130157	1791.335	1329.257	1329.257	1791.335	0.742048249	0.815605783		1	125.75	1.114733442
1	130.328	130328	1562.895	1082.203	1082.203	1562.895	0.692434872	0.823011013		1	126	1.098214586
1	130.543	130543	1265.738	1132.734	1132.734	1265.738	0.894919802	0.831130551		1	126.25	1.082332473
1	130.727	130727	924.9311	833.9565	833.9565	924.9311	0.901641755	0.839104078		1	126.5	1.066992281
1	130.91	130910	882.1652	782.9246	782.9246	882.1652	0.887503384	0.852600299		1	126.75	1.051137298
1	131.163	131163	666.4349	626.9025	626.9025	666.4349	0.940680778	0.867424547		1	127	1.035227646
1	131.344	131344	1022.994	878.0398	878.0398	1022.994	0.858303959	0.871287597		1	127.25	1.02299614
1	131.648	131648	1115.426	1011.709	1011.709	1115.426	0.907015795	0.874593238		1	127.5	1.014943167
1	131.922	131922	1257.864	985.7785	985.7785	1257.864	0.783692434	0.879110773		1	127.75	1.011663735
1	132.118	132118	886.871	814.3158	814.3158	886.871	0.91818968	0.880800806		1	128	1.008264065
1	132.329	132329	1166.923	1010.169	1010.169	1166.923	0.865668943	0.879728062		1	128.25	1.006011899
1	132.548	132548	1390.644	1219.124	1219.124	1390.644	0.87666146	0.883169767		1	128.5	1.004263657
1	132.979	132979	1032.438	922.8624	922.8624	1032.438	0.893867138	0.912898502		1	128.75	0.995826532
1	133.13	133130	941.0379	794.1038	794.1038	941.0379	0.84385953	0.925787191		1	129	0.984267659
1	133.42	133420	884.0192	893.0795	893.0795	884.0192	1.010248986	0.946050395		1	129.25	0.974162342
1	133.565	133565	1030.467	1051.454	1051.454	1030.467	1.020366494	0.954677855		1	129.5	0.966001169
1	133.954	133954	797.6944	805.8364	805.8364	797.6944	1.010206916	0.982668691		1	129.75	0.959992719
1	134.282	134282	989.5598	862.2044	862.2044	989.5598	0.871300956	0.996827252		1	130	0.956023735
1	134.556	134556	987.15	1062.022	1062.022	987.15	1.075846629	0.992019156		1	130.25	0.957334839
1	134.759	134759	790.2291	790.1715	790.1715	790.2291	0.99992711	0.98193889		1	130.5	0.960046181
1	135.124	135124	1035.451	1036.246	1036.246	1035.451	1.000767781	0.965594251		1	130.75	0.96314753
1	135.426	135426	946.2156	874.3034	874.3034	946.2156	0.924000196	0.954952257		1	131	0.967836049
1	135.77	135770	1144.601	1010.832	1010.832	1144.601	0.883130453	0.940233436		1	131.25	0.970968688
1	135.967	135967	1523.634	1400.859	1400.859	1523.634	0.919419624	0.934589198		1	131.5	0.97198544
1	136.112	136112	1408.668	1273.581	1273.581	1408.668	0.904103025	0.930601943		1	131.75	0.972889189
1	136.279	136279	791.7295	803.842	803.842	791.7295	1.015298786	0.925415312		1	132	0.973852625
1	136.423	136423	823.2026	828.478	828.478	823.2026	1.006408386	0.923646833		1	132.25	0.973947741
1	136.645	136645	1129.444	1084.59	1084.59	1129.444	0.960286654	0.92887166		1	132.5	0.974575419
1	136.81	136810	1131.752	987.9899	987.9899	1131.752	0.872973849	0.935855759		1	132.75	0.978608752
1	136.993	136993	1461.659	1250.719	1250.719	1461.659	0.855684534	0.942768117		1	133	0.983438583
1	137.199	137199	1753.555	1562.847	1562.847	1753.555	0.891244928	0.947876991		1	133.25	0.988788245
1	137.396	137396	850.8622	803.9861	803.9861	850.8622	0.94490753	0.952766282		1	133.5	0.993357305
1	137.718	137718	888.9281	1030.48	1030.48	888.9281	1.159238863	0.966162594		1	133.75	0.998074905
1	137.857	137857	782.3162	751.4816	751.4816	782.3162	0.960585502	0.975514914		1	134	1.002651172
1	138.112	138112	830.0184	818.9629	818.9629	830.0184	0.986680416	0.996388742		1	134.25	1.005614641
1	138.317	138317	1535.04	1421.027	1421.027	1535.04	0.925726365	1.013894456		1	134.5	1.004943469
1	138.668	138668	1193.628	1125.133	1125.133	1193.628	0.942616125	1.048289851		1	134.75	1.002028208
1	138.806	138806	1204.63	1448.28	1448.28	1204.63	1.202261275	1.061414432		1	135	0.998941917
1	139.027	139027	1432.512	1595.894	1595.894	1432.512	1.114052797	1.076152359		1	135.25	0.996197819
1	139.288	139288	1412.464	1555.827	1555.827	1412.464	1.101498516	1.081981148		1	135.5	0.993625221
1	139.438	139438	1198.01	1312.167	1312.167	1198.01	1.095288854	1.081407415		1	135.75	0.990687776
1	141.556	141556	1861.509	1794.342	1794.342	1861.509	0.963917983	1.001314817		1	136	0.988653628
1	141.737	141737	1476.257	1416.55	1416.55	1476.257	0.959555145	1.003171458		1	136.25	0.98663092
1	142.098	142098	1110.003	1152.033	1152.033	1110.003	1.037864763	1.001669649		1	136.5	0.986395597
1	142.436	142436	690.6396	793.3927	793.3927	690.6396	1.148779624	1.010485895		1	136.75	0.988553213
1	142.594	142594	810.7749	870.9273	870.9273	810.7749	1.074191246	1.020051062		1	137	0.9911965
1	143.011	143011	456.1922	476.2222	476.2222	456.1922	1.043906932	1.056555045		1	137.25	0.992899359
1	143.256	143256	664.6979	732.0563	732.0563	664.6979	1.101336863	1.094908598		1	137.5	0.995082584
1	143.448	143448	939.1881	1050.356	1050.356	939.1881	1.118365959	1.130912067		1	137.75	0.998164415
1	143.668	143668	945.9642	1071.247	1071.247	945.9642	1.132439261	1.175401874		1	138	1.003355898
1	143.904	143904	1265.602	1625.991	1625.991	1265.602	1.284756977	1.238208596		1	138.25	1.009109633
1	144.106	144106	1339.185	1528.32	1528.32	1339.185	1.141231421	1.292240826		1	138.5	1.015605246
1	144.337	144337	717.8919	952.0793	952.0793	717.8919	1.326215409	1.353281727		1	138.75	1.022267655
1	144.582	144582	589.9693	1040.727	1040.727	589.9693	1.764035857	1.460134349		1	139	1.027282921
1	144.835	144835	541.7554	972.9084	972.9084	541.7554	1.795844398	1.626583247		1	139.25	1.029144968
1	145.069	145069	899.0589	1466.19	1466.19	899.0589	1.630805279	1.807472751		1	139.5	1.028576626
1	145.221	145221	646.9801	1208.811	1208.811	646.9801	1.86838977	1.935775379		1	139.75	1.025980525
1	145.428	145428	712.868	1371.413	1371.413	712.868	1.923796551	2.144944136		1	140	1.023384424
1	145.636	145636	789.4643	1745.893	1745.893	789.4643	2.211490754	2.386857616		1	140.25	1.020788323
1	145.992	145992	809.3712	2144.813	2144.813	809.3712	2.649974449	2.753801458		1	140.5	1.018192222
1	146.344	146344	725.9305	2201.446	2201.446	725.9305	3.032585075	3.090189426		1	140.75	1.015596121
1	146.651	146651	598.2608	2856.313	2856.313	598.2608	4.774360948	3.423505937		1	141	1.01300002
1	147.363	147363	1391.854	3738.919	3738.919	1391.854	2.68628678	3.929077543		1	141.25	1.010403919
1	147.714	147714	757.4385	2516.549	2516.549	757.4385	3.322446641	3.89835058		1	141.5	1.007807818
1	147.88	147880	640.0848	2655	2655	640.0848	4.147887905	3.84047463		1	141.75	1.007721291
1	148.022	148022	1062.338	4587.129	4587.129	1062.338	4.317956244	3.77814179		1	142	1.007435688
1	148.227	148227	774.16	3362.281	3362.281	774.16	4.343134494	3.640740285		1	142.25	1.008412476
1	148.638	148638	960.9568	3449.45	3449.45	960.9568	3.589599449	3.205487193		1	142.5	1.010808728
1	148.973	148973	1048.776	2825.722	2825.722	1048.776	2.694304599	2.832895713		1	142.75	1.016121547
1	149.14	149140	1144.528	2735.661	2735.661	1144.528	2.39020889	2.621571249		1	143	1.022131338
1	149.317	149317	1568.368	3257.994	3257.994	1568.368	2.077314763	2.344759847		1	143.25	1.032670076
1	149.571	149571	1187.436	2466.666	2466.666	1187.436	2.077304377	2.002397808		1	143.5	1.045702622
1	149.713	149713	927.9138	1645.839	1645.839	927.9138	1.77369816	1.87325577		1	143.75	1.061024913
1	149.904	149904	992.4875	1611.232	1611.232	992.4875	1.623428003	1.72378709		1	144	1.079331115
1	150.158	150158	836.7103	1354.515	1354.515	836.7103	1.618857805	1.559097156		1	144.25	1.097566546
1	150.34	150340	1126.678	1658.953	1658.953	1126.678	1.47242868	1.481336066		1	144.5	1.123401545
1	150.616	150616	836.2009	1233.012	1233.012	836.2009	1.474540389	1.420296895		1	144.75	1.163574199
1	150.754	150754	881.0849	1231.048	1231.048	881.0849	1.397195662	1.383641061		1	145	1.213957265
1	150.964	150964	1062.485	1397.134	1397.134	1062.485	1.314968211	1.326657431		1	145.25	1.271884896
1	151.12	151120	983.8364	1357.612	1357.612	983.8364	1.379916417	1.295876527		1	145.5	1.344273044
1	151.365	151365	1132.506	1509.326	1509.326	1132.506	1.332731129	1.25175273		1	145.75	1.419976958
1	151.546	151546	669.2114	785.7688	785.7688	669.2114	1.174171271	1.221666926		1	146	1.490574745
1	151.765	151765	1099.343	1230.55	1230.55	1099.343	1.119350376	1.195518506		1	146.25	1.556182162
1	152.201	152201	778.8424	891.6482	891.6482	778.8424	1.144837775	1.151182885		1	146.5	1.62736182
1	152.366	152366	955.6955	1063.791	1063.791	955.6955	1.113106633	1.133264126		1	146.75	1.691686596
1	152.547	152547	618.0257	718.5245	718.5245	618.0257	1.162612655	1.117257814		1	147	1.740434712
1	153	153000	756.679	913.0053	913.0053	756.679	1.206595267	1.084169642		1	147.25	1.789182827
1	153.409	153409	442.5241	435.5443	435.5443	442.5241	0.9842273	1.048621619		1	147.5	1.807923547
1	153.642	153642	888.3582	898.5941	898.5941	888.3582	1.011522267	1.030801089		1	147.75	1.799332334
1	153.883	153883	1045.244	1120.492	1120.492	1045.244	1.071990846	1.021635087		1	148	1.77242058
1	154.24	154240	1426.917	1301.267	1301.267	1426.917	0.911943021	1.018639751		1	148.25	1.725348181
1	154.531	154531	798.1947	828.6867	828.6867	798.1947	1.038201206	1.025112045		1	148.5	1.652644702
1	154.679	154679	780.1578	822.0022	822.0022	780.1578	1.053635816	1.034867533		1	148.75	1.578304887
1	154.956	154956	1123.831	1260.894	1260.894	1123.831	1.121960508	1.067479371		1	149	1.500812958
1	155.152	155152	1015.9	1152.877	1152.877	1015.9	1.134833153	1.098329692		1	149.25	1.404922731
1	155.293	155293	611.7502	636.0024	636.0024	611.7502	1.039643959	1.122370021		1	149.5	1.308412927
1	155.481	155481	893.5968	1059.984	1059.984	893.5968	1.186199413	1.155250552		1	149.75	1.238718111
1	155.813	155813	859.903	1030.206	1030.206	859.903	1.198049082	1.22164968		1	150	1.188530794
1	155.959	155959	1078.265	1366.157	1366.157	1078.265	1.26699559	1.257392048		1	150.25	1.149604187
1	156.232	156232	1048.051	1401.133	1401.133	1048.051	1.336893911	1.3128383		1	150.5	1.129327505
1	156.414	156414	889.5902	1188.689	1188.689	889.5902	1.33622088	1.351849781		1	150.75	1.112508378
1	156.611	156611	622.2699	1000.778	1000.778	622.2699	1.608269981	1.422146147		1	151	1.09461775
1	156.971	156971	1146.921	1717.476	1717.476	1146.921	1.497466696	1.615555278		1	151.25	1.081686334
1	157.22	157220	1211.295	1957.231	1957.231	1211.295	1.615816956	1.777366234		1	151.5	1.06983671
1	157.409	157409	759.4021	1409.076	1409.076	759.4021	1.855507115	1.915620991		1	151.75	1.06104824
1	157.766	157766	1158.012	2304.39	2304.39	1158.012	1.989953472	2.318742361		1	152	1.053994221
1	157.944	157944	873.1954	2239.823	2239.823	873.1954	2.565087952	2.546330425		1	152.25	1.046920161
1	158.186	158186	649.5798	1975.399	1975.399	649.5798	3.041041301	2.775549241		1	152.5	1.040206677
1	158.325	158325	644.7001	1885.795	1885.795	644.7001	2.925073224	2.863761564		1	152.75	1.034993516
1	158.598	158598	1058.283	2930.299	2930.299	1058.283	2.768918144	3.027532293		1	153	1.029978992
1	158.966	158966	1316.102	4640.147	4640.147	1316.102	3.525674302	3.132522545		1	153.25	1.024012112
1	159.128	159128	1149.778	4455.606	4455.606	1149.778	3.87518808	3.120505258		1	153.5	1.01830591
1	159.499	159499	1262.879	4881.315	4881.315	1262.879	3.865227785	3.011713046		1	153.75	1.014195513
1	159.769	159769	1550.368	4630.473	4630.473	1550.368	2.986692837	2.844280025		1	154	1.012536851
1	160.004	160004	1144.45	2558.92	2558.92	1144.45	2.23593866	2.669334045		1	154.25	1.012044956
1	160.192	160192	1346.598	2497.505	2497.505	1346.598	1.854677491	2.540743579		1	154.5	1.01357189
1	166.141	166141	1444.786	1592.887	1592.887	1444.786	1.102507223	1.114833113		1	154.75	1.018735634
1	166.406	166406	1103.109	1263.071	1263.071	1103.109	1.145010149	1.062519398		1	155	1.027297518
1	166.6	166600	949.9801	996.4021	996.4021	949.9801	1.048866287	1.029906945		1	155.25	1.038455885
1	166.755	166755	917.9376	875.9147	875.9147	917.9376	0.954220309	1.007635196		1	155.5	1.050541968
1	166.934	166934	1402.35	1305.828	1305.828	1402.35	0.931171248	0.986384176		1	155.75	1.064272249
1	167.138	167138	1212.976	1163.687	1163.687	1212.976	0.959365231	0.967504326		1	156	1.079834161
1	167.374	167374	1213.404	1140.942	1140.942	1213.404	0.94028205	0.951490511		1	156.25	1.093833036
1	167.71	167710	1446.337	1306.72	1306.72	1446.337	0.903468555	0.943336417		1	156.5	1.111913571
1	168.001	168001	1278.326	1174.751	1174.751	1278.326	0.918976067	0.948227126		1	156.75	1.143297569
1	168.159	168159	1430.603	1384.871	1384.871	1430.603	0.96803306	0.952786026		1	157	1.18107753
1	168.332	168332	1094.672	1080.427	1080.427	1094.672	0.98698697	0.962891449		1	157.25	1.226363532
1	168.621	168621	1079.592	1037.576	1037.576	1079.592	0.961081594	0.993687932		1	157.5	1.286521075
1	169.027	169027	685.505	706.8555	706.8555	685.505	1.031145652	1.033309787		1	157.75	1.364042679
1	169.276	169276	1320.245	1494.634	1494.634	1320.245	1.132088362	1.044150685		1	158	1.446067771
1	169.465	169465	1310.87	1445.991	1445.991	1310.87	1.103077346	1.050213126		1	158.25	1.505600909
1	169.771	169771	913.7374	908.851	908.851	913.7374	0.994652293	1.060425902		1	158.5	1.547500186
1	170.117	170117	729.8297	781.7691	781.7691	729.8297	1.071166465	1.056963097		1	158.75	1.575552901
1	170.26	170260	977.6474	1041.568	1041.568	977.6474	1.065382059	1.052537773		1	159	1.591783011
1	170.526	170526	872.9199	960.66	960.66	872.9199	1.100513346	1.056752085		1	159.25	1.57935132
1	170.716	170716	933.7657	975.5387	975.5387	933.7657	1.044736062	1.068668992		1	159.5	1.559129921
1	171.049	171049	1309.502	1322.558	1322.558	1309.502	1.009970202	1.094348673		1	159.75	1.516557093
1	171.32	171320	960.7345	1123.239	1123.239	960.7345	1.169146106	1.134711887		1	160	1.466097509
1	171.474	171474	915.573	1061.285	1061.285	915.573	1.159148424	1.165570176		1	160.25	1.426150038
1	171.679	171679	821.3502	1002.213	1002.213	821.3502	1.220201809	1.211555198		1	160.5	1.409694828
1	171.844	171844	936.0686	1229.635	1229.635	936.0686	1.313616331	1.258366341		1	160.75	1.393239617
1	172.079	172079	860.2797	1049.444	1049.444	860.2797	1.219886974	1.341182028		1	161	1.376784407
1	172.342	172342	780.5569	1212.403	1212.403	780.5569	1.553253837	1.45091699		1	161.25	1.360329197
1	172.71	172710	853.2518	1403.767	1403.767	853.2518	1.645196647	1.6335025		1	161.5	1.343873987
1	172.912	172912	718.1019	1183.589	1183.589	718.1019	1.648218728	1.74537627		1	161.75	1.327418777
1	173.253	173253	1093.803	2115.263	2115.263	1093.803	1.933861033	1.954454441		1	162	1.310963566
1	173.464	173464	1321.219	2755.045	2755.045	1321.219	2.085229625	2.103777324		1	162.25	1.294508356
1	173.619	173619	966.3	2320.021	2320.021	966.3	2.400932423	2.230092652		1	162.5	1.278053146
1	173.917	173917	917.947	2251.02	2251.02	917.947	2.452233081	2.508016915		1	162.75	1.261597936
1	174.183	174183	754.8083	1998.665	1998.665	754.8083	2.647910734	2.762445773		1	163	1.245142725
1	174.351	174351	906.4806	2556.853	2556.853	906.4806	2.820637309	2.953417231		1	163.25	1.228687515
1	174.748	174748	1224.606	3974.295	3974.295	1224.606	3.245366265	3.476564926		1	163.5	1.212232305
1	174.913	174913	1442.347	5315.973	5315.973	1442.347	3.685640834	3.609216616		1	163.75	1.195777095
1	175.099	175099	966.9409	3664.007	3664.007	966.9409	3.78927709	3.690657856		1	164	1.179321885
1	175.339	175339	1492.628	5706.476	5706.476	1492.628	3.823106628	3.762815019		1	164.25	1.162866674
1	175.517	175517	819.121	3653.666	3653.666	819.121	4.460471652	3.791522164		1	164.5	1.146411464
1	175.949	175949	1006.869	4412.974	4412.974	1006.869	4.382868079	3.674926559		1	164.75	1.129956254
1	176.407	176407	1234.577	3449.067	3449.067	1234.577	2.79372368	3.395706528		1	165	1.113501044
1	176.603	176603	1343.189	3207.033	3207.033	1343.189	2.387626015	3.301688277		1	165.25	1.097045834
1	177.113	177113	2351.255	6900.353	6900.353	2351.255	2.934753142	3.124521269		1	165.5	1.080590623
1	177.285	177285	1289.455	4285.537	4285.537	1289.455	3.323525831	3.063088787		1	165.75	1.064135413
1	177.542	177542	1843.342	5621.221	5621.221	1843.342	3.049472643	2.960147855		1	166	1.047680203
1	177.719	177719	1456.258	4870.447	4870.447	1456.258	3.344494588	2.890054968		1	166.25	1.0324905
1	177.911	177911	1465.387	4310.34	4310.34	1465.387	2.941434583	2.820393197		1	166.5	1.019694284
1	178.25	178250	668.4243	1824.25	1824.25	668.4243	2.729179654	2.665181157		1	166.75	1.009159217
1	178.467	178467	1318.017	3249.091	3249.091	1318.017	2.465135882	2.465737649		1	167	1.001448835
1	178.619	178619	1004.36	2133.251	2133.251	1004.36	2.123990402	2.291527162		1	167.25	0.99585465
1	178.768	178768	1052.906	2154.659	2154.659	1052.906	2.046392555	2.150810198		1	167.5	0.992704381
1	179.16	179160	906.5921	1735.881	1735.881	906.5921	1.914732105	1.840088292		1	167.75	0.991489497
1	179.455	179455	848.0672	1276.858	1276.858	848.0672	1.505609461	1.62227917		1	168	0.992643306
1	179.603	179603	1261.871	1758.1	1758.1	1261.871	1.393248597	1.536563989		1	168.25	0.995359542
1	179.758	179758	988.7087	1489.37	1489.37	988.7087	1.506378977	1.467927887		1	168.5	1.001591059
1	180.043	180043	680.511	952.5238	952.5238	680.511	1.399718447	1.375225497		1	168.75	1.008588992
1	180.213	180213	832.1058	1245.894	1245.894	832.1058	1.497278351	1.326927827		1	169	1.015288824
1	180.536	180536	1058.175	1276.316	1276.316	1058.175	1.206148321	1.266188606		1	169.25	1.018678564
1	180.674	180674	1029.94	1258.931	1258.931	1029.94	1.222334311	1.251815733		1	169.5	1.020974998
1	180.922	180922	1158.679	1359.304	1359.304	1158.679	1.173149768	1.22321734		1	169.75	1.023266274
1	181.067	181067	1368.392	1652.106	1652.106	1368.392	1.207333863	1.203355332		1	170	1.022829377
1	181.321	181321	1370.719	1727.739	1727.739	1370.719	1.260461845	1.175898288		1	170.25	1.02137757
1	181.497	181497	1144.858	1313.208	1313.208	1144.858	1.147048804	1.159724816		1	170.5	1.022336759
1	181.679	181679	1190.813	1383.436	1383.436	1190.813	1.161757556	1.147463731		1	170.75	1.026442382
1	181.992	181992	889.9204	1054.856	1054.856	889.9204	1.185337475	1.137830074		1	171	1.031736584
1	182.298	182298	2407.01	2385.168	2385.168	2407.01	0.990925671	1.127243638		1	171.25	1.040995305
1	182.441	182441	1808.061	1986.594	1986.594	1808.061	1.098742797	1.119761994		1	171.5	1.053933919
1	182.59	182590	342.9819	416.678	416.678	342.9819	1.214868773	1.112676637		1	171.75	1.070491689
1	182.991	182991	1283.098	1456.568	1456.568	1283.098	1.13519622	1.094395578		1	172	1.0929118
1	183.527	183527	1255.704	1296.076	1296.076	1255.704	1.032150889	1.073422684		1	172.25	1.120149948
1	183.853	183853	1221.804	1294.338	1294.338	1221.804	1.059366314	1.061509231		1	172.5	1.152218558
1	184.01	184010	1208.886	1336.961	1336.961	1208.886	1.105944647	1.054748159		1	172.75	1.186914347
1	184.21	184210	963.6533	962.5945	962.5945	963.6533	0.998901265	1.044148399		1	173	1.22636916
1	184.441	184441	1206.318	1194.172	1194.172	1206.318	0.989931345	1.02992336		1	173.25	1.268462119
1	184.951	184951	783.1738	863.8515	863.8515	783.1738	1.103013788	1.001742393		1	173.5	1.318029096
1	185.284	185284	1057.888	1030.569	1030.569	1057.888	0.974175905	0.993194571		1	173.75	1.378210351
1	185.483	185483	923.5593	865.7332	865.7332	923.5593	0.937387778	0.989407996		1	174	1.44278168
1	185.656	185656	1091.897	1057.947	1057.947	1091.897	0.968907324	0.984446759		1	174.25	1.511763696
1	185.903	185903	1109.829	1097.04	1097.04	1109.829	0.988476603	0.975288722		1	174.5	1.597209822
1	186.157	186157	1329.878	1205.183	1205.183	1329.878	0.90623576	0.965752226		1	174.75	1.687394375
1	186.472	186472	1060.269	1064.652	1064.652	1060.269	1.004133857	0.953963018		1	175	1.733841033
1	186.672	186672	1091.667	1125.199	1125.199	1091.667	1.030716326	0.945858105		1	175.25	1.758211679
1	186.886	186886	1327.902	1239.214	1239.214	1327.902	0.933211939	0.936823836		1	175.5	1.772690103
1	187.252	187252	1374.449	1255.298	1255.298	1374.449	0.913309988	0.925701768		1	175.75	1.756173906
1	187.397	187397	1429.003	1209.288	1209.288	1429.003	0.846245949	0.924113218		1	176	1.732886566
1	187.755	187755	1440.316	1384.339	1384.339	1440.316	0.961135612	0.923116788		1	176.25	1.691032636
1	187.917	187917	1123.665	984.865	984.865	1123.665	0.87647564	0.921768077		1	176.5	1.652497858
1	189.742	189742	2965.75	3189.191	3189.191	2965.75	1.07534047	0.885440578		1	176.75	1.624906952
1	189.932	189932	2472.789	2318.823	2318.823	2472.789	0.937735893	0.878869092		1	177	1.601058081
1	190.077	190077	4162.841	3542.913	3542.913	4162.841	0.851080548	0.873304604		1	177.25	1.576841299
1	190.409	190409	2116.987	1630.923	1630.923	2116.987	0.770398212	0.853184585		1	177.5	1.549759694
1	190.562	190562	2122.59	1620.185	1620.185	2122.59	0.763305678	0.841133615		1	177.75	1.52280312
1	190.83	190830	1552.96	1152.215	1152.215	1552.96	0.741947635	0.820054216		1	178	1.495571995
1	191.162	191162	1242.576	1073.496	1073.496	1242.576	0.86392784	0.805905827		1	178.25	1.464139355
1	191.466	191466	1696.759	1427.163	1427.163	1696.759	0.841111201	0.803163985		1	178.5	1.398984051
1	191.693	191693	2258.845	1726.16	1726.16	2258.845	0.764178153	0.801187504		1	178.75	1.327556522
1	191.84	191840	1849.1	1540.393	1540.393	1849.1	0.833050132	0.800240063		1	179	1.272388624
1	192.001	192001	1356.394	1166.348	1166.348	1356.394	0.859888793	0.801242133		1	179.25	1.219313384
1	192.237	192237	1564.659	1229.699	1229.699	1564.659	0.785921405	0.80276263		1	179.5	1.170591959
1	192.384	192384	1583.114	1333.462	1333.462	1583.114	0.842303207	0.799845909		1	179.75	1.136335356
1	192.546	192546	1525.205	1215.852	1215.852	1525.205	0.797172839	0.793185877		1	180	1.113746488
1	192.821	192821	2377.754	1628.273	1628.273	2377.754	0.684794558	0.787987252		1	180.25	1.094731971
1	193.22	193220	1375.286	1100.646	1100.646	1375.286	0.800303355	0.808262797		1	180.5	1.081822101
1	193.611	193611	1174.88	968.7104	968.7104	1174.88	0.824518589	0.84077525		1	180.75	1.073609475
1	193.813	193813	834.1848	688.6617	688.6617	834.1848	0.825550525	0.856898879		1	181	1.065228742
1	194.018	194018	1178.608	1151.001	1151.001	1178.608	0.976576606	0.877465384		1	181.25	1.057276151
1	194.279	194279	1045.161	885.6855	885.6855	1045.161	0.847415374	0.909922662		1	181.5	1.05067164
1	194.508	194508	861.1897	804.5883	804.5883	861.1897	0.93427534	0.930564077		1	181.75	1.046760038
1	194.667	194667	782.1791	770.2722	770.2722	782.1791	0.984777272	0.938047361		1	182	1.044638639
1	195.007	195007	768.4055	719.9576	719.9576	768.4055	0.936950087	0.94725487		1	182.25	1.04226353
1	195.154	195154	824.822	812.19	812.19	824.822	0.984685181	0.949015898		1	182.5	1.038982534
1	195.63	195630	925.7565	869.9513	869.9513	925.7565	0.939719354	0.923852743		1	182.75	1.035804224
1	195.811	195811	1049.469	940.5255	940.5255	1049.469	0.896191788	0.911988567		1	183	1.032690423
1	196.008	196008	1333.037	1187.081	1187.081	1333.037	0.890508666	0.908231936		1	183.25	1.030004159
1	196.175	196175	736.7215	720.1602	720.1602	736.7215	0.977520271	0.913827255		1	183.5	1.027317894
1	196.563	196563	733.5708	616.5353	616.5353	733.5708	0.840457799	0.936685514		1	183.75	1.024789881
1	196.754	196754	603.8184	515.5673	515.5673	603.8184	0.853844964	0.945612306		1	184	1.022017839
1	196.92	196920	1018.275	935.6557	935.6557	1018.275	0.91886347	0.955957182		1	184.25	1.018312369
1	197.117	197117	820.8748	778.7329	778.7329	820.8748	0.948662208	0.972816683		1	184.5	1.014187194
1	197.254	197254	683.9848	713.0427	713.0427	683.9848	1.042483254	0.980311343		1	184.75	1.010393688
1	197.432	197432	413.4018	487.1732	487.1732	413.4018	1.178449634	0.985256641		1	185	1.006998308
1	198.003	198003	765.7251	722.2254	722.2254	765.7251	0.943191493	0.987262527		1	185.25	1.005236062
1	198.417	198417	1095.662	1052.338	1052.338	1095.662	0.960458609	0.954750439		1	185.5	1.003822691
1	198.619	198619	8.469447	6.83615	6.83615	8.469447	0.807154233	0.911286345		1	185.75	1.001637087
1	198.759	198759	1274.088	1496.264	1496.264	1274.088	1.17438042	0.873226686		1	186	0.999079189
1	198.901	198901	58.27946	52.99389	52.99389	58.27946	0.909306469	0.842245722		1	186.25	0.996504665
1	199.146	199146	7.540561	5.62471	5.62471	7.540561	0.745927259	0.789890747		1	186.5	0.993911455
1	199.31	199310	8.930655	6.553668	6.553668	8.930655	0.733839567	0.748475967		1	186.75	0.991093115
1	199.576	199576	20.56726	6.505373	6.505373	20.56726	0.316297504	0.69259143		1	187	0.988565158
1	199.729	199729	6.924784	5.197734	5.197734	6.924784	0.750598719	0.666064297		1	187.25	0.98647894
1	200.086	200086	7.278689	5.556497	5.556497	7.278689	0.763392556	0.603161046		1	187.5	0.985947294
1	200.353	200353	7.117496	5.323155	5.323155	7.117496	0.747897154	0.59087475		1	187.75	0.985756212
1	200.514	200514	8.041443	5.482429	5.482429	8.041443	0.681771791	0.614865301		1	188	0.984928325
1	200.883	200883	13.19353	5.110474	5.110474	13.19353	0.38734698	0.720199108		1	188.25	0.983561768
1	201.043	201043	19.93169	7.97201	7.97201	19.93169	0.399966586	0.752105338		1	188.5	0.982195211
1	201.236	201236	6.838329	5.041774	5.041774	6.838329	0.737281579	0.775421749		1	188.75	0.980828654
1	201.375	201375	10.45205	8.98915	8.98915	10.45205	0.860037026	0.791666365		1	189	0.979462097
1	201.597	201597	8.009141	16.26131	16.26131	8.009141	2.030343828	0.815796267		1	189.25	0.97809554
1	201.766	201766	12.70927	5.432946	5.432946	12.70927	0.427478998	0.833784972		1	189.5	0.976728983
1	202.009	202009	12.40339	5.217807	5.217807	12.40339	0.42067588	0.859623096		1	189.75	0.975330173
1	202.179	202179	8.356452	9.361619	9.361619	8.356452	1.120286337	0.875109773		1	190	0.972884958
1	202.393	202393	6.650425	4.91779	4.91779	6.650425	0.739470034	0.891290659		1	190.25	0.96919444
1	202.726	202726	614.3797	565.0011	565.0011	614.3797	0.919628529	0.911744442		1	190.5	0.964580081
1	202.94	202940	449.8222	416.793	416.793	449.8222	0.926572766	0.921281418		1	190.75	0.959178396
1	203.187	203187	960.236	916.1401	916.1401	960.236	0.95407806	0.930172469		1	191	0.955461007
1	222.967	222967	706.9484	702.9343	702.9343	706.9484	0.994321934	0.753623681		1	191.25	0.953347224
1	225.052	225052	1511.464	1293.502	1293.502	1511.464	0.855794117	0.769213619		1	191.5	0.952730949
1	227.155	227155	14.21821	8.468013	8.468013	14.21821	0.595575181	0.806945745		1	191.75	0.952168599
1	227.296	227296	14.64844	6.131149	6.131149	14.64844	0.418553034	0.810066035		1	192	0.952282776
1	227.433	227433	7.22495	5.386665	5.386665	7.22495	0.745564329	0.813191843		1	192.25	0.952631194
1	229.526	229526	7.32374	7.474855	7.474855	7.32374	1.020633583	0.871196444		1	192.5	0.950591482
1	229.802	229802	12.89816	7.790754	7.790754	12.89816	0.604020573	0.880235062		1	192.75	0.94901315
1	230.056	230056	18.33887	24.80837	24.80837	18.33887	1.35277528	0.888832121		1	193	0.951142431
2	8.282	8282	8450.151	7568.342	7568.342	8450.151	0.89564577	1.017163734		1	193.25	0.954897454
2	8.619	8619	1991.559	2118.703	2118.703	1991.559	1.063841443	1.030756955		1	193.5	0.960606034
2	8.802	8802	1851.299	1848.235	1848.235	1851.299	0.998344946	1.033714303		1	193.75	0.966187426
2	9.057	9057	879.5991	1110.049	1110.049	879.5991	1.261994243	1.033876898		1	194	0.972720194
2	9.526	9526	1670.455	1791.282	1791.282	1670.455	1.07233179	1.026803892		1	194.25	0.981138821
2	9.79	9790	1164.625	1218.422	1218.422	1164.625	1.046192551	1.019962151		1	194.5	0.987599465
2	9.988	9988	1805.996	1666.46	1666.46	1805.996	0.92273737	1.010876175		1	194.75	0.990469708
2	10.155	10155	1368.283	1353.178	1353.178	1368.283	0.988960617	1.000201028		1	195	0.992328874
2	10.392	10392	1177.311	1168.779	1168.779	1177.311	0.992752977	0.986417966		1	195.25	0.991470905
2	10.831	10831	1349.297	1326.769	1326.769	1349.297	0.983303898	0.94939361		1	195.5	0.987841685
2	11.171	11171	1180.2	1083.778	1083.778	1180.2	0.918300288	0.925205153		1	195.75	0.983794483
2	11.589	11589	1231.5	1107.662	1107.662	1231.5	0.899441332	0.92633435		1	196	0.981706766
2	11.771	11771	1143.342	1022.159	1022.159	1143.342	0.894009841	0.930136247		1	196.25	0.984414754
2	11.934	11934	986.6966	890.1453	890.1453	986.6966	0.902146921	0.932010335		1	196.5	0.98845927
2	12.113	12113	1204.302	1152.975	1152.975	1204.302	0.957380292	0.935836074		1	196.75	0.99187853
2	12.43	12430	939.4241	919.0843	919.0843	939.4241	0.97834865	0.950210375		1	197	0.996650778
2	12.642	12642	1037.978	990.3905	990.3905	1037.978	0.954153653	0.956387939		1	197.25	1.001398453
2	13.062	13062	695.1666	707.4789	707.4789	695.1666	1.017711294	0.960844903		1	197.5	1.002882167
2	13.231	13231	637.1705	580.5921	580.5921	637.1705	0.911203673	0.961493703		1	197.75	1.003123338
2	13.529	13529	762.4918	778.6172	778.6172	762.4918	1.021148293	0.958390712		1	198	1.003364509
2	13.82	13820	692.9091	592.6003	592.6003	692.9091	0.855235268	0.941301064		1	198.25	0.998040723
2	14.048	14048	889.7093	959.1703	959.1703	889.7093	1.078071568	0.927574816		1	198.5	0.989535035
2	14.219	14219	1245.975	1051.457	1051.457	1245.975	0.843882903	0.919938385		1	198.75	0.972723992
2	14.55	14550	1466.388	1261.726	1261.726	1466.388	0.860431209	0.90207505		1	199	0.957734903
2	14.744	14744	817.9234	745.0602	745.0602	817.9234	0.910916841	0.89663496		1	199.25	0.941955219
2	14.912	14912	1187.868	1027.202	1027.202	1187.868	0.864744231	0.897578683		1	199.5	0.926832687
2	15.211	15211	1004.977	960.7008	960.7008	1004.977	0.955943071	0.905674469		1	199.75	0.914147296
2	15.383	15383	1259.296	1109.888	1109.888	1259.296	0.881355932	0.909818995		1	200	0.902050788
2	15.633	15633	1222.25	1044.415	1044.415	1222.25	0.854501943	0.919244628		1	200.25	0.895817212
2	15.814	15814	833.4057	810.24	810.24	833.4057	0.972203574	0.928681925		1	200.5	0.900530814
2	16.047	16047	987.2497	945.2177	945.2177	987.2497	0.957425158	0.936364776		1	200.75	0.919603551
2	16.354	16354	409.922	413.5116	413.5116	409.922	1.008756788	0.940229532		1	201	0.936436348
2	16.596	16596	787.4914	752.9031	752.9031	787.4914	0.95607787	0.941573098		1	201.25	0.945643271
2	16.797	16797	881.8149	776.0327	776.0327	881.8149	0.880040358	0.938105763		1	201.5	0.953385912
2	17.065	17065	1254.963	1174.705	1174.705	1254.963	0.936047517	0.927844602		1	201.75	0.96075337
2	17.503	17503	1261.235	1153.893	1153.893	1261.235	0.914891356	0.915087804		1	202	0.968053644
2	17.687	17687	1600.985	1408.518	1408.518	1600.985	0.879782134	0.911055212		1	202.25	0.97404344
2	17.978	17978	1205.021	1088.095	1088.095	1205.021	0.902967666	0.905556313		1	202.5	0.978817439
2	18.141	18141	1036.166	987.6336	987.6336	1036.166	0.953161559	0.910446141		1	202.75	0.982923153
2	18.535	18535	1402.563	1236.318	1236.318	1402.563	0.881470565	0.93650207		1	203	0.985841474
2	19.008	19008	1065.919	1010.989	1010.989	1065.919	0.948467004	0.967177114		1	203.25	0.987535529
2	19.208	19208	829.7821	809.1638	809.1638	829.7821	0.975152151	0.977953571		1	203.5	0.986922765
2	19.537	19537	1214.918	1196.075	1196.075	1214.918	0.984490311	0.994738215		1	203.75	0.98631
2	19.869	19869	801.6734	856.9462	856.9462	801.6734	1.068946781	0.997198731		1	204	0.985697236
2	20.086	20086	697.7679	750.6562	750.6562	697.7679	1.075796407	0.995853693		1	204.25	0.985084471
2	20.279	20279	635.9364	599.1091	599.1091	635.9364	0.942089649	0.994388677		1	204.5	0.984471707
2	20.462	20462	972.9741	954.101	954.101	972.9741	0.98060267	0.99000101		1	204.75	0.983858942
2	20.628	20628	922.4757	920.2997	920.2997	922.4757	0.99764113	0.983280346		1	205	0.983246178
2	20.792	20792	1134.277	1033.786	1033.786	1134.277	0.911405239	0.978147057		1	205.25	0.982633413
2	21.067	21067	852.6699	814.2575	814.2575	852.6699	0.954950444	0.968680652		1	205.5	0.982020649
2	21.262	21262	697.0204	673.3988	673.3988	697.0204	0.966110605	0.95978533		1	205.75	0.981407884
2	21.516	21516	1167.562	1107.382	1107.382	1167.562	0.948456699	0.951273531		1	206	0.98079512
2	21.824	21824	921.8448	918.2585	918.2585	921.8448	0.996109649	0.951176036		1	206.25	0.980182355
2	22.018	22018	1180.238	1094.194	1094.194	1180.238	0.92709606	0.951296722		1	206.5	0.979569591
2	22.471	22471	1147.365	1084.879	1084.879	1147.365	0.945539562	0.948171456		1	206.75	0.978956826
2	22.751	22751	1946.017	1785.358	1785.358	1946.017	0.91744214	0.947298557		1	207	0.978344062
2	22.961	22961	1227.397	1266.761	1266.761	1227.397	1.032071123	0.946890464		1	207.25	0.977731297
2	23.28	23280	1674.535	1459.801	1459.801	1674.535	0.871764997	0.949776638		1	207.5	0.977118533
2	23.5	23500	1058.113	1019.342	1019.342	1058.113	0.963358356	0.952768514		1	207.75	0.976505768
2	23.774	23774	1523.96	1377.85	1377.85	1523.96	0.90412478	0.952456856		1	208	0.975893004
2	24.12	24120	785.2007	773.9565	773.9565	785.2007	0.98567984	0.941912931		1	208.25	0.975280239
2	24.308	24308	946.2979	979.4599	979.4599	946.2979	1.035043933	0.934317061		1	208.5	0.974667475
2	24.599	24599	1513.116	1307.457	1307.457	1513.116	0.864082463	0.925168295		1	208.75	0.97405471
2	24.829	24829	769.9533	772.4934	772.4934	769.9533	1.003299031	0.916939588		1	209	0.973441946
2	25.071	25071	934.7111	783.6122	783.6122	934.7111	0.83834695	0.909118458		1	209.25	0.972829181
2	25.416	25416	809.1615	710.5815	710.5815	809.1615	0.87817018	0.90612713		1	209.5	0.972216417
2	25.663	25663	1100.827	942.9571	942.9571	1100.827	0.856589728	0.905040922		1	209.75	0.971603652
2	25.904	25904	1129.37	978.8452	978.8452	1129.37	0.866717905	0.904501524		1	210	0.970990888
2	26.191	26191	962.4231	929.4964	929.4964	962.4231	0.965787708	0.905943129		1	210.25	0.970378123
2	26.628	26628	1269.616	1205.607	1205.607	1269.616	0.949583969	0.91190736		1	210.5	0.969765359
2	26.891	26891	1008.364	951.5466	951.5466	1008.364	0.943653879	0.914917961		1	210.75	0.969152594
2	27.223	27223	917.6537	901.3497	901.3497	917.6537	0.982232949	0.913530603		1	211	0.96853983
2	27.615	27615	1069.439	963.6131	963.6131	1069.439	0.901045408	0.913201152		1	211.25	0.967927065
2	27.79	27790	1222.109	978.7568	978.7568	1222.109	0.800875208	0.918529497		1	211.5	0.967314301
2	28.099	28099	1605.888	1425.701	1425.701	1605.888	0.887796036	0.933494124		1	211.75	0.966701536
2	28.312	28312	1032.115	946.4108	946.4108	1032.115	0.916962548	0.946639592		1	212	0.966088772
2	28.533	28533	1026.826	926.0205	926.0205	1026.826	0.90182806	0.963343466		1	212.25	0.965476007
2	28.709	28709	1088.189	1099.822	1099.822	1088.189	1.010690239	0.978350027		1	212.5	0.964863243
2	29.063	29063	887.3176	944.0182	944.0182	887.3176	1.063901133	1.013870796		1	212.75	0.964250478
2	29.6	29600	608.9727	667.1127	667.1127	608.9727	1.09547226	1.077946483		1	213	0.963637714
2	35.567	35567	668.1224	752.4966	752.4966	668.1224	1.126285543	1.212091794		1	213.25	0.963024949
2	35.788	35788	1434.287	1854.941	1854.941	1434.287	1.293284398	1.160738325		1	213.5	0.962412185
2	36.21	36210	1807.889	2071.15	2071.15	1807.889	1.1456179	1.075572532		1	213.75	0.96179942
2	36.473	36473	2366.741	2141.342	2141.342	2366.741	0.904763977	1.030966763		1	214	0.961186656
2	36.683	36683	1539.302	1457.466	1457.466	1539.302	0.946835644	1.000052292		1	214.25	0.960573891
2	36.928	36928	1264.358	1183.033	1183.033	1264.358	0.935678819	0.969118429		1	214.5	0.959961127
2	37.164	37164	657.7099	661.622	661.622	657.7099	1.005948063	0.944686698		1	214.75	0.959348362
2	37.399	37399	907.2127	902.219	902.219	907.2127	0.994495558	0.925738995		1	215	0.958735598
2	37.712	37712	887.9	758.6336	758.6336	887.9	0.854413335	0.908221102		1	215.25	0.958122833
2	37.919	37919	860.9165	765.8601	765.8601	860.9165	0.889586969	0.905222933		1	215.5	0.957510069
2	38.153	38153	925.2405	872.3122	872.3122	925.2405	0.942795089	0.911165927		1	215.75	0.956897304
2	38.543	38543	876.3426	795.2481	795.2481	876.3426	0.907462561	0.92210353		1	216	0.95628454
2	38.763	38763	741.4478	647.7211	647.7211	741.4478	0.873589618	0.927147753		1	216.25	0.955671775
2	38.964	38964	1618.869	1507.422	1507.422	1618.869	0.931157493	0.935320772		1	216.5	0.955059011
2	39.2	39200	1230.726	1110.27	1110.27	1230.726	0.902126062	0.94252885		1	216.75	0.954446246
2	39.564	39564	652.4162	739.9932	739.9932	652.4162	1.134234864	0.950495058		1	217	0.953833482
2	39.987	39987	905.539	816.8487	816.8487	905.539	0.902058001	0.957847918		1	217.25	0.953220717
2	40.184	40184	929.9139	875.0475	875.0475	929.9139	0.940998409	0.958108072		1	217.5	0.952607953
2	40.42	40420	985.0348	908.4263	908.4263	985.0348	0.922227621	0.956701613		1	217.75	0.951995188
2	40.66	40660	710.0825	700.2859	700.2859	710.0825	0.986203575	0.953091104		1	218	0.951382423
2	40.851	40851	617.8167	556.2353	556.2353	617.8167	0.900324158	0.947669878		1	218.25	0.950769659
2	41.293	41293	916.54	833.2372	833.2372	916.54	0.909111659	0.929008029		1	218.5	0.950156894
2	41.458	41458	853.2909	814.6632	814.6632	853.2909	0.954730913	0.922627365		1	218.75	0.94954413
2	41.622	41622	533.1361	541.1655	541.1655	533.1361	1.015060695	0.916556815		1	219	0.948931365
2	41.984	41984	849.0504	719.7936	719.7936	849.0504	0.847763101	0.901314308		1	219.25	0.948318601
2	42.267	42267	1317.397	1180.926	1180.926	1317.397	0.8964086	0.889686928		1	219.5	0.947705836
2	42.449	42449	1928.601	1539.07	1539.07	1928.601	0.79802406	0.877063247		1	219.75	0.947093072
2	42.676	42676	1192.75	1092.348	1092.348	1192.75	0.915823098	0.862051658		1	220	0.946480307
2	42.86	42860	1909.87	1742.712	1742.712	1909.87	0.912476765	0.858902843		1	220.25	0.945867543
2	43.205	43205	1256.048	1028.022	1028.022	1256.048	0.818457575	0.858891998		1	220.5	0.945254778
2	43.659	43659	1215.046	968.7207	968.7207	1215.046	0.797270803	0.868770496		1	220.75	0.944642014
2	43.848	43848	830.4319	717.1185	717.1185	830.4319	0.863548835	0.878237459		1	221	0.944029249
2	44.063	44063	931.3724	823.1224	823.1224	931.3724	0.883773666	0.893339308		1	221.25	0.943416485
2	44.309	44309	996.0829	898.7886	898.7886	996.0829	0.90232309	0.908190851		1	221.5	0.94280372
2	44.495	44495	1031.658	1030.578	1030.578	1031.658	0.998953141	0.919137839		1	221.75	0.942190956
2	44.685	44685	827.9386	818.9586	818.9586	827.9386	0.989153785	0.933632869		1	222	0.941578191
2	45.013	45013	1025.215	915.5136	915.5136	1025.215	0.892996688	0.953600974		1	222.25	0.940965427
2	45.221	45221	1027.83	956.9593	956.9593	1027.83	0.931048228	0.957132708		1	222.5	0.940352662
2	45.481	45481	1513.693	1443.341	1443.341	1513.693	0.95352294	0.957999675		1	222.75	0.939739898
2	45.655	45655	1046.263	1132.185	1132.185	1046.263	1.082122755	0.956765844		1	223	0.939275777
2	45.878	45878	1535.536	1205.175	1205.175	1535.536	0.784856233	0.950842256		1	223.25	0.939789104
2	46.081	46081	536.3686	513.3026	513.3026	536.3686	0.956995991	0.946046839		1	223.5	0.94030243
2	46.255	46255	624.82	643.4492	643.4492	624.82	1.029815307	0.942587448		1	223.75	0.940815756
2	46.518	46518	1021.758	952.3503	952.3503	1021.758	0.932070314	0.936477439		1	224	0.941329082
2	46.709	46709	873.6819	793.3658	793.3658	873.6819	0.908071691	0.930985205		1	224.25	0.941842409
2	46.973	46973	1345.088	1201.44	1201.44	1345.088	0.8932055	0.921270624		1	224.5	0.942355735
2	47.17	47170	1545.251	1506.748	1506.748	1545.251	0.975083012	0.917026512		1	224.75	0.942869061
2	47.472	47472	1414.522	1220.08	1220.08	1414.522	0.862538723	0.916627594		1	225	0.943382387
2	47.964	47964	1389.557	1309.457	1309.457	1389.557	0.942355729	0.919833303		1	225.25	0.944464716
2	48.177	48177	1997.545	1726.168	1726.168	1997.545	0.864144738	0.923235857		1	225.5	0.945696479
2	48.589	48589	1038.217	940.4709	940.4709	1038.217	0.905851956	0.934152516		1	225.75	0.946928242
2	48.779	48779	993.2385	993.7303	993.7303	993.2385	1.000495148	0.936233643		1	226	0.948160005
2	49.306	49306	1388.616	1379.876	1379.876	1388.616	0.993705963	0.928613085		1	226.25	0.949391768
2	49.778	49778	1325.193	1241.988	1241.988	1325.193	0.937212919	0.91777363		1	226.5	0.950623531
2	50.097	50097	1434.6	1269.927	1269.927	1434.6	0.8852133	0.914638706		1	226.75	0.951855294
2	50.66	50660	1764.817	1512.408	1512.408	1764.817	0.856977239	0.910675801		1	227	0.953087057
2	50.908	50908	1414.74	1218.638	1218.638	1414.74	0.861386545	0.911018676		1	227.25	0.954428067
2	51.08	51080	1315.756	1301.586	1301.586	1315.756	0.989230526	0.914054205		1	227.5	0.956075884
2	51.307	51307	1375.021	1280.766	1280.766	1375.021	0.931451956	0.925323701		1	227.75	0.957978487
2	51.694	51694	1233.192	1121.788	1121.788	1233.192	0.90966208	0.951302652		1	228	0.959881091
2	51.934	51934	1135.307	1090.208	1090.208	1135.307	0.960275943	0.968096216		1	228.25	0.961783695
2	52.209	52209	881.9835	885.8658	885.8658	881.9835	1.004401783	0.992255443		1	228.5	0.963686299
2	52.422	52422	914.8035	987.9708	987.9708	914.8035	1.079981439	1.0071593		1	228.75	0.965588903
2	52.585	52585	795.0829	761.5095	761.5095	795.0829	0.957773711	1.015444581		1	229	0.967491506
2	52.872	52872	781.5981	761.4123	761.4123	781.5981	0.974173683	1.028696054		1	229.25	0.96939411
2	53.074	53074	685.4706	768.0327	768.0327	685.4706	1.120445866	1.036527654		1	229.5	0.971296714
2	53.255	53255	777.6472	802.0615	802.0615	777.6472	1.031395085	1.040993158		1	229.75	0.973509033
2	53.492	53492	843.7968	877.4133	877.4133	843.7968	1.039839568	1.043628682		1	230	0.975817006
2	53.781	53781	615.5573	675.102	675.102	615.5573	1.096732993	1.048233307		2	9	1.016158159
2	53.97	53970	598.0106	596.056	596.056	598.0106	0.996731496	1.0546182		2	9.25	1.015368851
2	54.341	54341	874.5923	908.8007	908.8007	874.5923	1.039113539	1.066811133		2	9.5	1.014333503
2	54.654	54654	723.0392	756.6619	756.6619	723.0392	1.046501905	1.072716386		2	9.75	1.012631689
2	54.946	54946	649.4257	719.4758	719.4758	649.4257	1.107864687	1.076747458		2	10	1.009641283
2	55.259	55259	720.9217	772.4902	772.4902	720.9217	1.071531347	1.077520431		2	10.25	1.005403259
2	55.511	55511	554.1509	669.2155	669.2155	554.1509	1.207641276	1.069625488		2	10.5	1.000634201
2	55.694	55694	747.3838	788.8784	788.8784	747.3838	1.055519801	1.060994311		2	10.75	0.994844207
2	55.903	55903	604.0242	633.1476	633.1476	604.0242	1.048215618	1.056154389		2	11	0.989666598
2	56.173	56173	792.4992	742.6898	742.6898	792.4992	0.937148959	1.05168831		2	11.25	0.98638448
2	56.357	56357	818.5306	894.3274	894.3274	818.5306	1.092601059	1.048221089		2	11.5	0.98656994
2	56.549	56549	870.6624	846.8524	846.8524	870.6624	0.972653005	1.050794647		2	11.75	0.987559533
2	56.864	56864	664.0471	692.6901	692.6901	664.0471	1.043133989	1.071698461		2	12	0.988582007
2	57.104	57104	617.9083	717.8857	717.8857	617.9083	1.161799736	1.091662377		2	12.25	0.990951162
2	57.412	57412	541.7006	620.5892	620.5892	541.7006	1.145631369	1.126203791		2	12.5	0.993752677
2	57.626	57626	528.8267	575.515	575.515	528.8267	1.088286579	1.155109499		2	12.75	0.995203679
2	57.794	57794	465.1426	539.1654	539.1654	465.1426	1.159140014	1.174848397		2	13	0.995932205
2	58.08	58080	643.3613	872.1504	872.1504	643.3613	1.355615266	1.202432793		2	13.25	0.996236717
2	58.305	58305	609.3146	738.8401	738.8401	609.3146	1.212575737	1.225309709		2	13.5	0.99552186
2	58.739	58739	649.407	791.2613	791.2613	649.407	1.218436666	1.255053321		2	13.75	0.991874855
2	58.986	58986	942.2672	1213.205	1213.205	942.2672	1.287538184	1.275452269		2	14	0.987770155
2	59.165	59165	968.2387	1194.175	1194.175	968.2387	1.233347727	1.303034495		2	14.25	0.98442015
2	59.341	59341	961.6501	1305.421	1305.421	961.6501	1.357480231	1.313288192		2	14.5	0.980715138
2	59.624	59624	736.49	1085.375	1085.375	736.49	1.473713153	1.340199871		2	14.75	0.978489492
2	60.08	60080	1229.296	1680.161	1680.161	1229.296	1.366766832	1.554639029		2	15	0.979393705
2	60.534	60534	883.4008	1615.877	1615.877	883.4008	1.829155011	1.855719569		2	15.25	0.981220632
2	60.819	60819	1463.343	2431.284	2431.284	1463.343	1.661458728	2.083497344		2	15.5	0.983312049
2	61.01	61010	1731.971	3391.169	3391.169	1731.971	1.957982553	2.276107846		2	15.75	0.986364273
2	61.515	61515	1574.256	4350.88	4350.88	1574.256	2.763769044	2.94376812		2	16	0.988964832
2	61.997	61997	1068.448	4402.477	4402.477	1068.448	4.120441051	3.476790319		2	16.25	0.990092181
2	62.268	62268	1298.403	5597.125	5597.125	1298.403	4.310776392	3.700075794		2	16.5	0.990674301
2	62.86	62860	1112.743	4782.96	4782.96	1112.743	4.298351012	4.151803523		2	16.75	0.990091147
2	63.063	63063	924.6772	3974.185	3974.185	924.6772	4.297916073	4.211990676		2	17	0.987734116
2	63.365	63365	809.2541	2672.02	2672.02	809.2541	3.301830661	4.177438596		2	17.25	0.985571058
2	63.734	63734	1198.583	4517.467	4517.467	1198.583	3.769006402	4.033944259		2	17.5	0.983571552
2	63.897	63897	1489.187	6398.292	6398.292	1489.187	4.296500037	3.930189808		2	17.75	0.982113253
2	64.213	64213	849.1423	3407.182	3407.182	849.1423	4.012498259	3.626868822		2	18	0.981111358
2	64.397	64397	777.9927	3191.183	3191.183	777.9927	4.101816122	3.463722124		2	18.25	0.984252398
2	64.858	64858	1039.181	2913.939	2913.939	1039.181	2.80407263	2.994758804		2	18.5	0.988792499
2	65.268	65268	1056.08	2255.527	2255.527	1056.08	2.13575392	2.515498704		2	18.75	0.993257045
2	65.445	65445	709.1252	1700.357	1700.357	709.1252	2.397823403	2.342376707		2	19	0.997709291
2	65.731	65731	1056.896	2004.725	2004.725	1056.896	1.896804416	2.079679232		2	19.25	1.001399489
2	66.116	66116	822.1066	1264.344	1264.344	822.1066	1.537931942	1.725587961		2	19.5	1.004901934
2	66.542	66542	1349.81	1882.072	1882.072	1349.81	1.394323646	1.425913511		2	19.75	1.00585379
2	66.717	66717	772.3075	1135.059	1135.059	772.3075	1.469698274	1.37108282		2	20	1.005872999
2	66.916	66916	854.9782	1118.686	1118.686	854.9782	1.30843804	1.324851147		2	20.25	1.00538476
2	67.236	67236	1474.226	1877.856	1877.856	1474.226	1.273791128	1.24384873		2	20.5	1.003696939
2	67.534	67534	1607.345	1680.741	1680.741	1607.345	1.045662879	1.206365867		2	20.75	1.001225219
2	67.871	67871	722.3688	895.2674	895.2674	722.3688	1.239349485	1.161169633		2	21	0.998897997
2	68.061	68061	803.5858	1021.289	1021.289	803.5858	1.270914693	1.127818247		2	21.25	0.995972233
2	68.38	68380	934.3937	1081.196	1081.196	934.3937	1.157109685	1.078446249		2	21.5	0.993631732
2	68.62	68620	1786.344	1805.798	1805.798	1786.344	1.0108904	1.042235597		2	21.75	0.993464152
2	68.878	68878	1082.418	979.5562	979.5562	1082.418	0.904970353	0.997078504		2	22	0.993487786
2	69.123	69123	1368.505	1326.412	1326.412	1368.505	0.969241618	0.95105561		2	22.25	0.993051328
2	69.487	69487	1427.847	1311.64	1311.64	1427.847	0.918613829	0.896557182		2	22.5	0.992607807
2	69.728	69728	1021.323	913.6572	913.6572	1021.323	0.894582027	0.8688873		2	22.75	0.992393784
2	69.95	69950	1171.265	955.1	955.1	1171.265	0.815443132	0.848613408		2	23	0.992377759
2	70.229	70229	1199.698	990.4292	990.4292	1199.698	0.825565434	0.843673448		2	23.25	0.992998896
2	70.562	70562	1488.838	1153.755	1153.755	1488.838	0.774936561	0.856537916		2	23.5	0.993895029
2	70.891	70891	1085.912	946.3044	946.3044	1085.912	0.871437465	0.870303417		2	23.75	0.993816941
2	71.135	71135	1243.896	1179.381	1179.381	1243.896	0.948134732	0.883311067		2	24	0.991918191
2	71.553	71553	1143.496	1099.383	1099.383	1143.496	0.96142269	0.912232512		2	24.25	0.98947161
2	71.835	71835	1474.168	1328.927	1328.927	1474.168	0.901475951	0.927373246		2	24.5	0.987170466
2	72.007	72007	1476.489	1366.469	1366.469	1476.489	0.925485391	0.937451326		2	24.75	0.984832225
2	72.239	72239	1233.758	1214.041	1214.041	1233.758	0.984018746	0.945580026		2	25	0.982538447
2	72.467	72467	1364.103	1240.336	1240.336	1364.103	0.909268582	0.944113663		2	25.25	0.981482121
2	72.654	72654	1532.554	1337.458	1337.458	1532.554	0.872698776	0.940950152		2	25.5	0.980985434
2	72.84	72840	1328.574	1282.414	1282.414	1328.574	0.965255981	0.934060883		2	25.75	0.980735119
2	73.164	73164	673.3082	641.3985	641.3985	673.3082	0.952607587	0.91330658		2	26	0.980772887
2	73.336	73336	586.7855	581.5788	581.5788	586.7855	0.991126741	0.90757802		2	26.25	0.981257472
2	73.599	73599	1286.683	1207.595	1207.595	1286.683	0.938533423	0.905044747		2	26.5	0.982194447
2	73.899	73899	1684.067	1321.707	1321.707	1684.067	0.784830414	0.903593129		2	26.75	0.983057685
2	74.085	74085	1210.334	1042.342	1042.342	1210.334	0.861201949	0.905114219		2	27	0.983375836
2	74.357	74357	951.0448	809.3617	809.3617	951.0448	0.851023737	0.912734047		2	27.25	0.983113705
2	74.551	74551	1217.794	1140.491	1140.491	1217.794	0.936522105	0.92030546		2	27.5	0.983056007
2	74.931	74931	1239.4	1278.758	1278.758	1239.4	1.031755688	0.931234617		2	27.75	0.98415823
2	75.148	75148	894.1324	910.6773	910.6773	894.1324	1.018503859	0.934962546		2	28	0.987285491
2	75.615	75615	1005.009	978.1017	978.1017	1005.009	0.973226807	0.944392958		2	28.25	0.991161211
2	75.843	75843	857.8639	750.7894	750.7894	857.8639	0.875184747	0.94298108		2	28.5	0.996114066
2	76.024	76024	795.654	737.4162	737.4162	795.654	0.926805119	0.939447931		2	28.75	1.002049687
2	76.197	76197	1168.927	995.3142	995.3142	1168.927	0.851476782	0.938023861		2	29	1.008938339
2	76.363	76363	974.6683	854.0486	854.0486	974.6683	0.876245385	0.936739694		2	29.25	1.016801673
2	76.645	76645	696.1266	721.4169	721.4169	696.1266	1.03633003	0.931691499		2	29.5	1.024993374
2	76.812	76812	664.822	634.781	634.781	664.822	0.954813469	0.931985311		2	29.75	1.029196087
2	77.203	77203	610.1977	621.3487	621.3487	610.1977	1.018274405	0.948384559		2	30	1.030739473
2	77.392	77392	886.0771	807.9595	807.9595	886.0771	0.911838823	0.959879275		2	30.25	1.032282859
2	77.644	77644	1004.277	886.1706	886.1706	1004.277	0.88239659	0.973913993		2	30.5	1.033826245
2	77.819	77819	690.7316	711.4515	711.4515	690.7316	1.029997035	0.983277352		2	30.75	1.035369631
2	78.296	78296	945.2422	924.1289	924.1289	945.2422	0.977663608	1.010124757		2	31	1.036913018
2	78.611	78611	569.1478	567.2063	567.2063	569.1478	0.99658876	1.030214741		2	31.25	1.038456404
2	78.816	78816	635.9585	721.31	721.31	635.9585	1.134209229	1.04373298		2	31.5	1.03999979
2	78.999	78999	732.7696	754.231	754.231	732.7696	1.02928806	1.049935886		2	31.75	1.041543176
2	79.426	79426	630.9973	690.1458	690.1458	630.9973	1.093738119	1.044793035		2	32	1.043086562
2	79.821	79821	638.9957	685.5032	685.5032	638.9957	1.07278218	1.029719246		2	32.25	1.044629948
2	80.021	80021	906.3921	888.8403	888.8403	906.3921	0.980635533	1.021249484		2	32.5	1.046173335
2	80.382	80382	912.5488	909.8863	909.8863	912.5488	0.997082348	0.994169475		2	32.75	1.047716721
2	80.586	80586	1066.936	1019.988	1019.988	1066.936	0.955997361	0.975732482		2	33	1.049260107
2	80.774	80774	1364.984	1360.612	1360.612	1364.984	0.996797032	0.963354728		2	33.25	1.050803493
2	81.179	81179	1234.471	1046.821	1046.821	1234.471	0.847991569	0.93751066		2	33.5	1.052346879
2	81.507	81507	1193.216	1092.003	1092.003	1193.216	0.915176297	0.919704352		2	33.75	1.053890265
2	81.731	81731	742.882	706.568	706.568	742.882	0.951117405	0.915993371		2	34	1.055433652
2	82.122	82122	976.5991	921.6558	921.6558	976.5991	0.943740169	0.919634068		2	34.25	1.056977038
2	82.65	82650	1293.457	1105.425	1105.425	1293.457	0.854628333	0.925787896		2	34.5	1.058520424
2	82.955	82955	832.4167	796.5052	796.5052	832.4167	0.956858746	0.927469476		2	34.75	1.06006381
2	83.276	83276	937.0724	926.9659	926.9659	937.0724	0.989214814	0.929722367		2	35	1.061607196
2	83.518	83518	647.214	555.1308	555.1308	647.214	0.85772372	0.928038377		2	35.25	1.063150583
2	83.847	83847	747.7314	752.4429	752.4429	747.7314	1.006301059	0.924231993		2	35.5	1.064693969
2	84.034	84034	1076.379	1002.449	1002.449	1076.379	0.931316014	0.923293433		2	35.75	1.053430261
2	84.394	84394	1678.314	1467.3	1467.3	1678.314	0.87427025	0.92085737		2	36	1.039256382
2	84.73	84730	1280.6	1160.273	1160.273	1280.6	0.906038576	0.919456265		2	36.25	1.025755156
2	85.054	85054	1089.327	913.2701	913.2701	1089.327	0.838380119	0.922459666		2	36.5	1.014277496
2	85.366	85366	608.4068	653.0519	653.0519	608.4068	1.073380344	0.927388629		2	36.75	1.004556544
2	85.685	85685	1061.402	880.834	880.834	1061.402	0.829877841	0.933289006		2	37	0.996337998
2	85.924	85924	1000.216	968.8989	968.8989	1000.216	0.968689663	0.941685504		2	37.25	0.989771532
2	86.197	86197	944.5933	921.3979	921.3979	944.5933	0.975444035	0.955017862		2	37.5	0.984920179
2	86.504	86504	1253.733	1126.651	1126.651	1253.733	0.89863711	0.962697441		2	37.75	0.981510756
2	86.88	86880	985.4445	961.8558	961.8558	985.4445	0.976062883	0.957962417		2	38	0.981403496
2	87.154	87154	712.0375	746.1142	746.1142	712.0375	1.047858013	0.951675599		2	38.25	0.983217615
2	87.344	87344	976.2081	974.0544	974.0544	976.2081	0.997793811	0.947203638		2	38.5	0.985142978
2	87.553	87553	833.4749	797.9153	797.9153	833.4749	0.957335728	0.939606838		2	38.75	0.986777479
2	87.727	87727	1461.791	1311.595	1311.595	1461.791	0.89725207	0.932978022		2	39	0.989405661
2	87.962	87962	1507.902	1282.154	1282.154	1507.902	0.850290006	0.925073194		2	39.25	0.991383616
2	88.418	88418	538.4972	471.6263	471.6263	538.4972	0.87581941	0.905565151		2	39.5	0.992886085
2	89.37	89370	1283.125	1085.732	1085.732	1283.125	0.846162299	0.882190604		2	39.75	0.994158576
2	89.678	89678	1304.442	1083.605	1083.605	1304.442	0.830703857	0.891113432		2	40	0.995294594
2	89.889	89889	1055.171	999.4461	999.4461	1055.171	0.94718875	0.900784092		2	40.25	0.995253308
2	90.119	90119	1001.022	908.0146	908.0146	1001.022	0.907087557	0.909946699		2	40.5	0.994644601
2	90.494	90494	1064.605	1065.461	1065.461	1064.605	1.000804054	0.91896976		2	40.75	0.993282124
2	90.724	90724	1250.265	1206.731	1206.731	1250.265	0.965180182	0.924680359		2	41	0.990767333
2	90.936	90936	946.0005	902.4813	902.4813	946.0005	0.953996642	0.932385792		2	41.25	0.987868738
2	91.181	91181	824.8258	725.9992	725.9992	824.8258	0.880184883	0.945764134		2	41.5	0.985191069
2	91.389	91389	752.8671	670.8562	670.8562	752.8671	0.891068556	0.957310218		2	41.75	0.982470923
2	91.577	91577	1321.374	1218.225	1218.225	1321.374	0.921938074	0.96799108		2	42	0.979584706
2	91.795	91795	977.0578	951.1497	951.1497	977.0578	0.973483554	0.981934672		2	42.25	0.976764047
2	91.985	91985	946.7634	944.0978	944.0978	946.7634	0.997184513	0.992086668		2	42.5	0.972179503
2	92.305	92305	577.229	564.4017	564.4017	577.229	0.977777797	1.008350222		2	42.75	0.968635585
2	92.513	92513	729.4379	827.5523	827.5523	729.4379	1.134506858	1.019160305		2	43	0.96811744
2	92.891	92891	351.0718	383.5021	383.5021	351.0718	1.092375121	1.030679552		2	43.25	0.968384553
2	93.134	93134	1069.685	1096.863	1096.863	1069.685	1.02540748	1.026003109		2	43.5	0.969878345
2	93.328	93328	939.0324	1008.775	1008.775	939.0324	1.074270707	1.016436858		2	43.75	0.972080112
2	93.746	93746	801.7771	761.0247	761.0247	801.7771	0.949172407	0.998065211		2	44	0.976360021
2	94.062	94062	1069.298	934.5257	934.5257	1069.298	0.873961889	0.989087222		2	44.25	0.980675445
2	94.295	94295	843.1694	787.4564	787.4564	843.1694	0.93392431	0.982649195		2	44.5	0.984764484
2	94.636	94636	775.8396	819.3478	819.3478	775.8396	1.05607886	0.984321061		2	44.75	0.989726858
2	94.854	94854	1109.502	1097.822	1097.822	1109.502	0.989472754	0.990000112		2	45	0.993906299
2	95.252	95252	772.6557	833.6282	833.6282	772.6557	1.078912897	0.996571648		2	45.25	0.995120031
2	95.681	95681	923.9458	916.778	916.778	923.9458	0.992242186	0.993286909		2	45.5	0.995294556
2	95.891	95891	918.247	890.5496	890.5496	918.247	0.969836656	0.989786027		2	45.75	0.994299755
2	96.055	96055	756.5201	700.0456	700.0456	756.5201	0.925349637	0.983514464		2	46	0.992574644
2	96.289	96289	1006.964	953.864	953.864	1006.964	0.947267231	0.969684367		2	46.25	0.991126512
2	96.459	96459	1283.211	1286.021	1286.021	1283.211	1.002189819	0.961521326		2	46.5	0.989536184
2	96.67	96670	707.9645	736.3795	736.3795	707.9645	1.040136193	0.954928142		2	46.75	0.987498827
2	96.927	96927	60.8186	52.42589	52.42589	60.8186	0.862004222	0.947188308		2	47	0.985085682
2	97.185	97185	1025.222	969.4627	969.4627	1025.222	0.945612462	0.941654658		2	47.25	0.984050926
2	97.413	97413	1059.267	940.4725	940.4725	1059.267	0.887852166	0.938215952		2	47.5	0.984020498
2	97.635	97635	1036.851	984.7144	984.7144	1036.851	0.949716401	0.932210634		2	47.75	0.984467813
2	97.847	97847	1053.062	1043.078	1043.078	1053.062	0.990519077	0.919948276		2	48	0.985008638
2	98.101	98101	1052.984	973.5913	973.5913	1052.984	0.924602178	0.899981947		2	48.25	0.986316254
2	98.465	98465	1228.042	988.8794	988.8794	1228.042	0.805248843	0.879935617		2	48.5	0.988135317
2	98.705	98705	950.0992	920.2717	920.2717	950.0992	0.96860591	0.878240213		2	48.75	0.989267172
2	98.988	98988	1834.019	1543.391	1543.391	1834.019	0.841534902	0.881019741		2	49	0.988476827
2	99.276	99276	1995.531	1522.739	1522.739	1995.531	0.76307459	0.884909874		2	49.25	0.987484096
2	99.439	99439	1430.172	1226.764	1226.764	1430.172	0.85777375	0.891958637		2	49.5	0.986038286
2	99.718	99718	1084.496	972.3596	972.3596	1084.496	0.896600449	0.906882925		2	49.75	0.984461689
2	100.021	100021	807.4016	852.1181	852.1181	807.4016	1.055383219	0.912037645		2	50	0.983686003
2	100.358	100358	663.3856	653.4197	653.4197	663.3856	0.984977214	0.917493865		2	50.25	0.98312849
2	100.63	100630	850.5529	775.2572	775.2572	850.5529	0.911474407	0.915722388		2	50.5	0.982645253
2	100.91	100910	1153.647	1054.774	1054.774	1153.647	0.914295274	0.894551534		2	50.75	0.982370151
2	101.168	101168	1582.822	1362.829	1362.829	1582.822	0.861012167	0.873642949		2	51	0.982876008
2	101.624	101624	2005.873	1567.976	1567.976	2005.873	0.78169256	0.838590928		2	51.25	0.985581344
2	101.81	101810	2931.945	2224.567	2224.567	2931.945	0.758734219	0.824924276		2	51.5	0.989916242
2	101.993	101993	1221.148	1053.693	1053.693	1221.148	0.86287084	0.819699504		2	51.75	0.994568545
2	102.178	102178	942.2789	748.369	748.369	942.2789	0.794211777	0.824312776		2	52	0.9996964
2	102.522	102522	888.25	787.8886	787.8886	888.25	0.887012215	0.843196998		2	52.25	1.005526308
2	102.691	102691	1008.97	861.9852	861.9852	1008.97	0.854321932	0.856850255		2	52.5	1.009919994
2	102.926	102926	835.4307	708.4228	708.4228	835.4307	0.847973147	0.885721146		2	52.75	1.01319855
2	103.259	103259	537.1859	527.7727	527.7727	537.1859	0.98247683	0.92665846		2	53	1.016108208
2	103.49	103490	546.9364	529.4731	529.4731	546.9364	0.968070693	0.957147385		2	53.25	1.018088456
2	103.723	103723	663.5163	614.0486	614.0486	663.5163	0.925446142	0.9939654		2	53.5	1.018881072
2	104.003	104003	649.6877	621.8925	621.8925	649.6877	0.957217599	1.023603294		2	53.75	1.019974907
2	104.289	104289	949.5807	924.4452	924.4452	949.5807	0.973529896	1.030786014		2	54	1.022134644
2	104.481	104481	482.6601	595.3015	595.3015	482.6601	1.233376241	1.029983444		2	54.25	1.024390906
2	104.701	104701	479.1626	546.0865	546.0865	479.1626	1.139668455	1.025485049		2	54.5	1.026035956
2	104.869	104869	639.7672	641.8139	641.8139	639.7672	1.003199132	1.011755577		2	54.75	1.027197757
2	105.101	105101	1038.69	949.6798	949.6798	1038.69	0.914305327	0.988189396		2	55	1.027977412
2	105.374	105374	1139.291	1130.596	1130.596	1139.291	0.99236806	0.963047587		2	55.25	1.028146954
2	105.615	105615	1054.325	901.8294	901.8294	1054.325	0.855361867	0.932777977		2	55.5	1.026079669
2	105.901	105901	863.178	719.4748	719.4748	863.178	0.833518463	0.909563303		2	55.75	1.023258713
2	106.133	106133	1314.754	1105.427	1105.427	1314.754	0.840786185	0.911976714		2	56	1.02184514
2	106.368	106368	1157.478	1076.758	1076.758	1157.478	0.930262173	0.917992652		2	56.25	1.020660872
2	106.549	106549	748.275	759.6299	759.6299	748.275	1.015174769	0.923948402		2	56.5	1.020633549
2	106.844	106844	582.332	566.445	566.445	582.332	0.972718312	0.945903341		2	56.75	1.024476819
2	107.083	107083	804.4297	815.709	815.709	804.4297	1.014021486	0.957847692		2	57	1.029660913
2	107.249	107249	877.3969	825.8831	825.8831	877.3969	0.941287917	0.958482104		2	57.25	1.036532888
2	107.452	107452	1092.891	1058.539	1058.539	1092.891	0.968567771	0.958345298		2	57.5	1.044786089
2	107.756	107756	969.9572	913.0997	913.0997	969.9572	0.941381434	0.953082748		2	57.75	1.053460565
2	108.056	108056	875.226	758.581	758.581	875.226	0.866725851	0.942368703		2	58	1.060336284
2	108.262	108262	717.5586	699.4962	699.4962	717.5586	0.974827979	0.939403267		2	58.25	1.067201706
2	108.535	108535	935.3546	852.5757	852.5757	935.3546	0.911499981	0.943180248		2	58.5	1.072407254
2	108.748	108748	791.5654	773.3794	773.3794	791.5654	0.977025272	0.948589408		2	58.75	1.077154699
2	109.092	109092	781.3515	697.0979	697.0979	781.3515	0.892169401	0.957429385		2	59	1.083099374
2	109.265	109265	732.5896	751.6004	751.6004	732.5896	1.025950136	0.963348936		2	59.25	1.091441186
2	109.702	109702	883.3526	839.5159	839.5159	883.3526	0.95037463	0.987777542		2	59.5	1.09704915
2	110.075	110075	1132.259	1153.775	1153.775	1132.259	1.019002719	0.99812389		2	59.75	1.116558658
2	110.487	110487	1199.845	1247.551	1247.551	1199.845	1.039760136	0.984306015		2	60	1.148843182
2	110.693	110693	781.2677	825.1136	825.1136	781.2677	1.056121481	0.977169669		2	60.25	1.190133513
2	110.856	110856	1157.22	1154.746	1154.746	1157.22	0.997862118	0.970480319		2	60.5	1.235661871
2	111.049	111049	1158.61	994.0996	994.0996	1158.61	0.858010547	0.958630345		2	60.75	1.289259953
2	111.237	111237	1390.297	1296.498	1296.498	1390.297	0.932533121	0.94949543		2	61	1.354526983
2	111.759	111759	893.2969	813.9106	813.9106	893.2969	0.911131114	0.935811274		2	61.25	1.44443081
2	112.062	112062	1085.278	927.7642	927.7642	1085.278	0.854863178	0.930682381		2	61.5	1.535195996
2	112.559	112559	820.5215	790.5793	790.5793	820.5215	0.96350833	0.928916858		2	61.75	1.612006249
2	112.753	112753	695.285	666.6228	666.6228	695.285	0.958776329	0.934157437		2	62	1.687693504
2	113.114	113114	1477.422	1276.213	1276.213	1477.422	0.863810746	0.952067981		2	62.25	1.744258313
2	113.361	113361	825.2427	824.0441	824.0441	825.2427	0.998547579	0.956215418		2	62.5	1.796944623
2	113.532	113532	1136.087	1103.934	1103.934	1136.087	0.97169847	0.948751674		2	62.75	1.849330014
2	113.731	113731	1237.699	1301.036	1301.036	1237.699	1.051173185	0.938559761		2	63	1.883778171
2	113.932	113932	954.2982	860.6259	860.6259	954.2982	0.901841688	0.928269505		2	63.25	1.883032316
2	114.196	114196	1013.953	917.9667	917.9667	1013.953	0.905334567	0.907288259		2	63.5	1.865002798
2	114.466	114466	768.518	695.2815	695.2815	768.518	0.904704249	0.892703118		2	63.75	1.83721759
2	114.729	114729	894.7395	783.3164	783.3164	894.7395	0.87546867	0.884356071		2	64	1.784372544
2	114.957	114957	1550.522	1153.86	1153.86	1550.522	0.744175187	0.876912278		2	64.25	1.719218654
2	115.149	115149	1836.366	1501.226	1501.226	1836.366	0.817498255	0.875349108		2	64.5	1.654652737
2	115.509	115509	1180.762	1156.22	1156.22	1180.762	0.979215117	0.895166811		2	64.75	1.584814527
2	115.886	115886	735.2175	711.5923	711.5923	735.2175	0.96786638	0.93109202		2	65	1.50906268
2	116.177	116177	812.6138	770.8018	770.8018	812.6138	0.948546284	0.950439938		2	65.25	1.428813138
2	116.443	116443	903.1132	850.9753	850.9753	903.1132	0.942268699	0.961220834		2	65.5	1.361621358
2	116.755	116755	1245.33	1193.037	1193.037	1245.33	0.958008721	0.970775552		2	65.75	1.298556423
2	117.098	117098	1403.658	1396.373	1396.373	1403.658	0.994809989	0.967078847		2	66	1.235415687
2	117.333	117333	967.5994	1003.743	1003.743	967.5994	1.037353888	0.959181976		2	66.25	1.180232678
2	117.605	117605	1764.852	1643.924	1643.924	1764.852	0.931479807	0.951227378		2	66.5	1.131938445
2	117.908	117908	1202.037	1070.809	1070.809	1202.037	0.890828652	0.935702223		2	66.75	1.106662692
2	118.113	118113	962.9482	841.5828	841.5828	962.9482	0.873964768	0.927142205		2	67	1.090233303
2	118.407	118407	844.199	821.8789	821.8789	844.199	0.973560618	0.919388645		2	67.25	1.073344774
2	118.689	118689	1035.524	1007.211	1007.211	1035.524	0.972658287	0.910305618		2	67.5	1.064709589
2	118.998	118998	1372.954	1202.747	1202.747	1372.954	0.876028621	0.909029908		2	67.75	1.055580185
2	119.372	119372	1498.803	1198.534	1198.534	1498.803	0.799660796	0.932251484		2	68	1.044905694
2	119.608	119608	1055.487	1006.354	1006.354	1055.487	0.953449924	0.948318312		2	68.25	1.033932502
2	119.869	119869	1126.73	1133.469	1133.469	1126.73	1.005981025	0.967711582		2	68.5	1.023435406
2	120.115	120115	1119.513	1087.487	1087.487	1119.513	0.971392918	0.991558369		2	68.75	1.012215174
2	120.413	120413	624.5991	671.0948	671.0948	624.5991	1.074440869	1.012938531		2	69	0.999769598
2	120.665	120665	802.2999	848.2539	848.2539	802.2999	1.057277833	1.023114827		2	69.25	0.988203075
2	121.029	121029	916.6743	926.7627	926.7627	916.6743	1.011005436	1.033751316		2	69.5	0.978049005
2	121.319	121319	984.5429	1032.187	1032.187	984.5429	1.048392102	1.032900976		2	69.75	0.970308748
2	121.537	121537	958.6349	973.6367	973.6367	958.6349	1.015649128	1.02061651		2	70	0.965049964
2	121.703	121703	776.1359	797.3254	797.3254	776.1359	1.027301275	1.005684665		2	70.25	0.964159299
2	121.976	121976	1534.979	1475.296	1475.296	1534.979	0.961118035	0.983421254		2	70.5	0.966811477
2	122.168	122168	1422.154	1350.772	1350.772	1422.154	0.949807124	0.965835847		2	70.75	0.969629294
2	122.395	122395	1348.654	1328.806	1328.806	1348.654	0.985283104	0.944151181		2	71	0.972845049
2	122.793	122793	1076.07	986.4614	986.4614	1076.07	0.916726049	0.915341451		2	71.25	0.977006399
2	122.961	122961	1703.151	1468.931	1468.931	1703.151	0.86247843	0.903472353		2	71.5	0.981756456
2	123.28	123280	1809.309	1605.212	1605.212	1809.309	0.887196162	0.890480484		2	71.75	0.98566802
2	123.668	123668	1085.818	964.0278	964.0278	1085.818	0.88783553	0.899207652		2	72	0.989576155
2	123.878	123878	1719.748	1506.639	1506.639	1719.748	0.876081263	0.908846638		2	72.25	0.991901576
2	124.056	124056	1467.095	1252.902	1252.902	1467.095	0.854001956	0.915519707		2	72.5	0.991365021
2	124.332	124332	830.6387	852.4658	852.4658	830.6387	1.02627749	0.930817887		2	72.75	0.989673155
2	124.573	124573	1457.743	1362.362	1362.362	1457.743	0.934569399	0.947842731		2	73	0.98594326
2	124.769	124769	1139.435	1087.343	1087.343	1139.435	0.954282605	0.95603971		2	73.25	0.982271859
2	125.021	125021	873.4345	886.3362	886.3362	873.4345	1.014771228	0.956194729		2	73.5	0.981051506
2	125.484	125484	1051.693	947.6503	947.6503	1051.693	0.901071225	0.950497317		2	73.75	0.980588999
2	125.689	125689	806.1828	818.5811	818.5811	806.1828	1.015379018	0.949568151		2	74	0.980617832
2	125.855	125855	718.6416	703.4212	703.4212	718.6416	0.978820597	0.94802254		2	74.25	0.982078051
2	126.037	126037	963.1721	871.9663	871.9663	963.1721	0.90530685	0.947243509		2	74.5	0.984433786
2	126.203	126203	999.1224	919.8042	919.8042	999.1224	0.920612129	0.947145654		2	74.75	0.98655208
2	126.419	126419	1177.463	982.0122	982.0122	1177.463	0.834006844	0.94634828		2	75	0.988307137
2	126.818	126818	1012.704	978.7698	978.7698	1012.704	0.966491492	0.945066977		2	75.25	0.989570971
2	127.195	127195	927.3543	922.5712	922.5712	927.3543	0.994842209	0.948011307		2	75.5	0.990957308
2	127.451	127451	791.943	847.9472	847.9472	791.943	1.070717463	0.951720182		2	75.75	0.991365456
2	127.84	127840	1262.891	1218.212	1218.212	1262.891	0.96462165	0.955773984		2	76	0.990365724
2	128.004	128004	1291.332	1044.093	1044.093	1291.332	0.808539555	0.956963037		2	76.25	0.98973342
2	128.239	128239	1058.018	981.4611	981.4611	1058.018	0.927641212	0.957868601		2	76.5	0.98881989
2	128.764	128764	888.8806	885.6374	885.6374	888.8806	0.996351366	0.947110454		2	76.75	0.988157815
2	129.021	129021	959.7046	963.8289	963.8289	959.7046	1.004297468	0.939847566		2	77	0.990353079
2	129.212	129212	1079.52	936.8552	936.8552	1079.52	0.867844227	0.935674027		2	77.25	0.993476117
2	129.442	129442	933.178	942.2522	942.2522	933.178	1.009723975	0.932922735		2	77.5	0.997499451
2	129.739	129739	1108.759	1064.561	1064.561	1108.759	0.960137415	0.930093175		2	77.75	1.001259224
2	130.007	130007	1065.779	931.9128	931.9128	1065.779	0.874395911	0.924308698		2	78	1.005070586
2	130.215	130215	1001.212	892.0317	892.0317	1001.212	0.890951866	0.918238965		2	78.25	1.008934603
2	130.461	130461	1228.387	1104.355	1104.355	1228.387	0.899028563	0.911828572		2	78.5	1.013218429
2	130.641	130641	876.2245	758.2406	758.2406	876.2245	0.865349691	0.908859064		2	78.75	1.017679553
2	130.981	130981	1129.825	988.2144	988.2144	1129.825	0.874661474	0.904096556		2	79	1.020574779
2	131.178	131178	807.4096	818.8491	818.8491	807.4096	1.01416815	0.90136064		2	79.25	1.01974792
2	131.397	131397	909.6492	858.8946	858.8946	909.6492	0.944204205	0.899728018		2	79.5	1.018390329
2	131.765	131765	1712.399	1476.562	1476.562	1712.399	0.862276841	0.89617664		2	79.75	1.015770455
2	132.041	132041	911.9456	786.198	786.198	911.9456	0.862110635	0.888098078		2	80	1.012944752
2	132.524	132524	1049.417	909.5684	909.5684	1049.417	0.866736864	0.867627086		2	80.25	1.007983249
2	132.851	132851	940.1978	833.2344	833.2344	940.1978	0.886233088	0.860428893		2	80.5	1.002335535
2	133.103	133103	1348.575	1181.698	1181.698	1348.575	0.87625679	0.863483659		2	80.75	0.997236022
2	133.356	133356	1824.041	1428.787	1428.787	1824.041	0.783308599	0.871372027		2	81	0.992841788
2	133.66	133660	1014.516	951.921	951.921	1014.516	0.938300628	0.880723316		2	81.25	0.988646623
2	134.102	134102	1404.378	1237.142	1237.142	1404.378	0.8809181	0.901633892		2	81.5	0.984919659
2	134.31	134310	1166.898	1012.184	1012.184	1166.898	0.86741429	0.909839908		2	81.75	0.983844817
2	134.547	134547	1047.57	928.7079	928.7079	1047.57	0.886535411	0.916512256		2	82	0.984484055
2	134.78	134780	687.2149	714.7471	714.7471	687.2149	1.04006345	0.923594704		2	82.25	0.985205676
2	134.997	134997	748.3518	689.4402	689.4402	748.3518	0.921278201	0.928076571		2	82.5	0.986005817
2	135.345	135345	1061.274	994.295	994.295	1061.274	0.936888117	0.927706181		2	82.75	0.986637304
2	135.522	135522	1021.778	978.2462	978.2462	1021.778	0.957396029	0.925394062		2	83	0.987034408
2	135.776	135776	2263.55	1934.54	1934.54	2263.55	0.854648671	0.922053022		2	83.25	0.987516234
2	135.982	135982	1840.713	1630.47	1630.47	1840.713	0.88578176	0.917017376		2	83.5	0.987138301
2	136.448	136448	1052.399	958.1552	958.1552	1052.399	0.910448604	0.898449981		2	83.75	0.986366816
2	136.638	136638	785.5313	788.3437	788.3437	785.5313	1.003580252	0.895551033		2	84	0.98584776
2	136.871	136871	832.5758	723.4522	723.4522	832.5758	0.868932534	0.903105162		2	84.25	0.98539952
2	137.118	137118	1703.896	1397.939	1397.939	1703.896	0.820436811	0.911070272		2	84.5	0.985010552
2	137.323	137323	1084.805	930.0257	930.0257	1084.805	0.857320624	0.911428082		2	84.75	0.984798089
2	137.498	137498	924.005	858.7775	858.7775	924.005	0.92940785	0.911933945		2	85	0.985434479
2	137.673	137673	796.0868	727.8665	727.8665	796.0868	0.91430545	0.911404246		2	85.25	0.986422239
2	137.85	137850	806.3242	828.5782	828.5782	806.3242	1.02759932	0.909694669		2	85.5	0.987606105
2	138.272	138272	1103.168	1092.523	1092.523	1103.168	0.990350518	0.904255669		2	85.75	0.989172864
2	138.476	138476	981.8121	824.2938	824.2938	981.8121	0.839563701	0.901440823		2	86	0.991870764
2	138.674	138674	1065.496	853.4962	853.4962	1065.496	0.80103182	0.896720994		2	86.25	0.994876795
2	138.986	138986	887.6802	800.8266	800.8266	887.6802	0.902156655	0.884067912		2	86.5	0.996594126
2	139.522	139522	1060.581	932.3779	932.3779	1060.581	0.879119935	0.865695155		2	86.75	0.995770888
2	139.787	139787	1154.91	1009.845	1009.845	1154.91	0.87439281	0.864257865		2	87	0.994565227
2	140.162	140162	1173.23	1050.219	1050.219	1173.23	0.895151846	0.866429559		2	87.25	0.99297442
2	140.362	140362	1027.624	892.7184	892.7184	1027.624	0.868720855	0.869019019		2	87.5	0.990809735
2	140.624	140624	2821.146	2398.925	2398.925	2821.146	0.850337062	0.874108603		2	87.75	0.988247922
2	140.84	140840	1744.444	1366.961	1366.961	1744.444	0.783608416	0.87845146		2	88	0.985843214
2	141.128	141128	1508.166	1496.378	1496.378	1508.166	0.992183884	0.88503824		2	88.25	0.982906214
2	141.334	141334	1255.153	1106.231	1106.231	1255.153	0.881351517	0.890779355		2	88.5	0.980379664
2	141.509	141509	780.393	688.6487	688.6487	780.393	0.882438336	0.895901881		2	88.75	0.978694037
2	141.734	141734	786.9848	722.0288	722.0288	786.9848	0.917462192	0.903008834		2	89	0.97700841
2	142.168	142168	1062.095	966.6785	966.6785	1062.095	0.910161991	0.920584752		2	89.25	0.975322784
2	142.39	142390	881.7516	865.9102	865.9102	881.7516	0.982034169	0.932874119		2	89.5	0.975547896
2	142.562	142562	874.3001	777.0035	777.0035	874.3001	0.88871487	0.942582781		2	89.75	0.977870168
2	142.776	142776	1305.322	1205.163	1205.163	1305.322	0.923268741	0.960482813		2	90	0.980833936
2	143.009	143009	967.6513	933.3511	933.3511	967.6513	0.96455314	0.983783184		2	90.25	0.983001346
2	143.179	143179	1060.004	1075.781	1075.781	1060.004	1.014883906	0.992981107		2	90.5	0.984654488
2	143.355	143355	1000.675	943.8687	943.8687	1000.675	0.943232018	0.995428448		2	90.75	0.986441269
2	143.517	143517	599.842	633.2453	633.2453	599.842	1.055686831	0.996019253		2	91	0.989257436
2	143.721	143721	708.5001	742.5807	742.5807	708.5001	1.048102463	0.993673401		2	91.25	0.993023367
2	144.042	144042	1019.132	1098.18	1098.18	1019.132	1.077564045	0.969219027		2	91.5	0.996873978
2	144.366	144366	820.7849	739.304	739.304	820.7849	0.900728071	0.930739043		2	91.75	1.001113927
2	144.651	144651	1336.98	1090.56	1090.56	1336.98	0.81568909	0.911570796		2	92	1.004901506
2	144.838	144838	988.8647	825.6106	825.6106	988.8647	0.834907546	0.911287786		2	92.25	1.008390664
2	145.036	145036	1000.285	840.1434	840.1434	1000.285	0.839904027	0.913171046		2	92.5	1.011941293
2	145.251	145251	845.1416	843.9882	843.9882	845.1416	0.998635258	0.921514305		2	92.75	1.014110161
2	145.427	145427	720.5951	684.1022	684.1022	720.5951	0.949357274	0.934066513		2	93	1.014714081
2	145.704	145704	727.1563	682.5284	682.5284	727.1563	0.938626812	0.949893309		2	93.25	1.012435153
2	145.926	145926	919.836	944.2206	944.2206	919.836	1.026509726	0.965645213		2	93.5	1.009303001
2	146.205	146205	1039.96	1088.833	1088.833	1039.96	1.046995077	0.985296366		2	93.75	1.006302712
2	146.419	146419	941.2025	920.3301	920.3301	941.2025	0.977823688	0.98417464		2	94	1.004352207
2	146.725	146725	759.6477	711.6783	711.6783	759.6477	0.936853097	0.973432029		2	94.25	1.002441987
2	147.024	147024	856.0505	850.0249	850.0249	856.0505	0.992961163	0.962555704		2	94.5	1.002376544
2	147.475	147475	801.7237	756.5966	756.5966	801.7237	0.943712404	0.932573689		2	94.75	1.003375178
2	147.725	147725	1090.599	905.4013	905.4013	1090.599	0.830187172	0.918687356		2	95	1.00478116
2	148.052	148052	597.301	560.7131	560.7131	597.301	0.93874462	0.909707853		2	95.25	1.005914705
2	148.235	148235	717.5492	655.3328	655.3328	717.5492	0.913293193	0.90591071		2	95.5	1.005402327
2	148.413	148413	820.5077	737.8169	737.8169	820.5077	0.899219959	0.904953116		2	95.75	1.004705874
2	148.798	148798	665.4373	623.3237	623.3237	665.4373	0.936712895	0.917385159		2	96	1.002915727
2	149.054	149054	729.5605	664.8075	664.8075	729.5605	0.911243824	0.930830731		2	96.25	0.999173257
2	149.372	149372	910.8261	805.0316	805.0316	910.8261	0.883847751	0.942516387		2	96.5	0.995946819
2	149.702	149702	702.6882	678.6982	678.6982	702.6882	0.96585968	0.951116256		2	96.75	0.99382647
2	149.927	149927	662.9475	651.1162	651.1162	662.9475	0.982153489	0.958304618		2	97	0.991932691
2	150.388	150388	500.4157	537.4881	537.4881	500.4157	1.074083207	0.966232127		2	97.25	0.990573853
2	150.754	150754	967.5312	949.8606	949.8606	967.5312	0.981736403	0.958573099		2	97.5	0.989252486
2	151.067	151067	844.9919	692.3246	692.3246	844.9919	0.819326907	0.949786396		2	97.75	0.986423013
2	151.586	151586	901.0027	863.8643	863.8643	901.0027	0.958781034	0.925797873		2	98	0.981579573
2	151.921	151921	1089.77	1058.962	1058.962	1089.77	0.971729815	0.908298273		2	98.25	0.977145967
2	152.23	152230	1154.287	1009.797	1009.797	1154.287	0.874823159	0.903014427		2	98.5	0.973826546
2	152.465	152465	1390.598	1192.132	1192.132	1390.598	0.857280105	0.91136735		2	98.75	0.973550239
2	152.692	152692	1010.575	905.7902	905.7902	1010.575	0.896311704	0.921567633		2	99	0.974236664
2	152.855	152855	875.6862	742.1293	742.1293	875.6862	0.847483151	0.928633568		2	99.25	0.975163979
2	153.203	153203	754.2411	764.9017	764.9017	754.2411	1.014134207	0.952486593		2	99.5	0.978092129
2	153.579	153579	673.8438	746.1925	746.1925	673.8438	1.107367167	0.975639251		2	99.75	0.981443917
2	153.778	153778	738.5307	662.6881	662.6881	738.5307	0.897306097	0.988300869		2	100	0.98261185
2	153.948	153948	1097.932	1089.978	1089.978	1097.932	0.992755471	0.998307493		2	100.25	0.983728108
2	154.116	154116	895.2548	905.7768	905.7768	895.2548	1.011753079	1.003315439		2	100.5	0.983954321
2	154.427	154427	745.5588	808.148	808.148	745.5588	1.083949381	1.009145703		2	100.75	0.98123023
2	154.852	154852	925.4769	869.1494	869.1494	925.4769	0.939136785	1.011620319		2	101	0.975905193
2	155.236	155236	973.6492	966.6036	966.6036	973.6492	0.992763718	1.010118495		2	101.25	0.970435497
2	155.572	155572	697.4474	755.9323	755.9323	697.4474	1.083855643	1.006862594		2	101.5	0.965158299
2	155.982	155982	776.1054	733.1631	733.1631	776.1054	0.9446695	1.001814006		2	101.75	0.959998462
2	156.167	156167	694.2079	670.2061	670.2061	694.2079	0.965425631	0.999958369		2	102	0.957400984
2	156.544	156544	878.7586	813.7638	813.7638	878.7586	0.926037936	0.996059307		2	102.25	0.959705293
2	156.755	156755	940.7082	980.9515	980.9515	940.7082	1.042779791	0.991403514		2	102.5	0.96347403
2	157.036	157036	584.8859	627.1171	627.1171	584.8859	1.072204168	0.982338044		2	102.75	0.969545476
2	157.205	157205	967.9617	977.0522	977.0522	967.9617	1.009391384	0.975694632		2	103	0.977981372
2	157.53	157530	847.5763	796.8958	796.8958	847.5763	0.940205383	0.957256975		2	103.25	0.986421135
2	157.81	157810	663.894	583.0047	583.0047	663.894	0.878159315	0.937892206		2	103.5	0.995531437
2	158.005	158005	1176.762	1074.437	1074.437	1176.762	0.913045289	0.9252096		2	103.75	1.005992891
2	158.36	158360	1040.373	960.9125	960.9125	1040.373	0.923623066	0.892680606		2	104	1.013259711
2	158.575	158575	973.8634	885.6365	885.6365	973.8634	0.909405262	0.868164262		2	104.25	1.015050385
2	159.07	159070	1297.982	1046.643	1046.643	1297.982	0.806361722	0.83068045		2	104.5	1.014992276
2	159.276	159276	1867.263	1518.131	1518.131	1867.263	0.813024732	0.830396128		2	104.75	1.012764007
2	159.602	159602	2572.154	1992.267	1992.267	2572.154	0.77455199	0.839485228		2	105	1.00643926
2	159.863	159863	1348.475	1144.424	1144.424	1348.475	0.848680176	0.849049499		2	105.25	0.999853718
2	160.274	160274	813.7413	691.9574	691.9574	813.7413	0.850340766	0.885917128		2	105.5	0.9923719
2	160.523	160523	900.4803	806.5216	806.5216	900.4803	0.895657129	0.908004013		2	105.75	0.985396281
2	160.903	160903	745.5859	697.6787	697.6787	745.5859	0.935745566	0.933512008		2	106	0.982313288
2	161.103	161103	734.9925	779.7903	779.7903	734.9925	1.06095001	0.948146162		2	106.25	0.983515725
2	161.475	161475	804.2669	842.5913	842.5913	804.2669	1.047651346	0.968675221		2	106.5	0.985537999
2	161.67	161670	1114.826	1079.208	1079.208	1114.826	0.96805062	0.974510937		2	106.75	0.990088674
2	161.971	161971	1261.733	1132.416	1132.416	1261.733	0.897508427	0.979547272		2	107	0.994150728
2	162.134	162134	1508.693	1289.083	1289.083	1508.693	0.85443692	0.9797564		2	107.25	0.995463848
2	162.551	162551	1146.069	1073.772	1073.772	1146.069	0.936917411	0.967340533		2	107.5	0.995198284
2	162.803	162803	516.7914	585.1051	585.1051	516.7914	1.132188152	0.955770463		2	107.75	0.994009843
2	162.982	162982	954.7917	945.6644	945.6644	954.7917	0.990440533	0.949162261		2	108	0.991588351
2	163.193	163193	1227.41	1142.884	1142.884	1227.41	0.931134666	0.94641511		2	108.25	0.990272245
2	163.374	163374	1232.341	1139.656	1139.656	1232.341	0.924789486	0.943479316		2	108.5	0.991129029
2	163.735	163735	1331.456	1143.757	1143.757	1331.456	0.85902726	0.919827911		2	108.75	0.992761521
2	164.048	164048	2097.111	1779.425	1779.425	2097.111	0.848512549	0.892357455		2	109	0.994525721
2	164.306	164306	1682.997	1569.449	1569.449	1682.997	0.932532262	0.876498758		2	109.25	0.996659565
2	164.601	164601	1798.16	1616.304	1616.304	1798.16	0.898865507	0.864759159		2	109.5	1.00040796
2	164.774	164774	1858.143	1688.093	1688.093	1858.143	0.9084839	0.860219801		2	109.75	1.003874455
2	165.018	165018	1762.911	1461.01	1461.01	1762.911	0.828748587	0.859813976		2	110	1.005778746
2	165.328	165328	2460.714	1970.654	1970.654	2460.714	0.800846421	0.865053231		2	110.25	1.004738285
2	165.51	165510	1767.705	1469.77	1469.77	1767.705	0.831456606	0.868794464		2	110.5	1.002431847
2	165.711	165711	2137.748	1802.4	1802.4	2137.748	0.843130247	0.875249033		2	110.75	0.99995344
2	166.002	166002	1471.902	1421.991	1421.991	1471.902	0.966090813	0.88670765		2	111	0.996330915
2	166.248	166248	681.8976	666.7329	666.7329	681.8976	0.97776103	0.895423767		2	111.25	0.992902625
2	166.634	166634	1540.953	1269.255	1269.255	1540.953	0.823681838	0.913294088		2	111.5	0.991102914
2	167.156	167156	1043.145	972.5674	972.5674	1043.145	0.932341525	0.936466212		2	111.75	0.989303203
2	167.512	167512	1083.724	1189.972	1189.972	1083.724	1.098039722	0.94973626		2	112	0.988118168
2	167.737	167737	994.0734	929.7914	929.7914	994.0734	0.935334755	0.958772119		2	112.25	0.987646576
2	167.948	167948	1074.871	1006.817	1006.817	1074.871	0.936686356	0.96765481		2	112.5	0.987402699
2	168.238	168238	1518.411	1366.65	1366.65	1518.411	0.900052753	0.981533103		2	112.75	0.988762001
2	169.508	169508	1125.74	1172.122	1172.122	1125.74	1.041201343	1.050026889		2	113	0.992149477
2	169.991	169991	988.6296	1075.48	1075.48	988.6296	1.087849281	1.065033394		2	113.25	0.994329756
2	170.377	170377	811.0775	885.2197	885.2197	811.0775	1.09141198	1.071483828		2	113.5	0.99317552
2	170.713	170713	659.3201	749.0718	749.0718	659.3201	1.136127656	1.074401089		2	113.75	0.989726058
2	171.142	171142	980.6205	1009.234	1009.234	980.6205	1.029178974	1.064846748		2	114	0.985683315
2	171.528	171528	857.6479	855.084	855.084	857.6479	0.997010545	1.048622235		2	114.25	0.980604688
2	171.73	171730	836.1885	935.8401	935.8401	836.1885	1.119173607	1.042083074		2	114.5	0.977104189
2	171.931	171931	990.2313	988.8622	988.8622	990.2313	0.998617394	1.035787796		2	114.75	0.974920064
2	172.372	172372	1016.977	1005.888	1005.888	1016.977	0.989096115	1.017937497		2	115	0.972968069
2	172.661	172661	681.0581	730.1503	730.1503	681.0581	1.07208225	1.009547253		2	115.25	0.974161763
2	172.963	172963	618.421	631.0436	631.0436	618.421	1.020411015	1.008020371		2	115.5	0.977941016
2	173.225	173225	657.4104	635.4276	635.4276	657.4104	0.966561527	1.009510127		2	115.75	0.984383594
2	173.47	173470	1045.985	1042.478	1042.478	1045.985	0.996647179	1.009193229		2	116	0.99002389
2	173.688	173688	664.4652	651.1666	651.1666	664.4652	0.97998601	1.008671962		2	116.25	0.994068057
2	173.915	173915	727.2125	728.9902	728.9902	727.2125	1.00244454	1.008380384		2	116.5	0.996695464
2	174.193	174193	831.4684	853.0402	853.0402	831.4684	1.025944221	1.001337761		2	116.75	0.998797879
2	174.529	174529	854.5237	887.4129	887.4129	854.5237	1.038488342	0.989863626		2	117	0.998114821
2	174.776	174776	656.4047	690.1422	690.1422	656.4047	1.051397408	0.989218687		2	117.25	0.996422139
2	175.08	175080	1016.388	1031.041	1031.041	1016.388	1.014416738	1.005519522		2	117.5	0.994315063
2	175.254	175254	1242.522	1136.943	1136.943	1242.522	0.915028466	1.017493371		2	117.75	0.991431601
2	175.423	175423	965.3611	885.5639	885.5639	965.3611	0.917339532	1.025349941		2	118	0.988153537
2	175.595	175595	874.5982	851.5067	851.5067	874.5982	0.97359759	1.031862449		2	118.25	0.98586563
2	175.87	175870	625.2678	678.6683	678.6683	625.2678	1.085404206	1.045028728		2	118.5	0.983906026
2	176.087	176087	815.0203	882.762	882.762	815.0203	1.08311658	1.051169353		2	118.75	0.982165168
2	176.336	176336	489.089	616.8295	616.8295	489.089	1.26118048	1.052154942		2	119	0.981918104
2	176.53	176530	500.9799	570.4368	570.4368	500.9799	1.138642089	1.052215231		2	119.25	0.986180711
2	176.735	176735	1051.776	1013.515	1013.515	1051.776	0.963622482	1.051176256		2	119.5	0.990653866
2	176.967	176967	1152.147	1119.438	1119.438	1152.147	0.971610393	1.047835453		2	119.75	0.995570399
2	177.234	177234	891.0736	844.0876	844.0876	891.0736	0.947270349	1.0435014		2	120	1.001485768
2	177.435	177435	1040.702	1066.205	1066.205	1040.702	1.024505574	1.035701555		2	120.25	1.007206848
2	177.831	177831	647.5011	654.3876	654.3876	647.5011	1.010635503	1.013995954		2	120.5	1.011383041
2	178.254	178254	717.9489	774.7471	774.7471	717.9489	1.079111759	1.009262752		2	120.75	1.013894849
2	178.558	178558	1039.528	1036.837	1036.837	1039.528	0.997411325	1.007877988		2	121	1.015900947
2	178.901	178901	796.0684	831.6765	831.6765	796.0684	1.04472995	0.999179381		2	121.25	1.015955702
2	179.391	179391	1070.153	1004.899	1004.899	1070.153	0.939023672	0.961253065		2	121.5	1.013099269
2	179.784	179784	939.2776	904.363	904.363	939.2776	0.962828242	0.929891641		2	121.75	1.007373744
2	180.045	180045	1325.316	1217.438	1217.438	1325.316	0.918602054	0.912472614		2	122	1.001708915
2	180.512	180512	1145.316	899.1142	899.1142	1145.316	0.78503592	0.878762174		2	122.25	0.995332362
2	180.682	180682	1448.201	1204.067	1204.067	1448.201	0.831422572	0.870223555		2	122.5	0.989441446
2	181.046	181046	837.697	779.6705	779.6705	837.697	0.930730921	0.857274476		2	122.75	0.984471963
2	181.313	181313	986.165	870.6541	870.6541	986.165	0.882868587	0.850615391		2	123	0.979921673
2	181.673	181673	1427.607	1199.475	1199.475	1427.607	0.840199719	0.847778663		2	123.25	0.97712568
2	181.856	181856	1510.382	1267.947	1267.947	1510.382	0.839487626	0.850193386		2	123.5	0.978149035
2	182.066	182066	1408.963	1217.007	1217.007	1408.963	0.863760794	0.855871856		2	123.75	0.980220294
2	182.353	182353	1434.537	1195.744	1195.744	1434.537	0.83354002	0.865321711		2	124	0.98308965
2	182.764	182764	1499.911	1313.761	1313.761	1499.911	0.875892636	0.892588537		2	124.25	0.986619054
2	183.065	183065	852.8033	748.3298	748.3298	852.8033	0.877494025	0.911845331		2	124.5	0.99112623
2	183.293	183293	1139.916	1055.148	1055.148	1139.916	0.925636626	0.918734646		2	124.75	0.994575123
2	183.716	183716	637.8078	591.5861	591.5861	637.8078	0.927530363	0.927918922		2	125	0.994832351
2	183.878	183878	668.9286	699.7915	699.7915	668.9286	1.046137809	0.931861622		2	125.25	0.994062066
2	184.058	184058	853.9625	845.2328	845.2328	853.9625	0.98977742	0.933758003		2	125.5	0.993251422
2	184.248	184248	922.8636	897.7924	897.7924	922.8636	0.972833255	0.933214351		2	125.75	0.992860211
2	184.436	184436	928.6581	831.0428	831.0428	928.6581	0.894885642	0.936091776		2	126	0.992421302
2	184.668	184668	1253.77	1067.947	1067.947	1253.77	0.851788606	0.946147925		2	126.25	0.992303294
2	184.992	184992	1780.89	1590.123	1590.123	1780.89	0.892881088	0.962546744		2	126.5	0.992060543
2	185.179	185179	1094.805	964.5058	964.5058	1094.805	0.880984102	0.970376469		2	126.75	0.991840081
2	185.573	185573	666.3413	696.8801	696.8801	666.3413	1.045830568	0.992557474		2	127	0.992170445
2	185.846	185846	683.3451	729.6348	729.6348	683.3451	1.067739858	1.005583683		2	127.25	0.992807472
2	186.13	186130	623.1447	721.4988	721.4988	623.1447	1.15783509	1.01501349		2	127.5	0.993747372
2	186.542	186542	1599.992	1540.164	1540.164	1599.992	0.962607313	1.028875179		2	127.75	0.994462803
2	186.893	186893	1131.578	1205.435	1205.435	1131.578	1.065269031	1.030588995		2	128	0.995038919
2	187.079	187079	663.7307	623.2608	623.2608	663.7307	0.939026626	1.022417762		2	128.25	0.99523366
2	187.46	187460	743.7887	742.2565	742.2565	743.7887	0.997940006	0.989325186		2	128.5	0.993826857
2	187.759	187759	842.6479	840.0934	840.0934	842.6479	0.996968485	0.967490417		2	128.75	0.992420054
2	188.241	188241	955.3375	848.4023	848.4023	955.3375	0.888065527	0.943799652		2	129	0.990509788
2	188.678	188678	695.1768	701.2925	701.2925	695.1768	1.00879733	0.92294499		2	129.25	0.989075898
2	189.103	189103	1112.419	893.4632	893.4632	1112.419	0.803171467	0.909352579		2	129.5	0.988293452
2	189.36	189360	1045.363	917.1056	917.1056	1045.363	0.877308265	0.907194353		2	129.75	0.987602973
2	189.706	189706	1136.361	1123.381	1123.381	1136.361	0.988577573	0.906530622		2	130	0.98612119
2	189.879	189879	1033.732	941.5131	941.5131	1033.732	0.910790321	0.906380053		2	130.25	0.984162439
2	190.292	190292	1283.624	1070.275	1070.275	1283.624	0.833791671	0.911950644		2	130.5	0.982475861
2	190.553	190553	858.991	821.2873	821.2873	858.991	0.956106991	0.913099424		2	130.75	0.981417814
2	190.79	190790	781.0509	737.446	737.446	781.0509	0.9441715	0.913837686		2	131	0.980456798
2	191.066	191066	874.3825	748.7083	748.7083	874.3825	0.856270911	0.913933329		2	131.25	0.979630554
2	191.357	191357	1081.351	1086.225	1086.225	1081.351	1.004507325	0.905964397		2	131.5	0.979056657
2	191.655	191655	2095.186	1773.657	1773.657	2095.186	0.846539162	0.894357738		2	131.75	0.978394129
2	191.845	191845	1555.536	1420.223	1420.223	1555.536	0.913011978	0.888193283		2	132	0.976465482
2	192.104	192104	1185.865	997.4927	997.4927	1185.865	0.841151986	0.873647748		2	132.25	0.973703428
2	192.272	192272	956.4867	808.1736	808.1736	956.4867	0.844939715	0.86551738		2	132.5	0.970793737
2	192.671	192671	853.4532	827.4885	827.4885	853.4532	0.969576891	0.855984489		2	132.75	0.969148253
2	193.103	193103	2094.894	1475.675	1475.675	2094.894	0.704415116	0.851548635		2	133	0.969033713
2	193.426	193426	1793.983	1591.391	1591.391	1793.983	0.887071394	0.858781828		2	133.25	0.970635216
2	193.67	193670	1671.94	1398.492	1398.492	1671.94	0.836448676	0.869006583		2	133.5	0.972759199
2	193.902	193902	1789.794	1528.683	1528.683	1789.794	0.854111144	0.881377885		2	133.75	0.975279986
2	194.137	194137	734.2291	705.9945	705.9945	734.2291	0.961545245	0.900568776		2	134	0.978527857
2	194.396	194396	1035.62	1073.641	1073.641	1035.62	1.036713273	0.927821675		2	134.25	0.981456404
2	194.574	194574	847.2236	821.4873	821.4873	847.2236	0.969622777	0.949293898		2	134.5	0.98357536
2	194.838	194838	795.0677	737.8783	737.8783	795.0677	0.928069773	0.989225577		2	134.75	0.985633214
2	195.116	195116	673.4485	647.35	647.35	673.4485	0.96124648	1.038192833		2	135	0.987113516
2	195.352	195352	957.984	1004.283	1004.283	957.984	1.048329617	1.087450719		2	135.25	0.987040447
2	195.581	195581	959.3055	1116.921	1116.921	959.3055	1.164301674	1.149793733		2	135.5	0.986456669
2	195.743	195743	959.9542	1167.446	1167.446	959.9542	1.216147604	1.199861801		2	135.75	0.985554186
2	196.026	196026	1664.454	2287.457	2287.457	1664.454	1.374298719	1.287028223		2	136	0.983880488
2	196.189	196189	1540.335	1954.703	1954.703	1540.335	1.269011611	1.34239503		2	136.25	0.981145092
2	196.448	196448	1827.423	2287.303	2287.303	1827.423	1.251654926	1.435334106		2	136.5	0.978760784
2	196.766	196766	1051.139	1867.663	1867.663	1051.139	1.776799263	1.538532468		2	136.75	0.979179733
2	197.205	197205	967.7939	1775.169	1775.169	967.7939	1.834242807	1.687860655		2	137	0.981399365
2	197.514	197514	863.0845	1424.024	1424.024	863.0845	1.649924196	1.781738292		2	137.25	0.982507575
2	198.064	198064	1298.819	2498.121	2498.121	1298.819	1.923378854	1.980722222		2	137.5	0.982679816
2	198.438	198438	937.5186	1800.955	1800.955	937.5186	1.920980554	2.077178962		2	137.75	0.982331788
2	198.856	198856	1223.275	2614.868	2614.868	1223.275	2.137596207	2.110590898		2	138	0.981535653
2	199.186	199186	1969.702	4199.556	4199.556	1969.702	2.132076832	2.106159596		2	138.25	0.980650819
2	199.452	199452	848.6832	2014.738	2014.738	848.6832	2.373957679	2.073474403		2	138.5	0.979642867
2	199.761	199761	677.6922	1469.58	1469.58	677.6922	2.168506588	1.974824317		2	138.75	0.977657472
2	200.14	200140	599.8174	1123.231	1123.231	599.8174	1.872621568	1.796264488		2	139	0.974897428
2	200.322	200322	778.3972	1325.381	1325.381	778.3972	1.702705251	1.717278181		2	139.25	0.972544196
2	200.533	200533	911.1778	1292.231	1292.231	911.1778	1.418198512	1.612752018		2	139.5	0.970190964
2	200.829	200829	794.3869	1051.169	1051.169	794.3869	1.323245638	1.433802215		2	139.75	0.969644295
2	201.031	201031	1027.411	1350.389	1350.389	1027.411	1.314361049	1.331145478		2	140	0.969927924
2	201.315	201315	862.4375	995.6129	995.6129	862.4375	1.154417451	1.200029055		2	140.25	0.970498434
2	201.484	201484	1504.956	1692.075	1692.075	1504.956	1.124335197	1.130645565		2	140.5	0.971632809
2	201.863	201863	1020.025	1227.661	1227.661	1020.025	1.203559717	1.027123722		2	140.75	0.972989967
2	202.108	202108	1354.277	1304.544	1304.544	1354.277	0.963277084	0.980440906		2	141	0.974491763
2	202.477	202477	1539.333	1312.96	1312.96	1539.333	0.852940852	0.922046819		2	141.25	0.976229363
2	202.64	202640	1273.902	1123.615	1123.615	1273.902	0.882026247	0.898970114		2	141.5	0.978206582
2	202.986	202986	1820.873	1582.364	1582.364	1820.873	0.869013929	0.862444223		2	141.75	0.980408497
2	203.203	203203	2646.57	2155.756	2155.756	2646.57	0.814547131	0.848456206		2	142	0.983188744
2	203.385	203385	1191.984	1076.139	1076.139	1191.984	0.902813293	0.843439404		2	142.25	0.986303608
2	203.811	203811	1537.157	1256.301	1256.301	1537.157	0.81728867	0.843494786		2	142.5	0.990136901
2	204.064	204064	1083.322	922.9804	922.9804	1083.322	0.851990821	0.857458522		2	142.75	0.995416234
2	204.323	204323	1256.706	1084.197	1084.197	1256.706	0.86272923	0.877212424		2	143	1.002164791
2	204.642	204642	1121.206	1057.628	1057.628	1121.206	0.943294988	0.896246777		2	143.25	1.005208894
2	205.002	205002	1112.263	996.7831	996.7831	1112.263	0.896175725	0.924493513		2	143.5	1.005755056
2	205.204	205204	880.3419	842.4434	842.4434	880.3419	0.956950249	0.941255771		2	143.75	1.004521201
2	205.5	205500	948.959	938.7973	938.7973	948.959	0.98929174	0.970398553		2	144	0.999291141
2	205.765	205765	1165.332	1166.908	1166.908	1165.332	1.001352404	0.99993049		2	144.25	0.991628765
2	205.992	205992	1520.94	1471.617	1471.617	1520.94	0.967570713	1.022762776		2	144.5	0.985370633
2	206.267	206267	1051.093	1088.488	1088.488	1051.093	1.035577251	1.050359343		2	144.75	0.98254061
2	206.516	206516	1318.663	1401.659	1401.659	1318.663	1.062939508	1.076383581		2	145	0.982927169
2	206.721	206721	812.0519	930.0833	930.0833	812.0519	1.145349577	1.094310278		2	145.25	0.985301678
2	206.928	206928	891.8967	1044.742	1044.742	891.8967	1.171371079	1.111395059		2	145.5	0.989904671
2	207.152	207152	698.8736	769.346	769.346	698.8736	1.100837118	1.127966861		2	145.75	0.99400177
2	207.339	207339	703.9345	767.3078	767.3078	703.9345	1.090027268	1.13650056		2	146	0.998862389
2	207.631	207631	721.1325	827.3708	827.3708	721.1325	1.14732147	1.144681973		2	146.25	1.002762703
2	207.807	207807	800.1507	982.6681	982.6681	800.1507	1.228103781	1.148548842		2	146.5	1.001738553
2	208.001	208001	1139.404	1188.276	1188.276	1139.404	1.0428926	1.151285372		2	146.75	0.999319693
2	208.208	208208	958.044	1132.779	1132.779	958.044	1.182387239	1.151427102		2	147	0.99682242
2	208.425	208425	922.702	1114.653	1114.653	922.702	1.208031412	1.150029312		2	147.25	0.992456885
2	208.633	208633	801.2642	851.1696	851.1696	801.2642	1.062283327	1.146126484		2	147.5	0.987968012
2	208.948	208948	874.952	1010.476	1010.476	874.952	1.154893068	1.136134434		2	147.75	0.984347507
2	209.121	209121	907.2928	1110.049	1110.049	907.2928	1.223473833	1.131797433		2	148	0.982462297
2	209.373	209373	1003.353	1106.449	1106.449	1003.353	1.102751474	1.127722298		2	148.25	0.981005283
2	209.749	209749	769.6822	819.2506	819.2506	769.6822	1.064401126	1.120045599		2	148.5	0.981535944
2	209.99	209990	900.4652	890.528	890.528	900.4652	0.988964371	1.112840173		2	148.75	0.983752797
2	210.191	210191	838.0292	990.4514	990.4514	838.0292	1.181881729	1.105983832		2	149	0.987091871
2	210.424	210424	1152.816	1354.332	1354.332	1152.816	1.174803264	1.096618682		2	149.25	0.989848578
2	210.841	210841	857.4547	935.6946	935.6946	857.4547	1.091246686	1.077908468		2	149.5	0.991995716
2	211.104	211104	954.7724	1012.889	1012.889	954.7724	1.060869585	1.06527508		2	149.75	0.993862421
2	211.323	211323	1013.574	1075.305	1075.305	1013.574	1.060904285	1.053860518		2	150	0.99576002
2	211.652	211652	1057.552	1046.621	1046.621	1057.552	0.989663865	1.030158914		2	150.25	0.996940588
2	211.938	211938	857.2382	824.5358	824.5358	857.2382	0.961851443	1.00523586		2	150.5	0.996948647
2	212.283	212283	1091.48	1087.439	1087.439	1091.48	0.996297688	0.979675341		2	150.75	0.995512007
2	212.481	212481	936.459	942.8471	942.8471	936.459	1.006821548	0.968359032		2	151	0.993592613
2	212.807	212807	1305.412	1367.707	1367.707	1305.412	1.047720566	0.951833636		2	151.25	0.990753362
2	213.071	213071	1192.507	993.3642	993.3642	1192.507	0.833004922	0.941948378		2	151.5	0.987580207
2	213.331	213331	1094.857	974.5936	974.5936	1094.857	0.890156066	0.934358608		2	151.75	0.984136073
2	213.574	213574	707.0019	660.5143	660.5143	707.0019	0.934246853	0.928995374		2	152	0.981312124
2	213.902	213902	681.8331	683.2971	683.2971	681.8331	1.002147153	0.929024278		2	152.25	0.980427313
2	214.226	214226	1044.954	958.9877	958.9877	1044.954	0.917731977	0.930254031		2	152.5	0.982957773
2	214.484	214484	1640.839	1343.919	1343.919	1640.839	0.819043794	0.933369177		2	152.75	0.986017417
2	214.786	214786	1002.589	961.0652	961.0652	1002.589	0.958583428	0.941366646		2	153	0.989996625
2	215.013	215013	728.2965	744.9297	744.9297	728.2965	1.022838501	0.939545202		2	153.25	0.994612352
2	215.327	215327	989.2917	948.9285	948.9285	989.2917	0.9591999	0.915027561		2	153.5	0.998839702
2	215.548	215548	974.4146	866.3701	866.3701	974.4146	0.889118554	0.897160883		2	153.75	1.003163316
2	215.78	215780	1006.833	919.806	919.806	1006.833	0.91356362	0.877355709		2	154	1.006826119
2	216.034	216034	1308.061	1119.697	1119.697	1308.061	0.855997541	0.847021999		2	154.25	1.00846552
2	216.52	216520	2178.536	1640.032	1640.032	2178.536	0.752813816	0.810598047		2	154.5	1.009493448
2	216.716	216716	2510.089	1805.077	1805.077	2510.089	0.719128684	0.815778313		2	154.75	1.009893185
2	216.896	216896	2225.355	1676.744	1676.744	2225.355	0.753472592	0.825648776		2	155	1.009897326
2	217.059	217059	2058.349	1659.291	1659.291	2058.349	0.806127144	0.835052541		2	155.25	1.009606609
2	217.235	217235	575.021	526.5674	526.5674	575.021	0.915735947	0.853835878		2	155.5	1.008941356
2	217.528	217528	1024.054	975.843	975.843	1024.054	0.952921428	0.910586103		2	155.75	1.008147867
2	217.898	217898	1110.743	1076.172	1076.172	1110.743	0.968875789	0.97284951		2	156	1.007313793
2	218.082	218082	904.7028	931.0982	931.0982	904.7028	1.029175769	0.989474283		2	156.25	1.00661807
2	218.421	218421	1065.499	1070.771	1070.771	1065.499	1.004947916	1.011849816		2	156.5	1.005908045
2	218.655	218655	795.8059	789.846	789.846	795.8059	0.992510862	1.007374044		2	156.75	1.004534853
2	218.873	218873	795.1523	905.4863	905.4863	795.1523	1.138758323	0.992724734		2	157	1.002334029
2	219.076	219076	1153.324	1074.238	1074.238	1153.324	0.931427769	0.983545007		2	157.25	0.999489701
2	219.276	219276	921.9323	829.0359	829.0359	921.9323	0.899237287	0.978690609		2	157.5	0.995594969
2	219.688	219688	992.2588	882.6792	882.6792	992.2588	0.889565504	0.963791853		2	157.75	0.990949374
2	219.867	219867	1073.269	1038.192	1038.192	1073.269	0.967317606	0.959674449		2	158	0.986416398
2	220.126	220126	976.3951	886.9859	886.9859	976.3951	0.908429282	0.955931726		2	158.25	0.980162232
2	220.297	220297	1222.267	1158.325	1158.325	1222.267	0.947685735	0.953712828		2	158.5	0.973010436
2	220.575	220575	1717.454	1594.261	1594.261	1717.454	0.928269986	0.952040259		2	158.75	0.967022839
2	220.791	220791	1487.321	1449.977	1449.977	1487.321	0.974891768	0.953816178		2	159	0.961824151
2	220.971	220971	471.9985	470.3905	470.3905	471.9985	0.99659321	0.956377068		2	159.25	0.960300296
2	226.877	226877	2203.414	2576.339	2576.339	2203.414	1.16924872	1.113673695		2	159.5	0.962005451
2	227.244	227244	1348.88	1449.629	1449.629	1348.88	1.074690855	1.107684328		2	159.75	0.964275713
2	227.631	227631	991.7662	1028.163	1028.163	991.7662	1.036698972	1.096543837		2	160	0.96878756
2	227.997	227997	746.0184	826.2696	826.2696	746.0184	1.107572682	1.084445494		2	160.25	0.974945827
2	228.403	228403	690.8833	770.6217	770.6217	690.8833	1.11541515	1.073855652		2	160.5	0.981042038
2	228.652	228652	670.4141	710.1701	710.1701	670.4141	1.059300662	1.069276467		2	160.75	0.985786688
2	228.885	228885	406.0904	409.3842	409.3842	406.0904	1.008111002	1.066267518		2	161	0.990556071
2	229.089	229089	606.9306	699.1641	699.1641	606.9306	1.151967128	1.064537634		2	161.25	0.994853398
2	229.29	229290	583.9229	671.8004	671.8004	583.9229	1.15049504	1.063784585		2	161.5	0.998468611
2	229.554	229554	974.6439	987.5761	987.5761	974.6439	1.013268641	1.061230874		2	161.75	1.00023328
2	229.922	229922	770.3089	786.1459	786.1459	770.3089	1.020559285	1.05962634		2	162	1.00125894
2	230.265	230265	597.5853	595.9061	595.9061	597.5853	0.997190025	1.064731896		2	162.25	1.000357702
2	230.671	230671	721.6135	833.0748	833.0748	721.6135	1.154461218	1.075483334		2	162.5	0.99831363
2	230.859	230859	1085.504	1123.345	1123.345	1085.504	1.034860305	1.083845434		2	162.75	0.995387622
2	231.111	231111	606.3176	663.5248	663.5248	606.3176	1.094351871	1.099516377		2	163	0.992840362
2	231.37	231370	494.7393	584.2033	584.2033	494.7393	1.180830591	1.119173149		2	163.25	0.99189644
2	231.575	231575	637.7948	685.4117	685.4117	637.7948	1.074658652	1.134638821		2	163.5	0.989077213
2	231.872	231872	518.9465	642.3187	642.3187	518.9465	1.237735875	1.157794623		2	163.75	0.984487718
2	232.222	232222	621.6357	732.0835	732.0835	621.6357	1.177672872	1.195313648		2	164	0.978462446
2	232.54	232540	1040.538	1272.409	1272.409	1040.538	1.222837609	1.231988658		2	164.25	0.973895909
2	232.997	232997	631.0674	750.2892	750.2892	631.0674	1.188920866	1.2997642		2	164.5	0.970830589
2	233.19	233190	525.6606	746.0603	746.0603	525.6606	1.419281377	1.340491751		2	164.75	0.968653229
2	233.4	233400	753.6835	1127.392	1127.392	753.6835	1.495842751	1.387461837		2	165	0.968377075
2	233.621	233621	700.7933	889.5744	889.5744	700.7933	1.269381999	1.446452839		2	165.25	0.969445594
2	233.982	233982	782.7231	1372.273	1372.273	782.7231	1.753203655	1.548355293		2	165.5	0.97077853
2	234.251	234251	820.0769	1310.011	1310.011	820.0769	1.597424583	1.634860533		2	165.75	0.973029178
2	234.578	234578	1160.645	1934.945	1934.945	1160.645	1.667129053	1.784884894		2	166	0.975732479
2	234.839	234839	723.4656	1355.244	1355.244	723.4656	1.873266676	1.958044173		2	166.25	0.978173058
2	235.274	235274	957.7277	2320.808	2320.808	957.7277	2.423244102	2.324141549		2	166.5	0.981351397
2	235.962	235962	1956.387	4151.468	4151.468	1956.387	2.122007558	2.933839247		2	166.75	0.984469049
2	236.238	236238	1284.382	4047.701	4047.701	1284.382	3.15147752	3.27297777		2	167	0.987516596
2	236.407	236407	1121.977	4648.914	4648.914	1121.977	4.14350205	3.460898944		2	167.25	0.990380466
2	237.483	237483	1321.549	5730.311	5730.311	1321.549	4.3360564	4.450957559		2	167.5	0.99293951
2	237.687	237687	616.8761	2853.346	2853.346	616.8761	4.625476656	4.546467003		2	167.75	0.995693961
2	237.853	237853	581.9132	2784.88	2784.88	581.9132	4.78573093	4.567434327		2	168	0.998666314
2	238.364	238364	674.2354	2926.204	2926.204	674.2354	4.340033169	4.291658666		2	168.25	1.001971774
2	238.656	238656	657.9801	2989.713	2989.713	657.9801	4.543774196	3.998379711		2	168.5	1.005674338
2	238.977	238977	1322.379	5214.818	5214.818	1322.379	3.943512412	3.665932979		2	168.75	1.009376902
2	239.195	239195	1288.136	4402.465	4402.465	1288.136	3.417702013	3.40924216		2	169	1.013079466
2	239.435	239435	929.607	2662.993	2662.993	929.607	2.864643876	3.068093436		2	169.25	1.01678203
2	239.745	239745	1101.599	2889.006	2889.006	1101.599	2.622556847	2.66998853		2	169.5	1.020484595
2	240.01	240010	1175.331	2304.951	2304.951	1175.331	1.961107977	2.319326143		2	169.75	1.022667805
2	240.186	240186	1147.055	2263.687	2263.687	1147.055	1.973477296	2.101952995		2	170	1.024765302
2	240.366	240366	1232.632	2472.954	2472.954	1232.632	2.006238683	1.937656715		2	170.25	1.025912549
2	240.694	240694	1228.401	2026.461	2026.461	1228.401	1.649673844	1.686430985		2	170.5	1.026788612
2	241.005	241005	754.952	1268.715	1268.715	754.952	1.68052406	1.492729308		2	170.75	1.02707017
2	241.231	241231	676.6375	951.1869	951.1869	676.6375	1.405755519	1.387555848		2	171	1.025541201
2	241.776	241776	864.3552	1069.445	1069.445	864.3552	1.237274907	1.251002987		2	171.25	1.023426158
2	242.024	242024	1219.016	1384.593	1384.593	1219.016	1.135828406	1.196911679		2	171.5	1.020540535
2	242.297	242297	1173.192	1384.143	1384.143	1173.192	1.179809443	1.139839812		2	171.75	1.018249618
2	242.468	242468	1089.256	1243.532	1243.532	1089.256	1.14163429	1.112972679		2	172	1.015925933
2	242.653	242653	1751.414	1780.729	1780.729	1751.414	1.016737904	1.087218028		2	172.25	1.013147103
2	243.019	243019	776.1024	844.1342	844.1342	776.1024	1.087658278	1.062497714		2	172.5	1.010770559
2	243.273	243273	840.133	985.7282	985.7282	840.133	1.17330018	1.054221208		2	172.75	1.009363427
2	243.505	243505	1185.017	1109.982	1109.982	1185.017	0.936680233	1.050974791		2	173	1.009125473
2	243.687	243687	868.9448	878.2347	878.2347	868.9448	1.010691013	1.055926984		2	173.25	1.00946792
2	244.022	244022	628.9447	695.8974	695.8974	628.9447	1.106452443	1.062036001		2	173.5	1.009370078
2	244.371	244371	969.6734	1001.204	1001.204	969.6734	1.032516722	1.06937486		2	173.75	1.009224762
2	244.567	244567	684.4896	791.6442	791.6442	684.4896	1.156546717	1.070156157		2	174	1.00857524
2	244.756	244756	983.3067	988.3462	988.3462	983.3067	1.005125054	1.064659482		2	174.25	1.006698064
2	244.941	244941	648.418	700.2256	700.2256	648.418	1.079898461	1.058411862		2	174.5	1.004353642
2	245.148	245148	615.3237	664.1641	664.1641	615.3237	1.079373507	1.049356939		2	174.75	1.003923226
2	245.366	245366	815.8247	920.7685	920.7685	815.8247	1.128635233	1.031644349		2	175	1.007202953
2	245.603	245603	1407.701	1299.543	1299.543	1407.701	0.923166923	1.010648141		2	175.25	1.011593483
2	245.909	245909	1510.237	1474.149	1474.149	1510.237	0.976104413	0.979663878		2	175.5	1.014627177
2	246.279	246279	1339.342	1227.709	1227.709	1339.342	0.916650863	0.935215647		2	175.75	1.017652827
2	246.501	246501	1442.377	1320.01	1320.01	1442.377	0.915162957	0.92174435		2	176	1.020240745
2	246.805	246805	1640.805	1488.606	1488.606	1640.805	0.907241263	0.925958859		2	176.25	1.021093981
2	247.149	247149	1060.203	1043.374	1043.374	1060.203	0.984126625	0.945032242		2	176.5	1.021201455
2	247.363	247363	1279.918	1185.957	1185.957	1279.918	0.926588266	0.957265428		2	176.75	1.020859388
2	247.651	247651	691.6448	605.1369	605.1369	691.6448	0.874924383	0.977547481		2	177	1.019854188
2	247.857	247857	900.6709	873.902	873.902	900.6709	0.970278933	0.996059211		2	177.25	1.018640617
2	248.08	248080	1101.576	1203.946	1203.946	1101.576	1.092930492	1.015171888		2	177.5	1.015690833
2	248.271	248271	668.6545	784.281	784.281	668.6545	1.172924133	1.02907885		2	177.75	1.011927854
2	248.588	248588	804.8467	899.4837	899.4837	804.8467	1.117583883	1.054843365		2	178	1.010189351
2	248.801	248801	1242.674	1232.318	1232.318	1242.674	0.991666358	1.076072978		2	178.25	1.009421159
2	249.139	249139	1225.863	1234.91	1234.91	1225.863	1.007380107	1.111735422		2	178.5	1.00910115
2	249.422	249422	966.6864	1122.985	1122.985	966.6864	1.161684906	1.145190145		2	178.75	1.007691474
2	249.698	249698	1161.039	1301.064	1301.064	1161.039	1.120603184	1.165202625		2	179	1.004535643
2	250.008	250008	732.4527	935.5777	935.5777	732.4527	1.277321662	1.175870823		2	179.25	0.99922191
2	250.443	250443	781.7943	1069.4	1069.4	781.7943	1.367878993	1.242664709		2	179.5	0.993836357
2	250.694	250694	1069.212	1487.924	1487.924	1069.212	1.391608025	1.322881274		2	179.75	0.988357898
2	250.978	250978	990.3963	1383.213	1383.213	990.3963	1.396625775	1.433051106		2	180	0.983654131
2	251.162	251162	1151.231	1573.069	1573.069	1151.231	1.36642342	1.518643912		2	180.25	0.97876575
2	251.4	251400	1417.947	1849.819	1849.819	1417.947	1.304575559	1.633214159		2	180.5	0.973810076
2	251.584	251584	706.6385	1183.31	1183.31	706.6385	1.674562029	1.737736228		2	180.75	0.970563125
2	251.824	251824	967.0913	2002.383	2002.383	967.0913	2.07052116	1.924916728		2	181	0.968120861
2	252.059	252059	809.8292	1857.25	1857.25	809.8292	2.293384827	2.134037994		2	181.25	0.966274316
2	252.221	252221	801.8663	1923.986	1923.986	801.8663	2.399385035	2.269253319		2	181.5	0.965438195
2	252.49	252490	642.5421	1564.003	1564.003	642.5421	2.43408642	2.518588752		2	181.75	0.965342857
2	252.799	252799	1086.428	2832.039	2832.039	1086.428	2.606743383	2.8570939		2	182	0.966796227
2	253.356	253356	1247.074	4078.131	4078.131	1247.074	3.27015959	3.348390801		2	182.25	0.968950016
2	253.821	253821	988.276	4512.251	4512.251	988.276	4.565780207	3.549423035		2	182.5	0.972559419
2	254.781	254781	981.3886	3937.594	3937.594	981.3886	4.012267923	3.678425037		2	182.75	0.977113995
2	255.111	255111	1206.106	4137.912	4137.912	1206.106	3.430802931	3.618535553		2	183	0.981515198
2	255.98	255980	2974.888	8547.613	8547.613	2974.888	2.873255397	3.038038542		2	183.25	0.984192214
2	256.183	256183	1777.391	4824.551	4824.551	1777.391	2.714400489	2.90297728		2	183.5	0.985783227
2	256.833	256833	829.2673	2068.898	2068.898	829.2673	2.494850575	2.485322736		2	183.75	0.987298335
2	257.029	257029	1320.085	2958.739	2958.739	1320.085	2.241324612	2.352863972		2	184	0.988506765
2	257.254	257254	1906.388	4337.329	4337.329	1906.388	2.275155425	2.205462836		2	184.25	0.988533681
2	257.478	257478	1120.842	2330.043	2330.043	1120.842	2.078832699	2.058829685		2	184.5	0.990077239
2	257.659	257659	944.6332	1758.026	1758.026	944.6332	1.861067343	1.939137668		2	184.75	0.993216669
2	257.844	257844	990.8478	2002.054	2002.054	990.8478	2.020546445	1.817450351		2	185	0.996672205
2	258.073	258073	1028.093	1683.754	1683.754	1028.093	1.637744834	1.66454995		2	185.25	0.999827972
2	258.454	258454	1029.389	1486.499	1486.499	1029.389	1.444059534	1.406876416		2	185.5	1.003692889
2	258.779	258779	6.605597	4.890322	4.890322	6.605597	0.740330056	1.190660337		2	185.75	1.007140674
2	259.035	259035	62.65665	70.39518	70.39518	62.65665	1.123506922	1.022934802		2	186	1.009802734
2	259.504	259504	54.88292	45.71821	45.71821	54.88292	0.83301344	0.764134813		2	186.25	1.012096777
2	265.418	265418	520.0825	587.3159	587.3159	520.0825	1.12927449	1.394100962		2	186.5	1.014406576
2	265.722	265722	9.462493	8.24574	8.24574	9.462493	0.871413062	1.381792724		2	186.75	1.015073513
2	265.916	265916	7.058624	15.84755	15.84755	7.058624	2.245133046	1.364693455		2	187	1.013974408
2	266.209	266209	1338.835	1864.375	1864.375	1338.835	1.392535301	1.335614372		2	187.25	1.008942701
2	266.48	266480	1189.33	1665.719	1665.719	1189.33	1.400552412	1.30548271		2	187.5	1.003131684
2	266.914	266914	1029.628	1281.318	1281.318	1029.628	1.244447509	1.247092754		2	187.75	0.998118282
2	267.221	267221	1119.686	1349.577	1349.577	1119.686	1.205317384	1.201032655		2	188	0.994684948
2	267.412	267412	945.9986	1092.964	1092.964	945.9986	1.155354775	1.172832315		2	188.25	0.991314151
2	267.706	267706	1472.804	1556.048	1556.048	1472.804	1.056520759	1.1165819		2	188.5	0.988037903
2	267.952	267952	850.4554	906.9234	906.9234	850.4554	1.066397368	1.069996985		2	188.75	0.985072867
2	268.215	268215	965.3299	1000.505	1000.505	965.3299	1.036438424	1.024915219		2	189	0.982877219
2	268.503	268503	1828.52	1668.616	1668.616	1828.52	0.91255004	0.973107091		2	189.25	0.981633614
2	268.746	268746	1344.629	1283.95	1283.95	1344.629	0.954873054	0.94104985		2	189.5	0.981306194
2	269.042	269042	1369.842	1302.063	1302.063	1369.842	0.950520571	0.922303276		2	189.75	0.98118716
2	269.474	269474	1097.511	1059.367	1059.367	1097.511	0.965244995	0.91551516		2	190	0.981604508
2	269.871	269871	1670.196	1253.496	1253.496	1670.196	0.750508324	0.91345556		2	190.25	0.982530498
2	270.146	270146	1062.393	977.0041	977.0041	1062.393	0.919625882	0.914308074		2	190.5	0.98293747
2	270.785	270785	849.1663	855.7088	855.7088	849.1663	1.007704616	0.932915363		2	190.75	0.983170047
2	270.949	270949	948.4317	959.9365	959.9365	948.4317	1.012130341	0.935317093		2	191	0.983224247
2	271.413	271413	769.5867	717.1259	717.1259	769.5867	0.931832502	0.940258333		2	191.25	0.981846834
2	271.727	271727	846.1478	837.9523	837.9523	846.1478	0.99031434	0.942331554		2	191.5	0.979512712
2	271.9	271900	1072.981	895.3618	895.3618	1072.981	0.834461934	0.938551051		2	191.75	0.977008482
2	272.073	272073	1031.101	955.1714	955.1714	1031.101	0.926360657	0.931160916		2	192	0.97377164
2	272.264	272264	970.6636	844.1536	844.1536	970.6636	0.869666484	0.926054425		2	192.25	0.970227435
2	272.593	272593	814.0825	802.7866	802.7866	814.0825	0.986124379	0.923273937		2	192.5	0.968439164
2	272.789	272789	626.5113	603.8349	603.8349	626.5113	0.963805282	0.922564354		2	192.75	0.967094482
2	272.979	272979	740.7495	685.1481	685.1481	740.7495	0.924938998	0.924561496		2	193	0.966389548
2	273.368	273368	1118.402	1031.865	1031.865	1118.402	0.922624423	0.940850501		2	193.25	0.967003098
2	273.651	273651	1236.102	1124.012	1124.012	1236.102	0.909319781	0.956967436		2	193.5	0.968936966
2	273.828	273828	1429.722	1354.094	1354.094	1429.722	0.947103003	0.965471461		2	193.75	0.972064703
2	274.112	274112	931.3097	892.5058	892.5058	931.3097	0.958334054	0.980697085		2	194	0.976488203
2	274.291	274291	636.1364	660.847	660.847	636.1364	1.038844814	0.989191067		2	194.25	0.982825674
2	274.486	274486	1018.513	1044.381	1044.381	1018.513	1.02539781	0.997736286		2	194.5	0.990489525
2	274.786	274786	783.2263	809.4466	809.4466	783.2263	1.033477298	1.013727003		2	194.75	1.000251272
2	275.141	275141	885.3407	882.0704	882.0704	885.3407	0.996306168	1.025655532		2	195	1.011742415
2	275.54	275540	813.7025	860.2615	860.2615	813.7025	1.057218701	1.019641834		2	195.25	1.025033733
2	275.828	275828	1081.53	1083.223	1083.223	1081.53	1.001565375	1.011648445		2	195.5	1.041944439
2	276.008	276008	885.5228	841.2261	841.2261	885.5228	0.949976782	1.005537067		2	195.75	1.062341201
2	276.183	276183	962.9558	970.7038	970.7038	962.9558	1.00804606	0.996924485		2	196	1.0834867
2	276.446	276446	789.0476	833.5726	833.5726	789.0476	1.056428788	0.985188649		2	196.25	1.106901024
2	276.651	276651	1140.224	1097.667	1097.667	1140.224	0.962676632	0.975737537		2	196.5	1.131046084
2	276.95	276950	806.5213	739.6313	739.6313	806.5213	0.917063567	0.961379071		2	196.75	1.153325347
2	277.386	277386	711.7842	684.4105	684.4105	711.7842	0.961542136	0.948755356		2	197	1.176609112
2	277.64	277640	554.7793	522.3674	522.3674	554.7793	0.941576948	0.942920437		2	197.25	1.19951244
2	277.976	277976	746.173	670.4215	670.4215	746.173	0.898479977	0.939052461		2	197.5	1.220369775
2	278.181	278181	1091.257	1044.331	1044.331	1091.257	0.956998214	0.94038096		2	197.75	1.244984525
2	278.441	278441	1255.534	1164.007	1164.007	1255.534	0.927101138	0.945243027		2	198	1.269822172
2	278.652	278652	1080.619	1024.494	1024.494	1080.619	0.948062175	0.948981079		2	198.25	1.289353743
2	278.986	278986	807.2356	798.9472	798.9472	807.2356	0.989732366	0.957659196		2	198.5	1.304029441
2	279.361	279361	950.4039	934.0597	934.0597	950.4039	0.98280289	0.970039775		2	198.75	1.309517016
2	279.534	279534	1171.224	1111.932	1111.932	1171.224	0.949376037	0.973314187		2	199	1.311312747
2	280.101	280101	642.5287	648.56	648.56	642.5287	1.009386818	0.980976281		2	199.25	1.308467315
2	280.294	280294	625.027	552.7824	552.7824	625.027	0.884413633	0.980516845		2	199.5	1.297443025
2	280.466	280466	781.1799	855.5944	855.5944	781.1799	1.095259107	0.977258762		2	199.75	1.275525368
2	280.795	280795	1102.516	992.8651	992.8651	1102.516	0.900544845	0.966157347		2	200	1.243639702
2	281.102	281102	1198.274	1147.862	1147.862	1198.274	0.957929489	0.954485754		2	200.25	1.212417249
2	281.306	281306	1241.855	1179.212	1179.212	1241.855	0.949556913	0.942442927		2	200.5	1.179621822
2	281.511	281511	759.5754	797.1056	797.1056	759.5754	1.049409446	0.925979179		2	200.75	1.139106732
2	281.729	281729	956.606	852.9461	852.9461	956.606	0.891637832	0.913273879		2	201	1.1021271
2	281.916	281916	1264.575	1088.035	1088.035	1264.575	0.860395785	0.905747318		2	201.25	1.070035816
2	282.161	282161	972.0027	857.3185	857.3185	972.0027	0.882012468	0.89524493		2	201.5	1.041541581
2	282.367	282367	1268.607	1144.067	1144.067	1268.607	0.901829329	0.891353343		2	201.75	1.022789566
2	282.634	282634	1303.258	1100.418	1100.418	1303.258	0.84435929	0.899537887		2	202	1.007145182
2	282.887	282887	1387.633	1157.894	1157.894	1387.633	0.834438212	0.909753172		2	202.25	0.995323259
2	283.084	283084	1327.867	1266.075	1266.075	1327.867	0.953465219	0.918678901		2	202.5	0.984564379
2	283.281	283281	1181.445	1186.966	1186.966	1181.445	1.004673091	0.933511362		2	202.75	0.975932652
2	283.704	283704	874.3472	882.1995	882.1995	874.3472	1.008980757	0.96081182		2	203	0.968843322
2	283.912	283912	1016.137	1010.186	1010.186	1016.137	0.994143506	0.965229812		2	203.25	0.964894136
2	284.165	284165	1236.038	1104.632	1104.632	1236.038	0.893687735	0.968148947		2	203.5	0.963876351
2	284.368	284368	724.0522	722.9864	722.9864	724.0522	0.998528007	0.969563337		2	203.75	0.963885276
2	284.577	284577	1179.931	1147.022	1147.022	1179.931	0.972109386	0.967636558		2	204	0.966752015
2	284.827	284827	800.8618	730.5153	730.5153	800.8618	0.912161499	0.960461629		2	204.25	0.971617686
2	285.117	285117	1060.434	1046.206	1046.206	1060.434	0.986582852	0.953828786		2	204.5	0.976046881
2	285.351	285351	1280.205	1165.349	1165.349	1280.205	0.910283119	0.953998735		2	204.75	0.980700682
2	285.631	285631	1243.927	1186.805	1186.805	1243.927	0.954079299	0.954209275		2	205	0.986087359
2	285.804	285804	671.0806	691.8603	691.8603	671.0806	1.030964537	0.953088775		2	205.25	0.991977213
2	286.132	286132	1068.101	964.5454	964.5454	1068.101	0.903046996	0.951619693		2	205.5	0.9987364
2	286.398	286398	1037.761	973.3885	973.3885	1037.761	0.937969822	0.946545807		2	205.75	1.006387101
2	286.734	286734	1106.423	963.0614	963.0614	1106.423	0.870427856	0.922478894		2	206	1.013336558
2	286.952	286952	1029.294	1105.667	1105.667	1029.294	1.074199403	0.908793913		2	206.25	1.020225897
2	287.35	287350	1233.175	1123.904	1123.904	1233.175	0.911390516	0.894979312		2	206.5	1.027381655
2	287.695	287695	1670.449	1243.098	1243.098	1670.449	0.744169981	0.886357242		2	206.75	1.033420987
2	287.928	287928	1008.533	858.8847	858.8847	1008.533	0.851617845	0.886805877		2	207	1.03891809
2	288.218	288218	1317.76	1112.508	1112.508	1317.76	0.844241744	0.898161831		2	207.25	1.043234222
2	288.429	288429	1263.293	1118.175	1118.175	1263.293	0.885127203	0.907617203		2	207.5	1.045588303
2	288.604	288604	1363.899	1350.047	1350.047	1363.899	0.989843823	0.916915441		2	207.75	1.047314211
2	288.992	288992	946.1214	975.4989	975.4989	946.1214	1.031050455	0.950588033		2	208	1.048405718
2	289.336	289336	861.861	852.6508	852.6508	861.861	0.98931359	0.974789736		2	208.25	1.048374219
2	289.55	289550	946.876	925.9871	925.9871	946.876	0.977939139	0.981061823		2	208.5	1.047678216
2	290.053	290053	486.6247	466.3812	466.3812	486.6247	0.95840018	0.985235511		2	208.75	1.045973747
2	290.314	290314	705.0647	735.8376	735.8376	705.0647	1.043645498	0.986928303		2	209	1.043891021
2	290.669	290669	1208.951	1141.201	1141.201	1208.951	0.943959681	0.988540029		2	209.25	1.042485166
2	290.982	290982	953.944	974.2603	974.2603	953.944	1.021297162	0.988979576		2	209.5	1.041226912
2	291.255	291255	788.003	747.412	747.412	788.003	0.948488775	0.991882291		2	209.75	1.039822651
2	291.449	291449	1023.726	1014.423	1014.423	1023.726	0.990912607	0.998635673		2	210	1.037758512
2	291.757	291757	1103.29	1044.74	1044.74	1103.29	0.94693145	1.010984196		2	210.25	1.035318153
2	292.231	292231	1049.244	1130.426	1130.426	1049.244	1.077371898	1.026675735		2	210.5	1.032461192
2	292.448	292448	770.547	839.5036	839.5036	770.547	1.089490453	1.033581443		2	210.75	1.029380857
2	292.69	292690	855.1433	920.1854	920.1854	855.1433	1.076059884	1.036820009		2	211	1.026162239
2	292.904	292904	777.2185	774.7913	774.7913	777.2185	0.996877069	1.036262041		2	211.25	1.022700675
2	293.08	293080	990.3452	991.6978	991.6978	990.3452	1.001365786	1.034881919		2	211.5	1.018154197
2	293.342	293342	983.8275	1004.175	1004.175	983.8275	1.020681979	1.030240567		2	211.75	1.012801966
2	293.773	293773	822.555	897.7051	897.7051	822.555	1.091361793	1.006410962		2	212	1.007041633
2	294.013	294013	874.5162	785.9649	785.9649	874.5162	0.898742528	0.988067767		2	212.25	1.001955289
2	294.387	294387	822.1657	854.344	854.344	822.1657	1.039138461	0.965925246		2	212.5	0.997911843
2	294.57	294570	1316.865	1261.08	1261.08	1316.865	0.957638027	0.959541916		2	212.75	0.994431761
2	295.042	295042	1351.296	1147.525	1147.525	1351.296	0.849203283	0.945613422		2	213	0.991653778
2	295.49	295490	935.22	926.5536	926.5536	935.22	0.990733303	0.940553577		2	213.25	0.989488813
2	295.682	295682	864.2781	846.501	846.501	864.2781	0.979431273	0.93993927		2	213.5	0.98781521
2	295.921	295921	582.26	447.4817	447.4817	582.26	0.768525573	0.938354928		2	213.75	0.987370964
2	296.135	296135	767.1421	798.872	798.872	767.1421	1.041361177	0.936149294		2	214	0.987476786
2	296.317	296317	639.041	653.6008	653.6008	639.041	1.022783828	0.934651064		2	214.25	0.98779192
2	296.524	296524	834.0957	755.9437	755.9437	834.0957	0.906303317	0.933645273		2	214.5	0.988684145
2	296.798	296798	1086.837	997.0831	997.0831	1086.837	0.917417331	0.932287709		2	214.75	0.990502174
2	297.081	297081	1181.474	1054.209	1054.209	1181.474	0.89228286	0.930693527		2	215	0.99029243
2	297.286	297286	893.0022	858.6305	858.6305	893.0022	0.961509949	0.930423433		2	215.25	0.985182044
2	297.475	297475	1238.893	1119.906	1119.906	1238.893	0.903957	0.932026439		2	215.5	0.979690293
2	297.682	297682	1138.018	1022.552	1022.552	1138.018	0.898537633	0.933999667		2	215.75	0.973889254
2	297.987	297987	1371.8	1284.057	1284.057	1371.8	0.936038052	0.934967946		2	216	0.965971087
2	298.259	298259	893.1409	861.3239	861.3239	893.1409	0.964376282	0.936003507		2	216.25	0.960410569
2	298.419	298419	810.1186	797.4811	797.4811	810.1186	0.984400432	0.936830548		2	216.5	0.955265325
2	298.627	298627	683.4626	664.5943	664.5943	683.4626	0.972393076	0.939944516		2	216.75	0.956788242
2	298.825	298825	987.3088	907.526	907.526	987.3088	0.919191645	0.943025459		2	217	0.960634416
2	299.23	299230	1175.859	1113.703	1113.703	1175.859	0.947139921	0.947115115		2	217.25	0.967525036
2	299.46	299460	903.6942	755.1788	755.1788	903.6942	0.83565746	0.950054691		2	217.5	0.98082208
2	299.842	299842	759.9188	798.8083	798.8083	759.9188	1.051175862	0.955075275		2	217.75	0.992570213
2	300.076	300076	714.4454	655.6436	655.6436	714.4454	0.91769588	0.958458277		2	218	1.001940229
2	301.365	301365	1320.33	1327.847	1327.847	1320.33	1.005693274	0.979429245		2	218.25	1.007019848
2	301.71	301710	971.3264	992.8346	992.8346	971.3264	1.022143123	0.980758556		2	218.5	1.009704351
2	302.194	302194	1321.064	1257.351	1257.351	1321.064	0.951771451	0.97909097		2	218.75	1.007137141
2	302.448	302448	1204.715	1081.299	1081.299	1204.715	0.897555853	0.977878506		2	219	1.0032903
2	302.806	302806	792.6087	790.6315	790.6315	792.6087	0.997505453	0.976440493		2	219.25	1.001186773
2	303.236	303236	582.0812	589.8077	589.8077	582.0812	1.013273921	0.974288612		2	219.5	0.99878906
2	303.536	303536	655.3739	701.9968	701.9968	655.3739	1.071139391	0.9721327		2	219.75	0.996530508
2	303.783	303783	888.3749	844.725	844.725	888.3749	0.950865451	0.972070052		2	220	0.99526368
2	303.949	303949	727.8822	650.5075	650.5075	727.8822	0.893698871	0.97282429		2	220.25	0.994321823
2	304.146	304146	1149.814	1017.947	1017.947	1149.814	0.885314494	0.972279461		2	220.5	0.993818956
2	304.488	304488	1222.462	1137.198	1137.198	1222.462	0.930252229	0.965223916		2	220.75	0.994090157
2	304.728	304728	611.9935	640.5039	640.5039	611.9935	1.046586116	0.959193531		2	221	0.99509807
2	304.891	304891	685.2002	740.0475	740.0475	685.2002	1.080045657	0.955071339		2	221.25	0.996926512
2	305.156	305156	1087.664	1017.245	1017.245	1087.664	0.93525666	0.947123235		2	221.5	0.998754954
2	305.503	305503	1121.776	889.2227	889.2227	1121.776	0.792691856	0.938638329		2	221.75	1.000583395
2	305.86	305860	907.9615	891.158	891.158	907.9615	0.981493158	0.92748953		2	222	1.002411837
2	306.047	306047	1089.257	1118.221	1118.221	1089.257	1.026590603	0.922816434		2	222.25	1.004240279
2	306.245	306245	1046.08	901.7851	901.7851	1046.08	0.862061315	0.920332286		2	222.5	1.00606872
2	306.505	306505	1300.55	1095.332	1095.332	1300.55	0.842206759	0.91787592		2	222.75	1.007897162
2	306.922	306922	2006.994	1830.406	1830.406	2006.994	0.912013688	0.919272059		2	223	1.009725604
2	307.153	307153	1075.893	993.656	993.656	1075.893	0.92356396	0.921951247		2	223.25	1.011554045
2	307.449	307449	921.7766	995.7617	995.7617	921.7766	1.080263591	0.927852333		2	223.5	1.013382487
2	307.73	307730	1276.996	1232.91	1232.91	1276.996	0.965476791	0.946509168		2	223.75	1.015210929
2	307.907	307907	687.6476	554.6488	554.6488	687.6476	0.806588724	0.961984583		2	224	1.01703937
2	308.117	308117	793.3899	729.2542	729.2542	793.3899	0.919162445	0.975793331		2	224.25	1.018867812
2	308.335	308335	788.6131	718.1121	718.1121	788.6131	0.910601282	0.986980591		2	224.5	1.020696254
2	308.565	308565	855.7347	886.6697	886.6697	855.7347	1.036150223	0.998668146		2	224.75	1.022524696
2	308.745	308745	819.0325	913.0443	913.0443	819.0325	1.114783968	1.003000583		2	225	1.024353137
2	308.907	308907	588.0533	662.3729	662.3729	588.0533	1.126382421	1.004253865		2	225.25	1.026181579
2	309.086	309086	964.7456	896.0098	896.0098	964.7456	0.928752409	1.005316958		2	225.5	1.028010021
2	309.345	309345	1003.604	971.9268	971.9268	1003.604	0.968436555	1.001577964		2	225.75	1.029838462
2	309.526	309526	809.6872	851.8478	851.8478	809.6872	1.052070232	0.985022312		2	226	1.031666904
2	309.842	309842	1329.654	1154.288	1154.288	1329.654	0.868111554	0.945876476		2	226.25	1.033495346
2	310.076	310076	1413.507	1319.845	1319.845	1413.507	0.933737859	0.928374426		2	226.5	1.035323787
2	310.248	310248	1411.92	1241.186	1241.186	1411.92	0.879076718	0.914788212		2	226.75	1.037152229
2	310.494	310494	1055.071	969.2178	969.2178	1055.071	0.918628035	0.89931763		2	227	1.037529845
2	310.728	310728	1385.044	1215.004	1215.004	1385.044	0.877231337	0.890179424		2	227.25	1.036388911
2	310.906	310906	932.7736	836.1416	836.1416	932.7736	0.896403586	0.885333252		2	227.5	1.034412631
2	311.1	311100	1239.215	1060.629	1060.629	1239.215	0.8558878	0.883211788		2	227.75	1.032296853
2	311.406	311406	1058.258	1008.962	1008.962	1058.258	0.953417787	0.885971832		2	228	1.030033255
2	311.738	311738	969.4818	942.2097	942.2097	969.4818	0.971869405	0.891257281		2	228.25	1.028242573
2	311.98	311980	1464.271	1016.252	1016.252	1464.271	0.69403273	0.895899326		2	228.5	1.026656811
2	312.379	312379	802.695	721.218	721.218	802.695	0.898495693	0.906298333		2	228.75	1.025541652
2	312.549	312549	769.7443	810.4436	810.4436	769.7443	1.052873792	0.911367693		2	229	1.02479511
2	312.858	312858	906.12	799.1481	799.1481	906.12	0.881945107	0.92418712		2	229.25	1.02442222
2	313.193	313193	979.8281	937.574	937.574	979.8281	0.956876007	0.937471963		2	229.5	1.023823236
2	313.499	313499	809.6758	734.9246	734.9246	809.6758	0.907677616	0.949072741		2	229.75	1.023445116
2	313.717	313717	896.3474	875.0931	875.0931	896.3474	0.976287877	0.957999737		2	230	1.023558004
2	314.069	314069	948.0135	835.2459	835.2459	948.0135	0.881048529	0.968489585		2	230.25	1.024579894
2	314.347	314347	761.4974	803.9193	803.9193	761.4974	1.055708529	0.971151562		2	230.5	1.026350134
2	314.535	314535	1031.629	1088.968	1088.968	1031.629	1.055581028	0.971589264		2	230.75	1.02855859
2	314.736	314736	890.0978	839.8506	839.8506	890.0978	0.943548675	0.972133024		2	231	1.032297808
2	314.91	314910	752.4193	694.3825	694.3825	752.4193	0.922866412	0.971554411		2	231.25	1.037090306
2	315.133	315133	954.6128	923.1317	923.1317	954.6128	0.967022127	0.970277422		2	231.5	1.042284508
2	315.434	315434	921.0037	887.017	887.017	921.0037	0.963098194	0.968874576		2	231.75	1.04758506
2	315.804	315804	858.1295	902.4927	902.4927	858.1295	1.051697558	0.964717749		2	232	1.053965072
2	316.112	316112	1294.796	1090.299	1090.299	1294.796	0.842062379	0.963005877		2	232.25	1.061386943
2	316.471	316471	915.9646	810.0098	810.0098	915.9646	0.884324351	0.968076598		2	232.5	1.069304629
2	316.731	316731	661.1799	735.413	735.413	661.1799	1.112273679	0.973218456		2	232.75	1.079123922
2	316.913	316913	1314.18	1293.102	1293.102	1314.18	0.983961101	0.974667064		2	233	1.089357096
2	317.197	317197	991.4401	994.0212	994.0212	991.4401	1.002603385	0.973415634		2	233.25	1.104052673
2	317.419	317419	1057.886	974.105	974.105	1057.886	0.920803376	0.971576691		2	233.5	1.120595908
2	317.581	317581	1042.699	1007.363	1007.363	1042.699	0.966111025	0.970256047		2	233.75	1.139464896
2	317.764	317764	1002.906	952.9767	952.9767	1002.906	0.950215374	0.963842837		2	234	1.159038222
2	317.989	317989	1147.403	1167.37	1167.37	1147.403	1.017401907	0.955987124		2	234.25	1.181115487
2	318.181	318181	929.8425	868.1715	868.1715	929.8425	0.933675864	0.954512378		2	234.5	1.212574808
2	318.579	318579	1171.719	1044.748	1044.748	1171.719	0.891636988	0.950903479		2	234.75	1.253738253
2	318.764	318764	963.2724	950.0141	950.0141	963.2724	0.986236188	0.953775382		2	235	1.307162041
2	318.95	318950	1143.021	1063.974	1063.974	1143.021	0.93084379	0.962973201		2	235.25	1.364940041
2	319.244	319244	931.4681	872.3461	872.3461	931.4681	0.936528154	0.984685304		2	235.5	1.425485083
2	319.519	319519	812.3803	831.6559	831.6559	812.3803	1.023727311	0.999092655		2	235.75	1.486323971
2	319.755	319755	935.018	997.0778	997.0778	935.018	1.06637284	1.009779786		2	236	1.550737672
2	319.959	319959	612.4835	627.1132	627.1132	612.4835	1.023885868	1.020962065		2	236.25	1.63471017
2	320.126	320126	665.0907	724.2198	724.2198	665.0907	1.088903814	1.025480186		2	236.5	1.706149664
2	320.548	320548	679.3273	673.2971	673.2971	679.3273	0.991123277	1.015403473		2	236.75	1.769318632
2	320.843	320843	1320.297	1235.108	1235.108	1320.297	0.935477396	1.004502907		2	237	1.8324876
2	321.122	321122	1091.836	1071.154	1071.154	1091.836	0.981057595	0.985897982		2	237.25	1.895656568
2	321.301	321301	580.4675	632.3337	632.3337	580.4675	1.089352462	0.968799555		2	237.5	1.956715695
2	321.602	321602	1375.837	1245.538	1245.538	1375.837	0.905294741	0.949310421		2	237.75	1.982943019
2	322.076	322076	1005.938	910.6363	910.6363	1005.938	0.905260861	0.937187204		2	238	1.964730144
2	322.251	322251	1283.001	1125.551	1125.551	1283.001	0.877279909	0.93729188		2	238.25	1.927679976
2	322.473	322473	1266.618	1233.168	1233.168	1266.618	0.973591091	0.941950645		2	238.5	1.873274665
2	322.659	322659	1451.462	1324.541	1324.541	1451.462	0.912556443	0.948065546		2	238.75	1.803514231
2	322.952	322952	1176.548	1226.367	1226.367	1176.548	1.042343364	0.963734418		2	239	1.731518064
2	323.431	323431	1391.05	1412.937	1412.937	1391.05	1.015734158	1.017419875		2	239.25	1.646996451
2	323.719	323719	1494.085	1485.682	1485.682	1494.085	0.994375822	1.055564314		2	239.5	1.551860164
2	323.927	323927	987.7219	1032.694	1032.694	987.7219	1.045531136	1.086488817		2	239.75	1.463642615
2	324.181	324181	1336.369	1550.833	1550.833	1336.369	1.160482621	1.129845686		2	240	1.372798153
2	324.354	324354	1189.466	1385.518	1385.518	1189.466	1.164823543	1.154595163		2	240.25	1.293430002
2	324.587	324587	1062.787	1291.74	1291.74	1062.787	1.215426986	1.186566873		2	240.5	1.236169932
2	324.926	324926	1868.46	2032.397	2032.397	1868.46	1.087739101	1.236448168		2	240.75	1.18578749
2	325.162	325162	1035.298	1471.948	1471.948	1035.298	1.421762623	1.261693877		2	241	1.14302843
2	325.41	325410	888.1471	1181.903	1181.903	888.1471	1.330751404	1.276001346		2	241.25	1.111984353
2	325.631	325631	1272.152	1656.424	1656.424	1272.152	1.302064533	1.282895775		2	241.5	1.094783125
2	325.981	325981	971.6526	1211.889	1211.889	971.6526	1.247245157	1.288348274		2	241.75	1.077581897
2	326.23	326230	1208.688	1532.446	1532.446	1208.688	1.267859034	1.284269295		2	242	1.062376478
2	326.425	326425	1141.657	1412.541	1412.541	1141.657	1.237272666	1.278771596		2	242.25	1.047964724
2	326.661	326661	1126.025	1444.41	1444.41	1126.025	1.282751271	1.273496328		2	242.5	1.036665227
2	326.937	326937	984.7376	1207.641	1207.641	984.7376	1.226358169	1.263780022		2	242.75	1.029016988
2	327.436	327436	943.6806	1244.522	1244.522	943.6806	1.318795787	1.239616363		2	243	1.024380085
2	327.869	327869	868.7746	1016.316	1016.316	868.7746	1.169827018	1.208398276		2	243.25	1.02196068
2	328.135	328135	1121.996	1418.845	1418.845	1121.996	1.264572244	1.185668216		2	243.5	1.020882592
2	328.303	328303	1345.416	1499.111	1499.111	1345.416	1.114236043	1.172000651		2	243.75	1.022538785
2	328.584	328584	725.6469	856.2919	856.2919	725.6469	1.180039355	1.147665955		2	244	1.023790719
2	328.774	328774	811.4287	915.6691	915.6691	811.4287	1.128465261	1.130059699		2	244.25	1.025217487
2	328.941	328941	1131.881	1144.546	1144.546	1131.881	1.011189339	1.115430627		2	244.5	1.026057418
2	329.247	329247	866.1545	958.8501	958.8501	866.1545	1.107019706	1.092652591		2	244.75	1.02466924
2	329.487	329487	784.4719	921.7967	921.7967	784.4719	1.175053816	1.074644861		2	245	1.022196936
2	329.649	329649	880.7586	901.2843	901.2843	880.7586	1.023304569	1.060251165		2	245.25	1.018143267
2	329.813	329813	820.203	804.3623	804.3623	820.203	0.980686854	1.044729648		2	245.5	1.0122951
2	330.068	330068	749.3431	829.3651	829.3651	749.3431	1.106789533	1.023323173		2	245.75	1.005701861
2	330.282	330282	1085.398	1098.337	1098.337	1085.398	1.011920973	1.007913884		2	246	0.998278754
2	330.49	330490	1168.152	1211.171	1211.171	1168.152	1.036826543	0.993233805		2	246.25	0.990031528
2	330.733	330733	1078.994	1056.599	1056.599	1078.994	0.979244556	0.979082252		2	246.5	0.98539217
2	330.939	330939	1278.193	1052.514	1052.514	1278.193	0.823439027	0.969702184		2	246.75	0.986323462
2	331.33	331330	855.5076	827.2052	827.2052	855.5076	0.966917418	0.954220009		2	247	0.98950191
2	331.773	331773	869.6125	816.329	816.329	869.6125	0.938727307	0.940187695		2	247.25	0.993356062
2	332.096	332096	675.3491	728.6593	728.6593	675.3491	1.078937249	0.937420933		2	247.5	0.997779369
2	332.506	332506	1937.302	1718.304	1718.304	1937.302	0.886957222	0.937858717		2	247.75	1.003142599
2	332.85	332850	1054.274	973.0139	973.0139	1054.274	0.922923168	0.933162934		2	248	1.009148695
2	333.24	333240	1339.627	1145.631	1145.631	1339.627	0.855186556	0.926997429		2	248.25	1.014430664
2	333.814	333814	1164.433	1140.771	1140.771	1164.433	0.97967938	0.917119333		2	248.5	1.019961639
2	334.201	334201	1041.395	1034.844	1034.844	1041.395	0.993709399	0.908543427		2	248.75	1.026359694
2	334.428	334428	1052.223	954.4416	954.4416	1052.223	0.9070716	0.904643148		2	249	1.033521414
2	334.815	334815	1239.609	1055.227	1055.227	1239.609	0.851257937	0.9025529		2	249.25	1.041152182
2	335.068	335068	932.3154	800.5023	800.5023	932.3154	0.858617481	0.902089907		2	249.5	1.048288893
2	335.267	335267	1328.992	1122.915	1122.915	1328.992	0.844937366	0.901265956		2	249.75	1.052722812
2	335.487	335487	1063.399	1023.289	1023.289	1063.399	0.962281326	0.898969386		2	250	1.055085381
2	335.891	335891	1172.287	1010.541	1010.541	1172.287	0.862025255	0.894618906		2	250.25	1.065365159
2	336.156	336156	1104.132	1032.979	1032.979	1104.132	0.935557524	0.898974692		2	250.5	1.078505623
2	336.418	336418	1638.63	1484.968	1484.968	1638.63	0.906225322	0.908043847		2	250.75	1.10149692
2	336.712	336712	1317.674	1251.761	1251.761	1317.674	0.949977764	0.913386628		2	251	1.128595394
2	337.161	337161	1532.349	1391.519	1391.519	1532.349	0.908095349	0.898946265		2	251.25	1.160922665
2	337.326	337326	2018.564	1617.294	1617.294	2018.564	0.801210167	0.890622406		2	251.5	1.196350994
2	337.718	337718	942.3514	956.7951	956.7951	942.3514	1.015327297	0.876702849		2	251.75	1.245007112
2	337.972	337972	1405.714	1181.133	1181.133	1405.714	0.840237061	0.873509541		2	252	1.303864787
2	338.428	338428	1954.978	1757.512	1757.512	1954.978	0.898993237	0.871393827		2	252.25	1.362795418
2	338.617	338617	828.6686	710.3695	710.3695	828.6686	0.857241966	0.873519141		2	252.5	1.426892032
2	338.86	338860	1771.577	1278.502	1278.502	1771.577	0.721674531	0.881541103		2	252.75	1.502099669
2	339.046	339046	1326.757	1127.13	1127.13	1326.757	0.849537632	0.888591102		2	253	1.56552591
2	339.264	339264	1295.697	1228.464	1228.464	1295.697	0.948110554	0.899898128		2	253.25	1.626080069
2	339.495	339495	1324.934	1255.275	1255.275	1324.934	0.947424551	0.916771246		2	253.5	1.66885087
2	339.694	339694	858.5777	915.3779	915.3779	858.5777	1.066156156	0.929030483		2	253.75	1.698531143
2	339.901	339901	797.3043	721.6643	721.6643	797.3043	0.905130325	0.939782871		2	254	1.713565654
2	340.254	340254	852.7791	768.8632	768.8632	852.7791	0.901597143	0.957736178		2	254.25	1.722790951
2	340.515	340515	1020.715	978.1818	978.1818	1020.715	0.958329994	0.964144299		2	254.5	1.732016248
2	340.69	340690	806.5138	755.4159	755.4159	806.5138	0.93664349	0.961592626		2	254.75	1.741241545
2	340.956	340956	665.115	678.5813	678.5813	665.115	1.020246574	0.950584479		2	255	1.731471182
2	341.23	341230	809.1049	782.59	782.59	809.1049	0.967229342	0.943041245		2	255.25	1.70044104
2	341.432	341432	1105.392	1052.756	1052.756	1105.392	0.952382503	0.941759802		2	255.5	1.654580901
2	341.613	341613	1641.256	1426.393	1426.393	1641.256	0.869086236	0.941696576		2	255.75	1.608720763
2	341.81	341810	1116.931	1045.163	1045.163	1116.931	0.935745359	0.944720104		2	256	1.562875341
2	342.02	342020	1002.639	929.7323	929.7323	1002.639	0.927285194	0.949327417		2	256.25	1.517618289
2	342.217	342217	1479.324	1471.186	1471.186	1479.324	0.994498839	0.952834719		2	256.5	1.47350606
2	342.4	342400	1025.256	963.811	963.811	1025.256	0.940068627	0.956340613		2	256.75	1.429393831
2	342.63	342630	1357.073	1241.281	1241.281	1357.073	0.914675187	0.962572369		2	257	1.383756098
2	342.914	342914	503.1818	508.719	508.719	503.1818	1.011004373	0.968578169		2	257.25	1.338616062
2	343.141	343141	1091.577	1158.525	1158.525	1091.577	1.06133145	0.9688595		2	257.5	1.293634571
2	343.476	343476	1179.59	1094.504	1094.504	1179.59	0.927868158	0.966930489		2	257.75	1.248323821
2	343.653	343653	975.2971	996.9772	996.9772	975.2971	1.022229226	0.968639888		2	258	1.202741561
2	343.926	343926	803.7631	697.9796	697.9796	803.7631	0.868389703	0.97538849		2	258.25	1.156484246
2	344.164	344164	1101.945	1000.417	1000.417	1101.945	0.90786473	0.981346366		2	258.5	1.110193416
2	344.343	344343	726.9464	754.8222	754.8222	726.9464	1.038346431	0.986329235		2	258.75	1.064520391
2	344.653	344653	1069.124	1058.804	1058.804	1069.124	0.990347238	0.997060278		2	259	1.019460466
2	344.881	344881	697.7442	719.7255	719.7255	697.7442	1.031503379	1.002667808		2	259.25	0.980583795
2	345.275	345275	569.5882	622.7097	622.7097	569.5882	1.093262992	1.010352671		2	259.5	0.942700603
2	345.704	345704	918.3867	914.4961	914.4961	918.3867	0.995763658	1.017421426		2	259.75	0.949290389
2	345.975	345975	773.7729	784.6013	784.6013	773.7729	1.013994287	1.015236537		2	260	0.956603313
2	346.257	346257	721.2802	695.355	695.355	721.2802	0.964056687	1.008507251		2	260.25	0.963916236
2	346.551	346551	805.9712	819.3613	819.3613	805.9712	1.016613621	1.004793665		2	260.5	0.97122916
2	346.949	346949	717.9029	672.6038	672.6038	717.9029	0.936900798	1.013523104		2	260.75	0.978542084
2	347.242	347242	1085.346	1163.677	1163.677	1085.346	1.072171455	1.019274846		2	261	0.985855008
2	347.425	347425	908.468	938.2565	938.2565	908.468	1.032789818	1.02174031		2	261.25	0.993167931
2	347.678	347678	1057.229	1095.277	1095.277	1057.229	1.035988419	1.027685098		2	261.5	1.000480855
2	347.936	347936	770.0391	771.8098	771.8098	770.0391	1.002299494	1.030199713		2	261.75	1.007793779
2	348.161	348161	676.0421	727.8474	727.8474	676.0421	1.076630287	1.026423338		2	262	1.015106702
2	348.327	348327	679.7217	732.5914	732.5914	679.7217	1.077781392	1.022085111		2	262.25	1.022419626
2	348.514	348514	978.0626	968.1372	968.1372	978.0626	0.989851979	1.017669936		2	262.5	1.02973255
2	348.696	348696	979.4071	977.2318	977.2318	979.4071	0.997778962	1.011762014		2	262.75	1.037045473
2	348.901	348901	833.6488	788.0739	788.0739	833.6488	0.945330816	1.001628191		2	263	1.044358397
2	349.247	349247	875.2545	891.1449	891.1449	875.2545	1.018155177	0.987577352		2	263.25	1.051671321
2	349.805	349805	1014.22	966.3469	966.3469	1014.22	0.952798111	0.981652746		2	263.5	1.058984244
2	350.081	350081	863.9761	821.5739	821.5739	863.9761	0.950922022	0.979354842		2	263.75	1.066297168
2	350.332	350332	936.8311	886.5738	886.5738	936.8311	0.946353937	0.979667337		2	264	1.073610092
2	350.58	350580	1042.585	1103.005	1103.005	1042.585	1.057952109	0.982316018		2	264.25	1.080923015
2	350.867	350867	1536.484	1532.234	1532.234	1536.484	0.997233945	0.980865203		2	264.5	1.088235939
2	351.191	351191	1219.348	1231.835	1231.835	1219.348	1.010240719	0.970812499		2	264.75	1.095548863
2	351.469	351469	1311.678	1148.747	1148.747	1311.678	0.875784301	0.961114605		2	265	1.102861786
2	351.707	351707	659.0105	669.7449	669.7449	659.0105	1.016288663	0.948900883		2	265.25	1.11017471
2	352.115	352115	1011.814	988.3277	988.3277	1011.814	0.976787927	0.920325754		2	265.5	1.114177296
2	352.356	352356	1426.158	1182.173	1182.173	1426.158	0.82892148	0.910570177		2	265.75	1.111031321
2	352.777	352777	1789.934	1656.329	1656.329	1789.934	0.925357583	0.901180898		2	266	1.104724096
2	352.967	352967	2065.648	1653.291	1653.291	2065.648	0.800374023	0.899439482		2	266.25	1.097776186
2	353.32	353320	1372.829	1339.818	1339.818	1372.829	0.975954034	0.909145991		2	266.5	1.090014691
2	353.754	353754	953.5229	797.4509	797.4509	953.5229	0.836320659	0.930427084		2	266.75	1.080778273
2	354.001	354001	1358.941	1296.896	1296.896	1358.941	0.954343125	0.937030179		2	267	1.071175947
2	354.302	354302	786.4562	795.5001	795.5001	786.4562	1.01149956	0.938640463		2	267.25	1.060894853
2	354.683	354683	575.9592	633.7601	633.7601	575.9592	1.100355893	0.939338618		2	267.5	1.049703024
2	354.971	354971	1166.854	1033.692	1033.692	1166.854	0.885879467	0.940659734		2	267.75	1.036591581
2	355.343	355343	913.29	804.3721	804.3721	913.29	0.880741167	0.93953606		2	268	1.023827606
2	355.507	355507	495.9146	425.3766	425.3766	495.9146	0.8577618	0.937663537		2	268.25	1.011978206
2	355.884	355884	902.8374	810.8155	810.8155	902.8374	0.898074781	0.934654114		2	268.5	0.999628388
2	356.178	356178	1159.804	1070.545	1070.545	1159.804	0.923039583	0.933291357		2	268.75	0.990607408
2	356.411	356411	1741.015	1693.472	1693.472	1741.015	0.972692366	0.932791438		2	269	0.98625945
2	356.594	356594	1342.864	1386.749	1386.749	1342.864	1.032680152	0.935231767		2	269.25	0.984631473
2	356.978	356978	1401.072	1323.288	1323.288	1401.072	0.944482511	0.947678231		2	269.5	0.983627873
2	357.451	357451	880.9198	831.0035	831.0035	880.9198	0.943336158	0.960478952		2	269.75	0.983271711
2	357.608	357608	1065.589	992.8801	992.8801	1065.589	0.931766469	0.961235684		2	270	0.983209146
2	358.13	358130	1024.828	908.5916	908.5916	1024.828	0.886579602	0.958355496		2	270.25	0.984165068
2	358.398	358398	872.1434	886.5451	886.5451	872.1434	1.016512995	0.955050956		2	270.5	0.986164181
2	358.656	358656	749.547	711.0976	711.0976	749.547	0.94870315	0.950951929		2	270.75	0.988163294
2	358.889	358889	812.6946	804.0726	804.0726	812.6946	0.989390849	0.947430791		2	271	0.98925185
2	359.132	359132	880.4674	861.6207	861.6207	880.4674	0.978594665	0.94216405		2	271.25	0.989982944
2	359.46	359460	635.8677	566.5548	566.5548	635.8677	0.890994778	0.934611493		2	271.5	0.990617361
2	359.628	359628	833.2522	799.0081	799.0081	833.2522	0.958903079	0.931672204		2	271.75	0.990890922
2	359.964	359964	814.664	696.9668	696.9668	814.664	0.855526696	0.92369158		2	272	0.988817719
2	360.218	360218	1778.221	1594.99	1594.99	1778.221	0.896958252	0.918322824		2	272.25	0.986661879
2	360.461	360461	1242.452	1111.582	1111.582	1242.452	0.894667963	0.913429074		2	272.5	0.986011381
2	360.656	360656	1136.596	1052.499	1052.499	1136.596	0.92600977	0.909404934		2	272.75	0.98563946
2	360.89	360890	934.2555	904.4813	904.4813	934.2555	0.96813056	0.906478732		2	273	0.9863906
2	361.243	361243	753.6816	717.8901	717.8901	753.6816	0.952511113	0.907954471		2	273.25	0.98926535
2	361.556	361556	792.1206	705.4666	705.4666	792.1206	0.890605042	0.912660704		2	273.5	0.992686591
2	361.903	361903	1876.224	1649.931	1649.931	1876.224	0.879389135	0.918161676		2	273.75	0.996354267
2	362.091	362091	1613.793	1418.823	1418.823	1613.793	0.879185249	0.919540875		2	274	0.999915589
2	362.428	362428	1245.709	1113.582	1113.582	1245.709	0.893934298	0.921957334		2	274.25	1.003362732
2	362.677	362677	1396.47	1341.052	1341.052	1396.47	0.960315653	0.928687587		2	274.5	1.006448517
2	363.167	363167	587.2693	616.2722	616.2722	587.2693	1.049386031	0.950304519		2	274.75	1.010107849
2	363.559	363559	927.6001	856.5539	856.5539	927.6001	0.92340859	0.966282574		2	275	1.012609431
2	363.819	363819	1165.746	1035.588	1035.588	1165.746	0.888347891	0.973972331		2	275.25	1.013459338
2	364.084	364084	1042.211	1009.484	1009.484	1042.211	0.968598489	0.980763455		2	275.5	1.012424616
2	364.342	364342	934.61	941.0966	941.0966	934.61	1.006940435	0.985977618		2	275.75	1.010658496
2	364.513	364513	990.7078	998.5835	998.5835	990.7078	1.007949569	0.987888242		2	276	1.008460349
2	364.739	364739	971.4029	994.1315	994.1315	971.4029	1.023397707	0.988673328		2	276.25	1.005199656
2	365.042	365042	911.3962	970.5821	970.5821	911.3962	1.064939814	0.990847489		2	276.5	1.002114241
2	365.328	365328	918.1046	894.466	894.466	918.1046	0.974252825	0.993038917		2	276.75	0.998897004
2	365.566	365566	954.5139	874.6623	874.6623	954.5139	0.916343177	0.995896104		2	277	0.995862023
2	365.923	365923	1204.371	1206.667	1206.667	1204.371	1.001906389	1.005461506		2	277.25	0.9938743
2	366.226	366226	824.377	814.3646	814.3646	824.377	0.987854586	1.014138126		2	277.5	0.992073826
2	366.424	366424	906.4654	935.406	935.406	906.4654	1.031926867	1.018835126		2	277.75	0.990842918
2	366.599	366599	967.9905	999.8038	999.8038	967.9905	1.032865302	1.025764308		2	278	0.990171184
2	366.776	366776	1050.482	1020.747	1020.747	1050.482	0.971693946	1.036310254		2	278.25	0.990847625
2	367.098	367098	732.1009	811.2495	811.2495	732.1009	1.1081116	1.048206934		2	278.5	0.992115492
2	367.591	367591	797.9486	929.3064	929.3064	797.9486	1.164619375	1.033097253		2	278.75	0.993554194
2	367.812	367812	1017.242	1027.479	1027.479	1017.242	1.010063485	1.021348759		2	279	0.995364982
2	368.171	368171	745.8151	737.4317	737.4317	745.8151	0.988759412	1.004010118		2	279.25	0.997631529
2	368.386	368386	881.9609	899.31	899.31	881.9609	1.019671053	0.98894585		2	279.5	0.999360342
2	368.554	368554	1195.974	1063.041	1063.041	1195.974	0.88884959	0.977236272		2	279.75	1.000338615
2	368.76	368760	959.4194	919.32	919.32	959.4194	0.958204514	0.967413046		2	280	1.001266341
2	369.251	369251	1313.947	1173.574	1173.574	1313.947	0.893166924	0.942574948		2	280.25	1.00154374
2	369.537	369537	1066.604	1001.169	1001.169	1066.604	0.938651083	0.931540823		2	280.5	1.000305229
2	369.851	369851	1247.925	1210.849	1210.849	1247.925	0.970289881	0.927951448		2	280.75	0.997988701
2	370.207	370207	989.5648	957.9542	957.9542	989.5648	0.968056059	0.927847153		2	281	0.995431494
2	370.43	370430	782.032	739.1444	739.1444	782.032	0.945158766	0.927346918		2	281.25	0.991967351
2	370.654	370654	1148.249	1034.11	1034.11	1148.249	0.900597344	0.928665578		2	281.5	0.986781025
2	371.081	371081	1815.5	1608.899	1608.899	1815.5	0.886201597	0.92916393		2	281.75	0.98281733
2	371.243	371243	1810.525	1676.819	1676.819	1810.525	0.926150702	0.927491669		2	282	0.979993756
2	371.498	371498	1911.246	1692.989	1692.989	1911.246	0.885803816	0.924268672		2	282.25	0.977636816
2	371.883	371883	981.6044	938.975	938.975	981.6044	0.956571711	0.91899611		2	282.5	0.978149422
2	372.276	372276	1703.538	1731.285	1731.285	1703.538	1.016287867	0.91307665		2	282.75	0.980563591
2	372.482	372482	1066.432	950.5369	950.5369	1066.432	0.891324435	0.908955681		2	283	0.983488572
2	372.751	372751	1485.747	1300.668	1300.668	1485.747	0.875430339	0.900281289		2	283.25	0.987965887
2	372.947	372947	1547.779	1265.298	1265.298	1547.779	0.817492678	0.892440285		2	283.5	0.992488241
2	373.174	373174	1422.386	1290.111	1290.111	1422.386	0.90700485	0.884540547		2	283.75	0.996372103
2	373.57	373570	1641.082	1473.797	1473.797	1641.082	0.898064204	0.867386027		2	284	0.997595841
2	373.789	373789	1713.849	1461.484	1461.484	1713.849	0.852749571	0.857523319		2	284.25	0.99828127
2	373.995	373995	1269.405	1114.388	1114.388	1269.405	0.877882157	0.852201525		2	284.5	0.998172867
2	374.424	374424	1143.741	917.2794	917.2794	1143.741	0.801999229	0.853692026		2	284.75	0.996614482
2	374.747	374747	1503.794	1272.835	1272.835	1503.794	0.846415799	0.858556362		2	285	0.994921046
2	375.138	375138	1006.104	901.1693	901.1693	1006.104	0.895701935	0.867273421		2	285.25	0.994212715
2	375.405	375405	1864.123	1556.872	1556.872	1864.123	0.835176649	0.876315036		2	285.5	0.994263625
2	375.585	375585	671.4571	634.4228	634.4228	671.4571	0.944844875	0.883401971		2	285.75	0.99407902
2	375.815	375815	1282.064	1146.557	1146.557	1282.064	0.894305588	0.896784496		2	286	0.993741905
2	376.087	376087	1724.976	1541.628	1541.628	1724.976	0.893709826	0.916321047		2	286.25	0.992961455
2	376.27	376270	1136.488	996.5763	996.5763	1136.488	0.876891177	0.926367656		2	286.5	0.990179913
2	376.514	376514	958.2917	873.6501	873.6501	958.2917	0.911674493	0.934294644		2	286.75	0.985301401
2	376.798	376798	804.399	807.166	807.166	804.399	1.003439835	0.940970173		2	287	0.981361676
2	377.113	377113	1042.246	1104.899	1104.899	1042.246	1.060113447	0.949644395		2	287.25	0.97897875
2	377.336	377336	1147.531	1077.882	1077.882	1147.531	0.939305343	0.956416247		2	287.5	0.976996145
2	377.742	377742	1751.207	1517.228	1517.228	1751.207	0.866389867	0.96872234		2	287.75	0.975686961
2	377.958	377958	1486.733	1385.916	1385.916	1486.733	0.9321889	0.977098693		2	288	0.976555315
2	378.172	378172	1118.759	1115.362	1115.362	1118.759	0.9969636	0.985376713		2	288.25	0.979293316
2	378.375	378375	844.7733	873.3944	873.3944	844.7733	1.033880214	0.993090607		2	288.5	0.982532005
2	378.6	378600	956.6408	956.9438	956.9438	956.6408	1.000316733	1.00560948		2	288.75	0.987528911
2	378.944	378944	947.0856	970.2098	970.2098	947.0856	1.024416167	1.030454599		2	289	0.993450807
2	379.229	379229	1180.136	1241.807	1241.807	1180.136	1.052257536	1.042388634		2	289.25	0.998280757
2	379.489	379489	1336.788	1448.405	1448.405	1336.788	1.083496411	1.040885224		2	289.5	1.001262209
2	379.811	379811	1209.859	1279.785	1279.785	1209.859	1.057796818	1.03092396		2	289.75	1.002120352
2	380.095	380095	1339.656	1368.647	1368.647	1339.656	1.02164063	1.021024056		2	290	1.00269
2	380.536	380536	1095.709	1097.31	1097.31	1095.709	1.001461154	0.987617261		2	290.25	1.003161634
2	380.745	380745	1252.847	1168.951	1168.951	1252.847	0.933035718	0.975384661		2	290.5	1.003507517
2	380.97	380970	1299.903	1313.344	1313.344	1299.903	1.010340002	0.969497415		2	290.75	1.003749453
2	381.169	381169	1818.608	1612.168	1612.168	1818.608	0.886484608	0.964747752		2	291	1.003891477
2	381.43	381430	1003.043	929.0012	929.0012	1003.043	0.926182826	0.9608081		2	291.25	1.004621434
2	381.775	381775	1285.422	1283.429	1283.429	1285.422	0.998449536	0.964983805		2	291.5	1.007052074
2	382.153	382153	1033.495	983.4657	983.4657	1033.495	0.951592122	0.973284531		2	291.75	1.009804524
2	382.528	382528	610.4955	636.6016	636.6016	610.4955	1.04276215	0.98559639		2	292	1.012090658
2	382.776	382776	880.3901	894.5498	894.5498	880.3901	1.016083438	0.996815401		2	292.25	1.014356676
2	383.039	383039	948.4529	959.8188	959.8188	948.4529	1.011983621	1.003834849		2	292.5	1.016278103
2	383.53	383530	753.5261	682.7905	682.7905	753.5261	0.906127206	1.002383259		2	292.75	1.016933386
2	383.765	383765	736.8619	746.095	746.095	736.8619	1.012530299	0.999580084		2	293	1.016616398
2	384.053	384053	792.1183	802.7396	802.7396	792.1183	1.013408729	0.99181212		2	293.25	1.015617125
2	384.307	384307	604.9566	644.9174	644.9174	604.9566	1.066055648	0.981555799		2	293.5	1.012770672
2	384.64	384640	561.385	549.0735	549.0735	561.385	0.978069418	0.971657185		2	293.75	1.008974947
2	385.001	385001	896.4528	841.2176	841.2176	896.4528	0.938384709	0.96436048		2	294	1.003861378
2	385.215	385215	944.6662	902.2357	902.2357	944.6662	0.955084134	0.960361751		2	294.25	0.999735353
2	385.404	385404	935.5844	777.1391	777.1391	935.5844	0.830645637	0.959014329		2	294.5	0.996425584
2	385.575	385575	679.6361	672.6289	672.6289	679.6361	0.989689777	0.960062245		2	294.75	0.994296422
2	385.778	385778	924.6167	957.518	957.518	924.6167	1.035583718	0.963055386		2	295	0.992270525
2	386.036	386036	867.8673	808.9831	808.9831	867.8673	0.932150687	0.968067053		2	295.25	0.991285059
2	386.264	386264	886.118	910.7334	910.7334	886.118	1.027778919	0.980358075		2	295.5	0.990531908
2	386.558	386558	957.676	952.959	952.959	957.676	0.995074535	0.997724327		2	295.75	0.990248213
2	386.757	386757	802.4109	740.0551	740.0551	802.4109	0.92228944	1.000042001		2	296	0.98971333
2	387.027	387027	882.0916	937.2046	937.2046	882.0916	1.062479906	1.000467176		2	296.25	0.989071269
2	387.2	387200	933.1929	957.5359	957.5359	933.1929	1.026085711	1.001596885		2	296.5	0.988675633
2	387.469	387469	865.3154	900.0866	900.0866	865.3154	1.040183267	1.003539507		2	296.75	0.988336118
2	387.713	387713	974.7551	969.487	969.487	974.7551	0.994595463	1.004017574		2	297	0.987958334
2	388.102	388102	1165.053	1054.353	1054.353	1165.053	0.904982863	1.006089567		2	297.25	0.987771888
2	388.31	388310	1018.164	988.5146	988.5146	1018.164	0.970879544	1.008713317		2	297.5	0.988264506
2	388.628	388628	682.2247	739.7298	739.7298	682.2247	1.084290557	1.013637761		2	297.75	0.988800212
2	388.873	388873	677.6125	729.1469	729.1469	677.6125	1.076052906	1.018349492		2	298	0.98902042
2	389.07	389070	970.9893	978.6051	978.6051	970.9893	1.007843341	1.027435272		2	298.25	0.989281793
2	389.438	389438	524.3768	532.4356	532.4356	524.3768	1.015368338	1.045322849		2	298.5	0.989851321
2	389.624	389624	963.8742	966.6433	966.6433	963.8742	1.002872885	1.045984358		2	298.75	0.99089902
2	389.885	389885	1143.869	1174.388	1174.388	1143.869	1.026680503	1.04504612		2	299	0.991704767
2	390.048	390048	903.0677	1015.379	1015.379	903.0677	1.124366423	1.042608875		2	299.25	0.992412747
2	390.252	390252	835.0184	875.001	875.001	835.0184	1.047882298	1.03626314		2	299.5	0.993294154
2	390.463	390463	721.4785	807.2535	807.2535	721.4785	1.118887812	1.026632338		2	299.75	0.994196444
2	390.792	390792	1134.015	1004.979	1004.979	1134.015	0.886213145	1.010731339		2	300	0.995155762
2	391.061	391061	850.0457	855.6742	855.6742	850.0457	1.006621409	0.995148018		2	300.25	0.996234864
2	391.312	391312	1432.316	1392.067	1392.067	1432.316	0.971899357	0.975810225		2	300.5	0.997351781
2	391.775	391775	1773.577	1571.355	1571.355	1773.577	0.885980705	0.94018733		2	300.75	0.998468697
2	392.185	392185	785.8611	781.7252	781.7252	785.8611	0.994737111	0.904816262		2	301	0.999585614
2	392.356	392356	1287.765	1301.122	1301.122	1287.765	1.010372234	0.894187988		2	301.25	1.00070253
2	392.769	392769	3052.693	2295.202	2295.202	3052.693	0.751861389	0.880970636		2	301.5	1.001359154
2	392.954	392954	1661.531	1461.993	1461.993	1661.531	0.879907146	0.877114064		2	301.75	1.001543507
2	393.175	393175	1473.802	1152.043	1152.043	1473.802	0.781680986	0.874433079		2	302	1.00130697
2	393.458	393458	1133.33	939.9601	939.9601	1133.33	0.829378998	0.876197479		2	302.25	1.001050011
2	393.639	393639	692.2441	673.7044	673.7044	692.2441	0.973217973	0.878649717		2	302.5	1.000733106
2	393.804	393804	654.6385	580.3818	580.3818	654.6385	0.886568389	0.883264703		2	302.75	1.000457343
2	394.046	394046	466.4953	459.5213	459.5213	466.4953	0.985050225	0.895237265		2	303	1.000128969
2	394.227	394227	783.5755	741.9591	741.9591	783.5755	0.9468891	0.902530212		2	303.25	0.999777018
2	394.477	394477	799.5863	620.5308	620.5308	799.5863	0.776064823	0.916519907		2	303.5	0.999283657
2	394.74	394740	506.5929	451.1435	451.1435	506.5929	0.890544459	0.93187226		2	303.75	0.999197708
2	395.175	395175	1181.632	1288.793	1288.793	1181.632	1.090688979	0.941836413		2	304	0.999363797
2	395.496	395496	1222.904	1134.916	1134.916	1222.904	0.928049953	0.94656233		2	304.25	0.998663728
2	395.857	395857	1185.822	1025.151	1025.151	1185.822	0.864506646	0.951228581		2	304.5	0.997232597
2	396.066	396066	1121.262	1015.934	1015.934	1121.262	0.90606299	0.951532276		2	304.75	0.995506613
2	396.452	396452	822.4501	869.1499	869.1499	822.4501	1.056781317	0.9459306		2	305	0.993629648
2	396.702	396702	608.3716	599.7722	599.7722	608.3716	0.985864889	0.94529579		2	305.25	0.991713592
2	396.984	396984	776.9916	694.2471	694.2471	776.9916	0.893506571	0.948203265		2	305.5	0.990034894
2	397.188	397188	812.032	781.7323	781.7323	812.032	0.962686569	0.951329473		2	305.75	0.987896525
2	397.361	397361	759.8299	708.106	708.106	759.8299	0.931927001	0.95570653		2	306	0.985992445
2	397.544	397544	709.6981	679.6381	679.6381	709.6981	0.957643962	0.96415559		2	306.25	0.984974769
2	397.714	397714	765.7833	744.2536	744.2536	765.7833	0.971885388	0.97227862		2	306.5	0.984326172
2	398.111	398111	1268.474	1189.642	1189.642	1268.474	0.937852885	0.991456495		2	306.75	0.984538455
2	398.383	398383	1038.419	1001.319	1001.319	1038.419	0.964272611	1.005155734		2	307	0.984945021
2	398.555	398555	1059.248	1033.924	1033.924	1059.248	0.976092473	1.011296883		2	307.25	0.985963362
2	398.792	398792	693.5472	885.847	885.847	693.5472	1.277269954	1.021598244		2	307.5	0.987982674
2	399.152	399152	1084.08	1060.015	1060.015	1084.08	0.977801454	1.035822219		2	307.75	0.992656346
2	399.498	399498	712.1353	682.3679	682.3679	712.1353	0.958199797	1.031284721		2	308	0.998105165
2	399.833	399833	722.6552	737.7084	737.7084	722.6552	1.020830404	1.019909195		2	308.25	1.002092134
2	400.025	400025	599.1703	596.1918	596.1918	599.1703	0.995028959	1.014743093		2	308.5	1.005592456
2	400.229	400229	692.6356	749.3415	749.3415	692.6356	1.081869745	1.004332198		2	308.75	1.007699841
2	400.466	400466	803.8435	793.1219	793.1219	803.8435	0.98666208	0.992100285		2	309	1.008185057
2	400.966	400966	959.139	942.6026	942.6026	959.139	0.98275912	0.988675774		2	309.25	1.007675166
2	401.239	401239	1020.548	962.2706	962.2706	1020.548	0.942895974	0.989256498		2	309.5	1.003405284
2	401.429	401429	1064.297	1045.422	1045.422	1064.297	0.982265289	0.990103368		2	309.75	0.995132102
2	401.625	401625	1222.183	1172.863	1172.863	1222.183	0.959645978	0.99022827		2	310	0.988757183
2	401.81	401810	881.3875	846.1712	846.1712	881.3875	0.960044475	0.990090246		2	310.25	0.983430747
2	402.074	402074	971.8788	1058.574	1058.574	971.8788	1.089203716	0.993008878		2	310.5	0.979152578
2	402.611	402611	838.3003	887.0776	887.0776	838.3003	1.058185951	1.00307046		2	310.75	0.976543005
2	403.001	403001	975.9772	968.2748	968.2748	975.9772	0.992108012	1.020545316		2	311	0.975094405
2	403.18	403180	1218.931	1196.48	1196.48	1218.931	0.981581402	1.035923884		2	311.25	0.975165645
2	403.386	403386	1251.438	1305.675	1305.675	1251.438	1.043339742	1.057295351		2	311.5	0.975962991
2	403.579	403579	657.8656	662.1462	662.1462	657.8656	1.0065068	1.080434731		2	311.75	0.977066687
2	403.81	403810	1089.165	1267.028	1267.028	1089.165	1.163302163	1.114478382		2	312	0.978421365
2	403.985	403985	1108.986	1251.025	1251.025	1108.986	1.128080066	1.143875164		2	312.25	0.980210628
2	404.162	404162	993.9278	1185.505	1185.505	993.9278	1.192747602	1.176414061		2	312.5	0.98212473
2	404.333	404333	845.5193	1028.296	1028.296	845.5193	1.216170938	1.205510436		2	312.75	0.984815906
2	404.513	404513	992.1442	1337.113	1337.113	992.1442	1.347700264	1.240441517		2	313	0.98759269
2	405.023	405023	782.8273	1045.395	1045.395	782.8273	1.335409483	1.367207553		2	313.25	0.990287866
2	405.438	405438	1563.37	2256.913	2256.913	1563.37	1.443620512	1.496825797		2	313.5	0.99289138
2	405.735	405735	1079.518	1751.193	1751.193	1079.518	1.622198981	1.619139289		2	313.75	0.995601628
2	406.06	406060	1814.338	2905.767	2905.767	1814.338	1.601557703	1.827688157		2	314	0.997647515
2	406.359	406359	968.51	1963.364	1963.364	968.51	2.027200545	2.019055717		2	314.25	0.998688121
2	406.534	406534	1083.628	2328.294	2328.294	1083.628	2.14861004	2.120966034		2	314.5	0.999041003
2	406.699	406699	1676.774	3708.322	3708.322	1676.774	2.211581286	2.235078024		2	314.75	0.999199918
2	407.053	407053	1731.785	4260.19	4260.19	1731.785	2.459999365	2.432425281		2	315	0.998912282
2	407.414	407414	973.9851	2834.153	2834.153	973.9851	2.909852522	2.53839535		2	315.25	0.998553394
2	407.578	407578	1131.279	3174.615	3174.615	1131.279	2.806217564	2.57525022		2	315.5	0.998114283
2	407.833	407833	908.0211	2452.133	2452.133	908.0211	2.70052425	2.606090716		2	315.75	0.997342997
2	408.061	408061	977.2476	2385.947	2385.947	977.2476	2.441496914	2.603447877		2	316	0.996877247
2	408.352	408352	1048.882	2561.649	2561.649	1048.882	2.442266146	2.568223287		2	316.25	0.997241569
2	408.929	408929	1724.409	3560.37	3560.37	1724.409	2.064689989	2.417420403		2	316.5	0.998256262
2	409.297	409297	1000.642	2261.501	2261.501	1000.642	2.260050048	2.268943961		2	316.75	0.9995523
2	409.802	409802	607.2633	1293.853	1293.853	607.2633	2.130629333	1.991234133		2	317	0.999803298
2	410.222	410222	1092.333	1638.724	1638.724	1092.333	1.500205523	1.74341793		2	317.25	0.999444358
2	410.734	410734	1634.507	2157.002	2157.002	1634.507	1.319665196	1.496813767		2	317.5	0.998878597
2	410.922	410922	1531.036	1833.291	1833.291	1531.036	1.197418611	1.428133935		2	317.75	0.997070871
2	415.268	415268	1545.018	1370.647	1370.647	1545.018	0.887139826	0.888925647		2	318	0.994755687
2	415.597	415597	1283.168	1093.052	1093.052	1283.168	0.851838575	0.931789718		2	318.25	0.994202097
2	415.821	415821	1053.058	1043.352	1043.352	1053.058	0.990783034	0.968678473		2	318.5	0.993579586
2	416.071	416071	1028.86	1022.031	1022.031	1028.86	0.993362557	1.007747379		2	318.75	0.994111842
2	416.238	416238	1256.981	1308.441	1308.441	1256.981	1.040939362	1.028620296		2	319	0.997711334
2	416.437	416437	1298.317	1318.716	1318.716	1298.317	1.015711879	1.049653915		2	319.25	1.002745995
2	416.676	416676	948.2359	1048.21	1048.21	948.2359	1.105431676	1.069017043		2	319.5	1.006342715
2	417.166	417166	890.147	1020.344	1020.344	890.147	1.146264606	1.089142223		2	319.75	1.009488673
2	417.39	417390	526.2283	629.792	629.792	526.2283	1.196803745	1.089071191		2	320	1.012926215
2	417.679	417679	675.8236	773.8273	773.8273	675.8236	1.145013728	1.077469916		2	320.25	1.013049227
2	418.122	418122	1433.7	1466.32	1466.32	1433.7	1.022752319	1.047475428		2	320.5	1.011409915
2	418.361	418361	1556.004	1268.098	1268.098	1556.004	0.814970913	1.020466347		2	320.75	1.009045451
2	418.81	418810	1181.52	1265.928	1265.928	1181.52	1.071440179	0.944320142		2	321	1.005226766
2	419.126	419126	2316.37	2119.664	2119.664	2316.37	0.915080061	0.904093713		2	321.25	0.999635092
2	419.444	419444	2316.536	1996.698	1996.698	2316.536	0.861932644	0.880448356		2	321.5	0.994759004
2	419.666	419666	2048.407	1632.376	1632.376	2048.407	0.796900225	0.866724775		2	321.75	0.991905924
2	419.9	419900	1629.206	1428.141	1428.141	1629.206	0.876587123	0.857153174		2	322	0.990150044
2	420.16	420160	1991.146	1807.006	1807.006	1991.146	0.907520594	0.854624365		2	322.25	0.989644838
2	420.577	420577	2416.795	1841.836	1841.836	2416.795	0.762098564	0.860372853		2	322.5	0.991168098
2	421.08	421080	903.9604	830.3306	830.3306	903.9604	0.918547538	0.888052966		2	322.75	0.99393992
2	421.407	421407	1011.549	958.5517	958.5517	1011.549	0.947607778	0.915877901		2	323	0.998383697
2	421.729	421729	891.8607	776.4148	776.4148	891.8607	0.870556131	0.93824756		2	323.25	1.006078124
2	422.107	422107	856.2088	852.2066	852.2066	856.2088	0.995325673	0.968754847		2	323.5	1.014158481
2	422.332	422332	783.6417	755.1039	755.1039	783.6417	0.963583102	0.984296261		2	323.75	1.023389362
2	422.805	422805	806.9538	854.6117	854.6117	806.9538	1.059059019	1.005327217		2	324	1.034037718
2	422.956	422956	526.6624	524.2185	524.2185	526.6624	0.995359646	1.010661242		2	324.25	1.045232772
2	423.395	423395	567.7021	583.1276	583.1276	567.7021	1.027171821	1.014157272		2	324.5	1.05481995
2	423.798	423798	885.131	916.8853	916.8853	885.131	1.035875255	0.984170997		2	324.75	1.064684506
2	424.073	424073	1075.633	972.0235	972.0235	1075.633	0.903675789	0.961711402		2	325	1.073969896
2	424.404	424404	840.6534	789.0651	789.0651	840.6534	0.938633092	0.936759312		2	325.25	1.080122935
2	424.6	424600	750.8136	791.9485	791.9485	750.8136	1.0547871	0.91976797		2	325.5	1.083428766
2	424.79	424790	1062.616	999.8992	999.8992	1062.616	0.940978867	0.907077002		2	325.75	1.085060108
2	424.961	424961	1106.078	886.3718	886.3718	1106.078	0.801364642	0.898435065		2	326	1.085962858
2	425.169	425169	1763.065	1322.362	1322.362	1763.065	0.750035875	0.888389578		2	326.25	1.084773362
2	425.339	425339	1238.187	989.3382	989.3382	1238.187	0.799021634	0.881656229		2	326.5	1.082958114
2	425.688	425688	869.9873	869.5756	869.5756	869.9873	0.999526775	0.873559794		2	326.75	1.081109455
2	425.863	425863	1009.856	984.5018	984.5018	1009.856	0.974893252	0.871756494		2	327	1.078463904
2	426.119	426119	1831.834	1540.778	1540.778	1831.834	0.841112241	0.870931934		2	327.25	1.075139474
2	426.535	426535	1945.875	1591.764	1591.764	1945.875	0.818019657	0.881647613		2	327.5	1.071398989
2	426.82	426820	1553.704	1447.306	1447.306	1553.704	0.931519775	0.890371086		2	327.75	1.06644935
2	427.085	427085	1831.532	1523.266	1523.266	1831.532	0.831689536	0.891333687		2	328	1.061019311
2	427.297	427297	1087.696	979.8997	979.8997	1087.696	0.900894827	0.890365277		2	328.25	1.055282256
2	427.556	427556	1641.243	1531.973	1531.973	1641.243	0.933422412	0.893193836		2	328.5	1.049413291
2	428.135	428135	730.9289	670.9025	670.9025	730.9289	0.917876554	0.926055458		2	328.75	1.043191542
2	428.344	428344	1384.834	1279.177	1279.177	1384.834	0.923704213	0.939494545		2	329	1.037357506
2	428.552	428552	1452.317	1418.677	1418.677	1452.317	0.976837013	0.949255484		2	329.25	1.032246674
2	428.774	428774	1053.354	897.9367	897.9367	1053.354	0.852454825	0.956303825		2	329.5	1.027046212
2	428.945	428945	599.8851	621.785	621.785	599.8851	1.036506824	0.961158207		2	329.75	1.020785772
2	429.141	429141	1024.875	971.0571	971.0571	1024.875	0.947488328	0.966180474		2	330	1.014837567
2	429.488	429488	755.9471	793.9355	793.9355	755.9471	1.050252723	0.975709244		2	330.25	1.009671209
2	430.031	430031	1129.643	1030.1	1030.1	1129.643	0.91188101	0.986853893		2	330.5	1.004847248
2	430.203	430203	919.6626	955.1027	955.1027	919.6626	1.03853598	0.986980622		2	330.75	1.000908454
2	430.624	430624	895.2935	817.186	817.186	895.2935	0.91275766	0.98093644		2	331	0.997881886
2	430.989	430989	918.5901	940.8803	940.8803	918.5901	1.024265665	0.973666006		2	331.25	0.995163505
2	431.401	431401	682.868	669.2879	669.2879	682.868	0.98011314	0.960475932		2	331.5	0.99281489
2	431.654	431654	715.7438	711.7316	711.7316	715.7438	0.994394363	0.950327954		2	331.75	0.990640283
2	432.01	432010	1317.722	1174.067	1174.067	1317.722	0.890982316	0.941488517		2	332	0.989906258
2	432.274	432274	1169.348	1141.377	1141.377	1169.348	0.976079833	0.939849627		2	332.25	0.989725597
2	432.524	432524	1012.671	841.9678	841.9678	1012.671	0.831432716	0.939231383		2	332.5	0.989798901
2	432.798	432798	747.9756	704.4912	704.4912	747.9756	0.941863879	0.939715552		2	332.75	0.988886011
2	433.129	433129	868.677	871.6141	871.6141	868.677	1.003381119	0.946618531		2	333	0.987859961
2	433.427	433427	1026.161	949.6036	949.6036	1026.161	0.925394358	0.95383339		2	333.25	0.986770793
2	433.647	433647	700.6161	660.026	660.026	700.6161	0.942065134	0.956696072		2	333.5	0.985589339
2	434.153	434153	1028.968	1054.965	1054.965	1028.968	1.02526512	0.9642783		2	333.75	0.984407886
2	434.52	434520	939.3727	945.0749	945.0749	939.3727	1.006070221	0.970479261		2	334	0.982973563
2	434.788	434788	1203.626	1175.718	1175.718	1203.626	0.976813396	0.973850033		2	334.25	0.981519215
2	435.14	435140	805.3741	761.3291	761.3291	805.3741	0.945311129	0.978079398		2	334.5	0.980572568
2	435.408	435408	1217.599	1126.108	1126.108	1217.599	0.924859498	0.983016436		2	334.75	0.980201766
2	435.599	435599	1147.236	1120.158	1120.158	1147.236	0.976397184	0.986779029		2	335	0.980012388
2	435.886	435886	945.6386	899.5583	899.5583	945.6386	0.951270707	0.993002787		2	335.25	0.97977128
2	436.191	436191	681.3279	692.0849	692.0849	681.3279	1.015788286	1.00435496		2	335.5	0.979082849
2	436.355	436355	760.3149	890.9812	890.9812	760.3149	1.171858134	1.010234636		2	335.75	0.978343565
2	436.635	436635	807.1376	811.1735	811.1735	807.1376	1.005000263	1.019560786		2	336	0.978418606
2	436.867	436867	1081.254	1041.659	1041.659	1081.254	0.963380482	1.028148982		2	336.25	0.980016277
2	437.084	437084	1024.634	980.0004	980.0004	1024.634	0.95643947	1.034925883		2	336.5	0.982022435
2	437.374	437374	821.4609	944.7003	944.7003	821.4609	1.150024669	1.041320341		2	336.75	0.982744792
2	437.75	437750	616.7273	622.0338	622.0338	616.7273	1.008604289	1.046975108		2	337	0.980536854
2	438.082	438082	708.8467	717.0336	717.0336	708.8467	1.011549606	1.050269441		2	337.25	0.977881991
2	438.288	438288	574.5744	626.1983	626.1983	574.5744	1.089847198	1.052777585		2	337.5	0.975132439
2	438.59	438590	747.9744	765.464	765.464	747.9744	1.023382618	1.056901294		2	337.75	0.972896217
2	438.754	438754	478.6607	508.0908	508.0908	478.6607	1.061484262	1.057755907		2	338	0.972094108
2	439.096	439096	649.3197	756.2084	756.2084	649.3197	1.164616444	1.055517594		2	338.25	0.97177558
2	439.586	439586	1253.71	1136.692	1136.692	1253.71	0.906662625	1.048315117		2	338.5	0.971771124
2	439.847	439847	647.6944	685.9709	685.9709	647.6944	1.059096543	1.044133106		2	338.75	0.973338124
2	440.027	440027	791.4434	880.483	880.483	791.4434	1.112502802	1.040584156		2	339	0.975792524
2	440.262	440262	1107.311	1048.577	1048.577	1107.311	0.946957991	1.034385059		2	339.25	0.979176928
2	440.457	440457	660.7646	715.753	715.753	660.7646	1.083219349	1.026071277		2	339.5	0.984094432
2	440.657	440657	762.2479	782.173	782.173	762.2479	1.026139921	1.014920488		2	339.75	0.988175145
2	441.047	441047	897.6884	905.0479	905.0479	897.6884	1.008198279	0.997020831		2	340	0.991711726
2	441.303	441303	707.4563	743.7297	743.7297	707.4563	1.05127299	0.992511116		2	340.25	0.995203329
2	441.469	441469	857.8579	803.6644	803.6644	857.8579	0.93682695	0.99079393		2	340.5	0.99691779
2	441.803	441803	904.3598	851.7944	851.7944	904.3598	0.941875568	0.987037017		2	340.75	0.995636345
2	442.245	442245	950.2376	851.8088	851.8088	950.2376	0.896416644	0.981865257		2	341	0.992962632
2	442.793	442793	641.4016	689.3323	689.3323	641.4016	1.074728064	0.977743527		2	341.25	0.99118899
2	443.032	443032	858.5877	909.4566	909.4566	858.5877	1.05924718	0.978009519		2	341.5	0.990865412
2	443.314	443314	870.842	818.2265	818.2265	870.842	0.939580888	0.980670832		2	341.75	0.991431981
2	443.588	443588	1196.31	1139.479	1139.479	1196.31	0.952494755	0.980253232		2	342	0.992829575
2	443.799	443799	1338.966	1237.789	1237.789	1338.966	0.924436468	0.975077063		2	342.25	0.99408682
2	444.257	444257	1130.472	1083.2	1083.2	1130.472	0.958183838	0.956369101		2	342.5	0.995620003
2	444.448	444448	1305.003	1292.967	1292.967	1305.003	0.990777033	0.949788666		2	342.75	0.997284123
2	444.801	444801	1268.593	1210.777	1210.777	1268.593	0.954425099	0.938350658		2	343	0.998265775
2	445.03	445030	927.7261	879.9886	879.9886	927.7261	0.948543541	0.930956288		2	343.25	0.998141404
2	445.256	445256	931.7633	843.1517	843.1517	931.7633	0.904899023	0.925634144		2	343.5	0.997847687
2	445.56	445560	1258.235	1209.338	1209.338	1258.235	0.96113842	0.921394784		2	343.75	0.998911928
2	445.725	445725	1483.371	1243.052	1243.052	1483.371	0.837991305	0.919487521		2	344	1.000615382
2	446.016	446016	892.1797	796.3656	796.3656	892.1797	0.892606725	0.916943129		2	344.25	1.002400186
2	446.237	446237	939.7574	878.8883	878.8883	939.7574	0.935228922	0.915634148		2	344.5	1.004603546
2	446.434	446434	890.5725	820.72	820.72	890.5725	0.921564499	0.914499217		2	344.75	1.00671308
2	446.948	446948	1141.952	1093.741	1093.741	1141.952	0.957781938	0.916302069		2	345	1.008235221
2	447.349	447349	977.9618	824.0846	824.0846	977.9618	0.842655204	0.918002672		2	345.25	1.009574265
2	447.554	447554	1191.204	1248.915	1248.915	1191.204	1.048447621	0.916570291		2	345.5	1.010726253
2	447.756	447756	797.4812	676.7278	676.7278	797.4812	0.848581509	0.914087416		2	345.75	1.011547472
2	448.21	448210	992.5007	918.7002	918.7002	992.5007	0.925641866	0.909431933		2	346	1.010885502
2	448.558	448558	1058.132	914.8807	914.8807	1058.132	0.864618687	0.903771425		2	346.25	1.009247271
2	448.737	448737	1029.659	901.1608	901.1608	1029.659	0.87520315	0.902159706		2	346.5	1.008358517
2	449.055	449055	1061.585	993.3949	993.3949	1061.585	0.935765765	0.906376571		2	346.75	1.009380208
2	449.238	449238	1002.773	965.3584	965.3584	1002.773	0.962688864	0.91070938		2	347	1.010853727
2	449.578	449578	1524.688	1322.691	1322.691	1524.688	0.867515846	0.918671967		2	347.25	1.012187879
2	449.959	449959	1229.53	1115.772	1115.772	1229.53	0.907478467	0.932372723		2	347.5	1.013319262
2	450.302	450302	964.7863	927.751	927.751	964.7863	0.96161295	0.947045365		2	347.75	1.014660522
2	450.574	450574	1229.088	1140.63	1140.63	1229.088	0.928029563	0.952029404		2	348	1.014863374
2	450.817	450817	1223.731	1197.432	1197.432	1223.731	0.978509166	0.948363411		2	348.25	1.013482605
2	451.078	451078	1054.172	1059.749	1059.749	1054.172	1.005290408	0.940298453		2	348.5	1.01180833
2	451.3	451300	1012.298	954.0916	954.0916	1012.298	0.942500726	0.934339652		2	348.75	1.009362147
2	451.494	451494	1373.984	1279.085	1279.085	1373.984	0.93093151	0.924496685		2	349	1.006208328
2	451.715	451715	1301.54	1186.007	1186.007	1301.54	0.911233616	0.913278981		2	349.25	1.00344511
2	451.901	451901	1463.276	1188.357	1188.357	1463.276	0.812120885	0.90910771		2	349.5	1.002716189
2	452.086	452086	1281.837	1219.674	1219.674	1281.837	0.951504755	0.904125721		2	349.75	1.001987268
2	452.318	452318	1878.968	1613.621	1613.621	1878.968	0.858780458	0.901290328		2	350	1.001381072
2	452.494	452494	1579.524	1430.065	1430.065	1579.524	0.90537719	0.905128191		2	350.25	1.001253659
2	452.687	452687	1157.178	1027.561	1027.561	1157.178	0.88798871	0.913352802		2	350.5	1.001774416
2	452.882	452882	837.0356	756.4701	756.4701	837.0356	0.903749016	0.920466866		2	350.75	1.001773056
2	453.157	453157	762.8277	769.5464	769.5464	762.8277	1.008807625	0.935680931		2	351	1.000477444
2	453.388	453388	853.8584	846.8778	846.8778	853.8584	0.99182464	0.95295724		2	351.25	0.998284877
2	453.654	453654	1137.635	1024.783	1024.783	1137.635	0.900801224	0.962512752		2	351.5	0.995750077
2	454.04	454040	1095.589	1068.268	1068.268	1095.589	0.975062729	0.949225086		2	351.75	0.99200593
2	454.252	454252	891.3039	838.1473	838.1473	891.3039	0.940360858	0.939039893		2	352	0.987197722
2	454.446	454446	732.6387	711.6768	711.6768	732.6387	0.971388489	0.925656129		2	352.25	0.983485278
2	454.726	454726	799.8506	730.7117	730.7117	799.8506	0.913560232	0.898256764		2	352.5	0.981425058
2	454.923	454923	1265.076	1099.641	1099.641	1265.076	0.8692292	0.884030455		2	352.75	0.979893952
2	455.154	455154	1728.791	1460.217	1460.217	1728.791	0.844646345	0.872505843		2	353	0.979499566
2	455.51	455510	1413.374	1091.184	1091.184	1413.374	0.772041937	0.854200362		2	353.25	0.981387312
2	455.958	455958	1294.191	1085.185	1085.185	1294.191	0.838504517	0.840450037		2	353.5	0.984339653
2	456.214	456214	886.093	780.2577	780.2577	886.093	0.880559603	0.843750945		2	353.75	0.987706004
2	456.519	456519	1217.847	1071.11	1071.11	1217.847	0.879511137	0.855474663		2	354	0.989565795
2	456.754	456754	1211.866	1056.957	1056.957	1211.866	0.872173161	0.862899227		2	354.25	0.989938942
2	456.98	456980	1149.457	941.7455	941.7455	1149.457	0.819295981	0.867562789		2	354.5	0.990114969
2	457.249	457249	937.2856	839.0096	839.0096	937.2856	0.895148288	0.873995948		2	354.75	0.990291454
2	457.456	457456	1231.816	1119.079	1119.079	1231.816	0.908479026	0.877239833		2	355	0.990545791
2	457.701	457701	966.6065	844.2474	844.2474	966.6065	0.873413742	0.878740385		2	355.25	0.990338417
2	458.048	458048	912.0343	795.4314	795.4314	912.0343	0.872150751	0.886859781		2	355.5	0.989769011
2	458.351	458351	1413.346	1224.344	1224.344	1413.346	0.866273368	0.90883476		2	355.75	0.989214386
2	458.585	458585	1521.909	1365.46	1365.46	1521.909	0.897202132	0.926679394		2	356	0.988772993
2	458.749	458749	1127.738	1106.494	1106.494	1127.738	0.981162291	0.93985167		2	356.25	0.988503999
2	458.975	458975	1229.41	1187.304	1187.304	1229.41	0.965751051	0.963203481		2	356.5	0.988735053
2	459.253	459253	998.4581	895.0267	895.0267	998.4581	0.896408873	0.983713816		2	356.75	0.990467804
2	459.551	459551	613.7808	656.0037	656.0037	613.7808	1.068791497	0.995032355		2	357	0.992660688
2	459.757	459757	650.5609	678.9663	678.9663	650.5609	1.043662938	0.999508008		2	357.25	0.994518614
2	459.925	459925	656.3433	758.3315	758.3315	656.3433	1.155388499	0.996050664		2	357.5	0.996077243
2	460.14	460140	755.3705	703.7271	703.7271	755.3705	0.931631696	0.984254101		2	357.75	0.996005036
2	460.403	460403	1306.812	1121.69	1121.69	1306.812	0.858340756	0.971697514		2	358	0.99562624
2	460.645	460645	1105.398	1031.686	1031.686	1105.398	0.933316326	0.962375171		2	358.25	0.995022941
2	460.937	460937	973.7506	930.3825	930.3825	973.7506	0.955462826	0.946905246		2	358.5	0.994076791
2	461.365	461365	1195.62	1106.128	1106.128	1195.62	0.925150131	0.935314614		2	358.75	0.993006083
2	461.661	461661	1021.39	896.5419	896.5419	1021.39	0.877766475	0.954541052		2	359	0.991768587
2	461.85	461850	1072.206	1002.928	1002.928	1072.206	0.935387416	0.972843649		2	359.25	0.99023681
2	462.06	462060	973.6544	976.6612	976.6612	973.6544	1.003088159	0.983685488		2	359.5	0.988716763
2	462.224	462224	773.5792	792.8804	792.8804	773.5792	1.024950516	0.981590631		2	359.75	0.987306045
2	462.455	462455	716.3422	761.2749	761.2749	716.3422	1.062725189	0.97595154		2	360	0.985701277
2	462.662	462662	1009.523	1052.866	1052.866	1009.523	1.042934138	0.970269252		2	360.25	0.984258954
2	462.943	462943	1065.019	1004.886	1004.886	1065.019	0.943538097	0.956550553		2	360.5	0.982871042
2	463.203	463203	1112.563	960.7719	960.7719	1112.563	0.863566288	0.945145357		2	360.75	0.981664191
2	463.48	463480	1498.43	1333.25	1333.25	1498.43	0.88976462	0.929148506		2	361	0.981309709
2	463.657	463657	1932.907	1684.218	1684.218	1932.907	0.871339387	0.916024196		2	361.25	0.981617581
2	463.877	463877	2483.953	2152.593	2152.593	2483.953	0.86659973	0.904148248		2	361.5	0.98264983
2	464.048	464048	6401.747	6125.01	6125.01	6401.747	0.956771644	0.900721316		2	361.75	0.983725606
2	464.259	464259	1395.53	1361.691	1361.691	1395.53	0.975751865	0.900071699		2	362	0.984587085
2	464.568	464568	1390.104	1233.745	1233.745	1390.104	0.887519927	0.899610306		2	362.25	0.985083497
2	464.925	464925	934.8775	882.2855	882.2855	934.8775	0.943744501	0.901928056		2	362.5	0.98596841
2	465.097	465097	968.5999	784.0039	784.0039	968.5999	0.809419761	0.902268976		2	362.75	0.988166558
2	465.367	465367	1401.435	1253.692	1253.692	1401.435	0.894577344	0.898175802		2	363	0.991195236
2	465.892	465892	1253.49	1198.305	1198.305	1253.49	0.955974918	0.886927615		2	363.25	0.994147426
2	466.16	466160	2022.172	1794.183	1794.183	2022.172	0.887255387	0.883778551		2	363.5	0.996945718
2	466.354	466354	1643.818	1364.429	1364.429	1643.818	0.830036537	0.882923408		2	363.75	0.999157386
2	466.775	466775	1194.636	1010.321	1010.321	1194.636	0.845714511	0.882246089		2	364	1.000991558
2	467.06	467060	1107.43	1050.992	1050.992	1107.43	0.949036959	0.883955807		2	364.25	1.00250397
2	467.248	467248	998.4425	867.9846	867.9846	998.4425	0.869338595	0.887020935		2	364.5	1.003499343
2	467.614	467614	1173.187	1075.828	1075.828	1173.187	0.91701323	0.896763032		2	364.75	1.003776497
2	467.938	467938	1156.832	1005.134	1005.134	1156.832	0.868867735	0.905135319		2	365	1.004269108
2	468.499	468499	853.4794	739.6565	739.6565	853.4794	0.866636617	0.923927623		2	365.25	1.00478953
2	468.741	468741	1031.887	986.945	986.945	1031.887	0.956446781	0.929645364		2	365.5	1.005520682
2	468.982	468982	793.0979	756.8205	756.8205	793.0979	0.95425861	0.930426682		2	365.75	1.007092105
2	469.226	469226	990.8893	987.9639	987.9639	990.8893	0.997047703	0.928963512		2	366	1.00897051
2	469.6	469600	1057.977	960.4329	960.4329	1057.977	0.907801304	0.929478527		2	366.25	1.010904035
2	469.818	469818	897.3158	865.0377	865.0377	897.3158	0.96402816	0.933195392		2	366.5	1.012863897
2	469.986	469986	1164.743	1099.296	1099.296	1164.743	0.943809922	0.935804205		2	366.75	1.016410959
2	470.21	470210	1224.141	1032.5	1032.5	1224.141	0.84344859	0.938990843		2	367	1.019109015
2	470.518	470518	904.901	761.2806	761.2806	904.901	0.841286063	0.943455257		2	367.25	1.018824016
2	470.786	470786	708.0113	729.2597	729.2597	708.0113	1.030011385	0.945217114		2	367.5	1.01671993
2	471.179	471179	757.8048	721.9206	721.9206	757.8048	0.952647172	0.949771105		2	367.75	1.013632898
2	471.453	471453	523.7072	557.9554	557.9554	523.7072	1.065395702	0.951649918		2	368	1.010234388
2	471.738	471738	876.3732	834.4043	834.4043	876.3732	0.952110699	0.9485208		2	368.25	1.006446418
2	472.015	472015	948.5364	857.0458	857.0458	948.5364	0.903545504	0.943186888		2	368.5	1.001647673
2	472.259	472259	989.7649	908.9474	908.9474	989.7649	0.918346771	0.937748168		2	368.75	0.998047501
2	472.496	472496	1391.393	1154.857	1154.857	1391.393	0.830000582	0.927613033		2	369	0.994582571
2	472.774	472774	803.7113	776.0165	776.0165	803.7113	0.965541358	0.910953707		2	369.25	0.991109673
2	472.962	472962	1840.83	1732.133	1732.133	1840.83	0.940952179	0.903106257		2	369.5	0.988457711
2	473.364	473364	852.6453	775.8585	775.8585	852.6453	0.909942857	0.894119088		2	369.75	0.987397082
2	473.651	473651	1058.729	918.8235	918.8235	1058.729	0.86785523	0.889997612		2	370	0.987068046
2	473.848	473848	873.5588	748.0717	748.0717	873.5588	0.856349567	0.888772515		2	370.25	0.987024904
2	474.302	474302	1110.241	1005.461	1005.461	1110.241	0.905624094	0.885796064		2	370.5	0.987027185
2	474.662	474662	1018.487	921.6192	921.6192	1018.487	0.90489049	0.88790017		2	370.75	0.987306907
2	475.139	475139	1278.824	1121.151	1121.151	1278.824	0.876704691	0.906750224		2	371	0.987387032
2	475.414	475414	915.3444	823.1568	823.1568	915.3444	0.899286433	0.92081054		2	371.25	0.986929478
2	475.643	475643	929.2885	875.9008	875.9008	929.2885	0.942549919	0.930513373		2	371.5	0.986061187
2	475.896	475896	1106.135	1084.982	1084.982	1106.135	0.980876656	0.942017308		2	371.75	0.985120996
2	476.114	476114	848.8756	771.8778	771.8778	848.8756	0.909294365	0.953986601		2	372	0.984136876
2	476.417	476417	642.7805	654.6104	654.6104	642.7805	1.018404261	0.967764264		2	372.25	0.983102818
2	476.678	476678	824.8361	840.7212	840.7212	824.8361	1.019258493	0.977051209		2	372.5	0.981704225
2	476.958	476958	910.7972	929.0874	929.0874	910.7972	1.020081529	0.986849478		2	372.75	0.979490407
2	477.139	477139	2173.118	1872.284	1872.284	2173.118	0.861565732	0.991530765		2	373	0.976821842
2	477.386	477386	1272.865	1307.831	1307.831	1272.865	1.027470313	0.99466954		2	373.25	0.974254908
2	477.574	477574	1035.573	1063.366	1063.366	1035.573	1.026838282	0.996798864		2	373.5	0.971280925
2	479.233	479233	1295.943	1232.29	1232.29	1295.943	0.950882871	1.007681514		2	373.75	0.968222135
2	479.525	479525	1116.337	1149.916	1149.916	1116.337	1.030079626	1.012169418		2	374	0.966283175
2	479.755	479755	692.4864	643.892	643.892	692.4864	0.929826203	1.017597739		2	374.25	0.966521698
2	480.245	480245	645.3035	738.9235	738.9235	645.3035	1.145079021	1.036966289		2	374.5	0.967002014
2	480.556	480556	1032.618	1060.494	1060.494	1032.618	1.026995462	1.051488607		2	374.75	0.968041868
2	480.892	480892	961.8712	1027.724	1027.724	961.8712	1.06846322	1.064529712		2	375	0.969572421
2	481.088	481088	832.4663	925.3995	925.3995	832.4663	1.111635991	1.067769701		2	375.25	0.971458807
2	481.441	481441	799.4397	856.7241	856.7241	799.4397	1.071655686	1.06720364		2	375.5	0.973927326
2	481.614	481614	560.9232	562.1036	562.1036	560.9232	1.002104388	1.068606043		2	375.75	0.977482723
2	481.827	481827	1031.279	1125.503	1125.503	1031.279	1.091366158	1.065528454		2	376	0.982170233
2	482.09	482090	698.3264	786.8592	786.8592	698.3264	1.126778538	1.06123988		2	376.25	0.986343591
2	482.285	482285	556.3096	593.3136	593.3136	556.3096	1.066516918	1.061629096		2	376.5	0.988697033
2	482.464	482464	905.3795	1001.472	1001.472	905.3795	1.106135052	1.059447112		2	376.75	0.990345265
2	482.784	482784	954.347	901.1088	901.1088	954.347	0.94421505	1.067807057		2	377	0.992182614
2	482.97	482970	909.4026	939.3745	939.3745	909.4026	1.03295779	1.077075894		2	377.25	0.99417957
2	483.224	483224	787.8312	924.7883	924.7883	787.8312	1.173840665	1.095777792		2	377.5	0.996261794
2	483.533	483533	695.857	816.4651	816.4651	695.857	1.173323111	1.136251939		2	377.75	0.99836129
2	483.916	483916	1043.347	1183.012	1183.012	1043.347	1.133862464	1.201133931		2	378	1.001022467
2	484.288	484288	782.214	1031.992	1031.992	782.214	1.319321822	1.313982612		2	378.25	1.003663472
2	484.685	484685	1575.532	2368.451	2368.451	1575.532	1.503270641	1.569834808		2	378.5	1.006877736
2	485.013	485013	971.6129	1622.176	1622.176	971.6129	1.669570258	1.775704103		2	378.75	1.01138066
2	485.202	485202	939.6832	1527.967	1527.967	939.6832	1.62604482	1.867043413		2	379	1.015872285
2	485.494	485494	1245.73	2539.992	2539.992	1245.73	2.038958683	2.027128631		2	379.25	1.018472196
2	485.715	485715	937.1649	2031.965	2031.965	937.1649	2.168204336	2.123308845		2	379.5	1.017999244
2	486.012	486012	859.7521	2527.985	2527.985	859.7521	2.940365019	2.227811788		2	379.75	1.015875443
2	486.353	486353	1345.672	3203.593	3203.593	1345.672	2.380664085	2.339463367		2	380	1.013548023
2	486.847	486847	834.8655	1652.058	1652.058	834.8655	1.978831321	2.401323846		2	380.25	1.009414274
2	487.057	487057	1279.739	2606.836	2606.836	1279.739	2.037005983	2.360129563		2	380.5	1.004213699
2	487.422	487422	1020.128	2568.097	2568.097	1020.128	2.517426245	2.202764562		2	380.75	1.000069705
2	487.837	487837	588.1359	1365.273	1365.273	588.1359	2.32135634	2.002134826		2	381	0.998292311
2	488.16	488160	1071.981	2127.047	2127.047	1071.981	1.984220802	1.828252837		2	381.25	0.996848887
2	488.476	488476	1472.064	2466.466	2466.466	1472.064	1.675515467	1.650741561		2	381.5	0.996335434
2	488.65	488650	1438.697	1917.707	1917.707	1438.697	1.332947104	1.561718671		2	381.75	0.997166367
2	488.955	488955	1124.926	1295	1295	1124.926	1.151186834	1.384019424		2	382	0.998606279
2	489.206	489206	1886.106	2122.384	2122.384	1886.106	1.125272917	1.261930949		2	382.25	1.000403455
2	489.496	489496	1215	1412.599	1412.599	1215	1.162632922	1.141351738		2	382.5	1.002657422
2	489.725	489725	960.4351	1071.387	1071.387	960.4351	1.115522538	1.046820601		2	382.75	1.005667719
2	489.98	489980	1157.111	1200.312	1200.312	1157.111	1.037335225	0.965055009		2	383	1.007632473
2	490.437	490437	2453.853	2065.704	2065.704	2453.853	0.841820598	0.910295696		2	383.25	1.007747015
2	490.788	490788	2653.243	2296.115	2296.115	2653.243	0.865399438	0.912462116		2	383.5	1.007544051
2	491.173	491173	1706.763	1652.088	1652.088	1706.763	0.967965675	0.911810251		2	383.75	1.006799053
2	491.459	491459	605.3235	581.5583	581.5583	605.3235	0.960739671	0.909405009		2	384	1.005009323
2	491.806	491806	1069.194	980.1976	980.1976	1069.194	0.916763094	0.913700153		2	384.25	1.002432328
2	492.074	492074	771.6613	693.9707	693.9707	771.6613	0.899320337	0.916698307		2	384.5	1.00022484
2	492.439	492439	746.1881	695.9141	695.9141	746.1881	0.932625567	0.930961356		2	384.75	0.998471473
2	492.772	492772	1195.962	1148.621	1148.621	1195.962	0.960415966	0.942211186		2	385	0.99708384
2	493.107	493107	917.4449	857.392	857.392	917.4449	0.934543317	0.949805679		2	385.25	0.995911681
2	493.318	493318	816.4914	798.195	798.195	816.4914	0.977591436	0.955140077		2	385.5	0.995771741
2	493.64	493640	1636.605	1549.635	1549.635	1636.605	0.946859505	0.962280235		2	385.75	0.996606527
2	494.113	494113	1033.693	991.3768	991.3768	1033.693	0.959063087	0.97576171		2	386	0.997904114
2	494.339	494339	805.4126	790.615	790.615	805.4126	0.981627305	0.982194417		2	386.25	1.001264126
2	494.549	494549	713.2388	689.6863	689.6863	713.2388	0.9669781	0.985566468		2	386.5	1.0052995
2	495.007	495007	573.7106	595.8683	595.8683	573.7106	1.038621737	0.981305876		2	386.75	1.006854377
2	495.33	495330	982.6281	994.0618	994.0618	982.6281	1.011635837	0.978434876		2	387	1.006981846
2	495.794	495794	1095.964	1042.574	1042.574	1095.964	0.951284896	0.979047164		2	387.25	1.007402907
2	495.971	495971	864.209	820.0736	820.0736	864.209	0.948929715	0.979087116		2	387.5	1.007853891
2	496.358	496358	675.7717	678.3563	678.3563	675.7717	1.003824664	0.97955343		2	387.75	1.008022614
2	496.784	496784	1241.299	1084.109	1084.109	1241.299	0.87336653	0.982850081		2	388	1.008388287
2	497.211	497211	848.5158	841.3066	841.3066	848.5158	0.991503753	0.986557613		2	388.25	1.00905015
2	497.412	497412	942.0993	979.8558	979.8558	942.0993	1.040076986	0.988923493		2	388.5	1.010065965
2	497.631	497631	546.3148	580.1448	580.1448	546.3148	1.061924004	0.992726758		2	388.75	1.011254588
2	497.816	497816	651.9199	695.9745	695.9745	651.9199	1.067576707	0.994467563		2	389	1.013512648
2	498.102	498102	1145.335	1045.04	1045.04	1145.335	0.912431734	0.997168621		2	389.25	1.016801865
2	498.344	498344	918.2127	838.778	838.778	918.2127	0.91348987	0.99733837		2	389.5	1.019371856
2	498.526	498526	712.5211	708.9892	708.9892	712.5211	0.995043094	0.992891978		2	389.75	1.019368578
2	498.931	498931	685.6758	680.9301	680.9301	685.6758	0.993078799	0.975160472		2	390	1.018763113
2	499.13	499130	871.1773	819.4163	819.4163	871.1773	0.940584999	0.966513204		2	390.25	1.016840508
2	499.327	499327	750.0285	781.8871	781.8871	750.0285	1.042476519	0.959282822		2	390.5	1.013687645
2	499.505	499505	1087.685	1082.776	1082.776	1087.685	0.995486745	0.952979582		2	390.75	1.010369589
2	499.691	499691	897.3507	855.4127	855.4127	897.3507	0.953264649	0.946193847		2	391	1.006503236
2	500	500000	1318.114	1139.529	1139.529	1318.114	0.864514754	0.927947882		2	391.25	1.001534212
2	500.397	500397	1275.004	1087.397	1087.397	1275.004	0.852857717	0.899594226		2	391.5	0.996250386
2	500.579	500579	693.169	636.1613	636.1613	693.169	0.917757863	0.891540935		2	391.75	0.990968325
2	500.958	500958	1116.213	986.5949	986.5949	1116.213	0.883876912	0.88765607		2	392	0.985109693
2	501.162	501162	1228.278	1114.793	1114.793	1228.278	0.907606421	0.887714275		2	392.25	0.97961748
2	501.534	501534	1395.59	1229.202	1229.202	1395.59	0.880775873	0.894855901		2	392.5	0.976542746
2	501.709	501709	1384.62	1227.451	1227.451	1384.62	0.886489434	0.900198651		2	392.75	0.974345648
2	501.888	501888	1142.103	1035.398	1035.398	1142.103	0.906571474	0.903942503		2	393	0.972966377
2	502.111	502111	941.4934	856.3851	856.3851	941.4934	0.909602871	0.90540451		2	393.25	0.972511801
2	502.312	502312	1074.406	1068.721	1068.721	1074.406	0.994708704	0.907041571		2	393.5	0.973024175
2	502.541	502541	1032.12	876.0142	876.0142	1032.12	0.848752277	0.910794755		2	393.75	0.974393882
2	502.727	502727	1201.707	1075.599	1075.599	1201.707	0.895059278	0.914241569		2	394	0.977471467
2	503.028	503028	730.9951	662.1972	662.1972	730.9951	0.905884595	0.91973363		2	394.25	0.980452563
2	503.308	503308	1259.895	1250.607	1250.607	1259.895	0.992627957	0.922725948		2	394.5	0.984309517
2	503.488	503488	1049.554	890.0665	890.0665	1049.554	0.848042597	0.925151428		2	394.75	0.988219626
2	503.815	503815	1227.587	1153.93	1153.93	1227.587	0.93999855	0.933617002		2	395	0.989792183
2	504.067	504067	903.6535	900.1543	900.1543	903.6535	0.996127719	0.941587922		2	395.25	0.991196192
2	504.372	504372	946.1993	875.1009	875.1009	946.1993	0.924858959	0.950541225		2	395.5	0.992204951
2	504.697	504697	1346.805	1330.696	1330.696	1346.805	0.9880391	0.959131319		2	395.75	0.993092345
2	504.922	504922	1322.113	1136.293	1136.293	1322.113	0.859452256	0.964878585		2	396	0.99352921
2	505.224	505224	1277.6	1234.388	1234.388	1277.6	0.966177207	0.971169504		2	396.25	0.992822277
2	505.439	505439	633.4285	723.8689	723.8689	633.4285	1.142779177	0.974026235		2	396.5	0.991983804
2	505.744	505744	1351.856	1200.202	1200.202	1351.856	0.887817933	0.976759388		2	396.75	0.991978851
2	506.039	506039	934.6708	930.0972	930.0972	934.6708	0.995106726	0.980105418		2	397	0.992708701
2	506.444	506444	801.3556	794.701	794.701	801.3556	0.991695821	0.988583798		2	397.25	0.993930622
2	506.76	506760	821.9993	748.4199	748.4199	821.9993	0.910487272	0.993739107		2	397.5	0.996464165
2	507.065	507065	810.3361	838.6762	838.6762	810.3361	1.034973266	0.994031764		2	397.75	0.999730244
2	507.258	507258	623.294	648.8275	648.8275	623.294	1.040965419	0.99340238		2	398	1.00304663
2	507.475	507475	727.9558	680.8575	680.8575	727.9558	0.935300605	0.993713076		2	398.25	1.006441566
2	507.687	507687	550.5859	585.899	585.899	550.5859	1.064137313	0.996086248		2	398.5	1.009428198
2	507.916	507916	382.8221	378.5356	378.5356	382.8221	0.988802893	0.998904733		2	398.75	1.012294993
2	508.169	508169	789.4387	862.0027	862.0027	789.4387	1.091918473	1.000279086		2	399	1.015053128
2	508.377	508377	820.6895	701.456	701.456	820.6895	0.854715456	1.00074544		2	399.25	1.016349419
2	508.618	508618	700.5666	679.5001	679.5001	700.5666	0.96992934	1.001251193		2	399.5	1.015437654
2	508.817	508817	574.6818	598.0304	598.0304	574.6818	1.040628744	1.001496828		2	399.75	1.013106442
2	509.306	509306	838.0443	853.9921	853.9921	838.0443	1.019029782	1.001609554		2	400	1.011098542
2	509.503	509503	665.3026	690.4755	690.4755	665.3026	1.037836768	1.002326122		2	400.25	1.00775726
2	509.854	509854	935.34	917.7238	917.7238	935.34	0.981165993	1.004220345		2	400.5	1.004631949
2	510.191	510191	641.9111	665.5274	665.5274	641.9111	1.036790609	1.007226162		2	400.75	1.004161748
2	510.371	510371	686.1612	674.8392	674.8392	686.1612	0.983499504	1.010452393		2	401	1.003775355
2	510.651	510651	1099.403	1056.843	1056.843	1099.403	0.961288081	1.016965987		2	401.25	1.00392843
2	510.839	510839	1063.404	1102.593	1102.593	1063.404	1.03685241	1.019131943		2	401.5	1.004159949
2	511.062	511062	1110.763	1125.19	1125.19	1110.763	1.012988369	1.018752365		2	401.75	1.004156214
2	511.427	511427	797.3232	796.4147	796.4147	797.3232	0.998860562	1.016270609		2	402	1.004720746
2	511.682	511682	707.8884	772.6493	772.6493	707.8884	1.091484618	1.014783104		2	402.25	1.00585097
2	511.946	511946	1007.64	1049.998	1049.998	1007.64	1.042036839	1.012334692		2	402.5	1.007137284
2	512.129	512129	612.7203	626.1514	626.1514	612.7203	1.021920442	1.0109012		2	402.75	1.009418734
2	512.656	512656	932.4837	878.3652	878.3652	932.4837	0.941963061	1.009908701		2	403	1.01249486
2	513.075	513075	697.5163	655.7141	655.7141	697.5163	0.940069931	1.008775135		2	403.25	1.018724514
2	513.436	513436	811.7321	815.5558	815.5558	811.7321	1.004710544	1.006639887		2	403.5	1.026352373
2	513.784	513784	603.6197	657.5634	657.5634	603.6197	1.08936703	1.003402208		2	403.75	1.035873818
2	514.053	514053	921.8072	918.0784	918.0784	921.8072	0.995954903	1.000946391		2	404	1.047131924
2	514.419	514419	950.4199	1023.701	1023.701	950.4199	1.07710392	0.999056543		2	404.25	1.059422043
2	514.645	514645	1058.583	1019.414	1019.414	1058.583	0.96299865	0.996667438		2	404.5	1.072199908
2	514.936	514936	897.8501	872.289	872.289	897.8501	0.971530771	0.991547973		2	404.75	1.089069626
2	515.138	515138	1152.737	1107.097	1107.097	1152.737	0.960407274	0.990339577		2	405	1.106133903
2	515.423	515423	641.6124	637.2482	637.2482	641.6124	0.993198074	0.993009109		2	405.25	1.127173506
2	515.733	515733	1255.423	1202.78	1202.78	1255.423	0.95806752	0.997119894		2	405.5	1.150309906
2	516.163	516163	1053.227	995.7414	995.7414	1053.227	0.945419553	1.011239098		2	405.75	1.179529803
2	516.489	516489	905.9216	918.7023	918.7023	905.9216	1.014107954	1.025247735		2	406	1.223583222
2	516.722	516722	636.3225	798.2379	798.2379	636.3225	1.254454934	1.030793488		2	406.25	1.267549845
2	516.898	516898	796.4785	824.692	824.692	796.4785	1.035422802	1.031811118		2	406.5	1.30925567
2	517.155	517155	725.8397	702.6098	702.6098	725.8397	0.967995826	1.031366328		2	406.75	1.353836583
2	517.321	517321	1134.849	1149.572	1149.572	1134.849	1.012973532	1.030243595		2	407	1.392108744
2	517.57	517570	722.5236	700.5437	700.5437	722.5236	0.969578987	1.023815848		2	407.25	1.416102693
2	517.845	517845	890.5603	831.2343	831.2343	890.5603	0.933383511	1.011991606		2	407.5	1.434629991
2	518.028	518028	587.9556	636.4903	636.4903	587.9556	1.08254824	1.005711759		2	407.75	1.44515597
2	518.205	518205	808.0527	821.4753	821.4753	808.0527	1.016611045	0.997784916		2	408	1.447380996
2	518.41	518410	1138.783	1188.958	1188.958	1138.783	1.044060194	0.98899893		2	408.25	1.440904364
2	518.629	518629	668.1868	636.054	636.054	668.1868	0.951910454	0.986475756		2	408.5	1.426891721
2	519.053	519053	876.1164	872.9516	872.9516	876.1164	0.996387695	0.987123466		2	408.75	1.408948972
2	519.273	519273	650.5699	653.4197	653.4197	650.5699	1.004380467	0.988963714		2	409	1.388235433
2	519.653	519653	864.127	775.5886	775.5886	864.127	0.897540061	0.994130817		2	409.25	1.360536383
2	519.852	519852	949.8747	881.4564	881.4564	949.8747	0.927971237	0.997670993		2	409.5	1.324673275
2	520.036	520036	800.0485	882.0536	882.0536	800.0485	1.102500161	1.003774655		2	409.75	1.286919966
2	520.489	520489	930.0909	1022.747	1022.747	930.0909	1.099620478	1.028603613		2	410	1.24698533
2	520.717	520717	741.1218	729.9576	729.9576	741.1218	0.984936079	1.036520437		2	410.25	1.207311235
2	521.017	521017	596.4649	634.5276	634.5276	596.4649	1.063813814	1.044149828		2	410.5	1.174244935
2	521.191	521191	742.8498	741.843	741.843	742.8498	0.998644679	1.0463461		2	410.75	1.141689763
2	521.516	521516	766.6789	837.828	837.828	766.6789	1.092801693	1.037805712		2	411	1.121777243
2	521.806	521806	690.9456	702.0558	702.0558	690.9456	1.016079703	1.021768296		2	411.25	1.11325955
2	522.288	522288	682.4957	716.4512	716.4512	682.4957	1.049751962	0.99601431		2	411.5	1.104741857
2	522.595	522595	712.9648	682.6131	682.6131	712.9648	0.957428894	0.982773514		2	411.75	1.096224164
2	522.909	522909	645.3621	597.5	597.5	645.3621	0.925836829	0.968536326		2	412	1.087706471
2	523.182	523182	805.297	760.6494	760.6494	805.297	0.944557598	0.960548222		2	412.25	1.079188778
2	523.345	523345	1063.678	1054.125	1054.125	1063.678	0.991018899	0.958467067		2	412.5	1.070671085
2	523.561	523561	1137.125	1068.686	1068.686	1137.125	0.939814005	0.957259157		2	412.75	1.062153392
2	523.82	523820	1158.185	1067.147	1067.147	1158.185	0.921395977	0.957658922		2	413	1.053635699
2	524.07	524070	939.3913	893.4351	893.4351	939.3913	0.951078746	0.964197712		2	413.25	1.045118006
2	524.349	524349	904.2462	973.2083	973.2083	904.2462	1.076264739	0.973726057		2	413.5	1.036600313
2	524.528	524528	882.5716	859.5912	859.5912	882.5716	0.973961999	0.979299184		2	413.75	1.02808262
2	524.937	524937	864.7567	802.7938	802.7938	864.7567	0.928346435	0.998858338		2	414	1.019564927
2	525.212	525212	860.0543	874.3009	874.3009	860.0543	1.016564768	1.005881864		2	414.25	1.011047234
2	525.373	525373	938.8041	929.8104	929.8104	938.8041	0.990420046	1.004916365		2	414.5	1.002529541
2	525.717	525717	795.395	821.8283	821.8283	795.395	1.033232922	0.995653535		2	414.75	0.994011848
2	526.242	526242	667.3237	694.6014	694.6014	667.3237	1.040876264	0.977751848		2	415	0.985494155
2	526.438	526438	811.8881	794.5994	794.5994	811.8881	0.978705563	0.970401259		2	415.25	0.976976462
2	526.654	526654	1234.479	1223.128	1223.128	1234.479	0.990805028	0.959779935		2	415.5	0.984663619
2	526.914	526914	1137.383	1031.73	1031.73	1137.383	0.907108687	0.951957908		2	415.75	0.995053204
2	527.08	527080	1491.847	1295.767	1295.767	1491.847	0.86856561	0.950516836		2	416	1.005945787
2	527.37	527370	1225.084	1153.687	1153.687	1225.084	0.941720731	0.948851138		2	416.25	1.015072932
2	527.733	527733	1466.087	1359.282	1359.282	1466.087	0.927149617	0.954901445		2	416.5	1.021902284
2	528.197	528197	1233.599	1157.6	1157.6	1233.599	0.93839246	0.969134187		2	416.75	1.026652572
2	528.573	528573	889.5684	929.7321	929.7321	889.5684	1.045149648	0.973753311		2	417	1.029472245
2	528.755	528755	771.4066	784.98	784.98	771.4066	1.017595649	0.971598171		2	417.25	1.031337194
2	529.089	529089	717.5014	726.5444	726.5444	717.5014	1.01260346	0.964183192		2	417.5	1.030112408
2	529.57	529570	891.6708	873.4198	873.4198	891.6708	0.979531684	0.954154236		2	417.75	1.026819072
2	530.075	530075	911.5203	754.2323	754.2323	911.5203	0.827444326	0.94489904		2	418	1.022170786
2	530.507	530507	856.1389	762.4096	762.4096	856.1389	0.890520919	0.936371057		2	418.25	1.015930168
2	530.987	530987	1185.419	1070.667	1070.667	1185.419	0.903197097	0.934175495		2	418.5	1.006012087
2	531.202	531202	704.3617	689.2438	689.2438	704.3617	0.978536738	0.940846372		2	418.75	0.994369297
2	531.44	531440	1024.73	969.2638	969.2638	1024.73	0.945872376	0.949680019		2	419	0.984933115
2	531.703	531703	811.4287	846.2771	846.2771	811.4287	1.042946965	0.958098122		2	419.25	0.977996526
2	531.913	531913	930.0769	922.5112	922.5112	930.0769	0.991865511	0.966032729		2	419.5	0.973084602
2	532.076	532076	823.8229	773.0681	773.0681	823.8229	0.938391128	0.969933442		2	419.75	0.969323077
2	532.367	532367	1146.523	1123.777	1123.777	1146.523	0.980160886	0.970063968		2	420	0.967371083
2	532.621	532621	1274.777	1113.923	1113.923	1274.777	0.873817931	0.96733285		2	420.25	0.967284441
2	532.809	532809	953.6857	881.7599	881.7599	953.6857	0.924581233	0.963319184		2	420.5	0.968230837
2	533.074	533074	1137.646	1178.634	1178.634	1137.646	1.036028782	0.953700727		2	420.75	0.971136661
2	533.362	533362	1372.575	1324.654	1324.654	1372.575	0.965086789	0.944987458		2	421	0.974914601
2	533.599	533599	1400.082	1286.144	1286.144	1400.082	0.918620481	0.939826433		2	421.25	0.980095919
2	533.813	533813	978.29	1002.29	1002.29	978.29	1.024532603	0.936107849		2	421.5	0.985538722
2	534.039	534039	1784.287	1622.572	1622.572	1784.287	0.909367159	0.933320858		2	421.75	0.990372862
2	534.338	534338	1568.376	1306.86	1306.86	1568.376	0.833256821	0.929440538		2	422	0.995913591
2	534.544	534544	950.1742	838.3285	838.3285	950.1742	0.882289269	0.928281513		2	422.25	1.000997457
2	534.728	534728	1523.199	1464.03	1464.03	1523.199	0.96115478	0.926856439		2	422.5	1.004604107
2	534.919	534919	1174.662	1089.124	1089.124	1174.662	0.927180755	0.924980557		2	422.75	1.007656588
2	535.089	535089	1169.419	1176.527	1176.527	1169.419	1.006078232	0.926046891		2	423	1.009889129
2	535.548	535548	728.2894	682.0044	682.0044	728.2894	0.936446967	0.945208068		2	423.25	1.01043585
2	536.033	536033	1395.319	1280.073	1280.073	1395.319	0.917405267	0.975818913		2	423.5	1.008607481
2	536.453	536453	1195.088	1139.29	1139.29	1195.088	0.953310551	0.996740881		2	423.75	1.003499226
2	536.664	536664	697.8993	765.6583	765.6583	697.8993	1.097089938	1.000455685		2	424	0.997988049
2	536.88	536880	913.8828	966.1631	966.1631	913.8828	1.057206788	1.004472379		2	424.25	0.992686728
2	537.115	537115	1034.584	1048.727	1048.727	1034.584	1.013670229	1.015906446		2	424.5	0.987213376
2	537.42	537420	768.3816	746.9695	746.9695	768.3816	0.972133508	1.034713058		2	424.75	0.982081414
2	537.734	537734	656.6771	651.864	651.864	656.6771	0.992670523	1.049081482		2	425	0.978457327
2	537.953	537953	699.824	772.7399	772.7399	699.824	1.104191768	1.054979428		2	425.25	0.975334965
2	538.337	538337	750.6708	735.6955	735.6955	750.6708	0.980050776	1.062219625		2	425.5	0.973341264
2	538.511	538511	639.3859	648.7761	648.7761	639.3859	1.014686279	1.062200511		2	425.75	0.971968139
2	538.714	538714	952.2667	1140.025	1140.025	952.2667	1.197169868	1.057985932		2	426	0.971527203
2	539.063	539063	620.7779	719.2655	719.2655	620.7779	1.158651911	1.043642473		2	426.25	0.972348592
2	539.447	539447	1419.804	1360.126	1360.126	1419.804	0.957967438	1.028506874		2	426.5	0.974116996
2	539.634	539634	978.6782	996.1937	996.1937	978.6782	1.017897098	1.015297862		2	426.75	0.976171739
2	539.869	539869	1484.872	1455.487	1455.487	1484.872	0.980210415	0.998054467		2	427	0.97693967
2	540.178	540178	1352.52	1255.849	1255.849	1352.52	0.928525271	0.988301712		2	427.25	0.976817481
2	540.465	540465	931.0904	851.0557	851.0557	931.0904	0.914041966	0.979734403		2	427.5	0.977367326
2	540.755	540755	621.3017	690.6118	690.6118	621.3017	1.11155627	0.980538374		2	427.75	0.980558892
2	540.921	540921	785.1804	737.6273	737.6273	785.1804	0.939436721	0.99223869		2	428	0.984455311
2	541.168	541168	1175.359	1156.87	1156.87	1175.359	0.984269487	1.025781735		2	428.25	0.988590033
2	541.612	541612	830.5056	882.4422	882.4422	830.5056	1.062536123	1.077359442		2	428.5	0.992260207
2	541.995	541995	727.3068	800.7812	800.7812	727.3068	1.101022567	1.092734114		2	428.75	0.99465661
2	542.243	542243	756.2008	896.0235	896.0235	756.2008	1.18490155	1.098347191		2	429	0.996585925
2	542.501	542501	705.5573	812.6354	812.6354	705.5573	1.151763861	1.093834459		2	429.25	0.998400034
2	542.664	542664	863.1349	948.5787	948.5787	863.1349	1.098992405	1.079222753		2	429.5	1.000262399
2	542.873	542873	1137.281	1165.636	1165.636	1137.281	1.024932273	1.056296793		2	429.75	1.001671433
2	543.152	543152	905.0617	934.3845	934.3845	905.0617	1.032398675	1.021782939		2	430	1.003080468
2	543.313	543313	914.2488	817.052	817.052	914.2488	0.893686708	0.994928042		2	430.25	1.003104692
2	543.726	543726	669.4433	635.5315	635.5315	669.4433	0.949343283	0.936966827		2	430.5	1.00211907
2	543.906	543906	1067.132	1045.522	1045.522	1067.132	0.979749459	0.921425846		2	430.75	1.000940989
2	544.105	544105	1176.139	971.9645	971.9645	1176.139	0.826402747	0.906835451		2	431	0.999536966
2	544.382	544382	1787.962	1535.441	1535.441	1787.962	0.858766014	0.90140623		2	431.25	0.99733908
2	544.549	544549	1323.815	1187.151	1187.151	1323.815	0.896765031	0.902456373		2	431.5	0.994921098
2	544.713	544713	1945.954	1764.12	1764.12	1945.954	0.906557915	0.901743176		2	431.75	0.992570251
2	544.879	544879	941.9739	934.6031	934.6031	941.9739	0.992175155	0.902580662		2	432	0.990865622
2	545.168	545168	1157.916	1054.648	1054.648	1157.916	0.910815638	0.906033611		2	432.25	0.990388297
2	545.489	545489	1187.194	993.9823	993.9823	1187.194	0.837253473	0.897654001		2	432.5	0.990193906
2	545.651	545651	1345.492	1186.814	1186.814	1345.492	0.882066932	0.893007505		2	432.75	0.990287273
2	545.819	545819	679.8463	659.005	659.005	679.8463	0.9693441	0.889178146		2	433	0.99146741
2	546.226	546226	871.2908	804.2027	804.2027	871.2908	0.923001482	0.877198546		2	433.25	0.993010661
2	546.405	546405	1016.333	850.8378	850.8378	1016.333	0.837164394	0.871663059		2	433.5	0.994448302
2	546.643	546643	1628.162	1286.722	1286.722	1628.162	0.790291138	0.867677095		2	433.75	0.995397409
2	546.998	546998	1132.218	924.0492	924.0492	1132.218	0.816140708	0.8664794		2	434	0.996426139
2	547.313	547313	866.6048	835.1491	835.1491	866.6048	0.96370237	0.868392888		2	434.25	0.997505792
2	547.592	547592	1038.783	914.8581	914.8581	1038.783	0.880701841	0.875152123		2	434.5	0.998665765
2	548.132	548132	1201.52	982.8285	982.8285	1201.52	0.817987632	0.921518703		2	434.75	0.99955296
2	548.369	548369	906.0895	877.7701	877.7701	906.0895	0.968745472	0.938365202		2	435	1.000383702
2	548.878	548878	1632.35	1536.449	1536.449	1632.35	0.941249732	0.962695372		2	435.25	1.001402098
2	549.188	549188	1105.708	1169.067	1169.067	1105.708	1.057301747	0.975068646		2	435.5	1.002699075
2	549.439	549439	778.5982	764.5194	764.5194	778.5982	0.981917759	0.979146474		2	435.75	1.004133844
2	549.659	549659	619.46	651.1669	651.1669	619.46	1.051184742	0.975310035		2	436	1.006108928
2	550.128	550128	1119.338	1024.692	1024.692	1119.338	0.915444665	0.960038671		2	436.25	1.00864201
2	550.499	550499	1143.968	1074.723	1074.723	1143.968	0.939469461	0.945384522		2	436.5	1.011002013
2	550.719	550719	1098.775	1020.403	1020.403	1098.775	0.928673295	0.931695517		2	436.75	1.013405837
2	551.158	551158	1464.438	1261.473	1261.473	1464.438	0.86140417	0.90981625		2	437	1.015735814
2	551.411	551411	1488.82	1320.193	1320.193	1488.82	0.886737819	0.906648688		2	437.25	1.017461346
2	551.908	551908	1041.314	955.4496	955.4496	1041.314	0.917542259	0.905552774		2	437.5	1.018732548
2	552.224	552224	976.5104	909.2282	909.2282	976.5104	0.931099351	0.904874646		2	437.75	1.019765029
2	552.527	552527	1432.314	1301.178	1301.178	1432.314	0.908444657	0.907296342		2	438	1.020446245
2	552.922	552922	1493.523	1395.963	1395.963	1493.523	0.934677939	0.905344972		2	438.25	1.02123139
2	553.179	553179	1041.332	922.0118	922.0118	1041.332	0.885415794	0.895826498		2	438.5	1.022153379
2	553.572	553572	943.8562	815.2699	815.2699	943.8562	0.863764946	0.875239198		2	438.75	1.022719812
2	553.74	553740	1030.015	892.9978	892.9978	1030.015	0.866975529	0.868467481		2	439	1.022283411
2	553.925	553925	844.8511	805.5762	805.5762	844.8511	0.953512637	0.859700192		2	439.25	1.02148926
2	554.214	554214	1009.249	804.0196	804.0196	1009.249	0.796651371	0.840982133		2	439.5	1.020480144
2	554.502	554502	1786.601	1413.82	1413.82	1786.601	0.791346249	0.829403361		2	439.75	1.019411396
2	554.664	554664	1547.214	1243.29	1243.29	1547.214	0.803566927	0.825700288		2	440	1.018156201
2	554.966	554966	1616.576	1428.747	1428.747	1616.576	0.883810597	0.821681857		2	440.25	1.016394613
2	555.332	555332	2152.483	1781.724	1781.724	2152.483	0.827752879	0.846540132		2	440.5	1.013366291
2	555.544	555544	2003.928	1643.694	1643.694	2003.928	0.820236056	0.86899818		2	440.75	1.009790398
2	555.853	555853	1333.386	1093.71	1093.71	1333.386	0.8202501	0.897479947		2	441	1.006639494
2	556.075	556075	1116.956	1053.98	1053.98	1116.956	0.943618191	0.922138422		2	441.25	1.005065104
2	556.397	556397	1016.183	988.7256	988.7256	1016.183	0.972979867	0.958129303		2	441.5	1.004241404
2	556.59	556590	528.2357	558.8029	558.8029	528.2357	1.057866593	0.966617622		2	441.75	1.003469186
2	556.868	556868	755.2616	743.8752	743.8752	755.2616	0.984923899	0.975387762		2	442	1.002672485
2	557.033	557033	545.7256	538.4767	538.4767	545.7256	0.986716951	0.978666559		2	442.25	1.001874936
2	557.26	557260	836.1458	808.3987	808.3987	836.1458	0.966815476	0.973483166		2	442.5	1.001358574
2	557.437	557437	881.407	932.6147	932.6147	881.407	1.058097678	0.968472651		2	442.75	1.000842212
2	557.672	557672	1350.845	1150.971	1150.971	1350.845	0.852037799	0.960689991		2	443	1.000816662
2	557.988	557988	1085.351	954.4483	954.4483	1085.351	0.879391367	0.939303971		2	443.25	1.001391403
2	558.338	558338	907.395	796.5403	796.5403	907.395	0.877831925	0.92562814		2	443.5	1.001479417
2	558.565	558565	1022.165	987.5876	987.5876	1022.165	0.966172389	0.934253512		2	443.75	1.000351256
2	558.758	558758	865.0965	880.8164	880.8164	865.0965	1.018171268	0.946875364		2	444	0.997766548
2	558.946	558946	826.7655	794.7958	794.7958	826.7655	0.961331599	0.954757124		2	444.25	0.994962302
2	559.183	559183	803.672	760.0172	760.0172	803.672	0.945680825	0.960647563		2	444.5	0.99261404
2	559.433	559433	1071.296	944.4438	944.4438	1071.296	0.881589962	0.968265912		2	444.75	0.990389549
2	559.649	559649	881.3549	879.5217	879.5217	881.3549	0.997920021	0.971888105		2	445	0.988171203
2	559.98	559980	799.4775	907.8538	907.8538	799.4775	1.135558912	0.962898573		2	445.25	0.986482481
2	560.246	560246	674.3448	633.292	633.292	674.3448	0.939121945	0.957423146		2	445.5	0.985509282
2	560.446	560446	975.8712	872.6945	872.6945	975.8712	0.894272215	0.959673905		2	445.75	0.984695734
2	560.642	560642	1325.499	1184.577	1184.577	1325.499	0.893683813	0.962227638		2	446	0.984095464
2	560.834	560834	1178.227	1057.657	1057.657	1178.227	0.897668276	0.965286058		2	446.25	0.983677022
2	561.189	561189	1413.452	1469.245	1469.245	1413.452	1.039472865	0.977974252		2	446.5	0.983449497
2	561.542	561542	1137.927	1085.845	1085.845	1137.927	0.954230807	0.992516647		2	446.75	0.983690294
2	561.778	561778	846.1041	937.771	937.771	846.1041	1.108339978	0.995341642		2	447	0.983941565
2	562.031	562031	997.3718	959.8061	959.8061	997.3718	0.96233531	0.990986724		2	447.25	0.984232713
2	562.373	562373	920.794	963.4749	963.4749	920.794	1.046352279	0.980380802		2	447.5	0.984058275
2	562.698	562698	989.4422	930.1911	930.1911	989.4422	0.940116664	0.969467691		2	447.75	0.983293094
2	563.048	563048	653.8289	647.9229	647.9229	653.8289	0.990967056	0.948194163		2	448	0.982585752
2	563.23	563230	925.0632	871.6568	871.6568	925.0632	0.942267296	0.93783932		2	448.25	0.981815733
2	563.46	563460	1394.267	1111.092	1111.092	1394.267	0.79690045	0.92812206		2	448.5	0.980699047
2	563.796	563796	905.6495	781.351	781.351	905.6495	0.862752091	0.913033542		2	448.75	0.980044722
2	564.206	564206	735.3086	762.5259	762.5259	735.3086	1.037014799	0.899603176		2	449	0.980955091
2	564.572	564572	1200.569	1101.68	1101.68	1200.569	0.917631556	0.895875465		2	449.25	0.982422376
2	564.792	564792	1033.527	903.0848	903.0848	1033.527	0.873789267	0.896047928		2	449.5	0.98403017
2	565.024	565024	2283.152	2110.716	2110.716	2283.152	0.924474586	0.897205274		2	449.75	0.986230293
2	565.219	565219	1117.283	921.3266	921.3266	1117.283	0.82461346	0.898220567		2	450	0.988775786
2	565.507	565507	1096.207	957.7727	957.7727	1096.207	0.873715183	0.900038154		2	450.25	0.991712552
2	565.931	565931	1171.717	1103.179	1103.179	1171.717	0.941506353	0.906831514		2	450.5	0.993319705
2	566.296	566296	1175.493	1089.872	1089.872	1175.493	0.927161625	0.92737488		2	450.75	0.992962918
2	566.475	566475	1118.649	1044.344	1044.344	1118.649	0.933576126	0.93640653		2	451	0.991132503
2	566.808	566808	1492.01	1343.293	1343.293	1492.01	0.900324395	0.95256917		2	451.25	0.989202838
2	567.073	567073	1381.467	1370.948	1370.948	1381.467	0.992385631	0.967937007		2	451.5	0.98604769
2	567.302	567302	506.3273	531.5294	531.5294	506.3273	1.049774326	0.977506647		2	451.75	0.982835293
2	567.489	567489	791.3948	785.4082	785.4082	791.3948	0.992435381	0.981734195		2	452	0.98117325
2	567.85	567850	766.0708	731.9311	731.9311	766.0708	0.95543532	0.987426121		2	452.25	0.979986861
2	568.039	568039	750.9723	724.1784	724.1784	750.9723	0.964321054	0.989502259		2	452.5	0.98088277
2	568.458	568458	835.0223	842.4691	842.4691	835.0223	1.008918085	0.989471438		2	452.75	0.983702269
2	568.689	568689	976.2642	962.9757	962.9757	976.2642	0.986388418	0.98894403		2	453	0.986817406
2	568.986	568986	934.7374	924.2729	924.2729	934.7374	0.988804877	0.986798327		2	453.25	0.991112637
2	569.489	569489	815.3349	783.2722	783.2722	815.3349	0.960675423	0.982194436		2	453.5	0.99505171
2	569.762	569762	664.6448	654.6509	654.6509	664.6448	0.984963547	0.982112085		2	453.75	0.995663384
2	570.028	570028	988.6515	1041.17	1041.17	988.6515	1.053121348	0.982066733		2	454	0.993300096
2	570.254	570254	1067.908	1018.363	1018.363	1067.908	0.953605554	0.982235465		2	454.25	0.990151409
2	570.445	570445	1172.112	1101.811	1101.811	1172.112	0.940021943	0.983355537		2	454.5	0.984998637
2	570.676	570676	1176.367	1124.73	1124.73	1176.367	0.956104685	0.985797621		2	454.75	0.978449658
2	570.943	570943	1075.767	1047.019	1047.019	1075.767	0.973276741	0.987455069		2	455	0.973964001
2	571.108	571108	881.6651	942.9561	942.9561	881.6651	1.069517326	0.988400961		2	455.25	0.970498602
2	571.286	571286	1129.697	1099.39	1099.39	1129.697	0.973172452	0.990406947		2	455.5	0.966968508
2	571.589	571589	841.1603	833.8891	833.8891	841.1603	0.99135575	0.991108291		2	455.75	0.964804465
2	571.849	571849	1220.534	1185.304	1185.304	1220.534	0.971135585	0.990166681		2	456	0.963200054
2	572.141	572141	932.3163	939.0258	939.0258	932.3163	1.007196592	0.986543631		2	456.25	0.964337797
2	572.402	572402	1038.743	1005.033	1005.033	1038.743	0.967547314	0.972137856		2	456.5	0.966976683
2	572.617	572617	1329.695	1219.375	1219.375	1329.695	0.917033605	0.956382554		2	456.75	0.969181389
2	572.798	572798	879.1816	885.0499	885.0499	879.1816	1.00667473	0.946118519		2	457	0.970628096
2	572.963	572963	740.5395	727.9014	727.9014	740.5395	0.982933929	0.938571005		2	457.25	0.972267658
2	573.333	573333	983.8005	848.2597	848.2597	983.8005	0.862227352	0.919643085		2	457.5	0.973228159
2	573.679	573679	865.7252	759.9601	759.9601	865.7252	0.877830633	0.90846392		2	457.75	0.973881072
2	573.861	573861	1749.37	1541.135	1541.135	1749.37	0.880965719	0.907567108		2	458	0.975487456
2	574.115	574115	853.2926	759.652	759.652	853.2926	0.890259683	0.909577237		2	458.25	0.979818903
2	574.497	574497	1134.322	981.7026	981.7026	1134.322	0.865453196	0.913077124		2	458.5	0.984950691
2	574.742	574742	838.1685	865.3261	865.3261	838.1685	1.032401122	0.917311693		2	458.75	0.990376318
2	575.177	575177	860.6683	830.5215	830.5215	860.6683	0.964972801	0.929338506		2	459	0.997267071
2	575.668	575668	876.658	778.709	778.709	876.658	0.888269998	0.933849358		2	459.25	1.002332114
2	575.843	575843	875.6381	844.0112	844.0112	875.6381	0.963881311	0.934897564		2	459.5	1.004969134
2	576.246	576246	1526.708	1342.47	1342.47	1526.708	0.879323355	0.93754623		2	459.75	1.006688361
2	576.68	576680	709.8214	639.6396	639.6396	709.8214	0.901127523	0.940498796		2	460	1.004650668
2	576.91	576910	793.561	806.4579	806.4579	793.561	1.016251933	0.942287261		2	460.25	1.001099068
2	577.095	577095	1140.892	1130.103	1130.103	1140.892	0.990543364	0.944308081		2	460.5	0.998066991
2	577.325	577325	954.5066	881.6088	881.6088	954.5066	0.923627767	0.949087634		2	460.75	0.995005505
2	577.624	577624	1197.762	1043.967	1043.967	1197.762	0.87159803	0.958026158		2	461	0.991816411
2	577.989	577989	658.3992	699.1542	699.1542	658.3992	1.061900136	0.966100067		2	461.25	0.989957244
2	578.25	578250	899.2538	881.6807	881.6807	899.2538	0.980458131	0.966642011		2	461.5	0.991510024
2	578.488	578488	914.527	808.3069	808.3069	914.527	0.883852418	0.96645211		2	461.75	0.996748554
2	578.916	578916	1266.305	1218.56	1218.56	1266.305	0.962295813	0.967969884		2	462	1.001534467
2	579.082	579082	838.3975	886.8479	886.8479	838.3975	1.057789294	0.968195688		2	462.25	1.001635553
2	579.27	579270	897.9986	861.2567	861.2567	897.9986	0.95908468	0.967912967		2	462.5	0.999922082
2	579.477	579477	975.0717	922.1375	922.1375	975.0717	0.945712505	0.96585888		2	462.75	0.997521104
2	579.688	579688	939.3176	874.8536	874.8536	939.3176	0.931371455	0.963360147		2	463	0.994246987
2	579.968	579968	1091.437	1009.438	1009.438	1091.437	0.924870606	0.961715289		2	463.25	0.991056277
2	580.152	580152	1025.457	993.4279	993.4279	1025.457	0.968766023	0.960645709		2	463.5	0.987001518
2	580.494	580494	689.2267	718.2114	718.2114	689.2267	1.042053942	0.957320748		2	463.75	0.982426082
2	580.834	580834	920.9992	831.2457	831.2457	920.9992	0.90254769	0.951194194		2	464	0.979866547
2	581.207	581207	883.7545	794.5755	794.5755	883.7545	0.899090754	0.943071708		2	464.25	0.979431606
2	581.538	581538	911.1501	896.3102	896.3102	911.1501	0.983713002	0.932908599		2	464.5	0.979325177
2	581.773	581773	856.9819	834.6778	834.6778	856.9819	0.973973663	0.924216008		2	464.75	0.979621771
2	582.086	582086	1618.544	1442.299	1442.299	1618.544	0.891108923	0.915387809		2	465	0.979974592
2	582.389	582389	1306.439	1137.324	1137.324	1306.439	0.870552701	0.909971676		2	465.25	0.979390442
2	582.664	582664	1478.026	1295.155	1295.155	1478.026	0.876273489	0.905847353		2	465.5	0.978120855
2	582.93	582930	1102.044	1052.816	1052.816	1102.044	0.955330277	0.903608406		2	465.75	0.976649972
2	583.145	583145	1146.219	990.7426	990.7426	1146.219	0.86435716	0.903910616		2	466	0.975466023
2	583.565	583565	1112.542	1005.421	1005.421	1112.542	0.903715096	0.908808289		2	466.25	0.974840806
2	584.038	584038	965.0194	882.0185	882.0185	965.0194	0.913990434	0.9146675		2	466.5	0.974650415
2	584.514	584514	846.4445	828.9942	828.9942	846.4445	0.979384	0.913616553		2	466.75	0.974539965
2	584.865	584865	983.3763	967.9694	967.9694	983.3763	0.984332651	0.91501701		2	467	0.974899581
2	585.047	585047	1245.712	1117.229	1117.229	1245.712	0.896859788	0.917757081		2	467.25	0.975854755
2	585.219	585219	1053.193	886.3829	886.3829	1053.193	0.84161488	0.920388486		2	467.5	0.977682125
2	585.446	585446	1032.67	872.9005	872.9005	1032.67	0.845285038	0.924785702		2	467.75	0.979480463
2	585.747	585747	764.1035	722.9427	722.9427	764.1035	0.946131905	0.935785882		2	468	0.981384841
2	585.986	585986	697.3341	687.9969	687.9969	697.3341	0.986610149	0.946778612		2	468.25	0.983684546
2	586.211	586211	1131.507	1092.705	1092.705	1131.507	0.96570768	0.954970852		2	468.5	0.985981542
2	586.689	586689	897.9792	851.7752	851.7752	897.9792	0.948546692	0.979409178		2	468.75	0.987553211
2	586.873	586873	1041.037	1055.961	1055.961	1041.037	1.014335706	0.989826931		2	469	0.987730114
2	587.171	587171	767.1531	790.4082	790.4082	767.1531	1.030313506	0.998911668		2	469.25	0.987367031
2	587.509	587509	1034	1033.423	1033.423	1034	0.999441973	0.992236962		2	469.5	0.987461568
2	587.689	587689	682.1817	697.8123	697.8123	682.1817	1.022912664	0.987400875		2	469.75	0.98820169
2	587.919	587919	518.0095	456.2405	456.2405	518.0095	0.880757013	0.979267384		2	470	0.989291165
2	588.126	588126	689.2891	689.2149	689.2149	689.2891	0.999892353	0.968012685		2	470.25	0.99027077
2	588.511	588511	669.2478	666.0794	666.0794	669.2478	0.99526573	0.949674592		2	470.5	0.991265875
2	588.89	588890	1341.959	1247.216	1247.216	1341.959	0.929399482	0.932523251		2	470.75	0.991756353
2	589.17	589170	1810.578	1578.821	1578.821	1810.578	0.871998334	0.919860617		2	471	0.992502315
2	589.338	589338	1806.827	1511.419	1511.419	1806.827	0.836504546	0.916562835		2	471.25	0.993205605
2	589.531	589531	947.404	920.654	920.654	947.404	0.971764949	0.915658674		2	471.5	0.993446145
2	589.706	589706	885.7543	891.7172	891.7172	885.7543	1.006732002	0.915746449		2	471.75	0.992665113
2	590.108	590108	954.0559	860.2708	860.2708	954.0559	0.901698527	0.925674736		2	472	0.991343144
2	590.278	590278	1343.659	1202.159	1202.159	1343.659	0.894690543	0.942875721		2	472.25	0.989825392
2	590.479	590479	971.2926	918.6578	918.6578	971.2926	0.945809533	0.964097331		2	472.5	0.986921277
2	591.042	591042	1214.265	1066.008	1066.008	1214.265	0.877903917	1.00631114		2	472.75	0.982807244
2	591.268	591268	1108.406	1249.119	1249.119	1108.406	1.126950774	1.021827878		2	473	0.980024025
2	591.481	591481	804.1775	900.2638	900.2638	804.1775	1.119483945	1.029431856		2	473.25	0.978489224
2	591.658	591658	1363.793	1486.157	1486.157	1363.793	1.089723294	1.028901379		2	473.5	0.977253034
2	592.805	592805	1034.066	863.2547	863.2547	1034.066	0.834815863	0.962528978		2	473.75	0.976488494
2	593.015	593015	1138.972	1146.729	1146.729	1138.972	1.006810527	0.950656229		2	474	0.976047482
2	593.224	593224	948.5696	936.4332	936.4332	948.5696	0.987205578	0.937666007		2	474.25	0.975597394
2	593.437	593437	881.5589	873.2492	873.2492	881.5589	0.990573857	0.927977702		2	474.5	0.975821569
2	593.618	593618	1091.963	977.2344	977.2344	1091.963	0.89493362	0.92382644		2	474.75	0.977036557
2	593.791	593791	1414.942	1249.815	1249.815	1414.942	0.88329769	0.921116788		2	475	0.979749555
2	593.999	593999	1476.72	1345.871	1345.871	1476.72	0.911392139	0.920591093		2	475.25	0.982816459
2	594.253	594253	1711.712	1396.692	1396.692	1711.712	0.815962031	0.924021982		2	475.5	0.986119711
2	594.518	594518	713.134	666.5086	666.5086	713.134	0.93461902	0.92703972		2	475.75	0.989119618
2	594.698	594698	924.0702	903.5879	903.5879	924.0702	0.977834693	0.928259982		2	476	0.9925107
2	594.895	594895	857.0412	881.0854	881.0854	857.0412	1.028054894	0.930688726		2	476.25	0.995927719
2	595.159	595159	965.7642	891.1412	891.1412	965.7642	0.922731656	0.934398027		2	476.5	0.998824009
2	595.583	595583	1553.037	1339.846	1339.846	1553.037	0.862726387	0.939226071		2	476.75	1.001255174
2	595.817	595817	1573.168	1518.087	1518.087	1573.168	0.964987211	0.942280213		2	477	1.003552275
2	596.192	596192	920.158	886.1523	886.1523	920.158	0.963043629	0.949982055		2	477.25	1.004926849
2	596.538	596538	960.1389	896.3129	896.3129	960.1389	0.933524202	0.963197969		2	477.5	1.005756009
2	596.94	596940	1095.047	984.9674	984.9674	1095.047	0.899475	0.980906088		2	477.75	1.006303211
2	597.126	597126	854.6227	935.7725	935.7725	854.6227	1.094953949	0.990976688		2	478	1.006753554
2	597.395	597395	672.2634	718.4176	718.4176	672.2634	1.068654935	1.009461708		2	478.25	1.007203897
2	597.582	597582	780.4058	728.6142	728.6142	780.4058	0.93363504	1.018254106		2	478.5	1.00765424
2	597.793	597793	775.7257	841.077	841.077	775.7257	1.084245372	1.025145532		2	478.75	1.008104583
2	597.999	597999	702.9082	677.3611	677.3611	702.9082	0.96365514	1.030230015		2	479	1.008554926
2	598.215	598215	1101.451	1133.112	1133.112	1101.451	1.02874481	1.030317593		2	479.25	1.009046396
2	598.466	598466	699.1863	737.7035	737.7035	699.1863	1.055088608	1.02663116		2	479.5	1.01010155
2	598.743	598743	898.1835	936.2825	936.2825	898.1835	1.042417836	1.022601612		2	479.75	1.011665327
2	599.091	599091	872.1349	943.841	943.841	872.1349	1.082219047	1.013160777		2	480	1.014357124
2	599.477	599477	877.6376	812.548	812.548	877.6376	0.925835447	1.000658982		2	480.25	1.01708063
2	599.869	599869	1100.629	1055.842	1055.842	1100.629	0.959307814	0.996086962		2	480.5	1.020286388
2	600.117	600117	1240.37	1192.463	1192.463	1240.37	0.961376847	0.993903926		2	480.75	1.023072199
2	600.575	600575	754.0784	779.5056	779.5056	754.0784	1.033719571	0.986559182		2	481	1.025075946
2	600.907	600907	1038.207	1044.937	1044.937	1038.207	1.00648233	0.978357025		2	481.25	1.025404079
2	601.105	601105	1055.15	1020.767	1020.767	1055.15	0.967414112	0.973277409		2	481.5	1.02545131
2	601.328	601328	688.8876	646.3181	646.3181	688.8876	0.938205449	0.967005543		2	481.75	1.025165468
2	601.732	601732	893.7148	974.1469	974.1469	893.7148	1.089997503	0.942962252		2	482	1.024085277
2	601.941	601941	978.6987	930.8808	930.8808	978.6987	0.951141347	0.929116899		2	482.25	1.023769966
2	602.117	602117	1086.978	874.7969	874.7969	1086.978	0.804797245	0.922139369		2	482.5	1.023448225
2	602.327	602327	1418.98	1163.925	1163.925	1418.98	0.82025469	0.91228088		2	482.75	1.025241755
2	602.538	602538	785.393	800.1834	800.1834	785.393	1.018831846	0.904398371		2	483	1.028637564
2	602.912	602912	1144.387	924.9993	924.9993	1144.387	0.808292387	0.913914481		2	483.25	1.034101904
2	603.111	603111	1097.46	982.0459	982.0459	1097.46	0.894835256	0.922184026		2	483.5	1.043094278
2	603.342	603342	818.8385	805.7007	805.7007	818.8385	0.983955566	0.928534315		2	483.75	1.054376131
2	603.523	603523	1048.652	939.431	939.431	1048.652	0.895846286	0.933235937		2	484	1.069096047
2	603.874	603874	863.0283	798.5693	798.5693	863.0283	0.925310676	0.943540118		2	484.25	1.089922183
2	604.138	604138	1075.451	1098.745	1098.745	1075.451	1.02165975	0.945942304		2	484.5	1.130606617
2	604.469	604469	961.2088	1035.552	1035.552	961.2088	1.077343445	0.949880496		2	484.75	1.174550439
2	605.631	605631	1032.717	925.8155	925.8155	1032.717	0.896485194	0.965500456		2	485	1.21764008
2	606.15	606150	1513.115	1339.855	1339.855	1513.115	0.885494493	0.97382477		2	485.25	1.252189805
2	607.248	607248	835.143	818.1998	818.1998	835.143	0.979712217	0.9944044		2	485.5	1.289641306
2	607.436	607436	814.1191	876.0039	876.0039	814.1191	1.076014431	0.998054644		2	485.75	1.318718071
2	607.613	607613	737.0548	804.9626	804.9626	737.0548	1.092133991	1.002818409		2	486	1.342874193
2	607.955	607955	1120.478	1052.738	1052.738	1120.478	0.939543659	1.008801373		2	486.25	1.365433136
2	608.262	608262	980.6354	925.6838	925.6838	980.6354	0.943963271	1.001445618		2	486.5	1.379749214
2	608.559	608559	756.6535	726.1306	726.1306	756.6535	0.959660664	0.98556932		2	486.75	1.388346106
2	608.872	608872	942.3672	1010.341	1010.341	942.3672	1.072130906	0.969466941		2	487	1.38343986
2	609.173	609173	1033.06	1044.519	1044.519	1033.06	1.011092289	0.956596367		2	487.25	1.35751929
2	609.423	609423	924.0228	869.5902	869.5902	924.0228	0.941091713	0.945818771		2	487.5	1.326800324
2	609.676	609676	919.9496	832.1006	832.1006	919.9496	0.904506725	0.936686266		2	487.75	1.293610699
2	609.953	609953	905.4074	801.4933	801.4933	905.4074	0.885229456	0.926614241		2	488	1.257964162
2	610.197	610197	1066.557	941.2826	941.2826	1066.557	0.882543174	0.918762349		2	488.25	1.220427688
2	610.38	610380	917.5946	827.6359	827.6359	917.5946	0.901962479	0.913863729		2	488.5	1.182192941
2	610.598	610598	1271.462	1183.801	1183.801	1271.462	0.931054959	0.908079392		2	488.75	1.145119069
2	610.83	610830	1148.285	1077.038	1077.038	1148.285	0.937953557	0.905573512		2	489	1.106309762
2	611.082	611082	1231.1	1158.1	1158.1	1231.1	0.940703436	0.911785628		2	489.25	1.073769974
2	611.338	611338	1342.037	1288.514	1288.514	1342.037	0.960118089	0.923223117		2	489.5	1.045228289
2	611.522	611522	692.2176	602.8431	602.8431	692.2176	0.870886698	0.929498631		2	489.75	1.017521268
2	611.702	611702	1202.027	1080.845	1080.845	1202.027	0.899185293	0.933781662		2	490	0.996610921
2	611.865	611865	1017.704	941.7886	941.7886	1017.704	0.925405226	0.937931508		2	490.25	0.988384765
2	612.185	612185	891.9127	833.8395	833.8395	891.9127	0.934889143	0.945734733		2	490.5	0.982338381
2	612.581	612581	794.1565	830.5319	830.5319	794.1565	1.045803818	0.960008304		2	490.75	0.982762112
2	612.934	612934	788.6128	755.2183	755.2183	788.6128	0.957654124	0.970204452		2	491	0.982727949
2	613.1	613100	589.0867	578.5126	578.5126	589.0867	0.982050011	0.971948514		2	491.25	0.982469684
2	613.383	613383	827.5604	735.6395	735.6395	827.5604	0.888925449	0.974240494		2	491.5	0.982126373
2	613.701	613701	712.1732	732.2039	732.2039	712.1732	1.028126164	0.972330769		2	491.75	0.982976147
2	614.084	614084	1227.57	1223.929	1223.929	1227.57	0.997033978	0.957618439		2	492	0.983762482
2	614.327	614327	1112.068	1020.467	1020.467	1112.068	0.917630037	0.94462552		2	492.25	0.985878448
2	614.628	614628	1235.401	1188.282	1188.282	1235.401	0.961859348	0.931698188		2	492.5	0.988472491
2	615.074	615074	1599.761	1363.755	1363.755	1599.761	0.852474213	0.911506437		2	492.75	0.990791791
2	615.239	615239	1646.687	1499.311	1499.311	1646.687	0.91050151	0.902872928		2	493	0.992415286
2	615.66	615660	1331.897	1147.062	1147.062	1331.897	0.861224254	0.887960158		2	493.25	0.994074189
2	615.826	615826	1303.741	1204.296	1204.296	1303.741	0.923723347	0.885550679		2	493.5	0.995654534
2	616.044	616044	1169.724	1079.447	1079.447	1169.724	0.922821965	0.884229845		2	493.75	0.997367997
2	616.334	616334	1584.601	1504.309	1504.309	1584.601	0.949329831	0.884158244		2	494	0.99932473
2	616.619	616619	1462.492	1176.93	1176.93	1462.492	0.804742864	0.886204979		2	494.25	1.001280004
2	616.855	616855	1643.179	1380.596	1380.596	1643.179	0.840198177	0.894693283		2	494.5	1.002685584
2	617.033	617033	1317.952	1223.324	1223.324	1317.952	0.928200724	0.898592276		2	494.75	1.002388179
2	617.371	617371	1277.61	1217.128	1217.128	1277.61	0.952660045	0.910818236		2	495	1.001749534
2	617.588	617588	1035.021	1054.873	1054.873	1035.021	1.019180287	0.93904702		2	495.25	1.001138519
2	618.062	618062	1944.831	1967.965	1967.965	1944.831	1.011895121	1.024093877		2	495.5	1.001004852
2	618.253	618253	2436.43	2318.505	2318.505	2436.43	0.951599266	1.070361538		2	495.75	1.001095444
2	618.434	618434	1460.671	1394.527	1394.527	1460.671	0.954716702	1.125086682		2	496	1.001131955
2	618.811	618811	962.6589	1317.585	1317.585	962.6589	1.368693522	1.256537054		2	496.25	1.001214678
2	619.044	619044	675.5791	927.4797	927.4797	675.5791	1.372866183	1.335325832		2	496.5	1.001552178
2	619.416	619416	733.268	1146.131	1146.131	733.268	1.563045162	1.474047823		2	496.75	1.002083452
2	619.762	619762	847.2086	1462.466	1462.466	847.2086	1.726217132	1.627075183		2	497	1.002670727
2	619.931	619931	554.4301	1028.849	1028.849	554.4301	1.855687489	1.703890386		2	497.25	1.003299887
2	620.15	620150	649.2013	1050.817	1050.817	649.2013	1.618630462	1.799327248		2	497.5	1.004243192
2	620.401	620401	686.1912	1280.168	1280.168	686.1912	1.865614132	1.92972838		2	497.75	1.005175428
2	620.668	620668	1246.365	2274.537	2274.537	1246.365	1.824936515	2.140123958		2	498	1.005823173
2	620.993	620993	708.0571	1785.849	1785.849	708.0571	2.52218218	2.444389209		2	498.25	1.006116216
2	621.177	621177	971.5978	2554.616	2554.616	971.5978	2.629293726	2.587175108		2	498.5	1.005087734
2	621.499	621499	834.0591	2211	2211	834.0591	2.650891286	2.846257465		2	498.75	1.002220195
2	621.715	621715	1169.809	3489.227	3489.227	1169.809	2.982732224	2.993772436		2	499	0.999220707
2	621.924	621924	1264.046	3996.265	3996.265	1264.046	3.161487003	3.109406779		2	499.25	0.996459988
2	622.132	622132	772.3452	2936.01	2936.01	772.3452	3.801421955	3.223562897		2	499.5	0.994001612
2	622.308	622308	814.0197	2951.957	2951.957	814.0197	3.626395037	3.28539351		2	499.75	0.991132865
2	622.58	622580	776.7687	2233.117	2233.117	776.7687	2.874880257	3.307573943		2	500	0.987079054
2	622.804	622804	706.8219	2067.163	2067.163	706.8219	2.924588217	3.281270329		2	500.25	0.98217592
2	623.319	623319	968.4478	3043.218	3043.218	968.4478	3.142366579	3.104385475		2	500.5	0.97804131
2	623.511	623511	1093.094	3614.959	3614.959	1093.094	3.307088869	2.980551672		2	500.75	0.976600034
2	623.747	623747	764.9207	2332.671	2332.671	764.9207	3.049559255	2.769208141		2	501	0.976017841
2	624.084	624084	800.7999	1880.543	1880.543	800.7999	2.348330713	2.475620467		2	501.25	0.976494463
2	624.451	624451	1652.89	3731.247	3731.247	1652.89	2.257407934	2.141443658		2	501.5	0.977812445
2	624.623	624623	1548.022	2834.954	2834.954	1548.022	1.831339606	1.999034515		2	501.75	0.979694345
2	624.857	624857	1149.314	1580.33	1580.33	1149.314	1.375020229	1.826002539		2	502	0.980688596
2	625.2	625200	1116.183	1686.757	1686.757	1116.183	1.511183202	1.563939582		2	502.25	0.98119932
2	625.402	625402	1000.854	1523.463	1523.463	1000.854	1.522163073	1.439019047		2	502.5	0.982184118
2	625.735	625735	1007.501	1410.041	1410.041	1007.501	1.399543028	1.310363833		2	502.75	0.983430416
2	626.035	626035	860.4997	1061.451	1061.451	860.4997	1.233528611	1.241869745		2	503	0.984683049
2	626.352	626352	877.9544	1115.326	1115.326	877.9544	1.270368939	1.173212355		2	503.25	0.985474849
2	626.598	626598	724.4264	789.5654	789.5654	724.4264	1.089918037	1.112279323		2	503.5	0.986396433
2	626.862	626862	1096.694	1223.213	1223.213	1096.694	1.115363994	1.054476209		2	503.75	0.988173745
2	627.04	627040	1509.544	1473.898	1473.898	1509.544	0.976386246	1.021452796		2	504	0.990242768
2	627.342	627342	937.7068	833.6094	833.6094	937.7068	0.888987261	0.968005377		2	504.25	0.992299931
2	627.707	627707	1068.759	1050.079	1050.079	1068.759	0.982521785	0.923475258		2	504.5	0.994212446
2	627.996	627996	1207.073	1122.737	1122.737	1207.073	0.930131815	0.927538581		2	504.75	0.99601408
2	628.273	628273	1947.538	1738.777	1738.777	1947.538	0.89280774	0.952164535		2	505	0.997666753
2	628.5	628500	2210.431	2070.953	2070.953	2210.431	0.936900089	0.971348684		2	505.25	0.999042978
2	628.673	628673	2093.443	1854.05	1854.05	2093.443	0.885646277	0.990530894		2	505.5	0.999882705
2	628.922	628922	1488.401	1617.534	1617.534	1488.401	1.086759549	1.024005102		2	505.75	1.000501833
2	629.088	629088	852.8803	942.3123	942.3123	852.8803	1.104858794	1.042604248		2	506	1.00128052
2	629.329	629329	990.2494	1166.182	1166.182	990.2494	1.17766494	1.075906962		2	506.25	1.00261498
2	629.544	629544	710.9386	819.3965	819.3965	710.9386	1.152555931	1.103597528		2	506.5	1.003981119
2	629.724	629724	839.7661	906.1822	906.1822	839.7661	1.079088808	1.125131082		2	506.75	1.005101131
2	630.153	630153	1129.681	1257.315	1257.315	1129.681	1.112982337	1.177958445		2	507	1.005209171
2	630.48	630480	646.8951	782.8315	782.8315	646.8951	1.210136698	1.214051379		2	507.25	1.005060628
2	630.708	630708	917.7443	1110.407	1110.407	917.7443	1.209930696	1.238394576		2	507.5	1.005215634
2	631.103	631103	1152.415	1404.808	1404.808	1152.415	1.219012248	1.272527859		2	507.75	1.006003408
2	631.539	631539	733.0019	1054.932	1054.932	733.0019	1.439194087	1.303705739		2	508	1.006689767
2	631.885	631885	575.5036	769.6276	769.6276	575.5036	1.33731153	1.323009005		2	508.25	1.006991742
2	632.201	632201	886.91	1153.295	1153.295	886.91	1.300351783	1.327308584		2	508.5	1.007140819
2	632.568	632568	864.8269	1130.395	1130.395	864.8269	1.307076595	1.314157925		2	508.75	1.007253563
2	632.794	632794	1299.27	1781.083	1781.083	1299.27	1.370833622	1.300903452		2	509	1.007287858
2	632.987	632987	853.8069	1137.422	1137.422	853.8069	1.3321771	1.288480272		2	509.25	1.007303684
2	633.155	633155	1069.905	1296.347	1296.347	1069.905	1.211646828	1.27270978		2	509.5	1.007501009
2	633.346	633346	1535.985	1788.615	1788.615	1535.985	1.164474262	1.252070489		2	509.75	1.007870052
2	634.854	634854	715.0662	720.1112	720.1112	715.0662	1.007055291	1.022390988		2	510	1.008381779
2	635.05	635050	725.7573	865.7819	865.7819	725.7573	1.192935848	0.997249201		2	510.25	1.009139997
2	635.379	635379	1011.292	883.4197	883.4197	1011.292	0.873555511	0.968944227		2	510.5	1.010559631
2	635.548	635548	1430.753	1200.695	1200.695	1430.753	0.83920495	0.962747279		2	510.75	1.011837462
2	635.751	635751	986.5047	940.0062	940.0062	986.5047	0.952865404	0.959569761		2	511	1.012043784
2	635.935	635935	1120.082	1073.616	1073.616	1120.082	0.958515537	0.955857627		2	511.25	1.011663777
2	636.246	636246	64.16804	52.99525	52.99525	64.16804	0.825882324	0.954535191		2	511.5	1.011216352
2	636.594	636594	906.753	897.5762	897.5762	906.753	0.989879493	0.962911536		2	511.75	1.010751625
2	636.904	636904	605.9115	693.853	693.853	605.9115	1.145139183	0.966179904		2	512	1.010136292
2	637.446	637446	760.4742	730.1143	730.1143	760.4742	0.960077673	0.968954868		2	512.25	1.009796223
2	637.929	637929	800.35	798.83	798.83	800.35	0.998100831	0.966709192		2	512.5	1.00966693
2	638.149	638149	959.2028	872.8034	872.8034	959.2028	0.909925826	0.956016029		2	512.75	1.009516416
2	638.433	638433	1353.089	1226.501	1226.501	1353.089	0.906445178	0.934329592		2	513	1.009330684
2	638.78	638780	1054.615	978.4167	978.4167	1054.615	0.927747756	0.912358565		2	513.25	1.008990718
2	639.042	639042	836.3612	754.1335	754.1335	836.3612	0.901683985	0.9032691		2	513.5	1.008525093
2	639.42	639420	1182.77	1030.234	1030.234	1182.77	0.871034943	0.892916297		2	513.75	1.007886374
2	639.701	639701	897.0875	758.6669	758.6669	897.0875	0.845700001	0.888377657		2	514	1.007257991
2	639.905	639905	768.5909	754.422	754.422	768.5909	0.981565095	0.888200317		2	514.25	1.006845782
2	640.131	640131	1042.556	940.7222	940.7222	1042.556	0.902322945	0.890363274		2	514.5	1.006371009
2	640.309	640309	781.6675	633.6462	633.6462	781.6675	0.810633933	0.891617393		2	514.75	1.005442812
2	640.78	640780	763.1338	681.7406	681.7406	763.1338	0.893343474	0.895229063		2	515	1.00443909
2	641.153	641153	812.9798	753.1364	753.1364	812.9798	0.926390053	0.900653216		2	515.25	1.004500476
2	641.316	641316	796.0132	769.9772	769.9772	796.0132	0.967292	0.903646489		2	515.5	1.005225862
2	641.479	641479	953.2578	830.6938	830.6938	953.2578	0.871426177	0.907192168		2	515.75	1.006227614
2	641.963	641963	792.8635	723.3639	723.3639	792.8635	0.91234355	0.919615498		2	516	1.008481838
2	642.32	642320	830.3497	759.7283	759.7283	830.3497	0.91494981	0.929555736		2	516.25	1.010978218
2	642.528	642528	1351.909	1194.981	1194.981	1351.909	0.883921181	0.936141617		2	516.5	1.013870389
2	642.787	642787	1484.562	1472.465	1472.465	1484.562	0.991851469	0.947200723		2	516.75	1.015365865
2	643.328	643328	1424.858	1420.747	1420.747	1424.858	0.9971148	0.977587748		2	517	1.01555238
2	643.801	643801	265.8484	248.5623	248.5623	265.8484	0.934977604	0.999254578		2	517.25	1.01530227
2	644.144	644144	1081.11	1161.831	1161.831	1081.11	1.074664928	1.013327087		2	517.5	1.013901501
2	644.398	644398	1272.675	1235.866	1235.866	1272.675	0.971077455	1.021555967		2	517.75	1.011279943
2	644.96	644960	838.4513	935.6209	935.6209	838.4513	1.115891764	1.022286766		2	518	1.008697591
2	645.276	645276	994.9425	994.3338	994.3338	994.9425	0.999388206	1.017695941		2	518.25	1.005727328
2	645.733	645733	921.7893	914.6489	914.6489	921.7893	0.992253761	1.010454696		2	518.5	1.003559487
2	645.947	645947	741.4013	719.935	719.935	741.4013	0.971046315	1.00741402		2	518.75	1.003202108
2	646.195	646195	1006.388	1009.897	1009.897	1006.388	1.003486727	1.00290235		2	519	1.003306982
2	646.529	646529	852.7947	905.3869	905.3869	852.7947	1.061670411	0.995242662		2	519.25	1.003781733
2	646.726	646726	1016.379	922.4525	922.4525	1016.379	0.90758713	0.992792628		2	519.5	1.004682191
2	646.937	646937	1294.627	1261.738	1261.738	1294.627	0.974595772	0.991945949		2	519.75	1.005727368
2	647.139	647139	1467.523	1422.508	1422.508	1467.523	0.969325864	0.987138368		2	520	1.007573849
2	647.346	647346	1666.879	1662.519	1662.519	1666.879	0.997384333	0.978905373		2	520.25	1.011122775
2	647.581	647581	1137.25	1199.794	1199.794	1137.25	1.054995823	0.967787604		2	520.5	1.014824935
2	647.789	647789	1086.59	1063.136	1063.136	1086.59	0.978415042	0.948663065		2	520.75	1.017124541
2	648.045	648045	797.7073	712.0988	712.0988	797.7073	0.892681814	0.917259819		2	521	1.018870459
2	648.254	648254	1184.415	1078.894	1078.894	1184.415	0.910908761	0.898300346		2	521.25	1.019166541
2	648.75	648750	953.1786	803.3395	803.3395	953.1786	0.842800604	0.860960511		2	521.5	1.017362488
2	648.947	648947	1064.443	861.209	861.209	1064.443	0.809070096	0.850900259		2	521.75	1.013693438
2	649.222	649222	939.9922	705.4264	705.4264	939.9922	0.750459844	0.848714267		2	522	1.009996486
2	649.536	649536	1401.348	1156.521	1156.521	1401.348	0.82529179	0.853414378		2	522.25	1.006328289
2	649.746	649746	1162.544	1087.882	1087.882	1162.544	0.935777054	0.854685203		2	522.5	1.003259839
2	649.918	649918	1228.982	1158.428	1158.428	1228.982	0.942591511	0.858361247		2	522.75	1.000204749
2	650.094	650094	1077.725	995.9352	995.9352	1077.725	0.92410884	0.862545272		2	523	0.997493813
2	650.429	650429	1124.787	963.68	963.68	1124.787	0.856766659	0.862739744		2	523.25	0.995792989
2	650.843	650843	1508.42	1139.927	1139.927	1508.42	0.755709285	0.862738924		2	523.5	0.995221876
2	651.045	651045	1150.865	940.3563	940.3563	1150.865	0.817086539	0.861766786		2	523.75	0.99520831
2	651.249	651249	1465.409	1418.418	1418.418	1465.409	0.967933185	0.858259353		2	524	0.996530821
2	651.821	651821	1158.51	920.3537	920.3537	1158.51	0.794428792	0.840564884		2	524.25	0.998721703
2	652.11	652110	978.5575	830.998	830.998	978.5575	0.849207124	0.837716151		2	524.5	1.000941198
2	652.386	652386	891.0965	769.5578	769.5578	891.0965	0.863607701	0.844019802		2	524.75	1.004095974
2	652.643	652643	1168.09	932.8482	932.8482	1168.09	0.798609867	0.853462348		2	525	1.006993573
2	652.86	652860	1066.366	896.8578	896.8578	1066.366	0.841041256	0.85962593		2	525.25	1.008417867
2	653.243	653243	989.0819	911.9929	911.9929	989.0819	0.922060044	0.865683645		2	525.5	1.007276227
2	653.775	653775	984.0159	875.5149	875.5149	984.0159	0.889736538	0.877255598		2	525.75	1.005362648
2	654.012	654012	1300.103	1117.822	1117.822	1300.103	0.859794955	0.888850253		2	526	1.00302171
2	654.3	654300	455.7683	434.7699	434.7699	455.7683	0.953927467	0.906371282		2	526.25	1.000673294
2	654.468	654468	940.1071	847.6804	847.6804	940.1071	0.901684925	0.913624888		2	526.5	0.997899939
2	654.998	654998	1068.261	872.8965	872.8965	1068.261	0.817119131	0.933570366		2	526.75	0.995027322
2	655.169	655169	1045.74	887	887	1045.74	0.848203186	0.937754476		2	527	0.993467411
2	655.471	655471	613.0323	693.9648	693.9648	613.0323	1.13201996	0.939580019		2	527.25	0.993008557
2	655.74	655740	914.8273	859.0846	859.0846	914.8273	0.939067516	0.938833158		2	527.5	0.993414298
2	655.973	655973	692.979	702.3687	702.3687	692.979	1.013549761	0.939015411		2	527.75	0.994623949
2	656.511	656511	837.4336	780.0567	780.0567	837.4336	0.931484837	0.933594259		2	528	0.99672979
2	656.713	656713	1497.292	1264.493	1264.493	1497.292	0.844519973	0.932003006		2	528.25	0.998567992
2	657.251	657251	1213.504	1077.445	1077.445	1213.504	0.887879232	0.925582717		2	528.5	0.999411379
2	657.512	657512	962.0975	875.8012	875.8012	962.0975	0.910303997	0.922046544		2	528.75	0.999082085
2	657.765	657765	868.414	803.6284	803.6284	868.414	0.925397794	0.92156948		2	529	0.997572191
2	658.061	658061	751.8691	735.4621	735.4621	751.8691	0.978178382	0.928610027		2	529.25	0.996107773
2	658.254	658254	915.6774	844.8013	844.8013	915.6774	0.922597085	0.93584799		2	529.5	0.994676357
2	658.468	658468	719.4797	743.6159	743.6159	719.4797	1.033546742	0.942690159		2	529.75	0.993369657
2	658.929	658929	1388.825	1227.375	1227.375	1388.825	0.883750653	0.957342425		2	530	0.992111458
2	659.105	659105	1177.113	1102.42	1102.42	1177.113	0.936545599	0.963231525		2	530.25	0.990785327
2	659.431	659431	1054.06	1017.243	1017.243	1054.06	0.965071248	0.970994664		2	530.5	0.989430082
2	659.798	659798	1226.088	1091.095	1091.095	1226.088	0.88989942	0.97591292		2	530.75	0.989086906
2	660.003	660003	680.0464	752.1409	752.1409	680.0464	1.10601409	0.977513834		2	531	0.988899979
2	660.54	660540	1020.257	1024.611	1024.611	1020.257	1.004267552	0.980190854		2	531.25	0.991110336
2	660.701	660701	954.8004	948.0674	948.0674	954.8004	0.992948264	0.980201342		2	531.5	0.993574281
2	660.914	660914	978.351	922.0624	922.0624	978.351	0.942465843	0.978738499		2	531.75	0.99584625
2	661.196	661196	967.7944	935.8265	935.8265	967.7944	0.966968294	0.971552838		2	532	0.998109234
2	661.69	661690	694.348	608.0024	608.0024	694.348	0.875645066	0.949714448		2	532.25	0.998630109
2	661.911	661911	785.6573	815.4047	815.4047	785.6573	1.037863073	0.941066544		2	532.5	0.998251809
2	662.178	662178	663.9002	608.6507	608.6507	663.9002	0.916780414	0.93145404		2	532.75	0.99713824
2	662.404	662404	1274.379	1091.047	1091.047	1274.379	0.856140128	0.922786721		2	533	0.994888598
2	662.775	662775	789.6973	849.5184	849.5184	789.6973	1.075751937	0.910582148		2	533.25	0.992688791
2	663.129	663129	1074.505	879.4213	879.4213	1074.505	0.81844319	0.898431199		2	533.5	0.990933036
2	663.291	663291	960.8591	780.2263	780.2263	960.8591	0.812009066	0.894212878		2	533.75	0.989620477
2	663.731	663731	945.5604	843.2531	843.2531	945.5604	0.89180247	0.889808991		2	534	0.988686593
2	663.939	663939	1133.843	1075.93	1075.93	1133.843	0.948923264	0.889492873		2	534.25	0.987802564
2	664.46	664460	1247.781	1119.227	1119.227	1247.781	0.896973908	0.891764863		2	534.5	0.987238654
2	664.648	664648	1396.282	1160.767	1160.767	1396.282	0.831327053	0.894416506		2	534.75	0.986719999
2	664.926	664926	971.5942	857.7958	857.7958	971.5942	0.882874558	0.901496326		2	535	0.986403722
2	665.449	665449	672.2013	670.8336	670.8336	672.2013	0.997965342	0.912770502		2	535.25	0.988402679
2	665.747	665747	869.1407	822.886	822.886	869.1407	0.946781114	0.914739587		2	535.5	0.991268603
2	665.961	665961	961.3537	836.8332	836.8332	961.3537	0.870473791	0.915692678		2	535.75	0.995319925
2	666.238	666238	1063.932	960.8329	960.8329	1063.932	0.903096157	0.915472379		2	536	0.999652925
2	666.538	666538	1301.999	1115.153	1115.153	1301.999	0.856492977	0.912017991		2	536.25	1.00319332
2	666.708	666708	839.481	806.713	806.713	839.481	0.960966359	0.909790136		2	536.5	1.006197477
2	667.069	667069	778.5474	715.219	715.219	778.5474	0.91865826	0.900004501		2	536.75	1.007429532
2	667.245	667245	762.7845	684.3856	684.3856	762.7845	0.897220119	0.893630808		2	537	1.009696741
2	667.53	667530	714.5162	632.6114	632.6114	714.5162	0.885370269	0.886926771		2	537.25	1.013519201
2	667.802	667802	993.5797	874.5967	874.5967	993.5797	0.880248157	0.88556252		2	537.5	1.017403032
2	668.344	668344	1030.412	926.6144	926.6144	1030.412	0.899265925	0.886573492		2	537.75	1.020461788
2	668.504	668504	1252.652	1026.822	1026.822	1252.652	0.819718485	0.887132914		2	538	1.02220644
2	668.973	668973	856.9703	796.8037	796.8037	856.9703	0.929791499	0.890101342		2	538.25	1.023500857
2	669.289	669289	1111.386	984.1095	984.1095	1111.386	0.885479482	0.895962683		2	538.5	1.023946397
2	669.467	669467	733.2037	686.2115	686.2115	733.2037	0.935908398	0.902092674		2	538.75	1.022382404
2	669.847	669847	913.7904	861.5457	861.5457	913.7904	0.942826386	0.918456413		2	539	1.019560881
2	670.053	670053	805.4204	696.5703	696.5703	805.4204	0.864853063	0.927921706		2	539.25	1.016825789
2	670.298	670298	1517.156	1382.43	1382.43	1517.156	0.911198321	0.941707149		2	539.5	1.013665419
2	670.742	670742	1273.806	1251.702	1251.702	1273.806	0.982647279	0.962940279		2	539.75	1.008728792
2	670.962	670962	776.388	765.1758	765.1758	776.388	0.985558509	0.969183673		2	540	1.005195553
2	671.245	671245	1229.019	1237.644	1237.644	1229.019	1.007017792	0.976391659		2	540.25	1.003062558
2	671.488	671488	666.0189	647.9425	647.9425	666.0189	0.972859028	0.982461137		2	540.5	1.001326756
2	671.742	671742	857.6303	873.5344	873.5344	857.6303	1.018544238	0.989981792		2	540.75	1.001517082
2	671.985	671985	690.8428	728.5958	728.5958	690.8428	1.054647743	0.99714769		2	541	1.007680005
2	672.238	672238	624.8512	574.1668	574.1668	624.8512	0.918885648	1.001529139		2	541.25	1.016560955
2	672.46	672460	815.7862	735.7992	735.7992	815.7862	0.901951026	1.000164095		2	541.5	1.024536019
2	672.952	672952	675.2093	673.816	673.816	675.2093	0.997936492	0.991200775		2	541.75	1.029630101
2	673.166	673166	653.4098	729.6636	729.6636	653.4098	1.116701341	0.990058138		2	542	1.032361952
2	673.333	673333	722.3329	757.8742	757.8742	722.3329	1.049203491	0.989243334		2	542.25	1.033838655
2	673.625	673625	1101.528	1014.231	1014.231	1101.528	0.920749178	0.987964014		2	542.5	1.032637843
2	674.053	674053	1428.282	1378.433	1378.433	1428.282	0.965098629	0.981654852		2	542.75	1.026029963
2	674.294	674294	901.5709	790.8026	790.8026	901.5709	0.877138559	0.976444345		2	543	1.018010572
2	674.541	674541	1229.098	1259.657	1259.657	1229.098	1.024862948	0.972274964		2	543.25	1.008358138
2	675.071	675071	1018.537	1020.611	1020.611	1018.537	1.002036254	0.973985921		2	543.5	0.998265596
2	675.248	675248	937.6789	986.2505	986.2505	937.6789	1.051799822	0.976199065		2	543.75	0.988986713
2	675.554	675554	802.2917	757.5437	757.5437	802.2917	0.944224775	0.978718017		2	544	0.983395451
2	675.722	675722	603.0447	550.6046	550.6046	603.0447	0.913041106	0.98084816		2	544.25	0.980500943
2	676.008	676008	694.848	611.9932	611.9932	694.848	0.880758382	0.983456756		2	544.5	0.979994236
2	676.296	676296	648.8972	617.6314	617.6314	648.8972	0.951817021	0.973798724		2	544.75	0.979934261
2	676.583	676583	756.191	846.5876	846.5876	756.191	1.11954202	0.959298615		2	545	0.980509983
2	676.82	676820	842.234	863.6988	863.6988	842.234	1.025485554	0.950980892		2	545.25	0.980473368
2	677.057	677057	921.3288	928.7199	928.7199	921.3288	1.008022217	0.948174069		2	545.5	0.978673434
2	677.374	677374	1301.388	1093.216	1093.216	1301.388	0.840038482	0.946309848		2	545.75	0.976864424
2	677.546	677546	1099.08	895.4795	895.4795	1099.08	0.814753703	0.944016238		2	546	0.974969535
2	677.893	677893	916.1178	862.4098	862.4098	916.1178	0.941374352	0.934827051		2	546.25	0.972939006
2	678.186	678186	1044.808	904.014	904.014	1044.808	0.865244141	0.924983332		2	546.5	0.971185809
2	678.354	678354	948.8652	941.2296	941.2296	948.8652	0.991952914	0.919508051		2	546.75	0.970429006
2	678.592	678592	842.457	851.1335	851.1335	842.457	1.010299042	0.914466542		2	547	0.970202577
2	678.928	678928	1211.388	1139.053	1139.053	1211.388	0.940287505	0.907646951		2	547.25	0.97061961
2	679.218	679218	1233.405	1059.29	1059.29	1233.405	0.858833879	0.89521815		2	547.5	0.971968788
2	679.633	679633	1519.185	1335.645	1335.645	1519.185	0.879185221	0.873474854		2	547.75	0.976306342
2	679.94	679940	2642.895	2186.323	2186.323	2642.895	0.827245502	0.860851963		2	548	0.982201106
2	680.299	680299	4418.716	4079.204	4079.204	4418.716	0.92316501	0.85287455		2	548.25	0.987616884
2	680.544	680544	2052.527	1468.144	1468.144	2052.527	0.715286084	0.847053268		2	548.5	0.991659292
2	681.037	681037	1820.38	1463.481	1463.481	1820.38	0.803942583	0.8349004		2	548.75	0.994940868
2	681.195	681195	1565.92	1391.696	1391.696	1565.92	0.888740166	0.831802613		2	549	0.99795824
2	681.63	681630	1413.4	1374.384	1374.384	1413.4	0.972395642	0.823697553		2	549.25	1.000295457
2	682.096	682096	1134.785	920.8449	920.8449	1134.785	0.811470807	0.805584769		2	549.5	1.000846547
2	682.293	682293	1653.825	1186.412	1186.412	1653.825	0.717374571	0.800977181		2	549.75	0.999271444
2	682.532	682532	1282.282	1032.079	1032.079	1282.282	0.804876774	0.797111413		2	550	0.997036019
2	682.831	682831	2301.872	1629.431	1629.431	2301.872	0.707872115	0.791747438		2	550.25	0.994568171
2	683.004	683004	1593.528	1309.34	1309.34	1593.528	0.821661119	0.792640504		2	550.5	0.991850229
2	683.259	683259	1433.65	1204.924	1204.924	1433.65	0.840458968	0.802160761		2	550.75	0.987683916
2	683.57	683570	1417.452	1080.72	1080.72	1417.452	0.762438516	0.821387823		2	551	0.984262362
2	683.829	683829	1217.856	962.8443	962.8443	1217.856	0.790606032	0.838155858		2	551.25	0.981783634
2	684.05	684050	1245.571	1109.2	1109.2	1245.571	0.890515274	0.855469444		2	551.5	0.981176206
2	684.424	684424	922.0452	867.6352	867.6352	922.0452	0.940989878	0.894924037		2	551.75	0.981024824
2	684.917	684917	738.969	684.9926	684.9926	738.969	0.926957152	0.934551089		2	552	0.980874934
2	685.173	685173	1026.285	1031.646	1031.646	1026.285	1.005223695	0.941593327		2	552.25	0.980799995
2	685.395	685395	660.6068	598.9735	598.9735	660.6068	0.90670199	0.944922262		2	552.5	0.981348691
2	685.861	685861	875.5587	849.6966	849.6966	875.5587	0.970462175	0.929590704		2	552.75	0.981105424
2	686.112	686112	858.8201	767.8768	767.8768	858.8201	0.894106694	0.915014992		2	553	0.980078774
2	686.332	686332	1127.932	988.629	988.629	1127.932	0.876496987	0.906727687		2	553.25	0.977236862
2	686.616	686616	1363.117	1299.907	1299.907	1363.117	0.953628339	0.900564933		2	553.5	0.973640511
2	686.983	686983	1042.38	941.0013	941.0013	1042.38	0.90274305	0.893684684		2	553.75	0.970615047
2	687.147	687147	1733.558	1401.147	1401.147	1733.558	0.808249277	0.8923562		2	554	0.967003658
2	687.333	687333	1477.509	1327.559	1327.559	1477.509	0.898511617	0.893204415		2	554.25	0.962800001
2	687.53	687530	1301.832	1116.691	1116.691	1301.832	0.857784261	0.896125305		2	554.5	0.960039899
2	687.804	687804	812.5338	760.9823	760.9823	812.5338	0.936554639	0.90039927		2	554.75	0.958686679
2	688.152	688152	1058.483	933.8409	933.8409	1058.483	0.88224459	0.91083178		2	555	0.95853156
2	688.455	688455	619.5211	633.4766	633.4766	619.5211	1.022526271	0.920026704		2	555.25	0.963194342
2	688.755	688755	900.1868	822.1545	822.1545	900.1868	0.913315436	0.922404588		2	555.5	0.969610939
2	689.051	689051	851.5723	792.2998	792.2998	851.5723	0.930396397	0.923097984		2	555.75	0.976105159
2	689.253	689253	1006.273	821.3077	821.3077	1006.273	0.816187754	0.924208047		2	556	0.983196072
2	689.51	689510	951.0456	937.6525	937.6525	951.0456	0.9859175	0.923195067		2	556.25	0.990855151
2	689.977	689977	1043.189	992.7359	992.7359	1043.189	0.951635706	0.918332804		2	556.5	0.99661114
2	690.159	690159	1061.675	968.027	968.027	1061.675	0.911792215	0.921362665		2	556.75	0.999084229
2	690.427	690427	1047.152	863.3185	863.3185	1047.152	0.824444302	0.934345572		2	557	1.000826793
2	690.61	690610	699.5934	702.8266	702.8266	699.5934	1.004621542	0.94596326		2	557.25	0.999646169
2	690.809	690809	755.1359	717.0175	717.0175	755.1359	0.949521139	0.957587927		2	557.5	0.997634581
2	690.989	690989	792.8079	779.2091	779.2091	792.8079	0.982847295	0.968120581		2	557.75	0.994620724
2	691.375	691375	1028.024	958.5969	958.5969	1028.024	0.932465487	0.993658386		2	558	0.99006878
2	691.676	691676	729.4434	832.1491	832.1491	729.4434	1.140800095	1.018908295		2	558.25	0.987386274
2	691.851	691851	697.1634	706.7755	706.7755	697.1634	1.013787442	1.035691415		2	558.5	0.988132403
2	692.124	692124	603.8319	634.24	634.24	603.8319	1.050358552	1.053920156		2	558.75	0.992133044
2	692.3	692300	644.0283	663.1453	663.1453	644.0283	1.029683478	1.061908932		2	559	0.994809679
2	692.552	692552	572.4395	554.7177	554.7177	572.4395	0.969041619	1.07108282		2	559.25	0.996619363
2	692.839	692839	419.0386	493.5308	493.5308	419.0386	1.177769303	1.068872897		2	559.5	0.998459295
2	693.223	693223	651.9564	709.0104	709.0104	651.9564	1.087511987	1.055855512		2	559.75	0.998392184
2	693.629	693629	446.0792	486.4728	486.4728	446.0792	1.09055253	1.041061451		2	560	0.996563784
2	694.021	694021	968.0333	933.792	933.792	968.0333	0.964627973	1.020062882		2	560.25	0.995185595
2	694.221	694221	1268.861	1152.525	1152.525	1268.861	0.908314622	1.01040144		2	560.5	0.995984522
2	694.675	694675	524.8272	522.1843	522.1843	524.8272	0.994964247	0.99206884		2	560.75	0.996965018
2	695.021	695021	591.0098	666.6076	666.6076	591.0098	1.127912938	0.978095638		2	561	0.998961738
2	695.183	695183	991.9783	989.5438	989.5438	991.9783	0.997545813	0.973545643		2	561.25	1.001506848
2	695.449	695449	1527.251	1215.738	1215.738	1527.251	0.796030253	0.970190445		2	561.5	1.004335089
2	695.851	695851	789.4063	812.4053	812.4053	789.4063	1.029134553	0.970746185		2	561.75	1.005493962
2	696.177	696177	812.6621	763.3682	763.3682	812.6621	0.939342686	0.970983572		2	562	1.004536635
2	696.349	696349	758.2282	790.5054	790.5054	758.2282	1.042569242	0.971634767		2	562.25	1.00252509
2	696.565	696565	1027.22	1014.936	1014.936	1027.22	0.98804151	0.974468422		2	562.5	1.000306545
2	696.843	696843	2154.859	1848.428	1848.428	2154.859	0.857795336	0.975346378		2	562.75	0.997612836
2	697.388	697388	1074.606	1072.308	1072.308	1074.606	0.997861542	0.97197305		2	563	0.993440046
2	697.596	697596	1030.379	1055.595	1055.595	1030.379	1.024472548	0.967924713		2	563.25	0.989563295
2	697.762	697762	1654.121	1594.187	1594.187	1654.121	0.963766859	0.96044575		2	563.5	0.986633617
2	698.171	698171	753.3565	718.9572	718.9572	753.3565	0.954338617	0.932972745		2	563.75	0.983550696
2	698.352	698352	1008.628	1005.302	1005.302	1008.628	0.996702451	0.925013993		2	564	0.981148383
2	698.67	698670	938.4204	811.4218	811.4218	938.4204	0.864667691	0.911648104		2	564.25	0.979172272
2	698.879	698879	1072.249	885.4067	885.4067	1072.249	0.825747284	0.903776246		2	564.5	0.978473049
2	699.202	699202	1500.36	1261.501	1261.501	1500.36	0.840798875	0.902008701		2	564.75	0.97830999
2	699.427	699427	1051.488	935.7292	935.7292	1051.488	0.889909538	0.904813521		2	565	0.978603972
2	699.887	699887	670.7887	635.4358	635.4358	670.7887	0.947296518	0.907348134		2	565.25	0.978969384
2	700.154	700154	532.5897	514.4137	514.4137	532.5897	0.965872415	0.906005113		2	565.5	0.979402653
2	700.447	700447	835.3202	748.9437	748.9437	835.3202	0.896594743	0.903034281		2	565.75	0.980483939
2	700.731	700731	1183.003	1158.286	1158.286	1183.003	0.979106562	0.893307243		2	566	0.98234676
2	701	701000	1103.657	913.7754	913.7754	1103.657	0.827952344	0.880098545		2	566.25	0.986210731
2	701.273	701273	1556.349	1208.883	1208.883	1556.349	0.776742877	0.864948452		2	566.5	0.989735091
2	701.59	701590	1525.294	1281.928	1281.928	1525.294	0.840446498	0.835071154		2	566.75	0.99306723
2	701.868	701868	1385.853	1176.476	1176.476	1385.853	0.84891832	0.804161433		2	567	0.996897905
2	702.055	702055	1188.911	943.4254	943.4254	1188.911	0.793520625	0.791425831		2	567.25	1.000091617
2	702.232	702232	2163.649	1819.229	1819.229	2163.649	0.840815215	0.78262723		2	567.5	1.0018969
2	702.41	702410	975.4421	765.1453	765.1453	975.4421	0.784408731	0.772752022		2	567.75	1.002979348
2	702.712	702712	1400.822	1113.268	1113.268	1400.822	0.794724812	0.768072001		2	568	1.003864809
2	702.97	702970	1504.119	1042.254	1042.254	1504.119	0.692933205	0.787813316		2	568.25	1.003978192
2	703.445	703445	1942.798	1391.516	1391.516	1942.798	0.716243274	0.842423546		2	568.5	1.003947658
2	703.814	703814	1271.857	955.8541	955.8541	1271.857	0.751542115	0.897811498		2	568.75	1.003708139
2	703.991	703991	1164.679	1191.893	1191.893	1164.679	1.023366095	0.928353296		2	569	1.003204741
2	704.164	704164	891.3158	909.837	909.837	891.3158	1.020779616	0.94928946		2	569.25	1.002576376
2	704.466	704466	661.6209	788.2975	788.2975	661.6209	1.191464024	0.981746344		2	569.5	1.001974747
2	704.716	704716	1157.571	1119.556	1119.556	1157.571	0.967159682	1.003047536		2	569.75	1.001954038
2	705.115	705115	1274.211	1187.402	1187.402	1274.211	0.931872351	0.993294312		2	570	1.001941901
2	705.37	705370	892.1994	903.7328	903.7328	892.1994	1.012926931	0.974401204		2	570.25	1.001986105
2	705.619	705619	1135.681	1106.038	1106.038	1135.681	0.97389848	0.962140138		2	570.5	1.002454179
2	705.949	705949	1527.495	1400.948	1400.948	1527.495	0.917153902	0.939693217		2	570.75	1.003091273
2	706.193	706193	1049.25	909.3898	909.3898	1049.25	0.866704599	0.924498917		2	571	1.003510009
2	706.47	706470	986.3825	783.8139	783.8139	986.3825	0.79463484	0.924525637		2	571.25	1.00411948
2	706.717	706717	897.6568	921.213	921.213	897.6568	1.026241878	0.92906921		2	571.5	1.004366915
2	706.944	706944	853.8974	848.3977	848.3977	853.8974	0.993559296	0.930334441		2	571.75	1.004263368
2	707.114	707114	1410.7	1288.349	1288.349	1410.7	0.913269299	0.929519915		2	572	1.003650413
2	707.523	707523	973.9027	906.5113	906.5113	973.9027	0.930802738	0.931037651		2	572.25	1.001517882
2	707.923	707923	871.5437	892.0317	892.0317	871.5437	1.023507714	0.930329832		2	572.5	0.997241926
2	708.159	708159	1512.095	1353.841	1353.841	1512.095	0.895341232	0.923004467		2	572.75	0.992816352
2	708.418	708418	1149.687	980.2708	980.2708	1149.687	0.852641458	0.911170406		2	573	0.989476483
2	708.605	708605	1596.882	1420.118	1420.118	1596.882	0.889306787	0.906235046		2	573.25	0.985964469
2	708.819	708819	820.7387	745.2568	745.2568	820.7387	0.908031752	0.90402234		2	573.5	0.983316764
2	709.221	709221	1232.626	1103.696	1103.696	1232.626	0.895402174	0.90243522		2	573.75	0.981632505
2	709.483	709483	474.5439	426.1892	426.1892	474.5439	0.898102789	0.9101362		2	574	0.981784384
2	709.781	709781	863.889	829.2269	829.2269	863.889	0.959876674	0.924069701		2	574.25	0.982373961
2	709.963	709963	608.4583	534.4522	534.4522	608.4583	0.878371123	0.92862167		2	574.5	0.983009645
2	710.209	710209	747.0774	721.1142	721.1142	747.0774	0.965246974	0.930812997		2	574.75	0.984218997
2	710.428	710428	1232.622	1139.879	1139.879	1232.622	0.924759578	0.932659375		2	575	0.986117085
2	710.941	710941	1214.738	1176.724	1176.724	1214.738	0.968706009	0.932171691		2	575.25	0.9876451
2	711.168	711168	905.3981	873.7434	873.7434	905.3981	0.96503781	0.926216288		2	575.5	0.988275814
2	711.467	711467	907.2742	878.4134	878.4134	907.2742	0.968189551	0.913832391		2	575.75	0.98883453
2	711.729	711729	1959.766	1613.12	1613.12	1959.766	0.823118678	0.906140097		2	576	0.98927086
2	712.09	712090	1488.913	1235.89	1235.89	1488.913	0.830061931	0.89457551		2	576.25	0.989722322
2	712.323	712323	1572.707	1389.783	1389.783	1572.707	0.883688443	0.888812507		2	576.5	0.990189373
2	712.576	712576	1140.911	1027.459	1027.459	1140.911	0.900560166	0.889772969		2	576.75	0.990675125
2	712.861	712861	627.7517	592.2531	592.2531	627.7517	0.943451208	0.893139529		2	577	0.991286749
2	713.026	713026	1194.873	1013.94	1013.94	1194.873	0.848575539	0.893276878		2	577.25	0.992456233
2	713.434	713434	1076.56	1010.07	1010.07	1076.56	0.938238463	0.889295105		2	577.5	0.994320864
2	713.899	713899	618.3836	551.0946	551.0946	618.3836	0.891185665	0.885302833		2	577.75	0.996104205
2	714.476	714476	765.3777	765.9883	765.9883	765.3777	1.000797776	0.888410339		2	578	0.997562268
2	714.74	714740	1635.94	1400.542	1400.542	1635.94	0.856108415	0.896377612		2	578.25	0.997704819
2	714.976	714976	2441.977	1853.143	1853.143	2441.977	0.758869965	0.905713598		2	578.5	0.997664356
2	715.159	715159	1759.111	1414.86	1414.86	1759.111	0.804303992	0.911573678		2	578.75	0.997907811
2	715.611	715611	969.0185	1018.893	1018.893	969.0185	1.05146909	0.932528631		2	579	0.998100843
2	715.882	715882	606.7949	621.2838	621.2838	606.7949	1.023877755	0.94403743		2	579.25	0.998062095
2	716.045	716045	698.4132	659.9759	659.9759	698.4132	0.944964815	0.948403649		2	579.5	0.997414968
2	716.448	716448	1184.781	1093.327	1093.327	1184.781	0.922809363	0.958744091		2	579.75	0.996703571
2	716.827	716827	961.6643	944.1585	944.1585	961.6643	0.98179635	0.966040189		2	580	0.996300814
2	717.078	717078	862.5202	919.4156	919.4156	862.5202	1.065964136	0.957878349		2	580.25	0.995796541
2	717.447	717447	621.2049	542.5344	542.5344	621.2049	0.873358211	0.941414748		2	580.5	0.995115424
2	717.645	717645	782.3581	688.3278	688.3278	782.3581	0.879811687	0.94367577		2	580.75	0.99387836
2	717.863	717863	1060.759	992.016	992.016	1060.759	0.935194516	0.947715603		2	581	0.992470039
2	718.234	718234	1156.944	1186.676	1186.676	1156.944	1.025698737	0.961724341		2	581.25	0.990869634
2	718.512	718512	1300.905	1221.549	1221.549	1300.905	0.938999389	0.992217391		2	581.5	0.988761716
2	718.702	718702	952.5266	950.6024	950.6024	952.5266	0.997979899	1.012409725		2	581.75	0.986287875
2	718.915	718915	871.4674	829.2734	829.2734	871.4674	0.951582813	1.031208424		2	582	0.984296045
2	719.326	719326	787.6959	926.5847	926.5847	787.6959	1.176322868	1.078919937		2	582.25	0.982824924
2	719.693	719693	1012.237	1107.323	1107.323	1012.237	1.093936499	1.106192225		2	582.5	0.981685472
2	719.891	719891	668.5737	811.366	811.366	668.5737	1.213577501	1.108876267		2	582.75	0.980811263
2	720.152	720152	713.3115	836.653	836.653	713.3115	1.172913937	1.106413358		2	583	0.980422229
2	720.315	720315	783.4546	839.8786	839.8786	783.4546	1.072019489	1.102742804		2	583.25	0.980814435
2	720.494	720494	908.1234	904.9714	904.9714	908.1234	0.996529106	1.093032273		2	583.5	0.981614998
2	720.727	720727	957.9853	1000.455	1000.455	957.9853	1.044332309	1.071387961		2	583.75	0.982452455
2	720.94	720940	954.9056	986.0074	986.0074	954.9056	1.032570549	1.052390697		2	584	0.983302875
2	721.103	721103	875.4006	905.7369	905.7369	875.4006	1.034654191	1.037554667		2	584.25	0.983303602
2	721.343	721343	1039.828	1166.192	1166.192	1039.828	1.121523944	1.014399711		2	584.5	0.983152027
2	721.507	721507	810.1742	770.4814	770.4814	810.1742	0.95100708	1.001363645		2	584.75	0.983402115
2	721.889	721889	736.719	723.8213	723.8213	736.719	0.982493054	0.969518379		2	585	0.984086252
2	722.231	722231	930.1585	916.5856	916.5856	930.1585	0.985407971	0.947823553		2	585.25	0.985168077
2	722.553	722553	1164.37	1047.401	1047.401	1164.37	0.899543101	0.937280882		2	585.5	0.986752619
2	722.82	722820	827.7785	693.8876	693.8876	827.7785	0.838252745	0.932821127		2	585.75	0.989269333
2	723.11	723110	872.7465	796.8895	796.8895	872.7465	0.913082436	0.930236809		2	586	0.992390125
2	723.288	723288	1279.875	1263.068	1263.068	1279.875	0.986868249	0.932193009		2	586.25	0.99504736
2	723.468	723468	836.3359	798.9937	798.9937	836.3359	0.955350237	0.938015772		2	586.5	0.998557292
2	723.771	723771	1161.239	1092.407	1092.407	1161.239	0.94072538	0.944923564		2	586.75	1.002159222
2	723.943	723943	764.9135	733.7618	733.7618	764.9135	0.959274219	0.945535379		2	587	1.005134812
2	724.159	724159	665.4636	669.7214	669.7214	665.4636	1.006398246	0.945944188		2	587.25	1.006137957
2	724.327	724327	1068.84	1015.067	1015.067	1068.84	0.949690318	0.94361983		2	587.5	1.004782235
2	724.534	724534	942.3511	860.6208	860.6208	942.3511	0.913269799	0.938800766		2	587.75	1.002813023
2	724.741	724741	777.8884	711.0662	711.0662	777.8884	0.914097961	0.935145152		2	588	0.99996248
2	724.934	724934	794.7963	743.7142	743.7142	794.7963	0.935729318	0.93124149		2	588.25	0.996459296
2	725.306	725306	1037.412	868.7227	868.7227	1037.412	0.837394112	0.918546572		2	588.5	0.993189289
2	725.635	725635	771.4081	780.4107	780.4107	771.4081	1.011670347	0.913625649		2	588.75	0.990075303
2	725.969	725969	945.5717	796.9741	796.9741	945.5717	0.842848935	0.923218448		2	589	0.98696942
2	726.317	726317	874.3562	824.5177	824.5177	874.3562	0.942999775	0.941127841		2	589.25	0.984426977
2	726.752	726752	1009.864	1009.909	1009.909	1009.864	1.00004456	0.957932227		2	589.5	0.983744205
2	727.114	727114	1057.144	988.9233	988.9233	1057.144	0.935466975	0.960324676		2	589.75	0.98402684
2	727.443	727443	952.8993	1005.573	1005.573	952.8993	1.0552773	0.961195087		2	590	0.985722362
2	727.647	727647	1052.328	984.2891	984.2891	1052.328	0.935344398	0.960076151		2	590.25	0.99040038
2	727.827	727827	1067.527	941.9617	941.9617	1067.527	0.882377401	0.957181197		2	590.5	0.997438421
2	728.02	728020	1046.667	1078.749	1078.749	1046.667	1.030651583	0.956102115		2	590.75	1.00258598
2	728.231	728231	1310.497	1208.739	1208.739	1310.497	0.922351596	0.956052199		2	591	1.007733538
2	728.558	728558	1018.751	985.4166	985.4166	1018.751	0.967279149	0.956078899		2	591.25	1.012519993
2	728.723	728723	1347.889	1214.234	1214.234	1347.889	0.900841241	0.95923096		2	591.5	1.014931853
2	729.004	729004	929.9402	835.7403	835.7403	929.9402	0.898703271	0.96772545		2	591.75	1.013339885
2	729.209	729209	989.1821	1092.671	1092.671	989.1821	1.104620676	0.973210004		2	592	1.009367244
2	729.499	729499	930.1816	872.0916	872.0916	930.1816	0.937549829	0.979604687		2	592.25	1.005394604
2	729.775	729775	1308.336	1243.37	1243.37	1308.336	0.95034456	0.987078361		2	592.5	1.001421964
2	729.973	729973	824.0656	886.8357	886.8357	824.0656	1.076171242	0.995211223		2	592.75	0.997449323
2	730.242	730242	767.5271	798.8974	798.8974	767.5271	1.040871912	1.010178445		2	593	0.993547859
2	730.669	730669	925.4607	844.6971	844.6971	925.4607	0.912731464	1.03024178		2	593.25	0.989422985
2	730.954	730954	1002.482	1019.5	1019.5	1002.482	1.016975866	1.038509869		2	593.5	0.986690456
2	731.284	731284	840.877	830.7964	830.7964	840.877	0.988011802	1.0452355		2	593.75	0.985379519
2	731.479	731479	650.6925	774.6413	774.6413	650.6925	1.190487519	1.045013196		2	594	0.985062521
2	731.795	731795	784.9187	779.3534	779.3534	784.9187	0.992909712	1.035120175		2	594.25	0.985989838
2	731.972	731972	508.131	616.6898	616.6898	508.131	1.213643332	1.026545376		2	594.5	0.986773375
2	732.367	732367	662.0892	632.9182	632.9182	662.0892	0.955940982	1.009576274		2	594.75	0.987340809
2	732.621	732621	844.9659	778.0428	778.0428	844.9659	0.920797869	1.00009623		2	595	0.988236843
2	733.039	733039	1079.695	923.6732	923.6732	1079.695	0.855494561	0.980955225		2	595.25	0.989134875
2	733.321	733321	1251.415	1198.005	1198.005	1251.415	0.957320313	0.968119479		2	595.5	0.989916612
2	733.575	733575	983.2482	969.5489	969.5489	983.2482	0.986067302	0.955888936		2	595.75	0.990774705
2	733.774	733774	775.9553	837.2455	837.2455	775.9553	1.078986766	0.947324193		2	596	0.992046963
2	733.959	733959	866.3506	772.2841	772.2841	866.3506	0.891422133	0.941613625		2	596.25	0.993738206
2	734.302	734302	936.4236	968.3919	968.3919	936.4236	1.034138717	0.935552888		2	596.5	0.996360469
2	734.57	734570	868.4983	812.302	812.302	868.4983	0.935294865	0.930489171		2	596.75	0.999323522
2	734.97	734970	1505.432	1208.462	1208.462	1505.432	0.802734365	0.916066146		2	597	1.002513956
2	735.322	735322	1330.755	1085.344	1085.344	1330.755	0.815585138	0.900229162		2	597.25	1.006727285
2	735.599	735599	1058.139	933.902	933.902	1058.139	0.882589149	0.889463182		2	597.5	1.010819224
2	735.886	735886	1006.258	970.2318	970.2318	1006.258	0.96419785	0.88234439		2	597.75	1.013384761
2	736.169	736169	1494.138	1417.739	1417.739	1494.138	0.948867508	0.876619217		2	598	1.015166784
2	736.352	736352	1056.46	977.1778	977.1778	1056.46	0.924954849	0.872998024		2	598.25	1.015049561
2	736.705	736705	1337.756	1045.659	1045.659	1337.756	0.781651512	0.867996126		2	598.5	1.014042571
2	737.074	737074	1027.271	871.3835	871.3835	1027.271	0.848250851	0.86167764		2	598.75	1.013019693
2	737.364	737364	682.7717	579.4672	579.4672	682.7717	0.848698328	0.848372947		2	599	1.011157236
2	737.573	737573	1059.974	871.6969	871.6969	1059.974	0.822375738	0.8360053		2	599.25	1.009065146
2	737.817	737817	1501.731	1236.635	1236.635	1501.731	0.823473045	0.827263093		2	599.5	1.006972528
2	738.044	738044	1030.491	840.226	840.226	1030.491	0.815364714	0.827743529		2	599.75	1.006171814
2	738.305	738305	1329.614	1261.366	1261.366	1329.614	0.948670817	0.833272241		2	600	1.005474013
2	738.609	738609	968.0187	764.1355	764.1355	968.0187	0.789380928	0.84044242		2	600.25	1.004605489
2	738.932	738932	1778.216	1335.705	1335.705	1778.216	0.751148904	0.847756911		2	600.5	1.003504542
2	739.126	739126	1098.393	952.2155	952.2155	1098.393	0.866916941	0.852733534		2	600.75	1.001987005
2	739.529	739529	1160.216	1001.336	1001.336	1160.216	0.863059982	0.866281169		2	601	1.000266685
2	739.753	739753	1025.794	984.8053	984.8053	1025.794	0.960041977	0.875244958		2	601.25	0.998407071
2	739.992	739992	934.0497	829.9935	829.9935	934.0497	0.88859672	0.884122919		2	601.5	0.994993679
2	740.262	740262	983.8377	886.3399	886.3399	983.8377	0.900900525	0.89949342		2	601.75	0.990874688
2	740.529	740529	1423.251	1191.463	1191.463	1423.251	0.837141867	0.913721155		2	602	0.98675775
2	740.828	740828	1194.277	1038.491	1038.491	1194.277	0.869556225	0.918745009		2	602.25	0.983769402
2	741.045	741045	1427.749	1428.833	1428.833	1427.749	1.000759237	0.919566023		2	602.5	0.981001976
2	741.546	741546	1128.512	1086.897	1086.897	1128.512	0.963124008	0.917652422		2	602.75	0.982093427
2	741.861	741861	1434.918	1353.667	1353.667	1434.918	0.943375858	0.909929304		2	603	0.984229567
2	742.093	742093	1080.209	971.6717	971.6717	1080.209	0.899521944	0.904752448		2	603.25	0.986545574
2	742.544	742544	1525.731	1283.699	1283.699	1525.731	0.841366532	0.895597143		2	603.5	0.988367139
2	742.84	742840	1112.151	985.3158	985.3158	1112.151	0.885955055	0.889085553		2	603.75	0.990361187
2	743.111	743111	996.4405	874.4974	874.4974	996.4405	0.877621293	0.889265981		2	604	0.991675665
2	743.309	743309	1356.586	1142.189	1142.189	1356.586	0.841958416	0.896426683		2	604.25	0.992386422
2	743.809	743809	1149.47	1146.034	1146.034	1149.47	0.997010796	0.93402306		2	604.5	0.993216385
2	744.353	744353	1716.45	1472.262	1472.262	1716.45	0.857736608	0.969836767		2	604.75	0.99413923
2	744.609	744609	1024.797	1019.941	1019.941	1024.797	0.995261501	0.977849965		2	605	0.995062076
2	744.774	744774	829.3072	879.0392	879.0392	829.3072	1.059968128	0.982449948		2	605.25	0.995984921
2	745.007	745007	641.189	655.6957	655.6957	641.189	1.022624686	0.987014235		2	605.5	0.996907766
2	745.205	745205	700.5439	735.6252	735.6252	700.5439	1.050077233	0.987585807		2	605.75	0.997915472
2	745.463	745463	1033.978	957.8057	957.8057	1033.978	0.926330831	0.986214355		2	606	0.999016597
2	745.783	745783	1022.321	1030.535	1030.535	1022.321	1.008034658	0.980481996		2	606.25	1.000191966
2	746.156	746156	1121.548	994.2717	994.2717	1121.548	0.886517296	0.967062666		2	606.5	1.001478705
2	746.438	746438	1067.192	943.7812	943.7812	1067.192	0.884359328	0.958656188		2	606.75	1.002765444
2	746.771	746771	763.5787	805.0729	805.0729	763.5787	1.054341746	0.948236252		2	607	1.004052183
2	747.23	747230	1154.892	1098.028	1098.028	1154.892	0.950762496	0.933863724		2	607.25	1.005339291
2	747.39	747390	1578.73	1408.149	1408.149	1578.73	0.891950492	0.931089716		2	607.5	1.00680403
2	747.96	747960	709.0876	693.269	693.269	709.0876	0.977691614	0.922439055		2	607.75	1.008297344
2	748.416	748416	1610.563	1367.069	1367.069	1610.563	0.848814359	0.92373925		2	608	1.008986084
2	748.609	748609	894.8764	838.7142	838.7142	894.8764	0.937240271	0.931590456		2	608.25	1.007341167
2	749.031	749031	1074.893	973.9306	973.9306	1074.893	0.906072139	0.954213889		2	608.5	1.003768517
2	749.276	749276	849.8978	790.7583	790.7583	849.8978	0.930415751	0.964230377		2	608.75	1.000204108
2	749.703	749703	836.9079	859.4255	859.4255	836.9079	1.026905709	0.988968429		2	609	0.996977579
2	749.894	749894	974.5752	995.8575	995.8575	974.5752	1.021837514	0.993189081		2	609.25	0.994034627
2	750.1	750100	923.5923	871.4268	871.4268	923.5923	0.94351891	0.989870638		2	609.5	0.9912233
2	750.429	750429	704.602	712.2194	712.2194	704.602	1.010810926	0.977717548		2	609.75	0.988739798
2	750.616	750616	674.5192	778.3512	778.3512	674.5192	1.153934832	0.971925446		2	610	0.98629749
2	751.026	751026	985.6127	924.6037	924.6037	985.6127	0.938100432	0.940653319		2	610.25	0.984167026
2	751.36	751360	1020.706	866.499	866.499	1020.706	0.848921237	0.903440519		2	610.5	0.982337049
2	751.691	751691	1504.393	1202.27	1202.27	1504.393	0.799172823	0.88319433		2	610.75	0.981172134
2	751.963	751963	1923.807	1610.207	1610.207	1923.807	0.836989885	0.885477648		2	611	0.982085654
2	752.365	752365	761.8805	676.521	676.521	761.8805	0.887962089	0.89993942		2	611.25	0.984701926
2	752.607	752607	1189.236	1119.344	1119.344	1189.236	0.941229495	0.922750317		2	611.5	0.987298855
2	752.872	752872	1012.706	967.9769	967.9769	1012.706	0.955832097	0.962866982		2	611.75	0.989016647
2	753.162	753162	858.776	954.4676	954.4676	858.776	1.111427893	0.996881308		2	612	0.990724659
2	753.381	753381	1063.062	1028.675	1028.675	1063.062	0.967652874	1.012625096		2	612.25	0.992606865
2	753.658	753658	1097.099	1128.847	1128.847	1097.099	1.028938136	1.030248953		2	612.5	0.995081394
2	753.905	753905	506.5172	523.3216	523.3216	506.5172	1.033176366	1.034541628		2	612.75	0.997223631
2	754.111	754111	475.001	504.9434	504.9434	475.001	1.063036499	1.032728646		2	613	0.998873518
2	754.363	754363	574.9463	617.7635	617.7635	574.9463	1.074471651	1.033411852		2	613.25	0.999495637
2	754.649	754649	653.9901	650.3679	650.3679	653.9901	0.994461384	1.038464777		2	613.5	0.999598483
2	754.848	754848	1095.658	1085.954	1085.954	1095.658	0.991143222	1.040745505		2	613.75	0.99875012
2	755.117	755117	870.402	884.6017	884.6017	870.402	1.016313956	1.042427938		2	614	0.996112951
2	755.317	755317	664.3403	642.7185	642.7185	664.3403	0.967453728	1.042845865		2	614.25	0.99278948
2	755.631	755631	701.4159	807.7832	807.7832	701.4159	1.151646548	1.043242266		2	614.5	0.989618542
2	755.943	755943	447.6501	501.8045	501.8045	447.6501	1.120974842	1.04492066		2	614.75	0.986592172
2	756.203	756203	775.8886	853.5882	853.5882	775.8886	1.100142727	1.046589713		2	615	0.983484077
2	756.398	756398	1076.543	1104.951	1104.951	1076.543	1.02638817	1.047027986		2	615.25	0.98008624
2	756.682	756682	1105.134	952.5992	952.5992	1105.134	0.861976195	1.043300727		2	615.5	0.97765442
2	757.165	757165	840.8803	904.4724	904.4724	840.8803	1.075625627	1.031509185		2	615.75	0.975739321
2	757.438	757438	1026.525	1110.711	1110.711	1026.525	1.082010667	1.029820591		2	616	0.975146885
2	757.61	757610	1010.307	1129.731	1129.731	1010.307	1.118205654	1.034534431		2	616.25	0.97505971
2	757.847	757847	750.1737	676.9631	676.9631	750.1737	0.902408469	1.04246526		2	616.5	0.975381386
2	758.135	758135	829.0712	852.0358	852.0358	829.0712	1.027699189	1.054095225		2	616.75	0.976909951
2	758.457	758457	662.2307	706.1697	706.1697	662.2307	1.06634999	1.070957689		2	617	0.978819233
2	758.628	758628	682.281	792.7341	792.7341	682.281	1.16188799	1.073759615		2	617.25	0.981173199
2	759.022	759022	773.213	799.5431	799.5431	773.213	1.034052842	1.062293246		2	617.5	0.986983358
2	759.236	759236	850.2503	917.7994	917.7994	850.2503	1.079446135	1.051427006		2	617.75	0.99810895
2	759.631	759631	615.2815	683.2399	683.2399	615.2815	1.110450907	1.031821618		2	618	1.010426804
2	760.024	760024	1213.449	1158.781	1158.781	1213.449	0.954948251	1.00822265		2	618.25	1.025987596
2	760.23	760230	792.0502	745.9248	745.9248	792.0502	0.94176455	0.993234171		2	618.5	1.047534643
2	760.484	760484	1115.332	1028.094	1028.094	1115.332	0.921782931	0.977276229		2	618.75	1.071471968
2	760.681	760681	779.3507	766.7181	766.7181	779.3507	0.983790866	0.966194669		2	619	1.094863009
2	760.907	760907	963.5437	926.179	926.179	963.5437	0.961221582	0.953722826		2	619.25	1.120044054
2	761.2	761200	941.8762	975.6591	975.6591	941.8762	1.035867665	0.940834035		2	619.5	1.14724519
2	761.511	761511	1159.689	1006.865	1006.865	1159.689	0.868219842	0.929503467		2	619.75	1.177608432
2	761.893	761893	837.9685	759.7368	759.7368	837.9685	0.90664124	0.917550276		2	620	1.208417297
2	762.055	762055	855.4447	834.3106	834.3106	855.4447	0.975294604	0.911592531		2	620.25	1.240634551
2	762.508	762508	649.9624	562.7031	562.7031	649.9624	0.865747157	0.891839326		2	620.5	1.283600003
2	762.707	762707	1331.827	1120.822	1120.822	1331.827	0.841567261	0.887184235		2	620.75	1.341035128
2	763.072	763072	987.5427	891.5416	891.5416	987.5427	0.9027879	0.890040988		2	621	1.404999544
2	763.484	763484	912.296	816.5616	816.5616	912.296	0.895062129	0.90226935		2	621.25	1.458847639
2	763.781	763781	831.7348	785.2678	785.2678	831.7348	0.944132433	0.910569741		2	621.5	1.514052123
2	764.036	764036	1030.237	836.7419	836.7419	1030.237	0.812183896	0.923015676		2	621.75	1.559691254
2	764.434	764434	895.9213	865.1864	865.1864	895.9213	0.965694643	0.942946676		2	622	1.597582009
2	764.71	764710	1034.463	1027.863	1027.863	1034.463	0.993619878	0.94027811		2	622.25	1.628859958
2	765.048	765048	711.4855	696.3778	696.3778	711.4855	0.978765976	0.931381547		2	622.5	1.63875489
2	765.243	765243	645.3022	629.239	629.239	645.3022	0.975107477	0.928770584		2	622.75	1.635064442
2	765.554	765554	792.5346	781.6108	781.6108	792.5346	0.986216627	0.921809144		2	623	1.614836634
2	765.819	765819	1557.468	1314.635	1314.635	1557.468	0.844084758	0.917179768		2	623.25	1.591256918
2	766.229	766229	1743.505	1398.244	1398.244	1743.505	0.801973037	0.920878766		2	623.5	1.552691266
2	766.397	766397	1830.444	1571.499	1571.499	1830.444	0.858534323	0.923141887		2	623.75	1.491988423
2	766.662	766662	1296.243	1161.477	1161.477	1296.243	0.896033383	0.926985586		2	624	1.432179902
2	766.988	766988	882.4891	852.9163	852.9163	882.4891	0.966489331	0.944291842		2	624.25	1.37057608
2	767.204	767204	706.2599	818.9367	818.9367	706.2599	1.159540135	0.954967823		2	624.5	1.309175291
2	767.447	767447	874.183	835.1988	835.1988	874.183	0.95540499	0.962696474		2	624.75	1.25542064
2	767.752	767752	918.815	831.3411	831.3411	918.815	0.904797048	0.973148049		2	625	1.203690294
2	767.937	767937	1284.216	1365.495	1365.495	1284.216	1.063290755	0.974990475		2	625.25	1.153237077
2	768.138	768138	784.3077	672.8805	672.8805	784.3077	0.857929229	0.966807696		2	625.5	1.117026525
2	768.409	768409	1182.049	1061.242	1061.242	1182.049	0.897798653	0.945556425		2	625.75	1.09115355
2	768.598	768598	976.4989	970.93	970.93	976.4989	0.994297075	0.935143318		2	626	1.075479293
2	768.815	768815	1514.37	1472.943	1472.943	1514.37	0.97264407	0.929753128		2	626.25	1.060497515
2	769.221	769221	1070.535	925.6097	925.6097	1070.535	0.864623483	0.922793346		2	626.5	1.044364071
2	769.482	769482	1121.621	1027.085	1027.085	1121.621	0.915714845	0.919540478		2	626.75	1.028559015
2	769.81	769810	1224.906	1079.429	1079.429	1224.906	0.881234152	0.910376155		2	627	1.01479424
2	770.115	770115	875.7154	827.5783	827.5783	875.7154	0.945031114	0.905404892		2	627.25	1.002550398
2	770.332	770332	1030.359	963.5343	963.5343	1030.359	0.935144256	0.907019203		2	627.5	0.99278583
2	770.549	770549	1557.525	1469.469	1469.469	1557.525	0.94346415	0.909795219		2	627.75	0.986016853
2	770.74	770740	1276.734	1149.786	1149.786	1276.734	0.900568168	0.915926615		2	628	0.98706431
2	771.16	771160	1693.819	1531.909	1531.909	1693.819	0.904411274	0.947664453		2	628.25	0.993167662
2	771.394	771394	1269.576	1062.623	1062.623	1269.576	0.83699046	0.971007371		2	628.5	0.998997315
2	771.766	771766	841.5284	897.343	897.343	841.5284	1.066325272	1.004221487		2	628.75	1.007107534
2	771.994	771994	878.9832	937.1144	937.1144	878.9832	1.066134597	1.023956135		2	629	1.015857162
2	772.369	772369	782.4445	817.4423	817.4423	782.4445	1.044728795	1.061496093		2	629.25	1.024712169
2	772.555	772555	620.006	719.576	719.576	620.006	1.16059522	1.076174785		2	629.5	1.033757884
2	772.966	772966	920.8494	1008.804	1008.804	920.8494	1.095514641	1.105717877		2	629.75	1.042106586
2	773.242	773242	625.1013	680.7443	680.7443	625.1013	1.089014373	1.120091547		2	630	1.05056048
2	773.642	773642	1515.901	1659.895	1659.895	1515.901	1.094989053	1.122705668		2	630.25	1.058674358
2	773.834	773834	764.0245	817.3408	817.3408	764.0245	1.069783495	1.11985526		2	630.5	1.066232108
2	774.024	774024	885.6556	1036.108	1036.108	885.6556	1.169876869	1.11677237		2	630.75	1.073327239
2	774.219	774219	889.7344	978.7673	978.7673	889.7344	1.100066829	1.112578199		2	631	1.079259717
2	774.522	774522	657.2882	787.9916	787.9916	657.2882	1.198852497	1.102172956		2	631.25	1.084590538
2	774.871	774871	735.4685	810.7233	810.7233	735.4685	1.102322261	1.089462533		2	631.5	1.089499789
2	775.045	775045	873.374	880.2985	880.2985	873.374	1.007928448	1.082704761		2	631.75	1.093498234
2	775.449	775449	886.8918	939.1181	939.1181	886.8918	1.05888689	1.060390149		2	632	1.095996173
2	775.888	775888	1072.516	1045.81	1045.81	1072.516	0.975099672	1.034758233		2	632.25	1.096265029
2	776.461	776461	936.0781	1024.545	1024.545	936.0781	1.094508033	0.997089327		2	632.5	1.093805021
2	776.639	776639	750.4114	728.5251	728.5251	750.4114	0.970834265	0.988171316		2	632.75	1.090204731
2	776.966	776966	935.4538	992.3486	992.3486	935.4538	1.060820534	0.978443592		2	633	1.085749462
2	777.191	777191	703.8903	638.073	638.073	703.8903	0.906494947	0.973621554		2	633.25	1.078934822
2	777.55	777550	1001.078	851.529	851.529	1001.078	0.85061204	0.965431255		2	633.5	1.069645064
2	778.03	778030	785.2895	747.8241	747.8241	785.2895	0.95229097	0.944616997		2	633.75	1.059188812
2	778.221	778221	872.0646	898.1149	898.1149	872.0646	1.029871984	0.93896452		2	634	1.04873256
2	778.548	778548	950.9739	961.5339	961.5339	950.9739	1.011104406	0.938063027		2	634.25	1.038276308
2	778.746	778746	848.2896	796.9021	796.9021	848.2896	0.939422221	0.939820576		2	634.5	1.027820056
2	778.917	778917	889.3338	794.3761	794.3761	889.3338	0.893226031	0.941326892		2	634.75	1.017363804
2	779.106	779106	874.5868	772.2439	772.2439	874.5868	0.882981426	0.946399607		2	635	1.007871103
2	779.461	779461	914.3345	871.6003	871.6003	914.3345	0.953261963	0.958436269		2	635.25	1.001384725
2	779.661	779661	846.6436	767.5073	767.5073	846.6436	0.906529383	0.960405143		2	635.5	0.997118624
2	779.987	779987	887.9354	871.5888	871.5888	887.9354	0.981590327	0.964094265		2	635.75	0.995767012
2	780.213	780213	1154.606	1115.056	1115.056	1154.606	0.965745891	0.963534576		2	636	0.994667427
2	780.578	780578	836.7468	925.5694	925.5694	836.7468	1.106152303	0.954985235		2	636.25	0.994406614
2	780.884	780884	790.7035	775.9971	775.9971	790.7035	0.981400866	0.945175861		2	636.5	0.996059072
2	781.134	781134	866.1767	749.3987	749.3987	866.1767	0.865179934	0.938505872		2	636.75	0.997132053
2	781.436	781436	1281.758	1159.251	1159.251	1281.758	0.904422676	0.928076586		2	637	0.997712892
2	781.781	781781	1380.903	1140.213	1140.213	1380.903	0.825701009	0.913154174		2	637.25	0.998064383
2	781.949	781949	1500.204	1256.098	1256.098	1500.204	0.837284796	0.90817833		2	637.5	0.998271005
2	782.358	782358	1200.98	1240.15	1240.15	1200.98	1.032615031	0.896806755		2	637.75	0.997951811
2	782.555	782555	1124.063	1008.051	1008.051	1124.063	0.896792262	0.893305703		2	638	0.996775598
2	782.907	782907	1146.866	1013.28	1013.28	1146.866	0.88352083	0.896041468		2	638.25	0.992668922
2	783.099	783099	1035.536	967.9609	967.9609	1035.536	0.934743843	0.900439569		2	638.5	0.987666571
2	783.463	783463	674.8826	606.0116	606.0116	674.8826	0.89795114	0.908734846		2	638.75	0.983319707
2	783.913	783913	910.2818	784.8369	784.8369	910.2818	0.862191137	0.916040332		2	639	0.980702163
2	784.325	784325	1234.465	1125.05	1125.05	1234.465	0.911366462	0.923976362		2	639.25	0.978737644
2	784.781	784781	1311.183	1266.063	1266.063	1311.183	0.965588327	0.936584841		2	639.5	0.977104224
2	785.217	785217	1230.975	1176.049	1176.049	1230.975	0.955380085	0.964181347		2	639.75	0.976201007
2	785.392	785392	884.5214	872.158	872.158	884.5214	0.986022498	0.976485436		2	640	0.976413682
2	785.574	785574	943.1997	892.9243	892.9243	943.1997	0.946696972	0.985311141		2	640.25	0.976988213
2	785.882	785882	785.2376	781.3678	781.3678	785.2376	0.99507181	1.00201357		2	640.5	0.97750456
2	786.145	786145	901.3232	947.4825	947.4825	901.3232	1.051212817	1.012663703		2	640.75	0.978030992
2	786.499	786499	1139.438	1082.183	1082.183	1139.438	0.949751544	1.009637688		2	641	0.978972703
2	786.731	786731	889.9127	872.9985	872.9985	889.9127	0.980993417	1.003292711		2	641.25	0.98007284
2	786.97	786970	1071.296	1151.094	1151.094	1071.296	1.07448735	0.995633962		2	641.5	0.981527365
2	787.168	787168	711.6718	806.5257	806.5257	711.6718	1.133283207	0.985603458		2	641.75	0.983289535
2	787.457	787457	1251.963	1134.525	1134.525	1251.963	0.906196908	0.963231137		2	642	0.985073812
2	787.73	787730	838.2248	755.2136	755.2136	838.2248	0.900967855	0.943791858		2	642.25	0.986985354
2	787.93	787930	699.7803	640.517	640.517	699.7803	0.915311563	0.930647077		2	642.5	0.989085671
2	788.35	788350	1303.056	1056.682	1056.682	1303.056	0.810926008	0.896867504		2	642.75	0.991932214
2	788.719	788719	1287.993	1069.616	1069.616	1287.993	0.830451718	0.874471756		2	643	0.995651442
2	788.9	788900	850.6508	824.6904	824.6904	850.6508	0.969481719	0.869366329		2	643.25	0.999507522
2	789.154	789154	886.7875	879.4342	879.4342	886.7875	0.991707935	0.865551762		2	643.5	1.002874224
2	789.609	789609	2090.282	1619.149	1619.149	2090.282	0.774607924	0.866746053		2	643.75	1.006018997
2	789.779	789779	1637.324	1409.712	1409.712	1637.324	0.860985364	0.869403045		2	644	1.008902583
2	789.959	789959	937.9223	762.0634	762.0634	937.9223	0.812501633	0.872585488		2	644.25	1.011468007
2	790.25	790250	1009.804	895.2368	895.2368	1009.804	0.886545112	0.875596574		2	644.5	1.012821121
2	790.472	790472	874.3243	822.0218	822.0218	874.3243	0.940179519	0.880664976		2	644.75	1.012910394
2	790.736	790736	970.6495	873.5548	873.5548	970.6495	0.89996935	0.900598205		2	645	1.012825803
2	791.1	791100	1286.016	1232.192	1232.192	1286.016	0.95814671	0.941046059		2	645.25	1.011828427
2	791.291	791291	889.508	784.3581	784.3581	889.508	0.881788697	0.957080303		2	645.5	1.010750024
2	791.465	791465	945.1053	862.3509	862.3509	945.1053	0.912438963	0.96895847		2	645.75	1.009669855
2	791.753	791753	1227.732	1245.322	1245.322	1227.732	1.014327231	0.986050693		2	646	1.008636415
2	791.974	791974	797.3814	821.632	821.632	797.3814	1.030412799	0.993107962		2	646.25	1.007315871
2	792.138	792138	1152.389	1214.686	1214.686	1152.389	1.054059003	0.996988925		2	646.5	1.005741454
2	792.44	792440	612.4092	595.4769	595.4769	612.4092	0.97235133	1.000424223		2	646.75	1.004859574
2	792.609	792609	979.1124	1053.502	1053.502	979.1124	1.075976568	0.999173535		2	647	1.004241767
2	792.906	792906	856.4435	844.9112	844.9112	856.4435	0.986534663	0.991661743		2	647.25	1.002120965
2	793.101	793101	1128.82	936.1067	936.1067	1128.82	0.829278982	0.985719809		2	647.5	0.999071734
2	793.335	793335	711.7046	736.7188	736.7188	711.7046	1.035146885	0.973737688		2	647.75	0.993752342
2	793.682	793682	703.3974	659.1831	659.1831	703.3974	0.937141792	0.947267523		2	648	0.985659884
2	793.89	793890	804.5433	771.6655	771.6655	804.5433	0.959134828	0.93487697		2	648.25	0.979037212
2	794.196	794196	696.1471	656.4679	656.4679	696.1471	0.943001702	0.91940553		2	648.5	0.973851981
2	794.583	794583	1056.279	969.8736	969.8736	1056.279	0.918198317	0.90317286		2	648.75	0.968683703
2	794.894	794894	1198.597	998.768	998.768	1198.597	0.833280911	0.898394781		2	649	0.965805372
2	795.222	795222	1353.865	1247.35	1247.35	1353.865	0.921325243	0.897008564		2	649.25	0.965435865
2	795.553	795553	1011.123	823.2307	823.2307	1011.123	0.814174636	0.897865116		2	649.5	0.966463488
2	795.9	795900	1157.149	1127.815	1127.815	1157.149	0.974649764	0.906324773		2	649.75	0.966983922
2	796.407	796407	1054.197	894.1581	894.1581	1054.197	0.848188811	0.923453763		2	650	0.968505238
2	796.574	796574	773.5228	778.682	778.682	773.5228	1.006669745	0.925721062		2	650.25	0.969143762
2	796.841	796841	1300.605	1251.104	1251.104	1300.605	0.96194002	0.928724529		2	650.5	0.969172258
2	797.139	797139	1075.54	1009.274	1009.274	1075.54	0.938388159	0.933404858		2	650.75	0.969172122
2	797.366	797366	1061.174	974.0202	974.0202	1061.174	0.917870396	0.935790357		2	651	0.968964585
2	797.693	797693	608.6836	593.8779	593.8779	608.6836	0.975675868	0.94050244		2	651.25	0.967933445
2	797.903	797903	1270.218	1140.056	1140.056	1270.218	0.897527826	0.947390352		2	651.5	0.965809728
2	798.126	798126	1094.011	1037.258	1037.258	1094.011	0.948123922	0.954788372		2	651.75	0.963686011
2	798.508	798508	1318.509	1232.604	1232.604	1318.509	0.934846861	0.97110312		2	652	0.962598344
2	798.832	798832	1777.357	1600.859	1600.859	1777.357	0.900696371	0.989316689		2	652.25	0.963178651
2	799.126	799126	1001.603	1055.943	1055.943	1001.603	1.054253032	1.007475517		2	652.5	0.965181835
2	799.438	799438	963.1801	1053.739	1053.739	963.1801	1.094020734	1.028133374		2	652.75	0.967459227
2	799.905	799905	1231.564	1378.942	1378.942	1231.564	1.11966735	1.072296566		2	653	0.968925284
2	800.225	800225	1680.207	1764.394	1764.394	1680.207	1.050105136	1.113091511		2	653.25	0.970022532
2	802.152	802152	981.5225	1244.746	1244.746	981.5225	1.268178773	1.320211063		2	653.5	0.971515843
2	802.613	802613	780.1063	1029.508	1029.508	780.1063	1.3197022	1.320135685		2	653.75	0.973009153
2	802.934	802934	764.162	1002.176	1002.176	764.162	1.311470604	1.311382527		2	654	0.976181269
2	803.135	803135	1280.367	1749.422	1749.422	1280.367	1.366344181	1.297790777		2	654.25	0.980318601
2	803.354	803354	1115.417	1534.362	1534.362	1115.417	1.375594957	1.277152582		2	654.5	0.983476527
2	803.689	803689	916.0969	1216.074	1216.074	916.0969	1.327451277	1.25377284		2	654.75	0.986060118
2	804.06	804060	1050.939	1274.666	1274.666	1050.939	1.212882955	1.240671232		2	655	0.988636479
2	804.35	804350	1011.448	1154.225	1154.225	1011.448	1.141160989	1.229824605		2	655.25	0.989906493
2	804.601	804601	838.495	884.5897	884.5897	838.495	1.054973136	1.220790587		2	655.5	0.990251235
2	804.804	804804	1223.805	1335.037	1335.037	1223.805	1.090890297	1.212799699		2	655.75	0.990070399
2	807.704	807704	1087.097	1057.584	1057.584	1087.097	0.972851549	1.073535333		2	656	0.990043588
2	808.296	808296	848.2682	914.7355	914.7355	848.2682	1.078356468	1.049749716		2	656.25	0.989351814
2	809.875	809875	1660.337	1714.674	1714.674	1660.337	1.032726489	1.0047725		2	656.5	0.988660039
3	1.451	1451	2732.112	2674.397	2674.397	2732.112	0.978875317	1.02655817		2	656.75	0.988071376
3	1.626	1626	1913.775	1878.444	1878.444	1913.775	0.981538582	1.018526748		2	657	0.987252106
3	1.93	1930	1060.05	1119.087	1119.087	1060.05	1.055692656	1.005724929		2	657.25	0.986432835
3	2.148	2148	953.6275	989.0382	989.0382	953.6275	1.037132633	0.997445706		2	657.5	0.985503139
3	2.315	2315	853.4739	905.2386	905.2386	853.4739	1.060651767	0.991644913		2	657.75	0.985335253
3	2.502	2502	846.0924	839.1699	839.1699	846.0924	0.991818269	0.985761087		2	658	0.986862448
3	2.958	2958	863.2941	838.6681	838.6681	863.2941	0.971474379	0.974004475		2	658.25	0.989207302
3	3.166	3166	922.8779	870.2757	870.2757	922.8779	0.943001994	0.969730342		2	658.5	0.991406718
3	3.347	3347	1295.59	1171.522	1171.522	1295.59	0.904238224	0.966499146		2	658.75	0.993588739
3	3.513	3513	1159.545	1124.177	1124.177	1159.545	0.969498381	0.963864396		2	659	0.99580346
3	3.969	3969	1313.086	1267.047	1267.047	1313.086	0.964938321	0.958343974		2	659.25	0.997716475
3	4.294	4294	1333.644	1177.41	1177.41	1333.644	0.882851796	0.956413755		2	659.5	0.999154025
3	4.471	4471	1887.931	1750.086	1750.086	1887.931	0.926986209	0.956229723		2	659.75	1.000074051
3	4.716	4716	1103.812	1146.431	1146.431	1103.812	1.038610742	0.957282636		2	660	1.000683889
3	5.386	5386	2190.264	2108.067	2108.067	2190.264	0.962471647	0.965413871		2	660.25	1.001028456
3	5.444	5444	907.5967	933.6123	933.6123	907.5967	1.028664273	0.966234247		2	660.5	1.001370698
3	6.058	6058	2595.722	2466.397	2466.397	2595.722	0.950177638	0.972751778		2	660.75	1.001335924
3	8.547	8547	1114.525	1114.781	1114.781	1114.525	1.000229694	0.977672989		2	661	1.000424855
3	9.162	9162	1897.514	1827.118	1827.118	1897.514	0.962900932	0.977563351		2	661.25	0.998397832
3	9.23	9230	561.8363	547.7768	547.7768	561.8363	0.974975807	0.977542267		2	661.5	0.995362901
3	11.184	11184	690.3228	694.2893	694.2893	690.3228	1.005745863	0.976181567		2	661.75	0.992411613
3	11.47	11470	1209.773	1134.609	1134.609	1209.773	0.937869336	0.976867473		2	662	0.989801666
3	14.178	14178	1158.86	1211.989	1211.989	1158.86	1.045845918	1.012903664		2	662.25	0.987283607
3	14.412	14412	749.9838	688.6099	688.6099	749.9838	0.918166366	1.013706712		2	662.5	0.98479452
3	14.595	14595	1333.035	1299.892	1299.892	1333.035	0.975137187	1.013505277		2	662.75	0.982536105
3	14.953	14953	1004.392	1092.54	1092.54	1004.392	1.087762547	1.010645187		2	663	0.980189439
3	15.176	15176	899.794	919.3119	919.3119	899.794	1.021691521	1.005313321		2	663.25	0.978108283
3	15.48	15480	945.3966	986.9268	986.9268	945.3966	1.043928865	0.992535453		2	663.5	0.97724067
3	15.841	15841	1026.356	1045.356	1045.356	1026.356	1.018512095	0.974961887		2	663.75	0.976597832
3	16.071	16071	1032.499	1003.421	1003.421	1032.499	0.971837261	0.965748309		2	664	0.976592002
3	16.495	16495	680.6698	672.5158	672.5158	680.6698	0.988020623	0.945818889		2	664.25	0.976891383
3	16.704	16704	1170.935	1071.505	1071.505	1170.935	0.915084953	0.93416772		2	664.5	0.977297792
3	16.966	16966	1243.916	1078.005	1078.005	1243.916	0.866622023	0.921221951		2	664.75	0.978584362
3	17.226	17226	1695.268	1436.908	1436.908	1695.268	0.847599318	0.913223094		2	665	0.980253269
3	17.435	17435	1397.248	1225.121	1225.121	1397.248	0.876809986	0.912780843		2	665.25	0.981733189
3	17.751	17751	1561.019	1428.651	1428.651	1561.019	0.915204107	0.91969148		2	665.5	0.983003746
3	18.101	18101	993.2103	1021.055	1021.055	993.2103	1.02803505	0.927439918		2	665.75	0.983455603
3	18.286	18286	1149.332	1138.17	1138.17	1149.332	0.990288272	0.933476947		2	666	0.983705144
3	18.757	18757	1119.854	1030.296	1030.296	1119.854	0.920027075	0.954073997		2	666.25	0.983615221
3	18.949	18949	1694.448	1475.254	1475.254	1694.448	0.870639878	0.952060385		2	666.5	0.982824715
3	19.266	19266	1207.383	1238.945	1238.945	1207.383	1.026140835	0.941050773		2	666.75	0.981780128
3	19.455	19455	1101.899	1015.895	1015.895	1101.899	0.921949289	0.932623226		2	667	0.979919168
3	19.945	19945	939.884	926.1053	926.1053	939.884	0.985339999	0.917652369		2	667.25	0.97762297
3	20.4	20400	1073.654	920.9209	920.9209	1073.654	0.857744581	0.920654905		2	667.5	0.976008066
3	20.762	20762	1422.065	1195.867	1195.867	1422.065	0.840936947	0.928209719		2	667.75	0.975511264
3	20.998	20998	1013.848	917.6277	917.6277	1013.848	0.905093959	0.933337718		2	668	0.975541061
3	21.226	21226	1717.269	1590.276	1590.276	1717.269	0.926049442	0.93711358		2	668.25	0.975669116
3	21.461	21461	1195.668	1201.738	1201.738	1195.668	1.00507666	0.942094185		2	668.5	0.975867046
3	21.907	21907	1002.631	978.4718	978.4718	1002.631	0.975904196	0.957321414		2	668.75	0.976298454
3	22.093	22093	754.3588	736.2367	736.2367	754.3588	0.975976816	0.963158629		2	669	0.976823572
3	22.426	22426	955.2497	928.3278	928.3278	955.2497	0.971816898	0.968357611		2	669.25	0.978096972
3	22.853	22853	728.9007	751.1081	751.1081	728.9007	1.030466976	0.956141723		2	669.5	0.980369212
3	23.289	23289	1456.859	1335.205	1335.205	1456.859	0.916495694	0.931805634		2	669.75	0.98332555
3	23.507	23507	899.0574	810.3926	810.3926	899.0574	0.901380268	0.921826221		2	670	0.986403125
3	23.68	23680	1083.89	948.9381	948.9381	1083.89	0.875492993	0.917371084		2	670.25	0.990115805
3	23.879	23879	1388.85	1290.41	1290.41	1388.85	0.929121215	0.916475545		2	670.5	0.993510233
3	24.334	24334	1532.317	1355.63	1355.63	1532.317	0.884692919	0.924755301		2	670.75	0.996750635
3	24.565	24565	1136.63	1098.095	1098.095	1136.63	0.966097147	0.931708413		2	671	0.998668565
3	24.809	24809	1629.797	1536.615	1536.615	1629.797	0.942826008	0.938950135		2	671.25	1.000416457
3	25.027	25027	597.4665	524.4792	524.4792	597.4665	0.877838674	0.946806788		2	671.5	1.002146468
3	25.458	25458	656.2674	665.4971	665.4971	656.2674	1.014063932	0.967549562		2	671.75	1.004178923
3	25.68	25680	1013.459	955.63	955.63	1013.459	0.942938984	0.976659522		2	672	1.006153295
3	25.894	25894	631.6098	655.1872	655.1872	631.6098	1.03732906	0.981689613		2	672.25	1.007264884
3	26.066	26066	508.2194	572.5206	572.5206	508.2194	1.126522522	0.981958988		2	672.5	1.006710178
3	26.226	26226	580.5526	514.052	514.052	580.5526	0.885452929	0.9797625		2	672.75	1.005459461
3	26.716	26716	1183.705	1131.143	1131.143	1183.705	0.955595355	0.968690655		2	673	1.004378502
3	26.977	26977	1093.833	994.23	994.23	1093.833	0.90894131	0.967162813		2	673.25	1.004022557
3	27.412	27412	1231.107	1169.945	1169.945	1231.107	0.950319509	0.964766286		2	673.5	1.003710429
3	27.576	27576	673.8714	679.3205	679.3205	673.8714	1.008086261	0.963956588		2	673.75	1.003054035
3	28.043	28043	961.2158	923.7941	923.7941	961.2158	0.961068368	0.978353342		2	674	1.002042029
3	28.336	28336	801.5582	818.1329	818.1329	801.5582	1.020678099	1.011814369		2	674.25	1.000657865
3	28.567	28567	949.8384	923.0492	923.0492	949.8384	0.971796044	1.040695511		2	674.5	0.999441732
3	28.882	28882	814.321	824.9572	824.9572	814.321	1.013061434	1.082899315		2	674.75	0.999436958
3	29.224	29224	939.3006	1119.132	1119.132	939.3006	1.191452449	1.141742506		2	675	0.999658583
3	29.627	29627	709.7813	921.3245	921.3245	709.7813	1.298039974	1.207149382		2	675.25	1.000333795
3	29.841	29841	757.7707	977.0666	977.0666	757.7707	1.289396119	1.231665095		2	675.5	1.000898932
3	30.013	30013	746.4235	832.8289	832.8289	746.4235	1.115759217	1.247091765		2	675.75	1.00167609
3	30.194	30194	951.4475	1071.945	1071.945	951.4475	1.126646504	1.262295425		2	676	1.002302266
3	30.473	30473	613.9289	837.7942	837.7942	613.9289	1.364643691	1.27923645		2	676.25	1.000093731
3	30.707	30707	1147.965	1543.564	1543.564	1147.965	1.344608938	1.282825496		2	676.5	0.996839804
3	30.873	30873	856.4336	1063.552	1063.552	856.4336	1.241838246	1.276052197		2	676.75	0.994078767
3	31.079	31079	515.8219	735.1703	735.1703	515.8219	1.425240572	1.257433477		2	677	0.992818729
3	31.559	31559	1087.341	1244.768	1244.768	1087.341	1.144781628	1.200907349		2	677.25	0.99232167
3	31.741	31741	926.7895	1023.575	1023.575	926.7895	1.104430941	1.186125682		2	677.5	0.99166002
3	32.012	32012	480.109	575.5706	575.5706	480.109	1.198833182	1.158202195		2	677.75	0.990008055
3	32.29	32290	742.5729	804.7726	804.7726	742.5729	1.083762416	1.120412451		2	678	0.98798097
3	32.586	32586	1267.521	1273.432	1273.432	1267.521	1.004663434	1.097818261		2	678.25	0.985692175
3	33.069	33069	1027.805	1222.576	1222.576	1027.805	1.1895019	1.111736881		2	678.5	0.983912117
3	33.375	33375	692.2288	778.0311	778.0311	692.2288	1.12395078	1.130820251		2	678.75	0.982496328
3	33.756	33756	802.3892	877.2807	877.2807	802.3892	1.093335628	1.158248945		2	679	0.98065685
3	34.211	34211	916.4065	1242.395	1242.395	916.4065	1.355724779	1.206249992		2	679.25	0.97763076
3	34.585	34585	758.9568	998.4716	998.4716	758.9568	1.315584234	1.264469035		2	679.5	0.974033826
3	34.854	34854	1495.978	1849.24	1849.24	1495.978	1.236141173	1.320018787		2	679.75	0.970799201
3	35.074	35074	1614.699	2043.245	2043.245	1614.699	1.265403026	1.361332291		2	680	0.968287766
3	35.232	35232	1542.585	2186.047	2186.047	1542.585	1.417132281	1.384833001		2	680.25	0.966762229
3	35.585	35585	1321.043	1996.107	1996.107	1321.043	1.511008347	1.450698676		2	680.5	0.965151737
3	35.887	35887	1079.633	1725.366	1725.366	1079.633	1.598104171	1.560722826		2	680.75	0.96347016
3	36.133	36133	818.9899	1494.631	1494.631	818.9899	1.824968782	1.699714564		2	681	0.961777822
3	36.375	36375	1028.822	1988.908	1988.908	1028.822	1.933189609	1.863347823		2	681.25	0.960395262
3	36.621	36621	1120.851	2031.054	2031.054	1120.851	1.812064226	2.04623691		2	681.5	0.95911611
3	36.843	36843	757.1577	1605.326	1605.326	757.1577	2.120200323	2.21657027		2	681.75	0.957170108
3	37.027	37027	1094.81	2275.846	2275.846	1094.81	2.078758871	2.377626775		2	682	0.954501687
3	37.398	37398	926.4152	2237.51	2237.51	926.4152	2.415234551	2.771931965		2	682.25	0.952487906
3	37.809	37809	841.0206	2864.648	2864.648	841.0206	3.406156758	3.173515654		2	682.5	0.951292287
3	38.207	38207	826.7535	3607.833	3607.833	826.7535	4.363855732	3.53746704		2	682.75	0.950076193
3	39.047	39047	1474.096	6496.756	6496.756	1474.096	4.40728148	4.176117065		2	683	0.949916728
3	39.213	39213	1325.942	5448.469	5448.469	1325.942	4.109130716	4.21013528		2	683.25	0.952444478
3	39.409	39409	1216.572	4521.947	4521.947	1216.572	3.716957977	4.222752683		2	683.5	0.956628269
3	39.588	39588	963.0986	3578.496	3578.496	963.0986	3.715607104	4.210996497		2	683.75	0.961016825
3	39.932	39932	886.552	4188.895	4188.895	886.552	4.724928713	4.135924671		2	684	0.966100133
3	40.686	40686	1376.678	5427.966	5427.966	1376.678	3.942799987	3.649325527		2	684.25	0.972969707
3	40.855	40855	1022.633	3639.107	3639.107	1022.633	3.558565976	3.500603808		2	684.5	0.979687944
3	41.019	41019	1263.653	4322.541	4322.541	1263.653	3.420670865	3.355097922		2	684.75	0.985206176
3	41.253	41253	730.8827	2384.355	2384.355	730.8827	3.26229503	3.156763258		2	685	0.98951935
3	41.451	41451	999.9306	3317.316	3317.316	999.9306	3.317546238	2.965929429		2	685.25	0.991143291
3	41.765	41765	1049.496	2458.913	2458.913	1049.496	2.342946519	2.5897571		2	685.5	0.990791728
3	41.941	41941	739.4751	1564.248	1564.248	739.4751	2.115349117	2.379781695		2	685.75	0.988533044
3	42.128	42128	865.6079	1890.172	1890.172	865.6079	2.183635339	2.188598812		2	686	0.985313595
3	42.323	42323	759.0908	1432.979	1432.979	759.0908	1.887757038	2.02197528		2	686.25	0.982100034
3	42.827	42827	861.8811	1318.203	1318.203	861.8811	1.529448784	1.654254125		2	686.5	0.980250684
3	43.182	43182	716.3751	1169.607	1169.607	716.3751	1.632674	1.452076811		2	686.75	0.978869588
3	43.392	43392	957.7599	1240.284	1240.284	957.7599	1.294984265	1.35552117		2	687	0.977632247
3	43.768	43768	918.7234	1152.341	1152.341	918.7234	1.254285022	1.239121824		2	687.25	0.977434236
3	44	44000	1277.219	1633.014	1633.014	1277.219	1.278570081	1.197891302		2	687.5	0.978218133
3	44.318	44318	1172.075	1263.734	1263.734	1172.075	1.078202333	1.160163245		2	687.75	0.979282643
3	44.707	44707	1127.684	1244.651	1244.651	1127.684	1.103723206	1.113026698		2	688	0.981127494
3	44.997	44997	1031.688	1156.417	1156.417	1031.688	1.120897985	1.076557223		2	688.25	0.983195484
3	45.253	45253	793.3773	810.8053	810.8053	793.3773	1.02196685	1.055189671		2	688.5	0.985001774
3	45.558	45558	851.5007	975.7446	975.7446	851.5007	1.145911683	1.036679452		2	688.75	0.985545931
3	45.992	45992	755.8712	789.7141	789.7141	755.8712	1.044773369	1.009543151		2	689	0.985714419
3	46.228	46228	967.8621	849.0635	849.0635	967.8621	0.877256688	0.98976561		2	689.25	0.986047533
3	46.541	46541	932.1999	875.7126	875.7126	932.1999	0.939404306	0.961701902		2	689.5	0.985784711
3	46.845	46845	1021.708	1027.033	1027.033	1021.708	1.005211861	0.93712632		2	689.75	0.985087691
3	47.086	47086	1344.346	1327.576	1327.576	1344.346	0.987525533	0.922819252		2	690	0.984543811
3	47.244	47244	1439.386	1222.716	1222.716	1439.386	0.849470538	0.917091026		2	690.25	0.986481273
3	47.54	47540	1138.264	1080.402	1080.402	1138.264	0.94916645	0.91214553		2	690.5	0.990108562
3	47.77	47770	1064.277	923.4996	923.4996	1064.277	0.86772485	0.910087719		2	690.75	0.994272041
3	47.991	47991	1553.091	1340.908	1340.908	1553.091	0.863380188	0.912130922		2	691	0.998310698
3	48.155	48155	1767.795	1579.907	1579.907	1767.795	0.893716183	0.913786034		2	691.25	1.002852743
3	48.456	48456	1449.951	1375.008	1375.008	1449.951	0.948313426	0.919082545		2	691.5	1.008003274
3	48.629	48629	1039.175	1024.996	1024.996	1039.175	0.986355522	0.925191544		2	691.75	1.014006487
3	48.792	48792	659.6397	581.2144	581.2144	659.6397	0.881108884	0.930493072		2	692	1.019398516
3	49.142	49142	1307.044	1193.04	1193.04	1307.044	0.912777229	0.931556206		2	692.25	1.023242759
3	49.33	49330	817.768	795.0652	795.0652	817.768	0.972238092	0.921930317		2	692.5	1.025865388
3	49.523	49523	1087.692	1012.238	1012.238	1087.692	0.930629259	0.906151365		2	692.75	1.025966556
3	49.853	49853	1044.365	978.9372	978.9372	1044.365	0.937351596	0.875902921		2	693	1.024279599
3	50.051	50051	1164.402	954.5907	954.5907	1164.402	0.819811972	0.862267772		2	693.25	1.021933498
3	50.205	50205	1454.633	1152.702	1152.702	1454.633	0.79243493	0.853520412		2	693.5	1.019431906
3	50.554	50554	1628.27	1358.617	1358.617	1628.27	0.834392945	0.830899149		2	693.75	1.016361149
3	50.934	50934	1635.517	1238.426	1238.426	1635.517	0.75720766	0.81144818		2	694	1.012683598
3	51.111	51111	1142.898	854.8373	854.8373	1142.898	0.747955898	0.807735055		2	694.25	1.009399988
3	51.436	51436	1291.737	1169.304	1169.304	1291.737	0.905218322	0.814672664		2	694.5	1.006627796
3	51.651	51651	1070.37	921.0387	921.0387	1070.37	0.86048628	0.824838627		2	694.75	1.003855504
3	51.975	51975	1569.052	1170.72	1170.72	1569.052	0.746132059	0.837156822		2	695	1.001082983
3	52.334	52334	1239.468	1128.443	1128.443	1239.468	0.910425279	0.845568		2	695.25	0.999368546
3	52.617	52617	1223.62	1109.626	1109.626	1223.62	0.906838724	0.852957423		2	695.5	0.998698613
3	52.814	52814	1078.904	974.459	974.459	1078.904	0.903193426	0.858882515		2	695.75	0.99879352
3	53.107	53107	1354.431	995.4401	995.4401	1354.431	0.734950765	0.869875696		2	696	0.998861658
3	53.447	53447	1637.123	1364.333	1364.333	1637.123	0.833372324	0.882403925		2	696.25	0.998972948
3	53.72	53720	1087.205	996.8624	996.8624	1087.205	0.916903804	0.889317281		2	696.5	0.999619859
3	54.085	54085	1418.72	1325.147	1325.147	1418.72	0.934044068	0.89246822		2	696.75	1.000014465
3	54.289	54289	916.3102	795.3406	795.3406	916.3102	0.867981825	0.892637125		2	697	0.999828263
3	54.512	54512	791.4624	733.2774	733.2774	791.4624	0.926484189	0.892705106		2	697.25	0.999403333
3	54.712	54712	892.2365	823.2926	823.2926	892.2365	0.922729119	0.893499049		2	697.5	0.998570158
3	54.933	54933	798.8421	815.1342	815.1342	798.8421	1.020394644	0.893322535		2	697.75	0.996151735
3	55.163	55163	1109.407	888.4209	888.4209	1109.407	0.800807008	0.891333309		2	698	0.991613163
3	55.325	55325	797.0968	651.0609	651.0609	797.0968	0.816790257	0.89038474		2	698.25	0.987505015
3	55.701	55701	1587.95	1317.853	1317.853	1587.95	0.829908372	0.895842018		2	698.5	0.984565146
3	55.895	55895	1276.313	1078.359	1078.359	1276.313	0.844901682	0.908959414		2	698.75	0.981775545
3	56.211	56211	997.097	902.0479	902.0479	997.097	0.904674169	0.941117436		2	699	0.980259468
3	56.407	56407	689.6038	673.1239	673.1239	689.6038	0.976102365	0.955051854		2	699.25	0.980120231
3	56.575	56575	737.2111	819.3729	819.3729	737.2111	1.111449488	0.966664974		2	699.5	0.980836601
3	56.754	56754	724.8526	690.8398	690.8398	724.8526	0.953076253	0.977086625		2	699.75	0.981214877
3	56.978	56978	507.7435	521.6272	521.6272	507.7435	1.027343925	0.976717446		2	700	0.981266086
3	57.326	57326	749.1586	791.4063	791.4063	749.1586	1.056393533	0.962975774		2	700.25	0.980786068
3	57.536	57536	641.0812	558.939	558.939	641.0812	0.871869273	0.949916992		2	700.5	0.979739063
3	57.861	57861	957.571	852.7211	852.7211	957.571	0.890504307	0.927636418		2	700.75	0.977310216
3	58.23	58230	1313.143	1171.704	1171.704	1313.143	0.89228972	0.890422573		2	701	0.973939184
3	58.501	58501	965.1814	829.2602	829.2602	965.1814	0.859175488	0.857005181		2	701.25	0.970129335
3	58.695	58695	1266.12	1071.164	1071.164	1266.12	0.846020914	0.836651349		2	701.5	0.963903623
3	58.915	58915	992.3818	881.9838	881.9838	992.3818	0.88875451	0.822757372		2	701.75	0.956689012
3	59.296	59296	1475.694	1072.592	1072.592	1475.694	0.726839033	0.82115745		2	702	0.950617459
3	59.47	59470	1584.529	1064.911	1064.911	1584.529	0.672067851	0.824983294		2	702.25	0.946898431
3	59.689	59689	795.6167	748.177	748.177	795.6167	0.940373675	0.83050978		2	702.5	0.944077838
3	59.85	59850	715.7734	586.8943	586.8943	715.7734	0.819944273	0.833373851		2	702.75	0.943974124
3	60.026	60026	1149.667	993.668	993.668	1149.667	0.864309404	0.837710012		2	703	0.949543954
3	60.418	60418	1189.693	1021.549	1021.549	1189.693	0.858666059	0.85787921		2	703.25	0.957436834
3	60.823	60823	1022.76	920.3055	920.3055	1022.76	0.899825472	0.878968791		2	703.5	0.965860361
3	61.138	61138	1225.422	1160.304	1160.304	1225.422	0.946860755	0.883513881		2	703.75	0.976165268
3	61.567	61567	1193.108	1071.291	1071.291	1193.108	0.897899436	0.860051413		2	704	0.987489479
3	61.75	61750	1095.093	901.0845	901.0845	1095.093	0.822838334	0.843937519		2	704.25	0.995477776
3	62.092	62092	1840.131	1476.673	1476.673	1840.131	0.802482541	0.816066311		2	704.5	1.002648141
3	62.421	62421	2246.201	1571.502	1571.502	2246.201	0.699626614	0.805254829		2	704.75	1.007473884
3	62.68	62680	1068.013	884.6268	884.6268	1068.013	0.828292165	0.812774025		2	705	1.005795736
3	62.898	62898	1843.147	1488.909	1488.909	1843.147	0.807808059	0.826105335		2	705.25	1.002277081
3	63.248	63248	1476.732	1241.676	1241.676	1476.732	0.840826907	0.854108041		2	705.5	0.998077693
3	63.595	63595	1383.594	1251.119	1251.119	1383.594	0.904252982	0.880762376		2	705.75	0.99402159
3	63.798	63798	818.2705	762.7208	762.7208	818.2705	0.93211328	0.896915236		2	706	0.989432311
3	63.956	63956	1081.218	947.5646	947.5646	1081.218	0.876386261	0.912374417		2	706.25	0.986133446
3	64.245	64245	984.3179	1026.071	1026.071	984.3179	1.042418308	0.942539905		2	706.5	0.986290817
3	64.748	64748	968.8516	918.4154	918.4154	968.8516	0.947942285	0.979910396		2	706.75	0.98743749
3	64.924	64924	802.7099	737.4825	737.4825	802.7099	0.918741005	0.982818615		2	707	0.987660743
3	65.147	65147	835.728	820.1211	820.1211	835.728	0.981325383	0.981167183		2	707.25	0.987649337
3	65.405	65405	1176.624	1208.802	1208.802	1176.624	1.027347734	0.978837835		2	707.5	0.987904095
3	65.769	65769	1126.745	1155.568	1155.568	1126.745	1.025580766	0.964390531		2	707.75	0.987817226
3	66.119	66119	855.3608	861.4389	861.4389	855.3608	1.00710589	0.950382354		2	708	0.987076828
3	66.395	66395	931.0202	818.3542	818.3542	931.0202	0.878986514	0.951296837		2	708.25	0.984579745
3	66.615	66615	1340.144	1127.067	1127.067	1340.144	0.8410044	0.953225397		2	708.5	0.981877503
3	66.882	66882	930.1069	930.8382	930.8382	930.1069	1.000786254	0.955760765		2	708.75	0.980704797
3	67.158	67158	1044.837	972.3966	972.3966	1044.837	0.930668229	0.957183042		2	709	0.980312644
3	67.323	67323	1060.866	937.3903	937.3903	1060.866	0.88360858	0.957146593		2	709.25	0.980307118
3	67.646	67646	675.2965	769.5285	769.5285	675.2965	1.139541668	0.957431569		2	709.5	0.982406078
3	67.978	67978	724.9435	762.4918	762.4918	724.9435	1.051794795	0.961924799		2	709.75	0.985616035
3	68.259	68259	948.8942	930.2504	930.2504	948.8942	0.980352077	0.972408242		2	710	0.987354591
3	68.55	68550	1134.774	920.2921	920.2921	1134.774	0.810991528	0.985061674		2	710.25	0.987960765
3	68.759	68759	1764.668	1494.437	1494.437	1764.668	0.846865813	0.993714753		2	710.5	0.988354077
3	68.948	68948	1252.562	1281.905	1281.905	1252.562	1.023426385	1.003754044		2	710.75	0.988288813
3	69.248	69248	994.2554	1186.118	1186.118	994.2554	1.192971142	1.029000779		2	711	0.987813889
3	69.434	69434	924.3858	981.4521	981.4521	924.3858	1.061734289	1.048099143		2	711.25	0.9856709
3	69.687	69687	967.9515	1125.492	1125.492	967.9515	1.162756605	1.074900342		2	711.5	0.982936747
3	69.887	69887	1121.963	1251.453	1251.453	1121.963	1.115413788	1.103175305		2	711.75	0.980905696
3	70.14	70140	1076.967	1194.76	1194.76	1076.967	1.109374753	1.156877908		2	712	0.978706429
3	70.418	70418	1069.978	1305.613	1305.613	1069.978	1.220224154	1.232319557		2	712.25	0.976827946
3	70.777	70777	1122.548	1413.088	1413.088	1122.548	1.258821894	1.349608006		2	712.5	0.97651664
3	70.97	70970	1000.213	1326.274	1326.274	1000.213	1.325991564	1.430572983		2	712.75	0.977160295
3	71.144	71144	733.0406	1114.411	1114.411	733.0406	1.520258223	1.518840758		2	713	0.977552133
3	71.433	71433	993.3292	1703.048	1703.048	993.3292	1.714484986	1.707444201		2	713.25	0.97695776
3	71.661	71661	1001.532	1844.49	1844.49	1001.532	1.841668564	1.884857694		2	713.5	0.976309038
3	72.03	72030	1055.142	2384.657	2384.657	1055.142	2.260034194	2.189826976		2	713.75	0.975719622
3	72.285	72285	845.4647	2060.958	2060.958	845.4647	2.43766298	2.388704841		2	714	0.975517703
3	72.529	72529	979.2238	2539.449	2539.449	979.2238	2.593328512	2.588552058		2	714.25	0.975887438
3	72.902	72902	998.5585	2831.284	2831.284	998.5585	2.835371188	2.950021095		2	714.5	0.976420578
3	73.247	73247	837.7718	2943.511	2943.511	837.7718	3.513499738	3.300454512		2	714.75	0.978518199
3	74.27	74270	810.8332	3374.171	3374.171	810.8332	4.161362658	3.979223976		2	715	0.981184361
3	74.824	74824	1058.64	3913.445	3913.445	1058.64	3.696672145	3.887352503		2	715.25	0.98374107
3	75.758	75758	781.9136	3425.286	3425.286	781.9136	4.380645125	3.229247815		2	715.5	0.986923826
3	76.111	76111	799.0208	2370.647	2370.647	799.0208	2.966940285	2.923699204		2	715.75	0.989957998
3	76.346	76346	659.818	1907.398	1907.398	659.818	2.890794128	2.677622491		2	716	0.992365383
3	76.615	76615	1313.335	2828.315	2828.315	1313.335	2.153536607	2.390018523		2	716.25	0.994140848
3	76.773	76773	1670.759	3275.325	3275.325	1670.759	1.960381479	2.238106107		2	716.5	0.995810874
3	77.071	77071	1036.101	1717.181	1717.181	1036.101	1.657349042	1.904135112		2	716.75	0.997132494
3	77.337	77337	1321.29	2093.086	2093.086	1321.29	1.584123092	1.610562556		2	717	0.995994741
3	77.576	77576	1396.925	2175.725	2175.725	1396.925	1.557510246	1.401371818		2	717.25	0.99319086
3	77.858	77858	1171.349	1613.483	1613.483	1171.349	1.377457103	1.256897601		2	717.5	0.990943379
3	78.129	78129	2674.58	3002.424	3002.424	2674.58	1.122577751	1.186528179		2	717.75	0.991932409
3	78.328	78328	2703.069	2774.288	2774.288	2703.069	1.026347459	1.149352745		2	718	0.993928017
3	78.485	78485	1735.421	1816.079	1816.079	1735.421	1.046477483	1.114619629		2	718.25	0.996836319
3	78.652	78652	1188.707	1350.575	1350.575	1188.707	1.136171487	1.07886083		2	718.5	1.004366601
3	78.818	78818	1558.476	1873.424	1873.424	1558.476	1.202087167	1.055427496		2	718.75	1.01143639
3	79.106	79106	1418.383	1431.972	1431.972	1418.383	1.009580628	1.031547135		2	719	1.018145016
3	79.361	79361	1497.86	1579.875	1579.875	1497.86	1.054754783	1.013813125		2	719.25	1.026114616
3	79.546	79546	1327.428	1222.738	1222.738	1327.428	0.921133199	1.001540146		2	719.5	1.032088123
3	80.043	80043	1267.346	1327.857	1327.857	1267.346	1.047746235	0.990969818		2	719.75	1.036238781
3	80.218	80218	1073.218	1103.91	1103.91	1073.218	1.028598104	0.991070196		2	720	1.036481204
3	80.453	80453	894.0494	900.7355	900.7355	894.0494	1.007478446	0.990911875		2	720.25	1.035481304
3	80.788	80788	802.38	742.2084	742.2084	802.38	0.925008599	1.000860458		2	720.5	1.032259695
3	80.977	80977	803.8381	833.6526	833.6526	803.8381	1.03709018	1.012351846		2	720.75	1.025905705
3	81.214	81214	1683.038	1677.996	1677.996	1683.038	0.997004227	1.026199425		2	721	1.019752527
3	81.47	81470	1188.221	1221.956	1221.956	1188.221	1.028391183	1.033110619		2	721.25	1.013283468
3	81.721	81721	1031.058	1054.678	1054.678	1031.058	1.022908508	1.028533941		2	721.5	1.007392498
3	81.981	81981	1167.903	1132.676	1132.676	1167.903	0.969837392	1.017584809		2	721.75	1.001676779
3	82.273	82273	1020.582	1194.295	1194.295	1020.582	1.170209743	1.004227053		2	722	0.996561089
3	82.646	82646	1258.668	1580.388	1580.388	1258.668	1.255603543	0.997001922		2	722.25	0.992366267
3	83.014	83014	15.63935	8.369124	8.369124	15.63935	0.53513247	1.001333114		2	722.5	0.990118507
3	83.238	83238	1054.931	1129.499	1129.499	1054.931	1.070685192	1.005729871		2	722.75	0.988738372
3	83.515	83515	775.2975	765.2039	765.2039	775.2975	0.986980998	1.013529729		2	723	0.987976802
3	83.694	83694	1225.288	1096.253	1096.253	1225.288	0.894690065	1.020199358		2	723.25	0.988130124
3	83.945	83945	1365.338	1488.958	1488.958	1365.338	1.090541683	1.031609233		2	723.5	0.990044127
3	84.263	84263	2554.941	2993.597	2993.597	2554.941	1.171689288	1.04954301		2	723.75	0.991609262
3	84.596	84596	483.3548	588.6204	588.6204	483.3548	1.217781224	1.073247194		2	724	0.991938368
3	84.779	84779	488.4196	458.9738	458.9738	488.4196	0.939712084	1.088107004		2	724.25	0.991675265
3	90.734	90734	2889.386	3544.021	3544.021	2889.386	1.226565436	1.148509546		2	724.5	0.990276719
3	91.013	91013	1193.401	1266.159	1266.159	1193.401	1.060966934	1.100671372		2	724.75	0.989005502
3	91.375	91375	1315.161	1301.244	1301.244	1315.161	0.989418026	1.045951055		2	725	0.987365
3	91.614	91614	1315.393	1208.533	1208.533	1315.393	0.918761921	1.014416897		2	725.25	0.985022163
3	91.87	91870	1105.57	1149.706	1149.706	1105.57	1.039921488	0.984729807		2	725.5	0.983700534
3	92.284	92284	782.9019	791.9589	791.9589	782.9019	1.011568499	0.947069083		2	725.75	0.984053046
3	92.609	92609	1011.816	968.307	968.307	1011.816	0.956999099	0.926005612		2	726	0.986218413
3	92.767	92767	1008.565	942.5965	942.5965	1008.565	0.934591722	0.918011003		2	726.25	0.98975152
3	93.137	93137	1218.482	982.9139	982.9139	1218.482	0.806670841	0.903928442		2	726.5	0.992639723
3	93.305	93305	1306.099	1117.015	1117.015	1306.099	0.855229963	0.899849923		2	726.75	0.995291815
3	93.59	93590	1089.415	967.8085	967.8085	1089.415	0.888374495	0.897121329		2	727	0.995763124
3	93.885	93885	789.2008	743.5336	743.5336	789.2008	0.942134879	0.898427839		2	727.25	0.996068826
3	94.234	94234	1062.393	1019.491	1019.491	1062.393	0.95961758	0.903079023		2	727.5	0.996123188
3	94.545	94545	974.5804	874.433	874.433	974.5804	0.897240494	0.915490411		2	727.75	0.995446867
3	95.043	95043	1072.722	959.8601	959.8601	1072.722	0.894789237	0.945852613		2	728	0.994841174
3	95.241	95241	1001.443	940.4277	940.4277	1001.443	0.939072618	0.952598227		2	728.25	0.994797185
3	95.607	95607	631.5613	643.1589	643.1589	631.5613	1.01836338	0.955649549		2	728.5	0.99480279
3	95.888	95888	991.5427	948.1119	948.1119	991.5427	0.95619876	0.956483829		2	728.75	0.995893811
3	96.134	96134	943.653	981.5872	981.5872	943.653	1.040199311	0.955487411		2	729	0.997969136
3	96.415	96415	1369.393	1234.417	1234.417	1369.393	0.901433701	0.951092919		2	729.25	0.999756718
3	96.673	96673	968.4562	861.9055	861.9055	968.4562	0.889978814	0.947395407		2	729.5	1.001271926
3	96.924	96924	726.7248	670.4939	670.4939	726.7248	0.922624218	0.947247141		2	729.75	1.003130929
3	97.133	97133	656.9159	701.7234	701.7234	656.9159	1.068208883	0.951528861		2	730	1.00596273
3	97.427	97427	740.5846	636.8651	636.8651	740.5846	0.859949154	0.963194986		2	730.25	1.00976355
3	97.849	97849	915.7367	884.8405	884.8405	915.7367	0.966260826	0.985214939		2	730.5	1.012989297
3	98.417	98417	724.6526	690.4249	690.4249	724.6526	0.952766746	1.008510516		2	730.75	1.015815201
3	98.586	98586	584.0374	606.6299	606.6299	584.0374	1.03868331	1.010615047		2	731	1.017697846
3	98.821	98821	790.3196	817.5062	817.5062	790.3196	1.034399501	1.010001837		2	731.25	1.019097028
3	99.033	99033	477.7185	507.3414	507.3414	477.7185	1.062009112	1.008709636		2	731.5	1.019045729
3	99.218	99218	811.1452	870.3958	870.3958	811.1452	1.073045615	1.009230986		2	731.75	1.016896429
3	99.574	99574	640.2846	631.5824	631.5824	640.2846	0.986408856	1.010040451		2	732	1.013824516
3	99.739	99739	618.3468	589.3069	589.3069	618.3468	0.953036225	1.009304258		2	732.25	1.01087523
3	99.927	99927	770.0311	760.5646	760.5646	770.0311	0.987706341	1.008523509		2	732.5	1.008131815
3	100.139	100139	1209.145	1101.594	1101.594	1209.145	0.911052024	1.008058832		2	732.75	1.005269498
3	100.424	100424	842.7602	845.5177	845.5177	842.7602	1.003271987	1.006552321		2	733	1.00212578
3	100.63	100630	840.6138	910.2555	910.2555	840.6138	1.082846249	1.006644698		2	733.25	0.998997999
3	100.81	100810	785.3098	837.8668	837.8668	785.3098	1.06692518	1.008843803		2	733.5	0.995743644
3	101.035	101035	1051.514	1075.715	1075.715	1051.514	1.023015385	1.011793849		2	733.75	0.992683621
3	101.373	101373	797.0563	804.8127	804.8127	797.0563	1.009731308	1.010101063		2	734	0.990632849
3	101.62	101620	924.5927	882.6095	882.6095	924.5927	0.954592763	0.998849618		2	734.25	0.989419778
3	102.054	102054	1159.427	1061.876	1061.876	1159.427	0.915862749	0.966705348		2	734.5	0.988140117
3	102.272	102272	830.2414	835.2873	835.2873	830.2414	1.00607763	0.952596793		2	734.75	0.985994602
3	102.488	102488	1021.215	970.6475	970.6475	1021.215	0.950483003	0.945048753		2	735	0.983445567
3	102.697	102697	1132.009	1091.552	1091.552	1132.009	0.964260885	0.943611126		2	735.25	0.980356802
3	102.928	102928	1170.923	1010.168	1010.168	1170.923	0.86271087	0.945114504		2	735.5	0.977567433
3	103.361	103361	1029.026	1048.425	1048.425	1029.026	1.018851807	0.953873023		2	735.75	0.975482271
3	103.528	103528	988.5965	925.2101	925.2101	988.5965	0.935882435	0.958390173		2	736	0.973922595
3	103.698	103698	1248.689	1260.6	1260.6	1248.689	1.009538804	0.962514824		2	736.25	0.972543578
3	103.865	103865	1334.21	1208.264	1208.264	1334.21	0.905602566	0.966160425		2	736.5	0.971413429
3	104.1	104100	972.1262	977.6958	977.6958	972.1262	1.005729297	0.972812845		2	736.75	0.970404149
3	104.441	104441	1100.264	1136.862	1136.862	1100.264	1.033262926	0.991584407		2	737	0.969228597
3	104.848	104848	1779.935	1799.177	1799.177	1779.935	1.010810507	0.996053387		2	737.25	0.966663281
3	105.008	105008	1879.024	1779.897	1779.897	1879.024	0.947245485	0.994331407		2	737.5	0.963017029
3	105.283	105283	1391.546	1539.305	1539.305	1391.546	1.106183339	1.009613846		2	737.75	0.960089287
3	105.615	105615	1419.663	1684.913	1684.913	1419.663	1.186840116	1.093828442		2	738	0.95953644
3	105.916	105916	2233.415	2513.153	2513.153	2233.415	1.125251241	1.256709265		2	738.25	0.960760314
3	106.135	106135	2175.154	2648.201	2648.201	2175.154	1.217477475	1.414261463		2	738.5	0.962343257
3	106.518	106518	1221.433	1786.57	1786.57	1221.433	1.462683586	1.72860296		2	738.75	0.963926077
3	106.724	106724	1771.862	2930.63	2930.63	1771.862	1.653983211	1.899144447		2	739	0.965536896
3	107.002	107002	1519.522	3292.077	3292.077	1519.522	2.166521446	2.162097101		2	739.25	0.967569209
3	107.177	107177	1393.708	3526.799	3526.799	1393.708	2.530515	2.354608375		2	739.5	0.969877091
3	107.516	107516	938.9681	2634.016	2634.016	938.9681	2.80522416	2.738256724		2	739.75	0.972573377
3	107.946	107946	1310.183	4350.931	4350.931	1310.183	3.320857468	3.135354691		2	740	0.975169377
3	108.187	108187	1111.766	4413.744	4413.744	1111.766	3.970029665	3.311132096		2	740.25	0.979077601
3	108.457	108457	1136.046	4098.616	4098.616	1136.046	3.60779053	3.494827529		2	740.5	0.9827479
3	108.653	108653	866.9334	3104.43	3104.43	866.9334	3.580932515	3.586989757		2	740.75	0.984191965
3	108.925	108925	1150.874	2878.697	2878.697	1150.874	2.501313784	3.674322585		2	741	0.984730564
3	109.222	109222	1095.704	3523.637	3523.637	1095.704	3.215865781	3.708758922		2	741.25	0.984562296
3	109.585	109585	733.4013	3393.367	3393.367	733.4013	4.626889808	3.61474253		2	741.5	0.984300074
3	109.988	109988	857.7749	3164.986	3164.986	857.7749	3.689762897	3.39065282		2	741.75	0.982878329
3	110.222	110222	665.1271	2489.425	2489.425	665.1271	3.742780891	3.222185402		2	742	0.981279244
3	110.465	110465	606.9401	1865.031	1865.031	606.9401	3.072841949	3.030728531		2	742.25	0.979834166
3	110.763	110763	1039.382	2371.31	2371.31	1039.382	2.281461484	2.694668805		2	742.5	0.978440523
3	110.99	110990	889.7744	1773.6	1773.6	889.7744	1.99331426	2.365832415		2	742.75	0.976950791
3	111.335	111335	1046.718	1864.295	1864.295	1046.718	1.781086214	1.897089972		2	743	0.976436352
3	111.492	111492	1152.315	2025.379	2025.379	1152.315	1.757660883	1.746922761		2	743.25	0.977837096
3	111.73	111730	769.4755	1237.294	1237.294	769.4755	1.607970624	1.605548062		2	743.5	0.982366929
3	111.896	111896	1228.199	1783.524	1783.524	1228.199	1.452145784	1.545109479		2	743.75	0.987529085
3	112.264	112264	1266.383	1923.014	1923.014	1266.383	1.518509013	1.47308357		2	744	0.992200372
3	112.453	112453	737.3016	1111.585	1111.585	737.3016	1.507639479	1.444258528		2	744.25	0.99672003
3	112.811	112811	1027.656	1431.419	1431.419	1027.656	1.392897039	1.431322161		2	744.5	0.999845696
3	112.969	112969	687.3508	1065.424	1065.424	687.3508	1.550044024	1.44518637		2	744.75	1.001862087
3	113.203	113203	768.5031	1048.959	1048.959	768.5031	1.36493789	1.46897961		2	745	1.003261564
3	113.446	113446	638.7682	948.259	948.259	638.7682	1.484511909	1.477734303		2	745.25	1.00339049
3	113.652	113652	824.1857	1213.832	1213.832	824.1857	1.472765179	1.47245364		2	745.5	1.002897553
3	113.943	113943	723.8627	1083.728	1083.728	723.8627	1.497145799	1.465782629		2	745.75	1.001667742
3	114.154	114154	708.3855	1177.598	1177.598	708.3855	1.662368866	1.459858615		2	746	0.999361545
3	114.378	114378	265.6565	385.0425	385.0425	265.6565	1.449399883	1.450999567		2	746.25	0.997050836
3	114.674	114674	982.8498	1264.439	1264.439	982.8498	1.28650278	1.43385817		2	746.5	0.994979083
3	114.872	114872	987.9248	1310.206	1310.206	987.9248	1.326220376	1.419439835		2	746.75	0.992830877
3	115.089	115089	780.0677	1116.585	1116.585	780.0677	1.431394993	1.40151375		2	747	0.990681313
3	115.293	115293	787.8623	1137.038	1137.038	787.8623	1.443193817	1.383128845		2	747.25	0.988608378
3	115.553	115553	934.4075	1279.644	1279.644	934.4075	1.369471028	1.358532108		2	747.5	0.987483391
3	115.758	115758	692.8198	899.3271	899.3271	692.8198	1.298067838	1.338422886		2	747.75	0.986441482
3	116.072	116072	829.74	1165.288	1165.288	829.74	1.404401379	1.306066877		2	748	0.985597599
3	116.409	116409	836.026	1083.825	1083.825	836.026	1.296401069	1.268758248		2	748.25	0.985793348
3	116.815	116815	987.4895	1049.587	1049.587	987.4895	1.062884213	1.20435439		2	748.5	0.986861693
3	117.066	117066	844.0993	1015.418	1015.418	844.0993	1.202960363	1.16234391		2	748.75	0.990155114
3	117.226	117226	918.9693	1055.25	1055.25	918.9693	1.148297337	1.142339133		2	749	0.993835566
3	117.391	117391	779.1417	915.3204	915.3204	779.1417	1.174780403	1.126744342		2	749.25	0.996750659
3	117.659	117659	678.3242	736.3161	736.3161	678.3242	1.085492896	1.10446857		2	749.5	1.000606259
3	117.962	117962	884.0526	951.6776	951.6776	884.0526	1.076494317	1.086171091		2	749.75	1.004121066
3	118.244	118244	648.6061	664.2978	664.2978	648.6061	1.024192958	1.075488802		2	750	1.004525981
3	118.445	118445	918.2516	984.2574	984.2574	918.2516	1.071882042	1.06965096		2	750.25	1.002562026
3	118.855	118855	919.6474	1004.136	1004.136	919.6474	1.091870645	1.056582807		2	750.5	1.00014236
3	119.153	119153	824.2999	974.573	974.573	824.2999	1.182303916	1.046350749		2	750.75	0.996349015
3	119.368	119368	375.729	393.6207	393.6207	375.729	1.047618629	1.040311008		2	751	0.991112665
3	119.563	119563	918.6927	859.9442	859.9442	918.6927	0.936052066	1.034976521		2	751.25	0.983714638
3	119.851	119851	1009.416	973.8156	973.8156	1009.416	0.964731686	1.025924253		2	751.5	0.977997533
3	120.092	120092	1635.685	1574.354	1574.354	1635.685	0.962504394	1.015444367		2	751.75	0.974925323
3	120.269	120269	1256.329	1327.231	1327.231	1256.329	1.056435854	1.006819378		2	752	0.975781856
3	120.442	120442	906.5373	952.1768	952.1768	906.5373	1.050344867	0.999250052		2	752.25	0.978251593
3	120.611	120611	1226.035	1286.33	1286.33	1226.035	1.049178857	0.99403563		2	752.5	0.982882098
3	120.869	120869	1107.106	1128.021	1128.021	1107.106	1.018891597	0.990511153		2	752.75	0.991596457
3	121.095	121095	1092.112	962.9599	962.9599	1092.112	0.881740975	0.989852272		2	753	1.00079093
3	121.571	121571	1199.199	1120.496	1120.496	1199.199	0.934370359	0.989525308		2	753.25	1.007746062
3	121.88	121880	781.9538	863.1769	863.1769	781.9538	1.103871993	0.985222701		2	753.5	1.012411337
3	122.159	122159	920.645	944.3333	944.3333	920.645	1.025730113	0.976286249		2	753.75	1.015610943
3	122.41	122410	1518.48	1459.208	1459.208	1518.48	0.960966229	0.966772653		2	754	1.016121084
3	122.603	122603	935.801	897.8228	897.8228	935.801	0.959416372	0.960601394		2	754.25	1.015956305
3	122.929	122929	2381.149	2073.339	2073.339	2381.149	0.870730475	0.956838233		2	754.5	1.016705114
3	123.281	123281	1815.984	1757.737	1757.737	1815.984	0.967925378	0.963464633		2	754.75	1.017745889
3	123.473	123473	1768.35	1620.655	1620.655	1768.35	0.916478638	0.968941561		2	755	1.018315385
3	123.705	123705	2010.284	1774.898	1774.898	2010.284	0.882909082	0.975104978		2	755.25	1.018592654
3	123.919	123919	1500.226	1617.835	1617.835	1500.226	1.078394189	0.978587277		2	755.5	1.018694542
3	124.484	124484	1792.917	2018.286	2018.286	1792.917	1.125699628	0.986814443		2	755.75	1.018915749
3	124.738	124738	1497.335	1475.203	1475.203	1497.335	0.985219073	0.990823386		2	756	1.019301341
3	125.14	125140	1423.459	1459.183	1459.183	1423.459	1.025096613	0.993980256		2	756.25	1.019688205
3	125.433	125433	922.0833	798.0712	798.0712	922.0833	0.865508789	0.991669973		2	756.5	1.019411941
3	125.685	125685	924.3617	959.2137	959.2137	924.3617	1.037703856	0.980210974		2	756.75	1.018300134
3	126.201	126201	1164.688	1080.165	1080.165	1164.688	0.927428633	0.940340203		2	757	1.016624116
3	126.525	126525	1185.927	1117.922	1117.922	1185.927	0.942656673	0.932068731		2	757.25	1.015373567
3	126.756	126756	921.8082	983.2938	983.2938	921.8082	1.066701077	0.943552099		2	757.5	1.01552085
3	126.938	126938	2198.039	1873.924	1873.924	2198.039	0.852543563	0.954801212		2	757.75	1.017635215
3	127.139	127139	1375.489	1327.453	1327.453	1375.489	0.965077147	0.96577869		2	758	1.020223234
3	127.381	127381	1911.389	1694.058	1694.058	1911.389	0.886296824	0.982288479		2	758.25	1.023374061
3	127.569	127569	658.9737	616.5606	616.5606	658.9737	0.935637644	0.997997081		2	758.5	1.026544351
3	127.794	127794	778.703	877.4457	877.4457	778.703	1.126804058	1.020587846		2	758.75	1.026145302
3	127.991	127991	1472.336	1560.389	1560.389	1472.336	1.059804963	1.038636887		2	759	1.024147351
3	128.444	128444	910.5962	1147.168	1147.168	910.5962	1.2597988	1.070292082		2	759.25	1.020796743
3	128.796	128796	1394.061	1505.503	1505.503	1394.061	1.079940548	1.112243589		2	759.5	1.017389261
3	129.186	129186	777.0001	863.7896	863.7896	777.0001	1.111698184	1.209126335		2	759.75	1.013641454
3	129.361	129361	715.4149	880.2523	880.2523	715.4149	1.230408117	1.288455597		2	760	1.009519002
3	129.529	129529	868.9198	1295.617	1295.617	868.9198	1.491066264	1.391634028		2	760.25	1.004662217
3	129.861	129861	983.4374	1404.768	1404.768	983.4374	1.428426456	1.62194463		2	760.5	1.000377918
3	130.137	130137	887.012	1388.227	1388.227	887.012	1.565059999	1.780331518		2	760.75	0.996536325
3	130.362	130362	1188.614	2022.75	2022.75	1188.614	1.70177198	1.891395405		2	761	0.99303367
3	130.591	130591	728.4867	1531.819	1531.819	728.4867	2.102741203	2.007944704		2	761.25	0.990117473
3	130.874	130874	689.6369	1739.847	1739.847	689.6369	2.522844993	2.111307807		2	761.5	0.987616284
3	131.15	131150	983.0442	2691.577	2691.577	983.0442	2.738002015	2.158328507		2	761.75	0.985452548
3	131.443	131443	1247.724	2797.221	2797.221	1247.724	2.241858776	2.179777475		2	762	0.983143173
3	131.608	131608	1265.013	2588.915	2588.915	1265.013	2.046552091	2.17126444		2	762.25	0.980252711
3	131.915	131915	1081.648	2026.13	2026.13	1081.648	1.87318795	2.107743863		2	762.5	0.977259106
3	132.071	132071	764.4583	1301.699	1301.699	764.4583	1.702773062	2.067638242		2	762.75	0.975977399
3	132.241	132241	1009.026	1877.037	1877.037	1009.026	1.860246416	2.030254088		2	763	0.976514722
3	132.551	132551	937.0061	1874.558	1874.558	937.0061	2.000582494	1.969614756		2	763.25	0.978120266
3	132.942	132942	1458.749	3051.334	3051.334	1458.749	2.091747107	1.881813386		2	763.5	0.980150286
3	133.24	133240	1094.165	2116.497	2116.497	1094.165	1.934349024	1.808084967		2	763.75	0.982068942
3	133.691	133691	1593.457	2378.815	2378.815	1593.457	1.492864257	1.68842769		2	764	0.985242116
3	133.917	133917	1100.938	1759.008	1759.008	1100.938	1.597735749	1.611486819		2	764.25	0.988667521
3	134.075	134075	822.5836	1230.017	1230.017	822.5836	1.495309413	1.54477562		2	764.5	0.991022623
3	134.4	134400	958.7174	1375.366	1375.366	958.7174	1.434589588	1.398447576		2	764.75	0.990175927
3	134.73	134730	950.1821	1260.209	1260.209	950.1821	1.326281562	1.275736057		2	765	0.988368916
3	135.003	135003	779.3543	980.8926	980.8926	779.3543	1.258596507	1.204686253		2	765.25	0.987261947
3	135.2	135200	957.3373	1132.369	1132.369	957.3373	1.182831798	1.160523321		2	765.5	0.985725231
3	135.447	135447	1134.104	1163.029	1163.029	1134.104	1.025504716	1.111174516		2	765.75	0.98445304
3	135.63	135630	1531.832	1392.417	1392.417	1531.832	0.908988061	1.079602568		2	766	0.98457046
3	135.947	135947	1136.532	1164.335	1164.335	1136.532	1.024463016	1.033985231		2	766.25	0.985215494
3	136.178	136178	1328.575	1379.936	1379.936	1328.575	1.038658713	1.008963765		2	766.5	0.98616954
3	136.394	136394	1037.283	1144.395	1144.395	1037.283	1.10326208	0.995054446		2	766.75	0.98809767
3	136.609	136609	680.9897	729.9927	729.9927	680.9897	1.071958504	0.986679377		2	767	0.99173013
3	136.963	136963	1274.413	1141.38	1141.38	1274.413	0.895612333	0.975408578		2	767.25	0.994900743
3	137.441	137441	1617.146	1500.961	1500.961	1617.146	0.928154292	0.963850549		2	767.5	0.997120077
3	137.734	137734	737.3599	719.4918	719.4918	737.3599	0.975767464	0.962495706		2	767.75	0.999472617
3	137.957	137957	809.8318	779.6063	779.6063	809.8318	0.962676818	0.963438137		2	768	0.99929308
3	138.176	138176	846.5176	793.1322	793.1322	846.5176	0.936935275	0.965436056		2	768.25	0.995338476
3	138.379	138379	751.984	722.1181	722.1181	751.984	0.960283862	0.970152299		2	768.5	0.990537709
3	138.683	138683	796.7326	755.7648	755.7648	796.7326	0.948580239	0.983520466		2	768.75	0.988018168
3	138.941	138941	727.5628	760.9229	760.9229	727.5628	1.045851849	0.996294233		2	769	0.986703915
3	139.149	139149	1071.221	1187.602	1187.602	1071.221	1.108643314	1.004517189		2	769.25	0.985564319
3	139.416	139416	844.3603	843.9963	843.9963	844.3603	0.999568904	1.012284854		2	769.5	0.984632197
3	139.596	139596	832.7501	851.8169	851.8169	832.7501	1.022896185	1.016878503		2	769.75	0.98271405
3	139.911	139911	1141.255	1012.856	1012.856	1141.255	0.887493154	1.023590462		2	770	0.981403271
3	140.293	140293	947.3869	977.5184	977.5184	947.3869	1.031804852	1.029305254		2	770.25	0.981164329
3	140.587	140587	806.5479	923.875	923.875	806.5479	1.145468236	1.029753829		2	770.5	0.981922028
3	140.776	140776	630.4217	634.4673	634.4673	630.4217	1.006417292	1.028905732		2	770.75	0.983985415
3	141.007	141007	879.5327	966.8263	966.8263	879.5327	1.099249977	1.02964397		2	771	0.989173214
3	141.205	141205	840.142	827.3656	827.3656	840.142	0.984792571	1.034090833		2	771.25	0.99495886
3	141.433	141433	1025.13	1006.958	1006.958	1025.13	0.982273468	1.045989118		2	771.5	1.001502554
3	141.759	141759	776.2979	846.6538	846.6538	776.2979	1.090630027	1.070710962		2	771.75	1.007632193
3	142.074	142074	896.2042	906.3306	906.3306	896.2042	1.011299211	1.092874199		2	772	1.013608748
3	142.353	142353	1261.094	1275.118	1275.118	1261.094	1.011120503	1.102101228		2	772.25	1.020481294
3	142.584	142584	760.7051	903.6276	903.6276	760.7051	1.187881611	1.102285387		2	772.5	1.026591596
3	142.756	142756	884.7409	1065.534	1065.534	884.7409	1.204345815	1.1007828		2	772.75	1.031632672
3	143.071	143071	1368.878	1581.458	1581.458	1368.878	1.155295066	1.093842162		2	773	1.036382578
3	143.416	143416	887.0891	1042.9	1042.9	887.0891	1.175642898	1.079059977		2	773.25	1.039857836
3	143.707	143707	1211.241	1162.338	1162.338	1211.241	0.959625706	1.049471472		2	773.5	1.0403065
3	143.919	143919	613.9677	561.0463	561.0463	613.9677	0.91380426	1.021439057		2	773.75	1.040121045
3	144.122	144122	713.1485	703.2762	703.2762	713.1485	0.98615674	1.001312994		2	774	1.03903894
3	144.406	144406	637.1413	637.8923	637.8923	637.1413	1.001178702	0.974013539		2	774.25	1.037487905
3	144.753	144753	932.6725	892.8956	892.8956	932.6725	0.957351696	0.942299558		2	774.5	1.035130335
3	145.005	145005	1131.704	1048.761	1048.761	1131.704	0.926709634	0.932021661		2	774.75	1.032642607
3	145.41	145410	1454.493	1354.74	1354.74	1454.493	0.931417339	0.923814045		2	775	1.030056656
3	145.897	145897	1000.026	942.7299	942.7299	1000.026	0.94270539	0.924594335		2	775.25	1.026467319
3	146.164	146164	930.1604	926.7483	926.7483	930.1604	0.996331708	0.928587673		2	775.5	1.022631209
3	146.354	146354	1124.484	990.1665	990.1665	1124.484	0.88055188	0.934589907		2	775.75	1.018622803
3	146.688	146688	778.4774	747.2753	747.2753	778.4774	0.959919068	0.954994398		2	776	1.014388254
3	146.928	146928	490.9219	472.1516	472.1516	490.9219	0.961765201	0.974884688		2	776.25	1.009875065
3	147.158	147158	887.7088	816.3883	816.3883	887.7088	0.919657775	0.995961881		2	776.5	1.005529362
3	147.344	147344	821.255	791.754	791.754	821.255	0.964078149	1.023175301		2	776.75	1.002710186
3	147.834	147834	1099.009	1099.456	1099.456	1099.009	1.00040673	1.129339881		2	777	1.000745544
3	148.003	148003	535.8538	605.8245	605.8245	535.8538	1.130577967	1.15238466		2	777.25	0.999251831
3	148.166	148166	1187.991	1255.647	1255.647	1187.991	1.056949926	1.156123365		2	777.5	0.997685584
3	148.437	148437	953.174	1108.644	1108.644	953.174	1.16310768	1.12556203		2	777.75	0.994990756
3	148.727	148727	7.083111	14.29059	14.29059	7.083111	2.017558386	1.063854744		2	778	0.992013784
3	149.001	149001	7.116494	6.268853	6.268853	7.116494	0.880890646	0.992636368		2	778.25	0.99008237
3	149.296	149296	7.98383	5.007355	5.007355	7.98383	0.627187077	0.918282995		2	778.5	0.989893105
3	149.63	149630	12.30203	6.492004	6.492004	12.30203	0.527718108	0.80807875		2	778.75	0.990349081
3	149.974	149974	9.64917	5.091345	5.091345	9.64917	0.527645901	0.665869151		2	779	0.991364801
3	150.149	150149	7.406798	4.974004	4.974004	7.406798	0.671545788	0.602844952		2	779.25	0.993486841
3	150.51	150510	7.747612	6.081566	6.081566	7.747612	0.784960063	0.537747144		2	779.5	0.995556877
3	150.727	150727	17.88168	5.151179	5.151179	17.88168	0.288070193	0.564932195		2	779.75	0.996268691
3	150.927	150927	9.064098	6.570149	6.570149	9.064098	0.724854144	0.62567649		2	780	0.996996344
3	151.118	151118	12.20252	6.168666	6.168666	12.20252	0.505523941	0.695352974		2	780.25	0.9966135
3	151.421	151421	10.70683	7.460615	7.460615	10.70683	0.696808953	0.782844039		2	780.5	0.995005467
3	151.975	151975	1006.319	1238.011	1238.011	1006.319	1.230237132	0.900227378		2	780.75	0.99298963
3	152.254	152254	779.9859	842.8045	842.8045	779.9859	1.080538123	0.959324584		2	781	0.990960135
3	152.557	152557	965.3912	1012.047	1012.047	965.3912	1.048328387	1.007553027		2	781.25	0.988878304
3	152.726	152726	1077.962	1051.592	1051.592	1077.962	0.975537171	1.022470627		2	781.5	0.98635422
3	153.084	153084	945.4017	895.3975	895.3975	945.4017	0.947107986	1.001217103		2	781.75	0.983384776
3	153.252	153252	831.281	848.5923	848.5923	831.281	1.020824847	0.979236119		2	782	0.981260764
3	153.447	153447	969.7477	907.4314	907.4314	969.7477	0.935739677	0.962333599		2	782.25	0.979351999
3	153.7	153700	1141.37	911.9058	911.9058	1141.37	0.798957218	0.951396858		2	782.5	0.977834409
3	154.087	154087	795.0326	783.3717	783.3717	795.0326	0.985332803	0.940477242		2	782.75	0.977982176
3	154.253	154253	887.2938	906.0265	906.0265	887.2938	1.021112173	0.943901588		2	783	0.978902266
3	154.556	154556	1017.319	1017.565	1017.565	1017.319	1.000241812	0.962394802		2	783.25	0.980469995
3	154.716	154716	1171.971	1133.338	1133.338	1171.971	0.967035874	0.973818576		2	783.5	0.981967927
3	154.981	154981	1162.535	1105.283	1105.283	1162.535	0.95075245	0.986948573		2	783.75	0.983082457
3	155.203	155203	1008.232	883.4243	883.4243	1008.232	0.876211328	0.99275534		2	784	0.984269324
3	155.509	155509	651.9475	697.1693	697.1693	651.9475	1.069364174	1.000005065		2	784.25	0.985591719
3	155.689	155689	678.5283	694.7599	694.7599	678.5283	1.023921773	1.002440844		2	784.5	0.987317211
3	155.866	155866	1152.51	1204.323	1204.323	1152.51	1.04495666	1.002554277		2	784.75	0.98921546
3	156.043	156043	601.0584	629.6136	629.6136	601.0584	1.047508196	0.999932688		2	785	0.993257351
3	156.421	156421	939.6511	829.7398	829.7398	939.6511	0.883029669	0.987297652		2	785.25	0.997666246
3	156.652	156652	958.6053	977.9084	977.9084	958.6053	1.020136651	0.976743108		2	785.5	1.001846107
3	156.86	156860	897.6991	883.3757	883.3757	897.6991	0.98404432	0.966672466		2	785.75	1.005452472
3	157.049	157049	925.8862	888.779	888.779	925.8862	0.959922505	0.955742407		2	786	1.008730365
3	157.371	157371	1368.116	1382.152	1382.152	1368.116	1.010259364	0.933862039		2	786.25	1.010096326
3	157.538	157538	1694.163	1431.72	1431.72	1694.163	0.845089876	0.924300172		2	786.5	1.009504319
3	157.799	157799	1551.762	1324.276	1324.276	1551.762	0.853401488	0.916949227		2	786.75	1.007602243
3	158.102	158102	1461.553	1358.649	1358.649	1461.553	0.9295927	0.922370696		2	787	1.005248933
3	158.276	158276	1214.946	1023.503	1023.503	1214.946	0.842426742	0.929552424		2	787.25	1.001168628
3	158.518	158518	1017.028	1001.257	1001.257	1017.028	0.984493052	0.941171522		2	787.5	0.995927345
3	158.977	158977	582.2326	622.7634	622.7634	582.2326	1.069612729	0.95557006		2	787.75	0.991068988
3	159.183	159183	720.7871	709.3786	709.3786	720.7871	0.984172164	0.954665343		2	788	0.986274247
3	159.393	159393	1155.846	1088.842	1088.842	1155.846	0.94203034	0.950902158		2	788.25	0.98075271
3	159.646	159646	1118.86	1096.013	1096.013	1118.86	0.979580108	0.945738925		2	788.5	0.976044063
3	159.811	159811	1630.29	1440.834	1440.834	1630.29	0.883790001	0.943758455		2	788.75	0.972153895
3	160.179	160179	1338.793	1148.319	1148.319	1338.793	0.857727072	0.936087992		2	789	0.970579611
3	160.358	160358	1750.341	1725.679	1725.679	1750.341	0.985910174	0.931556287		2	789.25	0.9700137
3	160.639	160639	1089.632	1004.172	1004.172	1089.632	0.921569851	0.929737794		2	789.5	0.970193899
3	160.856	160856	1648.858	1486.621	1486.621	1648.858	0.901606445	0.937103147		2	789.75	0.970877634
3	161.082	161082	1408.513	1280.966	1280.966	1408.513	0.909445635	0.960027127		2	790	0.97199253
3	161.501	161501	762.5459	788.3583	788.3583	762.5459	1.03385029	1.025546311		2	790.25	0.972702901
3	161.748	161748	799.924	827.2538	827.2538	799.924	1.034165496	1.053801869		2	790.5	0.974675291
3	162.128	162128	522.6754	637.6543	637.6543	522.6754	1.219981465	1.077802723		2	790.75	0.979995786
3	162.324	162324	549.5942	601.6023	601.6023	549.5942	1.094630002	1.089646123		2	791	0.987624463
3	162.624	162624	990.0096	1108.849	1108.849	990.0096	1.120038634	1.088763451		2	791.25	0.994133907
3	162.79	162790	1347.581	1475.369	1475.369	1347.581	1.094827695	1.079605629		2	791.5	0.998911353
3	163.158	163158	723.9855	869.4492	869.4492	723.9855	1.200920737	1.075011927		2	791.75	1.00298573
3	163.425	163425	1518.029	1579.748	1579.748	1518.029	1.040657326	1.11649688		2	792	1.005141574
3	163.761	163761	1530.768	1439.989	1439.989	1530.768	0.940697088	1.249175378		2	792.25	1.006388219
3	164.265	164265	1542.98	1972.824	1972.824	1542.98	1.278580409	1.553920972		2	792.5	1.006859791
3	164.722	164722	1370.591	2306.738	2306.738	1370.591	1.68302433	1.84713214		2	792.75	1.005658963
3	164.984	164984	862.0179	1875.561	1875.561	862.0179	2.175779644	1.984942152		2	793	1.003788901
3	165.159	165159	854.3056	1879.087	1879.087	854.3056	2.199548967	2.072309131		2	793.25	1.000848589
3	165.572	165572	600.2943	1560.678	1560.678	600.2943	2.599854771	2.302514876		2	793.5	0.99619694
3	165.832	165832	815.1168	1923.961	1923.961	815.1168	2.360350075	2.42328362		2	793.75	0.99127203
3	166.084	166084	1090.707	2706.284	2706.284	1090.707	2.481219979	2.489176564		2	794	0.987454571
3	166.299	166299	818.0143	2069.167	2069.167	818.0143	2.52949979	2.495430681		2	794.25	0.984111249
3	166.543	166543	729.8785	1668.209	1668.209	729.8785	2.285598219	2.46252979		2	794.5	0.981231636
3	166.939	166939	726.2587	1741.326	1741.326	726.2587	2.397666286	2.361724277		2	794.75	0.979571033
3	167.446	167446	1051.149	2329.785	2329.785	1051.149	2.216417463	2.083869306		2	795	0.978840479
3	167.772	167772	942.0152	2002.492	2002.492	942.0152	2.125753385	1.888787696		2	795.25	0.978602729
3	167.961	167961	1141.478	2111.824	2111.824	1141.478	1.850078582	1.787766718		2	795.5	0.978780385
3	168.195	168195	1447.25	2446.461	2446.461	1447.25	1.690420453	1.642196071		2	795.75	0.980136927
3	168.363	168363	374.5809	516.6881	516.6881	374.5809	1.379376525	1.53918514		2	796	0.982068916
3	168.561	168561	795.7477	877.1733	877.1733	795.7477	1.102325901	1.436260967		2	796.25	0.984388333
3	168.899	168899	3951.82	4821.831	4821.831	3951.82	1.220154511	1.300875936		2	796.5	0.986191657
3	169.113	169113	1115.963	1360.895	1360.895	1115.963	1.219480395	1.228503591		2	796.75	0.987011224
3	169.521	169521	1118.276	1252.182	1252.182	1118.276	1.119743248	1.115960584		2	797	0.987978089
3	169.881	169881	1379.716	1452.018	1452.018	1379.716	1.052403538	1.040771003		2	797.25	0.988897915
3	170.136	170136	926.0514	1024.039	1024.039	926.0514	1.105812269	0.99920952		2	797.5	0.989762925
3	170.373	170373	1322.3	1319.782	1319.782	1322.3	0.998095742	0.967945629		2	797.75	0.991040054
3	170.552	170552	675.0335	607.646	607.646	675.0335	0.900171621	0.948223265		2	798	0.993301821
3	170.739	170739	1084.649	1036.543	1036.543	1084.649	0.955648325	0.930524462		2	798.25	0.995904
3	171.208	171208	1118.695	893.7926	893.7926	1118.695	0.798960038	0.907259227		2	798.5	0.998836055
3	171.396	171396	1158.262	992.4163	992.4163	1158.262	0.856815038	0.904364242		2	798.75	1.002665654
3	171.7	171700	1122.293	1014.906	1014.906	1122.293	0.904314649	0.901034742		2	799	1.00678097
3	171.905	171905	1175.486	1048.528	1048.528	1175.486	0.891995311	0.905742245		2	799.25	1.011172667
3	172.136	172136	883.1332	869.3521	869.3521	883.1332	0.984395219	0.91429662		2	799.5	1.016201006
3	172.362	172362	675.3635	674.6472	674.6472	675.3635	0.998939386	0.920227921		2	799.75	1.022693308
3	172.597	172597	1420.542	1321.51	1321.51	1420.542	0.930285764	0.931430041		2	800	1.030044328
3	173.007	173007	929.4377	853.5583	853.5583	929.4377	0.918359886	0.948959997		2	800.25	1.038659099
3	173.212	173212	1010.073	927.9583	927.9583	1010.073	0.918704193	0.95010986		2	800.5	1.046038049
3	173.505	173505	1016.619	1048.503	1048.503	1016.619	1.031362782	0.93865203		2	800.75	1.053416998
3	173.691	173691	941.2569	826.7305	826.7305	941.2569	0.878326098	0.925990301		2	801	1.060795947
3	174.079	174079	1213.741	1105.802	1105.802	1213.741	0.911069165	0.895440702		2	801.25	1.068174897
3	174.596	174596	953.6064	817.7321	817.7321	953.6064	0.857515323	0.870713489		2	801.5	1.075553846
3	174.79	174790	1245.858	1092.932	1092.932	1245.858	0.877252464	0.870796085		2	801.75	1.082932795
3	174.994	174994	2058.687	1673.5	1673.5	2058.687	0.812896764	0.873819732		2	802	1.090311745
3	175.453	175453	1034.672	948.2277	948.2277	1034.672	0.91645246	0.888362793		2	802.25	1.094793746
3	175.642	175642	1097.636	931.3392	931.3392	1097.636	0.848495494	0.896158648		2	802.5	1.09478252
3	175.814	175814	926.6668	826.538	826.538	926.6668	0.891947354	0.906020987		2	802.75	1.093751569
3	176.17	176170	767.1314	758.8427	758.8427	767.1314	0.989195202	0.937148365		2	803	1.091148178
3	176.424	176424	952.6	932.5865	932.5865	952.6	0.978990657	0.961475791		2	803.25	1.085665276
3	176.758	176758	863.5494	882.8051	882.8051	863.5494	1.022298319	0.985878475		2	803.5	1.080175792
3	177.015	177015	859.1038	820.4029	820.4029	859.1038	0.954952009	0.997298428		2	803.75	1.075962041
3	177.284	177284	841.3368	913.6706	913.6706	841.3368	1.085974844	1.006771827		2	804	1.073537632
3	177.452	177452	1076.247	1029.788	1029.788	1076.247	0.9568324	1.011528882		2	804.25	1.071004288
3	178.665	178665	1015.544	1104.347	1104.347	1015.544	1.087443774	1.026324332		2	804.5	1.068494625
3	178.907	178907	911.8558	956.1389	956.1389	911.8558	1.048563709	1.025149258		2	804.75	1.065885718
3	179.08	179080	1058.756	930.1047	930.1047	1058.756	0.878488245	1.022886689		2	805	1.062717275
3	179.492	179492	600.3476	652.8509	652.8509	600.3476	1.087454834	1.017256392		2	805.25	1.059420441
3	179.713	179713	867.8709	921.1159	921.1159	867.8709	1.061351291	1.016660355		2	805.5	1.056123606
3	179.904	179904	665.1823	655.3257	655.3257	665.1823	0.985182107	1.017624947		2	805.75	1.052826771
3	180.106	180106	664.7158	699.0816	699.0816	664.7158	1.05169999	1.018899533		2	806	1.049529937
3	180.601	180601	957.3616	889.8426	889.8426	957.3616	0.929473879	1.022623914		2	806.25	1.046233102
3	180.915	180915	638.7804	616.8541	616.8541	638.7804	0.965674745	1.025005815		2	806.5	1.042936268
3	181.214	181214	604.8188	659.3312	659.3312	604.8188	1.090130135	1.028566954		2	806.75	1.039639433
3	181.586	181586	464.0084	519.4351	519.4351	464.0084	1.119451932	1.035119423		2	807	1.036342599
3	182.02	182020	932.0917	968.352	968.352	932.0917	1.038902074	1.041542608		2	807.25	1.033045764
3	182.217	182217	416.316	428.4718	428.4718	416.316	1.029198493	1.044610412		2	807.5	1.029748929
3	182.478	182478	850.2056	847.2633	847.2633	850.2056	0.996539308	1.048499583		2	807.75	1.026551178
3	182.782	182782	523.9487	521.768	521.768	523.9487	0.995837951	1.051670627		2	808	1.023792837
3	183.115	183115	433.5073	501.768	501.768	433.5073	1.157461478	1.056091269		2	808.25	1.021034497
3	183.445	183445	916.1334	877.9722	877.9722	916.1334	0.958345368	1.058172343		2	808.5	1.018931246
3	183.756	183756	755.1371	858.7752	858.7752	755.1371	1.137244085	1.055031077		2	808.75	1.016975711
3	184.056	184056	855.4708	822.3897	822.3897	855.4708	0.961329948	1.043864949		2	809	1.015020176
3	184.43	184430	1005.424	1060.327	1060.327	1005.424	1.054606813	1.020928418		3	2	1.00770731
3	184.603	184603	551.7485	581.8167	581.8167	551.7485	1.054496206	1.009051639		3	2.25	1.005190858
3	184.812	184812	735.4221	770.827	770.827	735.4221	1.048142285	0.995228995		3	2.5	1.002972375
3	185.128	185128	1130.111	1099.205	1099.205	1130.111	0.972652244	0.966745222		3	2.75	1.001199257
3	185.354	185354	1088.075	999.1734	999.1734	1088.075	0.918294603	0.941687716		3	3	0.999489619
3	185.573	185573	1037.82	937.8811	937.8811	1037.82	0.903703051	0.920345277		3	3.25	0.99814111
3	185.761	185761	1300.288	1092.76	1092.76	1300.288	0.840398435	0.908685695		3	3.5	0.996998722
3	186.085	186085	1316.975	1242.353	1242.353	1316.975	0.943338332	0.903151437		3	3.75	0.996154161
3	186.248	186248	1112.632	1080.222	1080.222	1112.632	0.970870872	0.903743845		3	4	0.995375542
3	186.411	186411	988.6651	816.1912	816.1912	988.6651	0.825548712	0.904865252		3	4.25	0.994967807
3	186.609	186609	794.0709	690.0965	690.0965	794.0709	0.869061566	0.914644596		3	4.5	0.994879733
3	186.918	186918	816.5482	744.0264	744.0264	816.5482	0.911184912	0.934846735		3	4.75	0.99524796
3	187.102	187102	535.4828	532.1206	532.1206	535.4828	0.99372118	0.938638686		3	5	0.996081136
3	187.351	187351	641.7392	653.3026	653.3026	641.7392	1.018018846	0.944689997		3	5.25	0.996914313
3	187.691	187691	840.2158	815.0639	815.0639	840.2158	0.970064952	0.950507613		3	5.5	0.99775608
3	187.956	187956	675.1193	648.1721	648.1721	675.1193	0.960085277	0.949410504		3	5.75	0.998484815
3	188.171	188171	806.3906	762.7397	762.7397	806.3906	0.945868789	0.941805459		3	6	0.999213551
3	188.472	188472	744.0871	650.9043	650.9043	744.0871	0.874768962	0.923132942		3	6.25	0.999486865
3	188.834	188834	1096.626	1012.019	1012.019	1096.626	0.922847899	0.900645489		3	6.5	0.999622603
3	189.08	189080	1215.884	1024.321	1024.321	1215.884	0.842449609	0.893326209		3	6.75	0.999758341
3	189.459	189459	1162.623	1049.142	1049.142	1162.623	0.902392263	0.897637853		3	7	0.999894079
3	189.876	189876	1277.534	1089.507	1089.507	1277.534	0.852820355	0.913574596		3	7.25	1.000029817
3	190.21	190210	954.5133	961.6175	961.6175	954.5133	1.007442746	0.928715519		3	7.5	1.000165556
3	190.371	190371	1041.677	945.4563	945.4563	1041.677	0.907629044	0.935209409		3	7.75	1.000301294
3	190.55	190550	1416.426	1244.173	1244.173	1416.426	0.878388987	0.942661351		3	8	1.000437032
3	190.958	190958	923.5918	937.0474	937.0474	923.5918	1.014568774	0.962745825		3	8.25	1.00057277
3	191.327	191327	592.3268	575.0914	575.0914	592.3268	0.970902211	0.978580243		3	8.5	1.000708509
3	191.581	191581	673.7692	726.8399	726.8399	673.7692	1.078766883	0.986605582		3	8.75	1.000724089
3	191.976	191976	1539.633	1456.429	1456.429	1539.633	0.94595855	0.996784299		3	9	1.000711851
3	192.27	192270	862.4338	805.3727	805.3727	862.4338	0.933837125	1.002839895		3	9.25	1.000694306
[truncated: 3,794,754 more chars]
