# Supplementary material for: The effects of manipulating levels of replication initiation factors on origin firing efficiency in yeast
Source: PLoS Genet. 2019 Oct 4;15(10):e1008430. doi: 10.1371/journal.pgen.1008430 (PMC6795477; doi:10.1371/journal.pgen.1008430)
Supplement: S2 Data — Zip archive. (ZIP) [file pgen.1008430.s020.zip › Lynch_S2_Data_WT/WT_t60.txt]

Chr	Coord_kb	Coord_bp	gProcessedSignal	rProcessedSignal	Sphase	G1	ssDNAraw	ssDNA_loess		Chr	Coord_kb	ssDNA_scaled
1	0.048	48	9967.695	11650.05	11650.05	9967.695	1.168780746	1.215218082		1	1	1.053606188
1	0.193	193	10591.17	13656.46	13656.46	10591.17	1.289419394	1.199365434		1	1.25	1.047236753
1	0.766	766	3750.437	3897.298	3897.298	3750.437	1.03915837	1.139956016		1	1.5	1.040867317
1	1.516	1516	6449.775	7473.331	7473.331	6449.775	1.158696389	1.0710021		1	1.75	1.035421839
1	2.287	2287	4490.663	4558.931	4558.931	4490.663	1.01520221	1.011103163		1	2	1.030039538
1	2.834	2834	2084.466	2055.72	2055.72	2084.466	0.986209418	0.97486504		1	2.25	1.024657236
1	2.997	2997	1174.617	1102.263	1102.263	1174.617	0.938402049	0.963685424		1	2.5	1.019950255
1	3.194	3194	1385.467	1185.284	1185.284	1385.467	0.855512257	0.948867197		1	2.75	1.015360583
1	3.505	3505	1030.225	975.7748	975.7748	1030.225	0.947147274	0.92950623		1	3	1.010657857
1	3.736	3736	705.7924	741.5953	741.5953	705.7924	1.050727239	0.922293306		1	3.25	1.005647917
1	3.891	3891	912.0283	853.661	853.661	912.0283	0.936002753	0.919741268		1	3.5	1.001335011
1	4.075	4075	639.9147	547.5445	547.5445	639.9147	0.855652324	0.917537388		1	3.75	0.999186052
1	4.229	4229	793.3424	724.7781	724.7781	793.3424	0.913575399	0.917396399		1	4	0.998180923
1	4.372	4372	885.926	831.4817	831.4817	885.926	0.938545319	0.919150411		1	4.25	0.997964293
1	4.58	4580	860.8793	731.5411	731.5411	860.8793	0.849760355	0.921292075		1	4.5	0.998744205
1	4.857	4857	816.2758	750.6416	750.6416	816.2758	0.919593108	0.927384828		1	4.75	1.000008676
1	5.169	5169	948.0043	879.7875	879.7875	948.0043	0.928041677	0.937626232		1	5	1.001961658
1	5.349	5349	1117.949	1017.1	1017.1	1117.949	0.909791055	0.938901588		1	5.25	1.003657985
1	5.626	5626	927.2256	949.5311	949.5311	927.2256	1.024056174	0.933252744		1	5.5	1.002999031
1	5.763	5763	905.6038	888.5631	888.5631	905.6038	0.981183052	0.929206465		1	5.75	1.001272083
1	5.987	5987	777.7194	765.2596	765.2596	777.7194	0.983979055	0.922515573		1	6	0.99913695
1	6.146	6146	972.3098	853.7054	853.7054	972.3098	0.878017891	0.914810646		1	6.25	0.994981404
1	6.32	6320	1506.934	1211.546	1211.546	1506.934	0.803980798	0.901558761		1	6.5	0.990600412
1	6.75	6750	767.1379	685.8721	685.8721	767.1379	0.894066243	0.87652809		1	6.75	0.986567607
1	6.973	6973	701.2393	559.4954	559.4954	701.2393	0.797866577	0.877781595		1	7	0.987084313
1	7.162	7162	595.6778	518.997	518.997	595.6778	0.871271348	0.882059101		1	7.25	0.988822792
1	7.322	7322	962.0274	862.757	862.757	962.0274	0.896811255	0.886799127		1	7.5	0.993003497
1	7.748	7748	1167.471	1161.655	1161.655	1167.471	0.995018292	0.917799981		1	7.75	0.998052896
1	8.117	8117	1717.243	1621.748	1621.748	1717.243	0.944390514	0.949853632		1	8	1.004070927
1	8.298	8298	1094.259	1035.979	1035.979	1094.259	0.946740214	0.957454192		1	8.25	1.008435048
1	8.471	8471	1144.189	1089.97	1089.97	1144.189	0.952613598	0.957038202		1	8.5	1.008670087
1	8.646	8646	1025.225	1046.189	1046.189	1025.225	1.020448194	0.952503456		1	8.75	1.006911795
1	8.845	8845	753.9107	733.7766	733.7766	753.9107	0.973293787	0.947601803		1	9	1.004589446
1	9.065	9065	1036.458	845.8447	845.8447	1036.458	0.816091631	0.939028323		1	9.25	1.000933184
1	9.25	9250	1096.827	974.8535	974.8535	1096.827	0.888794222	0.928367472		1	9.5	0.998700928
1	9.438	9438	866.9682	907.6166	907.6166	866.9682	1.046885687	0.921091448		1	9.75	0.998175956
1	9.582	9582	831.9177	759.8408	759.8408	831.9177	0.91336054	0.919281557		1	10	0.997916099
1	9.737	9737	867.4186	761.8335	761.8335	867.4186	0.878276648	0.918466873		1	10.25	0.997708507
1	9.989	9989	613.0475	567.5896	567.5896	613.0475	0.925849302	0.917515295		1	10.5	0.997883784
1	10.241	10241	797.1537	696.2366	696.2366	797.1537	0.873403209	0.916708317		1	10.75	0.998311532
1	10.499	10499	988.8031	894.5343	894.5343	988.8031	0.904663729	0.917357283		1	11	0.999207564
1	10.771	10771	1075.526	1126.815	1126.815	1075.526	1.047687364	0.919036681		1	11.25	1.0003287
1	11.079	11079	1304.148	1115.003	1115.003	1304.148	0.854966614	0.923211153		1	11.5	1.001349203
1	11.227	11227	1372.783	1220.644	1220.644	1372.783	0.889174764	0.925820168		1	11.75	1.002170455
1	11.364	11364	828.7207	794.7553	794.7553	828.7207	0.95901466	0.928000088		1	12	1.002906056
1	11.599	11599	993.6489	922.3547	922.3547	993.6489	0.928250109	0.931228961		1	12.25	1.003641658
1	13.246	13246	11180.86	11007.8	11007.8	11180.86	0.984521763	0.94871667		1	12.5	1.004377259
1	14.005	14005	2945.272	2829.016	2829.016	2945.272	0.960527924	0.953439823		1	12.75	1.005112861
1	14.275	14275	3496.512	3489.297	3489.297	3496.512	0.997936515	0.954813063		1	13	1.005848462
1	14.632	14632	1522.502	1362.795	1362.795	1522.502	0.895102272	0.956725827		1	13.25	1.006579192
1	15.417	15417	1628.201	1497.822	1497.822	1628.201	0.919924506	0.959460808		1	13.5	1.007010307
1	16.138	16138	1493.426	1498.775	1498.775	1493.426	1.003581697	0.957500655		1	13.75	1.007441423
1	16.454	16454	1112.537	1014.27	1014.27	1112.537	0.91167305	0.956192419		1	14	1.007872538
1	16.825	16825	1645.528	1620.161	1620.161	1645.528	0.984584279	0.955559627		1	14.25	1.008226473
1	17.254	17254	3331.316	3477.372	3477.372	3331.316	1.043843334	0.957251677		1	14.5	1.00859578
1	17.518	17518	2554.587	2359.19	2359.19	2554.587	0.923511315	0.95849006		1	14.75	1.008905696
1	17.759	17759	2149.992	1989.396	1989.396	2149.992	0.925303908	0.958610964		1	15	1.009147068
1	18.506	18506	1825.956	1698.003	1698.003	1825.956	0.929925475	0.953047999		1	15.25	1.009388441
1	19.765	19765	2300.764	2262.34	2262.34	2300.764	0.983299461	0.934795156		1	15.5	1.009487147
1	21.406	21406	1902.603	1798.441	1798.441	1902.603	0.945252898	0.918630464		1	15.75	1.0092988
1	22.502	22502	1800.366	1723.108	1723.108	1800.366	0.957087614	0.918403804		1	16	1.009110453
1	22.516	22516	1596.069	1326.629	1326.629	1596.069	0.831185243	0.918421006		1	16.25	1.008877993
1	23.206	23206	1955.35	1758.121	1758.121	1955.35	0.899133659	0.920674038		1	16.5	1.008622209
1	25.415	25415	9284.046	9299.899	9299.899	9284.046	1.001707553	0.967260473		1	16.75	1.008504044
1	27.166	27166	2490.195	2675.114	2675.114	2490.195	1.074258843	1.012383342		1	17	1.008659869
1	27.452	27452	4339.047	4193.804	4193.804	4339.047	0.966526521	1.016826586		1	17.25	1.008933118
1	27.615	27615	2051.551	1878.031	1878.031	2051.551	0.915420089	1.019298425		1	17.5	1.009257269
1	27.935	27935	942.7203	953.6011	953.6011	942.7203	1.011541918	1.025641812		1	17.75	1.009312921
1	28.19	28190	1019.061	1033.798	1033.798	1019.061	1.014461352	1.031636518		1	18	1.008816817
1	28.525	28525	838.7266	904.906	904.906	838.7266	1.078904616	1.038805007		1	18.25	1.008300889
1	28.686	28686	955.4368	974.0234	974.0234	955.4368	1.019453511	1.04134588		1	18.5	1.007784961
1	28.855	28855	1521.837	1631.17	1631.17	1521.837	1.071842779	1.043227107		1	18.75	1.006792282
1	29.094	29094	1367.81	1508.332	1508.332	1367.81	1.102735029	1.041191769		1	19	1.005787878
1	29.351	29351	625.9992	711.153	711.153	625.9992	1.136028608	1.033405543		1	19.25	1.004783475
1	29.675	29675	758.7371	729.6409	729.6409	758.7371	0.961651803	1.023837685		1	19.5	1.003779072
1	29.826	29826	1032.127	954.4464	954.4464	1032.127	0.924737363	1.019262366		1	19.75	1.002774669
1	30.166	30166	1007.758	985.2338	985.2338	1007.758	0.977649198	1.004816846		1	20	1.002072915
1	30.377	30377	823.7909	850.3921	850.3921	823.7909	1.032291204	1.001588769		1	20.25	1.001390478
1	30.638	30638	776.1675	838.2227	838.2227	776.1675	1.079950784	1.009090458		1	20.5	1.000708042
1	30.873	30873	1045.179	962.2817	962.2817	1045.179	0.920686026	1.021255877		1	20.75	1.000025606
1	31.019	31019	925.1311	1034.878	1034.878	925.1311	1.118628484	1.0288498		1	21	0.99934317
1	31.18	31180	1090.757	1121.191	1121.191	1090.757	1.027901723	1.041371389		1	21.25	0.998660733
1	31.327	31327	1093	1125.672	1125.672	1093	1.02989204	1.056669994		1	21.5	0.998229506
1	31.533	31533	890.6159	887.3726	887.3726	890.6159	0.996358363	1.072343516		1	21.75	0.998215178
1	31.804	31804	1214.437	1358.952	1358.952	1214.437	1.118997527	1.07797923		1	22	0.998200851
1	32.163	32163	1453.258	1667.212	1667.212	1453.258	1.147223686	1.078199155		1	22.25	0.998186524
1	32.394	32394	1272.627	1428.287	1428.287	1272.627	1.122313922	1.078770641		1	22.5	0.998172196
1	32.706	32706	1392.043	1587.406	1587.406	1392.043	1.140342647	1.080272708		1	22.75	0.998388586
1	32.929	32929	1337.215	1348.124	1348.124	1337.215	1.008158	1.079878841		1	23	0.998614801
1	33.096	33096	1180.005	1201.002	1201.002	1180.005	1.017793992	1.078816041		1	23.25	0.999058348
1	33.252	33252	1105.636	1074.68	1074.68	1105.636	0.972001635	1.076524964		1	23.5	1.000519405
1	33.457	33457	1179.697	1244.161	1244.161	1179.697	1.05464454	1.071355206		1	23.75	1.001980461
1	33.809	33809	2035.031	2479.461	2479.461	2035.031	1.218389794	1.061349761		1	24	1.003441518
1	33.986	33986	968.2411	1085.858	1085.858	968.2411	1.121474806	1.05706995		1	24.25	1.004902575
1	34.34	34340	1264.092	1356.904	1356.904	1264.092	1.073421871	1.049704554		1	24.5	1.006363631
1	34.527	34527	1091.22	1092.663	1092.663	1091.22	1.001322373	1.047455885		1	24.75	1.007824688
1	34.736	34736	1878.811	1883.047	1883.047	1878.811	1.002254617	1.044842486		1	25	1.009285744
1	34.992	34992	1723.383	1646.677	1646.677	1723.383	0.955491031	1.039868106		1	25.25	1.010746801
1	35.156	35156	1178.711	1098.767	1098.767	1178.711	0.932176759	1.036454708		1	25.5	1.012318104
1	35.305	35305	1133.905	1190.801	1190.801	1133.905	1.050177043	1.034753459		1	25.75	1.014103415
1	35.595	35595	1819.647	2232.227	2232.227	1819.647	1.226736285	1.034821514		1	26	1.015888726
1	35.779	35779	1302.807	1373.468	1373.468	1302.807	1.054237504	1.033267562		1	26.25	1.017674036
1	35.924	35924	1047.264	1126.769	1126.769	1047.264	1.075916865	1.029094042		1	26.5	1.019459347
1	36.219	36219	858.9443	837.6037	837.6037	858.9443	0.97515485	1.014503221		1	26.75	1.021244658
1	36.657	36657	969.2243	899.5614	899.5614	969.2243	0.9281251	0.994869856		1	27	1.023029969
1	37.056	37056	932.5325	938.6595	938.6595	932.5325	1.00657028	0.98952579		1	27.25	1.024577055
1	37.207	37207	530.5788	484.3696	484.3696	530.5788	0.912907941	0.989548544		1	27.5	1.025648428
1	37.408	37408	980.11	993.5237	993.5237	980.11	1.013685913	0.99148119		1	27.75	1.0268733
1	37.568	37568	1008.4	1041.842	1041.842	1008.4	1.033163427	0.9994866		1	28	1.028313016
1	37.857	37857	999.8216	1017.13	1017.13	999.8216	1.017311488	1.025828611		1	28.25	1.029906592
1	38.03	38030	1184.816	1183.359	1183.359	1184.816	0.998770273	1.034972238		1	28.5	1.031389062
1	38.277	38277	1099.527	1183.761	1183.761	1099.527	1.076609306	1.033207676		1	28.75	1.032438852
1	38.497	38497	1248.304	1305.542	1305.542	1248.304	1.045852613	1.026372256		1	29	1.032420557
1	38.703	38703	1175.222	1323.354	1323.354	1175.222	1.126045973	1.020895161		1	29.25	1.030888992
1	38.846	38846	1368.884	1390.167	1390.167	1368.884	1.015547702	1.016517471		1	29.5	1.028821701
1	39.096	39096	1196.008	1035.237	1035.237	1196.008	0.865576986	1.002835436		1	29.75	1.026759858
1	39.409	39409	1238.18	1262.356	1262.356	1238.18	1.019525432	0.987003542		1	30	1.024073065
1	39.58	39580	675.6245	634.127	634.127	675.6245	0.938579048	0.982042048		1	30.25	1.021762484
1	39.844	39844	790.8793	696.8159	696.8159	790.8793	0.881064784	0.97501574		1	30.5	1.022203741
1	40.035	40035	864.284	990.0627	990.0627	864.284	1.145529363	0.969560975		1	30.75	1.024909622
1	40.193	40193	902.2293	854.2301	854.2301	902.2293	0.946799334	0.965443641		1	31	1.028504691
1	40.358	40358	846.6378	800.1716	800.1716	846.6378	0.94511679	0.962289004		1	31.25	1.034267309
1	40.717	40717	984.345	970.0239	970.0239	984.345	0.985451138	0.956248701		1	31.5	1.040135615
1	41.031	41031	1152.497	1102.07	1102.07	1152.497	0.956245439	0.94466683		1	31.75	1.042081957
1	41.229	41229	1003.631	891.6828	891.6828	1003.631	0.888456813	0.935422131		1	32	1.042426429
1	41.603	41603	884.9661	800.5307	800.5307	884.9661	0.904589114	0.92671168		1	32.25	1.042513745
1	41.85	41850	712.8045	660.733	660.733	712.8045	0.926948413	0.932094531		1	32.5	1.042753886
1	42.18	42180	1355.611	1205.686	1205.686	1355.611	0.889404114	0.946186616		1	32.75	1.043007181
1	42.332	42332	1491.47	1553.668	1553.668	1491.47	1.041702481	0.95296062		1	33	1.042794355
1	42.507	42507	1310.945	1255.358	1255.358	1310.945	0.957597763	0.962747734		1	33.25	1.041998293
1	42.678	42678	1058.773	1097.785	1097.785	1058.773	1.036846425	0.974921347		1	33.5	1.040218817
1	42.864	42864	1189.304	1065.841	1065.841	1189.304	0.896188863	0.98741293		1	33.75	1.038249584
1	43.055	43055	916.8131	949.1731	949.1731	916.8131	1.03529618	1.002174477		1	34	1.036518116
1	43.205	43205	1192.985	1193.579	1193.579	1192.985	1.000497911	1.015233349		1	34.25	1.035076678
1	43.356	43356	1035.511	1055.011	1055.011	1035.511	1.018831282	1.024988986		1	34.5	1.034024588
1	43.707	43707	1044.165	1006.804	1006.804	1044.165	0.964219257	1.041397508		1	34.75	1.033135012
1	43.934	43934	1063.503	1118.198	1118.198	1063.503	1.051429098	1.048342662		1	35	1.03178577
1	44.103	44103	1516.782	1825.177	1825.177	1516.782	1.203321901	1.048500773		1	35.25	1.03058858
1	44.488	44488	1010.383	1022.129	1022.129	1010.383	1.011625295	1.02716802		1	35.5	1.030427237
1	44.697	44697	1169.675	1203.292	1203.292	1169.675	1.028740462	1.010256359		1	35.75	1.030070659
1	44.941	44941	1113.851	1128.918	1128.918	1113.851	1.013526944	0.995060936		1	36	1.027804555
1	45.092	45092	1426.247	1310.212	1310.212	1426.247	0.918643124	0.986876228		1	36.25	1.024417794
1	45.244	45244	1288.491	1205.471	1205.471	1288.491	0.93556804	0.976378465		1	36.5	1.021312349
1	45.5	45500	1953.184	1862.444	1862.444	1953.184	0.953542523	0.960789442		1	36.75	1.01901695
1	45.768	45768	1539.028	1409.428	1409.428	1539.028	0.915791006	0.951783481		1	37	1.018089048
1	46.151	46151	946.9981	958.2489	958.2489	946.9981	1.011880488	0.945654998		1	37.25	1.018002077
1	46.392	46392	1462.453	1538.246	1538.246	1462.453	1.051825939	0.944318075		1	37.5	1.019698673
1	46.537	46537	1157.5	1082.191	1082.191	1157.5	0.934938229	0.943691897		1	37.75	1.025238627
1	46.773	46773	1009.031	826.4422	826.4422	1009.031	0.819045401	0.942765235		1	38	1.030035787
1	47.067	47067	1058.032	980.0859	980.0859	1058.032	0.926329166	0.944100301		1	38.25	1.030039646
1	47.274	47274	1044.231	1005.139	1005.139	1044.231	0.962563839	0.952077911		1	38.5	1.028069878
1	47.567	47567	837.2641	819.6941	819.6941	837.2641	0.979014985	0.970419773		1	38.75	1.026175463
1	47.751	47751	828.4575	839.6987	839.6987	828.4575	1.013568831	0.976945572		1	39	1.023025473
1	47.912	47912	1312.089	1207.204	1207.204	1312.089	0.920062587	0.981181877		1	39.25	1.019410926
1	48.146	48146	1878.844	1846.989	1846.989	1878.844	0.983045426	0.990034191		1	39.5	1.01645056
1	48.337	48337	2577.378	2555.02	2555.02	2577.378	0.991325293	0.992077888		1	39.75	1.014553504
1	48.508	48508	2032.988	2183.599	2183.599	2032.988	1.074083566	0.983838339		1	40	1.012625603
1	48.71	48710	1578.129	1542.5	1542.5	1578.129	0.977423265	0.967034229		1	40.25	1.010905625
1	48.93	48930	1485.754	1541.992	1541.992	1485.754	1.037851488	0.955351505		1	40.5	1.009671331
1	49.205	49205	868.0747	755.658	755.658	868.0747	0.870498818	0.950269242		1	40.75	1.00832224
1	49.446	49446	875.3228	756.4632	756.4632	875.3228	0.864210552	0.945836062		1	41	1.005766879
1	49.594	49594	932.3805	831.7705	831.7705	932.3805	0.89209341	0.944998689		1	41.25	1.002752615
1	50.13	50130	1031.92	978.9554	978.9554	1031.92	0.948673734	0.96353839		1	41.5	1.001139103
1	50.476	50476	780.6424	710.3122	710.3122	780.6424	0.909907276	0.979277395		1	41.75	1.001362097
1	50.673	50673	708.0729	927.0409	927.0409	708.0729	1.309244994	0.98322421		1	42	1.003741087
1	51.019	51019	1119.142	986.2353	986.2353	1119.142	0.881242327	0.980277945		1	42.25	1.006735669
1	51.176	51176	1068.278	994.542	994.542	1068.278	0.930976768	0.976790253		1	42.5	1.010352054
1	51.371	51371	1287.32	1157.66	1157.66	1287.32	0.899279123	0.971695452		1	42.75	1.015174043
1	51.554	51554	1257.086	1302.086	1302.086	1257.086	1.035797074	0.96033454		1	43	1.020208421
1	51.691	51691	1164.044	1010.129	1010.129	1164.044	0.867775617	0.947071171		1	43.25	1.025810866
1	51.988	51988	1119.019	1150.866	1150.866	1119.019	1.028459749	0.925391767		1	43.5	1.029574124
1	52.215	52215	914.9175	865.3933	865.3933	914.9175	0.945870311	0.925154868		1	43.75	1.032620311
1	52.376	52376	1057.51	941.6786	941.6786	1057.51	0.890467797	0.928846864		1	44	1.034197468
1	52.618	52618	877.7568	753.1675	753.1675	877.7568	0.858059431	0.935201031		1	44.25	1.031966988
1	53.092	53092	1011.596	928.3357	928.3357	1011.596	0.917694119	0.95931756		1	44.5	1.02804342
1	53.254	53254	1253.665	1243.197	1243.197	1253.665	0.991650082	0.96882854		1	44.75	1.022711327
1	53.553	53553	1294.144	1313.037	1313.037	1294.144	1.014598839	0.977359221		1	45	1.018528861
1	53.7	53700	1279.914	1272.01	1272.01	1279.914	0.993824585	0.977787904		1	45.25	1.0141366
1	53.873	53873	1155.342	1201.311	1201.311	1155.342	1.039788219	0.978490055		1	45.5	1.009917865
1	54.057	54057	829.6489	808.8356	808.8356	829.6489	0.974913123	0.976022369		1	45.75	1.007589782
1	54.223	54223	1080.096	1056.284	1056.284	1080.096	0.977953812	0.967064403		1	46	1.00639342
1	54.427	54427	1239.03	1066.903	1066.903	1239.03	0.861079231	0.95053682		1	46.25	1.005571662
1	54.573	54573	1097.67	1089.873	1089.873	1097.67	0.992896772	0.940366993		1	46.5	1.005224122
1	55.016	55016	894.1454	771.6997	771.6997	894.1454	0.863058402	0.90352303		1	46.75	1.004948076
1	55.267	55267	803.8707	704.4582	704.4582	803.8707	0.876332724	0.879262708		1	47	1.005208706
1	55.755	55755	730.0818	610.2909	610.2909	730.0818	0.835921263	0.852955606		1	47.25	1.007247435
1	55.953	55953	687.7274	588.2784	588.2784	687.7274	0.855394739	0.856953142		1	47.5	1.011424306
1	56.231	56231	605.0548	493.1502	493.1502	605.0548	0.815050471	0.869909866		1	47.75	1.014385176
1	56.374	56374	662.0247	570.7762	570.7762	662.0247	0.862167529	0.875446232		1	48	1.0164915
1	56.581	56581	849.7832	771.3906	771.3906	849.7832	0.907749883	0.884132037		1	48.25	1.018330459
1	56.986	56986	818.5132	833.7752	833.7752	818.5132	1.018646004	0.908818577		1	48.5	1.01641193
1	57.14	57140	895.0134	844.6805	844.6805	895.0134	0.943762965	0.917378807		1	48.75	1.011059769
1	57.442	57442	738.1644	639.3635	639.3635	738.1644	0.866153258	0.933813139		1	49	1.008052423
1	57.667	57667	573.3805	506.8904	506.8904	573.3805	0.884038435	0.946760477		1	49.25	1.006773148
1	57.816	57816	912.1531	905.5098	905.5098	912.1531	0.992716902	0.954934161		1	49.5	1.005689361
1	58.076	58076	1543.516	1544.943	1544.943	1543.516	1.000924513	0.96902647		1	49.75	1.007037269
1	58.458	58458	1669.462	1572.261	1572.261	1669.462	0.941777052	0.989832051		1	50	1.009433569
1	58.656	58656	1249.016	1191.819	1191.819	1249.016	0.954206351	0.999860554		1	50.25	1.012192321
1	58.904	58904	1117.814	1220.642	1220.642	1117.814	1.09199026	1.01481895		1	50.5	1.015174439
1	59.254	59254	1195.657	1249.546	1249.546	1195.657	1.045070618	1.038659452		1	50.75	1.015953224
1	59.569	59569	659.7423	675.8971	675.8971	659.7423	1.024486531	1.051640597		1	51	1.015363296
1	59.949	59949	1032.129	1141.336	1141.336	1032.129	1.10580751	1.046739717		1	51.25	1.013816181
1	60.185	60185	1006.105	1039.8	1039.8	1006.105	1.03349054	1.039841232		1	51.5	1.010720811
1	60.339	60339	1439.718	1500.715	1500.715	1439.718	1.042367325	1.037503003		1	51.75	1.004922843
1	60.527	60527	1410.865	1461.417	1461.417	1410.865	1.035830501	1.036285481		1	52	1.000105095
1	60.674	60674	1434.543	1475.656	1475.656	1434.543	1.028659301	1.034991918		1	52.25	1.000265333
1	61.077	61077	876.1778	924.6484	924.6484	876.1778	1.055320507	1.030982628		1	52.5	1.001968284
1	61.276	61276	1724.074	1458.549	1458.549	1724.074	0.845989789	1.030663808		1	52.75	1.004687997
1	61.51	61510	1582.501	1698.39	1698.39	1582.501	1.073231549	1.031941863		1	53	1.008212839
1	61.755	61755	1585.093	1834.978	1834.978	1585.093	1.157646901	1.031052088		1	53.25	1.012080558
1	61.996	61996	1438.887	1393.136	1393.136	1438.887	0.968203896	1.028399235		1	53.5	1.014090597
1	62.223	62223	1767.935	1946.384	1946.384	1767.935	1.100936403	1.02574387		1	53.75	1.014684665
1	62.38	62380	1268.015	1320.928	1320.928	1268.015	1.041729002	1.022568917		1	54	1.01435101
1	62.566	62566	1123.737	1106.179	1106.179	1123.737	0.984375348	1.015276231		1	54.25	1.011050577
1	62.719	62719	1291.983	1236.007	1236.007	1291.983	0.956674353	1.006938625		1	54.5	1.005667572
1	62.995	62995	1010.79	967.8567	967.8567	1010.79	0.957525005	0.992464562		1	54.75	1.000179029
1	63.171	63171	1273.977	1294.454	1294.454	1273.977	1.016073289	0.984612569		1	55	0.994417127
1	63.564	63564	1183.965	1130.529	1130.529	1183.965	0.954866909	0.965788269		1	55.25	0.987780755
1	63.886	63886	873.1251	848.1727	848.1727	873.1251	0.971421736	0.953290972		1	55.5	0.98384467
1	64.022	64022	647.9109	607.2451	607.2451	647.9109	0.937235506	0.94785204		1	55.75	0.980109963
1	64.205	64205	618.2062	603.5823	603.5823	618.2062	0.976344624	0.939010997		1	56	0.981750086
1	64.405	64405	825.2739	778.7623	778.7623	825.2739	0.943641014	0.933309498		1	56.25	0.984937431
1	64.651	64651	1096.516	960.4987	960.4987	1096.516	0.875955025	0.931203229		1	56.5	0.987732927
1	64.813	64813	874.905	798.4251	798.4251	874.905	0.912584909	0.930996358		1	56.75	0.991529455
1	64.975	64975	849.427	836.7806	836.7806	849.427	0.985111846	0.933595553		1	57	0.995731505
1	65.252	65252	918.078	812.1209	812.1209	918.078	0.884588129	0.946742461		1	57.25	0.999546864
1	65.447	65447	1340.842	1286.239	1286.239	1340.842	0.959277081	0.960597838		1	57.5	1.003367159
1	65.797	65797	1530.296	1437.117	1437.117	1530.296	0.939110473	0.988245092		1	57.75	1.007291948
1	65.99	65990	1835.377	2097.733	2097.733	1835.377	1.142943929	1.007607104		1	58	1.01105896
1	66.305	66305	1436.161	1462.51	1462.51	1436.161	1.018346829	1.047528575		1	58.25	1.014826693
1	66.506	66506	930.4884	933.0868	933.0868	930.4884	1.002792512	1.067584296		1	58.5	1.018555567
1	66.742	66742	990.4142	1144.839	1144.839	990.4142	1.155919412	1.081831442		1	58.75	1.022316312
1	66.901	66901	1087.417	1109.11	1109.11	1087.417	1.019949109	1.08926274		1	59	1.026702462
1	67.134	67134	1299.58	1446.948	1446.948	1299.58	1.113396636	1.100396024		1	59.25	1.03142147
1	67.325	67325	1314.283	1577.077	1577.077	1314.283	1.199952369	1.109174771		1	59.5	1.034306291
1	67.605	67605	1995.535	2243.708	2243.708	1995.535	1.124364143	1.1200666		1	59.75	1.034447378
1	67.816	67816	1542.517	1700.176	1700.176	1542.517	1.102208922	1.130635249		1	60	1.033323034
1	68.025	68025	1813.789	1923.481	1923.481	1813.789	1.060476715	1.15363641		1	60.25	1.031550974
1	68.291	68291	2335.792	2702.504	2702.504	2335.792	1.156996856	1.190515264		1	60.5	1.030887562
1	68.461	68461	785.7255	906.1513	906.1513	785.7255	1.153267012	1.200805603		1	60.75	1.030271111
1	68.67	68670	2049.127	2419.967	2419.967	2049.127	1.18097463	1.19942848		1	61	1.029581878
1	68.863	68863	1859.106	2377.512	2377.512	1859.106	1.27884693	1.19267236		1	61.25	1.029292787
1	69.042	69042	2624.187	3513.693	3513.693	2624.187	1.338964411	1.179114634		1	61.5	1.02962028
1	69.198	69198	2065.257	2542.598	2542.598	2065.257	1.231129104	1.150408522		1	61.75	1.029393875
1	69.346	69346	1854.719	2203.967	2203.967	1854.719	1.188302379	1.111212853		1	62	1.028640726
1	69.515	69515	1526.257	1501.286	1501.286	1526.257	0.983639059	1.075053885		1	62.25	1.027766536
1	69.682	69682	1380.909	1310.483	1310.483	1380.909	0.94900026	1.045665753		1	62.5	1.025734187
1	69.987	69987	2329.57	1869.575	1869.575	2329.57	0.802540812	0.980777282		1	62.75	1.022256079
1	70.223	70223	1749.801	1599.287	1599.287	1749.801	0.913982219	0.948628471		1	63	1.018633765
1	70.409	70409	809.1229	704.8425	704.8425	809.1229	0.871119208	0.951203677		1	63.25	1.015471044
1	70.564	70564	982.402	1034.282	1034.282	982.402	1.052809339	0.965386633		1	63.5	1.012152637
1	70.747	70747	864.3544	979.2392	979.2392	864.3544	1.132913999	0.978450151		1	63.75	1.009302635
1	71.002	71002	775.1475	792.9797	792.9797	775.1475	1.023004912	0.992134049		1	64	1.006576505
1	71.286	71286	1609.493	1724.713	1724.713	1609.493	1.071587761	1.015142193		1	64.25	1.00352719
1	71.466	71466	1157.354	1065.409	1065.409	1157.354	0.920555854	1.027786614		1	64.5	1.002077298
1	71.618	71618	1240.741	1226.538	1226.538	1240.741	0.988552808	1.036665736		1	64.75	1.001683987
1	71.774	71774	553.2894	566.4516	566.4516	553.2894	1.023788997	1.044911048		1	65	1.002710786
1	71.925	71925	527.8329	542.8876	542.8876	527.8329	1.028521716	1.050382424		1	65.25	1.005998902
1	72.146	72146	604.0741	611.859	611.859	604.0741	1.012887326	1.05652641		1	65.5	1.011024942
1	72.479	72479	646.5181	760.0242	760.0242	646.5181	1.175565232	1.065355521		1	65.75	1.016497461
1	72.66	72660	682.6941	782.5673	782.5673	682.6941	1.146292754	1.067760764		1	66	1.023243042
1	72.86	72860	713.159	822.0798	822.0798	713.159	1.152730036	1.064465686		1	66.25	1.032023138
1	73.253	73253	750.5124	582.5182	582.5182	750.5124	0.77616066	1.045115174		1	66.5	1.039346638
1	73.432	73432	552.1971	586.4402	586.4402	552.1971	1.062012459	1.038038839		1	66.75	1.043564283
1	73.659	73659	777.3166	829.8594	829.8594	777.3166	1.067595109	1.031713782		1	67	1.046830897
1	73.812	73812	755.2606	816.163	816.163	755.2606	1.080637597	1.027573957		1	67.25	1.050082707
1	73.997	73997	831.5396	862.9006	862.9006	831.5396	1.037714379	1.0232856		1	67.5	1.052924417
1	74.179	74179	961.3526	962.088	962.088	961.3526	1.000764964	1.023731284		1	67.75	1.056068934
1	74.322	74322	844.0515	886.0721	886.0721	844.0515	1.049784403	1.027548638		1	68	1.062596609
1	74.602	74602	711.6785	741.6017	741.6017	711.6785	1.042045952	1.033084291		1	68.25	1.072003584
1	74.745	74745	684.3388	767.1909	767.1909	684.3388	1.121068833	1.031272157		1	68.5	1.076359227
1	74.931	74931	1072.627	970.914	970.914	1072.627	0.905173933	1.026246191		1	68.75	1.075272758
1	75.15	75150	738.5077	716.2013	716.2013	738.5077	0.969795305	1.02039869		1	69	1.07130105
1	75.399	75399	1369.852	1435.147	1435.147	1369.852	1.047665733	1.014135941		1	69.25	1.058648244
1	75.677	75677	1044.621	1101.505	1101.505	1044.621	1.054454199	1.005805173		1	69.5	1.042471865
1	76.011	76011	973.5645	1010.736	1010.736	973.5645	1.038180829	0.998670975		1	69.75	1.029429504
1	76.223	76223	1577.752	1519.114	1519.114	1577.752	0.962834463	0.997947077		1	70	1.014966088
1	76.42	76420	1130.34	1064.32	1064.32	1130.34	0.941592795	0.998643753		1	70.25	1.006651444
1	76.654	76654	712.9655	708.2175	708.2175	712.9655	0.993340491	0.998091204		1	70.5	1.009568975
1	76.865	76865	781.9321	823.3172	823.3172	781.9321	1.052926718	0.995471071		1	70.75	1.014856561
1	77.036	77036	791.1536	730.635	730.635	791.1536	0.923505878	0.993005235		1	71	1.018574249
1	77.358	77358	683.3959	717.9199	717.9199	683.3959	1.050518301	0.988828064		1	71.25	1.024171721
1	77.614	77614	756.332	758.7683	758.7683	756.332	1.003221204	0.988752301		1	71.5	1.029034312
1	77.886	77886	848.9165	855.1079	855.1079	848.9165	1.007293297	0.990132935		1	71.75	1.032877872
1	78.058	78058	596.053	551.0276	551.0276	596.053	0.924460744	0.988902749		1	72	1.035323416
1	78.423	78423	1020.995	967.1587	967.1587	1020.995	0.947270751	0.977135152		1	72.25	1.037212346
1	78.725	78725	705.5911	744.7552	744.7552	705.5911	1.055505377	0.96407943		1	72.5	1.038972243
1	78.983	78983	1174.967	1144.07	1144.07	1174.967	0.973703942	0.956156271		1	72.75	1.039150539
1	79.151	79151	974.8147	864.4772	864.4772	974.8147	0.886811822	0.953388215		1	73	1.036738067
1	79.338	79338	891.3353	882.6242	882.6242	891.3353	0.99022691	0.95124829		1	73.25	1.033326898
1	79.671	79671	1088.867	986.4348	986.4348	1088.867	0.905927721	0.949858974		1	73.5	1.030799929
1	80.017	80017	785.3598	795.4365	795.4365	785.3598	1.01283068	0.95483053		1	73.75	1.028889879
1	80.173	80173	786.7437	647.6229	647.6229	786.7437	0.823168841	0.958135002		1	74	1.027238653
1	80.383	80383	1033.44	1011.113	1011.113	1033.44	0.978395456	0.960716376		1	74.25	1.027885352
1	80.69	80690	1052.702	1053.896	1053.896	1052.702	1.001134224	0.966638639		1	74.5	1.029393178
1	80.866	80866	910.3558	938.6068	938.6068	910.3558	1.031032921	0.971131763		1	74.75	1.029412388
1	81.062	81062	1424.891	1460.738	1460.738	1424.891	1.025157714	0.972996681		1	75	1.027546497
1	81.274	81274	1662.404	1450.9	1450.9	1662.404	0.872772202	0.968002139		1	75.25	1.025739611
1	81.714	81714	1343.303	1374.52	1374.52	1343.303	1.023238986	0.947263995		1	75.5	1.023862355
1	81.922	81922	1228.906	1114.82	1114.82	1228.906	0.907164584	0.941780128		1	75.75	1.021960392
1	82.213	82213	1025.804	936.0847	936.0847	1025.804	0.91253758	0.936892557		1	76	1.020480595
1	82.551	82551	1035.408	959.4575	959.4575	1035.408	0.92664679	0.932261396		1	76.25	1.02024134
1	82.726	82726	569.2511	515.2322	515.2322	569.2511	0.905105322	0.93394013		1	76.5	1.020355592
1	82.907	82907	737.7931	666.8033	666.8033	737.7931	0.903780884	0.940550309		1	76.75	1.019924469
1	83.113	83113	971.1354	922.0666	922.0666	971.1354	0.949472751	0.951470192		1	77	1.018989269
1	83.276	83276	610.1875	643.7752	643.7752	610.1875	1.055044884	0.959486369		1	77.25	1.018076097
1	83.439	83439	2262.044	2103.346	2103.346	2262.044	0.929843098	0.9689152		1	77.5	1.0176762
1	83.738	83738	1995.336	1995.016	1995.016	1995.336	0.999839626	0.994037235		1	77.75	1.017858149
1	84.118	84118	1643.377	1657.772	1657.772	1643.377	1.008759402	1.020624336		1	78	1.017823499
1	84.428	84428	1167.296	1209.293	1209.293	1167.296	1.035978021	1.032671612		1	78.25	1.015993166
1	84.738	84738	1121.759	1163.476	1163.476	1121.759	1.037188915	1.040408019		1	78.5	1.013525079
1	84.878	84878	1059.514	1104.871	1104.871	1059.514	1.04280925	1.040640814		1	78.75	1.010616821
1	85.116	85116	943.0151	995.9991	995.9991	943.0151	1.056185739	1.034091489		1	79	1.008556314
1	85.383	85383	1553.523	1604.32	1604.32	1553.523	1.032697939	1.019676341		1	79.25	1.007552913
1	85.711	85711	1702.169	1713.909	1713.909	1702.169	1.006897082	1.001242677		1	79.5	1.00708655
1	86.049	86049	917.9714	900.3956	900.3956	917.9714	0.980853652	0.97107292		1	79.75	1.007203408
1	86.188	86188	934.672	901.1224	901.1224	934.672	0.964105483	0.957070446		1	80	1.008198858
1	86.367	86367	662.2311	632.0149	632.0149	662.2311	0.954372122	0.945802342		1	80.25	1.009444567
1	86.65	86650	1017.65	911.4336	911.4336	1017.65	0.895625805	0.942798039		1	80.5	1.010523076
1	87.046	87046	1354.128	1271	1271	1354.128	0.938611416	0.948562584		1	80.75	1.011963251
1	87.195	87195	840.5081	783.6576	783.6576	840.5081	0.932361746	0.950881956		1	81	1.013137222
1	87.4	87400	1170.59	978.9922	978.9922	1170.59	0.836323734	0.957792611		1	81.25	1.012073314
1	87.671	87671	1072.567	1152.961	1152.961	1072.567	1.074954758	0.973173552		1	81.5	1.008964813
1	87.976	87976	1107.135	1091.889	1091.889	1107.135	0.986229322	0.982963982		1	81.75	1.005906713
1	88.125	88125	631.9117	653.2902	653.2902	631.9117	1.033831467	0.980360394		1	82	1.004287017
1	88.334	88334	803.7185	875.9047	875.9047	803.7185	1.089815277	0.972000144		1	82.25	1.003155143
1	88.589	88589	669.1684	643.2357	643.2357	669.1684	0.961246377	0.963358485		1	82.5	1.002205902
1	88.803	88803	1079.482	946.1864	946.1864	1079.482	0.876518923	0.953793993		1	82.75	1.002720352
1	89.105	89105	611.3144	526.4411	526.4411	611.3144	0.861162603	0.932950183		1	83	1.005675402
1	89.275	89275	943.0958	817.6944	817.6944	943.0958	0.867032172	0.926787901		1	83.25	1.009202424
1	89.418	89418	836.5902	723.9319	723.9319	836.5902	0.865336338	0.927237161		1	83.5	1.01358994
1	89.566	89566	907.4346	968.9571	968.9571	907.4346	1.067798274	0.930371086		1	83.75	1.019364061
1	89.823	89823	988.4374	957.3063	957.3063	988.4374	0.968504733	0.935285765		1	84	1.024211258
1	90.086	90086	810.1944	726.9507	726.9507	810.1944	0.897254659	0.944816493		1	84.25	1.027920692
1	90.379	90379	772.5498	763.1583	763.1583	772.5498	0.987843502	0.963928154		1	84.5	1.030335577
1	90.636	90636	838.7581	910.3098	910.3098	838.7581	1.085306717	0.974357486		1	84.75	1.031987061
1	90.967	90967	867.3617	765.5281	765.5281	867.3617	0.882593848	0.969901604		1	85	1.031115701
1	91.203	91203	948.0547	850.7526	850.7526	948.0547	0.897366576	0.961117627		1	85.25	1.028226291
1	91.535	91535	853.459	829.629	829.629	853.459	0.972078331	0.951518574		1	85.5	1.024414268
1	91.71	91710	840.5499	851.6345	851.6345	840.5499	1.013187319	0.949258287		1	85.75	1.020163468
1	91.958	91958	1202.429	1245.13	1245.13	1202.429	1.035512284	0.946512637		1	86	1.013979625
1	92.242	92242	1109.024	959.1477	959.1477	1109.024	0.864857478	0.946162152		1	86.25	1.007805702
1	92.435	92435	1330.827	1207.539	1207.539	1330.827	0.90735986	0.95049641		1	86.5	1.005373418
1	92.63	92630	1114.098	976.3263	976.3263	1114.098	0.876337898	0.957698863		1	86.75	1.005335538
1	92.856	92856	1454.502	1357.734	1357.734	1454.502	0.933470012	0.963185086		1	87	1.006344031
1	93.08	93080	1150.966	1169.662	1169.662	1150.966	1.016243747	0.964490503		1	87.25	1.007686128
1	93.423	93423	1508.744	1533.908	1533.908	1508.744	1.016678774	0.965375729		1	87.5	1.010660204
1	93.666	93666	1199.039	1277.938	1277.938	1199.039	1.065801863	0.965120364		1	87.75	1.014052449
1	94.078	94078	643.4513	615.6688	615.6688	643.4513	0.956822684	0.959736911		1	88	1.015946594
1	94.357	94357	729.8258	636.801	636.801	729.8258	0.872538351	0.953627655		1	88.25	1.013955683
1	94.634	94634	782.7131	715.0146	715.0146	782.7131	0.9135079	0.948297219		1	88.5	1.011465606
1	94.986	94986	822.4579	801.2025	801.2025	822.4579	0.974156246	0.936600115		1	88.75	1.008635735
1	95.127	95127	1089.621	1009.564	1009.564	1089.621	0.926527664	0.931148416		1	89	1.004211404
1	95.395	95395	878.3158	842.2976	842.2976	878.3158	0.958991743	0.926414072		1	89.25	1.000746586
1	95.774	95774	1216.91	1170.925	1170.925	1216.91	0.962211667	0.938750773		1	89.5	1.001101132
1	96.055	96055	738.1174	633.1585	633.1585	738.1174	0.857801889	0.954160725		1	89.75	1.002463506
1	96.393	96393	963.316	893.0661	893.0661	963.316	0.927074916	0.967513		1	90	1.00462785
1	96.548	96548	627.257	628.7254	628.7254	627.257	1.002340986	0.970027786		1	90.25	1.008455896
1	96.844	96844	1124.756	1169.867	1169.867	1124.756	1.040107366	0.973494104		1	90.5	1.012148386
1	97.199	97199	1455.561	1446.272	1446.272	1455.561	0.993618268	0.978216591		1	90.75	1.013252523
1	97.477	97477	1369.35	1404.738	1404.738	1369.35	1.025842918	0.984114331		1	91	1.012102627
1	97.746	97746	1096.972	1038.035	1038.035	1096.972	0.946273013	0.990608637		1	91.25	1.009632236
1	98.078	98078	868.9655	827.2288	827.2288	868.9655	0.95196967	0.997402447		1	91.5	1.007629178
1	98.328	98328	785.776	730.7442	730.7442	785.776	0.929965028	1.004388448		1	91.75	1.006599665
1	98.627	98627	885.7912	899.8907	899.8907	885.7912	1.015917408	1.014148822		1	92	1.005947155
1	98.797	98797	642.7979	647.8405	647.8405	642.7979	1.007844767	1.016213278		1	92.25	1.00591418
1	99.061	99061	1164.043	1234.765	1234.765	1164.043	1.060755488	1.017438743		1	92.5	1.007730798
1	99.313	99313	1065.41	1113.587	1113.587	1065.41	1.045219211	1.017530183		1	92.75	1.009868666
1	99.49	99490	1049.471	1159.77	1159.77	1049.471	1.105099617	1.013907644		1	93	1.010814295
1	99.703	99703	1075.319	1157.48	1157.48	1075.319	1.076406164	1.000476262		1	93.25	1.011065075
1	99.88	99880	1225.079	1053.471	1053.471	1225.079	0.85992087	0.983791128		1	93.5	1.01116638
1	100.15	100150	1285.256	1165.347	1165.347	1285.256	0.90670419	0.960708098		1	93.75	1.010813874
1	100.418	100418	1336.607	1270.878	1270.878	1336.607	0.950823989	0.937398707		1	94	1.009908628
1	100.758	100758	963.6966	842.414	842.414	963.6966	0.874148565	0.902477668		1	94.25	1.00858249
1	101.036	101036	1016.149	958.0826	958.0826	1016.149	0.942856412	0.886358348		1	94.5	1.007170637
1	101.293	101293	1043.051	859.2671	859.2671	1043.051	0.823801617	0.888289367		1	94.75	1.005387846
1	101.656	101656	943.0603	832.9582	832.9582	943.0603	0.883250201	0.902263217		1	95	1.003064585
1	101.818	101818	923.8878	841.1129	841.1129	923.8878	0.910405896	0.907121402		1	95.25	1.001101697
1	101.962	101962	935.7013	819.2214	819.2214	935.7013	0.875515937	0.911964526		1	95.5	1.001339
1	102.334	102334	997.8938	1035.96	1035.96	997.8938	1.038146544	0.933829268		1	95.75	1.003594086
1	102.575	102575	1146.652	1108.424	1108.424	1146.652	0.966661201	0.945486386		1	96	1.007245099
1	102.842	102842	973.1301	900.589	900.589	973.1301	0.925455908	0.954230415		1	96.25	1.010215632
1	103.308	103308	753.5632	671.0607	671.0607	753.5632	0.890516814	0.968167118		1	96.5	1.012262157
1	103.638	103638	1132.73	1197.963	1197.963	1132.73	1.057589187	0.973695997		1	96.75	1.013133496
1	103.894	103894	872.0775	857.0268	857.0268	872.0775	0.982741557	0.975337862		1	97	1.014013626
1	104.104	104104	963.6082	957.376	957.376	963.6082	0.993532434	0.975745362		1	97.25	1.015047055
1	104.502	104502	828.6344	737.4559	737.4559	828.6344	0.889965345	0.972977599		1	97.5	1.016535466
1	104.793	104793	858.6274	817.7173	817.7173	858.6274	0.952354071	0.961311952		1	97.75	1.018203956
1	105.018	105018	792.105	843.0703	843.0703	792.105	1.064341596	0.948712027		1	98	1.019621637
1	105.2	105200	769.8208	712.2706	712.2706	769.8208	0.925242082	0.942065192		1	98.25	1.02139588
1	105.451	105451	1109.326	1020.563	1020.563	1109.326	0.919984747	0.936431464		1	98.5	1.023555813
1	105.621	105621	1075.87	1051.614	1051.614	1075.87	0.977454525	0.933133814		1	98.75	1.025118588
1	105.785	105785	1153.74	1103.003	1103.003	1153.74	0.956023888	0.931805349		1	99	1.025537886
1	106.081	106081	1444.773	1180.896	1180.896	1444.773	0.817357467	0.933617589		1	99.25	1.025635358
1	106.309	106309	1366.984	1150.695	1150.695	1366.984	0.841776495	0.937187083		1	99.5	1.02446308
1	106.502	106502	1858.154	1899.669	1899.669	1858.154	1.022342066	0.94138606		1	99.75	1.019687989
1	106.89	106890	1230.226	1291.008	1291.008	1230.226	1.049407182	0.958682558		1	100	1.013449046
1	107.15	107150	1037.88	1075.381	1075.381	1037.88	1.036132308	0.974568722		1	100.25	1.007485088
1	107.287	107287	1041.204	968.258	968.258	1041.204	0.929940722	0.982534347		1	100.5	1.001101977
1	107.439	107439	1103.12	1038.474	1038.474	1103.12	0.941397128	0.993197217		1	100.75	0.993986377
1	107.577	107577	867.7019	848.9117	848.9117	867.7019	0.978344867	1.004269077		1	101	0.989870191
1	107.739	107739	1272.457	1231.389	1231.389	1272.457	0.967725432	1.013958898		1	101.25	0.989737324
1	107.949	107949	1150.723	1117.104	1117.104	1150.723	0.970784455	1.021876332		1	101.5	0.992035081
1	108.086	108086	999.2677	1060.896	1060.896	999.2677	1.061673463	1.026344492		1	101.75	0.994480428
1	108.293	108293	1319.634	1440.011	1440.011	1319.634	1.09121999	1.030401624		1	102	0.997006587
1	108.459	108459	1491.018	1631.434	1631.434	1491.018	1.094174584	1.033007352		1	102.25	1.001078559
1	108.616	108616	1063.814	1180.355	1180.355	1063.814	1.109550166	1.035662436		1	102.5	1.00467182
1	108.786	108786	1442.127	1386.178	1386.178	1442.127	0.961203833	1.035534782		1	102.75	1.007265314
1	109.06	109060	1161.171	1130.959	1130.959	1161.171	0.973981438	1.018524713		1	103	1.009409713
1	109.359	109359	1182.276	1169.994	1169.994	1182.276	0.989611563	0.98808077		1	103.25	1.011481655
1	109.581	109581	1668.678	1637.66	1637.66	1668.678	0.981411632	0.973052296		1	103.5	1.012853776
1	109.921	109921	1306.873	1244.373	1244.373	1306.873	0.952175919	0.967374112		1	103.75	1.013693549
1	110.204	110204	1036.971	1055.235	1055.235	1036.971	1.017612836	0.968355873		1	104	1.014006481
1	110.408	110408	1138.885	1045.186	1045.186	1138.885	0.917727426	0.970018983		1	104.25	1.013781046
1	110.65	110650	715.8638	628.2067	628.2067	715.8638	0.87755059	0.971551861		1	104.5	1.013299265
1	110.836	110836	1404.448	1472.238	1472.238	1404.448	1.048268074	0.973723363		1	104.75	1.010540353
1	110.99	110990	1042.331	1099.079	1099.079	1042.331	1.054443358	0.977370833		1	105	1.00685034
1	111.293	111293	1072.778	1066.424	1066.424	1072.778	0.99407706	0.99223686		1	105.25	1.00441806
1	111.446	111446	886.3785	850.0134	850.0134	886.3785	0.958973396	1.001804381		1	105.5	1.002904454
1	111.662	111662	1073.835	1021.302	1021.302	1073.835	0.951079076	1.014203301		1	105.75	1.001964445
1	111.811	111811	1375.981	1420.728	1420.728	1375.981	1.032520071	1.02195336		1	106	1.002250654
1	112.001	112001	730.8212	743.5025	743.5025	730.8212	1.017352124	1.032318081		1	106.25	1.00312128
1	112.247	112247	938.3869	1020.873	1020.873	938.3869	1.087902016	1.044488319		1	106.5	1.004528799
1	112.482	112482	1425.57	1608.313	1608.313	1425.57	1.128189426	1.053857389		1	106.75	1.007604523
1	112.637	112637	1725.994	1831.321	1831.321	1725.994	1.061023966	1.060234524		1	107	1.011196535
1	112.789	112789	1504.997	1524.512	1524.512	1504.997	1.012966803	1.067744192		1	107.25	1.015347587
1	113.089	113089	1241.617	1391.852	1391.852	1241.617	1.120999471	1.090316619		1	107.5	1.020254847
1	113.326	113326	1642.074	1754.172	1754.172	1642.074	1.068266107	1.10866928		1	107.75	1.024766955
1	113.52	113520	1313.284	1283.09	1283.09	1313.284	0.977008781	1.117021967		1	108	1.027307022
1	113.74	113740	1355.398	1569.451	1569.451	1355.398	1.157926307	1.11875744		1	108.25	1.028975038
1	113.932	113932	1892.303	2282.347	2282.347	1892.303	1.206121324	1.117264673		1	108.5	1.030122824
1	114.228	114228	1150.809	1426.322	1426.322	1150.809	1.239408103	1.111428378		1	108.75	1.030638565
1	114.425	114425	1963.637	2262.943	2262.943	1963.637	1.152424302	1.10047522		1	109	1.026949509
1	114.597	114597	2301.558	2311.051	2311.051	2301.558	1.004124597	1.085424927		1	109.25	1.020556284
1	114.854	114854	1538.683	1526.496	1526.496	1538.683	0.99207959	1.067049429		1	109.5	1.014835644
1	115.039	115039	1373.954	1372.875	1372.875	1373.954	0.999214675	1.057136555		1	109.75	1.012533978
1	115.197	115197	906.6068	947.0835	947.0835	906.6068	1.044646367	1.047253197		1	110	1.011818536
1	115.419	115419	957.656	924.3718	924.3718	957.656	0.965244096	1.037640706		1	110.25	1.012118575
1	115.574	115574	1056.531	1228.18	1228.18	1056.531	1.162464708	1.038973574		1	110.5	1.012637018
1	115.733	115733	1247.269	1348.248	1348.248	1247.269	1.080960082	1.046077578		1	110.75	1.013223842
1	115.996	115996	1490.772	1475.94	1475.94	1490.772	0.990050792	1.055619708		1	111	1.014648813
1	116.311	116311	1195.384	1296.269	1296.269	1195.384	1.084395475	1.062310002		1	111.25	1.018047847
1	116.505	116505	1636.923	1810.968	1810.968	1636.923	1.106324488	1.066284121		1	111.5	1.022142793
1	116.65	116650	980.8067	1047.181	1047.181	980.8067	1.067673171	1.065856007		1	111.75	1.025988182
1	116.938	116938	909.106	922.2515	922.2515	909.106	1.01445981	1.05579257		1	112	1.029724555
1	117.274	117274	902.6127	937.0249	937.0249	902.6127	1.038125101	1.035636952		1	112.25	1.033145397
1	117.636	117636	753.4524	810.5594	810.5594	753.4524	1.075793773	1.011156968		1	112.5	1.035913806
1	117.814	117814	781.9453	743.4651	743.4651	781.9453	0.950789141	0.99438584		1	112.75	1.039022896
1	117.995	117995	1122.692	1176.435	1176.435	1122.692	1.047869763	0.973403435		1	113	1.043956345
1	118.162	118162	776.2327	754.4144	754.4144	776.2327	0.971892063	0.959788779		1	113.25	1.049266991
1	118.398	118398	689.3784	600.114	600.114	689.3784	0.870514655	0.942009444		1	113.5	1.052973938
1	118.6	118600	1015.912	884.8182	884.8182	1015.912	0.870959493	0.925646819		1	113.75	1.053671948
1	118.759	118759	636.4367	628.9783	628.9783	636.4367	0.988281003	0.920268472		1	114	1.052908271
1	119.041	119041	883.1156	808.2102	808.2102	883.1156	0.915180527	0.929487625		1	114.25	1.051323516
1	119.266	119266	662.2002	607.6179	607.6179	662.2002	0.917574323	0.946979644		1	114.5	1.046808562
1	119.56	119560	934.1755	856.322	856.322	934.1755	0.916660735	0.977518672		1	114.75	1.041424963
1	119.86	119860	1216.244	1345.301	1345.301	1216.244	1.106111109	1.023312042		1	115	1.037196397
1	120.059	120059	1241.381	1233.326	1233.326	1241.381	0.993511259	1.060944939		1	115.25	1.033242498
1	120.272	120272	1242.547	1346.502	1346.502	1242.547	1.083662831	1.099549734		1	115.5	1.031407682
1	120.499	120499	963.8258	1192.835	1192.835	963.8258	1.237604347	1.138300002		1	115.75	1.033723586
1	120.671	120671	611.9766	749.8981	749.8981	611.9766	1.225370545	1.169428235		1	116	1.036220493
1	120.939	120939	610.1996	739.6675	739.6675	610.1996	1.212173033	1.221794324		1	116.25	1.037691917
1	121.076	121076	732.1652	892.7533	892.7533	732.1652	1.21933315	1.252515695		1	116.5	1.039123857
1	121.242	121242	740.2681	879.1606	879.1606	740.2681	1.187624592	1.293348935		1	116.75	1.038065287
1	121.46	121460	953.6	1244.637	1244.637	953.6	1.305198196	1.343528991		1	117	1.035214202
1	121.785	121785	920.297	1332.638	1332.638	920.297	1.448052096	1.42628042		1	117.25	1.031058349
1	121.957	121957	1041.684	1513.319	1513.319	1041.684	1.452762066	1.473000041		1	117.5	1.026424184
1	122.237	122237	1225.077	1982.848	1982.848	1225.077	1.618549691	1.528775296		1	117.75	1.020899035
1	122.43	122430	1340.635	2163.575	2163.575	1340.635	1.61384344	1.551627424		1	118	1.013300458
1	122.586	122586	819.0693	1259.439	1259.439	819.0693	1.537646448	1.566630052		1	118.25	1.007803394
1	122.957	122957	1254.019	1867.708	1867.708	1254.019	1.489377753	1.573041966		1	118.5	1.002423979
1	123.157	123157	869.4125	1448.079	1448.079	869.4125	1.665583368	1.536708508		1	118.75	0.998773177
1	123.537	123537	717.2838	1075.187	1075.187	717.2838	1.498970143	1.40945999		1	119	1.000872157
1	123.747	123747	745.6776	1019.675	1019.675	745.6776	1.36744754	1.363148213		1	119.25	1.005746235
1	124.041	124041	1142.054	1525.783	1525.783	1142.054	1.335998998	1.319705729		1	119.5	1.012826701
1	124.182	124182	868.9577	1098.607	1098.607	868.9577	1.264281334	1.299541987		1	119.75	1.022590899
1	124.353	124353	1165.382	1355.43	1355.43	1165.382	1.163077858	1.28653204		1	120	1.034580731
1	124.642	124642	1050.625	1066.589	1066.589	1050.625	1.015194765	1.298227012		1	120.25	1.047265747
1	124.839	124839	1087.263	1400.428	1400.428	1087.263	1.288030587	1.316848211		1	120.5	1.059159222
1	125.02	125020	1021.046	1452.797	1452.797	1021.046	1.422851664	1.331883763		1	120.75	1.072012889
1	125.448	125448	1141.057	1831.005	1831.005	1141.057	1.60465691	1.415178017		1	121	1.086037417
1	125.694	125694	1022.119	1579.687	1579.687	1022.119	1.54550204	1.473364257		1	121.25	1.102586078
1	125.917	125917	1063.558	1476.379	1476.379	1063.558	1.388150905	1.498490796		1	121.5	1.118803905
1	126.223	126223	996.4921	1599.322	1599.322	996.4921	1.604952011	1.479037404		1	121.75	1.136443776
1	126.524	126524	864.4054	1259.313	1259.313	864.4054	1.456854619	1.427946648		1	122	1.154233804
1	127.032	127032	1107.966	1337.302	1337.302	1107.966	1.206988301	1.333483619		1	122.25	1.167742993
1	127.322	127322	1440.258	1997.24	1997.24	1440.258	1.386723768	1.290045759		1	122.5	1.17551469
1	127.508	127508	890.4558	1072.051	1072.051	890.4558	1.203935108	1.260832953		1	122.75	1.17859209
1	127.783	127783	1108.32	1314.812	1314.812	1108.32	1.186310813	1.220050694		1	123	1.177418733
1	128.042	128042	766.3909	950.5919	950.5919	766.3909	1.240348626	1.182485999		1	123.25	1.160884775
1	128.196	128196	1065.873	1051.008	1051.008	1065.873	0.986053686	1.160945522		1	123.5	1.137685607
1	128.361	128361	1316.553	1576.062	1576.062	1316.553	1.19711246	1.141649825		1	123.75	1.121295503
1	128.5	128500	1650.679	2178.354	2178.354	1650.679	1.319671481	1.128567194		1	124	1.111058553
1	128.709	128709	1359.589	1620.965	1620.965	1359.589	1.192246333	1.111400434		1	124.25	1.102358298
1	129.043	129043	1460.927	1337.259	1337.259	1460.927	0.915349638	1.088239716		1	124.5	1.101835171
1	129.362	129362	1021.92	886.6973	886.6973	1021.92	0.867677803	1.071050629		1	124.75	1.106256544
1	129.523	129523	1293.242	1432.077	1432.077	1293.242	1.107354231	1.063656685		1	125	1.112294035
1	129.699	129699	1591.208	1920.13	1920.13	1591.208	1.206712133	1.055238446		1	125.25	1.125158451
1	130.007	130007	1645.535	1763.06	1763.06	1645.535	1.071420541	1.045567009		1	125.5	1.139245102
1	130.157	130157	1741.643	1971.009	1971.009	1741.643	1.131695187	1.043359009		1	125.75	1.153709647
1	130.328	130328	1515.615	1633.445	1633.445	1515.615	1.077744018	1.040829571		1	126	1.157461857
1	130.543	130543	1431.472	1366.864	1366.864	1431.472	0.95486604	1.034149203		1	126.25	1.152263221
1	130.727	130727	1003.296	951.9886	951.9886	1003.296	0.948861154	1.026859115		1	126.5	1.140503985
1	130.91	130910	915.9928	850.9666	850.9666	915.9928	0.929010141	1.022013912		1	126.75	1.127729284
1	131.163	131163	709.9501	741.8988	741.8988	709.9501	1.045001332	1.021797898		1	127	1.114846746
1	131.344	131344	1003.347	1130.334	1130.334	1003.347	1.126563392	1.023948938		1	127.25	1.104148998
1	131.648	131648	1035.635	1041.175	1041.175	1035.635	1.005349375	1.026896508		1	127.5	1.09341323
1	131.922	131922	1245.154	1275.776	1275.776	1245.154	1.024592942	1.033549248		1	127.75	1.083119757
1	132.118	132118	1038.476	1045.115	1045.115	1038.476	1.006393022	1.040562258		1	128	1.073041843
1	132.329	132329	1266.455	1358.791	1358.791	1266.455	1.072909026	1.04293997		1	128.25	1.063634548
1	132.548	132548	1276.311	1399.364	1399.364	1276.311	1.096413022	1.037340146		1	128.5	1.056411943
1	132.979	132979	1060.102	1034.318	1034.318	1060.102	0.975677812	1.017918984		1	128.75	1.050866874
1	133.13	133130	821.9878	810.1309	810.1309	821.9878	0.985575333	1.011883726		1	129	1.04606281
1	133.42	133420	953.2457	966.632	966.632	953.2457	1.014042864	0.996560389		1	129.25	1.042145534
1	133.565	133565	1096.147	1091.422	1091.422	1096.147	0.995689447	0.986815299		1	129.5	1.038716846
1	133.954	133954	791.6559	758.5945	758.5945	791.6559	0.958237664	0.965835278		1	129.75	1.03564751
1	134.282	134282	991.9816	976.9426	976.9426	991.9816	0.984839437	0.957999665		1	130	1.033472087
1	134.556	134556	1004.472	978.4984	978.4984	1004.472	0.974142037	0.955012946		1	130.25	1.032418082
1	134.759	134759	842.9396	752.3321	752.3321	842.9396	0.892510092	0.955401023		1	130.5	1.030617356
1	135.124	135124	1161.645	1072.55	1072.55	1161.645	0.92330273	0.967168216		1	130.75	1.028058146
1	135.426	135426	974.1712	946.8742	946.8742	974.1712	0.971979258	0.983092499		1	131	1.026862916
1	135.77	135770	1057.133	991.6949	991.6949	1057.133	0.938098517	0.996037329		1	131.25	1.027110868
1	135.967	135967	1439.823	1651.23	1651.23	1439.823	1.146828464	1.000880589		1	131.5	1.027839598
1	136.112	136112	1270.113	1376.566	1376.566	1270.113	1.083813802	1.004630554		1	131.75	1.02892356
1	136.279	136279	810.229	822.9992	822.9992	810.229	1.015761223	1.006723191		1	132	1.030854253
1	136.423	136423	854.6818	796.7407	796.7407	854.6818	0.932207402	1.004683916		1	132.25	1.032436479
1	136.645	136645	1187.345	1188.416	1188.416	1187.345	1.000902012	0.996707642		1	132.5	1.031471493
1	136.81	136810	1239.825	1059.023	1059.023	1239.825	0.854171355	0.990993907		1	132.75	1.028608979
1	136.993	136993	1517.702	1511.409	1511.409	1517.702	0.9958536	0.980431157		1	133	1.025516841
1	137.199	137199	1743.276	1849.752	1849.752	1743.276	1.061078108	0.963048403		1	133.25	1.022319849
1	137.396	137396	822.2005	848.0144	848.0144	822.2005	1.031396113	0.953177768		1	133.5	1.018340657
1	137.718	137718	1077.268	918.1152	918.1152	1077.268	0.852262575	0.951680838		1	133.75	1.014365098
1	137.857	137857	856.0312	807.1191	807.1191	856.0312	0.942861779	0.953743839		1	134	1.011011629
1	138.112	138112	881.1801	851.8356	851.8356	881.1801	0.966698635	0.964549742		1	134.25	1.009356613
1	138.317	138317	1504.765	1440.599	1440.599	1504.765	0.957358126	0.979485704		1	134.5	1.008486259
1	138.668	138668	1193.454	1239.588	1239.588	1193.454	1.038655868	1.014755677		1	134.75	1.008419874
1	138.806	138806	1271.335	1211.601	1211.601	1271.335	0.953014744	1.032549725		1	135	1.010577723
1	139.027	139027	1343.345	1554.025	1554.025	1343.345	1.156832385	1.057152603		1	135.25	1.013526672
1	139.288	139288	1296.212	1343.189	1343.189	1296.212	1.036241757	1.075125142		1	135.5	1.016870095
1	139.438	139438	1188.809	1432.082	1432.082	1188.809	1.2046359	1.082585071		1	135.75	1.019477096
1	141.556	141556	1903.044	2053.18	2053.18	1903.044	1.078892553	1.03047879		1	136	1.021264309
1	141.737	141737	1485.993	1657.406	1657.406	1485.993	1.115352495	1.038588205		1	136.25	1.022546189
1	142.098	142098	1141.377	1197.979	1197.979	1141.377	1.049590977	1.075136089		1	136.5	1.021315116
1	142.436	142436	766.5906	908.849	908.849	766.5906	1.185572847	1.11981309		1	136.75	1.01886381
1	142.594	142594	751.5913	1040.872	1040.872	751.5913	1.384890964	1.142958656		1	137	1.015197233
1	143.011	143011	495.882	634.359	634.359	495.882	1.279253935	1.239483145		1	137.25	1.009835733
1	143.256	143256	803.9591	856.7701	856.7701	803.9591	1.065688665	1.330028007		1	137.5	1.00767456
1	143.448	143448	960.7652	1046.717	1046.717	960.7652	1.089461816	1.415731083		1	137.75	1.007525328
1	143.668	143668	899.8882	1409.727	1409.727	899.8882	1.566557935	1.528653702		1	138	1.009644677
1	143.904	143904	1298.162	2356.708	2356.708	1298.162	1.815419031	1.68180411		1	138.25	1.013746169
1	144.106	144106	1358.627	2391.002	2391.002	1358.627	1.759866395	1.836086157		1	138.5	1.020194718
1	144.337	144337	684.9977	1438.969	1438.969	684.9977	2.100691725	2.012915373		1	138.75	1.027802865
1	144.582	144582	639.8983	1490.789	1490.789	639.8983	2.329728021	2.219815636		1	139	1.035788788
1	144.835	144835	572.7782	1357.878	1357.878	572.7782	2.370687292	2.460689084		1	139.25	1.040877109
1	145.069	145069	922.2732	2450.491	2450.491	922.2732	2.657012044	2.664501347		1	139.5	1.043246825
1	145.221	145221	642.6614	1887.956	1887.956	642.6614	2.937714946	2.800195466		1	139.75	1.041542441
1	145.428	145428	802.8797	2326.55	2326.55	802.8797	2.897756663	3.006738646		1	140	1.039838057
1	145.636	145636	850.2358	2486.236	2486.236	850.2358	2.92417233	3.171600294		1	140.25	1.038133674
1	145.992	145992	937.3624	3147.308	3147.308	937.3624	3.357621343	3.317398508		1	140.5	1.03642929
1	146.344	146344	692.4642	2464.817	2464.817	692.4642	3.559486541	3.373127682		1	140.75	1.034724906
1	146.651	146651	553.4389	2394.969	2394.969	553.4389	4.327431628	3.377699205		1	141	1.033020522
1	146.912	146912	724.4092	2722.528	2722.528	724.4092	3.758273639	3.280323088		1	141.25	1.031316138
1	147.099	147099	668.0802	2050.488	2050.488	668.0802	3.069224324	3.159628306		1	141.5	1.029611755
1	147.363	147363	1458.647	3417.553	3417.553	1458.647	2.342960977	3.054495645		1	141.75	1.031841952
1	147.714	147714	742.2007	1629.056	1629.056	742.2007	2.194899574	3.067077035		1	142	1.038855831
1	147.88	147880	671.9379	1746.362	1746.362	671.9379	2.598993151	3.085403009		1	142.25	1.047172951
1	148.022	148022	1112.298	3439.598	3439.598	1112.298	3.092334968	3.100168291		1	142.5	1.05658412
1	148.227	148227	777.1298	2893.701	2893.701	777.1298	3.723574878	3.189166221		1	142.75	1.070406727
1	148.638	148638	941.7539	3920.642	3920.642	941.7539	4.163127968	3.564894181		1	143	1.086443048
1	148.973	148973	1051.723	3647.46	3647.46	1051.723	3.468080474	3.719014378		1	143.25	1.111625686
1	149.14	149140	1216.806	4601.879	4601.879	1216.806	3.781933192	3.651506411		1	143.5	1.143386433
1	149.317	149317	1439.236	5589.801	5589.801	1439.236	3.883866857	3.508568081		1	143.75	1.182029049
1	149.571	149571	1291.035	4232.553	4232.553	1291.035	3.278418478	3.288842834		1	144	1.230042155
1	149.713	149713	945.2111	2777.005	2777.005	945.2111	2.937973327	3.150435247		1	144.25	1.283024467
1	149.904	149904	859.9431	2236.896	2236.896	859.9431	2.601213964	2.892695504		1	144.5	1.339625635
1	150.158	150158	869.3993	2346.624	2346.624	869.3993	2.699132608	2.571732967		1	144.75	1.403139713
1	150.34	150340	1158.317	2624.735	2624.735	1158.317	2.265990225	2.386629818		1	145	1.465391189
1	150.616	150616	891.7378	1839.104	1839.104	891.7378	2.062382014	2.103185441		1	145.25	1.527667321
1	150.754	150754	899.9576	1916.899	1916.899	899.9576	2.129988124	1.981568075		1	145.5	1.592699677
1	150.964	150964	1060.959	1773.591	1773.591	1060.959	1.671686653	1.821398527		1	145.75	1.635509372
1	151.12	151120	1003.84	1837.664	1837.664	1003.84	1.830634364	1.713310754		1	146	1.663325439
1	151.365	151365	1145.632	1716.001	1716.001	1145.632	1.497864061	1.566891118		1	146.25	1.674293837
1	151.546	151546	633.2097	978.899	978.899	633.2097	1.545931782	1.48009842		1	146.5	1.679061695
1	151.765	151765	1260.19	1655.301	1655.301	1260.19	1.31353288	1.396792134		1	146.75	1.66944927
1	152.201	152201	918.0587	1019.397	1019.397	918.0587	1.110383247	1.276761079		1	147	1.63696065
1	152.366	152366	980.5375	1304.355	1304.355	980.5375	1.330244891	1.249281489		1	147.25	1.602589838
1	152.547	152547	637.3797	868.5155	868.5155	637.3797	1.362634392	1.239022246		1	147.5	1.591480415
1	153	153000	842.2588	1041.959	1041.959	842.2588	1.237100758	1.239203927		1	147.75	1.594707447
1	153.409	153409	491.3722	615.4393	615.4393	491.3722	1.252491085	1.241122795		1	148	1.602142323
1	153.642	153642	957.4657	1236.728	1236.728	957.4657	1.291668203	1.253446859		1	148.25	1.633265797
1	153.883	153883	1136.452	1428.819	1428.819	1136.452	1.257262955	1.269174767		1	148.5	1.696599513
1	154.24	154240	1373.396	1779.521	1779.521	1373.396	1.295708594	1.292623908		1	148.75	1.745838666
1	154.531	154531	749.9602	1044.581	1044.581	749.9602	1.39284858	1.320501476		1	149	1.771244477
1	154.679	154679	809.4119	1001.241	1001.241	809.4119	1.236998122	1.341302955		1	149.25	1.730944663
1	154.956	154956	1257.752	1736.434	1736.434	1257.752	1.380585362	1.38622936		1	149.5	1.672081511
1	155.152	155152	1060.661	1524.704	1524.704	1060.661	1.437503594	1.423810021		1	149.75	1.602870003
1	155.293	155293	668.2753	1019.123	1019.123	668.2753	1.52500474	1.457216067		1	150	1.511665297
1	155.481	155481	883.7483	1255.962	1255.962	883.7483	1.421176143	1.504834146		1	150.25	1.430408342
1	155.813	155813	866.7473	1467.242	1467.242	866.7473	1.692814042	1.599045182		1	150.5	1.359507912
1	155.959	155959	1141.163	1944.941	1944.941	1141.163	1.704349861	1.653647453		1	150.75	1.293769919
1	156.232	156232	1171.017	1988.211	1988.211	1171.017	1.697849818	1.770799085		1	151	1.241495105
1	156.414	156414	910.398	1715.851	1715.851	910.398	1.884726241	1.859478225		1	151.25	1.196924568
1	156.611	156611	694.333	1306.18	1306.18	694.333	1.881201095	1.973204591		1	151.5	1.15993984
1	156.971	156971	1069.521	2350.069	2350.069	1069.521	2.197309824	2.26724933		1	151.75	1.132322856
1	157.22	157220	1197.743	2924.117	2924.117	1197.743	2.44135595	2.501029202		1	152	1.112813386
1	157.409	157409	997.0076	2513.513	2513.513	997.0076	2.521057011	2.662544778		1	152.25	1.095217554
1	157.766	157766	1115.093	3302.878	3302.878	1115.093	2.961975369	3.050269987		1	152.5	1.087759163
1	157.944	157944	860.9196	2863.209	2863.209	860.9196	3.325756551	3.248927962		1	152.75	1.087043485
1	158.186	158186	729.142	2729.261	2729.261	729.142	3.743113138	3.405375559		1	153	1.08707127
1	158.325	158325	793.5377	2606.491	2606.491	793.5377	3.284646716	3.431027609		1	153.25	1.087396301
1	158.598	158598	1020.77	3458.835	3458.835	1020.77	3.388456753	3.436791291		1	153.5	1.088936857
1	158.966	158966	1360.086	5321.045	5321.045	1360.086	3.912285694	3.295210285		1	153.75	1.092971403
1	159.128	159128	1212.033	4603.436	4603.436	1212.033	3.798111108	3.169576211		1	154	1.097506349
1	159.499	159499	1321.746	3639.896	3639.896	1321.746	2.753854371	2.766519808		1	154.25	1.102140334
1	159.769	159769	1604.629	3558.621	3558.621	1604.629	2.217721978	2.359032617		1	154.5	1.108777232
1	160.004	160004	1170.19	1850.607	1850.607	1170.19	1.581458567	1.981196573		1	154.75	1.118555775
1	160.192	160192	1368.472	2089.197	2089.197	1368.472	1.526664046	1.710453772		1	155	1.130152417
1	166.141	166141	1500.552	1645.398	1645.398	1500.552	1.096528478	1.108536954		1	155.25	1.144662979
1	166.406	166406	1276.057	1302.755	1302.755	1276.057	1.020922263	1.152017768		1	155.5	1.162176039
1	166.6	166600	997.7055	1152.45	1152.45	997.7055	1.155100378	1.178975764		1	155.75	1.18183529
1	166.755	166755	932.5445	1164.583	1164.583	932.5445	1.248822978	1.196683292		1	156	1.206796296
1	166.934	166934	1426.873	1979.574	1979.574	1426.873	1.387351222	1.21215195		1	156.25	1.236815804
1	167.138	167138	1339.2	1646.436	1646.436	1339.2	1.229417563	1.224570966		1	156.5	1.272717905
1	167.374	167374	1247.572	1631.311	1631.311	1247.572	1.30758866	1.235289176		1	156.75	1.321937571
1	167.71	167710	1151.906	1382.179	1382.179	1151.906	1.199906069	1.233635548		1	157	1.379505363
1	168.001	168001	1268.953	1720.885	1720.885	1268.953	1.356145578	1.221403277		1	157.25	1.443849144
1	168.159	168159	1504.801	1908.62	1908.62	1504.801	1.268353756	1.217817998		1	157.5	1.508891317
1	168.332	168332	1139.397	1365.221	1365.221	1139.397	1.198196063	1.210483958		1	157.75	1.584133104
1	168.621	168621	1150.104	1335.741	1335.741	1150.104	1.161408881	1.184678889		1	158	1.654032493
1	169.027	169027	850.4819	847.4113	847.4113	850.4819	0.996389576	1.175524958		1	158.25	1.690627426
1	169.276	169276	1326.032	1441.457	1441.457	1326.032	1.087045411	1.211696954		1	158.5	1.695486868
1	169.465	169465	1358.328	1732.672	1732.672	1358.328	1.275591757	1.252451115		1	158.75	1.679854668
1	169.771	169771	967.2905	1304.542	1304.542	967.2905	1.348655859	1.317339641		1	159	1.64951879
1	170.117	170117	673.9287	1071.928	1071.928	673.9287	1.590565886	1.398647611		1	159.25	1.585280869
1	170.26	170260	947.3117	1322.033	1322.033	947.3117	1.395562833	1.437715869		1	159.5	1.509898334
1	170.526	170526	942.6539	1345.197	1345.197	942.6539	1.427031703	1.5032132		1	159.75	1.405341247
1	170.716	170716	827.2795	1392.593	1392.593	827.2795	1.683340395	1.530031975		1	160	1.294472303
1	171.049	171049	1222.547	1929.948	1929.948	1222.547	1.578628879	1.551759422		1	160.25	1.216036406
1	171.32	171320	934.76	1548.394	1548.394	934.76	1.656461552	1.596952279		1	160.5	1.209026765
1	171.474	171474	826.4539	1329.208	1329.208	826.4539	1.608326853	1.632252011		1	160.75	1.202017124
1	171.679	171679	891.1421	1344.33	1344.33	891.1421	1.50854729	1.677325361		1	161	1.195007483
1	171.844	171844	1052.062	1711.577	1711.577	1052.062	1.626878454	1.737270611		1	161.25	1.187997841
1	172.079	172079	823.4114	1550.838	1550.838	823.4114	1.883430324	1.855109771		1	161.5	1.1809882
1	172.342	172342	860.304	1924.863	1924.863	860.304	2.237421888	2.01117807		1	161.75	1.173978559
1	172.71	172710	1012.895	2240.92	2240.92	1012.895	2.212391215	2.302382164		1	162	1.166968918
1	172.912	172912	818.968	1859.707	1859.707	818.968	2.270793242	2.544480519		1	162.25	1.159959277
1	173.253	173253	1105.304	3421.421	3421.421	1105.304	3.095456996	3.054488681		1	162.5	1.152949636
1	173.464	173464	1326.035	4078.569	4078.569	1326.035	3.075762706	3.316365388		1	162.75	1.145939995
1	173.619	173619	955.5257	3339.792	3339.792	955.5257	3.495240369	3.499547566		1	163	1.138930353
1	173.917	173917	969.276	3631.185	3631.185	969.276	3.746285888	3.913869221		1	163.25	1.131920712
1	174.183	174183	856.9523	3950.436	3950.436	856.9523	4.60986685	4.164755437		1	163.5	1.124911071
1	174.351	174351	788.5852	3586.082	3586.082	788.5852	4.547488337	4.222363927		1	163.75	1.11790143
1	174.913	174913	1294.559	6043.036	6043.036	1294.559	4.668026718	4.16862098		1	164	1.110891789
1	175.099	175099	755.549	3398.238	3398.238	755.549	4.497706965	4.095289979		1	164.25	1.103882148
1	175.339	175339	1556.622	5995.48	5995.48	1556.622	3.851596598	3.844414585		1	164.5	1.096872506
1	175.517	175517	773.6875	2849.288	2849.288	773.6875	3.682737539	3.545187021		1	164.75	1.089862865
1	175.949	175949	999.3323	2780.874	2780.874	999.3323	2.78273203	2.959389268		1	165	1.082853224
1	176.407	176407	1209.224	2301.942	2301.942	1209.224	1.90365226	2.865689644		1	165.25	1.075843583
1	176.603	176603	1351.359	2233.482	2233.482	1351.359	1.652767325	2.887791866		1	165.5	1.068833942
1	177.113	177113	2285.443	6551.91	6551.91	2285.443	2.866800878	3.03287786		1	165.75	1.061824301
1	177.285	177285	1328.545	4390.179	4390.179	1328.545	3.304501541	3.188873434		1	166	1.054814659
1	177.542	177542	1804.354	6716.504	6716.504	1804.354	3.72238707	3.581888035		1	166.25	1.055817339
1	177.719	177719	1727.85	7156.32	7156.32	1727.85	4.141748416	3.759715927		1	166.5	1.066530234
1	177.911	177911	1359.067	6040.888	6040.888	1359.067	4.444878729	3.833533625		1	166.75	1.075129784
1	178.25	178250	636.6847	2568.638	2568.638	636.6847	4.034395675	3.880177013		1	167	1.080688139
1	178.467	178467	1448.122	5460.147	5460.147	1448.122	3.770502071	3.836165289		1	167.25	1.084425812
1	178.619	178619	1013.72	3572.868	3572.868	1013.72	3.524511699	3.730851656		1	167.5	1.085814582
1	178.768	178768	1036.53	3672.777	3672.777	1036.53	3.543338832	3.555905316		1	167.75	1.085062229
1	179.16	179160	941.4894	3015.325	3015.325	941.4894	3.202717949	3.046849483		1	168	1.082150054
1	179.455	179455	808.6286	1975.769	1975.769	808.6286	2.443357804	2.699428241		1	168.25	1.080075804
1	179.603	179603	1141.322	2756.19	2756.19	1141.322	2.414910078	2.513895208		1	168.5	1.074955479
1	179.758	179758	912.7689	2243.53	2243.53	912.7689	2.457938696	2.345334254		1	168.75	1.071155452
1	180.043	180043	713.7358	1435.026	1435.026	713.7358	2.010584309	2.072059552		1	169	1.069593438
1	180.213	180213	751.102	1503.419	1503.419	751.102	2.001617623	1.914820998		1	169.25	1.078401948
1	180.536	180536	1087.616	1787.347	1787.347	1087.616	1.643362179	1.660524368		1	169.5	1.092799024
1	180.674	180674	1058.652	1720.153	1720.153	1058.652	1.62485217	1.577723422		1	169.75	1.10748997
1	180.922	180922	1228.249	1709.692	1709.692	1228.249	1.39197508	1.457540854		1	170	1.123636692
1	181.067	181067	1391.09	1867.594	1867.594	1391.09	1.342540023	1.396370304		1	170.25	1.14132522
1	181.321	181321	1355.384	1629.907	1629.907	1355.384	1.2025426	1.320162306		1	170.5	1.158458642
1	181.497	181497	1133.022	1483.274	1483.274	1133.022	1.309130802	1.287530714		1	170.75	1.168279446
1	181.679	181679	1146.849	1479.015	1479.015	1146.849	1.289633596	1.254387299		1	171	1.172799751
1	181.992	181992	1006.472	1262.272	1262.272	1006.472	1.254155108	1.220014911		1	171.25	1.182974535
1	182.298	182298	2248.107	2952.361	2952.361	2248.107	1.313265338	1.208924286		1	171.5	1.197575773
1	182.441	182441	1715.235	2078.192	2078.192	1715.235	1.211607739	1.196016934		1	171.75	1.215630325
1	182.59	182590	353.8662	460.6795	460.6795	353.8662	1.301846574	1.176777967		1	172	1.246771569
1	182.991	182991	1392.719	1437.032	1437.032	1392.719	1.031817617	1.125467147		1	172.25	1.285869484
1	183.527	183527	1233.928	1266.344	1266.344	1233.928	1.026270577	1.070049324		1	172.5	1.335645827
1	183.853	183853	1221.482	1235.961	1235.961	1221.482	1.011853634	1.050634256		1	172.75	1.394981167
1	184.01	184010	1242.081	1317.609	1317.609	1242.081	1.060807628	1.04398736		1	173	1.485258451
1	184.21	184210	1083.287	1164.283	1164.283	1083.287	1.074768736	1.035892504		1	173.25	1.588874261
1	184.441	184441	1248.735	1241.621	1241.621	1248.735	0.994303035	1.030621109		1	173.5	1.674478249
1	184.951	184951	745.4378	782.5635	782.5635	745.4378	1.049803887	1.036644875		1	173.75	1.763923692
1	185.284	185284	1015.681	1171.587	1171.587	1015.681	1.153498982	1.037852157		1	174	1.849960507
1	185.483	185483	930.402	1010.761	1010.761	930.402	1.086370193	1.034485453		1	174.25	1.904158227
1	185.656	185656	1180.269	1069.539	1069.539	1180.269	0.906182404	1.031074796		1	174.5	1.909807286
1	185.903	185903	1068.287	1118.786	1118.786	1068.287	1.047271005	1.02634503		1	174.75	1.903182247
1	186.157	186157	1383.342	1331.585	1331.585	1383.342	0.962585536	1.020559729		1	175	1.889357611
1	186.472	186472	1181.028	1130.382	1130.382	1181.028	0.95711702	1.011663762		1	175.25	1.834800618
1	186.672	186672	1095.906	1149.749	1149.749	1095.906	1.049131039	1.006674474		1	175.5	1.734017961
1	186.886	186886	1234.25	1262.965	1262.965	1234.25	1.023265141	1.00091465		1	175.75	1.638543092
1	187.252	187252	1300.446	1255.817	1255.817	1300.446	0.965681774	0.991311148		1	176	1.560872596
1	187.397	187397	1333.098	1432.109	1432.109	1333.098	1.074271359	0.99003413		1	176.25	1.546699144
1	187.755	187755	1508.555	1472.248	1472.248	1508.555	0.975932598	0.996440673		1	176.5	1.54070442
1	187.917	187917	1061.593	1003.672	1003.672	1061.593	0.945439542	1.003241183		1	176.75	1.555511851
1	189.742	189742	3146.793	3172.411	3172.411	3146.793	1.008140987	1.165194236		1	177	1.575220578
1	189.932	189932	2790.084	2960.905	2960.905	2790.084	1.061224322	1.190652035		1	177.25	1.618561353
1	190.077	190077	3341.016	4256.605	4256.605	3341.016	1.274045081	1.21545937		1	177.5	1.718470317
1	190.409	190409	1813.211	2311.109	2311.109	1813.211	1.274594628	1.262443695		1	177.75	1.788850969
1	190.562	190562	2120.978	2792.13	2792.13	2120.978	1.316435154	1.274191426		1	178	1.809397765
1	190.83	190830	1363.583	1828.36	1828.36	1363.583	1.340849805	1.291178023		1	178.25	1.818929977
1	191.162	191162	1159.619	1603.761	1603.761	1159.619	1.383006832	1.301875539		1	178.5	1.800397532
1	191.466	191466	1558.085	2020.392	2020.392	1558.085	1.296714878	1.283609634		1	178.75	1.734925475
1	191.693	191693	2125.689	3039.071	3039.071	2125.689	1.429687504	1.255667285		1	179	1.645579497
1	191.84	191840	1954.135	2426.834	2426.834	1954.135	1.241896798	1.238824053		1	179.25	1.558628251
1	192.001	192001	1280.524	1707.498	1707.498	1280.524	1.333436937	1.214577609		1	179.5	1.476091597
1	192.237	192237	1416.94	1487.065	1487.065	1416.94	1.049490451	1.166577187		1	179.75	1.396009754
1	192.384	192384	1586.094	1527.123	1527.123	1586.094	0.962819984	1.143291246		1	180	1.329295566
1	192.546	192546	1523.933	1491.927	1491.927	1523.933	0.978997764	1.125763711		1	180.25	1.266223881
1	192.821	192821	2197.512	2538.492	2538.492	2197.512	1.155166388	1.100434948		1	180.5	1.211680587
1	193.22	193220	1277.832	1518.259	1518.259	1277.832	1.188152277	1.070205158		1	180.75	1.170674537
1	193.611	193611	1156.679	1234.124	1234.124	1156.679	1.066954617	1.058199815		1	181	1.138457472
1	193.813	193813	737.0382	818.131	818.131	737.0382	1.110025233	1.056993318		1	181.25	1.115409431
1	194.018	194018	1311.968	1348.892	1348.892	1311.968	1.028143979	1.052608264		1	181.5	1.100312053
1	194.279	194279	1036.265	1135.861	1135.861	1036.265	1.096110551	1.039005551		1	181.75	1.089118178
1	194.508	194508	960.5256	882.605	882.605	960.5256	0.918877123	1.0248725		1	182	1.081673316
1	194.667	194667	880.2297	850.6132	850.6132	880.2297	0.966353669	1.016833828		1	182.25	1.079162367
1	195.007	195007	846.2691	808.6427	808.6427	846.2691	0.955538492	1.010375515		1	182.5	1.072992308
1	195.154	195154	906.6917	976.5779	976.5779	906.6917	1.077078239	1.010346788		1	182.75	1.064098513
1	195.63	195630	977.9264	1040.563	1040.563	977.9264	1.064050423	1.005715121		1	183	1.055295003
1	195.811	195811	1090.19	1131.39	1131.39	1090.19	1.037791578	1.006001179		1	183.25	1.048132119
1	196.008	196008	1248.974	1300.139	1300.139	1248.974	1.040965625	1.010450463		1	183.5	1.040969234
1	196.175	196175	795.6037	725.6611	725.6611	795.6037	0.912088644	1.005427415		1	183.75	1.03651529
1	196.563	196563	814.8904	721.9433	721.9433	814.8904	0.88593914	0.947844607		1	184	1.033090751
1	196.754	196754	624.8534	578.9083	578.9083	624.8534	0.926470593	0.91282885		1	184.25	1.030477254
1	196.92	196920	1022.018	1005.084	1005.084	1022.018	0.98343082	0.888340914		1	184.5	1.029462525
1	197.117	197117	821.2235	763.115	763.115	821.2235	0.929241552	0.854066712		1	184.75	1.030280804
1	197.254	197254	727.3406	689.2266	689.2266	727.3406	0.94759814	0.827296564		1	185	1.030987929
1	197.432	197432	438.2607	408.5663	408.5663	438.2607	0.932244894	0.807791578		1	185.25	1.031239099
1	197.73	197730	28.55659	8.421444	8.421444	28.55659	0.294903698	0.837183547		1	185.5	1.030247411
1	198.003	198003	848.4932	777.5093	777.5093	848.4932	0.916341227	0.893910906		1	185.75	1.028896327
1	198.417	198417	1248.736	1053.337	1053.337	1248.736	0.84352257	0.92584416		1	186	1.027472189
1	198.619	198619	13.48225	3.295275	3.295275	13.48225	0.244415806	0.906665948		1	186.25	1.025753403
1	198.759	198759	1377.414	1529.483	1529.483	1377.414	1.110401811	0.891526529		1	186.5	1.023822441
1	198.901	198901	16.74479	40.59154	40.59154	16.74479	2.424129535	0.86773088		1	186.75	1.022051618
1	199.146	199146	13.30881	8.924403	8.924403	13.30881	0.670563559	0.77390791		1	187	1.020208317
1	199.31	199310	14.78524	3.384258	3.384258	14.78524	0.228894357	0.683483517		1	187.25	1.018390493
1	199.729	199729	11.07196	2.576386	2.576386	11.07196	0.232694663	0.493803288		1	187.5	1.018532856
1	200.086	200086	12.62088	4.137306	4.137306	12.62088	0.327814384	0.420288129		1	187.75	1.019772634
1	200.353	200353	12.00327	2.765757	2.765757	12.00327	0.230416961	0.382287305		1	188	1.023723083
1	200.514	200514	12.01293	2.764026	2.764026	12.01293	0.230087581	0.374152511		1	188.25	1.029871022
1	200.883	200883	16.43159	3.06691	3.06691	16.43159	0.186647184	0.416451403		1	188.5	1.036018961
1	201.043	201043	14.33602	10.25204	10.25204	14.33602	0.71512456	0.447741732		1	188.75	1.0421669
1	201.236	201236	12.63244	3.024626	3.024626	12.63244	0.239433237	0.479708124		1	189	1.048314839
1	201.375	201375	28.92338	57.49192	57.49192	28.92338	1.987731724	0.50035881		1	189.25	1.054462778
1	201.597	201597	13.20693	3.090967	3.090967	13.20693	0.234041295	0.541906506		1	189.5	1.060610717
1	201.766	201766	11.07209	2.562645	2.562645	11.07209	0.231450882	0.575792117		1	189.75	1.066858965
1	202.393	202393	12.46832	3.006327	3.006327	12.46832	0.241117248	0.723220313		1	190	1.076840632
1	202.726	202726	638.7109	632.4035	632.4035	638.7109	0.990124797	0.817944633		1	190.25	1.087275848
1	202.94	202940	455.318	432.5976	432.5976	455.318	0.95009993	0.883530103		1	190.5	1.095447682
1	203.187	203187	899.0711	913.9965	913.9965	899.0711	1.016600912	0.959334628		1	190.75	1.100069022
1	222.967	222967	732.3395	770.9298	770.9298	732.3395	1.052694549	0.872146384		1	191	1.102992127
1	225.052	225052	1456.872	1277.095	1277.095	1456.872	0.87660069	0.814060752		1	191.25	1.102973387
1	227.155	227155	39.52325	39.1388	39.1388	39.52325	0.990272814	0.814491631		1	191.5	1.098217059
1	227.296	227296	26.32847	17.09715	17.09715	26.32847	0.64937879	0.814743719		1	191.75	1.089823682
1	227.433	227433	12.92178	2.988385	2.988385	12.92178	0.231267287	0.815035131		1	192	1.08028863
1	229.526	229526	12.47012	5.901424	5.901424	12.47012	0.473245165	0.823815844		1	192.25	1.066374493
1	229.802	229802	18.62021	15.85453	15.85453	18.62021	0.851468915	0.825516856		1	192.5	1.057014249
1	230.056	230056	31.4935	45.02257	45.02257	31.4935	1.42958293	0.82718312		1	192.75	1.050428204
2	8.282	8282	7745.8	7998.869	7998.869	7745.8	1.032671771	1.028998724		1	193	1.044857829
2	8.619	8619	1929.211	1864.593	1864.593	1929.211	0.966505478	1.016025249		1	193.25	1.039983567
2	8.802	8802	1820.832	1820.126	1820.126	1820.832	0.999612265	1.009056666		1	193.5	1.037856403
2	9.057	9057	974.6537	1037.584	1037.584	974.6537	1.06456683	0.999674777		1	193.75	1.036681875
2	9.526	9526	1719.031	1697.598	1697.598	1719.031	0.987531929	0.984603865		1	194	1.035469126
2	9.79	9790	1076.94	1100.568	1100.568	1076.94	1.021939941	0.977836557		1	194.25	1.032011722
2	9.988	9988	1901.884	1816.137	1816.137	1901.884	0.954914706	0.97312667		1	194.5	1.027813195
2	10.155	10155	1419.811	1444.258	1444.258	1419.811	1.017218489	0.969289847		1	194.75	1.025011821
2	10.392	10392	1092.647	969.418	969.418	1092.647	0.887219752	0.965184331		1	195	1.023695859
2	10.831	10831	1421.548	1350.645	1350.645	1421.548	0.950122683	0.960030363		1	195.25	1.023392191
2	11.171	11171	1160.2	1171.058	1171.058	1160.2	1.009358731	0.958962273		1	195.5	1.022718077
2	11.589	11589	1287.229	1214.735	1214.735	1287.229	0.943682126	0.972408345		1	195.75	1.022420093
2	11.771	11771	1150.353	1075.861	1075.861	1150.353	0.935244225	0.979421241		1	196	1.023629711
2	11.934	11934	1019.89	938.8549	938.8549	1019.89	0.920545255	0.98224813		1	196.25	1.019203303
2	12.113	12113	1095.209	1101.557	1101.557	1095.209	1.005796154	0.982361597		1	196.5	1.008921616
2	12.43	12430	877.6383	966.7798	966.7798	877.6383	1.101569747	0.981391335		1	196.75	0.996830381
2	12.642	12642	1089.429	1122.939	1122.939	1089.429	1.030759233	0.979956981		1	197	0.9859841
2	13.062	13062	798.0895	738.5163	738.5163	798.0895	0.925355239	0.96978677		1	197.25	0.973141308
2	13.231	13231	665.1867	603.8412	603.8412	665.1867	0.90777702	0.96390141		1	197.5	0.96937814
2	13.529	13529	743.5501	727.9791	727.9791	743.5501	0.979058573	0.955242812		1	197.75	0.976816219
2	13.82	13820	706.4765	643.2329	643.2329	706.4765	0.91048025	0.941587375		1	198	0.991211933
2	14.048	14048	971.1109	916.3487	916.3487	971.1109	0.943608706	0.933148195		1	198.25	0.996664306
2	14.219	14219	1250.07	1182.781	1182.781	1250.07	0.946171814	0.935453611		1	198.5	0.998050205
2	14.55	14550	1357.732	1408.551	1408.551	1357.732	1.037429331	0.950403468		1	198.75	0.990993634
2	14.744	14744	837.1089	732.5807	732.5807	837.1089	0.875131897	0.957025555		1	199	0.973623649
2	14.912	14912	1232.962	1151.15	1151.15	1232.962	0.933645968	0.961209257		1	199.25	0.942239274
2	15.211	15211	1066.959	987.4822	987.4822	1066.959	0.925510915	0.969928546		1	199.5	0.909236126
2	15.383	15383	1205.212	1183.532	1183.532	1205.212	0.982011464	0.971972449		1	199.75	0.879309662
2	15.633	15633	1195.319	1196.773	1196.773	1195.319	1.001216412	0.968280736		1	200	0.865043342
2	15.814	15814	864.509	887.2022	887.2022	864.509	1.026249813	0.963810728		1	200.25	0.853667447
2	16.047	16047	967.0978	1025.362	1025.362	967.0978	1.06024644	0.961049789		1	200.5	0.847546786
2	16.354	16354	436.2108	370.2683	370.2683	436.2108	0.848828823	0.96273672		1	200.75	0.854847595
2	16.596	16596	840.3698	762.521	762.521	840.3698	0.907363639	0.963697463		1	201	0.865413236
2	16.797	16797	879.5572	787.3587	787.3587	879.5572	0.895176232	0.963488072		1	201.25	0.877178406
2	17.065	17065	1275.475	1259.789	1259.789	1275.475	0.987701837	0.962490001		1	201.5	0.888807549
2	17.503	17503	1221.151	1326.628	1326.628	1221.151	1.086375067	0.961282053		1	201.75	0.902339516
2	17.687	17687	1525.533	1494.469	1494.469	1525.533	0.979637281	0.965469302		1	202	0.918475808
2	17.978	17978	1358.802	1249.42	1249.42	1358.802	0.919501149	0.973501567		1	202.25	0.934765629
2	18.141	18141	1075.4	982.7936	982.7936	1075.4	0.913886554	0.971097278		1	202.5	0.952518002
2	18.535	18535	1437.071	1449.221	1449.221	1437.071	1.008454697	0.954545977		1	202.75	0.972371432
2	19.008	19008	1116.206	1084.063	1084.063	1116.206	0.971203344	0.936616061		1	203	0.993610833
2	19.208	19208	882.9032	826.3449	826.3449	882.9032	0.935940543	0.936263795		1	203.25	1.009437756
2	19.537	19537	1214.375	1088.005	1088.005	1214.375	0.89593824	0.938978416		1	203.5	1.00913238
2	19.869	19869	870.6195	858.152	858.152	870.6195	0.985679737	0.939564533		1	203.75	1.008827004
2	20.086	20086	764.4054	639.0999	639.0999	764.4054	0.836074549	0.940697318		1	204	1.008521628
2	20.279	20279	659.0058	605.0227	605.0227	659.0058	0.918084029	0.942331854		1	204.25	1.008216252
2	20.462	20462	924.096	946.2262	946.2262	924.096	1.023947945	0.944872151		1	204.5	1.007910876
2	20.628	20628	1037.043	982.1558	982.1558	1037.043	0.947073361	0.948109512		1	204.75	1.0076055
2	20.792	20792	1034.558	1099.982	1099.982	1034.558	1.0632386	0.951848365		1	205	1.007300124
2	21.067	21067	890.5769	834.3771	834.3771	890.5769	0.936895062	0.962597619		1	205.25	1.006994748
2	21.262	21262	771.0081	687.6056	687.6056	771.0081	0.891826688	0.97240539		1	205.5	1.006689372
2	21.516	21516	1081.821	1023.435	1023.435	1081.821	0.946029888	0.982316879		1	205.75	1.006383996
2	21.824	21824	950.055	920.0573	920.0573	950.055	0.968425302	0.992413433		1	206	1.00607862
2	22.018	22018	1052.231	1099.198	1099.198	1052.231	1.044635636	0.996706426		1	206.25	1.005773244
2	22.471	22471	1108.568	1158.544	1158.544	1108.568	1.045081583	0.996774012		1	206.5	1.005467868
2	22.751	22751	1777.189	1844.675	1844.675	1777.189	1.037973451	0.994699469		1	206.75	1.005162492
2	22.961	22961	1347.697	1296.316	1296.316	1347.697	0.961874962	0.993289802		1	207	1.004857116
2	23.28	23280	1570.735	1608.337	1608.337	1570.735	1.023939111	0.986853047		1	207.25	1.00455174
2	23.5	23500	1235.034	1113.172	1113.172	1235.034	0.901329032	0.979704648		1	207.5	1.004246364
2	23.774	23774	1628.481	1506.169	1506.169	1628.481	0.92489197	0.972672758		1	207.75	1.003940988
2	24.12	24120	816.988	777.4577	777.4577	816.988	0.951614589	0.966706103		1	208	1.003635612
2	24.308	24308	979.9036	979.4799	979.4799	979.9036	0.999567611	0.963813266		1	208.25	1.003330236
2	24.599	24599	1451.967	1568.22	1568.22	1451.967	1.080065869	0.96148663		1	208.5	1.00302486
2	24.829	24829	766.3849	717.9961	717.9961	766.3849	0.936860969	0.964812839		1	208.75	1.002719484
2	25.071	25071	927.469	819.5557	819.5557	927.469	0.88364754	0.969144895		1	209	1.002414108
2	25.416	25416	871.5286	849.8068	849.8068	871.5286	0.975076205	0.968901182		1	209.25	1.002108732
2	25.663	25663	1069.364	1059.808	1059.808	1069.364	0.991063847	0.967949106		1	209.5	1.001803356
2	25.904	25904	1127.424	1062.008	1062.008	1127.424	0.941977464	0.968083679		1	209.75	1.00149798
2	26.191	26191	977.1678	1000.957	1000.957	977.1678	1.024345051	0.972857495		1	210	1.001192604
2	26.628	26628	1342.851	1258.647	1258.647	1342.851	0.937294607	0.985728591		1	210.25	1.000887228
2	26.891	26891	877.5861	920.9197	920.9197	877.5861	1.049378175	0.990800116		1	210.5	1.000581852
2	27.223	27223	882.8282	792.6876	792.6876	882.8282	0.897895649	0.993214053		1	210.75	1.000276476
2	27.615	27615	1016.934	1014.684	1014.684	1016.934	0.997787467	0.993698649		1	211	0.9999711
2	27.79	27790	1227.857	1224.708	1224.708	1227.857	0.997435369	0.992869524		1	211.25	0.999665724
2	28.099	28099	1657.018	1914.032	1914.032	1657.018	1.155106342	0.9901677		1	211.5	0.999360348
2	28.312	28312	974.2754	960.6108	960.6108	974.2754	0.985974602	0.987208542		1	211.75	0.999054972
2	28.533	28533	989.3787	891.4283	891.4283	989.3787	0.900998071	0.983025458		1	212	0.998749596
2	28.709	28709	1190.941	1036.671	1036.671	1190.941	0.870463776	0.978993308		1	212.25	0.99844422
2	29.063	29063	858.2251	919.1633	919.1633	858.2251	1.071004915	0.968904016		1	212.5	0.998138844
2	29.6	29600	655.1437	608.8671	608.8671	655.1437	0.929364199	0.957963247		1	212.75	0.997833468
2	35.567	35567	616.5798	648.0592	648.0592	616.5798	1.051054868	1.0688955		1	213	0.997528092
2	35.788	35788	1426.604	1495.05	1495.05	1426.604	1.047978276	1.059246454		1	213.25	0.997222716
2	36.21	36210	1814.056	1991.412	1991.412	1814.056	1.097767654	1.039805648		1	213.5	0.99691734
2	36.473	36473	2502.615	2627.521	2627.521	2502.615	1.049910194	1.026648813		1	213.75	0.996611964
2	36.683	36683	1512.212	1463.981	1463.981	1512.212	0.968105662	1.014860105		1	214	0.996306588
2	36.928	36928	1301.763	1198.067	1198.067	1301.763	0.920341875	1.000802653		1	214.25	0.996001212
2	37.164	37164	699.5477	692.5054	692.5054	699.5477	0.989933067	0.986154198		1	214.5	0.995695836
2	37.399	37399	966.819	1077.877	1077.877	966.819	1.114869484	0.969803387		1	214.75	0.99539046
2	37.712	37712	820.345	816.5041	816.5041	820.345	0.995317945	0.950709634		1	215	0.995085084
2	37.919	37919	842.3138	835.4997	835.4997	842.3138	0.99191026	0.940288045		1	215.25	0.994779708
2	38.153	38153	990.9055	925.8765	925.8765	990.9055	0.934374166	0.928858133		1	215.5	0.994474332
2	38.543	38543	854.7853	709.3169	709.3169	854.7853	0.829818786	0.914749571		1	215.75	0.994168956
2	38.763	38763	873.057	638.7466	638.7466	873.057	0.73162073	0.910625362		1	216	0.99386358
2	38.964	38964	1859.654	1621.308	1621.308	1859.654	0.871833147	0.908216451		1	216.25	0.993558204
2	39.2	39200	1246.586	1220.07	1220.07	1246.586	0.978729105	0.906293079		1	216.5	0.993252828
2	39.564	39564	691.0418	696.7911	696.7911	691.0418	1.008319757	0.9147897		1	216.75	0.992947452
2	39.987	39987	853.0607	889.6937	889.6937	853.0607	1.042943017	0.929241179		1	217	0.992642076
2	40.184	40184	1010.479	948.1188	948.1188	1010.479	0.938286496	0.928513866		1	217.25	0.9923367
2	40.42	40420	965.0213	866.8886	866.8886	965.0213	0.898310327	0.924098339		1	217.5	0.992031324
2	40.66	40660	674.2626	581.0739	581.0739	674.2626	0.861791682	0.922078919		1	217.75	0.991725948
2	40.851	40851	606.7664	491.15	491.15	606.7664	0.809454841	0.922294059		1	218	0.991420572
2	41.293	41293	950.3159	891.9046	891.9046	950.3159	0.93853486	0.921171842		1	218.25	0.991115196
2	41.458	41458	879.5317	855.0241	855.0241	879.5317	0.972135626	0.922885561		1	218.5	0.99080982
2	41.622	41622	518.7692	487.9373	487.9373	518.7692	0.940567212	0.928717105		1	218.75	0.990504444
2	41.984	41984	905.2494	808.5935	808.5935	905.2494	0.893227325	0.952734096		1	219	0.990199068
2	42.267	42267	1291.595	1324.336	1324.336	1291.595	1.025349277	0.967368496		1	219.25	0.989893692
2	42.449	42449	1735.53	1775.338	1775.338	1735.53	1.022937086	0.970774727		1	219.5	0.989588316
2	42.676	42676	1298.637	1298.861	1298.861	1298.637	1.000172489	0.973672135		1	219.75	0.98928294
2	42.86	42860	1739.227	1584.031	1584.031	1739.227	0.910767255	0.975763913		1	220	0.988977564
2	43.205	43205	1213.74	1099.683	1099.683	1213.74	0.906028474	0.975893854		1	220.25	0.988672188
2	43.659	43659	1249.038	1283.779	1283.779	1249.038	1.027814206	0.973128353		1	220.5	0.988366812
2	43.848	43848	869.0968	859.983	859.983	869.0968	0.989513481	0.973445701		1	220.75	0.988061436
2	44.063	44063	940.634	863.4416	863.4416	940.634	0.917935775	0.974838097		1	221	0.987756059
2	44.309	44309	1046.452	1047.747	1047.747	1046.452	1.001237515	0.973413112		1	221.25	0.987450683
2	44.495	44495	1037.53	1007.144	1007.144	1037.53	0.970713136	0.966809293		1	221.5	0.987145307
2	44.685	44685	878.5419	866.2952	866.2952	878.5419	0.986060198	0.956105268		1	221.75	0.986839931
2	45.013	45013	1006.921	948.1019	948.1019	1006.921	0.941585189	0.938721867		1	222	0.986534555
2	45.221	45221	1125.442	1030.25	1030.25	1125.442	0.91541812	0.926246654		1	222.25	0.986229179
2	45.481	45481	1616.342	1599.251	1599.251	1616.342	0.989426124	0.912028898		1	222.5	0.985923803
2	45.655	45655	1336.511	1081.156	1081.156	1336.511	0.808939096	0.90840378		1	222.75	0.985618427
2	45.878	45878	1488.649	1447.296	1447.296	1488.649	0.972221121	0.904540283		1	223	0.985098596
2	46.081	46081	643.4355	517.3738	517.3738	643.4355	0.804080285	0.904487933		1	223.25	0.983168558
2	46.255	46255	574.9148	509.2458	509.2458	574.9148	0.885776118	0.909819698		1	223.5	0.981238519
2	46.518	46518	1002.984	883.0408	883.0408	1002.984	0.880413646	0.921095724		1	223.75	0.979308481
2	46.709	46709	909.1853	964.967	964.967	909.1853	1.0613535	0.931277736		1	224	0.977378443
2	46.973	46973	1531.062	1433.831	1433.831	1531.062	0.936494407	0.950970011		1	224.25	0.975448404
2	47.17	47170	1689.632	1598.135	1598.135	1689.632	0.945847972	0.960110288		1	224.5	0.973518366
2	47.472	47472	1480.867	1463.906	1463.906	1480.867	0.988546574	0.966615456		1	224.75	0.971588328
2	47.964	47964	1344.234	1379.533	1379.533	1344.234	1.026259565	0.972161381		1	225	0.969658289
2	48.177	48177	2117.278	2133.037	2133.037	2117.278	1.007443047	0.967020398		1	225.25	0.969268083
2	48.589	48589	1083.172	904.0123	904.0123	1083.172	0.834597183	0.946963824		1	225.5	0.969282278
2	48.779	48779	1007.483	935.8898	935.8898	1007.483	0.928938553	0.940709639		1	225.75	0.969296472
2	49.306	49306	1420.286	1423.263	1423.263	1420.286	1.002096057	0.929123739		1	226	0.969310667
2	49.778	49778	1512.974	1280.77	1280.77	1512.974	0.846524792	0.920144696		1	226.25	0.969324861
2	50.097	50097	1466.483	1356.376	1356.376	1466.483	0.924917643	0.917851308		1	226.5	0.969339056
2	50.66	50660	1916.492	1699.155	1699.155	1916.492	0.886596448	0.920246986		1	226.75	0.96935325
2	50.908	50908	1470.092	1414.61	1414.61	1470.092	0.962259505	0.923279002		1	227	0.969367445
2	51.08	51080	1240.627	1214.201	1214.201	1240.627	0.97869948	0.92627195		1	227.25	0.969423313
2	51.307	51307	1428.338	1360.249	1360.249	1428.338	0.952329911	0.934095774		1	227.5	0.969604752
2	51.694	51694	1351.077	1220.197	1220.197	1351.077	0.903129133	0.950619266		1	227.75	0.969895397
2	51.934	51934	1178.869	1054.88	1054.88	1178.869	0.894823768	0.958898223		1	228	0.970186043
2	52.209	52209	941.2443	919.4356	919.4356	941.2443	0.976829926	0.969581477		1	228.25	0.970476688
2	52.422	52422	1114.59	1055.415	1055.415	1114.59	0.946908729	0.97594017		1	228.5	0.970767334
2	52.585	52585	825.2743	820.0031	820.0031	825.2743	0.99361279	0.980238294		1	228.75	0.97105798
2	52.872	52872	765.8881	818.8323	818.8323	765.8881	1.069127853	0.988903351		1	229	0.971348625
2	53.074	53074	676.4915	700.4609	700.4609	676.4915	1.035431931	0.993298693		1	229.25	0.971639271
2	53.255	53255	822.4662	731.102	731.102	822.4662	0.888914341	0.993590752		1	229.5	0.971929917
2	53.492	53492	797.1695	895.832	895.832	797.1695	1.123766025	0.990143848		1	229.75	0.972342713
2	53.781	53781	773.1129	743.0491	743.0491	773.1129	0.961113312	0.988255411		1	230	0.97279147
2	53.97	53970	638.9402	542.8416	542.8416	638.9402	0.849596879	0.984678766		2	9	1.021274805
2	54.341	54341	1007.727	1061.427	1061.427	1007.727	1.053288242	0.975801541		2	9.25	1.018975006
2	54.654	54654	790.9302	782.1822	782.1822	790.9302	0.988939606	0.987362332		2	9.5	1.016748776
2	54.946	54946	749.9019	709.0808	709.0808	749.9019	0.945564747	1.00469953		2	9.75	1.014926053
2	55.259	55259	719.5078	781.8075	781.8075	719.5078	1.086586553	1.030137511		2	10	1.01326032
2	55.511	55511	761.5257	758.8058	758.8058	761.5257	0.996428354	1.058133545		2	10.25	1.011817429
2	55.694	55694	745.6944	845.3627	845.3627	745.6944	1.133658373	1.081791101		2	10.5	1.010784394
2	55.903	55903	652.7634	658.091	658.091	652.7634	1.00816161	1.108312701		2	10.75	1.009971039
2	56.173	56173	751.5916	940.6562	940.6562	751.5916	1.251552306	1.140747868		2	11	1.009560389
2	56.357	56357	822.2062	950.0887	950.0887	822.2062	1.155535801	1.164154768		2	11.25	1.010115747
2	56.549	56549	869.5165	1025.478	1025.478	869.5165	1.179365774	1.191083128		2	11.5	1.012344298
2	56.864	56864	627.1359	855.1225	855.1225	627.1359	1.363536197	1.236019528		2	11.75	1.014856817
2	57.104	57104	660.448	736.5978	736.5978	660.448	1.11530022	1.274250942		2	12	1.015876027
2	57.412	57412	524.8263	693.5828	693.5828	524.8263	1.321547339	1.33189048		2	12.25	1.015779675
2	57.626	57626	535.4996	741.6562	741.6562	535.4996	1.384979933	1.37562921		2	12.5	1.015495756
2	57.794	57794	468.1971	675.976	675.976	468.1971	1.443785107	1.412524864		2	12.75	1.014504801
2	58.08	58080	757.3207	1062.876	1062.876	757.3207	1.403468834	1.481627653		2	13	1.012827219
2	58.305	58305	632.7416	1038.97	1038.97	632.7416	1.642013106	1.539320392		2	13.25	1.01062726
2	58.739	58739	701.988	1060.84	1060.84	701.988	1.511193924	1.637232898		2	13.5	1.008614302
2	58.986	58986	910.5022	1702.384	1702.384	910.5022	1.86971981	1.7025359		2	13.75	1.005506922
2	59.165	59165	1046.23	1958.368	1958.368	1046.23	1.871833153	1.766852736		2	14	1.002750349
2	59.341	59341	940.5959	1817.637	1817.637	940.5959	1.932431345	1.830133778		2	14.25	1.003284876
2	59.624	59624	875.1934	1461.676	1461.676	875.1934	1.670117713	1.94515586		2	14.5	1.006413925
2	60.08	60080	1312.9	2681.763	2681.763	1312.9	2.042625486	2.321812667		2	14.75	1.008916234
2	60.534	60534	951.9144	2674.401	2674.401	951.9144	2.809497367	2.779015681		2	15	1.010745344
2	60.819	60819	1439.236	3552.645	3552.645	1439.236	2.46842422	2.996561236		2	15.25	1.012578895
2	61.01	61010	1801.805	5418.769	5418.769	1801.805	3.007411457	3.106899362		2	15.5	1.012538086
2	61.515	61515	1564.108	6265.559	6265.559	1564.108	4.005835275	3.368191022		2	15.75	1.011193114
2	61.997	61997	1120.985	4725.805	4725.805	1120.985	4.215761139	3.500055986		2	16	1.010144346
2	62.268	62268	1272.973	5011.418	5011.418	1272.973	3.936782634	3.442418855		2	16.25	1.010299125
2	62.519	62519	1219.8	4399.648	4399.648	1219.8	3.606860141	3.314150347		2	16.5	1.010618112
2	62.86	62860	1183.713	3297.581	3297.581	1183.713	2.785794361	3.206169818		2	16.75	1.01067927
2	63.063	63063	921.9718	2334.217	2334.217	921.9718	2.531766156	3.184073296		2	17	1.010456201
2	63.365	63365	775.9368	1655.608	1655.608	775.9368	2.133689239	3.140127716		2	17.25	1.010247732
2	63.734	63734	1180.353	3241.988	3241.988	1180.353	2.746625798	3.20233567		2	17.5	1.010056669
2	63.897	63897	1387.773	4516.446	4516.446	1387.773	3.25445588	3.249108468		2	17.75	1.011696625
2	64.213	64213	830.5822	3004.517	3004.517	830.5822	3.617362616	3.30461597		2	18	1.013350686
2	64.397	64397	918.0823	3350.335	3350.335	918.0823	3.649275234	3.33337626		2	18.25	1.011505447
2	64.858	64858	932.6602	4280.271	4280.271	932.6602	4.589314522	3.496798634		2	18.5	1.008595138
2	65.268	65268	1196.404	3708.433	3708.433	1196.404	3.09964945	3.501979529		2	18.75	1.005929201
2	65.445	65445	799.6103	2869.03	2869.03	799.6103	3.588035322	3.38576382		2	19	1.003303046
2	65.731	65731	960.6807	2788.649	2788.649	960.6807	2.902784453	3.069034887		2	19.25	1.003217424
2	66.116	66116	819.3002	2077.332	2077.332	819.3002	2.535495536	2.655962692		2	19.5	1.003789056
2	66.542	66542	1354.358	2789.655	2789.655	1354.358	2.059761895	2.225064247		2	19.75	1.003977863
2	66.717	66717	761.5418	1605.406	1605.406	761.5418	2.108099647	2.071987971		2	20	1.004225586
2	66.916	66916	850.0485	1546.386	1546.386	850.0485	1.819173847	1.948490999		2	20.25	1.004734891
2	67.236	67236	1379.007	2432.508	2432.508	1379.007	1.763956238	1.789791951		2	20.5	1.005712279
2	67.534	67534	1507.074	2671.56	2671.56	1507.074	1.772680041	1.663696737		2	20.75	1.007174797
2	67.871	67871	750.649	1179.349	1179.349	750.649	1.571105803	1.556959988		2	21	1.009693197
2	68.061	68061	826.3942	1202.997	1202.997	826.3942	1.455718106	1.514936711		2	21.25	1.012969587
2	68.38	68380	967.6662	1392.947	1392.947	967.6662	1.439491221	1.444588258		2	21.5	1.015710468
2	68.62	68620	1765.259	2732.262	2732.262	1765.259	1.547796669	1.389175823		2	21.75	1.018009183
2	68.878	68878	1160.251	1495.823	1495.823	1160.251	1.289223625	1.338771056		2	22	1.019760693
2	69.123	69123	1427.326	1905.328	1905.328	1427.326	1.33489336	1.294581562		2	22.25	1.019880666
2	69.487	69487	1427.609	1691.359	1691.359	1427.609	1.184749466	1.236482816		2	22.5	1.019830261
2	69.728	69728	1014.187	1011.595	1011.595	1014.187	0.997444258	1.203419366		2	22.75	1.019316965
2	69.95	69950	1115.466	1461.02	1461.02	1115.466	1.309784431	1.176446004		2	23	1.018706195
2	70.229	70229	1275.882	1574.834	1574.834	1275.882	1.234310069	1.148866012		2	23.25	1.017308284
2	70.562	70562	1543.189	1750.553	1750.553	1543.189	1.13437369	1.123245578		2	23.5	1.015159591
2	70.891	70891	1101.182	1223.411	1223.411	1101.182	1.110998	1.11525313		2	23.75	1.01338162
2	71.135	71135	1366.237	1394.293	1394.293	1366.237	1.020535237	1.112076592		2	24	1.012130928
2	71.553	71553	1109.677	1231.899	1231.899	1109.677	1.11014196	1.102916153		2	24.25	1.011003137
2	71.835	71835	1519.398	1669.024	1669.024	1519.398	1.09847716	1.098616397		2	24.5	1.010330416
2	72.007	72007	1485.953	1653.194	1653.194	1485.953	1.112547974	1.094544617		2	24.75	1.010716216
2	72.239	72239	1279.64	1481.357	1481.357	1279.64	1.157635741	1.091488443		2	25	1.011881095
2	72.467	72467	1489.623	1510.72	1510.72	1489.623	1.014162644	1.088656537		2	25.25	1.012198263
2	72.654	72654	1587.072	1812.527	1812.527	1587.072	1.142057197	1.082392317		2	25.5	1.012076041
2	72.84	72840	1367.346	1458.476	1458.476	1367.346	1.066647359	1.074682267		2	25.75	1.011915393
2	73.164	73164	709.4977	794.9357	794.9357	709.4977	1.120420404	1.060880377		2	26	1.012381728
2	73.336	73336	619.0801	578.9243	578.9243	619.0801	0.935136342	1.052985039		2	26.25	1.013743687
2	73.599	73599	1348.276	1408.394	1408.394	1348.276	1.044588793	1.038346045		2	26.5	1.015784191
2	73.899	73899	1511.371	1619.441	1619.441	1511.371	1.071504614	1.023234217		2	26.75	1.017480866
2	74.085	74085	1233.808	1185.436	1185.436	1233.808	0.960794548	1.016301367		2	27	1.018453958
2	74.357	74357	974.6142	972.7405	972.7405	974.6142	0.998077496	1.007269784		2	27.25	1.018912528
2	74.551	74551	1197.326	1310.402	1310.402	1197.326	1.094440445	1.000721496		2	27.5	1.018998172
2	74.931	74931	1349.389	1306.701	1306.701	1349.389	0.968364941	0.987092754		2	27.75	1.018860321
2	75.148	75148	885.0942	804.2326	804.2326	885.0942	0.908640685	0.979957024		2	28	1.018298963
2	75.615	75615	1113.258	1148.738	1148.738	1113.258	1.03187042	0.962960046		2	28.25	1.017477744
2	75.843	75843	865.0197	856.9147	856.9147	865.0197	0.990630271	0.955449717		2	28.5	1.016252938
2	76.024	76024	838.3914	689.3815	689.3815	838.3914	0.822266903	0.951510133		2	28.75	1.014638646
2	76.197	76197	1132.944	1071.361	1071.361	1132.944	0.945643386	0.950716326		2	29	1.01266413
2	76.363	76363	884.72	928.303	928.303	884.72	1.049261913	0.951993126		2	29.25	1.01111076
2	76.645	76645	695.6799	649.4652	649.4652	695.6799	0.933569016	0.953285159		2	29.5	1.009699273
2	76.812	76812	708.7215	652.077	652.077	708.7215	0.920075093	0.953235175		2	29.75	1.009907459
2	77.203	77203	651.873	612.2558	612.2558	651.873	0.939225585	0.955346997		2	30	1.011195427
2	77.392	77392	833.4797	821.8704	821.8704	833.4797	0.986071286	0.953838918		2	30.25	1.012483395
2	77.644	77644	1096.758	1026.658	1026.658	1096.758	0.93608435	0.94702772		2	30.5	1.013771363
2	77.819	77819	665.4171	666.7517	666.7517	665.4171	1.002005659	0.942195418		2	30.75	1.015059331
2	78.296	78296	974.9019	885.993	885.993	974.9019	0.908802209	0.926836069		2	31	1.016347299
2	78.611	78611	527.3458	488.0445	488.0445	527.3458	0.92547338	0.915553751		2	31.25	1.017635267
2	78.816	78816	794.8458	671.7031	671.7031	794.8458	0.845073472	0.91018266		2	31.5	1.018923235
2	78.999	78999	766.3922	707.3956	707.3956	766.3922	0.923020354	0.905813801		2	31.75	1.020211203
2	79.426	79426	693.338	602.1678	602.1678	693.338	0.868505404	0.894255849		2	32	1.021499171
2	79.821	79821	688.8862	657.3032	657.3032	688.8862	0.954153531	0.890550106		2	32.25	1.022787139
2	80.021	80021	886.5733	797.9463	797.9463	886.5733	0.90003421	0.89476839		2	32.5	1.024075107
2	80.382	80382	987.9099	874.3963	874.3963	987.9099	0.885097214	0.909176088		2	32.75	1.025363075
2	80.586	80586	1109.62	977.7523	977.7523	1109.62	0.881159586	0.915980289		2	33	1.026651043
2	80.774	80774	1458.949	1332.964	1332.964	1458.949	0.913646742	0.922309207		2	33.25	1.027939011
2	81.179	81179	1342.465	1182.453	1182.453	1342.465	0.880807321	0.937470324		2	33.5	1.029226979
2	81.507	81507	1196.227	1220.17	1220.17	1196.227	1.020015432	0.946293781		2	33.75	1.030514947
2	81.731	81731	583.1764	598.7962	598.7962	583.1764	1.026784006	0.952762977		2	34	1.031802915
2	82.122	82122	987.8678	906.7451	906.7451	987.8678	0.917881016	0.960455165		2	34.25	1.033090883
2	82.65	82650	1276.448	1235.711	1235.711	1276.448	0.968085656	0.95941929		2	34.5	1.034378851
2	82.955	82955	829.9815	790.9566	790.9566	829.9815	0.952981	0.956659722		2	34.75	1.035666819
2	83.276	83276	1051.142	880.0548	880.0548	1051.142	0.837236834	0.949133395		2	35	1.036954787
2	83.518	83518	596.196	658.8555	658.8555	596.196	1.105098827	0.940680768		2	35.25	1.038242755
2	83.847	83847	776.1428	679.5272	679.5272	776.1428	0.875518268	0.933745848		2	35.5	1.039530723
2	84.034	84034	1276.881	1193.496	1193.496	1276.881	0.934696342	0.933754066		2	35.75	1.037661751
2	84.394	84394	1818.62	1659.154	1659.154	1818.62	0.912314832	0.935714606		2	36	1.034495527
2	84.73	84730	1418.213	1380.122	1380.122	1418.213	0.973141552	0.941187142		2	36.25	1.031260082
2	85.054	85054	1069.024	970.6363	970.6363	1069.024	0.907964929	0.949444086		2	36.5	1.027748597
2	85.366	85366	682.6666	610.9514	610.9514	682.6666	0.894948427	0.954725905		2	36.75	1.023836452
2	85.685	85685	1042.93	1042.185	1042.185	1042.93	0.999285666	0.957890021		2	37	1.019767767
2	85.924	85924	1039.941	1077.122	1077.122	1039.941	1.03575299	0.960017558		2	37.25	1.015288686
2	86.197	86197	898.2044	865.2642	865.2642	898.2044	0.96332661	0.960000839		2	37.5	1.010708398
2	86.504	86504	1277.513	1200.727	1200.727	1277.513	0.939894154	0.954628913		2	37.75	1.006594414
2	86.88	86880	1002.966	942.1226	942.1226	1002.966	0.939336528	0.944041973		2	38	1.003140162
2	87.154	87154	758.9828	736.7698	736.7698	758.9828	0.970733197	0.93779801		2	38.25	1.000096736
2	87.344	87344	999.1632	874.845	874.845	999.1632	0.875577683	0.933116584		2	38.5	0.997590503
2	87.553	87553	804.6454	752.0539	752.0539	804.6454	0.934640153	0.927877214		2	38.75	0.996084077
2	87.727	87727	1417.624	1327.758	1327.758	1417.624	0.936608015	0.924510041		2	39	0.995267687
2	87.962	87962	1472.587	1314.508	1314.508	1472.587	0.892652183	0.919011955		2	39.25	0.995139421
2	88.418	88418	478.7879	437.8791	437.8791	478.7879	0.914557573	0.911059691		2	39.5	0.996756563
2	89.37	89370	1298.771	1220.774	1220.774	1298.771	0.939945533	0.915389377		2	39.75	0.998931506
2	89.678	89678	1350.724	1331.458	1331.458	1350.724	0.985736538	0.920131467		2	40	1.001162003
2	89.889	89889	1148.583	922.7441	922.7441	1148.583	0.803376073	0.923904372		2	40.25	1.000631554
2	90.119	90119	1065.985	961.1317	961.1317	1065.985	0.901637171	0.930407373		2	40.5	0.999563596
2	90.494	90494	968.4062	950.3058	950.3058	968.4062	0.981309083	0.94445707		2	40.75	0.999218611
2	90.724	90724	1454.444	1393.424	1393.424	1454.444	0.958045824	0.950034065		2	41	0.999145303
2	90.936	90936	945.5935	902.6357	902.6357	945.5935	0.954570542	0.951913836		2	41.25	0.998969406
2	91.181	91181	789.8009	752.215	752.215	789.8009	0.952410918	0.95353112		2	41.5	0.999827912
2	91.389	91389	650.9305	667.257	667.257	650.9305	1.025081787	0.954027195		2	41.75	1.003383406
2	91.577	91577	1505.243	1395.763	1395.763	1505.243	0.927267557	0.953143014		2	42	1.007914874
2	91.795	91795	1010.255	1026.37	1026.37	1010.255	1.015951418	0.952445614		2	42.25	1.01149742
2	91.985	91985	915.3127	843.7894	843.7894	915.3127	0.921859164	0.951520668		2	42.5	1.01286535
2	92.305	92305	613.0689	543.8907	543.8907	613.0689	0.887160807	0.947821826		2	42.75	1.013721006
2	92.513	92513	879.3237	787.2643	787.2643	879.3237	0.895306586	0.946497946		2	43	1.014082159
2	92.891	92891	434.5617	400.0909	400.0909	434.5617	0.920676857	0.947328561		2	43.25	1.014027594
2	93.134	93134	1121.926	1121.709	1121.709	1121.926	0.999806583	0.948777072		2	43.5	1.013605585
2	93.328	93328	1020.498	1051.227	1051.227	1020.498	1.030111769	0.950237182		2	43.75	1.013379531
2	93.746	93746	835.6303	790.8722	790.8722	835.6303	0.946437916	0.960824773		2	44	1.013697922
2	94.062	94062	989.3623	944.5659	944.5659	989.3623	0.954721946	0.967782746		2	44.25	1.013510808
2	94.295	94295	918.4493	842.1571	842.1571	918.4493	0.916933684	0.966245463		2	44.5	1.011508009
2	94.636	94636	836.7194	804.321	804.321	836.7194	0.961279253	0.958794614		2	44.75	1.007665165
2	94.854	94854	1174.62	1145.006	1145.006	1174.62	0.974788442	0.955445741		2	45	1.003993491
2	95.252	95252	821.6004	826.2767	826.2767	821.6004	1.005691696	0.954175058		2	45.25	0.999906009
2	95.681	95681	948.7497	879.9841	879.9841	948.7497	0.927519766	0.955337983		2	45.5	0.996295791
2	95.891	95891	917.7357	887.6297	887.6297	917.7357	0.967195348	0.957187522		2	45.75	0.994944802
2	96.055	96055	783.9139	719.4596	719.4596	783.9139	0.917778853	0.959053291		2	46	0.994321545
2	96.289	96289	954.1052	895.2527	895.2527	954.1052	0.93831655	0.960490228		2	46.25	0.995750822
2	96.459	96459	1346.801	1271.011	1271.011	1346.801	0.943725911	0.95931765		2	46.5	0.998704195
2	96.67	96670	772.649	705.6879	705.6879	772.649	0.91333568	0.957765299		2	46.75	1.002587167
2	96.927	96927	79.45593	89.03772	89.03772	79.45593	1.12059251	0.957035839		2	47	1.007543886
2	97.185	97185	1034.16	1007.35	1007.35	1034.16	0.974075578	0.956445322		2	47.25	1.010207195
2	97.413	97413	1015.341	936.4325	936.4325	1015.341	0.922283745	0.958406216		2	47.5	1.011619817
2	97.635	97635	1130.909	1047.991	1047.991	1130.909	0.926680219	0.962116958		2	47.75	1.012400747
2	97.847	97847	1069.584	1026.602	1026.602	1069.584	0.959814283	0.965964859		2	48	1.012828437
2	98.101	98101	1089.674	994.4984	994.4984	1089.674	0.912656813	0.971736148		2	48.25	1.010659775
2	98.465	98465	1174.718	1186.067	1186.067	1174.718	1.009661042	0.989601747		2	48.5	1.00728719
2	98.705	98705	1033.785	1020.615	1020.615	1033.785	0.987260407	1.003331976		2	48.75	1.004617941
2	98.988	98988	1833.596	1880.755	1880.755	1833.596	1.025719406	1.010854319		2	49	1.003007007
2	99.276	99276	1867.206	2090.636	2090.636	1867.206	1.11966007	1.010289557		2	49.25	1.001483928
2	99.439	99439	1540.579	1561.984	1561.984	1540.579	1.013894127	1.008664581		2	49.5	1.000120047
2	99.718	99718	1019.41	1040.82	1040.82	1019.41	1.021002344	0.996403164		2	49.75	0.99880212
2	100.021	100021	898.0123	831.8626	831.8626	898.0123	0.926337646	0.974633204		2	50	0.998212227
2	100.358	100358	731.016	686.4236	686.4236	731.016	0.93899942	0.95813118		2	50.25	0.998199391
2	100.63	100630	990.2394	780.8138	780.8138	990.2394	0.788510132	0.955046088		2	50.5	0.998494189
2	100.91	100910	1133.514	1180.091	1180.091	1133.514	1.041090803	0.953673772		2	50.75	0.998987778
2	101.168	101168	1536.837	1492.896	1492.896	1536.837	0.971408158	0.961659723		2	51	0.999966713
2	101.624	101624	1988.066	1997.198	1997.198	1988.066	1.004593409	0.990522822		2	51.25	1.001976178
2	101.81	101810	2706.063	2909.026	2909.026	2706.063	1.075003058	0.99385289		2	51.5	1.004804149
2	101.993	101993	1203.535	1154.807	1154.807	1203.535	0.959512602	0.990283105		2	51.75	1.007634859
2	102.178	102178	943.569	908.4942	908.4942	943.569	0.96282752	0.984627906		2	52	1.010104299
2	102.522	102522	930.2285	833.0762	833.0762	930.2285	0.895560822	0.953549102		2	52.25	1.012693472
2	102.691	102691	964.0322	898.5982	898.5982	964.0322	0.932124674	0.932517517		2	52.5	1.014686357
2	102.926	102926	703.9252	789.1517	789.1517	703.9252	1.121073233	0.910946196		2	52.75	1.016687975
2	103.259	103259	651.5586	514.5456	514.5456	651.5586	0.789715	0.890020202		2	53	1.018480526
2	103.49	103490	639.608	492.3998	492.3998	639.608	0.769846218	0.87703072		2	53.25	1.019005432
2	103.723	103723	804.2481	701.7563	701.7563	804.2481	0.872561962	0.870995297		2	53.5	1.018037986
2	104.003	104003	730.26	654.429	654.429	730.26	0.896158902	0.87668714		2	53.75	1.017585288
2	104.289	104289	990.4895	914.116	914.116	990.4895	0.922893176	0.890594621		2	54	1.01633908
2	104.481	104481	568.7603	443.4523	443.4523	568.7603	0.779682232	0.900250977		2	54.25	1.014681378
2	104.701	104701	490.4503	482.5285	482.5285	490.4503	0.983847905	0.923889017		2	54.5	1.015705409
2	104.869	104869	620.2002	636.1106	636.1106	620.2002	1.025653652	0.94145621		2	54.75	1.018861206
2	105.101	105101	1035.561	961.643	961.643	1035.561	0.928620332	0.956279296		2	55	1.023302273
2	105.374	105374	1128.371	1028.274	1028.274	1128.371	0.911290701	0.973707147		2	55.25	1.028932703
2	105.615	105615	818.6133	838.6015	838.6015	818.6133	1.024417145	0.981761492		2	55.5	1.036554927
2	105.901	105901	991.0672	999.3113	999.3113	991.0672	1.008318407	0.976151462		2	55.75	1.045418757
2	106.133	106133	1292.938	1294.893	1294.893	1292.938	1.00151206	0.968768669		2	56	1.054028221
2	106.368	106368	1223.771	1172.99	1172.99	1223.771	0.958504491	0.95775525		2	56.25	1.062501855
2	106.549	106549	673.3076	664.191	664.191	673.3076	0.986459978	0.944652737		2	56.5	1.071831732
2	106.844	106844	739.479	557.9218	557.9218	739.479	0.754479573	0.928149167		2	56.75	1.081682147
2	107.083	107083	750.7784	783.6733	783.6733	750.7784	1.043814393	0.919107837		2	57	1.092192412
2	107.249	107249	906.7369	769.4063	769.4063	906.7369	0.848544159	0.913926398		2	57.25	1.104354965
2	107.452	107452	1127.967	1025.175	1025.175	1127.967	0.908869674	0.911949757		2	57.5	1.117740528
2	107.756	107756	1089.721	988.9123	988.9123	1089.721	0.907491275	0.913264328		2	57.75	1.132423636
2	108.056	108056	901.1937	840.4517	840.4517	901.1937	0.932598286	0.91565208		2	58	1.1488945
2	108.262	108262	758.2555	698.5397	698.5397	758.2555	0.921245807	0.918758639		2	58.25	1.166330573
2	108.535	108535	899.8301	871.3959	871.3959	899.8301	0.968400479	0.926183481		2	58.5	1.182429859
2	108.748	108748	854.4523	797.8525	797.8525	854.4523	0.933758971	0.930979107		2	58.75	1.19817781
2	109.092	109092	851.732	750.4971	750.4971	851.732	0.881142308	0.936675258		2	59	1.216862466
2	109.265	109265	834.3566	791.9648	791.9648	834.3566	0.949192228	0.939749287		2	59.25	1.241760973
2	109.702	109702	855.6749	828.7888	828.7888	855.6749	0.968579071	0.947400294		2	59.5	1.268736349
2	110.075	110075	1228.822	1113.883	1113.883	1228.822	0.906464077	0.955667872		2	59.75	1.311543894
2	110.487	110487	1304.843	1290.307	1290.307	1304.843	0.988859962	0.963927826		2	60	1.36876869
2	110.693	110693	677.9828	698.7541	698.7541	677.9828	1.030636913	0.967370665		2	60.25	1.434522891
2	110.856	110856	1139.051	1082.3	1082.3	1139.051	0.950176946	0.97050176		2	60.5	1.504290929
2	111.049	111049	1258.116	1141.315	1141.315	1258.116	0.907161979	0.972795612		2	60.75	1.559469509
2	111.237	111237	1448.602	1471.624	1471.624	1448.602	1.015892564	0.972495725		2	61	1.603040677
2	111.759	111759	952.0417	899.9735	899.9735	952.0417	0.945308908	0.964515751		2	61.25	1.639053447
2	112.062	112062	1109.284	1108.095	1108.095	1109.284	0.998928137	0.959885516		2	61.5	1.674899178
2	112.559	112559	945.6889	881.15	881.15	945.6889	0.931754618	0.948491262		2	61.75	1.694866058
2	112.753	112753	689.4267	651.1333	651.1333	689.4267	0.944456169	0.94334906		2	62	1.713415139
2	113.114	113114	1648.269	1604.671	1604.671	1648.269	0.97354922	0.938776888		2	62.25	1.698680608
2	113.361	113361	916.0427	803.6107	803.6107	916.0427	0.877263363	0.939219872		2	62.5	1.664765016
2	113.532	113532	1221.576	1194.01	1194.01	1221.576	0.977434069	0.940511562		2	62.75	1.641803742
2	113.731	113731	1419.872	1266.021	1266.021	1419.872	0.891644458	0.947316871		2	63	1.6279281
2	113.932	113932	981.7271	964.6072	964.6072	981.7271	0.982561447	0.958488873		2	63.25	1.618487033
2	114.196	114196	969.9188	949.3161	949.3161	969.9188	0.978758325	0.968360906		2	63.5	1.620156598
2	114.466	114466	685.5966	650.1868	650.1868	685.5966	0.948351844	0.973543333		2	63.75	1.632360872
2	114.729	114729	930.0636	842.1733	842.1733	930.0636	0.905500764	0.979603456		2	64	1.649063892
2	114.957	114957	1273.284	1451.478	1451.478	1273.284	1.139948354	0.981348466		2	64.25	1.661034847
2	115.149	115149	1662.908	1628.257	1628.257	1662.908	0.979162407	0.977493693		2	64.5	1.67752054
2	115.509	115509	1164.425	1150.327	1150.327	1164.425	0.987892737	0.961508267		2	64.75	1.70207972
2	115.886	115886	737.0935	687.9519	687.9519	737.0935	0.933330575	0.948232823		2	65	1.713186533
2	116.177	116177	830.1046	720.105	720.105	830.1046	0.867487061	0.94514599		2	65.25	1.714061969
2	116.443	116443	997.6254	870.4379	870.4379	997.6254	0.872509762	0.942935346		2	65.5	1.665040607
2	116.755	116755	1399.057	1403.246	1403.246	1399.057	1.00299416	0.943561437		2	65.75	1.588499516
2	117.098	117098	1461.025	1401.098	1401.098	1461.025	0.958982906	0.947769716		2	66	1.514168766
2	117.333	117333	982.6518	908.3292	908.3292	982.6518	0.924365274	0.949248414		2	66.25	1.442118623
2	117.605	117605	1586.955	1673.482	1673.482	1586.955	1.054523915	0.951517081		2	66.5	1.372042736
2	117.908	117908	1194.852	1155.09	1155.09	1194.852	0.966722238	0.954024492		2	66.75	1.312174748
2	118.113	118113	1095.758	987.9501	987.9501	1095.758	0.901613404	0.951299981		2	67	1.272082539
2	118.407	118407	960.5421	888.3082	888.3082	960.5421	0.924798819	0.942947474		2	67.25	1.238006982
2	118.689	118689	1124.312	982.1589	982.1589	1124.312	0.873564366	0.937299764		2	67.5	1.208692272
2	118.998	118998	1283.968	1327.799	1327.799	1283.968	1.034137144	0.934191525		2	67.75	1.185747097
2	119.372	119372	1537.557	1349.91	1349.91	1537.557	0.877957695	0.932318329		2	68	1.167220305
2	119.608	119608	1205.281	1083.673	1083.673	1205.281	0.899104026	0.938009057		2	68.25	1.151931344
2	119.869	119869	1259.456	1198.678	1198.678	1259.456	0.951742657	0.9487575		2	68.5	1.136308907
2	120.115	120115	1127.148	1177.776	1177.776	1127.148	1.044916905	0.954249422		2	68.75	1.121592891
2	120.413	120413	671.8257	587.1183	587.1183	671.8257	0.873914618	0.950666876		2	69	1.10856518
2	120.665	120665	814.506	788.1439	788.1439	814.506	0.967634247	0.944114901		2	69.25	1.096799996
2	121.029	121029	947.8953	898.523	898.523	947.8953	0.947913762	0.935974154		2	69.5	1.085822963
2	121.319	121319	949.8759	1018.656	1018.656	949.8759	1.072409564	0.925359325		2	69.75	1.076414013
2	121.537	121537	999.2944	880.524	880.524	999.2944	0.881145736	0.916008213		2	70	1.068310285
2	121.703	121703	889.8861	758.6444	758.6444	889.8861	0.852518541	0.914069794		2	70.25	1.061589353
2	121.976	121976	1548.666	1350.886	1350.886	1548.666	0.872290087	0.920431257		2	70.5	1.056259128
2	122.168	122168	1537.234	1398.117	1398.117	1537.234	0.909501741	0.925986985		2	70.75	1.053671607
2	122.395	122395	1432.579	1261.012	1261.012	1432.579	0.880239065	0.937894541		2	71	1.052329152
2	122.793	122793	1242.054	1110.397	1110.397	1242.054	0.894000583	0.969535538		2	71.25	1.051143721
2	122.961	122961	1669.575	1777.708	1777.708	1669.575	1.064766782	0.977479824		2	71.5	1.049625471
2	123.28	123280	1600.237	1805.882	1805.882	1600.237	1.12850909	0.986102828		2	71.75	1.048471217
2	123.668	123668	1099.138	1082.467	1082.467	1099.138	0.98483266	0.993055639		2	72	1.047029628
2	123.878	123878	1650.814	1783.101	1783.101	1650.814	1.080134406	0.992428076		2	72.25	1.046098927
2	124.056	124056	1439.808	1284.142	1284.142	1439.808	0.891884196	0.986493895		2	72.5	1.04504568
2	124.332	124332	924.5042	804.057	804.057	924.5042	0.869716979	0.969890685		2	72.75	1.042513342
2	124.573	124573	1454.829	1426.722	1426.722	1454.829	0.980680204	0.958180001		2	73	1.03959075
2	124.769	124769	1096.283	1080.558	1080.558	1096.283	0.985656076	0.949301795		2	73.25	1.036560805
2	125.021	125021	1023.462	897.104	897.104	1023.462	0.87653865	0.938146238		2	73.5	1.032937176
2	125.484	125484	874.7581	939.8119	939.8119	874.7581	1.074367759	0.937014977		2	73.75	1.029302291
2	125.689	125689	790.3109	714.8614	714.8614	790.3109	0.904531875	0.938764601		2	74	1.02617914
2	125.855	125855	782.9047	713.9889	713.9889	782.9047	0.911974216	0.939268422		2	74.25	1.023782921
2	126.037	126037	956.223	868.5964	868.5964	956.223	0.908361752	0.937652313		2	74.5	1.021460764
2	126.203	126203	1020.698	904.8905	904.8905	1020.698	0.886540877	0.935432094		2	74.75	1.019005891
2	126.419	126419	1149.234	1151.212	1151.212	1149.234	1.001721146	0.935000438		2	75	1.016578193
2	126.818	126818	973.1999	932.3306	932.3306	973.1999	0.958005236	0.947867642		2	75.25	1.014200759
2	127.195	127195	962.142	875.7655	875.7655	962.142	0.91022479	0.964494308		2	75.5	1.011679264
2	127.451	127451	774.5628	709.1671	709.1671	774.5628	0.915570823	0.969902888		2	75.75	1.009287063
2	127.84	127840	1223.248	1252.538	1252.538	1223.248	1.02394445	0.970993661		2	76	1.00749117
2	128.004	128004	1303.099	1291.105	1291.105	1303.099	0.990795788	0.970264948		2	76.25	1.0072394
2	128.239	128239	1081.931	1138.29	1138.29	1081.931	1.052091122	0.965811079		2	76.5	1.007654199
2	128.764	128764	907.7309	835.6945	835.6945	907.7309	0.920641238	0.949629133		2	76.75	1.007829591
2	129.021	129021	1104.397	971.2291	971.2291	1104.397	0.879420263	0.946503845		2	77	1.008105834
2	129.212	129212	1051.839	945.6969	945.6969	1051.839	0.899089024	0.947196097		2	77.25	1.008305745
2	129.442	129442	958.9051	878.613	878.613	958.9051	0.916266896	0.948077187		2	77.5	1.007182828
2	129.739	129739	1082.394	1020.719	1020.719	1082.394	0.943019825	0.953052319		2	77.75	1.005293137
2	130.007	130007	1047.614	1016.781	1016.781	1047.614	0.970568358	0.960297816		2	78	1.003150055
2	130.215	130215	956.4615	950.0788	950.0788	956.4615	0.993326757	0.963383312		2	78.25	1.000919271
2	130.461	130461	1217.427	1341.777	1341.777	1217.427	1.102141648	0.971424899		2	78.5	0.99848401
2	130.641	130641	897.0166	885.6868	885.6868	897.0166	0.987369465	0.975882893		2	78.75	0.996373061
2	130.981	130981	1167.51	1088.458	1088.458	1167.51	0.932290087	0.963382234		2	79	0.994675676
2	131.178	131178	893.6585	804.2681	804.2681	893.6585	0.899972529	0.952418945		2	79.25	0.992800438
2	131.397	131397	1021.935	894.9739	894.9739	1021.935	0.875764016	0.945253763		2	79.5	0.991287885
2	131.765	131765	1692.163	1753.208	1753.208	1692.163	1.03607513	0.943953011		2	79.75	0.990637933
2	132.041	132041	954.6266	873.3466	873.3466	954.6266	0.914856762	0.945601551		2	80	0.991499564
2	132.524	132524	1104.96	928.8153	928.8153	1104.96	0.840587261	0.95251159		2	80.25	0.994155019
2	132.851	132851	851.1947	777.7915	777.7915	851.1947	0.913764501	0.965066867		2	80.5	0.996705591
2	133.103	133103	1250.496	1340.874	1340.874	1250.496	1.072273722	0.977909776		2	80.75	0.999030439
2	133.356	133356	1745.051	1817.493	1817.493	1745.051	1.041512827	0.986324223		2	81	1.001598823
2	133.66	133660	997.3655	1046.709	1046.709	997.3655	1.049473839	0.989943033		2	81.25	1.003985021
2	134.102	134102	1286.187	1182.803	1182.803	1286.187	0.919619775	0.992698356		2	81.5	1.005848687
2	134.31	134310	1179.154	1196.639	1196.639	1179.154	1.014828428	0.991597708		2	81.75	1.007797178
2	134.547	134547	909.7688	899.822	899.822	909.7688	0.989066673	0.987257526		2	82	1.009160117
2	134.78	134780	701.2618	654.691	654.691	701.2618	0.933589994	0.983152833		2	82.25	1.009755641
2	134.997	134997	815.9488	728.7815	728.7815	815.9488	0.893170625	0.981735106		2	82.5	1.009619723
2	135.345	135345	986.3112	1111.901	1111.901	986.3112	1.127332834	0.981354351		2	82.75	1.009287444
2	135.522	135522	1021.844	960.9806	960.9806	1021.844	0.940437679	0.979983696		2	83	1.008481065
2	135.776	135776	2324.492	2183.648	2183.648	2324.492	0.939408697	0.975406146		2	83.25	1.006856709
2	135.982	135982	1751.775	1809.07	1809.07	1751.775	1.032706826	0.97003898		2	83.5	1.004519634
2	136.448	136448	1048.738	966.6086	966.6086	1048.738	0.9216874	0.954437411		2	83.75	1.002990229
2	136.638	136638	940.2854	892.6733	892.6733	940.2854	0.949364204	0.944714692		2	84	1.002425487
2	136.871	136871	808.5206	756.6765	756.6765	808.5206	0.935877824	0.932230442		2	84.25	1.00275188
2	137.118	137118	1493.313	1366.294	1366.294	1493.313	0.914941476	0.919854708		2	84.5	1.00344763
2	137.323	137323	1160.592	1074.355	1074.355	1160.592	0.925695679	0.908443584		2	84.75	1.004626976
2	137.498	137498	1022.927	861.4075	861.4075	1022.927	0.842100658	0.901198298		2	85	1.006392517
2	137.673	137673	706.1484	653.8719	653.8719	706.1484	0.925969527	0.895724117		2	85.25	1.007693366
2	137.85	137850	849.7328	767.1815	767.1815	849.7328	0.902850284	0.890264651		2	85.5	1.008605879
2	138.272	138272	1244.752	1139.156	1139.156	1244.752	0.915167037	0.883755257		2	85.75	1.009274731
2	138.476	138476	914.9903	812.5757	812.5757	914.9903	0.888070289	0.887484702		2	86	1.009702673
2	138.674	138674	1131.177	943.6197	943.6197	1131.177	0.834192792	0.89463388		2	86.25	1.009442331
2	138.986	138986	995.8559	852.4248	852.4248	995.8559	0.855972034	0.904925123		2	86.5	1.008230073
2	139.522	139522	1051.143	1037.016	1037.016	1051.143	0.986560344	0.918807859		2	86.75	1.006291209
2	139.787	139787	1109.475	1079.782	1079.782	1109.475	0.973236891	0.927571488		2	87	1.004519056
2	140.162	140162	1045.385	1061.799	1061.799	1045.385	1.015701392	0.946401059		2	87.25	1.002891067
2	140.362	140362	1096.795	915.0486	915.0486	1096.795	0.834293191	0.957731731		2	87.5	1.001165515
2	140.624	140624	2883.269	2728.311	2728.311	2883.269	0.946256142	0.968668767		2	87.75	0.999715104
2	140.84	140840	1762.211	1615.895	1615.895	1762.211	0.916970215	0.973113976		2	88	0.998156968
2	141.128	141128	1400.373	1432.29	1432.29	1400.373	1.022791785	0.977097893		2	88.25	0.996948795
2	141.334	141334	1275.059	1274.96	1274.96	1275.059	0.999922357	0.983388642		2	88.5	0.996240249
2	141.509	141509	801.6069	859.8192	859.8192	801.6069	1.07261951	0.990779002		2	88.75	0.996555331
2	141.734	141734	836.6793	803.0016	803.0016	836.6793	0.959748377	0.996421516		2	89	0.996870412
2	142.168	142168	1009.087	1020.843	1020.843	1009.087	1.011650135	0.987364743		2	89.25	0.997185493
2	142.39	142390	937.9472	810.0079	810.0079	937.9472	0.86359648	0.979961485		2	89.5	0.997891391
2	142.562	142562	766.323	782.0537	782.0537	766.323	1.020527506	0.97150517		2	89.75	0.999007617
2	142.776	142776	1180.739	1198.558	1198.558	1180.739	1.015091396	0.956411212		2	90	1.000566088
2	143.009	143009	980.004	926.2135	926.2135	980.004	0.945111959	0.944724326		2	90.25	1.002858574
2	143.179	143179	1072.172	1008.74	1008.74	1072.172	0.940837851	0.939540708		2	90.5	1.005432203
2	143.355	143355	1073.677	1029.531	1029.531	1073.677	0.958883351	0.933973375		2	90.75	1.007001253
2	143.517	143517	714.3093	602.0688	602.0688	714.3093	0.842868488	0.932156764		2	91	1.007575358
2	143.721	143721	711.0678	682.2119	682.2119	711.0678	0.959418919	0.938356782		2	91.25	1.007952063
2	144.042	144042	1124.027	1061.295	1061.295	1124.027	0.944189953	0.95958445		2	91.5	1.007899264
2	144.366	144366	892.4138	825.6353	825.6353	892.4138	0.925170924	0.97690425		2	91.75	1.007645541
2	144.651	144651	1333.829	1301.665	1301.665	1333.829	0.975885964	0.990019128		2	92	1.007301282
2	144.838	144838	827.9985	884.7024	884.7024	827.9985	1.068483095	0.996248368		2	92.25	1.006500491
2	145.036	145036	1007.88	1057.208	1057.208	1007.88	1.048942334	0.997502967		2	92.5	1.005980377
2	145.251	145251	798.8625	861.423	861.423	798.8625	1.078311975	0.996955107		2	92.75	1.006101765
2	145.427	145427	826.7318	777.2528	777.2528	826.7318	0.940151086	0.994621954		2	93	1.00636768
2	145.704	145704	756.7064	685.5209	685.5209	756.7064	0.905927187	0.9818012		2	93.25	1.006830971
2	145.926	145926	1004.26	918.438	918.438	1004.26	0.914542051	0.96593625		2	93.5	1.008200947
2	146.205	146205	1007.186	1004.794	1004.794	1007.186	0.997625066	0.949600398		2	93.75	1.009952063
2	146.419	146419	1084.087	1045.165	1045.165	1084.087	0.964096977	0.940342555		2	94	1.011477517
2	146.725	146725	770.7677	723.8458	723.8458	770.7677	0.939123163	0.925820979		2	94.25	1.011512098
2	147.024	147024	953.8043	831.6153	831.6153	953.8043	0.871893008	0.915324592		2	94.5	1.010188545
2	147.475	147475	869.1133	793.3682	793.3682	869.1133	0.912847842	0.90932462		2	94.75	1.008879764
2	147.725	147725	1189.24	1061.166	1061.166	1189.24	0.892306011	0.907985325		2	95	1.008307862
2	148.052	148052	664.8463	589.0382	589.0382	664.8463	0.885976503	0.909459176		2	95.25	1.008086676
2	148.235	148235	702.8526	694.681	694.681	702.8526	0.988373665	0.911247259		2	95.5	1.008271205
2	148.413	148413	789.9847	701.4719	701.4719	789.9847	0.887956311	0.912049765		2	95.75	1.008575578
2	148.798	148798	873.8786	761.4608	761.4608	873.8786	0.871357646	0.915622083		2	96	1.009263352
2	149.054	149054	710.7112	649.7625	649.7625	710.7112	0.914242663	0.919514262		2	96.25	1.009768581
2	149.372	149372	924.4134	935.415	935.415	924.4134	1.011901169	0.921686905		2	96.5	1.009426416
2	149.702	149702	803.5471	753.0388	753.0388	803.5471	0.937143324	0.917970354		2	96.75	1.009016899
2	149.927	149927	713.7906	598.1639	598.1639	713.7906	0.838010335	0.913599142		2	97	1.008831376
2	150.388	150388	564.358	511.3435	511.3435	564.358	0.906062287	0.907123684		2	97.25	1.008868951
2	150.754	150754	919.1039	906.9653	906.9653	919.1039	0.986793006	0.904112666		2	97.5	1.009660419
2	151.067	151067	803.6104	663.8252	663.8252	803.6104	0.82605352	0.90255894		2	97.75	1.01086417
2	151.586	151586	938.7272	827.1651	827.1651	938.7272	0.881155995	0.907311202		2	98	1.012315433
2	151.921	151921	1126.101	1046.896	1046.896	1126.101	0.929664391	0.912276826		2	98.25	1.014977973
2	152.23	152230	1222.8	1115.049	1115.049	1222.8	0.911881747	0.916324215		2	98.5	1.018457125
2	152.465	152465	1374.19	1330.233	1330.233	1374.19	0.968012429	0.919304645		2	98.75	1.022038596
2	152.692	152692	1029.853	968.4557	968.4557	1029.853	0.940382462	0.922313469		2	99	1.023785176
2	152.855	152855	818.9621	773.7358	773.7358	818.9621	0.944776077	0.924529369		2	99.25	1.023649321
2	153.203	153203	822.2082	725.2427	725.2427	822.2082	0.882066975	0.930107745		2	99.5	1.022441984
2	153.579	153579	762.1191	647.8457	647.8457	762.1191	0.850058344	0.934714085		2	99.75	1.019149905
2	153.778	153778	752.1235	695.882	695.882	752.1235	0.925223052	0.934578367		2	100	1.014172324
2	153.948	153948	1092.566	1094.102	1094.102	1092.566	1.001405865	0.934338572		2	100.25	1.010646744
2	154.116	154116	926.3722	911.8299	911.8299	926.3722	0.984301882	0.935603656		2	100.5	1.008734891
2	154.427	154427	836.7856	778.6398	778.6398	836.7856	0.930512906	0.939417494		2	100.75	1.008163301
2	154.852	154852	905.7095	846.6431	846.6431	905.7095	0.934784387	0.943508913		2	101	1.008717983
2	155.236	155236	1086.043	996.169	996.169	1086.043	0.917246371	0.942223569		2	101.25	1.011597354
2	155.572	155572	669.9896	631.7138	631.7138	669.9896	0.942871054	0.93889754		2	101.5	1.015982473
2	155.982	155982	715.2408	689.8946	689.8946	715.2408	0.964562704	0.936180168		2	101.75	1.018782627
2	156.167	156167	590.4944	543.1466	543.1466	590.4944	0.919816682	0.936314849		2	102	1.018031765
2	156.544	156544	926.89	837.3252	837.3252	926.89	0.903370627	0.937693141		2	102.25	1.014721301
2	156.755	156755	1003.777	952.9183	952.9183	1003.777	0.949332671	0.938239947		2	102.5	1.008462241
2	157.036	157036	637.8	599.933	599.933	637.8	0.940628724	0.933956587		2	102.75	1.000582428
2	157.205	157205	797.606	808.5077	808.5077	797.606	1.013668027	0.932791976		2	103	0.994816796
2	157.53	157530	917.7381	791.1959	791.1959	917.7381	0.862115128	0.934940268		2	103.25	0.99046323
2	157.81	157810	576.2456	559.4315	559.4315	576.2456	0.970821296	0.937478513		2	103.5	0.986635112
2	158.005	158005	1218.66	1120.193	1120.193	1218.66	0.919200597	0.941095502		2	103.75	0.985186473
2	158.36	158360	836.5519	797.8152	797.8152	836.5519	0.953694804	0.957930931		2	104	0.986594782
2	158.575	158575	1052.645	937.1232	937.1232	1052.645	0.890255689	0.972280572		2	104.25	0.989940137
2	159.07	159070	1197.03	1214.665	1214.665	1197.03	1.014732296	0.996682379		2	104.5	0.993707349
2	159.276	159276	1805.437	1913.944	1913.944	1805.437	1.060100131	1.001135771		2	104.75	1.00111201
2	159.602	159602	2497.312	2566.112	2566.112	2497.312	1.027549621	1.008010852		2	105	1.006879748
2	159.863	159863	1232.992	1165.589	1165.589	1232.992	0.94533379	1.008947219		2	105.25	1.011303938
2	160.274	160274	765.1046	880.7474	880.7474	765.1046	1.151146392	0.984088927		2	105.5	1.014664517
2	160.523	160523	1028.745	1015.757	1015.757	1028.745	0.987374908	0.969887748		2	105.75	1.014995747
2	160.903	160903	830.3075	724.9187	724.9187	830.3075	0.873072566	0.95958879		2	106	1.013301909
2	161.103	161103	836.1095	751.4077	751.4077	836.1095	0.898695326	0.953972061		2	106.25	1.010609536
2	161.475	161475	850.608	701.3854	701.3854	850.608	0.824569484	0.945699916		2	106.5	1.006429068
2	161.67	161670	1026.95	927.8392	927.8392	1026.95	0.903490141	0.94390845		2	106.75	1.002329981
2	161.971	161971	1283.23	1358.12	1358.12	1283.23	1.058360543	0.944387596		2	107	0.999237294
2	162.134	162134	1486.484	1579.107	1579.107	1486.484	1.062310122	0.945081132		2	107.25	0.996928617
2	162.551	162551	1124.175	1114.609	1114.609	1124.175	0.991490649	0.954225746		2	107.5	0.996441074
2	162.803	162803	492.1944	467.13	467.13	492.1944	0.949076219	0.961361424		2	107.75	0.996740655
2	162.982	162982	1108.621	941.6793	941.6793	1108.621	0.849414994	0.963744139		2	108	0.997286017
2	163.193	163193	1212.526	1122.514	1122.514	1212.526	0.925764891	0.958445599		2	108.25	0.998220264
2	163.374	163374	1254.136	1219.487	1219.487	1254.136	0.972372215	0.953350428		2	108.5	1.000064174
2	163.735	163735	1183.032	1155.098	1155.098	1183.032	0.97638779	0.953197675		2	108.75	1.00166609
2	164.048	164048	1930.149	1887.567	1887.567	1930.149	0.977938491	0.954381512		2	109	1.002813256
2	164.306	164306	1684.585	1616.831	1616.831	1684.585	0.959780005	0.953946845		2	109.25	1.004013418
2	164.601	164601	1876.698	1775.894	1775.894	1876.698	0.94628651	0.951666964		2	109.5	1.005227446
2	164.774	164774	1817.722	1736.512	1736.512	1817.722	0.955323201	0.950250223		2	109.75	1.006502335
2	165.018	165018	1871.81	1782.419	1782.419	1871.81	0.95224355	0.946334323		2	110	1.008037916
2	165.328	165328	2360.623	2304.59	2304.59	2360.623	0.976263469	0.938884171		2	110.25	1.009470849
2	165.51	165510	1885.297	1616.114	1616.114	1885.297	0.857219844	0.935478123		2	110.5	1.010847773
2	165.711	165711	2278.259	2104.688	2104.688	2278.259	0.923814193	0.934158972		2	110.75	1.012045056
2	166.002	166002	1499.5	1387.084	1387.084	1499.5	0.92503101	0.932184977		2	111	1.013083593
2	166.248	166248	715.5171	677.9115	677.9115	715.5171	0.947442766	0.926575449		2	111.25	1.013106803
2	166.634	166634	1612.163	1575.043	1575.043	1612.163	0.976975033	0.914796759		2	111.5	1.01204771
2	167.156	167156	1189.279	1019.9	1019.9	1189.279	0.857578415	0.901720728		2	111.75	1.010988616
2	167.512	167512	1166.216	1116.467	1116.467	1166.216	0.957341522	0.896721255		2	112	1.009929924
2	167.737	167737	942.0542	868.8675	868.8675	942.0542	0.922311582	0.89464191		2	112.25	1.008472969
2	167.948	167948	1177.467	1028.466	1028.466	1177.467	0.873456326	0.894354554		2	112.5	1.006884669
2	168.238	168238	1543.876	1195.69	1195.69	1543.876	0.77447282	0.896723473		2	112.75	1.005106874
2	169.508	169508	1172.497	1114.456	1114.456	1172.497	0.950497954	0.925811806		2	113	1.004217925
2	169.991	169991	936.9544	976.4819	976.4819	936.9544	1.042187219	0.937841711		2	113.25	1.003885403
2	170.377	170377	887.8484	855.9973	855.9973	887.8484	0.96412552	0.9478848		2	113.5	1.004231534
2	170.713	170713	736.3145	612.1951	612.1951	736.3145	0.831431542	0.956425604		2	113.75	1.006477038
2	171.142	171142	1000.919	950.5423	950.5423	1000.919	0.949669554	0.963135655		2	114	1.009984991
2	171.528	171528	930.5775	881.8216	881.8216	930.5775	0.947606836	0.967291211		2	114.25	1.012303275
2	171.73	171730	810.3445	849.7595	849.7595	810.3445	1.048639807	0.969850806		2	114.5	1.01366929
2	171.931	171931	995.5871	983.6642	983.6642	995.5871	0.988024252	0.975049676		2	114.75	1.015176089
2	172.372	172372	1001.991	925.6623	925.6623	1001.991	0.923822968	0.994100403		2	115	1.015375884
2	172.661	172661	697.3468	695.8622	695.8622	697.3468	0.997871074	1.003095254		2	115.25	1.013304083
2	172.963	172963	669.0269	697.4187	697.4187	669.0269	1.042437457	1.004795488		2	115.5	1.01022781
2	173.225	173225	683.0863	662.1433	662.1433	683.0863	0.969340624	1.003127307		2	115.75	1.007765331
2	173.47	173470	1069.39	1096.084	1096.084	1069.39	1.024961894	1.001534799		2	116	1.006103101
2	173.688	173688	645.521	695.1638	695.1638	645.521	1.076903462	1.000445681		2	116.25	1.005414676
2	173.915	173915	758.6978	711.6369	711.6369	758.6978	0.937971482	0.998702641		2	116.5	1.005001888
2	174.193	174193	770.0607	768.138	768.138	770.0607	0.997503184	0.991899553		2	116.75	1.005140911
2	174.529	174529	917.0393	833.3935	833.3935	917.0393	0.908787115	0.979590759		2	117	1.005976681
2	174.776	174776	519.7306	559.2987	559.2987	519.7306	1.076131942	0.975153784		2	117.25	1.006574921
2	175.08	175080	1104.525	1008.793	1008.793	1104.525	0.913327448	0.97925076		2	117.5	1.007105644
2	175.254	175254	1311.729	1271.498	1271.498	1311.729	0.969329793	0.983342695		2	117.75	1.007680853
2	175.423	175423	1025.378	1031.769	1031.769	1025.378	1.006232823	0.98634682		2	118	1.007704349
2	175.595	175595	1029.723	975.7661	975.7661	1029.723	0.947600568	0.991223139		2	118.25	1.006209591
2	175.87	175870	692.7918	691.9606	691.9606	692.7918	0.998800217	1.003859755		2	118.5	1.004457409
2	176.087	176087	786.269	853.1055	853.1055	786.269	1.085004623	1.008803074		2	118.75	1.003238435
2	176.336	176336	480.0219	498.9645	498.9645	480.0219	1.03946195	1.005836045		2	119	1.002544352
2	176.53	176530	573.4541	543.8065	543.8065	573.4541	0.94829996	1.002327952		2	119.25	1.002197364
2	176.735	176735	1075.452	1048.378	1048.378	1075.452	0.974825469	0.997014232		2	119.5	1.002883355
2	176.967	176967	1198.064	1264.742	1264.742	1198.064	1.05565479	0.98798773		2	119.75	1.00522556
2	177.234	177234	861.2821	890.7525	890.7525	861.2821	1.034216896	0.978436766		2	120	1.007394054
2	177.435	177435	1100.926	973.2234	973.2234	1100.926	0.884004374	0.968379955		2	120.25	1.007655762
2	177.831	177831	684.2319	593.0407	593.0407	684.2319	0.866724717	0.946298734		2	120.5	1.006485893
2	178.254	178254	726.9131	719.0953	719.0953	726.9131	0.989245207	0.942152028		2	120.75	1.004770266
2	178.558	178558	1109.509	1083.992	1083.992	1109.509	0.977001539	0.943131977		2	121	1.003220857
2	178.901	178901	965.8568	819.8253	819.8253	965.8568	0.848806262	0.947328572		2	121.25	1.000799461
2	179.391	179391	1065.473	1111.466	1111.466	1065.473	1.043166744	0.972929106		2	121.5	0.997948039
2	179.784	179784	977.7838	961.9424	961.9424	977.7838	0.983798668	0.991743498		2	121.75	0.997274551
2	180.045	180045	1501.655	1402.755	1402.755	1501.655	0.934139333	0.99362675		2	122	0.998926372
2	180.512	180512	1143.371	1176.182	1176.182	1143.371	1.028696722	0.991522766		2	122.25	1.001465504
2	180.682	180682	1465.967	1642.086	1642.086	1465.967	1.120138448	0.990877122		2	122.5	1.005886532
2	181.046	181046	809.1952	780.546	780.546	809.1952	0.96459544	0.985606359		2	122.75	1.011394233
2	181.313	181313	1089.286	972.2124	972.2124	1089.286	0.892522625	0.978567713		2	123	1.014835198
2	181.673	181673	1429.91	1409.768	1409.768	1429.91	0.985913799	0.970760265		2	123.25	1.016707911
2	181.856	181856	1411.351	1378.873	1378.873	1411.351	0.976988007	0.969116641		2	123.5	1.018025119
2	182.066	182066	1532.974	1442.833	1442.833	1532.974	0.941198611	0.968151841		2	123.75	1.018791472
2	182.353	182353	1434.062	1342.782	1342.782	1434.062	0.936348638	0.965739387		2	124	1.017558367
2	182.764	182764	1469.015	1457.943	1457.943	1469.015	0.992462977	0.965213563		2	124.25	1.013806948
2	183.065	183065	809.0744	769.4844	769.4844	809.0744	0.951067541	0.964444491		2	124.5	1.01017774
2	183.293	183293	1170.722	1266.671	1266.671	1170.722	1.081957117	0.958225096		2	124.75	1.006972941
2	183.716	183716	683.8851	591.4872	591.4872	683.8851	0.864892655	0.941906106		2	125	1.003900663
2	183.878	183878	674.0241	639.2978	639.2978	674.0241	0.948479142	0.939182474		2	125.25	1.003487994
2	184.058	184058	841.5357	813.1703	813.1703	841.5357	0.96629329	0.938599531		2	125.5	1.003367397
2	184.248	184248	1000.548	840.5562	840.5562	1000.548	0.840095827	0.938286296		2	125.75	1.003865711
2	184.436	184436	875.1341	789.7714	789.7714	875.1341	0.902457578	0.938036469		2	126	1.003597219
2	184.668	184668	1199.676	1120.06	1120.06	1199.676	0.933635415	0.940098404		2	126.25	1.002864883
2	184.992	184992	1749.848	1764.655	1764.655	1749.848	1.008461878	0.946148941		2	126.5	1.00349516
2	185.179	185179	1074.786	1064.894	1064.894	1074.786	0.990796307	0.947793118		2	126.75	1.005729322
2	185.573	185573	669.9932	644.0814	644.0814	669.9932	0.961325279	0.952238359		2	127	1.00856134
2	185.846	185846	710.6923	739.2959	739.2959	710.6923	1.040247516	0.954655292		2	127.25	1.011266557
2	186.13	186130	836.9141	684.2015	684.2015	836.9141	0.817528944	0.9520157		2	127.5	1.012481432
2	186.542	186542	1666.105	1596.295	1596.295	1666.105	0.95809988	0.943736094		2	127.75	1.012675694
2	186.893	186893	1344.272	1303.124	1303.124	1344.272	0.969390123	0.938524454		2	128	1.012548615
2	187.079	187079	706.7317	635.0497	635.0497	706.7317	0.898572542	0.937223855		2	128.25	1.01121549
2	187.46	187460	903.8764	770.3311	770.3311	903.8764	0.852252697	0.934907613		2	128.5	1.009080112
2	187.759	187759	739.4346	801.723	801.723	739.4346	1.084237876	0.934398257		2	128.75	1.006944734
2	188.241	188241	1006.597	908.2071	908.2071	1006.597	0.902254924	0.939089233		2	129	1.006029851
2	188.678	188678	703.6676	655.7038	655.7038	703.6676	0.931837419	0.946063964		2	129.25	1.006191257
2	189.103	189103	1103.229	1024.252	1024.252	1103.229	0.928412868	0.949647155		2	129.5	1.006664322
2	189.36	189360	1110.661	1038.765	1038.765	1110.661	0.935267377	0.950612967		2	129.75	1.007856188
2	189.706	189706	1168.624	1086.606	1086.606	1168.624	0.929816605	0.950900937		2	130	1.009729183
2	189.879	189879	1088.173	1092.24	1092.24	1088.173	1.003737457	0.948892943		2	130.25	1.010953728
2	190.292	190292	1343.009	1308.738	1308.738	1343.009	0.974481928	0.940539891		2	130.5	1.013132799
2	190.553	190553	953.413	915.1077	915.1077	953.413	0.959822973	0.935816359		2	130.75	1.012989953
2	190.79	190790	729.1983	675.5997	675.5997	729.1983	0.926496537	0.924238144		2	131	1.010343356
2	191.066	191066	794.0856	688.1677	688.1677	794.0856	0.866616521	0.91069629		2	131.25	1.006945459
2	191.357	191357	1207.723	1162.444	1162.444	1207.723	0.962508787	0.902361921		2	131.5	1.005511774
2	191.655	191655	2105.9	1908.884	1908.884	2105.9	0.9064457	0.893821479		2	131.75	1.005266896
2	191.845	191845	1606.354	1442.042	1442.042	1606.354	0.897711214	0.896984926		2	132	1.005641178
2	192.104	192104	1234.794	1024.369	1024.369	1234.794	0.829586959	0.908816155		2	132.25	1.006537637
2	192.272	192272	1168.297	1038.806	1038.806	1168.297	0.889162602	0.920514531		2	132.5	1.007528781
2	192.671	192671	1012.399	916.7036	916.7036	1012.399	0.905476596	0.964140911		2	132.75	1.010028572
2	193.103	193103	1818.658	2277.137	2277.137	1818.658	1.252097426	1.032791074		2	133	1.013207536
2	193.426	193426	1669.826	1668.141	1668.141	1669.826	0.998990913	1.100981884		2	133.25	1.016017034
2	193.67	193670	1704.52	2031.729	2031.729	1704.52	1.19196548	1.16574719		2	133.5	1.017469015
2	193.902	193902	1705.472	2092.083	2092.083	1705.472	1.226688565	1.23620393		2	133.75	1.018152296
2	194.137	194137	746.5519	875.1925	875.1925	746.5519	1.172313003	1.309431556		2	134	1.018584167
2	194.396	194396	1012.175	1471.103	1471.103	1012.175	1.453407761	1.395549958		2	134.25	1.018543345
2	194.574	194574	831.9764	1199.426	1199.426	831.9764	1.441658682	1.459822637		2	134.5	1.017491141
2	194.838	194838	697.2698	1060.384	1060.384	697.2698	1.520765706	1.555720716		2	134.75	1.016261599
2	195.116	195116	608.7418	1100.553	1100.553	608.7418	1.807914291	1.6914852		2	135	1.015721356
2	195.352	195352	879.6106	1579.091	1579.091	879.6106	1.795215974	1.799174443		2	135.25	1.015645556
2	195.581	195581	896.288	1593.837	1593.837	896.288	1.778264353	1.884014083		2	135.5	1.015284131
2	195.743	195743	1017.298	1944.685	1944.685	1017.298	1.911617835	1.947110425		2	135.75	1.014098251
2	196.026	196026	1588.378	3077.302	3077.302	1588.378	1.937386441	2.019727015		2	136	1.012314069
2	196.189	196189	1364.142	2788.565	2788.565	1364.142	2.044189681	2.03716189		2	136.25	1.009994616
2	196.448	196448	1695.715	3974.554	3974.554	1695.715	2.3438809	2.049042201		2	136.5	1.007420213
2	196.766	196766	1065.484	2424.017	2424.017	1065.484	2.275038386	1.978402755		2	136.75	1.003800295
2	197.205	197205	996.8905	1793.857	1793.857	996.8905	1.799452397	1.798365213		2	137	1.000212549
2	197.514	197514	872.3332	1358.237	1358.237	872.3332	1.557016287	1.731380471		2	137.25	0.996537992
2	198.064	198064	1422.121	2002.061	2002.061	1422.121	1.407799336	1.709128802		2	137.5	0.993386805
2	198.438	198438	1075.52	1445.877	1445.877	1075.52	1.344351569	1.73176471		2	137.75	0.991228994
2	198.856	198856	1268.096	2317.63	2317.63	1268.096	1.827645541	1.914647022		2	138	0.989733058
2	199.186	199186	1808.174	3901.448	3901.448	1808.174	2.157672879	2.113161749		2	138.25	0.988664418
2	199.452	199452	854.9741	2187.54	2187.54	854.9741	2.558603822	2.207969386		2	138.5	0.989844011
2	199.761	199761	809.8187	2002.152	2002.152	809.8187	2.472345971	2.25214616		2	138.75	0.992279718
2	200.14	200140	598.0717	1405.585	1405.585	598.0717	2.350194801	2.275029969		2	139	0.994537394
2	200.322	200322	735.2004	1804.32	1804.32	735.2004	2.454188001	2.260541174		2	139.25	0.99633177
2	200.533	200533	793.2161	1649.347	1649.347	793.2161	2.079316091	2.193058113		2	139.5	0.998126147
2	200.829	200829	858.7296	1626.042	1626.042	858.7296	1.893543672	2.03320154		2	139.75	1.000373522
2	201.031	201031	970.2828	1936.958	1936.958	970.2828	1.996281909	1.939050071		2	140	1.003676425
2	201.315	201315	849.9449	1456.245	1456.245	849.9449	1.713340477	1.786756404		2	140.25	1.007312165
2	201.484	201484	1506.278	2663.627	2663.627	1506.278	1.768350198	1.700323995		2	140.5	1.010666917
2	201.863	201863	1122.696	1488.808	1488.808	1122.696	1.326100743	1.557083815		2	140.75	1.012819936
2	202.108	202108	1244.362	1836.031	1836.031	1244.362	1.475479804	1.471587271		2	141	1.013946543
2	202.477	202477	1508.384	2144.776	2144.776	1508.384	1.421903176	1.364213653		2	141.25	1.01546964
2	202.64	202640	1107.653	1620.034	1620.034	1107.653	1.462582596	1.329679844		2	141.5	1.018123158
2	202.986	202986	1810.595	2255.57	2255.57	1810.595	1.245761752	1.272229475		2	141.75	1.019699594
2	203.203	203203	2408.536	2737.752	2737.752	2408.536	1.136687183	1.241186015		2	142	1.018253865
2	203.385	203385	1259.367	1544.355	1544.355	1259.367	1.226294638	1.222690296		2	142.25	1.016524548
2	203.811	203811	1504.644	1856.642	1856.642	1504.644	1.233941052	1.184338054		2	142.5	1.013732086
2	204.064	204064	1116.318	1228.614	1228.614	1116.318	1.100594992	1.15834089		2	142.75	1.009212773
2	204.323	204323	1297.656	1558.042	1558.042	1297.656	1.200658726	1.135301318		2	143	1.005591045
2	204.642	204642	1083.769	1262.22	1262.22	1083.769	1.164657782	1.116867418		2	143.25	1.003407098
2	205.002	205002	1074.671	1225.798	1225.798	1074.671	1.140626294	1.104604744		2	143.5	1.002036089
2	205.204	205204	958.3092	937.9559	937.9559	958.3092	0.978761239	1.09616781		2	143.75	1.004232838
2	205.5	205500	963.8346	1003.689	1003.689	963.8346	1.041349833	1.077594525		2	144	1.008814262
2	205.765	205765	1167.281	1302.223	1302.223	1167.281	1.115603698	1.06020787		2	144.25	1.012665174
2	205.992	205992	1585.952	1676.036	1676.036	1585.952	1.056801215	1.050273673		2	144.5	1.016092339
2	206.267	206267	1183.409	1297.695	1297.695	1183.409	1.096573543	1.046224679		2	144.75	1.018931796
2	206.516	206516	1362.835	1429.449	1429.449	1362.835	1.048878991	1.046850232		2	145	1.020028596
2	206.721	206721	798.4638	884.2617	884.2617	798.4638	1.107453713	1.049062413		2	145.25	1.019940694
2	206.928	206928	1030.754	977.6666	977.6666	1030.754	0.948496537	1.05477283		2	145.5	1.018357121
2	207.152	207152	853.9583	791.6175	791.6175	853.9583	0.926997841	1.061868389		2	145.75	1.014829606
2	207.339	207339	702.7683	771.0206	771.0206	702.7683	1.097119207	1.069902413		2	146	1.010143439
2	207.631	207631	751.018	853.9476	853.9476	751.018	1.137053439	1.087971476		2	146.25	1.006277714
2	207.807	207807	854.6971	995.46	995.46	854.6971	1.164693316	1.092596607		2	146.5	1.003186461
2	208.001	208001	1090.389	1234.11	1234.11	1090.389	1.131807089	1.088190036		2	146.75	0.999984303
2	208.208	208208	935.8149	974.1203	974.1203	935.8149	1.040932667	1.079336919		2	147	0.997552256
2	208.425	208425	960.8632	1145.846	1145.846	960.8632	1.192517312	1.073765387		2	147.25	0.996485589
2	208.633	208633	865.781	876.6154	876.6154	865.781	1.012514019	1.068427544		2	147.5	0.995618971
2	208.948	208948	921.8853	924.2174	924.2174	921.8853	1.002529707	1.054333701		2	147.75	0.995316169
2	209.121	209121	930.1294	962.2678	962.2678	930.1294	1.034552612	1.051396985		2	148	0.995628424
2	209.373	209373	1063.299	970.6889	970.6889	1063.299	0.91290305	1.056568452		2	148.25	0.996207621
2	209.749	209749	750.0413	808.1194	808.1194	750.0413	1.077433203	1.06786156		2	148.5	0.996634972
2	209.99	209990	860.5821	1045.583	1045.583	860.5821	1.21497182	1.080434195		2	148.75	0.997277797
2	210.191	210191	917.8048	1025.903	1025.903	917.8048	1.117779075	1.096182376		2	149	0.998252293
2	210.424	210424	1162.325	1346.426	1346.426	1162.325	1.158390295	1.107081775		2	149.25	0.9988509
2	210.841	210841	859.3738	909.7962	909.7962	859.3738	1.05867342	1.100689238		2	149.5	0.998682401
2	211.104	211104	1058.334	1043.368	1043.368	1058.334	0.985858907	1.091678868		2	149.75	0.997793547
2	211.323	211323	1011.473	1224.672	1224.672	1011.473	1.210780713	1.085848752		2	150	0.996556473
2	211.652	211652	959.8203	1073.59	1073.59	959.8203	1.118532292	1.07747004		2	150.25	0.995583338
2	211.938	211938	927.069	895.6633	895.6633	927.069	0.966123665	1.068521169		2	150.5	0.994790831
2	212.283	212283	1121.801	1210.949	1210.949	1121.801	1.07946864	1.060138426		2	150.75	0.994220883
2	212.481	212481	980.2041	947.6878	947.6878	980.2041	0.966827011	1.05950795		2	151	0.993873365
2	212.807	212807	1344.504	1455.718	1455.718	1344.504	1.082717493	1.059655296		2	151.25	0.994245551
2	213.071	213071	1108.262	1261.516	1261.516	1108.262	1.138283186	1.054120323		2	151.5	0.994879912
2	213.331	213331	908.7515	967.0054	967.0054	908.7515	1.064103223	1.047634687		2	151.75	0.995771785
2	213.574	213574	742.0736	809.5867	809.5867	742.0736	1.090978981	1.042773587		2	152	0.996760944
2	213.902	213902	781.7824	721.8677	721.8677	781.7824	0.923361411	1.033941002		2	152.25	0.997666084
2	214.226	214226	994.2745	1085.237	1085.237	994.2745	1.091486305	1.026114269		2	152.5	0.998550279
2	214.484	214484	1678.761	1689.18	1689.18	1678.761	1.006206363	1.024634225		2	152.75	0.999474018
2	214.786	214786	990.6575	1035.112	1035.112	990.6575	1.044873733	1.024536491		2	153	1.00051369
2	215.013	215013	845.5878	739.8024	739.8024	845.5878	0.874897202	1.024817532		2	153.25	1.001575005
2	215.327	215327	969.2309	993.975	993.975	969.2309	1.025529624	1.034604545		2	153.5	1.002423739
2	215.548	215548	813.8805	937.6062	937.6062	813.8805	1.152019492	1.040480691		2	153.75	1.002659621
2	215.78	215780	1063.208	1209.544	1209.544	1063.208	1.137636286	1.039627805		2	154	1.002696389
2	216.034	216034	1342.417	1284.78	1284.78	1342.417	0.957064757	1.036494506		2	154.25	1.00339383
2	216.52	216520	2005.627	1980.241	1980.241	2005.627	0.987342612	1.027291503		2	154.5	1.004190081
2	216.716	216716	2442.689	2632.043	2632.043	2442.689	1.077518669	1.020937736		2	154.75	1.004857023
2	216.896	216896	1949.59	2089.663	2089.663	1949.59	1.071847414	1.013050831		2	155	1.004991854
2	217.059	217059	2119.796	2024.883	2024.883	2119.796	0.955225408	1.00687036		2	155.25	1.004734541
2	217.235	217235	577.8211	541.7598	541.7598	577.8211	0.937590891	1.000973607		2	155.5	1.004048752
2	217.528	217528	1060.707	1045.871	1045.871	1060.707	0.986013103	0.989933002		2	155.75	1.00352432
2	217.898	217898	1116.33	1061.383	1061.383	1116.33	0.950778892	0.978174135		2	156	1.003101847
2	218.082	218082	930.0339	970.6889	970.6889	930.0339	1.04371346	0.972342256		2	156.25	1.003219627
2	218.421	218421	964.9222	1025.468	1025.468	964.9222	1.06274682	0.962885982		2	156.5	1.003472908
2	218.655	218655	821.6164	704.7417	704.7417	821.6164	0.857750283	0.964477805		2	156.75	1.003665424
2	218.873	218873	886.5401	857.797	857.797	886.5401	0.967578342	0.968698656		2	157	1.002634093
2	219.076	219076	1249.53	1158.593	1158.593	1249.53	0.927223036	0.970892371		2	157.25	1.00224172
2	219.276	219276	870.6223	798.3431	798.3431	870.6223	0.916979843	0.971087989		2	157.5	1.002699664
2	219.688	219688	830.0463	841.7303	841.7303	830.0463	1.014076323	0.971911439		2	157.75	1.003307282
2	219.867	219867	965.2499	1087.992	1087.992	965.2499	1.127160956	0.972281432		2	158	1.004434638
2	220.126	220126	996.7417	879.6245	879.6245	996.7417	0.88249995	0.973015547		2	158.25	1.007680111
2	220.297	220297	1118.049	1125.304	1125.304	1118.049	1.006488982	0.973620382		2	158.5	1.011715092
2	220.575	220575	1872.269	1781.675	1781.675	1872.269	0.951612722	0.974386224		2	158.75	1.015492915
2	220.791	220791	1400.053	1341.881	1341.881	1400.053	0.958450144	0.974391531		2	159	1.018908146
2	220.971	220971	491.9384	481.569	481.569	491.9384	0.978921345	0.97423914		2	159.25	1.02094276
2	226.877	226877	2371.69	2555.567	2555.567	2371.69	1.077529947	0.99744338		2	159.5	1.022407617
2	227.244	227244	1507.643	1438.909	1438.909	1507.643	0.954409631	0.999777867		2	159.75	1.023150863
2	227.631	227631	947.619	928.0798	928.0798	947.619	0.979380743	1.002252928		2	160	1.020966988
2	227.997	227997	783.6105	734.0724	734.0724	783.6105	0.936782241	1.007249793		2	160.25	1.016776807
2	228.403	228403	737.9724	793.4552	793.4552	737.9724	1.075182758	1.018744847		2	160.5	1.012802671
2	228.652	228652	673.3303	711.9366	711.9366	673.3303	1.057336347	1.028712759		2	160.75	1.010734261
2	228.885	228885	455.3409	420.7123	420.7123	455.3409	0.923950166	1.040959002		2	161	1.008830246
2	229.089	229089	607.2337	657.5264	657.5264	607.2337	1.082822643	1.053891949		2	161.25	1.007122804
2	229.29	229290	582.4971	666.025	666.025	582.4971	1.14339625	1.067394087		2	161.5	1.005672653
2	229.554	229554	1106.457	1142.64	1142.64	1106.457	1.032701678	1.082195568		2	161.75	1.005275144
2	229.922	229922	791.0419	926.8079	926.8079	791.0419	1.171629341	1.106065154		2	162	1.005406827
2	230.265	230265	557.535	685.0137	685.0137	557.535	1.228646991	1.125803339		2	162.25	1.006269762
2	230.671	230671	974.3539	1004.904	1004.904	974.3539	1.031354213	1.150763019		2	162.5	1.007789024
2	230.859	230859	1158.214	1418.313	1418.313	1158.214	1.224569035	1.17704341		2	162.75	1.009660486
2	231.111	231111	660.4794	801.5807	801.5807	660.4794	1.213634672	1.214149579		2	163	1.010611403
2	231.37	231370	521.1989	595.81	595.81	521.1989	1.143152835	1.264078573		2	163.25	1.008823696
2	231.575	231575	637.6546	919.9857	919.9857	637.6546	1.442764939	1.330144397		2	163.5	1.007841613
2	231.872	231872	528.9713	720.4711	720.4711	528.9713	1.362023044	1.451515161		2	163.75	1.007829779
2	232.222	232222	593.2657	950.2062	950.2062	593.2657	1.601653694	1.605856121		2	164	1.008091808
2	232.54	232540	1108.54	1810.467	1810.467	1108.54	1.633199524	1.7741327		2	164.25	1.00804781
2	232.997	232997	580.9829	1243.273	1243.273	580.9829	2.139947665	2.031744831		2	164.5	1.00760618
2	233.19	233190	568.2332	1197.906	1197.906	568.2332	2.108123918	2.12575105		2	164.75	1.007051733
2	233.4	233400	788.3736	1843.985	1843.985	788.3736	2.338973553	2.233714823		2	165	1.005992158
2	233.621	233621	729.3637	1791	1791	729.3637	2.455565036	2.339985672		2	165.25	1.004367012
2	233.982	233982	750.0473	1894.581	1894.581	750.0473	2.525948697	2.483193276		2	165.5	1.002955528
2	234.251	234251	913.4542	2270.086	2270.086	913.4542	2.485166744	2.583017547		2	165.75	1.002464794
2	234.578	234578	1050.692	3024.875	3024.875	1050.692	2.878935977	2.721400662		2	166	1.001994839
2	234.839	234839	810.1234	2061.582	2061.582	810.1234	2.544775277	2.876005076		2	166.25	1.000419672
2	235.274	235274	963.3093	2899.082	2899.082	963.3093	3.009502763	3.203537568		2	166.5	0.998305633
2	235.962	235962	1760.513	5820.993	5820.993	1760.513	3.30641864	3.580314973		2	166.75	0.996367265
2	236.238	236238	1354.418	4769.5	4769.5	1354.418	3.521438729	3.569214926		2	167	0.994631829
2	236.407	236407	1252.005	5235.989	5235.989	1252.005	4.182083139	3.55565842		2	167.25	0.993183098
2	236.909	236909	800.7337	3332.29	3332.29	800.7337	4.161545842	3.417767241		2	167.5	0.992210177
2	237.133	237133	929.1081	3644.916	3644.916	929.1081	3.923026825	3.319923268		2	167.75	0.991582349
2	237.483	237483	1321.31	3639.216	3639.216	1321.31	2.754248435	3.236987058		2	168	0.991625335
2	237.687	237687	702.0265	1741.922	1741.922	702.0265	2.481276704	3.228036051		2	168.25	0.992240258
2	237.853	237853	629.5332	1560.049	1560.049	629.5332	2.478104411	3.216531466		2	168.5	0.993827044
2	238.067	238067	832.8883	2558.276	2558.276	832.8883	3.071571542	3.20960839		2	168.75	0.99541383
2	238.364	238364	843.609	2202.434	2202.434	843.609	2.61072843	3.286420362		2	169	0.997000616
2	238.656	238656	778.7601	3246.784	3246.784	778.7601	4.169170968	3.454337043		2	169.25	0.998587402
2	239.435	239435	854.3416	4250.827	4250.827	854.3416	4.975558957	3.779660332		2	169.5	1.000174188
2	239.745	239745	1217.759	4429.867	4429.867	1217.759	3.6377206	3.719387272		2	169.75	1.001895262
2	240.01	240010	1128.56	3981.974	3981.974	1128.56	3.528367123	3.624937892		2	170	1.003623548
2	240.186	240186	1215.067	4062.563	4062.563	1215.067	3.343488878	3.503693082		2	170.25	1.005426082
2	240.366	240366	1375.922	4372.339	4372.339	1375.922	3.177752082	3.318935786		2	170.5	1.007208187
2	240.694	240694	1248.512	3586.014	3586.014	1248.512	2.872230303	2.978685514		2	170.75	1.008868945
2	241.005	241005	767.9925	2132.171	2132.171	767.9925	2.776291435	2.691081489		2	171	1.009952552
2	241.231	241231	753.3026	1655.574	1655.574	753.3026	2.197754262	2.461094688		2	171.25	1.010890243
2	241.776	241776	771.1682	1520.375	1520.375	771.1682	1.971521907	1.97625178		2	171.5	1.011636082
2	242.024	242024	1253.002	2418.684	2418.684	1253.002	1.930311364	1.817316234		2	171.75	1.012572277
2	242.297	242297	1238.647	2162.127	2162.127	1238.647	1.745555433	1.660122987		2	172	1.014695629
2	242.468	242468	1089.03	1712.221	1712.221	1089.03	1.572244107	1.572917571		2	172.25	1.017688419
2	242.653	242653	1991.651	2560.53	2560.53	1991.651	1.28563187	1.49164967		2	172.5	1.020252902
2	243.019	243019	806.8889	1105.734	1105.734	806.8889	1.370367098	1.360768868		2	172.75	1.02178038
2	243.273	243273	960.711	1142.029	1142.029	960.711	1.188733136	1.2957283		2	173	1.022047407
2	243.505	243505	1165.155	1613.018	1613.018	1165.155	1.384380619	1.255908443		2	173.25	1.021605378
2	243.687	243687	831.8302	1077.228	1077.228	831.8302	1.295009486	1.22409894		2	173.5	1.021167565
2	244.022	244022	726.4097	768.6717	768.6717	726.4097	1.058179289	1.18533553		2	173.75	1.020775358
2	244.371	244371	1007.212	1124.468	1124.468	1007.212	1.116416405	1.159896774		2	174	1.019847833
2	244.567	244567	593.3312	762.9735	762.9735	593.3312	1.285915017	1.136503274		2	174.25	1.01796036
2	244.756	244756	987.1581	1170.296	1170.296	987.1581	1.185520334	1.114564253		2	174.5	1.015422431
2	244.941	244941	707.3115	781.2981	781.2981	707.3115	1.104602569	1.097624901		2	174.75	1.014027897
2	245.148	245148	626.6865	652.3859	652.3859	626.6865	1.041008383	1.082979503		2	175	1.014735037
2	245.366	245366	887.7151	908.5007	908.5007	887.7151	1.023414719	1.07100948		2	175.25	1.016141689
2	245.603	245603	1332.552	1314.451	1314.451	1332.552	0.98641629	1.063999765		2	175.5	1.017605198
2	245.909	245909	1634.621	1698.23	1698.23	1634.621	1.038913607	1.06163581		2	175.75	1.020325316
2	246.279	246279	1217.398	1422.188	1422.188	1217.398	1.168219432	1.066362146		2	176	1.022674048
2	246.501	246501	1586.346	1682.905	1682.905	1586.346	1.060868814	1.076880155		2	176.25	1.022685025
2	246.805	246805	1503.456	1704.674	1704.674	1503.456	1.133836973	1.102305066		2	176.5	1.021579228
2	247.149	247149	1079.398	1141.841	1141.841	1079.398	1.057849839	1.128504462		2	176.75	1.019794644
2	247.363	247363	1231.937	1519.413	1519.413	1231.937	1.233352842	1.132738825		2	177	1.01712785
2	247.651	247651	727.343	777.0308	777.0308	727.343	1.068314124	1.13249071		2	177.25	1.014586396
2	247.857	247857	897.2462	1072.417	1072.417	897.2462	1.195231587	1.143545399		2	177.5	1.011016931
2	248.08	248080	1235.386	1473.806	1473.806	1235.386	1.192992312	1.161734159		2	177.75	1.007153873
2	248.271	248271	678.954	848.2141	848.2141	678.954	1.249295387	1.181839928		2	178	1.005443137
2	248.588	248588	841.2247	855.5482	855.5482	841.2247	1.017026961	1.229781693		2	178.25	1.004763986
2	248.801	248801	1345.617	1675.726	1675.726	1345.617	1.245321663	1.26760692		2	178.5	1.004972869
2	249.139	249139	1371.112	1892.525	1892.525	1371.112	1.380284762	1.342553579		2	178.75	1.00567566
2	249.422	249422	956.6679	1409.005	1409.005	956.6679	1.472825627	1.414579221		2	179	1.007620975
2	249.698	249698	1237.631	1923.209	1923.209	1237.631	1.553943785	1.49299862		2	179.25	1.011240539
2	250.008	250008	743.7507	1250.141	1250.141	743.7507	1.680860267	1.606505983		2	179.5	1.014728037
2	250.443	250443	947.3318	1553.695	1553.695	947.3318	1.640074787	1.799685891		2	179.75	1.018044696
2	250.694	250694	1244.82	2505.323	2505.323	1244.82	2.012598609	1.929899134		2	180	1.018927664
2	250.978	250978	1010.766	2060.934	2060.934	1010.766	2.038982316	2.109082604		2	180.25	1.018761701
2	251.162	251162	1132.11	2406.445	2406.445	1132.11	2.125628252	2.240048124		2	180.5	1.018449576
2	251.4	251400	1439.251	3510.063	3510.063	1439.251	2.438812271	2.425740674		2	180.75	1.017982812
2	251.584	251584	729.5323	1921.764	1921.764	729.5323	2.634241143	2.614927822		2	181	1.01697964
2	251.824	251824	1044.641	3153.836	3153.836	1044.641	3.019062051	2.905787125		2	181.25	1.015304764
2	252.059	252059	917.2789	2642.128	2642.128	917.2789	2.880397663	3.146383494		2	181.5	1.013720669
2	252.221	252221	870.8335	2950.989	2950.989	870.8335	3.388694854	3.295643512		2	181.75	1.012489302
2	252.49	252490	608.3113	2080.739	2080.739	608.3113	3.420516765	3.578812299		2	182	1.01204214
2	252.799	252799	1142.549	4537.747	4537.747	1142.549	3.971599468	3.803817752		2	182.25	1.011529505
2	253.356	253356	1162.758	5734.559	5734.559	1162.758	4.931859424	3.815586726		2	182.5	1.011237462
2	254.131	254131	974.0866	4042.52	4042.52	974.0866	4.150062222	3.535229831		2	182.75	1.011148828
2	254.36	254360	1109.031	3625.292	3625.292	1109.031	3.268882475	3.465838392		2	183	1.010976765
2	254.781	254781	1009.751	2659.435	2659.435	1009.751	2.633753272	3.204806067		2	183.25	1.009532287
2	255.111	255111	1272.34	2711.69	2711.69	1272.34	2.131262084	3.011508292		2	183.5	1.006994215
2	255.98	255980	2930.031	9721.696	9721.696	2930.031	3.317949878	3.127539475		2	183.75	1.004526563
2	256.183	256183	1538.862	4798.148	4798.148	1538.862	3.117984589	3.185910253		2	184	1.003820715
2	256.833	256833	892.2738	2425.175	2425.175	892.2738	2.717971771	3.180495673		2	184.25	1.003681123
2	257.029	257029	1339.424	4211.779	4211.779	1339.424	3.14447031	3.105853344		2	184.5	1.003770255
2	257.254	257254	1671.224	5464.514	5464.514	1671.224	3.269767548	3.002944989		2	184.75	1.004608377
2	257.478	257478	1065.31	4007.591	4007.591	1065.31	3.761901231	2.875853431		2	185	1.005880225
2	257.659	257659	887.8177	2909.657	2909.657	887.8177	3.277313575	2.762144377		2	185.25	1.006538345
2	257.844	257844	1031.456	3419.835	3419.835	1031.456	3.315541332	2.6278288		2	185.5	1.007319978
2	258.073	258073	1116.075	2814.7	2814.7	1116.075	2.52196313	2.439915162		2	185.75	1.007982463
2	258.454	258454	1063.614	2154.125	2154.125	1063.614	2.025288309	2.078691415		2	186	1.007821342
2	258.779	258779	12.74501	9.683477	9.683477	12.74501	0.759785751	1.727582703		2	186.25	1.006818234
2	259.035	259035	124.668	106.9123	106.9123	124.668	0.857576122	1.430851117		2	186.5	1.005425989
2	259.504	259504	37.60471	44.38617	44.38617	37.60471	1.180335389	0.806383685		2	186.75	1.004336249
2	265.418	265418	628.0186	597.5227	597.5227	628.0186	0.951441088	0.698546458		2	187	1.00354052
2	265.722	265722	32.14646	4.815321	4.815321	32.14646	0.149793197	0.902673356		2	187.25	1.003099355
2	265.916	265916	12.28487	8.256539	8.256539	12.28487	0.672090059	1.030146639		2	187.5	1.002726686
2	266.209	266209	1261.323	2012.078	2012.078	1261.323	1.595212329	1.202733872		2	187.75	1.002608666
2	266.48	266480	977.6117	1795.378	1795.378	977.6117	1.836493978	1.333012611		2	188	1.003254392
2	266.914	266914	1020.337	1936.869	1936.869	1020.337	1.898264005	1.490413993		2	188.25	1.003944173
2	267.221	267221	1111.118	2013.453	2013.453	1111.118	1.812096465	1.560444578		2	188.5	1.005049904
2	267.412	267412	1045.35	1502.29	1502.29	1045.35	1.437116755	1.589339464		2	188.75	1.006005403
2	267.706	267706	1314.28	1852.342	1852.342	1314.28	1.40939678	1.595172575		2	189	1.0065895
2	267.952	267952	822.4519	1273.309	1273.309	822.4519	1.548186587	1.566512611		2	189.25	1.006983235
2	268.215	268215	903.5941	1327.893	1327.893	903.5941	1.469568028	1.530147138		2	189.5	1.00713008
2	268.503	268503	1779.943	2635.422	2635.422	1779.943	1.48062157	1.460241415		2	189.75	1.007036067
2	268.746	268746	1333.488	1733.402	1733.402	1333.488	1.299900712	1.373236201		2	190	1.005942964
2	269.042	269042	1303.785	1762.654	1762.654	1303.785	1.351951434	1.289227204		2	190.25	1.00454177
2	269.474	269474	1150.098	1378.072	1378.072	1150.098	1.198221369	1.212402348		2	190.5	1.003263204
2	269.871	269871	1457.351	1667.484	1667.484	1457.351	1.144188325	1.146386477		2	190.75	1.000330399
2	270.146	270146	1097.344	1173.985	1173.985	1097.344	1.069842274	1.10851314		2	191	0.996933578
2	270.785	270785	811.2277	825.655	825.655	811.2277	1.017784526	1.056031457		2	191.25	0.994575835
2	270.949	270949	1052.252	1147.718	1147.718	1052.252	1.090725416	1.044904079		2	191.5	0.992590903
2	271.413	271413	880.0106	853.6273	853.6273	880.0106	0.970019338	1.024631156		2	191.75	0.991798222
2	271.727	271727	844.4691	894.1637	894.1637	844.4691	1.05884715	1.01708902		2	192	0.994198663
2	271.9	271900	999.47	1073.189	1073.189	999.47	1.073758092	1.011372521		2	192.25	0.998332476
2	272.073	272073	1143.369	1100.551	1100.551	1143.369	0.962551022	1.004403507		2	192.5	1.005665351
2	272.264	272264	933.6543	946.1481	946.1481	933.6543	1.013381612	0.996815705		2	192.75	1.014325564
2	272.593	272593	805.8863	794.3745	794.3745	805.8863	0.985715355	0.984792852		2	193	1.0253349
2	272.789	272789	746.0294	723.4843	723.4843	746.0294	0.969779877	0.976973452		2	193.25	1.038470854
2	272.979	272979	733.2252	690.7378	690.7378	733.2252	0.942054092	0.968235073		2	193.5	1.054210699
2	273.368	273368	1108.594	1095.002	1095.002	1108.594	0.987739425	0.954638909		2	193.75	1.073447832
2	273.651	273651	1172.223	1094.625	1094.625	1172.223	0.933802698	0.955006161		2	194	1.094702376
2	273.828	273828	1616.643	1547.881	1547.881	1616.643	0.957466181	0.955344291		2	194.25	1.116944634
2	274.112	274112	968.1993	899.9024	899.9024	968.1993	0.929459875	0.956049136		2	194.5	1.140803883
2	274.291	274291	736.0817	691.8932	691.8932	736.0817	0.939967941	0.957417667		2	194.75	1.165925142
2	274.486	274486	1059.899	997.3038	997.3038	1059.899	0.940942297	0.956572729		2	195	1.196707466
2	274.786	274786	773.6103	809.3109	809.3109	773.6103	1.046148041	0.949294985		2	195.25	1.229350614
2	275.141	275141	892.2882	869.1504	869.1504	892.2882	0.97406914	0.939825314		2	195.5	1.257443221
2	275.54	275540	891.0164	791.5965	791.5965	891.0164	0.888419674	0.928718549		2	195.75	1.283741989
2	275.828	275828	1297.619	1098.181	1098.181	1297.619	0.846304655	0.920721865		2	196	1.301518753
2	276.008	276008	910.1398	830.0799	830.0799	910.1398	0.912035602	0.91815954		2	196.25	1.308974429
2	276.183	276183	1004.94	952.0238	952.0238	1004.94	0.947343921	0.917764995		2	196.5	1.308290266
2	276.446	276446	786.121	743.7336	743.7336	786.121	0.946080311	0.917762111		2	196.75	1.292900804
2	276.651	276651	1346.81	1140.379	1140.379	1346.81	0.846725967	0.916918144		2	197	1.265322245
2	276.95	276950	907.9241	891.1412	891.1412	907.9241	0.981515085	0.915920016		2	197.25	1.23932111
2	277.386	277386	679.1465	653.0332	653.0332	679.1465	0.961549828	0.918283778		2	197.5	1.224302813
2	277.64	277640	628.3353	604.1636	604.1636	628.3353	0.961530571	0.921472709		2	197.75	1.220815878
2	277.976	277976	789.7047	732.7917	732.7917	789.7047	0.927931289	0.926480117		2	198	1.218013006
2	278.181	278181	1249.533	1094.712	1094.712	1249.533	0.87609691	0.931512225		2	198.25	1.220415097
2	278.441	278441	1265.342	1116.314	1116.314	1265.342	0.882223146	0.94436834		2	198.5	1.231085368
2	278.652	278652	1061.377	1005.58	1005.58	1061.377	0.947429613	0.95813818		2	198.75	1.261396259
2	278.986	278986	887.6782	781.4292	781.4292	887.6782	0.88030685	0.973381038		2	199	1.298253234
2	279.361	279361	910.2407	1005.716	1005.716	910.2407	1.104890168	0.98492599		2	199.25	1.335581174
2	279.534	279534	1114.224	1252.947	1252.947	1114.224	1.124501895	0.988713316		2	199.5	1.3574344
2	280.101	280101	735.3708	705.1795	705.1795	735.3708	0.958944114	0.973959582		2	199.75	1.367339043
2	280.294	280294	603.5069	581.7672	581.7672	603.5069	0.963977711	0.966990136		2	200	1.371773837
2	280.466	280466	901.0021	830.886	830.886	901.0021	0.922179871	0.963857894		2	200.25	1.371689637
2	280.795	280795	1045.35	955.0813	955.0813	1045.35	0.913647391	0.964305117		2	200.5	1.354325296
2	281.102	281102	1250.566	1077.786	1077.786	1250.566	0.86183856	0.966717854		2	200.75	1.318924597
2	281.306	281306	1217.683	1190.553	1190.553	1217.683	0.977719981	0.967890521		2	201	1.285014639
2	281.511	281511	750.4704	781.3622	781.3622	750.4704	1.041163249	0.975398139		2	201.25	1.248466581
2	281.729	281729	1025.004	1050.686	1050.686	1025.004	1.025055512	0.989616678		2	201.5	1.21317976
2	281.916	281916	1155.551	1214.608	1214.608	1155.551	1.051107221	0.996472084		2	201.75	1.186996186
2	282.161	282161	1054.936	1041.902	1041.902	1054.936	0.987644748	0.998405884		2	202	1.161912723
2	282.367	282367	1357.14	1364.065	1364.065	1357.14	1.005102642	0.997764023		2	202.25	1.140018202
2	282.634	282634	1227.553	1179.086	1179.086	1227.553	0.960517387	0.984313594		2	202.5	1.120363243
2	282.887	282887	1463.882	1348.317	1348.317	1463.882	0.921055795	0.964427848		2	202.75	1.107082267
2	283.084	283084	1349.692	1314.933	1314.933	1349.692	0.974246717	0.953924574		2	203	1.095668201
2	283.281	283281	1210.368	1177.798	1177.798	1210.368	0.973090829	0.94713791		2	203.25	1.086296927
2	283.704	283704	888.8949	802.0058	802.0058	888.8949	0.902250424	0.932978739		2	203.5	1.079625983
2	283.912	283912	1030.014	922.0821	922.0821	1030.014	0.895213172	0.931713305		2	203.75	1.073388859
2	284.165	284165	411.8635	414.024	414.024	411.8635	1.00524567	0.940631565		2	204	1.066485163
2	284.368	284368	733.2012	681.7178	681.7178	733.2012	0.929782712	0.952348572		2	204.25	1.060077621
2	284.577	284577	1173.29	1160.007	1160.007	1173.29	0.988678843	0.962099066		2	204.5	1.055443671
2	284.827	284827	801.4415	724.8796	724.8796	801.4415	0.904469759	0.974705693		2	204.75	1.052150277
2	285.117	285117	1139.217	1068.618	1068.618	1139.217	0.938028488	0.988665613		2	205	1.049790418
2	285.351	285351	1253.873	1279.842	1279.842	1253.873	1.020711029	0.994859852		2	205.25	1.046633653
2	285.631	285631	1165.607	1410.299	1410.299	1165.607	1.209926673	1.002003809		2	205.5	1.042286547
2	285.804	285804	711.0171	690.9294	690.9294	711.0171	0.971747937	1.004681783		2	205.75	1.037741133
2	286.132	286132	1026.37	966.9474	966.9474	1026.37	0.942104115	1.008168277		2	206	1.034682831
2	286.398	286398	1183.518	1088.099	1088.099	1183.518	0.919376807	1.007492205		2	206.25	1.03366279
2	286.734	286734	1062.214	1053.843	1053.843	1062.214	0.99211929	0.99197372		2	206.5	1.033755639
2	286.952	286952	1037.487	1072.524	1072.524	1037.487	1.033771026	0.975949933		2	206.75	1.034601508
2	287.35	287350	1081.307	1062.857	1062.857	1081.307	0.982937316	0.952446735		2	207	1.036594291
2	287.695	287695	1633.106	1667.471	1667.471	1633.106	1.021042725	0.942582336		2	207.25	1.039095324
2	287.928	287928	1073.319	941.0536	941.0536	1073.319	0.876769721	0.937503543		2	207.5	1.042915776
2	288.218	288218	1490.322	1340.4	1340.4	1490.322	0.899402948	0.931746693		2	207.75	1.046028783
2	288.429	288429	1477.717	1259.644	1259.644	1477.717	0.852425735	0.927835114		2	208	1.045229038
2	288.604	288604	1438.303	1303.393	1303.393	1438.303	0.906201962	0.925610811		2	208.25	1.042470562
2	288.992	288992	1009.559	957.872	957.872	1009.559	0.948802398	0.928310971		2	208.5	1.040692059
2	289.336	289336	854.6	926.3968	926.3968	854.6	1.084012169	0.935218069		2	208.75	1.038295552
2	289.55	289550	1082.384	946.0319	946.0319	1082.384	0.874026131	0.938144596		2	209	1.035595961
2	290.053	290053	486.3489	441.7064	441.7064	486.3489	0.908208901	0.944534813		2	209.25	1.035760373
2	290.314	290314	654.7044	597.0414	597.0414	654.7044	0.911925138	0.947275912		2	209.5	1.037516906
2	290.669	290669	1109.698	1130.088	1130.088	1109.698	1.018374369	0.946142508		2	209.75	1.039603833
2	290.982	290982	946.309	922.6611	922.6611	946.309	0.975010382	0.932417573		2	210	1.043290587
2	291.255	291255	805.7221	691.8372	691.8372	805.7221	0.858654864	0.921667405		2	210.25	1.048202382
2	291.449	291449	1103.479	1051.608	1051.608	1103.479	0.952993215	0.919861997		2	210.5	1.050135107
2	291.757	291757	1060.785	1027.756	1027.756	1060.785	0.968863625	0.918144132		2	210.75	1.049073068
2	292.231	292231	1097.987	912.888	912.888	1097.987	0.83141968	0.921281072		2	211	1.047176937
2	292.448	292448	829.2424	708.3091	708.3091	829.2424	0.854164114	0.927585889		2	211.25	1.045112475
2	292.69	292690	850.3531	738.8175	738.8175	850.3531	0.868836134	0.937682651		2	211.5	1.043324774
2	292.904	292904	739.6844	761.938	761.938	739.6844	1.030085263	0.945378849		2	211.75	1.041402299
2	293.08	293080	1123.875	1095.994	1095.994	1123.875	0.975192081	0.952627631		2	212	1.039354698
2	293.342	293342	1035.609	1044.038	1044.038	1035.609	1.008139172	0.968879106		2	212.25	1.037671364
2	293.773	293773	844.2485	895.3678	895.3678	844.2485	1.060550063	0.991701314		2	212.5	1.037276828
2	294.013	294013	813.897	828.6381	828.6381	813.897	1.018111751	0.998664612		2	212.75	1.037308141
2	294.387	294387	915.376	811.2418	811.2418	915.376	0.886238879	1.004861353		2	213	1.036193953
2	294.57	294570	1395.794	1342.712	1342.712	1395.794	0.961970033	1.001031966		2	213.25	1.034544086
2	295.042	295042	1313.105	1372.814	1372.814	1313.105	1.045471611	0.973084587		2	213.5	1.033047297
2	295.49	295490	858.1346	833.473	833.473	858.1346	0.971261385	0.951447373		2	213.75	1.031323692
2	295.682	295682	804.1208	846.2082	846.2082	804.1208	1.052339648	0.948392354		2	214	1.029533379
2	295.921	295921	561.5802	482.3158	482.3158	561.5802	0.85885471	0.945575357		2	214.25	1.027982336
2	296.135	296135	723.9924	648.2717	648.2717	723.9924	0.8954123	0.944766502		2	214.5	1.027608909
2	296.317	296317	592.7112	561.759	561.759	592.7112	0.947778615	0.946564294		2	214.75	1.027586489
2	296.524	296524	977.8717	869.0746	869.0746	977.8717	0.888740926	0.950782887		2	215	1.027656681
2	296.798	296798	1188.067	1147.454	1147.454	1188.067	0.965815901	0.955304448		2	215.25	1.029708209
2	297.081	297081	1038.397	1024.803	1024.803	1038.397	0.986908668	0.962972448		2	215.5	1.031647995
2	297.286	297286	886.0055	867.2838	867.2838	886.0055	0.978869544	0.968036647		2	215.75	1.031795883
2	297.475	297475	1230.258	1263.503	1263.503	1230.258	1.027022787	0.970515569		2	216	1.031013258
2	297.682	297682	1159.186	1147.304	1147.304	1159.186	0.989749704	0.973981177		2	216.25	1.029763559
2	297.987	297987	1291.889	1315.473	1315.473	1291.889	1.018255438	0.976109729		2	216.5	1.028451672
2	298.259	298259	963.0405	887.5913	887.5913	963.0405	0.921655216	0.971520605		2	216.75	1.026173149
2	298.419	298419	928.1027	827.4023	827.4023	928.1027	0.891498646	0.968683577		2	217	1.023307613
2	298.627	298627	832.7863	755.8138	755.8138	832.7863	0.907572327	0.964124785		2	217.25	1.020896951
2	298.825	298825	1067.22	1101.272	1101.272	1067.22	1.031907198	0.957375749		2	217.5	1.018286422
2	299.23	299230	1205.235	1190.228	1190.228	1205.235	0.987548486	0.946159705		2	217.75	1.016038893
2	299.46	299460	946.7644	845.4721	845.4721	946.7644	0.893012137	0.943074003		2	218	1.013839571
2	299.842	299842	734.4738	692.3655	692.3655	734.4738	0.942668751	0.938861751		2	218.25	1.011820695
2	300.076	300076	761.3229	726.6693	726.6693	761.3229	0.954482388	0.939383945		2	218.5	1.010647778
2	301.365	301365	1201.583	1123.674	1123.674	1201.583	0.935161366	0.966300147		2	218.75	1.011449692
2	301.71	301710	922.5804	876.4309	876.4309	922.5804	0.949977801	0.969469786		2	219	1.012489965
2	302.194	302194	1362.145	1273.829	1273.829	1362.145	0.935164024	0.967423322		2	219.25	1.012764721
2	302.448	302448	1219.054	1252.784	1252.784	1219.054	1.027668996	0.964792348		2	219.5	1.012895834
2	302.806	302806	758.1041	796.9116	796.9116	758.1041	1.051190199	0.959984353		2	219.75	1.013035474
2	303.236	303236	590.1756	523.7274	523.7274	590.1756	0.887409442	0.946443672		2	220	1.013206959
2	303.536	303536	713.1548	678.3084	678.3084	713.1548	0.951137677	0.934019939		2	220.25	1.013427469
2	303.783	303783	915.9202	835.096	835.096	915.9202	0.911756286	0.926611886		2	220.5	1.01362851
2	303.949	303949	692.1329	617.5383	617.5383	692.1329	0.892225034	0.919709207		2	220.75	1.013686957
2	304.146	304146	1112.885	1096.137	1096.137	1112.885	0.984950826	0.911169226		2	221	1.01367658
2	304.488	304488	1200.731	1072.741	1072.741	1200.731	0.8934066	0.906336582		2	221.25	1.013948773
2	304.728	304728	669.6634	527.8763	527.8763	669.6634	0.788271093	0.905464714		2	221.5	1.014220967
2	304.891	304891	719.5807	657.3313	657.3313	719.5807	0.913492121	0.906195664		2	221.75	1.01449316
2	305.156	305156	1015.5	975.5692	975.5692	1015.5	0.96067868	0.912660568		2	222	1.014765353
2	305.503	305503	1121.684	1132.452	1132.452	1121.684	1.009599852	0.924232938		2	222.25	1.015037546
2	305.86	305860	1045.083	925.9588	925.9588	1045.083	0.886014604	0.93976756		2	222.5	1.015309739
2	306.047	306047	1129.966	993.4686	993.4686	1129.966	0.879202206	0.949608076		2	222.75	1.015581932
2	306.245	306245	1029.087	967.6405	967.6405	1029.087	0.940290277	0.956770808		2	223	1.015854125
2	306.505	306505	1209.77	1285.213	1285.213	1209.77	1.062361441	0.959342802		2	223.25	1.016126319
2	306.922	306922	2137.474	1979.608	1979.608	2137.474	0.926143663	0.959449943		2	223.5	1.016398512
2	307.153	307153	1061.254	1050.29	1050.29	1061.254	0.989668826	0.959028097		2	223.75	1.016670705
2	307.449	307449	939.0142	879.727	879.727	939.0142	0.936862297	0.956023166		2	224	1.016942898
2	307.73	307730	1274.389	1240.861	1240.861	1274.389	0.973690922	0.95636982		2	224.25	1.017215091
2	307.907	307907	601.598	625.9047	625.9047	601.598	1.040403559	0.959305808		2	224.5	1.017487284
2	308.117	308117	812.9771	672.5614	672.5614	812.9771	0.827282097	0.963716772		2	224.75	1.017759477
2	308.335	308335	831.0375	748.1965	748.1965	831.0375	0.900316171	0.968817445		2	225	1.018031671
2	308.565	308565	849.5573	927.6542	927.6542	849.5573	1.091926583	0.979571341		2	225.25	1.018303864
2	308.745	308745	855.3562	840.431	840.431	855.3562	0.982550895	0.990407143		2	225.5	1.018576057
2	308.907	308907	689.547	610.414	610.414	689.547	0.88523915	0.996768067		2	225.75	1.01884825
2	309.086	309086	890.7625	985.8901	985.8901	890.7625	1.106793449	1.001737912		2	226	1.019120443
2	309.345	309345	875.2496	924.1487	924.1487	875.2496	1.055868749	1.007602183		2	226.25	1.019392636
2	309.526	309526	906.4887	879.9922	879.9922	906.4887	0.970770182	1.006254152		2	226.5	1.019664829
2	309.842	309842	1427.099	1458.905	1458.905	1427.099	1.022287171	0.997308951		2	226.75	1.019937023
2	310.076	310076	1393.678	1423.011	1423.011	1393.678	1.021047186	0.991091121		2	227	1.020292114
2	310.248	310248	1527.731	1386.835	1386.835	1527.731	0.90777434	0.982546905		2	227.25	1.020732857
2	310.494	310494	1154.249	1075.871	1075.871	1154.249	0.932096108	0.96988127		2	227.5	1.021175933
2	310.728	310728	1275.117	1323.135	1323.135	1275.117	1.037657721	0.968273119		2	227.75	1.021858327
2	310.906	310906	1013.663	916.4769	916.4769	1013.663	0.904123856	0.96802727		2	228	1.022816359
2	311.1	311100	1284.731	1316.517	1316.517	1284.731	1.024741366	0.969554546		2	228.25	1.024777859
2	311.406	311406	1081.81	1040.794	1040.794	1081.81	0.962085764	0.984061051		2	228.5	1.027054365
2	311.738	311738	1067.162	927.803	927.803	1067.162	0.869411579	0.999724798		2	228.75	1.030167944
2	311.98	311980	1521.911	1701.535	1701.535	1521.911	1.118025298	1.003117261		2	229	1.034154577
2	312.379	312379	717.2528	807.5906	807.5906	717.2528	1.125949735	1.008173869		2	229.25	1.03871522
2	312.549	312549	907.3961	897.1051	897.1051	907.3961	0.988658757	1.008229856		2	229.5	1.042722581
2	312.858	312858	909.9362	874.845	874.845	909.9362	0.961435538	1.00413234		2	229.75	1.047084605
2	313.193	313193	1027.407	949.9882	949.9882	1027.407	0.924646416	0.995519063		2	230	1.051420102
2	313.499	313499	732.8878	777.0056	777.0056	732.8878	1.060197209	0.98534879		2	230.25	1.055406828
2	313.717	313717	988.3448	873.6958	873.6958	988.3448	0.883998985	0.97641616		2	230.5	1.059649571
2	314.069	314069	884.2004	887.1016	887.1016	884.2004	1.003281157	0.959154557		2	230.75	1.065623087
2	314.347	314347	758.2505	770.8441	770.8441	758.2505	1.016608759	0.946188958		2	231	1.075598975
2	314.535	314535	1193.003	1090.563	1090.563	1193.003	0.914132655	0.938403734		2	231.25	1.087553875
2	314.736	314736	935.467	884.7204	884.7204	935.467	0.945752656	0.930051409		2	231.5	1.105574389
2	314.91	314910	795.8709	691.6895	691.6895	795.8709	0.869097614	0.920151325		2	231.75	1.132090386
2	315.133	315133	952.0466	870.3634	870.3634	952.0466	0.914202519	0.903503233		2	232	1.161548123
2	315.434	315434	937.2721	809.6039	809.6039	937.2721	0.863787474	0.885004814		2	232.25	1.192782839
2	315.804	315804	1004.713	895.0125	895.0125	1004.713	0.890814093	0.872709028		2	232.5	1.229443461
2	316.112	316112	1234.943	1102.687	1102.687	1234.943	0.892905179	0.866230688		2	232.75	1.268113604
2	316.471	316471	922.7704	743.2475	743.2475	922.7704	0.805452256	0.864782429		2	233	1.307102811
2	316.731	316731	834.4108	642.1173	642.1173	834.4108	0.769545768	0.868806577		2	233.25	1.341296778
2	316.913	316913	1267.603	1279.487	1279.487	1267.603	1.009375175	0.873765397		2	233.5	1.375992759
2	317.197	317197	1112.498	905.9054	905.9054	1112.498	0.814298453	0.883598635		2	233.75	1.406297838
2	317.419	317419	1015.366	1008.085	1008.085	1015.366	0.992829187	0.898334614		2	234	1.433653002
2	317.581	317581	1029.666	937.8096	937.8096	1029.666	0.910790101	0.908922025		2	234.25	1.459362118
2	317.764	317764	991.9398	836.9194	836.9194	991.9398	0.843719952	0.917698974		2	234.5	1.48866597
2	317.989	317989	1044.049	954.7434	954.7434	1044.049	0.914462252	0.929511411		2	234.75	1.526047321
2	318.181	318181	870.5474	782.4356	782.4356	870.5474	0.898785753	0.938704753		2	235	1.574250222
2	318.579	318579	1066.851	1210.84	1210.84	1066.851	1.134966364	0.952082904		2	235.25	1.626413925
2	318.764	318764	994.4062	904.7115	904.7115	994.4062	0.909800743	0.957804374		2	235.5	1.665719587
2	318.95	318950	1179.167	1161.283	1161.283	1179.167	0.984833361	0.964918875		2	235.75	1.703659793
2	319.244	319244	1123.163	953.4928	953.4928	1123.163	0.848935373	0.979300935		2	236	1.73540958
2	319.519	319519	848.5157	817.024	817.024	848.5157	0.962886132	0.993583717		2	236.25	1.732490325
2	319.755	319755	934.2949	984.8028	984.8028	934.2949	1.054059912	1.004593247		2	236.5	1.721921222
2	319.959	319959	625.0569	680.4062	680.4062	625.0569	1.088550818	1.008900439		2	236.75	1.702891342
2	320.126	320126	672.048	649.475	649.475	672.048	0.966411625	1.013155698		2	237	1.679773181
2	320.548	320548	633.2497	635.3546	635.3546	633.2497	1.003323965	1.038045035		2	237.25	1.655991202
2	320.843	320843	1228.781	1432.091	1432.091	1228.781	1.16545666	1.059143474		2	237.5	1.640484359
2	321.122	321122	1109.142	1175.081	1175.081	1109.142	1.059450458	1.079157578		2	237.75	1.63700064
2	321.301	321301	618.0504	623.0509	623.0509	618.0504	1.008090764	1.092544911		2	238	1.633704621
2	321.602	321602	1340.001	1329.307	1329.307	1340.001	0.992019409	1.114912483		2	238.25	1.646219528
2	322.076	322076	907.5253	1240.218	1240.218	907.5253	1.366593306	1.146893363		2	238.5	1.676062584
2	322.251	322251	1377.836	1570.042	1570.042	1377.836	1.13949846	1.158857872		2	238.75	1.71180095
2	322.473	322473	1183.003	1417.958	1417.958	1183.003	1.198608964	1.173486003		2	239	1.740733117
2	322.659	322659	1340.608	1531.491	1531.491	1340.608	1.142385395	1.184357044		2	239.25	1.769665285
2	322.952	322952	1015.579	1192.939	1192.939	1015.579	1.174639294	1.200987667		2	239.5	1.787572912
2	323.431	323431	1420.225	1676.182	1676.182	1420.225	1.180222852	1.233881984		2	239.75	1.773878555
2	323.719	323719	1498.658	1880.984	1880.984	1498.658	1.25511224	1.252222577		2	240	1.749186542
2	323.927	323927	809.3553	999.7706	999.7706	809.3553	1.235267873	1.262399052		2	240.25	1.696395624
2	324.181	324181	1378.317	1731.07	1731.07	1378.317	1.25593024	1.280319066		2	240.5	1.624879886
2	324.354	324354	1297.441	1741.459	1741.459	1297.441	1.342225966	1.295094404		2	240.75	1.554760177
2	324.587	324587	1112.61	1426.133	1426.133	1112.61	1.281790565	1.305944534		2	241	1.490692667
2	324.926	324926	1537.61	2153.593	2153.593	1537.61	1.400610688	1.296779178		2	241.25	1.420994001
2	325.162	325162	1120.118	1504.77	1504.77	1120.118	1.343403106	1.281957046		2	241.5	1.359361779
2	325.41	325410	930.9711	1130.146	1130.146	930.9711	1.213943161	1.264756482		2	241.75	1.297729558
2	325.631	325631	1156.645	1392.957	1392.957	1156.645	1.20430815	1.237161745		2	242	1.251538353
2	325.981	325981	980.6251	1228.627	1228.627	980.6251	1.252901848	1.186969341		2	242.25	1.211214625
2	326.23	326230	1273.78	1391.986	1391.986	1273.78	1.092799385	1.161861853		2	242.5	1.175653539
2	326.425	326425	1110.029	1283.075	1283.075	1110.029	1.155893224	1.139520386		2	242.75	1.147415936
2	326.661	326661	1230.548	1303.302	1303.302	1230.548	1.059123252	1.12235943		2	243	1.122641822
2	326.937	326937	962.8438	1059.811	1059.811	962.8438	1.10070917	1.128231159		2	243.25	1.104367219
2	327.436	327436	1038.613	1193.858	1193.858	1038.613	1.149473384	1.17836561		2	243.5	1.091938194
2	327.869	327869	907.0672	1083.336	1083.336	907.0672	1.19432827	1.209063602		2	243.75	1.080865282
2	328.135	328135	1109.718	1381.977	1381.977	1109.718	1.245340708	1.214704047		2	244	1.072848863
2	328.303	328303	1432.167	1791.701	1791.701	1432.167	1.251041953	1.217481545		2	244.25	1.067538005
2	328.584	328584	815.0926	935.24	935.24	815.0926	1.147403375	1.211665314		2	244.5	1.060827204
2	328.774	328774	771.3429	992.3299	992.3299	771.3429	1.286496447	1.186397505		2	244.75	1.052724495
2	328.941	328941	1097.055	1361.924	1361.924	1097.055	1.241436391	1.162326627		2	245	1.046680538
2	329.247	329247	1078.35	1180.94	1180.94	1078.35	1.095136088	1.120470819		2	245.25	1.04222678
2	329.487	329487	917.3387	878.5456	878.5456	917.3387	0.957711258	1.081524404		2	245.5	1.039363421
2	329.649	329649	907.0803	1061.679	1061.679	907.0803	1.170435517	1.061841426		2	245.75	1.038204506
2	329.813	329813	1018.84	978.3566	978.3566	1018.84	0.960265204	1.045888414		2	246	1.038186242
2	330.068	330068	803.6558	792.8222	792.8222	803.6558	0.986519602	1.020161822		2	246.25	1.039071207
2	330.282	330282	1082.465	996.8224	996.8224	1082.465	0.920881876	1.001790166		2	246.5	1.042075453
2	330.49	330490	1076.401	1055.492	1055.492	1076.401	0.980575083	0.989235884		2	246.75	1.047859548
2	330.733	330733	1239.923	1219.572	1219.572	1239.923	0.983586884	0.978274952		2	247	1.053249836
2	330.939	330939	1122.44	1300.869	1300.869	1122.44	1.15896529	0.968778583		2	247.25	1.056948367
2	331.33	331330	893.0886	847.8512	847.8512	893.0886	0.949347243	0.956891228		2	247.5	1.057535266
2	331.773	331773	1043.63	965.6576	965.6576	1043.63	0.925287314	0.948126322		2	247.75	1.058971453
2	332.096	332096	746.1739	640.1479	640.1479	746.1739	0.857907118	0.935309555		2	248	1.063794854
2	332.506	332506	1954.177	1852.263	1852.263	1954.177	0.947848122	0.917373095		2	248.25	1.070562137
2	332.85	332850	1104.809	978.45	978.45	1104.809	0.885628195	0.907180903		2	248.5	1.080772125
2	333.24	333240	1325.847	1287.091	1287.091	1325.847	0.970768875	0.906386039		2	248.75	1.092432445
2	333.814	333814	1222.403	1035.32	1035.32	1222.403	0.846954728	0.913294568		2	249	1.107170125
2	334.201	334201	1093.676	1077.65	1077.65	1093.676	0.985346666	0.918257347		2	249.25	1.123539873
2	334.428	334428	1117.215	988.7807	988.7807	1117.215	0.885040659	0.922463432		2	249.5	1.141812226
2	334.815	334815	1464.3	1319.379	1319.379	1464.3	0.901030527	0.928884751		2	249.75	1.162678403
2	335.068	335068	898.9753	871.9445	871.9445	898.9753	0.969931543	0.933447605		2	250	1.1880452
2	335.267	335267	1225.901	1086.466	1086.466	1225.901	0.886259168	0.937023293		2	250.25	1.218638764
2	335.487	335487	1042.094	1071.756	1071.756	1042.094	1.028463843	0.941389524		2	250.5	1.250584831
2	335.891	335891	1319.699	1165.204	1165.204	1319.699	0.882931638	0.952024679		2	250.75	1.288265784
2	336.156	336156	1188.935	1139.361	1139.361	1188.935	0.95830386	0.956166968		2	251	1.332468849
2	336.418	336418	1644.787	1677.144	1677.144	1644.787	1.019672456	0.956476923		2	251.25	1.383448974
2	336.712	336712	1435.701	1277.483	1277.483	1435.701	0.889797388	0.954528734		2	251.5	1.444373777
2	337.161	337161	1597.659	1556.322	1556.322	1597.659	0.974126519	0.949801095		2	251.75	1.524057605
2	337.326	337326	1877.47	1850.014	1850.014	1877.47	0.985376065	0.94777328		2	252	1.598844002
2	337.718	337718	1071.859	1014.45	1014.45	1071.859	0.946439784	0.940988336		2	252.25	1.665405458
2	337.972	337972	1475.753	1327.244	1327.244	1475.753	0.899367306	0.93632142		2	252.5	1.737434563
2	338.428	338428	2251.792	2010.783	2010.783	2251.792	0.892970132	0.923052835		2	252.75	1.787881853
2	338.617	338617	772.8639	710.239	710.239	772.8639	0.918970339	0.918482119		2	253	1.798946431
2	338.86	338860	1677.488	1601.321	1601.321	1677.488	0.954594608	0.915408437		2	253.25	1.800410248
2	339.046	339046	1336.386	1240.768	1240.768	1336.386	0.928450313	0.913767525		2	253.5	1.786595291
2	339.264	339264	1479.188	1326.475	1326.475	1479.188	0.896758897	0.911756067		2	253.75	1.761533458
2	339.495	339495	1457.769	1369.307	1369.307	1457.769	0.93931686	0.910617564		2	254	1.736471626
2	339.694	339694	931.0742	806.0592	806.0592	931.0742	0.865730357	0.910499345		2	254.25	1.713346577
2	339.901	339901	794.0963	679.8559	679.8559	794.0963	0.856137851	0.909316274		2	254.5	1.680054778
2	340.254	340254	795.2602	783.7014	783.7014	795.2602	0.985465386	0.904255369		2	254.75	1.637099605
2	340.515	340515	1147.419	1043.712	1043.712	1147.419	0.909617149	0.899877412		2	255	1.596224744
2	340.69	340690	860.2643	757.8486	757.8486	860.2643	0.880948564	0.897087809		2	255.25	1.583350247
2	340.956	340956	748.2305	670.1604	670.1604	748.2305	0.895660361	0.891599696		2	255.5	1.592600598
2	341.23	341230	871.0377	745.5289	745.5289	871.0377	0.855908877	0.88618232		2	255.75	1.601850949
2	341.432	341432	1227.245	1078.092	1078.092	1227.245	0.87846518	0.882228208		2	256	1.611954921
2	341.613	341613	1628.95	1499.94	1499.94	1628.95	0.920801743	0.877985296		2	256.25	1.626382147
2	341.81	341810	1135.092	1005.717	1005.717	1135.092	0.886022455	0.875071879		2	256.5	1.625805042
2	342.02	342020	1069.388	813.2052	813.2052	1069.388	0.760439803	0.875678549		2	256.75	1.625227937
2	342.217	342217	1469.349	1354.947	1354.947	1469.349	0.92214103	0.878090129		2	257	1.607412161
2	342.4	342400	958.2565	887.492	887.492	958.2565	0.926152862	0.8799565		2	257.25	1.576340994
2	342.63	342630	1351.497	1222.145	1222.145	1351.497	0.904289836	0.880904374		2	257.5	1.536784743
2	342.914	342914	578.2905	463.267	463.267	578.2905	0.801097372	0.882536657		2	257.75	1.490795279
2	343.141	343141	1220.045	1151.524	1151.524	1220.045	0.943837317	0.886011079		2	258	1.436408874
2	343.476	343476	1202.062	1105.643	1105.643	1202.062	0.919788663	0.895442944		2	258.25	1.373305105
2	343.653	343653	1218.804	1041.254	1041.254	1218.804	0.854324403	0.90100558		2	258.5	1.305936138
2	343.926	343926	738.7707	668.8044	668.8044	738.7707	0.905293618	0.912005257		2	258.75	1.231091357
2	344.164	344164	1354.967	1151.186	1151.186	1354.967	0.849604455	0.923002293		2	259	1.151422275
2	344.343	344343	706.2006	701.5017	701.5017	706.2006	0.993346225	0.929662624		2	259.25	1.060849752
2	344.653	344653	1038.208	1050.885	1050.885	1038.208	1.012210463	0.942967722		2	259.5	0.968605306
2	344.881	344881	708.124	643.8394	643.8394	708.124	0.909218442	0.951469182		2	259.75	0.965886353
2	345.275	345275	598.6147	557.6602	557.6602	598.6147	0.93158454	0.957802104		2	260	0.964623099
2	345.704	345704	965.5597	1023.085	1023.085	965.5597	1.059577155	0.959875504		2	260.25	0.963359845
2	345.975	345975	775.3175	721.8574	721.8574	775.3175	0.931047474	0.95947755		2	260.5	0.962096591
2	346.257	346257	772.6265	686.3228	686.3228	772.6265	0.888298292	0.952811177		2	260.75	0.960833337
2	346.551	346551	812.4158	767.4913	767.4913	812.4158	0.944702577	0.945637244		2	261	0.959570083
2	346.949	346949	650.5799	674.1553	674.1553	650.5799	1.036237517	0.945489133		2	261.25	0.958306829
2	347.242	347242	1109.388	995.9599	995.9599	1109.388	0.89775615	0.946825126		2	261.5	0.957043575
2	347.425	347425	980.9938	857.6425	857.6425	980.9938	0.874258838	0.948128193		2	261.75	0.955780322
2	347.678	347678	1015.611	1044.013	1044.013	1015.611	1.027965432	0.953764244		2	262	0.954517068
2	347.936	347936	864.3356	760.925	760.925	864.3356	0.880358278	0.962202934		2	262.25	0.953253814
2	348.161	348161	722.9949	698.4706	698.4706	722.9949	0.966079567	0.966099761		2	262.5	0.95199056
2	348.327	348327	688.9727	653.9663	653.9663	688.9727	0.94919044	0.966773111		2	262.75	0.950727306
2	348.514	348514	934.3553	1014.877	1014.877	934.3553	1.086178887	0.967386404		2	263	0.949464052
2	348.696	348696	1067.905	988.1666	988.1666	1067.905	0.925331935	0.966615545		2	263.25	0.948200798
2	348.901	348901	838.6822	868.9711	868.9711	838.6822	1.036114872	0.963704066		2	263.5	0.946937544
2	349.247	349247	919.3676	807.6854	807.6854	919.3676	0.878522802	0.956556426		2	263.75	0.94567429
2	349.805	349805	1021.631	991.0598	991.0598	1021.631	0.970076084	0.92905547		2	264	0.944411036
2	350.081	350081	903.2012	808.1222	808.1222	903.2012	0.894731096	0.913258622		2	264.25	0.943147782
2	350.332	350332	915.6648	784.9716	784.9716	915.6648	0.857269603	0.904391055		2	264.5	0.941884528
2	350.58	350580	1045.469	975.2538	975.2538	1045.469	0.932838563	0.90006073		2	264.75	0.940621274
2	350.867	350867	1750.172	1571.033	1571.033	1750.172	0.897644917	0.897486755		2	265	0.93935802
2	351.191	351191	1494.222	1305.534	1305.534	1494.222	0.873721576	0.902427653		2	265.25	0.938094766
2	351.469	351469	1235.274	1191.429	1191.429	1235.274	0.964505851	0.910855933		2	265.5	0.952504076
2	351.707	351707	742.6166	650.7137	650.7137	742.6166	0.876244485	0.916707283		2	265.75	0.998911363
2	352.115	352115	1113.068	993.4903	993.4903	1113.068	0.892569277	0.930491208		2	266	1.042849385
2	352.356	352356	1474.602	1421.859	1421.859	1474.602	0.964232383	0.937176706		2	266.25	1.082426791
2	352.777	352777	1907.176	1794.945	1794.945	1907.176	0.941153307	0.940837253		2	266.5	1.115077331
2	352.967	352967	2144.71	2139.209	2139.209	2144.71	0.997435084	0.94182047		2	266.75	1.140203258
2	353.32	353320	1354.301	1288.933	1288.933	1354.301	0.951733034	0.943990998		2	267	1.162122262
2	353.754	353754	1006.474	926.1757	926.1757	1006.474	0.920218207	0.946692339		2	267.25	1.177308299
2	354.001	354001	1354.846	1332.788	1332.788	1354.846	0.983719183	0.947573603		2	267.5	1.184583638
2	354.302	354302	860.2095	751.1111	751.1111	860.2095	0.873172291	0.948205213		2	267.75	1.184295706
2	354.683	354683	612.5114	565.3025	565.3025	612.5114	0.922925679	0.948862591		2	268	1.175934853
2	354.971	354971	1078.499	1010.891	1010.891	1078.499	0.937312877	0.949315301		2	268.25	1.165342354
2	355.343	355343	848.0711	849.3882	849.3882	848.0711	1.001553054	0.949526047		2	268.5	1.148526322
2	355.507	355507	496.8716	519.1839	519.1839	496.8716	1.044905565	0.950330021		2	268.75	1.123899301
2	355.884	355884	949.4002	850.3298	850.3298	949.4002	0.895649485	0.952761491		2	269	1.104236863
2	356.178	356178	1148.341	1036.003	1036.003	1148.341	0.902173657	0.948090287		2	269.25	1.090683084
2	356.411	356411	1879.018	1738.205	1738.205	1879.018	0.925060324	0.942534048		2	269.5	1.078445991
2	356.594	356594	1587.49	1538.864	1538.864	1587.49	0.969369256	0.93984057		2	269.75	1.066925761
2	356.978	356978	1503.391	1470.607	1470.607	1503.391	0.978193298	0.936279295		2	270	1.056426698
2	357.451	357451	1014.134	884.9625	884.9625	1014.134	0.872628765	0.933673513		2	270.25	1.048487594
2	357.608	357608	1169.439	1120.778	1120.778	1169.439	0.95838945	0.93440211		2	270.5	1.042797621
2	358.13	358130	1233.016	1065.962	1065.962	1233.016	0.864515951	0.940564964		2	270.75	1.037107649
2	358.398	358398	892.309	909.4721	909.4721	892.309	1.01923448	0.943698005		2	271	1.032609973
2	358.656	358656	718.6449	726.2857	726.2857	718.6449	1.010632233	0.948130471		2	271.25	1.029583049
2	358.889	358889	877.3007	785.5861	785.5861	877.3007	0.895458194	0.952284253		2	271.5	1.027030402
2	359.132	359132	910.741	894.2315	894.2315	910.741	0.981872453	0.955608673		2	271.75	1.025308831
2	359.46	359460	666.6963	585.6101	585.6101	666.6963	0.878376106	0.960149112		2	272	1.02281898
2	359.628	359628	845.0189	822.8884	822.8884	845.0189	0.973810645	0.961467154		2	272.25	1.020055483
2	359.964	359964	785.3778	778.5015	778.5015	785.3778	0.991244596	0.96229419		2	272.5	1.017511418
2	360.218	360218	1682.927	1703.005	1703.005	1682.927	1.011930405	0.962173179		2	272.75	1.014833897
2	360.461	360461	1076.337	1052.449	1052.449	1076.337	0.977806208	0.961600296		2	273	1.011777777
2	360.656	360656	345.743	307.5377	307.5377	345.743	0.88949798	0.962471629		2	273.25	1.009356358
2	360.89	360890	912.5531	877.8211	877.8211	912.5531	0.961939749	0.965097572		2	273.5	1.008260917
2	361.243	361243	742.9886	722.2109	722.2109	742.9886	0.972034968	0.96359936		2	273.75	1.008367629
2	361.556	361556	824.4854	724.3845	724.3845	824.4854	0.878589845	0.948783857		2	274	1.008527216
2	361.903	361903	1661.346	1819.866	1819.866	1661.346	1.095416608	0.930357878		2	274.25	1.008896623
2	362.091	362091	1705.071	1595.362	1595.362	1705.071	0.935657225	0.921200926		2	274.5	1.008655225
2	362.428	362428	1342.74	1145.289	1145.289	1342.74	0.852949193	0.899518939		2	274.75	1.006974569
2	362.677	362677	1373.327	1213.926	1213.926	1373.327	0.883930775	0.889498012		2	275	1.005150638
2	363.167	363167	637.4063	504.8581	504.8581	637.4063	0.79205069	0.887547793		2	275.25	1.003267525
2	363.559	363559	976.6153	819.4464	819.4464	976.6153	0.839067748	0.893278545		2	275.5	1.001339032
2	363.819	363819	1145.201	1111.402	1111.402	1145.201	0.970486404	0.899610581		2	275.75	0.999414627
2	364.084	364084	1131.049	981.8812	981.8812	1131.049	0.868115528	0.916436514		2	276	0.99813595
2	364.342	364342	1003.03	1011.488	1011.488	1003.03	1.00843245	0.939620536		2	276.25	0.997994853
2	364.513	364513	1043.117	887.2134	887.2134	1043.117	0.850540639	0.950305135		2	276.5	0.997932651
2	364.739	364739	1022.341	1157.359	1157.359	1022.341	1.13206748	0.959938761		2	276.75	0.997668797
2	365.042	365042	1030.076	915.6915	915.6915	1030.076	0.888955281	0.970185203		2	277	0.997558901
2	365.328	365328	1008.613	962.2035	962.2035	1008.613	0.953986812	0.968995868		2	277.25	0.997934496
2	365.566	365566	775.3584	767.2379	767.2379	775.3584	0.989526779	0.961931419		2	277.5	0.998535445
2	365.923	365923	1185.659	1143.115	1143.115	1185.659	0.964117845	0.953167799		2	277.75	0.999476814
2	366.226	366226	834.3801	754.7374	754.7374	834.3801	0.904548658	0.949412087		2	278	1.000573422
2	366.424	366424	866.3096	807.8839	807.8839	866.3096	0.932557945	0.946293987		2	278.25	1.002750121
2	366.599	366599	944.1361	912.4267	912.4267	944.1361	0.966414376	0.943893366		2	278.5	1.006434291
2	366.776	366776	1102.017	1091.242	1091.242	1102.017	0.990222474	0.941639598		2	278.75	1.010422549
2	367.098	367098	917.5455	771.7509	771.7509	917.5455	0.841103684	0.937063244		2	279	1.013526652
2	367.591	367591	835.1515	851.7964	851.7964	835.1515	1.019930396	0.931640497		2	279.25	1.015659521
2	367.812	367812	1057.475	1011.649	1011.649	1057.475	0.956664697	0.932491119		2	279.5	1.017449781
2	368.171	368171	725.9613	635.6805	635.6805	725.9613	0.875639652	0.934559463		2	279.75	1.016098519
2	368.386	368386	922.8095	859.5599	859.5599	922.8095	0.931459743	0.932851989		2	280	1.014295824
2	368.554	368554	1262.275	1125.664	1125.664	1262.275	0.89177398	0.931376094		2	280.25	1.012076491
2	368.76	368760	1012.735	942.6463	942.6463	1012.735	0.930792656	0.928943644		2	280.5	1.010780993
2	369.251	369251	1361.898	1307.7	1307.7	1361.898	0.960204068	0.911065584		2	280.75	1.010875167
2	369.537	369537	1103.08	1071.803	1071.803	1103.08	0.971645756	0.904411227		2	281	1.011338585
2	369.851	369851	1413.963	1270.11	1270.11	1413.963	0.898262543	0.903025906		2	281.25	1.011796489
2	370.207	370207	998.5006	836.0217	836.0217	998.5006	0.837277113	0.903586733		2	281.5	1.013854548
2	370.43	370430	820.5878	717.4479	717.4479	820.5878	0.874309733	0.908676518		2	281.75	1.018119725
2	370.654	370654	1119.694	982.3767	982.3767	1119.694	0.877361761	0.922807153		2	282	1.019989867
2	371.081	371081	1787.812	1766.423	1766.423	1787.812	0.988036214	0.956227879		2	282.25	1.020265176
2	371.243	371243	1801.569	1813.727	1813.727	1801.569	1.006748562	0.965847171		2	282.5	1.018307461
2	371.498	371498	1750.495	1649.187	1649.187	1750.495	0.942126084	0.986163626		2	282.75	1.013910173
2	371.883	371883	974.0597	973.2591	973.2591	974.0597	0.999178079	1.008948617		2	283	1.009256577
2	372.276	372276	1764.668	2019.861	2019.861	1764.668	1.144612471	1.009752756		2	283.25	1.00643074
2	372.482	372482	988.507	1134.186	1134.186	988.507	1.147372755	1.006176168		2	283.5	1.004103349
2	372.751	372751	1620.783	1502.728	1502.728	1620.783	0.927161748	1.000798984		2	283.75	1.002133492
2	372.947	372947	1570.911	1456.375	1456.375	1570.911	0.92708944	0.992563716		2	284	1.00271999
2	373.174	373174	1643.78	1297.502	1297.502	1643.78	0.789340423	0.975769207		2	284.25	1.005691347
2	373.57	373570	1677.144	1755.307	1755.307	1677.144	1.046604823	0.951422301		2	284.5	1.0092853
2	373.789	373789	1413.177	1477.791	1477.791	1413.177	1.04572251	0.943422862		2	284.75	1.012698294
2	373.995	373995	1353.025	1201.023	1201.023	1353.025	0.887657656	0.937617036		2	285	1.016082075
2	374.424	374424	1161.816	1106.41	1106.41	1161.816	0.952310865	0.94500939		2	285.25	1.018618462
2	374.747	374747	1519.526	1360.973	1360.973	1519.526	0.895656277	0.95889537		2	285.5	1.020412847
2	375.138	375138	1034.398	1026.316	1026.316	1034.398	0.99218676	0.973863085		2	285.75	1.02184954
2	375.405	375405	1910.675	1912.2	1912.2	1910.675	1.000798147	0.980851141		2	286	1.022658526
2	375.585	375585	693.5959	691.2809	691.2809	693.5959	0.996662322	0.986031497		2	286.25	1.022964238
2	375.815	375815	1270.516	1282.328	1282.328	1270.516	1.00929701	0.993793816		2	286.5	1.021554508
2	376.087	376087	1790.367	1856.518	1856.518	1790.367	1.03694829	1.010560193		2	286.75	1.018233655
2	376.27	376270	1297.92	1215.129	1215.129	1297.92	0.936212555	1.02457195		2	287	1.013333592
2	376.514	376514	913.0047	954.974	954.974	913.0047	1.045968329	1.037665429		2	287.25	1.009242425
2	376.798	376798	846.7658	891.9862	891.9862	846.7658	1.053403668	1.049448823		2	287.5	1.00641744
2	377.113	377113	1188.286	1205.825	1205.825	1188.286	1.014759915	1.057257344		2	287.75	1.004540142
2	377.336	377336	1171.607	1238.302	1238.302	1171.607	1.056926085	1.051137768		2	288	1.003068865
2	377.742	377742	1490.105	1702.329	1702.329	1490.105	1.142422178	1.028231156		2	288.25	1.001705231
2	377.958	377958	1454.292	1587.859	1587.859	1454.292	1.091843316	1.017205176		2	288.5	1.000535579
2	378.172	378172	1048.619	1109.661	1109.661	1048.619	1.0582118	1.001078429		2	288.75	1.000450828
2	378.375	378375	820.0535	769.425	769.425	820.0535	0.938261955	0.98004166		2	289	1.00096204
2	378.6	378600	1077.84	867.5745	867.5745	1077.84	0.804919561	0.964308161		2	289.25	1.002353083
2	378.944	378944	1154.378	999.2927	999.2927	1154.378	0.865654664	0.957006739		2	289.5	1.003453108
2	379.229	379229	1207.847	1239.826	1239.826	1207.847	1.026476035	0.955377891		2	289.75	1.004346702
2	379.489	379489	1394.632	1282.846	1282.846	1394.632	0.919845522	0.957082819		2	290	1.005226841
2	379.811	379811	1203.078	1207.801	1207.801	1203.078	1.003925764	0.979077968		2	290.25	1.005986772
2	380.095	380095	1272.549	1347.354	1347.354	1272.549	1.058783591	0.999563793		2	290.5	1.006008472
2	380.536	380536	1163.356	1207.474	1207.474	1163.356	1.037923043	1.015245369		2	290.75	1.00487468
2	380.745	380745	1323.275	1426.617	1426.617	1323.275	1.078095634	1.022474463		2	291	1.001859115
2	380.97	380970	1393.657	1320.649	1320.649	1393.657	0.947614083	1.027101027		2	291.25	0.999131043
2	381.169	381169	1971.249	2078.909	2078.909	1971.249	1.05461512	1.02727577		2	291.5	0.998497345
2	381.43	381430	963.1426	972.4921	972.4921	963.1426	1.009707285	1.025141677		2	291.75	0.998110941
2	381.775	381775	1256.256	1183.299	1183.299	1256.256	0.941925053	1.019507953		2	292	0.998545776
2	382.153	382153	1047.42	1108.42	1108.42	1047.42	1.058238338	1.008765308		2	292.25	0.9991224
2	382.528	382528	616.0844	626.9855	626.9855	616.0844	1.017694167	0.998204619		2	292.5	1.001317814
2	382.776	382776	804.1639	847	847	804.1639	1.053267872	0.99272839		2	292.75	1.004112546
2	383.039	383039	1039.342	989.1731	989.1731	1039.342	0.951730133	0.986524799		2	293	1.006743015
2	383.53	383530	805.1677	732.5487	732.5487	805.1677	0.909808851	0.966968518		2	293.25	1.010578246
2	383.765	383765	743.4113	696.9888	696.9888	743.4113	0.937554756	0.956197359		2	293.5	1.014478115
2	384.053	384053	822.2946	816.4651	816.4651	822.2946	0.992910692	0.945595214		2	293.75	1.018146574
2	384.307	384307	654.1137	637.4464	637.4464	654.1137	0.974519262	0.939612288		2	294	1.020309198
2	384.64	384640	628.3762	565.5585	565.5585	628.3762	0.900031701	0.9343975		2	294.25	1.021501907
2	385.001	385001	888.2363	801.1989	801.1989	888.2363	0.902010985	0.930388666		2	294.5	1.021475674
2	385.215	385215	1029.413	981.7322	981.7322	1029.413	0.953681564	0.925256747		2	294.75	1.01811627
2	385.404	385404	904.6141	823.2735	823.2735	904.6141	0.910082542	0.91961296		2	295	1.014014206
2	385.575	385575	621.372	618.1944	618.1944	621.372	0.994886155	0.917829939		2	295.25	1.010541183
2	385.778	385778	952.8878	835.8815	835.8815	952.8878	0.877208733	0.919492474		2	295.5	1.007284925
2	386.036	386036	952.1537	882.7218	882.7218	952.1537	0.927079105	0.923938385		2	295.75	1.006260314
2	386.264	386264	940.5013	817.0011	817.0011	940.5013	0.868686838	0.934332632		2	296	1.005619036
2	386.558	386558	967.0116	937.5649	937.5649	967.0116	0.969548762	0.953750604		2	296.25	1.005792431
2	386.757	386757	977.2811	886.8461	886.8461	977.2811	0.907462653	0.963678088		2	296.5	1.007009337
2	387.027	387027	911.4287	947.6734	947.6734	911.4287	1.039766907	0.977665223		2	296.75	1.008178376
2	387.2	387200	1087.087	1070.778	1070.778	1087.087	0.984997521	0.988268554		2	297	1.009914617
2	387.469	387469	928.8436	954.7544	954.7544	928.8436	1.027895762	0.998488863		2	297.25	1.011679743
2	387.713	387713	1002.731	1020.408	1020.408	1002.731	1.017628856	0.996609381		2	297.5	1.012729129
2	388.102	388102	1119.027	1144.733	1144.733	1119.027	1.022971742	0.983468965		2	297.75	1.013705029
2	388.31	388310	960.4137	904.2323	904.2323	960.4137	0.941502917	0.977471984		2	298	1.014102597
2	388.628	388628	736.7158	701.5551	701.5551	736.7158	0.952273726	0.95849153		2	298.25	1.012933733
2	388.873	388873	700.2744	673.0089	673.0089	700.2744	0.961064548	0.945554028		2	298.5	1.011613499
2	389.07	389070	1075.744	940.618	940.618	1075.744	0.87438833	0.944023522		2	298.75	1.009680309
2	389.438	389438	499.7751	517.4016	517.4016	499.7751	1.035268864	0.946697926		2	299	1.007628842
2	389.624	389624	1021.672	888.3222	888.3222	1021.672	0.869478854	0.948653468		2	299.25	1.005789359
2	389.885	389885	1213.2	1125.435	1125.435	1213.2	0.927658259	0.957269342		2	299.5	1.004886386
2	390.048	390048	1075.967	1032.908	1032.908	1075.967	0.959981115	0.964962395		2	299.75	1.004122454
2	390.252	390252	929.2888	907.1327	907.1327	929.2888	0.976158004	0.970500258		2	300	1.003939037
2	390.463	390463	734.5463	773.7823	773.7823	734.5463	1.053415285	0.973096064		2	300.25	1.004992907
2	390.792	390792	1163.497	1116.547	1116.547	1163.497	0.959647511	0.978491584		2	300.5	1.006439559
2	391.061	391061	861.2921	885.2323	885.2323	861.2921	1.02779568	0.978182389		2	300.75	1.007886211
2	391.312	391312	1333.063	1256.793	1256.793	1333.063	0.9427859	0.969000587		2	301	1.009332863
2	391.775	391775	1748.773	1592.838	1592.838	1748.773	0.910831766	0.943772357		2	301.25	1.010779515
2	392.185	392185	762.5763	692.3034	692.3034	762.5763	0.907848041	0.919811356		2	301.5	1.011788682
2	392.356	392356	1210.987	1153.863	1153.863	1210.987	0.952828561	0.908214035		2	301.75	1.012276468
2	392.769	392769	3081.231	2799.122	2799.122	3081.231	0.908442762	0.887741948		2	302	1.011983539
2	392.954	392954	1715.448	1457.984	1457.984	1715.448	0.849914425	0.881876892		2	302.25	1.011595483
2	393.175	393175	1386.39	1151.963	1151.963	1386.39	0.83090833	0.876581181		2	302.5	1.010833609
2	393.458	393458	860.8285	799.7528	799.7528	860.8285	0.929050095	0.876754771		2	302.75	1.009903178
2	393.639	393639	718.236	640.0842	640.0842	718.236	0.891189247	0.878837993		2	303	1.008001839
2	393.804	393804	690.42	589.1981	589.1981	690.42	0.853390835	0.881615828		2	303.25	1.005781742
2	394.046	394046	513.2358	446.5329	446.5329	513.2358	0.870034592	0.890520412		2	303.5	1.002912718
2	394.227	394227	718.5239	623.1463	623.1463	718.5239	0.867258974	0.897914024		2	303.75	1.000720955
2	394.477	394477	900.5711	839.3934	839.3934	900.5711	0.932067884	0.910353443		2	304	0.997921165
2	394.74	394740	548.601	505.6493	505.6493	548.601	0.921706851	0.929282654		2	304.25	0.995760012
2	395.175	395175	1287.26	1298.166	1298.166	1287.26	1.008472259	0.955353638		2	304.5	0.994815968
2	395.496	395496	1278.564	1251.165	1251.165	1278.564	0.97857049	0.961648878		2	304.75	0.994613778
2	395.857	395857	1252.822	1173.421	1173.421	1252.822	0.936622282	0.964243379		2	305	0.995525893
2	396.066	396066	1047.681	1022.62	1022.62	1047.681	0.976079551	0.967247699		2	305.25	0.997449261
2	396.452	396452	949.8403	963.8435	963.8435	949.8403	1.014742689	0.974364884		2	305.5	0.999759709
2	396.702	396702	743.0059	641.3046	641.3046	743.0059	0.863121814	0.978406909		2	305.75	1.0027659
2	396.984	396984	665.743	687.5122	687.5122	665.743	1.032699105	0.983169008		2	306	1.006133928
2	397.188	397188	782.4327	704.9773	704.9773	782.4327	0.901006949	0.986578485		2	306.25	1.00881794
2	397.361	397361	626.739	708.4978	708.4978	626.739	1.130451113	0.989952406		2	306.5	1.00950327
2	397.544	397544	767.7734	709.6251	709.6251	767.7734	0.924263722	0.995560263		2	306.75	1.00953442
2	397.714	397714	703.4038	742.2071	742.2071	703.4038	1.055165042	1.002299571		2	307	1.009507194
2	398.111	398111	1208.693	1284.441	1284.441	1208.693	1.062669346	1.016552565		2	307.25	1.009156882
2	398.383	398383	956.914	886.0712	886.0712	956.914	0.925967433	1.024404208		2	307.5	1.008614484
2	398.555	398555	1043.924	1065.155	1065.155	1043.924	1.020337687	1.028354469		2	307.75	1.008785046
2	398.792	398792	790.5466	790.4678	790.4678	790.5466	0.999900322	1.031213809		2	308	1.010048053
2	399.152	399152	1044.874	1128.259	1128.259	1044.874	1.079803881	1.033068454		2	308.25	1.011591433
2	399.498	399498	637.5905	717.7517	717.7517	637.5905	1.125725211	1.032492072		2	308.5	1.014280451
2	399.833	399833	689.1679	699.4566	699.4566	689.1679	1.014929163	1.025021878		2	308.75	1.01817984
2	400.025	400025	636.9212	592.7122	592.7122	636.9212	0.93058953	1.02167975		2	309	1.020603699
2	400.229	400229	704.9545	711.5246	711.5246	704.9545	1.009319892	1.016605693		2	309.25	1.022294399
2	400.466	400466	831.3099	911.7661	911.7661	831.3099	1.096782439	1.004480512		2	309.5	1.022570573
2	400.966	400966	1003.297	921.836	921.836	1003.297	0.918806694	0.991878159		2	309.75	1.02075974
2	401.239	401239	1012.265	1024.05	1024.05	1012.265	1.011642208	1.001602469		2	310	1.018874606
2	401.429	401429	1106.107	1063.492	1063.492	1106.107	0.961472986	1.01213391		2	310.25	1.015918694
2	401.625	401625	1247.875	1390.572	1390.572	1247.875	1.114351998	1.0284436		2	310.5	1.012425939
2	401.81	401810	861.5295	895.6968	895.6968	861.5295	1.039658886	1.049242917		2	310.75	1.011983299
2	402.074	402074	985.6961	1057.026	1057.026	985.6961	1.072365002	1.08627576		2	311	1.012128663
2	402.611	402611	821.9394	897.4988	897.4988	821.9394	1.091928188	1.186839384		2	311.25	1.014317413
2	403.001	403001	943.4519	1342.125	1342.125	943.4519	1.422568549	1.303966436		2	311.5	1.017595816
2	403.18	403180	1157.41	1582.114	1582.114	1157.41	1.366943434	1.355836549		2	311.75	1.020754134
2	403.386	403386	1305.35	1684.892	1684.892	1305.35	1.2907588	1.41283118		2	312	1.021717865
2	403.579	403579	726.845	986.422	986.422	726.845	1.357128411	1.471456403		2	312.25	1.022595855
2	403.81	403810	1273.22	1948.738	1948.738	1273.22	1.530558741	1.5350225		2	312.5	1.023059941
2	403.985	403985	1184.084	2074.693	2074.693	1184.084	1.752150185	1.577615489		2	312.75	1.022325793
2	404.162	404162	1017.363	1686.194	1686.194	1017.363	1.657416281	1.620177527		2	313	1.020917167
2	404.333	404333	875.7667	1504.332	1504.332	875.7667	1.717731446	1.654472471		2	313.25	1.019017048
2	404.513	404513	1174.897	1990.572	1990.572	1174.897	1.694252347	1.682863137		2	313.5	1.016712325
2	405.023	405023	839.2236	1422.165	1422.165	839.2236	1.694619884	1.777065162		2	313.75	1.013799843
2	405.438	405438	1577.715	2809.321	2809.321	1577.715	1.780626412	1.941211938		2	314	1.010402482
2	405.735	405735	1127.378	2094.068	2094.068	1127.378	1.857467504	2.046431632		2	314.25	1.007125491
2	406.06	406060	1919.562	4108.648	4108.648	1919.562	2.140409114	2.143824362		2	314.5	1.00411605
2	406.359	406359	1046.095	2299.495	2299.495	1046.095	2.198170338	2.226653256		2	314.75	1.001179092
2	406.534	406534	1008.517	2647.527	2647.527	1008.517	2.62516844	2.245620025		2	315	0.996794411
2	406.699	406699	2234.761	5230.809	5230.809	2234.761	2.34065701	2.229635684		2	315.25	0.992050292
2	407.053	407053	1573.431	3847.232	3847.232	1573.431	2.445122792	2.128389747		2	315.5	0.98830885
2	407.414	407414	1076.068	2200.608	2200.608	1076.068	2.04504548	2.062906559		2	315.75	0.986006571
2	407.578	407578	1263.288	2512.996	2512.996	1263.288	1.989250274	2.065934258		2	316	0.984366842
2	407.833	407833	942.5165	1624.878	1624.878	942.5165	1.723978307	2.071498592		2	316.25	0.983559746
2	408.061	408061	1016.424	1632.14	1632.14	1016.424	1.605766885	2.081586019		2	316.5	0.983437067
2	408.352	408352	1083.697	1847.061	1847.061	1083.697	1.704407228	2.10916182		2	316.75	0.984571301
2	408.929	408929	1425.183	3263.081	3263.081	1425.183	2.289587372	2.167760132		2	317	0.986636775
2	409.297	409297	986.4988	2618.763	2618.763	986.4988	2.65460333	2.186827382		2	317.25	0.989501887
2	409.802	409802	668.7938	1885.69	1885.69	668.7938	2.819538698	2.212685844		2	317.5	0.994077543
2	410.222	410222	1058.908	2622.078	2622.078	1058.908	2.476209454	2.22187956		2	317.75	0.997790688
2	410.734	410734	1631.493	3403.066	3403.066	1631.493	2.085860007	2.190197413		2	318	1.001396147
2	410.922	410922	1451.451	2580.077	2580.077	1451.451	1.777584638	2.164338419		2	318.25	1.004440546
2	415.268	415268	1662.712	1512.061	1512.061	1662.712	0.909394411	1.045374133		2	318.5	1.006769261
2	415.597	415597	1215.895	1200.605	1200.605	1215.895	0.987424901	1.025524987		2	318.75	1.008970667
2	415.821	415821	1135.467	1153.813	1153.813	1135.467	1.016157229	1.01452526		2	319	1.01174001
2	416.071	416071	1091.032	1174.467	1174.467	1091.032	1.076473467	1.011678753		2	319.25	1.015134072
2	416.238	416238	1293.114	1478.731	1478.731	1293.114	1.143542642	1.014217362		2	319.5	1.018732256
2	416.437	416437	1432.465	1436.743	1436.743	1432.465	1.00298646	1.016480582		2	319.75	1.021992009
2	416.676	416676	1000.168	1037.581	1037.581	1000.168	1.037406716	1.017779954		2	320	1.023539749
2	417.166	417166	810.1951	844.7005	844.7005	810.1951	1.042589001	1.015813169		2	320.25	1.026456131
2	417.39	417390	577.7493	520.1061	520.1061	577.7493	0.900228005	1.013823663		2	320.5	1.030542186
2	417.679	417679	726.1043	669.8198	669.8198	726.1043	0.922484277	1.007238859		2	320.75	1.035330237
2	418.122	418122	1227.63	1262.764	1262.764	1227.63	1.028619372	0.99102593		2	321	1.040294454
2	418.361	418361	1561.851	1589.775	1589.775	1561.851	1.017878786	0.98515379		2	321.25	1.045372555
2	418.81	418810	1222.468	1234.913	1234.913	1222.468	1.010180226	0.98255432		2	321.5	1.050527523
2	419.126	419126	2181.269	2259.508	2259.508	2181.269	1.03586857	0.983147198		2	321.75	1.055395167
2	419.444	419444	2523.915	2542.912	2542.912	2523.915	1.007526799	0.983261188		2	322	1.060069454
2	419.666	419666	2150.004	1958.692	1958.692	2150.004	0.91101784	0.982028746		2	322.25	1.064787061
2	419.9	419900	1505.458	1382.904	1382.904	1505.458	0.918593544	0.980543732		2	322.5	1.069297017
2	420.16	420160	2188.435	2043.037	2043.037	2188.435	0.933560741	0.980699813		2	322.75	1.073303612
2	420.577	420577	2309.918	2429.405	2429.405	2309.918	1.05172781	0.98342466		2	323	1.077394352
2	421.08	421080	905.6807	907.701	907.701	905.6807	1.002230698	0.98303664		2	323.25	1.08215196
2	421.407	421407	1181.349	1130.289	1130.289	1181.349	0.956778226	0.984732228		2	323.5	1.086814149
2	421.729	421729	773.1432	769.6857	769.6857	773.1432	0.995527995	0.984532008		2	323.75	1.091099259
2	422.107	422107	855.5908	810.8396	810.8396	855.5908	0.947695557	0.970864355		2	324	1.094926254
2	422.332	422332	813.4121	810.1514	810.1514	813.4121	0.995991331	0.959502178		2	324.25	1.100098042
2	422.805	422805	795.4525	762.0559	762.0559	795.4525	0.958015595	0.934830136		2	324.5	1.104443536
2	422.956	422956	558.8174	535.9371	535.9371	558.8174	0.959055856	0.928209326		2	324.75	1.104344992
2	423.395	423395	655.5457	505.6856	505.6856	655.5457	0.771396411	0.908357845		2	325	1.10173842
2	423.798	423798	961.8077	826.87	826.87	961.8077	0.859704076	0.872642939		2	325.25	1.097227525
2	424.073	424073	1241.745	1194.012	1194.012	1241.745	0.961559741	0.843793251		2	325.5	1.091038167
2	424.404	424404	937.4999	817.4264	817.4264	937.4999	0.871921586	0.821526728		2	325.75	1.081776228
2	424.6	424600	813.0984	763.0937	763.0937	813.0984	0.938501047	0.815159926		2	326	1.072065265
2	424.79	424790	1162.164	859.2216	859.2216	1162.164	0.739329045	0.810282136		2	326.25	1.065003466
2	424.961	424961	1063.324	792.37	792.37	1063.324	0.745182089	0.809867984		2	326.5	1.057935948
2	425.169	425169	1805.632	1307.291	1307.291	1805.632	0.724007439	0.816548139		2	326.75	1.055216365
2	425.339	425339	1337.803	1018.698	1018.698	1337.803	0.761470859	0.825949927		2	327	1.058072862
2	425.688	425688	912.5567	764.9796	764.9796	912.5567	0.83828172	0.84701317		2	327.25	1.065033339
2	425.863	425863	1124.607	949.8805	949.8805	1124.607	0.844633281	0.864503216		2	327.5	1.07146931
2	426.119	426119	1736.081	1723.572	1723.572	1736.081	0.992794691	0.893972822		2	327.75	1.076380937
2	426.535	426535	1909.725	1935.593	1935.593	1909.725	1.013545406	0.931294928		2	328	1.079488651
2	426.82	426820	1504.648	1458.185	1458.185	1504.648	0.969120352	0.958626779		2	328.25	1.080808807
2	427.085	427085	1642.628	1681.802	1681.802	1642.628	1.02384837	0.973416483		2	328.5	1.079921662
2	427.297	427297	1093.657	1041.485	1041.485	1093.657	0.952295829	0.973553212		2	328.75	1.07332219
2	427.556	427556	1755.018	1469.908	1469.908	1755.018	0.837545826	0.963864726		2	329	1.063530858
2	428.135	428135	846.0944	774.4368	774.4368	846.0944	0.915307795	0.935618972		2	329.25	1.05403339
2	428.344	428344	1512.287	1535.655	1535.655	1512.287	1.015452093	0.927156321		2	329.5	1.042937877
2	428.552	428552	1482.776	1467.449	1467.449	1482.776	0.989663307	0.916432426		2	329.75	1.035198496
2	428.774	428774	1016.886	897.7525	897.7525	1016.886	0.882844783	0.909005012		2	330	1.028272105
2	428.945	428945	685.6288	625.6529	625.6529	685.6288	0.912524241	0.906897031		2	330.25	1.022041151
2	429.141	429141	1078.302	913.6071	913.6071	1078.302	0.847264588	0.905623554		2	330.5	1.017675861
2	429.488	429488	764.8359	657.9823	657.9823	764.8359	0.860292123	0.907845579		2	330.75	1.014546227
2	430.031	430031	1161.412	1094.311	1094.311	1161.412	0.942224637	0.916935492		2	331	1.011617865
2	430.203	430203	990.2492	868.0537	868.0537	990.2492	0.876601264	0.919382628		2	331.25	1.009511606
2	430.624	430624	837.8706	795.9748	795.9748	837.8706	0.949997291	0.931972108		2	331.5	1.007905518
2	430.989	430989	877.36	881.5797	881.5797	877.36	1.004809542	0.947032907		2	331.75	1.006534804
2	431.401	431401	697.3897	704.5867	704.5867	697.3897	1.010319912	0.954811309		2	332	1.00391258
2	431.654	431654	866.0524	760.9325	760.9325	866.0524	0.878621779	0.949751006		2	332.25	1.000989986
2	432.01	432010	1225.892	1155.772	1155.772	1225.892	0.942800834	0.935588704		2	332.5	0.997959193
2	432.274	432274	1307.667	1232.955	1232.955	1307.667	0.942866188	0.926480387		2	332.75	0.99588308
2	432.524	432524	999.4142	917.5243	917.5243	999.4142	0.918062101	0.914772128		2	333	0.994977305
2	432.798	432798	794.6344	726.4671	726.4671	794.6344	0.914215518	0.901527199		2	333.25	0.994875107
2	433.129	433129	924.1564	786.2319	786.2319	924.1564	0.850756322	0.891972797		2	333.5	0.995708936
2	433.427	433427	1143.578	1021.657	1021.657	1143.578	0.893386372	0.88403512		2	333.75	0.996542765
2	433.647	433647	779.1213	669.2485	669.2485	779.1213	0.85897857	0.88068331		2	334	0.997417208
2	434.153	434153	1046.992	940.3441	940.3441	1046.992	0.898138763	0.887212426		2	334.25	0.998383096
2	434.52	434520	988.327	844.4543	844.4543	988.327	0.854428038	0.893447309		2	334.5	0.999628136
2	434.788	434788	1280.803	1177.63	1177.63	1280.803	0.919446628	0.900618514		2	334.75	1.000777656
2	435.14	435140	981.2742	850.573	850.573	981.2742	0.86680461	0.914837279		2	335	1.002001125
2	435.408	435408	1151.974	1144.075	1144.075	1151.974	0.993143074	0.915518264		2	335.25	1.003247211
2	435.599	435599	1142.819	1045.907	1045.907	1142.819	0.91519917	0.90515672		2	335.5	1.004636652
2	435.886	435886	984.373	868.5313	868.5313	984.373	0.882319304	0.885829017		2	335.75	1.006460404
2	436.191	436191	707.5156	585.3384	585.3384	707.5156	0.827315186	0.860959757		2	336	1.007961154
2	436.355	436355	866.7052	811.9868	811.9868	866.7052	0.936866192	0.844237653		2	336.25	1.008667715
2	436.635	436635	795.5442	793.4383	793.4383	795.5442	0.997352881	0.824974422		2	336.5	1.008572215
2	436.867	436867	1209.485	1048.463	1048.463	1209.485	0.866867303	0.813646969		2	336.75	1.008072038
2	437.084	437084	12.71878	3.006334	3.006334	12.71878	0.236369683	0.800063425		2	337	1.007342578
2	437.374	437374	846.1977	777.2027	777.2027	846.1977	0.91846468	0.791435737		2	337.25	1.006569698
2	437.75	437750	602.752	575.7915	575.7915	602.752	0.95527099	0.810085714		2	337.5	1.005476275
2	438.082	438082	803.6804	625.894	625.894	803.6804	0.778784701	0.839027946		2	337.75	1.004267708
2	438.288	438288	640.2763	578.2826	578.2826	640.2763	0.903176644	0.854642214		2	338	1.002911581
2	438.59	438590	745.044	688.5668	688.5668	745.044	0.924196155	0.892561564		2	338.25	1.000895708
2	438.754	438754	517.2648	453.5651	453.5651	517.2648	0.876852823	0.911525313		2	338.5	0.998977884
2	439.096	439096	788.6878	659.3559	659.3559	788.6878	0.836016355	0.934922364		2	338.75	0.997727589
2	439.586	439586	1110.154	1230.315	1230.315	1110.154	1.108238136	0.958519826		2	339	0.996999748
2	439.847	439847	734.0487	655.4658	655.4658	734.0487	0.892945931	0.964532614		2	339.25	0.996365677
2	440.027	440027	837.2816	867.7078	867.7078	837.2816	1.036339267	0.965053186		2	339.5	0.996013559
2	440.262	440262	1328.004	1130.161	1130.161	1328.004	0.851022286	0.962587992		2	339.75	0.995892928
2	440.457	440457	596.2712	592.8502	592.8502	596.2712	0.994262678	0.960562268		2	340	0.995260447
2	440.657	440657	724.4346	816.4024	816.4024	724.4346	1.126951142	0.956494506		2	340.25	0.994267201
2	441.047	441047	943.6821	810.5254	810.5254	943.6821	0.858896656	0.94084717		2	340.5	0.993107827
2	441.303	441303	799.8563	647.4629	647.4629	799.8563	0.809474027	0.934226892		2	340.75	0.991922007
2	441.469	441469	913.1028	841.6445	841.6445	913.1028	0.921741232	0.93154696		2	341	0.99050313
2	441.803	441803	917.2344	863.7332	863.7332	917.2344	0.94167118	0.925897509		2	341.25	0.989134468
2	442.245	442245	872.883	830.9041	830.9041	872.883	0.951907759	0.933562627		2	341.5	0.987705476
2	442.793	442793	693.3161	685.2699	685.2699	693.3161	0.988394615	0.952909571		2	341.75	0.986409961
2	443.032	443032	925.8335	929.881	929.881	925.8335	1.004371736	0.957589159		2	342	0.986316173
2	443.314	443314	946.2552	881.9872	881.9872	946.2552	0.932081747	0.956275356		2	342.25	0.987093741
2	443.588	443588	1274.334	1042.027	1042.027	1274.334	0.817703208	0.95120519		2	342.5	0.987631883
2	443.799	443799	1156.126	1186.895	1186.895	1156.126	1.026613881	0.948059591		2	342.75	0.987971476
2	444.257	444257	1112.848	1082.599	1082.599	1112.848	0.97281839	0.940717111		2	343	0.988597453
2	444.448	444448	1332.669	1258.311	1258.311	1332.669	0.944203699	0.937483503		2	343.25	0.990045942
2	444.801	444801	1302.948	1274.273	1274.273	1302.948	0.977992215	0.93536238		2	343.5	0.992018252
2	445.03	445030	923.2849	781.7547	781.7547	923.2849	0.846710154	0.941161149		2	343.75	0.994433796
2	445.256	445256	884.9387	816.0546	816.0546	884.9387	0.922159467	0.946947157		2	344	0.997346467
2	445.56	445560	1288.492	1185.78	1185.78	1288.492	0.920285108	0.950735269		2	344.25	1.000333158
2	445.725	445725	1447.757	1423.697	1423.697	1447.757	0.983381189	0.95335857		2	344.5	1.003159415
2	446.016	446016	846.0842	817.1495	817.1495	846.0842	0.965801631	0.955972315		2	344.75	1.005981453
2	446.237	446237	990.0226	977.0805	977.0805	990.0226	0.98692747	0.955663888		2	345	1.007865114
2	446.434	446434	905.4762	910.3658	910.3658	905.4762	1.005400031	0.955306319		2	345.25	1.008978667
2	446.948	446948	1181.745	1117.77	1117.77	1181.745	0.945863955	0.9477663		2	345.5	1.009391373
2	447.349	447349	925.7734	848.177	848.177	925.7734	0.916182081	0.94017969		2	345.75	1.009645878
2	447.554	447554	1297.304	1147.468	1147.468	1297.304	0.884502013	0.939240505		2	346	1.009390544
2	447.756	447756	777.8318	752.2986	752.2986	777.8318	0.96717388	0.941099801		2	346.25	1.007752808
2	448.21	448210	1041.18	925.9307	925.9307	1041.18	0.889308957	0.948368535		2	346.5	1.006063793
2	448.558	448558	998.7532	1026.131	1026.131	998.7532	1.027411977	0.961337037		2	346.75	1.005698411
2	448.737	448737	1020.643	998.5951	998.5951	1020.643	0.978398029	0.970758344		2	347	1.005742331
2	449.055	449055	1000.567	1024.391	1024.391	1000.567	1.023810499	0.981389441		2	347.25	1.006063901
2	449.238	449238	1061.025	941.5034	941.5034	1061.025	0.887352701	0.981101251		2	347.5	1.006872215
2	449.578	449578	1414.462	1458.337	1458.337	1414.462	1.031018861	0.974082626		2	347.75	1.008623669
2	449.959	449959	1061.465	1060.868	1060.868	1061.465	0.99943757	0.964939816		2	348	1.010616733
2	450.302	450302	969.3086	916.0701	916.0701	969.3086	0.945075799	0.956584257		2	348.25	1.011489488
2	450.574	450574	1260.456	1224.187	1224.187	1260.456	0.971225493	0.9488316		2	348.5	1.011733272
2	450.817	450817	1305.554	1154.768	1154.768	1305.554	0.884504203	0.944089408		2	348.75	1.011319849
2	451.078	451078	1091.447	969.4228	969.4228	1091.447	0.88819961	0.944493821		2	349	1.010158816
2	451.3	451300	1063.854	1022.496	1022.496	1063.854	0.961124365	0.944523819		2	349.25	1.008703851
2	451.494	451494	1379.741	1271.003	1271.003	1379.741	0.921189557	0.943545028		2	349.5	1.005289432
2	451.715	451715	1408.996	1461.066	1461.066	1408.996	1.036955392	0.94385061		2	349.75	1.001875012
2	451.901	451901	1484.636	1352.089	1352.089	1484.636	0.910720877	0.942780125		2	350	0.998030987
2	452.086	452086	1308.815	1263.027	1263.027	1308.815	0.965015682	0.93845685		2	350.25	0.995091711
2	452.318	452318	1759.353	1794.925	1794.925	1759.353	1.020218796	0.930841132		2	350.5	0.993476002
2	452.494	452494	1858.374	1703.301	1703.301	1858.374	0.916554472	0.926744683		2	350.75	0.992666395
2	452.687	452687	1072.427	826.5649	826.5649	1072.427	0.770742344	0.922531152		2	351	0.992937661
2	452.882	452882	892.9448	855.078	855.078	892.9448	0.957593347	0.916896113		2	351.25	0.994240507
2	453.157	453157	855.0229	778.6309	778.6309	855.0229	0.910655025	0.912022958		2	351.5	0.996291643
2	453.388	453388	979.0391	865.8197	865.8197	979.0391	0.88435661	0.909978112		2	351.75	0.998104519
2	453.654	453654	1214.684	1121.694	1121.694	1214.684	0.92344511	0.910664848		2	352	1.000445059
2	454.04	454040	1150.434	1187.731	1187.731	1150.434	1.032419939	0.930689638		2	352.25	1.002559508
2	454.252	454252	919.8226	808.7029	808.7029	919.8226	0.879194423	0.945788036		2	352.5	1.003721341
2	454.446	454446	744.0918	731.6516	731.6516	744.0918	0.983281364	0.957334121		2	352.75	1.004323717
2	454.726	454726	848.5009	714.9166	714.9166	848.5009	0.842564339	0.974023139		2	353	1.004717469
2	454.923	454923	1330.159	1310.173	1310.173	1330.159	0.984974729	0.986795111		2	353.25	1.005143454
2	455.154	455154	1995.405	2068.405	2068.405	1995.405	1.036584052	0.998298811		2	353.5	1.005573204
2	455.51	455510	1281.954	1444.277	1444.277	1281.954	1.126621548	1.011665348		2	353.75	1.006004418
2	455.958	455958	1461.576	1482.695	1482.695	1461.576	1.014449471	1.024930669		2	354	1.006254542
2	456.214	456214	799.3144	786.2034	786.2034	799.3144	0.983597193	1.026854035		2	354.25	1.006400323
2	456.519	456519	1183.429	1234.977	1234.977	1183.429	1.043558169	1.014022165		2	354.5	1.006525232
2	456.754	456754	1265.812	1196.993	1196.993	1265.812	0.945632527	1.003067712		2	354.75	1.006641917
2	456.98	456980	1130.597	1169.064	1169.064	1130.597	1.034023618	0.996278988		2	355	1.006742737
2	457.249	457249	891.6066	928.4236	928.4236	891.6066	1.041292875	0.98647881		2	355.25	1.006781986
2	457.456	457456	1177.91	1132.828	1132.828	1177.91	0.961727127	0.981217438		2	355.5	1.007009872
2	457.701	457701	1067.381	913.9859	913.9859	1067.381	0.856288336	0.981797112		2	355.75	1.007453688
2	458.048	458048	848.9648	912.9074	912.9074	848.9648	1.075318317	0.984152503		2	356	1.00718244
2	458.351	458351	1311.283	1281.27	1281.27	1311.283	0.97711173	0.981892043		2	356.25	1.005922917
2	458.585	458585	1552.575	1429.717	1429.717	1552.575	0.920868235	0.980150642		2	356.5	1.004495976
2	458.749	458749	1134.041	1163.67	1163.67	1134.041	1.026126921	0.977257504		2	356.75	1.003711651
2	458.975	458975	1270.523	1250.77	1250.77	1270.523	0.984452859	0.971176955		2	357	1.003092099
2	459.253	459253	834.6032	855.8556	855.8556	834.6032	1.025464077	0.962484205		2	357.25	1.002710436
2	459.551	459551	736.8067	619.4826	619.4826	736.8067	0.840766785	0.94732627		2	357.5	1.002466594
2	459.757	459757	653.8832	667.7922	667.7922	653.8832	1.021271383	0.934733333		2	357.75	1.003070068
2	459.925	459925	766.4617	695.6548	695.6548	766.4617	0.907618476	0.926557143		2	358	1.003887995
2	460.14	460140	812.308	699.8605	699.8605	812.308	0.861570365	0.918213364		2	358.25	1.004702072
2	460.403	460403	1422.975	1305.239	1305.239	1422.975	0.917260669	0.908125405		2	358.5	1.005667148
2	460.645	460645	1180.098	1074.949	1074.949	1180.098	0.910898078	0.899781732		2	358.75	1.006874234
2	460.937	460937	1038.144	933.8044	933.8044	1038.144	0.899494097	0.889348062		2	359	1.007981752
2	461.365	461365	1372.35	1238.21	1238.21	1372.35	0.902255256	0.875105658		2	359.25	1.008934843
2	461.661	461661	1140.275	1017.35	1017.35	1140.275	0.892197058	0.871425825		2	359.5	1.009827383
2	461.85	461850	1066.997	917.1112	917.1112	1066.997	0.859525566	0.869765813		2	359.75	1.010188887
2	462.06	462060	1050.103	897.6344	897.6344	1050.103	0.854806052	0.86981737		2	360	1.010330104
2	462.224	462224	935.2051	780.4432	780.4432	935.2051	0.834515552	0.874374965		2	360.25	1.010280416
2	462.455	462455	690.4391	616.0578	616.0578	690.4391	0.892269572	0.884206517		2	360.5	1.010190859
2	462.662	462662	1009.825	892.3877	892.3877	1009.825	0.883705295	0.895947894		2	360.75	1.010676349
2	462.943	462943	1074.359	982.4344	982.4344	1074.359	0.914437725	0.925098949		2	361	1.010982345
2	463.203	463203	1123.458	1130.62	1130.62	1123.458	1.00637496	0.960783697		2	361.25	1.010604722
2	463.48	463480	1645.726	1471.677	1471.677	1645.726	0.894241812	0.989058195		2	361.5	1.007325466
2	463.657	463657	1913.548	1959.576	1959.576	1913.548	1.024053747	1.00184629		2	361.75	1.003736176
2	463.877	463877	2550.526	2627.804	2627.804	2550.526	1.030298848	1.018759395		2	362	1.000175493
2	464.048	464048	6676.896	7520.234	7520.234	6676.896	1.126306895	1.027588413		2	362.25	0.996112365
2	464.259	464259	1414.595	1559.305	1559.305	1414.595	1.102297831	1.031525886		2	362.5	0.992135784
2	464.568	464568	1491.433	1383.973	1383.973	1491.433	0.92794849	1.032150875		2	362.75	0.990081279
2	464.925	464925	802.2648	825.7706	825.7706	802.2648	1.029299304	1.022612118		2	363	0.989805545
2	465.097	465097	898.7369	842.2123	842.2123	898.7369	0.937106622	1.014191797		2	363.25	0.989957608
2	465.367	465367	1378.432	1465.476	1465.476	1378.432	1.063147112	1.002488863		2	363.5	0.99097042
2	465.892	465892	1270.935	1223.701	1223.701	1270.935	0.962835235	0.976572551		2	363.75	0.992498484
2	466.16	466160	2257.265	2264.229	2264.229	2257.265	1.00308515	0.962672148		2	364	0.996148907
2	466.354	466354	1459.866	1344.533	1344.533	1459.866	0.920997544	0.95571944		2	364.25	1.001760626
2	466.775	466775	1237.137	1226.064	1226.064	1237.137	0.991049496	0.946534195		2	364.5	1.006787388
2	467.06	467060	1183.93	1019.433	1019.433	1183.93	0.861058509	0.941666779		2	364.75	1.00978521
2	467.248	467248	1059.383	949.7742	949.7742	1059.383	0.896535247	0.938778099		2	365	1.012128002
2	467.614	467614	1127.909	1108.336	1108.336	1127.909	0.98264665	0.93875346		2	365.25	1.012281893
2	467.938	467938	1113.567	1111.161	1111.161	1113.567	0.997839376	0.939203356		2	365.5	1.010777212
2	468.499	468499	920.4965	754.4474	754.4474	920.4965	0.8196092	0.932781254		2	365.75	1.008982637
2	468.741	468741	1012.567	1009.892	1009.892	1012.567	0.9973582	0.92987667		2	366	1.007541291
2	468.982	468982	741.4863	736.4158	736.4158	741.4863	0.993161708	0.92706662		2	366.25	1.006660269
2	469.226	469226	1015.086	958.3972	958.3972	1015.086	0.944153697	0.922921862		2	366.5	1.005612017
2	469.6	469600	1348.371	1082.589	1082.589	1348.371	0.802886594	0.915511848		2	366.75	1.004702859
2	469.818	469818	1032.567	924.2158	924.2158	1032.567	0.89506618	0.911369154		2	367	1.0037289
2	469.986	469986	1233.147	1116.409	1116.409	1233.147	0.905333265	0.907822864		2	367.25	1.002879613
2	470.21	470210	1152.039	1084.905	1084.905	1152.039	0.941725931	0.904681901		2	367.5	1.002117576
2	470.518	470518	843.6596	828.0582	828.0582	843.6596	0.981507471	0.901013364		2	367.75	1.002009787
2	470.786	470786	858.2199	740.6852	740.6852	858.2199	0.86304827	0.899854853		2	368	1.002376075
2	471.179	471179	715.4827	672.3047	672.3047	715.4827	0.93965193	0.910065021		2	368.25	1.002475228
2	471.453	471453	737.9794	575.8021	575.8021	737.9794	0.780241427	0.92095237		2	368.5	1.001898387
2	471.738	471738	926.1311	925.9066	925.9066	926.1311	0.999757594	0.929485037		2	368.75	1.001125573
2	472.015	472015	917.3524	828.5936	828.5936	917.3524	0.903244598	0.937516132		2	369	0.99867119
2	472.259	472259	1020.576	984.0593	984.0593	1020.576	0.964219519	0.945500184		2	369.25	0.996148626
2	472.496	472496	1355.136	1264.917	1264.917	1355.136	0.933424394	0.949011882		2	369.5	0.994533064
2	472.774	472774	934.3511	898.2874	898.2874	934.3511	0.961402411	0.944638156		2	369.75	0.994034086
2	472.962	472962	1701.061	1782.3	1782.3	1701.061	1.047757841	0.939059031		2	370	0.993975651
2	473.364	473364	862.3804	812.1717	812.1717	862.3804	0.941778941	0.930736818		2	370.25	0.994337992
2	473.651	473651	1033.907	997.0133	997.0133	1033.907	0.96431623	0.920156273		2	370.5	0.996700185
2	473.848	473848	936.1951	732.2632	732.2632	936.1951	0.782169443	0.915193057		2	370.75	1.001474525
2	474.302	474302	1097.538	998.01	998.01	1097.538	0.909317035	0.932658631		2	371	1.006896922
2	474.662	474662	1008.237	852.8005	852.8005	1008.237	0.845833371	0.95590016		2	371.25	1.011473998
2	475.139	475139	1244.118	1304.342	1304.342	1244.118	1.048406984	0.977378752		2	371.5	1.016982285
2	475.414	475414	903.9814	890.8316	890.8316	903.9814	0.985453462	0.984334072		2	371.75	1.021082356
2	475.643	475643	889.9145	939.851	939.851	889.9145	1.056113818	0.989937448		2	372	1.023329936
2	475.896	475896	1076.423	1173.101	1173.101	1076.423	1.089814134	0.989953316		2	372.25	1.023471692
2	476.114	476114	862.1942	819.2497	819.2497	862.1942	0.950191616	0.981308599		2	372.5	1.022395591
2	476.417	476417	647.1605	648.6718	648.6718	647.1605	1.002335278	0.963004416		2	372.75	1.021010731
2	476.678	476678	1007.109	830.961	830.961	1007.109	0.825095397	0.951841269		2	373	1.017636431
2	476.958	476958	966.8675	875.0505	875.0505	966.8675	0.905036626	0.934672789		2	373.25	1.012774146
2	477.139	477139	2093.283	2043.775	2043.775	2093.283	0.976349113	0.925090321		2	373.5	1.008514712
2	477.386	477386	1394.498	1226.002	1226.002	1394.498	0.879170856	0.92178477		2	373.75	1.005500059
2	477.574	477574	1295.447	1129.325	1129.325	1295.447	0.871764727	0.921423858		2	374	1.003520272
2	479.233	479233	1534.215	1435.221	1435.221	1534.215	0.935475797	0.965773976		2	374.25	1.004714064
2	479.525	479525	1192.81	1170.833	1170.833	1192.81	0.98157544	0.973509892		2	374.5	1.006450365
2	479.755	479755	700.6092	707.5142	707.5142	700.6092	1.009855708	0.977621606		2	374.75	1.00942481
2	480.245	480245	656.0751	680.5724	680.5724	656.0751	1.03733917	0.992964569		2	375	1.012076862
2	480.556	480556	1121.183	1141.402	1141.402	1121.183	1.018033631	1.009705858		2	375.25	1.014353113
2	480.892	480892	989.628	1028.411	1028.411	989.628	1.039189473	1.030411031		2	375.5	1.016234963
2	481.088	481088	860.8504	849.1859	849.1859	860.8504	0.986450027	1.044893624		2	375.75	1.018456029
2	481.441	481441	824.1641	856.9453	856.9453	824.1641	1.039775088	1.075978924		2	376	1.022224073
2	481.614	481614	542.3053	566.8309	566.8309	542.3053	1.04522471	1.093128655		2	376.25	1.027168726
2	481.827	481827	978.8923	1097.642	1097.642	978.8923	1.121310281	1.115612792		2	376.5	1.031013324
2	482.09	482090	790.4021	902.9996	902.9996	790.4021	1.142455973	1.146195043		2	376.75	1.033934997
2	482.285	482285	524.5577	633.3603	633.3603	524.5577	1.207417792	1.171822725		2	377	1.03587452
2	482.464	482464	898.4765	1117.438	1117.438	898.4765	1.243703091	1.193304419		2	377.25	1.035608929
2	482.784	482784	874.8982	1135.191	1135.191	874.8982	1.297512099	1.236689432		2	377.5	1.032390787
2	482.97	482970	830.4189	1079.124	1079.124	830.4189	1.299493545	1.268832926		2	377.75	1.028493949
2	483.224	483224	901.439	1167.525	1167.525	901.439	1.295179152	1.311067514		2	378	1.024674535
2	483.533	483533	643.0089	854.3079	854.3079	643.0089	1.32860976	1.382798659		2	378.25	1.018842668
2	483.916	483916	972.5722	1252.404	1252.404	972.5722	1.28772342	1.536293252		2	378.5	1.012830749
2	484.288	484288	825.2956	1439.619	1439.619	825.2956	1.744367715	1.70135959		2	378.75	1.010010688
2	484.685	484685	1686.158	3271.442	3271.442	1686.158	1.940175239	1.927147446		2	379	1.008780921
2	485.013	485013	1124.776	2271.17	2271.17	1124.776	2.019219827	2.116276992		2	379.25	1.008456392
2	485.202	485202	972.187	2159.889	2159.889	972.187	2.221680603	2.171305442		2	379.5	1.009098919
2	485.494	485494	1390.357	3102.493	3102.493	1390.357	2.231436243	2.163247721		2	379.75	1.013831241
2	485.715	485715	946.532	2489.273	2489.273	946.532	2.629887843	2.124856958		2	380	1.018763912
2	486.012	486012	903.4356	2293.971	2293.971	903.4356	2.539163832	2.088537229		2	380.25	1.022190276
2	486.353	486353	1324.664	2389.876	2389.876	1324.664	1.804137502	2.03747484		2	380.5	1.024653786
2	486.847	486847	945.3954	1233.763	1233.763	945.3954	1.305023274	1.907863206		2	380.75	1.027040328
2	487.057	487057	1075.22	1586.241	1586.241	1075.22	1.475271107	1.878346058		2	381	1.028301237
2	487.422	487422	1197.195	2044.179	2044.179	1197.195	1.70747372	1.900454586		2	381.25	1.028158825
2	487.837	487837	566.6619	1326.378	1326.378	566.6619	2.340686748	1.932838235		2	381.5	1.027434202
2	488.16	488160	1044.783	2471.943	2471.943	1044.783	2.365987004	1.953273447		2	381.75	1.026302897
2	488.476	488476	1399.017	3190.617	3190.617	1399.017	2.280613459	1.984795862		2	382	1.02441776
2	488.65	488650	1503.803	2722.179	2722.179	1503.803	1.810196548	1.978123523		2	382.25	1.022455796
2	488.955	488955	1189.981	2179.072	2179.072	1189.981	1.831182179	1.906044973		2	382.5	1.020504765
2	489.206	489206	1909.607	3575.529	3575.529	1909.607	1.872389973	1.817674644		2	382.75	1.018927791
2	489.496	489496	1284.455	2097.46	2097.46	1284.455	1.632957169	1.721964357		2	383	1.017304498
2	489.725	489725	969.3745	1462.572	1462.572	969.3745	1.508779115	1.640822123		2	383.25	1.014720674
2	489.98	489980	1169.456	1752.499	1752.499	1169.456	1.498559159	1.524770999		2	383.5	1.011961316
2	490.437	490437	2311.171	3047.88	3047.88	2311.171	1.318760057	1.344610362		2	383.75	1.008835844
2	490.788	490788	2497.191	3025.989	3025.989	2497.191	1.21175713	1.276450586		2	384	1.006247965
2	491.173	491173	1708.291	2136.493	2136.493	1708.291	1.250661041	1.215700321		2	384.25	1.004421379
2	491.459	491459	714.184	807.6422	807.6422	714.184	1.130860114	1.170570871		2	384.5	1.00321176
2	491.806	491806	975.8165	1136.41	1136.41	975.8165	1.164573462	1.127925977		2	384.75	1.002265701
2	492.074	492074	720.4722	859.559	859.559	720.4722	1.193049503	1.094797949		2	385	1.001496369
2	492.439	492439	818.5125	885.7096	885.7096	818.5125	1.082096608	1.045956942		2	385.25	0.999781521
2	492.772	492772	1301.898	1224.891	1224.891	1301.898	0.940850205	1.004351944		2	385.5	0.998229767
2	493.107	493107	961.1685	908.1119	908.1119	961.1685	0.944799897	0.969176695		2	385.75	0.998410224
2	493.318	493318	829.333	794.1404	794.1404	829.333	0.957565176	0.949261575		2	386	0.999533896
2	493.64	493640	1749.553	1602.918	1602.918	1749.553	0.916187163	0.919509427		2	386.25	1.002409363
2	494.113	494113	1249.783	1055.812	1055.812	1249.783	0.844796257	0.89026647		2	386.5	1.006905715
2	494.339	494339	885.0709	818.4725	818.4725	885.0709	0.924753599	0.88694075		2	386.75	1.010621587
2	494.549	494549	757.3502	665.2791	665.2791	757.3502	0.878429952	0.887155663		2	387	1.014206825
2	495.007	495007	748.6103	660.2575	660.2575	748.6103	0.881977579	0.907285617		2	387.25	1.018059231
2	495.33	495330	1083.402	1023.186	1023.186	1083.402	0.944419523	0.933803493		2	387.5	1.020298846
2	495.794	495794	1228.232	1160.694	1160.694	1228.232	0.945012017	0.964052702		2	387.75	1.019497824
2	495.971	495971	1012.831	975.7521	975.7521	1012.831	0.963390832	0.974614325		2	388	1.017157571
2	496.358	496358	668.9354	678.0688	678.0688	668.9354	1.013653635	0.999883552		2	388.25	1.015020267
2	496.784	496784	1173.771	1199.445	1199.445	1173.771	1.021873091	0.999310018		2	388.5	1.01139823
2	497.211	497211	627.5628	678.0947	678.0947	627.5628	1.080520866	0.988499665		2	388.75	1.00749579
2	497.412	497412	950.0511	924.9129	924.9129	950.0511	0.97354016	0.98263523		2	389	1.005422448
2	497.631	497631	542.4806	561.2423	561.2423	542.4806	1.034585016	0.969388885		2	389.25	1.005634248
2	497.816	497816	716.5252	608.5346	608.5346	716.5252	0.849285692	0.957552243		2	389.5	1.006193504
2	498.102	498102	1144.354	1135.171	1135.171	1144.354	0.991975385	0.936690498		2	389.75	1.007707417
2	498.344	498344	1012.578	852.2193	852.2193	1012.578	0.841633237	0.914769901		2	390	1.01044647
2	498.526	498526	700.0453	627.887	627.887	700.0453	0.896923385	0.904353109		2	390.25	1.012593852
2	498.931	498931	672.7675	635.0807	635.0807	672.7675	0.943982431	0.902002383		2	390.5	1.013496392
2	499.13	499130	871.9008	768.4173	768.4173	871.9008	0.881312759	0.90504179		2	390.75	1.014632555
2	499.327	499327	961.3135	827.0779	827.0779	961.3135	0.860362306	0.908012751		2	391	1.014757177
2	499.505	499505	1126.133	1046.713	1046.713	1126.133	0.92947547	0.913161536		2	391.25	1.012821819
2	499.691	499691	873.6987	787.9588	787.9588	873.6987	0.901865597	0.922591657		2	391.5	1.009354565
2	500	500000	1250.899	1248.26	1248.26	1250.899	0.997890317	0.936700931		2	391.75	1.005579634
2	500.397	500397	1501.983	1498.945	1498.945	1501.983	0.997977341	0.947620068		2	392	1.001558237
2	500.579	500579	714.1458	645.7844	645.7844	714.1458	0.904275289	0.952391586		2	392.25	0.997340512
2	500.958	500958	1142.852	1113.317	1113.317	1142.852	0.974156759	0.960146531		2	392.5	0.99337027
2	501.162	501162	1517.728	1394.694	1394.694	1517.728	0.918935409	0.963387892		2	392.75	0.989936151
2	501.534	501534	1276.195	1279.086	1279.086	1276.195	1.002265328	0.969065343		2	393	0.987744392
2	501.709	501709	1411.64	1338.468	1338.468	1411.64	0.948165255	0.972731357		2	393.25	0.986595068
2	501.888	501888	1110.991	1095.197	1095.197	1110.991	0.985783863	0.976406056		2	393.5	0.986764382
2	502.111	502111	1049.569	948.4997	948.4997	1049.569	0.903703997	0.982004202		2	393.75	0.987725576
2	502.312	502312	1014.296	1144.453	1144.453	1014.296	1.128322502	0.988316093		2	394	0.989976068
2	502.541	502541	1100.056	1018.671	1018.671	1100.056	0.926017403	0.992640038		2	394.25	0.992811154
2	502.727	502727	1126.333	1163.938	1163.938	1126.333	1.033387107	0.993127682		2	394.5	0.996399931
2	503.028	503028	725.9075	660.865	660.865	725.9075	0.910398363	0.991866495		2	394.75	1.001352882
2	503.308	503308	1220.237	1328.47	1328.47	1220.237	1.088698343	0.985524639		2	395	1.005505017
2	503.488	503488	1077.898	987.1136	987.1136	1077.898	0.915776446	0.979446274		2	395.25	1.008819109
2	503.815	503815	1293.553	1334.858	1334.858	1293.553	1.031931432	0.97256445		2	395.5	1.010163996
2	504.067	504067	928.1364	878.0108	878.0108	928.1364	0.945993283	0.97389127		2	395.75	1.010661905
2	504.372	504372	970.6279	874.9335	874.9335	970.6279	0.901409799	0.977767633		2	396	1.011444648
2	504.697	504697	1400.49	1316.265	1316.265	1400.49	0.939860335	0.979028138		2	396.25	1.012647719
2	504.922	504922	1320.786	1290.078	1290.078	1320.786	0.976750208	0.978624816		2	396.5	1.013894914
2	505.224	505224	1157.699	1294.18	1294.18	1157.699	1.117889883	0.978567821		2	396.75	1.015024589
2	505.439	505439	671.4146	658.1199	658.1199	671.4146	0.980198971	0.975696207		2	397	1.016193729
2	505.744	505744	1472.236	1388.634	1388.634	1472.236	0.943214267	0.969964136		2	397.25	1.017399525
2	506.039	506039	1055.707	966.698	966.698	1055.707	0.915687781	0.961333974		2	397.5	1.019179806
2	506.444	506444	841.7085	784.9957	784.9957	841.7085	0.932621804	0.927935542		2	397.75	1.021779194
2	506.76	506760	845.697	778.1227	778.1227	845.697	0.920096323	0.894626893		2	398	1.02426644
2	507.065	507065	903.237	798.4901	798.4901	903.237	0.884031655	0.873666288		2	398.25	1.026482688
2	507.258	507258	625.4013	592.6056	592.6056	625.4013	0.94756055	0.867229178		2	398.5	1.028291243
2	507.475	507475	715.6279	559.4313	559.4313	715.6279	0.781734893	0.862363025		2	398.75	1.029293239
2	507.687	507687	672.5149	525.8287	525.8287	672.5149	0.781884089	0.862959067		2	399	1.02973061
2	507.916	507916	476.1834	398.6579	398.6579	476.1834	0.837194031	0.867754717		2	399.25	1.029902373
2	508.169	508169	867.8729	771.5937	771.5937	867.8729	0.889063018	0.872998666		2	399.5	1.029775529
2	508.377	508377	772.2006	722.8622	722.8622	772.2006	0.936106758	0.88068349		2	399.75	1.028230664
2	508.618	508618	675.0769	636.8217	636.8217	675.0769	0.943332086	0.891283162		2	400	1.026912202
2	508.817	508817	812.6182	661.5033	661.5033	812.6182	0.814039484	0.896924473		2	400.25	1.025087771
2	509.306	509306	847.6952	840.7899	840.7899	847.6952	0.99185403	0.913866231		2	400.5	1.021787928
2	509.503	509503	655.2958	640.0284	640.0284	655.2958	0.976701514	0.919853283		2	400.75	1.020041764
2	509.854	509854	1051.3	889.579	889.579	1051.3	0.846170456	0.930059409		2	401	1.018868692
2	510.191	510191	638.1543	552.3972	552.3972	638.1543	0.865616983	0.939349955		2	401.25	1.021396814
2	510.371	510371	682.6986	647.4709	647.4709	682.6986	0.948399338	0.943097144		2	401.5	1.025783529
2	510.651	510651	1014.824	977.9621	977.9621	1014.824	0.963676559	0.949336824		2	401.75	1.032560477
2	510.839	510839	1138.568	1105.952	1105.952	1138.568	0.97135349	0.953527472		2	402	1.041815674
2	511.062	511062	1162.138	1115.076	1115.076	1162.138	0.959503949	0.956093462		2	402.25	1.053825877
2	511.427	511427	707.7335	753.9481	753.9481	707.7335	1.065299438	0.956077271		2	402.5	1.066799758
2	511.682	511682	796.3725	730.6807	730.6807	796.3725	0.917511215	0.95456722		2	402.75	1.084128491
2	511.946	511946	1060.198	1027.169	1027.169	1060.198	0.968846385	0.947305945		2	403	1.104934841
2	512.129	512129	660.8071	570.4634	570.4634	660.8071	0.863282795	0.938565706		2	403.25	1.124759115
2	512.656	512656	976.6938	937.1927	937.1927	976.6938	0.959556311	0.916003099		2	403.5	1.144782456
2	513.075	513075	851.2764	715.267	715.267	851.2764	0.840228861	0.910401013		2	403.75	1.164472254
2	513.436	513436	828.9183	794.4436	794.4436	828.9183	0.958410015	0.909402439		2	404	1.181850436
2	513.784	513784	627.4291	541.5526	541.5526	627.4291	0.863129555	0.911803253		2	404.25	1.197536355
2	514.053	514053	957.8696	883.598	883.598	957.8696	0.92246168	0.917717856		2	404.5	1.209448596
2	514.419	514419	986.3309	929.2761	929.2761	986.3309	0.942154504	0.930015734		2	404.75	1.222147949
2	514.645	514645	1120.504	1000.375	1000.375	1120.504	0.892790209	0.936403405		2	405	1.234944512
2	514.936	514936	1005.669	995.5949	995.5949	1005.669	0.989982688	0.946161936		2	405.25	1.261003114
2	515.138	515138	1171.631	1174.282	1174.282	1171.631	1.002262658	0.952394524		2	405.5	1.28769656
2	515.423	515423	643.4475	622.3958	622.3958	643.4475	0.967282956	0.957871355		2	405.75	1.312013496
2	515.733	515733	1527.212	1349.928	1349.928	1527.212	0.883916575	0.962589916		2	406	1.332774409
2	516.163	516163	1118.082	1072.31	1072.31	1118.082	0.959062037	0.966054468		2	406.25	1.352342737
2	516.489	516489	926.9716	907.7239	907.7239	926.9716	0.979235933	0.965994252		2	406.5	1.364945175
2	516.722	516722	697.1523	735.0326	735.0326	697.1523	1.05433576	0.965152155		2	406.75	1.357494703
2	516.898	516898	803.8269	767.5903	767.5903	803.8269	0.954919896	0.964410733		2	407	1.337680454
2	517.155	517155	699.9623	643.5867	643.5867	699.9623	0.919459091	0.963453337		2	407.25	1.323577168
2	517.321	517321	1246.785	1151.079	1151.079	1246.785	0.923237768	0.962587888		2	407.5	1.315773302
2	517.57	517570	784.3367	747.6011	747.6011	784.3367	0.953163482	0.960165008		2	407.75	1.317212427
2	517.845	517845	869.858	886.8532	886.8532	869.858	1.019537902	0.95402124		2	408	1.31976183
2	518.028	518028	645.8271	591.4929	591.4929	645.8271	0.915868814	0.949546621		2	408.25	1.325472904
2	518.205	518205	841.7679	805.7081	805.7081	841.7679	0.957161826	0.945986243		2	408.5	1.332316631
2	518.41	518410	1262.654	1183.821	1183.821	1262.654	0.937565636	0.941863371		2	408.75	1.339352417
2	518.629	518629	648.9073	612.4866	612.4866	648.9073	0.943873801	0.937305697		2	409	1.345409479
2	519.053	519053	1028.941	931.4977	931.4977	1028.941	0.905297485	0.925650117		2	409.25	1.348999058
2	519.273	519273	684.9991	648.966	648.966	684.9991	0.947396865	0.919928856		2	409.5	1.352554417
2	519.653	519653	912.8309	824.2272	824.2272	912.8309	0.902935253	0.910252153		2	409.75	1.356101853
2	519.852	519852	1071.48	930.9238	930.9238	1071.48	0.86882051	0.905340426		2	410	1.358040795
2	520.036	520036	886.9264	813.9988	813.9988	886.9264	0.917774913	0.901903917		2	410.25	1.358907318
2	520.489	520489	980.5724	899.4305	899.4305	980.5724	0.917250475	0.895088353		2	410.5	1.354620373
2	520.717	520717	829.9514	742.9771	742.9771	829.9514	0.895205551	0.893130948		2	410.75	1.349997923
2	521.017	521017	639.4633	581.0995	581.0995	639.4633	0.908730024	0.893685631		2	411	1.337876577
2	521.191	521191	821.1662	685.6847	685.6847	821.1662	0.835013302	0.895119879		2	411.25	1.32003925
2	521.516	521516	764.945	716.8945	716.8945	764.945	0.937184373	0.898372593		2	411.5	1.302201923
2	521.806	521806	691.6541	622.5326	622.5326	691.6541	0.900063485	0.902769713		2	411.75	1.284364596
2	522.288	522288	818.5922	707.539	707.539	818.5922	0.864336357	0.914266846		2	412	1.266527268
2	522.595	522595	743.2534	681.7057	681.7057	743.2534	0.917191499	0.921095046		2	412.25	1.248689941
2	522.909	522909	574.0428	600.8168	600.8168	574.0428	1.046641122	0.926910322		2	412.5	1.230852614
2	523.182	523182	807.2648	734.3999	734.3999	807.2648	0.909738539	0.931872817		2	412.75	1.213015287
2	523.345	523345	1277.406	1102.747	1102.747	1277.406	0.863270566	0.934772948		2	413	1.195177959
2	523.561	523561	1250.062	1123.617	1123.617	1250.062	0.898849017	0.937641412		2	413.25	1.177340632
2	523.82	523820	1219.483	1231.473	1231.473	1219.483	1.009832035	0.941000594		2	413.5	1.159503305
2	524.07	524070	898.1003	880.5617	880.5617	898.1003	0.980471446	0.947131694		2	413.75	1.141665977
2	524.349	524349	1062.144	1003.045	1003.045	1062.144	0.944358769	0.954842509		2	414	1.12382865
2	524.528	524528	922.775	837.8497	837.8497	922.775	0.907967489	0.957981884		2	414.25	1.105991323
2	524.937	524937	843.8032	766.7867	766.7867	843.8032	0.90872694	0.963292273		2	414.5	1.088153996
2	525.212	525212	909.029	893.4434	893.4434	909.029	0.982854672	0.965311146		2	414.75	1.070316668
2	525.373	525373	994.8164	1031.011	1031.011	994.8164	1.036383196	0.964641677		2	415	1.052479341
2	525.717	525717	839.5397	833.5343	833.5343	839.5397	0.992846794	0.955931166		2	415.25	1.034642014
2	526.242	526242	623.9494	562.3564	562.3564	623.9494	0.901285264	0.935891006		2	415.5	1.029478928
2	526.438	526438	870.441	854.3039	854.3039	870.441	0.981461007	0.931517286		2	415.75	1.025775152
2	526.654	526654	1250.443	1092.137	1092.137	1250.443	0.873400067	0.926139985		2	416	1.024244185
2	526.914	526914	1271.125	1060.349	1060.349	1271.125	0.834181532	0.920611617		2	416.25	1.024761473
2	527.08	527080	1431.118	1349.143	1349.143	1431.118	0.942719608	0.920678144		2	416.5	1.025445746
2	527.37	527370	1354.7	1274.289	1274.289	1354.7	0.940642947	0.922914651		2	416.75	1.025628598
2	527.733	527733	1378.636	1303.752	1303.752	1378.636	0.945682544	0.927294801		2	417	1.025350521
2	528.197	528197	1278.74	1174.962	1174.962	1278.74	0.918843549	0.94356439		2	417.25	1.024959131
2	528.573	528573	889.2111	866.7862	866.7862	889.2111	0.974781129	0.959465043		2	417.5	1.023920007
2	528.755	528755	835.8244	787.3782	787.3782	835.8244	0.942037825	0.962896753		2	417.75	1.022069713
2	529.089	529089	752.1822	762.3793	762.3793	752.1822	1.013556689	0.96313032		2	418	1.019534229
2	529.57	529570	867.9109	879.0394	879.0394	867.9109	1.012822169	0.958882498		2	418.25	1.017425403
2	530.075	530075	916.102	823.4403	823.4403	916.102	0.898852202	0.952413832		2	418.5	1.016446636
2	530.507	530507	905.0076	774.3997	774.3997	905.0076	0.85568309	0.945942962		2	418.75	1.016045546
2	530.987	530987	1145.541	1149.052	1149.052	1145.541	1.003064927	0.936005439		2	419	1.01604807
2	531.202	531202	748.3584	683.0854	683.0854	748.3584	0.912778423	0.930328286		2	419.25	1.016125898
2	531.44	531440	979.255	931.3952	931.3952	979.255	0.951126315	0.923340313		2	419.5	1.016059017
2	531.703	531703	810.4823	812.5315	812.5315	810.4823	1.002528371	0.916338334		2	419.75	1.015655912
2	531.913	531913	985.2633	862.5325	862.5325	985.2633	0.875433501	0.907378577		2	420	1.015408752
2	532.076	532076	917.962	817.1314	817.1314	917.962	0.890158198	0.900740293		2	420.25	1.01559834
2	532.367	532367	1217.221	1083.45	1083.45	1217.221	0.890101305	0.884329691		2	420.5	1.016051039
2	532.621	532621	1304.095	1114.678	1114.678	1304.095	0.854752146	0.866545901		2	420.75	1.016153488
2	532.809	532809	1032.475	882.1313	882.1313	1032.475	0.854385142	0.861049957		2	421	1.016100045
2	533.074	533074	1187.206	1098.126	1098.126	1187.206	0.924966686	0.873811204		2	421.25	1.016327221
2	533.362	533362	1576.431	1257.816	1257.816	1576.431	0.797888395	0.891600822		2	421.5	1.016536795
2	533.599	533599	1317.756	972.0456	972.0456	1317.756	0.737652191	0.903309713		2	421.75	1.016286916
2	533.813	533813	1134.053	1175.641	1175.641	1134.053	1.036672007	0.917500914		2	422	1.01378193
2	534.039	534039	1761.523	1859.56	1859.56	1761.523	1.055654681	0.926531		2	422.25	1.010708651
2	534.338	534338	1629.867	1620.616	1620.616	1629.867	0.994324077	0.928404715		2	422.5	1.007132763
2	534.544	534544	908.6888	865.6351	865.6351	908.6888	0.952619973	0.929030042		2	422.75	1.003519104
2	534.728	534728	1510.908	1404.069	1404.069	1510.908	0.929288216	0.930416996		2	423	1.000337987
2	534.919	534919	1119.314	979.9283	979.9283	1119.314	0.875472209	0.931033304		2	423.25	0.997205195
2	535.089	535089	1343.887	1166.58	1166.58	1343.887	0.868064056	0.9296823		2	423.5	0.992809497
2	535.548	535548	885.3136	724.6952	724.6952	885.3136	0.818574571	0.925311148		2	423.75	0.986669789
2	536.033	536033	1505.289	1515.501	1515.501	1505.289	1.006784079	0.928707848		2	424	0.979618464
2	536.453	536453	1166.935	1150.681	1150.681	1166.935	0.986071204	0.931942699		2	424.25	0.974196627
2	536.664	536664	680.0197	643.6668	643.6668	680.0197	0.946541402	0.931787097		2	424.5	0.97046162
2	536.88	536880	999.1085	893.1109	893.1109	999.1085	0.893907819	0.931189653		2	424.75	0.968494295
2	537.115	537115	989.2092	988.929	988.929	989.2092	0.999716743	0.931166143		2	425	0.968442051
2	537.42	537420	804.0071	689.6448	689.6448	804.0071	0.857759589	0.928770248		2	425.25	0.971187533
2	537.734	537734	734.7372	651.1638	651.1638	734.7372	0.886254024	0.923347437		2	425.5	0.975244241
2	537.953	537953	808.7125	677.8733	677.8733	808.7125	0.838212962	0.92100868		2	425.75	0.980105667
2	538.337	538337	739.4955	750.568	750.568	739.4955	1.014973046	0.924186845		2	426	0.987605679
2	538.511	538511	695.1805	625.8581	625.8581	695.1805	0.900281438	0.926896095		2	426.25	0.994658762
2	538.714	538714	1089.504	1153.222	1153.222	1089.504	1.058483493	0.929049396		2	426.5	1.000874262
2	539.063	539063	677.2524	576.4781	576.4781	677.2524	0.851201266	0.932836156		2	426.75	1.007458244
2	539.447	539447	1416.543	1297.567	1297.567	1416.543	0.916009609	0.936681394		2	427	1.012102427
2	539.634	539634	875.1184	785.579	785.579	875.1184	0.897683102	0.935131737		2	427.25	1.013446524
2	539.869	539869	1531.332	1542.644	1542.644	1531.332	1.007387033	0.929912376		2	427.5	1.011350586
2	540.178	540178	1161.725	1054.454	1054.454	1161.725	0.907662313	0.925512462		2	427.75	1.008147433
2	540.465	540465	1092.602	963.7586	963.7586	1092.602	0.882076548	0.927065504		2	428	1.004767735
2	540.755	540755	654.9593	632.2839	632.2839	654.9593	0.965378917	0.930627811		2	428.25	1.001652308
2	540.921	540921	825.0956	774.2908	774.2908	825.0956	0.938425559	0.933314377		2	428.5	0.998368723
2	541.168	541168	1148.924	1093.651	1093.651	1148.924	0.951891509	0.940160405		2	428.75	0.995790031
2	541.612	541612	876.6745	773.0327	773.0327	876.6745	0.881778471	0.958438709		2	429	0.99488433
2	541.995	541995	804.7117	823.3897	823.3897	804.7117	1.023210797	0.969116518		2	429.25	0.99482388
2	542.243	542243	791.3404	736.8018	736.8018	791.3404	0.931080733	0.972589894		2	429.5	0.995301885
2	542.501	542501	755.2814	731.12	731.12	755.2814	0.968010069	0.974349244		2	429.75	0.996461632
2	542.664	542664	985.4229	1005.42	1005.42	985.4229	1.020292912	0.971803762		2	430	0.997621379
2	542.873	542873	1045.698	1084.709	1084.709	1045.698	1.037306182	0.96510276		2	430.25	0.998832812
2	543.152	543152	1063.98	969.4045	969.4045	1063.98	0.911111581	0.957491665		2	430.5	1.000904522
2	543.313	543313	931.6621	875.0975	875.0975	931.6621	0.939286357	0.95362548		2	430.75	1.003372841
2	543.726	543726	695.9116	629.595	629.595	695.9116	0.904705425	0.941453103		2	431	1.006163245
2	543.906	543906	1108.341	1074.828	1074.828	1108.341	0.969762916	0.940572102		2	431.25	1.007471211
2	544.105	544105	1258.188	1106.744	1106.744	1258.188	0.87963325	0.940991349		2	431.5	1.007712498
2	544.382	544382	1831.702	1695.656	1695.656	1831.702	0.925727001	0.9421094		2	431.75	1.005800603
2	544.549	544549	1351.717	1255.203	1255.203	1351.717	0.92859896	0.945506561		2	432	1.003044553
2	544.713	544713	1790.811	1887.809	1887.809	1790.811	1.054164286	0.949142251		2	432.25	1.000639701
2	544.879	544879	999.2574	946.281	946.281	999.2574	0.94698423	0.950271804		2	432.5	0.99747716
2	545.168	545168	1286.114	1196.817	1196.817	1286.114	0.930568363	0.952416316		2	432.75	0.994138275
2	545.489	545489	1125.324	1134.289	1134.289	1125.324	1.007966595	0.954344151		2	433	0.991879477
2	545.651	545651	1569.85	1474.95	1474.95	1569.85	0.939548364	0.954958668		2	433.25	0.989954446
2	545.819	545819	723.5558	641.19	641.19	723.5558	0.886165241	0.955329823		2	433.5	0.988339725
2	546.226	546226	881.1604	807.7106	807.7106	881.1604	0.916644234	0.954342616		2	433.75	0.988087391
2	546.405	546405	1017.66	990.705	990.705	1017.66	0.973512765	0.952710928		2	434	0.988981329
2	546.643	546643	1481.604	1494.698	1494.698	1481.604	1.008837719	0.949524344		2	434.25	0.989985083
2	546.998	546998	1237.584	1144.255	1144.255	1237.584	0.924587745	0.943788853		2	434.5	0.991162053
2	547.313	547313	805.5447	766.3175	766.3175	805.5447	0.951303509	0.935768279		2	434.75	0.992961698
2	547.592	547592	909.3397	869.5014	869.5014	909.3397	0.95618986	0.930099713		2	435	0.995616587
2	548.132	548132	1200.828	1112.491	1112.491	1200.828	0.926436592	0.923356398		2	435.25	0.997261193
2	548.369	548369	1072.759	837.9194	837.9194	1072.759	0.781088203	0.920137347		2	435.5	0.995989385
2	548.878	548878	1732.628	1666.571	1666.571	1732.628	0.961874678	0.917769057		2	435.75	0.991683104
2	549.188	549188	1039.039	1067.34	1067.34	1039.039	1.027237669	0.922500274		2	436	0.986569139
2	549.439	549439	787.8964	756.9492	756.9492	787.8964	0.96072174	0.92885315		2	436.25	0.980586253
2	549.659	549659	624.7626	533.0197	533.0197	624.7626	0.853155583	0.93426753		2	436.5	0.974854966
2	550.128	550128	1133.536	1057.83	1057.83	1133.536	0.933212531	0.953030822		2	436.75	0.970725221
2	550.499	550499	1192.067	1137.651	1137.651	1192.067	0.954351559	0.969737452		2	437	0.966835065
2	550.719	550719	1142.941	1044.767	1044.767	1142.941	0.914104053	0.975002708		2	437.25	0.964009371
2	551.158	551158	1359.149	1389.002	1389.002	1359.149	1.021964479	0.978235088		2	437.5	0.964718969
2	551.411	551411	1338.857	1415.609	1415.609	1338.857	1.057326511	0.97826588		2	437.75	0.968155291
2	551.908	551908	908.2967	930.008	930.008	908.2967	1.023903313	0.969713566		2	438	0.974194738
2	552.224	552224	1032.731	917.9108	917.9108	1032.731	0.88881887	0.960307079		2	438.25	0.979704476
2	552.527	552527	1465.679	1438.326	1438.326	1465.679	0.98133766	0.951722838		2	438.5	0.987879203
2	552.922	552922	1567.425	1345.419	1345.419	1567.425	0.858362601	0.939433848		2	438.75	0.996137759
2	553.179	553179	1091.514	1040.128	1040.128	1091.514	0.952922271	0.930298185		2	439	1.000929664
2	553.572	553572	976.3169	852.3939	852.3939	976.3169	0.873070926	0.918510841		2	439.25	1.004804852
2	553.74	553740	1021.109	955.1882	955.1882	1021.109	0.935441956	0.917067131		2	439.5	1.008141209
2	553.925	553925	845.3556	837.4623	837.4623	845.3556	0.990662746	0.918488116		2	439.75	1.010335906
2	554.214	554214	1049.111	892.9226	892.9226	1049.111	0.851123094	0.91731845		2	440	1.011077782
2	554.502	554502	1758.074	1558.63	1558.63	1758.074	0.886555401	0.908278365		2	440.25	1.010451158
2	554.664	554664	1366.187	1324.188	1324.188	1366.187	0.969258235	0.902739322		2	440.5	1.009612553
2	554.966	554966	1777.197	1581.904	1581.904	1777.197	0.890111788	0.883166615		2	440.75	1.007693661
2	555.332	555332	2296.412	2097.046	2097.046	2296.412	0.913183697	0.852894499		2	441	1.004914082
2	555.544	555544	1954.792	1675.777	1675.777	1954.792	0.857266144	0.84456393		2	441.25	1.002936747
2	555.853	555853	1289.304	1012.645	1012.645	1289.304	0.785419885	0.846335452		2	441.5	1.001668968
2	556.075	556075	1146.13	866.6761	866.6761	1146.13	0.756176088	0.850588926		2	441.75	1.000497142
2	556.397	556397	1020.383	846.3577	846.3577	1020.383	0.829451	0.869962145		2	442	1.001195445
2	556.59	556590	605.6185	514.9242	514.9242	605.6185	0.850245163	0.887312309		2	442.25	1.002421768
2	556.868	556868	704.8104	702.398	702.398	704.8104	0.996577236	0.906148207		2	442.5	1.004867647
2	557.033	557033	563.5549	557.7859	557.7859	563.5549	0.989763198	0.914873767		2	442.75	1.007313527
2	557.26	557260	946.5193	900.8433	900.8433	946.5193	0.951743192	0.926589776		2	443	1.008857383
2	557.437	557437	914.0926	844.715	844.715	914.0926	0.924102219	0.929680647		2	443.25	1.008749562
2	557.672	557672	1234.447	1134.877	1134.877	1234.447	0.919340401	0.929304665		2	443.5	1.007713156
2	557.988	557988	1156.548	1044.707	1044.707	1156.548	0.903297572	0.926266614		2	443.75	1.006592639
2	558.338	558338	932.0664	800.8183	800.8183	932.0664	0.859185891	0.91338005		2	444	1.005497237
2	558.565	558565	1086.468	944.6552	944.6552	1086.468	0.86947356	0.901568868		2	444.25	1.004386578
2	558.758	558758	926.9478	858.5843	858.5843	926.9478	0.926248814	0.895870073		2	444.5	1.003372804
2	558.946	558946	805.0472	742.687	742.687	805.0472	0.922538455	0.894951563		2	444.75	1.002956515
2	559.183	559183	731.5906	686.7079	686.7079	731.5906	0.938650524	0.896031033		2	445	1.004268014
2	559.433	559433	951.0787	906.8334	906.8334	951.0787	0.953478824	0.898117041		2	445.25	1.006039364
2	559.649	559649	1119.66	851.464	851.464	1119.66	0.76046657	0.901820911		2	445.5	1.006924495
2	559.98	559980	840.3038	784.2821	784.2821	840.3038	0.933331612	0.908700034		2	445.75	1.00792087
2	560.246	560246	632.1573	606.9278	606.9278	632.1573	0.960089838	0.913102943		2	446	1.008543132
2	560.446	560446	1084.956	901.2189	901.2189	1084.956	0.830650183	0.916661104		2	446.25	1.008490948
2	560.642	560642	1461.19	1397.922	1397.922	1461.19	0.956701045	0.918214839		2	446.5	1.008130101
2	560.834	560834	1206.528	1118.932	1118.932	1206.528	0.927398287	0.917478246		2	446.75	1.007113823
2	561.189	561189	1481.286	1412.978	1412.978	1481.286	0.953886015	0.914051013		2	447	1.006036303
2	561.542	561542	1138.7	1092.415	1092.415	1138.7	0.959352771	0.911428092		2	447.25	1.004725592
2	561.778	561778	991.2836	870.9474	870.9474	991.2836	0.878605679	0.909459202		2	447.5	1.004014844
2	562.031	562031	1072.105	919.2017	919.2017	1072.105	0.857380294	0.90585975		2	447.75	1.004446225
2	562.373	562373	950.1702	833.9125	833.9125	950.1702	0.877645394	0.902951484		2	448	1.0055441
2	562.698	562698	1008.822	890.3525	890.3525	1008.822	0.882566498	0.903471954		2	448.25	1.006888899
2	563.048	563048	597.9175	555.3784	555.3784	597.9175	0.928854566	0.905192097		2	448.5	1.009470648
2	563.23	563230	896.7605	835.5632	835.5632	896.7605	0.931757364	0.908585647		2	448.75	1.012800854
2	563.46	563460	1321.699	1241.587	1241.587	1321.699	0.939387107	0.916363983		2	449	1.015116938
2	563.796	563796	958.2802	902.6029	902.6029	958.2802	0.941898726	0.924823706		2	449.25	1.015477968
2	564.206	564206	790.7754	677.188	677.188	790.7754	0.856359467	0.924310515		2	449.5	1.014047835
2	564.572	564572	1213.907	1123.226	1123.226	1213.907	0.925298231	0.920980721		2	449.75	1.012457843
2	564.792	564792	944.8987	922.1299	922.1299	944.8987	0.975903449	0.919253468		2	450	1.010791229
2	565.024	565024	2427.887	2194.954	2194.954	2427.887	0.904059373	0.918380916		2	450.25	1.00910357
2	565.219	565219	1218.126	1186.984	1186.984	1218.126	0.9744345	0.917884502		2	450.5	1.007188632
2	565.507	565507	1050.491	913.0858	913.0858	1050.491	0.86919907	0.91616402		2	450.75	1.005652336
2	565.931	565931	1278.382	1095.322	1095.322	1278.382	0.856803366	0.908104057		2	451	1.005368578
2	566.296	566296	1203.142	1069.429	1069.429	1203.142	0.888863492	0.900989016		2	451.25	1.005408511
2	566.475	566475	1101.509	1040.812	1040.812	1101.509	0.944896501	0.898143781		2	451.5	1.005141443
2	566.808	566808	1603.715	1538.51	1538.51	1603.715	0.959341279	0.891768153		2	451.75	1.005168004
2	567.073	567073	1381.521	1269.358	1269.358	1381.521	0.918811947	0.889200411		2	452	1.004286056
2	567.302	567302	562.1034	449.2716	449.2716	562.1034	0.799268604	0.88815984		2	452.25	1.002237256
2	567.489	567489	765.8788	654.2155	654.2155	765.8788	0.854202388	0.888379433		2	452.5	1.000447182
2	567.85	567850	820.2451	741.9205	741.9205	820.2451	0.904510737	0.893991463		2	452.75	0.998811334
2	568.039	568039	799.4476	724.6938	724.6938	799.4476	0.906493184	0.898391653		2	453	0.997174815
2	568.458	568458	776.0218	721.9439	721.9439	776.0218	0.930313942	0.910185522		2	453.25	0.996175704
2	568.689	568689	915.4857	832.4656	832.4656	915.4857	0.909315787	0.924774052		2	453.5	0.995917307
2	568.986	568986	996.8047	863.9904	863.9904	996.8047	0.866759958	0.945202723		2	453.75	0.997407599
2	569.489	569489	750.8379	835.3772	835.3772	750.8379	1.112593277	0.962394465		2	454	1.001001648
2	569.762	569762	732.8925	658.2746	658.2746	732.8925	0.898187115	0.969164732		2	454.25	1.005721247
2	570.028	570028	945.6944	969.5195	969.5195	945.6944	1.025193234	0.971010216		2	454.5	1.009852265
2	570.254	570254	1042.036	1003.503	1003.503	1042.036	0.963021431	0.965977791		2	454.75	1.014016336
2	570.445	570445	1264.613	1057.583	1057.583	1264.613	0.836289837	0.958309144		2	455	1.018187104
2	570.676	570676	1099.226	1167.668	1167.668	1099.226	1.062263811	0.950083584		2	455.25	1.021311208
2	570.943	570943	1084.833	1029.964	1029.964	1084.833	0.949421708	0.937423573		2	455.5	1.023912399
2	571.108	571108	870.0605	790.6192	790.6192	870.0605	0.90869451	0.927385003		2	455.75	1.025985758
2	571.286	571286	1255.522	1135.919	1135.919	1255.522	0.904738428	0.919200254		2	456	1.027779939
2	571.589	571589	914.5083	798.0625	798.0625	914.5083	0.872668406	0.911300736		2	456.25	1.027805775
2	571.849	571849	1138.086	1101.803	1101.803	1138.086	0.968119281	0.905792576		2	456.5	1.024891078
2	572.141	572141	1104.32	910.8815	910.8815	1104.32	0.82483474	0.899655977		2	456.75	1.021685566
2	572.402	572402	1092.183	992.9619	992.9619	1092.183	0.909153411	0.89508873		2	457	1.019550706
2	572.617	572617	1367.834	1299.311	1299.311	1367.834	0.949904009	0.893009378		2	457.25	1.017029784
2	572.798	572798	938.9913	847.8888	847.8888	938.9913	0.902978334	0.893915344		2	457.5	1.015607661
2	572.963	572963	776.5375	669.7981	669.7981	776.5375	0.862544436	0.896759845		2	457.75	1.01583162
2	573.333	573333	1025.712	932.5486	932.5486	1025.712	0.90917197	0.902448917		2	458	1.016301878
2	573.679	573679	815.617	719.4575	719.4575	815.617	0.882102139	0.903528631		2	458.25	1.01597456
2	573.861	573861	1855.355	1626.832	1626.832	1855.355	0.87683058	0.903901744		2	458.5	1.015458477
2	574.115	574115	882.487	825.9631	825.9631	882.487	0.935949311	0.90397351		2	458.75	1.01447399
2	574.497	574497	1124.686	1087.475	1087.475	1124.686	0.966914321	0.901686907		2	459	1.012579794
2	574.742	574742	829.4189	746.5408	746.5408	829.4189	0.900076909	0.900731103		2	459.25	1.010413508
2	575.177	575177	966.669	819.799	819.799	966.669	0.848065884	0.901512456		2	459.5	1.006905872
2	575.668	575668	875.9711	750.8124	750.8124	875.9711	0.857120058	0.904371937		2	459.75	1.002815855
2	575.843	575843	937.0094	854.2134	854.2134	937.0094	0.911638026	0.906216441		2	460	0.999624928
2	576.246	576246	1521.734	1486.801	1486.801	1521.734	0.977043951	0.915329674		2	460.25	0.996950068
2	576.68	576680	870.792	720.5377	720.5377	870.792	0.827450987	0.928321679		2	460.5	0.994396981
2	576.91	576910	864.5255	809.1133	809.1133	864.5255	0.935904493	0.933151717		2	460.75	0.991971891
2	577.095	577095	1145.031	1105.953	1105.953	1145.031	0.965871666	0.934791405		2	461	0.989539284
2	577.325	577325	1098.716	1112.593	1112.593	1098.716	1.012630197	0.93503532		2	461.25	0.987233902
2	577.624	577624	1140.367	1132.901	1132.901	1140.367	0.993452985	0.935887448		2	461.5	0.98570834
2	577.989	577989	722.2001	622.0769	622.0769	722.2001	0.86136363	0.933127344		2	461.75	0.98493706
2	578.25	578250	913.5628	780.3125	780.3125	913.5628	0.854142156	0.931404687		2	462	0.984703869
2	578.488	578488	881.1102	819.2026	819.2026	881.1102	0.929739095	0.931031146		2	462.25	0.986277592
2	578.916	578916	1224.737	1241.788	1241.788	1224.737	1.013922173	0.930815213		2	462.5	0.989402764
2	579.082	579082	924.2542	870.4711	870.4711	924.2542	0.941809191	0.93494396		2	462.75	0.994479011
2	579.27	579270	905.7627	817.6398	817.6398	905.7627	0.902708623	0.948091204		2	463	1.002195361
2	579.477	579477	971.5294	1003.554	1003.554	971.5294	1.032963079	0.963926162		2	463.25	1.011245736
2	579.688	579688	1014.811	891.5729	891.5729	1014.811	0.87856054	0.977259824		2	463.5	1.018152048
2	579.968	579968	1116.329	1057.404	1057.404	1116.329	0.947215382	0.998038129		2	463.75	1.023276703
2	580.152	580152	1108.455	1098.853	1098.853	1108.455	0.991337492	1.00719972		2	464	1.027742215
2	580.494	580494	684.4439	797.389	797.389	684.4439	1.165017323	1.016566489		2	464.25	1.029473599
2	580.834	580834	886.3882	936.2853	936.2853	886.3882	1.056292604	1.022057798		2	464.5	1.029655222
2	581.207	581207	875.5788	882.6789	882.6789	875.5788	1.008109036	1.020792161		2	464.75	1.028345745
2	581.538	581538	947.8683	893.2944	893.2944	947.8683	0.942424596	1.014893338		2	465	1.026032506
2	581.773	581773	872.1941	853.325	853.325	872.1941	0.978365939	1.009835912		2	465.25	1.022878822
2	582.086	582086	1559.614	1632.853	1632.853	1559.614	1.046959696	0.997585215		2	465.5	1.019654084
2	582.389	582389	1325.844	1272.75	1272.75	1325.844	0.959954565	0.980912164		2	465.75	1.016234154
2	582.664	582664	1449.679	1382.307	1382.307	1449.679	0.953526263	0.969016438		2	466	1.01273932
2	582.93	582930	1047.285	1042.45	1042.45	1047.285	0.995383301	0.961703748		2	466.25	1.009545759
2	583.145	583145	1076.373	1094.02	1094.02	1076.373	1.016394874	0.956658031		2	466.5	1.007630157
2	583.565	583565	1205.077	1075.764	1075.764	1205.077	0.892693164	0.949580029		2	466.75	1.006118644
2	584.038	584038	1050.785	973.992	973.992	1050.785	0.926918447	0.94945454		2	467	1.004902616
2	584.514	584514	924.1951	809.1836	809.1836	924.1951	0.875554956	0.950064383		2	467.25	1.003818109
2	584.865	584865	1027.77	1011.843	1011.843	1027.77	0.984503342	0.948855218		2	467.5	1.003813445
2	585.047	585047	1292.172	1232.916	1232.916	1292.172	0.954142328	0.948673795		2	467.75	1.003863651
2	585.219	585219	1197.699	1233.358	1233.358	1197.699	1.029772923	0.947913159		2	468	1.003739308
2	585.446	585446	1056.836	977.8487	977.8487	1056.836	0.925260589	0.945117872		2	468.25	1.002946227
2	585.747	585747	680.9154	670.3695	670.3695	680.9154	0.984512173	0.939901544		2	468.5	1.002152992
2	585.986	585986	683.4052	657.3704	657.3704	683.4052	0.961904299	0.936877928		2	468.75	1.001322328
2	586.211	586211	1209.84	1009.969	1009.969	1209.84	0.83479551	0.932096926		2	469	1.000487964
2	586.689	586689	1051.332	933.0886	933.0886	1051.332	0.887529914	0.915923151		2	469.25	0.999292341
2	586.873	586873	1095.357	1017.56	1017.56	1095.357	0.928975667	0.914139501		2	469.5	0.99791972
2	587.171	587171	779.534	718.1925	718.1925	779.534	0.921310039	0.921614065		2	469.75	0.996580755
2	587.509	587509	1057.955	1043.339	1043.339	1057.955	0.986184668	0.933312916		2	470	0.995185522
2	587.689	587689	754.7189	678.4287	678.4287	754.7189	0.898915742	0.939708236		2	470.25	0.99423748
2	587.919	587919	557.9444	521.448	521.448	557.9444	0.934587747	0.95127394		2	470.5	0.993412306
2	588.126	588126	702.4552	697.6862	697.6862	702.4552	0.993210955	0.959134974		2	470.75	0.993074976
2	588.511	588511	580.8344	532.6073	532.6073	580.8344	0.916969277	0.964166277		2	471	0.994572548
2	588.89	588890	1341.103	1426.478	1426.478	1341.103	1.063660286	0.965861115		2	471.25	0.996643058
2	589.17	589170	1766.491	1767.965	1767.965	1766.491	1.000834423	0.968533266		2	471.5	0.999268276
2	589.338	589338	1701.29	1508.435	1508.435	1701.29	0.886641901	0.971583641		2	471.75	1.001339294
2	589.531	589531	891.2054	836.9482	836.9482	891.2054	0.93911931	0.975742935		2	472	1.003347916
2	589.706	589706	825.2876	852.6453	852.6453	825.2876	1.033149292	0.979248617		2	472.25	1.005599342
2	590.108	590108	951.1338	871.35	871.35	951.1338	0.916117165	0.988794378		2	472.5	1.006636663
2	590.278	590278	1405.968	1367.157	1367.157	1405.968	0.972395531	0.991986669		2	472.75	1.005546704
2	590.479	590479	1036.883	1089.31	1089.31	1036.883	1.050562117	0.995395142		2	473	1.003677996
2	591.042	591042	1273.311	1278.109	1278.109	1273.311	1.003768129	1.004173919		2	473.25	1.002243775
2	591.268	591268	1109.909	1227.381	1227.381	1109.909	1.105839308	1.002719044		2	473.5	1.000200367
2	591.481	591481	803.3528	760.0913	760.0913	803.3528	0.946148815	0.991749262		2	473.75	0.997966534
2	591.658	591658	1378.79	1364.391	1364.391	1378.79	0.989556785	0.982870297		2	474	0.998902772
2	592.805	592805	1116.069	948.8731	948.8731	1116.069	0.850192148	0.961614852		2	474.25	1.001567975
2	593.015	593015	1326.027	1122.613	1122.613	1326.027	0.8465989	0.959574916		2	474.5	1.005664681
2	593.224	593224	950.0018	871.1929	871.1929	950.0018	0.91704342	0.958583007		2	474.75	1.00966104
2	593.437	593437	886.7908	864.0801	864.0801	886.7908	0.974390014	0.962228435		2	475	1.012780581
2	593.618	593618	1057.812	1157.297	1157.297	1057.812	1.094047903	0.965324184		2	475.25	1.01529303
2	593.791	593791	1539.264	1529.428	1529.428	1539.264	0.993609933	0.968711422		2	475.5	1.017025628
2	593.999	593999	1624.559	1625.754	1625.754	1624.559	1.000735584	0.977131722		2	475.75	1.017997135
2	594.253	594253	1596.582	1663.957	1663.957	1596.582	1.042199524	0.98343937		2	476	1.016856818
2	594.518	594518	665.0916	694.0225	694.0225	665.0916	1.043499121	0.973403371		2	476.25	1.013327352
2	594.698	594698	1001.114	881.1623	881.1623	1001.114	0.880181777	0.961229804		2	476.5	1.009547916
2	594.895	594895	927.7066	781.2913	781.2913	927.7066	0.842174994	0.951018869		2	476.75	1.006214771
2	595.159	595159	1039.602	974.3757	974.3757	1039.602	0.937258393	0.938200621		2	477	1.00206431
2	595.583	595583	1525.293	1438.328	1438.328	1525.293	0.942984725	0.910746785		2	477.25	0.999613375
2	595.817	595817	1708.512	1517.871	1517.871	1708.512	0.888416938	0.900839594		2	477.5	0.999048358
2	596.192	596192	916.6722	770.1805	770.1805	916.6722	0.840191837	0.899314976		2	477.75	1.00031283
2	596.538	596538	910.9758	877.2357	877.2357	910.9758	0.962962682	0.898968668		2	478	1.002164876
2	596.94	596940	1061.83	1012.265	1012.265	1061.83	0.953321153	0.885801167		2	478.25	1.004016921
2	597.126	597126	702.3674	617.3532	617.3532	702.3674	0.878960498	0.878968613		2	478.5	1.005868967
2	597.395	597395	765.8491	610.1802	610.1802	765.8491	0.796736851	0.873979187		2	478.75	1.007721012
2	597.582	597582	891.3916	796.5499	796.5499	891.3916	0.893602655	0.874708404		2	479	1.009573058
2	597.793	597793	930.0647	809.7116	809.7116	930.0647	0.870597067	0.876796962		2	479.25	1.011423972
2	597.999	597999	799.9901	710.9061	710.9061	799.9901	0.888643622	0.880355414		2	479.5	1.013259378
2	598.215	598215	1204.925	967.6428	967.6428	1204.925	0.803073054	0.885897664		2	479.75	1.014557575
2	598.466	598466	709.1069	642.5668	642.5668	709.1069	0.906163514	0.892318817		2	480	1.016708243
2	598.743	598743	845.6107	796.0246	796.0246	845.6107	0.941360605	0.905353618		2	480.25	1.018908729
2	599.091	599091	1039.608	961.4663	961.4663	1039.608	0.924835419	0.92305664		2	480.5	1.022638067
2	599.477	599477	893.7576	891.173	891.173	893.7576	0.997108164	0.934026855		2	480.75	1.02678631
2	599.869	599869	1179.396	1126.381	1126.381	1179.396	0.955049025	0.943793592		2	481	1.031422646
2	600.117	600117	1311.611	1152.053	1152.053	1311.611	0.878349602	0.945756894		2	481.25	1.037177859
2	600.575	600575	711.2138	676.671	676.671	711.2138	0.951431201	0.93058557		2	481.5	1.043459625
2	600.907	600907	959.1552	935.8199	935.8199	959.1552	0.975670986	0.914700868		2	481.75	1.050569631
2	601.105	601105	1086.483	950.3106	950.3106	1086.483	0.874666792	0.909722055		2	482	1.058396778
2	601.328	601328	730.4315	658.3851	658.3851	730.4315	0.901364604	0.908550339		2	482.25	1.067124095
2	601.732	601732	1098.095	1036.171	1036.171	1098.095	0.943607793	0.910365386		2	482.5	1.07570429
2	601.941	601941	946.7931	852.9477	852.9477	946.7931	0.900880773	0.912211416		2	482.75	1.085097045
2	602.117	602117	1036.675	904.5051	904.5051	1036.675	0.872505944	0.916692038		2	483	1.096664324
2	602.327	602327	1487.599	1209.21	1209.21	1487.599	0.812860186	0.922392601		2	483.25	1.108658472
2	602.538	602538	817.5696	799.1294	799.1294	817.5696	0.977445101	0.92603826		2	483.5	1.124740935
2	602.912	602912	1163.765	1114.346	1114.346	1163.765	0.957535241	0.93528215		2	483.75	1.150963835
2	603.111	603111	1154.127	1208.198	1208.198	1154.127	1.04685013	0.937860539		2	484	1.179728788
2	603.342	603342	922.2384	843.0322	843.0322	922.2384	0.914115266	0.938193138		2	484.25	1.210469849
2	603.523	603523	1036.398	974.7538	974.7538	1036.398	0.940520727	0.938090243		2	484.5	1.248555008
2	603.874	603874	901.1058	870.8061	870.8061	901.1058	0.966374981	0.938206289		2	484.75	1.288098489
2	604.138	604138	1157.448	1046.068	1046.068	1157.448	0.903771055	0.937945074		2	485	1.328045916
2	604.469	604469	1043.805	950.2296	950.2296	1043.805	0.910351646	0.936003001		2	485.25	1.345005447
2	605.631	605631	987.4066	860.7168	860.7168	987.4066	0.871694396	0.907117116		2	485.5	1.342850738
2	606.15	606150	1189.209	1129.597	1129.597	1189.209	0.949872562	0.90112965		2	485.75	1.331314748
2	607.248	607248	792.5694	679.0545	679.0545	792.5694	0.856776075	0.921288823		2	486	1.32284268
2	607.436	607436	833.4111	732.459	732.459	833.4111	0.878868784	0.925486972		2	486.25	1.312559886
2	607.613	607613	756.7511	719.8221	719.8221	756.7511	0.9512006	0.928864352		2	486.5	1.297597732
2	607.955	607955	1166.989	1229.52	1229.52	1166.989	1.053583196	0.936463348		2	486.75	1.279420811
2	608.262	608262	1050.258	967.2568	967.2568	1050.258	0.920970657	0.944615667		2	487	1.266408666
2	608.559	608559	985.3846	874.2122	874.2122	985.3846	0.887178671	0.951438785		2	487.25	1.267428032
2	608.872	608872	886.0135	815.2792	815.2792	886.0135	0.920165663	0.954529012		2	487.5	1.272001802
2	609.173	609173	1042.207	1037.854	1037.854	1042.207	0.995823287	0.954543605		2	487.75	1.277407863
2	609.423	609423	928.9359	947.7248	947.7248	928.9359	1.020226261	0.954791713		2	488	1.282146944
2	609.676	609676	972.1979	913.9691	913.9691	972.1979	0.940106022	0.955710821		2	488.25	1.287440048
2	609.953	609953	811.5248	773.2898	773.2898	811.5248	0.952884989	0.957278355		2	488.5	1.29343248
2	610.197	610197	1145.366	1047.071	1047.071	1145.366	0.914180271	0.95951378		2	488.75	1.285289582
2	610.38	610380	899.6411	852.6532	852.6532	899.6411	0.947770394	0.961155941		2	489	1.267473857
2	610.598	610598	1244.802	1263.736	1263.736	1244.802	1.015210451	0.962628804		2	489.25	1.243351204
2	610.83	610830	1197.278	1132.416	1132.416	1197.278	0.945825447	0.964186954		2	489.5	1.220459656
2	611.082	611082	1427.811	1253.188	1253.188	1427.811	0.877698799	0.966378553		2	489.75	1.195213609
2	611.338	611338	1298.766	1464.099	1464.099	1298.766	1.127300068	0.968360944		2	490	1.164021851
2	611.522	611522	814.1595	703.8899	703.8899	814.1595	0.8645602	0.969902356		2	490.25	1.136710261
2	611.702	611702	1257.714	1281.976	1281.976	1257.714	1.019290554	0.971635609		2	490.5	1.112890995
2	611.865	611865	1094.897	1102.731	1102.731	1094.897	1.007155011	0.97272444		2	490.75	1.099437835
2	612.185	612185	883.9463	798.4052	798.4052	883.9463	0.903228171	0.970718833		2	491	1.088122808
2	612.581	612581	915.0058	881.1071	881.1071	915.0058	0.962952475	0.968502321		2	491.25	1.077190982
2	612.934	612934	734.0712	777.7194	777.7194	734.0712	1.059460445	0.970241701		2	491.5	1.06665556
2	613.1	613100	583.9239	516.9862	516.9862	583.9239	0.885365713	0.971326444		2	491.75	1.058141418
2	613.383	613383	773.6462	762.9193	762.9193	773.6462	0.986134618	0.975803973		2	492	1.049588779
2	613.701	613701	707.1369	687.8474	687.8474	707.1369	0.972721689	0.985522113		2	492.25	1.040527599
2	614.084	614084	1087.004	1172.026	1172.026	1087.004	1.078216823	1.000321451		2	492.5	1.03140723
2	614.327	614327	1196.115	1060.938	1060.938	1196.115	0.886986619	1.009897304		2	492.75	1.022751484
2	614.628	614628	1224.542	1364.254	1364.254	1224.542	1.114093269	1.017710953		2	493	1.015355548
2	615.074	615074	1622.73	1696.571	1696.571	1622.73	1.045504181	1.030418024		2	493.25	1.008501873
2	615.239	615239	1617.175	1685.612	1685.612	1617.175	1.042318859	1.040819807		2	493.5	1.002063176
2	615.66	615660	1461.348	1601.181	1601.181	1461.348	1.09568768	1.072135342		2	493.75	0.996593882
2	615.826	615826	1348.162	1349.276	1349.276	1348.162	1.00082631	1.088435289		2	494	0.992310731
2	616.044	616044	1068.888	1090.183	1090.183	1068.888	1.019922574	1.115103292		2	494.25	0.989816069
2	616.334	616334	1498.91	1882.577	1882.577	1498.91	1.255964001	1.156393882		2	494.5	0.989498792
2	616.619	616619	1388.419	1734.755	1734.755	1388.419	1.249446313	1.202802626		2	494.75	0.991960831
2	616.855	616855	1719.695	2141.479	2141.479	1719.695	1.245266748	1.248490624		2	495	0.995005784
2	617.033	617033	1222.904	1504.518	1504.518	1222.904	1.230282999	1.285519197		2	495.25	1.000619522
2	617.371	617371	1094.996	1569.958	1569.958	1094.996	1.433756836	1.353653759		2	495.5	1.005510799
2	617.588	617588	965.1645	1303.824	1303.824	965.1645	1.350882673	1.399151395		2	495.75	1.010027271
2	618.062	618062	2059.915	3187.519	3187.519	2059.915	1.54740317	1.516998641		2	496	1.014273714
2	618.253	618253	2365.858	3893.421	3893.421	2365.858	1.645669774	1.57370569		2	496.25	1.018797314
2	618.434	618434	1585.583	2398.8	2398.8	1585.583	1.512882012	1.63094828		2	496.5	1.020698531
2	618.811	618811	969.9192	1773.383	1773.383	969.9192	1.828382199	1.77267714		2	496.75	1.020605259
2	619.044	619044	704.2725	1245.056	1245.056	704.2725	1.767861162	1.870608672		2	497	1.019077168
2	619.416	619416	794.3867	1611.815	1611.815	794.3867	2.029005521	2.022930583		2	497.25	1.017281516
2	619.762	619762	1079.348	2163.431	2163.431	1079.348	2.004386908	2.176275679		2	497.5	1.014496686
2	619.931	619931	550.2865	1438.834	1438.834	550.2865	2.614699797	2.254863657		2	497.75	1.010190992
2	620.15	620150	692.8826	1579.739	1579.739	692.8826	2.279951899	2.344025697		2	498	1.005301444
2	620.401	620401	716.3247	1758.023	1758.023	716.3247	2.454226414	2.455661766		2	498.25	0.999524609
2	620.668	620668	1308.893	2946.174	2946.174	1308.893	2.250889874	2.58849277		2	498.5	0.994690776
2	620.993	620993	795.9961	2026.756	2026.756	795.9961	2.546188354	2.686269148		2	498.75	0.993918099
2	621.177	621177	938.7017	2776.85	2776.85	938.7017	2.958181497	2.685070536		2	499	0.993919012
2	621.499	621499	833.2471	2281.009	2281.009	833.2471	2.737494076	2.644833026		2	499.25	0.994970744
2	621.715	621715	1234.224	3492.728	3492.728	1234.224	2.829897976	2.584231384		2	499.5	0.996679281
2	621.924	621924	1118.448	3248.328	3248.328	1118.448	2.904317411	2.491547267		2	499.75	1.000079161
2	622.132	622132	751.6022	1812.216	1812.216	751.6022	2.411137168	2.424492387		2	500	1.003242528
2	622.308	622308	803.0572	1755.849	1755.849	803.0572	2.18645571	2.376010198		2	500.25	1.005147993
2	622.58	622580	743.8462	1537.596	1537.596	743.8462	2.0670886	2.274177678		2	500.5	1.007016724
2	622.804	622804	680.8475	1149.499	1149.499	680.8475	1.688335494	2.229164293		2	500.75	1.00856029
2	623.319	623319	1016.777	1883.608	1883.608	1016.777	1.852528135	2.373940039		2	501	1.009924635
2	623.511	623511	936.9848	2430.558	2430.558	936.9848	2.594020735	2.44712893		2	501.25	1.011010123
2	623.747	623747	764.108	2016.647	2016.647	764.108	2.639217231	2.489510031		2	501.5	1.01206746
2	624.084	624084	704.0356	2069.626	2069.626	704.0356	2.939661006	2.532439982		2	501.75	1.01346042
2	624.451	624451	1615.188	5091.824	5091.824	1615.188	3.152465224	2.546870894		2	502	1.015024645
2	624.623	624623	1566.582	4116.939	4116.939	1566.582	2.627975427	2.487344837		2	502.25	1.017006436
2	624.857	624857	1120.367	2241.156	2241.156	1120.367	2.000376662	2.350988565		2	502.5	1.018529677
2	625.2	625200	1246.383	2237.132	2237.132	1246.383	1.794899321	2.15813243		2	502.75	1.018852638
2	625.402	625402	973.0231	1802.845	1802.845	973.0231	1.852828571	2.05338298		2	503	1.018562358
2	625.735	625735	1043.768	1949.641	1949.641	1043.768	1.867887308	1.824786314		2	503.25	1.017136451
2	626.035	626035	832.4205	1423.147	1423.147	832.4205	1.70964915	1.659654957		2	503.5	1.015018007
2	626.352	626352	893.7166	1413.061	1413.061	893.7166	1.58110636	1.586875479		2	503.75	1.013560002
2	626.598	626598	824.7238	1172.349	1172.349	824.7238	1.421504994	1.561640409		2	504	1.013450848
2	626.862	626862	1121.452	1719.388	1719.388	1121.452	1.533180199	1.524622999		2	504.25	1.014193129
2	627.04	627040	636.6362	1054.937	1054.937	636.6362	1.657048405	1.485608242		2	504.5	1.014760385
2	627.342	627342	794.6334	1143.57	1143.57	794.6334	1.439116453	1.420800211		2	504.75	1.014945792
2	627.707	627707	932.5223	1270.471	1270.471	932.5223	1.362402808	1.346790969		2	505	1.014856272
2	627.996	627996	1249.761	1578.809	1578.809	1249.761	1.263288741	1.290417077		2	505.25	1.014748324
2	628.273	628273	2092.432	2508.49	2508.49	2092.432	1.198839437	1.248298348		2	505.5	1.013731093
2	628.5	628500	2036.521	2427.243	2427.243	2036.521	1.191857585	1.217260312		2	505.75	1.012411687
2	628.673	628673	2107.892	2607.398	2607.398	2107.892	1.236969446	1.198587259		2	506	1.010384937
2	628.922	628922	1520.629	1699.003	1699.003	1520.629	1.117302774	1.188465423		2	506.25	1.00524688
2	629.088	629088	836.5572	1036.681	1036.681	836.5572	1.239223092	1.187650317		2	506.5	0.999177723
2	629.329	629329	1152.699	1366.927	1366.927	1152.699	1.185849038	1.189728596		2	506.75	0.991875195
2	629.544	629544	761.9347	917.8877	917.8877	761.9347	1.20468027	1.209693971		2	507	0.987012438
2	629.724	629724	884.1356	1041.109	1041.109	884.1356	1.177544485	1.22655235		2	507.25	0.984064661
2	630.153	630153	1200.204	1537.073	1537.073	1200.204	1.280676452	1.2546054		2	507.5	0.982661703
2	630.48	630480	720.859	956.8557	956.8557	720.859	1.327382609	1.279804065		2	507.75	0.983173007
2	630.708	630708	970.1759	1306.564	1306.564	970.1759	1.34672898	1.285957976		2	508	0.984618836
2	631.103	631103	1292.535	1663.872	1663.872	1292.535	1.287293574	1.268817821		2	508.25	0.986418857
2	631.539	631539	750.4755	1008.164	1008.164	750.4755	1.343366972	1.238813656		2	508.5	0.989218284
2	631.885	631885	629.0177	665.2749	665.2749	629.0177	1.057640985	1.230149004		2	508.75	0.991693454
2	632.201	632201	963.288	1036.971	1036.971	963.288	1.076491143	1.237122367		2	509	0.993976761
2	632.568	632568	916.3791	1067.233	1067.233	916.3791	1.164619534	1.245092593		2	509.25	0.996376991
2	632.794	632794	1299.474	1658.143	1658.143	1299.474	1.276010909	1.245415102		2	509.5	0.998548491
2	632.987	632987	844.3794	1219.543	1219.543	844.3794	1.444306908	1.245961239		2	509.75	1.000564036
2	633.155	633155	1045.446	1272.126	1272.126	1045.446	1.21682612	1.245611492		2	510	1.00251744
2	633.346	633346	1528.17	2097.512	2097.512	1528.17	1.372564571	1.241775592		2	510.25	1.004316985
2	634.854	634854	851.7751	959.5407	959.5407	851.7751	1.126518843	1.17517392		2	510.5	1.005811659
2	635.05	635050	829.3179	944.5501	944.5501	829.3179	1.138948165	1.158750935		2	510.75	1.007355685
2	635.379	635379	928.0326	1131.755	1131.755	928.0326	1.219520737	1.120329546		2	511	1.00841883
2	635.548	635548	1517.102	1581.491	1581.491	1517.102	1.042442103	1.098430523		2	511.25	1.008614218
2	635.751	635751	898.5151	974.8585	974.8585	898.5151	1.084966185	1.076123281		2	511.5	1.008492247
2	635.935	635935	1124.941	1273.626	1273.626	1124.941	1.132171376	1.057611405		2	511.75	1.007675281
2	636.246	636246	67.22887	66.91133	66.91133	67.22887	0.995276732	1.022605414		2	512	1.005466649
2	636.594	636594	920.7941	906.569	906.569	920.7941	0.984551269	0.989560279		2	512.25	1.002323709
2	636.904	636904	684.6556	618.2368	618.2368	684.6556	0.902989474	0.968655689		2	512.5	0.999357635
2	637.446	637446	654.2228	617.4971	617.4971	654.2228	0.94386362	0.942541205		2	512.75	0.997158527
2	637.929	637929	915.9753	859.0757	859.0757	915.9753	0.937880858	0.948343924		2	513	0.996232254
2	638.149	638149	945.9754	868.3356	868.3356	945.9754	0.917926196	0.955891693		2	513.25	0.995820227
2	638.433	638433	1270.95	1280.996	1280.996	1270.95	1.007904324	0.958497721		2	513.5	0.995800005
2	638.78	638780	1032.22	1006.044	1006.044	1032.22	0.974641065	0.948007906		2	513.75	0.996277955
2	639.042	639042	761.3344	736.6957	736.6957	761.3344	0.96763748	0.937196346		2	514	0.997659061
2	639.42	639420	1221.389	1182.4	1182.4	1221.389	0.968078147	0.925266155		2	514.25	0.999816328
2	639.701	639701	943.8068	845.8475	845.8475	943.8068	0.896208313	0.917521531		2	514.5	1.002024374
2	639.905	639905	901.6458	841.3944	841.3944	901.6458	0.933176198	0.910959353		2	514.75	1.00413584
2	640.131	640131	1375.157	1078.852	1078.852	1375.157	0.784530057	0.906426958		2	515	1.006411551
2	640.309	640309	745.8519	667.2876	667.2876	745.8519	0.894665013	0.903995854		2	515.25	1.008187929
2	640.78	640780	857.6449	763.0755	763.0755	857.6449	0.889733618	0.899063352		2	515.5	1.009434003
2	641.153	641153	849.1263	873.6116	873.6116	849.1263	1.028835875	0.912881609		2	515.75	1.010454764
2	641.316	641316	773.0488	608.2001	608.2001	773.0488	0.786755118	0.920996837		2	516	1.011012954
2	641.479	641479	966.3839	964.3034	964.3034	966.3839	0.997847129	0.926568874		2	516.25	1.01137244
2	641.963	641963	760.627	744.1232	744.1232	760.627	0.978302374	0.941890531		2	516.5	1.01134919
2	642.32	642320	789.8305	710.1366	710.1366	789.8305	0.899099997	0.950717281		2	516.75	1.01109416
2	642.528	642528	1233.56	1142.558	1142.558	1233.56	0.926228153	0.952120865		2	517	1.010816088
2	642.787	642787	1382.785	1439.415	1439.415	1382.785	1.040953583	0.952116174		2	517.25	1.010518823
2	643.328	643328	1341.392	1281.626	1281.626	1341.392	0.955444792	0.951101231		2	517.5	1.009933577
2	643.801	643801	323.2507	288.2393	288.2393	323.2507	0.891689639	0.955572585		2	517.75	1.008630432
2	644.144	644144	1035.951	945.4596	945.4596	1035.951	0.912648957	0.955664793		2	518	1.006992013
2	644.398	644398	1136.645	1060.061	1060.061	1136.645	0.932622763	0.949612629		2	518.25	1.005564849
2	644.96	644960	799.8481	851.6569	851.6569	799.8481	1.064773299	0.92737588		2	518.5	1.004154083
2	645.276	645276	979.5149	959.0883	959.0883	979.5149	0.979146208	0.918820658		2	518.75	1.002488361
2	645.733	645733	1185.148	991.6486	991.6486	1185.148	0.836729759	0.908201513		2	519	1.000583903
2	645.947	645947	782.8761	679.4463	679.4463	782.8761	0.867884842	0.903042384		2	519.25	0.998760452
2	646.195	646195	1093.33	924.9433	924.9433	1093.33	0.845987305	0.899758449		2	519.5	0.996992808
2	646.529	646529	987.4242	838.8384	838.8384	987.4242	0.849521816	0.900826579		2	519.75	0.995249658
2	646.726	646726	968.9426	938.5047	938.5047	968.9426	0.968586478	0.903281148		2	520	0.993786004
2	646.937	646937	1333.588	1214.333	1214.333	1333.588	0.91057583	0.906804226		2	520.25	0.992707443
2	647.139	647139	1480.762	1360.045	1360.045	1480.762	0.918476433	0.918650598		2	520.5	0.991684802
2	647.346	647346	1612.274	1628.906	1628.906	1612.274	1.010315864	0.932415319		2	520.75	0.99118545
2	647.581	647581	1307.423	1197.521	1197.521	1307.423	0.915939983	0.940635508		2	521	0.991313544
2	647.789	647789	1096.331	955.0867	955.0867	1096.331	0.871166372	0.947718742		2	521.25	0.991883344
2	648.045	648045	765.4379	741.5003	741.5003	765.4379	0.968726921	0.95410876		2	521.5	0.992576715
2	648.254	648254	1185.688	1173.133	1173.133	1185.688	0.989411211	0.955515716		2	521.75	0.993604308
2	648.75	648750	953.4969	940.0611	940.0611	953.4969	0.985908921	0.951063488		2	522	0.995121961
2	648.947	648947	1063.479	989.5064	989.5064	1063.479	0.93044282	0.95091711		2	522.25	0.996774477
2	649.222	649222	893.5985	821.7352	821.7352	893.5985	0.919579878	0.953657154		2	522.5	0.998332333
2	649.536	649536	1317.31	1347.439	1347.439	1317.31	1.02287161	0.95794164		2	522.75	0.999713362
2	649.746	649746	1274.392	1180.929	1180.929	1274.392	0.926660714	0.960692924		2	523	1.00098778
2	649.918	649918	1130.998	1086.746	1086.746	1130.998	0.960873494	0.964741596		2	523.25	1.002239851
2	650.094	650094	1100.369	927.5477	927.5477	1100.369	0.842942413	0.968251825		2	523.5	1.003278665
2	650.429	650429	965.1234	1023.622	1023.622	965.1234	1.06061256	0.96939918		2	523.75	1.004182447
2	650.843	650843	1523.862	1566.013	1566.013	1523.862	1.027660641	0.970030795		2	524	1.005657341
2	651.045	651045	1138.675	1135.688	1135.688	1138.675	0.997376776	0.970072721		2	524.25	1.00751165
2	651.249	651249	1621.676	1554.619	1554.619	1621.676	0.95864957	0.969743726		2	524.5	1.009003758
2	651.821	651821	1104.232	981.1092	981.1092	1104.232	0.888499156	0.965288595		2	524.75	1.009938608
2	652.11	652110	1081.23	1001.916	1001.916	1081.23	0.926644655	0.960749739		2	525	1.01073961
2	652.386	652386	959.7918	904.7978	904.7978	959.7918	0.942702157	0.951756806		2	525.25	1.011127119
2	652.643	652643	1144.095	1174.767	1174.767	1144.095	1.026808963	0.941014794		2	525.5	1.010094232
2	652.86	652860	1036.193	1043.758	1043.758	1036.193	1.007300763	0.934970008		2	525.75	1.008222479
2	653.243	653243	965.7767	847.6898	847.6898	965.7767	0.877728568	0.933745792		2	526	1.005577969
2	653.775	653775	953.1877	839.3857	839.3857	953.1877	0.880609034	0.933990031		2	526.25	1.002968613
2	654.012	654012	1439.969	1276.086	1276.086	1439.969	0.886189911	0.92899976		2	526.5	1.001378325
2	654.3	654300	523.55	472.643	472.643	523.55	0.902765734	0.921017728		2	526.75	0.999750246
2	654.468	654468	907.6202	925.3905	925.3905	907.6202	1.019579005	0.918064334		2	527	0.998793455
2	654.998	654998	1025.755	981.3033	981.3033	1025.755	0.956664408	0.91573902		2	527.25	0.999165656
2	655.169	655169	1026.385	934.8982	934.8982	1026.385	0.910865026	0.91548048		2	527.5	0.999856814
2	655.471	655471	632.8903	536.4174	536.4174	632.8903	0.847567738	0.91538832		2	527.75	1.000801114
2	655.74	655740	828.4719	788.6405	788.6405	828.4719	0.951921846	0.915725221		2	528	1.003230306
2	655.973	655973	780.1781	666.1379	666.1379	780.1781	0.853827991	0.915907177		2	528.25	1.005765616
2	656.511	656511	886.7474	817.1625	817.1625	886.7474	0.921527935	0.907519895		2	528.5	1.008695365
2	656.713	656713	1622.983	1582.991	1582.991	1622.983	0.975358953	0.906849681		2	528.75	1.010475711
2	657.251	657251	1177.756	1058.311	1058.311	1177.756	0.898582559	0.912099463		2	529	1.010549315
2	657.512	657512	920.9591	837.5481	837.5481	920.9591	0.909430288	0.917494238		2	529.25	1.010172549
2	657.765	657765	933.9518	868.0184	868.0184	933.9518	0.929403851	0.926674955		2	529.5	1.009560728
2	658.061	658061	788.2089	730.3198	730.3198	788.2089	0.926556145	0.9426271		2	529.75	1.00875048
2	658.254	658254	1016.761	976.9438	976.9438	1016.761	0.960839175	0.955042255		2	530	1.007863065
2	658.468	658468	852.8467	759.9148	759.9148	852.8467	0.891033289	0.970018222		2	530.25	1.006870433
2	658.929	658929	1247.603	1374.032	1374.032	1247.603	1.101337525	1.026987574		2	530.5	1.005832708
2	659.105	659105	1065.514	1070.295	1070.295	1065.514	1.004487036	1.053043607		2	530.75	1.004409512
2	659.431	659431	1085.767	1153.999	1153.999	1085.767	1.062842212	1.089432183		2	531	1.002954669
2	659.798	659798	1174.761	1238.119	1238.119	1174.761	1.053932672	1.125015588		2	531.25	1.001086007
2	660.003	660003	783.2351	968.5834	968.5834	783.2351	1.236644527	1.138730029		2	531.5	0.999097403
2	660.54	660540	970.0528	1233.775	1233.775	970.0528	1.271863758	1.134271149		2	531.75	0.997044007
2	660.701	660701	968.185	1093.644	1093.644	968.185	1.12958164	1.127594775		2	532	0.99413494
2	660.914	660914	980.0859	1072.193	1072.193	980.0859	1.093978599	1.117414118		2	532.25	0.990558003
2	661.196	661196	991.9821	1004.43	1004.43	991.9821	1.012548513	1.091126595		2	532.5	0.986149053
2	661.69	661690	695.9249	709.703	709.703	695.9249	1.019798257	1.021867797		2	532.75	0.982756321
2	661.911	661911	826.3427	856.6395	856.6395	826.3427	1.036663723	1.001056556		2	533	0.984827199
2	662.178	662178	605.3842	597.556	597.556	605.3842	0.987069038	0.987229108		2	533.25	0.988827371
2	662.404	662404	1320.821	1204.322	1204.322	1320.821	0.911798041	0.978236339		2	533.5	0.992633856
2	662.775	662775	812.1763	715.3216	715.3216	812.1763	0.880746705	0.966165817		2	533.75	0.99676414
2	663.129	663129	1157.344	1157.994	1157.994	1157.344	1.000561631	0.967109993		2	534	0.999992438
2	663.291	663291	1021.197	1001.582	1001.582	1021.197	0.980792149	0.967055062		2	534.25	1.000790685
2	663.731	663731	950.2315	989.4532	989.4532	950.2315	1.041275942	0.963817324		2	534.5	1.00107978
2	663.939	663939	1165.441	1174.396	1174.396	1165.441	1.007683787	0.963990958		2	534.75	1.001520814
2	664.46	664460	1113.78	1019.931	1019.931	1113.78	0.915738297	0.961784775		2	535	1.001493547
2	664.648	664648	1369.128	1307.564	1307.564	1369.128	0.955034153	0.957108717		2	535.25	1.000872659
2	664.926	664926	901.4145	769.1564	769.1564	901.4145	0.853277155	0.945390987		2	535.5	1.000212899
2	665.449	665449	671.257	672.9067	672.9067	671.257	1.002457628	0.925206533		2	535.75	1.000478264
2	665.747	665747	986.3971	874.5865	874.5865	986.3971	0.886647477	0.920642251		2	536	1.000963462
2	665.961	665961	819.8998	836.0966	836.0966	819.8998	1.019754609	0.918651856		2	536.25	1.001490665
2	666.238	666238	1123.954	1004.94	1004.94	1123.954	0.894111325	0.917766034		2	536.5	1.001914336
2	666.538	666538	1245.107	1149.738	1149.738	1245.107	0.923404976	0.922475662		2	536.75	1.001814902
2	666.708	666708	848.5625	722.8648	722.8648	848.5625	0.851869839	0.924960868		2	537	1.001711932
2	667.069	667069	816.8237	689.6251	689.6251	816.8237	0.844276556	0.926818982		2	537.25	1.001414867
2	667.245	667245	767.2303	718.0406	718.0406	767.2303	0.935886656	0.927823189		2	537.5	1.000661933
2	667.53	667530	710.0652	700.3657	700.3657	710.0652	0.986339987	0.929795171		2	537.75	0.999494696
2	667.802	667802	897.7476	926.1652	926.1652	897.7476	1.031654331	0.935213655		2	538	0.999001734
2	668.344	668344	984.2917	885.82	885.82	984.2917	0.899956791	0.948605867		2	538.25	0.999575122
2	668.504	668504	1109.14	1054.59	1054.59	1109.14	0.950817751	0.948672167		2	538.5	1.000477977
2	668.973	668973	951.6658	834.073	834.073	951.6658	0.876434774	0.941957074		2	538.75	1.001230402
2	669.289	669289	969.9258	1016.216	1016.216	969.9258	1.047725506	0.938651021		2	539	1.001982104
2	669.467	669467	699.7384	641.0455	641.0455	699.7384	0.916121653	0.939416149		2	539.25	1.002690448
2	669.847	669847	934.404	851.7613	851.7613	934.404	0.911555708	0.942358269		2	539.5	1.003115402
2	670.053	670053	771.7675	700.9534	700.9534	771.7675	0.908244257	0.942461377		2	539.75	1.002093722
2	670.298	670298	1437.51	1364.726	1364.726	1437.51	0.949368004	0.942721092		2	540	1.000844387
2	670.742	670742	1117.037	1155.555	1155.555	1117.037	1.034482296	0.943181713		2	540.25	1.00024998
2	670.962	670962	825.2345	739.0851	739.0851	825.2345	0.895606158	0.943434205		2	540.5	1.000691528
2	671.245	671245	1303.596	1312.378	1312.378	1303.596	1.00673675	0.943870212		2	540.75	1.001542542
2	671.488	671488	606.5007	519.9142	519.9142	606.5007	0.857235944	0.944009907		2	541	1.002910837
2	671.742	671742	960.0019	909.3569	909.3569	960.0019	0.947244896	0.943302202		2	541.25	1.005136677
2	671.985	671985	747.0668	694.6734	694.6734	747.0668	0.929867851	0.941998299		2	541.5	1.007988721
2	672.238	672238	673.1113	622.3636	622.3636	673.1113	0.924607268	0.940845402		2	541.75	1.010332605
2	672.46	672460	812.2599	800.6946	800.6946	812.2599	0.985761577	0.940146877		2	542	1.012244846
2	672.952	672952	729.6491	688.721	688.721	729.6491	0.943907147	0.939574618		2	542.25	1.0132012
2	673.166	673166	735.3102	748.7599	748.7599	735.3102	1.018291192	0.939564402		2	542.5	1.013673628
2	673.333	673333	783.641	669.9558	669.9558	783.641	0.854926937	0.939366583		2	542.75	1.012206012
2	673.625	673625	1108.475	1022.845	1022.845	1108.475	0.922749724	0.94005638		2	543	1.010153074
2	674.053	674053	1486.805	1418.502	1418.502	1486.805	0.954060553	0.947231554		2	543.25	1.008351847
2	674.294	674294	906.1231	841.295	841.295	906.1231	0.928455527	0.952452509		2	543.5	1.006405288
2	674.541	674541	1269.093	1236.588	1236.588	1269.093	0.97438722	0.956033889		2	543.75	1.004526884
2	675.071	675071	988.8245	939.392	939.392	988.8245	0.950008824	0.959064795		2	544	1.004370174
2	675.248	675248	1007.085	949.1912	949.1912	1007.085	0.942513492	0.959793327		2	544.25	1.004593662
2	675.554	675554	795.517	801.5014	801.5014	795.517	1.007522655	0.961140404		2	544.5	1.005406495
2	675.722	675722	682.7194	691.3647	691.3647	682.7194	1.012663036	0.960781503		2	544.75	1.006759999
2	676.008	676008	632.2661	645.8787	645.8787	632.2661	1.021529859	0.95959473		2	545	1.007252065
2	676.296	676296	703.748	565.9633	565.9633	703.748	0.804213014	0.96189302		2	545.25	1.007734001
2	676.583	676583	860.1091	800.4499	800.4499	860.1091	0.930637637	0.964648886		2	545.5	1.008143328
2	676.82	676820	899.5578	875.5897	875.5897	899.5578	0.973355687	0.966237492		2	545.75	1.008362668
2	677.057	677057	937.7803	932.8507	932.8507	937.7803	0.994743332	0.968204945		2	546	1.008283249
2	677.374	677374	1396.352	1453.211	1453.211	1396.352	1.040719675	0.971818683		2	546.25	1.008070714
2	677.546	677546	1030.222	997.5678	997.5678	1030.222	0.968303725	0.972918765		2	546.5	1.00732669
2	677.893	677893	848.2803	823.5553	823.5553	848.2803	0.970852795	0.972384376		2	546.75	1.006317055
2	678.186	678186	1109.612	1076.798	1076.798	1109.612	0.970427501	0.971762783		2	547	1.0051926
2	678.354	678354	1022.061	1013.021	1013.021	1022.061	0.991155127	0.972470764		2	547.25	1.003428602
2	678.592	678592	904.6253	840.9742	840.9742	904.6253	0.929638161	0.97346997		2	547.5	1.001931206
2	678.928	678928	1169.827	1141.261	1141.261	1169.827	0.975581005	0.974533626		2	547.75	1.000866453
2	679.218	679218	1239.736	1175.25	1175.25	1239.736	0.947984087	0.978866097		2	548	1.00000132
2	679.633	679633	1629.118	1562.275	1562.275	1629.118	0.958969823	0.987722318		2	548.25	0.999100385
2	679.94	679940	2570.299	2574.919	2574.919	2570.299	1.001797456	0.990706709		2	548.5	0.998483567
2	680.299	680299	3456.278	3836.343	3836.343	3456.278	1.109963666	0.987393887		2	548.75	0.998161223
2	680.544	680544	1870.838	1863.672	1863.672	1870.838	0.996169631	0.98536665		2	549	0.998512164
2	681.037	681037	1847.409	1684.883	1684.883	1847.409	0.912024895	0.980536794		2	549.25	0.999742145
2	681.195	681195	1615.551	1572.174	1572.174	1615.551	0.973150337	0.978051487		2	549.5	1.001483798
2	681.63	681630	1625.168	1425.848	1425.848	1625.168	0.877354218	0.972000898		2	549.75	1.003577074
2	682.096	682096	958.3418	995.1087	995.1087	958.3418	1.038365122	0.968398589		2	550	1.006348731
2	682.293	682293	1684.255	1677.721	1677.721	1684.255	0.99612054	0.96690069		2	550.25	1.009290252
2	682.532	682532	1261.755	1234.498	1234.498	1261.755	0.978397549	0.967166495		2	550.5	1.012404144
2	682.831	682831	2450.232	2378.806	2378.806	2450.232	0.970849291	0.969836579		2	550.75	1.013919857
2	683.004	683004	1701.136	1622.825	1622.825	1701.136	0.953965468	0.969862677		2	551	1.014429964
2	683.259	683259	1398.512	1332.46	1332.46	1398.512	0.952769801	0.965029964		2	551.25	1.014755454
2	683.57	683570	1277.275	1240.336	1240.336	1277.275	0.971079838	0.955178096		2	551.5	1.014336479
2	683.829	683829	1184.137	1150.349	1150.349	1184.137	0.971466139	0.949009522		2	551.75	1.01314433
2	684.05	684050	1234.221	1155.77	1155.77	1234.221	0.936436829	0.946305638		2	552	1.01163198
2	684.424	684424	950.837	881.6849	881.6849	950.837	0.927272393	0.943555607		2	552.25	1.009580069
2	684.917	684917	766.6204	695.4755	695.4755	766.6204	0.907196704	0.944479013		2	552.5	1.00761733
2	685.173	685173	1027.758	1018.532	1018.532	1027.758	0.991023179	0.952468509		2	552.75	1.005482762
2	685.395	685395	690.0987	623.0042	623.0042	690.0987	0.902775502	0.958708178		2	553	1.003231505
2	685.861	685861	893.1363	883.0837	883.0837	893.1363	0.988744607	0.963206718		2	553.25	1.000878091
2	686.112	686112	961.4411	957.465	957.465	961.4411	0.995864437	0.965584604		2	553.5	0.998800181
2	686.332	686332	1074.543	1084.627	1084.627	1074.543	1.009384455	0.966304462		2	553.75	0.997822952
2	686.616	686616	1241.206	1187.052	1187.052	1241.206	0.956369853	0.963606344		2	554	0.998111328
2	686.983	686983	1082.891	1006.319	1006.319	1082.891	0.929289282	0.95661108		2	554.25	0.997558166
2	687.147	687147	1832.362	1780.76	1780.76	1832.362	0.971838534	0.953848036		2	554.5	0.995383546
2	687.333	687333	1395.134	1203.929	1203.929	1395.134	0.862948649	0.947825757		2	554.75	0.992286623
2	687.53	687530	1181.728	1129.504	1129.504	1181.728	0.955807089	0.937744951		2	555	0.987627957
2	687.804	687804	822.0329	813.191	813.191	822.0329	0.989243861	0.9282233		2	555.25	0.98189782
2	688.152	688152	1040.495	1000.688	1000.688	1040.495	0.961742248	0.929412515		2	555.5	0.978188924
2	688.455	688455	690.6783	634.5357	634.5357	690.6783	0.918713821	0.933832466		2	555.75	0.978037072
2	688.755	688755	1101.431	941.5385	941.5385	1101.431	0.854832032	0.943135691		2	556	0.978981209
2	689.051	689051	852.5865	790.0489	790.0489	852.5865	0.926649554	0.955481747		2	556.25	0.982297166
2	689.253	689253	979.2757	954.4603	954.4603	979.2757	0.974659435	0.96068452		2	556.5	0.987314013
2	689.51	689510	1085.308	1086.943	1086.943	1085.308	1.001506485	0.96686199		2	556.75	0.99256027
2	689.977	689977	1062.897	1192.705	1192.705	1062.897	1.122126603	0.979761491		2	557	0.996710248
2	690.159	690159	1159.33	1078.091	1078.091	1159.33	0.929925905	0.979748658		2	557.25	1.000297527
2	690.427	690427	1056.894	974.636	974.636	1056.894	0.922170057	0.96814865		2	557.5	1.001269155
2	690.61	690610	688.0177	645.3873	645.3873	688.0177	0.938038803	0.956112813		2	557.75	1.000985086
2	690.809	690809	761.8023	715.8519	715.8519	761.8023	0.939681988	0.945725061		2	558	1.000228563
2	690.989	690989	804.097	818.9725	818.9725	804.097	1.018499634	0.934466146		2	558.25	0.997677787
2	691.375	691375	1155.118	1006.177	1006.177	1155.118	0.871059926	0.905764362		2	558.5	0.994444059
2	691.676	691676	842.4365	722.1736	722.1736	842.4365	0.857243958	0.898052373		2	558.75	0.991993061
2	691.851	691851	821.4589	672.7308	672.7308	821.4589	0.818946389	0.895115194		2	559	0.991741224
2	692.124	692124	629.2385	573.0153	573.0153	629.2385	0.910648824	0.892493591		2	559.25	0.992127127
2	692.3	692300	651.2053	638.9836	638.9836	651.2053	0.981232186	0.893572136		2	559.5	0.992868649
2	692.552	692552	783.8497	629.5958	629.5958	783.8497	0.80320985	0.897516558		2	559.75	0.994158366
2	692.839	692839	453.4022	463.2225	463.2225	453.4022	1.021659136	0.904550242		2	560	0.99557474
2	693.223	693223	681.7428	615.9093	615.9093	681.7428	0.903433524	0.921075048		2	560.25	0.996722843
2	693.629	693629	488.1896	417.0514	417.0514	488.1896	0.854281615	0.935621663		2	560.5	0.997807775
2	694.021	694021	1093.418	1106.66	1106.66	1093.418	1.012110648	0.94431808		2	560.75	0.998004897
2	694.221	694221	1333.291	1265.381	1265.381	1333.291	0.949065883	0.947221549		2	561	0.997471488
2	694.675	694675	512.5428	446.9652	446.9652	512.5428	0.872054392	0.949169502		2	561.25	0.996840245
2	695.021	695021	526.4353	546.503	546.503	526.4353	1.038119974	0.949004877		2	561.5	0.996325474
2	695.183	695183	1076.162	1007.931	1007.931	1076.162	0.936597836	0.94883699		2	561.75	0.995758113
2	695.449	695449	1571.381	1579.355	1579.355	1571.381	1.005074517	0.947127185		2	562	0.99481813
2	695.851	695851	830.4986	715.9395	715.9395	830.4986	0.862059852	0.941183785		2	562.25	0.994179832
2	696.177	696177	846.4921	723.2766	723.2766	846.4921	0.85443987	0.936449034		2	562.5	0.993946341
2	696.349	696349	791.7715	773.2557	773.2557	791.7715	0.976614718	0.933011442		2	562.75	0.994105032
2	696.565	696565	1147.294	1129.495	1129.495	1147.294	0.984486104	0.926611982		2	563	0.994445519
2	696.843	696843	2043.559	1958.596	1958.596	2043.559	0.958424004	0.920962712		2	563.25	0.995638738
2	697.388	697388	1173.435	1061.676	1061.676	1173.435	0.904759105	0.91980722		2	563.5	0.9978859
2	697.596	697596	1238.217	1015.879	1015.879	1238.217	0.820436967	0.921856666		2	563.75	0.999630195
2	697.762	697762	1404.584	1405.093	1405.093	1404.584	1.000362385	0.926255428		2	564	0.999880386
2	698.171	698171	772.2926	688.3179	688.3179	772.2926	0.891265694	0.943229933		2	564.25	0.999698001
2	698.352	698352	1056.311	1015.756	1015.756	1056.311	0.961606951	0.947431038		2	564.5	0.999067712
2	698.67	698670	1074.493	967.6229	967.6229	1074.493	0.900539045	0.954996914		2	564.75	0.998498917
2	698.879	698879	1023.667	1004.203	1004.203	1023.667	0.980986004	0.959488883		2	565	0.998190752
2	699.202	699202	1347.665	1445.459	1445.459	1347.665	1.072565511	0.95761871		2	565.25	0.997976855
2	699.427	699427	1062.29	1064.528	1064.528	1062.29	1.002106769	0.953009752		2	565.5	0.997562987
2	699.887	699887	685.8376	641.7648	641.7648	685.8376	0.935738723	0.948464537		2	565.75	0.99627132
2	700.154	700154	587.6559	480.5963	480.5963	587.6559	0.817819237	0.95280954		2	566	0.994945114
2	700.447	700447	235.0518	221.9015	221.9015	235.0518	0.944053609	0.958559585		2	566.25	0.993594635
2	700.731	700731	1222.69	1140.523	1140.523	1222.69	0.932798175	0.965814267		2	566.5	0.992425041
2	701	701000	1110.447	1136.674	1136.674	1110.447	1.023618417	0.975500934		2	566.75	0.991098618
2	701.273	701273	1490.376	1585.896	1585.896	1490.376	1.064091209	0.985472383		2	567	0.990275339
2	701.59	701590	1521.951	1545.239	1545.239	1521.951	1.015301412	1.001854228		2	567.25	0.989856442
2	701.868	701868	1251.923	1300.351	1300.351	1251.923	1.03868289	1.018282576		2	567.5	0.989899204
2	702.055	702055	1203.898	1147.876	1147.876	1203.898	0.953466157	1.025312086		2	567.75	0.990976205
2	702.232	702232	2061.42	2206.484	2206.484	2061.42	1.070370909	1.02755554		2	568	0.992374757
2	702.41	702410	1030.462	947.1256	947.1256	1030.462	0.919127149	1.027321477		2	568.25	0.994272214
2	702.712	702712	1301.351	1398.283	1398.283	1301.351	1.074485669	1.025402326		2	568.5	0.996629697
2	702.97	702970	1297.971	1380.44	1380.44	1297.971	1.063536859	1.021365094		2	568.75	1.00110011
2	703.445	703445	1897.617	1944.197	1944.197	1897.617	1.024546576	1.011189329		2	569	1.005731119
2	703.814	703814	1259.913	1195.605	1195.605	1259.913	0.94895838	1.005582315		2	569.25	1.008098975
2	703.991	703991	1227.465	1284.04	1284.04	1227.465	1.046090927	1.002708642		2	569.5	1.01043824
2	704.164	704164	791.4014	857.4357	857.4357	791.4014	1.083439706	1.001642977		2	569.75	1.012156332
2	704.466	704466	855.2435	713.5378	713.5378	855.2435	0.834309527	1.001730667		2	570	1.012696383
2	704.716	704716	1133.627	1156.924	1156.924	1133.627	1.020550851	1.003001537		2	570.25	1.011380328
2	705.115	705115	1164.812	1247.337	1247.337	1164.812	1.070848343	1.01997327		2	570.5	1.008687808
2	705.37	705370	971.438	970.7749	970.7749	971.438	0.999317404	1.034524201		2	570.75	1.00597875
2	705.619	705619	1117.385	1192.908	1192.908	1117.385	1.067589058	1.041390709		2	571	1.002481778
2	705.949	705949	1665.357	1683.899	1683.899	1665.357	1.011133949	1.044314356		2	571.25	0.998851515
2	706.193	706193	949.0699	1036.019	1036.019	949.0699	1.091615064	1.043243516		2	571.5	0.996846701
2	706.47	706470	914.6229	904.0149	904.0149	914.6229	0.988401777	1.032183208		2	571.75	0.995258503
2	706.717	706717	934.5709	1125.84	1125.84	934.5709	1.204659807	1.017442095		2	572	0.993797898
2	706.944	706944	932.174	850.7243	850.7243	932.174	0.912623931	1.004631698		2	572.25	0.992448167
2	707.114	707114	1419.373	1318.899	1318.899	1419.373	0.929212406	0.993995402		2	572.5	0.991448426
2	707.523	707523	958.2447	889.2609	889.2609	958.2447	0.928010246	0.95732967		2	572.75	0.991319332
2	707.923	707923	922.6704	900.3232	900.3232	922.6704	0.975779867	0.926029594		2	573	0.992331825
2	708.159	708159	1575.508	1395.276	1395.276	1575.508	0.885603881	0.912612186		2	573.25	0.993397054
2	708.418	708418	1257.113	1168.571	1168.571	1257.113	0.929567191	0.899162315		2	573.5	0.993895125
2	708.605	708605	1474.524	1363.893	1363.893	1474.524	0.92497172	0.893544328		2	573.75	0.994090253
2	708.819	708819	849.9052	760.9406	760.9406	849.9052	0.89532409	0.89336487		2	574	0.994164197
2	709.221	709221	356.3643	272.0418	272.0418	356.3643	0.76338118	0.900342743		2	574.25	0.993949265
2	709.483	709483	478.6709	462.9069	462.9069	478.6709	0.967067144	0.90762606		2	574.5	0.993536301
2	709.781	709781	869.8758	824.2627	824.2627	869.8758	0.947563664	0.920082959		2	574.75	0.993278657
2	709.963	709963	633.6938	530.484	530.484	633.6938	0.837129857	0.925999706		2	575	0.993403097
2	710.209	710209	692.8353	689.1011	689.1011	692.8353	0.994610263	0.93324864		2	575.25	0.993609013
2	710.428	710428	1303.38	1302.852	1302.852	1303.38	0.999594899	0.941425104		2	575.5	0.994012481
2	710.941	710941	1347.036	1297.319	1297.319	1347.036	0.963091558	0.96198335		2	575.75	0.994523119
2	711.168	711168	813.4108	837.9614	837.9614	813.4108	1.030182289	0.971416489		2	576	0.995778609
2	711.467	711467	1009.781	860.0963	860.0963	1009.781	0.851765185	0.98460748		2	576.25	0.99735337
2	711.729	711729	1919.396	1907.241	1907.241	1919.396	0.993667279	0.99347092		2	576.5	0.999427279
2	712.09	712090	1465.417	1392.228	1392.228	1465.417	0.950055854	1.004053397		2	576.75	1.001327859
2	712.323	712323	1344.534	1372.76	1372.76	1344.534	1.020993147	1.008779395		2	577	1.002480032
2	712.576	712576	897.5634	1043.839	1043.839	897.5634	1.162969658	1.012060517		2	577.25	1.002758917
2	712.861	712861	639.841	602.4211	602.4211	639.841	0.941516877	1.014905333		2	577.5	1.002919167
2	713.026	713026	1054.244	1156.322	1156.322	1054.244	1.096825782	1.014546524		2	577.75	1.00275306
2	713.434	713434	1083.252	987.5218	987.5218	1083.252	0.911627027	1.001636932		2	578	1.002232106
2	713.899	713899	504.929	521.2411	521.2411	504.929	1.03230573	0.974008844		2	578.25	1.001774848
2	714.476	714476	798.134	716.0206	716.0206	798.134	0.897118278	0.94449176		2	578.5	1.001669656
2	714.74	714740	1760.869	1569.663	1569.663	1760.869	0.891413842	0.936398128		2	578.75	1.001634703
2	714.976	714976	2467.416	2458.585	2458.585	2467.416	0.996420952	0.929984542		2	579	1.00219046
2	715.159	715159	1732.216	1650.11	1650.11	1732.216	0.952600599	0.926494007		2	579.25	1.006011379
2	715.611	715611	1152.082	965.5931	965.5931	1152.082	0.838128796	0.922728144		2	579.5	1.011189875
2	715.882	715882	634.8065	619.1045	619.1045	634.8065	0.975264904	0.923140042		2	579.75	1.01575708
2	716.045	716045	739.952	698.4007	698.4007	739.952	0.943845952	0.925513338		2	580	1.020681648
2	716.448	716448	1287.726	1179.041	1179.041	1287.726	0.915599281	0.938946697		2	580.25	1.02352274
2	716.827	716827	913.9376	821.4683	821.4683	913.9376	0.89882318	0.950072709		2	580.5	1.025401491
2	717.078	717078	767.1317	764.2459	764.2459	767.1317	0.996238195	0.957420969		2	580.75	1.026520414
2	717.447	717447	649.6541	601.0137	601.0137	649.6541	0.925128772	0.968615531		2	581	1.026740283
2	717.645	717645	745.7708	701.3647	701.3647	745.7708	0.940456103	0.970831206		2	581.25	1.026333284
2	717.863	717863	955.4539	1068.945	1068.945	955.4539	1.118782392	0.972811472		2	581.5	1.025098643
2	718.234	718234	1222.746	1121.462	1121.462	1222.746	0.917166771	0.973101527		2	581.75	1.023646647
2	718.512	718512	1377.725	1345.017	1345.017	1377.725	0.976259413	0.968078656		2	582	1.021047379
2	718.702	718702	1015.297	995.4402	995.4402	1015.297	0.980442373	0.963457273		2	582.25	1.017613798
2	718.915	718915	827.4464	743.7738	743.7738	827.4464	0.898878526	0.955855553		2	582.5	1.014163624
2	719.326	719326	913.6776	821.7747	821.7747	913.6776	0.899414301	0.932252297		2	582.75	1.011542531
2	719.693	719693	967.543	1033.051	1033.051	967.543	1.067705518	0.914982999		2	583	1.009715989
2	719.891	719891	814.2315	714.3945	714.3945	814.2315	0.877384994	0.909279783		2	583.25	1.008282622
2	720.152	720152	824.047	693.2502	693.2502	824.047	0.841275073	0.902667744		2	583.5	1.007115101
2	720.315	720315	803.3648	683.1956	683.1956	803.3648	0.850417643	0.900015983		2	583.75	1.006797944
2	720.494	720494	934.4054	890.7599	890.7599	934.4054	0.953290617	0.898225577		2	584	1.006779564
2	720.727	720727	1052.46	954.091	954.091	1052.46	0.906534215	0.896821319		2	584.25	1.006852038
2	720.94	720940	1026.19	885.9099	885.9099	1026.19	0.863300071	0.896841706		2	584.5	1.006940798
2	721.103	721103	775.1852	659.5024	659.5024	775.1852	0.850767533	0.899095344		2	584.75	1.006720472
2	721.343	721343	1133.605	1058.033	1058.033	1133.605	0.933334804	0.903862496		2	585	1.006573396
2	721.507	721507	738.9073	719.6578	719.6578	738.9073	0.973948694	0.9063896		2	585.25	1.006243842
2	721.889	721889	795.2546	691.7358	691.7358	795.2546	0.86982936	0.915506781		2	585.5	1.005315674
2	722.231	722231	955.9886	937.7853	937.7853	955.9886	0.980958664	0.925507902		2	585.75	1.004118955
2	722.553	722553	1298.084	1210.301	1210.301	1298.084	0.932374946	0.938305653		2	586	1.003209138
2	722.82	722820	787.7566	706.0106	706.0106	787.7566	0.896229368	0.950512236		2	586.25	1.001600991
2	723.11	723110	938.2901	812.3402	812.3402	938.2901	0.865766568	0.960208757		2	586.5	0.999256833
2	723.288	723288	1270.565	1327.021	1327.021	1270.565	1.044433776	0.964046172		2	586.75	0.997320786
2	723.468	723468	873.2425	876.7825	876.7825	873.2425	1.004053857	0.967836345		2	587	0.997873118
2	723.771	723771	1116.29	1200.766	1200.766	1116.29	1.075675676	0.972976851		2	587.25	0.999819434
2	723.943	723943	804.8416	745.4338	745.4338	804.8416	0.926186966	0.973574001		2	587.5	1.002217327
2	724.159	724159	619.4383	571.7616	571.7616	619.4383	0.923032367	0.973854773		2	587.75	1.004925939
2	724.327	724327	917.2998	919.3625	919.3625	917.2998	1.002248665	0.975791362		2	588	1.008133385
2	724.534	724534	925.598	886.6402	886.6402	925.598	0.95791067	0.978001486		2	588.25	1.009908444
2	724.741	724741	823.5166	761.8685	761.8685	823.5166	0.925140428	0.979012218		2	588.5	1.010813808
2	724.934	724934	830.1591	833.538	833.538	830.1591	1.004070184	0.97901492		2	588.75	1.01114982
2	725.306	725306	1032.095	1000.208	1000.208	1032.095	0.969104588	0.977806169		2	589	1.011614222
2	725.635	725635	856.7421	808.6677	808.6677	856.7421	0.943886964	0.973760149		2	589.25	1.01246634
2	725.969	725969	1001.068	1079.557	1079.557	1001.068	1.078405263	0.963004839		2	589.5	1.013876599
2	726.317	726317	884.8082	846.2996	846.2996	884.8082	0.956478025	0.947125055		2	589.75	1.015322752
2	726.752	726752	982.7666	827.1102	827.1102	982.7666	0.841614072	0.932659962		2	590	1.016967835
2	727.114	727114	1033.359	955.8705	955.8705	1033.359	0.925012992	0.926844716		2	590.25	1.018417444
2	727.443	727443	1129.335	994.7366	994.7366	1129.335	0.880816233	0.923586034		2	590.5	1.019598437
2	727.647	727647	1130.437	1031.969	1031.969	1130.437	0.912893863	0.92595274		2	590.75	1.020678699
2	727.827	727827	1080.117	1069.711	1069.711	1080.117	0.990365859	0.930648243		2	591	1.02175896
2	728.02	728020	1124.628	1064.826	1064.826	1124.628	0.946825083	0.934432297		2	591.25	1.021569384
2	728.231	728231	1388.56	1357.329	1357.329	1388.56	0.977508354	0.940632658		2	591.5	1.018233237
2	728.558	728558	986.864	935.4127	935.4127	986.864	0.947863839	0.951825174		2	591.75	1.015564395
2	728.723	728723	1345.84	1218.151	1218.151	1345.84	0.905123194	0.952000141		2	592	1.014280557
2	729.004	729004	939.3575	874.5331	874.5331	939.3575	0.930990704	0.948808272		2	592.25	1.01299672
2	729.209	729209	1083.674	1030.511	1030.511	1083.674	0.950941888	0.94675106		2	592.5	1.011712882
2	729.499	729499	866.1528	890.9126	890.9126	866.1528	1.028585949	0.942941184		2	592.75	1.010429044
2	729.775	729775	1332.051	1222.999	1222.999	1332.051	0.918132264	0.93883861		2	593	1.009621678
2	729.973	729973	908.7961	845.6184	845.6184	908.7961	0.930481986	0.937773264		2	593.25	1.009429736
2	730.242	730242	840.8816	718.7893	718.7893	840.8816	0.85480441	0.937262103		2	593.5	1.010615235
2	730.669	730669	982.1657	979.7677	979.7677	982.1657	0.997558457	0.933620294		2	593.75	1.011890724
2	730.954	730954	1144.224	1036.695	1036.695	1144.224	0.90602452	0.924597547		2	594	1.014453472
2	731.284	731284	841.8038	803.2871	803.2871	841.8038	0.954245039	0.911520687		2	594.25	1.016173901
2	731.479	731479	756.5672	673.361	673.361	756.5672	0.890021402	0.907069103		2	594.5	1.013602308
2	731.795	731795	815.817	752.8247	752.8247	815.817	0.922786238	0.904702793		2	594.75	1.009292991
2	731.972	731972	562.6589	521.2826	521.2826	562.6589	0.926462907	0.904205896		2	595	1.005797484
2	732.367	732367	714.1125	576.4958	576.4958	714.1125	0.807289888	0.904702605		2	595.25	1.002025284
2	732.621	732621	903.2105	784.9517	784.9517	903.2105	0.869068395	0.906065216		2	595.5	0.997539478
2	733.039	733039	1078.332	1036.768	1036.768	1078.332	0.961455285	0.910477023		2	595.75	0.99409083
2	733.321	733321	1339.345	1262.621	1262.621	1339.345	0.942715282	0.91695535		2	596	0.99309856
2	733.575	733575	1047.329	987.5723	987.5723	1047.329	0.942943717	0.925113981		2	596.25	0.992866155
2	733.774	733774	826.0796	781.4155	781.4155	826.0796	0.94593245	0.931164592		2	596.5	0.992796814
2	733.959	733959	785.3745	744.5682	744.5682	785.3745	0.94804224	0.937298385		2	596.75	0.990861958
2	734.302	734302	999.8959	933.3106	933.3106	999.8959	0.933407768	0.951013302		2	597	0.988526555
2	734.57	734570	874.6106	743.9486	743.9486	874.6106	0.850605515	0.958951557		2	597.25	0.986606559
2	734.97	734970	1450.517	1444.997	1444.997	1450.517	0.99619446	0.966792199		2	597.5	0.985974729
2	735.322	735322	1272.427	1327.768	1327.768	1272.427	1.043492475	0.9725078		2	597.75	0.986524166
2	735.599	735599	1132.658	1131.441	1131.441	1132.658	0.998925536	0.974755476		2	598	0.987635334
2	735.886	735886	1048.824	1018.713	1018.713	1048.824	0.971290703	0.97477615		2	598.25	0.9894122
2	736.169	736169	1493.2	1369.792	1369.792	1493.2	0.917353335	0.972980887		2	598.5	0.991386857
2	736.352	736352	1099.883	1036.439	1036.439	1099.883	0.942317501	0.967622144		2	598.75	0.994654332
2	736.705	736705	1327.672	1335.259	1335.259	1327.672	1.005714514	0.946579065		2	599	0.998178621
2	737.074	737074	1076.023	996.6746	996.6746	1076.023	0.92625771	0.932138268		2	599.25	1.000713704
2	737.364	737364	719.2048	704.8086	704.8086	719.2048	0.97998317	0.936392846		2	599.5	1.002660297
2	737.573	737573	1167.74	1044.122	1044.122	1167.74	0.894139106	0.942985609		2	599.75	1.0043864
2	737.817	737817	1532.676	1350.31	1350.31	1532.676	0.881014644	0.949580578		2	600	1.005495414
2	738.044	738044	1123.708	1050.767	1050.767	1123.708	0.935089009	0.955520742		2	600.25	1.00453121
2	738.305	738305	1313.505	1236.683	1236.683	1313.505	0.941513736	0.964764988		2	600.5	1.002236323
2	738.609	738609	871.0348	937.882	937.882	871.0348	1.07674458	0.974143447		2	600.75	0.999227567
2	738.932	738932	1726.421	1797.229	1797.229	1726.421	1.04101433	0.983432369		2	601	0.996497887
2	739.126	739126	1043.301	1031.147	1031.147	1043.301	0.988350438	0.989034681		2	601.25	0.995555091
2	739.529	739529	1147.511	1087.827	1087.827	1147.511	0.947988298	1.001057261		2	601.5	0.995655658
2	739.753	739753	1008.901	1040.205	1040.205	1008.901	1.031027821	1.007163932		2	601.75	0.995988557
2	739.992	739992	971.6781	909.76	909.76	971.6781	0.936277148	1.010851887		2	602	0.996872302
2	740.262	740262	1218.339	1146.881	1146.881	1218.339	0.941348016	1.011256276		2	602.25	0.998698213
2	740.529	740529	1394.925	1471.03	1471.03	1394.925	1.054558489	1.009488699		2	602.5	1.000105774
2	740.828	740828	1091.081	1234.853	1234.853	1091.081	1.131770235	1.004230224		2	602.75	1.001739772
2	741.045	741045	1365.009	1333.994	1333.994	1365.009	0.977278538	0.998449824		2	603	1.003165326
2	741.546	741546	1186.304	1200.483	1200.483	1186.304	1.011952248	0.985143777		2	603.25	1.003619336
2	741.861	741861	1361.536	1332.181	1332.181	1361.536	0.978439792	0.971413685		2	603.5	1.003631153
2	742.093	742093	1124.4	996.2202	996.2202	1124.4	0.886001601	0.962096412		2	603.75	1.003648327
2	742.544	742544	1390.581	1333.09	1333.09	1390.581	0.958656849	0.950013907		2	604	1.00362514
2	742.84	742840	1222.785	1064.493	1064.493	1222.785	0.87054797	0.941976943		2	604.25	1.003405197
2	743.111	743111	1063.607	988.797	988.797	1063.607	0.92966387	0.937561848		2	604.5	1.002835567
2	743.309	743309	1335.935	1346.649	1346.649	1335.935	1.008019851	0.937770039		2	604.75	1.00111337
2	743.809	743809	1182.139	1212.81	1212.81	1182.139	1.025945341	0.949155653		2	605	0.999391173
2	744.353	744353	1570.988	1491.552	1491.552	1570.988	0.949435642	0.963763876		2	605.25	0.997668976
2	744.609	744609	1020.15	895.4607	895.4607	1020.15	0.877773563	0.969376161		2	605.5	0.995946779
2	744.774	744774	948.1376	856.404	856.404	948.1376	0.903248642	0.97332385		2	605.75	0.994663908
2	745.007	745007	676.5224	659.5332	659.5332	676.5224	0.974887454	0.976995195		2	606	0.993864665
2	745.205	745205	753.4221	744.5869	744.5869	753.4221	0.98827324	0.978824659		2	606.25	0.993893903
2	745.463	745463	912.6141	967.754	967.754	912.6141	1.060419733	0.980366325		2	606.5	0.995165863
2	745.783	745783	929.3792	1015.391	1015.391	929.3792	1.092547584	0.97774405		2	606.75	0.996437824
2	746.156	746156	1162.951	1079.827	1079.827	1162.951	0.928523214	0.972363071		2	607	0.997709785
2	746.438	746438	1037.89	959.7743	959.7743	1037.89	0.924736051	0.970847693		2	607.25	0.998983946
2	746.771	746771	669.4739	663.6722	663.6722	669.4739	0.991333941	0.964098616		2	607.5	1.000473363
2	747.23	747230	1238.056	1145.262	1145.262	1238.056	0.925048625	0.953596854		2	607.75	1.001914434
2	747.39	747390	1577.394	1538.911	1538.911	1577.394	0.975603432	0.956430355		2	608	1.003507835
2	747.96	747960	791.1176	662.4452	662.4452	791.1176	0.837353637	0.982977502		2	608.25	1.005347531
2	748.416	748416	1549.168	1724.563	1724.563	1549.168	1.113218837	0.996910081		2	608.5	1.006951025
2	748.609	748609	879.6479	920.8483	920.8483	879.6479	1.046837377	0.998060948		2	608.75	1.007849206
2	749.031	749031	854.6342	904.6388	904.6388	854.6342	1.058509945	0.998642983		2	609	1.008184713
2	749.276	749276	827.1782	794.0964	794.0964	827.1782	0.960006441	0.990363083		2	609.25	1.008208214
2	749.703	749703	945.3517	850.2068	850.2068	945.3517	0.899355023	0.966117514		2	609.5	1.00833331
2	749.894	749894	1007.822	983.3216	983.3216	1007.822	0.975689755	0.958121861		2	609.75	1.008626539
2	750.1	750100	825.9882	831.9825	831.9825	825.9882	1.007257125	0.949036275		2	610	1.009064208
2	750.429	750429	694.1697	666.3256	666.3256	694.1697	0.959888627	0.92997991		2	610.25	1.009696154
2	750.616	750616	806.7838	693.0457	693.0457	806.7838	0.859022826	0.922670314		2	610.5	1.010244101
2	751.026	751026	1009.501	873.3367	873.3367	1009.501	0.865117221	0.918581071		2	610.75	1.010710481
2	751.36	751360	1006.197	856.9637	856.9637	1006.197	0.851685803	0.92066366		2	611	1.01126908
2	751.691	751691	1405.178	1409.901	1409.901	1405.178	1.00336114	0.923622912		2	611.25	1.011827217
2	751.963	751963	1775.524	1722.554	1722.554	1775.524	0.970166554	0.932087652		2	611.5	1.012392136
2	752.365	752365	714.6437	721.7896	721.7896	714.6437	1.009999249	0.947122554		2	611.75	1.013012377
2	752.607	752607	1144.665	1049.23	1049.23	1144.665	0.916626262	0.948121898		2	612	1.012990784
2	752.872	752872	1193.593	943.0152	943.0152	1193.593	0.790064285	0.946773118		2	612.25	1.012568648
2	753.162	753162	893.2462	898.5221	898.5221	893.2462	1.005906434	0.942588369		2	612.5	1.012180874
2	753.381	753381	1015.532	1043.449	1043.449	1015.532	1.027490025	0.932214567		2	612.75	1.012286
2	753.658	753658	1171.541	1101.1	1101.1	1171.541	0.93987321	0.917393887		2	613	1.012656763
2	753.905	753905	532.5204	474.6817	474.6817	532.5204	0.891386884	0.910165144		2	613.25	1.013495516
2	754.111	754111	502.5415	454.1538	454.1538	502.5415	0.903714022	0.903940922		2	613.5	1.015069492
2	754.363	754363	611.8965	579.0539	579.0539	611.8965	0.946326544	0.899159136		2	613.75	1.0172964
2	754.649	754649	788.2789	589.783	589.783	788.2789	0.748190774	0.895216014		2	614	1.019973391
2	754.848	754848	1024.259	844.2438	844.2438	1024.259	0.824248359	0.893667628		2	614.25	1.022685629
2	755.117	755117	838.9113	817.5025	817.5025	838.9113	0.974480258	0.898173627		2	614.5	1.024770997
2	755.317	755317	652.1329	640.7628	640.7628	652.1329	0.98256475	0.904742177		2	614.75	1.026655025
2	755.631	755631	780.8578	689.5458	689.5458	780.8578	0.883061935	0.913934854		2	615	1.028628874
2	755.943	755943	515.7479	469.069	469.069	515.7479	0.909492797	0.9218708		2	615.25	1.032322388
2	756.203	756203	828.7646	795.3615	795.3615	828.7646	0.95969531	0.929506964		2	615.5	1.037475635
2	756.398	756398	1149.187	1139.223	1139.223	1149.187	0.991329523	0.934053891		2	615.75	1.043222686
2	756.682	756682	1131.998	976.8484	976.8484	1131.998	0.862941807	0.938849156		2	616	1.051189274
2	757.165	757165	903.3988	727.7021	727.7021	903.3988	0.805515903	0.944232436		2	616.25	1.060808864
2	757.438	757438	978.4792	1056.763	1056.763	978.4792	1.080005584	0.945119471		2	616.5	1.071613961
2	757.61	757610	1078.508	1100.756	1100.756	1078.508	1.020628498	0.94674807		2	616.75	1.084011734
2	757.847	757847	705.5532	600.3609	600.3609	705.5532	0.850908053	0.9485548		2	617	1.098003655
2	758.135	758135	846.2006	826.3694	826.3694	846.2006	0.976564422	0.942305953		2	617.25	1.112028007
2	758.457	758457	863.6226	847.2883	847.2883	863.6226	0.981086299	0.931926903		2	617.5	1.126282451
2	758.628	758628	831.3565	742.6797	742.6797	831.3565	0.893334809	0.928294223		2	617.75	1.142556861
2	759.022	759022	771.1856	718.3541	718.3541	771.1856	0.931493145	0.91821384		2	618	1.159781271
2	759.236	759236	867.571	783.3958	783.3958	867.571	0.90297601	0.91158473		2	618.25	1.179520592
2	759.631	759631	786.173	666.2285	666.2285	786.173	0.847432435	0.906208244		2	618.5	1.202506129
2	760.024	760024	1221.951	1087.762	1087.762	1221.951	0.890184631	0.919415996		2	618.75	1.228550881
2	760.23	760230	821.909	726.0263	726.0263	821.909	0.883341465	0.929600055		2	619	1.256919432
2	760.484	760484	1181.989	1146.044	1146.044	1181.989	0.969589396	0.938215372		2	619.25	1.285419208
2	760.681	760681	760.6392	837.8755	837.8755	760.6392	1.101541309	0.946548188		2	619.5	1.314571894
2	760.907	760907	1037.811	877.1975	877.1975	1037.811	0.845238198	0.95584097		2	619.75	1.345276043
2	761.2	761200	860.8645	776.4837	776.4837	860.8645	0.901981322	0.956254525		2	620	1.376312726
2	761.511	761511	1070.689	1122.943	1122.943	1070.689	1.048804088	0.952704603		2	620.25	1.405561438
2	761.893	761893	873.2844	861.6219	861.6219	873.2844	0.986645244	0.947628778		2	620.5	1.437821049
2	762.055	762055	822.5816	834.1534	834.1534	822.5816	1.014067662	0.944585247		2	620.75	1.467818636
2	762.508	762508	774.2662	594.1648	594.1648	774.2662	0.767390853	0.92924768		2	621	1.488065098
2	762.707	762707	1353.986	1209.927	1209.927	1353.986	0.893603774	0.925132472		2	621.25	1.48521767
2	763.072	763072	990.587	953.066	953.066	990.587	0.962122459	0.920769924		2	621.5	1.476517329
2	763.484	763484	1054.36	950.2039	950.2039	1054.36	0.901213912	0.916557306		2	621.75	1.455500122
2	763.781	763781	819.9928	786.1789	786.1789	819.9928	0.958763175	0.916567663		2	622	1.427327383
2	764.036	764036	977.198	940.5835	940.5835	977.198	0.962531135	0.919328732		2	622.25	1.406527208
2	764.434	764434	941.5711	897.932	897.932	941.5711	0.953652889	0.928260702		2	622.5	1.382180018
2	764.71	764710	1060.338	955.2813	955.2813	1060.338	0.900921499	0.938951467		2	622.75	1.364413299
2	765.048	765048	751.6142	701.4659	701.4659	751.6142	0.933279201	0.954675946		2	623	1.376675086
2	765.243	765243	766.6786	648.6255	648.6255	766.6786	0.846020092	0.962573404		2	623.25	1.396150731
2	765.554	765554	723.9134	748.9035	748.9035	723.9134	1.034520842	0.986526546		2	623.5	1.420645916
2	765.819	765819	1439.298	1401.788	1401.788	1439.298	0.973938684	1.00399418		2	623.75	1.433658331
2	766.229	766229	1592.629	1730.238	1730.238	1592.629	1.086403676	1.013517142		2	624	1.442483718
2	766.397	766397	1603.956	1691.842	1691.842	1603.956	1.054793274	1.015992422		2	624.25	1.447257883
2	766.662	766662	1180.568	1293.049	1293.049	1180.568	1.095277019	1.014466262		2	624.5	1.444748747
2	766.988	766988	934.1861	915.6188	915.6188	934.1861	0.980124624	0.985881824		2	624.75	1.412444275
2	767.204	767204	989.0984	932.9373	932.9373	989.0984	0.943219906	0.966989851		2	625	1.372884561
2	767.447	767447	960.3294	887.1058	887.1058	960.3294	0.923751579	0.94840984		2	625.25	1.334536924
2	767.752	767752	879.9654	777.1019	777.1019	879.9654	0.883105063	0.919050372		2	625.5	1.294051212
2	767.937	767937	1434.481	1236.794	1236.794	1434.481	0.862189182	0.9096534		2	625.75	1.247058106
2	768.138	768138	798.5491	724.5001	724.5001	798.5491	0.907270574	0.911268686		2	626	1.208924175
2	768.409	768409	1134.679	1032.174	1032.174	1134.679	0.909661675	0.922205096		2	626.25	1.189906517
2	768.598	768598	1018.427	927.4941	927.4941	1018.427	0.910712403	0.928541804		2	626.5	1.179209777
2	768.815	768815	1520.711	1460.419	1460.419	1520.711	0.960352756	0.936765282		2	626.75	1.17051771
2	769.221	769221	1009.081	1061.011	1061.011	1009.081	1.051462668	0.962592798		2	627	1.157783695
2	769.482	769482	1173.743	1146.199	1146.199	1173.743	0.976533193	0.975938917		2	627.25	1.142865778
2	769.81	769810	1107.617	1112.977	1112.977	1107.617	1.004839218	0.986042504		2	627.5	1.128516733
2	770.115	770115	851.8398	832.5137	832.5137	851.8398	0.977312518	0.994554692		2	627.75	1.114561069
2	770.332	770332	1014.028	951.0676	951.0676	1014.028	0.93791059	1.000599063		2	628	1.101094761
2	770.549	770549	1600.18	1538.359	1538.359	1600.18	0.961366221	1.00581394		2	628.25	1.090560629
2	770.74	770740	1292.957	1282.32	1282.32	1292.957	0.991773122	1.009061889		2	628.5	1.080990319
2	771.16	771160	1705.173	1868.88	1868.88	1705.173	1.096006094	1.016218668		2	628.75	1.074948309
2	771.394	771394	1382.227	1466.665	1466.665	1382.227	1.061088374	1.020039256		2	629	1.072904628
2	771.766	771766	898.1522	915.1228	915.1228	898.1522	1.018895016	1.021799191		2	629.25	1.073172022
2	771.994	771994	874.9254	890.5354	890.5354	874.9254	1.017841521	1.017850172		2	629.5	1.077761274
2	772.369	772369	836.6812	784.2662	784.2662	836.6812	0.937353678	1.00510601		2	629.75	1.084036452
2	772.555	772555	639.2549	649.5084	649.5084	639.2549	1.016039768	0.99869585		2	630	1.088566743
2	772.966	772966	943.26	937.454	937.454	943.26	0.993844751	0.97154929		2	630.25	1.093410684
2	773.242	773242	556.2201	537.9796	537.9796	556.2201	0.967206327	0.955927697		2	630.5	1.098471853
2	773.642	773642	1421.999	1382.066	1382.066	1421.999	0.971917702	0.948060199		2	630.75	1.099522569
2	773.834	773834	841.6626	761.8411	761.8411	841.6626	0.905162116	0.946128588		2	631	1.096516348
2	774.024	774024	956.9613	923.3246	923.3246	956.9613	0.964850512	0.945547861		2	631.25	1.092474446
2	774.219	774219	1065.779	989.2363	989.2363	1065.779	0.928181452	0.946444497		2	631.5	1.087706862
2	774.522	774522	754.1319	653.9574	653.9574	754.1319	0.86716581	0.950124976		2	631.75	1.08549885
2	774.871	774871	760.9302	780.1181	780.1181	760.9302	1.025216373	0.955789484		2	632	1.085265257
2	775.045	775045	943.3343	885.2951	885.2951	943.3343	0.938474409	0.960665305		2	632.25	1.086789327
2	775.449	775449	853.925	898.8352	898.8352	853.925	1.052592675	0.98171135		2	632.5	1.088293881
2	775.888	775888	1132.356	1125.87	1125.87	1132.356	0.994272119	1.002224781		2	632.75	1.088775092
2	776.461	776461	1049.314	963.7011	963.7011	1049.314	0.9184106	1.020448986		2	633	1.088936336
2	776.639	776639	811.2516	818.9313	818.9313	811.2516	1.009466484	1.023061426		2	633.25	1.088318201
2	776.966	776966	966.777	1014.255	1014.255	966.777	1.049109567	1.019857529		2	633.5	1.085899111
2	777.191	777191	717.1919	796.2007	796.2007	717.1919	1.1101641	1.014519986		2	633.75	1.082839353
2	777.55	777550	880.6565	936.4372	936.4372	880.6565	1.063339906	1.007535987		2	634	1.079779595
2	778.03	778030	797.5738	753.8647	753.8647	797.5738	0.945197422	0.996192033		2	634.25	1.076719837
2	778.221	778221	900.8394	799.6195	799.6195	900.8394	0.887638241	0.9924782		2	634.5	1.073660079
2	778.548	778548	999.673	1017.897	1017.897	999.673	1.018229961	0.98718373		2	634.75	1.070600321
2	778.746	778746	817.9893	830.2232	830.2232	817.9893	1.014956064	0.983678221		2	635	1.065937365
2	778.917	778917	948.8011	902.4423	902.4423	948.8011	0.951139601	0.981460216		2	635.25	1.058303897
2	779.106	779106	750.6441	761.3446	761.3446	750.6441	1.014255091	0.981840025		2	635.5	1.049784181
2	779.461	779461	861.3063	864.6183	864.6183	861.3063	1.003845322	0.985363782		2	635.75	1.041909292
2	779.661	779661	890.9785	823.6503	823.6503	890.9785	0.924433418	0.986647779		2	636	1.034721394
2	779.987	779987	959.1508	953.1152	953.1152	959.1508	0.99370735	0.991174713		2	636.25	1.026942869
2	780.213	780213	1191.625	1297.276	1297.276	1191.625	1.088661282	0.99192415		2	636.5	1.020364298
2	780.578	780578	876.9343	848.1515	848.1515	876.9343	0.967177929	0.988878052		2	636.75	1.014975558
2	780.884	780884	856.4837	789.6342	789.6342	856.4837	0.921948894	0.984423011		2	637	1.010815947
2	781.134	781134	828.3022	784.2495	784.2495	828.3022	0.946815667	0.978671578		2	637.25	1.007477954
2	781.436	781436	1262.527	1305.93	1305.93	1262.527	1.034377879	0.965117188		2	637.5	1.005040747
2	781.781	781781	1388.46	1355.292	1355.292	1388.46	0.976111663	0.94568989		2	637.75	1.005873062
2	781.949	781949	1740.731	1636.153	1636.153	1740.731	0.93992294	0.938966485		2	638	1.007144021
2	782.358	782358	1251.954	1171.516	1171.516	1251.954	0.935750036	0.921331369		2	638.25	1.008817445
2	782.555	782555	1122.762	978.4034	978.4034	1122.762	0.871425467	0.915207275		2	638.5	1.008721514
2	782.907	782907	1207.81	1090.224	1090.224	1207.81	0.902645284	0.91121494		2	638.75	1.006627201
2	783.099	783099	1181.812	1043.021	1043.021	1181.812	0.882560847	0.9103156		2	639	1.003860101
2	783.463	783463	679.9965	588.8193	588.8193	679.9965	0.865915192	0.910093175		2	639.25	1.001560608
2	783.913	783913	859.7723	857.383	857.383	859.7723	0.997221008	0.921917587		2	639.5	0.999462748
2	784.325	784325	1394.484	1255.827	1255.827	1394.484	0.900567522	0.940683066		2	639.75	0.997490794
2	784.781	784781	1271.529	1271.32	1271.32	1271.529	0.999835631	0.949784044		2	640	0.995581131
2	785.217	785217	1210.442	1156.086	1156.086	1210.442	0.95509409	0.931987854		2	640.25	0.994402698
2	785.392	785392	915.347	818.1507	818.1507	915.347	0.893814805	0.922659051		2	640.5	0.993625095
2	785.574	785574	1024.363	1027.842	1027.842	1024.363	1.003396257	0.916048759		2	640.75	0.992899575
2	785.882	785882	808.9818	699.6475	699.6475	808.9818	0.864849494	0.903373725		2	641	0.995071066
2	786.145	786145	955.9217	829.0722	829.0722	955.9217	0.86730137	0.892851715		2	641.25	0.997980071
2	786.499	786499	1182.051	990.6663	990.6663	1182.051	0.838090996	0.885413999		2	641.5	1.000618984
2	786.731	786731	878.8334	766.8936	766.8936	878.8334	0.872626826	0.881535827		2	641.75	1.002812111
2	786.97	786970	1121.847	967.3695	967.3695	1121.847	0.862300742	0.878782957		2	642	1.004934166
2	787.168	787168	845.6481	690.2647	690.2647	845.6481	0.816255248	0.879359915		2	642.25	1.006647081
2	787.457	787457	1295.236	1321.697	1321.697	1295.236	1.020429482	0.885025681		2	642.5	1.007463295
2	787.73	787730	780.4367	748.13	748.13	780.4367	0.95860433	0.890191213		2	642.75	1.00751454
2	787.93	787930	795.2431	647.3316	647.3316	795.2431	0.814004674	0.891547486		2	643	1.007403619
2	788.35	788350	1367.138	1228.136	1228.136	1367.138	0.898326285	0.892288985		2	643.25	1.007273648
2	788.719	788719	1286.261	1116.167	1116.167	1286.261	0.867760898	0.897610998		2	643.5	1.007683674
2	788.9	788900	851.6364	732.6918	732.6918	851.6364	0.860334058	0.903919641		2	643.75	1.008338584
2	789.154	789154	985.3256	914.5862	914.5862	985.3256	0.928207082	0.913761048		2	644	1.00848701
2	789.609	789609	2239.726	2127.48	2127.48	2239.726	0.949884048	0.942527025		2	644.25	1.007797821
2	789.779	789779	1638.018	1540.393	1540.393	1638.018	0.940400533	0.954890156		2	644.5	1.005702176
2	789.959	789959	864.8622	830.47	830.47	864.8622	0.960233896	0.964763497		2	644.75	1.002960992
2	790.25	790250	983.5536	1052.701	1052.701	983.5536	1.070303642	0.979984611		2	645	1.000358296
2	790.472	790472	884.707	842.3078	842.3078	884.707	0.952075433	0.988333683		2	645.25	0.998482665
2	790.736	790736	1019.781	943.7885	943.7885	1019.781	0.925481549	0.984666905		2	645.5	0.996845202
2	791.1	791100	1212.723	1204.68	1204.68	1212.723	0.993367818	0.968522535		2	645.75	0.99523128
2	791.291	791291	876.5149	827.5473	827.5473	876.5149	0.944133751	0.963781914		2	646	0.993720687
2	791.465	791465	795.0479	917.6201	917.6201	795.0479	1.154169579	0.961164807		2	646.25	0.993053877
2	791.753	791753	1261.086	1087.641	1087.641	1261.086	0.862463781	0.957377914		2	646.5	0.993275432
2	791.974	791974	880.6592	813.2592	813.2592	880.6592	0.923466422	0.959588894		2	646.75	0.994092384
2	792.138	792138	1088.341	957.8145	957.8145	1088.341	0.880068379	0.962535441		2	647	0.995981494
2	792.44	792440	659.854	610.3444	610.3444	659.854	0.924968857	0.967062674		2	647.25	1.000285896
2	792.609	792609	996.7294	965.4513	965.4513	996.7294	0.968619266	0.968853691		2	647.5	1.003547699
2	792.906	792906	796.6699	866.3881	866.3881	796.6699	1.08751203	0.9732216		2	647.75	1.00592771
2	793.101	793101	1068.519	1135.206	1135.206	1068.519	1.062410682	0.975654989		2	648	1.007755264
2	793.335	793335	766.3213	729.0699	729.0699	766.3213	0.951389319	0.979031432		2	648.25	1.008448964
2	793.682	793682	652.4273	616.8807	616.8807	652.4273	0.945516382	0.985706129		2	648.5	1.007844506
2	793.89	793890	866.9284	821.4909	821.4909	866.9284	0.947587944	0.98876298		2	648.75	1.007222637
2	794.196	794196	654.5064	660.5616	660.5616	654.5064	1.009251552	0.987023083		2	649	1.007328414
2	794.583	794583	1017.791	961.1886	961.1886	1017.791	0.944387011	0.983997578		2	649.25	1.008047261
2	794.894	794894	1098.783	1117.949	1117.949	1098.783	1.017442935	0.990852661		2	649.5	1.008992566
2	795.222	795222	799.7589	804.4909	804.4909	799.7589	1.005916783	1.001866098		2	649.75	1.00991721
2	795.553	795553	988.5588	944.4172	944.4172	988.5588	0.955347522	1.010482467		2	650	1.011466285
2	795.9	795900	1323.593	1475.152	1475.152	1323.593	1.114505743	1.011569675		2	650.25	1.01213388
2	796.407	796407	903.7172	941.1912	941.1912	903.7172	1.041466512	1.013047727		2	650.5	1.012333788
2	796.574	796574	872.0372	780.5323	780.5323	872.0372	0.895067665	1.016289555		2	650.75	1.012439483
2	796.841	796841	1193.251	1319.675	1319.675	1193.251	1.105949209	1.021290676		2	651	1.012487832
2	797.139	797139	1152.677	1211.129	1211.129	1152.677	1.050709783	1.028660468		2	651.25	1.012397092
2	797.366	797366	1062.457	1044.591	1044.591	1062.457	0.983184261	1.03568237		2	651.5	1.011857497
2	797.693	797693	632.4999	596.951	596.951	632.4999	0.943796197	1.047601618		2	651.75	1.011317902
2	797.903	797903	1180.725	1220.041	1220.041	1180.725	1.033298185	1.057210604		2	652	1.010385608
2	798.126	798126	1134.904	1347.196	1347.196	1134.904	1.187057231	1.06868494		2	652.25	1.008642756
2	798.508	798508	1077.277	1260.501	1260.501	1077.277	1.170080676	1.090618183		2	652.5	1.006094322
2	798.832	798832	1815.943	1906.951	1906.951	1815.943	1.05011611	1.115369823		2	652.75	1.003611995
2	799.126	799126	1010.795	1127.784	1127.784	1010.795	1.115739591	1.139825949		2	653	1.002638851
2	799.438	799438	1010.115	1142.301	1142.301	1010.115	1.130862328	1.156801565		2	653.25	1.002424499
2	799.905	799905	1255.701	1585.2	1585.2	1255.701	1.262402435	1.165342638		2	653.5	1.002456305
2	800.225	800225	1905.495	2278.562	2278.562	1905.495	1.195784822	1.167192121		2	653.75	1.00248811
2	802.152	802152	1000.173	1023.732	1023.732	1000.173	1.023554925	1.173275126		2	654	1.001178421
2	802.613	802613	817.6509	881.2665	881.2665	817.6509	1.077802886	1.186798128		2	654.25	0.999280465
2	802.934	802934	707.3973	847.9114	847.9114	707.3973	1.198635335	1.196595095		2	654.5	0.998039103
2	803.135	803135	1331.487	1736.178	1736.178	1331.487	1.30393913	1.204156368		2	654.75	0.997735148
2	803.354	803354	1084.291	1359.129	1359.129	1084.291	1.253472546	1.214050077		2	655	0.997432786
2	803.689	803689	1027.68	1346.319	1346.319	1027.68	1.310056632	1.222665858		2	655.25	0.997355129
2	804.06	804060	1126.51	1516.695	1516.695	1126.51	1.346366211	1.222981517		2	655.5	0.997346505
2	804.35	804350	1000.722	1179.912	1179.912	1000.722	1.179060718	1.221368777		2	655.75	0.997431965
2	804.601	804601	949.7128	1076.347	1076.347	949.7128	1.133339469	1.218201809		2	656	0.997363579
2	804.804	804804	1213.027	1579.111	1579.111	1213.027	1.301793777	1.215094753		2	656.25	0.996283533
2	807.704	807704	1060.303	1135.276	1135.276	1060.303	1.070709033	1.111689393		2	656.5	0.995203487
2	808.296	808296	851.3112	862.9443	862.9443	851.3112	1.013664921	1.076391616		2	656.75	0.995070289
2	809.875	809875	1647.478	1659.138	1659.138	1647.478	1.007077484	0.963187708		2	657	0.995746313
3	1.451	1451	2044.464	2091.909	2091.909	2044.464	1.023206572	1.015426077		2	657.25	0.996422337
3	1.626	1626	1530.488	1557.839	1557.839	1530.488	1.017870771	1.007715782		2	657.5	0.99785129
3	1.93	1930	967.6191	995.1839	995.1839	967.6191	1.028487243	0.995259437		2	657.75	1.000313321
3	2.148	2148	964.3432	849.3217	849.3217	964.3432	0.880725555	0.987066363		2	658	1.003973766
3	2.315	2315	758.0139	812.8056	812.8056	758.0139	1.072283239	0.981237016		2	658.25	1.008253917
3	2.502	2502	874.6725	737.3386	737.3386	874.6725	0.842988204	0.975189081		2	658.5	1.013571174
3	2.958	2958	846.4884	864.014	864.014	846.4884	1.020703887	0.962546029		2	658.75	1.022132551
3	3.166	3166	993.5202	955.9234	955.9234	993.5202	0.962157991	0.957757606		2	659	1.031175341
3	3.347	3347	1287.487	1300.888	1300.888	1287.487	1.010408649	0.954083113		2	659.25	1.039968237
3	3.513	3513	1006.822	1054.087	1054.087	1006.822	1.046944743	0.95123533		2	659.5	1.047420896
3	3.969	3969	1287.052	1129.682	1129.682	1287.052	0.877728328	0.946049387		2	659.75	1.054138041
3	4.294	4294	1214.394	1060.543	1060.543	1214.394	0.873310474	0.943911047		2	660	1.059172621
3	4.471	4471	1607.907	1583.669	1583.669	1607.907	0.984925745	0.943007787		2	660.25	1.058659893
3	4.716	4716	1234.272	1046.75	1046.75	1234.272	0.848070766	0.942067278		2	660.5	1.058084646
3	5.386	5386	2232.546	1976.525	1976.525	2232.546	0.885323304	0.939816663		2	660.75	1.055493453
3	5.444	5444	932.6462	1000.545	1000.545	932.6462	1.072802312	0.939476863		2	661	1.051099654
3	6.058	6058	2770.484	2656.676	2656.676	2770.484	0.958921257	0.932210818		2	661.25	1.043938516
3	8.547	8547	1191.055	1092.679	1092.679	1191.055	0.917404318	0.865917991		2	661.5	1.034225564
3	9.162	9162	1873.011	1612.119	1612.119	1873.011	0.860709841	0.859692039		2	661.75	1.025277977
3	9.23	9230	701.2069	488.8625	488.8625	701.2069	0.697172974	0.859649256		2	662	1.019799296
3	11.184	11184	654.1109	580.5069	580.5069	654.1109	0.887474739	0.883354814		2	662.25	1.01645082
3	11.47	11470	1143.818	1129.156	1129.156	1143.818	0.987181527	0.887077789		2	662.5	1.013887159
3	14.178	14178	1205.844	1077.876	1077.876	1205.844	0.89387682	0.881619004		2	662.75	1.011633151
3	14.412	14412	777.0224	682.3082	682.3082	777.0224	0.878106217	0.884247573		2	663	1.011574052
3	14.595	14595	1395.631	1283.399	1283.399	1395.631	0.919583328	0.887417479		2	663.25	1.011658028
3	14.953	14953	1180.237	949.766	949.766	1180.237	0.804724814	0.896931665		2	663.5	1.01122799
3	15.176	15176	1034.824	835.4992	835.4992	1034.824	0.807382898	0.906167927		2	663.75	1.010761338
3	15.48	15480	916.7659	874.4651	874.4651	916.7659	0.953858668	0.922631848		2	664	1.010733479
3	15.841	15841	1017.942	971.6242	971.6242	1017.942	0.954498586	0.94308463		2	664.25	1.010440115
3	16.071	16071	1047.505	1071.355	1071.355	1047.505	1.022768388	0.953829034		2	664.5	1.009917984
3	16.495	16495	775.2782	751.1369	751.1369	775.2782	0.968861113	0.970642341		2	664.75	1.007706461
3	16.704	16704	1185.97	1170.915	1170.915	1185.97	0.98730575	0.978156351		2	665	1.004859264
3	16.966	16966	1307.407	1288.971	1288.971	1307.407	0.985898806	0.98586126		2	665.25	1.002185528
3	17.226	17226	1648.476	1592.748	1592.748	1648.476	0.96619423	0.990729719		2	665.5	0.999840768
3	17.435	17435	1354.22	1324.69	1324.69	1354.22	0.97819409	0.992062035		2	665.75	0.998784661
3	17.751	17751	1493.608	1529.637	1529.637	1493.608	1.024122126	0.990583363		2	666	0.998206259
3	18.101	18101	1022.601	983.553	983.553	1022.601	0.961815019	0.986655387		2	666.25	0.998047549
3	18.286	18286	1129.409	1076.764	1076.764	1129.409	0.953387125	0.983387654		2	666.5	0.999135148
3	18.757	18757	1170.227	1184.62	1184.62	1170.227	1.012299323	0.972284634		2	666.75	1.000049063
3	18.949	18949	1765.92	1737.425	1737.425	1765.92	0.983863935	0.968241336		2	667	1.000405652
3	19.266	19266	1019.238	1076.606	1076.606	1019.238	1.056285186	0.959323457		2	667.25	1.000791941
3	19.455	19455	1214.041	1029.642	1029.642	1214.041	0.84811139	0.953763937		2	667.5	1.001271301
3	19.945	19945	992.9966	903.0361	903.0361	992.9966	0.909405027	0.943899828		2	667.75	1.002543316
3	20.4	20400	1111.613	1019.659	1019.659	1111.613	0.917278765	0.943320141		2	668	1.004186134
3	20.762	20762	1440.988	1372.84	1372.84	1440.988	0.952707448	0.945454562		2	668.25	1.005897947
3	20.998	20998	1044.188	1008.113	1008.113	1044.188	0.965451624	0.946985921		2	668.5	1.006559502
3	21.226	21226	1780.899	1697.442	1697.442	1780.899	0.953137713	0.947924142		2	668.75	1.005583899
3	21.461	21461	1307.62	1304.01	1304.01	1307.62	0.997239259	0.948428995		2	669	1.004620815
3	21.907	21907	979.5526	937.2115	937.2115	979.5526	0.956775062	0.949733663		2	669.25	1.003896002
3	22.093	22093	781.8015	701.4805	701.4805	781.8015	0.897261645	0.950594143		2	669.5	1.004065764
3	22.426	22426	778.6001	814.49	814.49	778.6001	1.046095422	0.952898085		2	669.75	1.004602154
3	22.853	22853	911.1183	748.3655	748.3655	911.1183	0.821370287	0.95758582		2	670	1.004831494
3	23.289	23289	1435.863	1394.388	1394.388	1435.863	0.971114932	0.964436284		2	670.25	1.004896716
3	23.507	23507	914.3409	883.8137	883.8137	914.3409	0.96661289	0.968669758		2	670.5	1.00496889
3	23.68	23680	1047.63	1127.227	1127.227	1047.63	1.07597816	0.972422325		2	670.75	1.005041007
3	23.879	23879	1535.213	1404.108	1404.108	1535.213	0.914601427	0.978200276		2	671	1.005124657
3	24.334	24334	1350.782	1422.492	1422.492	1350.782	1.053087767	0.995558245		2	671.25	1.005230054
3	24.565	24565	1146.356	1089.886	1089.886	1146.356	0.950739561	1.002749634		2	671.5	1.005258704
3	24.809	24809	1585.933	1572.249	1572.249	1585.933	0.991371641	1.006216746		2	671.75	1.005059957
3	25.027	25027	557.3876	549.7755	549.7755	557.3876	0.986343256	1.003993232		2	672	1.004691577
3	25.458	25458	634.9004	690.8787	690.8787	634.9004	1.088168632	0.990551894		2	672.25	1.004380568
3	25.68	25680	1009.717	974.1079	974.1079	1009.717	0.964733584	0.983851096		2	672.5	1.004184565
3	25.894	25894	678.1968	714.3547	714.3547	678.1968	1.053314761	0.980680958		2	672.75	1.004103985
3	26.066	26066	541.638	482.3157	482.3157	541.638	0.890476111	0.980530762		2	673	1.00403824
3	26.226	26226	583.3161	535.7164	535.7164	583.3161	0.918398104	0.98107219		2	673.25	1.004008471
3	26.716	26716	1241.172	1266.92	1266.92	1241.172	1.020744909	0.984235676		2	673.5	1.00409055
3	26.977	26977	1102.59	1025.63	1025.63	1102.59	0.930200709	0.985088341		2	673.75	1.004753093
3	27.412	27412	1338.095	1349.225	1349.225	1338.095	1.008317795	0.98712505		2	674	1.00591452
3	27.576	27576	733.8111	769.0383	769.0383	733.8111	1.048005815	0.988511197		2	674.25	1.00734341
3	28.043	28043	961.4348	997.2209	997.2209	961.4348	1.037221557	0.992243865		2	674.5	1.00843528
3	28.336	28336	889.1066	833.851	833.851	889.1066	0.937852671	0.985891255		2	674.75	1.008931232
3	28.567	28567	890.1468	865.2463	865.2463	890.1468	0.972026524	0.981899063		2	675	1.009327419
3	28.882	28882	921.6883	910.4631	910.4631	921.6883	0.987821045	0.983960884		2	675.25	1.009644264
3	29.224	29224	1098.849	1022.652	1022.652	1098.849	0.930657442	0.98813868		2	675.5	1.009949247
3	29.627	29627	745.4598	792.9905	792.9905	745.4598	1.063760246	1.002367077		2	675.75	1.009883468
3	29.841	29841	849.1123	871.3415	871.3415	849.1123	1.02617934	1.016686412		2	676	1.009595989
3	30.013	30013	791.1892	767.043	767.043	791.1892	0.96948113	1.031150707		2	676.25	1.010121959
3	30.194	30194	968.8416	1002.223	1002.223	968.8416	1.034454961	1.048003402		2	676.5	1.010766523
3	30.473	30473	692.6615	757.7442	757.7442	692.6615	1.093960325	1.078538127		2	676.75	1.011297587
3	30.707	30707	1179.63	1350.571	1350.571	1179.63	1.144910692	1.109725416		2	677	1.0118417
3	30.873	30873	900.668	982.8624	982.8624	900.668	1.091259376	1.138033208		2	677.25	1.01258253
3	31.079	31079	536.6193	673.7306	673.7306	536.6193	1.255509446	1.181516736		2	677.5	1.013197577
3	31.559	31559	1068.993	1334.926	1334.926	1068.993	1.248769636	1.289727332		2	677.75	1.013192047
3	31.741	31741	1093.707	1368.767	1368.767	1093.707	1.251493316	1.322464373		2	678	1.013068114
3	32.012	32012	541.8964	706.8043	706.8043	541.8964	1.304316286	1.362464375		2	678.25	1.013033505
3	32.29	32290	742.0649	1042.173	1042.173	742.0649	1.404422982	1.40064566		2	678.5	1.01332482
3	32.586	32586	1296.036	2262.071	2262.071	1296.036	1.745376672	1.440269626		2	678.75	1.013570462
3	33.069	33069	1119.105	1717.911	1717.911	1119.105	1.535075797	1.464289233		2	679	1.014024693
3	33.375	33375	887.7074	1154.582	1154.582	887.7074	1.30063352	1.497456224		2	679.25	1.015116455
3	33.756	33756	850.3972	1292.241	1292.241	850.3972	1.519573442	1.575413362		2	679.5	1.016594895
3	34.211	34211	1103.919	1739.649	1739.649	1103.919	1.575884644	1.685510885		2	679.75	1.01769661
3	34.585	34585	806.3565	1450.281	1450.281	806.3565	1.798560562	1.813513266		2	680	1.018055018
3	34.854	34854	1303.977	2535.237	2535.237	1303.977	1.944234446	1.938473932		2	680.25	1.017415714
3	35.074	35074	1631.122	3359.323	3359.323	1631.122	2.059516701	2.065200967		2	680.5	1.01682952
3	35.232	35232	1561.449	3810.337	3810.337	1561.449	2.440257095	2.16791665		2	680.75	1.016169364
3	35.585	35585	1256.437	2930.669	2930.669	1256.437	2.332523636	2.422718481		2	681	1.015490644
3	35.887	35887	1109.046	2761.33	2761.33	1109.046	2.489824588	2.656239397		2	681.25	1.014489473
3	36.133	36133	888.2985	2534.901	2534.901	888.2985	2.85365899	2.878608517		2	681.5	1.01352584
3	36.375	36375	1129.198	3315.389	3315.389	1129.198	2.936056387	3.131535793		2	681.75	1.012767688
3	36.621	36621	920.8763	3242.413	3242.413	920.8763	3.521008196	3.386068204		2	682	1.01223214
3	36.843	36843	823.245	2891.203	2891.203	823.245	3.51195938	3.582301387		2	682.25	1.011702
3	37.027	37027	962.0349	3524.937	3524.937	962.0349	3.664042749	3.748057684		2	682.5	1.011675193
3	37.398	37398	870.3484	3559.48	3559.48	870.3484	4.089718554	4.129948913		2	682.75	1.012224533
3	37.809	37809	755.7032	3408.522	3408.522	755.7032	4.510397733	4.354356563		2	683	1.012432046
3	38.207	38207	799.0985	3929.453	3929.453	799.0985	4.917357497	4.090255715		2	683.25	1.011140253
3	38.503	38503	1322.219	6323.88	6323.88	1322.219	4.782778042	3.852461801		2	683.5	1.008977362
3	38.732	38732	1364.813	5198.284	5198.284	1364.813	3.808788457	3.682199604		2	683.75	1.007174853
3	39.047	39047	1573.268	4352.822	4352.822	1573.268	2.766739043	3.333791841		2	684	1.006073679
3	39.213	39213	1389.859	3652.587	3652.587	1389.859	2.628027016	3.173739415		2	684.25	1.005496626
3	39.409	39409	1101.851	2811.461	2811.461	1101.851	2.551580023	3.070736576		2	684.5	1.005181523
3	39.588	39588	1120.128	2580.713	2580.713	1120.128	2.303944728	3.095248188		2	684.75	1.005311286
3	39.932	39932	896.7972	2902.101	2902.101	896.7972	3.236072771	3.382081452		2	685	1.006115796
3	40.233	40233	986.8853	4082.756	4082.756	986.8853	4.137011667	3.737323953		2	685.25	1.008211732
3	40.686	40686	1310.64	5827.814	5827.814	1310.64	4.446540621	4.093358259		2	685.5	1.009622003
3	40.855	40855	1101.986	4388.786	4388.786	1101.986	3.982615024	4.120380182		2	685.75	1.010290791
3	41.019	41019	1289.104	5754.437	5754.437	1289.104	4.463904386	4.125037919		2	686	1.010952652
3	41.253	41253	774.1575	3252.62	3252.62	774.1575	4.201496466	4.088089183		2	686.25	1.011371818
3	41.451	41451	1053.952	4682.33	4682.33	1053.952	4.442640652	4.010202478		2	686.5	1.011003873
3	41.765	41765	963.4237	3542.549	3542.549	963.4237	3.677041576	3.704592666		2	686.75	1.009990684
3	41.941	41941	797.7063	2354.168	2354.168	797.7063	2.951171377	3.459728431		2	687	1.0086806
3	42.128	42128	964.2329	3032.477	3032.477	964.2329	3.144963214	3.199326043		2	687.25	1.00707012
3	42.323	42323	753.4213	2261.802	2261.802	753.4213	3.002041487	2.979688998		2	687.5	1.003957259
3	42.827	42827	760.6897	1852.861	1852.861	760.6897	2.435764544	2.512130086		2	687.75	1.00141325
3	43.182	43182	810.5744	1471.974	1471.974	810.5744	1.815964087	2.195387015		2	688	1.001078841
3	43.392	43392	1066.213	1889.456	1889.456	1066.213	1.772118704	2.028009517		2	688.25	1.001618937
3	43.768	43768	846.0268	1642.272	1642.272	846.0268	1.941158365	1.790121762		2	688.5	1.002834339
3	44	44000	1286.213	2308.053	2308.053	1286.213	1.794456284	1.692147803		2	688.75	1.004982741
3	44.318	44318	1077.953	2080.632	2080.632	1077.953	1.930169497	1.603760077		2	689	1.007857531
3	44.707	44707	1075.408	1456.492	1456.492	1075.408	1.354362251	1.531771866		2	689.25	1.009867377
3	44.997	44997	1032.484	1408.578	1408.578	1032.484	1.364261335	1.476571456		2	689.5	1.011534062
3	45.253	45253	855.3235	1137.306	1137.306	855.3235	1.329679355	1.424954736		2	689.75	1.013437762
3	45.558	45558	840.9104	1198.52	1198.52	840.9104	1.425264808	1.374215131		2	690	1.015174894
3	45.992	45992	780.2895	1115.312	1115.312	780.2895	1.429356668	1.316914466		2	690.25	1.014080276
3	46.228	46228	943.3787	1133.781	1133.781	943.3787	1.201830188	1.290558091		2	690.5	1.010626738
3	46.541	46541	805.9491	1126.599	1126.599	805.9491	1.397853785	1.265452314		2	690.75	1.006596729
3	46.845	46845	993.4105	1086.606	1086.606	993.4105	1.093813685	1.246352524		2	691	1.002396569
3	47.086	47086	1319.676	1601.188	1601.188	1319.676	1.213319027	1.224353755		2	691.25	0.997245174
3	47.244	47244	1454.03	1852.558	1852.558	1454.03	1.274085129	1.20116302		2	691.5	0.993781966
3	47.54	47540	1247.994	1349.374	1349.374	1247.994	1.081234365	1.15486433		2	691.75	0.992188171
3	47.77	47770	954.4088	1165.674	1165.674	954.4088	1.221357138	1.127943855		2	692	0.991321901
3	47.991	47991	1666.008	2003.925	2003.925	1666.008	1.202830359	1.101805224		2	692.25	0.991205893
3	48.155	48155	1863.527	2060.079	2060.079	1863.527	1.105473116	1.084025848		2	692.5	0.992158316
3	48.456	48456	1424.753	1393.873	1393.873	1424.753	0.978326068	1.059405222		2	692.75	0.993728582
3	48.629	48629	906.5188	847.8432	847.8432	906.5188	0.935273709	1.050670562		2	693	0.996252992
3	48.792	48792	681.0137	652.6852	652.6852	681.0137	0.958402452	1.044676641		2	693.25	0.999180408
3	49.142	49142	1252.053	1346.038	1346.038	1252.053	1.075064714	1.037938035		2	693.5	1.001662622
3	49.33	49330	792.2858	894.4718	894.4718	792.2858	1.128976185	1.037082884		2	693.75	1.003687324
3	49.523	49523	1094.056	1159.918	1159.918	1094.056	1.060199844	1.04269627		2	694	1.005224266
3	49.853	49853	1036.619	1122.087	1122.087	1036.619	1.082448807	1.066520711		2	694.25	1.006192452
3	50.051	50051	1135.675	1212.521	1212.521	1135.675	1.067665485	1.079299216		2	694.5	1.006489704
3	50.205	50205	1368.183	1461.913	1461.913	1368.183	1.068506918	1.08348165		2	694.75	1.006687893
3	50.554	50554	1696.902	1727.124	1727.124	1696.902	1.017810103	1.074800484		2	695	1.00665493
3	50.934	50934	1420.991	1537.68	1537.68	1420.991	1.082118043	1.05510388		2	695.25	1.006486292
3	51.111	51111	1083.278	1227.399	1227.399	1083.278	1.133041565	1.047720233		2	695.5	1.005922871
3	51.436	51436	1340.565	1394.506	1394.506	1340.565	1.040237512	1.030907181		2	695.75	1.004898606
3	51.651	51651	1147.094	1181.842	1181.842	1147.094	1.030292199	1.021364268		2	696	1.00388511
3	51.975	51975	1715.37	1573.87	1573.87	1715.37	0.917510508	1.014310755		2	696.25	1.002768415
3	52.334	52334	1040.54	1044.028	1044.028	1040.54	1.003352106	1.008692191		2	696.5	1.00098037
3	52.617	52617	1292.769	1218.678	1218.678	1292.769	0.942688137	1.004987525		2	696.75	0.999404912
3	52.814	52814	1110.714	1131.506	1131.506	1110.714	1.01871949	1.002377332		2	697	0.998788956
3	53.107	53107	1238.433	1321.756	1321.756	1238.433	1.067280991	0.998719653		2	697.25	0.998642072
3	53.447	53447	1648.298	1706.968	1706.968	1648.298	1.035594292	0.994513814		2	697.5	0.998866804
3	53.72	53720	979.3937	979.7506	979.7506	979.3937	1.000364409	0.990132111		2	697.75	1.000259782
3	54.085	54085	1370.659	1393.218	1393.218	1370.659	1.016458506	0.981321623		2	698	1.003085148
3	54.289	54289	930.0355	891.3456	891.3456	930.0355	0.958399545	0.974618335		2	698.25	1.005559956
3	54.512	54512	800.425	781.6916	781.6916	800.425	0.976595684	0.966577902		2	698.5	1.007191815
3	54.712	54712	874.207	844.4351	844.4351	874.207	0.965944107	0.959328662		2	698.75	1.008789136
3	54.933	54933	782.2486	701.3171	701.3171	782.2486	0.896539923	0.951948719		2	699	1.009363312
3	55.163	55163	1114.319	993.6277	993.6277	1114.319	0.89169053	0.944883759		2	699.25	1.008766727
3	55.325	55325	816.2469	685.0844	685.0844	816.2469	0.839310263	0.939954795		2	699.5	1.007562094
3	55.701	55701	1517.457	1690.483	1690.483	1517.457	1.114023659	0.92872794		2	699.75	1.006877552
3	55.895	55895	1202.065	1199.932	1199.932	1202.065	0.998225554	0.920025994		2	700	1.007012013
3	56.211	56211	885.471	890.2146	890.2146	885.471	1.005357149	0.907502195		2	700.25	1.008228579
3	56.407	56407	735.4233	597.4352	597.4352	735.4233	0.812369148	0.905002018		2	700.5	1.009675113
3	56.575	56575	842.8763	721.3843	721.3843	842.8763	0.855860225	0.902458196		2	700.75	1.01149993
3	56.754	56754	674.1724	565.9316	565.9316	674.1724	0.839446409	0.901003813		2	701	1.013994671
3	56.978	56978	608.9678	486.0519	486.0519	608.9678	0.79815698	0.903550933		2	701.25	1.016525127
3	57.326	57326	813.478	758.7463	758.7463	813.478	0.932718893	0.925616447		2	701.5	1.020008747
3	57.536	57536	609.1196	602.9681	602.9681	609.1196	0.989900998	0.947688121		2	701.75	1.023917805
3	57.861	57861	1049.676	1098.412	1098.412	1049.676	1.046429565	0.986345223		2	702	1.02722525
3	58.23	58230	1339.666	1349.606	1349.606	1339.666	1.00741976	1.024053448		2	702.25	1.028413331
3	58.501	58501	962.7694	995.8604	995.8604	962.7694	1.03437064	1.046214146		2	702.5	1.028196535
3	58.695	58695	1359.013	1374.755	1374.755	1359.013	1.011583406	1.061375274		2	702.75	1.027658415
3	58.915	58915	972.8341	1019.665	1019.665	972.8341	1.048138629	1.075495976		2	703	1.026526314
3	59.296	59296	1355.265	1575.554	1575.554	1355.265	1.162543119	1.085332979		2	703.25	1.025042168
3	59.47	59470	1472.64	1694.94	1694.94	1472.64	1.15095339	1.079629365		2	703.5	1.023652938
3	59.689	59689	694.1764	761.9066	761.9066	694.1764	1.097569148	1.064598167		2	703.75	1.022600228
3	59.85	59850	693.0148	725.7073	725.7073	693.0148	1.047174317	1.052788686		2	704	1.021519028
3	60.026	60026	1074.769	1107.329	1107.329	1074.769	1.030294882	1.043835343		2	704.25	1.021245997
3	60.418	60418	1200.707	1263.281	1263.281	1200.707	1.052114296	1.031567544		2	704.5	1.021311274
3	60.823	60823	1107.574	905.113	905.113	1107.574	0.817203185	1.022059379		2	704.75	1.022016327
3	61.138	61138	1193.984	1165.831	1165.831	1193.984	0.976420957	1.02048057		2	705	1.024963167
3	61.567	61567	1132.403	1108.639	1108.639	1132.403	0.979014538	1.031738436		2	705.25	1.028453467
3	61.75	61750	1057.992	1065.731	1065.731	1057.992	1.0073148	1.045114025		2	705.5	1.031344469
3	62.092	62092	1619.346	1958.234	1958.234	1619.346	1.209274608	1.085000937		2	705.75	1.032575473
3	62.421	62421	2315.334	2773.435	2773.435	2315.334	1.197855255	1.123811028		2	706	1.033002019
3	62.68	62680	920.518	1129.091	1129.091	920.518	1.226582207	1.141243438		2	706.25	1.032136592
3	62.898	62898	1792.296	1998.89	1998.89	1792.296	1.115267791	1.142369058		2	706.5	1.02920614
3	63.248	63248	1454.772	1438.563	1438.563	1454.772	0.988858048	1.127244276		2	706.75	1.025101206
3	63.595	63595	1325.276	1460.204	1460.204	1325.276	1.101811245	1.10385474		2	707	1.021096361
3	63.798	63798	744.9778	857.5778	857.5778	744.9778	1.151145444	1.091838235		2	707.25	1.015741184
3	63.956	63956	1059.775	1155.176	1155.176	1059.775	1.090020051	1.081130107		2	707.5	1.009530487
3	64.245	64245	1025.105	1175.798	1175.798	1025.105	1.147002502	1.052968357		2	707.75	1.00403673
3	64.748	64748	1020.747	964.371	964.371	1020.747	0.94476986	1.016508774		2	708	0.999072179
3	64.924	64924	840.6398	796.8137	796.8137	840.6398	0.94786578	1.010760148		2	708.25	0.995257573
3	65.147	65147	942.5864	892.2288	892.2288	942.5864	0.946575083	1.006441691		2	708.5	0.992157258
3	65.405	65405	1193.731	1369.322	1369.322	1193.731	1.147094278	1.018783278		2	708.75	0.9912494
3	65.769	65769	1258.614	1144.699	1144.699	1258.614	0.909491711	1.055751861		2	709	0.992104006
3	66.119	66119	894.9522	963.8116	963.8116	894.9522	1.076941986	1.100161418		2	709.25	0.993390456
3	66.395	66395	971.5067	1121.68	1121.68	971.5067	1.15457773	1.132349968		2	709.5	0.995382312
3	66.615	66615	1259.493	1505.913	1505.913	1259.493	1.195650154	1.152980345		2	709.75	0.998278301
3	66.882	66882	1008.567	1174.8	1174.8	1008.567	1.164820979	1.174754255		2	710	1.000579173
3	67.158	67158	1046.91	1301.705	1301.705	1046.91	1.243378132	1.197508588		2	710.25	1.002710037
3	67.323	67323	911.9662	1200.919	1200.919	911.9662	1.316845953	1.213037252		2	710.5	1.005351261
3	67.646	67646	787.0159	911.1438	911.1438	787.0159	1.157719685	1.233800376		2	710.75	1.008127597
3	67.978	67978	689.7375	916.1329	916.1329	689.7375	1.328234147	1.246416441		2	711	1.010928149
3	68.259	68259	1066.324	1314.84	1314.84	1066.324	1.23305862	1.268310755		2	711.25	1.013865299
3	68.55	68550	1051.147	1199.836	1199.836	1051.147	1.14145405	1.318741293		2	711.5	1.01682762
3	68.759	68759	1610.86	2190.418	2190.418	1610.86	1.359781731	1.375879073		2	711.75	1.019145054
3	68.948	68948	1253.015	1916.017	1916.017	1253.015	1.52912535	1.437694368		2	712	1.02117593
3	69.248	69248	981.8321	1605.383	1605.383	981.8321	1.635089136	1.54986769		2	712.25	1.022806379
3	69.434	69434	959.5683	1568.628	1568.628	959.5683	1.634722614	1.632216099		2	712.5	1.023852819
3	69.687	69687	1019.453	1664.807	1664.807	1019.453	1.633039483	1.755966111		2	712.75	1.024607261
3	69.887	69887	1211.072	2174.172	2174.172	1211.072	1.795245865	1.848492944		2	713	1.024830538
3	70.14	70140	928.5105	1963.068	1963.068	928.5105	2.114211956	1.965237381		2	713.25	1.02285077
3	70.418	70418	1073.518	2450.644	2450.644	1073.518	2.282815938	2.109514293		2	713.5	1.020150713
3	70.777	70777	1036.83	2335.819	2335.819	1036.83	2.252846658	2.351514486		2	713.75	1.016034469
3	70.97	70970	1015.737	2439.04	2439.04	1015.737	2.401251505	2.53039853		2	714	1.012149387
3	71.144	71144	763.2761	2065.071	2065.071	763.2761	2.705536044	2.721689348		2	714.25	1.008605328
3	71.433	71433	1030.301	2968.712	2968.712	1030.301	2.881402619	3.052859058		2	714.5	1.005197601
3	71.661	71661	1131.278	3221.773	3221.773	1131.278	2.847905643	3.280094159		2	714.75	1.003083306
3	72.03	72030	892.4868	3629.348	3629.348	892.4868	4.066556503	3.637452313		2	715	1.001254444
3	72.285	72285	850.0033	3550.938	3550.938	850.0033	4.177557899	3.891525364		2	715.25	1.000203913
3	72.529	72529	927.4836	3984.137	3984.137	927.4836	4.295641454	4.099910823		2	715.5	0.999626709
3	72.902	72902	943.6913	4242.513	4242.513	943.6913	4.495657637	4.276539112		2	715.75	0.999428976
3	73.247	73247	863.1935	3628.531	3628.531	863.1935	4.203612516	4.185312016		2	716	0.999960686
3	73.76	73760	1137.249	5094.816	5094.816	1137.249	4.479947663	3.847497915		2	716.25	1.002035892
3	73.935	73935	968.0928	3680.966	3680.966	968.0928	3.80228631	3.787037375		2	716.5	1.004287894
3	74.27	74270	807.7142	2345.622	2345.622	807.7142	2.904024716	3.713731539		2	716.75	1.006321672
3	74.824	74824	1042.959	2822.761	2822.761	1042.959	2.706492777	3.614749166		2	717	1.008351601
3	75.142	75142	1040.166	3490.317	3490.317	1040.166	3.355538443	3.700918496		2	717.25	1.010430418
3	75.332	75332	586.6104	2604.033	2604.033	586.6104	4.439118365	3.800844518		2	717.5	1.012250962
3	75.567	75567	836.5075	3680.05	3680.05	836.5075	4.399303055	3.90952823		2	717.75	1.012964923
3	75.758	75758	941.0086	3712.916	3712.916	941.0086	3.945677011	3.94179093		2	718	1.013279057
3	76.111	76111	756.0995	2924.393	2924.393	756.0995	3.867735662	3.910554607		2	718.25	1.013249643
3	76.346	76346	736.3245	2635.355	2635.355	736.3245	3.579067381	3.857002266		2	718.5	1.011997914
3	76.615	76615	1302.867	5442.182	5442.182	1302.867	4.177081774	3.747209131		2	718.75	1.010182447
3	76.773	76773	1658.687	6711.61	6711.61	1658.687	4.046339062	3.652303906		2	719	1.007197867
3	77.071	77071	926.9195	3288.403	3288.403	926.9195	3.547668379	3.36258702		2	719.25	1.003219238
3	77.337	77337	1263.747	3441.558	3441.558	1263.747	2.723296673	3.013990833		2	719.5	0.999740805
3	77.576	77576	1206.466	3452.861	3452.861	1206.466	2.861962956	2.69299879		2	719.75	0.996769138
3	77.858	77858	1237.225	2513.354	2513.354	1237.225	2.031444563	2.38187648		2	720	0.994878442
3	78.129	78129	2475.077	4595.25	4595.25	2475.077	1.856608906	2.153531301		2	720.25	0.99336954
3	78.328	78328	2605.957	5013.055	5013.055	2605.957	1.923690606	2.00203903		2	720.5	0.99257033
3	78.485	78485	1674.652	3325.522	3325.522	1674.652	1.985798841	1.896037716		2	720.75	0.992191817
3	78.652	78652	1161.663	2337.621	2337.621	1161.663	2.012305634	1.799476229		2	721	0.992426742
3	78.818	78818	1513.709	2569.634	2569.634	1513.709	1.697574633	1.729239784		2	721.25	0.993630527
3	79.106	79106	1431.502	2219.245	2219.245	1431.502	1.550291233	1.662187636		2	721.5	0.99481285
3	79.361	79361	1538.314	2825.305	2825.305	1538.314	1.836624382	1.622281153		2	721.75	0.996449929
3	79.546	79546	1186.744	1914.306	1914.306	1186.744	1.613074092	1.581486541		2	722	0.998268783
3	80.043	80043	1388.604	1927.902	1927.902	1388.604	1.388374223	1.452584254		2	722.25	1.000350012
3	80.218	80218	1023.796	1409.625	1409.625	1023.796	1.376861211	1.411457719		2	722.5	1.003103487
3	80.453	80453	954.7865	1303.613	1303.613	954.7865	1.365345027	1.359188408		2	722.75	1.006183038
3	80.788	80788	762.2217	1003.041	1003.041	762.2217	1.315943905	1.289669683		2	723	1.008737713
3	80.977	80977	897.5663	1156.888	1156.888	897.5663	1.288916484	1.253088848		2	723.25	1.01059334
3	81.214	81214	1680.321	1932.063	1932.063	1680.321	1.149817803	1.20955217		2	723.5	1.012021127
3	81.47	81470	1324.295	1505.668	1505.668	1324.295	1.136958155	1.163299034		2	723.75	1.013196475
3	81.721	81721	1089.045	1288.028	1288.028	1089.045	1.182713295	1.116370675		2	724	1.013481217
3	81.981	81981	1093.414	1261.373	1261.373	1093.414	1.153609703	1.059583643		2	724.25	1.013829183
3	82.273	82273	946.1481	997.9084	997.9084	946.1481	1.05470634	0.992118356		2	724.5	1.014587018
3	82.646	82646	1488.615	1453.792	1453.792	1488.615	0.976607115	0.930973793		2	724.75	1.014967742
3	83.014	83014	35.16405	14.87469	14.87469	35.16405	0.423008442	0.905098691		2	725	1.014909027
3	83.238	83238	1099.067	1025.236	1025.236	1099.067	0.932823932	0.897589241		2	725.25	1.014683915
3	83.515	83515	791.1558	671.3117	671.3117	791.1558	0.848520228	0.896396402		2	725.5	1.013972345
3	83.694	83694	1121.091	1173.37	1173.37	1121.091	1.046632254	0.900470422		2	725.75	1.012486056
3	83.945	83945	1679.54	1581.021	1581.021	1679.54	0.941341677	0.913318674		2	726	1.010139785
3	84.263	84263	2502.397	2625.043	2625.043	2502.397	1.049011408	0.942852564		2	726.25	1.006978464
3	84.596	84596	485.8007	545.0702	545.0702	485.8007	1.122003735	0.980562913		2	726.5	1.004444886
3	84.779	84779	509.7969	427.4469	427.4469	509.7969	0.838465083	0.999961167		2	726.75	1.002141136
3	90.734	90734	2800.854	3050.702	3050.702	2800.854	1.089204221	1.092972673		2	727	1.001018692
3	91.013	91013	1298.633	1390.538	1390.538	1298.633	1.070770572	1.070531969		2	727.25	1.000137911
3	91.375	91375	1231.472	1244.149	1244.149	1231.472	1.010294185	1.041419		2	727.5	0.999791419
3	91.614	91614	1149.658	1209.26	1209.26	1149.658	1.051843244	1.024026792		2	727.75	1.001008598
3	91.87	91870	1182.289	1235.421	1235.421	1182.289	1.044939943	1.007068295		2	728	1.002505185
3	92.284	92284	776.9022	794.7945	794.7945	776.9022	1.023030312	0.983433862		2	728.25	1.004512294
3	92.609	92609	976.4136	887.5495	887.5495	976.4136	0.908989285	0.967427308		2	728.5	1.006883576
3	92.767	92767	1059.646	892.3533	892.3533	1059.646	0.842123973	0.960427982		2	728.75	1.00739721
3	93.137	93137	1092.861	1172.396	1172.396	1092.861	1.072776867	0.947418851		2	729	1.006610269
3	93.305	93305	1125.803	1193.983	1193.983	1125.803	1.060561217	0.942353339		2	729.25	1.005878324
3	93.59	93590	1226.518	1004.713	1004.713	1226.518	0.819158789	0.935315018		2	729.5	1.004967689
3	93.885	93885	861.0194	809.412	809.412	861.0194	0.940062442	0.934421422		2	729.75	1.003937894
3	94.234	94234	1037.666	978.449	978.449	1037.666	0.942932504	0.939053214		2	730	1.003525472
3	94.545	94545	1060.265	935.6014	935.6014	1060.265	0.882422225	0.946082878		2	730.25	1.00337913
3	95.043	95043	1099.967	1089.182	1089.182	1099.967	0.99019516	0.957577716		2	730.5	1.002788259
3	95.241	95241	1016.454	992	992	1016.454	0.975941853	0.96301067		2	730.75	1.001678203
3	95.607	95607	647.6264	668.633	668.633	647.6264	1.032436294	0.978282051		2	731	0.999383335
3	95.888	95888	1087.304	1072.422	1072.422	1087.304	0.986312935	0.989438419		2	731.25	0.996638016
3	96.134	96134	1182.682	1058.757	1058.757	1182.682	0.895216973	0.994901264		2	731.5	0.994987465
3	96.415	96415	1438.564	1543.066	1543.066	1438.564	1.072643275	0.994925927		2	731.75	0.994468679
3	96.673	96673	979.3868	967.969	967.969	979.3868	0.988341889	0.991766116		2	732	0.994247356
3	96.924	96924	708.3244	684.7382	684.7382	708.3244	0.966701415	0.98787105		2	732.25	0.994334474
3	97.133	97133	632.4462	668.1328	668.1328	632.4462	1.056426302	0.985448109		2	732.5	0.994572967
3	97.427	97427	777.6205	697.793	697.793	777.6205	0.897343884	0.980428974		2	732.75	0.995130154
3	97.849	97849	1001.229	1026.07	1026.07	1001.229	1.024810508	0.968434882		2	733	0.995861366
3	98.417	98417	784.2619	690.6716	690.6716	784.2619	0.880664482	0.959171252		2	733.25	0.997318693
3	98.586	98586	618.368	600.8502	600.8502	618.368	0.971670914	0.959520086		2	733.5	0.999363999
3	98.821	98821	732.7547	807.6017	807.6017	732.7547	1.102144688	0.961776315		2	733.75	1.001506095
3	99.033	99033	527.3564	481.8391	481.8391	527.3564	0.913687783	0.969319235		2	734	1.003862396
3	99.218	99218	899.7136	822.7506	822.7506	899.7136	0.914458334	0.979720275		2	734.25	1.00663254
3	99.574	99574	731.2711	714.445	714.445	731.2711	0.976990613	1.001188161		2	734.5	1.008833974
3	99.739	99739	693.4449	693.842	693.842	693.4449	1.000572648	1.008203934		2	734.75	1.010386305
3	99.927	99927	855.1501	873.5416	873.5416	855.1501	1.021506751	1.014140337		2	735	1.011716322
3	100.139	100139	1251.001	1279.339	1279.339	1251.001	1.02265226	1.020621673		2	735.25	1.012841244
3	100.424	100424	889.2068	942.2644	942.2644	889.2068	1.05966846	1.028675438		2	735.5	1.013565477
3	100.63	100630	828.0316	922.9363	922.9363	828.0316	1.114614829	1.033803337		2	735.75	1.013791106
3	100.81	100810	862.4986	906.6914	906.6914	862.4986	1.051238112	1.035473913		2	736	1.013593415
3	101.035	101035	1020.179	1043.567	1043.567	1020.179	1.022925389	1.033220743		2	736.25	1.012639028
3	101.373	101373	833.7431	771.5358	771.5358	833.7431	0.925387928	1.031063344		2	736.5	1.009366432
3	101.62	101620	1017.551	1045.465	1045.465	1017.551	1.027432532	1.038939583		2	736.75	1.005491904
3	102.054	102054	1102.87	1168.595	1168.595	1102.87	1.059594512	1.073419973		2	737	1.002780663
3	102.272	102272	785.8356	902.4468	902.4468	785.8356	1.148391343	1.097436507		2	737.25	1.002693677
3	102.488	102488	1059.46	1126.677	1126.677	1059.46	1.063444585	1.125524828		2	737.5	1.004345992
3	102.697	102697	1045.863	1242.158	1242.158	1045.863	1.187687106	1.156682235		2	737.75	1.006309863
3	102.928	102928	1305.314	1646.592	1646.592	1305.314	1.2614528	1.193014907		2	738	1.008138746
3	103.361	103361	1115.368	1274.955	1274.955	1115.368	1.143080131	1.270402032		2	738.25	1.010479727
3	103.528	103528	965.0205	1258.34	1258.34	965.0205	1.303951574	1.308087265		2	738.5	1.012686634
3	103.698	103698	1282.93	1869.842	1869.842	1282.93	1.457477805	1.353369919		2	738.75	1.014742174
3	103.865	103865	1310.955	1949.558	1949.558	1310.955	1.487128086	1.400425648		2	739	1.01673678
3	104.1	104100	1050.868	1495.761	1495.761	1050.868	1.423357643	1.46572503		2	739.25	1.01877023
3	104.441	104441	1248.227	1681.524	1681.524	1248.227	1.347129969	1.573093067		2	739.5	1.020837018
3	104.848	104848	1751.714	3249.998	3249.998	1751.714	1.855324556	1.750569892		2	739.75	1.022746363
3	105.008	105008	1655.528	3456.13	3456.13	1655.528	2.087630049	1.845517085		2	740	1.023794343
3	105.283	105283	1316.863	2682.99	2682.99	1316.863	2.037410118	2.044416608		2	740.25	1.023898105
3	105.615	105615	1378.068	2807.529	2807.529	1378.068	2.037293515	2.31502826		2	740.5	1.023466462
3	105.916	105916	2222.756	5151.219	5151.219	2222.756	2.317491888	2.555985327		2	740.75	1.02233619
3	106.135	106135	1964.164	5120.83	5120.83	1964.164	2.607129547	2.764327892		2	741	1.02068638
3	106.518	106518	1110.12	3619.503	3619.503	1110.12	3.260461031	3.180263776		2	741.25	1.018845411
3	106.724	106724	1742.234	6361.48	6361.48	1742.234	3.65133501	3.323047381		2	741.5	1.017005424
3	107.002	107002	1423.195	4919.676	4919.676	1423.195	3.456782802	3.472272858		2	741.75	1.014202778
3	107.177	107177	1498.017	5383.777	5383.777	1498.017	3.59393585	3.533970238		2	742	1.011315065
3	107.516	107516	988.9627	3616.879	3616.879	988.9627	3.657245111	3.455157639		2	742.25	1.009114465
3	107.946	107946	1279.87	4459.1	4459.1	1279.87	3.484025721	3.157606395		2	742.5	1.007258441
3	108.187	108187	1094.299	4115.231	4115.231	1094.299	3.760609303	2.99938664		2	742.75	1.005381784
3	108.457	108457	1092.506	3122.394	3122.394	1092.506	2.858010848	2.913022786		2	743	1.00398224
3	108.653	108653	1029.35	2371.062	2371.062	1029.35	2.303455579	2.926825535		2	743.25	1.003521604
3	108.925	108925	1043.321	2050.201	2050.201	1043.321	1.965072111	3.005603963		2	743.5	1.004744062
3	109.222	109222	1236.087	2757.085	2757.085	1236.087	2.230494294	3.126008843		2	743.75	1.006321636
3	109.585	109585	767.3535	2738.903	2738.903	767.3535	3.569284561	3.244596523		2	744	1.008115274
3	109.988	109988	1023.429	4050.367	4050.367	1023.429	3.957643373	3.399038642		2	744.25	1.009975655
3	110.222	110222	753.499	2955.759	2955.759	753.499	3.922711244	3.505698032		2	744.5	1.011635191
3	110.465	110465	668.4386	2734.253	2734.253	668.4386	4.090507341	3.575276821		2	744.75	1.01323224
3	110.763	110763	1007.37	3724.006	3724.006	1007.37	3.696760872	3.536700714		2	745	1.01437819
3	110.99	110990	814.3585	2736.543	2736.543	814.3585	3.360366473	3.329507181		2	745.25	1.014990247
3	111.335	111335	1082.207	2981.919	2981.919	1082.207	2.755405389	2.841730414		2	745.5	1.015258931
3	111.492	111492	1237.652	3072.063	3072.063	1237.652	2.482170271	2.669939232		2	745.75	1.014691215
3	111.73	111730	748.465	1636.25	1636.25	748.465	2.186140969	2.398794373		2	746	1.013748764
3	111.896	111896	1115.157	2510.962	2510.962	1115.157	2.251666806	2.224337492		2	746.25	1.012985136
3	112.264	112264	1408.018	2683.023	2683.023	1408.018	1.905531747	2.010983743		2	746.5	1.012356957
3	112.453	112453	753.4972	1269.38	1269.38	753.4972	1.68465125	1.93930526		2	746.75	1.01095284
3	112.811	112811	1004.88	1991.526	1991.526	1004.88	1.98185455	1.829529901		2	747	1.009382955
3	112.969	112969	814.3985	1335.974	1335.974	814.3985	1.640442609	1.77763045		2	747.25	1.008022828
3	113.203	113203	747.4188	1270.392	1270.392	747.4188	1.699705707	1.696256646		2	747.5	1.010129595
3	113.446	113446	747.426	1361.696	1361.696	747.426	1.821847246	1.616343039		2	747.75	1.013356204
3	113.652	113652	738.4617	1356.932	1356.932	738.4617	1.837511681	1.553168181		2	748	1.016405235
3	113.943	113943	788.2504	1141.598	1141.598	788.2504	1.448268215	1.472611695		2	748.25	1.018521987
3	114.154	114154	764.4662	1139.294	1139.294	764.4662	1.49031311	1.415063895		2	748.5	1.020066317
3	114.378	114378	322.7332	334.815	334.815	322.7332	1.037435876	1.352010113		2	748.75	1.020300327
3	114.674	114674	1051.319	1157.972	1157.972	1051.319	1.101446849	1.279349202		2	749	1.020395879
3	114.872	114872	1183.934	1384.895	1384.895	1183.934	1.169740036	1.246105828		2	749.25	1.018356724
3	115.089	115089	786.6728	1019.509	1019.509	786.6728	1.295975913	1.236948359		2	749.5	1.014588577
3	115.293	115293	866.0698	1124.898	1124.898	866.0698	1.298853741	1.246370922		2	749.75	1.010849132
3	115.553	115553	931.43	1301.107	1301.107	931.43	1.396891876	1.25036121		2	750	1.007883081
3	115.758	115758	770.886	1018.136	1018.136	770.886	1.320734843	1.254303728		2	750.25	1.004253182
3	116.072	116072	940.4151	1173.459	1173.459	940.4151	1.247809611	1.265861021		2	750.5	1.000610935
3	116.409	116409	863.8488	1047.551	1047.551	863.8488	1.212655502	1.235062084		2	750.75	0.998984042
3	116.815	116815	940.1172	1152.091	1152.091	940.1172	1.22547593	1.176960654		2	751	0.998293067
3	117.066	117066	1025.461	1018.138	1018.138	1025.461	0.992858822	1.141727172		2	751.25	0.998608256
3	117.226	117226	881.9608	1015.834	1015.834	881.9608	1.15179042	1.12352834		2	751.5	0.999145179
3	117.391	117391	786.5049	860.5832	860.5832	786.5049	1.094186699	1.106656257		2	751.75	1.0001272
3	117.659	117659	781.9151	913.5791	913.5791	781.9151	1.168386568	1.078508114		2	752	1.002347586
3	117.962	117962	886.984	1013.552	1013.552	886.984	1.142694795	1.050390239		2	752.25	1.004938649
3	118.244	118244	692.059	682.2962	682.2962	692.059	0.98589311	1.033076464		2	752.5	1.006285026
3	118.445	118445	1004.199	912.6854	912.6854	1004.199	0.908869059	1.029058234		2	752.75	1.006205778
3	118.855	118855	978.105	986.1869	986.1869	978.105	1.008262814	1.037440088		2	753	1.00552185
3	119.153	119153	913.5486	1023.121	1023.121	913.5486	1.119941512	1.046988573		2	753.25	1.003718884
3	119.368	119368	379.912	390.4007	390.4007	379.912	1.027608236	1.050107565		2	753.5	1.000234873
3	119.563	119563	1082.024	1015.23	1015.23	1082.024	0.938269391	1.051809444		2	753.75	0.997146082
3	119.851	119851	924.0379	1051.934	1051.934	924.0379	1.138410015	1.057126324		2	754	0.995093573
3	120.092	120092	1425.092	1787.576	1787.576	1425.092	1.254358315	1.060536477		2	754.25	0.993433254
3	120.269	120269	1273.578	1315.952	1315.952	1273.578	1.033271617	1.060396088		2	754.5	0.992315626
3	120.442	120442	847.6897	867.8911	867.8911	847.6897	1.023831126	1.056438044		2	754.75	0.991528573
3	120.611	120611	1128.455	1198.934	1198.934	1128.455	1.06245619	1.049395632		2	755	0.992022844
3	120.869	120869	1240.193	1110.503	1110.503	1240.193	0.895427567	1.036344638		2	755.25	0.993776425
3	121.095	121095	980.5131	989.7268	989.7268	980.5131	1.009396815	1.026684947		2	755.5	0.99587087
3	121.571	121571	1085.59	1157.534	1157.534	1085.59	1.066271797	1.010471733		2	755.75	0.997772451
3	121.88	121880	802.492	825.2617	825.2617	802.492	1.028373741	1.001468863		2	756	0.999596762
3	122.159	122159	991.5293	943.5693	943.5693	991.5293	0.951630275	0.99632218		2	756.25	1.001552657
3	122.41	122410	1533.604	1510.414	1510.414	1533.604	0.984878756	0.995358819		2	756.5	1.002986251
3	122.603	122603	948.5538	956.9615	956.9615	948.5538	1.008863704	0.998188478		2	756.75	1.004047863
3	122.929	122929	2428.837	2294.266	2294.266	2428.837	0.944594471	1.008026343		2	757	1.004820015
3	123.281	123281	1770.967	1675.889	1675.889	1770.967	0.946312947	1.016812711		2	757.25	1.005406171
3	123.473	123473	1625.181	1867.541	1867.541	1625.181	1.149128005	1.016880048		2	757.5	1.005738131
3	123.705	123705	1826.577	1947.027	1947.027	1826.577	1.065943018	1.01129395		2	757.75	1.006322519
3	123.919	123919	1670.521	1605.047	1605.047	1670.521	0.960806239	1.00296002		2	758	1.005607492
3	124.484	124484	1610.444	1598.652	1598.652	1610.444	0.992677796	0.981347941		2	758.25	1.003768556
3	124.738	124738	1338.552	1427.279	1427.279	1338.552	1.066285807	0.963633516		2	758.5	1.001666422
3	125.14	125140	1611.536	1444.358	1444.358	1611.536	0.896261703	0.933949134		2	758.75	1.00004791
3	125.433	125433	852.5927	730.7001	730.7001	852.5927	0.857033024	0.936656997		2	759	0.998275419
3	125.685	125685	1061.049	934.4285	934.4285	1061.049	0.880664795	0.945199728		2	759.25	0.996229593
3	126.201	126201	1113.852	1099.387	1099.387	1113.852	0.987013535	0.978934053		2	759.5	0.995286608
3	126.525	126525	1131.413	1183.585	1183.585	1131.413	1.046112251	1.010077891		2	759.75	0.995900756
3	126.756	126756	951.9217	969.632	969.632	951.9217	1.018604787	1.035896518		2	760	0.99822906
3	126.938	126938	2074.994	2190.455	2190.455	2074.994	1.055644016	1.05863311		2	760.25	1.001462742
3	127.139	127139	1389.232	1533.964	1533.964	1389.232	1.104181303	1.087424663		2	760.5	1.003849752
3	127.381	127381	1651.132	2074.987	2074.987	1651.132	1.256705703	1.128957676		2	760.75	1.006757601
3	127.569	127569	649.0414	796.305	796.305	649.0414	1.226894001	1.165265134		2	761	1.008582935
3	127.794	127794	877.4185	951.8396	951.8396	877.4185	1.084818248	1.211210628		2	761.25	1.008503004
3	127.991	127991	1519.424	1763.192	1763.192	1519.424	1.16043448	1.25486576		2	761.5	1.007712213
3	128.444	128444	1002.946	1320.359	1320.359	1002.946	1.316480648	1.373473391		2	761.75	1.006797374
3	128.796	128796	1570.516	2351.816	2351.816	1570.516	1.497479809	1.500575677		2	762	1.005713751
3	129.186	129186	687.0264	1215.511	1215.511	687.0264	1.769234778	1.664416509		2	762.25	1.003597806
3	129.361	129361	672.7152	1158.284	1158.284	672.7152	1.721804413	1.733207559		2	762.5	1.001252165
3	129.529	129529	1004.677	1733.998	1733.998	1004.677	1.725925845	1.818781229		2	762.75	0.999894288
3	129.861	129861	960.1534	1838.409	1838.409	960.1534	1.914703421	1.997205959		2	763	0.999066249
3	130.137	130137	935.8689	1997.658	1997.658	935.8689	2.134548974	2.057845726		2	763.25	0.998323417
3	130.362	130362	1155.143	2256.529	2256.529	1155.143	1.953462905	2.079454736		2	763.5	0.99766054
3	130.591	130591	757.0508	1740.512	1740.512	757.0508	2.299068966	2.083134861		2	763.75	0.997662956
3	130.874	130874	755.9988	1857.458	1857.458	755.9988	2.456958926	2.072502569		2	764	0.998320375
3	131.15	131150	1083.714	2694.903	2694.903	1083.714	2.486728971	2.012460321		2	764.25	0.999759282
3	131.443	131443	1241.923	2379.991	2379.991	1241.923	1.916375653	1.894322611		2	764.5	1.001612042
3	131.608	131608	1384.257	2258.892	2258.892	1384.257	1.631844376	1.82938164		2	764.75	1.004381872
3	131.915	131915	1241.118	1734.359	1734.359	1241.118	1.397416684	1.764043829		2	765	1.007604891
3	132.071	132071	829.0182	1205.898	1205.898	829.0182	1.454609802	1.772975841		2	765.25	1.010561636
3	132.241	132241	1042.615	1630.622	1630.622	1042.615	1.563973279	1.806877578		2	765.5	1.015897507
3	132.551	132551	934.2369	1679.891	1679.891	934.2369	1.79814242	1.903952952		2	765.75	1.020630258
3	132.942	132942	1451.07	3317.805	3317.805	1451.07	2.286454134	2.016572604		2	766	1.023055646
3	133.24	133240	1117.864	2663.2	2663.2	1117.864	2.382400721	2.113038069		2	766.25	1.024615353
3	133.691	133691	1649.458	3904.748	3904.748	1649.458	2.367291559	2.279004509		2	766.5	1.025051171
3	133.917	133917	1067.845	2322.182	2322.182	1067.845	2.174643324	2.292419243		2	766.75	1.02265438
3	134.075	134075	343.1472	875.1913	875.1913	343.1472	2.550483583	2.243979231		2	767	1.016580543
3	134.4	134400	958.143	1976.372	1976.372	958.143	2.06271089	2.091389072		2	767.25	1.010661427
3	134.73	134730	909.3754	1628.543	1628.543	909.3754	1.790836876	1.943738482		2	767.5	1.005073468
3	135.003	135003	808.8802	1305.232	1305.232	808.8802	1.613628322	1.783723344		2	767.75	0.998404607
3	135.2	135200	985.92	1597.785	1597.785	985.92	1.620603092	1.668283985		2	768	0.995887495
3	135.447	135447	1118.454	1784.303	1784.303	1118.454	1.595329803	1.546221367		2	768.25	0.997447345
3	135.63	135630	1308.807	2008.912	2008.912	1308.807	1.534918441	1.470911857		2	768.5	1.000070971
3	135.947	135947	1268.964	1771.132	1771.132	1268.964	1.395730691	1.345252962		2	768.75	1.002577751
3	136.178	136178	1249.772	1668.835	1668.835	1249.772	1.335311561	1.26311011		2	769	1.006521667
3	136.394	136394	1208.761	1335.883	1335.883	1208.761	1.105167192	1.19795112		2	769.25	1.010828543
3	136.609	136609	856.5645	885.0113	885.0113	856.5645	1.033210342	1.144933744		2	769.5	1.014269695
3	136.963	136963	1245.508	1345.496	1345.496	1245.508	1.08027889	1.077374745		2	769.75	1.016403747
3	137.441	137441	1658.353	1722.842	1722.842	1658.353	1.038887378	1.017954683		2	770	1.018385381
3	137.734	137734	811.8416	708.5696	708.5696	811.8416	0.872792919	0.99522688		2	770.25	1.020316842
3	137.957	137957	834.6448	860.6876	860.6876	834.6448	1.031202255	0.989325061		2	770.5	1.022068602
3	138.176	138176	893.9698	937.4047	937.4047	893.9698	1.048586541	0.994748446		2	770.75	1.023342204
3	138.379	138379	820.2829	830.6101	830.6101	820.2829	1.012589803	1.003325651		2	771	1.02452272
3	138.683	138683	820.3192	897.3306	897.3306	820.3192	1.093879797	1.009639189		2	771.25	1.025685461
3	138.941	138941	947.0525	854.5029	854.5029	947.0525	0.902276167	1.006883582		2	771.5	1.02647597
3	139.149	139149	999.0454	1011.108	1011.108	999.0454	1.012074126	1.004398631		2	771.75	1.026803731
3	139.416	139416	854.5788	886.1232	886.1232	854.5788	1.036912219	1.000919932		2	772	1.025673861
3	139.596	139596	734.0198	762.9952	762.9952	734.0198	1.039474957	0.998423064		2	772.25	1.023319445
3	139.911	139911	1081.724	1046.059	1046.059	1081.724	0.967029483	0.991623759		2	772.5	1.020947647
3	140.293	140293	1060.148	964.2624	964.2624	1060.148	0.909554515	0.980754106		2	772.75	1.016853178
3	140.587	140587	982.513	937.8007	937.8007	982.513	0.9544919	0.974303158		2	773	1.012366319
3	140.776	140776	593.9554	632.0509	632.0509	593.9554	1.064138654	0.972588536		2	773.25	1.008526988
3	141.007	141007	909.2104	891.1137	891.1137	909.2104	0.980096246	0.974935093		2	773.5	1.007164352
3	141.205	141205	848.8467	815.332	815.332	848.8467	0.96051737	0.980058173		2	773.75	1.006089278
3	141.433	141433	1093.987	1031.228	1031.228	1093.987	0.942632774	0.986980762		2	774	1.005714491
3	141.759	141759	766.1053	749.3284	749.3284	766.1053	0.978101052	0.993386579		2	774.25	1.006046985
3	142.074	142074	824.5597	851.6061	851.6061	824.5597	1.032801021	0.994343997		2	774.5	1.006888506
3	142.353	142353	1293.726	1175.366	1175.366	1293.726	0.908512312	0.99308956		2	774.75	1.007988058
3	142.584	142584	705.9127	773.5752	773.5752	705.9127	1.095851088	0.990107687		2	775	1.009534023
3	142.756	142756	893.714	906.1957	906.1957	893.714	1.013966101	0.984290998		2	775.25	1.012842882
3	143.071	143071	1452.288	1454.97	1454.97	1452.288	1.001846741	0.971852943		2	775.5	1.016376083
3	143.416	143416	910.5298	852.794	852.794	910.5298	0.936590983	0.962459072		2	775.75	1.019613339
3	143.707	143707	1225.292	1092.626	1092.626	1225.292	0.891727033	0.952414497		2	776	1.022387437
3	143.919	143919	632.9173	597.368	597.368	632.9173	0.94383263	0.946667179		2	776.25	1.024590856
3	144.122	144122	686.0756	598.3595	598.3595	686.0756	0.872148055	0.944241187		2	776.5	1.026609161
3	144.406	144406	656.3106	627.2912	627.2912	656.3106	0.955784045	0.949315387		2	776.75	1.026873113
3	144.753	144753	977.3945	1040.728	1040.728	977.3945	1.064798298	0.965211763		2	777	1.026063128
3	145.005	145005	1059.42	988.6546	988.6546	1059.42	0.93320364	0.978068033		2	777.25	1.024489444
3	145.41	145410	1450.241	1412.782	1412.782	1450.241	0.9741705	0.990273643		2	777.5	1.023141683
3	145.897	145897	1033.051	1022.088	1022.088	1033.051	0.989387746	0.987206644		2	777.75	1.021562296
3	146.164	146164	817.2467	863.4553	863.4553	817.2467	1.056541801	0.981497232		2	778	1.019925002
3	146.354	146354	1087.109	1020.602	1020.602	1087.109	0.938822142	0.97638781		2	778.25	1.018569243
3	146.688	146688	785.5192	730.1502	730.1502	785.5192	0.929512862	0.966463144		2	778.5	1.01744754
3	146.928	146928	447.5258	437.6306	437.6306	447.5258	0.977889096	0.970415367		2	778.75	1.016246359
3	147.158	147158	805.2657	743.4061	743.4061	805.2657	0.923181131	0.977589553		2	779	1.015692311
3	147.344	147344	834.9744	751.6237	751.6237	834.9744	0.900175742	0.968271356		2	779.25	1.016147439
3	147.834	147834	1110.116	1007.114	1007.114	1110.116	0.907215102	0.890949876		2	779.5	1.016797219
3	148.003	148003	662.9042	571.7449	571.7449	662.9042	0.862484956	0.861010981		2	779.75	1.017426135
3	148.166	148166	1104.826	1137.704	1137.704	1104.826	1.029758532	0.829938279		2	780	1.018350088
3	148.437	148437	969.2097	1027.518	1027.518	969.2097	1.060160665	0.768693717		2	780.25	1.018460255
3	148.727	148727	12.33291	9.492189	9.492189	12.33291	0.769663364	0.699312964		2	780.5	1.017882087
3	149.001	149001	15.33222	3.623173	3.623173	15.33222	0.23631105	0.640424136		2	780.75	1.017007758
3	149.296	149296	12.73853	3.025463	3.025463	12.73853	0.237504877	0.574217532		2	781	1.015727598
3	149.974	149974	12.49469	8.432107	8.432107	12.49469	0.674855239	0.403124742		2	781.25	1.013430549
3	150.51	150510	12.1708	6.396348	6.396348	12.1708	0.52554869	0.335430286		2	781.5	1.010118454
3	150.727	150727	12.29662	2.857905	2.857905	12.29662	0.232413867	0.345526473		2	781.75	1.006217269
3	150.927	150927	15.18853	4.600893	4.600893	15.18853	0.302918913	0.380605601		2	782	1.003260971
3	151.118	151118	13.08542	3.198618	3.198618	13.08542	0.244441371	0.433474432		2	782.25	1.000273812
3	151.421	151421	18.21965	4.076926	4.076926	18.21965	0.22376533	0.539100693		2	782.5	0.997760076
3	151.975	151975	1182.567	999.9631	999.9631	1182.567	0.845586846	0.719500691		2	782.75	0.996673379
3	152.254	152254	726.415	830.7296	830.7296	726.415	1.143601936	0.804891429		2	783	0.996059207
3	152.557	152557	827.6305	854.368	854.368	827.6305	1.032306083	0.907385116		2	783.25	0.995905133
3	152.726	152726	1013.471	890.2412	890.2412	1013.471	0.878408164	0.947630683		2	783.5	0.996138486
3	153.084	153084	1021.033	935.9978	935.9978	1021.033	0.916716502	0.981708054		2	783.75	0.9979589
3	153.252	153252	902.6281	851.6585	851.6585	902.6281	0.943532004	0.9902438		2	784	1.000243918
3	153.447	153447	1014.608	1004.464	1004.464	1014.608	0.99000205	0.995314585		2	784.25	1.0033994
3	153.7	153700	1188.775	1106.937	1106.937	1188.775	0.931157704	0.987848098		2	784.5	1.005313932
3	154.087	154087	709.8825	699.0993	699.0993	709.8825	0.984809881	0.967560158		2	784.75	1.006696627
3	154.253	154253	978.1705	912.1131	912.1131	978.1705	0.932468419	0.963379752		2	785	1.004390957
3	154.556	154556	1005.167	971.5057	971.5057	1005.167	0.966511734	0.958935247		2	785.25	1.001448964
3	154.716	154716	1174.675	1112.029	1112.029	1174.675	0.946669504	0.955406241		2	785.5	0.998264266
3	154.981	154981	1019.868	1121.037	1121.037	1019.868	1.099198132	0.949234088		2	785.75	0.995512334
3	155.203	155203	979.948	898.3631	898.3631	979.948	0.916745684	0.945003341		2	786	0.992698748
3	155.509	155509	746.7268	616.2926	616.2926	746.7268	0.825325407	0.937173263		2	786.25	0.990479813
3	155.689	155689	807.9794	720.3794	720.3794	807.9794	0.891581394	0.931436014		2	786.5	0.989025411
3	155.866	155866	1197.946	1073.678	1073.678	1197.946	0.896265775	0.926791942		2	786.75	0.98789469
3	156.043	156043	671.0211	694.9666	694.9666	671.0211	1.035685167	0.924586402		2	787	0.987216694
3	156.421	156421	903.3768	834.7392	834.7392	903.3768	0.924021073	0.929510987		2	787.25	0.987797844
3	156.652	156652	1041.743	1013.986	1013.986	1041.743	0.973355233	0.936396688		2	787.5	0.989147902
3	156.86	156860	967.6872	867.6545	867.6545	967.6872	0.89662703	0.943339893		2	787.75	0.990391476
3	157.049	157049	832.9197	758.4522	758.4522	832.9197	0.910594623	0.949139667		2	788	0.990763985
3	157.371	157371	1486.166	1398.334	1398.334	1486.166	0.940900276	0.957425711		2	788.25	0.990886295
3	157.538	157538	1539.356	1610.48	1610.48	1539.356	1.046203737	0.961732075		2	788.5	0.99153474
3	157.799	157799	1465.062	1363.076	1363.076	1465.062	0.930387929	0.969497863		2	788.75	0.992709461
3	158.102	158102	1606.859	1541.108	1541.108	1606.859	0.959081039	0.981623132		2	789	0.995231982
3	158.276	158276	1241.068	1257.119	1257.119	1241.068	1.012933216	0.990909471		2	789.25	0.998567403
3	158.518	158518	1011.568	1023.008	1023.008	1011.568	1.011309175	1.006176964		2	789.5	1.002947371
3	158.977	158977	701.8695	690.7795	690.7795	701.8695	0.984199342	1.036093627		2	789.75	1.007698631
3	159.183	159183	730.7648	779.9816	779.9816	730.7648	1.067349714	1.047034154		2	790	1.011613436
3	159.393	159393	1147.289	1273.677	1273.677	1147.289	1.110162304	1.056484135		2	790.25	1.015237174
3	159.646	159646	1274.195	1291.561	1291.561	1274.195	1.013628997	1.067513204		2	790.5	1.017443073
3	159.811	159811	1719.556	1964.928	1964.928	1719.556	1.142694975	1.07473784		2	790.75	1.016362645
3	160.179	160179	1223.286	1304.61	1304.61	1223.286	1.066479956	1.091800255		2	791	1.013289925
3	160.358	160358	1541.676	1744.891	1744.891	1541.676	1.131814337	1.100619455		2	791.25	1.01102913
3	160.639	160639	1235.796	1239.775	1239.775	1235.796	1.003219787	1.114069282		2	791.5	1.009894352
3	160.856	160856	1673.265	1819.585	1819.585	1673.265	1.087445802	1.123613076		2	791.75	1.008983404
3	161.082	161082	1294.929	1559.214	1559.214	1294.929	1.204092271	1.128973297		2	792	1.009714624
3	161.501	161501	788.2181	952.717	952.717	788.2181	1.208697187	1.139348465		2	792.25	1.010866983
3	161.748	161748	829.4882	1009.593	1009.593	829.4882	1.217127622	1.146702003		2	792.5	1.011832493
3	162.128	162128	569.7497	617.0181	617.0181	569.7497	1.082963449	1.14917983		2	792.75	1.012727251
3	162.324	162324	557.9599	639.5767	639.5767	557.9599	1.146277179	1.158398123		2	793	1.013688092
3	162.624	162624	1155.654	1327.528	1327.528	1155.654	1.148724445	1.199985903		2	793.25	1.014633152
3	162.79	162790	1220.819	1557.222	1557.222	1220.819	1.275555181	1.244694723		2	793.5	1.015852559
3	163.158	163158	752.7782	1021.526	1021.526	752.7782	1.357007947	1.391055558		2	793.75	1.017099643
3	163.425	163425	1577.476	2181.634	2181.634	1577.476	1.382990296	1.513539738		2	794	1.017496486
3	163.761	163761	1571.677	2040.232	2040.232	1571.677	1.298124233	1.651698539		2	794.25	1.017070666
3	164.265	164265	1406.302	2918.249	2918.249	1406.302	2.075122555	1.847418514		2	794.5	1.016529052
3	164.722	164722	1385.448	3170.758	3170.758	1385.448	2.288615668	2.004361908		2	794.75	1.017369311
3	164.984	164984	1004.215	2286.433	2286.433	1004.215	2.276836136	2.055231105		2	795	1.019235217
3	165.159	165159	908.2393	2052.969	2052.969	908.2393	2.260383359	2.064339787		2	795.25	1.021502892
3	165.572	165572	655.6185	1462.808	1462.808	655.6185	2.231187802	1.968745575		2	795.5	1.023306323
3	165.832	165832	862.4779	1586.836	1586.836	862.4779	1.839856998	1.87186777		2	795.75	1.023859696
3	166.084	166084	1165.098	1887.104	1887.104	1165.098	1.619695511	1.806701358		2	796	1.024070722
3	166.299	166299	860.2957	1368.283	1368.283	860.2957	1.590479878	1.780122391		2	796.25	1.024272691
3	166.543	166543	830.4492	1026.398	1026.398	830.4492	1.235955191	1.749356729		2	796.5	1.024899815
3	166.939	166939	829.0045	1230.156	1230.156	829.0045	1.483895443	1.725156531		2	796.75	1.026211443
3	167.446	167446	998.1121	2216.297	2216.297	998.1121	2.220489061	1.73671638		2	797	1.02777347
3	167.772	167772	918.4979	1865.532	1865.532	918.4979	2.031068335	1.720993654		2	797.25	1.029677598
3	167.961	167961	1134.631	2538.59	2538.59	1134.631	2.237370564	1.689155279		2	797.5	1.032025507
3	168.195	168195	1483.7	2527.918	2527.918	1483.7	1.70379322	1.608734311		2	797.75	1.034697764
3	168.363	168363	558.5947	633.4784	633.4784	558.5947	1.134057305	1.527285344		2	798	1.038020928
3	168.561	168561	902.0869	1065.091	1065.091	902.0869	1.180696671	1.421950448		2	798.25	1.041790537
3	168.899	168899	3816.157	4176.009	4176.009	3816.157	1.094296959	1.266011749		2	798.5	1.045768335
3	169.113	169113	1177.194	1308.58	1308.58	1177.194	1.111609471	1.19428137		2	798.75	1.051018781
3	169.521	169521	1079.979	1088.249	1088.249	1079.979	1.007657556	1.079351468		2	799	1.056627418
3	169.881	169881	1580.644	1493.76	1493.76	1580.644	0.945032531	1.009611506		2	799.25	1.061401567
3	170.136	170136	795.5441	907.6569	907.6569	795.5441	1.14092594	0.982837123		2	799.5	1.064550401
3	170.373	170373	1467.917	1337.383	1337.383	1467.917	0.911075354	0.983290224		2	799.75	1.065817466
3	170.552	170552	567.5866	541.3382	541.3382	567.5866	0.95375437	0.992770826		2	800	1.066755202
3	170.739	170739	1105.074	1050.855	1050.855	1105.074	0.950936317	0.995804321		2	800.25	1.067137439
3	171.208	171208	1145.015	1255.731	1255.731	1145.015	1.09669393	0.992275554		2	800.5	1.067356135
3	171.396	171396	1090.253	1082.307	1082.307	1090.253	0.992711783	0.988463832		2	800.75	1.06757483
3	171.7	171700	1096.365	1130.763	1130.763	1096.365	1.031374588	0.97247968		2	801	1.067793525
3	171.905	171905	1301.621	1145.943	1145.943	1301.621	0.880396828	0.958374972		2	801.25	1.068012221
3	172.136	172136	891.0601	952.4119	952.4119	891.0601	1.068852595	0.942719594		2	801.5	1.068230916
3	172.362	172362	729.9917	651.9056	651.9056	729.9917	0.893031524	0.930810942		2	801.75	1.068449612
3	172.597	172597	1451.799	1210.135	1210.135	1451.799	0.833541696	0.921323755		2	802	1.068668307
3	173.007	173007	880.1171	733.1439	733.1439	880.1171	0.833007221	0.907889892		2	802.25	1.069597913
3	173.212	173212	1013.761	941.6525	941.6525	1013.761	0.928870316	0.904557658		2	802.5	1.071630155
3	173.505	173505	1028.304	945.4938	945.4938	1028.304	0.919469145	0.906058977		2	802.75	1.073707427
3	173.691	173691	968.0473	818.0928	818.0928	968.0473	0.845095896	0.913943984		2	803	1.075951663
3	174.079	174079	1166.347	1151.908	1151.908	1166.347	0.987620322	0.947429929		2	803.25	1.078798707
3	174.596	174596	933.8971	916.9209	916.9209	933.8971	0.981822194	0.990182435		2	803.5	1.081141266
3	174.79	174790	1183.062	1260.804	1260.804	1183.062	1.065712532	0.994490895		2	803.75	1.082502671
3	174.994	174994	1903.655	2007.872	2007.872	1903.655	1.054745739	0.989376026		2	804	1.082561616
3	175.453	175453	1042.63	944.6231	944.6231	1042.63	0.906000307	0.960428517		2	804.25	1.082282955
3	175.642	175642	1161.426	1121.928	1121.928	1161.426	0.965991807	0.948365564		2	804.5	1.081604371
3	175.814	175814	945.4455	868.7065	868.7065	945.4455	0.918832973	0.940669549		2	804.75	1.080619246
3	176.17	176170	669.5247	577.2642	577.2642	669.5247	0.862200005	0.923935299		2	805	1.078453497
3	176.424	176424	977.1709	772.348	772.348	977.1709	0.790391937	0.908524656		2	805.25	1.075983205
3	176.758	176758	967.2157	907.2957	907.2957	967.2157	0.938048979	0.890236971		2	805.5	1.073512913
3	177.015	177015	840.5761	742.7651	742.7651	840.5761	0.883638138	0.882108297		2	805.75	1.07104262
3	177.284	177284	809.3946	799.4084	799.4084	809.3946	0.987662137	0.880767571		2	806	1.068572328
3	177.452	177452	1148.885	980.8895	980.8895	1148.885	0.853775182	0.882570981		2	806.25	1.066102036
3	178.665	178665	1307.606	1133.899	1133.899	1307.606	0.867156468	0.916123975		2	806.5	1.063631744
3	178.907	178907	983.6609	931.793	931.793	983.6609	0.947270548	0.918920818		2	806.75	1.061161451
3	179.08	179080	1104.401	966.5387	966.5387	1104.401	0.87517007	0.918857093		2	807	1.058691159
3	179.492	179492	664.8742	599.0637	599.0637	664.8742	0.901018117	0.915475897		2	807.25	1.056220867
3	179.713	179713	918.9241	896.9463	896.9463	918.9241	0.976083117	0.913869764		2	807.5	1.053750575
3	179.904	179904	685.6452	613.9708	613.9708	685.6452	0.895464301	0.913795728		2	807.75	1.050974758
3	180.106	180106	543.1876	529.7987	529.7987	543.1876	0.975351241	0.915400976		2	808	1.046844008
3	180.601	180601	974.4974	901.0349	901.0349	974.4974	0.924614986	0.921912923		2	808.25	1.042713258
3	180.915	180915	634.2092	572.8482	572.8482	634.2092	0.903248013	0.923961367		2	808.5	1.037900236
3	181.214	181214	659.7055	536.6131	536.6131	659.7055	0.813413106	0.922408562		2	808.75	1.032933369
3	181.586	181586	580.2665	507.9538	507.9538	580.2665	0.875380192	0.919215981		2	809	1.027966501
3	182.02	182020	861.4694	895.2546	895.2546	861.4694	1.039218108	0.916680225		3	2	1.018741048
3	182.217	182217	387.6488	390.0882	390.0882	387.6488	1.006292809	0.915747207		3	2.25	1.01621299
3	182.478	182478	800.7347	730.158	730.158	800.7347	0.911860071	0.915009117		3	2.5	1.013926176
3	182.782	182782	582.7922	486.2805	486.2805	582.7922	0.834397749	0.915219036		3	2.75	1.012002781
3	183.115	183115	605.1081	517.4143	517.4143	605.1081	0.855077465	0.914789836		3	3	1.010136703
3	183.445	183445	797.0534	734.4316	734.4316	797.0534	0.921433369	0.912936104		3	3.25	1.008605127
3	183.756	183756	854.7317	742.0787	742.0787	854.7317	0.868200747	0.911789959		3	3.5	1.00733206
3	184.056	184056	905.438	862.9677	862.9677	905.438	0.953094193	0.91292674		3	3.75	1.006523337
3	184.43	184430	1054.532	1047.21	1047.21	1054.532	0.993056636	0.918276376		3	4	1.005776622
3	184.603	184603	586.4551	537.5112	537.5112	586.4551	0.916542801	0.921467225		3	4.25	1.005320799
3	184.812	184812	733.903	661.8134	661.8134	733.903	0.901772305	0.925272058		3	4.5	1.004959415
3	185.128	185128	1208.51	1094.562	1094.562	1208.51	0.905711992	0.929665566		3	4.75	1.004697984
3	185.354	185354	1151.894	1086.792	1086.792	1151.894	0.943482647	0.930272228		3	5	1.004465266
3	185.573	185573	1007.326	946.1891	946.1891	1007.326	0.939307732	0.929679392		3	5.25	1.004232549
3	185.761	185761	1244.824	1083.2	1083.2	1244.824	0.870163172	0.930214911		3	5.5	1.00382814
3	186.085	186085	1289.653	1199.972	1199.972	1289.653	0.93046114	0.936418262		3	5.75	1.003008293
3	186.248	186248	1152.104	1138.042	1138.042	1152.104	0.987794505	0.939145145		3	6	1.002188445
3	186.411	186411	917.5652	863.9997	863.9997	917.5652	0.941622132	0.94038874		3	6.25	1.000581122
3	186.609	186609	766.9184	772.5777	772.5777	766.9184	1.007379273	0.941374231		3	6.5	0.998735916
3	186.918	186918	931.5885	824.8993	824.8993	931.5885	0.885476044	0.943443941		3	6.75	0.99689071
3	187.102	187102	586.678	533.4288	533.4288	586.678	0.909236072	0.94598916		3	7	0.995045503
3	187.351	187351	658.5619	653.0739	653.0739	658.5619	0.991666691	0.951758942		3	7.25	0.993200297
3	187.691	187691	887.7238	892.2093	892.2093	887.7238	1.00505281	0.961684467		3	7.5	0.991355091
3	187.956	187956	706.6242	593.2952	593.2952	706.6242	0.839619136	0.968560546		3	7.75	0.989509885
3	188.171	188171	875.1279	838.3503	838.3503	875.1279	0.9579746	0.972041212		3	8	0.987664678
3	188.472	188472	689.6483	749.2498	749.2498	689.6483	1.086423036	0.975305359		3	8.25	0.985819472
3	188.834	188834	1089.092	1075.588	1075.588	1089.092	0.98760068	0.978993188		3	8.5	0.983974266
3	189.08	189080	1168.118	1195.057	1195.057	1168.118	1.023061882	0.980528175		3	8.75	0.983057872
3	189.459	189459	1173.775	1051.641	1051.641	1173.775	0.89594769	0.979940006		3	9	0.982356523
3	189.876	189876	1321.979	1263.977	1263.977	1321.979	0.95612487	0.968772677		3	9.25	0.981957432
3	190.21	190210	856.0043	784.485	784.485	856.0043	0.916449836	0.956839799		3	9.5	0.982797915
[truncated: 3,799,489 more chars]
