# Supplementary material for: The effects of manipulating levels of replication initiation factors on origin firing efficiency in yeast
Source: PLoS Genet. 2019 Oct 4;15(10):e1008430. doi: 10.1371/journal.pgen.1008430 (PMC6795477; doi:10.1371/journal.pgen.1008430)
Supplement: S2 Data — Zip archive. (ZIP) [file pgen.1008430.s020.zip › Lynch_S2_Data_WT/WT_t90.txt]

Chr	Coord_kb	Coord_bp	gProcessedSignal	rProcessedSignal	Sphase	G1	ssDNAraw	ssDNA_loess		Chr	Coord_kb	ssDNA_scaled
1	0.048	48	11232.04	11729.05	11729.05	11232.04	1.044249308	1.068534792		1	1	1.02074615
1	0.193	193	11934.52	13368.34	13368.34	11934.52	1.120140567	1.05666345		1	1.25	1.017392927
1	0.766	766	4141.785	3933.325	3933.325	4141.785	0.949669044	1.015998348		1	1.5	1.014039703
1	1.516	1516	5292.252	5187.835	5187.835	5292.252	0.980269836	0.977672108		1	1.75	1.012318874
1	2.287	2287	4759.167	4599.126	4599.126	4759.167	0.966372056	0.958764336		1	2	1.010709661
1	2.834	2834	2034.861	1961.396	1961.396	2034.861	0.963896797	0.955102465		1	2.25	1.009100449
1	2.997	2997	1235.081	1117.515	1117.515	1235.081	0.904811101	0.954733599		1	2.5	1.008488017
1	3.194	3194	1207.064	1182.747	1182.747	1207.064	0.979854424	0.954737629		1	2.75	1.008048735
1	3.505	3505	952.9158	926.7593	926.7593	952.9158	0.97255109	0.955767016		1	3	1.007804335
1	3.736	3736	791.6913	744.3936	744.3936	791.6913	0.940257396	0.956824798		1	3.25	1.007854027
1	3.891	3891	909.927	868.484	868.484	909.927	0.954454588	0.958486791		1	3.5	1.00807122
1	4.075	4075	595.995	550.7136	550.7136	595.995	0.924023859	0.961519008		1	3.75	1.008392607
1	4.229	4229	775.0415	762.6851	762.6851	775.0415	0.984057112	0.96314818		1	4	1.009260909
1	4.372	4372	831.8164	835.8522	835.8522	831.8164	1.004851792	0.964550336		1	4.25	1.01006698
1	4.58	4580	765.2962	708.835	708.835	765.2962	0.926223075	0.967931		1	4.5	1.010927018
1	4.857	4857	783.5732	769.4974	769.4974	783.5732	0.982036394	0.969986517		1	4.75	1.011599417
1	5.169	5169	1060.075	1046.778	1046.778	1060.075	0.987456548	0.964228839		1	5	1.01111517
1	5.349	5349	1317.48	1212.233	1212.233	1317.48	0.920114916	0.958888736		1	5.25	1.00966584
1	5.626	5626	990.8921	1005.384	1005.384	990.8921	1.014625104	0.951523388		1	5.5	1.007841089
1	5.763	5763	936.1521	867.6875	867.6875	936.1521	0.926865944	0.947875899		1	5.75	1.006095191
1	5.987	5987	912.8973	876.3609	876.3609	912.8973	0.959977535	0.940446397		1	6	1.003976193
1	6.146	6146	923.2619	896.6241	896.6241	923.2619	0.971148165	0.936807286		1	6.25	1.002775954
1	6.32	6320	1587.16	1307.569	1307.569	1587.16	0.823841957	0.934747387		1	6.5	1.002173131
1	6.75	6750	781.9038	735.1127	735.1127	781.9038	0.940157472	0.931240507		1	6.75	1.001637975
1	6.973	6973	626.1915	589.7587	589.7587	626.1915	0.941818437	0.929789108		1	7	1.00122835
1	7.162	7162	627.5374	573.1254	573.1254	627.5374	0.913292817	0.929024495		1	7.25	1.00105652
1	7.322	7322	812.5272	804.2181	804.2181	812.5272	0.989773758	0.929025822		1	7.5	1.001267421
1	7.748	7748	1415.744	1321.571	1321.571	1415.744	0.933481618	0.930947399		1	7.75	1.001563414
1	8.117	8117	1994.606	1783.987	1783.987	1994.606	0.894405712	0.932615119		1	8	1.001859982
1	8.298	8298	1204.995	1127.614	1127.614	1204.995	0.935783136	0.933931027		1	8.25	1.002252573
1	8.471	8471	1151.956	1050.149	1050.149	1151.956	0.911622493	0.936333509		1	8.5	1.003230188
1	8.646	8646	1072.482	985.3876	985.3876	1072.482	0.918791737	0.942205994		1	8.75	1.005880912
1	8.845	8845	735.8684	740.6038	740.6038	735.8684	1.006435118	0.952155301		1	9	1.008737576
1	9.065	9065	1110.29	1015.057	1015.057	1110.29	0.914226914	0.960861493		1	9.25	1.010981876
1	9.25	9250	1058.024	1010.369	1010.369	1058.024	0.954958489	0.966839745		1	9.5	1.012936935
1	9.438	9438	977.0852	989.4238	989.4238	977.0852	1.012627967	0.973280285		1	9.75	1.012966314
1	9.582	9582	848.166	870.8594	870.8594	848.166	1.026755847	0.975621494		1	10	1.011518852
1	9.737	9737	903.6054	843.7481	843.7481	903.6054	0.933757257	0.974684718		1	10.25	1.009791635
1	9.989	9989	612.0788	626.097	626.097	612.0788	1.022902607	0.969170176		1	10.5	1.007273347
1	10.241	10241	832.5253	753.0306	753.0306	832.5253	0.904513773	0.96264999		1	10.75	1.003910656
1	10.499	10499	1002.663	938.5021	938.5021	1002.663	0.936009507	0.952761903		1	11	1.001864932
1	10.771	10771	1119.071	1091.141	1091.141	1119.071	0.975041798	0.938823006		1	11.25	1.000871165
1	11.079	11079	1456.088	1257.017	1257.017	1456.088	0.863283675	0.929787688		1	11.5	1.000318166
1	11.227	11227	1519.039	1406.767	1406.767	1519.039	0.926090114	0.928579666		1	11.75	1.00042704
1	11.364	11364	942.7964	835.1049	835.1049	942.7964	0.885774384	0.927027254		1	12	1.00086513
1	11.599	11599	959.3696	932.0406	932.0406	959.3696	0.971513586	0.925618853		1	12.25	1.00130322
1	13.246	13246	10874.93	11020.84	11020.84	10874.93	1.013417098	0.936614718		1	12.5	1.00174131
1	14.005	14005	2679.783	2430.769	2430.769	2679.783	0.907076804	0.94222965		1	12.75	1.0021794
1	14.275	14275	3735.812	3551.014	3551.014	3735.812	0.950533378	0.943462075		1	13	1.00261749
1	14.632	14632	1411.808	1254.867	1254.867	1411.808	0.888836867	0.944916542		1	13.25	1.003056337
1	15.417	15417	1530.779	1482.21	1482.21	1530.779	0.96827171	0.948405		1	13.5	1.003541771
1	16.138	16138	1558.682	1503.259	1503.259	1558.682	0.964442394	0.9497058		1	13.75	1.004027205
1	16.454	16454	1003.243	941.4805	941.4805	1003.243	0.938437148	0.949073676		1	14	1.004512639
1	16.825	16825	1698.202	1623.799	1623.799	1698.202	0.956187191	0.94788403		1	14.25	1.004815876
1	17.254	17254	3264.864	3085.1	3085.1	3264.864	0.94493982	0.947274272		1	14.5	1.005086434
1	17.518	17518	2445.258	2433.043	2433.043	2445.258	0.995004617	0.947520587		1	14.75	1.005365225
1	17.759	17759	2240.477	2148.497	2148.497	2240.477	0.958946242	0.94782847		1	15	1.005656828
1	18.506	18506	1848.278	1643.456	1643.456	1848.278	0.889182255	0.949350578		1	15.25	1.00594843
1	19.765	19765	2339.194	2197.813	2197.813	2339.194	0.939559951	0.953940138		1	15.5	1.006182525
1	21.406	21406	2058.931	2031.32	2031.32	2058.931	0.986589643	0.964318002		1	15.75	1.006300912
1	22.502	22502	1875.196	1772.815	1772.815	1875.196	0.945402507	0.97461506		1	16	1.006419299
1	22.516	22516	1414.473	1358.937	1358.937	1414.473	0.960737321	0.974766622		1	16.25	1.006425842
1	23.206	23206	1773.457	1772.046	1772.046	1773.457	0.999204379	0.983713954		1	16.5	1.006280016
1	25.415	25415	8504.404	8843.167	8843.167	8504.404	1.039833832	1.013852296		1	16.75	1.006069603
1	27.166	27166	2442.325	2577.15	2577.15	2442.325	1.055203546	1.018181837		1	17	1.005941193
1	27.452	27452	4027.681	3864.384	3864.384	4027.681	0.959456322	1.017906804		1	17.25	1.005847926
1	27.615	27615	2038.585	1907.748	1907.748	2038.585	0.935819698	1.017742241		1	17.5	1.005906677
1	27.935	27935	821.3201	955.0614	955.0614	821.3201	1.162836999	1.020272781		1	17.75	1.005988879
1	28.19	28190	1047.001	1007.524	1007.524	1047.001	0.962295165	1.024494794		1	18	1.006120789
1	28.525	28525	879.0971	923.1683	923.1683	879.0971	1.050132346	1.029036823		1	18.25	1.006254496
1	28.686	28686	957.1674	940.4404	940.4404	957.1674	0.982524478	1.030729233		1	18.5	1.006388202
1	28.855	28855	1699.852	1753.154	1753.154	1699.852	1.031356848	1.032732332		1	18.75	1.006624877
1	29.094	29094	1514.626	1379.124	1379.124	1514.626	0.910537651	1.033483221		1	19	1.006864083
1	29.351	29351	616.5755	712.4033	712.4033	616.5755	1.155419409	1.031930956		1	19.25	1.00710329
1	29.675	29675	788.7874	831.074	831.074	788.7874	1.053609629	1.027580868		1	19.5	1.007342496
1	29.826	29826	915.2145	924.5605	924.5605	915.2145	1.010211814	1.023395762		1	19.75	1.007581703
1	30.166	30166	962.3636	982.8252	982.8252	962.3636	1.021261818	1.003518075		1	20	1.007986136
1	30.377	30377	778.3516	773.4733	773.4733	778.3516	0.993732524	0.986829047		1	20.25	1.008401116
1	30.638	30638	838.5066	812.909	812.909	838.5066	0.969472393	0.967858631		1	20.5	1.008816095
1	30.873	30873	1059.954	941.9775	941.9775	1059.954	0.888696585	0.948082794		1	20.75	1.009231075
1	31.019	31019	966.4519	910.1745	910.1745	966.4519	0.941769063	0.934360439		1	21	1.009646055
1	31.18	31180	1159.725	1103.536	1103.536	1159.725	0.951549721	0.922945544		1	21.25	1.010061035
1	31.327	31327	1205.919	1142.196	1142.196	1205.919	0.947158142	0.916310158		1	21.5	1.010551784
1	31.533	31533	1046.095	908.0095	908.0095	1046.095	0.867999082	0.909042519		1	21.75	1.01116828
1	31.804	31804	1480.812	1314	1314	1480.812	0.887350994	0.902571998		1	22	1.011784776
1	32.163	32163	1591.193	1427.281	1427.281	1591.193	0.896987983	0.900995963		1	22.25	1.012401272
1	32.394	32394	1329.304	1250.147	1250.147	1329.304	0.940452297	0.903605116		1	22.5	1.013017768
1	32.706	32706	1611.313	1451.265	1451.265	1611.313	0.900672309	0.908532898		1	22.75	1.013858911
1	32.929	32929	1476.334	1342.845	1342.845	1476.334	0.909580759	0.914175161		1	23	1.014709798
1	33.096	33096	1158.299	1085.59	1085.59	1158.299	0.93722778	0.919971556		1	23.25	1.015568496
1	33.252	33252	1167.866	1038.702	1038.702	1167.866	0.889401695	0.925026143		1	23.5	1.01646376
1	33.457	33457	1271.851	1220.406	1220.406	1271.851	0.959551079	0.933036977		1	23.75	1.017359024
1	33.809	33809	2486.781	2290.781	2290.781	2486.781	0.921183249	0.950084655		1	24	1.018254288
1	33.986	33986	1133.593	1056.41	1056.41	1133.593	0.931912953	0.955875551		1	24.25	1.019149552
1	34.34	34340	1388.939	1383.637	1383.637	1388.939	0.996182698	0.961243381		1	24.5	1.020044816
1	34.527	34527	1167.415	1184.143	1184.143	1167.415	1.014329095	0.962685315		1	24.75	1.02094008
1	34.736	34736	1821.705	1744.632	1744.632	1821.705	0.957691833	0.963638985		1	25	1.021835344
1	34.992	34992	1944.918	1881.692	1881.692	1944.918	0.967491689	0.960773319		1	25.25	1.022730608
1	35.156	35156	1223.828	1152.224	1152.224	1223.828	0.941491778	0.957514474		1	25.5	1.023376647
1	35.305	35305	1203.748	1137.578	1137.578	1203.748	0.945030023	0.955922439		1	25.75	1.023538897
1	35.595	35595	2159.716	2014.813	2014.813	2159.716	0.932906456	0.952822116		1	26	1.023701146
1	35.779	35779	1441.936	1367.989	1367.989	1441.936	0.948716864	0.950756953		1	26.25	1.023863395
1	35.924	35924	1114.003	1026.664	1026.664	1114.003	0.921598954	0.950827048		1	26.5	1.024025645
1	36.219	36219	1059.038	1062.743	1062.743	1059.038	1.003498458	0.958519501		1	26.75	1.024187894
1	36.657	36657	919.7488	888.0624	888.0624	919.7488	0.965548854	0.978688723		1	27	1.024350144
1	37.056	37056	962.2957	904.987	904.987	962.2957	0.940445853	0.989437313		1	27.25	1.024436675
1	37.207	37207	571.3987	580.6568	580.6568	571.3987	1.016202522	0.9890642		1	27.5	1.024372968
1	37.408	37408	1047.372	1148.32	1148.32	1047.372	1.096382183	0.986720378		1	27.75	1.024622705
1	37.568	37568	1063.094	991.5173	991.5173	1063.094	0.932671335	0.984227856		1	28	1.025289172
1	37.857	37857	1111.97	1060.489	1060.489	1111.97	0.953702888	0.973296104		1	28.25	1.026328392
1	38.03	38030	1274.589	1213.878	1213.878	1274.589	0.952368175	0.964224944		1	28.5	1.027218069
1	38.277	38277	1272.822	1282.682	1282.682	1272.822	1.007746566	0.955206851		1	28.75	1.027950357
1	38.497	38497	1307.826	1166.142	1166.142	1307.826	0.891664487	0.950746217		1	29	1.028396588
1	38.703	38703	1229.062	1207.606	1207.606	1229.062	0.982542785	0.946830359		1	29.25	1.028226792
1	38.846	38846	1495.324	1391.228	1391.228	1495.324	0.930385656	0.945459769		1	29.5	1.027541592
1	39.096	39096	1314.394	1125.369	1125.369	1314.394	0.856188479	0.949759758		1	29.75	1.026379281
1	39.409	39409	1365.839	1419.915	1419.915	1365.839	1.039591782	0.960430228		1	30	1.023156325
1	39.58	39580	646.1972	635.451	635.451	646.1972	0.983370092	0.962996121		1	30.25	1.018865135
1	39.844	39844	768.1368	723.1442	723.1442	768.1368	0.941426319	0.96540467		1	30.5	1.013882017
1	40.035	40035	1033.861	1057.845	1057.845	1033.861	1.023198476	0.966884928		1	30.75	1.008775462
1	40.193	40193	1019.391	898.6112	898.6112	1019.391	0.88151769	0.965273263		1	31	1.002925602
1	40.358	40358	825.4677	820.4539	820.4539	825.4677	0.99392611	0.958129514		1	31.25	0.998631414
1	40.717	40717	1100.714	1069.056	1069.056	1100.714	0.971238669	0.929850179		1	31.5	0.996117146
1	41.031	41031	1143.359	1066.821	1066.821	1143.359	0.933058646	0.910147447		1	31.75	0.994451633
1	41.229	41229	958.9331	825.6978	825.6978	958.9331	0.861058816	0.904742805		1	32	0.993887369
1	41.603	41603	841.365	748.9021	748.9021	841.365	0.890103701	0.899497975		1	32.25	0.993957472
1	41.85	41850	802.4484	681.882	681.882	802.4484	0.849751835	0.899257834		1	32.5	0.994823814
1	42.18	42180	1611.972	1447.447	1447.447	1611.972	0.897935572	0.907009824		1	32.75	0.995970008
1	42.332	42332	1786.19	1586.847	1586.847	1786.19	0.888397651	0.912742188		1	33	0.997805579
1	42.507	42507	1264.447	1279.615	1279.615	1264.447	1.011995758	0.918679876		1	33.25	0.999989853
1	42.678	42678	1373.087	1319.551	1319.551	1373.087	0.961010482	0.927862363		1	33.5	1.002656114
1	42.864	42864	1176.519	1067.27	1067.27	1176.519	0.907142171	0.941981274		1	33.75	1.005834087
1	43.055	43055	1022.166	986.8629	986.8629	1022.166	0.965462459	0.951435898		1	34	1.008159772
1	43.205	43205	1517.985	1341.441	1341.441	1517.985	0.883698456	0.953423656		1	34.25	1.009154772
1	43.356	43356	1190.164	1104.227	1104.227	1190.164	0.927793985	0.953777608		1	34.5	1.009836797
1	43.707	43707	1210.204	1219.497	1219.497	1210.204	1.007678871	0.948357055		1	34.75	1.010100623
1	43.934	43934	1178.603	1082.577	1082.577	1178.603	0.918525576	0.937820592		1	35	1.009347867
1	44.103	44103	1736.299	1824.101	1824.101	1736.299	1.050568479	0.926410779		1	35.25	1.008270606
1	44.488	44488	1198.402	1014.356	1014.356	1198.402	0.846423821	0.901396197		1	35.5	1.007569178
1	44.697	44697	1542.991	1223.507	1223.507	1542.991	0.792945001	0.885871437		1	35.75	1.006845982
1	44.941	44941	1308.166	1158.792	1158.792	1308.166	0.885814186	0.863919209		1	36	1.007299116
1	45.092	45092	1534.351	1293.416	1293.416	1534.351	0.842972697	0.855741281		1	36.25	1.009172705
1	45.244	45244	1347.085	1217.131	1217.131	1347.085	0.903529473	0.853476675		1	36.5	1.012194344
1	45.5	45500	2052.858	1715.456	1715.456	2052.858	0.835642797	0.85615808		1	36.75	1.014749514
1	45.768	45768	1573.681	1349.229	1349.229	1573.681	0.857371348	0.861964561		1	37	1.016517204
1	46.151	46151	1241.239	1074.493	1074.493	1241.239	0.865661649	0.886045343		1	37.25	1.016683625
1	46.392	46392	1746.44	1485.491	1485.491	1746.44	0.850582327	0.904449581		1	37.5	1.015823861
1	46.537	46537	1225.187	1143.809	1143.809	1225.187	0.933579119	0.9103062		1	37.75	1.013738846
1	46.773	46773	894.3346	843.6252	843.6252	894.3346	0.943299298	0.912657247		1	38	1.010708438
1	47.067	47067	964.9854	965.5235	965.5235	964.9854	1.000557625	0.912105119		1	38.25	1.008187278
1	47.274	47274	1118.357	1014.483	1014.483	1118.357	0.907119104	0.911406896		1	38.5	1.006742763
1	47.567	47567	896.3211	804.8654	804.8654	896.3211	0.897965472	0.905267065		1	38.75	1.00561168
1	47.751	47751	1067.262	927.5442	927.5442	1067.262	0.869087628	0.899795824		1	39	1.006065414
1	47.912	47912	1379.232	1185.268	1185.268	1379.232	0.859368112	0.897610664		1	39.25	1.007876805
1	48.146	48146	2153.516	1857.012	1857.012	2153.516	0.862316324	0.896411188		1	39.5	1.009657942
1	48.337	48337	2857.901	2487.254	2487.254	2857.901	0.870307964	0.895220452		1	39.75	1.010380109
1	48.508	48508	2305.516	2203.913	2203.913	2305.516	0.955930473	0.895538847		1	40	1.010922538
1	48.71	48710	1789.478	1507.081	1507.081	1789.478	0.842190292	0.900600635		1	40.25	1.009922968
1	48.93	48930	1553.93	1560.327	1560.327	1553.93	1.004116659	0.910297897		1	40.5	1.005759697
1	49.205	49205	864.6298	815.0884	815.0884	864.6298	0.942702183	0.920013621		1	40.75	1.000729551
1	49.446	49446	921.8345	771.8679	771.8679	921.8345	0.837317219	0.923942425		1	41	0.996612139
1	49.594	49594	986.0936	947.9814	947.9814	986.0936	0.961350322	0.925710965		1	41.25	0.994605701
1	50.13	50130	1134.427	1036.843	1036.843	1134.427	0.91397948	0.925180536		1	41.5	0.99368549
1	50.476	50476	722.5737	653.1009	653.1009	722.5737	0.903853683	0.913295676		1	41.75	0.99326885
1	50.673	50673	667.0891	682.0603	682.0603	667.0891	1.022442579	0.904027731		1	42	0.994168196
1	51.019	51019	1186.662	1009.118	1009.118	1186.662	0.850383681	0.894084945		1	42.25	0.995970942
1	51.176	51176	1174.292	1038.225	1038.225	1174.292	0.884128479	0.892562806		1	42.5	0.998278787
1	51.371	51371	1505.147	1151.569	1151.569	1505.147	0.765087397	0.890060803		1	42.75	1.002185823
1	51.554	51554	1572.952	1505.939	1505.939	1572.952	0.957396666	0.889302414		1	43	1.006224158
1	51.691	51691	1177.754	1093.208	1093.208	1177.754	0.928214211	0.891491509		1	43.25	1.007488178
1	51.988	51988	1042.779	881.945	881.945	1042.779	0.845764059	0.902544099		1	43.5	1.006969699
1	52.215	52215	872.4301	796.1577	796.1577	872.4301	0.912574772	0.910079385		1	43.75	1.005606765
1	52.376	52376	1071.961	961.2407	961.2407	1071.961	0.89671238	0.914172572		1	44	1.002195519
1	52.618	52618	812.6445	824.4089	824.4089	812.6445	1.014476687	0.92168677		1	44.25	0.997863392
1	53.092	53092	1058.579	969.5902	969.5902	1058.579	0.915935608	0.93239686		1	44.5	0.993570635
1	53.254	53254	1215.646	1147.677	1147.677	1215.646	0.944088164	0.932030899		1	44.75	0.98847818
1	53.553	53553	1384.093	1270.997	1270.997	1384.093	0.918288728	0.928207405		1	45	0.983129137
1	53.7	53700	1380.226	1258.184	1258.184	1380.226	0.911578249	0.927810574		1	45.25	0.98124343
1	53.873	53873	1286.901	1180.098	1180.098	1286.901	0.917007602	0.92918825		1	45.5	0.981930736
1	54.057	54057	885.2829	804.4448	804.4448	885.2829	0.908686703	0.930664217		1	45.75	0.983352428
1	54.223	54223	1115.404	1084.394	1084.394	1115.404	0.972198414	0.930820514		1	46	0.987283455
1	54.427	54427	1332.805	1123.338	1123.338	1332.805	0.842837474	0.929489977		1	46.25	0.991759761
1	54.573	54573	1126.051	1130.437	1130.437	1126.051	1.003895028	0.928235939		1	46.5	0.995750994
1	55.016	55016	832.9012	804.6757	804.6757	832.9012	0.966111827	0.924732229		1	46.75	0.996700199
1	55.267	55267	785.4014	735.3133	735.3133	785.4014	0.936226113	0.922542704		1	47	0.996648446
1	55.755	55755	692.3225	608.0839	608.0839	692.3225	0.878324625	0.917233155		1	47.25	0.996453402
1	55.953	55953	664.017	569.6667	569.6667	664.017	0.857909813	0.916683491		1	47.5	0.995189115
1	56.231	56231	571.2067	484.5083	484.5083	571.2067	0.848218867	0.921859555		1	47.75	0.993392346
1	56.374	56374	625.0464	628.4203	628.4203	625.0464	1.005397839	0.925647358		1	48	0.992692593
1	56.581	56581	834.5316	808.5451	808.5451	834.5316	0.968860975	0.9279269		1	48.25	0.992325982
1	56.986	56986	915.74	805.2984	805.2984	915.74	0.879396335	0.922468705		1	48.5	0.992263282
1	57.14	57140	856.5269	858.2122	858.2122	856.5269	1.001967597	0.919477273		1	48.75	0.994058563
1	57.442	57442	746.6725	680.1112	680.1112	746.6725	0.910856098	0.914119963		1	49	0.996790194
1	57.667	57667	558.9143	561.2507	561.2507	558.9143	1.004180247	0.907680704		1	49.25	0.998883751
1	57.816	57816	1042.248	883.6428	883.6428	1042.248	0.847823934	0.90105676		1	49.5	0.999891783
1	58.076	58076	1857.951	1538.278	1538.278	1857.951	0.827943256	0.888809734		1	49.75	1.00014609
1	58.458	58458	1960.423	1707.03	1707.03	1960.423	0.870745752	0.880203857		1	50	1.000081153
1	58.656	58656	1440.933	1162.647	1162.647	1440.933	0.806870965	0.886314871		1	50.25	0.998965487
1	58.904	58904	1193.95	1096.186	1096.186	1193.95	0.918117174	0.902223104		1	50.5	0.996631553
1	59.254	59254	1428.145	1329.599	1329.599	1428.145	0.930997203	0.921203974		1	50.75	0.993914531
1	59.569	59569	802.723	755.3154	755.3154	802.723	0.94094152	0.933717751		1	51	0.992028888
1	59.949	59949	1009.924	1116.583	1116.583	1009.924	1.105610917	0.950046855		1	51.25	0.991236842
1	60.185	60185	1059.964	943.7531	943.7531	1059.964	0.890363352	0.95232988		1	51.5	0.990689024
1	60.339	60339	1528.347	1457.452	1457.452	1528.347	0.953613283	0.945101794		1	51.75	0.991781166
1	60.527	60527	1543.424	1373.065	1373.065	1543.424	0.889622683	0.929477291		1	52	0.994210448
1	60.674	60674	1455.427	1361.803	1361.803	1455.427	0.935672486	0.920461822		1	52.25	0.996317272
1	61.077	61077	1001.612	897.2226	897.2226	1001.612	0.895778605	0.896440005		1	52.5	0.998168667
1	61.276	61276	1824.438	1573.005	1573.005	1824.438	0.862186054	0.88418048		1	52.75	0.999913207
1	61.51	61510	1949.768	1689.644	1689.644	1949.768	0.866587204	0.877701783		1	53	1.001395869
1	61.755	61755	2145.737	1880.065	1880.065	2145.737	0.876186131	0.883784056		1	53.25	1.001847805
1	61.996	61996	1478.224	1301.176	1301.176	1478.224	0.880229248	0.896648631		1	53.5	1.001019753
1	62.223	62223	2110.858	1898.929	1898.929	2110.858	0.899600542	0.908715516		1	53.75	1.000842215
1	62.38	62380	1380.336	1223.625	1223.625	1380.336	0.886468947	0.917990936		1	54	1.001366703
1	62.566	62566	1349.237	1333.047	1333.047	1349.237	0.988000626	0.932009718		1	54.25	1.001481516
1	62.719	62719	1422.42	1427.506	1427.506	1422.42	1.003575597	0.942471022		1	54.5	1.001013929
1	62.995	62995	1017.125	950.4889	950.4889	1017.125	0.93448583	0.961686058		1	54.75	1.000481913
1	63.171	63171	1534.734	1453.596	1453.596	1534.734	0.947132207	0.975169641		1	55	0.999962932
1	63.564	63564	1303.816	1255.491	1255.491	1303.816	0.962935721	0.997744215		1	55.25	0.999393945
1	63.886	63886	912.5223	949.74	949.74	912.5223	1.040785524	1.002322646		1	55.5	0.998689624
1	64.022	64022	644.5684	672.0798	672.0798	644.5684	1.042681894	1.002574262		1	55.75	0.997975678
1	64.205	64205	635.3172	631.0002	631.0002	635.3172	0.993204969	1.003436721		1	56	0.998046816
1	64.405	64405	818.1503	872.678	872.678	818.1503	1.066647534	1.004118504		1	56.25	0.999307809
1	64.651	64651	1143.546	1075.035	1075.035	1143.546	0.940088986	1.00297372		1	56.5	1.000534111
1	64.813	64813	902.1438	858.5475	858.5475	902.1438	0.951674777	1.002199743		1	56.75	1.00017042
1	64.975	64975	892.4471	889.7062	889.7062	892.4471	0.996928782	1.000045685		1	57	0.99926422
1	65.252	65252	980.0974	983.2815	983.2815	980.0974	1.003248759	0.993007163		1	57.25	0.998038247
1	65.447	65447	1545.04	1606.254	1606.254	1545.04	1.039619686	0.990379845		1	57.5	0.996708584
1	65.797	65797	1652.725	1561.08	1561.08	1652.725	0.944549154	0.995237844		1	57.75	0.994485631
1	65.99	65990	2007.281	2072.991	2072.991	2007.281	1.032735825	0.999892143		1	58	0.991440603
1	66.305	66305	1442.443	1413.441	1413.441	1442.443	0.979893833	1.004618894		1	58.25	0.989472081
1	66.506	66506	967.3707	916.4708	916.4708	967.3707	0.947383252	1.004613629		1	58.5	0.988582384
1	66.742	66742	1038.408	1155.855	1155.855	1038.408	1.113102942	1.00353495		1	58.75	0.991428784
1	66.901	66901	1041.004	1060.446	1060.446	1041.004	1.018676201	1.002339367		1	59	0.995388132
1	67.134	67134	1460.272	1398.373	1398.373	1460.272	0.957611322	0.99743469		1	59.25	0.998946702
1	67.325	67325	1620.662	1542.261	1542.261	1620.662	0.951624089	0.991454424		1	59.5	1.001568716
1	67.605	67605	2146.266	2232.515	2232.515	2146.266	1.040185606	0.986088571		1	59.75	1.004329668
1	67.816	67816	1743.946	1765.371	1765.371	1743.946	1.012285357	0.988827527		1	60	1.006703662
1	68.025	68025	2082.753	1956.691	1956.691	2082.753	0.93947338	0.994822859		1	60.25	1.006372641
1	68.291	68291	2842.548	2663.83	2663.83	2842.548	0.937127535	0.999676356		1	60.5	1.001764154
1	68.461	68461	915.9281	887.6377	887.6377	915.9281	0.969112859	1.003902437		1	60.75	0.997619788
1	68.67	68670	2317.369	2423.22	2423.22	2317.369	1.045677231	1.012187429		1	61	0.993708423
1	68.863	68863	2193.087	2388.763	2388.763	2193.087	1.089224003	1.011317183		1	61.25	0.989706326
1	69.042	69042	3319.033	3337.397	3337.397	3319.033	1.005532937	0.996084127		1	61.5	0.987658084
1	69.198	69198	2409.798	2421.428	2421.428	2409.798	1.004826131	0.977813165		1	61.75	0.989149276
1	69.346	69346	2184.115	2215.967	2215.967	2184.115	1.014583481	0.964187167		1	62	0.992614293
1	69.515	69515	1640.305	1527.405	1527.405	1640.305	0.931171337	0.945956336		1	62.25	0.996144417
1	69.682	69682	1443.732	1366.856	1366.856	1443.732	0.94675189	0.919913228		1	62.5	1.000534218
1	69.987	69987	2667.503	1973.311	1973.311	2667.503	0.739759618	0.884914585		1	62.75	1.005152177
1	70.223	70223	1808.15	1438.242	1438.242	1808.15	0.79542184	0.881536648		1	63	1.009729706
1	70.409	70409	822.212	716.0764	716.0764	822.212	0.870914557	0.885154073		1	63.25	1.014359345
1	70.564	70564	1060.103	1034.322	1034.322	1060.103	0.975680665	0.891417299		1	63.5	1.018128591
1	70.747	70747	969.2056	968.7041	968.7041	969.2056	0.999482566	0.908327529		1	63.75	1.019787681
1	71.002	71002	833.2655	758.7768	758.7768	833.2655	0.910606283	0.947316412		1	64	1.0203506
1	71.286	71286	1746.899	1650.33	1650.33	1746.899	0.944719758	0.985827066		1	64.25	1.020627921
1	71.466	71466	1037.365	1131.176	1131.176	1037.365	1.090432008	1.004847417		1	64.5	1.02065057
1	71.618	71618	1396.656	1369.89	1369.89	1396.656	0.980835653	1.021390259		1	64.75	1.020341984
1	71.774	71774	548.2535	558.2115	558.2115	548.2535	1.018163131	1.033510091		1	65	1.01953086
1	71.925	71925	480.8078	498.8834	498.8834	480.8078	1.037594232	1.037846236		1	65.25	1.017863501
1	72.146	72146	565.9162	584.9715	584.9715	565.9162	1.033671593	1.036745737		1	65.5	1.017353644
1	72.479	72479	666.0521	716.1643	716.1643	666.0521	1.075237658	1.038356725		1	65.75	1.018264431
1	72.66	72660	706.0062	760.9153	760.9153	706.0062	1.077774246	1.04573853		1	66	1.019696681
1	72.86	72860	726.0323	805.0929	805.0929	726.0323	1.108894053	1.054474926		1	66.25	1.020681326
1	73.253	73253	877.7571	607.8285	607.8285	877.7571	0.692479161	1.072557781		1	66.5	1.020896607
1	73.432	73432	530.9176	649.1802	649.1802	530.9176	1.222751327	1.084490787		1	66.75	1.020597651
1	73.659	73659	823.0497	983.7671	983.7671	823.0497	1.195270589	1.102700321		1	67	1.019752642
1	73.812	73812	728.9186	871.9471	871.9471	728.9186	1.196220127	1.110546371		1	67.25	1.018058969
1	73.997	73997	812.8201	921.9347	921.9347	812.8201	1.134242005	1.119418454		1	67.5	1.016562356
1	74.179	74179	921.4565	990.1145	990.1145	921.4565	1.0745103	1.129295693		1	67.75	1.016528241
1	74.322	74322	967.9534	1079.219	1079.219	967.9534	1.114949335	1.13208299		1	68	1.018138504
1	74.602	74602	726.5308	794.8543	794.8543	726.5308	1.094040748	1.117228897		1	68.25	1.0194043
1	74.745	74745	790.7368	927.726	927.726	790.7368	1.173242475	1.104725221		1	68.5	1.021115682
1	74.931	74931	1091.963	1228.893	1228.893	1091.963	1.125398022	1.09077328		1	68.75	1.022789816
1	75.15	75150	719.88	757.5107	757.5107	719.88	1.052273573	1.074892391		1	69	1.019595934
1	75.399	75399	1627.064	1673.095	1673.095	1627.064	1.028290836	1.053427366		1	69.25	1.01260552
1	75.677	75677	1169.536	1147.478	1147.478	1169.536	0.981139529	1.03593618		1	69.5	1.005925224
1	76.011	76011	1034.615	1082.198	1082.198	1034.615	1.045991021	1.028659943		1	69.75	0.996616767
1	76.223	76223	1721.642	1577.309	1577.309	1721.642	0.916165498	1.02636745		1	70	0.989429752
1	76.42	76420	1169.317	1311.425	1311.425	1169.317	1.121530774	1.023323726		1	70.25	0.988729797
1	76.654	76654	818.6251	845.8978	845.8978	818.6251	1.03331525	1.024739414		1	70.5	0.990506602
1	76.865	76865	883.4601	940.627	940.627	883.4601	1.064707959	1.029557848		1	70.75	0.995744293
1	77.036	77036	791.8204	817.6788	817.6788	791.8204	1.0326569	1.028849464		1	71	1.005777231
1	77.358	77358	740.8256	712.432	712.432	740.8256	0.961673031	1.011167298		1	71.25	1.014684262
1	77.614	77614	803.3091	819.1744	819.1744	803.3091	1.019749932	0.991422916		1	71.5	1.021929183
1	77.886	77886	923.8489	959.5111	959.5111	923.8489	1.038601767	0.974652287		1	71.75	1.027991749
1	78.058	78058	713.7442	666.3911	666.3911	713.7442	0.933655363	0.966417999		1	72	1.029521258
1	78.423	78423	1082.42	992.7817	992.7817	1082.42	0.917187136	0.947018547		1	72.25	1.029462491
1	78.725	78725	793.8576	708.9663	708.9663	793.8576	0.893064827	0.936198185		1	72.5	1.029978073
1	78.983	78983	1284.589	1176.61	1176.61	1284.589	0.915942765	0.93735593		1	72.75	1.0327227
1	79.151	79151	921.3607	851.2468	851.2468	921.3607	0.92390179	0.940609092		1	73	1.035674687
1	79.338	79338	849.5403	822.5318	822.5318	849.5403	0.9682081	0.941042228		1	73.25	1.038693957
1	79.671	79671	1194.317	1196.406	1196.406	1194.317	1.001749117	0.936882722		1	73.5	1.043294058
1	80.017	80017	837.284	786.8135	786.8135	837.284	0.93972117	0.933157691		1	73.75	1.047866709
1	80.173	80173	690.582	647.1769	647.1769	690.582	0.937147073	0.931009297		1	74	1.051072665
1	80.383	80383	975.6927	933.5525	933.5525	975.6927	0.956809967	0.923862389		1	74.25	1.053985696
1	80.69	80690	1135.011	1037.857	1037.857	1135.011	0.914402592	0.908594918		1	74.5	1.051875513
1	80.866	80866	1057.863	841.6223	841.6223	1057.863	0.795587236	0.903854097		1	74.75	1.047074887
1	81.062	81062	1589.096	1509.401	1509.401	1589.096	0.949848845	0.904860839		1	75	1.042197987
1	81.274	81274	2048.575	1750.472	1750.472	2048.575	0.85448275	0.910264652		1	75.25	1.037080303
1	81.714	81714	1468.071	1429.008	1429.008	1468.071	0.973391614	0.922176301		1	75.5	1.032040987
1	81.922	81922	1318.269	1143.554	1143.554	1318.269	0.867466352	0.928088157		1	75.75	1.028700526
1	82.213	82213	1114.909	1041.943	1041.943	1114.909	0.9345543	0.940813213		1	76	1.027271014
1	82.551	82551	1002.68	1029.913	1029.913	1002.68	1.027160211	0.945042492		1	76.25	1.0264969
1	82.726	82726	595.7369	590.6719	590.6719	595.7369	0.991497925	0.934824539		1	76.5	1.02593453
1	82.907	82907	732.324	645.2642	645.2642	732.324	0.881118467	0.918438265		1	76.75	1.026754492
1	83.113	83113	840.926	834.6861	834.6861	840.926	0.992579728	0.9054841		1	77	1.027297004
1	83.276	83276	628.2559	595.2727	595.2727	628.2559	0.947500374	0.899380736		1	77.25	1.024173388
1	83.439	83439	2301.712	1777.658	1777.658	2301.712	0.772319908	0.891208796		1	77.5	1.019742125
1	83.738	83738	2147.882	1555.981	1555.981	2147.882	0.724425737	0.880384004		1	77.75	1.015233404
1	84.118	84118	1753.493	1569.921	1569.921	1753.493	0.895310674	0.883702134		1	78	1.011599986
1	84.428	84428	1382.971	1264.306	1264.306	1382.971	0.914195598	0.893355378		1	78.25	1.008192717
1	84.738	84738	1404.866	1389.252	1389.252	1404.866	0.988885773	0.903158802		1	78.5	1.005055188
1	84.878	84878	1169.92	1091.048	1091.048	1169.92	0.932583425	0.909021291		1	78.75	1.002968686
1	85.116	85116	1069.527	988.9848	988.9848	1069.527	0.924693626	0.924478052		1	79	1.003329523
1	85.383	85383	1596.952	1402.617	1402.617	1596.952	0.878308803	0.937629754		1	79.25	1.004157179
1	85.711	85711	1959.66	1773.642	1773.642	1959.66	0.905076391	0.938411317		1	79.5	1.00367955
1	86.049	86049	922.5975	884.7669	884.7669	922.5975	0.958995553	0.933179204		1	79.75	1.002895676
1	86.188	86188	1067.255	1015.564	1015.564	1067.255	0.951566402	0.931822455		1	80	1.002189226
1	86.367	86367	669.6132	645.967	645.967	669.6132	0.964686777	0.930539153		1	80.25	1.000889465
1	86.65	86650	1156.339	1037.98	1037.98	1156.339	0.897643338	0.927453551		1	80.5	0.998174184
1	87.046	87046	1322.437	1239.369	1239.369	1322.437	0.937185666	0.923263813		1	80.75	0.995269872
1	87.195	87195	909.7145	850.9307	850.9307	909.7145	0.935382145	0.920717729		1	81	0.994630392
1	87.4	87400	1185.281	1047.69	1047.69	1185.281	0.883916978	0.914926248		1	81.25	0.995971774
1	87.671	87671	1279.071	1157.907	1157.907	1279.071	0.905271873	0.910354596		1	81.5	0.997738231
1	87.976	87976	1169.032	1064.618	1064.618	1169.032	0.910683369	0.915832956		1	81.75	0.999527416
1	88.125	88125	667.0338	609.8118	609.8118	667.0338	0.914214242	0.920304039		1	82	1.001705822
1	88.334	88334	921.8356	838.0438	838.0438	921.8356	0.909103315	0.925402469		1	82.25	1.004272086
1	88.589	88589	688.1789	656.051	656.051	688.1789	0.95331461	0.930249873		1	82.5	1.00509315
1	88.803	88803	967.4545	898.4106	898.4106	967.4545	0.92863344	0.934685254		1	82.75	1.002008397
1	89.105	89105	667.2996	638.8023	638.8023	667.2996	0.957294595	0.939784954		1	83	0.996742695
1	89.275	89275	910.0314	849.8615	849.8615	910.0314	0.933881512	0.940485584		1	83.25	0.993531121
1	89.418	89418	758.6566	733.9374	733.9374	758.6566	0.967417142	0.940304916		1	83.5	0.990551013
1	89.566	89566	1033.929	1026.353	1026.353	1033.929	0.992672611	0.941373034		1	83.75	0.988316931
1	89.823	89823	827.2415	767.4221	767.4221	827.2415	0.927688106	0.946428771		1	84	0.988889909
1	90.086	90086	887.6342	770.1021	770.1021	887.6342	0.867589487	0.952425862		1	84.25	0.990239234
1	90.379	90379	829.2378	754.6412	754.6412	829.2378	0.910041969	0.957842979		1	84.5	0.992291722
1	90.636	90636	928.7733	938.1697	938.1697	928.7733	1.010117001	0.963100599		1	84.75	0.994399131
1	90.967	90967	782.1666	773.177	773.177	782.1666	0.988506796	0.970284116		1	85	0.997885636
1	91.203	91203	907.5435	923.1659	923.1659	907.5435	1.017213941	0.970975862		1	85.25	1.001595461
1	91.535	91535	857.8477	873.3524	873.3524	857.8477	1.018073954	0.962113891		1	85.5	1.003388166
1	91.71	91710	878.7433	830.6278	830.6278	878.7433	0.945245102	0.955261579		1	85.75	1.003361674
1	91.958	91958	1433.803	1275.437	1275.437	1433.803	0.889548285	0.946703047		1	86	1.002345922
1	92.242	92242	1168.273	1041.665	1041.665	1168.273	0.89162807	0.929548453		1	86.25	1.001674053
1	92.435	92435	1232.087	1152.814	1152.814	1232.087	0.935659576	0.91486181		1	86.5	1.001073267
1	92.63	92630	1150.693	1069.202	1069.202	1150.693	0.929180937	0.906622231		1	86.75	1.000366293
1	92.856	92856	1570.85	1399.47	1399.47	1570.85	0.890899831	0.908843639		1	87	0.999672038
1	93.08	93080	1200.82	1089.867	1089.867	1200.82	0.907602305	0.917084181		1	87.25	0.998468176
1	93.423	93423	1670.783	1532.564	1532.564	1670.783	0.917272919	0.929204861		1	87.5	0.996913111
1	93.666	93666	1324.012	1219.273	1219.273	1324.012	0.920892711	0.938201919		1	87.75	0.996528399
1	94.078	94078	668.8719	605.8949	605.8949	668.8719	0.905845947	0.96025866		1	88	0.99778291
1	94.357	94357	689.6115	726.9324	726.9324	689.6115	1.054118732	0.966750722		1	88.25	0.999567793
1	94.634	94634	728.6821	776.8883	776.8883	728.6821	1.066155323	0.96190414		1	88.5	1.000933894
1	94.986	94986	930.3553	907.649	907.649	930.3553	0.975593948	0.950355802		1	88.75	1.00225381
1	95.127	95127	1241.734	1127.964	1127.964	1241.734	0.908378123	0.946359721		1	89	1.003415289
1	95.395	95395	1006.468	856.5377	856.5377	1006.468	0.851033217	0.933904629		1	89.25	1.004037531
1	95.774	95774	1334.964	1175.014	1175.014	1334.964	0.880184035	0.907952135		1	89.5	1.004172485
1	96.055	96055	689.4574	640.7308	640.7308	689.4574	0.929326163	0.895617076		1	89.75	1.00524758
1	96.393	96393	983.8455	851.3635	851.3635	983.8455	0.865342678	0.893608299		1	90	1.006683876
1	96.548	96548	713.9776	643.056	643.056	713.9776	0.900666912	0.894958235		1	90.25	1.007994447
1	96.844	96844	1386.402	1237.811	1237.811	1386.402	0.892822572	0.899478138		1	90.5	1.009270176
1	97.199	97199	1585.649	1520.929	1520.929	1585.649	0.959183905	0.91272944		1	90.75	1.010649828
1	97.477	97477	1590.921	1426.21	1426.21	1590.921	0.896468146	0.927669358		1	91	1.011911324
1	97.746	97746	1288.244	1258.652	1258.652	1288.244	0.977029196	0.939376454		1	91.25	1.011738213
1	98.078	98078	922.2793	777.7305	777.7305	922.2793	0.843270038	0.954671973		1	91.5	1.009986674
1	98.328	98328	827.3283	819.591	819.591	827.3283	0.990647848	0.967590793		1	91.75	1.007580578
1	98.627	98627	978.0369	974.4592	974.4592	978.0369	0.996341958	0.975898177		1	92	1.005030617
1	98.797	98797	684.3377	681.9412	681.9412	684.3377	0.996498074	0.975823741		1	92.25	1.001034067
1	99.061	99061	1228.311	1252.943	1252.943	1228.311	1.020053553	0.972740793		1	92.5	0.996618088
1	99.313	99313	947.04	901.9503	901.9503	947.04	0.952388811	0.96752386		1	92.75	0.995485891
1	99.49	99490	1142.051	1168.605	1168.605	1142.051	1.023251151	0.960137625		1	93	0.997149821
1	99.703	99703	1358.195	1210.755	1210.755	1358.195	0.891444159	0.946943419		1	93.25	0.999499071
1	99.88	99880	1183.14	1094.005	1094.005	1183.14	0.924662339	0.937527277		1	93.5	1.001851964
1	100.15	100150	1372.012	1269.005	1269.005	1372.012	0.924922668	0.923852264		1	93.75	1.00464552
1	100.418	100418	1457.141	1227.972	1227.972	1457.141	0.842726956	0.907498668		1	94	1.008158468
1	100.758	100758	1006.585	929.3602	929.3602	1006.585	0.923280399	0.88933078		1	94.25	1.010305003
1	101.036	101036	1092.773	927.8166	927.8166	1092.773	0.849047881	0.876607124		1	94.5	1.010301791
1	101.293	101293	938.3218	905.1173	905.1173	938.3218	0.964612887	0.865168337		1	94.75	1.008687504
1	101.656	101656	984.8885	846.4961	846.4961	984.8885	0.859484195	0.855938006		1	95	1.006551114
1	101.818	101818	900.8158	757.0187	757.0187	900.8158	0.84037014	0.855155029		1	95.25	1.004105995
1	101.962	101962	955.8705	781.0702	781.0702	955.8705	0.817129726	0.855197368		1	95.5	1.000450045
1	102.334	102334	1253.197	997.8105	997.8105	1253.197	0.796212008	0.859610808		1	95.75	0.995956725
1	102.575	102575	1095.382	976.745	976.745	1095.382	0.891693491	0.870497896		1	96	0.992921427
1	102.842	102842	1187.209	1026.57	1026.57	1187.209	0.864691895	0.890592066		1	96.25	0.991983541
1	103.308	103308	739.8387	688.6643	688.6643	739.8387	0.930830328	0.921182458		1	96.5	0.99200507
1	103.638	103638	1013.5	1017.353	1017.353	1013.5	1.003801677	0.932924988		1	96.75	0.992924407
1	103.894	103894	936.3428	882.5353	882.5353	936.3428	0.942534401	0.940720797		1	97	0.994829575
1	104.104	104104	1042.939	1009.262	1009.262	1042.939	0.967709521	0.944523101		1	97.25	0.997498673
1	104.502	104502	890.628	798.6634	798.6634	890.628	0.89674185	0.941026339		1	97.5	1.00096337
1	104.793	104793	942.6591	859.9224	859.9224	942.6591	0.912230519	0.932908134		1	97.75	1.003821826
1	105.018	105018	1044.212	959.7389	959.7389	1044.212	0.919103496	0.926548182		1	98	1.006844933
1	105.2	105200	688.3142	620.4219	620.4219	688.3142	0.901364377	0.922879426		1	98.25	1.010121057
1	105.451	105451	1129.647	1061.461	1061.461	1129.647	0.939639551	0.922581208		1	98.5	1.012433329
1	105.621	105621	1205.171	1135.168	1135.168	1205.171	0.941914467	0.92370734		1	98.75	1.013345349
1	105.785	105785	1210.46	1144.27	1144.27	1210.46	0.945318309	0.923233808		1	99	1.012717725
1	106.081	106081	1498.385	1387.757	1387.757	1498.385	0.926168508	0.91353523		1	99.25	1.011503767
1	106.309	106309	1462.459	1231.935	1231.935	1462.459	0.842372333	0.902965783		1	99.5	1.00906015
1	106.502	106502	1938.702	1854.707	1854.707	1938.702	0.95667462	0.896841419		1	99.75	1.005103319
1	106.89	106890	1351.172	1221.921	1221.921	1351.172	0.904341564	0.890654897		1	100	1.001692829
1	107.15	107150	1152.257	978.8963	978.8963	1152.257	0.849546846	0.890250785		1	100.25	0.998097104
1	107.287	107287	1046.277	893.8704	893.8704	1046.277	0.854334368	0.892334059		1	100.5	0.994256266
1	107.439	107439	1158.437	1008.876	1008.876	1158.437	0.870894144	0.899729203		1	100.75	0.990749934
1	107.577	107577	1052.365	958.7671	958.7671	1052.365	0.911059471	0.909707244		1	101	0.987730564
1	107.739	107739	1382.948	1249.139	1249.139	1382.948	0.903243651	0.91846813		1	101.25	0.984798046
1	107.949	107949	1137.804	1090.214	1090.214	1137.804	0.958173816	0.927893358		1	101.5	0.982914145
1	108.086	108086	985.2485	965.4945	965.4945	985.2485	0.979950236	0.93532206		1	101.75	0.981753724
1	108.293	108293	1558.567	1489.566	1489.566	1558.567	0.955727922	0.942891886		1	102	0.981796906
1	108.459	108459	1589.068	1540.521	1540.521	1589.068	0.969449388	0.943238285		1	102.25	0.982575412
1	108.616	108616	1244.664	1206.17	1206.17	1244.664	0.969072778	0.941326517		1	102.5	0.984805285
1	108.786	108786	1515.598	1373.96	1373.96	1515.598	0.906546459	0.940109189		1	102.75	0.989151455
1	109.06	109060	1154.66	1041.311	1041.311	1154.66	0.90183344	0.936422011		1	103	0.993691135
1	109.359	109359	1303.361	1187.077	1187.077	1303.361	0.910781434	0.928497706		1	103.25	0.997998649
1	109.581	109581	1642.519	1409.88	1409.88	1642.519	0.8583645	0.925471194		1	103.5	1.000791224
1	109.921	109921	1210.147	1231.896	1231.896	1210.147	1.017972197	0.931983962		1	103.75	1.002975323
1	110.204	110204	1063.722	997.0404	997.0404	1063.722	0.937312945	0.940320038		1	104	1.004630069
1	110.408	110408	1083.727	1045.025	1045.025	1083.727	0.964288054	0.942240263		1	104.25	1.004787636
1	110.65	110650	828.7667	750.053	750.053	828.7667	0.90502309	0.935933743		1	104.5	1.004211121
1	110.836	110836	1445.643	1382.612	1382.612	1445.643	0.956399332	0.928409052		1	104.75	1.002390549
1	110.99	110990	1101.706	1000.386	1000.386	1101.706	0.908033541	0.923950507		1	105	1.000539905
1	111.293	111293	1412.952	1283.093	1283.093	1412.952	0.908093835	0.913242472		1	105.25	0.99942781
1	111.446	111446	909.5993	846.0753	846.0753	909.5993	0.930162655	0.906778469		1	105.5	0.999450325
1	111.662	111662	1226.138	1075.898	1075.898	1226.138	0.877468931	0.901515194		1	105.75	0.999562945
1	111.811	111811	1489.037	1329.1	1329.1	1489.037	0.892590312	0.902214331		1	106	0.997687396
1	112.001	112001	724.0501	627.8959	627.8959	724.0501	0.867199521	0.906071247		1	106.25	0.994934463
1	112.247	112247	979.0278	935.0044	935.0044	979.0278	0.955033555	0.910800927		1	106.5	0.992625742
1	112.482	112482	1786.237	1661.318	1661.318	1786.237	0.930065831	0.91736655		1	106.75	0.991571188
1	112.637	112637	1839.612	1654.224	1654.224	1839.612	0.899224402	0.923088778		1	107	0.990940403
1	112.789	112789	1652.531	1494.856	1494.856	1652.531	0.904585754	0.926242254		1	107.25	0.991278338
1	113.089	113089	1392.865	1346.692	1346.692	1392.865	0.966850341	0.925633617		1	107.5	0.994524721
1	113.326	113326	1827.603	1762.054	1762.054	1827.603	0.964133896	0.922496819		1	107.75	0.998415134
1	113.52	113520	1419.601	1278.393	1278.393	1419.601	0.900529797	0.918939572		1	108	1.001485289
1	113.74	113740	1797.816	1607.098	1607.098	1797.816	0.893916841	0.909549415		1	108.25	1.004283433
1	113.932	113932	2179.388	1943.624	1943.624	2179.388	0.891821007	0.897774605		1	108.5	1.004656048
1	114.228	114228	1478.522	1424.961	1424.961	1478.522	0.963773958	0.887896923		1	108.75	1.004033443
1	114.425	114425	2417.595	2081.849	2081.849	2417.595	0.861123968	0.890627167		1	109	1.003209914
1	114.597	114597	2673.248	2068.077	2068.077	2673.248	0.773619582	0.895495695		1	109.25	1.001676295
1	114.854	114854	1635.257	1459.536	1459.536	1635.257	0.892542273	0.905530417		1	109.5	1.000413519
1	115.039	115039	1510.556	1415.134	1415.134	1510.556	0.936829883	0.917718152		1	109.75	1.000973367
1	115.197	115197	1039.296	1009.293	1009.293	1039.296	0.97113142	0.931625091		1	110	1.0024439
1	115.419	115419	974.5888	970.9225	970.9225	974.5888	0.996238106	0.948389095		1	110.25	1.004134772
1	115.574	115574	1384.699	1355.02	1355.02	1384.699	0.978566461	0.958231979		1	110.5	1.003895845
1	115.733	115733	1473.614	1352.516	1352.516	1473.614	0.917822442	0.970043769		1	110.75	1.001807981
1	115.996	115996	1515.239	1521.093	1521.093	1515.239	1.003863417	0.987444876		1	111	0.999631776
1	116.311	116311	1318.774	1389.542	1389.542	1318.774	1.053661962	1.001861124		1	111.25	0.997312808
1	116.505	116505	2217.125	2140.639	2140.639	2217.125	0.965502171	1.008482085		1	111.5	0.99487194
1	116.65	116650	1180.244	1131.505	1131.505	1180.244	0.958704302	1.011870451		1	111.75	0.993944211
1	116.938	116938	1015.056	1015.184	1015.184	1015.056	1.000126101	1.012078013		1	112	0.995026353
1	117.274	117274	1022.206	1130.873	1130.873	1022.206	1.106306361	1.005674596		1	112.25	0.996295102
1	117.636	117636	887.3442	912.4492	912.4492	887.3442	1.028292291	1.002202276		1	112.5	0.998170831
1	117.814	117814	783.3811	792.9239	792.9239	783.3811	1.012181555	1.003229834		1	112.75	1.000113688
1	117.995	117995	1269.496	1212.157	1212.157	1269.496	0.954833257	1.004375265		1	113	1.000213701
1	118.162	118162	829.4209	761.9128	761.9128	829.4209	0.918608152	1.0062002		1	113.25	0.999607
1	118.398	118398	654.8625	667.4755	667.4755	654.8625	1.019260532	1.004887474		1	113.5	0.998505547
1	118.6	118600	1007.099	937.2755	937.2755	1007.099	0.930668683	1.00248952		1	113.75	0.995783644
1	118.759	118759	626.1416	742.9461	742.9461	626.1416	1.186546462	1.005274134		1	114	0.992258415
1	119.041	119041	873.6695	859.7458	859.7458	873.6695	0.984062967	1.018705873		1	114.25	0.990341408
1	119.266	119266	619.1766	676.8449	676.8449	619.1766	1.093137079	1.034329538		1	114.5	0.991535209
1	119.56	119560	862.9946	829.3109	829.3109	862.9946	0.960968817	1.064869131		1	114.75	0.993823884
1	119.86	119860	1348.272	1485.298	1485.298	1348.272	1.101630828	1.113849066		1	115	0.997414321
1	120.059	120059	1237.601	1369.352	1369.352	1237.601	1.106456766	1.152712159		1	115.25	1.0027894
1	120.272	120272	1387.574	1602.145	1602.145	1387.574	1.154637518	1.193187197		1	115.5	1.007489138
1	120.499	120499	1063.338	1327.682	1327.682	1063.338	1.248598282	1.244055413		1	115.75	1.012118079
1	120.671	120671	681.8729	936.3584	936.3584	681.8729	1.373215448	1.288974488		1	116	1.016438251
1	120.939	120939	643.1304	896.2716	896.2716	643.1304	1.39360789	1.348048251		1	116.25	1.019441347
1	121.076	121076	766.5432	1037.879	1037.879	766.5432	1.353973266	1.371205253		1	116.5	1.021867148
1	121.242	121242	698.6452	993.8433	993.8433	698.6452	1.422529347	1.398981765		1	116.75	1.022820215
1	121.46	121460	1173.808	1644.052	1644.052	1173.808	1.40061407	1.427661363		1	117	1.022545642
1	121.785	121785	989.3918	1405.028	1405.028	989.3918	1.420092627	1.447796818		1	117.25	1.021295095
1	121.957	121957	1072.539	1537.937	1537.937	1072.539	1.43392175	1.451177147		1	117.5	1.020606049
1	122.237	122237	1335.964	2048.757	2048.757	1335.964	1.533542071	1.450514948		1	117.75	1.020436381
1	122.43	122430	1595.599	2203.569	2203.569	1595.599	1.381029319	1.445184531		1	118	1.020848342
1	122.586	122586	837.7936	1225.165	1225.165	837.7936	1.462370923	1.436674371		1	118.25	1.021184521
1	122.957	122957	1454.015	2064.757	2064.757	1454.015	1.420038308	1.406883124		1	118.5	1.020650626
1	123.157	123157	961.7896	1296.738	1296.738	961.7896	1.348255377	1.377335035		1	118.75	1.02102856
1	123.537	123537	756.3067	1102.483	1102.483	756.3067	1.457719468	1.296123102		1	119	1.024082852
1	123.747	123747	778.6163	943.7505	943.7505	778.6163	1.212086749	1.266052826		1	119.25	1.028404627
1	124.041	124041	1366.627	1569.705	1569.705	1366.627	1.148597972	1.237666856		1	119.5	1.03507622
1	124.182	124182	988.4307	1208.346	1208.346	988.4307	1.222489346	1.225694533		1	119.75	1.044854242
1	124.353	124353	1142.841	1403.169	1403.169	1142.841	1.227790218	1.218395756		1	120	1.056744395
1	124.642	124642	999.2841	1121.093	1121.093	999.2841	1.121896165	1.228881799		1	120.25	1.069295081
1	124.839	124839	1268.296	1561.09	1561.09	1268.296	1.230856204	1.244279146		1	120.5	1.08381253
1	125.02	125020	1134.077	1375.736	1375.736	1134.077	1.213088706	1.257380241		1	120.75	1.100104718
1	125.448	125448	1077.852	1563.246	1563.246	1077.852	1.450334554	1.320672137		1	121	1.113745795
1	125.694	125694	1035.321	1446.93	1446.93	1035.321	1.397566552	1.363760998		1	121.25	1.12468448
1	125.917	125917	973.9324	1287.554	1287.554	973.9324	1.322015779	1.383851764		1	121.5	1.132586372
1	126.223	126223	1129.087	1625.512	1625.512	1129.087	1.439669397	1.378298368		1	121.75	1.136651794
1	126.524	126524	1021.678	1479.992	1479.992	1021.678	1.448589477	1.355335568		1	122	1.138081511
1	127.032	127032	1183.046	1460.424	1460.424	1183.046	1.234460875	1.308347695		1	122.25	1.137840153
1	127.322	127322	1452.577	1757.746	1757.746	1452.577	1.210088002	1.284750546		1	122.5	1.135532991
1	127.508	127508	952.0432	1139.546	1139.546	952.0432	1.196947786	1.267891452		1	122.75	1.130845016
1	127.783	127783	1052.751	1348.226	1348.226	1052.751	1.280669408	1.241163917		1	123	1.124814682
1	128.042	128042	724.969	942.3453	942.3453	724.969	1.2998422	1.216725203		1	123.25	1.113509685
1	128.196	128196	1104.828	1288.042	1288.042	1104.828	1.165830337	1.202572601		1	123.5	1.099485948
1	128.361	128361	1463.222	1820.4	1820.4	1463.222	1.244103766	1.186496435		1	123.75	1.089441721
1	128.5	128500	1988.028	2415.378	2415.378	1988.028	1.214961761	1.170334351		1	124	1.083106177
1	128.709	128709	1566.175	1855.761	1855.761	1566.175	1.184900155	1.141089145		1	124.25	1.078162899
1	129.043	129043	1499.429	1384.734	1384.734	1499.429	0.923507549	1.093306945		1	124.5	1.078408941
1	129.362	129362	977.734	974.8582	974.8582	977.734	0.997058709	1.044515251		1	124.75	1.08197689
1	129.523	129523	1375.251	1560.321	1560.321	1375.251	1.134571798	1.019736054		1	125	1.086861446
1	129.699	129699	2057.407	2164.01	2164.01	2057.407	1.05181425	0.998596351		1	125.25	1.096168704
1	130.007	130007	1878.326	1763.036	1763.036	1878.326	0.938620878	0.978344187		1	125.5	1.106244613
1	130.157	130157	2054.618	1854.841	1854.841	2054.618	0.90276684	0.97203494		1	125.75	1.116487915
1	130.328	130328	1756.247	1759.547	1759.547	1756.247	1.001879007	0.964860335		1	126	1.120041623
1	130.543	130543	1576.925	1481.489	1481.489	1576.925	0.939479684	0.955393662		1	126.25	1.118438724
1	130.727	130727	1074.579	1001.807	1001.807	1074.579	0.932278595	0.948475073		1	126.5	1.113432782
1	130.91	130910	943.9719	938.7645	938.7645	943.9719	0.994483522	0.943181802		1	126.75	1.107465426
1	131.163	131163	736.0634	704.488	704.488	736.0634	0.957102337	0.940358671		1	127	1.101395972
1	131.344	131344	1141.554	1032.8	1032.8	1141.554	0.90473162	0.941256755		1	127.25	1.095963162
1	131.648	131648	1131.302	1085.679	1085.679	1131.302	0.95967213	0.945095888		1	127.5	1.090190667
1	131.922	131922	1311.592	1269.396	1269.396	1311.592	0.96782841	0.953617254		1	127.75	1.083826875
1	132.118	132118	1115.321	993.2563	993.2563	1115.321	0.890556441	0.961909431		1	128	1.07761069
1	132.329	132329	1428.302	1376.987	1376.987	1428.302	0.964072724	0.967709436		1	128.25	1.071474837
1	132.548	132548	1701.122	1690.064	1690.064	1701.122	0.993499584	0.969145827		1	128.5	1.064394067
1	132.979	132979	1177.851	1170.47	1170.47	1177.851	0.993733503	0.970066867		1	128.75	1.0551784
1	133.13	133130	1047.206	1117.969	1117.969	1047.206	1.067573142	0.971848154		1	129	1.045790959
1	133.42	133420	1044.266	1013.061	1013.061	1044.266	0.970117767	0.97674102		1	129.25	1.035866089
1	133.565	133565	1247.554	1141.241	1141.241	1247.554	0.914782847	0.9791863		1	129.5	1.02579495
1	133.954	133954	875.4005	801.4359	801.4359	875.4005	0.915507702	0.985732955		1	129.75	1.018436988
1	134.282	134282	891.6098	854.5789	854.5789	891.6098	0.95846737	0.993738107		1	130	1.014122312
1	134.556	134556	1035.996	1094.417	1094.417	1035.996	1.056391144	1.001654256		1	130.25	1.011321312
1	134.759	134759	810.6367	858.7845	858.7845	810.6367	1.059395041	1.006199753		1	130.5	1.008474521
1	135.124	135124	1158.111	1194.103	1194.103	1158.111	1.031078195	1.013102167		1	130.75	1.005986996
1	135.426	135426	989.5574	966.4815	966.4815	989.5574	0.976680585	1.017315198		1	131	1.004508666
1	135.77	135770	1123.417	1116.349	1116.349	1123.417	0.99370848	1.016276761		1	131.25	1.004144567
1	135.967	135967	1578.257	1705.916	1705.916	1578.257	1.080886066	1.008447789		1	131.5	1.004784084
1	136.112	136112	1512.936	1474.135	1474.135	1512.936	0.974353839	1.000258308		1	131.75	1.006107282
1	136.279	136279	908.3259	933.3242	933.3242	908.3259	1.027521289	0.993749822		1	132	1.008377459
1	136.423	136423	865.9591	863.6214	863.6214	865.9591	0.99730045	0.990065037		1	132.25	1.010640166
1	136.645	136645	1241.743	1199.273	1199.273	1241.743	0.965798076	0.983384261		1	132.5	1.01150453
1	136.81	136810	1152.221	1148.735	1148.735	1152.221	0.996974539	0.980828654		1	132.75	1.011700467
1	136.993	136993	1658.461	1494.245	1494.245	1658.461	0.900982899	0.979251464		1	133	1.011893936
1	137.199	137199	1843.03	1854.401	1854.401	1843.03	1.006169731	0.977664369		1	133.25	1.012827872
1	137.396	137396	949.2545	934.4776	934.4776	949.2545	0.984433153	0.980127237		1	133.5	1.01393482
1	137.718	137718	1047.864	1015.291	1015.291	1047.864	0.968914859	0.995605221		1	133.75	1.015039736
1	137.857	137857	730.7064	767.2714	767.2714	730.7064	1.050040618	1.004431669		1	134	1.016235539
1	138.112	138112	919.0203	913.5499	913.5499	919.0203	0.994047574	1.019899028		1	134.25	1.017837026
1	138.317	138317	1532.526	1628.416	1628.416	1532.526	1.062569901	1.032909866		1	134.5	1.019695147
1	138.668	138668	1204.361	1327.386	1327.386	1204.361	1.102149605	1.059436032		1	134.75	1.021259988
1	138.806	138806	1265.643	1394.613	1394.613	1265.643	1.101900773	1.068911123		1	135	1.022509108
1	139.027	139027	1565.301	1588.535	1588.535	1565.301	1.014843152	1.082996234		1	135.25	1.023585958
1	139.288	139288	1329.724	1442.18	1442.18	1329.724	1.084570934	1.099752856		1	135.5	1.024171774
1	139.438	139438	1259.895	1429.623	1429.623	1259.895	1.134715988	1.109332695		1	135.75	1.02397369
1	141.556	141556	2074.867	2549.93	2549.93	2074.867	1.2289607	1.272271413		1	136	1.021413732
1	141.737	141737	1347.322	1673.685	1673.685	1347.322	1.242230885	1.305091816		1	136.25	1.018341744
1	142.098	142098	1194.765	1735.881	1735.881	1194.765	1.452905802	1.388288292		1	136.5	1.01646972
1	142.436	142436	688.3898	1233.045	1233.045	688.3898	1.791201729	1.466490228		1	136.75	1.014897532
1	142.594	142594	887.9284	1558.59	1558.59	887.9284	1.755310451	1.502557961		1	137	1.014225483
1	143.011	143011	456.5311	792.5262	792.5262	456.5311	1.735974176	1.639401599		1	137.25	1.013990419
1	143.256	143256	749.0437	1056.084	1056.084	749.0437	1.409909729	1.757354935		1	137.5	1.015781644
1	143.448	143448	1086.33	1683.776	1683.776	1086.33	1.549967321	1.863222804		1	137.75	1.019065432
1	143.668	143668	1009.454	1993.093	1993.093	1009.454	1.974426769	2.002172892		1	138	1.023125473
1	143.904	143904	1386.939	3054.267	3054.267	1386.939	2.202163902	2.212249361		1	138.25	1.027207485
1	144.106	144106	1490.267	3214.286	3214.286	1490.267	2.15685243	2.43078068		1	138.5	1.031953607
1	144.337	144337	734.318	1916.545	1916.545	734.318	2.609965982	2.65474659		1	138.75	1.036763827
1	144.582	144582	615.8183	1905.202	1905.202	615.8183	3.093772952	2.91333093		1	139	1.041018351
1	144.835	144835	574.4471	1917.829	1917.829	574.4471	3.338565031	3.218715736		1	139.25	1.045227859
1	145.069	145069	862.4833	2814.672	2814.672	862.4833	3.263451014	3.415926875		1	139.5	1.049634597
1	145.221	145221	660.1674	2631.572	2631.572	660.1674	3.986219253	3.496925284		1	139.75	1.054682672
1	145.428	145428	721.4908	2701.08	2701.08	721.4908	3.743748361	3.596888173		1	140	1.059730748
1	145.636	145636	894.513	2948.084	2948.084	894.513	3.295741929	3.640354119		1	140.25	1.064778823
1	145.992	145992	1060.47	3803.112	3803.112	1060.47	3.586251379	3.4685404		1	140.5	1.069826899
1	146.344	146344	738.4442	2408.127	2408.127	738.4442	3.26108188	3.132755878		1	140.75	1.074874974
1	146.651	146651	633.2814	2163.642	2163.642	633.2814	3.416557	2.899125843		1	141	1.07992305
1	146.912	146912	838.8086	2201.068	2201.068	838.8086	2.624040812	2.705483571		1	141.25	1.084971125
1	147.099	147099	726.6503	1647.106	1647.106	726.6503	2.266710686	2.539057709		1	141.5	1.090019201
1	147.363	147363	1595.666	3225.375	3225.375	1595.666	2.021334665	2.39204884		1	141.75	1.100550869
1	147.714	147714	718.166	1555.733	1555.733	718.166	2.166258219	2.409593657		1	142	1.115673426
1	147.88	147880	693.0764	1615.14	1615.14	693.0764	2.330392436	2.453176241		1	142.25	1.13083211
1	148.022	148022	1180.466	2793.986	2793.986	1180.466	2.366850041	2.494344575		1	142.5	1.145962181
1	148.227	148227	841.1563	2400.459	2400.459	841.1563	2.853760948	2.622307022		1	142.75	1.165031317
1	148.638	148638	1091.18	3415.037	3415.037	1091.18	3.129673381	3.093483032		1	143	1.186564889
1	148.973	148973	1090.881	3607.482	3607.482	1090.881	3.306943654	3.3708134		1	143.25	1.217713937
1	149.14	149140	1223.062	4299.042	4299.042	1223.062	3.514982887	3.412598912		1	143.5	1.254880167
1	149.317	149317	1613.218	5954.703	5954.703	1613.218	3.691195486	3.42551626		1	143.75	1.301889394
1	149.571	149571	1339.146	4640.701	4640.701	1339.146	3.465418259	3.403095914		1	144	1.365130125
1	149.713	149713	1005.202	3295.914	3295.914	1005.202	3.278857384	3.354784877		1	144.25	1.431874814
1	149.904	149904	902.5194	3035.385	3035.385	902.5194	3.363235184	3.235399724		1	144.5	1.499170327
1	150.158	150158	959.8643	2831.4	2831.4	959.8643	2.949791965	3.065951299		1	144.75	1.575112603
1	150.34	150340	1225.861	3489.585	3489.585	1225.861	2.846640035	2.936694859		1	145	1.638541924
1	150.616	150616	867.0856	2263.663	2263.663	867.0856	2.610656895	2.695577838		1	145.25	1.678741208
1	150.754	150754	944.2365	2518.268	2518.268	944.2365	2.66698862	2.59574361		1	145.5	1.705252292
1	150.964	150964	1055.66	2471.206	2471.206	1055.66	2.340910899	2.463079544		1	145.75	1.698270738
1	151.12	151120	1004.295	2457.517	2457.517	1004.295	2.447007104	2.362651622		1	146	1.665612009
1	151.365	151365	1131.516	2623.379	2623.379	1131.516	2.318463902	2.217649502		1	146.25	1.603016163
1	151.546	151546	682.2241	1348.603	1348.603	682.2241	1.976774201	2.132434817		1	146.5	1.54831977
1	151.765	151765	1307.489	2649.882	2649.882	1307.489	2.026695444	2.057770118		1	146.75	1.49887924
1	152.201	152201	857.5829	1587.855	1587.855	857.5829	1.851546947	1.956687897		1	147	1.446775432
1	152.366	152366	1102.935	2059.387	2059.387	1102.935	1.867188003	1.922781154		1	147.25	1.401579272
1	152.547	152547	625.8516	1275.676	1275.676	625.8516	2.038304288	1.890764153		1	147.5	1.386860667
1	153	153000	858.7756	1747.311	1747.311	858.7756	2.034653756	1.851220259		1	147.75	1.392149135
1	153.409	153409	511.7091	892.5513	892.5513	511.7091	1.744255281	1.831259375		1	148	1.410239177
1	153.642	153642	967.3364	1737.337	1737.337	967.3364	1.796000853	1.810513359		1	148.25	1.452421006
1	153.883	153883	1087.541	1929.136	1929.136	1087.541	1.773851285	1.78549366		1	148.5	1.527647159
1	154.24	154240	1498.244	2664.041	2664.041	1498.244	1.778108906	1.771584239		1	148.75	1.593508496
1	154.531	154531	836.7638	1571.586	1571.586	836.7638	1.878171594	1.775913881		1	149	1.643737419
1	154.679	154679	795.0107	1347.752	1347.752	795.0107	1.695262718	1.781158057		1	149.25	1.655038925
1	154.956	154956	1357.881	2574.871	2574.871	1357.881	1.896242012	1.819165301		1	149.5	1.652082509
1	155.152	155152	1137.688	2121.253	2121.253	1137.688	1.864529643	1.874837878		1	149.75	1.631686882
1	155.293	155293	745.7587	1394.705	1394.705	745.7587	1.870182674	1.924028166		1	150	1.58961174
1	155.481	155481	943.1565	1892.491	1892.491	943.1565	2.006550345	1.996045142		1	150.25	1.544795927
1	155.813	155813	1072.733	2015.115	2015.115	1072.733	1.878487005	2.151562826		1	150.5	1.491330874
1	155.959	155959	1186.23	2675.16	2675.16	1186.23	2.255178169	2.231936344		1	150.75	1.439287511
1	156.232	156232	1181.88	2936.419	2936.419	1181.88	2.484532271	2.3914604		1	151	1.397623982
1	156.414	156414	925.8115	2437.54	2437.54	925.8115	2.63286857	2.519199405		1	151.25	1.35715244
1	156.611	156611	668.2915	1880.573	1880.573	668.2915	2.814001076	2.685172405		1	151.5	1.322605481
1	156.971	156971	1220.34	3348.327	3348.327	1220.34	2.743765672	2.973087167		1	151.75	1.29866583
1	157.22	157220	1275.495	3902.034	3902.034	1275.495	3.059231122	3.17161037		1	152	1.283023279
1	157.409	157409	910.4337	2939.346	2939.346	910.4337	3.228511862	3.336879953		1	152.25	1.26814907
1	157.766	157766	1075.187	3865.752	3865.752	1075.187	3.595422936	3.537348388		1	152.5	1.255670848
1	157.944	157944	969.0768	3537.295	3537.295	969.0768	3.650169935	3.559335818		1	152.75	1.248837487
1	158.186	158186	686.854	2757.279	2757.279	686.854	4.014359675	3.551126111		1	153	1.243109411
1	158.325	158325	664.0933	2625.223	2625.223	664.0933	3.953093639	3.519819609		1	153.25	1.239906949
1	158.598	158598	1075.174	3287.737	3287.737	1075.174	3.057865053	3.405556543		1	153.5	1.235743476
1	158.966	158966	1571.407	4602.561	4602.561	1571.407	2.928942661	3.148680334		1	153.75	1.229481973
1	159.128	159128	1345.288	3940.67	3940.67	1345.288	2.929238944	2.995184219		1	154	1.224661336
1	159.499	159499	1268.258	3207.562	3207.562	1268.258	2.529108431	2.551405715		1	154.25	1.222246021
1	159.769	159769	1676.067	3609.277	3609.277	1676.067	2.153420478	2.14991857		1	154.5	1.223222328
1	160.004	160004	1192.446	2067.066	2067.066	1192.446	1.733467176	1.746797775		1	154.75	1.227276864
1	160.192	160192	1468.387	2174.672	2174.672	1468.387	1.480993771	1.422496042		1	155	1.237976184
1	166.141	166141	1540.716	1988.439	1988.439	1540.716	1.290594113	1.407447504		1	155.25	1.258282186
1	166.406	166406	1176.909	1670.784	1670.784	1176.909	1.419637372	1.469312045		1	155.5	1.283458336
1	166.6	166600	985.1947	1588.079	1588.079	985.1947	1.611944319	1.502023326		1	155.75	1.314195883
1	166.755	166755	953.7302	1486.295	1486.295	953.7302	1.558401946	1.524710407		1	156	1.349326086
1	166.934	166934	1473.524	2530.729	2530.729	1473.524	1.717467106	1.547149605		1	156.25	1.388224777
1	167.138	167138	1399.348	2232.901	2232.901	1399.348	1.595672413	1.56631052		1	156.5	1.43745472
1	167.374	167374	1184.692	1791.203	1791.203	1184.692	1.511956694	1.580321847		1	156.75	1.491179326
1	167.71	167710	1517.652	2374.725	2374.725	1517.652	1.564736185	1.592232232		1	157	1.543639848
1	168.001	168001	1390.247	2217.589	2217.589	1390.247	1.595104323	1.58110227		1	157.25	1.596564017
1	168.159	168159	1551.158	2666.891	2666.891	1551.158	1.719290362	1.568393426		1	157.5	1.646469941
1	168.332	168332	1154.717	1806.278	1806.278	1154.717	1.564260334	1.560381242		1	157.75	1.683317209
1	168.621	168621	1167.207	1743.427	1743.427	1167.207	1.493674215	1.548108597		1	158	1.690947938
1	169.027	169027	750.0567	1111.629	1111.629	750.0567	1.482059956	1.530262846		1	158.25	1.685508295
1	169.276	169276	1358.707	2101.687	2101.687	1358.707	1.546828713	1.543121098		1	158.5	1.661849465
1	169.465	169465	1394.544	2114.994	2114.994	1394.544	1.516620487	1.570402972		1	158.75	1.623234563
1	169.771	169771	1059.967	1645.114	1645.114	1059.967	1.552042658	1.633861257		1	159	1.575204207
1	170.117	170117	764.7375	1340.491	1340.491	764.7375	1.752877294	1.720720081		1	159.25	1.505067433
1	170.26	170260	1041.604	1912.869	1912.869	1041.604	1.836464722	1.755043231		1	159.5	1.426500101
1	170.526	170526	961.6198	1759.567	1759.567	961.6198	1.829794894	1.819377135		1	159.75	1.328925815
1	170.716	170716	1007.257	2075.8	2075.8	1007.257	2.060844452	1.882248135		1	160	1.217502153
1	171.049	171049	1428.635	2824.076	2824.076	1428.635	1.976765234	2.024059595		1	160.25	1.130541629
1	171.32	171320	982.7915	2062.267	2062.267	982.7915	2.098376919	2.157315436		1	160.5	1.130375641
1	171.474	171474	926.7457	2015.304	2015.304	926.7457	2.174603022	2.241667941		1	160.75	1.130209652
1	171.679	171679	814.3729	1773.865	1773.865	814.3729	2.178197482	2.369931859		1	161	1.130043664
1	171.844	171844	1040.939	2340.469	2340.469	1040.939	2.248420897	2.484355507		1	161.25	1.129877675
1	172.079	172079	827.3112	2388.793	2388.793	827.3112	2.887417697	2.650974994		1	161.5	1.129711687
1	172.342	172342	810.0242	2525.335	2525.335	810.0242	3.117604388	2.876923794		1	161.75	1.129545699
1	172.71	172710	918.1042	2944.9	2944.9	918.1042	3.207587984	3.237775752		1	162	1.12937971
1	172.912	172912	928.9871	2973.943	2973.943	928.9871	3.201274808	3.392832769		1	162.25	1.129213722
1	173.253	173253	1155.726	4297.971	4297.971	1155.726	3.71884945	3.615829629		1	162.5	1.129047733
1	173.464	173464	1385.821	4911.314	4911.314	1385.821	3.543974294	3.733631932		1	162.75	1.128881745
1	173.619	173619	1042.077	4124.537	4124.537	1042.077	3.957996386	3.789213431		1	163	1.128715756
1	173.917	173917	962.8627	3828.446	3828.446	962.8627	3.976107912	3.839947119		1	163.25	1.128549768
1	174.183	174183	1019.96	3748.724	3748.724	1019.96	3.67536374	3.837153482		1	163.5	1.128383779
1	174.351	174351	1045.397	4073.935	4073.935	1045.397	3.897021897	3.805157114		1	163.75	1.128217791
1	174.748	174748	1428.464	5552.1	5552.1	1428.464	3.886762285	3.578199533		1	164	1.128051803
1	174.913	174913	1515.61	5407.551	5407.551	1515.61	3.567904012	3.450102082		1	164.25	1.127885814
1	175.099	175099	1094.025	3673.008	3673.008	1094.025	3.357334613	3.316422903		1	164.5	1.127719826
1	175.339	175339	1700.928	4958.558	4958.558	1700.928	2.915207463	3.076844731		1	164.75	1.127553837
1	175.517	175517	890.7075	2604.428	2604.428	890.7075	2.92399918	2.837372013		1	165	1.127387849
1	175.949	175949	957.3242	2361.136	2361.136	957.3242	2.466391218	2.387683581		1	165.25	1.12722186
1	176.407	176407	1306.891	2415.034	2415.034	1306.891	1.847923048	2.314102551		1	165.5	1.127055872
1	176.603	176603	1414.457	2412.742	2412.742	1414.457	1.705772604	2.347756138		1	165.75	1.126889883
1	177.113	177113	2289.592	5341.798	5341.798	2289.592	2.333078557	2.590601384		1	166	1.126723895
1	177.285	177285	1285.697	3634.869	3634.869	1285.697	2.827158343	2.793445413		1	166.25	1.133309254
1	177.542	177542	1817.549	5719.052	5719.052	1817.549	3.146573765	3.239623521		1	166.5	1.147028327
1	177.719	177719	1773.767	6398.161	6398.161	1773.767	3.607103413	3.46757284		1	166.75	1.157216737
1	177.911	177911	1658.858	6312.417	6312.417	1658.858	3.805278692	3.646027136		1	167	1.164925661
1	178.25	178250	722.1946	3110.172	3110.172	722.1946	4.306556709	3.96771971		1	167.25	1.170073115
1	178.467	178467	1547.304	5918.06	5918.06	1547.304	3.824755833	4.078214676		1	167.5	1.17317774
1	178.619	178619	953.2436	4060.139	4060.139	953.2436	4.259287972	4.084405442		1	167.75	1.174730041
1	178.768	178768	1024.195	4568.812	4568.812	1024.195	4.460880985	4.049473398		1	168	1.172220304
1	179.16	179160	999.2018	3703.994	3703.994	999.2018	3.70695289	3.842011147		1	168.25	1.167768315
1	179.455	179455	891.7517	2893.129	2893.129	891.7517	3.244321261	3.523231826		1	168.5	1.164898953
1	179.603	179603	1252.691	4025.42	4025.42	1252.691	3.213418153	3.322485283		1	168.75	1.162061975
1	179.758	179758	1013.568	3646.042	3646.042	1013.568	3.597234719	3.140411668		1	169	1.159177703
1	180.043	180043	710.307	2064.51	2064.51	710.307	2.906503808	2.794522171		1	169.25	1.161888761
1	180.213	180213	993.9636	2417.303	2417.303	993.9636	2.431983425	2.56085237		1	169.5	1.17130709
1	180.536	180536	1117.044	2355.405	2355.405	1117.044	2.108605391	2.18206617		1	169.75	1.184915094
1	180.674	180674	1140.947	2277.31	2277.31	1140.947	1.995982285	2.070681382		1	170	1.201147179
1	180.922	180922	1242.822	2187.707	2187.707	1242.822	1.760273796	1.906814664		1	170.25	1.217235374
1	181.067	181067	1441.777	2477.085	2477.085	1441.777	1.718077761	1.818493758		1	170.5	1.233100882
1	181.321	181321	1386.077	2258.349	2258.349	1386.077	1.629309916	1.697188925		1	170.75	1.255053881
1	181.497	181497	1388.881	2092.913	2092.913	1388.881	1.506905919	1.637844843		1	171	1.282998269
1	181.679	181679	1173.398	2149.772	2149.772	1173.398	1.832091072	1.577254318		1	171.25	1.314417193
1	181.992	181992	914.6327	1646.491	1646.491	914.6327	1.80016634	1.498756485		1	171.5	1.349861899
1	182.298	182298	2621.782	3933.553	3933.553	2621.782	1.50033565	1.45228913		1	171.75	1.392181524
1	182.441	182441	1769.459	2499.507	2499.507	1769.459	1.412582603	1.424822156		1	172	1.43832295
1	182.59	182590	404.7875	505.1138	505.1138	404.7875	1.247849304	1.390680876		1	172.25	1.491584895
1	182.991	182991	1197.632	1416.817	1416.817	1197.632	1.183015317	1.299765012		1	172.5	1.552996141
1	183.527	183527	1269.837	1534.365	1534.365	1269.837	1.2083165	1.206312814		1	172.75	1.615104306
1	183.853	183853	1297.845	1626.835	1626.835	1297.845	1.253489438	1.191860669		1	173	1.662848521
1	184.01	184010	1355.246	1696.125	1696.125	1355.246	1.251525553	1.192904309		1	173.25	1.705759841
1	184.21	184210	998.4702	1091.632	1091.632	998.4702	1.093304537	1.188813665		1	173.5	1.740583256
1	184.441	184441	1269.53	1521.885	1521.885	1269.53	1.198778288	1.181169269		1	173.75	1.757637457
1	184.951	184951	817.7098	945.8964	945.8964	817.7098	1.156762949	1.180696114		1	174	1.764871155
1	185.284	185284	1044.848	1288.708	1288.708	1044.848	1.2333928	1.172342612		1	174.25	1.761017397
1	185.483	185483	976.8365	1218.883	1218.883	976.8365	1.247786093	1.161296237		1	174.5	1.733610714
1	185.656	185656	1091.837	1245.7	1245.7	1091.837	1.140921218	1.15064508		1	174.75	1.695990284
1	185.903	185903	1160.77	1330.781	1330.781	1160.77	1.146463985	1.132711425		1	175	1.646363632
1	186.157	186157	1653.014	1556.506	1556.506	1653.014	0.941616949	1.110395799		1	175.25	1.588124054
1	186.472	186472	1059.491	1146.93	1146.93	1059.491	1.082529252	1.078525124		1	175.5	1.507952382
1	186.672	186672	1133.616	1286.313	1286.313	1133.616	1.134699052	1.056502143		1	175.75	1.438288628
1	186.886	186886	1305.669	1411.845	1411.845	1305.669	1.081319232	1.028018773		1	176	1.381766884
1	187.252	187252	1364.269	1314.826	1314.826	1364.269	0.963758614	0.977215064		1	176.25	1.371224765
1	187.397	187397	1729.7	1581.828	1581.828	1729.7	0.914510031	0.964243665		1	176.5	1.368795586
1	187.755	187755	1840.666	1642.549	1642.549	1840.666	0.892366676	0.948514916		1	176.75	1.391809862
1	187.917	187917	1173.629	1078.614	1078.614	1173.629	0.919041707	0.945697848		1	177	1.423055323
1	189.742	189742	2907.444	3009.523	3009.523	2907.444	1.035109533	0.990917936		1	177.25	1.47958569
1	189.932	189932	3016.171	3040.427	3040.427	3016.171	1.008041984	0.995545304		1	177.5	1.588391503
1	190.077	190077	4839.36	4614.808	4614.808	4839.36	0.953598823	0.999864661		1	177.75	1.674923783
1	190.409	190409	2448.144	2350.148	2350.148	2448.144	0.959971309	1.005867389		1	178	1.736368467
1	190.562	190562	2394.265	2431.674	2431.674	2394.265	1.015624419	1.004184348		1	178.25	1.79863703
1	190.83	190830	1670.584	1599.582	1599.582	1670.584	0.957498695	0.99578311		1	178.5	1.827991945
1	191.162	191162	1349.083	1407.884	1407.884	1349.083	1.043585902	0.984731607		1	178.75	1.821202945
1	191.466	191466	1839.303	1931.318	1931.318	1839.303	1.050027103	0.975783255		1	179	1.787867667
1	191.693	191693	2665.508	2751.053	2751.053	2665.508	1.03209332	0.968009392		1	179.25	1.740114806
1	191.84	191840	2218.357	2073.599	2073.599	2218.357	0.934745399	0.963458681		1	179.5	1.665949313
1	192.001	192001	1503.417	1480.778	1480.778	1503.417	0.984941636	0.955698451		1	179.75	1.583956142
1	192.237	192237	1717.257	1479.1	1479.1	1717.257	0.861315458	0.940305745		1	180	1.50440005
1	192.384	192384	1650.29	1524.011	1524.011	1650.29	0.923480722	0.934571324		1	180.25	1.417981031
1	192.546	192546	1592.108	1438.9	1438.9	1592.108	0.903770347	0.933743773		1	180.5	1.34102917
1	192.821	192821	2699.995	2383.502	2383.502	2699.995	0.882780153	0.938933705		1	180.75	1.287531658
1	193.22	193220	1603.985	1618.624	1618.624	1603.985	1.009126644	0.950331735		1	181	1.245231217
1	193.611	193611	1217.643	1187.402	1187.402	1217.643	0.975164313	0.976629547		1	181.25	1.211580083
1	193.813	193813	861.1851	844.7208	844.7208	861.1851	0.98088181	0.992868817		1	181.5	1.186841611
1	194.018	194018	1332.464	1404.408	1404.408	1332.464	1.053993204	1.000481136		1	181.75	1.166526593
1	194.279	194279	1228.584	1183.803	1183.803	1228.584	0.963550722	0.994213655		1	182	1.150277715
1	194.508	194508	926.793	965.6443	965.6443	926.793	1.041920148	0.983322055		1	182.25	1.140313249
1	194.667	194667	922.3425	874.6264	874.6264	922.3425	0.948266398	0.976985634		1	182.5	1.127642281
1	195.007	195007	832.7241	828.5532	828.5532	832.7241	0.994991258	0.962372827		1	182.75	1.112708019
1	195.154	195154	906.0552	821.5511	821.5511	906.0552	0.906734049	0.95454171		1	183	1.09795448
1	195.63	195630	997.8334	884.7726	884.7726	997.8334	0.886693711	0.932499382		1	183.25	1.086513789
1	195.811	195811	1249.961	1117.173	1117.173	1249.961	0.893766286	0.935574805		1	183.5	1.075073099
1	196.008	196008	1467.822	1350.669	1350.669	1467.822	0.920185826	0.94562985		1	183.75	1.071242685
1	196.175	196175	859.108	813.4665	813.4665	859.108	0.946873385	0.944269613		1	184	1.070300663
1	196.563	196563	814.4647	735.3083	735.3083	814.4647	0.902811749	0.907586625		1	184.25	1.068896981
1	196.754	196754	573.1791	573.2154	573.2154	573.1791	1.000063331	0.885701062		1	184.5	1.067223592
1	196.92	196920	1126.815	1043.682	1043.682	1126.815	0.926223027	0.868094136		1	184.75	1.067162714
1	197.117	197117	848.2559	775.162	775.162	848.2559	0.913830367	0.844451218		1	185	1.066791136
1	197.254	197254	771.581	680.4593	680.4593	771.581	0.881902613	0.825701474		1	185.25	1.065145052
1	197.432	197432	409.2656	356.8944	356.8944	409.2656	0.872036155	0.804021412		1	185.5	1.061747073
1	197.73	197730	26.59072	3.428296	3.428296	26.59072	0.128928288	0.778530236		1	185.75	1.057434753
1	198.003	198003	750.5188	724.8356	724.8356	750.5188	0.965779405	0.757119413		1	186	1.052282162
1	198.417	198417	1107.429	1059.483	1059.483	1107.429	0.956705125	0.706336934		1	186.25	1.046191972
1	198.619	198619	16.40575	4.616571	4.616571	16.40575	0.28139957	0.671271019		1	186.5	1.039487199
1	198.759	198759	1373.061	1509.755	1509.755	1373.061	1.099554208	0.646339368		1	186.75	1.031791032
1	198.901	198901	26.82837	21.05413	21.05413	26.82837	0.784771121	0.620366758		1	187	1.022886397
1	199.146	199146	7.988695	3.465573	3.465573	7.988695	0.433809652	0.547896481		1	187.25	1.013778002
1	199.31	199310	9.401184	4.076644	4.076644	9.401184	0.433630913	0.486221723		1	187.5	1.009112691
1	199.576	199576	15.93418	4.325242	4.325242	15.93418	0.271444279	0.411550423		1	187.75	1.00622973
1	199.729	199729	12.78051	3.362002	3.362002	12.78051	0.263056952	0.395008786		1	188	1.005972464
1	200.086	200086	7.232465	3.351228	3.351228	7.232465	0.463359035	0.39253039		1	188.25	1.007598372
1	200.353	200353	11.60852	3.395851	3.395851	11.60852	0.292530917	0.40308847		1	188.5	1.00922428
1	200.514	200514	7.952043	3.42562	3.42562	7.952043	0.430784894	0.416193123		1	188.75	1.010850188
1	200.883	200883	7.31834	3.343865	3.343865	7.31834	0.456915776	0.470575566		1	189	1.012476097
1	201.043	201043	8.089589	6.945911	6.945911	8.089589	0.858623473	0.485200249		1	189.25	1.014102005
1	201.236	201236	7.230645	3.422589	3.422589	7.230645	0.473344909	0.481704838		1	189.5	1.015727913
1	201.375	201375	7.887893	3.465914	3.465914	7.887893	0.43939668	0.474058959		1	189.75	1.017352932
1	201.597	201597	7.939072	3.495713	3.495713	7.939072	0.440317584	0.482657651		1	190	1.019048036
1	201.766	201766	7.648052	3.386287	3.386287	7.648052	0.442764641	0.508815544		1	190.25	1.020471084
1	202.009	202009	10.08123	4.295889	4.295889	10.08123	0.426127467	0.553257997		1	190.5	1.020962902
1	202.179	202179	10.01852	3.336729	3.336729	10.01852	0.33305608	0.593111917		1	190.75	1.01923702
1	202.393	202393	7.347277	3.329689	3.329689	7.347277	0.453186806	0.653581545		1	191	1.017093459
1	202.726	202726	526.845	514.4558	514.4558	526.845	0.976484165	0.767201256		1	191.25	1.014998146
1	202.94	202940	424.609	405.8949	405.8949	424.609	0.955926276	0.854931498		1	191.5	1.013023704
1	203.187	203187	884.076	855.6938	855.6938	884.076	0.967896199	0.961011924		1	191.75	1.010825726
1	222.967	222967	695.6675	680.4318	680.4318	695.6675	0.978099164	0.829825885		1	192	1.008070219
1	225.052	225052	1352.728	1249.554	1249.554	1352.728	0.923728939	0.810607798		1	192.25	1.003884264
1	227.155	227155	10.2598	7.737457	7.737457	10.2598	0.75415281	0.893216069		1	192.5	1.002356697
1	227.296	227296	14.3709	13.78024	13.78024	14.3709	0.958898886	0.899561724		1	192.75	1.003305544
1	227.433	227433	10.88349	3.437836	3.437836	10.88349	0.315876249	0.905848922		1	193	1.004999384
1	229.526	229526	7.880809	8.436393	8.436393	7.880809	1.070498346	1.015295379		1	193.25	1.007178545
1	229.802	229802	22.00234	13.54456	13.54456	22.00234	0.615596341	1.031555443		1	193.5	1.011591915
1	230.056	230056	23.64707	41.04038	41.04038	23.64707	1.735537637	1.046888429		1	193.75	1.016484488
2	8.282	8282	8168.827	7662.878	7662.878	8168.827	0.938063445	1.085117929		1	194	1.019636453
2	8.619	8619	1881.065	2211.299	2211.299	1881.065	1.175556932	1.073308345		1	194.25	1.018349619
2	8.802	8802	1524.946	1640.743	1640.743	1524.946	1.075935148	1.064620666		1	194.5	1.015407935
2	9.057	9057	979.2699	1169.105	1169.105	979.2699	1.193853707	1.050921614		1	194.75	1.012708604
2	9.526	9526	1662.725	1679.807	1679.807	1662.725	1.010273497	1.024418773		1	195	1.009888389
2	9.79	9790	1110.853	1130.973	1130.973	1110.853	1.018112207	1.009530754		1	195.25	1.006587118
2	9.988	9988	2007.712	1865.792	1865.792	2007.712	0.929312571	0.996320414		1	195.5	1.003548486
2	10.155	10155	1480.333	1524.278	1524.278	1480.333	1.029685888	0.983574136		1	195.75	1.002503572
2	10.392	10392	1209.56	1142.501	1142.501	1209.56	0.944559179	0.967702967		1	196	1.005307639
2	10.831	10831	1711.654	1618.612	1618.612	1711.654	0.945642051	0.941187912		1	196.25	1.003196635
2	11.171	11171	1272.225	1144.038	1144.038	1272.225	0.899241879	0.925895073		1	196.5	0.996992796
2	11.589	11589	1271.875	1179.711	1179.711	1271.875	0.927536904	0.923631756		1	196.75	0.989805324
2	11.771	11771	1219.822	1121.515	1121.515	1219.822	0.919408733	0.924949165		1	197	0.98254358
2	11.934	11934	1080.732	1009.555	1009.555	1080.732	0.934140009	0.925257003		1	197.25	0.974080335
2	12.113	12113	1358.807	1238.596	1238.596	1358.807	0.911531954	0.927340014		1	197.5	0.966719421
2	12.43	12430	1136.718	1030.898	1030.898	1136.718	0.90690743	0.936987935		1	197.75	0.961143682
2	12.642	12642	1084.922	1112.789	1112.789	1084.922	1.025685717	0.940366807		1	198	0.955997345
2	13.062	13062	780.8569	692.8603	692.8603	780.8569	0.887307649	0.939543923		1	198.25	0.947983192
2	13.231	13231	692.5198	617.1436	617.1436	692.5198	0.891156614	0.93800961		1	198.5	0.938824664
2	13.529	13529	769.2831	789.4642	789.4642	769.2831	1.026233645	0.931958624		1	198.75	0.927279307
2	13.82	13820	732.5743	686.7945	686.7945	732.5743	0.937508318	0.915553137		1	199	0.912355187
2	14.048	14048	1016.448	932.2326	932.2326	1016.448	0.91714736	0.902446078		1	199.25	0.890754254
2	14.219	14219	1374.007	1149.18	1149.18	1374.007	0.836371285	0.893890977		1	199.5	0.87083227
2	14.55	14550	1472.805	1368.405	1368.405	1472.805	0.929114852	0.873332688		1	199.75	0.860852434
2	14.744	14744	824.1361	670.5978	670.5978	824.1361	0.813697883	0.865960369		1	200	0.860396891
2	14.912	14912	1349.174	1115.882	1115.882	1349.174	0.827085313	0.862573381		1	200.25	0.861942362
2	15.211	15211	1098.786	952.7966	952.7966	1098.786	0.86713573	0.858831524		1	200.5	0.866151954
2	15.383	15383	1345.037	1210.48	1210.48	1345.037	0.899960373	0.860683732		1	200.75	0.875580235
2	15.633	15633	1233.236	1032.989	1032.989	1233.236	0.837624753	0.876416473		1	201	0.883532053
2	15.814	15814	917.2392	827.8108	827.8108	917.2392	0.902502641	0.89332159		1	201.25	0.883444094
2	16.047	16047	1080.264	961.0494	961.0494	1080.264	0.889643087	0.908946102		1	201.5	0.882910172
2	16.354	16354	412.446	376.0017	376.0017	412.446	0.911638615	0.925460254		1	201.75	0.890112083
2	16.596	16596	826.9025	807.4512	807.4512	826.9025	0.976476912	0.935837895		1	202	0.901995081
2	16.797	16797	944.0898	930.2837	930.2837	944.0898	0.985376285	0.937726961		1	202.25	0.918153626
2	17.065	17065	1339.065	1287.618	1287.618	1339.065	0.961579908	0.93648941		1	202.5	0.938342056
2	17.503	17503	1443.101	1294.811	1294.811	1443.101	0.89724212	0.928945662		1	202.75	0.961164282
2	17.687	17687	1740.749	1569.479	1569.479	1740.749	0.901611318	0.918741198		1	203	0.988372375
2	17.978	17978	1317.059	1191.568	1191.568	1317.059	0.904718771	0.899528405		1	203.25	1.009342549
2	18.141	18141	1063.98	967.8906	967.8906	1063.98	0.909688716	0.895074379		1	203.5	1.00890735
2	18.535	18535	1511.556	1315.288	1315.288	1511.556	0.870154993	0.883521435		1	203.75	1.00847215
2	19.008	19008	1229.652	985.7505	985.7505	1229.652	0.801649979	0.87917543		1	204	1.00803695
2	19.208	19208	854.9332	777.7308	777.7308	854.9332	0.90969774	0.886994524		1	204.25	1.00760175
2	19.537	19537	1378.438	1231.827	1231.827	1378.438	0.893639757	0.904002819		1	204.5	1.00716655
2	19.869	19869	840.8047	762.4473	762.4473	840.8047	0.906806658	0.916170278		1	204.75	1.00673135
2	20.086	20086	724.0613	720.2239	720.2239	724.0613	0.994700172	0.925369275		1	205	1.00629615
2	20.279	20279	733.0758	665.5771	665.5771	733.0758	0.907923983	0.931284685		1	205.25	1.00586095
2	20.462	20462	1105.114	1057.491	1057.491	1105.114	0.956906708	0.934565193		1	205.5	1.00542575
2	20.628	20628	1095.862	1078.056	1078.056	1095.862	0.983751604	0.93680277		1	205.75	1.00499055
2	20.792	20792	1212.565	1114.015	1114.015	1212.565	0.918726006	0.938625832		1	206	1.00455535
2	21.067	21067	920.6721	838.4396	838.4396	920.6721	0.910682098	0.936701431		1	206.25	1.00412015
2	21.262	21262	793.4461	682.047	682.047	793.4461	0.859600923	0.932490277		1	206.5	1.00368495
2	21.516	21516	1270.772	1265.287	1265.287	1270.772	0.995683726	0.929204065		1	206.75	1.00324975
2	21.824	21824	986.954	860.1013	860.1013	986.954	0.871470504	0.929420544		1	207	1.00281455
2	22.018	22018	1269.644	1260.832	1260.832	1269.644	0.993059472	0.92981081		1	207.25	1.00237935
2	22.471	22471	1246.331	1131.562	1131.562	1246.331	0.907914511	0.937149147		1	207.5	1.00194415
2	22.751	22751	1711.045	1619.172	1619.172	1711.045	0.946305912	0.942361242		1	207.75	1.00150895
2	22.961	22961	1445.451	1324.639	1324.639	1445.451	0.916419166	0.94304544		1	208	1.00107375
2	23.28	23280	1582.025	1616.293	1616.293	1582.025	1.021660846	0.936132028		1	208.25	1.000638551
2	23.5	23500	1237.664	1097.431	1097.431	1237.664	0.88669542	0.928729008		1	208.5	1.000203351
2	23.774	23774	1649.988	1501.257	1501.257	1649.988	0.909859344	0.921288544		1	208.75	0.999768151
2	24.12	24120	922.9458	898.8703	898.8703	922.9458	0.973914503	0.91020468		1	209	0.999332951
2	24.308	24308	1054.51	936.35	936.35	1054.51	0.887947957	0.90312413		1	209.25	0.998897751
2	24.599	24599	1627.038	1423.88	1423.88	1627.038	0.875136291	0.897369742		1	209.5	0.998462551
2	24.829	24829	863.2242	733.8087	733.8087	863.2242	0.850078925	0.896131234		1	209.75	0.998027351
2	25.071	25071	920.7264	853.8857	853.8857	920.7264	0.927404384	0.896785764		1	210	0.997592151
2	25.416	25416	927.1105	793.8456	793.8456	927.1105	0.856257803	0.910180206		1	210.25	0.997156951
2	25.663	25663	1141.24	1007.003	1007.003	1141.24	0.882376187	0.924245056		1	210.5	0.996721751
2	25.904	25904	1228.634	1279.257	1279.257	1228.634	1.041202669	0.935591125		1	210.75	0.996286551
2	26.191	26191	1085.204	1009.325	1009.325	1085.204	0.930078584	0.948302936		1	211	0.995851351
2	26.628	26628	1389.68	1310.976	1310.976	1389.68	0.943365379	0.970605515		1	211.25	0.995416151
2	26.891	26891	926.0791	959.1499	959.1499	926.0791	1.035710556	0.979983745		1	211.5	0.994980951
2	27.223	27223	868.8337	867.6888	867.6888	868.8337	0.998682256	0.985142577		1	211.75	0.994545751
2	27.615	27615	1110.371	1049.864	1049.864	1110.371	0.945507402	0.987455142		1	212	0.994110551
2	27.79	27790	1220.585	1167.499	1167.499	1220.585	0.95650774	0.988683451		1	212.25	0.993675351
2	28.099	28099	2052.88	2025.71	2025.71	2052.88	0.986764935	0.990289225		1	212.5	0.993240151
2	28.312	28312	1051.442	1093.525	1093.525	1051.442	1.040024081	0.990774435		1	212.75	0.992804951
2	28.533	28533	1045.934	1010.3	1010.3	1045.934	0.965930929	0.99104155		1	213	0.992369752
2	28.709	28709	1182.577	1159.93	1159.93	1182.577	0.98084945	0.990850832		1	213.25	0.991934552
2	29.063	29063	936.874	910.2035	910.2035	936.874	0.971532458	0.989494324		1	213.5	0.991499352
2	29.6	29600	633.7146	637.6024	637.6024	633.7146	1.006134938	0.994773603		1	213.75	0.991064152
2	35.567	35567	639.6189	674.9944	674.9944	639.6189	1.055307152	1.102768457		1	214	0.990628952
2	35.788	35788	1373.787	1601.456	1601.456	1373.787	1.165723653	1.073387513		1	214.25	0.990193752
2	36.21	36210	1841.588	1954.318	1954.318	1841.588	1.061213474	1.022414586		1	214.5	0.989758552
2	36.473	36473	2710.174	2444.051	2444.051	2710.174	0.901805936	0.993833775		1	214.75	0.989323352
2	36.683	36683	1719.727	1463.102	1463.102	1719.727	0.850775734	0.972433842		1	215	0.988888152
2	36.928	36928	1305.706	1250.327	1250.327	1305.706	0.95758693	0.94952301		1	215.25	0.988452952
2	37.164	37164	750.8222	755.2465	755.2465	750.8222	1.005892607	0.929870025		1	215.5	0.988017752
2	37.399	37399	989.4967	1059.75	1059.75	989.4967	1.070999024	0.912391283		1	215.75	0.987582552
2	37.712	37712	857.595	757.092	757.092	857.595	0.882808319	0.892963001		1	216	0.987147352
2	37.919	37919	873.1869	697.2078	697.2078	873.1869	0.798463422	0.882383942		1	216.25	0.986712152
2	38.153	38153	951.4489	857.3359	857.3359	951.4489	0.901084546	0.872240705		1	216.5	0.986276952
2	38.543	38543	982.3355	783.3675	783.3675	982.3355	0.797454128	0.860695493		1	216.75	0.985841752
2	38.763	38763	757.6605	600.8453	600.8453	757.6605	0.793027088	0.856097049		1	217	0.985406552
2	38.964	38964	1966.353	1757.883	1757.883	1966.353	0.893981396	0.85287273		1	217.25	0.984971352
2	39.2	39200	1307.801	1174.086	1174.086	1307.801	0.897755851	0.853003833		1	217.5	0.984536152
2	39.564	39564	800.3943	716.0594	716.0594	800.3943	0.894633308	0.873266746		1	217.75	0.984100953
2	39.987	39987	927.0396	824.3146	824.3146	927.0396	0.889190278	0.899872446		1	218	0.983665753
2	40.184	40184	1045.915	874.3195	874.3195	1045.915	0.835937433	0.903206935		1	218.25	0.983230553
2	40.42	40420	927.3799	889.1479	889.1479	927.3799	0.958774177	0.905503447		1	218.5	0.982795353
2	40.66	40660	730.8331	695.9977	695.9977	730.8331	0.952334671	0.9074395		1	218.75	0.982360153
2	40.851	40851	627.9792	575.2767	575.2767	627.9792	0.916076042	0.908909309		1	219	0.981924953
2	41.293	41293	1052.104	969.879	969.879	1052.104	0.92184708	0.910158515		1	219.25	0.981489753
2	41.458	41458	1105.334	879.9732	879.9732	1105.334	0.796115201	0.910046587		1	219.5	0.981054553
2	41.622	41622	544.1379	504.4378	504.4378	544.1379	0.92704037	0.910044194		1	219.75	0.980619353
2	41.984	41984	911.8306	853.6565	853.6565	911.8306	0.936200759	0.909601959		1	220	0.980184153
2	42.267	42267	1333.456	1250.683	1250.683	1333.456	0.937925961	0.90583822		1	220.25	0.979748953
2	42.449	42449	1919.083	1654.165	1654.165	1919.083	0.861955945	0.900704964		1	220.5	0.979313753
2	42.676	42676	1319.593	1191.222	1191.222	1319.593	0.902719248	0.893529078		1	220.75	0.978878553
2	42.86	42860	1671.447	1589.093	1589.093	1671.447	0.950728919	0.885030851		1	221	0.978443353
2	43.205	43205	1349.758	1137.14	1137.14	1349.758	0.842476948	0.859179247		1	221.25	0.978008153
2	43.659	43659	1518.744	1274.885	1274.885	1518.744	0.839433769	0.835307859		1	221.5	0.977572953
2	43.848	43848	946.0496	781.6642	781.6642	946.0496	0.826240189	0.836384307		1	221.75	0.977137753
2	44.063	44063	877.6668	687.8628	687.8628	877.6668	0.783740253	0.842187516		1	222	0.976702553
2	44.309	44309	1285.734	979.3822	979.3822	1285.734	0.761730031	0.849750523		1	222.25	0.976267353
2	44.495	44495	1193.123	1062.675	1062.675	1193.123	0.890666763	0.859798097		1	222.5	0.975832154
2	44.685	44685	861.8051	812.4573	812.4573	861.8051	0.942739025	0.876734094		1	222.75	0.975396954
2	45.013	45013	1111.105	1041.513	1041.513	1111.105	0.937366856	0.901866926		1	223	0.974939363
2	45.221	45221	1096.204	1042.393	1042.393	1096.204	0.950911509	0.911946541		1	223.25	0.974334535
2	45.481	45481	1855.883	1531.908	1531.908	1855.883	0.8254335	0.921840334		1	223.5	0.973729708
2	45.655	45655	1254.327	1209.767	1209.767	1254.327	0.964474973	0.921924602		1	223.75	0.97312488
2	45.878	45878	1586.539	1482.299	1482.299	1586.539	0.934297234	0.917083445		1	224	0.972520052
2	46.081	46081	588.0222	519.8273	519.8273	588.0222	0.884026657	0.912437641		1	224.25	0.971915225
2	46.255	46255	581.7662	549.0854	549.0854	581.7662	0.943824856	0.90381496		1	224.5	0.971310397
2	46.518	46518	1031.032	894.2552	894.2552	1031.032	0.867339908	0.888982326		1	224.75	0.97070557
2	46.709	46709	988.3298	876.2868	876.2868	988.3298	0.886633996	0.885526019		1	225	0.970100742
2	46.973	46973	1420.439	1303.956	1303.956	1420.439	0.917995071	0.881110048		1	225.25	0.972016379
2	47.17	47170	1707.625	1426.269	1426.269	1707.625	0.835235488	0.881547733		1	225.5	0.974593957
2	47.472	47472	1647.632	1346.06	1346.06	1647.632	0.81696641	0.892667501		1	225.75	0.977171535
2	47.964	47964	1623.27	1502.337	1502.337	1623.27	0.925500379	0.914787885		1	226	0.979749112
2	48.177	48177	2251.885	2143.036	2143.036	2251.885	0.951663162	0.922169667		1	226.25	0.98232669
2	48.589	48589	1070.167	1046.903	1046.903	1070.167	0.978261337	0.941933903		1	226.5	0.984904268
2	48.779	48779	1024.097	1014.518	1014.518	1024.097	0.990646394	0.946762862		1	226.75	0.987481845
2	49.306	49306	1631.316	1521.639	1521.639	1631.316	0.932767778	0.938473954		1	227	0.990059423
2	49.778	49778	1457.546	1342.298	1342.298	1457.546	0.920930111	0.921851343		1	227.25	0.992779717
2	50.097	50097	1496.42	1345.969	1345.969	1496.42	0.899459376	0.915483045		1	227.5	0.995892917
2	50.66	50660	1906.734	1704.997	1704.997	1906.734	0.894197617	0.909413688		1	227.75	0.999324227
2	50.908	50908	1570.742	1438.005	1438.005	1570.742	0.915494079	0.909427799		1	228	1.002755538
2	51.08	51080	1416.171	1280.339	1280.339	1416.171	0.904085029	0.912256627		1	228.25	1.006186848
2	51.307	51307	1386.485	1302.919	1302.919	1386.485	0.939728162	0.918510162		1	228.5	1.009618158
2	51.694	51694	1291.656	1231.78	1231.78	1291.656	0.953644004	0.934530192		1	228.75	1.013049468
2	51.934	51934	1235.179	1175.711	1175.711	1235.179	0.951854751	0.950198101		1	229	1.016480778
2	52.209	52209	982.326	935.3416	935.3416	982.326	0.952170257	0.972391868		1	229.25	1.019912089
2	52.422	52422	1098.218	1081.597	1081.597	1098.218	0.984865482	0.990542665		1	229.5	1.023343399
2	52.585	52585	794.5638	773.9269	773.9269	794.5638	0.974027385	1.005830843		1	229.75	1.027164022
2	52.872	52872	810.3111	815.9188	815.9188	810.3111	1.006920428	1.036987358		1	230	1.031105336
2	53.074	53074	727.1951	770.1872	770.1872	727.1951	1.059120448	1.058456119		2	9	1.033854976
2	53.255	53255	863.3361	977.7125	977.7125	863.3361	1.132481892	1.076895173		2	9.25	1.030188617
2	53.492	53492	880.7929	970.1529	970.1529	880.7929	1.101454042	1.102155762		2	9.5	1.026480554
2	53.781	53781	716.8722	846.1169	846.1169	716.8722	1.180289736	1.134429949		2	9.75	1.022779267
2	53.97	53970	624.9757	729.6802	729.6802	624.9757	1.167533714	1.155184713		2	10	1.018479406
2	54.341	54341	1079.929	1237.132	1237.132	1079.929	1.145567903	1.196581577		2	10.25	1.013704403
2	54.654	54654	759.9968	891.4915	891.4915	759.9968	1.173020071	1.23464704		2	10.5	1.00949631
2	54.946	54946	687.226	888.3726	888.3726	687.226	1.292693524	1.270962135		2	10.75	1.005533023
2	55.259	55259	686.7746	926.1216	926.1216	686.7746	1.348508812	1.312775358		2	11	1.002253732
2	55.511	55511	791.633	1062.898	1062.898	791.633	1.342665099	1.342139192		2	11.25	1.000122659
2	55.694	55694	725.4687	1052.704	1052.704	725.4687	1.451067427	1.362669386		2	11.5	0.999767358
2	55.903	55903	620.443	832.7452	832.7452	620.443	1.342178411	1.395662563		2	11.75	0.999946759
2	56.173	56173	786.7803	1240.735	1240.735	786.7803	1.576977715	1.444747316		2	12	1.000269047
2	56.357	56357	881.9421	1201.928	1201.928	881.9421	1.362819623	1.480459529		2	12.25	1.001708611
2	56.549	56549	979.7808	1444.872	1444.872	979.7808	1.474689032	1.528741974		2	12.5	1.003439364
2	56.864	56864	688.8174	1048.988	1048.988	688.8174	1.522882552	1.6265004		2	12.75	1.003977859
2	57.104	57104	595.8826	1053.345	1053.345	595.8826	1.767705585	1.713578101		2	13	1.003849296
2	57.412	57412	542.0024	1007.593	1007.593	542.0024	1.859019443	1.866504783		2	13.25	1.003313431
2	57.626	57626	479.685	983.7264	983.7264	479.685	2.050775822	1.987502722		2	13.5	1.001981022
2	57.794	57794	502.0772	987.3353	987.3353	502.0772	1.966500968	2.074575894		2	13.75	0.998556251
2	58.08	58080	709.5833	1594.315	1594.315	709.5833	2.246832754	2.257167138		2	14	0.994804433
2	58.305	58305	668.282	1573.867	1573.867	668.282	2.355094107	2.38890316		2	14.25	0.991329299
2	58.739	58739	592.6863	1596.214	1596.214	592.6863	2.693185248	2.541448713		2	14.5	0.987253747
2	58.986	58986	948.1965	2448.033	2448.033	948.1965	2.581778144	2.613358078		2	14.75	0.984471839
2	59.165	59165	1002.916	2985.196	2985.196	1002.916	2.976516478	2.663021899		2	15	0.983325531
2	59.341	59341	994.2323	2896.479	2896.479	994.2323	2.913281936	2.697277892		2	15.25	0.982742681
2	59.624	59624	740.5015	1873.38	1873.38	740.5015	2.529880088	2.743128329		2	15.5	0.985051186
2	60.08	60080	1367.507	3212.059	3212.059	1367.507	2.348842821	2.880227188		2	15.75	0.990116275
2	60.534	60534	1070.805	3165.788	3165.788	1070.805	2.956456124	3.003366894		2	16	0.994959009
2	60.819	60819	1527.963	4443.263	4443.263	1527.963	2.907965049	3.036478311		2	16.25	0.998652424
2	61.01	61010	2062.211	6302.153	6302.153	2062.211	3.056017546	3.032689417		2	16.5	1.001764131
2	61.515	61515	1657.382	6000	6000	1657.382	3.620167228	2.959035002		2	16.75	1.003224565
2	61.997	61997	1258.877	4136.362	4136.362	1258.877	3.285755479	2.846271525		2	17	1.003094462
2	62.268	62268	1520.176	4022.642	4022.642	1520.176	2.646168602	2.701771475		2	17.25	1.00217936
2	62.519	62519	1236.76	3186.499	3186.499	1236.76	2.576489375	2.505669631		2	17.5	1.001049198
2	62.86	62860	1342.25	2828.041	2828.041	1342.25	2.106940585	2.345929979		2	17.75	0.997265467
2	63.063	63063	946.3103	1964.06	1964.06	946.3103	2.075492574	2.314993282		2	18	0.993156561
2	63.365	63365	754.8683	1595.007	1595.007	754.8683	2.112960632	2.289879363		2	18.25	0.99130638
2	63.734	63734	1467.748	2680.254	2680.254	1467.748	1.826099576	2.47719716		2	18.5	0.989382297
2	63.897	63897	1708.428	3836.268	3836.268	1708.428	2.245495859	2.604124604		2	18.75	0.988594417
2	64.213	64213	893.8932	2361.145	2361.145	893.8932	2.641417342	2.814330481		2	19	0.987991502
2	64.397	64397	856.7446	2825.295	2825.295	856.7446	3.297709726	2.94179455		2	19.25	0.990594427
2	64.858	64858	1082.151	4106.287	4106.287	1082.151	3.794560094	3.442534442		2	19.5	0.993986712
2	65.268	65268	1090.617	4145.672	4145.672	1090.617	3.801217109	3.714016777		2	19.75	0.996537709
2	65.445	65445	779.6585	3312.755	3312.755	779.6585	4.248982086	3.693286687		2	20	0.999140025
2	65.731	65731	1041	3995.793	3995.793	1041	3.838417867	3.549103729		2	20.25	1.001416272
2	66.116	66116	898.691	2721.136	2721.136	898.691	3.02788834	3.300589975		2	20.5	1.002645065
2	66.542	66542	1288.221	3667.92	3667.92	1288.221	2.847275429	2.820430391		2	20.75	1.003453892
2	66.717	66717	915.3571	2198.107	2198.107	915.3571	2.401365544	2.644771892		2	21	1.003194392
2	66.916	66916	917.0022	2252.593	2252.593	917.0022	2.456475023	2.497907618		2	21.25	1.002034028
2	67.236	67236	1389.493	3010.539	3010.539	1389.493	2.166645676	2.25120769		2	21.5	1.001157795
2	67.534	67534	1820.481	3296.378	3296.378	1820.481	1.810718156	2.06260483		2	21.75	1.001146629
2	67.871	67871	781.3285	1553.224	1553.224	781.3285	1.987926973	1.9502376		2	22	1.001253212
2	68.061	68061	818.6832	1625.461	1625.461	818.6832	1.985457867	1.914301685		2	22.25	1.002249166
2	68.38	68380	991.2262	1883.923	1883.923	991.2262	1.900598471	1.839663844		2	22.5	1.003330534
2	68.62	68620	2005.933	3657.961	3657.961	2005.933	1.823570877	1.768954601		2	22.75	1.004552001
2	68.878	68878	1005.802	1848.955	1848.955	1005.802	1.838289246	1.7033741		2	23	1.004514625
2	69.123	69123	1513.281	2504.789	2504.789	1513.281	1.655204156	1.637753927		2	23.25	1.003092528
2	69.487	69487	1568.917	2342.196	2342.196	1568.917	1.492874384	1.508505195		2	23.5	1.00097877
2	69.728	69728	1124.198	1557.564	1557.564	1124.198	1.385489033	1.429775742		2	23.75	0.999196897
2	69.95	69950	1354.041	1771.071	1771.071	1354.041	1.307989197	1.369200466		2	24	0.997125585
2	70.229	70229	1325.501	1672.186	1672.186	1325.501	1.261550161	1.293414974		2	24.25	0.994831493
2	70.562	70562	1799.233	2103.773	2103.773	1799.233	1.169261013	1.219993456		2	24.5	0.993261597
2	70.891	70891	1184.739	1407.618	1407.618	1184.739	1.188124979	1.188751088		2	24.75	0.992534335
2	71.135	71135	1473.838	1734.807	1734.807	1473.838	1.177067629	1.172526569		2	25	0.992544073
2	71.553	71553	1276.672	1591.809	1591.809	1276.672	1.246842572	1.147073419		2	25.25	0.994418565
2	71.835	71835	1727.23	1944.446	1944.446	1727.23	1.125759742	1.137219405		2	25.5	0.997365644
2	72.007	72007	1614.013	1775.135	1775.135	1614.013	1.099826953	1.128608818		2	25.75	1.000876912
2	72.239	72239	1535.451	1757.049	1757.049	1535.451	1.144321115	1.112190045		2	26	1.003895954
2	72.467	72467	1555.554	1663.663	1663.663	1555.554	1.069498712	1.09682895		2	26.25	1.00690677
2	72.654	72654	1780.724	1868.498	1868.498	1780.724	1.049291187	1.086459182		2	26.5	1.010255662
2	72.84	72840	1523.287	1674.411	1674.411	1523.287	1.099209144	1.076452775		2	26.75	1.013112154
2	73.164	73164	664.1586	703.6395	703.6395	664.1586	1.059444988	1.061089534		2	27	1.0148764
2	73.336	73336	594.603	634.9148	634.9148	594.603	1.06779616	1.05541071		2	27.25	1.015827715
2	73.599	73599	1338.813	1364.389	1364.389	1338.813	1.019103489	1.050221579		2	27.5	1.016214825
2	73.899	73899	1768.37	1789.299	1789.299	1768.37	1.011835193	1.044183989		2	27.75	1.016641605
2	74.085	74085	1324.029	1443.022	1443.022	1324.029	1.089871899	1.039330348		2	28	1.017001736
2	74.357	74357	1034.367	1091.303	1091.303	1034.367	1.055044293	1.033057955		2	28.25	1.017227056
2	74.551	74551	1335.67	1414.136	1414.136	1335.67	1.058746547	1.029053156		2	28.5	1.017323769
2	74.931	74931	1408.302	1394.338	1394.338	1408.302	0.990084513	1.016230625		2	28.75	1.017242942
2	75.148	75148	1009.41	956.7754	956.7754	1009.41	0.947856074	1.011356944		2	29	1.016991495
2	75.615	75615	1126.358	1152.283	1152.283	1126.358	1.023016661	1.021286526		2	29.25	1.017410666
2	75.843	75843	937.5135	1065.34	1065.34	937.5135	1.136346303	1.02748422		2	29.5	1.018055767
2	76.024	76024	839.1963	804.9432	804.9432	839.1963	0.959183447	1.028319777		2	29.75	1.019026375
2	76.197	76197	1147.222	1113.044	1113.044	1147.222	0.970208033	1.027696075		2	30	1.020213986
2	76.363	76363	1097.483	1036.011	1036.011	1097.483	0.943988198	1.028031658		2	30.25	1.021401598
2	76.645	76645	686.7645	728.2347	728.2347	686.7645	1.060384892	1.024978214		2	30.5	1.02258921
2	76.812	76812	638.4496	767.5918	767.5918	638.4496	1.202274698	1.017544992		2	30.75	1.023776822
2	77.203	77203	649.0296	650.6952	650.6952	649.0296	1.002566293	0.990516398		2	31	1.024964434
2	77.392	77392	838.713	827.2662	827.2662	838.713	0.986351946	0.980537487		2	31.25	1.026152046
2	77.644	77644	1037.203	907.1493	907.1493	1037.203	0.874611142	0.968545408		2	31.5	1.027339658
2	77.819	77819	764.2313	694.5339	694.5339	764.2313	0.908800647	0.96088224		2	31.75	1.02852727
2	78.296	78296	950.9471	868.6761	868.6761	950.9471	0.913485198	0.945753815		2	32	1.029714881
2	78.611	78611	541.725	492.4803	492.4803	541.725	0.909096497	0.936930146		2	32.25	1.030902493
2	78.816	78816	685.5045	693.2961	693.2961	685.5045	1.011366227	0.931886433		2	32.5	1.032090105
2	78.999	78999	761.3355	744.0457	744.0457	761.3355	0.97729017	0.928850353		2	32.75	1.033277717
2	79.426	79426	690.8247	642.0816	642.0816	690.8247	0.929442158	0.926347621		2	33	1.034465329
2	79.821	79821	695.6529	632.3706	632.3706	695.6529	0.909031789	0.920243958		2	33.25	1.035652941
2	80.021	80021	948.3671	858.7231	858.7231	948.3671	0.905475422	0.91056898		2	33.5	1.036840553
2	80.382	80382	979.4719	867.3965	867.3965	979.4719	0.885575686	0.885649993		2	33.75	1.038028164
2	80.586	80586	1190.221	1119.945	1119.945	1190.221	0.940955503	0.876361484		2	34	1.039215776
2	80.774	80774	1668.56	1396.55	1396.55	1668.56	0.836979192	0.870013311		2	34.25	1.040403388
2	81.179	81179	1281.459	1046.801	1046.801	1281.459	0.816882163	0.858284147		2	34.5	1.041591
2	81.507	81507	1260.532	1058.645	1058.645	1260.532	0.839839845	0.865037146		2	34.75	1.042778612
2	81.731	81731	648.3911	548.3135	548.3135	648.3911	0.845652416	0.875014032		2	35	1.043966224
2	82.122	82122	979.8684	899.7063	899.7063	979.8684	0.918190953	0.88986813		2	35.25	1.045153836
2	82.65	82650	1247.548	1147.03	1147.03	1247.548	0.919427549	0.919269382		2	35.5	1.046341447
2	82.955	82955	910.8108	823.129	823.129	910.8108	0.903732147	0.932360134		2	35.75	1.040273975
2	83.276	83276	961.871	945.7886	945.7886	961.871	0.983280086	0.932649959		2	36	1.032226716
2	83.518	83518	696.2811	692.6182	692.6182	696.2811	0.994739337	0.92965386		2	36.25	1.024427918
2	83.847	83847	739.5566	724.2383	724.2383	739.5566	0.979287184	0.925330607		2	36.5	1.017344948
2	84.034	84034	1180.412	984.285	984.285	1180.412	0.83384869	0.919581467		2	36.75	1.010805673
2	84.394	84394	1899.8	1660.027	1660.027	1899.8	0.873790399	0.903691852		2	37	1.004862918
2	84.73	84730	1370.309	1219.34	1219.34	1370.309	0.889828499	0.893615525		2	37.25	0.999599345
2	85.054	85054	1134.116	962.7019	962.7019	1134.116	0.848856643	0.882581686		2	37.5	0.995045027
2	85.366	85366	670.2073	622.8924	622.8924	670.2073	0.929402589	0.877886755		2	37.75	0.991081358
2	85.685	85685	1222.915	1047.474	1047.474	1222.915	0.85653868	0.886805489		2	38	0.987892781
2	85.924	85924	1094.966	1013.284	1013.284	1094.966	0.92540225	0.898009736		2	38.25	0.985398322
2	86.197	86197	980.879	849.8067	849.8067	980.879	0.866372611	0.905429093		2	38.5	0.983455805
2	86.504	86504	1231.856	1110.772	1110.772	1231.856	0.901706044	0.90799826		2	38.75	0.981986038
2	86.88	86880	966.8079	882.9042	882.9042	966.8079	0.913215748	0.91125813		2	39	0.981073664
2	87.154	87154	802.7896	832.1081	832.1081	802.7896	1.036520777	0.910673898		2	39.25	0.981833389
2	87.344	87344	1006.765	922.5382	922.5382	1006.765	0.916339166	0.907743138		2	39.5	0.985486207
2	87.553	87553	830.7061	739.2421	739.2421	830.7061	0.889896078	0.90403481		2	39.75	0.98949201
2	87.727	87727	1733.541	1502.655	1502.655	1733.541	0.866812495	0.899040784		2	40	0.993462408
2	87.962	87962	1625.069	1356.57	1356.57	1625.069	0.834776862	0.887077334		2	40.25	0.994448444
2	88.418	88418	466.6465	411.3498	411.3498	466.6465	0.881501951	0.866681686		2	40.5	0.995052036
2	89.37	89370	1208.041	1064.925	1064.925	1208.041	0.881530511	0.868549198		2	40.75	0.995572597
2	89.678	89678	1371.479	1064.58	1064.58	1371.479	0.776227707	0.875614199		2	41	0.995887132
2	89.889	89889	1073.074	926.6284	926.6284	1073.074	0.863527026	0.881777181		2	41.25	0.996072587
2	90.119	90119	1001.254	902.5185	902.5185	1001.254	0.901388159	0.890651184		2	41.5	0.996074946
2	90.494	90494	1047.995	953.6729	953.6729	1047.995	0.909997567	0.908196511		2	41.75	0.996033436
2	90.724	90724	1380.74	1354.362	1354.362	1380.74	0.980895752	0.917466515		2	42	0.995902551
2	90.936	90936	997.0311	951.7005	951.7005	997.0311	0.954534417	0.925639132		2	42.25	0.99502986
2	91.181	91181	783.0595	756.4117	756.4117	783.0595	0.965969636	0.934653704		2	42.5	0.993200004
2	91.389	91389	788.2807	725.3826	725.3826	788.2807	0.920208499	0.938698256		2	42.75	0.990842601
2	91.577	91577	1292.81	1201.001	1201.001	1292.81	0.928984924	0.940187868		2	43	0.986755616
2	91.795	91795	1044.572	963.6752	963.6752	1044.572	0.922555075	0.941925215		2	43.25	0.982102673
2	91.985	91985	975.0587	878.0938	878.0938	975.0587	0.900554808	0.944383994		2	43.5	0.978652432
2	92.305	92305	628.6618	557.2195	557.2195	628.6618	0.886358134	0.947591156		2	43.75	0.976594118
2	92.513	92513	806.1784	839.3193	839.3193	806.1784	1.041108643	0.947563237		2	44	0.977817484
2	92.891	92891	336.3724	312.5539	312.5539	336.3724	0.929190088	0.943353335		2	44.25	0.979772813
2	93.134	93134	1250.745	1240.142	1240.142	1250.745	0.991522652	0.939703941		2	44.5	0.983003129
2	93.328	93328	1075.61	1032.788	1032.788	1075.61	0.960188172	0.937017933		2	44.75	0.988638699
2	93.746	93746	782.2313	728.6711	728.6711	782.2313	0.931528948	0.924492897		2	45	0.993666697
2	94.062	94062	1013.228	838.0129	838.0129	1013.228	0.827072386	0.916083204		2	45.25	0.996863448
2	94.295	94295	950.7414	842.7271	842.7271	950.7414	0.886389401	0.913009202		2	45.5	0.999173083
2	94.636	94636	827.3314	782.7894	782.7894	827.3314	0.94616184	0.90913294		2	45.75	0.998651464
2	94.854	94854	1237.682	1089.064	1089.064	1237.682	0.879922306	0.90955987		2	46	0.997189259
2	95.252	95252	888.1378	911.8429	911.8429	888.1378	1.026690791	0.92888423		2	46.25	0.994504498
2	95.681	95681	1066.552	934.5569	934.5569	1066.552	0.87624129	0.950828946		2	46.5	0.990812725
2	95.891	95891	1070.536	972.8171	972.8171	1070.536	0.908719651	0.951619656		2	46.75	0.989459069
2	96.055	96055	750.0108	739.998	739.998	750.0108	0.986649792	0.950446393		2	47	0.988495742
2	96.289	96289	1107.086	1008.774	1008.774	1107.086	0.911197504	0.948040795		2	47.25	0.989368033
2	96.459	96459	1374.566	1343.816	1343.816	1374.566	0.977629303	0.94399423		2	47.5	0.991843961
2	96.67	96670	744.8727	779.3862	779.3862	744.8727	1.046334763	0.937933863		2	47.75	0.994794186
2	96.927	96927	58.82425	53.9496	53.9496	58.82425	0.917131965	0.932488905		2	48	0.997647048
2	97.185	97185	1152.463	1008.592	1008.592	1152.463	0.875162153	0.925564302		2	48.25	1.000176273
2	97.413	97413	1026.953	911.7105	911.7105	1026.953	0.887782109	0.919942824		2	48.5	1.003324097
2	97.635	97635	1185.494	1034.715	1034.715	1185.494	0.872813359	0.912196355		2	48.75	1.005518744
2	97.847	97847	1058.881	988.4639	988.4639	1058.881	0.933498571	0.902417505		2	49	1.004799841
2	98.101	98101	1179.56	1089.867	1089.867	1179.56	0.923960629	0.894251152		2	49.25	1.003767759
2	98.465	98465	1283.125	1186.058	1186.058	1283.125	0.924351096	0.892642835		2	49.5	1.001743299
2	98.705	98705	1092.679	953.6159	953.6159	1092.679	0.872731973	0.894772989		2	49.75	0.99943238
2	98.988	98988	1989.311	1742.069	1742.069	1989.311	0.875714758	0.899055067		2	50	0.998010307
2	99.276	99276	2170.485	1949.504	1949.504	2170.485	0.898188193	0.906643337		2	50.25	0.997069114
2	99.439	99439	1496.415	1320.799	1320.799	1496.415	0.882642181	0.911046989		2	50.5	0.99636172
2	99.718	99718	1185.929	1081.238	1081.238	1185.929	0.911722371	0.921021034		2	50.75	0.995910331
2	100.021	100021	865.683	837.1813	837.1813	865.683	0.967076054	0.93533199		2	51	0.99630984
2	100.358	100358	684.9575	680.4299	680.4299	684.9575	0.993389955	0.945582192		2	51.25	0.997884425
2	100.63	100630	901.0361	809.8948	809.8948	901.0361	0.898848337	0.946617806		2	51.5	1.000393575
2	100.91	100910	1216.896	1260.709	1260.709	1216.896	1.036003898	0.944616359		2	51.75	1.003461002
2	101.168	101168	1598.356	1431.784	1431.784	1598.356	0.89578542	0.941185696		2	52	1.008011937
2	101.624	101624	2355.123	2118.704	2118.704	2355.123	0.899615009	0.924019969		2	52.25	1.013356206
2	101.81	101810	3577.978	3017.857	3017.857	3577.978	0.843453202	0.915240346		2	52.5	1.01912351
2	101.993	101993	1355.132	1313.994	1313.994	1355.132	0.96964281	0.908651552		2	52.75	1.025917575
2	102.178	102178	1075.04	1000.346	1000.346	1075.04	0.930519795	0.903097692		2	53	1.032964549
2	102.522	102522	901.3473	833.2509	833.2509	901.3473	0.924450431	0.893634652		2	53.25	1.039734949
2	102.691	102691	1112.383	951.5346	951.5346	1112.383	0.855401961	0.889812643		2	53.5	1.046733406
2	102.926	102926	880.7932	793.5941	793.5941	880.7932	0.900999349	0.883706086		2	53.75	1.054061398
2	103.259	103259	564.008	474.7982	474.7982	564.008	0.841828839	0.879700445		2	54	1.061296292
2	103.49	103490	535.6956	482.8322	482.8322	535.6956	0.901318211	0.885732343		2	54.25	1.068618146
2	103.723	103723	765.6003	669.2171	669.2171	765.6003	0.874107677	0.896955831		2	54.5	1.076358714
2	104.003	104003	799.8268	722.6969	722.6969	799.8268	0.903566747	0.906771522		2	54.75	1.084408263
2	104.289	104289	1100.451	970.6893	970.6893	1100.451	0.882083164	0.913412188		2	55	1.092699753
2	104.481	104481	530.7921	473.9227	473.9227	530.7921	0.89285937	0.918316728		2	55.25	1.101465659
2	104.701	104701	499.2013	477.1791	477.1791	499.2013	0.955885131	0.920655669		2	55.5	1.109152068
2	104.869	104869	643.6193	674.7835	674.7835	643.6193	1.048420238	0.917946174		2	55.75	1.117197503
2	105.101	105101	1110.407	1022.895	1022.895	1110.407	0.921189258	0.912591658		2	56	1.128165548
2	105.374	105374	1194.001	1063.537	1063.537	1194.001	0.89073376	0.902563052		2	56.25	1.140343164
2	105.615	105615	1172.749	910.2203	910.2203	1172.749	0.776142465	0.889032009		2	56.5	1.155232775
2	105.901	105901	1001.759	884.0867	884.0867	1001.759	0.882534322	0.879205039		2	56.75	1.174839971
2	106.133	106133	1364.246	1183.039	1183.039	1364.246	0.867174249	0.876932773		2	57	1.197077688
2	106.368	106368	1270.3	1164.473	1164.473	1270.3	0.916691333	0.876846902		2	57.25	1.226008936
2	106.549	106549	771.253	682.9264	682.9264	771.253	0.885476491	0.883715462		2	57.5	1.260180947
2	106.844	106844	682.0929	574.0427	574.0427	682.0929	0.8415902	0.905278231		2	57.75	1.295748916
2	107.083	107083	831.9185	825.9061	825.9061	831.9185	0.99277285	0.918114744		2	58	1.336254449
2	107.249	107249	968.0242	878.9631	878.9631	968.0242	0.907997031	0.924920191		2	58.25	1.375785337
2	107.452	107452	1161.37	1066.93	1066.93	1161.37	0.918682246	0.931721602		2	58.5	1.402227616
2	107.756	107756	1109.759	1027.518	1027.518	1109.759	0.925892919	0.926680319		2	58.75	1.425117497
2	108.056	108056	1012.679	941.513	941.513	1012.679	0.929725017	0.915626661		2	59	1.444170864
2	108.262	108262	773.0587	781.1216	781.1216	773.0587	1.010429868	0.910306313		2	59.25	1.460529231
2	108.535	108535	1184.878	1011.819	1011.819	1184.878	0.853943613	0.903907233		2	59.5	1.471939637
2	108.748	108748	871.232	783.222	783.222	871.232	0.898982131	0.897514126		2	59.75	1.487155959
2	109.092	109092	862.5655	717.659	717.659	862.5655	0.832005222	0.891219349		2	60	1.50688457
2	109.265	109265	880.1106	720.7452	720.7452	880.1106	0.818925712	0.891488898		2	60.25	1.525300325
2	109.702	109702	982.5083	893.4704	893.4704	982.5083	0.909376949	0.896871306		2	60.5	1.543098266
2	110.075	110075	1236.35	1196.726	1196.726	1236.35	0.967950823	0.902315802		2	60.75	1.552105581
2	110.487	110487	1407.045	1379.683	1379.683	1407.045	0.980553571	0.920121535		2	61	1.553267275
2	110.693	110693	918.1189	837.4557	837.4557	918.1189	0.91214297	0.925811701		2	61.25	1.544027522
2	110.856	110856	1436.249	1307.24	1307.24	1436.249	0.910176439	0.925716235		2	61.5	1.534457015
2	111.049	111049	1343.221	1186.736	1186.736	1343.221	0.883500184	0.924587542		2	61.75	1.519452438
2	111.237	111237	1703.263	1467.486	1467.486	1703.263	0.861573345	0.921984475		2	62	1.503865359
2	111.759	111759	945.3822	940.6559	940.6559	945.3822	0.995000646	0.900235548		2	62.25	1.468876788
2	112.062	112062	1241.12	1126.284	1126.284	1241.12	0.907473895	0.883136805		2	62.5	1.418782102
2	112.559	112559	1024.945	847.3791	847.3791	1024.945	0.82675568	0.86470845		2	62.75	1.38648325
2	112.753	112753	758.4134	603.1034	603.1034	758.4134	0.795217226	0.862997654		2	63	1.367358141
2	113.114	113114	1760.756	1533.959	1533.959	1760.756	0.871193396	0.862124957		2	63.25	1.360756451
2	113.361	113361	926.5867	766.6651	766.6651	926.5867	0.82740784	0.861758953		2	63.5	1.37623397
2	113.532	113532	1351.183	1172.374	1172.374	1351.183	0.867664854	0.862749419		2	63.75	1.410682736
2	113.731	113731	1463.527	1318.326	1318.326	1463.527	0.900786935	0.864754292		2	64	1.458711617
2	113.932	113932	1013.22	938.1341	938.1341	1013.22	0.925893784	0.867569464		2	64.25	1.50262909
2	114.196	114196	1063.511	939.0816	939.0816	1063.511	0.883001304	0.874381288		2	64.5	1.558723006
2	114.466	114466	771.5353	676.2843	676.2843	771.5353	0.876543562	0.879987355		2	64.75	1.62999826
2	114.729	114729	942.5142	782.9613	782.9613	942.5142	0.830715654	0.88131714		2	65	1.68546851
2	114.957	114957	1630.915	1458.64	1458.64	1630.915	0.894369112	0.881072513		2	65.25	1.728918054
2	115.149	115149	1838.964	1584.608	1584.608	1838.964	0.861685166	0.881160123		2	65.5	1.719327531
2	115.509	115509	1334.438	1171.793	1171.793	1334.438	0.87811723	0.881697222		2	65.75	1.685541841
2	115.886	115886	804.5077	730.8254	730.8254	804.5077	0.908413182	0.881532309		2	66	1.64318562
2	116.177	116177	824.9451	730.7776	730.7776	824.9451	0.88584998	0.881366644		2	66.25	1.583889171
2	116.443	116443	969.5516	864.9436	864.9436	969.5516	0.892106825	0.877298429		2	66.5	1.509928046
2	116.755	116755	1463.419	1363.138	1363.138	1463.419	0.931474854	0.873893587		2	66.75	1.445004252
2	117.098	117098	1628.692	1264.89	1264.89	1628.692	0.776629344	0.882747238		2	67	1.39585097
2	117.333	117333	1105.438	960.8402	960.8402	1105.438	0.869194111	0.890839787		2	67.25	1.345770336
2	117.605	117605	1951.408	1745.791	1745.791	1951.408	0.894631466	0.896861596		2	67.5	1.304240567
2	117.908	117908	1382.384	1209.267	1209.267	1382.384	0.874769239	0.902318046		2	67.75	1.279688636
2	118.113	118113	1034.834	922.5452	922.5452	1034.834	0.891491002	0.904625545		2	68	1.262694946
2	118.407	118407	931.4272	904.5638	904.5638	931.4272	0.971158884	0.90236331		2	68.25	1.248059753
2	118.689	118689	1019.05	1043.65	1043.65	1019.05	1.024140131	0.898141573		2	68.5	1.230796449
2	118.998	118998	1427.8	1279.022	1279.022	1427.8	0.895799132	0.894853185		2	68.75	1.212843425
2	119.372	119372	1644.586	1373.267	1373.267	1644.586	0.835022918	0.879442322		2	69	1.195726862
2	119.608	119608	1194.571	970.1123	970.1123	1194.571	0.812100997	0.872280353		2	69.25	1.175243589
2	119.869	119869	1348.742	1122.457	1122.457	1348.742	0.83222514	0.876562456		2	69.5	1.152040685
2	120.115	120115	1244.531	1060.276	1060.276	1244.531	0.851948244	0.884900298		2	69.75	1.130915252
2	120.413	120413	653.7018	583.376	583.376	653.7018	0.892419143	0.894638258		2	70	1.113026562
2	120.665	120665	802.85	808.7045	808.7045	802.85	1.007292147	0.905771317		2	70.25	1.095484314
2	121.029	121029	993.2842	884.0579	884.0579	993.2842	0.890035198	0.928802998		2	70.5	1.081016376
2	121.319	121319	946.5715	981.0953	981.0953	946.5715	1.036472469	0.94002328		2	70.75	1.072742423
2	121.537	121537	975.3321	891.3708	891.3708	975.3321	0.913915168	0.938406511		2	71	1.067325621
2	121.703	121703	805.372	772.3171	772.3171	805.372	0.958956979	0.933688583		2	71.25	1.063131448
2	121.976	121976	1533.368	1429.318	1429.318	1533.368	0.932142839	0.927767446		2	71.5	1.059135749
2	122.168	122168	1543.24	1335.597	1335.597	1543.24	0.865449962	0.922080697		2	71.75	1.056481828
2	122.395	122395	1451.898	1266.869	1266.869	1451.898	0.872560607	0.914466144		2	72	1.053534148
2	122.793	122793	1154.905	1060.21	1060.21	1154.905	0.918006243	0.918364171		2	72.25	1.048938135
2	122.961	122961	1906.767	1686.203	1686.203	1906.767	0.884325667	0.921828566		2	72.5	1.044620439
2	123.28	123280	1733.556	1772.605	1772.605	1733.556	1.022525376	0.924939888		2	72.75	1.041023379
2	123.668	123668	1056.771	902.7888	902.7888	1056.771	0.854289908	0.92437072		2	73	1.037761186
2	123.878	123878	1923.372	1823.463	1823.463	1923.372	0.94805529	0.92372409		2	73.25	1.03497479
2	124.056	124056	1516.191	1450.98	1450.98	1516.191	0.956990247	0.922015015		2	73.5	1.033380198
2	124.332	124332	905.2174	837.9334	837.9334	905.2174	0.925670894	0.914937748		2	73.75	1.03206986
2	124.573	124573	1541.408	1490.367	1490.367	1541.408	0.966886768	0.906792123		2	74	1.030591012
2	124.769	124769	1242.978	1045.482	1045.482	1242.978	0.841110623	0.901999321		2	74.25	1.029010125
2	125.021	125021	1058.331	857.187	857.187	1058.331	0.809942258	0.898045679		2	74.5	1.027587659
2	125.484	125484	1041.015	886.5894	886.5894	1041.015	0.851658622	0.891673464		2	74.75	1.025548817
2	125.689	125689	820.7549	817.9127	817.9127	820.7549	0.99653709	0.890510428		2	75	1.023538977
2	125.855	125855	659.2556	606.4091	606.4091	659.2556	0.919839134	0.890247847		2	75.25	1.023235764
2	126.037	126037	1052.099	887.9309	887.9309	1052.099	0.843961357	0.889032021		2	75.5	1.02463098
2	126.203	126203	1014.609	957.7047	957.7047	1014.609	0.943915045	0.887112135		2	75.75	1.02623598
2	126.419	126419	1216.073	1025.044	1025.044	1216.073	0.842913213	0.884852839		2	76	1.02708975
2	126.818	126818	1057.576	926.3269	926.3269	1057.576	0.875896295	0.880659023		2	76.25	1.026983247
2	127.195	127195	880.1065	775.282	775.282	880.1065	0.880895664	0.872639707		2	76.5	1.026653849
2	127.451	127451	840.6222	733.1019	733.1019	840.6222	0.872094384	0.866283138		2	76.75	1.025015057
2	127.84	127840	1371.888	1152.922	1152.922	1371.888	0.840390761	0.86345729		2	77	1.020879641
2	128.004	128004	1470.481	1210.591	1210.591	1470.481	0.823261912	0.86702991		2	77.25	1.01654506
2	128.239	128239	1134.596	1025.808	1025.808	1134.596	0.904117413	0.873826645		2	77.5	1.013228208
2	128.764	128764	926.7936	827.0254	827.0254	926.7936	0.89235122	0.895798765		2	77.75	1.010211243
2	129.021	129021	1075.133	990.7533	990.7533	1075.133	0.921516966	0.90770174		2	78	1.00791143
2	129.212	129212	1018.549	936.6172	936.6172	1018.549	0.919560276	0.913708397		2	78.25	1.005830283
2	129.442	129442	983.4627	898.0288	898.0288	983.4627	0.913129496	0.918983168		2	78.5	1.003947473
2	129.739	129739	1236.625	1116.003	1116.003	1236.625	0.902458708	0.924858027		2	78.75	1.002233729
2	130.007	130007	1012.246	1025.439	1025.439	1012.246	1.013033393	0.927938301		2	79	1.001009082
2	130.215	130215	1055.851	958.0385	958.0385	1055.851	0.907361455	0.929150223		2	79.25	1.000624478
2	130.461	130461	1249.416	1123.765	1123.765	1249.416	0.899432215	0.929213648		2	79.5	1.000053584
2	130.641	130641	897.5689	824.0095	824.0095	897.5689	0.918045957	0.927953416		2	79.75	0.999039624
2	130.981	130981	1277.1	1111.76	1111.76	1277.1	0.870534805	0.92350394		2	80	0.996478863
2	131.178	131178	879.7456	819.6202	819.6202	879.7456	0.931655924	0.919556392		2	80.25	0.992063196
2	131.397	131397	1025.973	1012.869	1012.869	1025.973	0.987227734	0.913263536		2	80.5	0.988261403
2	131.765	131765	1885.538	1725.794	1725.794	1885.538	0.915279353	0.903923555		2	80.75	0.985780095
2	132.041	132041	1048.568	924.3977	924.3977	1048.568	0.881581071	0.898628838		2	81	0.983849444
2	132.524	132524	1161.384	965.803	965.803	1161.384	0.831596612	0.887186164		2	81.25	0.982872454
2	132.851	132851	1034.201	918.6194	918.6194	1034.201	0.88824068	0.880065263		2	81.5	0.984223439
2	133.103	133103	1559.217	1418.786	1418.786	1559.217	0.909934922	0.874803082		2	81.75	0.987069404
2	133.356	133356	1891.452	1615.807	1615.807	1891.452	0.854268044	0.869917437		2	82	0.989562259
2	133.66	133660	1054.878	1026.216	1026.216	1054.878	0.972829085	0.86746561		2	82.25	0.992649581
2	134.102	134102	1512.974	1102.48	1102.48	1512.974	0.728684036	0.87691784		2	82.5	0.996303504
2	134.31	134310	1166.981	968.4904	968.4904	1166.981	0.829911027	0.880772955		2	82.75	0.999622412
2	134.547	134547	928.0463	858.1403	858.1403	928.0463	0.924674017	0.883091591		2	83	1.001942513
2	134.78	134780	716.762	631.758	631.758	716.762	0.881405543	0.885891186		2	83.25	1.002001759
2	134.997	134997	758.5152	709.3889	709.3889	758.5152	0.935233598	0.888217582		2	83.5	1.001280013
2	135.345	135345	1041.823	1026.173	1026.173	1041.823	0.984978254	0.893991783		2	83.75	1.000421336
2	135.522	135522	1020.558	918.1324	918.1324	1020.558	0.899637649	0.897389112		2	84	0.998852136
2	135.776	135776	2541.948	2063.741	2063.741	2541.948	0.811873807	0.900073475		2	84.25	0.996075399
2	135.982	135982	2088.927	1815.855	1815.855	2088.927	0.869276428	0.898438524		2	84.5	0.993572784
2	136.448	136448	1153.233	1036.907	1036.907	1153.233	0.899130531	0.887320699		2	84.75	0.991583597
2	136.638	136638	899.996	839.1655	839.1655	899.996	0.932410255	0.883740296		2	85	0.989348949
2	136.871	136871	823.5832	722.2576	722.2576	823.5832	0.876969807	0.88391037		2	85.25	0.988092127
2	137.118	137118	1819.155	1429.316	1429.316	1819.155	0.785703252	0.883023619		2	85.5	0.988617306
2	137.323	137323	1202.7	1097.655	1097.655	1202.7	0.912659017	0.876216472		2	85.75	0.990774714
2	137.498	137498	1032.549	915.0826	915.0826	1032.549	0.886236489	0.869056364		2	86	0.993457869
2	137.673	137673	774.725	753.2511	753.2511	774.725	0.972281906	0.86353495		2	86.25	0.994979549
2	137.85	137850	932.396	779.2979	779.2979	932.396	0.835801419	0.858198646		2	86.5	0.995528687
2	138.272	138272	1102.93	881.1253	881.1253	1102.93	0.798895034	0.842311108		2	86.75	0.996097276
2	138.476	138476	1053.421	855.2379	855.2379	1053.421	0.811867145	0.839082015		2	87	0.996325948
2	138.674	138674	1025.216	850.1158	850.1158	1025.216	0.829206528	0.840190282		2	87.25	0.995851086
2	138.986	138986	1062.852	840.9519	840.9519	1062.852	0.791222014	0.845709812		2	87.5	0.994743996
2	139.522	139522	1165.304	1015.373	1015.373	1165.304	0.871337436	0.856147111		2	87.75	0.992879033
2	139.787	139787	1119.583	1059.385	1059.385	1119.583	0.946231767	0.861609894		2	88	0.989600147
2	140.162	140162	1057.801	1017.352	1017.352	1057.801	0.961761239	0.871815199		2	88.25	0.9866652
2	140.362	140362	1084.15	972.529	972.529	1084.15	0.897042845	0.875900338		2	88.5	0.984735137
2	140.624	140624	3304.658	2523.137	2523.137	3304.658	0.763509265	0.880295181		2	88.75	0.98486386
2	140.84	140840	2013.105	1541.764	1541.764	2013.105	0.765863678	0.882822637		2	89	0.984992582
2	141.128	141128	1615.565	1372.649	1372.649	1615.565	0.849640219	0.883364914		2	89.25	0.985121304
2	141.334	141334	1304.578	1283.05	1283.05	1304.578	0.983498112	0.883810706		2	89.5	0.985965786
2	141.509	141509	792.9024	740.9377	740.9377	792.9024	0.934462678	0.885643997		2	89.75	0.987589462
2	141.734	141734	854.3956	782.6608	782.6608	854.3956	0.916040298	0.889336109		2	90	0.989779195
2	142.168	142168	1051.758	979.7422	979.7422	1051.758	0.931528165	0.899359073		2	90.25	0.992593055
2	142.39	142390	902.6425	820.0485	820.0485	902.6425	0.90849755	0.901094648		2	90.5	0.995652982
2	142.562	142562	956.5229	792.4721	792.4721	956.5229	0.828492554	0.902650899		2	90.75	0.99828573
2	142.776	142776	1315.433	1150.02	1150.02	1315.433	0.874252052	0.909525445		2	91	1.000785839
2	143.009	143009	1094.039	945.1928	945.1928	1094.039	0.863947995	0.918310827		2	91.25	1.002886016
2	143.179	143179	1154.389	1066.738	1066.738	1154.389	0.924071522	0.923221293		2	91.5	1.003826294
2	143.355	143355	1143.162	1089.439	1089.439	1143.162	0.953004911	0.930516317		2	91.75	1.004348311
2	143.517	143517	667.997	659.5397	659.5397	667.997	0.987339314	0.940044213		2	92	1.005127268
2	143.721	143721	712.5081	716.6278	716.6278	712.5081	1.005781969	0.948355044		2	92.25	1.005784923
2	144.042	144042	1185.37	1141.119	1141.119	1185.37	0.96266904	0.94696303		2	92.5	1.005922738
2	144.366	144366	907.888	833.2542	833.2542	907.888	0.917794045	0.938393843		2	92.75	1.005229467
2	144.651	144651	1243.085	1074.398	1074.398	1243.085	0.864299706	0.932793035		2	93	1.004387623
2	144.838	144838	999.8231	977.8478	977.8478	999.8231	0.978020812	0.930452987		2	93.25	1.003437861
2	145.036	145036	1160.801	1016.539	1016.539	1160.801	0.875722023	0.927857833		2	93.5	1.00180165
2	145.251	145251	920.7142	865.4634	865.4634	920.7142	0.939991368	0.926963149		2	93.75	0.999838957
2	145.427	145427	768.103	706.2525	706.2525	768.103	0.919476294	0.92705907		2	94	0.998092651
2	145.704	145704	679.3407	665.5099	665.5099	679.3407	0.979640849	0.926547726		2	94.25	0.997008548
2	145.926	145926	1026.997	944.0382	944.0382	1026.997	0.919221965	0.924536451		2	94.5	0.996241073
2	146.205	146205	1174.87	1090.819	1090.819	1174.87	0.928459319	0.921809778		2	94.75	0.995893897
2	146.419	146419	1054.5	992.9254	992.9254	1054.5	0.941607776	0.921048852		2	95	0.997807996
2	146.725	146725	795.8088	701.1453	701.1453	795.8088	0.881047432	0.92253007		2	95.25	1.000994024
2	147.024	147024	880.1303	807.8471	807.8471	880.1303	0.917872161	0.925087516		2	95.5	1.004349264
2	147.475	147475	882.0267	794.3058	794.3058	882.0267	0.900546208	0.927646733		2	95.75	1.006847638
2	147.725	147725	1160.259	1033.708	1033.708	1160.259	0.890928663	0.927884046		2	96	1.006782312
2	148.052	148052	611.291	593.8397	593.8397	611.291	0.971451731	0.928063159		2	96.25	1.006152861
2	148.235	148235	753.4886	763.6872	763.6872	753.4886	1.013535175	0.927927676		2	96.5	1.004676413
2	148.413	148413	816.0451	773.3825	773.3825	816.0451	0.947720291	0.92773359		2	96.75	1.002949936
2	148.798	148798	764.7233	659.5077	659.5077	764.7233	0.862413503	0.92806474		2	97	1.001451385
2	149.054	149054	690.319	639.6295	639.6295	690.319	0.926570904	0.928521921		2	97.25	0.999727469
2	149.372	149372	1068.288	926.3316	926.3316	1068.288	0.867117856	0.928249806		2	97.5	0.997875804
2	149.702	149702	746.2736	708.8735	708.8735	746.2736	0.949884198	0.927665209		2	97.75	0.995247053
2	149.927	149927	645.6554	585.9873	585.9873	645.6554	0.907585223	0.928240607		2	98	0.992781526
2	150.388	150388	470.5506	483.1972	483.1972	470.5506	1.026876174	0.93188945		2	98.25	0.991756404
2	150.754	150754	988.542	863.5298	863.5298	988.542	0.873538808	0.932439227		2	98.5	0.991588599
2	151.067	151067	796.4556	765.0607	765.0607	796.4556	0.960581732	0.926804984		2	98.75	0.992244891
2	151.586	151586	887.4562	807.4648	807.4648	887.4562	0.909864397	0.913745408		2	99	0.993273099
2	151.921	151921	1184.555	1059.194	1059.194	1184.555	0.894170385	0.907722972		2	99.25	0.995002031
2	152.23	152230	1296.9	1172.296	1172.296	1296.9	0.903921659	0.902126315		2	99.5	0.996910067
2	152.465	152465	1544.592	1350.736	1350.736	1544.592	0.874493717	0.899934946		2	99.75	0.999352323
2	152.692	152692	1009.414	938.2463	938.2463	1009.414	0.929496024	0.902804997		2	100	1.002451551
2	152.855	152855	893.2507	785.1612	785.1612	893.2507	0.878993098	0.904780841		2	100.25	1.004540094
2	153.203	153203	881.4255	779.8372	779.8372	881.4255	0.884745449	0.908390089		2	100.5	1.005544213
2	153.579	153579	648.4643	619.4831	619.4831	648.4643	0.955307948	0.914592127		2	100.75	1.005448987
2	153.778	153778	784.3642	715.1284	715.1284	784.3642	0.911730036	0.915873443		2	101	1.004834684
2	153.948	153948	1284.296	1120.971	1120.971	1284.296	0.872829161	0.915480612		2	101.25	1.003438124
2	154.116	154116	887.1588	881.3038	881.3038	887.1588	0.99340028	0.91488743		2	101.5	1.000967965
2	154.427	154427	826.4343	751.445	751.445	826.4343	0.909261632	0.910229726		2	101.75	0.998181702
2	154.852	154852	913.8988	827.2646	827.2646	913.8988	0.905203727	0.898799598		2	102	0.995653788
2	155.236	155236	1077.816	894.4987	894.4987	1077.816	0.829917815	0.894424855		2	102.25	0.993731331
2	155.572	155572	734.2027	690.206	690.206	734.2027	0.94007554	0.902542611		2	102.5	0.991926237
2	155.982	155982	809.1426	683.1638	683.1638	809.1426	0.844305812	0.917800024		2	102.75	0.990361799
2	156.167	156167	682.876	626.1457	626.1457	682.876	0.916924449	0.921496293		2	103	0.988927751
2	156.544	156544	981.4328	899.6174	899.6174	981.4328	0.916636778	0.929481064		2	103.25	0.988138427
2	156.755	156755	952.2569	985.188	985.188	952.2569	1.034582159	0.934827026		2	103.5	0.989819665
2	157.036	157036	644.9392	635.188	635.188	644.9392	0.984880435	0.937836681		2	103.75	0.99288755
2	157.205	157205	1024.572	964.0751	964.0751	1024.572	0.940953979	0.935932417		2	104	0.995187881
2	157.53	157530	994.3297	858.0643	858.0643	994.3297	0.862957528	0.929362682		2	104.25	0.996720809
2	157.81	157810	603.6908	548.0912	548.0912	603.6908	0.907900535	0.917817167		2	104.5	0.99829883
2	158.005	158005	1258.123	1167.36	1167.36	1258.123	0.927858405	0.905414878		2	104.75	0.998652297
2	158.36	158360	1064.402	955.5232	955.5232	1064.402	0.897708948	0.887053292		2	105	0.997354968
2	158.575	158575	1015.022	860.3719	860.3719	1015.022	0.847638672	0.880589863		2	105.25	0.995306471
2	159.07	159070	1363.658	1174.797	1174.797	1363.658	0.861504131	0.867900905		2	105.5	0.992254038
2	159.276	159276	2153.877	1973.588	1973.588	2153.877	0.916295592	0.866558789		2	105.75	0.989341795
2	159.602	159602	2865.201	2317.191	2317.191	2865.201	0.808735932	0.873710697		2	106	0.987725476
2	159.863	159863	1383.652	1187.153	1187.153	1383.652	0.857985245	0.884466051		2	106.25	0.987372346
2	160.274	160274	942.6261	877.7208	877.7208	942.6261	0.931144173	0.89776973		2	106.5	0.988675795
2	160.523	160523	1096.549	972.3299	972.3299	1096.549	0.886718149	0.902292721		2	106.75	0.99302011
2	160.903	160903	798.471	761.0198	761.0198	798.471	0.953096355	0.908387847		2	107	0.997022716
2	161.103	161103	812.8495	742.6267	742.6267	812.8495	0.9136091	0.908038384		2	107.25	0.999987846
2	161.475	161475	847.0861	776.2475	776.2475	847.0861	0.91637379	0.902830237		2	107.5	1.001555323
2	161.67	161670	1157.859	1116.226	1116.226	1157.859	0.964043118	0.901395691		2	107.75	1.000467157
2	161.971	161971	1507.977	1271.33	1271.33	1507.977	0.843069888	0.901174412		2	108	0.998081312
2	162.134	162134	1745.507	1465.198	1465.198	1745.507	0.839411128	0.900947404		2	108.25	0.996224626
2	162.551	162551	1418.533	1226.94	1226.94	1418.533	0.864935817	0.900045081		2	108.5	0.994679015
2	162.803	162803	515.3	478.1452	478.1452	515.3	0.927896759	0.902441908		2	108.75	0.992776047
2	162.982	162982	1015.149	899.4169	899.4169	1015.149	0.885994962	0.905607398		2	109	0.991575306
2	163.193	163193	1285.532	1195.678	1195.678	1285.532	0.930103646	0.907286785		2	109.25	0.991198048
2	163.374	163374	1238.619	1193.086	1193.086	1238.619	0.963238898	0.907433771		2	109.5	0.991963897
2	163.735	163735	1391.614	1312.765	1312.765	1391.614	0.943339892	0.907107435		2	109.75	0.992800827
2	164.048	164048	2206.987	1876.589	1876.589	2206.987	0.850294542	0.896362098		2	110	0.99375863
2	164.306	164306	1850.277	1545	1545	1850.277	0.835010109	0.882786038		2	110.25	0.996031098
2	164.601	164601	2051.295	1951.885	1951.885	2051.295	0.951537931	0.872829114		2	110.5	0.998813778
2	164.774	164774	1933.197	1656.646	1656.646	1933.197	0.856946292	0.869825818		2	110.75	1.000204289
2	165.018	165018	2029.335	1664.373	1664.373	2029.335	0.820156849	0.86676914		2	111	0.999966955
2	165.328	165328	2679.479	2251.026	2251.026	2679.479	0.840098392	0.87170272		2	111.25	0.999066334
2	165.51	165510	1896.356	1703.547	1703.547	1896.356	0.89832658	0.876700431		2	111.5	0.996332357
2	165.711	165711	2382.698	2106.68	2106.68	2382.698	0.884157371	0.881626817		2	111.75	0.99359838
2	166.002	166002	1572.437	1396.984	1396.984	1572.437	0.888419695	0.892998912		2	112	0.989930303
2	166.248	166248	770.0924	702.2616	702.2616	770.0924	0.911918622	0.901091224		2	112.25	0.987182288
2	166.634	166634	2050.63	1903.699	1903.699	2050.63	0.928348361	0.902796401		2	112.5	0.9847492
2	167.156	167156	1168.021	1085.449	1085.449	1168.021	0.929306066	0.902951566		2	112.75	0.983732895
2	167.512	167512	1278.388	1273.796	1273.796	1278.388	0.996407976	0.906720467		2	113	0.983569225
2	167.737	167737	1011.266	912.0249	912.0249	1011.266	0.901864495	0.910104352		2	113.25	0.983443995
2	167.948	167948	1314.277	1095.496	1095.496	1314.277	0.833535092	0.912742941		2	113.5	0.983612146
2	168.238	168238	1685.653	1428.501	1428.501	1685.653	0.847446657	0.918139526		2	113.75	0.984256872
2	169.508	169508	1320.059	1255.777	1255.777	1320.059	0.951303692	0.967750802		2	114	0.985386463
2	169.991	169991	951.9956	1076.758	1076.758	951.9956	1.131053547	0.983906434		2	114.25	0.987008158
2	170.377	170377	858.4145	823.8049	823.8049	858.4145	0.959681949	0.990138984		2	114.5	0.98823044
2	170.713	170713	671.728	677.6435	677.6435	671.728	1.008806392	0.982942612		2	114.75	0.988528439
2	171.142	171142	1070.617	1033.356	1033.356	1070.617	0.965196704	0.967849862		2	115	0.988475295
2	171.528	171528	842.7005	807.4378	807.4378	842.7005	0.958155122	0.961579671		2	115.25	0.988532691
2	171.73	171730	939.3697	900.8948	900.8948	939.3697	0.959041792	0.958858719		2	115.5	0.988630591
2	171.931	171931	1121.978	1018.317	1018.317	1121.978	0.907608705	0.957167231		2	115.75	0.988606445
2	172.372	172372	1204.037	1065.427	1065.427	1204.037	0.884878953	0.966214871		2	116	0.988573795
2	172.661	172661	802.289	753.1289	753.1289	802.289	0.938725198	0.97758726		2	116.25	0.988254303
2	172.963	172963	669.9113	750.7682	750.7682	669.9113	1.120697919	0.985935066		2	116.5	0.987316274
2	173.225	173225	673.6375	654.7609	654.7609	673.6375	0.971978104	0.991048825		2	116.75	0.98660018
2	173.47	173470	1122.513	1136.643	1136.643	1122.513	1.012587827	0.995676203		2	117	0.988245758
2	173.688	173688	708.7693	686.4961	686.4961	708.7693	0.968574824	0.996321646		2	117.25	0.990283597
2	173.915	173915	751.2526	759.1941	759.1941	751.2526	1.010571012	0.987526163		2	117.5	0.992004232
2	174.193	174193	845.8594	803.6701	803.6701	845.8594	0.950122562	0.97309377		2	117.75	0.993299747
2	174.529	174529	894.7408	917.0369	917.0369	894.7408	1.02491906	0.953067149		2	118	0.994318369
2	174.776	174776	630.8219	544.7433	544.7433	630.8219	0.863545321	0.934651741		2	118.25	0.994375527
2	175.08	175080	1124.019	1049.78	1049.78	1124.019	0.933952184	0.923476477		2	118.5	0.993693004
2	175.254	175254	1266.714	1186.567	1186.567	1266.714	0.936728417	0.926354508		2	118.75	0.992779953
2	175.423	175423	1060.809	947.9158	947.9158	1060.809	0.893578203	0.932177236		2	119	0.992065592
2	175.595	175595	993.231	924.76	924.76	993.231	0.931062361	0.938350579		2	119.25	0.98936174
2	175.87	175870	672.5848	650.5842	650.5842	672.5848	0.967289478	0.957310655		2	119.5	0.987022689
2	176.087	176087	896.267	821.2644	821.2644	896.267	0.916316678	0.978122579		2	119.75	0.986773919
2	176.336	176336	585.4788	556.1307	556.1307	585.4788	0.949873334	0.993919667		2	120	0.988451775
2	176.53	176530	534.4037	602.3183	602.3183	534.4037	1.127084824	1.000496741		2	120.25	0.990632747
2	176.735	176735	1109.129	1178.251	1178.251	1109.129	1.062320974	1.005971923		2	120.5	0.993039646
2	176.967	176967	1233.893	1270.797	1270.797	1233.893	1.02990859	1.006800462		2	120.75	0.996364618
2	177.234	177234	990.8321	987.6096	987.6096	990.8321	0.996747683	1.004482589		2	121	1.000516565
2	177.435	177435	1171.879	1135.455	1135.455	1171.879	0.968918293	1.001756415		2	121.25	1.003242515
2	177.831	177831	642.3553	607.1525	607.1525	642.3553	0.945197307	0.985340502		2	121.5	1.003590895
2	178.254	178254	717.4101	636.1695	636.1695	717.4101	0.886758494	0.964326245		2	121.75	1.002012969
2	178.558	178558	1096.779	1105.75	1105.75	1096.779	1.008179405	0.956259804		2	122	1.000539806
2	178.901	178901	805.0107	803.6773	803.6773	805.0107	0.998343625	0.948227699		2	122.25	0.998511785
2	179.391	179391	1175.261	1065.97	1065.97	1175.261	0.907007039	0.937314617		2	122.5	0.997505051
2	179.784	179784	1032.154	964.7309	964.7309	1032.154	0.934677287	0.929176233		2	122.75	0.998147723
2	180.045	180045	1536.191	1397.783	1397.783	1536.191	0.909901829	0.923147532		2	123	0.999267419
2	180.512	180512	1295.323	1189.558	1189.558	1295.323	0.918348551	0.905258275		2	123.25	0.999907422
2	180.682	180682	1787.776	1569.257	1569.257	1787.776	0.877770481	0.897774436		2	123.5	0.999899515
2	181.046	181046	810.7569	725.9383	725.9383	810.7569	0.895383437	0.88504158		2	123.75	0.999768557
2	181.313	181313	1202	1114.868	1114.868	1202	0.927510815	0.877523976		2	124	0.999357646
2	181.673	181673	1736.337	1452.561	1452.561	1736.337	0.836566289	0.86774724		2	124.25	0.99791081
2	181.856	181856	1636.953	1419.309	1419.309	1636.953	0.86704322	0.865240806		2	124.5	0.995868509
2	182.066	182066	1567.592	1337.911	1337.911	1567.592	0.853481646	0.864626913		2	124.75	0.994084851
2	182.353	182353	1470.878	1253.626	1253.626	1470.878	0.852297743	0.866117114		2	125	0.993011649
2	182.764	182764	1511.167	1322.858	1322.858	1511.167	0.875388359	0.873032199		2	125.25	0.99209793
2	183.065	183065	885.9768	782.3796	782.3796	885.9768	0.883070076	0.89190595		2	125.5	0.991228801
2	183.293	183293	1334.064	1167.599	1167.599	1334.064	0.87521963	0.905918778		2	125.75	0.990922033
2	183.716	183716	694.7149	628.3778	628.3778	694.7149	0.904511764	0.923245376		2	126	0.990624191
2	183.878	183878	664.0356	629.4697	629.4697	664.0356	0.947945713	0.929267939		2	126.25	0.989926359
2	184.058	184058	929.646	886.9272	886.9272	929.646	0.954048315	0.933126708		2	126.5	0.98923892
2	184.248	184248	975.4544	968.8884	968.8884	975.4544	0.993268778	0.933684412		2	126.75	0.988549214
2	184.436	184436	911.1951	871.4948	871.4948	911.1951	0.956430516	0.932516218		2	127	0.987345471
2	184.668	184668	1230.065	1166.567	1166.567	1230.065	0.948378338	0.930733429		2	127.25	0.985898293
2	184.992	184992	2079.956	1797.562	1797.562	2079.956	0.864230782	0.92373876		2	127.5	0.984494878
2	185.179	185179	1245.375	1103.048	1103.048	1245.375	0.885715548	0.916828097		2	127.75	0.984018199
2	185.573	185573	795.5878	704.5323	704.5323	795.5878	0.885549401	0.903711273		2	128	0.984761445
2	185.846	185846	790.6899	709.4341	709.4341	790.6899	0.897234301	0.894026536		2	128.25	0.986689123
2	186.13	186130	727.0318	666.1616	666.1616	727.0318	0.916275739	0.88497825		2	128.5	0.989435373
2	186.542	186542	1767.257	1588.3	1588.3	1767.257	0.898737422	0.882165257		2	128.75	0.992181624
2	186.893	186893	1290.726	1189.823	1189.823	1290.726	0.921824617	0.882965594		2	129	0.995204357
2	187.079	187079	714.3525	589.0798	589.0798	714.3525	0.824634617	0.883979232		2	129.25	0.997264982
2	187.46	187460	821.0011	682.5355	682.5355	821.0011	0.831345415	0.886800979		2	129.5	0.998721865
2	187.759	187759	926.3169	857.1314	857.1314	926.3169	0.925311197	0.890537382		2	129.75	0.99999592
2	188.241	188241	1079.81	997.8504	997.8504	1079.81	0.924098128	0.901671612		2	130	1.000750112
2	188.678	188678	743.0635	676.4893	676.4893	743.0635	0.910405773	0.925241469		2	130.25	1.001091697
2	189.103	189103	1183.975	1097.313	1097.313	1183.975	0.926804198	0.954105668		2	130.5	1.001034307
2	189.36	189360	1160.085	1068.716	1068.716	1160.085	0.921239392	0.96647264		2	130.75	1.00040079
2	189.706	189706	1177.479	1159.06	1159.06	1177.479	0.984357258	0.975156467		2	131	0.999507391
2	189.879	189879	1057.249	1130.992	1130.992	1057.249	1.069749889	0.979126673		2	131.25	0.998028161
2	190.292	190292	1369.401	1408.304	1408.304	1369.401	1.028408771	0.985392745		2	131.5	0.996233319
2	190.553	190553	1035.414	999.3703	999.3703	1035.414	0.965189093	0.987619136		2	131.75	0.994567891
2	190.79	190790	829.4385	793.7778	793.7778	829.4385	0.957006216	0.990993513		2	132	0.993284682
2	191.066	191066	892.5426	872.038	872.038	892.5426	0.977026755	0.992283459		2	132.25	0.991778623
2	191.357	191357	1278.575	1267.416	1267.416	1278.575	0.991272315	0.993401743		2	132.5	0.990224062
2	191.655	191655	2349.268	2296.723	2296.723	2349.268	0.977633459	0.994605963		2	132.75	0.98878306
2	191.845	191845	1765.136	1758.96	1758.96	1765.136	0.996501119	0.994535555		2	133	0.987389111
2	192.104	192104	1143.953	1169.986	1169.986	1143.953	1.022757054	1.000625018		2	133.25	0.986079492
2	192.272	192272	926.2385	975.6574	975.6574	926.2385	1.053354401	1.002531728		2	133.5	0.985237383
2	192.671	192671	1151.15	1189.828	1189.828	1151.15	1.033599444	1.008999508		2	133.75	0.985403852
2	193.103	193103	2294.486	2524.42	2524.42	2294.486	1.100211551	1.056542999		2	134	0.986807116
2	193.426	193426	1787.782	1772.83	1772.83	1787.782	0.991636564	1.107707173		2	134.25	0.988099633
2	193.67	193670	1926.379	2098.605	2098.605	1926.379	1.089404006	1.165925907		2	134.5	0.988879412
2	193.902	193902	2243.541	2539.619	2539.619	2243.541	1.131969061	1.24789069		2	134.75	0.989640312
2	194.137	194137	851.0037	1151.908	1151.908	851.0037	1.353587534	1.350582218		2	135	0.99035861
2	194.396	194396	1157.461	1798.227	1798.227	1157.461	1.55359619	1.46278036		2	135.25	0.99144739
2	194.574	194574	890.3614	1413.414	1413.414	890.3614	1.587461002	1.548679357		2	135.5	0.992642005
2	194.838	194838	806.3188	1386.84	1386.84	806.3188	1.719964858	1.70267506		2	135.75	0.993385295
2	195.116	195116	746.7352	1360.861	1360.861	746.7352	1.822414425	1.838876897		2	136	0.992915566
2	195.352	195352	983.8569	1810.545	1810.545	983.8569	1.840252378	1.948985973		2	136.25	0.991350036
2	195.581	195581	910.2399	1898.114	1898.114	910.2399	2.085289823	2.039926457		2	136.5	0.989852937
2	195.743	195743	998.4151	2049.096	2049.096	998.4151	2.052348768	2.077441145		2	136.75	0.989191828
2	196.026	196026	1718.767	3658.962	3658.962	1718.767	2.128829562	2.131302957		2	137	0.989093453
2	196.189	196189	1632.158	3705.878	3705.878	1632.158	2.270538759	2.141526076		2	137.25	0.987831798
2	196.448	196448	1984.131	4243.819	4243.819	1984.131	2.138880447	2.10327072		2	137.5	0.985299647
2	196.766	196766	1207.479	2748.759	2748.759	1207.479	2.276444559	2.031649524		2	137.75	0.983257658
2	197.205	197205	987.5356	1956.836	1956.836	987.5356	1.98153464	1.8841252		2	138	0.980984078
2	197.514	197514	989.129	1340.119	1340.119	989.129	1.354847548	1.73597622		2	138.25	0.978513653
2	198.064	198064	1555.284	2104.981	2104.981	1555.284	1.353438343	1.594446361		2	138.5	0.97748396
2	198.438	198438	911.3746	1396.244	1396.244	911.3746	1.532019874	1.695758083		2	138.75	0.97809249
2	198.856	198856	1214.565	2169.525	2169.525	1214.565	1.786256808	1.850723516		2	139	0.979259884
2	199.186	199186	2016.365	3731.349	3731.349	2016.365	1.850532518	2.009961361		2	139.25	0.980537649
2	199.452	199452	964.1345	2184.162	2184.162	964.1345	2.265412139	2.187313653		2	139.5	0.981815413
2	199.761	199761	730.9777	1792.745	1792.745	730.9777	2.452530358	2.323444876		2	139.75	0.983161502
2	200.14	200140	596.7695	1542.899	1542.899	596.7695	2.585418658	2.37727128		2	140	0.984883164
2	200.322	200322	808.3834	2193.468	2193.468	808.3834	2.713400597	2.385235716		2	140.25	0.986512122
2	200.533	200533	864.0305	1964.7	1964.7	864.0305	2.273878063	2.371723928		2	140.5	0.987720167
2	200.829	200829	897.1219	1985.821	1985.821	897.1219	2.213546453	2.270922756		2	140.75	0.988653094
2	201.031	201031	1237.548	2753.225	2753.225	1237.548	2.22474199	2.161967569		2	141	0.989008582
2	201.315	201315	935.5599	1842.379	1842.379	935.5599	1.969279573	2.019425602		2	141.25	0.989141139
2	201.484	201484	1715.142	3312.629	3312.629	1715.142	1.931402181	1.924677385		2	141.5	0.989645297
2	201.863	201863	1122.657	1767.163	1767.163	1122.657	1.57408986	1.675557761		2	141.75	0.990736117
2	202.108	202108	1367.767	2031.022	2031.022	1367.767	1.484918118	1.568444142		2	142	0.99225154
2	202.477	202477	1624.305	2150.161	2150.161	1624.305	1.323742154	1.416730887		2	142.25	0.993438169
2	202.64	202640	1234.161	1808.687	1808.687	1234.161	1.465519491	1.365019707		2	142.5	0.993986684
2	202.986	202986	1983.579	2591.947	2591.947	1983.579	1.306702178	1.295274174		2	142.75	0.995719095
2	203.203	203203	2863.236	3193.149	3193.149	2863.236	1.115223824	1.262314349		2	143	0.99815519
2	203.385	203385	1383.483	1942.181	1942.181	1383.483	1.40383438	1.242774401		2	143.25	1.000305566
2	203.811	203811	1906.517	2279.563	2279.563	1906.517	1.195668856	1.238543517		2	143.5	1.003686293
2	204.064	204064	1110.934	1424.796	1424.796	1110.934	1.282520834	1.233920201		2	143.75	1.006097101
2	204.323	204323	1529.762	1738.702	1738.702	1529.762	1.136583338	1.227179806		2	144	1.005812546
2	204.642	204642	1147.657	1474.448	1474.448	1147.657	1.284746226	1.222973364		2	144.25	1.004320813
2	205.002	205002	1129.751	1423.833	1423.833	1129.751	1.260306917	1.207960927		2	144.5	1.002824354
2	205.204	205204	1033.603	1296.311	1296.311	1033.603	1.254167219	1.199473617		2	144.75	1.001720308
2	205.5	205500	1005.59	1115.487	1115.487	1005.59	1.109286091	1.190581755		2	145	1.000873957
2	205.765	205765	1290.855	1534.147	1534.147	1290.855	1.188473531	1.187477589		2	145.25	1.000516369
2	205.992	205992	1673.752	1945.359	1945.359	1673.752	1.162274339	1.186764974		2	145.5	1.000505083
2	206.267	206267	1226.914	1490.175	1490.175	1226.914	1.214571681	1.186389912		2	145.75	1.000296852
2	206.516	206516	1405.515	1563.605	1563.605	1405.515	1.112478344	1.198544713		2	146	0.999688507
2	206.721	206721	811.952	961.7427	961.7427	811.952	1.184482211	1.214928969		2	146.25	0.999120649
2	206.928	206928	972.3017	1209.503	1209.503	972.3017	1.243958537	1.220040834		2	146.5	0.999065836
2	207.152	207152	739.8384	905.1671	905.1671	739.8384	1.223465962	1.209450114		2	146.75	0.999407832
2	207.339	207339	752.0243	898.8148	898.8148	752.0243	1.195193826	1.19739898		2	147	0.99996909
2	207.631	207631	722.8135	1006.837	1006.837	722.8135	1.392941609	1.16158666		2	147.25	1.00035958
2	207.807	207807	892.054	1037.419	1037.419	892.054	1.162955382	1.133617661		2	147.5	1.000700929
2	208.001	208001	1236.636	1278.879	1278.879	1236.636	1.034159607	1.109414192		2	147.75	1.000760583
2	208.208	208208	1070.639	1107.726	1107.726	1070.639	1.034640061	1.087506544		2	148	1.000796526
2	208.425	208425	1106.045	1072.183	1072.183	1106.045	0.969384609	1.061835372		2	148.25	1.000764148
2	208.633	208633	981.4443	902.0482	902.0482	981.4443	0.919102796	1.041828009		2	148.5	1.00073714
2	208.948	208948	944.807	953.3193	953.3193	944.807	1.009009565	1.02511521		2	148.75	1.00079358
2	209.121	209121	1019.023	1117.785	1117.785	1019.023	1.096918323	1.019637312		2	149	1.000899103
2	209.373	209373	944.4972	1111.881	1111.881	944.4972	1.177220007	1.012685509		2	149.25	1.000880393
2	209.749	209749	827.212	855.2297	855.2297	827.212	1.033870036	1.019135473		2	149.5	1.000793475
2	209.99	209990	1090.043	942.6747	942.6747	1090.043	0.864805058	1.022624308		2	149.75	1.000731769
2	210.191	210191	977.8987	981.8455	981.8455	977.8987	1.004036001	1.016260582		2	150	1.001002235
2	210.424	210424	1136.913	1207.288	1207.288	1136.913	1.061900075	1.004726151		2	150.25	1.001521611
2	210.841	210841	878.1769	905.4107	905.4107	878.1769	1.031011747	0.987422101		2	150.5	1.001852465
2	211.104	211104	1098.531	1041.796	1041.796	1098.531	0.948353756	0.98672968		2	150.75	1.001951032
2	211.323	211323	1181.824	1113.606	1113.606	1181.824	0.942277361	0.989677024		2	151	1.000790321
2	211.652	211652	1013.169	1060.773	1060.773	1013.169	1.046985251	0.990979484		2	151.25	0.999265113
2	211.938	211938	988.822	931.6842	931.6842	988.822	0.942216294	0.986696535		2	151.5	0.997613953
2	212.283	212283	1253.727	1258.339	1258.339	1253.727	1.003678632	0.980047997		2	151.75	0.996272101
2	212.481	212481	958.8465	930.793	930.793	958.8465	0.970742449	0.97550479		2	152	0.995089652
2	212.807	212807	1472.991	1533.903	1533.903	1472.991	1.041352595	0.964516304		2	152.25	0.993947284
2	213.071	213071	1298.846	1242.852	1242.852	1298.846	0.956889423	0.955799955		2	152.5	0.993537207
2	213.331	213331	1255.011	1111.709	1111.709	1255.011	0.88581614	0.945431854		2	152.75	0.994358908
2	213.574	213574	836.435	762.5143	762.5143	836.435	0.911624095	0.933042777		2	153	0.995087705
2	213.902	213902	793.3444	750.8899	750.8899	793.3444	0.946486671	0.92333792		2	153.25	0.995843803
2	214.226	214226	1074.852	1021.466	1021.466	1074.852	0.950331767	0.928685525		2	153.5	0.996926169
2	214.484	214484	1845.697	1611.816	1611.816	1845.697	0.873283101	0.934720527		2	153.75	0.997557189
2	214.786	214786	990.1099	872.2483	872.2483	990.1099	0.880961093	0.947779956		2	154	0.99745321
2	215.013	215013	779.6158	760.9218	760.9218	779.6158	0.976021522	0.96180192		2	154.25	0.996818957
2	215.327	215327	987.7886	1035.146	1035.146	987.7886	1.047942849	0.969759459		2	154.5	0.995607862
2	215.548	215548	968.6432	942.9864	942.9864	968.6432	0.973512641	0.95923823		2	154.75	0.993843085
2	215.78	215780	1171.513	1193.782	1193.782	1171.513	1.019008752	0.945984728		2	155	0.992680498
2	216.034	216034	1384.036	1333.854	1333.854	1384.036	0.963742273	0.929348479		2	155.25	0.992063577
2	216.52	216520	2436.771	2027.436	2027.436	2436.771	0.832017453	0.881654509		2	155.5	0.993648923
2	216.716	216716	2991.376	2500.062	2500.062	2991.376	0.835756521	0.869935799		2	155.75	0.995844122
2	216.896	216896	2393.734	1944.557	1944.557	2393.734	0.812353002	0.862773508		2	156	0.998204584
2	217.059	217059	2407.662	1977.788	1977.788	2407.662	0.821455836	0.856564416		2	156.25	0.999541775
2	217.235	217235	608.2841	493.1871	493.1871	608.2841	0.810784139	0.85328578		2	156.5	1.000931563
2	217.528	217528	1097.524	1094.896	1094.896	1097.524	0.997605519	0.86868507		2	156.75	1.002546095
2	217.898	217898	1236.777	1112.439	1112.439	1236.777	0.899466112	0.906225043		2	157	1.0032681
2	218.082	218082	1109.727	977.5951	977.5951	1109.727	0.880932968	0.9175505		2	157.25	1.002630722
2	218.421	218421	1145.71	1082.13	1082.13	1145.71	0.944506027	0.931988005		2	157.5	1.001304268
2	218.655	218655	911.7032	782.792	782.792	911.7032	0.858603984	0.936890112		2	157.75	0.998764061
2	218.873	218873	873.0462	886.0303	886.0303	873.0462	1.01487218	0.927081912		2	158	0.994942869
2	219.076	219076	1303.095	1237.396	1237.396	1303.095	0.949582341	0.91142238		2	158.25	0.9915333
2	219.276	219276	859.5418	805.4433	805.4433	859.5418	0.937061234	0.902627355		2	158.5	0.988935259
2	219.688	219688	996.5	830.5348	830.5348	996.5	0.833451882	0.898251614		2	158.75	0.987166001
2	219.867	219867	1146.627	1036.185	1036.185	1146.627	0.90368097	0.897567652		2	159	0.985483915
2	220.126	220126	1121.917	891.1185	891.1185	1121.917	0.794282019	0.901224604		2	159.25	0.984705121
2	220.297	220297	1294.922	1075.772	1075.772	1294.922	0.830762007	0.906859188		2	159.5	0.985950511
2	220.575	220575	2128.584	1791.032	1791.032	2128.584	0.84141946	0.919496242		2	159.75	0.988138641
2	220.791	220791	1518.906	1478.198	1478.198	1518.906	0.973199131	0.932722703		2	160	0.990524823
2	220.971	220971	471.3866	497.2958	497.2958	471.3866	1.054963803	0.944819245		2	160.25	0.992648837
2	226.877	226877	2110.605	2205.993	2205.993	2110.605	1.045194624	1.072564924		2	160.5	0.993930255
2	227.244	227244	1504.822	1626.006	1626.006	1504.822	1.080530455	1.073027883		2	160.75	0.994995593
2	227.631	227631	1120.048	1246.906	1246.906	1120.048	1.113261217	1.086054638		2	161	0.995595243
2	227.997	227997	719.2882	794.561	794.561	719.2882	1.104649013	1.109837818		2	161.25	0.995007816
2	228.403	228403	775.2129	907.5763	907.5763	775.2129	1.170744579	1.14737056		2	161.5	0.994132724
2	228.652	228652	732.1297	797.0209	797.0209	732.1297	1.088633476	1.177176695		2	161.75	0.993789029
2	228.885	228885	418.0811	524.3524	524.3524	418.0811	1.254188242	1.211360218		2	162	0.993735785
2	229.089	229089	647.3346	881.5715	881.5715	647.3346	1.361848262	1.243341607		2	162.25	0.993620919
2	229.29	229290	602.1575	811.5529	811.5529	602.1575	1.347741911	1.275946244		2	162.5	0.99347893
2	229.554	229554	1010.409	1386.339	1386.339	1010.409	1.372057256	1.327931974		2	162.75	0.993946759
2	229.922	229922	854.4196	1182.495	1182.495	854.4196	1.383974572	1.418811328		2	163	0.994947536
2	230.265	230265	591.3599	803.5973	803.5973	591.3599	1.358897179	1.51913467		2	163.25	0.995362878
2	230.671	230671	823.5274	1400.199	1400.199	823.5274	1.700245796	1.66144422		2	163.5	0.995359413
2	230.859	230859	1156.324	1898.095	1898.095	1156.324	1.64149062	1.734815437		2	163.75	0.995168492
2	231.111	231111	709.8326	1181.997	1181.997	709.8326	1.665177114	1.838744873		2	164	0.992915793
2	231.37	231370	463.0809	1030.355	1030.355	463.0809	2.224999995	1.952194455		2	164.25	0.989693347
2	231.575	231575	584.0034	1311.503	1311.503	584.0034	2.245711241	2.050409361		2	164.5	0.987201232
2	231.872	231872	506.418	1123.83	1123.83	506.418	2.219174674	2.225680272		2	164.75	0.98562753
2	232.222	232222	645.3564	1458.231	1458.231	645.3564	2.259574709	2.463580583		2	165	0.984775057
2	232.54	232540	1111.016	2757.855	2757.855	1111.016	2.482281983	2.660510128		2	165.25	0.985684987
2	232.997	232997	731.5924	1927.55	1927.55	731.5924	2.634732127	2.919537758		2	165.5	0.987250508
2	233.19	233190	545.0103	1686.546	1686.546	545.0103	3.094521333	3.019925103		2	165.75	0.989015672
2	233.4	233400	778.4239	2777.042	2777.042	778.4239	3.567518932	3.126425732		2	166	0.991580009
2	233.621	233621	679.2011	2300.689	2300.689	679.2011	3.38734581	3.241661166		2	166.25	0.993726869
2	233.982	233982	940.1724	3334.795	3334.795	940.1724	3.54700372	3.401879955		2	166.5	0.994016744
2	234.251	234251	921.5883	3017.073	3017.073	921.5883	3.273775286	3.495540177		2	166.75	0.994181167
2	234.578	234578	1205.621	4258.864	4258.864	1205.621	3.532506484	3.593996179		2	167	0.994200672
2	234.839	234839	861.1722	2850.504	2850.504	861.1722	3.31002789	3.645756685		2	167.25	0.994474047
2	235.274	235274	964.2109	3966.66	3966.66	964.2109	4.11389251	3.66625582		2	167.5	0.995168739
2	235.962	235962	1990.496	6273.741	6273.741	1990.496	3.151848082	3.562671103		2	167.75	0.996132939
2	236.238	236238	1287.843	5040.649	5040.649	1287.843	3.914024458	3.483309528		2	168	0.997036819
2	236.407	236407	1194.24	4509.889	4509.889	1194.24	3.776367397	3.374058569		2	168.25	0.998322339
2	236.909	236909	868.3251	2927.382	2927.382	868.3251	3.371297225	2.932844744		2	168.5	1.000885667
2	237.133	237133	949.1862	2853.158	2853.158	949.1862	3.005899159	2.841820561		2	168.75	1.003448995
2	237.483	237483	1577.75	3291.225	3291.225	1577.75	2.086024402	2.681501302		2	169	1.006012323
2	237.687	237687	600.9119	1424.624	1424.624	600.9119	2.370770158	2.665580635		2	169.25	1.008575651
2	237.853	237853	624.2406	1421.331	1421.331	624.2406	2.27689612	2.733975824		2	169.5	1.011138979
2	238.067	238067	736.953	1932.003	1932.003	736.953	2.621609519	2.89976295		2	169.75	1.013345617
2	238.364	238364	666.3111	1869.821	1869.821	666.3111	2.806228202	3.146081785		2	170	1.015499593
2	238.656	238656	674.746	2511.64	2511.64	674.746	3.722348854	3.489807702		2	170.25	1.016559105
2	238.977	238977	1436.277	6114.76	6114.76	1436.277	4.257368182	3.984070271		2	170.5	1.016405877
2	239.195	239195	1361.959	6001.864	6001.864	1361.959	4.406787576	4.20743698		2	170.75	1.014866806
2	239.435	239435	970.6031	4999.187	4999.187	970.6031	5.150598633	4.400859624		2	171	1.01255826
2	239.745	239745	1053.37	5169.01	5169.01	1053.37	4.907117157	4.594782652		2	171.25	1.010786532
2	240.01	240010	1124.291	4703.685	4703.685	1124.291	4.183689988	4.571214775		2	171.5	1.009720621
2	240.186	240186	1300.87	5381.485	5381.485	1300.87	4.136835349	4.506407042		2	171.75	1.008842882
2	240.366	240366	1354.81	5709.163	5709.163	1354.81	4.21399532	4.42477647		2	172	1.008814649
2	240.694	240694	1287.34	5416.635	5416.635	1287.34	4.207618034	4.150010125		2	172.25	1.010160894
2	241.005	241005	766.02	3448.057	3448.057	766.02	4.501262369	3.770899257		2	172.5	1.012139923
2	241.231	241231	750.3041	2455.788	2455.788	750.3041	3.273056885	3.516141261		2	172.75	1.014448545
2	241.776	241776	895.7385	2566.86	2566.86	895.7385	2.865635451	2.826697944		2	173	1.016183467
2	242.024	242024	1413.388	3471.102	3471.102	1413.388	2.455873405	2.497654122		2	173.25	1.017460083
2	242.297	242297	1336.596	2683.305	2683.305	1336.596	2.007566235	2.209142251		2	173.5	1.018574031
2	242.468	242468	1272.156	2601.486	2601.486	1272.156	2.044942601	2.057362544		2	173.75	1.018089589
2	242.653	242653	2017.966	3370.113	3370.113	2017.966	1.670054401	1.906684612		2	174	1.015253294
2	243.019	243019	799.4248	1389.587	1389.587	799.4248	1.73823354	1.745130427		2	174.25	1.011731675
2	243.273	243273	966.9253	1718.156	1718.156	966.9253	1.776927339	1.691404146		2	174.5	1.007820602
2	243.505	243505	1207.045	2031.887	2031.887	1207.045	1.683356461	1.63953725		2	174.75	1.003042136
2	243.687	243687	949.7979	1521.437	1521.437	949.7979	1.601853405	1.612269738		2	175	1.000372015
2	244.022	244022	663.4839	1106.487	1106.487	663.4839	1.667692313	1.59001515		2	175.25	1.000338158
2	244.371	244371	1090.015	1674.085	1674.085	1090.015	1.535836663	1.529183332		2	175.5	1.002609231
2	244.567	244567	694.9021	1037.591	1037.591	694.9021	1.49314702	1.497263357		2	175.75	1.006309149
2	244.756	244756	1019.662	1370.854	1370.854	1019.662	1.344420014	1.462563416		2	176	1.011753258
2	244.941	244941	701.2746	1112.745	1112.745	701.2746	1.586746476	1.417491883		2	176.25	1.016657603
2	245.148	245148	622.8	917.5192	917.5192	622.8	1.473216442	1.367621764		2	176.5	1.019549031
2	245.366	245366	990.594	1250.041	1250.041	990.594	1.26191053	1.31745494		2	176.75	1.021267144
2	245.603	245603	1436.404	1703.543	1703.543	1436.404	1.185977622	1.255701762		2	177	1.021395361
2	245.909	245909	1624.29	1876.355	1876.355	1624.29	1.155184727	1.196669994		2	177.25	1.020805212
2	246.279	246279	1480.191	1746.596	1746.596	1480.191	1.179980151	1.16124288		2	177.5	1.019439373
2	246.501	246501	1707.283	1921.161	1921.161	1707.283	1.1252739	1.151375159		2	177.75	1.016719195
2	246.805	246805	1739.533	1966.337	1966.337	1739.533	1.13038212	1.161417397		2	178	1.01363418
2	247.149	247149	1162.594	1464.245	1464.245	1162.594	1.259463751	1.214317642		2	178.25	1.010374303
2	247.363	247363	1405.056	1763.874	1763.874	1405.056	1.255376298	1.26317203		2	178.5	1.008608855
2	247.651	247651	693.5534	909.0915	909.0915	693.5534	1.310773619	1.335988017		2	178.75	1.007024794
2	247.857	247857	983.1256	1413.26	1413.26	983.1256	1.437517241	1.389987378		2	179	1.005517957
2	248.08	248080	1156.36	1630.052	1630.052	1156.36	1.409640596	1.457483125		2	179.25	1.004056524
2	248.271	248271	648.8914	1073.956	1073.956	648.8914	1.655062773	1.527516294		2	179.5	1.002639815
2	248.588	248588	684.9293	1128.821	1128.821	684.9293	1.64808397	1.662457829		2	179.75	1.00128096
2	248.801	248801	1444.474	2509.227	2509.227	1444.474	1.73712161	1.757733868		2	180	0.999786598
2	249.139	249139	1355.237	2319.202	2319.202	1355.237	1.711288874	1.921648468		2	180.25	0.99745259
2	249.422	249422	1149.427	2368.578	2368.578	1149.427	2.06065979	2.070314137		2	180.5	0.994938951
2	249.698	249698	1224.671	2921.089	2921.089	1224.671	2.385203046	2.212941543		2	180.75	0.992229638
2	250.008	250008	685.6316	1719.181	1719.181	685.6316	2.507441314	2.354873368		2	181	0.989934272
2	250.443	250443	763.9811	2027.404	2027.404	763.9811	2.653735806	2.564179669		2	181.25	0.988004326
2	250.694	250694	1278.616	3402.258	3402.258	1278.616	2.660891151	2.727907199		2	181.5	0.986205773
2	250.978	250978	973.649	2869.511	2869.511	973.649	2.947171927	3.030299437		2	181.75	0.984695786
2	251.162	251162	1225.544	3354.541	3354.541	1225.544	2.737185283	3.21346707		2	182	0.984204232
2	251.4	251400	1675.743	4406.711	4406.711	1675.743	2.629705748	3.433933038		2	182.25	0.984404356
2	251.584	251584	784.7434	2809.096	2809.096	784.7434	3.57963635	3.622421689		2	182.5	0.985193904
2	251.824	251824	1113.23	4889.778	4889.778	1113.23	4.392423848	3.803222668		2	182.75	0.98629794
2	252.059	252059	813.9744	3862.033	3862.033	813.9744	4.744661503	3.939681848		2	183	0.990243873
2	252.221	252221	904.5849	3801.894	3801.894	904.5849	4.202915614	4.038381362		2	183.25	0.994298001
2	252.49	252490	651.9258	2835.183	2835.183	651.9258	4.348935109	4.129638873		2	183.5	0.997217178
2	252.799	252799	1166.142	4684.816	4684.816	1166.142	4.017363237	4.053131368		2	183.75	0.999871222
2	253.356	253356	1405.679	4991.367	4991.367	1405.679	3.55085834	3.624881396		2	184	1.001806699
2	253.821	253821	1085.097	3564.94	3564.94	1085.097	3.285365271	3.24309399		2	184.25	1.002276177
2	254.131	254131	980.9852	3023.628	3023.628	980.9852	3.082236103	2.885575498		2	184.5	1.001843731
2	254.36	254360	1175.656	3015.596	3015.596	1175.656	2.565032629	2.648763621		2	184.75	1.001040233
2	254.781	254781	1065.494	2277.595	2277.595	1065.494	2.137595331	2.485515467		2	185	0.999591357
2	255.111	255111	1426.084	2642.221	2642.221	1426.084	1.852780762	2.442477915		2	185.25	0.997234673
2	255.98	255980	3455.053	6880.033	6880.033	3455.053	1.991295937	2.5385518		2	185.5	0.995050133
2	256.183	256183	1794.23	4006.926	4006.926	1794.23	2.233228739	2.65910847		2	185.75	0.992764138
2	256.833	256833	828.0122	2302.848	2302.848	828.0122	2.781176413	3.182856044		2	186	0.990582425
2	257.029	257029	1412.241	4371.672	4371.672	1412.241	3.095556637	3.154701854		2	186.25	0.989280252
2	257.254	257254	1883.264	6794.618	6794.618	1883.264	3.607894592	3.108687122		2	186.5	0.98883223
2	257.478	257478	1143.667	4525.537	4525.537	1143.667	3.957040817	3.019919175		2	186.75	0.988881447
2	257.659	257659	916.9056	3498.864	3498.864	916.9056	3.815947901	2.922196285		2	187	0.989120083
2	257.844	257844	1071.175	4391.981	4391.981	1071.175	4.100152636	2.801299542		2	187.25	0.989565497
2	258.073	258073	1135.113	3478.852	3478.852	1135.113	3.064762715	2.612621154		2	187.5	0.990104921
2	258.454	258454	1052.37	2887.826	2887.826	1052.37	2.744116613	2.22807393		2	187.75	0.990924914
2	258.779	258779	7.445778	3.33889	3.33889	7.445778	0.448427283	1.814916559		2	188	0.992415661
2	259.035	259035	21.91776	3.346243	3.346243	21.91776	0.152672673	1.462138678		2	188.25	0.994004298
2	259.504	259504	45.45172	53.88633	53.88633	45.45172	1.185572955	0.858615701		2	188.5	0.997543481
2	265.418	265418	426.6933	454.0278	454.0278	426.6933	1.064061236	0.61624289		2	188.75	1.001346864
2	265.722	265722	19.21239	7.811291	7.811291	19.21239	0.406575705	1.044658544		2	189	1.005803407
2	265.916	265916	6.958344	3.148946	3.148946	6.958344	0.452542444	1.28429846		2	189.25	1.009496174
2	266.209	266209	1550.843	3025.304	3025.304	1550.843	1.950748077	1.590639262		2	189.5	1.011807774
2	266.48	266480	1175.691	2629.718	2629.718	1175.691	2.236742477	1.811500252		2	189.75	1.013429842
2	266.914	266914	1084.152	3024.603	3024.603	1084.152	2.789832975	2.065501591		2	190	1.014688741
2	267.221	267221	1217.017	3255.435	3255.435	1217.017	2.674929767	2.172498022		2	190.25	1.015684313
2	267.412	267412	1014.066	2358.161	2358.161	1014.066	2.325451203	2.206125824		2	190.5	1.016317275
2	267.706	267706	1314.847	2865.086	2865.086	1314.847	2.179026153	2.225039259		2	190.75	1.017172146
2	267.952	267952	875.044	1912.563	1912.563	875.044	2.185676377	2.162815769		2	191	1.017579243
2	268.215	268215	1046.323	1941.328	1941.328	1046.323	1.855381178	2.010736282		2	191.25	1.017845802
2	268.503	268503	1942.365	3311.557	3311.557	1942.365	1.704909736	1.857114728		2	191.5	1.018105404
2	268.746	268746	1475.198	2328.832	2328.832	1475.198	1.578657238	1.742713329		2	191.75	1.018260566
2	269.042	269042	1567.182	2463.724	2463.724	1567.182	1.572072676	1.568457024		2	192	1.019207856
2	269.474	269474	1224.831	1704.501	1704.501	1224.831	1.391621375	1.3645025		2	192.25	1.020284582
2	269.871	269871	1648.766	1785.185	1785.185	1648.766	1.082740061	1.293005667		2	192.5	1.021320193
2	270.146	270146	1166.072	1410.977	1410.977	1166.072	1.210025624	1.257111454		2	192.75	1.024329781
2	270.785	270785	868.5147	1238.364	1238.364	868.5147	1.425841152	1.217674263		2	193	1.031551404
2	270.949	270949	1085.719	1392.479	1392.479	1085.719	1.282540878	1.218300007		2	193.25	1.040638501
2	271.413	271413	824.2702	939.1736	939.1736	824.2702	1.139400163	1.211157421		2	193.5	1.052590401
2	271.727	271727	874.6626	1003.395	1003.395	874.6626	1.147179495	1.194993357		2	193.75	1.070655474
2	271.9	271900	1189.204	1347.5	1347.5	1189.204	1.133110888	1.185527505		2	194	1.095991009
2	272.073	272073	1017.641	1197.634	1197.634	1017.641	1.176872787	1.174113632		2	194.25	1.12455306
2	272.264	272264	1064.895	1228.598	1228.598	1064.895	1.153726893	1.158086444		2	194.5	1.154326882
2	272.593	272593	803.395	986.2819	986.2819	803.395	1.227642567	1.126488167		2	194.75	1.190646723
2	272.789	272789	693.4774	788.9297	788.9297	693.4774	1.137642986	1.109343894		2	195	1.224952516
2	272.979	272979	780.6737	818.7334	818.7334	780.6737	1.048752379	1.095926988		2	195.25	1.256279395
2	273.368	273368	1103.177	1248.992	1248.992	1103.177	1.132177339	1.070236685		2	195.5	1.284197068
2	273.651	273651	1265.997	1278.757	1278.757	1265.997	1.010079013	1.042226684		2	195.75	1.302836364
2	273.828	273828	1551.734	1488.875	1488.875	1551.734	0.959491124	1.022140513		2	196	1.315325202
2	274.112	274112	1013.944	970.8777	970.8777	1013.944	0.957525958	0.99615878		2	196.25	1.316942468
2	274.291	274291	702.8445	747.4274	747.4274	702.8445	1.063432096	0.985340053		2	196.5	1.306192277
2	274.486	274486	1102.023	1046.779	1046.779	1102.023	0.949870375	0.975420507		2	196.75	1.291413383
2	274.786	274786	816.3728	828.3833	828.3833	816.3728	1.014712029	0.969390523		2	197	1.269827877
2	275.141	275141	978.7914	893.4585	893.4585	978.7914	0.912818094	0.972906623		2	197.25	1.24608321
2	275.54	275540	823.4035	794.5149	794.5149	823.4035	0.964915622	0.973029267		2	197.5	1.21462256
2	275.828	275828	1123.67	1118.085	1118.085	1123.67	0.99502968	0.968438459		2	197.75	1.196920889
2	276.008	276008	944.3607	875.6413	875.6413	944.3607	0.92723183	0.964577003		2	198	1.18003543
2	276.183	276183	940.3522	961.9133	961.9133	940.3522	1.022928749	0.95802854		2	198.25	1.188937534
2	276.446	276446	779.287	739.2897	739.2897	779.287	0.948674493	0.945824496		2	198.5	1.20833758
2	276.651	276651	1255.552	1164.583	1164.583	1255.552	0.927546609	0.938107313		2	198.75	1.23266444
2	276.95	276950	886.3549	868.1386	868.1386	886.3549	0.979448074	0.926693949		2	199	1.261217244
2	277.386	277386	788.2224	667.8971	667.8971	788.2224	0.847346003	0.907306366		2	199.25	1.295975058
2	277.64	277640	696.8401	575.0863	575.0863	696.8401	0.825277277	0.900548452		2	199.5	1.336875881
2	277.976	277976	798.5969	729.9154	729.9154	798.5969	0.913997287	0.899257846		2	199.75	1.365784462
2	278.181	278181	1180.891	1098.471	1098.471	1180.891	0.930205243	0.900666689		2	200	1.375965698
2	278.441	278441	1289.271	1242.312	1242.312	1289.271	0.963577091	0.903019748		2	200.25	1.382447977
2	278.652	278652	1203.702	1074.804	1074.804	1203.702	0.892915356	0.909407531		2	200.5	1.380283137
2	278.986	278986	867.7472	742.6042	742.6042	867.7472	0.855784035	0.922066946		2	200.75	1.360332072
2	279.361	279361	1005.223	936.6563	936.6563	1005.223	0.931789563	0.924763589		2	201	1.329061526
2	279.534	279534	1370.491	1349.288	1349.288	1370.491	0.984528902	0.92508654		2	201.25	1.295822049
2	280.101	280101	727.1826	662.4617	662.4617	727.1826	0.910997733	0.924658357		2	201.5	1.259629623
2	280.294	280294	579.5061	554.3446	554.3446	579.5061	0.95658113	0.926208584		2	201.75	1.216497958
2	280.466	280466	878.0478	780.4027	780.4027	878.0478	0.888792956	0.928847483		2	202	1.181281209
2	280.795	280795	1146.684	1084.266	1084.266	1146.684	0.945566521	0.929713297		2	202.25	1.153563796
2	281.102	281102	1180.122	992.5821	992.5821	1180.122	0.841084312	0.918691319		2	202.5	1.12715174
2	281.306	281306	1418.954	1293.224	1293.224	1418.954	0.911392476	0.908792203		2	202.75	1.109674087
2	281.511	281511	794.332	782.8334	782.8334	794.332	0.985524189	0.901296933		2	203	1.096629477
2	281.729	281729	1016.406	965.979	965.979	1016.406	0.950386952	0.89240928		2	203.25	1.087212037
2	281.916	281916	1252.07	1173.133	1173.133	1252.07	0.936954803	0.885868202		2	203.5	1.083107967
2	282.161	282161	1124.572	905.5314	905.5314	1124.572	0.805223143	0.880780859		2	203.75	1.082456265
2	282.367	282367	1387.772	1184.366	1184.366	1387.772	0.853429814	0.876358656		2	204	1.081390719
2	282.634	282634	1355.842	1056.302	1056.302	1355.842	0.779074553	0.874469699		2	204.25	1.079813213
2	282.887	282887	1475.446	1314.269	1314.269	1475.446	0.890760489	0.882802103		2	204.5	1.078701951
2	283.084	283084	1601.444	1391.087	1391.087	1601.444	0.868645423	0.89309245		2	204.75	1.077028362
2	283.281	283281	1182.06	1157.75	1157.75	1182.06	0.979434208	0.899915614		2	205	1.074291984
2	283.704	283704	1011.765	935.3551	935.3551	1011.765	0.924478609	0.908403281		2	205.25	1.071679689
2	283.912	283912	1065.706	1014.331	1014.331	1065.706	0.951792521	0.912886811		2	205.5	1.069708499
2	284.165	284165	1275.061	1256.658	1256.658	1275.061	0.985566965	0.91717281		2	205.75	1.068939853
2	284.368	284368	764.3497	679.096	679.096	764.3497	0.888462441	0.914508331		2	206	1.068703827
2	284.577	284577	1207.18	1065.616	1065.616	1207.18	0.882731656	0.911348593		2	206.25	1.068614332
2	284.827	284827	874.4661	714.7079	714.7079	874.4661	0.817307726	0.914917928		2	206.5	1.071593573
2	285.117	285117	1191.848	1045.315	1045.315	1191.848	0.877053953	0.920033237		2	206.75	1.076287
2	285.351	285351	1362.044	1340.615	1340.615	1362.044	0.984267028	0.922678451		2	207	1.076547257
2	285.631	285631	1540.362	1405.907	1405.907	1540.362	0.912712077	0.930302834		2	207.25	1.07300329
2	285.804	285804	715.7158	704.9053	704.9053	715.7158	0.984895541	0.933556217		2	207.5	1.066315066
2	286.132	286132	999.2682	997.3352	997.3352	999.2682	0.998065584	0.931398826		2	207.75	1.057134397
2	286.398	286398	1171.09	1078.276	1078.276	1171.09	0.92074563	0.927661454		2	208	1.048436811
2	286.734	286734	1251.554	1128.906	1128.906	1251.554	0.902003429	0.921788208		2	208.25	1.041349725
2	286.952	286952	1217.4	1080.461	1080.461	1217.4	0.887515196	0.91226741		2	208.5	1.034022284
2	287.35	287350	1308.735	1167.576	1167.576	1308.735	0.892140884	0.892116064		2	208.75	1.029035059
2	287.695	287695	1814.06	1581.915	1581.915	1814.06	0.872030142	0.892978384		2	209	1.025845538
2	287.928	287928	1165.666	982.0273	982.0273	1165.666	0.842460276	0.896383206		2	209.25	1.023905844
2	288.218	288218	1568.71	1472.205	1472.205	1568.71	0.9384813	0.898628757		2	209.5	1.023587052
2	288.429	288429	1293.854	1171.997	1171.997	1293.854	0.905818585	0.899827179		2	209.75	1.024711982
2	288.604	288604	1554.669	1383.857	1383.857	1554.669	0.890129667	0.902223652		2	210	1.025540813
2	288.992	288992	1066.347	985.7055	985.7055	1066.347	0.92437593	0.905176452		2	210.25	1.023186977
2	289.336	289336	966.15	908.7042	908.7042	966.15	0.940541531	0.898861515		2	210.5	1.020098324
2	289.55	289550	989.3548	937.5247	937.5247	989.3548	0.947612222	0.892531648		2	210.75	1.017375377
2	290.053	290053	496.6026	397.128	397.128	496.6026	0.799689732	0.882256871		2	211	1.016274349
2	290.314	290314	844.6561	747.9952	747.9952	844.6561	0.885561828	0.879983027		2	211.25	1.016718217
2	290.669	290669	1377.372	1064.261	1064.261	1377.372	0.772675065	0.877861169		2	211.5	1.017160004
2	290.982	290982	985.4936	936.5906	936.5906	985.4936	0.950377151	0.883387226		2	211.75	1.016932743
2	291.255	291255	847.5299	767.8287	767.8287	847.5299	0.905960604	0.89120962		2	212	1.015880174
2	291.449	291449	1205.174	1119.363	1119.363	1205.174	0.928797833	0.895922932		2	212.25	1.014615628
2	291.757	291757	1267.274	1147.901	1147.901	1267.274	0.905803323	0.905725298		2	212.5	1.013088134
2	292.231	292231	1041.127	976.3261	976.3261	1041.127	0.93775889	0.925569597		2	212.75	1.010876324
2	292.448	292448	906.4683	815.73	815.73	906.4683	0.899899092	0.931199495		2	213	1.008699495
2	292.69	292690	868.7486	801.6252	801.6252	868.7486	0.92273553	0.933805456		2	213.25	1.006210655
2	292.904	292904	831.9197	767.5422	767.5422	831.9197	0.922615728	0.934631798		2	213.5	1.003101292
2	293.08	293080	1077.933	1039.416	1039.416	1077.933	0.964267724	0.934713921		2	213.75	1.000744193
2	293.342	293342	1124.146	1018.914	1018.914	1124.146	0.906389384	0.931133895		2	214	0.999988295
2	293.773	293773	1008.591	943.4803	943.4803	1008.591	0.935443901	0.924021495		2	214.25	1.001114709
2	294.013	294013	857.5281	853.1842	853.1842	857.5281	0.994934393	0.925521736		2	214.5	1.002732996
2	294.387	294387	943.1097	850.2012	850.2012	943.1097	0.90148707	0.929663664		2	214.75	1.005570554
2	294.57	294570	1405.904	1270.545	1270.545	1405.904	0.903721022	0.931101288		2	215	1.009448802
2	295.042	295042	1564.568	1271.562	1271.562	1564.568	0.812724024	0.936040461		2	215.25	1.011236041
2	295.49	295490	916.2427	879.2003	879.2003	916.2427	0.959571411	0.939748251		2	215.5	1.009586465
2	295.682	295682	819.1051	903.7056	903.7056	819.1051	1.10328406	0.93898951		2	215.75	1.005957794
2	295.921	295921	507.552	472.2147	472.2147	507.552	0.930376986	0.93540857		2	216	1.001725871
2	296.135	296135	746.3895	730.5672	730.5672	746.3895	0.978801551	0.931108979		2	216.25	0.995577605
2	296.317	296317	595.6412	536.2111	536.2111	595.6412	0.900225001	0.927831208		2	216.5	0.989138067
2	296.524	296524	914.4418	783.1424	783.1424	914.4418	0.856415794	0.917999939		2	216.75	0.985191943
2	296.798	296798	1318.195	1136.975	1136.975	1318.195	0.862524133	0.902617474		2	217	0.982627291
2	297.081	297081	1189.561	1054.552	1054.552	1189.561	0.88650519	0.895460353		2	217.25	0.981383754
2	297.286	297286	941.7751	834.2087	834.2087	941.7751	0.885783347	0.891499753		2	217.5	0.984832495
2	297.475	297475	1374.69	1253.86	1253.86	1374.69	0.91210382	0.890781384		2	217.75	0.99113073
2	297.682	297682	1172.914	1069.471	1069.471	1172.914	0.911806833	0.899659809		2	218	0.996719928
2	297.987	297987	1396.981	1351.381	1351.381	1396.981	0.967358182	0.916401376		2	218.25	0.999922667
2	298.259	298259	1049.883	881.9877	881.9877	1049.883	0.840081895	0.922999911		2	218.5	1.002268566
2	298.419	298419	970.5043	909.6048	909.6048	970.5043	0.937249634	0.927077595		2	218.75	1.00199898
2	298.627	298627	802.7674	747.5406	747.5406	802.7674	0.931204481	0.92937398		2	219	0.997975024
2	298.825	298825	1235.248	1241.34	1241.34	1235.248	1.004931803	0.928144605		2	219.25	0.994427847
2	299.23	299230	1246.66	1139.342	1139.342	1246.66	0.913915582	0.923695171		2	219.5	0.993503307
2	299.46	299460	974.9573	907.0583	907.0583	974.9573	0.93035695	0.920277749		2	219.75	0.992917044
2	299.842	299842	752.481	649.2841	649.2841	752.481	0.8628578	0.911752918		2	220	0.993292602
2	300.076	300076	798.521	717.4234	717.4234	798.521	0.898440241	0.90731875		2	220.25	0.994832004
2	301.365	301365	1445.927	1263.398	1263.398	1445.927	0.873763337	0.883550984		2	220.5	0.997660554
2	301.71	301710	1107.271	1004.757	1004.757	1107.271	0.907417425	0.879254804		2	220.75	1.001368051
2	302.194	302194	1594.421	1383.98	1383.98	1594.421	0.868014157	0.87812655		2	221	1.005366692
2	302.448	302448	1374.937	1185.973	1185.973	1374.937	0.862565339	0.880273199		2	221.25	1.006786012
2	302.806	302806	863.2851	712.688	712.688	863.2851	0.825553459	0.885109631		2	221.5	1.008205332
2	303.236	303236	593.5229	560.0771	560.0771	593.5229	0.943648678	0.891096203		2	221.75	1.009624652
2	303.536	303536	706.5394	635.8314	635.8314	706.5394	0.899923486	0.895922231		2	222	1.011043972
2	303.783	303783	939.4629	871.1791	871.1791	939.4629	0.927316129	0.899873205		2	222.25	1.012463291
2	303.949	303949	738.1699	663.6302	663.6302	738.1699	0.899020944	0.902619492		2	222.5	1.013882611
2	304.146	304146	1309.684	1169.8	1169.8	1309.684	0.893192556	0.906864801		2	222.75	1.015301931
2	304.488	304488	1327.787	1181.558	1181.558	1327.787	0.889870137	0.912441369		2	223	1.016721251
2	304.728	304728	646.8067	614.2	614.2	646.8067	0.949588185	0.913467407		2	223.25	1.018140571
2	304.891	304891	768.78	674.3706	674.3706	768.78	0.877195817	0.913481006		2	223.5	1.019559891
2	305.156	305156	1127.038	990.42	990.42	1127.038	0.878781372	0.910894684		2	223.75	1.020979211
2	305.503	305503	1226.826	1161.609	1161.609	1226.826	0.946840872	0.904286581		2	224	1.02239853
2	305.86	305860	1113.848	1070.809	1070.809	1113.848	0.961360078	0.89993225		2	224.25	1.02381785
2	306.047	306047	1102.022	996.6674	996.6674	1102.022	0.904398823	0.896901033		2	224.5	1.02523717
2	306.245	306245	1215.512	1051.634	1051.634	1215.512	0.865177802	0.894401873		2	224.75	1.02665649
2	306.505	306505	1394.863	1218.733	1218.733	1394.863	0.873729535	0.898603702		2	225	1.02807581
2	306.922	306922	2082.628	1777.48	1777.48	2082.628	0.853479354	0.910347769		2	225.25	1.02949513
2	307.153	307153	1155.442	1008.427	1008.427	1155.442	0.872762977	0.915089213		2	225.5	1.03091445
2	307.449	307449	964.0054	923.6015	923.6015	964.0054	0.958087475	0.924358471		2	225.75	1.032333769
2	307.73	307730	1339.517	1332.606	1332.606	1339.517	0.994840678	0.935297714		2	226	1.033753089
2	307.907	307907	727.0749	700.0152	700.0152	727.0749	0.962782789	0.938079027		2	226.25	1.035172409
2	308.117	308117	778.0889	767.7314	767.7314	778.0889	0.986688539	0.934823027		2	226.5	1.036591729
2	308.335	308335	810.7983	682.9997	682.9997	810.7983	0.842379295	0.927342927		2	226.75	1.038011049
2	308.565	308565	1015.802	970.7311	970.7311	1015.802	0.955630231	0.919561949		2	227	1.038772789
2	308.745	308745	915.286	782.0675	782.0675	915.286	0.854451505	0.907527625		2	227.25	1.038906589
2	308.907	308907	682.2337	629.8782	629.8782	682.2337	0.923258702	0.896391359		2	227.5	1.041115371
2	309.086	309086	1035.751	936.3148	936.3148	1035.751	0.903996038	0.889062633		2	227.75	1.044302432
2	309.345	309345	1041.147	931.4624	931.4624	1041.147	0.894650227	0.878167456		2	228	1.04858805
2	309.526	309526	917.509	769.5741	769.5741	917.509	0.838764633	0.874277103		2	228.25	1.05465418
2	309.842	309842	1595.108	1359.213	1359.213	1595.108	0.852113462	0.878893813		2	228.5	1.061414306
2	310.076	310076	1532.454	1360.877	1360.877	1532.454	0.888037749	0.884854662		2	228.75	1.069963771
2	310.248	310248	1520.738	1397.309	1397.309	1520.738	0.918836118	0.890511694		2	229	1.079894405
2	310.494	310494	1298.688	1139.695	1139.695	1298.688	0.877574136	0.902531615		2	229.25	1.090411457
2	310.728	310728	1519.078	1354.726	1354.726	1519.078	0.891808057	0.91075113		2	229.5	1.10296845
2	310.906	310906	1037.855	959.5985	959.5985	1037.855	0.924597848	0.915076765		2	229.75	1.11846406
2	311.1	311100	1315.615	1260.361	1260.361	1315.615	0.958001391	0.919755114		2	230	1.135601107
2	311.406	311406	1127.509	1110.091	1110.091	1127.509	0.984551786	0.923371107		2	230.25	1.154793776
2	311.738	311738	1057.194	991.3244	991.3244	1057.194	0.937693933	0.92557588		2	230.5	1.177565719
2	311.98	311980	1890.92	1518.493	1518.493	1890.92	0.80304455	0.927042014		2	230.75	1.201390492
2	312.379	312379	879.6826	792.699	792.699	879.6826	0.901119336	0.926948606		2	231	1.227819253
2	312.549	312549	934.6074	934.8758	934.8758	934.6074	1.000287179	0.926059528		2	231.25	1.255815992
2	312.858	312858	1001.061	905.0349	905.0349	1001.061	0.904075676	0.925241389		2	231.5	1.2859602
2	313.193	313193	962.5595	953.7242	953.7242	962.5595	0.990821035	0.926932158		2	231.75	1.322498359
2	313.499	313499	968.8873	872.8369	872.8369	968.8873	0.90086525	0.929151684		2	232	1.364231932
2	313.717	313717	1024.219	943.7575	943.7575	1024.219	0.921441118	0.929989582		2	232.25	1.408389756
2	314.069	314069	947.0847	855.1766	855.1766	947.0847	0.902956832	0.928800576		2	232.5	1.449025785
2	314.347	314347	869.0116	820.8466	820.8466	869.0116	0.944574963	0.926738988		2	232.75	1.486769395
2	314.535	314535	1231.988	1142.323	1142.323	1231.988	0.927219259	0.926728907		2	233	1.523925329
2	314.736	314736	959.3137	897.1398	897.1398	959.3137	0.935189188	0.927619088		2	233.25	1.557851676
2	314.91	314910	798.0141	745.9211	745.9211	798.0141	0.934721705	0.926518695		2	233.5	1.59150477
2	315.133	315133	1121.836	949.0979	949.0979	1121.836	0.846021968	0.921570588		2	233.75	1.623092397
2	315.434	315434	984.204	954.8864	954.8864	984.204	0.970211867	0.912019953		2	234	1.651763382
2	315.804	315804	975.926	962.481	962.481	975.926	0.986223341	0.899855393		2	234.25	1.674610447
2	316.112	316112	1518.889	1308.113	1308.113	1518.889	0.861230149	0.883140935		2	234.5	1.69437985
2	316.471	316471	987.2057	756.4565	756.4565	987.2057	0.766260264	0.858945118		2	234.75	1.709497158
2	316.731	316731	752.6948	640.5304	640.5304	752.6948	0.850982895	0.852252269		2	235	1.716121278
2	316.913	316913	1268.699	1196.84	1196.84	1268.699	0.943360088	0.855673812		2	235.25	1.719213522
2	317.197	317197	1142.32	979.267	979.267	1142.32	0.857261538	0.865752443		2	235.5	1.710579314
2	317.419	317419	1202.673	972.1057	972.1057	1202.673	0.808287623	0.882868963		2	235.75	1.700699818
2	317.581	317581	1197.96	1065.486	1065.486	1197.96	0.889417009	0.900715333		2	236	1.689454052
2	317.764	317764	1074.407	910.9938	910.9938	1074.407	0.84790382	0.917578433		2	236.25	1.66945546
2	317.989	317989	1023.616	1022.301	1022.301	1023.616	0.998715339	0.934351788		2	236.5	1.621361609
2	318.181	318181	900.2218	877.306	877.306	900.2218	0.974544273	0.950062827		2	236.75	1.563688562
2	318.579	318579	1288.127	1422.626	1422.626	1288.127	1.104414394	0.979736196		2	237	1.517302563
2	318.764	318764	1015.042	1040.977	1040.977	1015.042	1.025550667	0.990208461		2	237.25	1.489050296
2	318.95	318950	1343.48	1183.765	1183.765	1343.48	0.881118439	0.999541849		2	237.5	1.460688971
2	319.244	319244	991.7214	977.2066	977.2066	991.7214	0.985364035	1.013569007		2	237.75	1.463671541
2	319.519	319519	943.4935	938.4987	938.4987	943.4935	0.994706058	1.021279868		2	238	1.504701536
2	319.755	319755	1080.71	1150.007	1150.007	1080.71	1.064121735	1.028031427		2	238.25	1.558161739
2	319.959	319959	700.3598	746.6241	746.6241	700.3598	1.066057903	1.039934956		2	238.5	1.624997818
2	320.126	320126	759.8375	777.7287	777.7287	759.8375	1.023546087	1.051808126		2	238.75	1.711187096
2	320.548	320548	691.7636	741.4039	741.4039	691.7636	1.071759052	1.078878816		2	239	1.809114174
2	320.843	320843	1381.802	1539.633	1539.633	1381.802	1.11422114	1.093091062		2	239.25	1.873191216
2	321.122	321122	1157.269	1270.426	1270.426	1157.269	1.097779341	1.104794539		2	239.5	1.92299787
2	321.301	321301	642.1415	717.6502	717.6502	642.1415	1.11758888	1.108833014		2	239.75	1.963108489
2	321.602	321602	1325.936	1509.757	1509.757	1325.936	1.138634896	1.110446076		2	240	1.957272666
2	322.076	322076	1099.487	1214.542	1214.542	1099.487	1.104644257	1.114633253		2	240.25	1.932410721
2	322.251	322251	1411.06	1529.662	1529.662	1411.06	1.084051706	1.118167398		2	240.5	1.889139538
2	322.473	322473	1452.762	1542.62	1542.62	1452.762	1.061853215	1.123061775		2	240.75	1.828565994
2	322.659	322659	1415.398	1742.609	1742.609	1415.398	1.231179499	1.131326256		2	241	1.748576426
2	322.952	322952	1332.971	1458.739	1458.739	1332.971	1.09435164	1.150160143		2	241.25	1.673800351
2	323.431	323431	1455.578	1671.95	1671.95	1455.578	1.148650227	1.177865981		2	241.5	1.590790513
2	323.719	323719	1718.197	2058.049	2058.049	1718.197	1.197795713	1.190532843		2	241.75	1.507780675
2	323.927	323927	1007.805	1264.077	1264.077	1007.805	1.254287288	1.199536438		2	242	1.421139933
2	324.181	324181	1585.639	1775.797	1775.797	1585.639	1.119925153	1.204357877		2	242.25	1.350092151
2	324.354	324354	1355.387	1807.14	1807.14	1355.387	1.333301854	1.201885591		2	242.5	1.290375617
2	324.587	324587	1110.56	1277.8	1277.8	1110.56	1.150590693	1.193855777		2	242.75	1.246429212
2	324.926	324926	1913.558	2239.046	2239.046	1913.558	1.170095707	1.179332801		2	243	1.217464806
2	325.162	325162	1184.288	1483.646	1483.646	1184.288	1.252774663	1.157375736		2	243.25	1.202438654
2	325.41	325410	1038.349	1082.557	1082.557	1038.349	1.042575281	1.134105084		2	243.5	1.187841371
2	325.631	325631	1497.598	1655.238	1655.238	1497.598	1.105261893	1.12144913		2	243.75	1.179292431
2	325.981	325981	1005.591	1148.402	1148.402	1005.591	1.142016983	1.097706135		2	244	1.174933277
2	326.23	326230	1305.382	1424.455	1424.455	1305.382	1.091216977	1.093215397		2	244.25	1.164118629
2	326.425	326425	1137.573	1235.937	1235.937	1137.573	1.086468297	1.103846944		2	244.5	1.153068641
2	326.661	326661	1279.528	1300.231	1300.231	1279.528	1.016180185	1.127145444		2	244.75	1.14138595
2	326.937	326937	976.4484	1104.354	1104.354	976.4484	1.130990639	1.152997685		2	245	1.125535808
2	327.436	327436	958.1925	1264.638	1264.638	958.1925	1.319816216	1.212278575		2	245.25	1.110016076
2	327.869	327869	957.6469	1186.768	1186.768	957.6469	1.23925426	1.267709878		2	245.5	1.09384512
2	328.135	328135	1125.003	1539.521	1539.521	1125.003	1.368459462	1.281859605		2	245.75	1.079357492
2	328.303	328303	1450.114	1866.956	1866.956	1450.114	1.287454641	1.278147303		2	246	1.069019525
2	328.584	328584	845.7913	1162.878	1162.878	845.7913	1.374899458	1.262441478		2	246.25	1.062736605
2	328.774	328774	876.9731	1078.74	1078.74	876.9731	1.230071937	1.247118124		2	246.5	1.059429425
2	328.941	328941	1308.738	1431.913	1431.913	1308.738	1.094117386	1.227439687		2	246.75	1.061576714
2	329.247	329247	921.4908	1024.846	1024.846	921.4908	1.112160859	1.191329085		2	247	1.069924437
2	329.487	329487	914.1434	1069.396	1069.396	914.1434	1.169833967	1.162243364		2	247.25	1.081990566
2	329.649	329649	957.5857	1140.084	1140.084	957.5857	1.190581689	1.140569196		2	247.5	1.097853254
2	329.813	329813	936.1976	1091.693	1091.693	936.1976	1.1660925	1.122661916		2	247.75	1.114685489
2	330.068	330068	900.2141	1076.628	1076.628	900.2141	1.195968826	1.103485102		2	248	1.133407874
2	330.282	330282	1149.938	1168.693	1168.693	1149.938	1.016309575	1.089881414		2	248.25	1.15612425
2	330.49	330490	1271.812	1323.604	1323.604	1271.812	1.040723	1.07625424		2	248.5	1.183731711
2	330.733	330733	1260.315	1295.315	1295.315	1260.315	1.027770835	1.063021026		2	248.75	1.212583872
2	330.939	330939	1417.116	1395.359	1395.359	1417.116	0.984646987	1.051013541		2	249	1.243901965
2	331.33	331330	877.2684	972.6156	972.6156	877.2684	1.108686464	1.017268326		2	249.25	1.276900085
2	331.773	331773	928.3542	969.9357	969.9357	928.3542	1.044790555	0.976939398		2	249.5	1.311195782
2	332.096	332096	656.322	655.2634	655.2634	656.322	0.998387072	0.953910573		2	249.75	1.344301084
2	332.506	332506	2202.937	1776.975	1776.975	2202.937	0.806639046	0.930540574		2	250	1.374344243
2	332.85	332850	1162.945	1053.236	1053.236	1162.945	0.905662779	0.915365522		2	250.25	1.405868619
2	333.24	333240	1595.693	1413.812	1413.812	1595.693	0.886017548	0.908790762		2	250.5	1.440002351
2	333.814	333814	1301.674	1175.727	1175.727	1301.674	0.903242286	0.912760279		2	250.75	1.488868063
2	334.201	334201	1162.101	1147.282	1147.282	1162.101	0.987248096	0.917593607		2	251	1.55833622
2	334.428	334428	1102.202	966.1324	966.1324	1102.202	0.876547493	0.926309614		2	251.25	1.62206088
2	334.815	334815	1227.06	1217.034	1217.034	1227.06	0.99182925	0.944491348		2	251.5	1.685419294
2	335.068	335068	922.101	853.4346	853.4346	922.101	0.925532669	0.947199951		2	251.75	1.740828543
2	335.267	335267	1407.615	1192.276	1192.276	1407.615	0.847018538	0.948769145		2	252	1.782285425
2	335.487	335487	1066.365	1070.952	1070.952	1066.365	1.004301529	0.947937943		2	252.25	1.819766199
2	335.891	335891	1167.856	1130.562	1130.562	1167.856	0.968066268	0.938097383		2	252.5	1.840486838
2	336.156	336156	1191.689	1130.596	1130.596	1191.689	0.948734108	0.928177314		2	252.75	1.824239843
2	336.418	336418	1671.149	1641.308	1641.308	1671.149	0.982143423	0.917381239		2	253	1.780492839
2	336.712	336712	1493.297	1276.632	1276.632	1493.297	0.8549083	0.898769965		2	253.25	1.730041854
2	337.161	337161	1822.046	1536.173	1536.173	1822.046	0.843103303	0.861201348		2	253.5	1.677618003
2	337.326	337326	2283.203	1858.494	1858.494	2283.203	0.813985441	0.850513758		2	253.75	1.623741903
2	337.718	337718	1049.153	926.7881	926.7881	1049.153	0.883367917	0.822245492		2	254	1.554256307
2	337.972	337972	1570.654	1261.286	1261.286	1570.654	0.803032367	0.809224138		2	254.25	1.482301527
2	338.428	338428	2463.164	1903.757	1903.757	2463.164	0.772890883	0.811337315		2	254.5	1.438195476
2	338.617	338617	850.263	719.8924	719.8924	850.263	0.846670266	0.816272316		2	254.75	1.41275099
2	338.86	338860	1936.948	1482.708	1482.708	1936.948	0.765486735	0.822287982		2	255	1.402099258
2	339.046	339046	1483.589	1136.517	1136.517	1483.589	0.766059198	0.827039801		2	255.25	1.402333158
2	339.264	339264	1479.875	1321.595	1321.595	1479.875	0.893045021	0.834798527		2	255.5	1.409587751
2	339.495	339495	1524.919	1334.631	1334.631	1524.919	0.875214356	0.844513801		2	255.75	1.416842345
2	339.694	339694	923.6695	850.4102	850.4102	923.6695	0.920686674	0.857400213		2	256	1.426634115
2	339.901	339901	769.7155	648.1935	648.1935	769.7155	0.842120888	0.875566436		2	256.25	1.469329686
2	340.254	340254	966.4065	828.6793	828.6793	966.4065	0.85748523	0.899539538		2	256.5	1.522202956
2	340.515	340515	1259.242	1113.192	1113.192	1259.242	0.884017528	0.90364783		2	256.75	1.575076227
2	340.69	340690	877.0306	740.3306	740.3306	877.0306	0.844133147	0.904950332		2	257	1.586333772
2	340.956	340956	674.9933	686.2475	686.2475	674.9933	1.016673054	0.902153782		2	257.25	1.573377399
2	341.23	341230	794.3509	770.204	770.204	794.3509	0.969601721	0.895329289		2	257.5	1.546745688
2	341.432	341432	1194.983	1142.644	1142.644	1194.983	0.956201051	0.89504364		2	257.75	1.508604672
2	341.613	341613	1842.715	1475.743	1475.743	1842.715	0.800852546	0.899668209		2	258	1.45874481
2	341.81	341810	1217.315	931.248	931.248	1217.315	0.765001663	0.906050088		2	258.25	1.396067339
2	342.02	342020	1020.79	949.7035	949.7035	1020.79	0.930361289	0.91156026		2	258.5	1.326675068
2	342.217	342217	1636.248	1407.642	1407.642	1636.248	0.86028646	0.916904837		2	258.75	1.243257092
2	342.4	342400	1000.296	939.1918	939.1918	1000.296	0.938913881	0.923184751		2	259	1.153644839
2	342.63	342630	1414.827	1510.203	1510.203	1414.827	1.067411775	0.92887016		2	259.25	1.068366888
2	342.914	342914	520.0588	480.2619	480.2619	520.0588	0.923476153	0.934838059		2	259.5	0.98392684
2	343.141	343141	1220.245	1182.288	1182.288	1220.245	0.968893952	0.938255849		2	259.75	0.979929584
2	343.476	343476	1262.81	1165.388	1165.388	1262.81	0.922853002	0.932161759		2	260	0.977240341
2	343.653	343653	1023.061	957.1798	957.1798	1023.061	0.93560384	0.926158805		2	260.25	0.974551097
2	343.926	343926	771.8202	613.2075	613.2075	771.8202	0.794495272	0.919373976		2	260.5	0.971861854
2	344.164	344164	1091.917	1067.206	1067.206	1091.917	0.977369159	0.913222626		2	260.75	0.969172611
2	344.343	344343	649.6774	588.6101	588.6101	649.6774	0.906003657	0.90912559		2	261	0.966483368
2	344.653	344653	1221.313	1071.698	1071.698	1221.313	0.877496596	0.908201583		2	261.25	0.963794124
2	344.881	344881	682.098	655.0101	655.0101	682.098	0.960287378	0.909519193		2	261.5	0.961104881
2	345.275	345275	628.2748	579.9832	579.9832	628.2748	0.923136182	0.9137942		2	261.75	0.958415638
2	345.704	345704	1106.26	1000.86	1000.86	1106.26	0.904724025	0.920251535		2	262	0.955726395
2	345.975	345975	835.9086	772.5655	772.5655	835.9086	0.924222457	0.925263675		2	262.25	0.953037152
2	346.257	346257	742.1666	662.3708	662.3708	742.1666	0.892482631	0.935440447		2	262.5	0.950347908
2	346.551	346551	824.5932	803.6303	803.6303	824.5932	0.974577889	0.95097534		2	262.75	0.947658665
2	346.949	346949	679.6769	627.8347	627.8347	679.6769	0.923725229	0.965646157		2	263	0.944969422
2	347.242	347242	1186.411	1252.647	1252.647	1186.411	1.055828882	0.971181735		2	263.25	0.942280179
2	347.425	347425	1055.793	950.546	950.546	1055.793	0.90031474	0.974282966		2	263.5	0.939590935
2	347.678	347678	1111.419	1073.697	1073.697	1111.419	0.966059605	0.973984103		2	263.75	0.936901692
2	347.936	347936	849.41	844.0942	844.0942	849.41	0.993741774	0.963271469		2	264	0.934212449
2	348.161	348161	608.0854	624.3509	624.3509	608.0854	1.02674871	0.949608469		2	264.25	0.931523206
2	348.327	348327	795.9452	813.6154	813.6154	795.9452	1.022200272	0.941643554		2	264.5	0.928833962
2	348.514	348514	1146.172	1039.316	1039.316	1146.172	0.90677141	0.929094265		2	264.75	0.926144719
2	348.696	348696	1046.945	939.7673	939.7673	1046.945	0.897628147	0.917603997		2	265	0.923455476
2	348.901	348901	948.9599	751.4661	751.4661	948.9599	0.791883935	0.911960712		2	265.25	0.920766233
2	349.247	349247	953.6047	830.5348	830.5348	953.6047	0.870942436	0.904020062		2	265.5	0.949290506
2	349.805	349805	1147.665	1044.745	1044.745	1147.665	0.910322263	0.900073908		2	265.75	1.040485611
2	350.081	350081	914.5969	804.3441	804.3441	914.5969	0.87945203	0.910093364		2	266	1.117358521
2	350.332	350332	1019.875	905.082	905.082	1019.875	0.88744405	0.924448964		2	266.25	1.183483918
2	350.58	350580	1022.819	1093.555	1093.555	1022.819	1.069157886	0.931391126		2	266.5	1.235756214
2	350.867	350867	1665.338	1574.636	1574.636	1665.338	0.945535381	0.928422365		2	266.75	1.274159977
2	351.191	351191	1345.313	1305.337	1305.337	1345.313	0.970284982	0.921507768		2	267	1.307219985
2	351.469	351469	1394.071	1207.569	1207.569	1394.071	0.866217718	0.915094385		2	267.25	1.328776846
2	351.707	351707	744.1677	633.9278	633.9278	744.1677	0.851861482	0.905294698		2	267.5	1.337749065
2	352.115	352115	1097.848	932.9195	932.9195	1097.848	0.849771098	0.885355246		2	267.75	1.338306264
2	352.356	352356	1465.904	1300.183	1300.183	1465.904	0.886949623	0.876539445		2	268	1.317610122
2	352.777	352777	1862.206	1689.813	1689.813	1862.206	0.907425387	0.857964141		2	268.25	1.28007812
2	352.967	352967	2416.706	2041.722	2041.722	2416.706	0.844836732	0.854330005		2	268.5	1.245076579
2	353.32	353320	1522.841	1348.336	1348.336	1522.841	0.88540826	0.860761364		2	268.75	1.214011004
2	353.754	353754	971.1022	817.1557	817.1557	971.1022	0.841472401	0.877773923		2	269	1.175381041
2	354.001	354001	1549.394	1248.606	1248.606	1549.394	0.805867326	0.883778463		2	269.25	1.143116104
2	354.302	354302	805.6408	714.8464	714.8464	805.6408	0.887301636	0.888580189		2	269.5	1.114129285
2	354.683	354683	642.7092	612.4086	612.4086	642.7092	0.952854884	0.895391361		2	269.75	1.102311834
2	354.971	354971	1106.62	1047.393	1047.393	1106.62	0.94647937	0.897362519		2	270	1.09217273
2	355.343	355343	956.5166	899.9504	899.9504	956.5166	0.940862291	0.897033504		2	270.25	1.085486151
2	355.507	355507	544.1616	475.3959	475.3959	544.1616	0.873630003	0.895949659		2	270.5	1.08143636
2	355.884	355884	941.6219	794.1836	794.1836	941.6219	0.84342091	0.883373514		2	270.75	1.077386569
2	356.178	356178	1178.246	1006.627	1006.627	1178.246	0.85434366	0.869364332		2	271	1.076777779
2	356.411	356411	1916.428	1701.361	1701.361	1916.428	0.887777156	0.862157902		2	271.25	1.075767678
2	356.594	356594	1610.483	1375.601	1375.601	1610.483	0.854154313	0.85654425		2	271.5	1.073933578
2	356.978	356978	1619.683	1383.541	1383.541	1619.683	0.854204804	0.844138936		2	271.75	1.070536118
2	357.451	357451	999.5549	814.4892	814.4892	999.5549	0.814851891	0.850459562		2	272	1.066650179
2	357.608	357608	1246.721	1048.024	1048.024	1246.721	0.840624326	0.855205294		2	272.25	1.061487648
2	358.13	358130	1122.22	969.7709	969.7709	1122.22	0.864153998	0.87345964		2	272.5	1.055229986
2	358.398	358398	924.7139	832.0771	832.0771	924.7139	0.899821123	0.888340315		2	272.75	1.049281009
2	358.656	358656	679.7275	644.5511	644.5511	679.7275	0.948249262	0.902927786		2	273	1.044499994
2	358.889	358889	902.7627	762.6245	762.6245	902.7627	0.844767401	0.9132747		2	273.25	1.040166411
2	359.132	359132	924.4777	842.4935	842.4935	924.4777	0.911318358	0.925759259		2	273.5	1.034691797
2	359.46	359460	645.4186	641.7827	641.7827	645.4186	0.994366602	0.937753829		2	273.75	1.027820233
2	359.628	359628	945.9229	947.5482	947.5482	945.9229	1.001718216	0.939810978		2	274	1.021366781
2	359.964	359964	903.805	810.2333	810.2333	903.805	0.89646915	0.939512737		2	274.25	1.01648816
2	360.218	360218	2117.315	1896.189	1896.189	2117.315	0.895563013	0.938050061		2	274.5	1.013160249
2	360.461	360461	1105.72	1074.031	1074.031	1105.72	0.971340846	0.933086349		2	274.75	1.011841317
2	360.656	360656	1207.332	1160.129	1160.129	1207.332	0.960903049	0.926391135		2	275	1.012207723
2	360.89	360890	956.6102	850.7183	850.7183	956.6102	0.889305069	0.920477344		2	275.25	1.012583072
2	361.243	361243	770.2377	678.8178	678.8178	770.2377	0.881309497	0.911225916		2	275.5	1.012603242
2	361.556	361556	812.4029	736.9186	736.9186	812.4029	0.907085142	0.904768034		2	275.75	1.011727844
2	361.903	361903	1913.126	1823.739	1823.739	1913.126	0.953276993	0.908921323		2	276	1.010433009
2	362.091	362091	1747.091	1515.148	1515.148	1747.091	0.867240459	0.91330541		2	276.25	1.007853119
2	362.428	362428	1401.826	1217.38	1217.38	1401.826	0.868424469	0.918450019		2	276.5	1.00493234
2	362.677	362677	1260.075	1196.965	1196.965	1260.075	0.94991568	0.918906734		2	276.75	1.002448445
2	363.167	363167	574.3112	570.4419	570.4419	574.3112	0.993262712	0.918789345		2	277	0.999861047
2	363.559	363559	971.1153	850.7008	850.7008	971.1153	0.87600391	0.918035794		2	277.25	0.996943185
2	363.819	363819	1197.809	1171.892	1171.892	1197.809	0.978362994	0.914943887		2	277.5	0.994559761
2	364.084	364084	1090.651	1018.739	1018.739	1090.651	0.934065068	0.909935023		2	277.75	0.993471186
2	364.342	364342	1104.147	944.4048	944.4048	1104.147	0.855325242	0.907920387		2	278	0.993286627
2	364.513	364513	1155.275	963.029	963.029	1155.275	0.833592867	0.907917625		2	278.25	0.993777027
2	364.739	364739	1176.36	1097.223	1097.223	1176.36	0.932727226	0.908330046		2	278.5	0.994699561
2	365.042	365042	886.2647	810.9208	810.9208	886.2647	0.914987136	0.913876615		2	278.75	0.996882317
2	365.328	365328	1181.227	1040.545	1040.545	1181.227	0.880901808	0.922466845		2	279	0.999256572
2	365.566	365566	958.3484	943.7895	943.7895	958.3484	0.984808343	0.93005021		2	279.25	0.999728439
2	365.923	365923	1154.747	1135.72	1135.72	1154.747	0.983522798	0.946265307		2	279.5	1.000006055
2	366.226	366226	789.1729	789.8535	789.8535	789.1729	1.000862422	0.962807414		2	279.75	0.9999799
2	366.424	366424	1064.716	958.8302	958.8302	1064.716	0.900550194	0.971295974		2	280	0.999930347
2	366.599	366599	1124.932	1039.708	1039.708	1124.932	0.924240754	0.978387691		2	280.25	1.000224459
2	366.776	366776	1130.806	1113.964	1113.964	1130.806	0.985106199	0.986483279		2	280.5	1.001033352
2	367.098	367098	741.792	776.2936	776.2936	741.792	1.046511151	0.996548149		2	280.75	1.001206038
2	367.591	367591	825.7126	835.0491	835.0491	825.7126	1.011307203	0.999022202		2	281	0.99930532
2	367.812	367812	961.6905	913.079	913.079	961.6905	0.949452033	0.997027805		2	281.25	0.996459113
2	368.171	368171	658.2939	751.8132	751.8132	658.2939	1.142063142	0.985667904		2	281.5	0.993884107
2	368.386	368386	920.0587	904.8681	904.8681	920.0587	0.983489532	0.976407014		2	281.75	0.991252956
2	368.554	368554	1222.201	1077.902	1077.902	1222.201	0.881935132	0.970128749		2	282	0.989271075
2	368.76	368760	926.6117	869.239	869.239	926.6117	0.938083342	0.958472062		2	282.25	0.987892118
2	369.251	369251	1517.468	1332.39	1332.39	1517.468	0.87803499	0.924358074		2	282.5	0.986985903
2	369.537	369537	1220.768	1123.926	1123.926	1220.768	0.92067125	0.916554019		2	282.75	0.987739829
2	369.851	369851	1437.417	1362.322	1362.322	1437.417	0.947756984	0.910840006		2	283	0.990473398
2	370.207	370207	924.2308	866.288	866.288	924.2308	0.937307002	0.911871819		2	283.25	0.993134164
2	370.43	370430	838.1445	779.9176	779.9176	838.1445	0.930528805	0.925472397		2	283.5	0.994569382
2	370.654	370654	1153.613	950.7118	950.7118	1153.613	0.824116753	0.940021229		2	283.75	0.995904037
2	371.081	371081	1834.524	1715.669	1715.669	1834.524	0.935212077	0.961419804		2	284	0.997211887
2	371.243	371243	1883.174	1982.168	1982.168	1883.174	1.052567633	0.970539254		2	284.25	0.997652726
2	371.498	371498	2170.298	2149.747	2149.747	2170.298	0.990530793	0.978975572		2	284.5	0.996722401
2	371.883	371883	1134.553	1109.297	1109.297	1134.553	0.977739251	0.979964793		2	284.75	0.997065158
2	372.276	372276	1817.486	1912.969	1912.969	1817.486	1.052535755	0.975833685		2	285	0.998154665
2	372.482	372482	1158.47	1231.396	1231.396	1158.47	1.062950271	0.972207318		2	285.25	0.999090975
2	372.751	372751	1620.697	1392.91	1392.91	1620.697	0.859451211	0.960141397		2	285.5	1.00045558
2	372.947	372947	1647.009	1436.429	1436.429	1647.009	0.872143989	0.947240956		2	285.75	1.001979246
2	373.174	373174	1552.503	1422.911	1422.911	1552.503	0.916527053	0.935040683		2	286	1.001907416
2	373.57	373570	1931.753	1786.158	1786.158	1931.753	0.924630633	0.911647095		2	286.25	1.001244365
2	373.789	373789	1888.508	1812.815	1812.815	1888.508	0.959919153	0.901610324		2	286.5	1.000230585
2	373.995	373995	1579.353	1418.047	1418.047	1579.353	0.897865772	0.898693764		2	286.75	0.998973575
2	374.424	374424	1265.719	1188.265	1188.265	1265.719	0.938806323	0.901717065		2	287	0.996020121
2	374.747	374747	1526.978	1245.93	1245.93	1526.978	0.815944958	0.906447856		2	287.25	0.992697747
2	375.138	375138	1086.816	967.5347	967.5347	1086.816	0.890247015	0.914978919		2	287.5	0.991467205
2	375.405	375405	1836.045	1702.54	1702.54	1836.045	0.927286641	0.922514211		2	287.75	0.99180609
2	375.585	375585	789.7393	743.2749	743.2749	789.7393	0.941164888	0.926802691		2	288	0.992635149
2	375.815	375815	1311.439	1294.852	1294.852	1311.439	0.987352061	0.934734769		2	288.25	0.99312592
2	376.087	376087	1897.827	1782.75	1782.75	1897.827	0.939363809	0.946892608		2	288.5	0.99364797
2	376.27	376270	1388.004	1290.925	1290.925	1388.004	0.930058559	0.952006902		2	288.75	0.994313421
2	376.514	376514	1076.029	1041.229	1041.229	1076.029	0.967658864	0.953763266		2	289	0.994758273
2	376.798	376798	887.075	840.9897	840.9897	887.075	0.948048023	0.953646661		2	289.25	0.993553686
2	377.113	377113	1223.004	1176.389	1176.389	1223.004	0.961884834	0.94939358		2	289.5	0.991866063
2	377.336	377336	1279.469	1235.357	1235.357	1279.469	0.965523198	0.94336441		2	289.75	0.990405564
2	377.742	377742	1816.495	1585.865	1585.865	1816.495	0.873035709	0.933364955		2	290	0.989065172
2	377.958	377958	1702.951	1581.937	1581.937	1702.951	0.928938648	0.928282849		2	290.25	0.988330531
2	378.172	378172	1145.736	1055.692	1055.692	1145.736	0.92140947	0.922031852		2	290.5	0.98789238
2	378.375	378375	812.4506	788.6307	788.6307	812.4506	0.970681417	0.918121971		2	290.75	0.988002604
2	378.6	378600	997.1964	885.0139	885.0139	997.1964	0.887502101	0.917648095		2	291	0.989213073
2	378.944	378944	1019.201	970.837	970.837	1019.201	0.952547142	0.920386457		2	291.25	0.991093275
2	379.229	379229	1229.168	1086.474	1086.474	1229.168	0.883910092	0.921794141		2	291.5	0.992794032
2	379.489	379489	1420.241	1216.197	1216.197	1420.241	0.856331425	0.921620987		2	291.75	0.994882403
2	379.811	379811	1246.929	1240.455	1240.455	1246.929	0.994808044	0.921440051		2	292	0.997611123
2	380.095	380095	1543.894	1401.955	1401.955	1543.894	0.908064284	0.919020172		2	292.25	1.000278889
2	380.536	380536	1191.486	1195.434	1195.434	1191.486	1.003313509	0.915089161		2	292.5	1.001774186
2	380.745	380745	1319.746	1184.467	1184.467	1319.746	0.897496185	0.917662519		2	292.75	1.002372021
2	380.97	380970	1472.696	1278.124	1278.124	1472.696	0.867880404	0.925281661		2	293	1.002539861
2	381.169	381169	2069.404	1930.566	1930.566	2069.404	0.932909185	0.932737662		2	293.25	1.001939952
2	381.43	381430	996.71	814.256	814.256	996.71	0.816943745	0.943484276		2	293.5	1.000925634
2	381.775	381775	1345.993	1377.372	1377.372	1345.993	1.0233129	0.961758665		2	293.75	0.999842789
2	382.153	382153	1018.051	1050.966	1050.966	1018.051	1.032331386	0.980304496		2	294	1.000115613
2	382.528	382528	641.5746	683.8103	683.8103	641.5746	1.065831316	1.01161245		2	294.25	1.000825859
2	382.776	382776	900.6494	864.2648	864.2648	900.6494	0.959601816	1.028221892		2	294.5	1.001457096
2	383.039	383039	1146.91	1174.412	1174.412	1146.91	1.023979214	1.031771033		2	294.75	1.002095827
2	383.53	383530	862.4323	868.296	868.296	862.4323	1.006799026	1.024993359		2	295	1.002782484
2	383.765	383765	728.6278	772.8888	772.8888	728.6278	1.060745692	1.017380482		2	295.25	1.003349685
2	384.053	384053	864.0719	892.2959	892.2959	864.0719	1.032663948	0.996504062		2	295.5	1.003860671
2	384.307	384307	684.2687	728.6841	728.6841	684.2687	1.064909297	0.969656745		2	295.75	1.003404472
2	384.64	384640	639.1071	586.3888	586.3888	639.1071	0.917512573	0.942484992		2	296	1.002315378
2	385.001	385001	936.2306	778.6682	778.6682	936.2306	0.831705565	0.92077146		2	296.25	1.001059836
2	385.215	385215	1079.781	975.4426	975.4426	1079.781	0.903370776	0.909371982		2	296.5	0.998461845
2	385.404	385404	1019.24	931.108	931.108	1019.24	0.913531651	0.905655168		2	296.75	0.994832453
2	385.575	385575	785.0356	642.4662	642.4662	785.0356	0.818391166	0.911799691		2	297	0.99278427
2	385.778	385778	1044.138	967.04	967.04	1044.138	0.926161101	0.922426127		2	297.25	0.991389588
2	386.036	386036	990.7432	971.9088	971.9088	990.7432	0.980989625	0.945259283		2	297.5	0.991299923
2	386.264	386264	940.1495	924.1749	924.1749	940.1495	0.983008447	0.976802725		2	297.75	0.994328539
2	386.558	386558	1054.255	1005.121	1005.121	1054.255	0.953394577	1.003895038		2	298	0.997825856
2	386.757	386757	948.4723	1050.463	1050.463	948.4723	1.107531554	1.006018854		2	298.25	0.99941772
2	387.027	387027	1009.961	1079.755	1079.755	1009.961	1.069105639	1.002414052		2	298.5	1.000780038
2	387.2	387200	1107.127	1173.325	1173.325	1107.127	1.059792598	1.000223145		2	298.75	1.000947607
2	387.469	387469	942.0046	906.7393	906.7393	942.0046	0.962563559	0.991781642		2	299	1.000320747
2	387.713	387713	1106.134	986.8791	986.8791	1106.134	0.892187655	0.97688053		2	299.25	0.999579516
2	388.102	388102	1408.346	1173.308	1173.308	1408.346	0.833110613	0.954513171		2	299.5	0.99852623
2	388.31	388310	1156.681	1074.481	1074.481	1156.681	0.928934598	0.944693952		2	299.75	0.997061863
2	388.628	388628	745.6295	788.9942	788.9942	745.6295	1.058158509	0.93063427		2	300	0.995737124
2	388.873	388873	674.618	659.8026	659.8026	674.618	0.978038831	0.9280096		2	300.25	0.994517002
2	389.07	389070	1008.905	993.5124	993.5124	1008.905	0.984743261	0.92942804		2	300.5	0.993307065
2	389.438	389438	586.5088	493.6779	493.6779	586.5088	0.84172292	0.931450794		2	300.75	0.992097127
2	389.624	389624	1156.034	992.8265	992.8265	1156.034	0.858821194	0.930758335		2	301	0.990887189
2	389.885	389885	1244.017	1127.05	1127.05	1244.017	0.905976365	0.929840553		2	301.25	0.989677252
2	390.048	390048	936.672	883.8678	883.8678	936.672	0.94362573	0.927787658		2	301.5	0.988679431
2	390.252	390252	948.6565	891.7319	891.7319	948.6565	0.939994508	0.924334272		2	301.75	0.987968568
2	390.463	390463	784.7132	750.7588	750.7588	784.7132	0.956730179	0.920894384		2	302	0.987815604
2	390.792	390792	1231.694	1121.811	1121.811	1231.694	0.910787095	0.91372735		2	302.25	0.987821127
2	391.061	391061	874.4614	872.6963	872.6963	874.4614	0.9979815	0.911636467		2	302.5	0.988444733
2	391.312	391312	1621.418	1367.281	1367.281	1621.418	0.843262502	0.907581089		2	302.75	0.989331214
2	391.775	391775	2030.682	1654.795	1654.795	2030.682	0.814896178	0.864246811		2	303	0.990238709
2	392.185	392185	849.7916	758.032	758.032	849.7916	0.892021056	0.819782362		2	303.25	0.991160223
2	392.356	392356	1523.601	1264.749	1264.749	1523.601	0.830105126	0.810498403		2	303.5	0.992215815
2	392.769	392769	3473.109	2813.885	2813.885	3473.109	0.810191963	0.8057143		2	303.75	0.993266301
2	392.954	392954	1854.968	1467.995	1467.995	1854.968	0.79138562	0.807428902		2	304	0.994414152
2	393.175	393175	1638.697	1125.174	1125.174	1638.697	0.686627241	0.816132014		2	304.25	0.995685073
2	393.458	393458	1295.57	995.0938	995.0938	1295.57	0.76807413	0.83535562		2	304.5	0.996717142
2	393.639	393639	578.2482	538.6636	538.6636	578.2482	0.931543929	0.846217439		2	304.75	0.996973468
2	393.804	393804	689.4044	645.6745	645.6745	689.4044	0.93656858	0.858498501		2	305	0.996697332
2	394.046	394046	469.7046	427.6591	427.6591	469.7046	0.910485228	0.878687398		2	305.25	0.995827857
2	394.227	394227	718.8765	607.2074	607.2074	718.8765	0.844661635	0.891810024		2	305.5	0.994578246
2	394.477	394477	814.5998	692.0055	692.0055	814.5998	0.849503646	0.914856891		2	305.75	0.993772504
2	394.74	394740	517.118	519.035	519.035	517.118	1.003707084	0.93440743		2	306	0.992824699
2	395.175	395175	1267.53	1282.776	1282.776	1267.53	1.012028118	0.945790306		2	306.25	0.991989974
2	395.496	395496	1312.533	1221.664	1221.664	1312.533	0.930768217	0.948862529		2	306.5	0.99305043
2	395.857	395857	1326.008	1176.8	1176.8	1326.008	0.887475792	0.958472103		2	306.75	0.994882712
2	396.066	396066	1137.258	1055.164	1055.164	1137.258	0.927814093	0.970694054		2	307	0.996574384
2	396.452	396452	931.1122	950.597	950.597	931.1122	1.020926372	0.998484016		2	307.25	0.998195952
2	396.702	396702	674.153	670.5529	670.5529	674.153	0.994659818	1.011734192		2	307.5	1.000352736
2	396.984	396984	699.8188	751.3156	751.3156	699.8188	1.073585905	1.025484262		2	307.75	1.002785378
2	397.188	397188	790.9036	825.0899	825.0899	790.9036	1.043224358	1.03386138		2	308	1.003054441
2	397.361	397361	828.9895	834.7727	834.7727	828.9895	1.006976204	1.037177451		2	308.25	1.001380481
2	397.544	397544	737.9344	827.8169	827.8169	737.9344	1.121802832	1.039117852		2	308.5	0.999149824
2	397.714	397714	819.6983	862.3974	862.3974	819.6983	1.052091239	1.040391143		2	308.75	0.995323727
2	398.111	398111	1414.872	1394.996	1394.996	1414.872	0.985952086	1.028684422		2	309	0.99149154
2	398.383	398383	1102.159	1092.171	1092.171	1102.159	0.990937787	1.02199293		2	309.25	0.988756569
2	398.555	398555	1174.22	1187.152	1187.152	1174.22	1.011013268	1.022755213		2	309.5	0.986833201
2	398.792	398792	912.2031	933.4127	933.4127	912.2031	1.023250962	1.02417984		2	309.75	0.987545497
2	399.152	399152	1226.394	1224.062	1224.062	1226.394	0.99809849	1.02976696		2	310	0.988954712
2	399.498	399498	690.6812	751.6901	751.6901	690.6812	1.088331491	1.042552265		2	310.25	0.990973341
2	399.833	399833	783.4321	834.5105	834.5105	783.4321	1.065198248	1.057996288		2	310.5	0.994157935
2	400.025	400025	643.2095	707.2913	707.2913	643.2095	1.099628193	1.064869461		2	310.75	0.996400358
2	400.229	400229	766.4223	832.8658	832.8658	766.4223	1.086693067	1.071364057		2	311	0.997990387
2	400.466	400466	914.9568	949.005	949.005	914.9568	1.037212904	1.082606997		2	311.25	0.999088598
2	400.966	400966	1065.399	1189.522	1189.522	1065.399	1.11650377	1.099951711		2	311.5	0.999736305
2	401.239	401239	1036.131	1122.982	1122.982	1036.131	1.083822412	1.116189393		2	311.75	1.000170236
2	401.429	401429	1145.099	1358.148	1358.148	1145.099	1.186052909	1.140100675		2	312	1.000534748
2	401.625	401625	1336.627	1580.163	1580.163	1336.627	1.182201916	1.173272024		2	312.25	1.000519386
2	401.81	401810	913.3557	1058.338	1058.338	913.3557	1.158735857	1.208535609		2	312.5	1.000345362
2	402.074	402074	987.402	1259.181	1259.181	987.402	1.275246556	1.270629762		2	312.75	1.000138414
2	402.611	402611	785.0374	1076.913	1076.913	785.0374	1.371798337	1.467609797		2	313	1.00025147
2	403.001	403001	1029.998	1803.488	1803.488	1029.998	1.750962623	1.633344072		2	313.25	1.000615661
2	403.18	403180	1290.092	2124.138	2124.138	1290.092	1.64650118	1.721998093		2	313.5	1.001090721
2	403.386	403386	1354.422	2295.635	2295.635	1354.422	1.69491857	1.840826756		2	313.75	1.001280381
2	403.579	403579	674.6078	1267.975	1267.975	674.6078	1.879573583	1.933437616		2	314	1.001058731
2	403.81	403810	1195.122	2465.272	2465.272	1195.122	2.062778528	2.044515464		2	314.25	1.000645247
2	403.985	403985	1216.561	2618.986	2618.986	1216.561	2.1527782	2.119291099		2	314.5	1.000454287
2	404.162	404162	1141.27	2506.77	2506.77	1141.27	2.196474103	2.1676405		2	314.75	1.000664206
2	404.333	404333	887.2511	2055.453	2055.453	887.2511	2.316653087	2.206161929		2	315	0.999874459
2	404.513	404513	1004.528	2418.951	2418.951	1004.528	2.408047362	2.238758927		2	315.25	0.998125462
2	405.023	405023	850.3454	1944.801	1944.801	850.3454	2.287071818	2.235819468		2	315.5	0.996023523
2	405.438	405438	1743.956	3750.312	3750.312	1743.956	2.150462512	2.194640054		2	315.75	0.993866165
2	405.735	405735	1223.918	2443.541	2443.541	1223.918	1.996490778	2.176623294		2	316	0.990608371
2	406.06	406060	2167.226	4022.58	4022.58	2167.226	1.856096226	2.143968429		2	316.25	0.986571802
2	406.359	406359	991.7654	2155.641	2155.641	991.7654	2.173539226	2.095769431		2	316.5	0.982466323
2	406.534	406534	1163.674	2675.914	2675.914	1163.674	2.299539218	2.046780692		2	316.75	0.980999313
2	406.699	406699	1875.654	4232.493	4232.493	1875.654	2.256542518	1.98490684		2	317	0.98261401
2	407.053	407053	1666.236	3352.598	3352.598	1666.236	2.012078721	1.873577589		2	317.25	0.985521584
2	407.414	407414	1177.534	1959.605	1959.605	1177.534	1.664160016	1.789108781		2	317.5	0.991283778
2	407.578	407578	1231.058	2019.013	2019.013	1231.058	1.640063263	1.75258965		2	317.75	0.997713414
2	407.833	407833	882.502	1532.406	1532.406	882.502	1.736433459	1.730391558		2	318	1.002690865
2	408.061	408061	1061.33	1561.144	1561.144	1061.33	1.470931755	1.769735		2	318.25	1.007928628
2	408.352	408352	1141.095	1598.548	1598.548	1141.095	1.400889496	1.83295673		2	318.5	1.012820908
2	408.929	408929	1731.482	3323.846	3323.846	1731.482	1.919653799	1.912924684		2	318.75	1.016907563
2	409.297	409297	1081.092	2402.145	2402.145	1081.092	2.221961683	1.983768908		2	319	1.020191504
2	409.802	409802	699.4552	2096.733	2096.733	699.4552	2.997665898	2.092704714		2	319.25	1.023291284
2	410.222	410222	1138.224	2847.333	2847.333	1138.224	2.50155769	2.185562199		2	319.5	1.025131199
2	410.734	410734	1727.049	3553.672	3553.672	1727.049	2.057655573	2.260378627		2	319.75	1.027005601
2	410.922	410922	1586.909	3155.018	3155.018	1586.909	1.98815307	2.264086004		2	320	1.030932627
2	415.268	415268	1720.1	1774.528	1774.528	1720.1	1.031642346	1.145891068		2	320.25	1.035371763
2	415.597	415597	1308.449	1328.222	1328.222	1308.449	1.015111785	1.115123004		2	320.5	1.039581107
2	415.821	415821	1191.505	1371.879	1371.879	1191.505	1.151383335	1.109969759		2	320.75	1.042943646
2	416.071	416071	1099.379	1357.104	1357.104	1099.379	1.2344278	1.107987042		2	321	1.045848269
2	416.238	416238	1290.807	1578.326	1578.326	1290.807	1.222743601	1.104299837		2	321.25	1.04794951
2	416.437	416437	1299.715	1404.214	1404.214	1299.715	1.080401473	1.098323445		2	321.5	1.048531435
2	416.676	416676	1059.518	1139.866	1139.866	1059.518	1.075834483	1.088016696		2	321.75	1.049018065
2	417.166	417166	840.0051	914.382	914.382	840.0051	1.088543391	1.060941944		2	322	1.049597721
2	417.39	417390	552.975	573.0477	573.0477	552.975	1.036299471	1.042730368		2	322.25	1.05069626
2	417.679	417679	691.5205	721.7522	721.7522	691.5205	1.043717721	1.009806447		2	322.5	1.052301097
2	418.122	418122	1443.158	1367.577	1367.577	1443.158	0.947628049	0.962324239		2	322.75	1.055690756
2	418.361	418361	1751.547	1510.262	1510.262	1751.547	0.862244633	0.942657656		2	323	1.059827574
2	418.81	418810	1359.867	1245.322	1245.322	1359.867	0.915767498	0.906543479		2	323.25	1.063623024
2	419.126	419126	2823.168	2664.215	2664.215	2823.168	0.943696939	0.888450625		2	323.5	1.06716748
2	419.444	419444	2705.054	2418.772	2418.772	2705.054	0.894167732	0.878022885		2	323.75	1.070047871
2	419.666	419666	2410.549	1980.505	1980.505	2410.549	0.821599146	0.873534535		2	324	1.072422585
2	419.9	419900	1715.345	1466.207	1466.207	1715.345	0.854759247	0.871482636		2	324.25	1.073065568
2	420.16	420160	2224.657	2069.376	2069.376	2224.657	0.930200026	0.87267767		2	324.5	1.071354814
2	420.577	420577	2742.648	2251.036	2251.036	2742.648	0.820752791	0.881040443		2	324.75	1.06873498
2	421.08	421080	945.976	896.1756	896.1756	945.976	0.947355535	0.912863805		2	325	1.064948836
2	421.407	421407	1157.092	1071.641	1071.641	1157.092	0.926150211	0.935223002		2	325.25	1.058825418
2	421.729	421729	893.0798	810.7953	810.7953	893.0798	0.907864336	0.962552376		2	325.5	1.053532003
2	422.107	422107	969.3111	965.2482	965.2482	969.3111	0.995808466	1.002581626		2	325.75	1.049444074
2	422.332	422332	847.682	826.4104	826.4104	847.682	0.974906156	1.016255912		2	326	1.045241055
2	422.805	422805	821.0074	877.4476	877.4476	821.0074	1.068745056	1.039134707		2	326.25	1.044438497
2	422.956	422956	515.3425	592.3403	592.3403	515.3425	1.149410926	1.039908051		2	326.5	1.048886214
2	423.395	423395	555.5959	552.3388	552.3388	555.5959	0.994137646	1.000159742		2	326.75	1.055246168
2	423.798	423798	999.2444	970.9459	970.9459	999.2444	0.971680101	0.937962009		2	327	1.061808086
2	424.073	424073	1060.724	967.8489	967.8489	1060.724	0.912441785	0.901196194		2	327.25	1.069603545
2	424.404	424404	975.3483	846.9734	846.9734	975.3483	0.868380454	0.84935722		2	327.5	1.077553842
2	424.6	424600	791.7481	705.0667	705.0667	791.7481	0.890518967	0.815914028		2	327.75	1.08595414
2	424.79	424790	1138.076	914.9495	914.9495	1138.076	0.803944113	0.793668139		2	328	1.091781731
2	424.961	424961	1255.046	858.6866	858.6866	1255.046	0.684187352	0.783546318		2	328.25	1.092999638
2	425.169	425169	2069.474	1320.928	1320.928	2069.474	0.638291663	0.776168348		2	328.5	1.089802174
2	425.339	425339	1331.832	988.189	988.189	1331.832	0.741977216	0.772024442		2	328.75	1.085055908
2	425.688	425688	1017.627	769.1164	769.1164	1017.627	0.755794019	0.778365854		2	329	1.077555294
2	425.863	425863	1204.959	1085.937	1085.937	1204.959	0.901223195	0.784319391		2	329.25	1.069809226
2	426.119	426119	1912.801	1646.257	1646.257	1912.801	0.86065252	0.800832232		2	329.5	1.061813869
2	426.535	426535	2214.054	1854.602	1854.602	2214.054	0.83764985	0.847720292		2	329.75	1.053686826
2	426.82	426820	1765.546	1549.382	1549.382	1765.546	0.877565354	0.869376134		2	330	1.048190076
2	427.085	427085	1992.35	1646.22	1646.22	1992.35	0.826270485	0.869505672		2	330.25	1.04381113
2	427.297	427297	1218.801	1103.65	1103.65	1218.801	0.905521082	0.863570216		2	330.5	1.039557478
2	427.556	427556	1716.836	1497.991	1497.991	1716.836	0.872530049	0.86240547		2	330.75	1.035966943
2	428.135	428135	887.3132	760.3644	760.3644	887.3132	0.856928985	0.883656		2	331	1.031693546
2	428.344	428344	1389.578	1195.684	1195.684	1389.578	0.860465551	0.892741736		2	331.25	1.026030332
2	428.552	428552	1499.083	1277.776	1277.776	1499.083	0.85237175	0.901557156		2	331.5	1.020156015
2	428.774	428774	1145.461	1003.76	1003.76	1145.461	0.876293475	0.915196541		2	331.75	1.014182356
2	428.945	428945	677.8386	649.4634	649.4634	677.8386	0.958138707	0.924646781		2	332	1.009384798
2	429.141	429141	966.3379	946.3905	946.3905	966.3379	0.979357738	0.932631997		2	332.25	1.005284292
2	429.488	429488	761.6478	764.3713	764.3713	761.6478	1.0035758	0.950022699		2	332.5	1.001544027
2	430.031	430031	1181.205	1121.735	1121.735	1181.205	0.949653108	0.969236833		2	332.75	0.998629061
2	430.203	430203	965.2864	970.9272	970.9272	965.2864	1.005843654	0.969001421		2	333	0.996807459
2	430.624	430624	918.7554	855.5053	855.5053	918.7554	0.931156758	0.956817044		2	333.25	0.995763636
2	430.989	430989	936.6992	886.1021	886.1021	936.6992	0.94598362	0.94562651		2	333.5	0.996217424
2	431.401	431401	696.1496	608.7543	608.7543	696.1496	0.874459024	0.93560298		2	333.75	0.996671213
2	431.654	431654	731.0486	696.5406	696.5406	731.0486	0.952796572	0.928311116		2	334	0.99739711
2	432.01	432010	1454.27	1370.884	1370.884	1454.27	0.942661266	0.919299787		2	334.25	0.998549837
2	432.274	432274	1342.742	1238.782	1238.782	1342.742	0.92257634	0.914292491		2	334.5	1.0012316
2	432.524	432524	1080.377	946.2138	946.2138	1080.377	0.875818163	0.909865982		2	334.75	1.004314446
2	432.798	432798	766.2673	732.2698	732.2698	766.2673	0.955632323	0.902586117		2	335	1.005635843
2	433.129	433129	972.4447	840.8729	840.8729	972.4447	0.864699967	0.891947499		2	335.25	1.006203615
2	433.427	433427	1149.947	1011.313	1011.313	1149.947	0.87944314	0.886786098		2	335.5	1.005937517
2	433.647	433647	762.6862	704.473	704.473	762.6862	0.923673458	0.885989635		2	335.75	1.004339189
2	434.153	434153	1183.267	1034.266	1034.266	1183.267	0.874076603	0.888279804		2	336	1.002366748
2	434.52	434520	1072.736	880.6213	880.6213	1072.736	0.820911482	0.901044931		2	336.25	0.999817295
2	434.788	434788	1341.201	1196.616	1196.616	1341.201	0.892197366	0.914789822		2	336.5	0.996637788
2	435.14	435140	865.9353	871.4446	871.4446	865.9353	1.006362254	0.930126525		2	336.75	0.992280733
2	435.408	435408	1216.217	1171.992	1171.992	1216.217	0.963637246	0.942798823		2	337	0.986790303
2	435.599	435599	1164.241	1129.378	1129.378	1164.241	0.970055169	0.951261989		2	337.25	0.981741346
2	435.886	435886	1008.698	938.2909	938.2909	1008.698	0.93020002	0.959247471		2	337.5	0.977155803
2	436.191	436191	675.2165	642.0259	642.0259	675.2165	0.950844507	0.966501483		2	337.75	0.972598952
2	436.355	436355	857.6851	833.0009	833.0009	857.6851	0.971219973	0.969953832		2	338	0.96964582
2	436.635	436635	804.561	804.5144	804.5144	804.561	0.99994208	0.973506267		2	338.25	0.969949907
2	436.867	436867	1059.7	1046.566	1046.566	1059.7	0.987605926	0.974521343		2	338.5	0.97065987
2	437.084	437084	1256.978	1192.316	1192.316	1256.978	0.948557572	0.975357575		2	338.75	0.972325935
2	437.374	437374	953.5862	882.3972	882.3972	953.5862	0.925346025	0.978254611		2	339	0.973979468
2	437.75	437750	596.0522	586.1255	586.1255	596.0522	0.983345922	0.982515547		2	339.25	0.97619361
2	438.082	438082	611.7904	665.8962	665.8962	611.7904	1.088438459	0.982149239		2	339.5	0.978959391
2	438.288	438288	640.1676	633.9121	633.9121	640.1676	0.99022834	0.979557266		2	339.75	0.983546705
2	438.59	438590	836.6873	742.8684	742.8684	836.6873	0.887868622	0.973619861		2	340	0.988789644
2	438.754	438754	552.7624	517.994	517.994	552.7624	0.937100642	0.96690561		2	340.25	0.993245971
2	439.096	439096	708.1065	714.287	714.287	708.1065	1.008728207	0.943508005		2	340.5	0.994333622
2	439.586	439586	1367.013	1326.991	1326.991	1367.013	0.970723029	0.914660243		2	340.75	0.9945719
2	439.847	439847	722.1428	619.3648	619.3648	722.1428	0.857676349	0.910717495		2	341	0.993715798
2	440.027	440027	975.7922	883.3255	883.3255	975.7922	0.905239353	0.9099299		2	341.25	0.992204765
2	440.262	440262	1234.174	1057.705	1057.705	1234.174	0.857014489	0.908480321		2	341.5	0.992593238
2	440.457	440457	738.8629	630.1645	630.1645	738.8629	0.852884209	0.907752927		2	341.75	0.99451595
2	440.657	440657	859.539	798.9677	798.9677	859.539	0.929530481	0.909008464		2	342	0.996334667
2	441.047	441047	952.2679	923.2703	923.2703	952.2679	0.969548905	0.911080388		2	342.25	0.998172462
2	441.303	441303	794.9894	753.7631	753.7631	794.9894	0.948142327	0.915548939		2	342.5	1.000172359
2	441.469	441469	888.8462	846.6391	846.6391	888.8462	0.952514732	0.917540847		2	342.75	1.001677688
2	441.803	441803	982.9072	868.9496	868.9496	982.9072	0.884060672	0.912140482		2	343	1.002922106
2	442.245	442245	989.2152	849.0998	849.0998	989.2152	0.858357009	0.898457516		2	343.25	1.002958877
2	442.793	442793	733.1597	687.0894	687.0894	733.1597	0.937161985	0.882508399		2	343.5	1.001666137
2	443.032	443032	980.0964	871.5688	871.5688	980.0964	0.889268443	0.879385039		2	343.75	0.999671402
2	443.314	443314	961.8917	826.1058	826.1058	961.8917	0.858834524	0.877830157		2	344	0.9980213
2	443.588	443588	1403.567	1154.353	1154.353	1403.567	0.822442391	0.875640539		2	344.25	0.99639208
2	443.799	443799	1393.335	1201.29	1201.29	1393.335	0.862168825	0.871954693		2	344.5	0.99571054
2	444.257	444257	1129.706	1030.195	1030.195	1129.706	0.91191425	0.862280522		2	344.75	0.995737973
2	444.448	444448	1414.816	1294.227	1294.227	1414.816	0.914767009	0.860190446		2	345	0.996275582
2	444.801	444801	1669.019	1406.906	1406.906	1669.019	0.842953855	0.857579755		2	345.25	0.996987563
2	445.03	445030	961.0802	780.7125	780.7125	961.0802	0.812328149	0.857563508		2	345.5	0.997947688
2	445.256	445256	999.6165	907.0893	907.0893	999.6165	0.907437302	0.86068369		2	345.75	0.998976953
2	445.56	445560	1444.376	1201.057	1201.057	1444.376	0.831540402	0.866992608		2	346	1.000306012
2	445.725	445725	1702.665	1406.936	1406.936	1702.665	0.826314043	0.869845823		2	346.25	1.002674048
2	446.016	446016	945.2056	793.0217	793.0217	945.2056	0.838993865	0.877072526		2	346.5	1.006110546
2	446.237	446237	1061.219	936.5507	936.5507	1061.219	0.882523494	0.882328996		2	346.75	1.00874323
2	446.434	446434	910.3333	891.9475	891.9475	910.3333	0.979803222	0.886234961		2	347	1.010921491
2	446.948	446948	1366.752	1266.987	1266.987	1366.752	0.927005777	0.90001829		2	347.25	1.012157123
2	447.349	447349	1058.977	924.0907	924.0907	1058.977	0.872625846	0.904484718		2	347.5	1.012912279
2	447.554	447554	1282.235	1214.602	1214.602	1282.235	0.947253819	0.899428485		2	347.75	1.012072402
2	447.756	447756	865.6438	737.2935	737.2935	865.6438	0.851728505	0.893642851		2	348	1.009025221
2	448.21	448210	1062.498	941.2553	941.2553	1062.498	0.885889009	0.879825397		2	348.25	1.005338243
2	448.558	448558	1089.235	931.8354	931.8354	1089.235	0.855495279	0.867624511		2	348.5	1.001321241
2	448.737	448737	1118.609	969.7751	969.7751	1118.609	0.866947343	0.864609276		2	348.75	0.997668561
2	449.055	449055	1229.147	1040.454	1040.454	1229.147	0.846484595	0.867114658		2	349	0.995981165
2	449.238	449238	1156.204	992.3956	992.3956	1156.204	0.858322234	0.870770402		2	349.25	0.994487728
2	449.578	449578	1613.812	1356.068	1356.068	1613.812	0.840288708	0.875305325		2	349.5	0.994023675
2	449.959	449959	1245.775	1187.495	1187.495	1245.775	0.953217876	0.877014999		2	349.75	0.993559622
2	450.302	450302	1033.572	936.8587	936.8587	1033.572	0.906428096	0.878762874		2	350	0.99531558
2	450.574	450574	1358.717	1177.204	1177.204	1358.717	0.866408531	0.878516992		2	350.25	0.998624393
2	450.817	450817	1372.445	1215.077	1215.077	1372.445	0.885337482	0.87346153		2	350.5	1.001089721
2	451.078	451078	1101.279	881.1136	881.1136	1101.279	0.800082086	0.867184837		2	350.75	1.001215947
2	451.3	451300	1096.914	941.351	941.351	1096.914	0.858181225	0.863002465		2	351	1.000153276
2	451.494	451494	1650.534	1469.487	1469.487	1650.534	0.890310045	0.858603656		2	351.25	0.998726119
2	451.715	451715	1514.056	1335.688	1335.688	1514.056	0.88219194	0.856541047		2	351.5	0.997064996
2	451.901	451901	1564.029	1250.088	1250.088	1564.029	0.799274182	0.859763411		2	351.75	0.994276276
2	452.086	452086	1434.923	1348.216	1348.216	1434.923	0.939573761	0.865854952		2	352	0.991069411
2	452.318	452318	1952.68	1599.383	1599.383	1952.68	0.819070713	0.872680759		2	352.25	0.988298072
2	452.494	452494	1897.803	1680.455	1680.455	1897.803	0.885473887	0.877261583		2	352.5	0.985612683
2	452.687	452687	1150.361	970.2182	970.2182	1150.361	0.843403245	0.883465253		2	352.75	0.982717465
2	452.882	452882	899.6905	822.2432	822.2432	899.6905	0.913917842	0.888532942		2	353	0.98160872
2	453.157	453157	801.1911	719.4529	719.4529	801.1911	0.897979146	0.894376273		2	353.25	0.982804237
2	453.388	453388	835.4211	819.5349	819.5349	835.4211	0.980984201	0.89867478		2	353.5	0.984990977
2	453.654	453654	1309.639	1085.565	1085.565	1309.639	0.828903996	0.901214066		2	353.75	0.987563193
2	454.04	454040	1209.056	1092.096	1092.096	1209.056	0.903263372	0.902570699		2	354	0.989174007
2	454.252	454252	914.7877	854.0734	854.0734	914.7877	0.933630175	0.903354469		2	354.25	0.990222988
2	454.446	454446	809.1104	725.7187	725.7187	809.1104	0.89693409	0.904532113		2	354.5	0.991369792
2	454.726	454726	895.1042	750.0912	750.0912	895.1042	0.837993163	0.90592802		2	354.75	0.992348843
2	454.923	454923	1365.979	1321.695	1321.695	1365.979	0.967580761	0.905769023		2	355	0.992739127
2	455.154	455154	2040.667	1820.793	1820.793	2040.667	0.892253856	0.904489279		2	355.25	0.992681091
2	455.51	455510	1461.114	1306.682	1306.682	1461.114	0.894305304	0.901179305		2	355.5	0.992387162
2	455.958	455958	1537.048	1389.386	1389.386	1537.048	0.903931432	0.893283572		2	355.75	0.990247371
2	456.214	456214	1003.793	965.3102	965.3102	1003.793	0.961662614	0.881304921		2	356	0.987623288
2	456.519	456519	1331.567	1112.414	1112.414	1331.567	0.835417219	0.866625335		2	356.25	0.984812543
2	456.754	456754	1357.041	1121.957	1121.957	1357.041	0.826767209	0.858980803		2	356.5	0.982788946
2	456.98	456980	1300.535	1078.684	1078.684	1300.535	0.829415587	0.850487708		2	356.75	0.980709312
2	457.249	457249	1066.483	941.0773	941.0773	1066.483	0.882411909	0.846055738		2	357	0.978853177
2	457.456	457456	1329.3	1129.258	1129.258	1329.3	0.849513278	0.852296315		2	357.25	0.979730029
2	457.701	457701	1008.795	773.4532	773.4532	1008.795	0.766709986	0.862176059		2	357.5	0.980823784
2	458.048	458048	922.8083	843.0023	843.0023	922.8083	0.913518333	0.880734619		2	357.75	0.982984035
2	458.351	458351	1531.001	1385.713	1385.713	1531.001	0.905102609	0.903042171		2	358	0.985278721
2	458.585	458585	1684.928	1557.424	1557.424	1684.928	0.924326737	0.913618221		2	358.25	0.988220824
2	458.749	458749	1157.821	1117.771	1117.771	1157.821	0.965409161	0.916331145		2	358.5	0.991891488
2	458.975	458975	1328.241	1253.616	1253.616	1328.241	0.943816672	0.918309491		2	358.75	0.995302248
2	459.253	459253	975.2245	855.6645	855.6645	975.2245	0.877402588	0.913334612		2	359	0.998419252
2	459.551	459551	645.4241	584.4166	584.4166	645.4241	0.905476879	0.901693637		2	359.25	1.001331896
2	459.757	459757	662.7563	591.7187	591.7187	662.7563	0.8928149	0.896617853		2	359.5	1.003476117
2	459.925	459925	800.0586	719.7793	719.7793	800.0586	0.899658225	0.893903491		2	359.75	1.003859084
2	460.14	460140	809.21	693.7673	693.7673	809.21	0.85733901	0.889188655		2	360	1.003754813
2	460.403	460403	1524.808	1353.107	1353.107	1524.808	0.887395003	0.886019122		2	360.25	1.003253743
2	460.645	460645	1243.686	1062.054	1062.054	1243.686	0.853956706	0.890862935		2	360.5	1.001770997
2	460.937	460937	1080.336	1016.64	1016.64	1080.336	0.941040565	0.903542014		2	360.75	0.999741596
2	461.365	461365	1274.891	1199.636	1199.636	1274.891	0.940971424	0.914825487		2	361	0.998056234
2	461.661	461661	1127.873	976.5387	976.5387	1127.873	0.86582328	0.910125169		2	361.25	0.996346743
2	461.85	461850	1156.535	1040.935	1040.935	1156.535	0.900046259	0.906164483		2	361.5	0.994992884
2	462.06	462060	1116.154	1038.048	1038.048	1116.154	0.930022201	0.894475938		2	361.75	0.99529909
2	462.224	462224	718.8234	709.9892	709.9892	718.8234	0.987710194	0.880861644		2	362	0.996373472
2	462.455	462455	735.8302	633.3137	633.3137	735.8302	0.860679135	0.870527422		2	362.25	0.997567565
2	462.662	462662	1088.966	865.3664	865.3664	1088.966	0.794667969	0.873232731		2	362.5	0.998315458
2	462.943	462943	1193.148	989.0158	989.0158	1193.148	0.828912926	0.881977545		2	362.75	0.998396081
2	463.203	463203	1034.103	870.3527	870.3527	1034.103	0.841649913	0.893065294		2	363	0.998380361
2	463.48	463480	1529.622	1376.977	1376.977	1529.622	0.900207371	0.916270509		2	363.25	0.998327981
2	463.657	463657	2186.199	1870.467	1870.467	2186.199	0.855579478	0.935716627		2	363.5	0.998201841
2	463.877	463877	2566.668	2486.382	2486.382	2566.668	0.968719757	0.954318066		2	363.75	0.997575897
2	464.048	464048	6583.018	7343.753	7343.753	6583.018	1.115560219	0.971878008		2	364	0.996462559
2	464.259	464259	1444.732	1526.951	1526.951	1444.732	1.056909517	0.992690026		2	364.25	0.995705594
2	464.568	464568	1416.737	1393.062	1393.062	1416.737	0.983289065	0.999296194		2	364.5	0.995516363
2	464.925	464925	852.5504	912.4154	912.4154	852.5504	1.070218723	0.996737686		2	364.75	0.99567741
2	465.097	465097	1077.712	958.3246	958.3246	1077.712	0.889221425	0.991775142		2	365	0.996878594
2	465.367	465367	1369.709	1338.58	1338.58	1369.709	0.977273275	0.971110544		2	365.25	0.998720188
2	465.892	465892	1280.391	1194.207	1194.207	1280.391	0.932689311	0.905370416		2	365.5	1.000773581
2	466.16	466160	2276.574	1937.779	1937.779	2276.574	0.851182083	0.884373903		2	365.75	1.003519148
2	466.354	466354	1744.005	1479.895	1479.895	1744.005	0.848561214	0.878678356		2	366	1.006684989
2	466.775	466775	1345.402	1145.613	1145.613	1345.402	0.851502376	0.87398866		2	366.25	1.010193555
2	467.06	467060	1277.541	1059.076	1059.076	1277.541	0.828995703	0.871709344		2	366.5	1.012959901
2	467.248	467248	1107.993	973.2466	973.2466	1107.993	0.878386957	0.873643696		2	366.75	1.015825677
2	467.614	467614	1253.019	1191.183	1191.183	1253.019	0.950650389	0.882290158		2	367	1.017975563
2	467.938	467938	1229.647	1123.648	1123.648	1229.647	0.913797212	0.880761343		2	367.25	1.018979794
2	468.499	468499	899.096	803.8021	803.8021	899.096	0.894011429	0.876420124		2	367.5	1.019309093
2	468.741	468741	1153.27	980.626	980.626	1153.27	0.85030045	0.874471266		2	367.75	1.019052337
2	468.982	468982	852.4098	722.4132	722.4132	852.4098	0.847495184	0.867892104		2	368	1.017344038
2	469.226	469226	1068.323	985.5225	985.5225	1068.323	0.922494882	0.861778362		2	368.25	1.015030632
2	469.6	469600	1209.622	977.2517	977.2517	1209.622	0.807898418	0.861710378		2	368.5	1.012374834
2	469.818	469818	1017.457	808.0098	808.0098	1017.457	0.794146387	0.86284958		2	368.75	1.008934094
2	469.986	469986	1289.777	1183.919	1183.919	1289.777	0.917925347	0.86447915		2	369	1.004408841
2	470.21	470210	1353.173	1122.052	1122.052	1353.173	0.829200701	0.871454739		2	369.25	0.999849747
2	470.518	470518	924.7328	850.536	850.536	924.7328	0.919764066	0.882928578		2	369.5	0.998048142
2	470.786	470786	806.4552	729.6927	729.6927	806.4552	0.904814923	0.889847873		2	369.75	0.996765774
2	471.179	471179	758.7916	715.1087	715.1087	758.7916	0.942430965	0.902539984		2	370	0.99639671
2	471.453	471453	576.8819	505.5222	505.5222	576.8819	0.876301025	0.907991566		2	370.25	0.997242533
2	471.738	471738	909.92	833.2303	833.2303	909.92	0.915718195	0.905415744		2	370.5	1.001317336
2	472.015	472015	981.9838	865.9826	865.9826	981.9838	0.881870556	0.899177345		2	370.75	1.005205438
2	472.259	472259	1054.495	1034.287	1034.287	1054.495	0.980836324	0.897959576		2	371	1.008493837
2	472.496	472496	1635.354	1385.354	1385.354	1635.354	0.8471279	0.90196774		2	371.25	1.012013689
2	472.774	472774	882.8173	755.5572	755.5572	882.8173	0.85584775	0.907956847		2	371.5	1.014168572
2	472.962	472962	1958.272	1743.136	1743.136	1958.272	0.890139878	0.911548282		2	371.75	1.014337173
2	473.364	473364	900.222	809.6796	809.6796	900.222	0.899422143	0.926567095		2	372	1.014104059
2	473.651	473651	1126.717	1079.49	1079.49	1126.717	0.958084417	0.934926276		2	372.25	1.013414293
2	473.848	473848	885.3682	866.5303	866.5303	885.3682	0.978723089	0.935257445		2	372.5	1.01217881
2	474.302	474302	1080.369	1036.602	1036.602	1080.369	0.959488841	0.931046396		2	372.75	1.009235502
2	474.662	474662	828.2552	843.7092	843.7092	828.2552	1.0186585	0.928011545		2	373	1.005090024
2	475.139	475139	1451.064	1177.414	1177.414	1451.064	0.811414245	0.927248829		2	373.25	1.001456998
2	475.414	475414	1066.678	943.8215	943.8215	1066.678	0.884823255	0.925862699		2	373.5	0.997580593
2	475.643	475643	1116.303	963.3266	963.3266	1116.303	0.862961579	0.923087786		2	373.75	0.994329941
2	475.896	475896	1293.44	1187.398	1187.398	1293.44	0.918015524	0.916496307		2	374	0.993104527
2	476.114	476114	917.8696	832.9276	832.9276	917.8696	0.907457443	0.909007591		2	374.25	0.993566962
2	476.417	476417	630.4408	672.8513	672.8513	630.4408	1.067271185	0.901097102		2	374.5	0.994180986
2	476.678	476678	854.7339	806.2034	806.2034	854.7339	0.94322151	0.897292527		2	374.75	0.995147712
2	476.958	476958	1052.969	942.721	942.721	1052.969	0.895297962	0.895617975		2	375	0.996579418
2	477.139	477139	2563.852	2034.967	2034.967	2563.852	0.793714692	0.895722419		2	375.25	0.998199368
2	477.386	477386	1328.803	1195.926	1195.926	1328.803	0.900002483	0.896085475		2	375.5	0.999941619
2	477.574	477574	1181.602	996.7226	996.7226	1181.602	0.843534964	0.898359868		2	375.75	1.001966748
2	479.233	479233	1524.622	1434.424	1434.424	1524.622	0.940839106	0.993811404		2	376	1.004725566
2	479.525	479525	1276.514	1330.082	1330.082	1276.514	1.041964287	1.020880135		2	376.25	1.006941922
2	479.755	479755	769.6253	743.5954	743.5954	769.6253	0.966178477	1.043720189		2	376.5	1.007523179
2	480.245	480245	686.7074	767.5362	767.5362	686.7074	1.117704862	1.091657226		2	376.75	1.007524197
2	480.556	480556	1138.451	1380.071	1380.071	1138.451	1.212235748	1.122857532		2	377	1.006803158
2	480.892	480892	1031.486	1263.514	1263.514	1031.486	1.22494537	1.160776389		2	377.25	1.005430487
2	481.088	481088	931.2318	1138.421	1138.421	931.2318	1.222489395	1.183132246		2	377.5	1.003760009
2	481.441	481441	853.1096	970.8753	970.8753	853.1096	1.138042873	1.22456076		2	377.75	1.002146185
2	481.614	481614	538.3419	637.964	637.964	538.3419	1.185053588	1.245982378		2	378	1.000539653
2	481.827	481827	1002.01	1267.967	1267.967	1002.01	1.265423499	1.269894298		2	378.25	0.998826615
2	482.09	482090	769.0565	1012.103	1012.103	769.0565	1.316032047	1.305092703		2	378.5	0.998125591
2	482.285	482285	578.3723	815.8836	815.8836	578.3723	1.410654694	1.336257916		2	378.75	0.99838372
2	482.464	482464	977.3999	1291.848	1291.848	977.3999	1.321718981	1.367309844		2	379	0.998861662
2	482.784	482784	965.3957	1342.753	1342.753	965.3957	1.390883552	1.440020124		2	379.25	0.999154872
2	482.97	482970	860.2339	1275.059	1275.059	860.2339	1.482223614	1.488230082		2	379.5	0.999111472
2	483.224	483224	904.9354	1455.469	1455.469	904.9354	1.608367846	1.550613878		2	379.75	0.9990746
2	483.533	483533	688.1111	1113.138	1113.138	688.1111	1.617671914	1.635383676		2	380	0.998642911
2	483.916	483916	927.9566	1574.62	1574.62	927.9566	1.696868151	1.736642185		2	380.25	0.998067799
2	484.288	484288	897.7195	1639.472	1639.472	897.7195	1.826263103	1.821857903		2	380.5	0.997482883
2	484.685	484685	1568.778	3064.911	3064.911	1568.778	1.953693257	1.908485901		2	380.75	0.998118537
2	485.013	485013	1162.758	2234.746	2234.746	1162.758	1.921935605	1.93707794		2	381	1.000368956
2	485.202	485202	1000.956	2019.324	2019.324	1000.956	2.01739537	1.921912265		2	381.25	1.002906335
2	485.494	485494	1519.152	2810.576	2810.576	1519.152	1.850095316	1.868898241		2	381.5	1.005824871
2	485.715	485715	965.6503	1888.249	1888.249	965.6503	1.955416987	1.833089478		2	381.75	1.009300643
2	486.012	486012	967.6822	1791.441	1791.441	967.6822	1.851269973	1.776322653		2	382	1.012545728
2	486.353	486353	1312.173	2194.076	2194.076	1312.173	1.672093543	1.683340753		2	382.25	1.016641638
2	486.847	486847	849.7251	1103.635	1103.635	849.7251	1.298814169	1.593799511		2	382.5	1.022120002
2	487.057	487057	1158.318	1604.28	1604.28	1158.318	1.385008262	1.606251155		2	382.75	1.026636087
2	487.422	487422	1192.315	1736.638	1736.638	1192.315	1.45652617	1.64609213		2	383	1.027886558
2	487.837	487837	577.4568	1028.848	1028.848	577.4568	1.781688258	1.696747571		2	383.25	1.027260213
2	488.16	488160	1203.474	2548.991	2548.991	1203.474	2.118027477	1.760125256		2	383.5	1.026354424
2	488.476	488476	1507.998	3144.904	3144.904	1507.998	2.085482872	1.785629816		2	383.75	1.024375086
2	488.65	488650	1515.01	2606.316	2606.316	1515.01	1.720329239	1.772307818		2	384	1.019776395
2	488.955	488955	1458.911	2240.784	2240.784	1458.911	1.535929197	1.725361149		2	384.25	1.013302622
2	489.206	489206	2065.064	3363.086	3363.086	2065.064	1.628562601	1.686400583		2	384.5	1.007587764
2	489.496	489496	1288.012	2094.33	2094.33	1288.012	1.626017459	1.61024388		2	384.75	1.002852754
2	489.725	489725	1061.931	1647.394	1647.394	1061.931	1.551319248	1.524930317		2	385	0.998905902
2	489.98	489980	1226.716	1810.385	1810.385	1226.716	1.475797984	1.451896463		2	385.25	0.995717379
2	490.437	490437	2610.856	3164.056	3164.056	2610.856	1.211884531	1.37047329		2	385.5	0.995827892
2	490.788	490788	3063.606	3714.724	3714.724	3063.606	1.212533204	1.320714283		2	385.75	0.99893971
2	491.173	491173	1796.877	2499.45	2499.45	1796.877	1.390996713	1.297930736		2	386	1.0044813
2	491.459	491459	718.7748	907.3491	907.3491	718.7748	1.262355191	1.293283391		2	386.25	1.013088525
2	491.806	491806	1011.363	1346.936	1346.936	1011.363	1.331802726	1.278448352		2	386.5	1.019305094
2	492.074	492074	816.5445	1028.311	1028.311	816.5445	1.259344714	1.259374784		2	386.75	1.021245793
2	492.439	492439	787.5196	1100.043	1100.043	787.5196	1.396845234	1.237053909		2	387	1.020413849
2	492.772	492772	1342.946	1567.78	1567.78	1342.946	1.167418496	1.214137296		2	387.25	1.019332338
2	493.107	493107	874.758	1014.665	1014.665	874.758	1.159937949	1.178485802		2	387.5	1.017031583
2	493.318	493318	838.4498	953.0985	953.0985	838.4498	1.136738896	1.151889784		2	387.75	1.013058916
2	493.64	493640	1785.486	1986.396	1986.396	1785.486	1.112523985	1.117721415		2	388	1.009285866
2	494.113	494113	1123.645	1058.741	1058.741	1123.645	0.942237984	1.079813141		2	388.25	1.005912616
2	494.339	494339	869.6617	964.9494	964.9494	869.6617	1.109568698	1.063817892		2	388.5	1.002964262
2	494.549	494549	706.3692	725.1091	725.1091	706.3692	1.026529894	1.052743327		2	388.75	1.001135805
2	495.007	495007	550.1288	655.9821	655.9821	550.1288	1.192415485	1.038722432		2	389	1.001029958
2	495.33	495330	1084.801	1081.411	1081.411	1084.801	0.996875003	1.028722052		2	389.25	1.001421939
2	495.794	495794	1286.967	1295.879	1295.879	1286.967	1.006924808	1.011769835		2	389.5	1.001632586
2	495.971	495971	978.8869	943.0201	943.0201	978.8869	0.963359608	1.005586232		2	389.75	1.001395123
2	496.358	496358	694.1813	703.7457	703.7457	694.1813	1.013777957	0.991417653		2	390	1.000890365
2	496.784	496784	1427.566	1309.932	1309.932	1427.566	0.917598206	0.975788369		2	390.25	0.99983415
2	497.211	497211	853.8577	815.8245	815.8245	853.8577	0.955457215	0.962003632		2	390.5	0.99871082
2	497.412	497412	1051.724	1055.01	1055.01	1051.724	1.003124394	0.957700519		2	390.75	0.997281363
2	497.631	497631	599.471	559.2615	559.2615	599.471	0.932925029	0.953506152		2	391	0.99661686
2	497.816	497816	839.972	831.2472	831.2472	839.972	0.989612987	0.948595652		2	391.25	0.995690904
2	498.102	498102	1253.643	1182.113	1182.113	1253.643	0.942942289	0.940283613		2	391.5	0.99080953
2	498.344	498344	985.4378	940.6329	940.6329	985.4378	0.954533	0.933604202		2	391.75	0.984667978
2	498.526	498526	807.3088	705.4691	705.4691	807.3088	0.873852855	0.927923557		2	392	0.977649119
2	498.931	498931	694.169	656.241	656.241	694.169	0.945362008	0.912874359		2	392.25	0.971456758
2	499.13	499130	951.2912	777.7014	777.7014	951.2912	0.817521911	0.907704914		2	392.5	0.9695084
2	499.327	499327	950.4082	904.1671	904.1671	950.4082	0.951346064	0.905093275		2	392.75	0.968748287
2	499.505	499505	1184.259	1135.307	1135.307	1184.259	0.958664448	0.903834248		2	393	0.969616033
2	499.691	499691	894.9857	786.7142	786.7142	894.9857	0.879024324	0.90291142		2	393.25	0.972762107
2	500	500000	1445.437	1281.769	1281.769	1445.437	0.886769192	0.906093826		2	393.5	0.977132163
2	500.397	500397	1393.995	1272.465	1272.465	1393.995	0.912818913	0.911183651		2	393.75	0.981490084
2	500.579	500579	832.0673	745.154	745.154	832.0673	0.895545348	0.908888009		2	394	0.98683685
2	500.958	500958	1260.496	1163.221	1163.221	1260.496	0.922827998	0.900266081		2	394.25	0.991844998
2	501.162	501162	1473.658	1373.191	1373.191	1473.658	0.931824752	0.898024999		2	394.5	0.997786454
2	501.534	501534	1384.157	1268.422	1268.422	1384.157	0.91638593	0.898666582		2	394.75	1.002537896
2	501.709	501709	1562.563	1353.733	1353.733	1562.563	0.866354189	0.899549388		2	395	1.004254975
2	501.888	501888	1320.458	1103.888	1103.888	1320.458	0.835988725	0.900396332		2	395.25	1.005645337
2	502.111	502111	1033.353	920.2245	920.2245	1033.353	0.89052289	0.901574809		2	395.5	1.006291258
2	502.312	502312	1185.344	1106.889	1106.889	1185.344	0.933812463	0.903781075		2	395.75	1.008037983
2	502.541	502541	1086.914	997.558	997.558	1086.914	0.917789264	0.910369969		2	396	1.010980497
2	502.727	502727	1165.814	1138.343	1138.343	1165.814	0.976436207	0.916014333		2	396.25	1.015470545
2	503.028	503028	852.5404	740.8607	740.8607	852.5404	0.869003627	0.926272093		2	396.5	1.019955442
2	503.308	503308	1508.777	1441.043	1441.043	1508.777	0.955106686	0.937073679		2	396.75	1.023379839
2	503.488	503488	1058.786	962.9347	962.9347	1058.786	0.909470563	0.940741431		2	397	1.026547033
2	503.815	503815	1366.975	1315.679	1315.679	1366.975	0.962474808	0.937720065		2	397.25	1.028885291
2	504.067	504067	1033.068	992.3318	992.3318	1033.068	0.960567746	0.932001341		2	397.5	1.029830596
2	504.372	504372	952.6744	957.3349	957.3349	952.6744	1.004892018	0.928864851		2	397.75	1.030008625
2	504.697	504697	1612.366	1341.846	1341.846	1612.366	0.832221716	0.931658366		2	398	1.028073663
2	504.922	504922	1585.856	1376.326	1376.326	1585.856	0.867875772	0.934245201		2	398.25	1.026316995
2	505.224	505224	1342.748	1289.787	1289.787	1342.748	0.960557752	0.937326499		2	398.5	1.025594294
2	505.439	505439	611.0516	584.0288	584.0288	611.0516	0.955776566	0.94022415		2	398.75	1.025965936
2	505.744	505744	1447.867	1394.291	1394.291	1447.867	0.962996601	0.944741767		2	399	1.0268795
2	506.039	506039	1026.892	967.6158	967.6158	1026.892	0.942276111	0.948274624		2	399.25	1.028449172
2	506.444	506444	901.1491	921.9405	921.9405	901.1491	1.023072098	0.954160449		2	399.5	1.0308787
2	506.76	506760	982.8211	940.2268	940.2268	982.8211	0.956661187	0.957044087		2	399.75	1.033903824
2	507.065	507065	876.7029	747.3507	747.3507	876.7029	0.85245606	0.953980662		2	400	1.036477298
2	507.258	507258	680.5946	680.0332	680.0332	680.5946	0.999175133	0.951818177		2	400.25	1.038678346
2	507.475	507475	691.4343	640.9945	640.9945	691.4343	0.92705048	0.951869325		2	400.5	1.041677427
2	507.687	507687	580.9289	557.1147	557.1147	580.9289	0.959006687	0.9523516		2	400.75	1.043953702
2	507.916	507916	468.4627	441.8386	441.8386	468.4627	0.943167087	0.951738999		2	401	1.046451199
2	508.169	508169	919.3346	914.1951	914.1951	919.3346	0.994409544	0.952583397		2	401.25	1.050545738
2	508.377	508377	862.0331	807.6828	807.6828	862.0331	0.936951029	0.952489185		2	401.5	1.059612427
2	508.618	508618	713.811	694.9413	694.9413	713.811	0.973564851	0.947720182		2	401.75	1.071419051
2	508.817	508817	589.2247	545.7825	545.7825	589.2247	0.926272269	0.941933582		2	402	1.086150658
2	509.306	509306	899.1047	844.4015	844.4015	899.1047	0.939158143	0.925780931		2	402.25	1.107664332
2	509.503	509503	709.2845	653.5978	653.5978	709.2845	0.921488909	0.917956366		2	402.5	1.131734296
2	509.854	509854	1021.537	917.0976	917.0976	1021.537	0.897762489	0.899906575		2	402.75	1.157925583
2	510.191	510191	654.7745	580.4306	580.4306	654.7745	0.886458773	0.887572025		2	403	1.185810877
2	510.371	510371	724.7534	632.2527	632.2527	724.7534	0.872369416	0.884420931		2	403.25	1.219790239
2	510.651	510651	1274.481	1056.959	1056.959	1274.481	0.829325035	0.880897208		2	403.5	1.254739479
2	510.839	510839	1164.585	1057.643	1057.643	1164.585	0.90817158	0.880389637		2	403.75	1.286271757
2	511.062	511062	1269.97	1164.875	1164.875	1269.97	0.917246077	0.883546342		2	404	1.314546698
2	511.427	511427	797.5602	699.1389	699.1389	797.5602	0.876597027	0.891994883		2	404.25	1.331364999
2	511.682	511682	818.1635	698.5517	698.5517	818.1635	0.853804527	0.900465202		2	404.5	1.344210592
2	511.946	511946	1130.588	1010.855	1010.855	1130.588	0.8940967	0.912887477		2	404.75	1.344469981
2	512.129	512129	629.7623	620.517	620.517	629.7623	0.985319382	0.91895755		2	405	1.344091779
2	512.656	512656	1057.86	987.6121	987.6121	1057.86	0.933594332	0.927174173		2	405.25	1.338144834
2	513.075	513075	809.613	761.9704	761.9704	809.613	0.94115386	0.930764219		2	405.5	1.332261241
2	513.436	513436	879.5514	842.633	842.633	879.5514	0.958025875	0.932693815		2	405.75	1.328123896
2	513.784	513784	630.0299	579.8492	579.8492	630.0299	0.920351875	0.930584908		2	406	1.32153076
2	514.053	514053	976.1498	898.017	898.017	976.1498	0.919958187	0.926715551		2	406.25	1.311909298
2	514.419	514419	1030.646	942.6508	942.6508	1030.646	0.914621315	0.924622625		2	406.5	1.296937268
2	514.645	514645	1125.398	1027.03	1027.03	1125.398	0.912592701	0.929465148		2	406.75	1.273988938
2	514.936	514936	964.1609	880.5116	880.5116	964.1609	0.913241348	0.936471007		2	407	1.253352558
2	515.138	515138	1254.334	1147.846	1147.846	1254.334	0.915103952	0.939979085		2	407.25	1.236878829
2	515.423	515423	678.2735	669.4661	669.4661	678.2735	0.987014973	0.948401433		2	407.5	1.221780254
2	515.733	515733	1459.136	1380.271	1380.271	1459.136	0.945950891	0.953934732		2	407.75	1.213291379
2	516.163	516163	1089.637	1085.206	1085.206	1089.637	0.995933508	0.948535266		2	408	1.218958756
2	516.489	516489	906.6378	906.3996	906.3996	906.6378	0.999737271	0.940671239		2	408.25	1.232499205
2	516.722	516722	677.4967	621.6435	621.6435	677.4967	0.917559451	0.935985523		2	408.5	1.243699502
2	516.898	516898	879.6014	769.7095	769.7095	879.6014	0.875066252	0.931902314		2	408.75	1.252793768
2	517.155	517155	730.3117	673.7016	673.7016	730.3117	0.922485016	0.923704998		2	409	1.26289285
2	517.321	517321	1379.025	1186.566	1186.566	1379.025	0.860438353	0.919311179		2	409.25	1.2755252
2	517.57	517570	780.5869	730.2124	730.2124	780.5869	0.935465865	0.914680858		2	409.5	1.28939386
2	517.845	517845	970.8904	873.0052	873.0052	970.8904	0.899179969	0.910184346		2	409.75	1.303548759
2	518.028	518028	621.0641	569.0276	569.0276	621.0641	0.916213962	0.908495171		2	410	1.317982985
2	518.205	518205	878.8773	902.4961	902.4961	878.8773	1.026873831	0.908167269		2	410.25	1.331939643
2	518.41	518410	1276.204	1154.343	1154.343	1276.204	0.904512915	0.907313361		2	410.5	1.341528227
2	518.629	518629	701.4204	564.8079	564.8079	701.4204	0.805234493	0.903440509		2	410.75	1.350585959
2	519.053	519053	959.0105	893.5084	893.5084	959.0105	0.931698245	0.895744143		2	411	1.34620867
2	519.273	519273	659.6963	593.6508	593.6508	659.6963	0.899884993	0.894784204		2	411.25	1.329325449
2	519.653	519653	859.4005	745.8845	745.8845	859.4005	0.867912574	0.894784353		2	411.5	1.312442229
2	519.852	519852	1085.954	974.941	974.941	1085.954	0.897773755	0.898301463		2	411.75	1.295559008
2	520.036	520036	921.1358	825.0439	825.0439	921.1358	0.895681071	0.908068408		2	412	1.278675787
2	520.489	520489	1028.221	936.962	936.962	1028.221	0.911245734	0.939817242		2	412.25	1.261792566
2	520.717	520717	765.6887	734.5105	734.5105	765.6887	0.959280841	0.949434363		2	412.5	1.244909345
2	521.017	521017	605.8135	611.1115	611.1115	605.8135	1.008745266	0.963089292		2	412.75	1.228026124
2	521.191	521191	818.6648	758.1688	758.1688	818.6648	0.926104066	0.966513851		2	413	1.211142903
2	521.516	521516	803.0998	861.9567	861.9567	803.0998	1.073287156	0.960251181		2	413.25	1.194259682
2	521.806	521806	729.5802	692.7023	692.7023	729.5802	0.949453261	0.946793729		2	413.5	1.177376461
2	522.288	522288	677.0827	601.5698	601.5698	677.0827	0.888473151	0.924309232		2	413.75	1.16049324
2	522.595	522595	705.6696	643.2183	643.2183	705.6696	0.911500651	0.909506864		2	414	1.143610019
2	522.909	522909	693.6154	564.1019	564.1019	693.6154	0.813277646	0.8916167		2	414.25	1.126726799
2	523.182	523182	827.3039	742.6537	742.6537	827.3039	0.897679438	0.882778737		2	414.5	1.109843578
2	523.345	523345	1220.182	1111.365	1111.365	1220.182	0.910819042	0.882461327		2	414.75	1.092960357
2	523.561	523561	1253.246	1101.187	1101.187	1253.246	0.878667875	0.884034976		2	415	1.076077136
2	523.82	523820	1247.017	1217.616	1217.616	1247.017	0.976422936	0.891165095		2	415.25	1.059193915
2	524.07	524070	1121.364	944.3555	944.3555	1121.364	0.842148936	0.903827155		2	415.5	1.052283506
2	524.349	524349	968.5858	852.4995	852.4995	968.5858	0.880148666	0.916008728		2	415.75	1.048978612
2	524.528	524528	1013.922	912.9806	912.9806	1013.922	0.90044461	0.923189995		2	416	1.048177271
2	524.937	524937	928.1543	898.3458	898.3458	928.1543	0.967884112	0.945193124		2	416.25	1.046967084
2	525.212	525212	945.0294	942.8283	942.8283	945.0294	0.997670866	0.953630482		2	416.5	1.044779922
2	525.373	525373	1041.604	998.4967	998.4967	1041.604	0.958614502	0.953261086		2	416.75	1.041714546
2	525.717	525717	905.6405	826.5146	826.5146	905.6405	0.912629901	0.943865417		2	417	1.038088812
2	526.242	526242	663.0205	646.2459	646.2459	663.0205	0.974699726	0.925818866		2	417.25	1.033888795
2	526.438	526438	870.2029	883.1937	883.1937	870.2029	1.014928472	0.9140827		2	417.5	1.027612019
2	526.654	526654	1433.164	1305.02	1305.02	1433.164	0.910586646	0.901953294		2	417.75	1.020262112
2	526.914	526914	1195.171	995.5642	995.5642	1195.171	0.83298892	0.900118046		2	418	1.013228885
2	527.08	527080	1582.335	1288.282	1288.282	1582.335	0.814165142	0.899721096		2	418.25	1.007032094
2	527.37	527370	1401.308	1179.107	1179.107	1401.308	0.841433147	0.901569609		2	418.5	1.001700191
2	527.733	527733	1533.4	1349.521	1349.521	1533.4	0.880084127	0.91485108		2	418.75	0.996422319
2	528.197	528197	1259.502	1249.243	1249.243	1259.502	0.991854717	0.94147228		2	419	0.992300268
2	528.573	528573	951.207	970.2267	970.2267	951.207	1.019995332	0.953276882		2	419.25	0.989339448
2	528.755	528755	864.9774	852.3605	852.3605	864.9774	0.985413607	0.953670679		2	419.5	0.987372522
2	529.089	529089	741.8229	758.0185	758.0185	741.8229	1.021832165	0.952010367		2	419.75	0.986298283
2	529.57	529570	1021.21	951.9491	951.9491	1021.21	0.932177613	0.945733177		2	420	0.986073685
2	530.075	530075	1056.998	842.8876	842.8876	1056.998	0.797435378	0.919962766		2	420.25	0.986740455
2	530.507	530507	934.4058	848.2225	848.2225	934.4058	0.907766733	0.897940226		2	420.5	0.988056412
2	530.987	530987	1278.967	1071.335	1071.335	1278.967	0.837656484	0.898715419		2	420.75	0.991334569
2	531.202	531202	677.2381	686.2618	686.2618	677.2381	1.013324265	0.902083778		2	421	0.995486074
2	531.44	531440	1090.819	962.2791	962.2791	1090.819	0.882162027	0.904038491		2	421.25	0.999865574
2	531.703	531703	871.1953	763.3147	763.3147	871.1953	0.876169442	0.904620739		2	421.5	1.004755063
2	531.913	531913	1011.381	924.29	924.29	1011.381	0.913889029	0.904923288		2	421.75	1.010440253
2	532.076	532076	916.6335	864.8768	864.8768	916.6335	0.943536102	0.902454497		2	422	1.017389107
2	532.367	532367	1356.768	1238.104	1238.104	1356.768	0.912539211	0.892063235		2	422.25	1.022644323
2	532.621	532621	1316.162	1124.35	1124.35	1316.162	0.854264141	0.885725347		2	422.5	1.026085262
2	532.809	532809	990.6149	875.2904	875.2904	990.6149	0.883582914	0.884628988		2	422.75	1.029259208
2	533.074	533074	1169.313	1046.483	1046.483	1169.313	0.894955414	0.884325187		2	423	1.02911479
2	533.362	533362	1460.938	1231.427	1231.427	1460.938	0.842901615	0.888410771		2	423.25	1.023173488
2	533.599	533599	1405.895	1254.996	1254.996	1405.895	0.892666949	0.89393254		2	423.5	1.015474034
2	533.813	533813	1063.469	903.5572	903.5572	1063.469	0.849631912	0.897378805		2	423.75	1.005346656
2	534.039	534039	2129.326	2058.817	2058.817	2129.326	0.966886705	0.9000742		2	424	0.996313765
2	534.338	534338	1667.375	1557.106	1557.106	1667.375	0.933866707	0.905110074		2	424.25	0.986476162
2	534.544	534544	1001.566	930.9444	930.9444	1001.566	0.929488821	0.908611261		2	424.5	0.975846257
2	534.728	534728	1512.427	1505.38	1505.38	1512.427	0.995340602	0.911952228		2	424.75	0.966757965
2	534.919	534919	1388.526	1142.711	1142.711	1388.526	0.822966945	0.915732898		2	425	0.962508884
2	535.089	535089	1356.449	1160.895	1160.895	1356.449	0.855833872	0.918597491		2	425.25	0.960417209
2	535.548	535548	835.3841	768.4528	768.4528	835.3841	0.91987961	0.922922874		2	425.5	0.960615628
2	536.033	536033	1569.054	1498.869	1498.869	1569.054	0.955269226	0.924741994		2	425.75	0.962065868
2	536.453	536453	1239.84	1198.697	1198.697	1239.84	0.966815879	0.923563347		2	426	0.965394371
2	536.664	536664	806.2299	761.0299	761.0299	806.2299	0.943936587	0.923229393		2	426.25	0.971284599
2	536.88	536880	933.1763	862.7166	862.7166	933.1763	0.924494761	0.924963569		2	426.5	0.978680591
2	537.115	537115	1178.776	1071.795	1071.795	1178.776	0.909243995	0.929929031		2	426.75	0.984004043
2	537.42	537420	770.5381	672.5916	672.5916	770.5381	0.872885585	0.937982195		2	427	0.985423235
2	537.734	537734	780.1334	692.752	692.752	780.1334	0.88799172	0.9433265		2	427.25	0.984221619
2	537.953	537953	785.6647	750.9107	750.9107	785.6647	0.955764845	0.946379178		2	427.5	0.983636619
2	538.337	538337	803.8941	819.5706	819.5706	803.8941	1.019500703	0.953645254		2	427.75	0.985439393
2	538.511	538511	790.5744	762.7625	762.7625	790.5744	0.964820642	0.954573675		2	428	0.987847738
2	538.714	538714	1255.03	1244.021	1244.021	1255.03	0.991228098	0.95204951		2	428.25	0.990460442
2	539.063	539063	629.508	626.4793	626.4793	629.508	0.995188782	0.945788487		2	428.5	0.99326839
2	539.447	539447	1606.78	1382.217	1382.217	1606.78	0.860240356	0.932964743		2	428.75	0.997039813
2	539.634	539634	1059.851	924.773	924.773	1059.851	0.872550009	0.924850273		2	429	1.000495429
2	539.869	539869	1697.027	1606.882	1606.882	1697.027	0.946880633	0.919489609		2	429.25	1.003437049
2	540.178	540178	1182.732	1044.735	1044.735	1182.732	0.883323526	0.922082147		2	429.5	1.006679279
2	540.465	540465	1037.229	916.6288	916.6288	1037.229	0.883728473	0.928459257		2	429.75	1.009001205
2	540.755	540755	606.8997	630.7501	630.7501	606.8997	1.039298751	0.935231815		2	430	1.011323132
2	540.921	540921	807.6247	728.1574	728.1574	807.6247	0.901603678	0.939847195		2	430.25	1.011192229
2	541.168	541168	1160.215	1125.498	1125.498	1160.215	0.970077098	0.949654991		2	430.5	1.009293126
2	541.612	541612	835.1366	792.0731	792.0731	835.1366	0.948435382	0.964214195		2	430.75	1.007337221
2	541.995	541995	753.1786	784.0121	784.0121	753.1786	1.040937833	0.967514841		2	431	1.005343694
2	542.243	542243	818.9744	718.6857	718.6857	818.9744	0.877543547	0.967789603		2	431.25	1.00374726
2	542.501	542501	775.1914	723.5585	723.5585	775.1914	0.933393353	0.966246852		2	431.5	1.002034085
2	542.664	542664	1035.177	1046.523	1046.523	1035.177	1.010960444	0.964321519		2	431.75	1.000231265
2	542.873	542873	1021.7	1015.287	1015.287	1021.7	0.993723206	0.961399459		2	432	0.998570278
2	543.152	543152	935.5485	871.3565	871.3565	935.5485	0.931385706	0.953807009		2	432.25	0.99730903
2	543.313	543313	1002.613	955.0731	955.0731	1002.613	0.952583998	0.949559396		2	432.5	0.99613924
2	543.726	543726	695.1195	675.0141	675.0141	695.1195	0.97107634	0.941776383		2	432.75	0.994451657
2	543.906	543906	1192.169	1170.882	1170.882	1192.169	0.98214431	0.938075992		2	433	0.992412818
2	544.105	544105	1422.42	1196.368	1196.368	1422.42	0.841079287	0.933616173		2	433.25	0.990774476
2	544.382	544382	1813.244	1608.555	1608.555	1813.244	0.887114475	0.926433512		2	433.5	0.989900449
2	544.549	544549	1516.178	1373.775	1373.775	1516.178	0.906077651	0.921873093		2	433.75	0.989883126
2	544.713	544713	1998.104	1884.585	1884.585	1998.104	0.943186641	0.917329922		2	434	0.990180118
2	544.879	544879	1025.938	1050.376	1050.376	1025.938	1.023820153	0.912610252		2	434.25	0.991247437
2	545.168	545168	1474.212	1275.69	1275.69	1474.212	0.865336871	0.9047275		2	434.5	0.99352981
2	545.489	545489	1230.172	1067.715	1067.715	1230.172	0.867939605	0.894723084		2	434.75	0.996808549
2	545.651	545651	1725.299	1570.512	1570.512	1725.299	0.910283957	0.889861667		2	435	0.999744533
2	545.819	545819	704.7711	619.548	619.548	704.7711	0.879076909	0.886443621		2	435.25	1.002710797
2	546.226	546226	1018.312	856.8262	856.8262	1018.312	0.841418151	0.882290279		2	435.5	1.005741719
2	546.405	546405	1132.154	1006.672	1006.672	1132.154	0.889165255	0.880748999		2	435.75	1.007995875
2	546.643	546643	1796.036	1565.732	1565.732	1796.036	0.871770944	0.87834416		2	436	1.009700753
2	546.998	546998	1476.385	1260.208	1260.208	1476.385	0.853576811	0.874276439		2	436.25	1.011219085
2	547.313	547313	896.2374	910.3935	910.3935	896.2374	1.015795034	0.872649441		2	436.5	1.012282107
2	547.592	547592	1080.772	897.3382	897.3382	1080.772	0.830275211	0.875210602		2	436.75	1.012863737
2	548.132	548132	1378.071	1049.759	1049.759	1378.071	0.761759735	0.887106626		2	437	1.013132627
2	548.369	548369	864.685	817.126	817.126	864.685	0.944998468	0.891575708		2	437.25	1.013652853
2	548.878	548878	1982.338	1663.821	1663.821	1982.338	0.839322558	0.90208707		2	437.5	1.014352768
2	549.188	549188	1225.5	1098.762	1098.762	1225.5	0.896582619	0.907725146		2	437.75	1.015096377
2	549.439	549439	887.7654	856.3183	856.3183	887.7654	0.964577241	0.909068752		2	438	1.015023978
2	549.659	549659	575.7733	597.4816	597.4816	575.7733	1.03770286	0.90704692		2	438.25	1.014445401
2	550.128	550128	1347.286	1214.936	1214.936	1347.286	0.901765475	0.898055551		2	438.5	1.013225914
2	550.499	550499	1277.519	1101.459	1101.459	1277.519	0.862186003	0.892964209		2	438.75	1.011042147
2	550.719	550719	1186.81	982.2235	982.2235	1186.81	0.827616468	0.888837982		2	439	1.006581752
2	551.158	551158	1587.523	1332.729	1332.729	1587.523	0.839502168	0.877708137		2	439.25	1.002478172
2	551.411	551411	1685.534	1431.927	1431.927	1685.534	0.849539078	0.877647893		2	439.5	0.998615005
2	551.908	551908	1099.665	973.0198	973.0198	1099.665	0.884832926	0.883448805		2	439.75	0.996635811
2	552.224	552224	980.7835	997.2724	997.2724	980.7835	1.016811967	0.887262798		2	440	0.996075488
2	552.527	552527	1573.55	1362.13	1362.13	1573.55	0.865641384	0.891678331		2	440.25	0.99568343
2	552.922	552922	1457.859	1277.854	1277.854	1457.859	0.87652784	0.899068241		2	440.5	0.995543932
2	553.179	553179	1063.287	1013.478	1013.478	1063.287	0.953155639	0.901644213		2	440.75	0.995932308
2	553.572	553572	1014.942	806.0749	806.0749	1014.942	0.794207846	0.904660132		2	441	0.996280915
2	553.74	553740	1096.957	928.2797	928.2797	1096.957	0.846231621	0.905128989		2	441.25	0.997276512
2	553.925	553925	851.018	760.015	760.015	851.018	0.893065717	0.90333731		2	441.5	0.9979106
2	554.214	554214	956.8328	891.3518	891.3518	956.8328	0.931564846	0.898873382		2	441.75	0.996849628
2	554.502	554502	1834.921	1753.078	1753.078	1834.921	0.95539699	0.893271981		2	442	0.995023995
2	554.664	554664	1731.309	1735.289	1735.289	1731.309	1.002298839	0.886281565		2	442.25	0.992995073
2	554.966	554966	1890.38	1642.017	1642.017	1890.38	0.868617421	0.864961632		2	442.5	0.991085292
2	555.332	555332	2553.759	2013.556	2013.556	2553.759	0.78846751	0.843627639		2	442.75	0.989175511
2	555.544	555544	2041.308	1613.734	1613.734	2041.308	0.790539203	0.834056039		2	443	0.98813699
2	555.853	555853	1408.124	1049.659	1049.659	1408.124	0.7454308	0.821353499		2	443.25	0.987711731
2	556.075	556075	1153.19	958.2428	958.2428	1153.19	0.830949627	0.825575256		2	443.5	0.98722897
2	556.397	556397	982.8845	831.7288	831.7288	982.8845	0.846212144	0.843251154		2	443.75	0.986301614
2	556.59	556590	594.3246	499.5912	499.5912	594.3246	0.840603266	0.850263683		2	444	0.984962571
2	556.868	556868	773.873	701.8823	701.8823	773.873	0.906973496	0.85862299		2	444.25	0.983576531
2	557.033	557033	597.773	540.9427	540.9427	597.773	0.904929965	0.862952469		2	444.5	0.982888188
2	557.26	557260	957.8551	859.6813	859.6813	957.8551	0.897506627	0.862335103		2	444.75	0.98240289
2	557.437	557437	926.5106	802.8658	802.8658	926.5106	0.866547884	0.858937922		2	445	0.982300184
2	557.672	557672	1405.335	1159.355	1159.355	1405.335	0.824967001	0.85606282		2	445.25	0.983096851
2	557.988	557988	1290.441	1014.635	1014.635	1290.441	0.786269965	0.851478809		2	445.5	0.984447697
2	558.338	558338	1032.529	793.2853	793.2853	1032.529	0.768293481	0.844206799		2	445.75	0.98568638
2	558.565	558565	1230.253	1140.793	1140.793	1230.253	0.92728325	0.844928027		2	446	0.987315956
2	558.758	558758	1017.933	856.1238	856.1238	1017.933	0.841041404	0.85272387		2	446.25	0.988867594
2	558.946	558946	756.7722	711.8074	711.8074	756.7722	0.940583441	0.864402163		2	446.5	0.990289696
2	559.183	559183	937.4475	781.7723	781.7723	937.4475	0.833937154	0.876981409		2	446.75	0.992049315
2	559.433	559433	1115.17	997.5688	997.5688	1115.17	0.89454415	0.887742624		2	447	0.993594955
2	559.649	559649	1024.808	851.9693	851.9693	1024.808	0.831345286	0.897023207		2	447.25	0.99432583
2	559.98	559980	818.3047	800.5068	800.5068	818.3047	0.978250278	0.910443586		2	447.5	0.99363771
2	560.246	560246	604.3909	593.5678	593.5678	604.3909	0.98209255	0.920812757		2	447.75	0.991814647
2	560.446	560446	1120.693	913.2	913.2	1120.693	0.814852953	0.92639779		2	448	0.989820372
2	560.642	560642	1820.021	1613.198	1613.198	1820.021	0.8863623	0.931018021		2	448.25	0.987774714
2	560.834	560834	1236.475	1215.083	1215.083	1236.475	0.982699205	0.935546495		2	448.5	0.985474122
2	561.189	561189	1662.254	1577.62	1577.62	1662.254	0.949084797	0.938510395		2	448.75	0.984175844
2	561.542	561542	1166.516	1157.363	1157.363	1166.516	0.992153558	0.925698938		2	449	0.984692825
2	561.778	561778	939.0178	864.1499	864.1499	939.0178	0.920269988	0.912858023		2	449.25	0.985808112
2	562.031	562031	1033.118	991.7774	991.7774	1033.118	0.959984629	0.903606647		2	449.5	0.986683334
2	562.373	562373	1119.382	890.2145	890.2145	1119.382	0.795273195	0.893318005		2	449.75	0.987158987
2	562.698	562698	1096.935	876.9501	876.9501	1096.935	0.799454936	0.884860098		2	450	0.987459989
2	563.048	563048	719.8015	651.0622	651.0622	719.8015	0.904502422	0.884467417		2	450.25	0.987794371
2	563.23	563230	882.7864	810.3827	810.3827	882.7864	0.917982765	0.885479837		2	450.5	0.987816943
2	563.46	563460	1408.843	1209.901	1209.901	1408.843	0.858790511	0.886187056		2	450.75	0.986838316
2	563.796	563796	922.911	879.986	879.986	922.911	0.953489556	0.890153075		2	451	0.985317329
2	564.206	564206	699.7286	644.8765	644.8765	699.7286	0.921609464	0.899851066		2	451.25	0.983974459
2	564.572	564572	1298.986	1214.349	1214.349	1298.986	0.934843794	0.90408158		2	451.5	0.982557939
2	564.792	564792	1130.124	984.7502	984.7502	1130.124	0.871364735	0.900667397		2	451.75	0.982190409
2	565.024	565024	2634.144	2240.288	2240.288	2634.144	0.85048046	0.894129172		2	452	0.983732659
2	565.219	565219	1351.138	1161.297	1161.297	1351.138	0.859495477	0.890186396		2	452.25	0.985742397
2	565.507	565507	1145.462	1072.681	1072.681	1145.462	0.936461445	0.885733188		2	452.5	0.987520493
2	565.931	565931	1508.067	1336.772	1336.772	1508.067	0.886414198	0.879197106		2	452.75	0.989527916
2	566.296	566296	1386.493	1142.074	1142.074	1386.493	0.82371422	0.878149665		2	453	0.991086427
2	566.475	566475	1244.371	1136.286	1136.286	1244.371	0.913140856	0.878515495		2	453.25	0.992416276
2	566.808	566808	1635.999	1501.613	1501.613	1635.999	0.917856918	0.879229047		2	453.5	0.993370926
2	567.073	567073	1490.588	1239.076	1239.076	1490.588	0.831266587	0.879610289		2	453.75	0.993845353
2	567.302	567302	489.8151	432.7082	432.7082	489.8151	0.883411312	0.880047388		2	454	0.994075976
2	567.489	567489	813.1653	719.2131	719.2131	813.1653	0.88446113	0.880094225		2	454.25	0.994316654
2	567.85	567850	759.3543	709.8767	709.8767	759.3543	0.934842537	0.880119917		2	454.5	0.994698358
2	568.039	568039	896.505	699.7185	699.7185	896.505	0.780495926	0.881005592		2	454.75	0.994989003
2	568.458	568458	770.7387	780.6981	780.6981	770.7387	1.012921889	0.88315487		2	455	0.994840388
2	568.689	568689	1055.737	887.5767	887.5767	1055.737	0.840717622	0.885449002		2	455.25	0.994382175
2	568.986	568986	1164.367	982.2417	982.2417	1164.367	0.843584282	0.891820318		2	455.5	0.993772073
2	569.489	569489	867.3215	800.4037	800.4037	867.3215	0.92284545	0.907422254		2	455.75	0.992637439
2	569.762	569762	679.0545	578.0892	578.0892	679.0545	0.85131488	0.915314768		2	456	0.991159411
2	570.028	570028	1001.258	988.9023	988.9023	1001.258	0.987659824	0.92580773		2	456.25	0.988076363
2	570.254	570254	1074.377	1016.129	1016.129	1074.377	0.945784394	0.936362071		2	456.5	0.98491815
2	570.445	570445	1305.771	1161.622	1161.622	1305.771	0.889606217	0.942194003		2	456.75	0.982705782
2	570.676	570676	1166.136	1105.815	1105.815	1166.136	0.948272757	0.945085139		2	457	0.980355917
2	570.943	570943	1221.69	1161.243	1161.243	1221.69	0.950521818	0.946235146		2	457.25	0.979287039
2	571.108	571108	869.3773	895.4883	895.4883	869.3773	1.030034141	0.946003045		2	457.5	0.981382835
2	571.286	571286	1088.444	1045.356	1045.356	1088.444	0.960413214	0.943955781		2	457.75	0.98419816
2	571.589	571589	951.441	802.0581	802.0581	951.441	0.842992997	0.9376624		2	458	0.987707637
2	571.849	571849	1177.753	1135.887	1135.887	1177.753	0.964452648	0.929719684		2	458.25	0.992284902
2	572.141	572141	1130.639	1006.219	1006.219	1130.639	0.889956034	0.916852235		2	458.5	0.996004214
2	572.402	572402	1103.802	1014.003	1014.003	1103.802	0.918645735	0.906557755		2	458.75	0.997726942
2	572.617	572617	1477.86	1275.638	1275.638	1477.86	0.863165658	0.896984987		2	459	0.998126484
2	572.798	572798	954.9133	865.0274	865.0274	954.9133	0.905870093	0.888072706		2	459.25	0.996952222
2	572.963	572963	781.7543	763.7516	763.7516	781.7543	0.976971409	0.88323224		2	459.5	0.994405583
2	573.333	573333	1109.107	924.0122	924.0122	1109.107	0.833113667	0.883771793		2	459.75	0.992595675
2	573.679	573679	919.5242	738.9952	738.9952	919.5242	0.80367129	0.888503491		2	460	0.991406257
2	573.861	573861	1974.535	1779.11	1779.11	1974.535	0.90102733	0.890050851		2	460.25	0.990252475
2	574.115	574115	870.6124	775.3522	775.3522	870.6124	0.890582537	0.89392056		2	460.5	0.990278107
2	574.497	574497	1265.361	1116.722	1116.722	1265.361	0.882532337	0.900363612		2	460.75	0.992236573
2	574.742	574742	856.2736	859.7817	859.7817	856.2736	1.004096938	0.900650894		2	461	0.994803761
2	575.177	575177	907.8972	833.4063	833.4063	907.8972	0.917952275	0.900000596		2	461.25	0.996533683
2	575.668	575668	886.5153	767.014	767.014	886.5153	0.865201086	0.896082637		2	461.5	0.996766774
2	575.843	575843	909.8605	809.684	809.684	909.8605	0.889899056	0.891939481		2	461.75	0.995606195
2	576.246	576246	1584.21	1416.871	1416.871	1584.21	0.894370696	0.874522386		2	462	0.992864762
2	576.68	576680	722.1222	592.4915	592.4915	722.1222	0.820486477	0.862179059		2	462.25	0.988109497
2	576.91	576910	917.8321	810.0671	810.0671	917.8321	0.882587458	0.865161989		2	462.5	0.985856689
2	577.095	577095	1368.761	1091.085	1091.085	1368.761	0.79713332	0.870342489		2	462.75	0.987131211
2	577.325	577325	1118.14	1002.946	1002.946	1118.14	0.896977123	0.875763603		2	463	0.98934571
2	577.624	577624	1185.675	1073.386	1073.386	1185.675	0.905295296	0.881489725		2	463.25	0.992651401
2	577.989	577989	730.16	692.5424	692.5424	730.16	0.948480333	0.890743191		2	463.5	0.998285465
2	578.25	578250	976.9705	848.0749	848.0749	976.9705	0.868066027	0.89772226		2	463.75	1.004876771
2	578.488	578488	922.4138	835.9014	835.9014	922.4138	0.906210857	0.904618991		2	464	1.011010526
2	578.916	578916	1320.203	1326.407	1326.407	1320.203	1.004699277	0.919359909		2	464.25	1.017533918
2	579.082	579082	1016.08	855.2267	855.2267	1016.08	0.841692288	0.926310732		2	464.5	1.019119292
2	579.27	579270	890.6139	834.4695	834.4695	890.6139	0.936959888	0.934252759		2	464.75	1.019158518
2	579.477	579477	1070.655	927.8903	927.8903	1070.655	0.866656673	0.944860014		2	465	1.018261361
2	579.688	579688	1025.935	936.691	936.691	1025.935	0.913012033	0.957859455		2	465.25	1.014453224
2	579.968	579968	1044.723	1122.592	1122.592	1044.723	1.074535547	0.97118449		2	465.5	1.007731555
2	580.152	580152	980.0111	984.1874	984.1874	980.0111	1.004261482	0.979850635		2	465.75	0.99951483
2	580.494	580494	723.3029	732.5837	732.5837	723.3029	1.012831139	0.995640339		2	466	0.992626858
2	580.834	580834	956.0515	948.3822	948.3822	956.0515	0.991978152	0.993590629		2	466.25	0.988643149
2	581.207	581207	1033.168	1014.156	1014.156	1033.168	0.981598346	0.981891398		2	466.5	0.987414862
2	581.538	581538	964.5529	897.5505	897.5505	964.5529	0.930535277	0.968675013		2	466.75	0.986683908
2	581.773	581773	925.3026	940.1967	940.1967	925.3026	1.016096464	0.953961884		2	467	0.9861385
2	582.086	582086	1848.172	1654.485	1654.485	1848.172	0.895200771	0.925861495		2	467.25	0.98653267
2	582.389	582389	1319.93	1264.073	1264.073	1319.93	0.957681847	0.904477419		2	467.5	0.988082859
2	582.664	582664	1739.651	1400.217	1400.217	1739.651	0.804883853	0.891194773		2	467.75	0.988621309
2	582.93	582930	1166.231	991.9486	991.9486	1166.231	0.85055928	0.878525359		2	468	0.988262541
2	583.145	583145	1173.662	1070.833	1070.833	1173.662	0.91238619	0.871158521		2	468.25	0.98775476
2	583.565	583565	1345.485	1150.008	1150.008	1345.485	0.854716329	0.860634819		2	468.5	0.987246897
2	584.038	584038	1119.478	982.9164	982.9164	1119.478	0.878013145	0.858169287		2	468.75	0.986672996
2	584.514	584514	905.2061	802.865	802.865	905.2061	0.886941659	0.88238861		2	469	0.984892241
2	584.865	584865	1267.386	1122.77	1122.77	1267.386	0.885894274	0.906389563		2	469.25	0.983404773
2	585.047	585047	1510.569	1306.826	1306.826	1510.569	0.865121686	0.914781987		2	469.5	0.983392845
2	585.219	585219	1365.431	1201.155	1201.155	1365.431	0.87968927	0.921729337		2	469.75	0.983593816
2	585.446	585446	1105.32	978.8461	978.8461	1105.32	0.885577118	0.93300144		2	470	0.984229239
2	585.747	585747	714.3664	812.1069	812.1069	714.3664	1.136821245	0.945253252		2	470.25	0.986336838
2	585.986	585986	778.7533	714.2779	714.2779	778.7533	0.9172069	0.951168579		2	470.5	0.988781313
2	586.211	586211	1135.239	1123.826	1123.826	1135.239	0.98994661	0.955634972		2	470.75	0.990529496
2	586.689	586689	933.2896	837.0337	837.0337	933.2896	0.896863846	0.95930202		2	471	0.992587477
2	586.873	586873	1060.201	1042.577	1042.577	1060.201	0.983376737	0.956029955		2	471.25	0.994475595
2	587.171	587171	843.8498	750.2355	750.2355	843.8498	0.88906284	0.946858275		2	471.5	0.995424221
2	587.509	587509	1171.706	1068.654	1068.654	1171.706	0.91204961	0.936438074		2	471.75	0.994788692
2	587.689	587689	659.4849	650.4404	650.4404	659.4849	0.986285509	0.929655211		2	472	0.993310875
2	587.919	587919	512.3261	459.8195	459.8195	512.3261	0.897513322	0.921117248		2	472.25	0.992914362
2	588.126	588126	808.9241	793.3029	793.3029	808.9241	0.980688918	0.911879492		2	472.5	0.993977232
2	588.511	588511	658.6818	591.6044	591.6044	658.6818	0.898164182	0.88949086		2	472.75	0.995390892
2	588.89	588890	1791.483	1564.708	1564.708	1791.483	0.873414931	0.872149398		2	473	0.996841896
2	589.17	589170	2107.304	1706.742	1706.742	2107.304	0.809917316	0.859489621		2	473.25	0.999293426
2	589.338	589338	2048.993	1642.196	1642.196	2048.993	0.801464915	0.851744852		2	473.5	1.001451023
2	589.531	589531	1065.818	886.527	886.527	1065.818	0.831780848	0.848657188		2	473.75	1.002649079
2	589.706	589706	965.7325	914.328	914.328	965.7325	0.946771492	0.851234353		2	474	1.002322266
2	590.108	590108	1009.038	846.9685	846.9685	1009.038	0.839382164	0.864632482		2	474.25	1.001713624
2	590.278	590278	1463.129	1266.808	1266.808	1463.129	0.865821127	0.876820969		2	474.5	1.001148912
2	590.479	590479	1094.322	922.295	922.295	1094.322	0.842800382	0.898592949		2	474.75	1.000753521
2	591.042	591042	1275.473	1217.097	1217.097	1275.473	0.954231881	0.951299113		2	475	1.000648598
2	591.268	591268	1322.837	1456.5	1456.5	1322.837	1.101042683	0.961409517		2	475.25	1.000443408
2	591.481	591481	818.9709	805.6514	805.6514	818.9709	0.983736296	0.968881633		2	475.5	0.99995291
2	591.658	591658	1546.442	1442.66	1442.66	1546.442	0.932889821	0.967398028		2	475.75	0.998766391
2	592.805	592805	997.7861	902.1232	902.1232	997.7861	0.904124842	0.886220544		2	476	0.996830279
2	593.015	593015	1388.388	1180.501	1180.501	1388.388	0.85026736	0.877354294		2	476.25	0.994870459
2	593.224	593224	1076.609	929.504	929.504	1076.609	0.863362651	0.876466918		2	476.5	0.993408529
2	593.437	593437	976.1585	869.795	869.795	976.1585	0.891038699	0.877130301		2	476.75	0.992614467
2	593.618	593618	1128.513	1010.424	1010.424	1128.513	0.89535876	0.878297575		2	477	0.992294322
2	593.791	593791	1581.269	1395.941	1395.941	1581.269	0.88279793	0.882630029		2	477.25	0.992358199
2	593.999	593999	1779.442	1504.565	1504.565	1779.442	0.845526294	0.886656361		2	477.5	0.992772661
2	594.253	594253	2024.303	1710.848	1710.848	2024.303	0.84515411	0.889815989		2	477.75	0.995665527
2	594.518	594518	785.7586	695.8299	695.8299	785.7586	0.885551746	0.894440207		2	478	0.999440936
2	594.698	594698	795.0685	764.2328	764.2328	795.0685	0.961216298	0.896976221		2	478.25	1.003216345
2	594.895	594895	943.522	942.2631	942.2631	943.522	0.998665744	0.898029109		2	478.5	1.006991755
2	595.159	595159	1068.729	934.8679	934.8679	1068.729	0.874747387	0.897639791		2	478.75	1.010767164
2	595.583	595583	1731.021	1477.094	1477.094	1731.021	0.853307961	0.899803445		2	479	1.014542573
2	595.817	595817	1727.684	1537.382	1537.382	1727.684	0.889851385	0.904062768		2	479.25	1.018474893
2	596.192	596192	1011.943	886.0725	886.0725	1011.943	0.87561503	0.912647934		2	479.5	1.02455782
2	596.538	596538	987.8022	939.8218	939.8218	987.8022	0.951427118	0.929822629		2	479.75	1.031030725
2	596.94	596940	1191.794	1034.513	1034.513	1191.794	0.868030045	0.95440467		2	480	1.03745218
2	597.126	597126	852.6936	912.7767	912.7767	852.6936	1.070462708	0.960643828		2	480.25	1.043874971
2	597.395	597395	732.3426	703.4191	703.4191	732.3426	0.960505507	0.962855437		2	480.5	1.050458003
2	597.582	597582	838.5659	886.5909	886.5909	838.5659	1.057270395	0.963897195		2	480.75	1.057679125
2	597.793	597793	963.5788	911.3195	911.3195	963.5788	0.945765411	0.963523919		2	481	1.065118647
2	597.999	597999	727.2135	711.7189	711.7189	727.2135	0.97869319	0.960659017		2	481.25	1.072743497
2	598.215	598215	1349.283	1202.116	1202.116	1349.283	0.890929479	0.958596964		2	481.5	1.080544675
2	598.466	598466	773.0499	681.9517	681.9517	773.0499	0.882157413	0.957077346		2	481.75	1.088257149
2	598.743	598743	848.9642	835.284	835.284	848.9642	0.983886011	0.953708714		2	482	1.0966032
2	599.091	599091	1045.116	949.721	949.721	1045.116	0.908723051	0.948954518		2	482.25	1.10647659
2	599.477	599477	900.2866	881.2187	881.2187	900.2866	0.978820189	0.943085365		2	482.5	1.118242175
2	599.869	599869	1317.194	1284.698	1284.698	1317.194	0.975329374	0.935459348		2	482.75	1.133152027
2	600.117	600117	1180.368	1175.645	1175.645	1180.368	0.995998705	0.926848319		2	483	1.14976762
2	600.575	600575	834.7255	714.2579	714.2579	834.7255	0.855679981	0.90382592		2	483.25	1.166079995
2	600.907	600907	1100.424	895.9551	895.9551	1100.424	0.814190803	0.891867841		2	483.5	1.184081556
2	601.105	601105	1045.413	944.0564	944.0564	1045.413	0.903046356	0.889163191		2	483.75	1.201516203
2	601.328	601328	792.8273	672.0935	672.0935	792.8273	0.847717403	0.888305496		2	484	1.218086169
2	601.732	601732	1034.614	976.9092	976.9092	1034.614	0.944225769	0.888560729		2	484.25	1.233117736
2	601.941	601941	928.7044	831.0861	831.0861	928.7044	0.894887652	0.890466457		2	484.5	1.24754456
2	602.117	602117	1017.171	941.811	941.811	1017.171	0.925912162	0.892348992		2	484.75	1.259627404
2	602.327	602327	1493.787	1289.596	1289.596	1493.787	0.863306482	0.894687384		2	485	1.265347441
2	602.538	602538	844.7759	791.4279	791.4279	844.7759	0.936849524	0.899093929		2	485.25	1.259376905
2	602.912	602912	1183.047	1065.448	1065.448	1183.047	0.900596511	0.906008109		2	485.5	1.247494261
2	603.111	603111	1185.901	1088.193	1088.193	1185.901	0.917608637	0.908676988		2	485.75	1.236594664
2	603.342	603342	896.0665	810.6172	810.6172	896.0665	0.904639555	0.911086146		2	486	1.224052697
2	603.523	603523	1132.704	964.6223	964.6223	1132.704	0.851610218	0.910790006		2	486.25	1.206417002
2	603.874	603874	989.5835	910.004	910.004	989.5835	0.919582835	0.90777614		2	486.5	1.19205168
2	604.138	604138	1197.046	1039.701	1039.701	1197.046	0.868555594	0.905942211		2	486.75	1.180157797
2	604.469	604469	927.2858	932.6066	932.6066	927.2858	1.005738037	0.904393705		2	487	1.177924118
2	605.631	605631	1125.162	914.6398	914.6398	1125.162	0.812896099	0.901047378		2	487.25	1.184340662
2	606.15	606150	1262.062	1191.824	1191.824	1262.062	0.944346633	0.905328756		2	487.5	1.191767426
2	607.248	607248	901.8441	799.3863	799.3863	901.8441	0.886390785	0.922981952		2	487.75	1.199776928
2	607.436	607436	817.9787	802.7483	802.7483	817.9787	0.981380444	0.92715152		2	488	1.210959007
2	607.613	607613	792.8565	705.0736	705.0736	792.8565	0.889282739	0.931991019		2	488.25	1.22110588
2	607.955	607955	1394.274	1332.013	1332.013	1394.274	0.955345219	0.943288894		2	488.5	1.225411276
2	608.262	608262	993.8569	948.6389	948.6389	993.8569	0.954502504	0.951418785		2	488.75	1.218356787
2	608.559	608559	829.2742	796.8083	796.8083	829.2742	0.960850223	0.958143167		2	489	1.208241199
2	608.872	608872	951.5708	896.4998	896.4998	951.5708	0.942126219	0.96569642		2	489.25	1.196815566
2	609.173	609173	1137.191	1074.921	1074.921	1137.191	0.945242268	0.97005255		2	489.5	1.179468063
2	609.423	609423	981.2809	948.4862	948.4862	981.2809	0.966579702	0.967664159		2	489.75	1.15558718
2	609.676	609676	958.9596	985.2201	985.2201	958.9596	1.027384365	0.964347405		2	490	1.13736171
2	609.953	609953	911.584	931.7693	931.7693	911.584	1.022143105	0.961185731		2	490.25	1.125670503
2	610.197	610197	1168.612	1061.241	1061.241	1168.612	0.908120916	0.957440851		2	490.5	1.114581292
2	610.38	610380	909.0869	866.4721	866.4721	909.0869	0.953123513	0.957253883		2	490.75	1.105278954
2	610.598	610598	1456.099	1384.34	1384.34	1456.099	0.950718323	0.959006269		2	491	1.100572058
2	610.83	610830	1255.859	1129.141	1129.141	1255.859	0.899098545	0.961080671		2	491.25	1.097556483
2	611.082	611082	1386.674	1266.941	1266.941	1386.674	0.913654543	0.965393295		2	491.5	1.096205006
2	611.338	611338	1521.939	1509.108	1509.108	1521.939	0.991569307	0.976444531		2	491.75	1.093399658
2	611.522	611522	739.1633	780.0606	780.0606	739.1633	1.055329181	0.98685292		2	492	1.089147275
2	611.702	611702	1230.343	1252.468	1252.468	1230.343	1.01798279	0.994911721		2	492.25	1.08493993
2	611.865	611865	1056.405	1104.182	1104.182	1056.405	1.045226026	1.003407597		2	492.5	1.080804412
2	612.185	612185	907.2913	837.0202	837.0202	907.2913	0.922548469	1.021825873		2	492.75	1.076288623
2	612.581	612581	874.6829	927.5296	927.5296	874.6829	1.060418124	1.024870047		2	493	1.069522468
2	612.934	612934	669.5529	710.5422	710.5422	669.5529	1.061218912	1.022648563		2	493.25	1.061802565
2	613.1	613100	599.827	646.1893	646.1893	599.827	1.077292786	1.022854596		2	493.5	1.054483776
2	613.383	613383	866.8144	794.5857	794.5857	866.8144	0.916673396	1.020696989		2	493.75	1.048270556
2	613.701	613701	706.6327	737.8072	737.8072	706.6327	1.044116979	1.014741315		2	494	1.04301159
2	614.084	614084	1331.297	1387.48	1387.48	1331.297	1.042201703	1.016852034		2	494.25	1.038089521
2	614.327	614327	1273.818	1232.584	1232.584	1273.818	0.967629599	1.025968267		2	494.5	1.034207647
2	614.628	614628	1324.832	1377.864	1377.864	1324.832	1.040029226	1.040346993		2	494.75	1.031914316
2	615.074	615074	1771.501	1908.814	1908.814	1771.501	1.077512234	1.068670711		2	495	1.029905511
2	615.239	615239	1878.903	1946.751	1946.751	1878.903	1.036110433	1.078766106		2	495.25	1.027874534
2	615.66	615660	1482.935	1867.524	1867.524	1482.935	1.259343127	1.108483887		2	495.5	1.025594202
2	615.826	615826	1283.56	1412.117	1412.117	1283.56	1.100156596	1.128000401		2	495.75	1.023196827
2	616.044	616044	1293.128	1542.855	1542.855	1293.128	1.193118547	1.155841926		2	496	1.020873173
2	616.334	616334	1742.657	2082.202	2082.202	1742.657	1.194843277	1.20100202		2	496.25	1.018470786
2	616.619	616619	1685.444	1944.692	1944.692	1685.444	1.153815849	1.246795812		2	496.5	1.016065525
2	616.855	616855	1962.964	2363.961	2363.961	1962.964	1.204281383	1.292509492		2	496.75	1.013658076
2	617.033	617033	1434.411	1798.193	1798.193	1434.411	1.253610715	1.335092092		2	497	1.011500407
2	617.371	617371	1395.776	2216.022	2216.022	1395.776	1.587663063	1.424681155		2	497.25	1.00949337
2	617.588	617588	1014.04	1663.525	1663.525	1014.04	1.640492486	1.495566606		2	497.5	1.008140683
2	618.062	618062	2230.862	3790.484	3790.484	2230.862	1.699111823	1.726015092		2	497.75	1.00665308
2	618.253	618253	2994.821	4867.427	4867.427	2994.821	1.625281444	1.816671841		2	498	1.004789651
2	618.434	618434	1637.493	2777.255	2777.255	1637.493	1.696040838	1.902208525		2	498.25	1.002939372
2	618.811	618811	1016.629	2100.04	2100.04	1016.629	2.065689647	2.102420226		2	498.5	1.000980364
2	619.044	619044	701.7157	1811.243	1811.243	701.7157	2.581163568	2.200840796		2	498.75	0.99858265
2	619.416	619416	893.2762	2047.761	2047.761	893.2762	2.292416388	2.335366804		2	499	0.996346861
2	619.762	619762	953.7697	2240.677	2240.677	953.7697	2.349285158	2.444359422		2	499.25	0.99504292
2	619.931	619931	610.116	1652.842	1652.842	610.116	2.709061883	2.475838314		2	499.5	0.994453808
2	620.15	620150	689.6153	1749.39	1749.39	689.6153	2.536762163	2.492193894		2	499.75	0.994361797
2	620.401	620401	785.2382	1835.069	1835.069	785.2382	2.33695839	2.486446224		2	500	0.995037607
2	620.668	620668	1541.031	3318.117	3318.117	1541.031	2.153179917	2.457269839		2	500.25	0.995878886
2	620.993	620993	805.2461	1947.649	1947.649	805.2461	2.41870032	2.375410665		2	500.5	0.996032555
2	621.177	621177	1049.877	2761.742	2761.742	1049.877	2.630538625	2.319206989		2	500.75	0.994749955
2	621.499	621499	936.1188	2176.04	2176.04	936.1188	2.324534023	2.172995997		2	501	0.993386866
2	621.715	621715	1151.686	2459.782	2459.782	1151.686	2.135809587	2.055941656		2	501.25	0.99295958
2	621.924	621924	1448.084	2869.578	2869.578	1448.084	1.981637806	1.97305543		2	501.5	0.993072752
2	622.132	622132	867.3642	1541.695	1541.695	867.3642	1.777448274	1.896716734		2	501.75	0.993370776
2	622.308	622308	783.9191	1358.315	1358.315	783.9191	1.73272344	1.820872228		2	502	0.993697513
2	622.58	622580	846.3812	1396.464	1396.464	846.3812	1.649923226	1.750780645		2	502.25	0.994251944
2	622.804	622804	823.4321	1258.856	1258.856	823.4321	1.528791506	1.773258075		2	502.5	0.995850353
2	623.319	623319	1173.593	1905.73	1905.73	1173.593	1.623842337	1.954470798		2	502.75	0.997847221
2	623.511	623511	1010.488	2135.38	2135.38	1010.488	2.113216584	2.011846035		2	503	1.000083436
2	623.747	623747	808.9478	1676.618	1676.618	808.9478	2.072591087	2.112828155		2	503.25	1.002581756
2	624.084	624084	776.3476	1915.826	1915.826	776.3476	2.467742542	2.259500868		2	503.5	1.004102626
2	624.451	624451	1833.919	5106.139	5106.139	1833.919	2.784277277	2.30411539		2	503.75	1.003496332
2	624.623	624623	1672.24	4388.341	4388.341	1672.24	2.624229178	2.314437214		2	504	1.002236756
2	624.857	624857	1097.659	2163.116	2163.116	1097.659	1.97066302	2.313561364		2	504.25	1.001343726
2	625.2	625200	1311.125	2684.346	2684.346	1311.125	2.047360854	2.242754646		2	504.5	1.001303204
2	625.402	625402	1021.776	2061.785	2061.785	1021.776	2.01784442	2.171237597		2	504.75	1.00190759
2	625.735	625735	1095.555	2209.831	2209.831	1095.555	2.017088143	2.061805624		2	505	1.002635517
2	626.035	626035	924.76	1921.616	1921.616	924.76	2.07796185	1.982724293		2	505.25	1.003327369
2	626.352	626352	902.0008	1780.464	1780.464	902.0008	1.973905123	1.894492007		2	505.5	1.004233107
2	626.598	626598	780.4022	1378.63	1378.63	780.4022	1.766563446	1.828034585		2	505.75	1.005200575
2	626.862	626862	1167.896	2028.393	2028.393	1167.896	1.736792488	1.750799976		2	506	1.00598641
2	627.04	627040	1587.954	2690.705	2690.705	1587.954	1.694447698	1.698922004		2	506.25	1.006913864
2	627.342	627342	967.3561	1505.973	1505.973	967.3561	1.556792788	1.596353026		2	506.5	1.007788012
2	627.707	627707	1072.273	1765.738	1765.738	1072.273	1.646724295	1.458275513		2	506.75	1.008386811
2	627.996	627996	1312.24	1711.471	1711.471	1312.24	1.304236268	1.385750786		2	507	1.007778051
2	628.273	628273	2283.358	3047.136	3047.136	2283.358	1.3344977	1.367686806		2	507.25	1.007062621
2	628.5	628500	2417.835	2812.116	2812.116	2417.835	1.163071922	1.361707735		2	507.5	1.007067446
2	628.673	628673	2429.53	2809.202	2809.202	2429.53	1.156273847	1.361130274		2	507.75	1.007134868
2	628.922	628922	1546.255	2238.707	2238.707	1546.255	1.447825229	1.376045442		2	508	1.007091897
2	629.088	629088	927.8401	1360.457	1360.457	927.8401	1.466262344	1.381210918		2	508.25	1.007230315
2	629.329	629329	1085.32	1719.011	1719.011	1085.32	1.583874802	1.403840681		2	508.5	1.00657636
2	629.544	629544	770.0191	1156.512	1156.512	770.0191	1.501926381	1.424914645		2	508.75	1.004956004
2	629.724	629724	803.9817	1185.387	1185.387	803.9817	1.474395499	1.427861939		2	509	1.002858015
2	630.153	630153	1243.697	1731.272	1731.272	1243.697	1.392036806	1.433283833		2	509.25	1.000690498
2	630.48	630480	857.8979	1179.482	1179.482	857.8979	1.37485125	1.425837426		2	509.5	0.9981825
2	630.708	630708	1019.048	1420.466	1420.466	1019.048	1.393914713	1.407975535		2	509.75	0.994817348
2	631.103	631103	1304.244	1775.244	1775.244	1304.244	1.361128746	1.359733862		2	510	0.99201101
2	631.539	631539	845.0207	1086.929	1086.929	845.0207	1.286274999	1.317422531		2	510.25	0.989905003
2	631.885	631885	587.8452	747.0221	747.0221	587.8452	1.270780301	1.30350186		2	510.5	0.988922911
2	632.201	632201	822.372	1094.751	1094.751	822.372	1.331211423	1.294058721		2	510.75	0.988353976
2	632.568	632568	883.6434	1064.637	1064.637	883.6434	1.204826517	1.282659458		2	511	0.988889102
2	632.794	632794	1447.088	1816.919	1816.919	1447.088	1.255569115	1.276847178		2	511.25	0.990261641
2	632.987	632987	931.8535	1230.762	1230.762	931.8535	1.320767696	1.271508784		2	511.5	0.991973449
2	633.155	633155	1027.248	1421.11	1421.11	1027.248	1.383414716	1.264660666		2	511.75	0.99440007
2	633.346	633346	1671.405	1997.359	1997.359	1671.405	1.195017964	1.255891675		2	512	0.997290905
2	634.854	634854	912.6132	1108.291	1108.291	912.6132	1.214414825	1.165028601		2	512.25	0.998909181
2	635.05	635050	773.6735	911.8458	911.8458	773.6735	1.17859252	1.151462937		2	512.5	0.999932263
2	635.379	635379	1037.692	1197.235	1197.235	1037.692	1.153747933	1.127472888		2	512.75	1.000782064
2	635.548	635548	1554.881	1730.267	1730.267	1554.881	1.112797056	1.116224141		2	513	1.001344293
2	635.751	635751	1115.548	1212.279	1212.279	1115.548	1.086711643	1.104231262		2	513.25	1.00175848
2	635.935	635935	1184.456	1198.704	1198.704	1184.456	1.012029151	1.09388798		2	513.5	1.001917632
2	636.246	636246	58.03023	58.12972	58.12972	58.03023	1.001714451	1.075605403		2	513.75	1.001519978
2	636.594	636594	1011.852	1038.474	1038.474	1011.852	1.026310172	1.051454465		2	514	1.00065039
2	636.904	636904	598.1034	716.465	716.465	598.1034	1.197894879	1.030866866		2	514.25	1.000154606
2	637.446	637446	612.3587	616.1776	616.1776	612.3587	1.006236377	1.002741814		2	514.5	1.000356498
2	637.929	637929	837.8538	838.1464	838.1464	837.8538	1.000349226	0.981137947		2	514.75	1.001835495
2	638.149	638149	1048.089	979.1145	979.1145	1048.089	0.934190226	0.971553766		2	515	1.003302582
2	638.433	638433	1380.97	1293.45	1293.45	1380.97	0.936624257	0.957101783		2	515.25	1.004800379
2	638.78	638780	1174.474	1019.075	1019.075	1174.474	0.8676863	0.938077796		2	515.5	1.00650303
2	639.042	639042	805.881	727.0858	727.0858	805.881	0.90222477	0.92689484		2	515.75	1.007538606
2	639.42	639420	1137.004	1191.043	1191.043	1137.004	1.047527537	0.920076066		2	516	1.006714639
2	639.701	639701	969.8873	902.6397	902.6397	969.8873	0.930664522	0.918984752		2	516.25	1.005626562
2	639.905	639905	934.0108	838.851	838.851	934.0108	0.898117024	0.91804711		2	516.5	1.004055241
2	640.131	640131	1286.876	1182.576	1182.576	1286.876	0.91895101	0.917680308		2	516.75	1.002712918
2	640.309	640309	827.521	729.3895	729.3895	827.521	0.881415094	0.91780941		2	517	1.000957745
2	640.78	640780	871.1705	760.2114	760.2114	871.1705	0.872632166	0.916503525		2	517.25	0.999000093
2	641.153	641153	846.3009	855.7892	855.7892	846.3009	1.011211497	0.916597368		2	517.5	0.997633149
2	641.316	641316	862.9314	769.0057	769.0057	862.9314	0.891155079	0.9175279		2	517.75	0.996518978
2	641.479	641479	1190.346	1037.63	1037.63	1190.346	0.87170453	0.920577722		2	518	0.995735737
2	641.963	641963	838.442	810.16	810.16	838.442	0.966268388	0.933388545		2	518.25	0.995532634
2	642.32	642320	862.9581	824.3206	824.3206	862.9581	0.955226679	0.936838852		2	518.5	0.994939954
2	642.528	642528	1369.52	1283.914	1283.914	1369.52	0.937491968	0.938950129		2	518.75	0.993764687
2	642.787	642787	1592.096	1438.75	1438.75	1592.096	0.903682944	0.940071734		2	519	0.99257359
2	643.328	643328	1421.639	1427.184	1427.184	1421.639	1.003900428	0.932860585		2	519.25	0.992095458
2	643.801	643801	257.7708	240.4659	240.4659	257.7708	0.932867105	0.926999027		2	519.5	0.992069141
2	644.144	644144	1262.519	1108.921	1108.921	1262.519	0.878340049	0.927937499		2	519.75	0.992519135
2	644.398	644398	1300.718	1124.531	1124.531	1300.718	0.864546351	0.929557714		2	520	0.995054316
2	644.96	644960	794.6078	751.4127	751.4127	794.6078	0.945639723	0.93268872		2	520.25	0.999492572
2	645.276	645276	996.2962	1006.706	1006.706	996.2962	1.010448499	0.935876221		2	520.5	1.004010936
2	645.733	645733	1030.594	882.8039	882.8039	1030.594	0.856597166	0.942740126		2	520.75	1.006807651
2	645.947	645947	742.048	759.2833	759.2833	742.048	1.023226665	0.943469567		2	521	1.009794379
2	646.195	646195	1023.898	939.1349	939.1349	1023.898	0.917215289	0.940030864		2	521.25	1.010597925
2	646.529	646529	984.4978	944.2777	944.2777	984.4978	0.959146582	0.931215559		2	521.5	1.009333469
2	646.726	646726	1049.738	950.1744	950.1744	1049.738	0.905153857	0.926467331		2	521.75	1.006402391
2	646.937	646937	1425.405	1360.658	1360.658	1425.405	0.954576419	0.921736327		2	522	1.003344965
2	647.139	647139	1619.992	1398.741	1398.741	1619.992	0.863424634	0.916929512		2	522.25	1.000283963
2	647.346	647346	1780.378	1602.732	1602.732	1780.378	0.900220066	0.913073359		2	522.5	0.997135719
2	647.581	647581	1257.447	1183.115	1183.115	1257.447	0.940886574	0.909296093		2	522.75	0.993615494
2	647.789	647789	1165.261	1067.961	1067.961	1165.261	0.916499394	0.90465978		2	523	0.99046448
2	648.045	648045	860.6893	703.7632	703.7632	860.6893	0.817673927	0.896596049		2	523.25	0.988883229
2	648.254	648254	1283.057	1224.855	1224.855	1283.057	0.954638025	0.889121182		2	523.5	0.98913107
2	648.75	648750	1075.937	998.4229	998.4229	1075.937	0.927956655	0.871371578		2	523.75	0.990613388
2	648.947	648947	1157.524	969.3766	969.3766	1157.524	0.83745702	0.863705931		2	524	0.993512091
2	649.222	649222	943.2972	804.3867	804.3867	943.2972	0.852739412	0.851171829		2	524.25	0.996505473
2	649.536	649536	1655.292	1253.759	1253.759	1655.292	0.757424672	0.839965225		2	524.5	0.999230074
2	649.746	649746	1316.834	1112.07	1112.07	1316.834	0.8445028	0.834384807		2	524.75	1.00265966
2	649.918	649918	1266.74	1086.813	1086.813	1266.74	0.857960592	0.830685288		2	525	1.005807528
2	650.094	650094	1175.399	989.5992	989.5992	1175.399	0.841926188	0.828769769		2	525.25	1.007491894
2	650.429	650429	1188.832	982.5326	982.5326	1188.832	0.826468837	0.828049321		2	525.5	1.006507362
2	650.843	650843	1811.011	1500.833	1500.833	1811.011	0.828726606	0.83166792		2	525.75	1.004653956
2	651.045	651045	1283.893	1066.811	1066.811	1283.893	0.830918932	0.835950257		2	526	1.002398354
2	651.249	651249	1699.62	1434.769	1434.769	1699.62	0.844170462	0.842525083		2	526.25	1.000089199
2	651.821	651821	1169.607	1008.48	1008.48	1169.607	0.862238342	0.863459777		2	526.5	0.996220656
2	652.11	652110	1128.678	938.1199	938.1199	1128.678	0.831166994	0.875810479		2	526.75	0.993772961
2	652.386	652386	854.7441	828.1068	828.1068	854.7441	0.968835936	0.890145178		2	527	0.993415138
2	652.643	652643	1284.784	1132.413	1132.413	1284.784	0.881403411	0.900218362		2	527.25	0.993649347
2	652.86	652860	1162.89	1005.758	1005.758	1162.89	0.864878019	0.906046027		2	527.5	0.995098562
2	653.243	653243	1049.588	994.7292	994.7292	1049.588	0.947733015	0.914376774		2	527.75	0.997592169
2	653.775	653775	1031.486	936.044	936.044	1031.486	0.907471357	0.91548446		2	528	1.001356927
2	654.012	654012	1340.854	1317.558	1317.558	1340.854	0.982625998	0.913737738		2	528.25	1.004760301
2	654.3	654300	507.283	449.6949	449.6949	507.283	0.886477371	0.911994154		2	528.5	1.006820414
2	654.468	654468	1036.603	922.1067	922.1067	1036.603	0.889546625	0.90974894		2	528.75	1.007522489
2	654.998	654998	1169.747	1000.515	1000.515	1169.747	0.855325981	0.898089363		2	529	1.007205662
2	655.169	655169	1080.999	1000.089	1000.089	1080.999	0.925152567	0.897153289		2	529.25	1.006538054
2	655.471	655471	581.0965	557.7896	557.7896	581.0965	0.959891515	0.894996739		2	529.5	1.005681711
2	655.74	655740	1014.134	824.5601	824.5601	1014.134	0.813068194	0.895038566		2	529.75	1.003030975
2	655.973	655973	794.8895	714.122	714.122	794.8895	0.898391537	0.899615314		2	530	0.99968242
2	656.511	656511	945.3386	852.7389	852.7389	945.3386	0.902045997	0.916069364		2	530.25	0.996336272
2	656.713	656713	1747.047	1631.908	1631.908	1747.047	0.934095076	0.919736985		2	530.5	0.992991156
2	657.251	657251	1241.978	1137.438	1137.438	1241.978	0.915827817	0.930585875		2	530.75	0.993000499
2	657.512	657512	872.8181	905.1994	905.1994	872.8181	1.037099712	0.934987144		2	531	0.993154419
2	657.765	657765	1011.209	932.8987	932.8987	1011.209	0.92255775	0.935100111		2	531.25	0.994088546
2	658.061	658061	814.1463	736.4014	736.4014	814.1463	0.904507458	0.932415155		2	531.5	0.994532999
2	658.254	658254	1006.688	956.515	956.515	1006.688	0.950160328	0.933830866		2	531.75	0.994668732
2	658.468	658468	804.7726	708.8951	708.8951	804.7726	0.880863861	0.938358148		2	532	0.994384508
2	658.929	658929	1358.06	1357.269	1357.269	1358.06	0.999417552	0.951173847		2	532.25	0.992451533
2	659.105	659105	1131.414	1058.268	1058.268	1131.414	0.935349925	0.957985052		2	532.5	0.990483868
2	659.431	659431	1171.367	1115.864	1115.864	1171.367	0.9526169	0.982626803		2	532.75	0.989493939
2	659.798	659798	1367.851	1246.705	1246.705	1367.851	0.911433336	1.011841128		2	533	0.989346156
2	660.003	660003	895.076	921.0594	921.0594	895.076	1.029029267	1.025032123		2	533.25	0.989979222
2	660.54	660540	1040.139	1303.445	1303.445	1040.139	1.253145012	1.066793248		2	533.5	0.991240163
2	660.701	660701	972.7424	1102.521	1102.521	972.7424	1.133415178	1.07211214		2	533.75	0.992483839
2	660.914	660914	1029.434	1005.092	1005.092	1029.434	0.976353996	1.072900479		2	534	0.993335521
2	661.196	661196	1038.298	1058.543	1058.543	1038.298	1.019498256	1.06838711		2	534.25	0.994390375
2	661.69	661690	743.4421	779.2886	779.2886	743.4421	1.048216936	1.046341872		2	534.5	0.995502085
2	661.911	661911	862.0141	895.9678	895.9678	862.0141	1.039388799	1.022220157		2	534.75	0.996689589
2	662.178	662178	654.887	708.4012	708.4012	654.887	1.081715166	0.98040892		2	535	0.99792587
2	662.404	662404	1398.605	1294.609	1294.609	1398.605	0.925643051	0.953325526		2	535.25	0.998717725
2	662.775	662775	860.5765	776.6693	776.6693	860.5765	0.902498848	0.917250547		2	535.5	0.999336082
2	663.129	663129	1288.392	1098.635	1098.635	1288.392	0.852717962	0.888277237		2	535.75	0.999653672
2	663.291	663291	1108.925	918.3593	918.3593	1108.925	0.828152761	0.881049378		2	536	0.999899792
2	663.731	663731	1087.862	915.0684	915.0684	1087.862	0.841162206	0.866203242		2	536.25	0.999772441
2	663.939	663939	1265.866	1065.481	1065.481	1265.866	0.841701254	0.862538623		2	536.5	0.99960339
2	664.46	664460	1343.151	1212.157	1212.157	1343.151	0.902472618	0.88490664		2	536.75	0.999716489
2	664.648	664648	1497.003	1331.956	1331.956	1497.003	0.889748384	0.898030946		2	537	1.000655957
2	664.926	664926	872.8195	823.7799	823.7799	872.8195	0.943814729	0.910409985		2	537.25	1.002229341
2	665.449	665449	690.128	667.6278	667.6278	690.128	0.967397063	0.915188877		2	537.5	1.003764885
2	665.747	665747	966.4821	895.1443	895.1443	966.4821	0.926188183	0.914983523		2	537.75	1.004868782
2	665.961	665961	1056.489	935.1985	935.1985	1056.489	0.885194735	0.91404051		2	538	1.005844923
2	666.238	666238	1215.023	1081.566	1081.566	1215.023	0.890160927	0.907912192		2	538.25	1.007086564
2	666.538	666538	1564.72	1361.193	1361.193	1564.72	0.869927527	0.899719799		2	538.5	1.007746937
2	666.708	666708	884.5933	840.7324	840.7324	884.5933	0.950416875	0.896080467		2	538.75	1.006930297
2	667.069	667069	792.6388	705.2356	705.2356	792.6388	0.889731363	0.885532002		2	539	1.005753105
2	667.245	667245	829.0642	671.5931	671.5931	829.0642	0.810061633	0.882147233		2	539.25	1.003817325
2	667.53	667530	723.9182	658.8775	658.8775	723.9182	0.910154628	0.879406864		2	539.5	1.001486898
2	667.802	667802	1080.397	977.5281	977.5281	1080.397	0.904786018	0.878567459		2	539.75	0.999266162
2	668.344	668344	1034.261	952.1674	952.1674	1034.261	0.920625838	0.883218554		2	540	0.998842148
2	668.504	668504	1365.886	1148.422	1148.422	1365.886	0.840789056	0.885703018		2	540.25	0.999654053
2	668.973	668973	947.7058	777.8208	777.8208	947.7058	0.820740783	0.894333719		2	540.5	1.001122509
2	669.289	669289	1102.732	1034.604	1034.604	1102.732	0.938218896	0.90123028		2	540.75	1.002654944
2	669.467	669467	695.9381	670.1046	670.1046	695.9381	0.962879601	0.905677555		2	541	1.004720372
2	669.847	669847	1098.574	1072.656	1072.656	1098.574	0.976407597	0.923120644		2	541.25	1.00717707
2	670.053	670053	865.0255	727.2562	727.2562	865.0255	0.840733828	0.934360889		2	541.5	1.009328773
2	670.298	670298	1732.686	1560.917	1560.917	1732.686	0.900865477	0.943383152		2	541.75	1.010604888
2	670.742	670742	1348.934	1322.263	1322.263	1348.934	0.980228091	0.948340747		2	542	1.011160525
2	670.962	670962	751.9297	714.5395	714.5395	751.9297	0.950274341	0.948697499		2	542.25	1.011220203
2	671.245	671245	1421.521	1459.682	1459.682	1421.521	1.026845189	0.948228936		2	542.5	1.010827826
2	671.488	671488	648.7583	625.1813	625.1813	648.7583	0.963658268	0.946384888		2	542.75	1.010005311
2	671.742	671742	1005.178	924.7821	924.7821	1005.178	0.920018246	0.942770536		2	543	1.008646809
2	671.985	671985	725.5316	660.9835	660.9835	725.5316	0.911033372	0.93919615		2	543.25	1.006882482
2	672.238	672238	680.4989	593.7721	593.7721	680.4989	0.872554092	0.9291647		2	543.5	1.005521253
2	672.46	672460	864.6679	824.397	824.397	864.6679	0.953426165	0.920901408		2	543.75	1.004273875
2	672.952	672952	750.8956	680.1716	680.1716	750.8956	0.905813804	0.917700968		2	544	1.002879176
2	673.166	673166	795.883	754.2976	754.2976	795.883	0.947749355	0.917968136		2	544.25	1.001274655
2	673.333	673333	762.8647	694.0926	694.0926	762.8647	0.9098502	0.918940927		2	544.5	0.99953048
2	673.625	673625	1070.405	954.9362	954.9362	1070.405	0.892126064	0.923730082		2	544.75	0.997710682
2	674.053	674053	1635.404	1497.338	1497.338	1635.404	0.915576824	0.934326612		2	545	0.995881735
2	674.294	674294	906.0828	891.1156	891.1156	906.0828	0.983481421	0.938401926		2	545.25	0.994008189
2	674.541	674541	1407.167	1348.565	1348.565	1407.167	0.958354623	0.941845408		2	545.5	0.991966433
2	675.071	675071	1109.162	1070.351	1070.351	1109.162	0.965008718	0.949796959		2	545.75	0.990248397
2	675.248	675248	1044.778	964.9958	964.9958	1044.778	0.923637175	0.950485835		2	546	0.989395117
2	675.554	675554	916.0161	860.9369	860.9369	916.0161	0.939870926	0.948581733		2	546.25	0.988735537
2	675.722	675722	647.5224	568.157	568.157	647.5224	0.877432194	0.946775272		2	546.5	0.988133277
2	676.008	676008	696.1644	728.3779	728.3779	696.1644	1.046272834	0.940195422		2	546.75	0.987432215
2	676.296	676296	594.5306	533.4153	533.4153	594.5306	0.897204114	0.930636882		2	547	0.986683636
2	676.583	676583	876.9925	840.9782	840.9782	876.9925	0.958934312	0.924038666		2	547.25	0.98634471
2	676.82	676820	929.6488	854.1359	854.1359	929.6488	0.918772659	0.922599702		2	547.5	0.986709871
2	677.057	677057	996.7417	905.0074	905.0074	996.7417	0.907965825	0.922624637		2	547.75	0.987845134
2	677.374	677374	1570.732	1384.004	1384.004	1570.732	0.881120395	0.92254786		2	548	0.989290692
2	677.546	677546	1150.758	1029.999	1029.999	1150.758	0.895061342	0.922806932		2	548.25	0.990637983
2	677.893	677893	1000.502	930.3996	930.3996	1000.502	0.929932774	0.925517846		2	548.5	0.991937036
2	678.186	678186	1178.031	1096.873	1096.873	1178.031	0.931107076	0.925156329		2	548.75	0.993292128
2	678.354	678354	1098.575	1013.289	1013.289	1098.575	0.922366702	0.924910643		2	549	0.994568328
2	678.592	678592	893.77	885.2777	885.2777	893.77	0.990498338	0.924379877		2	549.25	0.995552899
2	678.928	678928	1322.72	1302.62	1302.62	1322.72	0.98480404	0.914837449		2	549.5	0.995671307
2	679.218	679218	1449.744	1185.738	1185.738	1449.744	0.817894746	0.903002322		2	549.75	0.994829858
2	679.633	679633	1661.814	1493.856	1493.856	1661.814	0.898930927	0.886731884		2	550	0.993571859
2	679.94	679940	2961.015	2482.72	2482.72	2961.015	0.838469241	0.873292997		2	550.25	0.992488317
2	680.299	680299	3804.399	3414.892	3414.892	3804.399	0.89761668	0.857348324		2	550.5	0.991586492
2	680.544	680544	2097.375	1726.48	1726.48	2097.375	0.823162286	0.85046785		2	550.75	0.990302096
2	681.037	681037	2122.341	1690.89	1690.89	2122.341	0.79670986	0.839744562		2	551	0.988638484
2	681.195	681195	1754.591	1502.495	1502.495	1754.591	0.856322072	0.836575807		2	551.25	0.987581331
2	681.63	681630	1541.968	1391.99	1391.99	1541.968	0.902735984	0.824954933		2	551.5	0.987843926
2	682.096	682096	1359.25	1123.47	1123.47	1359.25	0.826536693	0.816950407		2	551.75	0.988609818
2	682.293	682293	1881.75	1418.472	1418.472	1881.75	0.753804703	0.817339585		2	552	0.989385314
2	682.532	682532	1447.06	1188.686	1188.686	1447.06	0.821449007	0.81902653		2	552.25	0.990194387
2	682.831	682831	2757.231	2134.72	2134.72	2757.231	0.774226026	0.822805078		2	552.5	0.99115063
2	683.004	683004	1701.28	1368.309	1368.309	1701.28	0.80428207	0.826437825		2	552.75	0.992348955
2	683.259	683259	1719.46	1458.578	1458.578	1719.46	0.848276785	0.834176722		2	553	0.993398775
2	683.57	683570	1564.952	1400.397	1400.397	1564.952	0.89484981	0.844362852		2	553.25	0.994012708
2	683.829	683829	1383.669	1270.474	1270.474	1383.669	0.91819214	0.857317556		2	553.5	0.994516272
2	684.05	684050	1403.956	1166.025	1166.025	1403.956	0.830528165	0.872666701		2	553.75	0.994758942
2	684.424	684424	1040.001	872.9507	872.9507	1040.001	0.839374866	0.89290199		2	554	0.994010025
2	684.917	684917	803.6632	716.5512	716.5512	803.6632	0.891606335	0.900139198		2	554.25	0.992958645
2	685.173	685173	1057.213	1047.527	1047.527	1057.213	0.990838175	0.901821122		2	554.5	0.991682407
2	685.395	685395	717.7852	640.4746	640.4746	717.7852	0.892292847	0.901565955		2	554.75	0.988243842
2	685.861	685861	988.2678	870.4327	870.4327	988.2678	0.880766023	0.895569787		2	555	0.983721261
2	686.112	686112	973.7921	899.2427	899.2427	973.7921	0.923444234	0.894683512		2	555.25	0.979896374
2	686.332	686332	1276.09	1077.99	1077.99	1276.09	0.844760166	0.895379416		2	555.5	0.97665093
2	686.616	686616	1382.582	1213.673	1213.673	1382.582	0.877830754	0.895674031		2	555.75	0.973906778
2	686.983	686983	1095.678	1034.118	1034.118	1095.678	0.94381561	0.897686153		2	556	0.973529158
2	687.147	687147	2111.398	1735.75	1735.75	2111.398	0.822085651	0.901392397		2	556.25	0.976424972
2	687.333	687333	1360.136	1246.31	1246.31	1360.136	0.91631278	0.908037016		2	556.5	0.979525289
2	687.53	687530	1274.45	1143.905	1143.905	1274.45	0.897567578	0.913999262		2	556.75	0.981646401
2	687.804	687804	856.0379	857.2319	857.2319	856.0379	1.001394798	0.923380592		2	557	0.983486815
2	688.152	688152	1082.19	952.5449	952.5449	1082.19	0.880201166	0.934208029		2	557.25	0.983559187
2	688.455	688455	616.6753	605.5929	605.5929	616.6753	0.982028792	0.932771534		2	557.5	0.982458066
2	688.755	688755	891.2433	836.3518	836.3518	891.2433	0.938410196	0.92675246		2	557.75	0.981608743
2	689.051	689051	952.5985	890.2093	890.2093	952.5985	0.9345063	0.92238917		2	558	0.980637103
2	689.253	689253	998.2356	875.4447	875.4447	998.2356	0.876992065	0.920254021		2	558.25	0.979273733
2	689.51	689510	985.5264	943.9759	943.9759	985.5264	0.957839283	0.91584815		2	558.5	0.978928925
2	689.977	689977	1294.842	1152.818	1152.818	1294.842	0.890315575	0.910830288		2	558.75	0.980944525
2	690.159	690159	1169.389	1009.291	1009.291	1169.389	0.863092606	0.910571658		2	559	0.984846893
2	690.427	690427	1225.114	1036.359	1036.359	1225.114	0.845928624	0.910340621		2	559.25	0.988153312
2	690.61	690610	618.9363	572.1899	572.1899	618.9363	0.924473003	0.912508738		2	559.5	0.990976466
2	690.809	690809	770.1367	733.8596	733.8596	770.1367	0.952895246	0.917282311		2	559.75	0.993731643
2	690.989	690989	833.8109	900.7323	900.7323	833.8109	1.080259685	0.922986952		2	560	0.996383944
2	691.375	691375	1094.051	956.0032	956.0032	1094.051	0.873819593	0.950111703		2	560.25	0.998930273
2	691.676	691676	876.2955	817.5082	817.5082	876.2955	0.93291384	0.974776244		2	560.5	1.000700994
2	691.851	691851	792.3634	679.0275	679.0275	792.3634	0.856964746	0.982992138		2	560.75	1.002248172
2	692.124	692124	660.1152	657.9809	657.9809	660.1152	0.996766776	0.991199719		2	561	1.003131962
2	692.3	692300	639.9246	704.0802	704.0802	639.9246	1.100254936	0.994026305		2	561.25	1.00296505
2	692.552	692552	605.6289	596.5107	596.5107	605.6289	0.984944246	0.993329057		2	561.5	1.000583546
2	692.839	692839	440.9664	492.9211	492.9211	440.9664	1.117820088	0.989415387		2	561.75	0.997212918
2	693.223	693223	691.0946	646.1699	646.1699	691.0946	0.934994862	0.97848955		2	562	0.994682318
2	693.629	693629	494.3512	440.0422	440.0422	494.3512	0.890140855	0.940829657		2	562.25	0.992655512
2	694.021	694021	1178.369	1070.608	1070.608	1178.369	0.908550717	0.902437759		2	562.5	0.990816774
2	694.221	694221	1484.779	1313.566	1313.566	1484.779	0.88468789	0.891712295		2	562.75	0.989448977
2	694.675	694675	522.3468	460.7521	460.7521	522.3468	0.882080832	0.867586145		2	563	0.989375356
2	695.021	695021	678.0102	568.3884	568.3884	678.0102	0.838318362	0.858152733		2	563.25	0.989643097
2	695.183	695183	984.8347	801.8713	801.8713	984.8347	0.814219178	0.859374508		2	563.5	0.989936509
2	695.449	695449	1643.672	1394.655	1394.655	1643.672	0.848499579	0.868398735		2	563.75	0.990711048
2	695.851	695851	827.8328	776.8486	776.8486	827.8328	0.938412443	0.882903593		2	564	0.992120093
2	696.177	696177	836.1474	747.6056	747.6056	836.1474	0.894107427	0.897562355		2	564.25	0.993532531
2	696.349	696349	861.5106	783.8115	783.8115	861.5106	0.909810628	0.907609461		2	564.5	0.994291003
2	696.565	696565	1246.417	1131.691	1131.691	1246.417	0.907955363	0.915972185		2	564.75	0.993784387
2	696.843	696843	2297.631	2028.831	2028.831	2297.631	0.883009935	0.919861867		2	565	0.992074717
2	697.388	697388	1102.562	1111.073	1111.073	1102.562	1.007719294	0.921614829		2	565.25	0.990736495
2	697.596	697596	1040.425	951.3832	951.3832	1040.425	0.914417858	0.918978575		2	565.5	0.989721864
2	697.762	697762	1665.945	1574.134	1574.134	1665.945	0.944889537	0.914834174		2	565.75	0.988710246
2	698.171	698171	840.3554	700.7519	700.7519	840.3554	0.833875644	0.906035476		2	566	0.987925925
2	698.352	698352	1040.645	941.5399	941.5399	1040.645	0.904765698	0.903365401		2	566.25	0.987737619
2	698.67	698670	998.7328	856.4501	856.4501	998.7328	0.857536771	0.897962995		2	566.5	0.987813053
2	698.879	698879	1140.786	1023.944	1023.944	1140.786	0.897577635	0.896254562		2	566.75	0.987953661
2	699.202	699202	1649.898	1569.278	1569.278	1649.898	0.951136373	0.893841876		2	567	0.988058783
2	699.427	699427	1255.844	1094.739	1094.739	1255.844	0.871715755	0.893635453		2	567.25	0.988175024
2	699.887	699887	643.9939	570.5631	570.5631	643.9939	0.885975939	0.904627333		2	567.5	0.988213574
2	700.154	700154	539.1147	525.1931	525.1931	539.1147	0.974176924	0.910717726		2	567.75	0.988218244
2	700.447	700447	1040.306	875.0699	875.0699	1040.306	0.841165869	0.916176931		2	568	0.98840461
2	700.731	700731	1287.037	1149.561	1149.561	1287.037	0.893184112	0.92216886		2	568.25	0.988736665
2	701	701000	1250.983	1250.039	1250.039	1250.983	0.999245393	0.923119165		2	568.5	0.989126193
2	701.273	701273	1765.38	1561.238	1561.238	1765.38	0.884363706	0.916354959		2	568.75	0.989962333
2	701.59	701590	1477.929	1327.36	1327.36	1477.929	0.898121628	0.903667583		2	569	0.991405151
2	701.868	701868	1475.238	1377.009	1377.009	1475.238	0.933414812	0.893948652		2	569.25	0.993440496
2	702.055	702055	1314.677	1275.952	1275.952	1314.677	0.970544096	0.885022154		2	569.5	0.995469756
2	702.232	702232	2309.712	1994.64	1994.64	2309.712	0.863588188	0.874015902		2	569.75	0.997366813
2	702.41	702410	952.0131	811.0418	811.0418	952.0131	0.851922941	0.867616895		2	570	0.9999221
2	702.712	702712	1662.276	1384.272	1384.272	1662.276	0.832757015	0.861010815		2	570.25	1.002933226
2	702.97	702970	1442.674	1123.477	1123.477	1442.674	0.778746273	0.858515903		2	570.5	1.00469367
2	703.445	703445	2193.01	1784.511	1784.511	2193.01	0.813726796	0.882436068		2	570.75	1.0053555
2	703.814	703814	1418.712	1304.343	1304.343	1418.712	0.91938533	0.907554209		2	571	1.005552644
2	703.991	703991	1292.32	1262.879	1262.879	1292.32	0.977218491	0.914668323		2	571.25	1.005084092
2	704.164	704164	977.4736	972.8924	972.8924	977.4736	0.995313224	0.922613077		2	571.5	1.003808758
2	704.466	704466	735.8587	695.3576	695.3576	735.8587	0.944960765	0.938354168		2	571.75	1.002032611
2	704.716	704716	1202.118	1129.563	1129.563	1202.118	0.939644028	0.938199731		2	572	0.999492276
2	705.115	705115	1282.644	1218.174	1218.174	1282.644	0.949736638	0.92723178		2	572.25	0.996732979
2	705.37	705370	1061.466	898.4628	898.4628	1061.466	0.846435778	0.925014052		2	572.5	0.994014094
2	705.619	705619	1199.258	1094.441	1094.441	1199.258	0.912598457	0.926711351		2	572.75	0.990927872
2	705.949	705949	1733.319	1562.682	1562.682	1733.319	0.901554763	0.929798866		2	573	0.989051181
2	706.193	706193	1051.924	1034.647	1034.647	1051.924	0.98357581	0.940522566		2	573.25	0.989146869
2	706.47	706470	1025.084	901.6188	901.6188	1025.084	0.879556017	0.958434543		2	573.5	0.989778076
2	706.717	706717	944.8647	957.1637	957.1637	944.8647	1.013016678	0.967277293		2	573.75	0.990579029
2	706.944	706944	917.6732	930.3237	930.3237	917.6732	1.013785409	0.966652713		2	574	0.991382568
2	707.114	707114	1388.499	1378.881	1378.881	1388.499	0.993073095	0.964161475		2	574.25	0.992440086
2	707.523	707523	1039.76	1024.279	1024.279	1039.76	0.985110987	0.955636578		2	574.5	0.993534494
2	707.923	707923	894.5905	862.4904	862.4904	894.5905	0.964117549	0.934046807		2	574.75	0.993605836
2	708.159	708159	1625.715	1424.51	1424.51	1625.715	0.876235995	0.917585668		2	575	0.99350774
2	708.418	708418	1286.839	1065.869	1065.869	1286.839	0.828284657	0.907393074		2	575.25	0.993285395
2	708.605	708605	1544.497	1410.984	1410.984	1544.497	0.913555675	0.902275506		2	575.5	0.992761787
2	708.819	708819	874.4217	787.8833	787.8833	874.4217	0.901033563	0.897880989		2	575.75	0.991900364
2	709.221	709221	1266.475	1119.839	1119.839	1266.475	0.884217217	0.916125656		2	576	0.989541474
2	709.483	709483	499.5411	498.5036	498.5036	499.5411	0.997923094	0.935238594		2	576.25	0.986721042
2	709.781	709781	926.101	846.8807	846.8807	926.101	0.91445825	0.949878153		2	576.5	0.984854791
2	709.963	709963	589.2208	543.5529	543.5529	589.2208	0.92249442	0.956620776		2	576.75	0.983749378
2	710.209	710209	732.567	708.237	708.237	732.567	0.966788021	0.968722681		2	577	0.984955534
2	710.428	710428	1340.318	1393.474	1393.474	1340.318	1.039659245	0.973915297		2	577.25	0.986612699
2	710.941	710941	1314.787	1336.97	1336.97	1314.787	1.016871934	0.9543513		2	577.5	0.98795635
2	711.168	711168	1003.455	902.9502	902.9502	1003.455	0.899841248	0.941132501		2	577.75	0.989418088
2	711.467	711467	1038.819	996.4425	996.4425	1038.819	0.959207042	0.929272807		2	578	0.991085657
2	711.729	711729	2176.283	1991.714	1991.714	2176.283	0.915190717	0.917815773		2	578.25	0.992840282
2	712.09	712090	1631.448	1303.259	1303.259	1631.448	0.798835758	0.902434338		2	578.5	0.99475898
2	712.323	712323	1682.406	1504.12	1504.12	1682.406	0.894029146	0.903470212		2	578.75	0.997018979
2	712.576	712576	1272.788	1146.274	1146.274	1272.788	0.900600886	0.90808416		2	579	0.999442817
2	712.861	712861	628.3151	597.1164	597.1164	628.3151	0.950345456	0.911397944		2	579.25	1.002206851
2	713.026	713026	1229.673	1128.722	1128.722	1229.673	0.917904191	0.912836457		2	579.5	1.005584679
2	713.434	713434	1110.927	1008.876	1008.876	1110.927	0.908138879	0.9234524		2	579.75	1.00939922
2	713.899	713899	608.0642	601.4929	601.4929	608.0642	0.989193082	0.931332065		2	580	1.012517852
2	714.476	714476	765.993	798.5337	798.5337	765.993	1.04248172	0.916328042		2	580.25	1.015584482
2	714.74	714740	1777.053	1532.722	1532.722	1777.053	0.862507759	0.907162184		2	580.5	1.01853181
2	714.976	714976	2891.975	2306.766	2306.766	2891.975	0.797643825	0.902004703		2	580.75	1.018136224
2	715.159	715159	1825.107	1578.305	1578.305	1825.107	0.864773956	0.898418379		2	581	1.016636698
2	715.611	715611	1184.969	1017.743	1017.743	1184.969	0.858877321	0.889493713		2	581.25	1.014481903
2	715.882	715882	673.5087	614.7824	614.7824	673.5087	0.912805432	0.892787826		2	581.5	1.011861837
2	716.045	716045	675.6799	670.8759	670.8759	675.6799	0.992890124	0.897072112		2	581.75	1.007979728
2	716.448	716448	1310.513	1149.724	1149.724	1310.513	0.877308352	0.908443617		2	582	1.002252655
2	716.827	716827	972.5486	861.5282	861.5282	972.5486	0.88584591	0.923773779		2	582.25	0.997188181
2	717.078	717078	829.8214	757.9264	757.9264	829.8214	0.913360875	0.93390394		2	582.5	0.99320612
2	717.447	717447	647.7203	638.8683	638.8683	647.7203	0.986333607	0.942994593		2	582.75	0.990051853
2	717.645	717645	748.996	736.4722	736.4722	748.996	0.983279216	0.947451455		2	583	0.987172034
2	717.863	717863	1121.4	1035.877	1035.877	1121.4	0.923735509	0.952637536		2	583.25	0.985177421
2	718.234	718234	1160.188	1135.478	1135.478	1160.188	0.978701728	0.967114291		2	583.5	0.983533251
2	718.512	718512	1478.391	1293.312	1293.312	1478.391	0.87481052	0.976441065		2	583.75	0.982852657
2	718.702	718702	1059.332	1095.697	1095.697	1059.332	1.034328237	0.978788669		2	584	0.982510617
2	718.915	718915	876.2469	872.9928	872.9928	876.2469	0.996286321	0.97941233		2	584.25	0.985289878
2	719.326	719326	835.2968	831.8155	831.8155	835.2968	0.99583226	0.979364761		2	584.5	0.988628618
2	719.693	719693	1106.631	1118.713	1118.713	1106.631	1.010917822	0.982266559		2	584.75	0.993051245
2	719.891	719891	736.9326	698.6525	698.6525	736.9326	0.948054815	0.983357692		2	585	0.996749175
2	720.152	720152	786.7944	775.4368	775.4368	786.7944	0.985564717	0.981544046		2	585.25	0.999545577
2	720.315	720315	780.3882	710.3792	710.3792	780.3882	0.91028952	0.97734324		2	585.5	1.002677095
2	720.494	720494	982.6407	993.6227	993.6227	982.6407	1.011176008	0.970807099		2	585.75	1.005335456
2	720.727	720727	1128.81	1064.537	1064.537	1128.81	0.943061277	0.962547316		2	586	1.006941535
2	720.94	720940	981.3928	934.0184	934.0184	981.3928	0.951727382	0.955408207		2	586.25	1.008119437
2	721.103	721103	769.5764	839.6545	839.6545	769.5764	1.091060615	0.949883062		2	586.5	1.00862284
2	721.343	721343	1286.132	1144.957	1144.957	1286.132	0.890232884	0.939516448		2	586.75	1.008718691
2	721.507	721507	880.3814	779.2387	779.2387	880.3814	0.885114906	0.930665296		2	587	1.007118635
2	721.889	721889	838.9703	731.5943	731.5943	838.9703	0.87201454	0.914447378		2	587.25	1.00509799
2	722.231	722231	921.4976	897.1323	897.1323	921.4976	0.97355902	0.912021841		2	587.5	1.003075032
2	722.553	722553	1365.328	1207.399	1207.399	1365.328	0.884328894	0.915415614		2	587.75	1.000627523
2	722.82	722820	864.5136	733.7466	733.7466	864.5136	0.848739222	0.918826963		2	588	0.998032089
2	723.11	723110	876.9336	859.3777	859.3777	876.9336	0.979980354	0.925408608		2	588.25	0.994663523
2	723.288	723288	1470.395	1341.44	1341.44	1470.395	0.912299076	0.930738569		2	588.5	0.990847647
2	723.468	723468	1068.718	983.9747	983.9747	1068.718	0.920705649	0.934585944		2	588.75	0.987809418
2	723.771	723771	1291.349	1345.441	1345.441	1291.349	1.041887979	0.939625325		2	589	0.984822639
2	723.943	723943	887.1292	845.8925	845.8925	887.1292	0.953516692	0.941588902		2	589.25	0.981837178
2	724.159	724159	598.3475	549.7942	549.7942	598.3475	0.918854345	0.941653066		2	589.5	0.980092114
2	724.327	724327	1084.325	947.7707	947.7707	1084.325	0.874065156	0.940807962		2	589.75	0.981023291
2	724.534	724534	1059.68	944.7279	944.7279	1059.68	0.891521875	0.939998487		2	590	0.983210275
2	724.741	724741	843.8685	837.0447	837.0447	843.8685	0.991913669	0.938010207		2	590.25	0.9868273
2	724.934	724934	1011.847	963.0194	963.0194	1011.847	0.951744088	0.934305196		2	590.5	0.993584829
2	725.306	725306	1092.972	1030.215	1030.215	1092.972	0.942581329	0.929107403		2	590.75	0.999727829
2	725.635	725635	979.9427	897.3101	897.3101	979.9427	0.91567609	0.931938212		2	591	1.005870829
2	725.969	725969	980.2792	842.059	842.059	980.2792	0.85899915	0.937486047		2	591.25	1.009345219
2	726.317	726317	920.8741	955.4781	955.4781	920.8741	1.037577341	0.939401991		2	591.5	1.011476019
2	726.752	726752	867.0555	763.2942	763.2942	867.0555	0.880329114	0.932800368		2	591.75	1.00941939
2	727.114	727114	1085.644	1051.797	1051.797	1085.644	0.968823113	0.92618744		2	592	1.00477531
2	727.443	727443	1035.032	956.2285	956.2285	1035.032	0.923863707	0.918352588		2	592.25	1.00013123
2	727.647	727647	1127.317	1095.881	1095.881	1127.317	0.972114321	0.912653382		2	592.5	0.99548715
2	727.827	727827	1199.226	1004.75	1004.75	1199.226	0.837832068	0.909098999		2	592.75	0.99084307
2	728.02	728020	1254.059	1124.216	1124.216	1254.059	0.896461809	0.904564975		2	593	0.987660432
2	728.231	728231	1432.503	1233.946	1233.946	1432.503	0.861391564	0.89964948		2	593.25	0.987282547
2	728.558	728558	1065.214	1027.026	1027.026	1065.214	0.964149927	0.89676799		2	593.5	0.987542054
2	728.723	728723	1553.389	1320.923	1320.923	1553.389	0.85034914	0.896082186		2	593.75	0.988609453
2	729.004	729004	985.9118	862.027	862.027	985.9118	0.874344946	0.896213295		2	594	0.989939029
2	729.209	729209	1130.307	1095.971	1095.971	1130.307	0.969622412	0.898581251		2	594.25	0.990755291
2	729.499	729499	1059.456	923.006	923.006	1059.456	0.871207488	0.903851399		2	594.5	0.991896384
2	729.775	729775	1345.014	1189.701	1189.701	1345.014	0.884526853	0.909637181		2	594.75	0.992717413
2	729.973	729973	1021.134	987.0645	987.0645	1021.134	0.966635623	0.914743859		2	595	0.99288018
2	730.242	730242	847.2647	754.5633	754.5633	847.2647	0.89058744	0.920412496		2	595.25	0.992940522
2	730.669	730669	1171.474	1021.554	1021.554	1171.474	0.872024475	0.930448199		2	595.5	0.993275371
2	730.954	730954	1118.097	1118.098	1118.098	1118.097	1.000000894	0.937327724		2	595.75	0.994184405
2	731.284	731284	869.2526	861.2053	861.2053	869.2526	0.990742277	0.939773182		2	596	0.99560416
2	731.479	731479	768.1352	693.1541	693.1541	768.1352	0.902385544	0.936234182		2	596.25	0.997513558
2	731.795	731795	930.8183	808.3198	808.3198	930.8183	0.868396979	0.926197296		2	596.5	1.000770728
2	731.972	731972	590.4572	582.2802	582.2802	590.4572	0.986151409	0.921815204		2	596.75	1.004668452
2	732.367	732367	657.7809	633.3292	633.3292	657.7809	0.962826984	0.907220078		2	597	1.008246248
2	732.621	732621	824.9917	696.2055	696.2055	824.9917	0.843893945	0.898896609		2	597.25	1.009623191
2	733.039	733039	1198.59	977.6911	977.6911	1198.59	0.815701032	0.89279041		2	597.5	1.010089629
2	733.321	733321	1369.063	1230.909	1230.909	1369.063	0.899088647	0.889568546		2	597.75	1.010131522
2	733.575	733575	1111.661	995.1412	995.1412	1111.661	0.895184053	0.887196909		2	598	1.009357085
2	733.774	733774	824.6022	753.5711	753.5711	824.6022	0.913860162	0.885545015		2	598.25	1.008762736
2	733.959	733959	930.1404	830.3359	830.3359	930.1404	0.892699532	0.884409242		2	598.5	1.008310965
2	734.302	734302	1110.144	1036.518	1036.518	1110.144	0.933678874	0.885012213		2	598.75	1.007510211
2	734.57	734570	837.4837	757.0349	757.0349	837.4837	0.903939862	0.889533362		2	599	1.006613763
2	734.97	734970	1775.187	1474.177	1474.177	1775.187	0.830434765	0.899893361		2	599.25	1.005652896
2	735.322	735322	1467.026	1124.72	1124.72	1467.026	0.766666712	0.906502435		2	599.5	1.004629508
2	735.599	735599	1280.953	1328.986	1328.986	1280.953	1.037497863	0.911110199		2	599.75	1.003352954
2	735.886	735886	1192.202	1111.356	1111.356	1192.202	0.932187666	0.915231203		2	600	1.00155143
2	736.169	736169	1658.43	1625.934	1625.934	1658.43	0.980405564	0.918487682		2	600.25	0.998730351
2	736.352	736352	1132.866	1039.972	1039.972	1132.866	0.918000893	0.921235388		2	600.5	0.99543188
2	736.705	736705	1568.258	1357.599	1357.599	1568.258	0.86567325	0.922375564		2	600.75	0.992787907
2	737.074	737074	1106.35	1002.509	1002.509	1106.35	0.906140914	0.908288272		2	601	0.990970207
2	737.364	737364	741.7528	671.4035	671.4035	741.7528	0.905158026	0.891655157		2	601.25	0.990447363
2	737.573	737573	1233.331	1126.248	1126.248	1233.331	0.913175782	0.88262186		2	601.5	0.990397142
2	737.817	737817	1585.66	1380.142	1380.142	1585.66	0.870389617	0.874474897		2	601.75	0.990478692
2	738.044	738044	1182.521	1022.159	1022.159	1182.521	0.864389723	0.866968027		2	602	0.99110146
2	738.305	738305	1518.721	1284.294	1284.294	1518.721	0.845641826	0.860980939		2	602.25	0.991818656
2	738.609	738609	986.2919	869.9485	869.9485	986.2919	0.882039587	0.857952197		2	602.5	0.992992012
2	738.932	738932	2199.414	1767.069	1767.069	2199.414	0.803427186	0.856588025		2	602.75	0.99422902
2	739.126	739126	1239.581	1023.012	1023.012	1239.581	0.825288545	0.856538054		2	603	0.995324883
2	739.529	739529	1254.4	1122.766	1122.766	1254.4	0.895062181	0.859431515		2	603.25	0.996096123
2	739.753	739753	1194.126	1104.052	1104.052	1194.126	0.924569099	0.862836315		2	603.5	0.996280113
2	739.992	739992	1093.255	922.6185	922.6185	1093.255	0.843918848	0.870330509		2	603.75	0.995758636
2	740.262	740262	1130.35	1004.162	1004.162	1130.35	0.888363781	0.879971358		2	604	0.995249432
2	740.529	740529	1772.037	1539.911	1539.911	1772.037	0.869006121	0.88986158		2	604.25	0.994860284
2	740.828	740828	1444.766	1231.241	1231.241	1444.766	0.852207901	0.903078988		2	604.5	0.994567936
2	741.045	741045	1481.742	1348.679	1348.679	1481.742	0.910198267	0.909278409		2	604.75	0.994378968
2	741.546	741546	1365.04	1335.034	1335.034	1365.04	0.978018227	0.915650141		2	605	0.994189999
2	741.861	741861	1562.129	1476.975	1476.975	1562.129	0.945488497	0.917400716		2	605.25	0.99400103
2	742.093	742093	1163.798	1038.799	1038.799	1163.798	0.892593904	0.915706983		2	605.5	0.993812062
2	742.544	742544	1531.972	1443.369	1443.369	1531.972	0.942164087	0.906438538		2	605.75	0.993970704
2	742.84	742840	1052.202	936.0928	936.0928	1052.202	0.889651227	0.902619892		2	606	0.994512011
2	743.111	743111	1230.608	1034.576	1034.576	1230.608	0.840703132	0.901130316		2	606.25	0.995258792
2	743.309	743309	1545.185	1365.56	1365.56	1545.185	0.883751784	0.899781419		2	606.5	0.996313782
2	743.809	743809	1314.999	1259.385	1259.385	1314.999	0.957707953	0.899550045		2	606.75	0.997368772
2	744.353	744353	1777.889	1480.676	1480.676	1777.889	0.832828146	0.914859076		2	607	0.998423763
2	744.609	744609	1156.562	989.3896	989.3896	1156.562	0.855457468	0.922418696		2	607.25	0.999481956
2	744.774	744774	917.2816	929.3862	929.3862	917.2816	1.013196166	0.924512087		2	607.5	1.001024018
2	745.007	745007	706.0684	696.8633	696.8633	706.0684	0.986962878	0.924411068		2	607.75	1.003022863
2	745.205	745205	802.1875	756.7626	756.7626	802.1875	0.943373713	0.924024037		2	608	1.005113158
2	745.463	745463	969.1718	898.472	898.472	969.1718	0.927051324	0.922139497		2	608.25	1.006850854
2	745.783	745783	1126.936	1045.973	1045.973	1126.936	0.928156524	0.916962948		2	608.5	1.008348625
2	746.156	746156	1239.251	1054.077	1054.077	1239.251	0.850575872	0.911871689		2	608.75	1.009909035
2	746.438	746438	1074.896	956.9338	956.9338	1074.896	0.890257104	0.908299779		2	609	1.011168001
2	746.771	746771	763.4953	679.6171	679.6171	763.4953	0.890139206	0.902302077		2	609.25	1.011632073
2	747.23	747230	1241.833	1130.63	1130.63	1241.833	0.910452533	0.897831509		2	609.5	1.010933309
2	747.39	747390	1761.634	1631.702	1631.702	1761.634	0.926243476	0.898703789		2	609.75	1.010106004
2	747.96	747960	731.0078	687.1496	687.1496	731.0078	0.940003103	0.908274863		2	610	1.009308504
2	748.416	748416	1567.046	1329.254	1329.254	1567.046	0.848254614	0.916377445		2	610.25	1.008500691
2	748.609	748609	967.3041	917.5536	917.5536	967.3041	0.948567881	0.920167353		2	610.5	1.008719017
2	749.031	749031	1185.13	1076.329	1076.329	1185.13	0.908194882	0.929079404		2	610.75	1.009282513
2	749.276	749276	816.4044	767.2181	767.2181	816.4044	0.93975253	0.932224907		2	611	1.010233885
2	749.703	749703	936.4692	892.2386	892.2386	936.4692	0.952768762	0.938522215		2	611.25	1.012505784
2	749.894	749894	1109.084	1010.815	1010.815	1109.084	0.911396251	0.938765099		2	611.5	1.015908184
2	750.1	750100	929.8255	841.4324	841.4324	929.8255	0.904935819	0.936346622		2	611.75	1.019006733
2	750.429	750429	649.9511	673.6183	673.6183	649.9511	1.036413816	0.929726909		2	612	1.022619497
2	750.616	750616	807.6061	748.4539	748.4539	807.6061	0.926756125	0.925874409		2	612.25	1.025545497
2	751.026	751026	1042.033	952.4048	952.4048	1042.033	0.913987177	0.907848598		2	612.5	1.026049928
2	751.36	751360	1013.566	890.4651	890.4651	1013.566	0.878546735	0.887414091		2	612.75	1.02593421
2	751.691	751691	1637.377	1353.376	1353.376	1637.377	0.826551246	0.874226196		2	613	1.025651781
2	751.963	751963	1938.567	1690.97	1690.97	1938.567	0.872278338	0.867040459		2	613.25	1.02538419
2	752.365	752365	794.7754	691.6222	691.6222	794.7754	0.87021088	0.861735969		2	613.5	1.024542896
2	752.607	752607	1228.857	1084.887	1084.887	1228.857	0.882842349	0.872564346		2	613.75	1.023625706
2	752.872	752872	1155.914	1021.101	1021.101	1155.914	0.883371081	0.893364773		2	614	1.023987332
2	753.162	753162	1071.603	899.9463	899.9463	1071.603	0.839813158	0.912737362		2	614.25	1.025743412
2	753.381	753381	1100.578	1060.701	1060.701	1100.578	0.96376722	0.926444827		2	614.5	1.028670758
2	753.658	753658	1300.941	1201.97	1201.97	1300.941	0.923923529	0.944388211		2	614.75	1.032309258
2	753.905	753905	523.6992	523.2896	523.2896	523.6992	0.999217872	0.95574582		2	615	1.036476444
2	754.111	754111	511.6759	493.9802	493.9802	511.6759	0.965416194	0.96509307		2	615.25	1.040563522
2	754.363	754363	602.4222	634.2107	634.2107	602.4222	1.05276781	0.973554475		2	615.5	1.04519545
2	754.649	754649	676.8378	636.252	636.252	676.8378	0.94003615	0.977904803		2	615.75	1.050937192
2	754.848	754848	1139.571	1096.066	1096.066	1139.571	0.961823353	0.97922305		2	616	1.059115224
2	755.117	755117	896.5733	808.1602	808.1602	896.5733	0.901387762	0.976705839		2	616.25	1.069010162
2	755.317	755317	700.2223	718.8872	718.8872	700.2223	1.026655678	0.97172534		2	616.5	1.079444511
2	755.631	755631	741.4328	729.8258	729.8258	741.4328	0.984345176	0.964066354		2	616.75	1.091123556
2	755.943	755943	470.885	435.8326	435.8326	470.885	0.925560593	0.958788839		2	617	1.105566697
2	756.203	756203	872.058	835.9298	835.9298	872.058	0.958571334	0.953722833		2	617.25	1.122735632
2	756.398	756398	1177.235	1133.626	1133.626	1177.235	0.962956419	0.948941621		2	617.5	1.142214171
2	756.682	756682	1082.584	1037.632	1037.632	1082.584	0.958477125	0.937394153		2	617.75	1.170432054
2	757.165	757165	927.8384	826.7956	826.7956	927.8384	0.891098709	0.911821353		2	618	1.20233443
2	757.438	757438	1121.171	1038.805	1038.805	1121.171	0.926535738	0.902608583		2	618.25	1.233667579
2	757.61	757610	1184.3	1066.987	1066.987	1184.3	0.900943173	0.898963381		2	618.5	1.265692367
2	757.847	757847	829.4155	735.3035	735.3035	829.4155	0.886532142	0.894967528		2	618.75	1.300540186
2	758.135	758135	825.0531	693.03	693.03	825.0531	0.839982299	0.895954325		2	619	1.329997648
2	758.457	758457	964.9718	872.2383	872.2383	964.9718	0.903900301	0.900834867		2	619.25	1.354429175
2	758.628	758628	697.5805	633.7633	633.7633	697.5805	0.908516365	0.902744353		2	619.5	1.377130892
2	759.022	759022	843.1093	747.7256	747.7256	843.1093	0.886866744	0.908732333		2	619.75	1.397801273
2	759.236	759236	755.3509	757.8942	757.8942	755.3509	1.003367044	0.913297776		2	620	1.408408431
2	759.631	759631	664.2016	598.9607	598.9607	664.2016	0.901775455	0.91973207		2	620.25	1.410747749
2	760.024	760024	1306.737	1202.275	1202.275	1306.737	0.920058895	0.923414821		2	620.5	1.407000667
2	760.23	760230	899.4761	835.6626	835.6626	899.4761	0.929054813	0.924994911		2	620.75	1.396761036
2	760.484	760484	1354.553	1196.09	1196.09	1354.553	0.883014544	0.92581718		2	621	1.380134926
2	760.681	760681	945.8502	901.0588	901.0588	945.8502	0.952644298	0.925601294		2	621.25	1.357243795
2	760.907	760907	1084.201	969.6989	969.6989	1084.201	0.894390339	0.924588181		2	621.5	1.327425171
2	761.2	761200	1018.847	939.7896	939.7896	1018.847	0.922405032	0.920936616		2	621.75	1.293200332
2	761.511	761511	1283.478	1194.821	1194.821	1283.478	0.93092441	0.915482434		2	622	1.267766861
2	761.893	761893	949.4446	921.067	921.067	949.4446	0.970111368	0.910974043		2	622.25	1.241704169
2	762.055	762055	954.9306	882.411	882.411	954.9306	0.924057727	0.909699679		2	622.5	1.222157512
2	762.508	762508	731.9637	645.7958	645.7958	731.9637	0.882278452	0.904399723		2	622.75	1.221224045
2	762.707	762707	1410.948	1152.24	1152.24	1410.948	0.816642428	0.904118715		2	623	1.240748244
2	763.072	763072	1148.354	1040.189	1040.189	1148.354	0.905808662	0.910286636		2	623.25	1.263837448
2	763.484	763484	917.0024	865.861	865.861	917.0024	0.944229808	0.921866401		2	623.5	1.284406831
2	763.781	763781	873.938	857.8246	857.8246	873.938	0.981562308	0.928150074		2	623.75	1.312117584
2	764.036	764036	1059.63	939.9062	939.9062	1059.63	0.88701358	0.934089429		2	624	1.340676842
2	764.434	764434	1023.159	899.9134	899.9134	1023.159	0.87954404	0.943376561		2	624.25	1.355569458
2	764.71	764710	1003.845	1081.097	1081.097	1003.845	1.076956104	0.942508485		2	624.5	1.36275475
2	765.048	765048	726.9256	657.6251	657.6251	726.9256	0.90466631	0.937281123		2	624.75	1.364567387
2	765.243	765243	716.5941	702.5529	702.5529	716.5941	0.980405644	0.935010812		2	625	1.356714013
2	765.554	765554	779.1985	690.0089	690.0089	779.1985	0.885536741	0.930396203		2	625.25	1.341230902
2	765.819	765819	1611.473	1408.539	1408.539	1611.473	0.874069252	0.926703606		2	625.5	1.318652822
2	766.229	766229	1899.871	1740.283	1740.283	1899.871	0.916000613	0.924865374		2	625.75	1.297344905
2	766.397	766397	2021.552	1916.17	1916.17	2021.552	0.947870745	0.924432215		2	626	1.280047529
2	766.662	766662	1497.426	1426.609	1426.609	1497.426	0.952707513	0.923975479		2	626.25	1.261918861
2	766.988	766988	932.8909	888.8821	888.8821	932.8909	0.952825352	0.930507274		2	626.5	1.243972752
2	767.204	767204	1096.23	937.5195	937.5195	1096.23	0.855221532	0.933830404		2	626.75	1.225351923
2	767.447	767447	969.9352	920.251	920.251	969.9352	0.948775753	0.930128814		2	627	1.206194891
2	767.752	767752	937.6944	877.8289	877.8289	937.6944	0.936156705	0.922151805		2	627.25	1.184414536
2	767.937	767937	1490.184	1467.144	1467.144	1490.184	0.984538822	0.919437439		2	627.5	1.160524947
2	768.138	768138	844.1416	777.3323	777.3323	844.1416	0.92085534	0.91788595		2	627.75	1.137139013
2	768.409	768409	1240.644	1081.585	1081.585	1240.644	0.871793198	0.915573571		2	628	1.12086697
2	768.598	768598	1023.482	950.2875	950.2875	1023.482	0.928484819	0.91526323		2	628.25	1.116587784
2	768.815	768815	1637.297	1398.522	1398.522	1637.297	0.854165127	0.915995536		2	628.5	1.114624744
2	769.221	769221	1149.349	1028.405	1028.405	1149.349	0.894771736	0.918633932		2	628.75	1.115683793
2	769.482	769482	1255.817	1235.955	1235.955	1255.817	0.984184001	0.922454726		2	629	1.119025096
2	769.81	769810	1283.876	1219.183	1219.183	1283.876	0.949611177	0.932332523		2	629.25	1.123736526
2	770.115	770115	830.2535	809.9085	809.9085	830.2535	0.975495436	0.943606038		2	629.5	1.130082957
2	770.332	770332	1100.314	1000.19	1000.19	1100.314	0.909004157	0.95447497		2	629.75	1.1320748
2	770.549	770549	1803.505	1680.684	1680.684	1803.505	0.931898719	0.967892018		2	630	1.132904118
2	770.74	770740	1466.849	1423.099	1423.099	1466.849	0.970174162	0.976241429		2	630.25	1.132831888
2	771.16	771160	2036.591	2068.689	2068.689	2036.591	1.015760651	0.988052383		2	630.5	1.131045914
2	771.394	771394	1420.815	1356.024	1356.024	1420.815	0.954398708	0.993441095		2	630.75	1.12542251
2	771.766	771766	867.0762	900.2394	900.2394	867.0762	1.038247158	0.995985025		2	631	1.117408447
2	771.994	771994	888.387	940.0566	940.0566	888.387	1.058161139	0.9912265		2	631.25	1.110362315
2	772.369	772369	781.13	809.1896	809.1896	781.13	1.035921806	0.976407516		2	631.5	1.103994393
2	772.555	772555	672.9646	597.021	597.021	672.9646	0.887150676	0.969759567		2	631.75	1.100772798
2	772.966	772966	1033.827	923.1242	923.1242	1033.827	0.892919415	0.942750634		2	632	1.098445156
2	773.242	773242	607.0452	567.5895	567.5895	607.0452	0.935003687	0.927393748		2	632.25	1.096469108
2	773.642	773642	1527.423	1445.491	1445.491	1527.423	0.946359325	0.920201344		2	632.5	1.094430949
2	773.834	773834	852.9379	764.227	764.227	852.9379	0.895993718	0.918281333		2	632.75	1.092648008
2	774.024	774024	1167.76	1029.724	1029.724	1167.76	0.881794204	0.917393382		2	633	1.09081071
2	774.219	774219	933.171	865.6444	865.6444	933.171	0.927637486	0.918931552		2	633.25	1.088007547
2	774.522	774522	739.9546	675.4047	675.4047	739.9546	0.912765053	0.926298192		2	633.5	1.084415168
2	774.871	774871	797.5491	805.6063	805.6063	797.5491	1.01010245	0.935464573		2	633.75	1.080461378
2	775.045	775045	883.5679	839.9875	839.9875	883.5679	0.950676796	0.940267468		2	634	1.076507588
2	775.449	775449	948.7115	884.2616	884.2616	948.7115	0.93206586	0.957703958		2	634.25	1.072553798
2	775.888	775888	1287.914	1169.215	1169.215	1287.914	0.907836238	0.972893411		2	634.5	1.068600008
2	776.461	776461	1053.819	1024.243	1024.243	1053.819	0.971934459	0.978105198		2	634.75	1.064646218
2	776.639	776639	780.1694	859.1989	859.1989	780.1694	1.101297872	0.978867681		2	635	1.060349125
2	776.966	776966	984.4527	897.9211	897.9211	984.4527	0.912101821	0.975802162		2	635.25	1.055612967
2	777.191	777191	670.5002	676.5985	676.5985	670.5002	1.00909515	0.971204455		2	635.5	1.051030088
2	777.55	777550	932.761	916.1163	916.1163	932.761	0.98215545	0.967258551		2	635.75	1.047059183
2	778.03	778030	791.9819	766.005	766.005	791.9819	0.967200134	0.955635972		2	636	1.04332588
2	778.221	778221	890.3414	758.7641	758.7641	890.3414	0.852217026	0.954474172		2	636.25	1.03945725
2	778.548	778548	1060.832	1063.917	1063.917	1060.832	1.002908095	0.970562689		2	636.5	1.034903363
2	778.746	778746	855.376	882.3038	882.3038	855.376	1.031480659	0.983752182		2	636.75	1.030471808
2	778.917	778917	933.935	941.7094	941.7094	933.935	1.008324348	0.991293806		2	637	1.026479844
2	779.106	779106	924.9352	773.184	773.184	924.9352	0.835933155	1.002783958		2	637.25	1.023074809
2	779.461	779461	956.985	957.6481	957.6481	956.985	1.000692905	1.026884974		2	637.5	1.019771296
2	779.661	779661	919.8092	1026.603	1026.603	919.8092	1.116104296	1.029667445		2	637.75	1.016836271
2	779.987	779987	944.9985	1040.817	1040.817	944.9985	1.101395399	1.032404293		2	638	1.013922938
2	780.213	780213	1144.57	1262.244	1262.244	1144.57	1.102810663	1.027784596		2	638.25	1.010870168
2	780.578	780578	841.9365	864.3503	864.3503	841.9365	1.026621723	0.995086045		2	638.5	1.007461779
2	780.884	780884	747.8803	716.8477	716.8477	747.8803	0.958505927	0.956315006		2	638.75	1.00386429
2	781.134	781134	988.4823	794.543	794.543	988.4823	0.803800938	0.93274693		2	639	1.000967883
2	781.436	781436	1541.191	1346.953	1346.953	1541.191	0.873968898	0.907823116		2	639.25	0.999512508
2	781.781	781781	1548.104	1416.051	1416.051	1548.104	0.914700175	0.877888243		2	639.5	0.998626042
2	781.949	781949	1841.03	1493.379	1493.379	1841.03	0.811164946	0.869221633		2	639.75	0.998362035
2	782.358	782358	1357.209	1210.189	1210.189	1357.209	0.891674753	0.869237581		2	640	0.998134572
2	782.555	782555	1182.689	1027.382	1027.382	1182.689	0.868683145	0.870749624		2	640.25	0.99810142
2	782.907	782907	1298.184	1122.377	1122.377	1298.184	0.864574667	0.877367988		2	640.5	0.997973655
2	783.099	783099	1039.517	1002.518	1002.518	1039.517	0.964407508	0.884666222		2	640.75	0.997791722
2	783.463	783463	720.9314	633.8098	633.8098	720.9314	0.879154105	0.896798356		2	641	0.997784418
2	783.913	783913	893.5904	823.6126	823.6126	893.5904	0.921689177	0.910862399		2	641.25	0.997939867
2	784.325	784325	1439.106	1264.591	1264.591	1439.106	0.878733742	0.926539789		2	641.5	0.998985158
2	784.781	784781	1427.502	1306.113	1306.113	1427.502	0.914964042	0.937348158		2	641.75	1.000721996
2	785.217	785217	1374.996	1275.289	1275.289	1374.996	0.927485607	0.935416535		2	642	1.002295641
2	785.392	785392	878.0325	831.8519	831.8519	878.0325	0.947404453	0.933644059		2	642.25	1.002929827
2	785.574	785574	1007.629	1061.166	1061.166	1007.629	1.053131659	0.932973249		2	642.5	1.003586958
2	785.882	785882	907.7472	835.5708	835.5708	907.7472	0.920488436	0.933637438		2	642.75	1.003913893
2	786.145	786145	944.8685	888.9515	888.9515	944.8685	0.940820336	0.933414782		2	643	1.003210747
2	786.499	786499	1265.484	1066.751	1066.751	1265.484	0.8429589	0.930902047		2	643.25	1.002336096
2	786.731	786731	900.3545	832.3298	832.3298	900.3545	0.92444676	0.927906876		2	643.5	1.001503746
2	786.97	786970	1102.693	944.2086	944.2086	1102.693	0.856275137	0.923572825		2	643.75	1.00069058
2	787.168	787168	724.1331	666.171	666.171	724.1331	0.919956566	0.920229509		2	644	1.000667606
2	787.457	787457	1292.081	1233.079	1233.079	1292.081	0.95433568	0.916615953		2	644.25	1.000948492
2	787.73	787730	771.3995	770.879	770.879	771.3995	0.999325252	0.911828269		2	644.5	1.001345439
2	787.93	787930	730.9392	713.3306	713.3306	730.9392	0.975909624	0.904318015		2	644.75	1.001711013
2	788.35	788350	1526.355	1204.291	1204.291	1526.355	0.788997972	0.879705936		2	645	1.002123998
2	788.719	788719	1462.832	1184.52	1184.52	1462.832	0.809744386	0.864811169		2	645.25	1.002785896
2	788.9	788900	1004.145	853.4313	853.4313	1004.145	0.84990843	0.859053708		2	645.5	1.003737794
2	789.154	789154	925.3857	845.2058	845.2058	925.3857	0.913355156	0.852228573		2	645.75	1.004671544
2	789.609	789609	2548.521	1888.274	1888.274	2548.521	0.740929347	0.866723663		2	646	1.004654906
2	789.779	789779	1765.456	1660.714	1660.714	1765.456	0.940671419	0.875984026		2	646.25	1.003564208
2	789.959	789959	895.3859	823.9365	823.9365	895.3859	0.920202675	0.885756884		2	646.5	1.001832326
2	790.25	790250	1167.094	1060.779	1060.779	1167.094	0.908906223	0.904557725		2	646.75	1.000243893
2	790.472	790472	902.6809	857.4188	857.4188	902.6809	0.949858139	0.920206818		2	647	0.998749878
2	790.736	790736	1032.268	903.1553	903.1553	1032.268	0.874923276	0.942042712		2	647.25	0.997338958
2	791.1	791100	1343.287	1360.476	1360.476	1343.287	1.012796223	0.976842447		2	647.5	0.996219851
2	791.291	791291	875.1437	834.4197	834.4197	875.1437	0.953465928	0.991079798		2	647.75	0.994889378
2	791.465	791465	949.1994	931.0851	931.0851	949.1994	0.980916233	1.000942346		2	648	0.992916726
2	791.753	791753	1332.154	1286.455	1286.455	1332.154	0.965695408	1.015062703		2	648.25	0.990620267
2	791.974	791974	799.6986	934.8626	934.8626	799.6986	1.169018678	1.025087153		2	648.5	0.988272091
2	792.138	792138	1130.409	1197.14	1197.14	1130.409	1.059032616	1.032166623		2	648.75	0.985923895
2	792.44	792440	579.4806	581.7834	581.7834	579.4806	1.003973904	1.042022536		2	649	0.983277805
2	792.609	792609	1154.762	1178.889	1178.889	1154.762	1.020893483	1.044801106		2	649.25	0.980359676
2	792.906	792906	919.8491	894.3371	894.3371	919.8491	0.972265016	1.04568164		2	649.5	0.978017757
2	793.101	793101	1171.652	1236.208	1236.208	1171.652	1.055098272	1.04430486		2	649.75	0.97619322
2	793.335	793335	715.1383	764.6974	764.6974	715.1383	1.069300022	1.038639127		2	650	0.975010524
2	793.682	793682	691.8841	719.5943	719.5943	691.8841	1.040050349	1.024251503		2	650.25	0.974653938
2	793.89	793890	845.9776	912.2901	912.2901	845.9776	1.078385645	1.017204947		2	650.5	0.974715784
2	794.196	794196	732.1955	713.0918	713.0918	732.1955	0.973909017	1.004600389		2	650.75	0.975289329
2	794.583	794583	1131.905	1093.016	1093.016	1131.905	0.965642876	0.99030801		2	651	0.976376296
2	794.894	794894	1170.424	1106.024	1106.024	1170.424	0.944977205	0.985549194		2	651.25	0.978362025
2	795.222	795222	1503.805	1496.721	1496.721	1503.805	0.995289283	0.981552799		2	651.5	0.980763611
2	795.553	795553	1128.581	1126.044	1126.044	1128.581	0.997752044	0.984454491		2	651.75	0.983165196
2	795.9	795900	1298.245	1243.186	1243.186	1298.245	0.957589669	1.004954548		2	652	0.985855111
2	796.407	796407	1034.595	1001.904	1001.904	1034.595	0.968402128	1.043983592		2	652.25	0.988997506
2	796.574	796574	807.0245	934.4178	934.4178	807.0245	1.157855555	1.054469038		2	652.5	0.992024295
2	796.841	796841	1583.105	1744.596	1744.596	1583.105	1.102009027	1.07584024		2	652.75	0.99424968
2	797.139	797139	1244.968	1341.144	1341.144	1244.968	1.077251785	1.094138121		2	653	0.995824344
2	797.366	797366	1035.171	1048.728	1048.728	1035.171	1.013096387	1.101673894		2	653.25	0.997215497
2	797.693	797693	569.2496	705.9268	705.9268	569.2496	1.240100652	1.109286535		2	653.5	0.997352123
2	797.903	797903	1376.897	1538.326	1538.326	1376.897	1.117241159	1.111804664		2	653.75	0.997488749
2	798.126	798126	1313.182	1451.642	1451.642	1313.182	1.105438545	1.113075194		2	654	0.997067155
2	798.508	798508	1268.528	1445.703	1445.703	1268.528	1.139669759	1.109600019		2	654.25	0.996665747
2	798.832	798832	2002.306	1987.198	1987.198	2002.306	0.9924547	1.097177754		2	654.5	0.995812207
2	799.126	799126	1103.02	1162.942	1162.942	1103.02	1.054325398	1.081781434		2	654.75	0.994368648
2	799.438	799438	1036.119	1202.535	1202.535	1036.119	1.160614756	1.069698948		2	655	0.992933764
2	799.905	799905	1409.164	1465.219	1465.219	1409.164	1.039778904	1.057096236		2	655.25	0.992539123
2	800.225	800225	2131.996	2087.775	2087.775	2131.996	0.979258404	1.047232245		2	655.5	0.992126086
2	802.152	802152	997.7152	1040.193	1040.193	997.7152	1.042575076	1.037008297		2	655.75	0.992187438
2	802.613	802613	799.4286	819.14	819.14	799.4286	1.024656861	1.067722081		2	656	0.993553903
2	802.934	802934	868.4065	851.2139	851.2139	868.4065	0.980202129	1.090423395		2	656.25	0.995560767
2	803.135	803135	1398.356	1494.183	1494.183	1398.356	1.068528329	1.105700483		2	656.5	0.997567632
2	803.354	803354	1230.731	1389.628	1389.628	1230.731	1.129107823	1.125925228		2	656.75	0.998814427
2	803.689	803689	1016.578	1319.245	1319.245	1016.578	1.297731212	1.145974343		2	657	1.000137643
2	804.06	804060	1167.595	1501.093	1501.093	1167.595	1.28562815	1.152582359		2	657.25	1.001460858
2	804.35	804350	1063.084	1283.114	1283.114	1063.084	1.206973297	1.155561665		2	657.5	1.002568259
2	804.601	804601	865.7755	1030.789	1030.789	865.7755	1.190596176	1.155758143		2	657.75	1.002649266
2	804.804	804804	1374.608	1602.624	1602.624	1374.608	1.165877108	1.155301614		2	658	1.002091523
2	807.704	807704	1156.886	1128.005	1128.005	1156.886	0.97503557	1.074324884		2	658.25	1.002310178
2	808.296	808296	849.9834	866.5789	866.5789	849.9834	1.019524499	1.038162249		2	658.5	1.003739672
2	809.875	809875	1650.05	1574.734	1574.734	1650.05	0.954355323	0.913290982		2	658.75	1.005563857
3	1.451	1451	2056.324	2003.686	2003.686	2056.324	0.974401894	1.060359854		2	659	1.007591176
3	1.626	1626	1327.034	1393.217	1393.217	1327.034	1.049872874	1.042745556		2	659.25	1.011534541
3	1.93	1930	953.1671	966.7257	966.7257	953.1671	1.014224788	1.013639589		2	659.5	1.016567251
3	2.148	2148	804.0554	787.9336	787.9336	804.0554	0.979949392	0.994061112		2	659.75	1.0217907
3	2.315	2315	721.7328	761.9717	761.9717	721.7328	1.055753182	0.980009631		2	660	1.026205236
3	2.502	2502	788.2121	843.7729	843.7729	788.2121	1.070489656	0.965289168		2	660.25	1.031297666
3	2.958	2958	940.6082	920.993	920.993	940.6082	0.979146259	0.933781634		2	660.5	1.036400665
3	3.166	3166	1115.506	1041.047	1041.047	1115.506	0.933250919	0.921492608		2	660.75	1.03866082
3	3.347	3347	1519.55	1322.545	1322.545	1519.55	0.870353065	0.911868585		2	661	1.038458863
3	3.513	3513	1155.887	990.755	990.755	1155.887	0.857138284	0.903738592		2	661.25	1.03700298
3	3.969	3969	1603.066	1298.648	1298.648	1603.066	0.810102641	0.884687426		2	661.5	1.034074682
3	4.294	4294	1230.778	1101.437	1101.437	1230.778	0.894911186	0.875174732		2	661.75	1.030130259
3	4.471	4471	1638.18	1429.696	1429.696	1638.18	0.872734376	0.871816754		2	662	1.021859703
3	4.716	4716	1146.649	913.9166	913.9166	1146.649	0.797032571	0.869106017		2	662.25	1.012278721
3	5.386	5386	2280.48	2065.642	2065.642	2280.48	0.90579264	0.868771452		2	662.5	1.004984595
3	5.444	5444	1031.599	942.0676	942.0676	1031.599	0.913211044	0.869041191		2	662.75	0.998604022
3	6.058	6058	2850.842	2625.799	2625.799	2850.842	0.921060866	0.872270562		2	663	0.993132429
3	8.547	8547	1217.919	1100.545	1100.545	1217.919	0.903627417	0.913077024		2	663.25	0.98894421
3	9.162	9162	1665.375	1555.822	1555.822	1665.375	0.934217218	0.917731822		2	663.5	0.986613123
3	9.23	9230	529.5743	487.329	487.329	529.5743	0.920227813	0.917741603		2	663.75	0.984479474
3	11.184	11184	613.0805	548.307	548.307	613.0805	0.89434748	0.902306892		2	664	0.984292863
3	11.47	11470	1277.216	1151.625	1151.625	1277.216	0.901668159	0.901007572		2	664.25	0.98711006
3	14.178	14178	1179.524	1053.466	1053.466	1179.524	0.893128075	0.907548634		2	664.5	0.990209442
3	14.412	14412	764.0912	661.2626	661.2626	764.0912	0.865423656	0.909063653		2	664.75	0.994113452
3	14.595	14595	1312.984	1286.458	1286.458	1312.984	0.979797164	0.91031444		2	665	0.996347968
3	14.953	14953	1056.16	943.6468	943.6468	1056.16	0.89346955	0.912904		2	665.25	0.996947556
3	15.176	15176	940.2563	855.9489	855.9489	940.2563	0.910335724	0.914308502		2	665.5	0.997415604
3	15.48	15480	997.1034	939.1044	939.1044	997.1034	0.941832512	0.915576988		2	665.75	0.997367458
3	15.841	15841	1168.159	996.6184	996.6184	1168.159	0.853153038	0.916600337		2	666	0.996896939
3	16.071	16071	1137.586	1093.577	1093.577	1137.586	0.961313694	0.917255803		2	666.25	0.99542887
3	16.495	16495	775.6818	708.4101	708.4101	775.6818	0.913274103	0.918397778		2	666.5	0.993636957
3	16.704	16704	1323.653	1279.249	1279.249	1323.653	0.966453444	0.918834962		2	666.75	0.992087233
3	16.966	16966	1416.091	1320.05	1320.05	1416.091	0.932178794	0.91929409		2	667	0.990169847
3	17.226	17226	1835.269	1556.644	1556.644	1835.269	0.848183018	0.919677383		2	667.25	0.988739613
3	17.435	17435	1594.116	1413.355	1413.355	1594.116	0.886607374	0.919990457		2	667.5	0.988108667
3	17.751	17751	1645.566	1569.462	1569.462	1645.566	0.953752083	0.920317495		2	667.75	0.987854752
3	18.101	18101	1084.958	1007.964	1007.964	1084.958	0.929035041	0.919894524		2	668	0.988258605
3	18.286	18286	1219.382	1138.36	1138.36	1219.382	0.933554866	0.919547196		2	668.25	0.988821702
3	18.757	18757	1188.956	1124.612	1124.612	1188.956	0.945881933	0.918490745		2	668.5	0.989669233
3	18.949	18949	1758.406	1574.193	1574.193	1758.406	0.895238642	0.916430139		2	668.75	0.990873753
3	19.266	19266	1239.2	1103.126	1103.126	1239.2	0.890192059	0.910264092		2	669	0.992105543
3	19.455	19455	1150.809	1066.669	1066.669	1150.809	0.926886217	0.906104394		2	669.25	0.993537642
3	19.945	19945	1006.168	905.294	905.294	1006.168	0.899744377	0.899370741		2	669.5	0.995325942
3	20.4	20400	1114.365	999.1917	999.1917	1114.365	0.8966467	0.90280979		2	669.75	0.998338027
3	20.762	20762	1638.728	1410.987	1410.987	1638.728	0.861025747	0.909681429		2	670	1.001697944
3	20.998	20998	1108.756	1024.08	1024.08	1108.756	0.923629726	0.914848638		2	670.25	1.004361155
3	21.226	21226	1576.957	1454.239	1454.239	1576.957	0.922180503	0.919599731		2	670.5	1.00541712
3	21.461	21461	1453.187	1353.458	1353.458	1453.187	0.931372218	0.925898017		2	670.75	1.006129761
3	21.907	21907	1126.174	1054.973	1054.973	1126.174	0.9367762	0.942791823		2	671	1.006203481
3	22.093	22093	768.33	695.6498	695.6498	768.33	0.905404969	0.9494724		2	671.25	1.006087049
3	22.426	22426	885.4027	906.0607	906.0607	885.4027	1.023331756	0.957170427		2	671.5	1.005568173
3	22.853	22853	768.2075	773.0008	773.0008	768.2075	1.00623959	0.955407996		2	671.75	1.00463343
3	23.289	23289	1617.925	1542.426	1542.426	1617.925	0.953335909	0.947635516		2	672	1.003570024
3	23.507	23507	1009.342	914.6377	914.6377	1009.342	0.906172239	0.944996193		2	672.25	1.00097589
3	23.68	23680	1293.957	1149.429	1149.429	1293.957	0.888305407	0.939719973		2	672.5	0.998855928
3	23.879	23879	1472.506	1479.687	1479.687	1472.506	1.00487672	0.933998477		2	672.75	0.998429081
3	24.334	24334	1733.553	1501.783	1501.783	1733.553	0.866303482	0.939406868		2	673	0.998099918
3	24.565	24565	1257.609	1222.753	1222.753	1257.609	0.972283913	0.945008141		2	673.25	0.998282744
3	24.809	24809	1734.35	1618.736	1618.736	1734.35	0.933338715	0.951809273		2	673.5	0.999128566
3	25.027	25027	659.139	621.7421	621.7421	659.139	0.943264016	0.957874918		2	673.75	1.00047898
3	25.458	25458	809.7271	740.5231	740.5231	809.7271	0.914534168	0.973966133		2	674	1.002103584
3	25.68	25680	1042.629	1066.977	1066.977	1042.629	1.023352506	0.983850581		2	674.25	1.003322375
3	25.894	25894	569.3381	625.4031	625.4031	569.3381	1.098474	0.992706565		2	674.5	1.004271466
3	26.066	26066	559.7551	541.2174	541.2174	559.7551	0.966882481	0.998497995		2	674.75	1.005244513
3	26.226	26226	569.2519	576.2197	576.2197	569.2519	1.012240275	1.001970995		2	675	1.006228985
3	26.716	26716	1395.476	1421.089	1421.089	1395.476	1.018354311	1.003648809		2	675.25	1.006686121
3	26.977	26977	1184.438	1141.892	1141.892	1184.438	0.964079167	1.003550745		2	675.5	1.006277805
3	27.412	27412	1442.588	1381.773	1381.773	1442.588	0.957843126	1.01094722		2	675.75	1.005546377
3	27.576	27576	792.305	868.9803	868.9803	792.305	1.096774979	1.017211837		2	676	1.004036723
3	28.043	28043	1048.781	1105.906	1105.906	1048.781	1.054467997	1.040725757		2	676.25	1.001880262
3	28.336	28336	788.0891	824.6945	824.6945	788.0891	1.046448301	1.06074289		2	676.5	1.000248527
3	28.567	28567	996.6528	1014.824	1014.824	996.6528	1.018232227	1.073092535		2	676.75	0.999481537
3	28.882	28882	826.3441	904.8083	904.8083	826.3441	1.094953422	1.094374251		2	677	0.999374953
3	29.224	29224	911.4442	1112.148	1112.148	911.4442	1.220204155	1.140248109		2	677.25	0.999364258
3	29.627	29627	749.1036	921.4765	921.4765	749.1036	1.230105555	1.20815164		2	677.5	0.999406189
3	29.841	29841	878.4034	1061.517	1061.517	878.4034	1.208461852	1.24861632		2	677.75	0.999842691
3	30.013	30013	775.8457	943.7184	943.7184	775.8457	1.216373823	1.282658839		2	678	1.000101269
3	30.194	30194	995.6259	1179.098	1179.098	995.6259	1.184278151	1.321808139		2	678.25	1.000016466
3	30.473	30473	601.3364	839.8008	839.8008	601.3364	1.396557401	1.389353886		2	678.5	0.999891085
3	30.707	30707	1138.732	1790.473	1790.473	1138.732	1.572339233	1.447571068		2	678.75	0.998659453
3	30.873	30873	893.4786	1413.347	1413.347	893.4786	1.581847623	1.486939667		2	679	0.996561338
3	31.079	31079	599.6484	922.1818	922.1818	599.6484	1.537870859	1.534445041		2	679.25	0.993896868
3	31.559	31559	1113.242	1688.861	1688.861	1113.242	1.517065472	1.646995475		2	679.5	0.99132423
3	31.741	31741	1011.201	1762.47	1762.47	1011.201	1.742947248	1.689439116		2	679.75	0.98861128
3	32.012	32012	518.8535	943.3351	943.3351	518.8535	1.818114554	1.751403551		2	680	0.985728763
3	32.29	32290	782.7306	1456.346	1456.346	782.7306	1.860596737	1.810220015		2	680.25	0.982814366
3	32.586	32586	1413.904	2530.765	2530.765	1413.904	1.789912894	1.869790452		2	680.5	0.980761528
3	33.069	33069	1208.628	2396.65	2396.65	1208.628	1.982950916	1.9808873		2	680.75	0.979261117
3	33.375	33375	831.2172	1628.417	1628.417	831.2172	1.959075197	2.038267021		2	681	0.977833839
3	33.756	33756	897.9087	1933.71	1933.71	897.9087	2.153570847	2.122365901		2	681.25	0.976405228
3	34.211	34211	877.6542	2196.747	2196.747	877.6542	2.502975545	2.322366149		2	681.5	0.974652248
3	34.585	34585	823.7392	2090.239	2090.239	823.7392	2.537500947	2.526632215		2	681.75	0.973199672
3	34.854	34854	1444.006	3452.647	3452.647	1444.006	2.391019843	2.683697452		2	682	0.972072534
3	35.074	35074	1919.732	4725.195	4725.195	1919.732	2.46138263	2.812549993		2	682.25	0.971719565
3	35.232	35232	1696.104	4755.233	4755.233	1696.104	2.803621122	2.913917372		2	682.5	0.972125358
3	35.585	35585	1232.292	3982.411	3982.411	1232.292	3.231710504	3.185342972		2	682.75	0.972907741
3	35.887	35887	1072.7	3997.308	3997.308	1072.7	3.726398807	3.421961184		2	683	0.974107874
3	36.133	36133	869.6067	3278.27	3278.27	869.6067	3.76983066	3.583803494		2	683.25	0.976089493
3	36.375	36375	1078.394	4140.637	4140.637	1078.394	3.839632824	3.746860293		2	683.5	0.978233011
3	36.621	36621	1113.61	3986.112	3986.112	1113.61	3.579450616	3.929412366		2	683.75	0.981197917
3	36.843	36843	897.8528	3559.753	3559.753	897.8528	3.9647401	4.06119697		2	684	0.985352347
3	37.027	37027	1121.181	4397.115	4397.115	1121.181	3.921860074	4.115364598		2	684.25	0.989104073
3	37.398	37398	862.4766	3507.969	3507.969	862.4766	4.067320783	4.057595968		2	684.5	0.99186792
3	37.809	37809	716.6772	3357.444	3357.444	716.6772	4.684736727	3.832522943		2	684.75	0.992831198
3	38.207	38207	870.5936	3472.414	3472.414	870.5936	3.988559071	3.558560934		2	685	0.993617798
3	38.503	38503	1398.714	4862.637	4862.637	1398.714	3.476505562	3.167173108		2	685.25	0.9938929
3	38.732	38732	1555.433	3949.137	3949.137	1555.433	2.53893096	2.890077941		2	685.5	0.993494534
3	39.047	39047	1748.845	3965.092	3965.092	1748.845	2.267263251	2.63612412		2	685.75	0.992650198
3	39.213	39213	1416.774	3131.181	3131.181	1416.774	2.210077966	2.491842019		2	686	0.992146489
3	39.409	39409	1299.006	2804.35	2804.35	1299.006	2.158842992	2.36253873		2	686.25	0.992157264
3	39.588	39588	1147.841	2496.708	2496.708	1147.841	2.175134012	2.32134922		2	686.5	0.992271089
3	39.932	39932	947.2851	2331.759	2331.759	947.2851	2.461517657	2.539991891		2	686.75	0.992495507
3	40.233	40233	1061.831	3122.887	3122.887	1061.831	2.941039582	2.942091563		2	687	0.992931644
3	40.686	40686	1398.15	4927.177	4927.177	1398.15	3.524068948	3.551642129		2	687.25	0.994769389
3	40.855	40855	1153.495	4088.746	4088.746	1153.495	3.544658624	3.685598172		2	687.5	0.996874269
3	41.019	41019	1353.999	5391.84	5391.84	1353.999	3.982159514	3.771577458		2	687.75	0.999089663
3	41.253	41253	780.5675	3405.187	3405.187	780.5675	4.362450397	3.877086652		2	688	1.001175573
3	41.451	41451	1118.562	5076.26	5076.26	1118.562	4.538201727	3.939031879		2	688.25	1.002294927
3	41.765	41765	1196.653	4341.337	4341.337	1196.653	3.62789965	3.958693166		2	688.5	1.001802853
3	41.941	41941	819.1012	2996.674	2996.674	819.1012	3.65849055	3.904844108		2	688.75	1.000486307
3	42.128	42128	997.227	3660.877	3660.877	997.227	3.671056841	3.792646427		2	689	0.999512047
3	42.323	42323	806.8054	2969.793	2969.793	806.8054	3.680928511	3.638788799		2	689.25	0.998762623
3	42.827	42827	876.7287	2884.801	2884.801	876.7287	3.290414697	3.243092779		2	689.5	0.997642868
3	43.182	43182	785.7099	2160.543	2160.543	785.7099	2.749797349	3.011005623		2	689.75	0.996921008
3	43.392	43392	1022.262	2896.664	2896.664	1022.262	2.83358278	2.86029171		2	690	0.99627223
3	43.768	43768	967.2407	2420.034	2420.034	967.2407	2.501997693	2.596821737		2	690.25	0.996192334
3	44	44000	1364.943	3505.539	3505.539	1364.943	2.568267686	2.455761542		2	690.5	0.996379292
3	44.318	44318	1256.969	3070.895	3070.895	1256.969	2.443095255	2.284889405		2	690.75	0.997602826
3	44.707	44707	1122.196	2302.346	2302.346	1122.196	2.051643385	2.090068609		2	691	0.999674515
3	44.997	44997	1076.6	1957.012	1957.012	1076.6	1.81777076	1.957100372		2	691.25	1.00428563
3	45.253	45253	827.8204	1500.25	1500.25	827.8204	1.812289236	1.849831694		2	691.5	1.00927965
3	45.558	45558	897.0188	1495.787	1495.787	897.0188	1.667509087	1.736845789		2	691.75	1.013976883
3	45.992	45992	834.093	1438.987	1438.987	834.093	1.725211697	1.60159397		2	692	1.016397251
3	46.228	46228	1005.551	1598.793	1598.793	1005.551	1.589967093	1.537695801		2	692.25	1.017906891
3	46.541	46541	1096.77	1494.542	1494.542	1096.77	1.362675857	1.460221423		2	692.5	1.017972415
3	46.845	46845	1028.771	1414.841	1414.841	1028.771	1.37527302	1.393804364		2	692.75	1.017225963
3	47.086	47086	1572.938	1987.041	1987.041	1572.938	1.263267211	1.345535355		2	693	1.015705045
3	47.244	47244	1414.5	1962.017	1962.017	1414.5	1.387074585	1.313607761		2	693.25	1.013382294
3	47.54	47540	1174.646	1508.292	1508.292	1174.646	1.284039617	1.250523509		2	693.5	1.007295612
3	47.77	47770	1081.339	1266.329	1266.329	1081.339	1.171074936	1.205831576		2	693.75	1.001044412
3	47.991	47991	1937.836	2313.936	2313.936	1937.836	1.194082471	1.168802305		2	694	0.994617816
3	48.155	48155	1938.846	2441.798	2441.798	1938.846	1.259407916	1.143148748		2	694.25	0.990858319
3	48.456	48456	1628.353	1845.363	1845.363	1628.353	1.133269629	1.101776925		2	694.5	0.987371257
3	48.629	48629	1110.78	1056.411	1056.411	1110.78	0.951053314	1.08225257		2	694.75	0.984393602
3	48.792	48792	737.1801	712.5248	712.5248	737.1801	0.966554577	1.067840457		2	695	0.982604561
3	49.142	49142	1339.758	1407.913	1407.913	1339.758	1.050871127	1.047962879		2	695.25	0.983371577
3	49.33	49330	890.7673	946.8878	946.8878	890.7673	1.063002425	1.040134792		2	695.5	0.985626596
3	49.523	49523	1100.198	1153.984	1153.984	1100.198	1.048887564	1.031602625		2	695.75	0.987994232
3	49.853	49853	1109.594	1214.004	1214.004	1109.594	1.094097481	1.022062168		2	696	0.990709302
3	50.051	50051	1172.946	1270.075	1270.075	1172.946	1.082807734	1.019836649		2	696.25	0.993917551
3	50.205	50205	1486.452	1450.9	1450.9	1486.452	0.976082645	1.017996048		2	696.5	0.996969893
3	50.554	50554	1770.402	1672.092	1672.092	1770.402	0.944470239	1.007066113		2	696.75	0.998309831
3	50.934	50934	1764.114	1884.912	1884.912	1764.114	1.068475167	0.974419597		2	697	0.998783915
3	51.111	51111	1181.257	1115.899	1115.899	1181.257	0.944670804	0.956408979		2	697.25	0.998994974
3	51.436	51436	1478.351	1383.831	1383.831	1478.351	0.936063898	0.933120358		2	697.5	0.99873889
3	51.651	51651	1158.502	1019.028	1019.028	1158.502	0.879608322	0.927173766		2	697.75	0.997410364
3	51.975	51975	1627.365	1375.995	1375.995	1627.365	0.845535574	0.921868672		2	698	0.995987851
3	52.334	52334	1247.577	1160.915	1160.915	1247.577	0.93053575	0.924252481		2	698.25	0.994716406
3	52.617	52617	1299.854	1244.669	1244.669	1299.854	0.957545232	0.932689293		2	698.5	0.993661517
3	52.814	52814	1086.392	1062.38	1062.38	1086.392	0.977897481	0.938950025		2	698.75	0.992731825
3	53.107	53107	1538.987	1455.568	1455.568	1538.987	0.945796163	0.94461854		2	699	0.992217818
3	53.447	53447	1678.734	1593.016	1593.016	1678.734	0.948938903	0.944498785		2	699.25	0.991810221
3	53.72	53720	1237.837	1150.335	1150.335	1237.837	0.929310564	0.94148195		2	699.5	0.99222545
3	54.085	54085	1649.729	1518.185	1518.185	1649.729	0.920263267	0.934318804		2	699.75	0.993793434
3	54.289	54289	949.8156	928.5793	928.5793	949.8156	0.97764166	0.929156343		2	700	0.99532924
3	54.512	54512	916.2759	847.6469	847.6469	916.2759	0.925100071	0.9202557		2	700.25	0.996720748
3	54.712	54712	896.5225	841.0603	841.0603	896.5225	0.938136299	0.909717961		2	700.5	0.99797767
3	54.933	54933	767.71	707.6149	707.6149	767.71	0.921721614	0.899272792		2	700.75	0.999274515
3	55.163	55163	1167.85	994.6563	994.6563	1167.85	0.851698677	0.89425727		2	701	0.999506328
3	55.325	55325	752.5968	640.9087	640.9087	752.5968	0.851596366	0.895978584		2	701.25	0.997880474
3	55.701	55701	1753.17	1645.07	1645.07	1753.17	0.938340264	0.908612389		2	701.5	0.995346238
3	55.895	55895	1369.405	1115.268	1115.268	1369.405	0.814417941	0.914660559		2	701.75	0.992932593
3	56.211	56211	1142.301	1059.056	1059.056	1142.301	0.927125162	0.931267742		2	702	0.990195937
3	56.407	56407	653.2881	653.0704	653.0704	653.2881	0.999666763	0.941297474		2	702.25	0.986448118
3	56.575	56575	777.5312	788.9811	788.9811	777.5312	1.014725969	0.94705724		2	702.5	0.984421651
3	56.754	56754	637.7798	623.3503	623.3503	637.7798	0.97737542	0.953626294		2	702.75	0.983108005
3	56.978	56978	503.6007	469.7344	469.7344	503.6007	0.932751682	0.96143745		2	703	0.982946138
3	57.326	57326	797.9851	800.9343	800.9343	797.9851	1.003695808	0.969661324		2	703.25	0.986250579
3	57.536	57536	665.1174	568.2511	568.2511	665.1174	0.854362102	0.970815477		2	703.5	0.989810722
3	57.861	57861	1050.006	1037.329	1037.329	1050.006	0.987926736	0.967917146		2	703.75	0.994277441
3	58.23	58230	1307.451	1341.712	1341.712	1307.451	1.026204424	0.961093564		2	704	0.99739668
3	58.501	58501	1029.441	924.0548	924.0548	1029.441	0.897627742	0.956123443		2	704.25	1.000550052
3	58.695	58695	1443.29	1428.663	1428.663	1443.29	0.989865516	0.951783242		2	704.5	1.003499619
3	58.915	58915	1058.1	1047.096	1047.096	1058.1	0.989600227	0.945003025		2	704.75	1.003219284
3	59.296	59296	1642.75	1520.421	1520.421	1642.75	0.925534013	0.9346194		2	705	1.001415518
3	59.47	59470	1617.924	1429.387	1429.387	1617.924	0.883469805	0.932929485		2	705.25	1.000277617
3	59.689	59689	855.9747	784.3119	784.3119	855.9747	0.916279301	0.933208422		2	705.5	1.000236278
3	59.85	59850	765.0478	730.9837	730.9837	765.0478	0.955474547	0.934039518		2	705.75	1.000770888
3	60.026	60026	1196.902	1057.398	1057.398	1196.902	0.883445762	0.935536612		2	706	1.0018479
3	60.418	60418	1308.564	1234.636	1234.636	1308.564	0.943504483	0.940990174		2	706.25	1.005041726
3	60.823	60823	967.6689	960.2007	960.2007	967.6689	0.992282278	0.951877903		2	706.5	1.009057625
3	61.138	61138	1288.769	1324.436	1324.436	1288.769	1.027675247	0.963718936		2	706.75	1.011072889
3	61.567	61567	1258.322	1193.696	1193.696	1258.322	0.948641127	0.980389581		2	707	1.010717387
3	61.75	61750	1139.063	1089.857	1089.857	1139.063	0.956801336	0.986502182		2	707.25	1.009534864
3	62.092	62092	2045.772	2079.342	2079.342	2045.772	1.016409453	0.994283773		2	707.5	1.008167157
3	62.421	62421	2647.21	2482	2482	2647.21	0.937590898	1.000223371		2	707.75	1.004825436
3	62.68	62680	1106.01	1289.359	1289.359	1106.01	1.165775174	1.007127385		2	708	1.00096486
3	62.898	62898	2079.435	1895.48	1895.48	2079.435	0.911536066	1.016409648		2	708.25	0.997113955
3	63.248	63248	1629.722	1656.358	1656.358	1629.722	1.016343892	1.039526338		2	708.5	0.994789616
3	63.595	63595	1564.442	1580.687	1580.687	1564.442	1.010383894	1.068164168		2	708.75	0.993253852
3	63.798	63798	747.3111	849.1241	849.1241	747.3111	1.136239111	1.085294129		2	709	0.99503808
3	63.956	63956	1117.435	1271.19	1271.19	1117.435	1.13759637	1.097909336		2	709.25	0.998225989
3	64.245	64245	1131.93	1246.643	1246.643	1131.93	1.101342839	1.120178794		2	709.5	1.002906576
3	64.748	64748	984.0779	1117.435	1117.435	984.0779	1.13551478	1.161391311		2	709.75	1.006130162
3	64.924	64924	751.0567	930.8539	930.8539	751.0567	1.239392312	1.177200942		2	710	1.008777412
3	65.147	65147	932.4538	1108.811	1108.811	932.4538	1.189132373	1.191917394		2	710.25	1.011731259
3	65.405	65405	1240.67	1585.799	1585.799	1240.67	1.278179532	1.210622967		2	710.5	1.01211832
3	65.769	65769	1099.776	1223.728	1223.728	1099.776	1.112706588	1.255909768		2	710.75	1.009615856
3	66.119	66119	801.8536	1080.199	1080.199	801.8536	1.347127456	1.307693081		2	711	1.006802184
3	66.395	66395	919.9678	1208.378	1208.378	919.9678	1.31350032	1.352771975		2	711.25	1.003380677
3	66.615	66615	1415.637	1904.363	1904.363	1415.637	1.345233983	1.390601322		2	711.5	1.000742737
3	66.882	66882	1009.392	1446.933	1446.933	1009.392	1.433469851	1.43826794		2	711.75	0.997879469
3	67.158	67158	1088.346	1604.614	1604.614	1088.346	1.474360176	1.490375136		2	712	0.995083598
3	67.323	67323	1077.208	1768.889	1768.889	1077.208	1.642105332	1.523389548		2	712.25	0.99426379
3	67.646	67646	806.1584	1312.162	1312.162	806.1584	1.627672676	1.593193679		2	712.5	0.995196227
3	67.978	67978	739.1241	1302.921	1302.921	739.1241	1.762790579	1.662327539		2	712.75	0.996091046
3	68.259	68259	966.825	1575.351	1575.351	966.825	1.629406563	1.718395953		2	713	0.996747881
3	68.55	68550	1232.111	2117.608	2117.608	1232.111	1.718682813	1.785380572		2	713.25	0.998337175
3	68.759	68759	1749.094	2866.968	2866.968	1749.094	1.639116022	1.845210722		2	713.5	0.999887347
3	68.948	68948	1168.335	2439.426	2439.426	1168.335	2.087950802	1.906036549		2	713.75	1.000999289
3	69.248	69248	1181.856	2645.176	2645.176	1181.856	2.238154225	2.013497605		2	714	1.000972656
3	69.434	69434	1000.982	2109.624	2109.624	1000.982	2.107554382	2.093301557		2	714.25	0.99926634
3	69.687	69687	1071.978	2301.059	2301.059	1071.978	2.146554314	2.221270581		2	714.5	0.997505121
3	69.887	69887	1255.889	2686.083	2686.083	1255.889	2.138790132	2.332117513		2	714.75	0.995260664
3	70.14	70140	1135.37	2561.975	2561.975	1135.37	2.256511093	2.500161376		2	715	0.993840864
3	70.418	70418	1096.14	3265.678	3265.678	1096.14	2.97925265	2.721806864		2	715.25	0.992551387
3	70.777	70777	1106.218	3393.296	3393.296	1106.218	3.067474946	3.011592638		2	715.5	0.991255757
3	70.97	70970	1080.798	3126.583	3126.583	1080.798	2.892846767	3.145687674		2	715.75	0.991123974
3	71.144	71144	813.6673	2662.05	2662.05	813.6673	3.2716689	3.26621581		2	716	0.992359186
3	71.433	71433	1142.981	3846.705	3846.705	1142.981	3.365502139	3.489355057		2	716.25	0.994187923
3	71.661	71661	1142.648	4174.39	4174.39	1142.648	3.653259797	3.649731418		2	716.5	0.996206443
3	72.03	72030	1185.205	5099.844	5099.844	1185.205	4.302921436	3.794028303		2	716.75	0.998860652
3	72.285	72285	969.7089	3841.009	3841.009	969.7089	3.960991799	3.765500556		2	717	1.001510784
3	72.529	72529	908.4414	3654.935	3654.935	908.4414	4.023302989	3.66124042		2	717.25	1.003449264
3	72.902	72902	1100.481	3715.8	3715.8	1100.481	3.376523538	3.437798199		2	717.5	1.005036258
3	73.247	73247	965.2904	2941.392	2941.392	965.2904	3.047157622	3.258850161		2	717.75	1.006548571
3	73.76	73760	1433.328	4260.468	4260.468	1433.328	2.972430595	2.892855208		2	718	1.008657309
3	73.935	73935	1056.52	2661.28	2661.28	1056.52	2.518911142	2.75481511		2	718.25	1.011194832
3	74.27	74270	791.7248	2079.851	2079.851	791.7248	2.626987307	2.609350813		2	718.5	1.013396309
3	74.824	74824	1200.988	2693.284	2693.284	1200.988	2.242556961	2.824201901		2	718.75	1.014155055
3	75.142	75142	989.434	2463.026	2463.026	989.434	2.489328242	2.981215989		2	719	1.014279279
3	75.332	75332	678.1229	2119.728	2119.728	678.1229	3.125875855	3.076420275		2	719.25	1.014271685
3	75.567	75567	811.171	3040.126	3040.126	811.171	3.747823825	3.259306897		2	719.5	1.014630484
3	75.758	75758	964.5168	3457.764	3457.764	964.5168	3.584970215	3.419328446		2	719.75	1.015113472
3	76.111	76111	805.9767	2743.292	2743.292	805.9767	3.403686484	3.617511721		2	720	1.015118615
3	76.346	76346	772.1291	2838.317	2838.317	772.1291	3.675961701	3.635224742		2	720.25	1.014178467
3	76.615	76615	1493.039	5867.935	5867.935	1493.039	3.930195393	3.58484516		2	720.5	1.011967378
3	76.773	76773	1747.152	6576.483	6576.483	1747.152	3.764116116	3.529342395		2	720.75	1.009652883
3	77.071	77071	1134.514	3871.459	3871.459	1134.514	3.412438278	3.392869097		2	721	1.007447566
3	77.337	77337	1214.451	3742.898	3742.898	1214.451	3.081967078	3.208747184		2	721.25	1.004864578
3	77.576	77576	1390.472	4190.006	4190.006	1390.472	3.013369561	2.987832722		2	721.5	1.001586158
3	77.858	77858	1348.546	3639.941	3639.941	1348.546	2.699159688	2.72020562		2	721.75	0.998779141
3	78.129	78129	2917.084	6282.579	6282.579	2917.084	2.153718919	2.518088143		2	722	0.997023574
3	78.328	78328	3000.557	6319.046	6319.046	3000.557	2.105957661	2.413106047		2	722.25	0.996646123
3	78.485	78485	1712.468	4179.47	4179.47	1712.468	2.440612029	2.340147852		2	722.5	0.997337722
3	78.652	78652	1307.219	3184.412	3184.412	1307.219	2.436020284	2.270076413		2	722.75	0.998144987
3	78.818	78818	1543.831	3710.287	3710.287	1543.831	2.403298677	2.206189534		2	723	0.999451985
3	79.106	79106	1518.407	3269.313	3269.313	1518.407	2.153120343	2.123072605		2	723.25	1.001207571
3	79.361	79361	1767.949	3704.185	3704.185	1767.949	2.095187701	2.077119628		2	723.5	1.00265576
3	79.546	79546	1410.634	2814.328	2814.328	1410.634	1.995080226	2.050405095		2	723.75	1.003747105
3	80.043	80043	1485.777	2769.102	2769.102	1485.777	1.863739983	1.954633806		2	724	1.004358612
3	80.218	80218	1147.415	2296.121	2296.121	1147.415	2.001125138	1.897419862		2	724.25	1.004250857
3	80.453	80453	917.0428	1698.827	1698.827	917.0428	1.852505685	1.805503462		2	724.5	1.003971622
3	80.788	80788	776.5764	1425.691	1425.691	776.5764	1.835867018	1.67746432		2	724.75	1.003369502
3	80.977	80977	918.1607	1593.51	1593.51	918.1607	1.735545858	1.62415684		2	725	1.002200327
3	81.214	81214	1604.728	2175.371	2175.371	1604.728	1.355601074	1.585371699		2	725.25	1.001283466
3	81.47	81470	1289.21	1928.319	1928.319	1289.21	1.495736924	1.565380905		2	725.5	1.00151622
3	81.721	81721	1227.032	1813.984	1813.984	1227.032	1.478351013	1.553080891		2	725.75	1.00232248
3	81.981	81981	1262.725	1663.051	1663.051	1262.725	1.3170334	1.532047989		2	726	1.003322069
3	82.273	82273	1127.695	1572.095	1572.095	1127.695	1.394078186	1.499234629		2	726.25	1.003683338
3	82.646	82646	1359.944	1694.707	1694.707	1359.944	1.246159401	1.455359511		2	726.5	1.003051205
3	83.014	83014	7.519404	23.95022	23.95022	7.519404	3.185122119	1.398599786		2	726.75	1.002055366
3	83.238	83238	1072.155	1045.062	1045.062	1072.155	0.974730333	1.35924141		2	727	1.000858283
3	83.515	83515	800.4139	791.3414	791.3414	800.4139	0.988665239	1.306467964		2	727.25	0.99946159
3	83.694	83694	1289.643	1094.714	1094.714	1289.643	0.848850418	1.266558083		2	727.5	0.997837251
3	83.945	83945	1268.736	1246.668	1246.668	1268.736	0.982606311	1.206437265		2	727.75	0.996225478
3	84.263	84263	1652.275	1941.333	1941.333	1652.275	1.174945454	1.122742153		2	728	0.994759645
3	84.596	84596	483.2674	558.2598	558.2598	483.2674	1.155177858	1.025279496		2	728.25	0.993302184
3	84.779	84779	457.0069	471.3905	471.3905	457.0069	1.031473485	0.972244119		2	728.5	0.992723959
3	90.734	90734	2823.504	3281.334	3281.334	2823.504	1.162149584	1.042843449		2	728.75	0.992413111
3	91.013	91013	1289.757	1347.123	1347.123	1289.757	1.044478146	1.033761127		2	729	0.992443728
3	91.375	91375	1224.172	1104.324	1104.324	1224.172	0.902098725	1.006902471		2	729.25	0.993261313
3	91.614	91614	1249.774	1217.958	1217.958	1249.774	0.974542597	0.984689876		2	729.5	0.994454529
3	91.87	91870	1320.458	1151.531	1151.531	1320.458	0.872069388	0.964431506		2	729.75	0.995830092
3	92.284	92284	807.83	820.1547	820.1547	807.83	1.015256552	0.939104207		2	730	0.997457363
3	92.609	92609	974.6728	966.6996	966.6996	974.6728	0.991819614	0.925372745		2	730.25	0.998845247
3	92.767	92767	961.8651	913.3658	913.3658	961.8651	0.949577857	0.921627583		2	730.5	1.000387471
3	93.137	93137	1156.899	1037.681	1037.681	1156.899	0.896950382	0.920918277		2	730.75	1.001943214
3	93.305	93305	1347.349	1148.86	1148.86	1347.349	0.852681822	0.921315723		2	731	1.003325189
3	93.59	93590	1074.012	989.8216	989.8216	1074.012	0.921611304	0.923257701		2	731.25	1.003811455
3	93.885	93885	879.4123	851.9268	851.9268	879.4123	0.968745604	0.927107781		2	731.5	1.002773616
3	94.234	94234	1060.206	941.9711	941.9711	1060.206	0.888479314	0.935149511		2	731.75	1.000689416
3	94.545	94545	1169.802	1110.374	1110.374	1169.802	0.94919824	0.946573227		2	732	0.998892517
3	95.043	95043	1102.278	1081.49	1081.49	1102.278	0.981140874	0.96491096		2	732.25	0.996467928
3	95.241	95241	1016.442	999.335	999.335	1016.442	0.983169723	0.96974497		2	732.5	0.994189263
3	95.607	95607	639.2378	697.9166	697.9166	639.2378	1.091794947	0.9727434		2	732.75	0.992653899
3	95.888	95888	1067.641	979.5611	979.5611	1067.641	0.917500452	0.972358366		2	733	0.991695333
3	96.134	96134	993.1873	908.8096	908.8096	993.1873	0.915043517	0.972465116		2	733.25	0.990913053
3	96.415	96415	1579.429	1507.173	1507.173	1579.429	0.954251821	0.975533131		2	733.5	0.990261451
3	96.673	96673	1032.735	1038.615	1038.615	1032.735	1.005693619	0.981361174		2	733.75	0.989696355
3	96.924	96924	730.2277	707.6562	707.6562	730.2277	0.969089778	0.988528254		2	734	0.98936487
3	97.133	97133	700.6682	695.272	695.272	700.6682	0.992298494	0.995602336		2	734.25	0.989480223
3	97.427	97427	769.6723	775.2963	775.2963	769.6723	1.007307006	1.007222221		2	734.5	0.990380948
3	97.849	97849	1023.712	1079.067	1079.067	1023.712	1.054072825	1.032943229		2	734.75	0.991914561
3	98.417	98417	766.848	821.1177	821.1177	766.848	1.070769827	1.071003148		2	735	0.993557987
3	98.586	98586	614.6569	641.6277	641.6277	614.6569	1.043879439	1.077708986		2	735.25	0.994790029
3	98.821	98821	891.9041	1000.014	1000.014	891.9041	1.121212471	1.079031238		2	735.5	0.99592203
3	99.033	99033	511.8515	572.0707	572.0707	511.8515	1.117649748	1.079946343		2	735.75	0.996923374
3	99.218	99218	908.4864	963.6805	963.6805	908.4864	1.060753909	1.080871825		2	736	0.997780251
3	99.574	99574	721.8458	843.6624	843.6624	721.8458	1.168757095	1.073616768		2	736.25	0.998609902
3	99.739	99739	713.1619	696.1373	696.1373	713.1619	0.976128001	1.072449153		2	736.5	0.999137356
3	99.927	99927	887.2485	956.5319	956.5319	887.2485	1.078087931	1.077641793		2	736.75	0.99886023
3	100.139	100139	1287.953	1405.465	1405.465	1287.953	1.091239354	1.091712072		2	737	0.996355109
3	100.424	100424	960.0975	1036.61	1036.61	960.0975	1.079692427	1.117773446		2	737.25	0.992964022
3	100.63	100630	1003.29	1138.675	1138.675	1003.29	1.134941044	1.139848359		2	737.5	0.989704962
3	100.81	100810	912.3773	1029.96	1029.96	912.3773	1.128875083	1.160138057		2	737.75	0.987325613
3	101.035	101035	1130.689	1329.822	1329.822	1130.689	1.176116509	1.187875465		2	738	0.985149994
3	101.373	101373	788.0992	1030.361	1030.361	788.0992	1.307400134	1.236377413		2	738.25	0.983527765
3	101.62	101620	937.9703	1267.197	1267.197	937.9703	1.350999067	1.275434452		2	738.5	0.982686684
3	102.054	102054	1146.134	1572.309	1572.309	1146.134	1.371836975	1.347396204		2	738.75	0.982245341
3	102.272	102272	916.6093	1177.943	1177.943	916.6093	1.285109152	1.382038122		2	739	0.982038988
3	102.488	102488	1076.443	1496.395	1496.395	1076.443	1.390129343	1.415410007		2	739.25	0.982264149
3	102.697	102697	1145.094	1665.741	1665.741	1145.094	1.45467621	1.450182227		2	739.5	0.982735279
3	102.928	102928	1316.063	2023.328	2023.328	1316.063	1.537409683	1.495405178		2	739.75	0.983671635
3	103.361	103361	1057.434	1700.638	1700.638	1057.434	1.608268696	1.605100646		2	740	0.985725617
3	103.528	103528	1123.829	1788.654	1788.654	1123.829	1.591571316	1.652813446		2	740.25	0.988068654
3	103.698	103698	1390.683	2285.506	2285.506	1390.683	1.643441388	1.702308216		2	740.5	0.990495098
3	103.865	103865	1330.811	2379.486	2379.486	1330.811	1.787996943	1.75044557		2	740.75	0.99334127
3	104.1	104100	1122.936	2158.424	2158.424	1122.936	1.922125571	1.812018109		2	741	0.995536044
3	104.441	104441	1083.591	1966.978	1966.978	1083.591	1.815240252	1.89349851		2	741.25	0.996557803
3	104.848	104848	1961.647	4110.993	4110.993	1961.647	2.095684392	2.00647582		2	741.5	0.997392343
3	105.008	105008	1927.331	4146.098	4146.098	1927.331	2.15121222	2.063260368		2	741.75	0.997843467
3	105.283	105283	1531.32	3467.651	3467.651	1531.32	2.264484889	2.200649454		2	742	0.997739026
3	105.615	105615	1483.014	3250.945	3250.945	1483.014	2.192120236	2.417676401		2	742.25	0.996713947
3	105.916	105916	2300.504	5347.681	5347.681	2300.504	2.324569312	2.616587307		2	742.5	0.995365425
3	106.135	106135	2146.63	5390.959	5390.959	2146.63	2.5113592	2.736671323		2	742.75	0.99443054
3	106.518	106518	1333.521	3820.154	3820.154	1333.521	2.864712292	2.949819116		2	743	0.993894953
3	106.724	106724	1906.946	5705.951	5705.951	1906.946	2.992193277	3.054011171		2	743.25	0.99348626
3	107.002	107002	1646.071	6228.031	6228.031	1646.071	3.783573734	3.12149674		2	743.5	0.993357561
3	107.177	107177	1524.228	5615.061	5615.061	1524.228	3.683872098	3.115373564		2	743.75	0.993327196
3	107.516	107516	1132.35	3499.652	3499.652	1132.35	3.090609794	3.058392746		2	744	0.994730844
3	107.946	107946	1452.434	3656.008	3656.008	1452.434	2.517159472	2.75055622		2	744.25	0.996577458
3	108.187	108187	1230.654	3251.308	3251.308	1230.654	2.641935101	2.504862279		2	744.5	0.998477634
3	108.457	108457	1225.67	2718.207	2718.207	1225.67	2.217731526	2.295688461		2	744.75	0.999792013
3	108.653	108653	971.6131	2059.428	2059.428	971.6131	2.119596782	2.251508179		2	745	0.999846217
3	108.925	108925	1170.967	2238.444	2238.444	1170.967	1.911620054	2.377950972		2	745.25	0.999657559
3	109.222	109222	1309.347	2431.302	2431.302	1309.347	1.856881331	2.678718073		2	745.5	0.999092089
3	109.585	109585	791.7889	2369.527	2369.527	791.7889	2.992624676	3.1226805		2	745.75	0.998030594
3	109.988	109988	932.041	3256.156	3256.156	932.041	3.493575926	3.487185541		2	746	0.997113043
3	110.222	110222	682.6369	2636.563	2636.563	682.6369	3.862321243	3.627548691		2	746.25	0.996241638
3	110.465	110465	740.0921	3245.25	3245.25	740.0921	4.384927227	3.78137877		2	746.5	0.995323511
3	110.763	110763	957.6928	4433.541	4433.541	957.6928	4.629397861	3.91408712		2	746.75	0.994141645
3	110.99	110990	935.9909	3571.047	3571.047	935.9909	3.815258247	3.924627504		2	747	0.993456941
3	111.335	111335	1099.204	3995.987	3995.987	1099.204	3.635346123	3.668314203		2	747.25	0.992897577
3	111.492	111492	1272.078	4415.625	4415.625	1272.078	3.471190446	3.491661398		2	747.5	0.993582713
3	111.73	111730	834.9772	2630.629	2630.629	834.9772	3.150539919	3.268831012		2	747.75	0.99468454
3	111.896	111896	1216.057	3504.354	3504.354	1216.057	2.881734984	3.125268388		2	748	0.995796629
3	112.264	112264	1316.375	3497.171	3497.171	1316.375	2.656667743	2.769007935		2	748.25	0.996962596
3	112.453	112453	756.7568	1973.093	1973.093	756.7568	2.607301315	2.659286093		2	748.5	0.998169748
3	112.811	112811	1107.116	2879.51	2879.51	1107.116	2.600910835	2.508884449		2	748.75	0.999513129
3	112.969	112969	810.37	1900.646	1900.646	810.37	2.345405185	2.44900227		2	749	1.000898904
3	113.203	113203	835.7366	1864.713	1864.713	835.7366	2.231220937	2.346781576		2	749.25	1.001808739
3	113.446	113446	575.8789	1453.126	1453.126	575.8789	2.523318705	2.219126123		2	749.5	1.002763442
3	113.652	113652	847.8862	1803.721	1803.721	847.8862	2.127314963	2.106099111		2	749.75	1.003564927
3	113.943	113943	750.7402	1650.319	1650.319	750.7402	2.198255801	1.952196071		2	750	1.003286352
3	114.154	114154	809.7915	1493.792	1493.792	809.7915	1.844662484	1.854128456		2	750.25	1.002186025
3	114.378	114378	241.193	391.8067	391.8067	241.193	1.624453031	1.754400324		2	750.5	1.000856769
3	114.674	114674	1040.882	1424.402	1424.402	1040.882	1.368456751	1.622694905		2	750.75	0.998683176
3	114.872	114872	1151.617	1634.735	1634.735	1151.617	1.419512737	1.547088713		2	751	0.995798225
3	115.089	115089	856.3461	1323.115	1323.115	856.3461	1.545070387	1.487076356		2	751.25	0.991901085
3	115.293	115293	836.5423	1324.808	1324.808	836.5423	1.583671262	1.463941987		2	751.5	0.988670575
3	115.553	115553	997.3633	1397.182	1397.182	997.3633	1.400875689	1.463623645		2	751.75	0.986264048
3	115.758	115758	713.9493	1100.425	1100.425	713.9493	1.541320931	1.457573045		2	752	0.984658939
3	116.072	116072	914.6596	1413.12	1413.12	914.6596	1.544968205	1.46632285		2	752.25	0.983793084
3	116.409	116409	971.2082	1513.93	1513.93	971.2082	1.558810974	1.482769159		2	752.5	0.984980302
3	116.815	116815	1068.382	1477.374	1477.374	1068.382	1.382814387	1.452613082		2	752.75	0.989183082
3	117.066	117066	990.6715	1299.493	1299.493	990.6715	1.311729468	1.42812988		2	753	0.993940885
3	117.226	117226	887.8635	1228.232	1228.232	887.8635	1.383356789	1.412033313		2	753.25	0.998227084
3	117.391	117391	822.415	1219.127	1219.127	822.415	1.48237447	1.396091655		2	753.5	1.002402525
3	117.659	117659	669.9458	1030.696	1030.696	669.9458	1.538476695	1.371899265		2	753.75	1.006199279
3	117.962	117962	922.6237	1143.71	1143.71	922.6237	1.239627814	1.344799937		2	754	1.009201431
3	118.244	118244	560.7632	739.8491	739.8491	560.7632	1.319361007	1.317893183		2	754.25	1.011748441
3	118.445	118445	859.55	1023.653	1023.653	859.55	1.19091734	1.296678405		2	754.5	1.013291293
3	118.855	118855	937.3988	1235.643	1235.643	937.3988	1.318161491	1.244319557		2	754.75	1.014061785
3	119.153	119153	902.7057	1099.994	1099.994	902.7057	1.218552182	1.201242515		2	755	1.013858846
3	119.368	119368	369.2972	442.5894	442.5894	369.2972	1.198464001	1.16994283		2	755.25	1.012702151
3	119.563	119563	966.6335	1086.496	1086.496	966.6335	1.123999944	1.142731645		2	755.5	1.011092619
3	119.851	119851	1007.962	1128.617	1128.617	1007.962	1.119701933	1.097880191		2	755.75	1.009725596
3	120.092	120092	1871.133	1966.18	1966.18	1871.133	1.050796496	1.057203408		2	756	1.008577205
3	120.269	120269	1391.53	1446.238	1446.238	1391.53	1.039314999	1.030250169		2	756.25	1.007236543
3	120.442	120442	952.5125	954.6362	954.6362	952.5125	1.002229577	1.009548674		2	756.5	1.005195501
3	120.611	120611	1366.257	1340.91	1340.91	1366.257	0.981447854	0.995540543		2	756.75	1.002308161
3	120.869	120869	1207.197	1062.353	1062.353	1207.197	0.880016269	0.982136205		2	757	0.998833931
3	121.095	121095	1127.961	1132.417	1132.417	1127.961	1.003950491	0.975441708		2	757.25	0.995788044
3	121.571	121571	1313.235	1255.952	1255.952	1313.235	0.956380237	0.963840133		2	757.5	0.993777935
3	121.88	121880	799.5553	817.9595	817.9595	799.5553	1.023018045	0.951605681		2	757.75	0.992546495
3	122.159	122159	974.4447	976.7344	976.7344	974.4447	1.002349749	0.940844479		2	758	0.992254834
3	122.41	122410	1659.774	1594.413	1594.413	1659.774	0.960620542	0.934993509		2	758.25	0.992833751
3	122.603	122603	1047.228	932.3987	932.3987	1047.228	0.890349284	0.934959504		2	758.5	0.993783294
3	122.929	122929	2772.235	2379.948	2379.948	2772.235	0.85849432	0.943220085		2	758.75	0.994645122
3	123.281	123281	1896.909	1723.625	1723.625	1896.909	0.908649282	0.959187406		2	759	0.995642389
3	123.473	123473	1951.769	1945.507	1945.507	1951.769	0.996791629	0.969719712		2	759.25	0.99698832
3	123.705	123705	2156.171	2043.675	2043.675	2156.171	0.94782603	0.98310315		2	759.5	0.998057205
3	123.919	123919	1617.518	1624.053	1624.053	1617.518	1.004040141	0.999801782		2	759.75	0.998909996
3	124.484	124484	1786.071	1991.857	1991.857	1786.071	1.115217144	1.063228683		2	760	0.9995249
3	124.738	124738	1324.477	1573.359	1573.359	1324.477	1.187909643	1.087016916		2	760.25	1.000015658
3	125.14	125140	1553.495	1667.761	1667.761	1553.495	1.073554147	1.109861394		2	760.5	1.000209887
3	125.433	125433	886.2309	970.842	970.842	886.2309	1.095472974	1.125949339		2	760.75	1.000076638
3	125.685	125685	917.358	1040.497	1040.497	917.358	1.134232219	1.136215395		2	761	0.999587692
3	126.201	126201	1217.505	1341.059	1341.059	1217.505	1.101481308	1.140027427		2	761.25	0.998703306
3	126.525	126525	1353.387	1627.642	1627.642	1353.387	1.202643442	1.152807921		2	761.5	0.997552514
3	126.756	126756	996.6597	1180.579	1180.579	996.6597	1.184535705	1.177071927		2	761.75	0.996761518
3	126.938	126938	2510.055	3164.676	3164.676	2510.055	1.260799465	1.204731717		2	762	0.996097613
3	127.139	127139	1371.193	1789.383	1789.383	1371.193	1.304982595	1.239899494		2	762.25	0.995385233
3	127.381	127381	1891.668	2338.814	2338.814	1891.668	1.236376573	1.28950701		2	762.5	0.994617515
3	127.569	127569	738.0591	919.4739	919.4739	738.0591	1.245799828	1.334157536		2	762.75	0.994709913
3	127.794	127794	796.6125	1030.603	1030.603	796.6125	1.293731896	1.400467216		2	763	0.995818765
3	127.991	127991	1591.876	2286.622	2286.622	1591.876	1.436432235	1.470911649		2	763.25	0.997451251
3	128.444	128444	971.7882	1707.963	1707.963	971.7882	1.757546552	1.653802642		2	763.5	0.999266361
3	128.796	128796	1441.667	2586.675	2586.675	1441.667	1.794225019	1.790723591		2	763.75	1.000654665
3	129.186	129186	752.1709	1413.565	1413.565	752.1709	1.879313597	1.98213417		2	764	1.002165661
3	129.361	129361	711.8087	1475.314	1475.314	711.8087	2.072627098	2.068743559		2	764.25	1.003696435
3	129.529	129529	1046.207	2188.15	2188.15	1046.207	2.091507704	2.127257105		2	764.5	1.004768898
3	129.861	129861	1005.473	2219.352	2219.352	1005.473	2.207271603	2.223271109		2	764.75	1.004433162
3	130.137	130137	1010.738	2292.781	2292.781	1010.738	2.268422677	2.268598437		2	765	1.003418332
3	130.362	130362	1143.428	2576.839	2576.839	1143.428	2.253608448	2.239579931		2	765.25	1.002600323
3	130.591	130591	801.155	1873.816	1873.816	801.155	2.338893223	2.163068482		2	765.5	1.001626675
3	130.874	130874	709.5358	1776.253	1776.253	709.5358	2.50340152	2.043911711		2	765.75	1.000699515
3	131.15	131150	1078.743	2194.155	2194.155	1078.743	2.033992341	1.948032002		2	766	1.000234152
3	131.443	131443	1312.953	2120.863	2120.863	1312.953	1.615338097	1.831871243		2	766.25	0.999950452
3	131.608	131608	1329.666	1978.074	1978.074	1329.666	1.487647274	1.747924216		2	766.5	0.999804375
3	131.915	131915	1217.483	1734.669	1734.669	1217.483	1.424799361	1.616186464		2	766.75	1.00019388
3	132.071	132071	735.8612	1118.363	1118.363	735.8612	1.51980156	1.585981455		2	767	1.001493978
3	132.241	132241	1036.817	1649.155	1649.155	1036.817	1.590594097	1.592171698		2	767.25	1.002133839
3	132.551	132551	1005.797	1538.89	1538.89	1005.797	1.530020471	1.677397492		2	767.5	1.00098235
3	132.942	132942	1648.661	3007.367	3007.367	1648.661	1.824126973	1.841711345		2	767.75	0.99926615
3	133.24	133240	1274.596	2612.456	2612.456	1274.596	2.049634551	1.941308715		2	768	0.99841233
3	133.691	133691	1689.282	3284.991	3284.991	1689.282	1.944607827	2.103306989		2	768.25	0.997881902
3	133.917	133917	1206.845	2694.426	2694.426	1206.845	2.232619765	2.175916037		2	768.5	0.997486581
3	134.075	134075	808.9809	1962.661	1962.661	808.9809	2.426090653	2.197443808		2	768.75	0.997578981
3	134.4	134400	1045.59	2252.353	2252.353	1045.59	2.154145506	2.16832278		2	769	0.997952109
3	134.73	134730	934.7314	2088.999	2088.999	934.7314	2.234865545	2.103754261		2	769.25	0.998440497
3	135.003	135003	845.58	1694.279	1694.279	845.58	2.003688592	2.023490039		2	769.5	0.999474211
3	135.2	135200	1016.268	1977.926	1977.926	1016.268	1.946264174	1.940294968		2	769.75	1.001450333
3	135.447	135447	1120.199	1949.848	1949.848	1120.199	1.740626442	1.829066574		2	770	1.003767921
3	135.63	135630	1508.634	2459.976	2459.976	1508.634	1.630598276	1.75613872		2	770.25	1.006658411
3	135.947	135947	1242.703	2055.676	2055.676	1242.703	1.654197342	1.624366227		2	770.5	1.010462863
3	136.178	136178	1418.208	2098.754	2098.754	1418.208	1.47986332	1.51722595		2	770.75	1.013523392
3	136.394	136394	1156.54	1760.162	1760.162	1156.54	1.521920556	1.423178987		2	771	1.015368675
3	136.609	136609	798.342	1122.43	1122.43	798.342	1.405951334	1.347610696		2	771.25	1.017093657
3	136.963	136963	1290.067	1574.368	1574.368	1290.067	1.220376926	1.257716795		2	771.5	1.018154321
3	137.441	137441	1790.151	1808.311	1808.311	1790.151	1.010144396	1.172232128		2	771.75	1.018603056
3	137.734	137734	753.9974	764.9796	764.9796	753.9974	1.014565302	1.135593132		2	772	1.017320549
3	137.957	137957	866.6666	1043.02	1043.02	866.6666	1.203484708	1.113651583		2	772.25	1.014727476
3	138.176	138176	794.333	928.6001	928.6001	794.333	1.16903125	1.103804514		2	772.5	1.012264226
3	138.379	138379	792.8172	883.6825	883.6825	792.8172	1.114610657	1.107285266		2	772.75	1.008384784
3	138.683	138683	801.0802	999.5641	999.5641	801.0802	1.247770323	1.12092805		2	773	1.004162546
3	138.941	138941	840.8107	871.7723	871.7723	840.8107	1.036823509	1.126306943		2	773.25	1.000590542
3	139.149	139149	1065.078	1203.081	1203.081	1065.078	1.129570792	1.12316789		2	773.5	0.999410652
3	139.416	139416	977.3133	967.2991	967.2991	977.3133	0.989753337	1.116090257		2	773.75	0.998457
3	139.596	139596	765.3149	931.0062	931.0062	765.3149	1.216500816	1.110152447		2	774	0.998032895
3	139.911	139911	1210.336	1318.24	1318.24	1210.336	1.089152103	1.099231139		2	774.25	0.998605008
3	140.293	140293	919.0969	1015.594	1015.594	919.0969	1.104991215	1.082423923		2	774.5	1.000200352
3	140.587	140587	920.4803	997.2055	997.2055	920.4803	1.083353441	1.06730545		2	774.75	1.001912534
3	140.776	140776	643.2457	665.2565	665.2565	643.2457	1.03421834	1.058519534		2	775	1.003681297
3	141.007	141007	914.6512	1022.825	1022.825	914.6512	1.118267816	1.050471146		2	775.25	1.006329628
3	141.205	141205	812.046	831.2631	831.2631	812.046	1.023665039	1.047328033		2	775.5	1.009047127
3	141.433	141433	1161.585	1234.186	1234.186	1161.585	1.062501668	1.04713992		2	775.75	1.011317541
3	141.759	141759	798.6515	740.3979	740.3979	798.6515	0.927060051	1.048115817		2	776	1.012838195
3	142.074	142074	877.1563	865.7907	865.7907	877.1563	0.987042674	1.043816013		2	776.25	1.013435038
3	142.353	142353	1170.465	1229.727	1229.727	1170.465	1.050631159	1.035809391		2	776.5	1.013982622
3	142.584	142584	763.1374	807.0222	807.0222	763.1374	1.057505765	1.028344743		2	776.75	1.013865777
3	142.756	142756	816.0229	938.6053	938.6053	816.0229	1.150219314	1.02138308		2	777	1.013151926
3	143.071	143071	1567.879	1654.679	1654.679	1567.879	1.055361415	1.003158669		2	777.25	1.011957289
3	143.416	143416	984.8025	952.2959	952.2959	984.8025	0.966991757	0.981549253		2	777.5	1.01123605
3	143.707	143707	1250.083	1078.274	1078.274	1250.083	0.862561926	0.958777299		2	777.75	1.009820704
3	143.919	143919	708.7217	639.062	639.062	708.7217	0.901710784	0.937554427		2	778	1.008231833
3	144.122	144122	750.4277	639.5345	639.5345	750.4277	0.85222667	0.918340248		2	778.25	1.008110727
3	144.406	144406	618.5497	621.8644	621.8644	618.5497	1.005358826	0.901027935		2	778.5	1.01133919
3	144.753	144753	939.8398	854.2491	854.2491	939.8398	0.908930543	0.899355485		2	778.75	1.015467267
3	145.005	145005	1096.236	941.876	941.876	1096.236	0.859190904	0.906098838		2	779	1.01872488
3	145.41	145410	1493.475	1399.333	1399.333	1493.475	0.936964462	0.921825911		2	779.25	1.022982325
3	145.897	145897	1139.769	1010.852	1010.852	1139.769	0.886891993	0.931720338		2	779.5	1.026884645
3	146.164	146164	857.528	886.789	886.789	857.528	1.034122501	0.934913435		2	779.75	1.027668674
3	146.354	146354	1120.348	1073.294	1073.294	1120.348	0.95800055	0.940140986		2	780	1.028121164
3	146.688	146688	857.8281	793.4296	793.4296	857.8281	0.924928433	0.946752157		2	780.25	1.026108348
3	146.928	146928	519.3858	440.1412	440.1412	519.3858	0.847426325	0.942984347		2	780.5	1.020229893
3	147.158	147158	893.5428	837.9133	837.9133	893.5428	0.93774277	0.935380107		2	780.75	1.012675738
3	147.344	147344	873.2211	720.269	720.269	873.2211	0.824841498	0.928477428		2	781	1.005349082
3	147.834	147834	1155.561	1040.679	1040.679	1155.561	0.900583353	0.881318674		2	781.25	0.999520602
3	148.003	148003	635.6376	523.5774	523.5774	635.6376	0.823704262	0.835826497		2	781.5	0.994033944
3	148.166	148166	1194.526	1188.066	1188.066	1194.526	0.994591997	0.790550045		2	781.75	0.988340359
3	148.437	148437	878.8758	1022.94	1022.94	878.8758	1.163918724	0.726987781		2	782	0.98536011
3	148.727	148727	6.964979	3.200713	3.200713	6.964979	0.459543812	0.644060046		2	782.25	0.985362669
3	149.001	149001	7.010739	3.140964	3.140964	7.010739	0.448021813	0.569847232		2	782.5	0.985649845
3	149.296	149296	19.6046	3.323809	3.323809	19.6046	0.169542301	0.514893098		2	782.75	0.986722991
3	149.63	149630	22.952	5.913211	5.913211	22.952	0.257633801	0.483398986		2	783	0.98842567
3	149.974	149974	7.095417	3.226684	3.226684	7.095417	0.454756077	0.470247876		2	783.25	0.990734395
3	150.149	150149	9.310986	3.341186	3.341186	9.310986	0.358843414	0.472188954		2	783.5	0.992901301
3	150.51	150510	7.279872	12.87897	12.87897	7.279872	1.769120391	0.497045346		2	783.75	0.99495211
3	150.727	150727	15.18778	3.426198	3.426198	15.18778	0.225589125	0.532129136		2	784	0.997158164
3	150.927	150927	9.009632	3.820191	3.820191	9.009632	0.42401188	0.577830491		2	784.25	0.999655081
3	151.118	151118	21.01367	3.641269	3.641269	21.01367	0.173280964	0.625244051		2	784.5	1.001492887
3	151.421	151421	11.11141	4.535099	4.535099	11.11141	0.408147931	0.689254274		2	784.75	1.003048218
3	151.975	151975	961.1787	991.7198	991.7198	961.1787	1.031774633	0.805244186		2	785	1.002986415
3	152.254	152254	713.8817	759.2842	759.2842	713.8817	1.063599473	0.867244236		2	785.25	1.002646348
3	152.557	152557	986.1174	974.5716	974.5716	986.1174	0.988291658	0.920247518		2	785.5	1.002164366
3	152.726	152726	1014.202	912.4187	912.4187	1014.202	0.899641985	0.94123159		2	785.75	1.002192395
3	153.084	153084	1106.514	1067.098	1067.098	1106.514	0.964378218	0.973827989		2	786	1.002240888
3	153.252	153252	900.7325	800.4209	800.4209	900.7325	0.888633307	0.979520108		2	786.25	1.002013045
3	153.447	153447	1102.021	993.7487	993.7487	1102.021	0.901751146	0.974481514		2	786.5	1.00154575
3	153.7	153700	1187.222	1097.182	1097.182	1187.222	0.924159087	0.958589921		2	786.75	1.000672546
3	154.087	154087	768.8263	717.8412	717.8412	768.8263	0.933684501	0.941366882		2	787	0.999492443
3	154.253	154253	1015.569	945.328	945.328	1015.569	0.930835817	0.9422738		2	787.25	0.998478751
3	154.556	154556	1038.219	997.6846	997.6846	1038.219	0.960957756	0.946843876		2	787.5	0.997601466
3	154.716	154716	1206.193	1228.568	1228.568	1206.193	1.018550099	0.94926493		2	787.75	0.996345628
3	154.981	154981	1311.155	1305.276	1305.276	1311.155	0.995516167	0.950626861		2	788	0.993494827
3	155.203	155203	1058.472	988.1114	988.1114	1058.472	0.933526253	0.946703904		2	788.25	0.98964956
3	155.509	155509	807.2137	735.0548	735.0548	807.2137	0.910607439	0.936553247		2	788.5	0.986522225
3	155.689	155689	768.9983	746.5059	746.5059	768.9983	0.970751041	0.931400364		2	788.75	0.983943131
3	155.866	155866	1179.751	981.3614	981.3614	1179.751	0.831837735	0.929214863		2	789	0.981985479
3	156.043	156043	612.2037	565.7202	565.7202	612.2037	0.924071841	0.930034718		2	789.25	0.981702067
3	156.421	156421	1043.325	952.2471	952.2471	1043.325	0.912704191	0.937127672		2	789.5	0.983792504
3	156.652	156652	1180.428	1150.159	1150.159	1180.428	0.974357606	0.943979663		2	789.75	0.986719912
3	156.86	156860	980.7018	975.357	975.357	980.7018	0.994550025	0.951065		2	790	0.990394947
3	157.049	157049	908.2066	894.7336	894.7336	908.2066	0.98516527	0.957526612		2	790.25	0.99463442
3	157.371	157371	1662.298	1536.071	1536.071	1662.298	0.924064759	0.968941851		2	790.5	0.999349783
3	157.538	157538	1870.496	1725.488	1725.488	1870.496	0.922476177	0.975951963		2	790.75	1.004824591
3	157.799	157799	1499.535	1624.066	1624.066	1499.535	1.083046411	0.989742331		2	791	1.011097978
3	158.102	158102	1769.134	1753.714	1753.714	1769.134	0.991283871	1.011649605		2	791.25	1.016542106
3	158.276	158276	1343.888	1320.057	1320.057	1343.888	0.982267123	1.026625083		2	791.5	1.020383357
3	158.518	158518	1076.366	1108.849	1108.849	1076.366	1.030178397	1.049202853		2	791.75	1.023600577
3	158.977	158977	683.1265	741.369	741.369	683.1265	1.085258733	1.093125043		2	792	1.026564938
3	159.183	159183	738.637	851.8164	851.8164	738.637	1.153227363	1.110358937		2	792.25	1.029087921
3	159.393	159393	1239.306	1429.766	1429.766	1239.306	1.153682787	1.126312331		2	792.5	1.030974383
3	159.646	159646	1281.246	1517.305	1517.305	1281.246	1.184241746	1.147623661		2	792.75	1.031554485
3	159.811	159811	1690.82	1914.993	1914.993	1690.82	1.132582416	1.165106536		2	793	1.031501682
3	160.179	160179	1249.55	1528.851	1528.851	1249.55	1.223521268	1.214245922		2	793.25	1.030367589
3	160.358	160358	1899.701	2356.612	2356.612	1899.701	1.240517324	1.240719425		2	793.5	1.02803171
3	160.639	160639	1184.643	1417.285	1417.285	1184.643	1.196381526	1.282701886		2	793.75	1.025446353
3	160.856	160856	1723.215	2188.053	2188.053	1723.215	1.269750437	1.323304561		2	794	1.023012182
3	161.082	161082	1464.602	1985.715	1985.715	1464.602	1.355805195	1.365015136		2	794.25	1.020369641
3	161.501	161501	788.7708	1149.425	1149.425	788.7708	1.457235739	1.421905462		2	794.5	1.017946264
3	161.748	161748	824.4049	1388.268	1388.268	824.4049	1.68396379	1.452872144		2	794.75	1.01647098
3	162.128	162128	537.0556	813.1112	813.1112	537.0556	1.514016798	1.4946375		2	795	1.015553642
3	162.324	162324	535.6104	765.7902	765.7902	535.6104	1.429752298	1.512592756		2	795.25	1.014908108
3	162.624	162624	1025.927	1554.465	1554.465	1025.927	1.515180905	1.529301671		2	795.5	1.01548335
3	162.79	162790	1290.896	2072.626	2072.626	1290.896	1.605571634	1.534486744		2	795.75	1.018660077
3	163.158	163158	823.74	1228.966	1228.966	823.74	1.491934348	1.550861859		2	796	1.023006588
3	163.425	163425	1732.871	2542.061	2542.061	1732.871	1.466964939	1.579545127		2	796.25	1.028057938
3	163.761	163761	1648.361	2462.779	2462.779	1648.361	1.49407745	1.650487303		2	796.5	1.032762829
3	164.265	164265	1745.872	3170.91	3170.91	1745.872	1.816232805	1.791038522		2	796.75	1.037679933
3	164.722	164722	1514.303	2995.911	2995.911	1514.303	1.978409209	1.884399059		2	797	1.042154282
3	164.984	164984	1035.3	2195.071	2195.071	1035.3	2.120226987	1.895194481		2	797.25	1.045361674
3	165.159	165159	880.4799	1902.231	1902.231	880.4799	2.160447956	1.873728235		2	797.5	1.047191236
3	165.572	165572	673.1676	1200.98	1200.98	673.1676	1.784072793	1.766759082		2	797.75	1.048549958
3	165.832	165832	822.8165	1429.853	1429.853	822.8165	1.737754408	1.717792969		2	798	1.049176561
3	166.084	166084	1172.347	1706.657	1706.657	1172.347	1.455760965	1.656992802		2	798.25	1.049068896
3	166.299	166299	926.9102	1280.888	1280.888	926.9102	1.381890069	1.603781109		2	798.5	1.048471942
3	166.543	166543	736.9593	1035.129	1035.129	736.9593	1.404594528	1.589297682		2	798.75	1.046017505
3	166.939	166939	763.0264	1171.359	1171.359	763.0264	1.535148718	1.611412366		2	799	1.042883084
3	167.446	167446	1121.149	1919.016	1919.016	1121.149	1.711651172	1.647551164		2	799.25	1.039890757
3	167.772	167772	962.9249	1738.85	1738.85	962.9249	1.805800224	1.628026856		2	799.5	1.037540654
3	167.961	167961	1247.714	2517.539	2517.539	1247.714	2.017721209	1.589638279		2	799.75	1.035769833
3	168.195	168195	1559.746	2399.592	2399.592	1559.746	1.538450491	1.522908265		2	800	1.0339033
3	168.363	168363	485.172	711.8013	711.8013	485.172	1.467111251	1.470213526		2	800.25	1.03204806
3	168.561	168561	838.4999	976.6372	976.6372	838.4999	1.164743371	1.412031752		2	800.5	1.031699912
3	168.899	168899	2948.419	3342.191	3342.191	2948.419	1.13355361	1.296378084		2	800.75	1.031351764
3	169.113	169113	1066.425	1140.814	1140.814	1066.425	1.069755491	1.207630985		2	801	1.031003615
3	169.521	169521	985.3543	1045.841	1045.841	985.3543	1.061385737	1.043895391		2	801.25	1.030655467
3	169.881	169881	1552.236	1533.627	1533.627	1552.236	0.988011488	0.948629344		2	801.5	1.030307318
3	170.136	170136	996.1642	865.9511	865.9511	996.1642	0.869285505	0.925411593		2	801.75	1.02995917
3	170.373	170373	1324.441	1295.614	1295.614	1324.441	0.978234591	0.920188304		2	802	1.029611022
3	170.552	170552	675.9361	605.2996	605.2996	675.9361	0.895498258	0.914862564		2	802.25	1.031113092
3	170.739	170739	1149.238	1052.792	1052.792	1149.238	0.916078306	0.912245819		2	802.5	1.035484888
3	171.208	171208	1360.67	1192.116	1192.116	1360.67	0.876124262	0.924414826		2	802.75	1.040003984
3	171.396	171396	1207.911	1138.749	1138.749	1207.911	0.94274247	0.925617324		2	803	1.044736128
3	171.7	171700	1234.479	1166.093	1166.093	1234.479	0.944603351	0.934688832		2	803.25	1.050216871
3	171.905	171905	1403.328	1314.806	1314.806	1403.328	0.93691995	0.940721076		2	803.5	1.055031252
3	172.136	172136	985.9468	925.7685	925.7685	985.9468	0.938963948	0.942253846		2	803.75	1.058285358
3	172.362	172362	686.4106	744.4277	744.4277	686.4106	1.084522442	0.936947645		2	804	1.059454116
3	172.597	172597	1507.59	1346.993	1346.993	1507.59	0.893474353	0.927910235		2	804.25	1.060246958
3	173.007	173007	928.8277	772.4615	772.4615	928.8277	0.831652092	0.911715743		2	804.5	1.060547429
3	173.212	173212	1075.708	1003.782	1003.782	1075.708	0.93313613	0.907213703		2	804.75	1.060480229
3	173.505	173505	1098.634	975.7451	975.7451	1098.634	0.888143913	0.905827972		2	805	1.059011853
3	173.691	173691	1024.705	874.2453	874.2453	1024.705	0.85316779	0.906647745		2	805.25	1.057179582
3	174.079	174079	1221.439	1106.1	1106.1	1221.439	0.905571216	0.910779299		2	805.5	1.055347311
3	174.596	174596	893.2742	869.0237	869.0237	893.2742	0.972852121	0.916542552		2	805.75	1.05351504
3	174.79	174790	1330.752	1284.533	1284.533	1330.752	0.96526851	0.918028918		2	806	1.051682768
3	174.994	174994	2349.249	2098.545	2098.545	2349.249	0.893283343	0.919591213		2	806.25	1.049850497
3	175.453	175453	1172.074	1023.016	1023.016	1172.074	0.872825436	0.920884583		2	806.5	1.048018226
3	175.642	175642	1167.53	1039.611	1039.611	1167.53	0.89043622	0.918819312		2	806.75	1.046185955
3	175.814	175814	889.2051	866.7589	866.7589	889.2051	0.974757005	0.916597894		2	807	1.044353684
3	176.17	176170	797.4691	713.2899	713.2899	797.4691	0.894442054	0.911610412		2	807.25	1.042521413
3	176.424	176424	938.4778	843.1242	843.1242	938.4778	0.898395466	0.906510535		2	807.5	1.040689142
3	176.758	176758	965.311	889.9277	889.9277	965.311	0.921907758	0.900207961		2	807.75	1.038456472
3	177.015	177015	902.53	789.6928	789.6928	902.53	0.874976787	0.89730242		2	808	1.034448119
3	177.284	177284	878.2959	755.5885	755.5885	878.2959	0.860289226	0.896435323		2	808.25	1.030439767
3	177.452	177452	1093.11	1030.669	1030.669	1093.11	0.942877661	0.896618972		2	808.5	1.02546777
3	178.665	178665	1333.734	1180.568	1180.568	1333.734	0.885160009	0.909685579		2	808.75	1.020278481
3	178.907	178907	1050.745	940.0673	940.0673	1050.745	0.894667403	0.913766582		2	809	1.015089192
3	179.08	179080	1122.472	976.7056	976.7056	1122.472	0.870138052	0.917335586		3	2	1.021615561
3	179.492	179492	658.2774	648.3865	648.3865	658.2774	0.984974572	0.928566323		3	2.25	1.015874149
3	179.713	179713	1083.706	1030.871	1030.871	1083.706	0.951246002	0.934610286		3	2.5	1.010616212
3	179.904	179904	604.7999	588.3253	588.3253	604.7999	0.972760247	0.938944599		3	2.75	1.006077206
3	180.106	180106	717.7262	666.3936	666.3936	717.7262	0.928478854	0.942880307		3	3	1.001653642
3	180.601	180601	1065.649	969.9535	969.9535	1065.649	0.910199794	0.951879982		3	3.25	0.997907082
3	180.915	180915	692.7135	664.4886	664.4886	692.7135	0.959254584	0.956349323		3	3.5	0.994586532
3	181.214	181214	607.8337	595.3232	595.3232	607.8337	0.97941789	0.956859693		3	3.75	0.9918205
3	181.586	181586	469.5508	451.7311	451.7311	469.5508	0.962049474	0.95579001		3	4	0.989180808
3	182.02	182020	1039.856	989.8437	989.8437	1039.856	0.951904591	0.959389904		3	4.25	0.98726016
3	182.217	182217	414.6496	387.04	387.04	414.6496	0.933414623	0.961377803		3	4.5	0.985956524
3	182.478	182478	890.1973	837.8466	837.8466	890.1973	0.941192026	0.963464742		3	4.75	0.985324786
3	182.782	182782	563.7326	551.2431	551.2431	563.7326	0.977844992	0.964021053		3	5	0.985292019
3	183.115	183115	536.8687	574.3841	574.3841	536.8687	1.069878166	0.962201715		3	5.25	0.985259252
3	183.445	183445	859.6133	749.4266	749.4266	859.6133	0.871818293	0.9585941		3	5.5	0.985389535
3	183.756	183756	797.9351	712.1785	712.1785	797.9351	0.892526848	0.953374179		3	5.75	0.985734661
3	184.056	184056	872.4445	918.35	918.35	872.4445	1.052617101	0.946509338		3	6	0.986079786
3	184.43	184430	1212.241	1111.447	1111.447	1212.241	0.916853167	0.932845799		3	6.25	0.98698607
3	184.603	184603	565.0109	545.8733	545.8733	565.0109	0.966128795	0.925338667		3	6.5	0.98806187
3	184.812	184812	800.9538	732.1535	732.1535	800.9538	0.914102037	0.916979232		3	6.75	0.98913767
3	185.128	185128	1280.853	1067.038	1067.038	1280.853	0.833068276	0.909098134		3	7	0.99021347
3	185.354	185354	1279.124	1137.968	1137.968	1279.124	0.889646352	0.906026185		3	7.25	0.99128927
3	185.573	185573	1103.95	988.7037	988.7037	1103.95	0.895605507	0.90336348		3	7.5	0.99236507
3	185.761	185761	1229.352	1122.385	1122.385	1229.352	0.912989119	0.902840007		3	7.75	0.99344087
3	186.085	186085	1373.357	1286.972	1286.972	1373.357	0.937099385	0.910819078		3	8	0.99451667
3	186.248	186248	1267.855	1186.015	1186.015	1267.855	0.935450032	0.915310925		3	8.25	0.99559247
3	186.411	186411	975.2697	906.6153	906.6153	975.2697	0.929604703	0.920052131		3	8.5	0.99666827
3	186.609	186609	856.6145	784.3313	784.3313	856.6145	0.915617585	0.928681488		3	8.75	0.997273803
3	186.918	186918	943.9099	897.726	897.726	943.9099	0.951071707	0.942320298		3	9	0.997770456
3	187.102	187102	604.0835	552.7457	552.7457	604.0835	0.915015391	0.946887262		3	9.25	0.998053388
3	187.351	187351	764.6495	702.0264	702.0264	764.6495	0.918102215	0.948535405		3	9.5	0.997535064
[truncated: 3,802,231 more chars]
