# Supplementary material for: The effects of manipulating levels of replication initiation factors on origin firing efficiency in yeast
Source: PLoS Genet. 2019 Oct 4;15(10):e1008430. doi: 10.1371/journal.pgen.1008430 (PMC6795477; doi:10.1371/journal.pgen.1008430)
Supplement: S3 Data — Zip archive. (ZIP) [file pgen.1008430.s021.zip]

Archive with 18 entries (15 files):
- Lynch_S3_Data_SLD2-AID/
- Lynch_S3_Data_SLD2-AID/.DS_Store
- __MACOSX/
- __MACOSX/Lynch_S3_Data_SLD2-AID/
- __MACOSX/Lynch_S3_Data_SLD2-AID/._.DS_Store
- Lynch_S3_Data_SLD2-AID/SLD2-AID_noaux_t60.txt
- __MACOSX/Lynch_S3_Data_SLD2-AID/._SLD2-AID_noaux_t60.txt
- Lynch_S3_Data_SLD2-AID/SLD2-AID_plusaux_t60.txt
- __MACOSX/Lynch_S3_Data_SLD2-AID/._SLD2-AID_plusaux_t60.txt
- Lynch_S3_Data_SLD2-AID/SLD2-AID_noaux_t90.txt
- __MACOSX/Lynch_S3_Data_SLD2-AID/._SLD2-AID_noaux_t90.txt
- Lynch_S3_Data_SLD2-AID/SLD2-AID_plusaux_t90.txt
- __MACOSX/Lynch_S3_Data_SLD2-AID/._SLD2-AID_plusaux_t90.txt
- Lynch_S3_Data_SLD2-AID/SLD2-AID_noaux_t30.txt
- __MACOSX/Lynch_S3_Data_SLD2-AID/._SLD2-AID_noaux_t30.txt
- Lynch_S3_Data_SLD2-AID/SLD2-AID_plusaux_t30.txt
- __MACOSX/Lynch_S3_Data_SLD2-AID/._SLD2-AID_plusaux_t30.txt
- __MACOSX/._Lynch_S3_Data_SLD2-AID
