# Supplementary material for: The effects of manipulating levels of replication initiation factors on origin firing efficiency in yeast
Source: PLoS Genet. 2019 Oct 4;15(10):e1008430. doi: 10.1371/journal.pgen.1008430 (PMC6795477; doi:10.1371/journal.pgen.1008430)
Supplement: S3 Data — Zip archive. (ZIP) [file pgen.1008430.s021.zip › Lynch_S3_Data_SLD2-AID/SLD2-AID_noaux_t60.txt]

Chr	Coord_kb	Coord_bp	gProcessedSignal	rProcessedSignal	Sphase	G1	ssDNAraw	ssDNA_loess		Chr	Coord_kb	ssDNA_scaled
1	0.048	48	11894.77	25085.74	25085.74	11894.77	2.108972263	1.965113793		1	1	1.037820404
1	0.193	193	10823.25	19188.35	19188.35	10823.25	1.772882452	1.943973878		1	1.25	1.036026571
1	0.766	766	4252.449	8050.478	8050.478	4252.449	1.893139224	1.85027566		1	1.5	1.034232739
1	1.516	1516	8300.87	13564.58	13564.58	8300.87	1.63411546	1.700371434		1	1.75	1.032083833
1	2.287	2287	3921.633	6081.72	6081.72	3921.633	1.550813143	1.513681182		1	2	1.029910648
1	2.834	2834	2952.872	3959.29	3959.29	2952.872	1.340826829	1.363149146		1	2.25	1.027737463
1	2.997	2997	1814.715	2609.995	2609.995	1814.715	1.438239613	1.310746953		1	2.5	1.025311518
1	3.194	3194	2030.888	2595.967	2595.967	2030.888	1.278242326	1.238703543		1	2.75	1.022841666
1	3.505	3505	1414.443	1720.13	1720.13	1414.443	1.216118288	1.129946502		1	3	1.020091193
1	3.736	3736	973.3974	933.9234	933.9234	973.3974	0.95944719	1.044371391		1	3.25	1.01684122
1	3.891	3891	1244.051	1320.556	1320.556	1244.051	1.061496675	0.981908423		1	3.5	1.01370269
1	4.075	4075	958.5857	831.7762	831.7762	958.5857	0.86771188	0.921409108		1	3.75	1.01036527
1	4.229	4229	960.0003	818.8865	818.8865	960.0003	0.853006504	0.877300191		1	4	1.0070388
1	4.372	4372	1019.426	802.1551	802.1551	1019.426	0.786869376	0.834567345		1	4.25	1.004344737
1	4.58	4580	918.9733	813.787	813.787	918.9733	0.88553933	0.78920864		1	4.5	1.002033865
1	4.857	4857	865.1979	699.1603	699.1603	865.1979	0.808092923	0.788083439		1	4.75	1.001382783
1	5.169	5169	986.6424	664.348	664.348	986.6424	0.673342236	0.827398286		1	5	1.002014065
1	5.349	5349	1153.299	908.0073	908.0073	1153.299	0.787313004	0.842223071		1	5.25	1.003018057
1	5.626	5626	898.7098	648.8458	648.8458	898.7098	0.721974769	0.870153811		1	5.5	1.003857368
1	5.763	5763	859.8161	676.5232	676.5232	859.8161	0.786823136	0.887888118		1	5.75	1.004889713
1	5.987	5987	975.4351	909.6738	909.6738	975.4351	0.932582598	0.899554076		1	6	1.005341344
1	6.146	6146	2934.897	4866.728	4866.728	2934.897	1.65822787	0.890156329		1	6.25	1.004661512
1	6.32	6320	1282.955	916.6946	916.6946	1282.955	0.714518124	0.872910791		1	6.5	1.00376164
1	6.75	6750	1003.013	791.5856	791.5856	1003.013	0.789207717	0.829603843		1	6.75	1.002857744
1	6.973	6973	886.9106	469.6613	469.6613	886.9106	0.52954751	0.793510961		1	7	1.001339178
1	7.162	7162	727.8281	569.966	569.966	727.8281	0.783105241	0.750058412		1	7.25	0.999527159
1	7.322	7322	865.9387	503.7915	503.7915	865.9387	0.581786563	0.726004559		1	7.5	0.999292888
1	7.748	7748	972.6572	842.532	842.532	972.6572	0.866216793	0.736291952		1	7.75	0.999514237
1	8.117	8117	857.7395	659.9022	659.9022	857.7395	0.769350368	0.768926587		1	8	1.000307983
1	8.298	8298	684.2205	575.234	575.234	684.2205	0.84071436	0.774287957		1	8.25	1.000820885
1	8.471	8471	784.7239	610.0144	610.0144	784.7239	0.777361821	0.765885099		1	8.5	1.000475313
1	8.646	8646	949.4612	657.0887	657.0887	949.4612	0.692064826	0.74992379		1	8.75	0.999720149
1	8.845	8845	991.5797	712.5265	712.5265	991.5797	0.718577135	0.735153455		1	9	0.998930439
1	9.065	9065	1186.649	833.9016	833.9016	1186.649	0.70273653	0.713938949		1	9.25	0.997833625
1	9.25	9250	1258.753	1016.629	1016.629	1258.753	0.807647728	0.689654597		1	9.5	0.997316724
1	9.438	9438	1025.848	702.0922	702.0922	1025.848	0.684401783	0.675358238		1	9.75	0.997493062
1	9.582	9582	1014.719	534.5789	534.5789	1014.719	0.526824569	0.675120902		1	10	0.997932241
1	9.737	9737	990.5447	670.5466	670.5466	990.5447	0.67694734	0.679553424		1	10.25	0.998706896
1	9.989	9989	844.6741	556.2952	556.2952	844.6741	0.658591521	0.69146736		1	10.5	0.999813981
1	10.241	10241	842.871	663.2874	663.2874	842.871	0.786938215	0.712869204		1	10.75	1.000778435
1	10.499	10499	1159.231	812.7049	812.7049	1159.231	0.701072435	0.744710902		1	11	1.001721253
1	10.771	10771	1217.396	893.2617	893.2617	1217.396	0.733747852	0.773940357		1	11.25	1.002620788
1	11.079	11079	1424.893	1226.506	1226.506	1424.893	0.860770598	0.806227875		1	11.5	1.003017879
1	11.227	11227	1544.149	1567.013	1567.013	1544.149	1.014806861	0.821410512		1	11.75	1.002723483
1	11.364	11364	1153.047	983.9695	983.9695	1153.047	0.853364607	0.830897986		1	12	1.002099071
1	11.599	11599	794.22	592.2983	592.2983	794.22	0.745760998	0.836369473		1	12.25	1.00147466
1	13.246	13246	7687.302	6282.735	6282.735	7687.302	0.817287392	0.721782503		1	12.5	1.000850248
1	14.005	14005	2673.532	2049.362	2049.362	2673.532	0.7665373	0.698538996		1	12.75	1.000225836
1	14.275	14275	2618.133	1810.015	1810.015	2618.133	0.691338064	0.714703348		1	13	0.999601425
1	14.632	14632	1940.664	1199.931	1199.931	1940.664	0.618309506	0.754815559		1	13.25	0.998982606
1	15.417	15417	1771.926	1373.387	1373.387	1771.926	0.775081465	0.841118887		1	13.5	0.99870776
1	16.138	16138	1896.05	1439.336	1439.336	1896.05	0.759123441	0.909513514		1	13.75	0.998432914
1	16.454	16454	1639.781	1178.09	1178.09	1639.781	0.718443499	0.941246862		1	14	0.998158069
1	16.825	16825	2265.13	3119.303	3119.303	2265.13	1.377096679	0.962009019		1	14.25	0.998679134
1	17.254	17254	5338.907	9225.374	9225.374	5338.907	1.727951807	0.957288486		1	14.5	0.999640435
1	17.518	17518	2768.925	2000.924	2000.924	2768.925	0.72263568	0.950078094		1	14.75	1.000638601
1	17.759	17759	2558.316	2103.301	2103.301	2558.316	0.822142769	0.948345992		1	15	1.001625306
1	18.506	18506	2058.538	1430.445	1430.445	2058.538	0.694883942	0.945519147		1	15.25	1.002612011
1	19.765	19765	2246.097	1699.8	1699.8	2246.097	0.756779427	0.914495606		1	15.5	1.003553783
1	21.406	21406	2852.407	2161.946	2161.946	2852.407	0.757937419	0.902107698		1	15.75	1.004405148
1	22.502	22502	2191.976	1606.066	1606.066	2191.976	0.732702365	0.989245251		1	16	1.005256514
1	22.516	22516	2098.022	1493.611	1493.611	2098.022	0.711913888	0.99062818		1	16.25	1.00613024
1	23.206	23206	3188.881	5973.685	5973.685	3188.881	1.873285645	1.040563791		1	16.5	1.006958097
1	25.415	25415	7163.414	5884.688	5884.688	7163.414	0.821492099	0.921859537		1	16.75	1.007460357
1	27.166	27166	2159.172	1935.439	1935.439	2159.172	0.896380186	0.801505166		1	17	1.007541905
1	27.452	27452	3669.483	3074.919	3074.919	3669.483	0.837970635	0.801427422		1	17.25	1.007443149
1	27.615	27615	2061.728	1728.111	1728.111	2061.728	0.838185735	0.804071924		1	17.5	1.007200368
1	27.935	27935	1414.198	1132.779	1132.779	1414.198	0.801004527	0.810576678		1	17.75	1.00712286
1	28.19	28190	1249.855	940.5157	940.5157	1249.855	0.75249985	0.816500758		1	18	1.007087797
1	28.525	28525	811.304	672.8459	672.8459	811.304	0.829338818	0.835990861		1	18.25	1.007053833
1	28.686	28686	1170.365	837.5056	837.5056	1170.365	0.715593511	0.849854761		1	18.5	1.00701987
1	28.855	28855	1136.575	985.395	985.395	1136.575	0.866986341	0.864093279		1	18.75	1.006803208
1	29.094	29094	1006.752	832.4136	832.4136	1006.752	0.826830838	0.896189358		1	19	1.006582054
1	29.351	29351	547.9374	617.9507	617.9507	547.9374	1.127776093	0.946386609		1	19.25	1.0063609
1	29.675	29675	839.0356	776.0581	776.0581	839.0356	0.92494061	0.997956109		1	19.5	1.006139746
1	29.826	29826	1256.488	1212.26	1212.26	1256.488	0.964800301	1.009212111		1	19.75	1.005918592
1	30.166	30166	927.8381	1010.753	1010.753	927.8381	1.089363543	1.019300733		1	20	1.005841636
1	30.377	30377	844.7752	972.0438	972.0438	844.7752	1.150653807	1.023886213		1	20.25	1.005773885
1	30.638	30638	765.8367	695.5013	695.5013	765.8367	0.90815875	1.02404806		1	20.5	1.005706133
1	30.873	30873	956.31	1074.397	1074.397	956.31	1.123481925	1.01791281		1	20.75	1.005638382
1	31.019	31019	1124.678	1011.282	1011.282	1124.678	0.899174697	1.01572579		1	21	1.005570631
1	31.18	31180	1057.231	1050.978	1050.978	1057.231	0.994085493	1.017600548		1	21.25	1.005502879
1	31.327	31327	1275.764	1132.199	1132.199	1275.764	0.887467431	1.020540157		1	21.5	1.005728897
1	31.533	31533	1007.257	1058.18	1058.18	1007.257	1.050556114	1.018495748		1	21.75	1.006442446
1	31.804	31804	700.0008	807.8522	807.8522	700.0008	1.154073252	1.003751456		1	22	1.007155996
1	32.163	32163	915.1434	853.997	853.997	915.1434	0.933183805	0.97697139		1	22.25	1.007869546
1	32.394	32394	600.6758	679.9779	679.9779	600.6758	1.132021466	0.957095809		1	22.5	1.008583095
1	32.706	32706	773.7313	691.6097	691.6097	773.7313	0.893862895	0.916666875		1	22.75	1.009246398
1	32.929	32929	974.562	695.4306	695.4306	974.562	0.713582717	0.882133128		1	23	1.009895915
1	33.096	33096	903.1247	764.4378	764.4378	903.1247	0.8464366	0.860402444		1	23.25	1.010346236
1	33.252	33252	1021.594	775.719	775.719	1021.594	0.759322196	0.842299866		1	23.5	1.009863955
1	33.457	33457	873.6594	797.3815	797.3815	873.6594	0.912691491	0.817492102		1	23.75	1.009381675
1	33.809	33809	1118.845	1003.619	1003.619	1118.845	0.897013438	0.783689852		1	24	1.008899394
1	33.986	33986	340.5788	255.8813	255.8813	340.5788	0.751313059	0.775484715		1	24.25	1.008417113
1	34.34	34340	843.6711	633.7893	633.7893	843.6711	0.751227937	0.771292653		1	24.5	1.007934832
1	34.527	34527	758.9517	565.7032	565.7032	758.9517	0.745374442	0.770818154		1	24.75	1.007452552
1	34.736	34736	1152.414	791.9722	791.9722	1152.414	0.687228895	0.773711391		1	25	1.006970271
1	34.992	34992	1268.86	1065.965	1065.965	1268.86	0.840096622	0.781575695		1	25.25	1.00648799
1	35.156	35156	1085.273	773.7087	773.7087	1085.273	0.712916197	0.783623959		1	25.5	1.005959944
1	35.305	35305	854.9275	648.7127	648.7127	854.9275	0.758792646	0.783688068		1	25.75	1.005343057
1	35.595	35595	896.9864	757.6854	757.6854	896.9864	0.844701101	0.785291745		1	26	1.004726171
1	35.779	35779	1126.431	1046.585	1046.585	1126.431	0.929115942	0.785614297		1	26.25	1.004109285
1	35.924	35924	883.6707	757.5749	757.5749	883.6707	0.857304537	0.784084028		1	26.5	1.003492399
1	36.219	36219	579.3797	381.437	381.437	579.3797	0.658354098	0.776296446		1	26.75	1.002875512
1	36.657	36657	784.9182	532.2558	532.2558	784.9182	0.678103527	0.765883797		1	27	1.002258626
1	37.056	37056	675.2708	459.1145	459.1145	675.2708	0.679896865	0.768974863		1	27.25	1.001848194
1	37.207	37207	708.9257	535.9115	535.9115	708.9257	0.755948755	0.770928334		1	27.5	1.00187418
1	37.408	37408	913.5796	768.3174	768.3174	913.5796	0.840996668	0.771361315		1	27.75	1.002039675
1	37.568	37568	804.4903	742.6821	742.6821	804.4903	0.923170982	0.772134551		1	28	1.002228888
1	37.857	37857	663.7652	564.0617	564.0617	663.7652	0.84979101	0.777439629		1	28.25	1.002512666
1	38.03	38030	836.2397	592.5275	592.5275	836.2397	0.708561792	0.777630935		1	28.5	1.00303482
1	38.277	38277	683.5425	420.2082	420.2082	683.5425	0.614750656	0.765379576		1	28.75	1.003778318
1	38.497	38497	674.3021	557.8837	557.8837	674.3021	0.827349789	0.74789039		1	29	1.004794956
1	38.703	38703	727.474	517.8887	517.8887	727.474	0.711899944	0.736016819		1	29.25	1.006341994
1	38.846	38846	986.9493	786.3438	786.3438	986.9493	0.796741839	0.729699831		1	29.5	1.007901577
1	39.096	39096	927.0084	566.6859	566.6859	927.0084	0.611306111	0.71522316		1	29.75	1.009102224
1	39.409	39409	970.5048	753.8084	753.8084	970.5048	0.776717848	0.706762661		1	30	1.009490955
1	39.58	39580	569.2542	416.5043	416.5043	569.2542	0.731666626	0.714031513		1	30.25	1.009733317
1	39.844	39844	676.0056	477.6072	477.6072	676.0056	0.706513674	0.734937503		1	30.5	1.009835138
1	40.035	40035	772.5609	530.2937	530.2937	772.5609	0.686410223	0.746023546		1	30.75	1.009733238
1	40.193	40193	771.3488	595.754	595.754	771.3488	0.772353571	0.752502107		1	31	1.009549661
1	40.358	40358	666.5014	462.5703	462.5703	666.5014	0.694027499	0.761225307		1	31.25	1.009656999
1	40.717	40717	774.5465	584.1753	584.1753	774.5465	0.754215919	0.776571794		1	31.5	1.009650641
1	41.031	41031	706.0407	766.5167	766.5167	706.0407	1.085655119	0.779266753		1	31.75	1.009215042
1	41.229	41229	624.568	462.8471	462.8471	624.568	0.741067586	0.778528779		1	32	1.008584687
1	41.603	41603	808.3582	518.0817	518.0817	808.3582	0.640906098	0.776971007		1	32.25	1.007879447
1	41.85	41850	704.0558	406.4936	406.4936	704.0558	0.577359919	0.772780503		1	32.5	1.006941555
1	42.18	42180	1054.676	1005.735	1005.735	1054.676	0.953596176	0.762532568		1	32.75	1.005738657
1	42.332	42332	1154.001	935.9102	935.9102	1154.001	0.811013335	0.760559141		1	33	1.004411855
1	42.507	42507	832.5512	566.2783	566.2783	832.5512	0.680172343	0.765238941		1	33.25	1.003321858
1	42.678	42678	955.2518	794.9666	794.9666	955.2518	0.832206336	0.774538847		1	33.5	1.0022747
1	42.864	42864	979.4667	705.4298	705.4298	979.4667	0.720218258	0.781895477		1	33.75	1.001412848
1	43.055	43055	801.9381	637.6934	637.6934	801.9381	0.795190302	0.784778459		1	34	1.000908939
1	43.205	43205	941.8598	835.1073	835.1073	941.8598	0.886657759	0.786306814		1	34.25	1.000802658
1	43.356	43356	797.8134	553.374	553.374	797.8134	0.693613319	0.786787584		1	34.5	1.000749822
1	43.707	43707	783.061	551.0204	551.0204	783.061	0.703674937	0.7833624		1	34.75	1.000866669
1	43.934	43934	695.1808	632.4892	632.4892	695.1808	0.909819719	0.779104226		1	35	1.001137141
1	44.103	44103	956.7784	737.3667	737.3667	956.7784	0.770676575	0.775666075		1	35.25	1.001208538
1	44.488	44488	633.6118	420.4701	420.4701	633.6118	0.66360838	0.758108117		1	35.5	1.001248099
1	44.697	44697	852.2975	690.7606	690.7606	852.2975	0.81046888	0.746941949		1	35.75	1.001276713
1	44.941	44941	909.1824	721.4925	721.4925	909.1824	0.793561886	0.740774169		1	36	1.001151577
1	45.092	45092	1236.959	984.4005	984.4005	1236.959	0.795823063	0.741030661		1	36.25	1.000917574
1	45.244	45244	1226.838	794.3613	794.3613	1226.838	0.64748671	0.742090176		1	36.5	1.000704213
1	45.5	45500	1343.084	915.9965	915.9965	1343.084	0.682009837	0.746643339		1	36.75	1.000596086
1	45.768	45768	1359.945	1048.992	1048.992	1359.945	0.771348841	0.760342312		1	37	1.000665615
1	46.151	46151	731.3054	552.9377	552.9377	731.3054	0.756096837	0.789707741		1	37.25	1.000754644
1	46.392	46392	839.2446	656.591	656.591	839.2446	0.782359517	0.803078732		1	37.5	1.000782824
1	46.537	46537	782.1434	755.08	755.08	782.1434	0.965398417	0.806989675		1	37.75	1.000914558
1	46.773	46773	754.3728	638.5904	638.5904	754.3728	0.846518326	0.810866179		1	38	1.000990748
1	47.067	47067	831.1751	611.5721	611.5721	831.1751	0.735792133	0.818935867		1	38.25	1.000600198
1	47.274	47274	741.6195	638.2877	638.2877	741.6195	0.860667364	0.834552031		1	38.5	0.999918058
1	47.567	47567	726.2037	622.7695	622.7695	726.2037	0.857568613	0.86227993		1	38.75	0.999423475
1	47.751	47751	626.5518	488.3156	488.3156	626.5518	0.779369878	0.86987113		1	39	0.998951093
1	47.912	47912	1033.152	687.1291	687.1291	1033.152	0.665080356	0.870613934		1	39.25	0.998602088
1	48.146	48146	961.662	707.4346	707.4346	961.662	0.735637469	0.870370714		1	39.5	0.998586665
1	48.337	48337	3712.772	5742.015	5742.015	3712.772	1.546557397	0.864869303		1	39.75	0.999192033
1	48.508	48508	1283.028	1089.114	1089.114	1283.028	0.848862223	0.853328943		1	40	0.999784318
1	48.71	48710	917.3715	572.4721	572.4721	917.3715	0.624035192	0.834731955		1	40.25	1.000198007
1	48.93	48930	852.0765	735.3948	735.3948	852.0765	0.863061943	0.815156177		1	40.5	1.000620901
1	49.205	49205	595.5243	382.5695	382.5695	595.5243	0.642407875	0.771952808		1	40.75	1.000964084
1	49.446	49446	728.2058	510.4746	510.4746	728.2058	0.701003205	0.724297809		1	41	1.001041113
1	49.594	49594	918.0377	685.3272	685.3272	918.0377	0.746513133	0.706536825		1	41.25	1.001021031
1	50.13	50130	731.5944	476.736	476.736	731.5944	0.651639761	0.708827763		1	41.5	1.000983649
1	50.476	50476	911.3545	564.5686	564.5686	911.3545	0.619482978	0.731027737		1	41.75	1.000878716
1	50.673	50673	725.8916	601.8719	601.8719	725.8916	0.829148457	0.742591169		1	42	1.000650585
1	51.019	51019	920.4006	668.7816	668.7816	920.4006	0.726620126	0.773838878		1	42.25	1.000417288
1	51.176	51176	784.0285	548.714	548.714	784.0285	0.699864865	0.789920164		1	42.5	1.000540351
1	51.371	51371	707.4667	624.8042	624.8042	707.4667	0.883157045	0.802465478		1	42.75	1.000983166
1	51.554	51554	839.5315	779.5892	779.5892	839.5315	0.928600297	0.806107902		1	43	1.001218729
1	51.691	51691	906.3472	793.6451	793.6451	906.3472	0.875652399	0.806901699		1	43.25	1.001308543
1	51.988	51988	857.8076	608.2985	608.2985	857.8076	0.709131628	0.805991697		1	43.5	1.001270213
1	52.215	52215	852.0855	651.632	651.632	852.0855	0.764749547	0.783637291		1	43.75	1.001168739
1	52.376	52376	813.4969	717.8425	717.8425	813.4969	0.882415778	0.755982117		1	44	1.000996627
1	52.618	52618	894.6242	642.6118	642.6118	894.6242	0.718303618	0.731860109		1	44.25	1.000680732
1	53.092	53092	969.0391	591.866	591.866	969.0391	0.61077618	0.781764137		1	44.5	1.000268062
1	53.254	53254	921.4235	697.6306	697.6306	921.4235	0.757122648	0.809003353		1	44.75	0.999842122
1	53.553	53553	835.1739	707.095	707.095	835.1739	0.846644034	0.848155709		1	45	0.999672394
1	53.7	53700	690.0195	476.289	476.289	690.0195	0.690254406	0.866855534		1	45.25	0.999719872
1	53.873	53873	850.8222	679.7451	679.7451	850.8222	0.79892732	0.895859426		1	45.5	0.999879497
1	54.057	54057	702.2768	529.1104	529.1104	702.2768	0.753421443	0.91510575		1	45.75	1.000338254
1	54.223	54223	2769.552	4681.097	4681.097	2769.552	1.690200076	0.923020463		1	46	1.001009864
1	54.427	54427	780.9492	819.4081	819.4081	780.9492	1.049246353	0.932844054		1	46.25	1.001622675
1	54.573	54573	849.2745	686.0823	686.0823	849.2745	0.807845167	0.933563066		1	46.5	1.002010079
1	55.016	55016	867.3866	474.264	474.264	867.3866	0.546773492	0.860035302		1	46.75	1.002171507
1	55.267	55267	762.3575	658.7475	658.7475	762.3575	0.864092634	0.790310134		1	47	1.002408749
1	55.755	55755	828.6477	621.7606	621.7606	828.6477	0.750331655	0.692503243		1	47.25	1.002970384
1	55.953	55953	659.9715	385.7818	385.7818	659.9715	0.58454312	0.688494768		1	47.5	1.00380318
1	56.231	56231	626.7507	468.5508	468.5508	626.7507	0.747587199	0.700009729		1	47.75	1.004301842
1	56.374	56374	647.4138	458.1633	458.1633	647.4138	0.70768232	0.704897907		1	48	1.004326706
1	56.581	56581	728.0092	482.3245	482.3245	728.0092	0.662525281	0.718054195		1	48.25	1.004213719
1	56.986	56986	697.4545	510.4139	510.4139	697.4545	0.73182394	0.764537258		1	48.5	1.003728848
1	57.14	57140	677.5484	652.6489	652.6489	677.5484	0.963250596	0.774435358		1	48.75	1.002914066
1	57.442	57442	650.6841	464.1192	464.1192	650.6841	0.71327884	0.783503163		1	49	1.001944284
1	57.667	57667	373.7334	313.409	313.409	373.7334	0.838589754	0.789342584		1	49.25	1.000468654
1	57.816	57816	866.206	547.9983	547.9983	866.206	0.632642004	0.792410526		1	49.5	0.99884466
1	58.076	58076	1078.214	1196.815	1196.815	1078.214	1.109997644	0.790764612		1	49.75	0.998463627
1	58.458	58458	976.4769	610.3348	610.3348	976.4769	0.625037622	0.780447505		1	50	0.998501987
1	58.656	58656	860.4013	598.4366	598.4366	860.4013	0.695531957	0.780569763		1	50.25	0.99879834
1	58.904	58904	732.5489	501.278	501.278	732.5489	0.684292885	0.794003239		1	50.5	0.999369477
1	59.254	59254	705.3313	688.74	688.74	705.3313	0.976477295	0.824970219		1	50.75	0.999983671
1	59.569	59569	532.6089	390.7048	390.7048	532.6089	0.733567914	0.840389018		1	51	1.000794205
1	59.949	59949	678.8114	651.304	651.304	678.8114	0.95947711	0.834480481		1	51.25	1.001604027
1	60.185	60185	593.8565	547.0676	547.0676	593.8565	0.921211774	0.826773078		1	51.5	1.001975665
1	60.339	60339	713.7969	637.4895	637.4895	713.7969	0.893096482	0.821738368		1	51.75	1.002036257
1	60.527	60527	585.2092	513.8258	513.8258	585.2092	0.878020715	0.804785617		1	52	1.001967655
1	60.674	60674	498.3276	283.3425	283.3425	498.3276	0.568586809	0.781992531		1	52.25	1.000991736
1	61.077	61077	768.887	538.938	538.938	768.887	0.700932647	0.736877851		1	52.5	0.999771035
1	61.276	61276	860.3931	686.8738	686.8738	860.3931	0.798325556	0.743113541		1	52.75	0.999847694
1	61.51	61510	688.673	398.7128	398.7128	688.673	0.578958083	0.761440347		1	53	1.000792595
1	61.755	61755	597.4363	471.9756	471.9756	597.4363	0.790001545	0.785611065		1	53.25	1.00209405
1	61.996	61996	590.743	452.9269	452.9269	590.743	0.766707181	0.832885865		1	53.5	1.003274604
1	62.223	62223	775.2091	743.7983	743.7983	775.2091	0.959480868	0.89183642		1	53.75	1.004495997
1	62.38	62380	728.0368	744.0846	744.0846	728.0368	1.022042567	0.918803818		1	54	1.005713187
1	62.566	62566	969.0528	624.8875	624.8875	969.0528	0.644843604	0.936644968		1	54.25	1.006258038
1	62.719	62719	1705.084	2511.927	2511.927	1705.084	1.473198388	0.949053633		1	54.5	1.00657693
1	62.995	62995	527.4666	436.6222	436.6222	527.4666	0.827772223	0.962318474		1	54.75	1.005535182
1	63.171	63171	686.3576	596.1953	596.1953	686.3576	0.868636553	0.959052973		1	55	1.004045557
1	63.564	63564	760.784	686.209	686.209	760.784	0.901976119	0.92069296		1	55.25	1.00161665
1	63.886	63886	812.4156	735.4824	735.4824	812.4156	0.905303148	0.886961605		1	55.5	0.99977065
1	64.022	64022	621.7272	480.7848	480.7848	621.7272	0.773305077	0.875273039		1	55.75	0.997971866
1	64.205	64205	754.5245	751.9826	751.9826	754.5245	0.996631123	0.857261496		1	56	0.997861877
1	64.405	64405	758.7981	591.7823	591.7823	758.7981	0.779894283	0.840049073		1	56.25	0.998228686
1	64.651	64651	784.2288	597.3954	597.3954	784.2288	0.761761619	0.818502339		1	56.5	0.998668344
1	64.813	64813	677.5472	688.8332	688.8332	677.5472	1.016657142	0.804344732		1	56.75	0.99954949
1	64.975	64975	663.3773	521.688	521.688	663.3773	0.786412197	0.795767526		1	57	1.000554185
1	65.252	65252	1181.438	768.5883	768.5883	1181.438	0.650553224	0.789111974		1	57.25	1.00099579
1	65.447	65447	1154.223	838.2367	838.2367	1154.223	0.726234618	0.787046038		1	57.5	1.001256788
1	65.797	65797	946.5365	715.9981	715.9981	946.5365	0.756440032	0.795883211		1	57.75	1.001473734
1	65.99	65990	986.0398	869.3777	869.3777	986.0398	0.881686216	0.814800471		1	58	1.001480704
1	66.305	66305	900.9006	757.2788	757.2788	900.9006	0.840579749	0.863597967		1	58.25	1.001294725
1	66.506	66506	680.7853	685.4596	685.4596	680.7853	1.006866041	0.891744743		1	58.5	1.001093984
1	66.742	66742	859.6464	737.0741	737.0741	859.6464	0.857415444	0.921183061		1	58.75	1.001280232
1	66.901	66901	731.4986	631.6879	631.6879	731.4986	0.863553122	0.941883732		1	59	1.001884622
1	67.134	67134	858.2525	906.9274	906.9274	858.2525	1.056713962	0.968653354		1	59.25	1.002678694
1	67.325	67325	697.3213	676.783	676.783	697.3213	0.970546863	0.973957141		1	59.5	1.003123679
1	67.605	67605	998.5773	1064.739	1064.739	998.5773	1.066255962	0.964641887		1	59.75	1.003143894
1	67.816	67816	849.9179	917.4616	917.4616	849.9179	1.079470852	0.980003046		1	60	1.00297302
1	68.025	68025	1329.033	1289.215	1289.215	1329.033	0.970039871	1.028184488		1	60.25	1.002679833
1	68.291	68291	1753.968	1716.92	1716.92	1753.968	0.978877608	1.110428264		1	60.5	1.002054185
1	68.461	68461	480.6306	452.2649	452.2649	480.6306	0.940982326	1.16320538		1	60.75	1.000843085
1	68.67	68670	1333.359	1598.464	1598.464	1333.359	1.198824923	1.256097049		1	61	0.999838372
1	68.863	68863	986.9486	1267.462	1267.462	986.9486	1.284222907	1.359064313		1	61.25	0.999723531
1	69.042	69042	1159.244	1756.648	1756.648	1159.244	1.515339307	1.420546238		1	61.5	1.000382587
1	69.198	69198	1088.362	1765.33	1765.33	1088.362	1.622006281	1.44295454		1	61.75	1.001260714
1	69.346	69346	935.0313	1549.094	1549.094	935.0313	1.656729566	1.457140393		1	62	1.003012859
1	69.515	69515	981.6138	1732.926	1732.926	981.6138	1.765384716	1.464878743		1	62.25	1.005258359
1	69.682	69682	1358.994	1914.554	1914.554	1358.994	1.408802394	1.445665594		1	62.5	1.006473205
1	69.987	69987	1745.977	1799.452	1799.452	1745.977	1.030627551	1.349665218		1	62.75	1.007199428
1	70.223	70223	1730.817	1761.266	1761.266	1730.817	1.01759227	1.294080069		1	63	1.007618813
1	70.409	70409	1035.648	1108.776	1108.776	1035.648	1.070610864	1.27582555		1	63.25	1.00722809
1	70.564	70564	1233.181	1861.015	1861.015	1233.181	1.509117477	1.262718579		1	63.5	1.006352067
1	70.747	70747	1351.95	1884.667	1884.667	1351.95	1.394036022	1.253432356		1	63.75	1.005428317
1	71.002	71002	959.4581	1236.429	1236.429	959.4581	1.288674305	1.272488068		1	64	1.004565128
1	71.286	71286	1354.661	2095.7	2095.7	1354.661	1.547029109	1.316447406		1	64.25	1.003711611
1	71.466	71466	1255.896	1586.376	1586.376	1255.896	1.263142808	1.329547444		1	64.5	1.002934007
1	71.618	71618	1347.849	1654.624	1654.624	1347.849	1.227603389	1.328466009		1	64.75	1.002148607
1	71.774	71774	1006.947	1053.141	1053.141	1006.947	1.045875304	1.322892562		1	65	1.001621471
1	71.925	71925	747.1633	1040.367	1040.367	747.1633	1.392422513	1.311452583		1	65.25	1.001405828
1	72.146	72146	722.8468	954.1046	954.1046	722.8468	1.319926435	1.282713704		1	65.5	1.001377978
1	72.479	72479	646.4612	901.0684	901.0684	646.4612	1.393847612	1.222849301		1	65.75	1.001604586
1	72.66	72660	603.4851	708.9211	708.9211	603.4851	1.174711853	1.188080086		1	66	1.002381923
1	72.86	72860	639.041	822.9746	822.9746	639.041	1.287827542	1.140508579		1	66.25	1.003772248
1	73.253	73253	737.1184	558.7897	558.7897	737.1184	0.758073194	1.020113293		1	66.5	1.005058414
1	73.432	73432	668.7787	639.8034	639.8034	668.7787	0.956674308	0.971213457		1	66.75	1.006182791
1	73.659	73659	811.2184	763.1802	763.1802	811.2184	0.940782655	0.912412048		1	67	1.007296875
1	73.812	73812	634.4988	599.421	599.421	634.4988	0.944715735	0.873473031		1	67.25	1.007965201
1	73.997	73997	729.1882	637.4342	637.4342	729.1882	0.874169659	0.836125651		1	67.5	1.007830958
1	74.179	74179	810.6699	638.158	638.158	810.6699	0.787198341	0.810790543		1	67.75	1.008084518
1	74.322	74322	570.039	493.279	493.279	570.039	0.865342547	0.795676446		1	68	1.009779805
1	74.602	74602	651.6319	447.8819	447.8819	651.6319	0.687323472	0.779272745		1	68.25	1.012484135
1	74.745	74745	715.1878	522.6172	522.6172	715.1878	0.730741212	0.779234734		1	68.5	1.015456177
1	74.931	74931	1177.086	937.1104	937.1104	1177.086	0.796127386	0.786985002		1	68.75	1.019700891
1	75.15	75150	759.7912	650.8566	650.8566	759.7912	0.85662561	0.799880788		1	69	1.023554442
1	75.399	75399	712.6921	519.2963	519.2963	712.6921	0.728640461	0.832876539		1	69.25	1.025055707
1	75.677	75677	679.0677	562.3509	562.3509	679.0677	0.828121997	0.892887266		1	69.5	1.025639188
1	76.011	76011	431.0693	507.5531	507.5531	431.0693	1.177428084	0.945433417		1	69.75	1.02420573
1	76.223	76223	876.2186	780.8022	780.8022	876.2186	0.891104343	0.956186345		1	70	1.021417808
1	76.42	76420	896.7427	935.1849	935.1849	896.7427	1.042868707	0.961495536		1	70.25	1.019437116
1	76.654	76654	675.3982	559.4535	559.4535	675.3982	0.828331346	0.963490077		1	70.5	1.018600666
1	76.865	76865	527.116	597.9643	597.9643	527.116	1.134407417	0.956075404		1	70.75	1.018081057
1	77.036	77036	555.9599	512.3671	512.3671	555.9599	0.921590028	0.942884644		1	71	1.018751736
1	77.358	77358	637.7993	460.1508	460.1508	637.7993	0.721466455	0.918440883		1	71.25	1.020135179
1	77.614	77614	673.2614	589.9	589.9	673.2614	0.876182713	0.902817424		1	71.5	1.020796825
1	77.886	77886	749.7199	740.7126	740.7126	749.7199	0.98798578	0.883223146		1	71.75	1.020597383
1	78.058	78058	635.0132	546.7781	546.7781	635.0132	0.861049975	0.871586756		1	72	1.019805782
1	78.423	78423	926.793	797.0999	797.0999	926.793	0.860062495	0.845415623		1	72.25	1.018453005
1	78.725	78725	561.4586	482.8714	482.8714	561.4586	0.860030285	0.822719648		1	72.5	1.016830272
1	78.983	78983	813.814	642.5892	642.5892	813.814	0.789602047	0.806541128		1	72.75	1.014958382
1	79.151	79151	612.5146	533.7802	533.7802	612.5146	0.871457105	0.795606854		1	73	1.0124794
1	79.338	79338	756.7015	504.8767	504.8767	756.7015	0.667207214	0.781110117		1	73.25	1.009729947
1	79.671	79671	809.5593	636.9291	636.9291	809.5593	0.786760278	0.762220617		1	73.5	1.007309116
1	80.017	80017	773.5837	549.8694	549.8694	773.5837	0.710807893	0.759355288		1	73.75	1.004999097
1	80.173	80173	659.8886	401.7642	401.7642	659.8886	0.608836401	0.761170473		1	74	1.003076882
1	80.383	80383	691.6099	685.2833	685.2833	691.6099	0.990852358	0.765871484		1	74.25	1.001912957
1	80.69	80690	662.5814	522.5076	522.5076	662.5814	0.788593824	0.788714279		1	74.5	1.001265402
1	80.866	80866	617.6819	477.4894	477.4894	617.6819	0.77303447	0.806626838		1	74.75	1.001056994
1	81.062	81062	895.0422	654.5469	654.5469	895.0422	0.731302837	0.820834257		1	75	1.001473608
1	81.274	81274	995.3694	808.8938	808.8938	995.3694	0.812656889	0.831820704		1	75.25	1.002266416
1	81.714	81714	675.3826	619.3186	619.3186	675.3826	0.916989274	0.853732128		1	75.5	1.003757932
1	81.922	81922	913.7662	952.8218	952.8218	913.7662	1.042741349	0.855314795		1	75.75	1.005541886
1	82.213	82213	749.9109	499.0117	499.0117	749.9109	0.665427986	0.829349765		1	76	1.006953851
1	82.551	82551	851.7738	740.7735	740.7735	851.7738	0.86968336	0.784531175		1	76.25	1.007428125
1	82.726	82726	604.9194	422.9517	422.9517	604.9194	0.699186867	0.776236967		1	76.5	1.00761708
1	82.907	82907	729.4381	739.4454	739.4454	729.4381	1.01371919	0.779362386		1	76.75	1.007543096
1	83.113	83113	713.7207	532.9306	532.9306	713.7207	0.746693489	0.78596094		1	77	1.007024171
1	83.276	83276	520.5257	320.8751	320.8751	520.5257	0.616444299	0.792321173		1	77.25	1.00634128
1	83.439	83439	1172.965	808.8932	808.8932	1172.965	0.689614098	0.807632734		1	77.5	1.005735846
1	83.738	83738	802.435	576.9417	576.9417	802.435	0.718988703	0.861550851		1	77.75	1.005134368
1	84.118	84118	950.1444	789.6722	789.6722	950.1444	0.831107566	0.910672602		1	78	1.00450578
1	84.428	84428	1779.347	3074.086	3074.086	1779.347	1.727648401	0.913744179		1	78.25	1.003870693
1	84.738	84738	1020.631	583.9271	583.9271	1020.631	0.572123618	0.907956468		1	78.5	1.00321764
1	84.878	84878	816.3762	755.0289	755.0289	816.3762	0.92485413	0.901479165		1	78.75	1.002554325
1	85.116	85116	606.7348	476.7233	476.7233	606.7348	0.785719395	0.86935216		1	79	1.001990082
1	85.383	85383	993.8623	667.415	667.415	993.8623	0.671536691	0.808806215		1	79.25	1.001361747
1	85.711	85711	904.4382	631.2262	631.2262	904.4382	0.697920765	0.747139286		1	79.5	1.000786941
1	86.049	86049	708.3087	454.4176	454.4176	708.3087	0.64155304	0.728729847		1	79.75	1.000415229
1	86.188	86188	872.9401	784.6937	784.6937	872.9401	0.898908986	0.725860412		1	80	1.000340905
1	86.367	86367	803.2593	613.9302	613.9302	803.2593	0.764298901	0.719166441		1	80.25	1.000462895
1	86.65	86650	871.6165	619.7637	619.7637	871.6165	0.711050904	0.700367311		1	80.5	1.000882306
1	87.046	87046	1244.162	782.4662	782.4662	1244.162	0.628910222	0.676702385		1	80.75	1.001609049
1	87.195	87195	843.0926	643.6399	643.6399	843.0926	0.763427291	0.672674383		1	81	1.002381581
1	87.4	87400	893.4289	659.3275	659.3275	893.4289	0.737974225	0.672876076		1	81.25	1.002892679
1	87.671	87671	983.3588	584.1429	584.1429	983.3588	0.594028243	0.679537515		1	81.5	1.003341361
1	87.976	87976	842.8644	473.0592	473.0592	842.8644	0.561251845	0.690145349		1	81.75	1.003733773
1	88.125	88125	489.5765	303.7207	303.7207	489.5765	0.620374344	0.699058364		1	82	1.003530906
1	88.334	88334	683.6949	422.258	422.258	683.6949	0.617611745	0.719088056		1	82.25	1.002672493
1	88.589	88589	629.8666	623.1471	623.1471	629.8666	0.989331868	0.739362478		1	82.5	1.001482428
1	88.803	88803	923.7386	879.7225	879.7225	923.7386	0.952350048	0.75391775		1	82.75	1.000956774
1	89.105	89105	662.6151	504.2235	504.2235	662.6151	0.760959869	0.778852545		1	83	1.001161041
1	89.275	89275	827.8195	478.6976	478.6976	827.8195	0.578263257	0.786349067		1	83.25	1.001482892
1	89.418	89418	648.7222	537.3963	537.3963	648.7222	0.82839203	0.784720901		1	83.5	1.002463887
1	89.566	89566	949.556	676.6525	676.6525	949.556	0.712598836	0.777478311		1	83.75	1.004060316
1	89.823	89823	914.467	765.2608	765.2608	914.467	0.836838071	0.765648749		1	84	1.005220481
1	90.086	90086	691.0793	458.3329	458.3329	691.0793	0.66321318	0.755460832		1	84.25	1.005815032
1	90.379	90379	625.611	519.4585	519.4585	625.611	0.830321877	0.73935767		1	84.5	1.005830089
1	90.636	90636	826.4237	647.3405	647.3405	826.4237	0.783303407	0.731130295		1	84.75	1.005650639
1	90.967	90967	836.9893	459.1404	459.1404	836.9893	0.548561851	0.726069341		1	85	1.004846827
1	91.203	91203	939.0256	752.6282	752.6282	939.0256	0.801499128	0.721937559		1	85.25	1.003193835
1	91.535	91535	858.9884	598.8527	598.8527	858.9884	0.697160404	0.719931858		1	85.5	1.001321434
1	91.71	91710	719.2232	537.6818	537.6818	719.2232	0.747586841	0.722031218		1	85.75	0.999821045
1	91.958	91958	803.4504	667.9678	667.9678	803.4504	0.831374034	0.728370668		1	86	0.99933222
1	92.242	92242	852.1623	563.8088	563.8088	852.1623	0.661621384	0.739511684		1	86.25	0.999050163
1	92.435	92435	966.17	718.4591	718.4591	966.17	0.743615616	0.753232749		1	86.5	0.998575918
1	92.63	92630	956.1377	707.4619	707.4619	956.1377	0.739916332	0.77201055		1	86.75	0.998003672
1	92.856	92856	1076.6	744.8654	744.8654	1076.6	0.691868289	0.789502897		1	87	0.997467333
1	93.08	93080	763.2785	597.7528	597.7528	763.2785	0.783138527	0.804084174		1	87.25	0.997225986
1	93.423	93423	735.4375	716.2167	716.2167	735.4375	0.973864808	0.8289839		1	87.5	0.997319528
1	93.666	93666	666.2507	599.7248	599.7248	666.2507	0.900148848	0.8377026		1	87.75	0.997569064
1	94.078	94078	663.7464	544.7586	544.7586	663.7464	0.820733039	0.828275943		1	88	0.997902783
1	94.357	94357	789.6247	655.6388	655.6388	789.6247	0.830316985	0.813396345		1	88.25	0.998601275
1	94.634	94634	757.2147	576.1214	576.1214	757.2147	0.760842863	0.798140775		1	88.5	0.999364086
1	94.986	94986	661.7657	541.496	541.496	661.7657	0.818259393	0.760504982		1	88.75	1.000011234
1	95.127	95127	827.2769	600.9026	600.9026	827.2769	0.726362116	0.741474047		1	89	1.000724567
1	95.395	95395	688.6222	472.5838	472.5838	688.6222	0.686274419	0.717072038		1	89.25	1.001265339
1	95.774	95774	906.6797	635.9947	635.9947	906.6797	0.701454659	0.711657035		1	89.5	1.001102408
1	96.055	96055	703.8798	420.938	420.938	703.8798	0.598025401	0.715997254		1	89.75	1.000682411
1	96.393	96393	744.9037	580.7352	580.7352	744.9037	0.779611109	0.724591462		1	90	1.000315638
1	96.548	96548	598.4641	460.9502	460.9502	598.4641	0.770221973	0.732291835		1	90.25	0.999872465
1	96.844	96844	738.2525	505.7578	505.7578	738.2525	0.68507428	0.759595867		1	90.5	0.999478885
1	97.199	97199	1067.695	779.4363	779.4363	1067.695	0.730017749	0.786870099		1	90.75	0.999260011
1	97.477	97477	668.6129	662.4132	662.4132	668.6129	0.99072752	0.796905897		1	91	0.999120158
1	97.746	97746	731.9979	568.0662	568.0662	731.9979	0.776048948	0.805051199		1	91.25	0.998982377
1	98.078	98078	749.1242	597.8369	597.8369	749.1242	0.798047774	0.807808718		1	91.5	0.998928157
1	98.328	98328	808.3514	671.453	671.453	808.3514	0.83064494	0.799220008		1	91.75	0.99903264
1	98.627	98627	910.1802	597.3058	597.3058	910.1802	0.656250048	0.780238571		1	92	0.999282665
1	98.797	98797	747.2064	544.195	544.195	747.2064	0.728306128	0.769966514		1	92.25	0.999643892
1	99.061	99061	963.51	902.1867	902.1867	963.51	0.936354267	0.717695646		1	92.5	1.000340759
1	99.313	99313	715.6534	439.8742	439.8742	715.6534	0.614646979	0.654000288		1	92.75	1.001123604
1	99.49	99490	760.9273	588.8618	588.8618	760.9273	0.77387393	0.646502498		1	93	1.001754648
1	99.703	99703	828.7989	663.3031	663.3031	828.7989	0.800318509	0.695295986		1	93.25	1.002384635
1	99.88	99880	940.4205	666.6883	666.6883	940.4205	0.708925741	0.758566776		1	93.5	1.002934669
1	100.15	100150	804.1495	385.6907	385.6907	804.1495	0.479625617	0.847686919		1	93.75	1.003079489
1	100.418	100418	812.3533	520.4155	520.4155	812.3533	0.640627052	0.947224482		1	94	1.002874142
1	100.758	100758	805.1083	634.3901	634.3901	805.1083	0.787956229	1.103175439		1	94.25	1.002480763
1	101.036	101036	849.9546	1059.634	1059.634	849.9546	1.246694823	1.170515796		1	94.5	1.001993171
1	101.293	101293	2640.69	8329.461	8329.461	2640.69	3.154274451	1.163183596		1	94.75	1.001282982
1	101.656	101656	983.7538	760.0478	760.0478	983.7538	0.772599608	1.116841583		1	95	1.000309289
1	101.818	101818	800.4982	592.6947	592.6947	800.4982	0.740407286	1.097819005		1	95.25	0.999291867
1	101.962	101962	853.4413	504.8403	504.8403	853.4413	0.591534884	1.066231671		1	95.5	0.998764044
1	102.334	102334	781.1363	534.2195	534.2195	781.1363	0.683900492	0.900736896		1	95.75	0.998635814
1	102.575	102575	860.5758	705.0938	705.0938	860.5758	0.819327943	0.8217692		1	96	0.998748819
1	102.842	102842	846.9524	708.8303	708.8303	846.9524	0.836918698	0.803261331		1	96.25	0.998957313
1	103.308	103308	619.3307	484.1501	484.1501	619.3307	0.781731149	0.836985084		1	96.5	0.999278677
1	103.638	103638	1019.333	801.543	801.543	1019.333	0.786340676	0.857358698		1	96.75	1.000033207
1	103.894	103894	694.0232	715.4259	715.4259	694.0232	1.030838594	0.852470355		1	97	1.000774755
1	104.104	104104	735.3211	786.4081	786.4081	735.3211	1.069475771	0.842349297		1	97.25	1.001389716
1	104.502	104502	762.1112	585.5875	585.5875	762.1112	0.768375402	0.82448438		1	97.5	1.001708904
1	104.793	104793	734.9675	506.7893	506.7893	734.9675	0.689539742	0.804063022		1	97.75	1.001977508
1	105.018	105018	646.5191	408.3039	408.3039	646.5191	0.631541899	0.782903112		1	98	1.002052051
1	105.2	105200	581.6546	408.7178	408.7178	581.6546	0.702681282	0.773727088		1	98.25	1.001863177
1	105.451	105451	747.0172	590.4599	590.4599	747.0172	0.790423433	0.782256495		1	98.5	1.001374987
1	105.621	105621	639.5042	714.6062	714.6062	639.5042	1.117437853	0.794903566		1	98.75	1.000818741
1	105.785	105785	725.6069	526.0037	526.0037	725.6069	0.724915516	0.80492907		1	99	0.999273873
1	106.081	106081	1091.818	762.3695	762.3695	1091.818	0.698256944	0.825647463		1	99.25	0.99712531
1	106.309	106309	860.4528	645.7124	645.7124	860.4528	0.75043326	0.843363001		1	99.5	0.996366721
1	106.502	106502	963.0308	942.5714	942.5714	963.0308	0.978755197	0.850640652		1	99.75	0.998639288
1	106.89	106890	661.5445	687.1733	687.1733	661.5445	1.038740856	0.844800283		1	100	1.001729488
1	107.15	107150	692.3344	419.662	419.662	692.3344	0.60615506	0.836273792		1	100.25	1.004840261
1	107.287	107287	605.1231	480.3279	480.3279	605.1231	0.793768904	0.832223112		1	100.5	1.00843052
1	107.439	107439	657.1996	666.0601	666.0601	657.1996	1.013482205	0.826226185		1	100.75	1.012547118
1	107.577	107577	582.1878	376.4919	376.4919	582.1878	0.646684627	0.818657245		1	101	1.014783283
1	107.739	107739	832.5838	643.0929	643.0929	832.5838	0.772406213	0.809879135		1	101.25	1.014877158
1	107.949	107949	671.4979	657.3253	657.3253	671.4979	0.978894052	0.794586654		1	101.5	1.013884419
1	108.086	108086	652.405	474.904	474.904	652.405	0.727928204	0.782567709		1	101.75	1.012773206
1	108.293	108293	772.1274	564.7887	564.7887	772.1274	0.731470869	0.769964244		1	102	1.010745688
1	108.459	108459	593.1869	514.6248	514.6248	593.1869	0.86755928	0.767324586		1	102.25	1.006752951
1	108.616	108616	744.2842	558.9269	558.9269	744.2842	0.750958975	0.767175295		1	102.5	1.003458716
1	108.786	108786	1202.831	828.9029	828.9029	1202.831	0.689126652	0.7667263		1	102.75	1.002141
1	109.06	109060	585.2489	404.5162	404.5162	585.2489	0.691186605	0.760743039		1	103	1.002322543
1	109.359	109359	671.1373	510.6467	510.6467	671.1373	0.760867709	0.754228835		1	103.25	1.002972044
1	109.581	109581	650.1605	574.0135	574.0135	650.1605	0.882879689	0.756745853		1	103.5	1.003548272
1	109.921	109921	762.3625	630.5796	630.5796	762.3625	0.827138796	0.779285758		1	103.75	1.003777355
1	110.204	110204	738.5758	504.4857	504.4857	738.5758	0.683052031	0.812204767		1	104	1.003495241
1	110.408	110408	877.9376	697.5385	697.5385	877.9376	0.794519451	0.842243569		1	104.25	1.003080034
1	110.65	110650	852.7378	702.3492	702.3492	852.7378	0.82364028	0.900742		1	104.5	1.002677181
1	110.836	110836	832.2339	726.9621	726.9621	832.2339	0.873506955	0.953407121		1	104.75	1.00204917
1	110.99	110990	867.7052	800.8274	800.8274	867.7052	0.922925666	0.984388868		1	105	1.001241978
1	111.293	111293	880.9908	637.2127	637.2127	880.9908	0.723290981	1.039305506		1	105.25	1.000912789
1	111.446	111446	469.4351	1011.055	1011.055	469.4351	2.153769499	1.067712008		1	105.5	1.00128886
1	111.662	111662	667.9723	535.7538	535.7538	667.9723	0.802059906	1.091281011		1	105.75	1.00189512
1	111.811	111811	740.9705	708.8014	708.8014	740.9705	0.956585181	1.088071265		1	106	1.002512177
1	112.001	112001	463.5744	423.5102	423.5102	463.5744	0.913575469	1.066738285		1	106.25	1.003187118
1	112.247	112247	498.4391	513.7082	513.7082	498.4391	1.030633833	1.035518702		1	106.5	1.00361025
1	112.482	112482	590.7672	584.8255	584.8255	590.7672	0.9899424	0.992346324		1	106.75	1.003478943
1	112.637	112637	601.8462	623.943	623.943	601.8462	1.036715028	0.955259049		1	107	1.003273787
1	112.789	112789	606.4008	571.5197	571.5197	606.4008	0.942478473	0.928245219		1	107.25	1.002991048
1	113.089	113089	631.3233	556.0177	556.0177	631.3233	0.880717851	0.900403065		1	107.5	1.002616379
1	113.326	113326	998.7338	827.2534	827.2534	998.7338	0.828302196	0.884890464		1	107.75	1.002120879
1	113.52	113520	883.889	871.8535	871.8535	883.889	0.986383471	0.872796581		1	108	1.00144002
1	113.74	113740	669.0788	436.532	436.532	669.0788	0.652437351	0.858304266		1	108.25	1.000810697
1	113.932	113932	655.4795	673.8888	673.8888	655.4795	1.028085241	0.84648389		1	108.5	1.000620546
1	114.228	114228	380.4121	250.111	250.111	380.4121	0.657473829	0.83229683		1	108.75	1.00060388
1	114.425	114425	667.7982	612.4188	612.4188	667.7982	0.917071654	0.826291862		1	109	1.000432706
1	114.597	114597	978.6536	860.6316	860.6316	978.6536	0.879403703	0.822983186		1	109.25	1.000237066
1	114.854	114854	797.4482	733.8853	733.8853	797.4482	0.920292127	0.821773085		1	109.5	1.000209204
1	115.039	115039	573.8188	517.1097	517.1097	573.8188	0.901172461	0.825674398		1	109.75	1.00064438
1	115.197	115197	560.4613	272.0064	272.0064	560.4613	0.485325927	0.831557162		1	110	1.001381242
1	115.419	115419	598.4772	462.3453	462.3453	598.4772	0.772536197	0.837942898		1	110.25	1.002476289
1	115.574	115574	618.0516	661.6665	661.6665	618.0516	1.07056838	0.841322163		1	110.5	1.004109879
1	115.733	115733	636.0702	508.1537	508.1537	636.0702	0.798895625	0.846292381		1	110.75	1.006428056
1	115.996	115996	701.9817	638.8783	638.8783	701.9817	0.910106773	0.853026393		1	111	1.008479527
1	116.311	116311	632.2292	552.2711	552.2711	632.2292	0.873529884	0.861253531		1	111.25	1.010106164
1	116.505	116505	623.7261	589.4079	589.4079	623.7261	0.944978733	0.866713375		1	111.5	1.011617256
1	116.65	116650	743.7477	526.8824	526.8824	743.7477	0.708415502	0.868753272		1	111.75	1.01218379
1	116.938	116938	551.9295	487.4054	487.4054	551.9295	0.883093584	0.8665255		1	112	1.011374801
1	117.274	117274	849.7179	741.8314	741.8314	849.7179	0.873032568	0.857316984		1	112.25	1.010230215
1	117.636	117636	808.5802	670.8455	670.8455	808.5802	0.829658579	0.8439839		1	112.5	1.008545515
1	117.814	117814	730.5735	552.746	552.746	730.5735	0.75659191	0.83768086		1	112.75	1.006647755
1	117.995	117995	951.8887	957.424	957.424	951.8887	1.005815071	0.830833772		1	113	1.005695931
1	118.162	118162	743.1081	671.4213	671.4213	743.1081	0.903531128	0.822741748		1	113.25	1.005021093
1	118.398	118398	895.2955	579.8153	579.8153	895.2955	0.647624499	0.800918527		1	113.5	1.004453105
1	118.6	118600	822.9883	503.892	503.892	822.9883	0.612271159	0.777272623		1	113.75	1.003865976
1	118.759	118759	693.436	655.8561	655.8561	693.436	0.945806246	0.763075815		1	114	1.003346727
1	119.041	119041	877.9106	716.8777	716.8777	877.9106	0.816572553	0.739761645		1	114.25	1.002930347
1	119.266	119266	719.8768	492.2275	492.2275	719.8768	0.683766306	0.721023563		1	114.5	1.002687052
1	119.56	119560	844.3917	593.7333	593.7333	844.3917	0.703149143	0.711807474		1	114.75	1.002594203
1	119.86	119860	1071.635	707.9764	707.9764	1071.635	0.660650688	0.726321924		1	115	1.002687154
1	120.059	120059	1060.539	629.3749	629.3749	1060.539	0.593448143	0.743167663		1	115.25	1.002982597
1	120.272	120272	984.2897	815.0767	815.0767	984.2897	0.828086182	0.763731077		1	115.5	1.003220509
1	120.499	120499	687.3642	608.6963	608.6963	687.3642	0.885551357	0.779589743		1	115.75	1.003472482
1	120.671	120671	600.1956	534.7185	534.7185	600.1956	0.890907064	0.791503319		1	116	1.003702355
1	120.939	120939	553.1314	479.5866	479.5866	553.1314	0.867039188	0.833410559		1	116.25	1.00393676
1	121.076	121076	554.1601	437.8555	437.8555	554.1601	0.790124551	0.86412429		1	116.5	1.004184909
1	121.242	121242	638.3747	627.7576	627.7576	638.3747	0.983368545	0.901407107		1	116.75	1.004235423
1	121.46	121460	831.4721	800.3073	800.3073	831.4721	0.962518526	0.972214493		1	117	1.004122216
1	121.785	121785	784.2866	719.444	719.444	784.2866	0.917322826	1.138558631		1	117.25	1.003876247
1	121.957	121957	715.0086	719.4525	719.4525	715.0086	1.00621517	1.244192569		1	117.5	1.003553807
1	122.237	122237	814.0567	1208.082	1208.082	814.0567	1.48402685	1.429116488		1	117.75	1.003229064
1	122.43	122430	871.339	1433.798	1433.798	871.339	1.645511104	1.596245929		1	118	1.002893201
1	122.586	122586	735.1491	1403.225	1403.225	735.1491	1.908762454	1.762742456		1	118.25	1.002319266
1	122.957	122957	802.7611	1787.741	1787.741	802.7611	2.226990072	2.099382669		1	118.5	1.001399312
1	123.157	123157	882.4476	1753.921	1753.921	882.4476	1.987563907	2.19068817		1	118.75	1.000498265
1	123.537	123537	752.4354	1828.87	1828.87	752.4354	2.430600687	2.297392403		1	119	0.999754134
1	123.747	123747	728.3109	2125.399	2125.399	728.3109	2.918257848	2.351436386		1	119.25	0.999007594
1	124.041	124041	804.3165	2022.587	2022.587	804.3165	2.514665558	2.416996123		1	119.5	0.998696426
1	124.182	124182	941.7502	2368.657	2368.657	941.7502	2.515164849	2.438561374		1	119.75	0.998958911
1	124.353	124353	1158.581	2126.01	2126.01	1158.581	1.835011967	2.46116884		1	120	0.999575423
1	124.642	124642	991.8662	1785.226	1785.226	991.8662	1.799865748	2.506150393		1	120.25	1.000416692
1	124.839	124839	950.394	2256.125	2256.125	950.394	2.373883884	2.527165134		1	120.5	1.001064746
1	125.02	125020	762.2283	2188.609	2188.609	762.2283	2.87133002	2.521514071		1	120.75	1.001933428
1	125.448	125448	741.0469	2403.074	2403.074	741.0469	3.242809598	2.467886228		1	121	1.003485347
1	125.694	125694	731.3538	1769.445	1769.445	731.3538	2.419410414	2.411554404		1	121.25	1.005528734
1	125.917	125917	721.0293	1731.608	1731.608	721.0293	2.401577855	2.323298693		1	121.5	1.008712383
1	126.223	126223	977.4139	1880.125	1880.125	977.4139	1.923570966	2.076209737		1	121.75	1.013305986
1	126.524	126524	744.4551	1168.249	1168.249	744.4551	1.56926724	1.728831197		1	122	1.018760818
1	127.032	127032	897.421	934.7893	934.7893	897.421	1.041639654	1.238882109		1	122.25	1.024784132
1	127.322	127322	844.3475	952.0882	952.0882	844.3475	1.12760232	1.131373177		1	122.5	1.033061928
1	127.508	127508	564.1446	494.7678	494.7678	564.1446	0.877023019	1.096664587		1	122.75	1.04169929
1	127.783	127783	573.7194	545.7221	545.7221	573.7194	0.95120036	1.0491009		1	123	1.049147001
1	128.042	128042	740.1654	616.1302	616.1302	740.1654	0.832422321	1.023740343		1	123.25	1.052657595
1	128.196	128196	1043.342	1748.415	1748.415	1043.342	1.675783204	1.024385342		1	123.5	1.055177751
1	128.361	128361	848.6758	865.5991	865.5991	848.6758	1.01994083	1.020123857		1	123.75	1.057514906
1	128.5	128500	855.5628	935.6279	935.6279	855.5628	1.093581792	1.013656527		1	124	1.059516239
1	128.709	128709	774.3116	739.6086	739.6086	774.3116	0.955182126	1.011744142		1	124.25	1.060941382
1	129.043	129043	890.2034	700.5783	700.5783	890.2034	0.786986772	1.000097601		1	124.5	1.062251618
1	129.362	129362	667.0236	489.5733	489.5733	667.0236	0.733966984	0.950827476		1	124.75	1.063458649
1	129.523	129523	715.3962	616.9812	616.9812	715.3962	0.862432873	0.921004526		1	125	1.063619024
1	129.699	129699	891.4827	1151.315	1151.315	891.4827	1.291460844	0.895308499		1	125.25	1.062562028
1	130.007	130007	627.6892	637.6712	637.6712	627.6892	1.015902775	0.870375121		1	125.5	1.061243915
1	130.157	130157	621.6548	595.4348	595.4348	621.6548	0.957822251	0.861943153		1	125.75	1.058853464
1	130.328	130328	555.7286	385.0768	385.0768	555.7286	0.692922409	0.852457881		1	126	1.054074738
1	130.543	130543	825.0985	540.2079	540.2079	825.0985	0.654719285	0.836088983		1	126.25	1.046491732
1	130.727	130727	864.6367	639.6523	639.6523	864.6367	0.739793141	0.819840227		1	126.5	1.036133972
1	130.91	130910	712.452	514.4943	514.4943	712.452	0.722145913	0.806182323		1	126.75	1.027314615
1	131.163	131163	577.0361	526.7086	526.7086	577.0361	0.912782753	0.791411155		1	127	1.018658628
1	131.344	131344	690.9858	616.9525	616.9525	690.9858	0.892858435	0.782874221		1	127.25	1.014649363
1	131.648	131648	745.1808	631.6875	631.6875	745.1808	0.847696962	0.777233041		1	127.5	1.012498705
1	131.922	131922	763.0476	585.5724	585.5724	763.0476	0.767412675	0.787339628		1	127.75	1.010942498
1	132.118	132118	774.4844	604.8771	604.8771	774.4844	0.781006176	0.800010751		1	128	1.009974801
1	132.329	132329	720.1971	527.3354	527.3354	720.1971	0.732209835	0.812046982		1	128.25	1.00980025
1	132.548	132548	702.19	500.2834	500.2834	702.19	0.712461584	0.824833055		1	128.5	1.009465158
1	132.979	132979	541.671	490.2833	490.2833	541.671	0.905131159	0.852102837		1	128.75	1.00934518
1	133.13	133130	574.4779	471.4961	471.4961	574.4779	0.820738448	0.855670552		1	129	1.009032226
1	133.42	133420	783.1142	917.6589	917.6589	783.1142	1.171807254	0.856541867		1	129.25	1.007830634
1	133.565	133565	785.6133	626.2406	626.2406	785.6133	0.797135945	0.856363918		1	129.5	1.006291938
1	133.954	133954	742.6362	637.0353	637.0353	742.6362	0.85780265	0.852804197		1	129.75	1.0050683
1	134.282	134282	856.1171	641.4419	641.4419	856.1171	0.749245518	0.832452324		1	130	1.004341759
1	134.556	134556	946.9194	719.0695	719.0695	946.9194	0.759377725	0.807691835		1	130.25	1.003833518
1	134.759	134759	672.6453	495.8094	495.8094	672.6453	0.73710379	0.796796373		1	130.5	1.003208085
1	135.124	135124	845.5493	694.1428	694.1428	845.5493	0.820937112	0.800039708		1	130.75	1.002445611
1	135.426	135426	642.0296	561.3753	561.3753	642.0296	0.874376041	0.812885697		1	131	1.001828285
1	135.77	135770	917.8098	683.5439	683.5439	917.8098	0.744755504	0.826164679		1	131.25	1.001339333
1	135.967	135967	807.1856	828.1605	828.1605	807.1856	1.025985226	0.82836931		1	131.5	1.001076248
1	136.112	136112	828.8427	681.5202	681.5202	828.8427	0.822255176	0.828753451		1	131.75	1.00111272
1	136.279	136279	895.5044	691.412	691.412	895.5044	0.772092242	0.831030643		1	132	1.001521504
1	136.423	136423	759.4928	566.1103	566.1103	759.4928	0.745379416	0.831366234		1	132.25	1.002065681
1	136.645	136645	903.7516	766.4313	766.4313	903.7516	0.848055262	0.826700788		1	132.5	1.002585869
1	136.81	136810	973.9782	798.3324	798.3324	973.9782	0.819661467	0.828271238		1	132.75	1.003145298
1	136.993	136993	842.5936	718.6554	718.6554	842.5936	0.852908686	0.829610526		1	133	1.003683261
1	137.199	137199	1189.526	1046.67	1046.67	1189.526	0.879905105	0.828721673		1	133.25	1.003806472
1	137.396	137396	1047.167	897.2966	897.2966	1047.167	0.856880135	0.843079536		1	133.5	1.003821283
1	137.718	137718	1040.395	847.9462	847.9462	1040.395	0.815023332	0.90418841		1	133.75	1.003757644
1	137.857	137857	848.433	862.7934	862.7934	848.433	1.016925791	0.939553677		1	134	1.003588162
1	138.112	138112	756.2749	709.7737	709.7737	756.2749	0.938512834	1.016582504		1	134.25	1.003031284
1	138.317	138317	1147.67	1057.36	1057.36	1147.67	0.921310133	1.091070176		1	134.5	1.002252784
1	138.668	138668	1084.965	1351.283	1351.283	1084.965	1.245462296	1.240902619		1	134.75	1.001697311
1	138.806	138806	1381.26	1979.611	1979.611	1381.26	1.433192158	1.303521885		1	135	1.001756849
1	139.027	139027	1553.307	2387.837	2387.837	1553.307	1.537260181	1.386170231		1	135.25	1.001988811
1	139.288	139288	1501.957	2624.89	2624.89	1501.957	1.74764657	1.44339987		1	135.5	1.002360118
1	139.438	139438	1349.767	1894.683	1894.683	1349.767	1.403711159	1.460410598		1	135.75	1.002706564
1	141.556	141556	1824.029	1651.393	1651.393	1824.029	0.905354575	0.831654302		1	136	1.002816564
1	141.737	141737	1437.948	1375.747	1375.747	1437.948	0.95674322	0.799290736		1	136.25	1.00289477
1	142.098	142098	1165.004	1130.87	1130.87	1165.004	0.97070053	0.796798746		1	136.5	1.002862921
1	142.436	142436	1004.964	841.0973	841.0973	1004.964	0.836942716	0.736918505		1	136.75	1.002789403
1	142.594	142594	920.4079	843.1862	843.1862	920.4079	0.916100568	0.681459108		1	137	1.0028569
1	143.011	143011	449.6339	487.7111	487.7111	449.6339	1.084684896	0.693710779		1	137.25	1.002959514
1	143.256	143256	954.0985	948.1616	948.1616	954.0985	0.993777477	0.843502621		1	137.5	1.004050067
1	143.448	143448	1117.814	1211.908	1211.908	1117.814	1.084176795	1.001466241		1	137.75	1.00582758
1	143.668	143668	922.3512	1224.673	1224.673	922.3512	1.327772978	1.269749725		1	138	1.008355635
1	143.904	143904	894.015	1542.819	1542.819	894.015	1.725719367	1.544550294		1	138.25	1.011370309
1	144.106	144106	784.6538	1633.561	1633.561	784.6538	2.081887579	1.78506784		1	138.5	1.01504867
1	144.337	144337	669.9413	1518.849	1518.849	669.9413	2.267137434	2.290877679		1	138.75	1.018958968
1	144.582	144582	754.3561	2244.767	2244.767	754.3561	2.975739177	2.998813379		1	139	1.022475754
1	144.835	144835	644.7628	2274.901	2274.901	644.7628	3.528275825	3.846698867		1	139.25	1.024593637
1	145.069	145069	720.5004	3732.658	3732.658	720.5004	5.180646673	5.007470246		1	139.5	1.02484269
1	145.221	145221	665.6653	4055.908	4055.908	665.6653	6.093014012	6.083500694		1	139.75	1.022178374
1	145.428	145428	712.5052	4818.703	4818.703	712.5052	6.763042571	7.847461428		1	140	1.019514058
1	145.636	145636	805.5409	6658.76	6658.76	805.5409	8.266197284	9.639758715		1	140.25	1.016849742
1	145.992	145992	778.8232	10282.89	10282.89	778.8232	13.20311208	13.2889111		1	140.5	1.014185426
1	146.344	146344	783.4165	12183.3	12183.3	783.4165	15.55149783	17.30047816		1	140.75	1.01152111
1	146.651	146651	762.9553	18478.05	18478.05	762.9553	24.21904665	19.83429234		1	141	1.008856794
1	146.912	146912	805.5406	20934.7	20934.7	805.5406	25.98838594	21.20815404		1	141.25	1.006192478
1	147.099	147099	663.2589	15847.93	15847.93	663.2589	23.89403293	22.02150529		1	141.5	1.003528162
1	147.363	147363	913.0486	18290.88	18290.88	913.0486	20.0327562	22.72333511		1	141.75	1.001766295
1	147.714	147714	755.3487	13417.14	13417.14	755.3487	17.76284251	22.61442729		1	142	1.001704341
1	147.88	147880	803.4448	13976.16	13976.16	803.4448	17.39529586	22.24175703		1	142.25	1.000713337
1	148.022	148022	941.6397	22101.15	22101.15	941.6397	23.47091993	21.81959424		1	142.5	0.998723911
1	148.227	148227	800.2878	20848.68	20848.68	800.2878	26.05147798	21.01939145		1	142.75	0.997703952
1	148.638	148638	759.1859	16637.5	16637.5	759.1859	21.91492229	18.70336141		1	143	0.997967639
1	148.973	148973	684.6273	11016.96	11016.96	684.6273	16.09190869	16.32014669		1	143.25	1.003225012
1	149.14	149140	813.1779	11049.18	11049.18	813.1779	13.58765407	14.69086677		1	143.5	1.011304012
1	149.317	149317	778.535	10196.51	10196.51	778.535	13.09704766	12.52450506		1	143.75	1.022086543
1	149.571	149571	778.3756	6886.285	6886.285	778.3756	8.846994947	9.753885381		1	144	1.032627535
1	149.713	149713	589.7675	4693.138	4693.138	589.7675	7.957607023	8.466298582		1	144.25	1.048477996
1	149.904	149904	885.8047	4588.372	4588.372	885.8047	5.179891233	6.57815789		1	144.5	1.072225343
1	150.158	150158	698.5701	3096.763	3096.763	698.5701	4.4330025	4.466315477		1	144.75	1.100943731
1	150.34	150340	1007.471	3193.337	3193.337	1007.471	3.169656496	3.524474162		1	145	1.140553723
1	150.616	150616	859.1884	1960.356	1960.356	859.1884	2.281636949	2.563765375		1	145.25	1.200342105
1	150.754	150754	842.9049	2020.957	2020.957	842.9049	2.397609742	2.124623375		1	145.5	1.277068348
1	150.964	150964	1061.318	2041.221	2041.221	1061.318	1.923288779	1.639664549		1	145.75	1.361088994
1	151.12	151120	1092.55	1815.19	1815.19	1092.55	1.661425106	1.465358894		1	146	1.453414652
1	151.365	151365	1301.532	1777.151	1777.151	1301.532	1.365430124	1.218838694		1	146.25	1.555697013
1	151.546	151546	859.8837	1134.586	1134.586	859.8837	1.319464481	1.041455885		1	146.5	1.64037735
1	151.765	151765	945.0566	1217.954	1217.954	945.0566	1.288763022	0.978351346		1	146.75	1.703826026
1	152.201	152201	1075.065	941.9726	941.9726	1075.065	0.876200602	0.936712048		1	147	1.748179785
1	152.366	152366	911.1255	867.2406	867.2406	911.1255	0.951834407	0.883662968		1	147.25	1.778049064
1	152.547	152547	746.6152	729.6889	729.6889	746.6152	0.977329286	0.864845946		1	147.5	1.78730743
1	153	153000	679.5838	652.7167	652.7167	679.5838	0.960465361	0.868082911		1	147.75	1.782022305
1	153.409	153409	240.2098	148.7572	148.7572	240.2098	0.619280312	0.881515424		1	148	1.75873757
1	153.642	153642	637.1145	680.6839	680.6839	637.1145	1.06838551	0.912035289		1	148.25	1.723009743
1	153.883	153883	920.2181	860.0434	860.0434	920.2181	0.93460822	0.943089185		1	148.5	1.672435229
1	154.24	154240	974.2327	1139.762	1139.762	974.2327	1.169907354	0.973219487		1	148.75	1.615914165
1	154.531	154531	787.4103	854.9973	854.9973	787.4103	1.085834539	1.011474661		1	149	1.549505153
1	154.679	154679	836.4496	866.4635	866.4635	836.4496	1.035882497	1.046590815		1	149.25	1.45213868
1	154.956	154956	1043.362	1093.571	1093.571	1043.362	1.04812232	1.075497846		1	149.5	1.351038636
1	155.152	155152	808.2841	976.3801	976.3801	808.2841	1.207966481	1.097832651		1	149.75	1.263881036
1	155.293	155293	398.584	447.4541	447.4541	398.584	1.122609287	1.156716285		1	150	1.180574203
1	155.481	155481	753.2132	941.8368	941.8368	753.2132	1.250425245	1.232754827		1	150.25	1.116322526
1	155.813	155813	684.1125	1073.828	1073.828	684.1125	1.569665808	1.365368257		1	150.5	1.079608805
1	155.959	155959	756.9561	1360.025	1360.025	756.9561	1.796702609	1.521215242		1	150.75	1.049805356
1	156.232	156232	786.6392	1374.883	1374.883	786.6392	1.747793652	1.745846581		1	151	1.030494543
1	156.414	156414	727.8713	1530.213	1530.213	727.8713	2.102312593	1.917615554		1	151.25	1.020985179
1	156.611	156611	693.2077	1626.501	1626.501	693.2077	2.346340065	2.385449493		1	151.5	1.012081522
1	156.971	156971	952.4641	3134.951	3134.951	952.4641	3.291411193	3.900598324		1	151.75	1.008352883
1	157.22	157220	791.9086	4191.749	4191.749	791.9086	5.293223233	5.257303993		1	152	1.007392016
1	157.409	157409	711.8826	4253.573	4253.573	711.8826	5.975104603	6.469105947		1	152.25	1.006137323
1	157.766	157766	1681.145	10162.55	10162.55	1681.145	6.045016938	10.2844119		1	152.5	1.004298333
1	157.944	157944	852.8396	9523.472	9523.472	852.8396	11.16677978	12.44236089		1	152.75	1.004174995
1	158.186	158186	887.0414	13622.02	13622.02	887.0414	15.35669023	14.4562612		1	153	1.004239127
1	158.325	158325	671.8119	12355.72	12355.72	671.8119	18.39163611	15.09779426		1	153.25	1.004533883
1	158.598	158598	1174.842	18988.2	18988.2	1174.842	16.16234353	16.18497048		1	153.5	1.005149263
1	158.966	158966	1350.624	27645.6	27645.6	1350.624	20.46876111	16.5411746		1	153.75	1.006316587
1	159.128	159128	1193.141	30308.5	30308.5	1193.141	25.40227852	16.17289414		1	154	1.007286316
1	159.499	159499	1428.156	24088.11	24088.11	1428.156	16.8665818	14.52861674		1	154.25	1.008060679
1	159.769	159769	2151.097	24753.16	24753.16	2151.097	11.50722631	12.46539149		1	154.5	1.009240529
1	160.004	160004	2461.399	16723.13	16723.13	2461.399	6.794156494	10.42211978		1	154.75	1.010913479
1	160.192	160192	2070.711	10989.03	10989.03	2070.711	5.306887344	8.953100979		1	155	1.011865233
1	166.141	166141	3045.464	5910.233	5910.233	3045.464	1.940667498	1.891277911		1	155.25	1.013956279
1	166.406	166406	2010.219	3213.676	3213.676	2010.219	1.598669598	1.761511725		1	155.5	1.017603148
1	166.6	166600	2128.839	3658.367	3658.367	2128.839	1.718479885	1.671939329		1	155.75	1.021188062
1	166.755	166755	1357.078	2173.945	2173.945	1357.078	1.601930766	1.603239987		1	156	1.028897404
1	166.934	166934	1264.359	1872.087	1872.087	1264.359	1.480660952	1.52672584		1	156.25	1.036360339
1	167.138	167138	1431.949	2174.479	2174.479	1431.949	1.518545004	1.443907771		1	156.5	1.049248751
1	167.374	167374	1241.749	1924.529	1924.529	1241.749	1.549853473	1.355595557		1	156.75	1.079713767
1	167.71	167710	1129.196	1444.171	1444.171	1129.196	1.278937403	1.24074127		1	157	1.118777639
1	168.001	168001	895.9593	921.1631	921.1631	895.9593	1.028130519	1.152729384		1	157.25	1.168715577
1	168.159	168159	1107.167	1260.907	1260.907	1107.167	1.138858907	1.111637339		1	157.5	1.240226869
1	168.332	168332	734.7631	795.6743	795.6743	734.7631	1.0828991	1.067502511		1	157.75	1.336142747
1	168.621	168621	703.3383	641.0727	641.0727	703.3383	0.911471336	0.99401091		1	158	1.436480976
1	169.027	169027	772.9029	674.9685	674.9685	772.9029	0.873290164	0.931429234		1	158.25	1.502653086
1	169.276	169276	1227.401	1272.379	1272.379	1227.401	1.036644911	0.934375175		1	158.5	1.540098455
1	169.465	169465	1009.964	1016.841	1016.841	1009.964	1.006809154	0.952298305		1	158.75	1.559390751
1	169.771	169771	670.8188	630.4179	630.4179	670.8188	0.939773751	0.995543174		1	159	1.564121702
1	170.117	170117	655.0053	609.7406	609.7406	655.0053	0.930894147	1.062625823		1	159.25	1.534264281
1	170.26	170260	701.4995	813.742	813.742	701.4995	1.160003678	1.098260542		1	159.5	1.494372196
1	170.526	170526	758.8951	789.6818	789.6818	758.8951	1.040567794	1.174843805		1	159.75	1.425789867
1	170.716	170716	631.8987	998.7006	998.7006	631.8987	1.580475795	1.209633513		1	160	1.348473573
1	171.049	171049	985.7673	1285.761	1285.761	985.7673	1.304325067	1.240161084		1	160.25	1.292016194
1	171.32	171320	940.1962	1314.515	1314.515	940.1962	1.398128391	1.359469718		1	160.5	1.281362451
1	171.474	171474	614.8013	1014.443	1014.443	614.8013	1.650033922	1.425877408		1	160.75	1.270708709
1	171.679	171679	802.1165	1326.251	1326.251	802.1165	1.653439369	1.48448517		1	161	1.260054966
1	171.844	171844	979.3936	1559.392	1559.392	979.3936	1.592201542	1.656290831		1	161.25	1.249401223
1	172.079	172079	1002.073	1759.271	1759.271	1002.073	1.755631576	1.933667945		1	161.5	1.23874748
1	172.342	172342	840.3345	2135.882	2135.882	840.3345	2.541704524	2.243814925		1	161.75	1.228093737
1	172.71	172710	1008.929	3057.726	3057.726	1008.929	3.030665191	3.505986567		1	162	1.217439994
1	172.912	172912	810.6983	3319.648	3319.648	810.6983	4.094800742	4.894645586		1	162.25	1.206786251
1	173.253	173253	683.1052	5037.276	5037.276	683.1052	7.37408528	7.839245271		1	162.5	1.196132508
1	173.464	173464	1348.632	8141.304	8141.304	1348.632	6.036712758	9.622332028		1	162.75	1.185478765
1	173.619	173619	823.2261	7614.647	7614.647	823.2261	9.249763826	10.95068377		1	163	1.174825022
1	173.917	173917	626.8441	9026.055	9026.055	626.8441	14.39920229	13.71513371		1	163.25	1.164171279
1	174.183	174183	564.4989	10856.27	10856.27	564.4989	19.23169381	15.64769584		1	163.5	1.153517536
1	174.351	174351	550.9406	12844.63	12844.63	550.9406	23.31400155	16.45580246		1	163.75	1.142863793
1	175.949	175949	1113.655	27180.51	27180.51	1113.655	24.40658013	18.70538373		1	164	1.13221005
1	176.407	176407	1328.811	19482.01	19482.01	1328.811	14.66123474	18.33472465		1	164.25	1.121556307
1	176.603	176603	1405.74	15841.93	15841.93	1405.74	11.2694595	18.26666667		1	164.5	1.110902564
1	177.113	177113	1795.12	26251.2	26251.2	1795.12	14.62364633	18.41897488		1	164.75	1.100248821
1	177.285	177285	1479.988	26380.93	26380.93	1479.988	17.82509723	18.26693954		1	165	1.089595078
1	177.542	177542	1522.392	27123.07	27123.07	1522.392	17.8160881	17.80727725		1	165.25	1.078941335
1	177.719	177719	968.0427	24712.03	24712.03	968.0427	25.52783054	17.38300831		1	165.5	1.068287592
1	177.911	177911	929.5376	18780.25	18780.25	929.5376	20.20386265	16.78060361		1	165.75	1.057633849
1	178.25	178250	604.0342	8975.824	8975.824	604.0342	14.85979436	14.90242127		1	166	1.046980106
1	178.467	178467	950.1725	12343.87	12343.87	950.1725	12.99118844	13.31051379		1	166.25	1.039055236
1	178.619	178619	749.5518	8936.464	8936.464	749.5518	11.92241017	12.19428251		1	166.5	1.034754764
1	178.768	178768	955.1222	8818.184	8818.184	955.1222	9.232519148	10.95994854		1	166.75	1.030710513
1	179.16	179160	861.4975	5001.533	5001.533	861.4975	5.80562683	6.930613119		1	167	1.026922234
1	179.455	179455	817.439	2979.538	2979.538	817.439	3.64496678	4.500755189		1	167.25	1.023406413
1	179.603	179603	835.1956	3236.559	3236.559	835.1956	3.875210789	3.761832856		1	167.5	1.020194417
1	179.758	179758	785.5583	2731.493	2731.493	785.5583	3.477135943	3.171971316		1	167.75	1.017183097
1	180.043	180043	906.5788	2409.418	2409.418	906.5788	2.657703886	2.294476119		1	168	1.014468673
1	180.213	180213	1009.554	1780.355	1780.355	1009.554	1.763506459	1.919188679		1	168.25	1.012149204
1	180.536	180536	903.466	1546.463	1546.463	903.466	1.711700274	1.669635654		1	168.5	1.009864513
1	180.674	180674	848.5688	1377.408	1377.408	848.5688	1.623213109	1.561735219		1	168.75	1.00804605
1	180.922	180922	1372.644	1923.183	1923.183	1372.644	1.401079231	1.407817583		1	169	1.006662641
1	181.067	181067	1230.197	1675.42	1675.42	1230.197	1.361911954	1.387760678		1	169.25	1.006607948
1	181.321	181321	1602.716	2389.664	2389.664	1602.716	1.491009012	1.372620623		1	169.5	1.007439994
1	181.497	181497	1269.007	2002.578	2002.578	1269.007	1.578066945	1.410791978		1	169.75	1.008708354
1	181.679	181679	1385.041	1903.729	1903.729	1385.041	1.374492885	1.540246435		1	170	1.010408788
1	181.992	181992	1281.512	2073.005	2073.005	1281.512	1.617624338	1.738173863		1	170.25	1.012412947
1	182.298	182298	2462.21	5093.734	5093.734	2462.21	2.068765053	1.877482293		1	170.5	1.014982984
1	182.441	182441	2054.361	4130.236	4130.236	2054.361	2.010472356	1.948553786		1	170.75	1.016612546
1	182.59	182590	2134.688	4628.863	4628.863	2134.688	2.168402596	1.988768153		1	171	1.017435314
1	182.991	182991	1985.719	4471.968	4471.968	1985.719	2.252064869	1.975021705		1	171.25	1.020773362
1	183.527	183527	2064.686	4006.166	4006.166	2064.686	1.940327004	1.844002026		1	171.5	1.024530562
1	183.853	183853	1668.218	2834.767	2834.767	1668.218	1.699278512	1.734343592		1	171.75	1.029021709
1	184.01	184010	1824.626	2992.184	2992.184	1824.626	1.639888942	1.658933912		1	172	1.03914569
1	184.21	184210	1741.598	2791.705	2791.705	1741.598	1.602956021	1.531108557		1	172.25	1.049732491
1	184.441	184441	1275.14	1657.868	1657.868	1275.14	1.300145866	1.407598281		1	172.5	1.073081689
1	184.951	184951	781.0414	773.1241	773.1241	781.0414	0.989863149	1.178443542		1	172.75	1.108810492
1	185.284	185284	825.1626	852.1572	852.1572	825.1626	1.03271428	1.048029963		1	173	1.176070998
1	185.483	185483	1061.738	1223.041	1223.041	1061.738	1.151923544	1.008614533		1	173.25	1.253570914
1	185.656	185656	1038.838	967.7866	967.7866	1038.838	0.931604928	1.000069703		1	173.5	1.329588727
1	185.903	185903	1092.633	1133.668	1133.668	1092.633	1.037556069	1.011691858		1	173.75	1.409827016
1	186.157	186157	1040.646	1032.001	1032.001	1040.646	0.99169266	1.045156295		1	174	1.487090902
1	186.472	186472	976.7977	992.1609	992.1609	976.7977	1.015728129	1.129519678		1	174.25	1.546390731
1	186.672	186672	1083.302	1307.865	1307.865	1083.302	1.207294919	1.205588496		1	174.5	1.571361776
1	186.886	186886	1264.423	1729.825	1729.825	1264.423	1.368074608	1.292109605		1	174.75	1.583996165
1	187.252	187252	1445.819	2467.841	2467.841	1445.819	1.706881013	1.467094913		1	175	1.596630555
1	187.397	187397	1876.666	2605.465	2605.465	1876.666	1.38834774	1.542577385		1	175.25	1.609264944
1	187.755	187755	1505.285	2840.377	2840.377	1505.285	1.886936361	1.701639491		1	175.5	1.621899334
1	187.917	187917	1752.147	3076.879	3076.879	1752.147	1.756062134	1.759893227		1	175.75	1.634533723
1	189.742	189742	3824.023	10485.28	10485.28	3824.023	2.741950035	2.217061325		1	176	1.643108969
1	189.932	189932	2536.929	6292.807	6292.807	2536.929	2.48048211	2.173487715		1	176.25	1.635845593
1	190.077	190077	3185.813	6826.487	6826.487	3185.813	2.142777056	2.103100007		1	176.5	1.630124894
1	190.409	190409	1242.643	2277.045	2277.045	1242.643	1.832420896	1.844032579		1	176.75	1.630416953
1	190.562	190562	1310.33	2367.372	2367.372	1310.33	1.806699076	1.738915036		1	177	1.633097247
1	190.83	190830	637.5669	990.2727	990.2727	637.5669	1.553205946	1.57218043		1	177.25	1.629961376
1	191.162	191162	542.3498	658.2967	658.2967	542.3498	1.213786195	1.359659334		1	177.5	1.615045827
1	191.466	191466	629.89	497.2292	497.2292	629.89	0.789390529	1.215755544		1	177.75	1.593626268
1	191.693	191693	543.7785	492.8631	492.8631	543.7785	0.90636739	1.183774552		1	178	1.557790104
1	191.84	191840	634.6746	677.5373	677.5373	634.6746	1.067534923	1.188429835		1	178.25	1.50806595
1	192.001	192001	406.0496	413.2962	413.2962	406.0496	1.017846588	1.189671691		1	178.5	1.442217251
1	192.237	192237	788.6347	737.1598	737.1598	788.6347	0.934729096	1.210187277		1	178.75	1.371885979
1	192.384	192384	796.7711	592.7519	592.7519	796.7711	0.74394252	1.23437072		1	179	1.280922807
1	192.546	192546	2433.464	8478.591	8478.591	2433.464	3.484165371	1.242818389		1	179.25	1.195268593
1	192.821	192821	852.0177	707.3345	707.3345	852.0177	0.830187565	1.218509388		1	179.5	1.126584886
1	193.22	193220	513.6415	488.9295	488.9295	513.6415	0.951888623	1.157153091		1	179.75	1.088040691
1	193.611	193611	616.1941	602.1802	602.1802	616.1941	0.977257328	1.072299682		1	180	1.06019893
1	193.813	193813	518.442	386.9897	386.9897	518.442	0.746447433	1.000290369		1	180.25	1.040947134
1	194.018	194018	820.9324	763.5202	763.5202	820.9324	0.930064644	0.906253173		1	180.5	1.034013041
1	194.279	194279	623.2092	652.6004	652.6004	623.2092	1.04716105	0.817581558		1	180.75	1.027447629
1	194.508	194508	745.4631	586.7267	586.7267	745.4631	0.78706337	0.798991873		1	181	1.023228045
1	194.667	194667	696.8804	614.4383	614.4383	696.8804	0.881698352	0.803266862		1	181.25	1.022503747
1	195.007	195007	707.3285	502.8179	502.8179	707.3285	0.710868995	0.809733415		1	181.5	1.023798758
1	195.154	195154	626.9858	364.9027	364.9027	626.9858	0.581995158	0.802159666		1	181.75	1.029981307
1	195.63	195630	631.015	547.7643	547.7643	631.015	0.868068588	0.78308758		1	182	1.035605773
1	195.811	195811	603.2207	619.4947	619.4947	603.2207	1.026978517	0.777292206		1	182.25	1.03969165
1	196.008	196008	951.7512	724.6667	724.6667	951.7512	0.761403505	0.769985452		1	182.5	1.043599233
1	196.175	196175	676.6828	438.0486	438.0486	676.6828	0.647347029	0.762571115		1	182.75	1.044274349
1	196.563	196563	683.1553	484.8301	484.8301	683.1553	0.709692364	0.746502314		1	183	1.043898785
1	196.754	196754	583.0024	479.637	479.637	583.0024	0.822701588	0.694532129		1	183.25	1.041704964
1	196.92	196920	853.3717	603.6558	603.6558	853.3717	0.707377336	0.625144761		1	183.5	1.039511144
1	197.117	197117	842.8417	629.777	629.777	842.8417	0.747206741	0.607693767		1	183.75	1.036581321
1	197.254	197254	851.7022	682.6638	682.6638	851.7022	0.80152875	0.65047814		1	184	1.032802775
1	197.432	197432	639.3867	467.0646	467.0646	639.3867	0.730488451	0.727356865		1	184.25	1.027273681
1	197.73	197730	188.2944	63.30334	63.30334	188.2944	0.336193429	0.909532177		1	184.5	1.022655801
1	198.003	198003	846.0949	674.8945	674.8945	846.0949	0.797658159	1.209922429		1	184.75	1.018623174
1	198.417	198417	1093.078	678.0665	678.0665	1093.078	0.620327644	1.815236576		1	185	1.01469203
1	198.619	198619	7.687598	41.55064	41.55064	7.687598	5.404892399	2.038358159		1	185.25	1.011177171
1	198.759	198759	1133.549	1317.025	1317.025	1133.549	1.161859787	2.167493927		1	185.5	1.009254009
1	198.901	198901	492.4009	782.8759	782.8759	492.4009	1.589915656	2.309821609		1	185.75	1.009136181
1	199.146	199146	9.557347	22.9963	22.9963	9.557347	2.40613844	2.518510696		1	186	1.009853414
1	199.31	199310	8.08543	24.13578	24.13578	8.08543	2.985095412	2.584149939		1	186.25	1.011490147
1	199.576	199576	10.24619	30.61735	30.61735	10.24619	2.988169261	2.612059854		1	186.5	1.014006914
1	199.729	199729	7.693401	22.01043	22.01043	7.693401	2.860949273	2.649103203		1	186.75	1.017487554
1	200.086	200086	16.72654	22.68999	22.68999	16.72654	1.356526215	2.804664426		1	187	1.021418163
1	200.353	200353	16.73442	52.69778	52.69778	16.73442	3.14906522	2.912027866		1	187.25	1.025709077
1	200.514	200514	8.202095	23.9996	23.9996	8.202095	2.926032922	2.960606589		1	187.5	1.03009609
1	200.883	200883	8.452352	20.70697	20.70697	8.452352	2.449847096	3.116069433		1	187.75	1.034083704
1	201.043	201043	8.430953	38.36514	38.36514	8.430953	4.550510482	3.173927278		1	188	1.037001156
1	201.236	201236	7.28737	21.06153	21.06153	7.28737	2.890141436	3.181893637		1	188.25	1.039249394
1	201.375	201375	7.744712	29.70583	29.70583	7.744712	3.835627458	3.150586582		1	188.5	1.041497633
1	201.597	201597	10.40042	22.38401	22.38401	10.40042	2.152221737	3.068646743		1	188.75	1.043745872
1	201.766	201766	7.861135	22.63341	22.63341	7.861135	2.879152947	2.95270846		1	189	1.04599411
1	202.009	202009	8.263399	20.81056	20.81056	8.263399	2.518401931	2.706872161		1	189.25	1.048242349
1	202.179	202179	7.297295	20.68649	20.68649	7.297295	2.834816189	2.492125817		1	189.5	1.050490587
1	202.393	202393	7.245861	24.75627	24.75627	7.245861	3.416608461	2.166249744		1	189.75	1.052601018
1	202.726	202726	760.0183	604.3919	604.3919	760.0183	0.795233352	1.534010749		1	190	1.049917584
1	202.94	202940	651.8654	416.5612	416.5612	651.8654	0.639029468	1.049638112		1	190.25	1.04372942
1	203.187	203187	1249.858	855.6669	855.6669	1249.858	0.684611292	0.414789619		1	190.5	1.037030834
1	222.967	222967	1106.428	1294.348	1294.348	1106.428	1.169843858	-0.074395881		1	190.75	1.031302707
1	225.052	225052	3784.063	9467.243	9467.243	3784.063	2.501872458	1.26324274		1	191	1.025609301
1	227.155	227155	45.56335	87.78178	87.78178	45.56335	1.926587488	1.852429138		1	191.25	1.020391067
1	227.296	227296	198.3681	119.2062	119.2062	198.3681	0.600934324	1.860314599		1	191.5	1.016548465
1	227.433	227433	7.469171	21.76506	21.76506	7.469171	2.913986037	1.868012948		1	191.75	1.015637126
1	229.526	229526	15.86995	23.15934	23.15934	15.86995	1.459320288	1.989392879		1	192	1.015783751
1	229.802	229802	91.14266	202.8874	202.8874	91.14266	2.226042119	2.005691793		1	192.25	1.016597306
1	230.056	230056	68.19191	147.8677	147.8677	68.19191	2.168405314	2.020586437		1	192.5	1.017605859
2	8.282	8282	8437.015	11483.7	11483.7	8437.015	1.36110935	1.819967228		1	192.75	1.0170446
2	8.619	8619	2609.811	4738.858	4738.858	2609.811	1.815785894	1.785618703		1	193	1.015831126
2	8.802	8802	2609.716	5085.169	5085.169	2609.716	1.948552639	1.753655089		1	193.25	1.0143829
2	9.057	9057	4282.086	9725.346	9725.346	4282.086	2.271170173	1.698074658		1	193.5	1.012435201
2	9.526	9526	2894.68	5205.002	5205.002	2894.68	1.798126909	1.577880779		1	193.75	1.009791564
2	9.79	9790	1594.657	2354.581	2354.581	1594.657	1.476543859	1.50369269		1	194	1.005905843
2	9.988	9988	1872.603	2505.763	2505.763	1872.603	1.338117583	1.436638603		1	194.25	1.002779846
2	10.155	10155	1663.529	2107.824	2107.824	1663.529	1.267079804	1.371354487		1	194.5	1.001782102
2	10.392	10392	1514.964	1783.559	1783.559	1514.964	1.177294642	1.284243741		1	194.75	1.001968929
2	10.831	10831	1085.109	1120.411	1120.411	1085.109	1.032533137	1.100543494		1	195	1.002139625
2	11.171	11171	1017.569	1177.955	1177.955	1017.569	1.15761683	0.974909494		1	195.25	1.001734423
2	11.589	11589	854.1799	650.7396	650.7396	854.1799	0.76182968	0.911221528		1	195.5	1.001374823
2	11.771	11771	862.8516	790.1897	790.1897	862.8516	0.915788648	0.893942387		1	195.75	1.001049895
2	11.934	11934	729.1835	587.9992	587.9992	729.1835	0.806380287	0.873648387		1	196	1.000728121
2	12.113	12113	902.3249	819.6355	819.6355	902.3249	0.908359616	0.848966138		1	196.25	1.000339791
2	12.43	12430	803.8211	663.0463	663.0463	803.8211	0.824867996	0.813598881		1	196.5	0.9999681
2	12.642	12642	893.2559	738.046	738.046	893.2559	0.826242513	0.791917029		1	196.75	0.998047799
2	13.062	13062	734.8819	624.6406	624.6406	734.8819	0.849987733	0.751300387		1	197	0.99526334
2	13.231	13231	642.3835	435.6744	435.6744	642.3835	0.678215427	0.737266205		1	197.25	0.996382362
2	13.529	13529	761.6487	550.4202	550.4202	761.6487	0.722669388	0.716885489		1	197.5	1.000679474
2	13.82	13820	725.8762	482.635	482.635	725.8762	0.664899882	0.689747748		1	197.75	1.006517166
2	14.048	14048	933.6637	595.0634	595.0634	933.6637	0.637342332	0.67516429		1	198	1.016392517
2	14.219	14219	861.9691	577.0939	577.0939	861.9691	0.669506482	0.678950991		1	198.25	1.02947585
2	14.55	14550	966.6279	803.6137	803.6137	966.6279	0.831357858	0.704786636		1	198.5	1.041532769
2	14.744	14744	901.38	564.4271	564.4271	901.38	0.626181078	0.720113934		1	198.75	1.05058941
2	14.912	14912	1085.348	717.3428	717.3428	1085.348	0.660933452	0.73811837		1	199	1.059024256
2	15.211	15211	720.5162	505.6774	505.6774	720.5162	0.701826552	0.784043479		1	199.25	1.064983103
2	15.383	15383	861.7695	725.4273	725.4273	861.7695	0.841788088	0.800607734		1	199.5	1.06656089
2	15.633	15633	726.8328	644.7367	644.7367	726.8328	0.887049539	0.80696952		1	199.75	1.068505508
2	15.814	15814	682.8496	624.1196	624.1196	682.8496	0.913992774	0.807709679		1	200	1.07241628
2	16.047	16047	788.4002	729.2607	729.2607	788.4002	0.924987969	0.809542205		1	200.25	1.076129022
2	16.354	16354	572.4189	422.856	422.856	572.4189	0.738717747	0.807083016		1	200.5	1.079208195
2	16.596	16596	759.6164	514.5781	514.5781	759.6164	0.677418365	0.803678744		1	200.75	1.082929296
2	16.797	16797	791.0003	573.9856	573.9856	791.0003	0.725645237	0.801946173		1	201	1.086459753
2	17.065	17065	1000.136	777.0743	777.0743	1000.136	0.776968632	0.795566368		1	201.25	1.087190756
2	17.503	17503	718.7534	607.1711	607.1711	718.7534	0.844755795	0.785876591		1	201.5	1.084523736
2	17.687	17687	1061.695	875.5131	875.5131	1061.695	0.824637113	0.790911729		1	201.75	1.079470352
2	17.978	17978	979.0773	859.0087	859.0087	979.0773	0.877365556	0.801168524		1	202	1.070577752
2	18.141	18141	1016.139	673.4126	673.4126	1016.139	0.66271701	0.795788551		1	202.25	1.058660199
2	18.535	18535	906.4885	829.5618	829.5618	906.4885	0.915137699	0.766149686		1	202.5	1.043549702
2	19.008	19008	879.4547	612.7745	612.7745	879.4547	0.696766417	0.735228917		1	202.75	1.026195512
2	19.208	19208	772.518	576.6478	576.6478	772.518	0.746452251	0.728357283		1	203	1.005220657
2	19.537	19537	904.2886	648.9753	648.9753	904.2886	0.717663918	0.721422067		1	203.25	0.987910155
2	19.869	19869	828.764	533.1163	533.1163	828.764	0.64326672	0.738146204		1	203.5	0.987688194
2	20.086	20086	782.8227	576.9829	576.9829	782.8227	0.73705438	0.754940552		1	203.75	0.987466233
2	20.279	20279	448.8944	292.9565	292.9565	448.8944	0.652617854	0.766142765		1	204	0.987244272
2	20.462	20462	721.7178	599.7244	599.7244	721.7178	0.830968004	0.771055707		1	204.25	0.987022311
2	20.628	20628	799.6488	698.2274	698.2274	799.6488	0.873167571	0.775177324		1	204.5	0.98680035
2	20.792	20792	902.213	828.902	828.902	902.213	0.918743135	0.783608235		1	204.75	0.986578389
2	21.067	21067	947.0466	744.126	744.126	947.0466	0.785733247	0.812258448		1	205	0.986356428
2	21.262	21262	633.7586	568.0092	568.0092	633.7586	0.89625482	0.837521397		1	205.25	0.986134467
2	21.516	21516	1222.359	930.7675	930.7675	1222.359	0.761451832	0.866609537		1	205.5	0.985912506
2	21.824	21824	931.1047	714.7593	714.7593	931.1047	0.767646539	0.91025116		1	205.75	0.985690545
2	22.018	22018	1063.111	891.1043	891.1043	1063.111	0.838204383	0.931041432		1	206	0.985468584
2	22.471	22471	948.3594	759.1751	759.1751	948.3594	0.80051413	0.955514429		1	206.25	0.985246623
2	22.751	22751	2825.376	4749.602	4749.602	2825.376	1.681051301	0.962595753		1	206.5	0.985024662
2	22.961	22961	870.9885	774.2636	774.2636	870.9885	0.888948132	0.957311796		1	206.75	0.984802701
2	23.28	23280	916.2389	711.034	711.034	916.2389	0.776035595	0.914204714		1	207	0.98458074
2	23.5	23500	839.1125	571.3289	571.3289	839.1125	0.680872827	0.869657248		1	207.25	0.984358779
2	23.774	23774	1026.111	885.432	885.432	1026.111	0.862900797	0.823837667		1	207.5	0.984136818
2	24.12	24120	721.2627	514.4039	514.4039	721.2627	0.713199088	0.757748493		1	207.75	0.983914857
2	24.308	24308	798.8723	614.9646	614.9646	798.8723	0.769790866	0.715369095		1	208	0.983692896
2	24.599	24599	1034.923	710.2158	710.2158	1034.923	0.686249895	0.674233464		1	208.25	0.983470935
2	24.829	24829	772.1171	465.3151	465.3151	772.1171	0.602648355	0.676888164		1	208.5	0.983248974
2	25.071	25071	752.3932	559.9645	559.9645	752.3932	0.744244499	0.688583331		1	208.75	0.983027013
2	25.416	25416	668.1454	429.8966	429.8966	668.1454	0.643417735	0.712014476		1	209	0.982805052
2	25.663	25663	733.7104	467.4656	467.4656	733.7104	0.637125493	0.739048112		1	209.25	0.982583091
2	25.904	25904	869.1531	738.8392	738.8392	869.1531	0.850067957	0.763048096		1	209.5	0.98236113
2	26.191	26191	803.6384	710.9713	710.9713	803.6384	0.884690552	0.790491496		1	209.75	0.982139169
2	26.628	26628	895.849	815.1728	815.1728	895.849	0.909944421	0.842392617		1	210	0.981917208
2	26.891	26891	866.2603	741.815	741.815	866.2603	0.85634191	0.875586597		1	210.25	0.981695247
2	27.223	27223	674.0608	577.6561	577.6561	674.0608	0.856979222	0.907322866		1	210.5	0.981473286
2	27.615	27615	778.3028	658.9532	658.9532	778.3028	0.846654027	0.95020976		1	210.75	0.981251325
2	27.79	27790	810.0518	855.3029	855.3029	810.0518	1.055861983	0.984525476		1	211	0.981029364
2	28.099	28099	968.9565	1051.258	1051.258	968.9565	1.084938282	1.061683556		1	211.25	0.980807403
2	28.312	28312	1063.318	1177.203	1177.203	1063.318	1.107103425	1.123943608		1	211.5	0.980585442
2	28.533	28533	1371.541	1457.065	1457.065	1371.541	1.062356138	1.198163831		1	211.75	0.980363481
2	28.709	28709	1953.317	2175.648	2175.648	1953.317	1.113822283	1.262840073		1	212	0.98014152
2	29.063	29063	1757.521	2481.132	2481.132	1757.521	1.411722534	1.408693504		1	212.25	0.979919559
2	29.6	29600	2033.565	3666.817	3666.817	2033.565	1.803147182	1.665162208		1	212.5	0.979697598
2	35.567	35567	5571.896	12647.89	12647.89	5571.896	2.26994366	2.454678416		1	212.75	0.979475637
2	35.788	35788	1860.318	4413.695	4413.695	1860.318	2.372548672	2.264176834		1	213	0.979253676
2	36.21	36210	2194.162	5049.497	5049.497	2194.162	2.30133281	1.931417014		1	213.25	0.979031715
2	36.473	36473	1809.609	3130.864	3130.864	1809.609	1.730132863	1.744476873		1	213.5	0.978809754
2	36.683	36683	1748.747	2362.68	2362.68	1748.747	1.351070223	1.606709371		1	213.75	0.978587793
2	36.928	36928	1492.284	2039.484	2039.484	1492.284	1.366686234	1.458386832		1	214	0.978365832
2	37.164	37164	1034.444	1267.231	1267.231	1034.444	1.225035865	1.326307195		1	214.25	0.978143871
2	37.399	37399	1133.263	1399.788	1399.788	1133.263	1.235183713	1.205827291		1	214.5	0.97792191
2	37.712	37712	785.7253	947.9349	947.9349	785.7253	1.206445688	1.066193004		1	214.75	0.977699949
2	37.919	37919	670.884	717.1955	717.1955	670.884	1.069030563	0.993476483		1	215	0.977477988
2	38.153	38153	720.1247	668.7157	668.7157	720.1247	0.928610975	0.930841244		1	215.25	0.977256027
2	38.543	38543	908.4274	637.5837	637.5837	908.4274	0.701854325	0.844217692		1	215.5	0.977034066
2	38.763	38763	1113.534	900.4195	900.4195	1113.534	0.808614286	0.795998134		1	215.75	0.976812105
2	38.964	38964	1423.908	1030.691	1030.691	1423.908	0.723846625	0.756811169		1	216	0.976590144
2	39.2	39200	922.8716	729.6765	729.6765	922.8716	0.790658744	0.719700769		1	216.25	0.976368184
2	39.564	39564	779.654	582.3938	582.3938	779.654	0.746990075	0.694924984		1	216.5	0.976146223
2	39.987	39987	701.3743	446.1089	446.1089	701.3743	0.636049681	0.690417647		1	216.75	0.975924262
2	40.184	40184	745.847	548.4749	548.4749	745.847	0.735371866	0.689526354		1	217	0.975702301
2	40.42	40420	837.2942	473.8134	473.8134	837.2942	0.565886399	0.694980296		1	217.25	0.97548034
2	40.66	40660	806.9841	617.9633	617.9633	806.9841	0.765768867	0.701898762		1	217.5	0.975258379
2	40.851	40851	780.9434	531.7278	531.7278	780.9434	0.680878794	0.710763179		1	217.75	0.975036418
2	41.293	41293	726.6201	635.0002	635.0002	726.6201	0.873909489	0.748052854		1	218	0.974814457
2	41.458	41458	679.8396	593.0863	593.0863	679.8396	0.872391517	0.760017376		1	218.25	0.974592496
2	41.622	41622	570.4256	315.9634	315.9634	570.4256	0.55390817	0.772299001		1	218.5	0.974370535
2	41.984	41984	631.7062	466.0085	466.0085	631.7062	0.737698158	0.805844973		1	218.75	0.974148574
2	42.267	42267	907.9489	732.7653	732.7653	907.9489	0.807055661	0.821069613		1	219	0.973926613
2	42.449	42449	1001.662	939.6462	939.6462	1001.662	0.938087099	0.821170738		1	219.25	0.973704652
2	42.676	42676	948.0321	707.5901	707.5901	948.0321	0.746377786	0.818056275		1	219.5	0.973482691
2	42.86	42860	1432.199	1541.772	1541.772	1432.199	1.076506826	0.814261318		1	219.75	0.97326073
2	43.205	43205	1011.392	645.5897	645.5897	1011.392	0.638317982	0.798651893		1	220	0.973038769
2	43.659	43659	620.927	461.0153	461.0153	620.927	0.742462963	0.765463492		1	220.25	0.972816808
2	43.848	43848	760.3419	501.2005	501.2005	760.3419	0.659177799	0.74178495		1	220.5	0.972594847
2	44.063	44063	838.0364	674.8441	674.8441	838.0364	0.805268244	0.706098893		1	220.75	0.972372886
2	44.309	44309	856.7336	605.537	605.537	856.7336	0.706797305	0.674715829		1	221	0.972150925
2	44.495	44495	939.4368	690.5683	690.5683	939.4368	0.735087555	0.660486794		1	221.25	0.971928964
2	44.685	44685	719.6913	477.6527	477.6527	719.6913	0.663691085	0.646981625		1	221.5	0.971707003
2	45.013	45013	794.0103	395.9504	395.9504	794.0103	0.498671617	0.633326672		1	221.75	0.971485042
2	45.221	45221	936.2815	551.8049	551.8049	936.2815	0.589357901	0.637930629		1	222	0.971263081
2	45.481	45481	1510.041	938.5536	938.5536	1510.041	0.621541799	0.64769557		1	222.25	0.97104112
2	45.655	45655	1127.366	686.6891	686.6891	1127.366	0.609109287	0.653730933		1	222.5	0.970819159
2	45.878	45878	1194.85	798.8829	798.8829	1194.85	0.668605181	0.667830914		1	222.75	0.970597198
2	46.081	46081	703.1464	538.338	538.338	703.1464	0.765612965	0.678562694		1	223	0.971164575
2	46.255	46255	846.9578	699.1312	699.1312	846.9578	0.82546167	0.689901738		1	223.25	0.976922448
2	46.518	46518	975.3959	605.6756	605.6756	975.3959	0.620953605	0.708960363		1	223.5	0.982680321
2	46.709	46709	650.0911	529.4068	529.4068	650.0911	0.814357865	0.71503769		1	223.75	0.988438194
2	46.973	46973	935.5803	664.4892	664.4892	935.5803	0.71024283	0.721506033		1	224	0.994196068
2	47.17	47170	1196.051	654.0122	654.0122	1196.051	0.546809626	0.72442488		1	224.25	0.999953941
2	47.472	47472	826.1138	625.9713	625.9713	826.1138	0.757730109	0.7201777		1	224.5	1.005711814
2	47.964	47964	962.6558	734.9996	734.9996	962.6558	0.763512358	0.705814722		1	224.75	1.011469687
2	48.177	48177	1153.229	810.9714	810.9714	1153.229	0.703218008	0.701749389		1	225	1.01722756
2	48.589	48589	942.5456	614.1423	614.1423	942.5456	0.651578343	0.690833976		1	225.25	1.020416641
2	48.779	48779	891.3485	681.3079	681.3079	891.3485	0.764356366	0.689911777		1	225.5	1.02293109
2	49.306	49306	1182.523	739.9198	739.9198	1182.523	0.625712819	0.706131314		1	225.75	1.025445539
2	49.778	49778	1125.996	748.1359	748.1359	1125.996	0.664421454	0.731473569		1	226	1.027959987
2	50.097	50097	1094.093	803.9306	803.9306	1094.093	0.734791832	0.74806881		1	226.25	1.030474436
2	50.66	50660	914.9268	706.7147	706.7147	914.9268	0.772427587	0.791975257		1	226.5	1.032988885
2	50.908	50908	1006.946	728.5901	728.5901	1006.946	0.723564223	0.81123255		1	226.75	1.035503334
2	51.08	51080	1008.14	808.0745	808.0745	1008.14	0.801549884	0.819633704		1	227	1.038017783
2	51.307	51307	1306.101	1563.07	1563.07	1306.101	1.196745122	0.825141684		1	227.25	1.039767472
2	51.694	51694	950.5036	731.6723	731.6723	950.5036	0.769773308	0.827809956		1	227.5	1.040275683
2	51.934	51934	894.0897	612.0166	612.0166	894.0897	0.684513646	0.818372159		1	227.75	1.040796166
2	52.209	52209	990.2219	770.7971	770.7971	990.2219	0.778408456	0.796677477		1	228	1.04131665
2	52.422	52422	959.1336	696.0489	696.0489	959.1336	0.725705887	0.783604096		1	228.25	1.041837133
2	52.585	52585	890.4205	761.4718	761.4718	890.4205	0.855182243	0.774624581		1	228.5	1.042357617
2	52.872	52872	811.5518	666.6449	666.6449	811.5518	0.821444669	0.753897134		1	228.75	1.0428781
2	53.074	53074	680.3354	490.6291	490.6291	680.3354	0.721157682	0.745419445		1	229	1.043398584
2	53.255	53255	846.6784	623.8909	623.8909	846.6784	0.736868804	0.745887484		1	229.25	1.043919067
2	53.492	53492	751.6553	582.7852	582.7852	751.6553	0.775335716	0.752340882		1	229.5	1.044439551
2	53.781	53781	678.1392	496.1638	496.1638	678.1392	0.731654799	0.760299445		1	229.75	1.044968565
2	53.97	53970	621.9276	398.932	398.932	621.9276	0.641444438	0.761322575		1	230	1.045495628
2	54.341	54341	888.3143	794.3039	794.3039	888.3143	0.89416989	0.765132222		2	9	1.034481491
2	54.654	54654	747.2966	604.1474	604.1474	747.2966	0.80844393	0.783787972		2	9.25	1.032259835
2	54.946	54946	694.3524	571.8337	571.8337	694.3524	0.823549685	0.808707824		2	9.5	1.029959777
2	55.259	55259	963.0477	690.401	690.401	963.0477	0.716891801	0.833876441		2	9.75	1.027460783
2	55.511	55511	896.7072	675.5482	675.5482	896.7072	0.753365424	0.857936097		2	10	1.024481628
2	55.694	55694	753.7337	800.7515	800.7515	753.7337	1.062379856	0.877492641		2	10.25	1.021052829
2	55.903	55903	668.8334	515.2848	515.2848	668.8334	0.770423247	0.891637961		2	10.5	1.017556723
2	56.173	56173	792.2908	723.7644	723.7644	792.2908	0.913508525	0.890833228		2	10.75	1.013801165
2	56.357	56357	767.1366	779.4875	779.4875	767.1366	1.016100001	0.885796049		2	11	1.010342525
2	56.549	56549	663.2529	603.1258	603.1258	663.2529	0.909345138	0.88397009		2	11.25	1.007642043
2	56.864	56864	697.3742	664.5694	664.5694	697.3742	0.952959545	0.863979236		2	11.5	1.006274596
2	57.104	57104	752.0808	641.0151	641.0151	752.0808	0.852322118	0.853749276		2	11.75	1.005239046
2	57.412	57412	799.1503	575.3779	575.3779	799.1503	0.719987091	0.849283902		2	12	1.004112213
2	57.626	57626	693.2831	556.5856	556.5856	693.2831	0.802825859	0.848427543		2	12.25	1.003004121
2	57.794	57794	632.6758	468.9883	468.9883	632.6758	0.741277444	0.86357901		2	12.5	1.002026164
2	58.08	58080	928.2445	928.37	928.37	928.2445	1.000135201	0.895615046		2	12.75	1.001129858
2	58.305	58305	912.4401	954.5105	954.5105	912.4401	1.046107575	0.940279452		2	13	1.00026193
2	58.739	58739	790.0749	846.6418	846.6418	790.0749	1.071596883	0.959164886		2	13.25	0.999496213
2	58.986	58986	976.8821	1210.554	1210.554	976.8821	1.239201742	1.016643146		2	13.5	0.998882405
2	59.165	59165	1049.392	1195.925	1195.925	1049.392	1.139636094	1.164622992		2	13.75	0.998071321
2	59.341	59341	835.9723	1419.347	1419.347	835.9723	1.697839749	1.221720119		2	14	0.997423649
2	59.624	59624	1192.717	1720.952	1720.952	1192.717	1.442883769	1.395363648		2	14.25	0.997536235
2	60.08	60080	865.1405	1643.871	1643.871	865.1405	1.900120269	3.004303973		2	14.5	0.998236755
2	60.534	60534	720.9941	2668.853	2668.853	720.9941	3.701629459	5.368069987		2	14.75	0.998950187
2	60.819	60819	1254.8	5823.837	5823.837	1254.8	4.641247211	7.028578853		2	15	1.000058688
2	61.01	61010	1539.33	8817.288	8817.288	1539.33	5.728003742	8.383953586		2	15.25	1.00135698
2	61.515	61515	884.449	11640.65	11640.65	884.449	13.16147115	13.140658		2	15.5	1.001923681
2	61.997	61997	764.9163	16562.03	16562.03	764.9163	21.65208141	16.86340608		2	15.75	1.002062358
2	62.268	62268	992.5372	21373.99	21373.99	992.5372	21.53469915	18.11123996		2	16	1.00212427
2	62.519	62519	869.469	19958.73	19958.73	869.469	22.95507948	19.08075508		2	16.25	1.002079163
2	62.86	62860	718.9177	13108.94	13108.94	718.9177	18.23427077	19.94348537		2	16.5	1.001975525
2	63.063	63063	847.3172	14922.48	14922.48	847.3172	17.61144469	20.11794885		2	16.75	1.00187939
2	63.365	63365	877.7788	11614.95	11614.95	877.7788	13.23220611	19.98440496		2	17	1.001691362
2	63.734	63734	790.7616	13607.74	13607.74	790.7616	17.20839758	19.01374282		2	17.25	1.001488887
2	63.897	63897	998.8663	18600.02	18600.02	998.8663	18.62113078	18.3271378		2	17.5	1.001290337
2	64.213	64213	616.7525	13816.32	13816.32	616.7525	22.40172517	16.93112706		2	17.75	1.00154843
2	64.397	64397	712.215	14369.54	14369.54	712.215	20.17584578	16.07006441		2	18	1.001810861
2	64.858	64858	732.2714	10322.86	10322.86	732.2714	14.09704107	13.28629343		2	18.25	1.001349428
2	65.268	65268	649.3429	6140.726	6140.726	649.3429	9.456830898	10.67051484		2	18.5	1.000674287
2	65.445	65445	625.643	4756.124	4756.124	625.643	7.601977486	9.388533007		2	18.75	1.000075202
2	65.731	65731	646.5541	3250.034	3250.034	646.5541	5.026700782	6.797322003		2	19	0.999488499
2	66.116	66116	550.4116	1693.871	1693.871	550.4116	3.077462394	3.86664456		2	19.25	0.999191252
2	66.542	66542	734.7065	1681.98	1681.98	734.7065	2.289322335	2.277502193		2	19.5	0.999002064
2	66.717	66717	592.595	1123.922	1123.922	592.595	1.89661067	1.772355813		2	19.75	0.999359254
2	66.916	66916	773.5223	1170.049	1170.049	773.5223	1.512624781	1.373569055		2	20	0.999938422
2	67.236	67236	1106.166	1357.022	1357.022	1106.166	1.226779706	1.199369325		2	20.25	1.000519091
2	67.534	67534	948.446	1025.249	1025.249	948.446	1.080977726	1.083683317		2	20.5	1.000789762
2	67.871	67871	642.0082	833.998	833.998	642.0082	1.299045713	0.991212068		2	20.75	1.001129009
2	68.061	68061	797.7273	884.9905	884.9905	797.7273	1.109389763	1.04047155		2	21	1.001984465
2	68.38	68380	1117.207	1468.346	1468.346	1117.207	1.314300752	1.075495632		2	21.25	1.00308617
2	68.62	68620	1079.647	1178.521	1178.521	1079.647	1.091579933	1.048046105		2	21.5	1.004120454
2	68.878	68878	801.7289	818.418	818.418	801.7289	1.020816388	1.051984361		2	21.75	1.00537653
2	69.123	69123	878.2828	883.9929	883.9929	878.2828	1.006501437	1.043567879		2	22	1.006430061
2	69.487	69487	977.3756	930.0014	930.0014	977.3756	0.951529177	0.998870208		2	22.25	1.006949263
2	69.728	69728	743.847	801.9334	801.9334	743.847	1.078089177	0.971178043		2	22.5	1.007404211
2	69.95	69950	721.6452	637.4909	637.4909	721.6452	0.883385492	0.948191253		2	22.75	1.00763119
2	70.229	70229	677.5986	673.3673	673.3673	677.5986	0.993755448	0.921448901		2	23	1.00725321
2	70.562	70562	791.8445	654.545	654.545	791.8445	0.826608002	0.89490802		2	23.25	1.006040415
2	70.891	70891	633.7457	548.5375	548.5375	633.7457	0.865548279	0.880834065		2	23.5	1.004295645
2	71.135	71135	1045.281	962.6132	962.6132	1045.281	0.920913324	0.871150779		2	23.75	1.00279482
2	71.553	71553	898.7267	661.2563	661.2563	898.7267	0.735770174	0.850537035		2	24	1.001101025
2	71.835	71835	913.4525	773.3032	773.3032	913.4525	0.84657188	0.836968363		2	24.25	0.999226134
2	72.007	72007	946.0924	930.7673	930.7673	946.0924	0.983801688	0.827455587		2	24.5	0.997782413
2	72.239	72239	853.8232	640.1394	640.1394	853.8232	0.749732966	0.807064724		2	24.75	0.997342582
2	72.467	72467	901.8474	737.0325	737.0325	901.8474	0.817247463	0.788511609		2	25	0.997671988
2	72.654	72654	715.6636	665.6201	665.6201	715.6636	0.93007399	0.780804059		2	25.25	0.9982316
2	72.84	72840	815.2674	600.2603	600.2603	815.2674	0.736274135	0.774655046		2	25.5	0.998966383
2	73.164	73164	704.2456	373.1424	373.1424	704.2456	0.529846974	0.764578706		2	25.75	0.999917862
2	73.336	73336	609.2404	389.6102	389.6102	609.2404	0.639501583	0.759587417		2	26	1.000797968
2	73.599	73599	937.4222	795.6982	795.6982	937.4222	0.848815187	0.75422659		2	26.25	1.001705185
2	73.899	73899	1073.818	838.4821	838.4821	1073.818	0.780841912	0.748651703		2	26.5	1.002771105
2	74.085	74085	841.0078	740.4223	740.4223	841.0078	0.88039885	0.744927762		2	26.75	1.003869636
2	74.357	74357	695.0721	567.597	567.597	695.0721	0.816601616	0.74164555		2	27	1.004882559
2	74.551	74551	789.7246	557.6758	557.6758	789.7246	0.706164909	0.742120643		2	27.25	1.00575387
2	74.931	74931	1184.581	785.5078	785.5078	1184.581	0.663110247	0.743091257		2	27.5	1.006735771
2	75.148	75148	910.7194	579.5616	579.5616	910.7194	0.636377791	0.746309106		2	27.75	1.008137784
2	75.615	75615	800.9717	598.7985	598.7985	800.9717	0.747590083	0.772921316		2	28	1.010301851
2	75.843	75843	691.6661	515.642	515.642	691.6661	0.745507117	0.788504549		2	28.25	1.012773822
2	76.024	76024	652.0808	525.2004	525.2004	652.0808	0.805422273	0.797866493		2	28.5	1.01569103
2	76.197	76197	837.2126	729.6136	729.6136	837.2126	0.871479478	0.81072024		2	28.75	1.01901718
2	76.363	76363	778.4303	816.0651	816.0651	778.4303	1.048347039	0.828726407		2	29	1.022714975
2	76.645	76645	617.7916	491.2211	491.2211	617.7916	0.795124278	0.84889337		2	29.25	1.026853022
2	76.812	76812	758.5782	552.9532	552.9532	758.5782	0.728933681	0.846853858		2	29.5	1.03113939
2	77.203	77203	614.0307	495.4426	495.4426	614.0307	0.806869429	0.824033687		2	29.75	1.033566438
2	77.392	77392	709.1357	570.687	570.687	709.1357	0.804764166	0.812163369		2	30	1.03475394
2	77.644	77644	821.717	800.9784	800.9784	821.717	0.974761871	0.785550924		2	30.25	1.035941442
2	77.819	77819	688.3357	487.9119	487.9119	688.3357	0.70882841	0.767537908		2	30.5	1.037128944
2	78.296	78296	986.8604	632.6279	632.6279	986.8604	0.641051054	0.723939074		2	30.75	1.038316446
2	78.611	78611	699.9157	424.5282	424.5282	699.9157	0.606541902	0.695354947		2	31	1.039503948
2	78.816	78816	901.2776	645.7845	645.7845	901.2776	0.716521192	0.684556089		2	31.25	1.04069145
2	78.999	78999	884.4336	682.2085	682.2085	884.4336	0.771350727	0.681271781		2	31.5	1.041878952
2	79.426	79426	788.1029	490.0368	490.0368	788.1029	0.621792916	0.685557021		2	31.75	1.043066455
2	79.821	79821	896.3888	590.3716	590.3716	896.3888	0.658611085	0.693919435		2	32	1.044253957
2	80.021	80021	1240.874	874.7924	874.7924	1240.874	0.704980844	0.701897449		2	32.25	1.045441459
2	80.382	80382	992.2297	732.8522	732.8522	992.2297	0.738591276	0.726722799		2	32.5	1.046628961
2	80.586	80586	912.9831	755.323	755.323	912.9831	0.827313233	0.73606181		2	32.75	1.047816463
2	80.774	80774	1236.847	908.0703	908.0703	1236.847	0.734181592	0.741380915		2	33	1.049003965
2	81.179	81179	1012.839	657.8202	657.8202	1012.839	0.649481507	0.751923782		2	33.25	1.050191467
2	81.507	81507	869.0394	740.9662	740.9662	869.0394	0.852626705	0.733240938		2	33.5	1.051378969
2	81.731	81731	721.7561	542.5758	542.5758	721.7561	0.751743976	0.708792672		2	33.75	1.052566471
2	82.122	82122	870.9378	622.4015	622.4015	870.9378	0.714633697	0.691940401		2	34	1.053753973
2	82.65	82650	1003.88	788.5205	788.5205	1003.88	0.785472865	0.728046196		2	34.25	1.054941475
2	82.955	82955	553.1941	340.7957	340.7957	553.1941	0.616050858	0.762096707		2	34.5	1.056128977
2	83.276	83276	765.3305	609.6147	609.6147	765.3305	0.796537836	0.828633485		2	34.75	1.057316479
2	83.518	83518	662.5381	488.7978	488.7978	662.5381	0.737765572	0.893215139		2	35	1.058503981
2	83.847	83847	827.5578	565.3287	565.3287	827.5578	0.683128961	0.963449819		2	35.25	1.059691483
2	84.034	84034	964.3347	637.2392	637.2392	964.3347	0.660807083	1.005650553		2	35.5	1.060878985
2	84.394	84394	2135.381	5668.795	5668.795	2135.381	2.654699559	1.096518454		2	35.75	1.055534233
2	84.73	84730	1163.209	884.4647	884.4647	1163.209	0.760366108	1.136036902		2	36	1.048357033
2	85.054	85054	861.7506	528.4323	528.4323	861.7506	0.613207928	1.16012475		2	36.25	1.041391677
2	85.366	85366	561.4615	666.2851	666.2851	561.4615	1.186697752	1.156789326		2	36.5	1.035065412
2	85.685	85685	887.109	1092.363	1092.363	887.109	1.231374048	1.099119577		2	36.75	1.029299358
2	85.924	85924	663.2329	767.4639	767.4639	663.2329	1.157155955	1.033193965		2	37	1.023984197
2	86.197	86197	861.1443	875.3032	875.3032	861.1443	1.01644196	0.973311455		2	37.25	1.019106354
2	86.504	86504	961.9915	814.5308	814.5308	961.9915	0.846713095	0.920773974		2	37.5	1.014746455
2	86.88	86880	1119.597	856.9785	856.9785	1119.597	0.765434795	0.849858352		2	37.75	1.010871975
2	87.154	87154	907.4987	705.2142	705.2142	907.4987	0.77709665	0.810905338		2	38	1.007962349
2	87.344	87344	918.4403	676.2843	676.2843	918.4403	0.736339967	0.786065911		2	38.25	1.005718674
2	87.553	87553	827.4086	590.2632	590.2632	827.4086	0.713387799	0.760288304		2	38.5	1.003725245
2	87.727	87727	1097.485	706.7249	706.7249	1097.485	0.643949485	0.747700521		2	38.75	1.001753604
2	87.962	87962	1286.559	1109.754	1109.754	1286.559	0.862575288	0.73713717		2	39	1.000041294
2	88.418	88418	849.3494	667.2503	667.2503	849.3494	0.785601662	0.727143042		2	39.25	0.998790095
2	89.37	89370	1054.966	778.2594	778.2594	1054.966	0.73771041	0.744337807		2	39.5	0.998179215
2	89.678	89678	988.8042	729.6543	729.6543	988.8042	0.737915858	0.752759661		2	39.75	0.997951679
2	89.889	89889	1253.034	939.7017	939.7017	1253.034	0.749941103	0.755304326		2	40	0.997858907
2	90.119	90119	941.7231	757.6772	757.6772	941.7231	0.804564739	0.757112294		2	40.25	0.997883778
2	90.494	90494	952.6887	576.4652	576.4652	952.6887	0.605092933	0.762219698		2	40.5	0.998107606
2	90.724	90724	972.4931	791.158	791.158	972.4931	0.813535849	0.76453452		2	40.75	0.998423137
2	90.936	90936	1094.16	1105.847	1105.847	1094.16	1.010681253	0.767870981		2	41	0.99904269
2	91.181	91181	675.9737	387.0161	387.0161	675.9737	0.572531298	0.771624101		2	41.25	0.999799864
2	91.389	91389	731.2709	552.6524	552.6524	731.2709	0.755742366	0.772990065		2	41.5	1.000472534
2	91.577	91577	1053.895	900.9037	900.9037	1053.895	0.854832502	0.774174507		2	41.75	1.00122635
2	91.795	91795	938.8907	709.3029	709.3029	938.8907	0.755469087	0.773560725		2	42	1.002035712
2	91.985	91985	766.4066	603.5321	603.5321	766.4066	0.787482911	0.768758534		2	42.25	1.002518537
2	92.305	92305	435.6337	266.02	266.02	435.6337	0.610650645	0.754733938		2	42.5	1.00252988
2	92.513	92513	791.9588	679.943	679.943	791.9588	0.858558551	0.747737144		2	42.75	1.0023884
2	92.891	92891	507.577	407.4953	407.4953	507.577	0.802824596	0.737858218		2	43	1.002079557
2	93.134	93134	921.5716	721.1901	721.1901	921.5716	0.782565457	0.732578586		2	43.25	1.001628487
2	93.328	93328	961.3485	629.4167	629.4167	961.3485	0.654722715	0.731234315		2	43.5	1.000972403
2	93.746	93746	870.7508	534.8341	534.8341	870.7508	0.614221773	0.740132396		2	43.75	1.00014585
2	94.062	94062	967.5099	661.1163	661.1163	967.5099	0.683317349	0.746023104		2	44	0.998799365
2	94.295	94295	917.4145	769.7796	769.7796	917.4145	0.839075031	0.748851713		2	44.25	0.99756754
2	94.636	94636	770.8318	634.7825	634.7825	770.8318	0.82350326	0.755926207		2	44.5	0.996773755
2	94.854	94854	872.9163	763.5916	763.5916	872.9163	0.874759241	0.757554076		2	44.75	0.996204539
2	95.252	95252	717.558	413.6182	413.6182	717.558	0.576424763	0.745536439		2	45	0.995830906
2	95.681	95681	994.412	814.6029	814.6029	994.412	0.819180481	0.727778724		2	45.25	0.996015857
2	95.891	95891	836.3538	661.1795	661.1795	836.3538	0.790550004	0.716518868		2	45.5	0.996350973
2	96.055	96055	855.403	479.4449	479.4449	855.403	0.560490085	0.704409881		2	45.75	0.99675962
2	96.289	96289	1137.124	810.0434	810.0434	1137.124	0.712361537	0.694962037		2	46	0.997281704
2	96.459	96459	1367.585	966.3183	966.3183	1367.585	0.706587378	0.699251734		2	46.25	0.9978308
2	96.67	96670	742.7517	569.095	569.095	742.7517	0.766198179	0.707455801		2	46.5	0.998479867
2	96.927	96927	436.7423	302.5767	302.5767	436.7423	0.692803743	0.716819519		2	46.75	0.998780931
2	97.185	97185	832.9296	542.2903	542.2903	832.9296	0.651063787	0.730586339		2	47	0.99899144
2	97.413	97413	887.3299	643.3287	643.3287	887.3299	0.725016367	0.743442739		2	47.25	0.999041474
2	97.635	97635	751.1947	570.5001	570.5001	751.1947	0.759457036	0.758660118		2	47.5	0.998900048
2	97.847	97847	765.3173	668.7875	668.7875	765.3173	0.87386957	0.776883514		2	47.75	0.998638043
2	98.101	98101	658.3054	583.4276	583.4276	658.3054	0.886256743	0.798560819		2	48	0.998389101
2	98.465	98465	694.1574	555.1012	555.1012	694.1574	0.799676269	0.839353739		2	48.25	0.998198392
2	98.705	98705	905.9713	563.299	563.299	905.9713	0.621762522	0.867867654		2	48.5	0.997960614
2	98.988	98988	781.9406	767.7237	767.7237	781.9406	0.98181844	0.885150946		2	48.75	0.997847911
2	99.276	99276	769.0789	637.1149	637.1149	769.0789	0.828412924	0.883052087		2	49	0.998087038
2	99.439	99439	660.2526	756.1215	756.1215	660.2526	1.145200337	0.878331933		2	49.25	0.998363259
2	99.718	99718	722.3854	682.6087	682.6087	722.3854	0.94493701	0.856455675		2	49.5	0.998799066
2	100.021	100021	797.0004	520.1031	520.1031	797.0004	0.652575708	0.819177251		2	49.75	0.999280939
2	100.358	100358	833.6851	643.4065	643.4065	833.6851	0.771762024	0.787942618		2	50	0.999749515
2	100.63	100630	768.3409	600.4219	600.4219	768.3409	0.781452478	0.762749108		2	50.25	1.000359023
2	100.91	100910	806.9473	573.485	573.485	806.9473	0.710684576	0.73955128		2	50.5	1.001058944
2	101.168	101168	907.5981	522.545	522.545	907.5981	0.575744925	0.745909051		2	50.75	1.001757779
2	101.624	101624	923.6169	773.8975	773.8975	923.6169	0.837898808	0.784797322		2	51	1.002359542
2	101.81	101810	1044.375	1006.121	1006.121	1044.375	0.963371394	0.793707104		2	51.25	1.002647903
2	101.993	101993	660.1873	510.5631	510.5631	660.1873	0.773360984	0.802858377		2	51.5	1.002745326
2	102.178	102178	630.0506	432.6581	432.6581	630.0506	0.686703735	0.810540815		2	51.75	1.002714288
2	102.522	102522	821.646	692.4447	692.4447	821.646	0.842753083	0.801760163		2	52	1.002267612
2	102.691	102691	731.3431	608.7175	608.7175	731.3431	0.832328219	0.793260629		2	52.25	1.001585361
2	102.926	102926	595.9109	501.2824	501.2824	595.9109	0.841203609	0.780737403		2	52.5	1.001052114
2	103.259	103259	662.5002	508.9478	508.9478	662.5002	0.768222862	0.748941889		2	52.75	1.000456216
2	103.49	103490	715.5265	483.2829	483.2829	715.5265	0.675422783	0.721039846		2	53	0.999947053
2	103.723	103723	857.4624	512.2411	512.2411	857.4624	0.597391909	0.702126985		2	53.25	0.999851898
2	104.003	104003	697.9328	549.193	549.193	697.9328	0.786885213	0.689135803		2	53.5	1.000091946
2	104.289	104289	767.5531	471.5311	471.5311	767.5531	0.614330266	0.67860423		2	53.75	1.000339099
2	104.481	104481	663.2903	418.1713	418.1713	663.2903	0.630449895	0.676389172		2	54	1.000417535
2	104.701	104701	730.1832	512.0982	512.0982	730.1832	0.701328379	0.683926625		2	54.25	1.000509694
2	104.869	104869	751.4703	506.7246	506.7246	751.4703	0.674310881	0.691829017		2	54.5	1.000883456
2	105.101	105101	968.3509	824.7746	824.7746	968.3509	0.851731124	0.708693526		2	54.75	1.001507093
2	105.374	105374	925.985	573.6479	573.6479	925.985	0.619500208	0.738314502		2	55	1.002263469
2	105.615	105615	962.2017	746.2141	746.2141	962.2017	0.77552773	0.755873397		2	55.25	1.002985148
2	105.901	105901	580.6022	427.9733	427.9733	580.6022	0.737119666	0.769748528		2	55.5	1.003837158
2	106.133	106133	721.1746	544.9196	544.9196	721.1746	0.7556001	0.775566556		2	55.75	1.004712996
2	106.368	106368	823.7575	647.1957	647.1957	823.7575	0.785662892	0.763198253		2	56	1.005074364
2	106.549	106549	671.4081	595.9977	595.9977	671.4081	0.887683214	0.74614676		2	56.25	1.004980179
2	106.844	106844	522.3996	406.2344	406.2344	522.3996	0.77763153	0.725285678		2	56.5	1.004826199
2	107.083	107083	686.0068	467.6044	467.6044	686.0068	0.68163231	0.708086411		2	56.75	1.004351532
2	107.249	107249	763.9839	481.9629	481.9629	763.9839	0.630854786	0.699535553		2	57	1.003883697
2	107.452	107452	902.4042	593.9582	593.9582	902.4042	0.658195297	0.700693453		2	57.25	1.003648566
2	107.756	107756	1133.665	708.4284	708.4284	1133.665	0.624901007	0.708162377		2	57.5	1.003551608
2	108.056	108056	775.4839	442.9035	442.9035	775.4839	0.57113178	0.720232296		2	57.75	1.00393498
2	108.262	108262	715.8969	609.9296	609.9296	715.8969	0.851979664	0.741083579		2	58	1.004905818
2	108.535	108535	669.6183	554.0287	554.0287	669.6183	0.827379867	0.783781989		2	58.25	1.006439002
2	108.748	108748	689.6642	617.9116	617.9116	689.6642	0.895960092	0.805787359		2	58.5	1.007135574
2	109.092	109092	585.5739	449.9482	449.9482	585.5739	0.768388413	0.813673872		2	58.75	1.007600825
2	109.265	109265	695.7809	616.3712	616.3712	695.7809	0.885869675	0.813200965		2	59	1.009987872
2	109.702	109702	808.4711	673.1561	673.1561	808.4711	0.832628526	0.808023349		2	59.25	1.015874733
2	110.075	110075	1019.857	783.5487	783.5487	1019.857	0.768292712	0.789384301		2	59.5	1.020436896
2	110.487	110487	1113.838	768.5635	768.5635	1113.838	0.690013718	0.764488235		2	59.75	1.03912836
2	110.693	110693	738.9321	491.5515	491.5515	738.9321	0.665218766	0.758901329		2	60	1.070795179
2	110.856	110856	860.6518	622.4203	622.4203	860.6518	0.723196419	0.754388044		2	60.25	1.112703659
2	111.049	111049	881.2581	766.567	766.567	881.2581	0.869855267	0.749447904		2	60.5	1.159431744
2	111.237	111237	1060.918	776.5429	776.5429	1060.918	0.731953742	0.746093006		2	60.75	1.210966057
2	111.759	111759	725.7685	566.4846	566.4846	725.7685	0.780530706	0.743578035		2	61	1.271508205
2	112.062	112062	707.2574	592.0246	592.0246	707.2574	0.837070916	0.742415643		2	61.25	1.355210728
2	112.559	112559	783.9247	483.3391	483.3391	783.9247	0.616563172	0.733106081		2	61.5	1.439747204
2	112.753	112753	613.5737	392.5918	392.5918	613.5737	0.63984457	0.728204668		2	61.75	1.509978303
2	113.114	113114	865.6488	732.8226	732.8226	865.6488	0.846558789	0.721069933		2	62	1.578960382
2	113.361	113361	760.6965	472.4216	472.4216	760.6965	0.62103822	0.715832307		2	62.25	1.620285759
2	113.532	113532	1035.016	788.3185	788.3185	1035.016	0.761648612	0.713734005		2	62.5	1.655431715
2	113.731	113731	890.2933	733.874	733.874	890.2933	0.824305878	0.71589614		2	62.75	1.679047168
2	113.932	113932	951.3862	677.0681	677.0681	951.3862	0.711664832	0.720741936		2	63	1.693357448
2	114.196	114196	890.5855	612.1936	612.1936	890.5855	0.687405757	0.727885086		2	63.25	1.692332614
2	114.466	114466	845.2222	579.1239	579.1239	845.2222	0.685173556	0.738256674		2	63.5	1.677758351
2	114.729	114729	848.4557	600.2883	600.2883	848.4557	0.707506945	0.751050535		2	63.75	1.653241142
2	114.957	114957	806.9749	623.15	623.15	806.9749	0.772204935	0.758698617		2	64	1.614676486
2	115.149	115149	1141.327	810.5404	810.5404	1141.327	0.710173684	0.762000478		2	64.25	1.574679675
2	115.509	115509	887.4603	788.4764	788.4764	887.4603	0.888463856	0.766719882		2	64.5	1.527655367
2	115.886	115886	751.4859	600.5436	600.5436	751.4859	0.799141541	0.770978017		2	64.75	1.473460029
2	116.177	116177	739.5156	647.0706	647.0706	739.5156	0.874992495	0.769968208		2	65	1.417524328
2	116.443	116443	718.9863	464.9045	464.9045	718.9863	0.646611069	0.77006689		2	65.25	1.360264969
2	116.755	116755	885.3483	728.1851	728.1851	885.3483	0.822484326	0.775183556		2	65.5	1.292230577
2	117.098	117098	1253.433	610.5096	610.5096	1253.433	0.487069991	0.780465992		2	65.75	1.211904122
2	117.333	117333	1175.361	806.4764	806.4764	1175.361	0.686152084	0.78456637		2	66	1.143585886
2	117.605	117605	1372.868	1694.621	1694.621	1372.868	1.234365576	0.799595739		2	66.25	1.093941064
2	117.908	117908	717.76	548.528	548.528	717.76	0.764222024	0.816617798		2	66.5	1.060461287
2	118.113	118113	736.305	565.0809	565.0809	736.305	0.767454927	0.822013503		2	66.75	1.034328086
2	118.407	118407	762.3319	580.004	580.004	762.3319	0.760828715	0.830973962		2	67	1.02074427
2	118.689	118689	793.8507	729.8783	729.8783	793.8507	0.919415074	0.831264414		2	67.25	1.015937058
2	118.998	118998	887.6069	681.6847	681.6847	887.6069	0.76800293	0.803703821		2	67.5	1.012452931
2	119.372	119372	905.1166	763.103	763.103	905.1166	0.84309911	0.762920416		2	67.75	1.009851344
2	119.608	119608	1002.666	764.0387	764.0387	1002.666	0.762007189	0.749426738		2	68	1.009860058
2	119.869	119869	909.3911	675.9544	675.9544	909.3911	0.743304393	0.734594338		2	68.25	1.011172756
2	120.115	120115	831.0026	545.2916	545.2916	831.0026	0.656185191	0.723338064		2	68.5	1.011192443
2	120.413	120413	813.6822	426.672	426.672	813.6822	0.5243718	0.711512704		2	68.75	1.010770968
2	120.665	120665	782.8437	622.7382	622.7382	782.8437	0.795482163	0.702387941		2	69	1.010690654
2	121.029	121029	1226.363	1055.805	1055.805	1226.363	0.860923723	0.696534966		2	69.25	1.009979107
2	121.319	121319	1123.408	785.4824	785.4824	1123.408	0.699196018	0.699830276		2	69.5	1.00888071
2	121.537	121537	1057.25	631.8483	631.8483	1057.25	0.597633767	0.705652248		2	69.75	1.00785842
2	121.703	121703	956.037	622.3872	622.3872	956.037	0.65100744	0.711917018		2	70	1.006942932
2	121.976	121976	1107.362	835.0388	835.0388	1107.362	0.754079334	0.724562218		2	70.25	1.006094856
2	122.168	122168	1017.938	862.7267	862.7267	1017.938	0.847523818	0.735355703		2	70.5	1.005379536
2	122.395	122395	1311.306	925.0811	925.0811	1311.306	0.705465467	0.758389368		2	70.75	1.004913423
2	122.793	122793	801.7572	580.2476	580.2476	801.7572	0.723719849	0.813450273		2	71	1.004541596
2	122.961	122961	757.3776	599.7333	599.7333	757.3776	0.79185508	0.828235781		2	71.25	1.004145667
2	123.28	123280	1002.845	793.4022	793.4022	1002.845	0.791151374	0.850288594		2	71.5	1.003703068
2	123.668	123668	710.767	819.8511	819.8511	710.767	1.153473783	0.871391008		2	71.75	1.003268951
2	123.878	123878	971.4103	841.5227	841.5227	971.4103	0.866289662	0.869750411		2	72	1.002794521
2	124.056	124056	1095.883	940.975	940.975	1095.883	0.858645494	0.854963186		2	72.25	1.002016466
2	124.332	124332	865.0581	615.7386	615.7386	865.0581	0.711788723	0.816311554		2	72.5	1.001333721
2	124.573	124573	1008.07	854.8785	854.8785	1008.07	0.848034859	0.788031606		2	72.75	1.000991919
2	124.769	124769	963.6099	697.3983	697.3983	963.6099	0.723735092	0.760009021		2	73	1.000706471
2	125.021	125021	791.4844	524.4784	524.4784	791.4844	0.662651595	0.721090074		2	73.25	1.000433777
2	125.484	125484	812.5548	484.5669	484.5669	812.5548	0.596349809	0.682342494		2	73.5	1.000224177
2	125.689	125689	689.6169	398.1988	398.1988	689.6169	0.577420304	0.669931373		2	73.75	1.000050998
2	125.855	125855	752.6529	551.7964	551.7964	752.6529	0.733135287	0.665002256		2	74	0.999879003
2	126.037	126037	871.9319	660.2242	660.2242	871.9319	0.757196978	0.669395799		2	74.25	0.999746431
2	126.203	126203	796.8273	657.8545	657.8545	796.8273	0.825592321	0.679627903		2	74.5	0.999712651
2	126.419	126419	761.0347	392.1731	392.1731	761.0347	0.515315662	0.689461146		2	74.75	0.999735382
2	126.818	126818	930.2241	613.7604	613.7604	930.2241	0.659798429	0.698894306		2	75	0.999788711
2	127.195	127195	889.3871	708.0309	708.0309	889.3871	0.796088565	0.709986796		2	75.25	1.000076165
2	127.451	127451	972.1771	788.5053	788.5053	972.1771	0.811071666	0.715381162		2	75.5	1.000587604
2	127.84	127840	833.153	562.0148	562.0148	833.153	0.674563736	0.713109081		2	75.75	1.001154108
2	128.004	128004	908.59	677.6019	677.6019	908.59	0.745773011	0.713801647		2	76	1.001673823
2	128.239	128239	868.1456	541.0975	541.0975	868.1456	0.623279666	0.717988972		2	76.25	1.002386216
2	128.764	128764	770.8212	501.3848	501.3848	770.8212	0.650455384	0.730284544		2	76.5	1.003177968
2	129.021	129021	796.0217	669.9859	669.9859	796.0217	0.841667884	0.740830659		2	76.75	1.003504195
2	129.212	129212	762.0058	549.5935	549.5935	762.0058	0.721245823	0.75831248		2	77	1.00308311
2	129.442	129442	783.9271	597.2594	597.2594	783.9271	0.761881302	0.781685807		2	77.25	1.002551807
2	129.739	129739	779.2924	644.1304	644.1304	779.2924	0.826558042	0.80587088		2	77.5	1.001822192
2	130.007	130007	702.5102	537.9514	537.9514	702.5102	0.765755999	0.829853682		2	77.75	1.000884572
2	130.215	130215	551.8256	537.5315	537.5315	551.8256	0.974096707	0.843144033		2	78	1.000035688
2	130.461	130461	713.737	535.2133	535.2133	713.737	0.749874674	0.856809168		2	78.25	0.999215364
2	130.641	130641	604.2941	586.9923	586.9923	604.2941	0.971368577	0.863955102		2	78.5	0.998399864
2	130.981	130981	699.4432	627.1119	627.1119	699.4432	0.896587314	0.862332317		2	78.75	0.997775403
2	131.178	131178	737.8255	620.772	620.772	737.8255	0.841353409	0.857060601		2	79	0.997533046
2	131.397	131397	695.6476	489.2164	489.2164	695.6476	0.703253199	0.85075437		2	79.25	0.997623115
2	131.765	131765	863.5309	773.559	773.559	863.5309	0.895809287	0.831950654		2	79.5	0.997742766
2	132.041	132041	717.0421	663.402	663.402	717.0421	0.925192538	0.811162558		2	79.75	0.99793277
2	132.524	132524	769.9889	527.9273	527.9273	769.9889	0.685629754	0.781449537		2	80	0.998243066
2	132.851	132851	768.3106	506.9839	506.9839	768.3106	0.659868418	0.770034657		2	80.25	0.998838483
2	133.103	133103	918.4727	756.7613	756.7613	918.4727	0.823934451	0.762067681		2	80.5	0.999358287
2	133.356	133356	923.0139	765.2421	765.2421	923.0139	0.82906888	0.756021003		2	80.75	0.999666201
2	133.66	133660	854.8718	612.4316	612.4316	854.8718	0.716401687	0.755635664		2	81	0.999901782
2	134.102	134102	812.9131	569.9594	569.9594	812.9131	0.701132015	0.758996249		2	81.25	0.99992388
2	134.31	134310	671.5685	563.5136	563.5136	671.5685	0.839100702	0.758679445		2	81.5	0.999412671
2	134.547	134547	722.9088	538.4896	538.4896	722.9088	0.744892855	0.759121804		2	81.75	0.998491276
2	134.78	134780	569.0002	405.7863	405.7863	569.0002	0.713156691	0.757243937		2	82	0.998104454
2	134.997	134997	661.4011	537.7091	537.7091	661.4011	0.812984889	0.740113429		2	82.25	0.998229911
2	135.345	135345	922.3598	658.0875	658.0875	922.3598	0.713482418	0.695788082		2	82.5	0.998843634
2	135.522	135522	1042.666	819.6528	819.6528	1042.666	0.786112523	0.689303215		2	82.75	0.999612654
2	135.776	135776	1533.664	1068.349	1068.349	1533.664	0.696599125	0.698935117		2	83	1.000769123
2	135.982	135982	1308.542	975.9462	975.9462	1308.542	0.745827188	0.714820186		2	83.25	1.002629436
2	136.448	136448	1031.979	689.5997	689.5997	1031.979	0.668230361	0.802378968		2	83.5	1.004968916
2	136.638	136638	936.4792	558.9992	558.9992	936.4792	0.596915767	0.923348171		2	83.75	1.006919368
2	136.871	136871	766.4312	447.6161	447.6161	766.4312	0.584026459	1.070325335		2	84	1.008902294
2	137.118	137118	1334.124	1788.163	1788.163	1334.124	1.340327436	1.135870982		2	84.25	1.011135019
2	137.323	137323	867.298	996.9628	996.9628	867.298	1.149504323	1.19060839		2	84.5	1.012887431
2	137.498	137498	1065.426	1681.83	1681.83	1065.426	1.578551678	1.213955939		2	84.75	1.013911941
2	137.673	137673	1402.358	3244.17	3244.17	1402.358	2.313367913	1.213456166		2	85	1.014579181
2	137.85	137850	1026.355	1190.861	1190.861	1026.355	1.160281774	1.201399707		2	85.25	1.014648084
2	138.272	138272	886.3407	574.2246	574.2246	886.3407	0.647859903	1.140486933		2	85.5	1.013733901
2	138.476	138476	670.4276	522.6681	522.6681	670.4276	0.779604091	1.058321566		2	85.75	1.011889582
2	138.674	138674	714.6553	587.0443	587.0443	714.6553	0.821436992	0.929842251		2	86	1.009568077
2	138.986	138986	622.9018	509.8377	509.8377	622.9018	0.818488083	0.766874505		2	86.25	1.007691178
2	139.522	139522	737.6453	507.6977	507.6977	737.6453	0.688268061	0.678212421		2	86.5	1.006155288
2	139.787	139787	775.9272	510.0985	510.0985	775.9272	0.657405102	0.655004916		2	86.75	1.004465084
2	140.162	140162	987.9678	668.3187	668.3187	987.9678	0.676457978	0.652308916		2	87	1.002972436
2	140.362	140362	1083.914	770.2379	770.2379	1083.914	0.710607945	0.661813957		2	87.25	1.00173592
2	140.624	140624	1391.694	907.8162	907.8162	1391.694	0.652310206	0.668592756		2	87.5	1.000604018
2	140.84	140840	1425.872	841.1397	841.1397	1425.872	0.589912489	0.670094977		2	87.75	0.999880335
2	141.128	141128	1472.524	1077.117	1077.117	1472.524	0.731476703	0.67686849		2	88	0.999508331
2	141.334	141334	1132.748	852.8009	852.8009	1132.748	0.752860213	0.684969434		2	88.25	0.999311629
2	141.509	141509	798.6185	565.9383	565.9383	798.6185	0.708646619	0.694677351		2	88.5	0.999232614
2	141.734	141734	838.5973	524.6262	524.6262	838.5973	0.625599677	0.706334833		2	88.75	0.999394716
2	142.168	142168	1019.717	694.7694	694.7694	1019.717	0.681335508	0.736983306		2	89	0.999556819
2	142.39	142390	888.5999	680.8374	680.8374	888.5999	0.766191173	0.749517866		2	89.25	0.999718921
2	142.562	142562	842.8185	630.0337	630.0337	842.8185	0.747531883	0.754301631		2	89.5	0.999924341
2	142.776	142776	968.0483	839.4234	839.4234	968.0483	0.867129667	0.758565722		2	89.75	1.000130243
2	143.009	143009	908.5966	605.2181	605.2181	908.5966	0.666102096	0.762015897		2	90	1.000221747
2	143.179	143179	1115.545	1014.097	1014.097	1115.545	0.909059697	0.758776608		2	90.25	1.00031938
2	143.355	143355	1111.817	825.5579	825.5579	1111.817	0.74253038	0.750683247		2	90.5	1.00044085
2	143.517	143517	853.137	590.5192	590.5192	853.137	0.692173942	0.748181191		2	90.75	1.000536473
2	143.721	143721	920.2732	671.824	671.824	920.2732	0.730026692	0.717044004		2	91	1.000676757
2	144.042	144042	1021.006	754.0902	754.0902	1021.006	0.738575679	0.61782683		2	91.25	1.000792563
2	144.366	144366	670.2913	489.1461	489.1461	670.2913	0.729751527	0.636242902		2	91.5	1.000850439
2	144.651	144651	902.3826	698.3381	698.3381	902.3826	0.773882497	0.905821408		2	91.75	1.000850368
2	144.838	144838	611.6906	482.1612	482.1612	611.6906	0.788243599	1.082494462		2	92	1.000649823
2	145.036	145036	801.4119	705.0315	705.0315	801.4119	0.87973675	1.275658237		2	92.25	1.000256482
2	145.251	145251	677.3059	721.6663	721.6663	677.3059	1.065495369	1.535092521		2	92.5	0.999934463
2	145.427	145427	750.4935	958.4857	958.4857	750.4935	1.277140575	1.665097979		2	92.75	0.999696405
2	145.704	145704	1389.817	4413.221	4413.221	1389.817	3.175397193	1.780900046		2	93	0.999479097
2	145.926	145926	2194.972	7416.994	7416.994	2194.972	3.379083651	1.832140806		2	93.25	0.999345723
2	146.205	146205	1063.687	1717.347	1717.347	1063.687	1.614522881	1.738204572		2	93.5	0.999457763
2	146.419	146419	931.7719	955.6094	955.6094	931.7719	1.025582978	1.595806215		2	93.75	0.999648434
2	146.725	146725	824.4505	693.1981	693.1981	824.4505	0.840800145	1.414117731		2	94	0.999815739
2	147.024	147024	842.8756	581.206	581.206	842.8756	0.689551341	1.155209228		2	94.25	0.999939165
2	147.475	147475	732.5684	471.3466	471.3466	732.5684	0.643416506	0.718117266		2	94.5	1.000111458
2	147.725	147725	930.3433	699.3395	699.3395	930.3433	0.751700474	0.666607618		2	94.75	1.000243309
2	148.052	148052	469.0128	366.3432	366.3432	469.0128	0.781094247	0.669491129		2	95	1.000112926
2	148.235	148235	644.4552	479.9052	479.9052	644.4552	0.744668055	0.667312256		2	95.25	0.999841928
2	148.413	148413	814.2664	553.6883	553.6883	814.2664	0.679984216	0.6730524		2	95.5	0.999471232
2	148.798	148798	767.8715	671.8978	671.8978	767.8715	0.875013332	0.748660182		2	95.75	0.999069449
2	149.054	149054	584.4628	412.6722	412.6722	584.4628	0.706070942	0.779164049		2	96	0.99850912
2	149.372	149372	638.8127	473.3575	473.3575	638.8127	0.740995757	0.783750684		2	96.25	0.998080689
2	149.702	149702	694.3404	604.1786	604.1786	694.3404	0.870147553	0.788607388		2	96.5	0.998235388
2	149.927	149927	694.4982	674.8551	674.8551	694.4982	0.971716125	0.787468473		2	96.75	0.99857732
2	150.388	150388	738.9253	463.611	463.611	738.9253	0.627412541	0.76517381		2	97	0.998948673
2	150.754	150754	789.0832	572.1018	572.1018	789.0832	0.725020885	0.748067378		2	97.25	0.999434637
2	151.067	151067	762.3126	554.2659	554.2659	762.3126	0.727084794	0.743006854		2	97.5	0.999978687
2	151.586	151586	804.0721	540.3374	540.3374	804.0721	0.67200118	0.736676842		2	97.75	1.000665774
2	151.921	151921	1010.802	689.5905	689.5905	1010.802	0.682221147	0.729175841		2	98	1.001433869
2	152.23	152230	940.8629	669.5669	669.5669	940.8629	0.711651931	0.718521858		2	98.25	1.002342771
2	152.465	152465	1013.286	952.4833	952.4833	1013.286	0.939994533	0.710675184		2	98.5	1.003357042
2	152.692	152692	866.397	707.153	707.153	866.397	0.816199733	0.699818918		2	98.75	1.004330059
2	152.855	152855	911.0344	515.4652	515.4652	911.0344	0.565802126	0.689210501		2	99	1.004848722
2	153.203	153203	1043.378	695.7444	695.7444	1043.378	0.66681912	0.671096434		2	99.25	1.004783316
2	153.579	153579	1013.914	573.0046	573.0046	1013.914	0.565141225	0.652747903		2	99.5	1.004435355
2	153.778	153778	581.5096	361.0262	361.0262	581.5096	0.620843061	0.646554725		2	99.75	1.003680377
2	153.948	153948	1211.156	712.8118	712.8118	1211.156	0.588538388	0.645706998		2	100	1.002576186
2	154.116	154116	872.8442	595.3472	595.3472	872.8442	0.682077283	0.645888053		2	100.25	1.001721476
2	154.427	154427	952.8807	606.9679	606.9679	952.8807	0.636982048	0.650614807		2	100.5	1.000889955
2	154.852	154852	987.7216	747.1433	747.1433	987.7216	0.756431063	0.682869265		2	100.75	1.000100777
2	155.236	155236	1010.524	728.6598	728.6598	1010.524	0.721071246	0.726039458		2	101	0.999704514
2	155.572	155572	905.8299	685.6085	685.6085	905.8299	0.756884378	0.750819881		2	101.25	1.000104185
2	155.982	155982	877.2715	644.1122	644.1122	877.2715	0.734222188	0.76168609		2	101.5	1.000869575
2	156.167	156167	687.7212	543.196	543.196	687.7212	0.789849142	0.763829004		2	101.75	1.001465887
2	156.544	156544	658.5409	500.813	500.813	658.5409	0.760488832	0.761222392		2	102	1.001908029
2	156.755	156755	925.734	657.7949	657.7949	925.734	0.710565778	0.747401619		2	102.25	1.002107413
2	157.036	157036	662.0653	483.1786	483.1786	662.0653	0.729805051	0.72628664		2	102.5	1.001878328
2	157.205	157205	923.0934	803.2707	803.2707	923.0934	0.870194392	0.720010966		2	102.75	1.001440165
2	157.53	157530	740.9223	531.8863	531.8863	740.9223	0.717870551	0.703810583		2	103	1.000849805
2	157.81	157810	559.6637	289.1235	289.1235	559.6637	0.516602202	0.694686494		2	103.25	0.999992864
2	158.005	158005	810.8357	583.3834	583.3834	810.8357	0.719484108	0.692284576		2	103.5	0.998931203
2	158.36	158360	961.1093	681.2086	681.2086	961.1093	0.708773289	0.689632396		2	103.75	0.998236407
2	158.575	158575	876.6954	479.5426	479.5426	876.6954	0.54698884	0.690255891		2	104	0.997819998
2	159.07	159070	673.9078	540.7843	540.7843	673.9078	0.802460366	0.714169278		2	104.25	0.997488478
2	159.276	159276	751.9874	625.6	625.6	751.9874	0.831928833	0.728656027		2	104.5	0.997380772
2	159.602	159602	1130.812	867.0853	867.0853	1130.812	0.766781127	0.744477734		2	104.75	0.997710737
2	159.863	159863	1154.391	709.8958	709.8958	1154.391	0.614952646	0.749516964		2	105	0.998253545
2	160.274	160274	623.8502	483.1519	483.1519	623.8502	0.774467813	0.753049261		2	105.25	0.999097495
2	160.523	160523	663.0814	473.615	473.615	663.0814	0.714263739	0.74626584		2	105.5	0.99991006
2	160.903	160903	732.1347	629.7233	629.7233	732.1347	0.860119456	0.726745448		2	105.75	1.000445975
2	161.103	161103	935.7708	745.3668	745.3668	935.7708	0.796527098	0.723646377		2	106	1.000798091
2	161.475	161475	1028.258	591.2396	591.2396	1028.258	0.57499149	0.735352299		2	106.25	1.000696765
2	161.67	161670	1100.037	767.6472	767.6472	1100.037	0.697837618	0.744668977		2	106.5	1.000027388
2	161.971	161971	702.0171	461.4569	461.4569	702.0171	0.65733	0.757281039		2	106.75	0.9993514
2	162.134	162134	825.7265	672.1961	672.1961	825.7265	0.81406628	0.764861877		2	107	0.998709747
2	162.551	162551	1046.872	906.2776	906.2776	1046.872	0.865700487	0.794023702		2	107.25	0.998188552
2	162.803	162803	848.0299	777.2001	777.2001	848.0299	0.916477237	0.805729784		2	107.5	0.998272252
2	162.982	162982	891.9994	651.5067	651.5067	891.9994	0.730389168	0.808820467		2	107.75	0.998492755
2	163.193	163193	726.4971	583.6701	583.6701	726.4971	0.803403207	0.811557934		2	108	0.998850468
2	163.374	163374	823.8812	674.9976	674.9976	823.8812	0.819289966	0.804558538		2	108.25	0.999636299
2	163.735	163735	785.1492	697.8901	697.8901	785.1492	0.888863034	0.763990689		2	108.5	1.001016239
2	164.048	164048	1456.345	1021.885	1021.885	1456.345	0.70167783	0.752225464		2	108.75	1.002004389
2	164.306	164306	1450.086	939.9499	939.9499	1450.086	0.648202865	0.770700985		2	109	1.002210146
2	164.601	164601	1510.574	1116.85	1116.85	1510.574	0.739354709	0.804153294		2	109.25	1.00227036
2	164.774	164774	1500.767	1270.462	1270.462	1500.767	0.846541802	0.842168262		2	109.5	1.002168933
2	165.018	165018	1268.293	1198.624	1198.624	1268.293	0.945068687	0.920832533		2	109.75	1.001996905
2	165.328	165328	1584.623	1264.392	1264.392	1584.623	0.797913447	1.003086769		2	110	1.001548424
2	165.51	165510	2065.981	2074.698	2074.698	2065.981	1.004219303	1.049124307		2	110.25	1.001034249
2	165.711	165711	1854.099	2373.81	2373.81	1854.099	1.280303803	1.094058247		2	110.5	1.000507464
2	166.002	166002	1649.912	2508.381	2508.381	1649.912	1.520311992	1.104765268		2	110.75	1.000262895
2	166.248	166248	825.157	817.9034	817.9034	825.157	0.99120943	1.097308019		2	111	1.000025206
2	166.634	166634	973.4462	1109.463	1109.463	973.4462	1.139727085	1.064992608		2	111.25	0.999857492
2	167.156	167156	1040.585	895.6203	895.6203	1040.585	0.860689228	0.946037095		2	111.5	0.999814251
2	167.512	167512	1168.156	882.5965	882.5965	1168.156	0.755546776	0.852984474		2	111.75	0.999771011
2	167.737	167737	966.1846	631.185	631.185	966.1846	0.653275782	0.821378222		2	112	0.999736263
2	167.948	167948	1336.822	1049.454	1049.454	1336.822	0.785036452	0.811888849		2	112.25	0.999601304
2	168.238	168238	1366.332	938.3852	938.3852	1366.332	0.686791497	0.810251241		2	112.5	0.99943319
2	169.508	169508	986.0816	1050.544	1050.544	986.0816	1.065372278	0.861508735		2	112.75	0.999220278
2	169.991	169991	954.5056	877.8683	877.8683	954.5056	0.919709952	0.893963663		2	113	0.999042307
2	170.377	170377	983.1146	880.3608	880.3608	983.1146	0.895481361	0.912931149		2	113.25	0.998857893
2	170.713	170713	864.5964	627.0747	627.0747	864.5964	0.725280258	0.900049916		2	113.5	0.998712163
2	171.142	171142	1037.419	874.8615	874.8615	1037.419	0.843305839	0.864553244		2	113.75	0.99879213
2	171.528	171528	703.4195	719.0222	719.0222	703.4195	1.022181216	0.837749213		2	114	0.9990157
2	171.73	171730	788.4109	660.534	660.534	788.4109	0.837804246	0.831554215		2	114.25	0.999280551
2	171.931	171931	702.1439	674.9526	674.9526	702.1439	0.961273893	0.828790002		2	114.5	0.999637796
2	172.372	172372	890.9945	645.5177	645.5177	890.9945	0.724491229	0.823846652		2	114.75	1.000063002
2	172.661	172661	771.6981	458.8382	458.8382	771.6981	0.594582519	0.817200566		2	115	1.000338824
2	172.963	172963	652.4582	533.2252	533.2252	652.4582	0.817255726	0.809308534		2	115.25	1.000478345
2	173.225	173225	559.9766	413.0747	413.0747	559.9766	0.737664217	0.801123413		2	115.5	1.000596001
2	173.47	173470	900.3535	951.7855	951.7855	900.3535	1.05712423	0.798656166		2	115.75	1.000697957
2	173.688	173688	683.7651	557.7101	557.7101	683.7651	0.815645753	0.797185047		2	116	1.0007389
2	173.915	173915	688.1361	506.7485	506.7485	688.1361	0.736407376	0.788110703		2	116.25	1.000717822
2	174.193	174193	752.0665	618.1373	618.1373	752.0665	0.821918407	0.771828701		2	116.5	1.000753951
2	174.529	174529	768.5049	619.7087	619.7087	768.5049	0.806382236	0.754346769		2	116.75	1.000901135
2	174.776	174776	752.8991	464.6099	464.6099	752.8991	0.617094508	0.741326987		2	117	1.001039534
2	175.08	175080	1055.721	614.5048	614.5048	1055.721	0.58207121	0.723857823		2	117.25	1.001188928
2	175.254	175254	855.9992	698.2336	698.2336	855.9992	0.81569422	0.719244415		2	117.5	1.001572185
2	175.423	175423	737.2499	566.1626	566.1626	737.2499	0.767938524	0.721932192		2	117.75	1.002072899
2	175.595	175595	571.0764	378.5718	378.5718	571.0764	0.662909201	0.72966156		2	118	1.002478481
2	175.87	175870	695.444	597.1281	597.1281	695.444	0.858628588	0.741521886		2	118.25	1.002735151
2	176.087	176087	836.6515	648.4589	648.4589	836.6515	0.775064528	0.751283076		2	118.5	1.00291037
2	176.336	176336	647.1226	415.6227	415.6227	647.1226	0.642262687	0.763022205		2	118.75	1.002722037
2	176.53	176530	540.3653	468.0238	468.0238	540.3653	0.866124823	0.76848405		2	119	1.001920115
2	176.735	176735	842.6826	600.7596	600.7596	842.6826	0.712913261	0.774307321		2	119.25	1.000941434
2	176.967	176967	930.7716	740.5062	740.5062	930.7716	0.795583148	0.778975464		2	119.5	1.000201103
2	177.234	177234	896.3428	673.877	673.877	896.3428	0.751807233	0.776070088		2	119.75	0.99968972
2	177.435	177435	1013.461	851.5071	851.5071	1013.461	0.840197205	0.774037292		2	120	0.999231754
2	177.831	177831	763.4891	549.4887	549.4887	763.4891	0.719707328	0.778578568		2	120.25	0.998850529
2	178.254	178254	796.8951	677.29	677.29	796.8951	0.849911111	0.786800281		2	120.5	0.998505231
2	178.558	178558	902.128	655.8146	655.8146	902.128	0.726964023	0.795310947		2	120.75	0.998241681
2	178.901	178901	697.49	514.7508	514.7508	697.49	0.738004559	0.816483002		2	121	0.998097368
2	179.391	179391	766.5687	659.9495	659.9495	766.5687	0.860913705	0.846293047		2	121.25	0.998170781
2	179.784	179784	819.483	822.0996	822.0996	819.483	1.003192989	0.850473945		2	121.5	0.998372461
2	180.045	180045	963.141	752.8014	752.8014	963.141	0.781610792	0.849821094		2	121.75	0.998710991
2	180.512	180512	648.1285	511.3692	511.3692	648.1285	0.788993541	0.839979369		2	122	0.99913523
2	180.682	180682	599.0059	603.5669	603.5669	599.0059	1.007614282	0.82984263		2	122.25	0.999772979
2	181.046	181046	678.8934	522.2221	522.2221	678.8934	0.769225478	0.792455631		2	122.5	1.000822656
2	181.313	181313	825.4765	635.358	635.358	825.4765	0.769686357	0.768206257		2	122.75	1.002064279
2	181.673	181673	845.5549	558.8469	558.8469	845.5549	0.660923259	0.735772661		2	123	1.002905421
2	181.856	181856	716.8416	481.5287	481.5287	716.8416	0.671736545	0.718345963		2	123.25	1.003525865
2	182.066	182066	1038.017	707.8648	707.8648	1038.017	0.681939506	0.704508294		2	123.5	1.004029867
2	182.353	182353	840.4393	681.2821	681.2821	840.4393	0.810626181	0.698995335		2	123.75	1.004334888
2	182.764	182764	773.839	523.4648	523.4648	773.839	0.67645182	0.700161693		2	124	1.003935145
2	183.065	183065	671.6179	456.2019	456.2019	671.6179	0.679258102	0.705004808		2	124.25	1.002792808
2	183.293	183293	804.776	535.6138	535.6138	804.776	0.665543953	0.713435286		2	124.5	1.001672839
2	183.716	183716	886.8201	703.2119	703.2119	886.8201	0.79295891	0.729059904		2	124.75	1.00045684
2	183.878	183878	749.9063	604.1869	604.1869	749.9063	0.80568319	0.735715863		2	125	0.999078577
2	184.058	184058	1098.94	859.8471	859.8471	1098.94	0.782433163	0.745627484		2	125.25	0.998274146
2	184.248	184248	1108.981	703.8976	703.8976	1108.981	0.634724671	0.752895043		2	125.5	0.997536349
2	184.436	184436	911.9704	670.4279	670.4279	911.9704	0.735142171	0.758144307		2	125.75	0.997060545
2	184.668	184668	894.2132	627.7218	627.7218	894.2132	0.701982257	0.766105798		2	126	0.997074278
2	184.992	184992	1147.114	976.2655	976.2655	1147.114	0.851062318	0.768341617		2	126.25	0.997550484
2	185.179	185179	847.6423	681.9827	681.9827	847.6423	0.80456426	0.760224667		2	126.5	0.997895428
2	185.573	185573	868.1645	671.4961	671.4961	868.1645	0.773466434	0.734688171		2	126.75	0.998107613
2	185.846	185846	898.9372	709.9039	709.9039	898.9372	0.789714676	0.711553058		2	127	0.998357569
2	186.13	186130	840.5799	494.894	494.894	840.5799	0.588753074	0.678483561		2	127.25	0.998605149
2	186.542	186542	1425.385	856.3448	856.3448	1425.385	0.600781403	0.641179835		2	127.5	0.998746924
2	186.893	186893	1389.045	776.3145	776.3145	1389.045	0.558883621	0.622809096		2	127.75	0.998694503
2	187.079	187079	775.0862	492.0689	492.0689	775.0862	0.634857	0.613701067		2	128	0.998699888
2	187.46	187460	895.2322	501.7016	501.7016	895.2322	0.560415052	0.603956021		2	128.25	0.998860066
2	187.759	187759	713.4051	462.9278	462.9278	713.4051	0.648898922	0.613912007		2	128.5	0.999070259
2	188.241	188241	1151.882	829.8278	829.8278	1151.882	0.720410424	0.655100248		2	128.75	0.999280453
2	188.678	188678	773.9167	490.2471	490.2471	773.9167	0.633462361	0.687925789		2	129	0.999639888
2	189.103	189103	813.8593	549.4051	549.4051	813.8593	0.675061525	0.712192702		2	129.25	1.000437047
2	189.36	189360	775.0949	555.0372	555.0372	775.0949	0.716089346	0.724213064		2	129.5	1.001307061
2	189.706	189706	817.0069	588.712	588.712	817.0069	0.720571638	0.732539446		2	129.75	1.002041079
2	189.879	189879	789.9156	637.4538	637.4538	789.9156	0.806989759	0.735095473		2	130	1.002844225
2	190.292	190292	804.981	685.5855	685.5855	804.981	0.851679108	0.738241766		2	130.25	1.003413628
2	190.553	190553	953.538	677.9026	677.9026	953.538	0.710934016	0.731974006		2	130.5	1.003889987
2	190.79	190790	844.7204	508.1768	508.1768	844.7204	0.601591722	0.725893036		2	130.75	1.004072263
2	191.066	191066	889.863	650.6334	650.6334	889.863	0.731161314	0.720526225		2	131	1.00401443
2	191.357	191357	1001.914	759.5918	759.5918	1001.914	0.758140719	0.710658493		2	131.25	1.003769
2	191.655	191655	1441.324	1071.972	1071.972	1441.324	0.743741171	0.706423835		2	131.5	1.0034281
2	191.845	191845	1645.775	1177.17	1177.17	1645.775	0.715267883	0.709329497		2	131.75	1.002969509
2	192.104	192104	1300.218	887.1148	887.1148	1300.218	0.682281587	0.715454819		2	132	1.002306571
2	192.272	192272	1211.682	701.4299	701.4299	1211.682	0.578889428	0.713445349		2	132.25	1.001734142
2	192.671	192671	864.2769	674.4428	674.4428	864.2769	0.780355	0.687372416		2	132.5	1.001182028
2	193.103	193103	863.2036	857.138	857.138	863.2036	0.992973153	0.697295149		2	132.75	1.000845807
2	193.426	193426	1444.572	1006.792	1006.792	1444.572	0.6969483	0.717702978		2	133	1.000550126
2	193.67	193670	1114.384	820.7049	820.7049	1114.384	0.736465078	0.740864041		2	133.25	1.000307099
2	193.902	193902	1126.708	772.6966	772.6966	1126.708	0.685800225	0.815225011		2	133.5	1.000209599
2	194.137	194137	565.3603	441.1046	441.1046	565.3603	0.780218562	0.910702928		2	133.75	1.000226883
2	194.396	194396	758.8597	904.2144	904.2144	758.8597	1.191543575	1.028376516		2	134	1.000295121
2	194.574	194574	658.9819	783.5342	783.5342	658.9819	1.189007164	1.164009603		2	134.25	1.000314869
2	194.838	194838	558.4072	703.3976	703.3976	558.4072	1.259649947	1.434437155		2	134.5	1.00032432
2	195.116	195116	384.1902	763.1232	763.1232	384.1902	1.986316153	1.798922226		2	134.75	1.000268734
2	195.352	195352	738.6294	1703.188	1703.188	738.6294	2.305876262	2.248981531		2	135	0.999631359
2	195.581	195581	763.1666	1978.666	1978.666	763.1666	2.592705184	2.766248708		2	135.25	0.998488211
2	195.743	195743	1014.485	2663.394	2663.394	1014.485	2.62536558	3.110028196		2	135.5	0.997849947
2	196.026	196026	1239.277	4111.779	4111.779	1239.277	3.317885348	3.848193505		2	135.75	0.998131397
2	196.189	196189	1134.066	4400.057	4400.057	1134.066	3.879894997	4.22835289		2	136	0.998858475
2	196.448	196448	1077.846	5407.818	5407.818	1077.846	5.017245506	4.631265878		2	136.25	1.000544808
2	196.766	196766	951.8624	6529.318	6529.318	951.8624	6.859518771	5.049238808		2	136.5	1.003068923
2	197.205	197205	1399.792	10497.24	10497.24	1399.792	7.49914273	5.689388048		2	136.75	1.00875943
2	197.514	197514	1077.211	5757.965	5757.965	1077.211	5.345252694	6.300870487		2	137	1.012728471
2	198.064	198064	2096.545	9717.418	9717.418	2096.545	4.63496753	7.418054614		2	137.25	1.015117906
2	198.438	198438	1353.905	8533.025	8533.025	1353.905	6.302528612	8.327934525		2	137.5	1.016655617
2	198.856	198856	1239.07	11622.93	11622.93	1239.07	9.38036592	9.451964501		2	137.75	1.016449591
2	199.186	199186	1217.384	14177.96	14177.96	1217.384	11.64625131	9.82278273		2	138	1.015427781
2	199.452	199452	966.3943	12007.86	12007.86	966.3943	12.42542511	9.643998518		2	138.25	1.014132317
2	199.761	199761	436.4034	4759.569	4759.569	436.4034	10.90635178	9.134291423		2	138.5	1.010509541
2	200.14	200140	686.9379	5808.186	5808.186	686.9379	8.455183503	8.263425326		2	138.75	1.005031146
2	200.322	200322	767.4804	5964.4	5964.4	767.4804	7.771403674	7.572793935		2	139	1.000522651
2	200.533	200533	810.7196	3998.058	3998.058	810.7196	4.93149296	6.413042528		2	139.25	0.999038075
2	200.829	200829	700.9563	3104.187	3104.187	700.9563	4.42850289	4.943982139		2	139.5	0.997553499
2	201.031	201031	799.6654	2877.559	2877.559	799.6654	3.598453803	4.087243251		2	139.75	0.996706042
2	201.315	201315	637.5635	1625.636	1625.636	637.5635	2.549763278	2.906324883		2	140	0.996534743
2	201.484	201484	1006.913	2659.449	2659.449	1006.913	2.64119045	2.443038682		2	140.25	0.996643071
2	201.863	201863	1062.135	1416.794	1416.794	1062.135	1.333911414	1.651768254		2	140.5	0.996962338
2	202.108	202108	875.4813	1089.422	1089.422	875.4813	1.24436924	1.261294029		2	140.75	0.997108973
2	202.477	202477	865.0491	893.6377	893.6377	865.0491	1.033048529	1.006851796		2	141	0.997266536
2	202.64	202640	847.7265	908.0506	908.0506	847.7265	1.071159861	0.926789622		2	141.25	0.997546843
2	202.986	202986	848.7657	739.8809	739.8809	848.7657	0.871713949	0.837036442		2	141.5	0.997996017
2	203.203	203203	1455.422	1106.976	1106.976	1455.422	0.760587651	0.855288938		2	141.75	0.998473002
2	203.385	203385	886.5679	859.1737	859.1737	886.5679	0.969100844	0.846307071		2	142	0.999106796
2	203.811	203811	726.2825	672.8392	672.8392	726.2825	0.926415272	0.869844608		2	142.25	0.999698917
2	204.064	204064	691.1538	549.3723	549.3723	691.1538	0.794862591	0.891379138		2	142.5	1.000092522
2	204.323	204323	676.3115	720.9394	720.9394	676.3115	1.065987197	0.88516129		2	142.75	1.000288907
2	204.642	204642	842.0351	900.2414	900.2414	842.0351	1.069125741	0.886733514		2	143	1.000426581
2	205.002	205002	825.9114	637.4156	637.4156	825.9114	0.771772372	0.887544213		2	143.25	1.000197867
2	205.204	205204	776.9202	594.1598	594.1598	776.9202	0.764762971	0.877353442		2	143.5	0.999944131
2	205.5	205500	947.3061	752.7672	752.7672	947.3061	0.794639874	0.85179141		2	143.75	0.998495106
2	205.765	205765	1000.567	968.9771	968.9771	1000.567	0.968428001	0.84371945		2	144	0.995721076
2	205.992	205992	999.1443	994.7189	994.7189	999.1443	0.99557081	0.84850612		2	144.25	0.995679468
2	206.267	206267	943.7649	625.916	625.916	943.7649	0.663211781	0.859646147		2	144.5	1.000466411
2	206.516	206516	1040.056	1035.378	1035.378	1040.056	0.995502165	0.889488472		2	144.75	1.008951711
2	206.721	206721	865.0149	752.3758	752.3758	865.0149	0.86978363	0.931208735		2	145	1.017610091
2	206.928	206928	1195.161	1133.879	1133.879	1195.161	0.9487249	0.981788306		2	145.25	1.028141171
2	207.152	207152	639.1867	678.3836	678.3836	639.1867	1.061323084	1.066368935		2	145.5	1.033947223
2	207.339	207339	751.2415	802.9778	802.9778	751.2415	1.068867734	1.157751667		2	145.75	1.037390039
2	207.631	207631	910.2039	984.5733	984.5733	910.2039	1.081706308	1.275972547		2	146	1.037953961
2	207.807	207807	782.0598	1134.635	1134.635	782.0598	1.450828952	1.334998167		2	146.25	1.034401165
2	208.001	208001	882.4933	1343.584	1343.584	882.4933	1.522486346	1.409366766		2	146.5	1.028637531
2	208.208	208208	840.9535	1202.079	1202.079	840.9535	1.429423862	1.464642483		2	146.75	1.023064397
2	208.425	208425	773.8138	1421.902	1421.902	773.8138	1.837524738	1.478997034		2	147	1.015292904
2	208.633	208633	750.7707	1099.07	1099.07	750.7707	1.46392234	1.471667238		2	147.25	1.006683736
2	208.948	208948	888.1717	1225.013	1225.013	888.1717	1.379252458	1.459196741		2	147.5	0.998670506
2	209.121	209121	874.049	1213.127	1213.127	874.049	1.387939349	1.444637617		2	147.75	0.997014163
2	209.373	209373	973.5021	1148.031	1148.031	973.5021	1.179279428	1.413988672		2	148	0.997093304
2	209.749	209749	547.3052	728.6738	728.6738	547.3052	1.331384756	1.401305102		2	148.25	0.99704891
2	209.99	209990	713.3907	931.9308	931.9308	713.3907	1.30633999	1.389042926		2	148.5	0.997850972
2	210.191	210191	730.5879	1116.901	1116.901	730.5879	1.528770186	1.374154398		2	148.75	0.999613496
2	210.424	210424	725.6298	1104.043	1104.043	725.6298	1.521496223	1.3553045		2	149	1.000815984
2	210.841	210841	766.9389	1025.804	1025.804	766.9389	1.337530278	1.323066735		2	149.25	1.001148465
2	211.104	211104	877.5904	1207.237	1207.237	877.5904	1.375626944	1.298212948		2	149.5	1.001279263
2	211.323	211323	864.0514	1056.775	1056.775	864.0514	1.223046453	1.268012253		2	149.75	1.001377266
2	211.652	211652	763.3354	750.7011	750.7011	763.3354	0.98344856	1.207465989		2	150	1.001218363
2	211.938	211938	853.0628	851.6083	851.6083	853.0628	0.998294967	1.155040728		2	150.25	1.000784323
2	212.283	212283	950.6739	972.1588	972.1588	950.6739	1.022599653	1.081987946		2	150.5	1.000356808
2	212.481	212481	1105.563	1866.433	1866.433	1105.563	1.688219486	1.043731629		2	150.75	0.999937331
2	212.807	212807	939.7694	863.6365	863.6365	939.7694	0.918987679	0.997202393		2	151	0.999787837
2	213.071	213071	669.2349	551.3014	551.3014	669.2349	0.823778616	0.963767162		2	151.25	0.999668822
2	213.331	213331	684.7451	516.6696	516.6696	684.7451	0.754542968	0.933806653		2	151.5	0.999559359
2	213.574	213574	475.0256	364.1299	364.1299	475.0256	0.76654795	0.905045954		2	151.75	0.999389876
2	213.902	213902	618.9462	645.0276	645.0276	618.9462	1.042138396	0.868247998		2	152	0.999154637
2	214.226	214226	628.1984	560.1348	560.1348	628.1984	0.891652701	0.851729612		2	152.25	0.998845974
2	214.484	214484	687.8852	549.5192	549.5192	687.8852	0.798853064	0.849562759		2	152.5	0.998528164
2	214.786	214786	748.5465	634.014	634.014	748.5465	0.846993473	0.843755122		2	152.75	0.998063008
2	215.013	215013	704.2348	584.686	584.686	704.2348	0.830242981	0.829076358		2	153	0.99754673
2	215.327	215327	675.6922	604.4176	604.4176	675.6922	0.894516172	0.805925759		2	153.25	0.997085057
2	215.548	215548	609.8012	470.2063	470.2063	609.8012	0.771081297	0.787438831		2	153.5	0.996647089
2	215.78	215780	717.6566	478.2068	478.2068	717.6566	0.666344879	0.762403847		2	153.75	0.996317641
2	216.034	216034	723.1014	532.2644	532.2644	723.1014	0.736085423	0.743946897		2	154	0.996257937
2	216.52	216520	909.8421	764.4436	764.4436	909.8421	0.8401937	0.735445489		2	154.25	0.996335538
2	216.716	216716	850.0311	575.7841	575.7841	850.0311	0.677368275	0.736795155		2	154.5	0.996631004
2	216.896	216896	878.3346	675.4326	675.4326	878.3346	0.768992364	0.740917145		2	154.75	0.997312134
2	217.059	217059	1119.221	800.2915	800.2915	1119.221	0.71504332	0.749089744		2	155	0.99818735
2	217.235	217235	505.5425	307.6046	307.6046	505.5425	0.608464372	0.762459147		2	155.25	0.999176894
2	217.528	217528	797.4247	729.9708	729.9708	797.4247	0.91541032	0.784782152		2	155.5	0.999838803
2	217.898	217898	798.4896	675.3808	675.3808	798.4896	0.845822914	0.792310513		2	155.75	1.000198791
2	218.082	218082	1011.122	839.6385	839.6385	1011.122	0.83040276	0.802995486		2	156	1.000427011
2	218.421	218421	655.8078	631.0138	631.0138	655.8078	0.962193191	0.831012839		2	156.25	1.000475854
2	218.655	218655	883.9574	600.3667	600.3667	883.9574	0.67918058	0.85483638		2	156.5	1.000413801
2	218.873	218873	952.1408	998.9297	998.9297	952.1408	1.049140736	0.892955103		2	156.75	0.999918477
2	219.076	219076	958.6746	696.7205	696.7205	958.6746	0.726753895	0.940768178		2	157	0.999245813
2	219.276	219276	834.9222	808.3763	808.3763	834.9222	0.968205541	0.994750503		2	157.25	0.998842879
2	219.688	219688	1122.634	1240.947	1240.947	1122.634	1.105388755	1.147151775		2	157.5	0.998395504
2	219.867	219867	1318.747	1698.584	1698.584	1318.747	1.288028712	1.233932576		2	157.75	0.998084458
2	220.126	220126	1175.373	1760.273	1760.273	1175.373	1.497629263	1.376295873		2	158	0.997930252
2	220.297	220297	1234.833	1744.856	1744.856	1234.833	1.41302994	1.482933032		2	158.25	0.997862331
2	220.575	220575	2130.533	3309.3	3309.3	2130.533	1.553273289	1.678326018		2	158.5	0.997847404
2	220.791	220791	2364.424	4051.486	4051.486	2364.424	1.713519233	1.847650838		2	158.75	0.998158715
2	220.971	220971	4020.864	8808.743	8808.743	4020.864	2.190758752	1.98122884		2	159	0.998592291
2	226.877	226877	12288.39	26936.46	26936.46	12288.39	2.192025155	1.492103621		2	159.25	0.999168121
2	227.244	227244	2531.63	3907.115	3907.115	2531.63	1.543319916	1.852361883		2	159.5	0.999624038
2	227.631	227631	1802.726	2556.674	2556.674	1802.726	1.418226619	2.228423843		2	159.75	0.999904336
2	227.997	227997	1347.214	1641.121	1641.121	1347.214	1.218159105	2.465210723		2	160	1.000024929
2	228.403	228403	819.0149	804.4856	804.4856	819.0149	0.98226003	2.610323894		2	160.25	1.000102062
2	228.652	228652	923.2261	953.5204	953.5204	923.2261	1.032813522	2.633655992		2	160.5	0.999888439
2	228.885	228885	533.6923	7297.986	7297.986	533.6923	13.67451994	2.610162711		2	160.75	0.999447325
2	229.089	229089	868.8124	692.6729	692.6729	868.8124	0.797264058	2.56694845		2	161	0.999111213
2	229.29	229290	766.0893	619.6706	619.6706	766.0893	0.808875153	2.496397376		2	161.25	0.999219978
2	229.554	229554	972.0174	902.0546	902.0546	972.0174	0.928023099	2.355960419		2	161.5	0.999517034
2	229.922	229922	710.1988	595.9097	595.9097	710.1988	0.839074496	1.877855542		2	161.75	0.999928955
2	230.265	230265	664.7588	589.2658	589.2658	664.7588	0.886435501	1.224967442		2	162	1.000309805
2	230.671	230671	698.4991	658.7956	658.7956	698.4991	0.943158839	0.699061162		2	162.25	1.000824758
2	230.859	230859	905.3866	979.9414	979.9414	905.3866	1.082345818	0.69969227		2	162.5	1.001452395
2	231.111	231111	695.3244	654.4998	654.4998	695.3244	0.941286973	0.772711953		2	162.75	1.001912291
2	231.37	231370	687.0299	585.8872	585.8872	687.0299	0.852782681	0.804295347		2	163	1.002120014
2	231.575	231575	836.9525	795.5199	795.5199	836.9525	0.950495876	0.876777192		2	163.25	1.002130773
2	231.872	231872	623.2621	729.9615	729.9615	623.2621	1.171195072	0.99262959		2	163.5	1.001450311
2	232.222	232222	630.188	534.1982	534.1982	630.188	0.847680692	1.006104613		2	163.75	1.000482019
2	232.54	232540	999.523	1297.591	1297.591	999.523	1.298210246	1.102274258		2	164	1.000144665
2	232.997	232997	481.3211	729.5508	729.5508	481.3211	1.515725781	1.357817194		2	164.25	1.000599192
2	233.19	233190	707.7309	1180.344	1180.344	707.7309	1.667786443	1.525575729		2	164.5	1.001532917
2	233.4	233400	785.9611	1562.563	1562.563	785.9611	1.988092032	1.865018303		2	164.75	1.003119476
2	233.621	233621	718.9768	1484.232	1484.232	718.9768	2.064367028	2.294815465		2	165	1.005924487
2	233.982	233982	725.2013	2347.366	2347.366	725.2013	3.236847479	3.099136459		2	165.25	1.008342722
2	234.251	234251	855.5137	3083.501	3083.501	855.5137	3.604268406	4.121852071		2	165.5	1.010647627
2	234.578	234578	797.1446	4142.388	4142.388	797.1446	5.196532724	6.190792786		2	165.75	1.01240306
2	234.839	234839	665.8993	4408.646	4408.646	665.8993	6.62058963	8.255388349		2	166	1.012733282
2	235.274	235274	1128.782	12120.07	12120.07	1128.782	10.73729914	11.59020345		2	166.25	1.0124622
2	235.962	235962	1226.701	18735.35	18735.35	1226.701	15.27295568	18.02614453		2	166.5	1.011710834
2	236.238	236238	1205.954	24071.69	24071.69	1205.954	19.96070331	20.27139027		2	166.75	1.010359112
2	236.407	236407	1196.25	33180.41	33180.41	1196.25	27.73701985	21.39486205		2	167	1.008313876
2	237.483	237483	1119.144	30962.29	30962.29	1119.144	27.66604655	27.78672924		2	167.25	1.006155594
2	237.687	237687	798.052	22229.65	22229.65	798.052	27.85488916	28.11828226		2	167.5	1.003809702
2	237.853	237853	748.9378	20677.28	20677.28	748.9378	27.6088081	28.06883293		2	167.75	1.002541459
2	238.067	238067	975.761	24117.02	24117.02	975.761	24.71611388	27.7022047		2	168	1.002211242
2	238.364	238364	988.9676	26378.93	26378.93	988.9676	26.67319941	26.81057774		2	168.25	1.002180381
2	238.977	238977	1007.879	26949.27	26949.27	1007.879	26.7385966	22.56170975		2	168.5	1.00254261
2	239.195	239195	914.4127	22530.6	22530.6	914.4127	24.63942157	20.57053068		2	168.75	1.002904839
2	239.435	239435	486.4158	10754.63	10754.63	486.4158	22.10995202	18.50877415		2	169	1.003267068
2	239.745	239745	927.6191	12788.19	12788.19	927.6191	13.78603567	15.34886138		2	169.25	1.003629296
2	240.01	240010	817.7237	8578.065	8578.065	817.7237	10.49017535	12.55707478		2	169.5	1.003991525
2	240.186	240186	792.6429	6970.563	6970.563	792.6429	8.794077383	10.77441282		2	169.75	1.004586882
2	240.366	240366	946.5392	5919.743	5919.743	946.5392	6.254091748	8.72586492		2	170	1.005184111
2	240.694	240694	780.3093	4293.017	4293.017	780.3093	5.501686318	5.515778167		2	170.25	1.005625125
2	241.005	241005	748.428	3086.655	3086.655	748.428	4.12418429	3.810840322		2	170.5	1.005679877
2	241.231	241231	646.9813	2072.803	2072.803	646.9813	3.203806663	3.064791129		2	170.75	1.005276823
2	241.776	241776	750.0526	1306.24	1306.24	750.0526	1.741531194	1.906990804		2	171	1.004534215
2	242.024	242024	741.7363	1219.316	1219.316	741.7363	1.643867234	1.542632282		2	171.25	1.003843182
2	242.297	242297	821.5866	992.3831	992.3831	821.5866	1.20788618	1.387977324		2	171.5	1.00321996
2	242.468	242468	773.1929	1129.904	1129.904	773.1929	1.461348132	1.268812762		2	171.75	1.002917888
2	242.653	242653	1488.473	1994.848	1994.848	1488.473	1.340197639	1.155635617		2	172	1.002800761
2	243.019	243019	907.6079	1002.597	1002.597	907.6079	1.104658741	1.062144475		2	172.25	1.002700158
2	243.273	243273	888.8606	935.5229	935.5229	888.8606	1.052496758	1.004077088		2	172.5	1.00254539
2	243.505	243505	826.8302	833.0436	833.0436	826.8302	1.007514723	1.007251398		2	172.75	1.002328977
2	243.687	243687	756.1826	721.522	721.522	756.1826	0.954163717	0.992536986		2	173	1.002087655
2	244.022	244022	682.2523	776.5613	776.5613	682.2523	1.138231854	0.938571049		2	173.25	1.001826271
2	244.371	244371	1055.698	871.5549	871.5549	1055.698	0.825572181	0.899723196		2	173.5	1.001739468
2	244.567	244567	784.8242	578.7801	578.7801	784.8242	0.737464645	0.881089976		2	173.75	1.001604948
2	244.756	244756	938.825	893.3688	893.3688	938.825	0.951581818	0.86759272		2	174	1.001189439
2	244.941	244941	751.8881	676.9764	676.9764	751.8881	0.900368552	0.859407618		2	174.25	1.000677174
2	245.148	245148	712.2069	674.4423	674.4423	712.2069	0.94697524	0.858040723		2	174.5	1.000210215
2	245.366	245366	818.5041	650.0748	650.0748	818.5041	0.794223022	0.861462414		2	174.75	0.999737843
2	245.603	245603	1426.504	1042.476	1042.476	1426.504	0.7307908	0.87605981		2	175	0.999226543
2	245.909	245909	1055.627	1030.596	1030.596	1055.627	0.976288026	0.912754321		2	175.25	0.998899695
2	246.279	246279	715.9332	671.6822	671.6822	715.9332	0.938191161	0.945629806		2	175.5	0.999116599
2	246.501	246501	1110.589	1079.967	1079.967	1110.589	0.972427244	0.951014758		2	175.75	0.999509844
2	246.805	246805	1249.668	1334.952	1334.952	1249.668	1.068245326	0.954382175		2	176	0.99990557
2	247.149	247149	925.2564	999.0204	999.0204	925.2564	1.079722767	0.952634739		2	176.25	1.000321938
2	247.363	247363	737.0851	612.6007	612.6007	737.0851	0.831112581	0.932062467		2	176.5	1.000633248
2	247.651	247651	654.4406	507.6345	507.6345	654.4406	0.775676967	0.885946898		2	176.75	1.000883458
2	247.857	247857	805.8039	852.9669	852.9669	805.8039	1.058529128	0.877028856		2	177	1.001027316
2	248.08	248080	821.8978	668.4504	668.4504	821.8978	0.813301118	0.880930207		2	177.25	1.000930096
2	248.271	248271	842.7738	793.2685	793.2685	842.7738	0.94125909	0.892389105		2	177.5	1.000889689
2	248.588	248588	1009.257	728.7916	728.7916	1009.257	0.722107055	0.945006064		2	177.75	1.000992612
2	248.801	248801	979.5441	834.595	834.595	979.5441	0.852023916	0.992590899		2	178	1.001143881
2	249.139	249139	844.9712	1001.717	1001.717	844.9712	1.185504311	1.090241246		2	178.25	1.001318323
2	249.422	249422	865.5949	1127.141	1127.141	865.5949	1.302157626	1.110528768		2	178.5	1.001568352
2	249.698	249698	935.7286	1452.469	1452.469	935.7286	1.552233201	1.093283016		2	178.75	1.002052105
2	250.008	250008	783.6527	1107.759	1107.759	783.6527	1.413584104	1.221641986		2	179	1.002602929
2	250.443	250443	631.5975	1008.596	1008.596	631.5975	1.596896758	1.251299065		2	179.25	1.003148933
2	250.694	250694	935.8306	1693.297	1693.297	935.8306	1.809405463	1.347191649		2	179.5	1.003498508
2	250.978	250978	945.5387	1768.017	1768.017	945.5387	1.869851546	2.027584461		2	179.75	1.003593987
2	251.162	251162	907.5783	2189.224	2189.224	907.5783	2.412159921	2.747138217		2	180	1.003587576
2	251.4	251400	1178.098	3521.57	3521.57	1178.098	2.98919954	3.924586087		2	180.25	1.00342844
2	251.584	251584	467.7643	2072.87	2072.87	467.7643	4.431441219	5.259951546		2	180.5	1.0032393
2	251.824	251824	1044.087	6180.081	6180.081	1044.087	5.919124556	7.332809741		2	180.75	1.00261558
2	252.059	252059	907.4476	7088.475	7088.475	907.4476	7.811442776	9.302213318		2	181	1.001693755
2	252.221	252221	889.9303	9701.194	9701.194	889.9303	10.90107169	10.65840129		2	181.25	1.000859006
2	252.49	252490	593.6239	8383.529	8383.529	593.6239	14.12262714	13.17433727		2	181.5	1.000048781
2	252.799	252799	780.1647	13536.9	13536.9	780.1647	17.3513362	15.72971247		2	181.75	0.999226009
2	253.356	253356	844.2143	23232.11	23232.11	844.2143	27.51920928	19.82733125		2	182	0.998522994
2	254.781	254781	982.6135	28884.03	28884.03	982.6135	29.39510805	27.90865964		2	182.25	0.998239982
2	255.111	255111	1393.332	29536.75	29536.75	1393.332	21.19864469	27.9033619		2	182.5	0.99818393
2	255.98	255980	1215.174	34097.36	34097.36	1215.174	28.05965236	22.44884474		2	182.75	0.9982094
2	256.183	256183	967.1794	26654.15	26654.15	967.1794	27.55864114	21.13334626		2	183	0.998347146
2	256.833	256833	1078.569	16518.15	16518.15	1078.569	15.31487554	16.57018257		2	183.25	0.998630263
2	257.029	257029	1091.863	13034.09	13034.09	1091.863	11.9374775	15.07546037		2	183.5	0.998961834
2	257.254	257254	1142.734	14253.85	14253.85	1142.734	12.47346277	13.48918417		2	183.75	0.999298409
2	257.478	257478	876.7079	9617.61	9617.61	876.7079	10.97014182	11.93551985		2	184	0.999728374
2	257.659	257659	856.0213	7045.801	7045.801	856.0213	8.230871124	10.66590403		2	184.25	1.000105936
2	257.844	257844	1111.781	7316.879	7316.879	1111.781	6.58122328	9.389193433		2	184.5	1.000371222
2	258.073	258073	1162.472	5243.418	5243.418	1162.472	4.510575739	7.766634933		2	184.75	1.000598505
2	258.454	258454	1782.937	5102.164	5102.164	1782.937	2.861662526	5.059493945		2	185	1.00064599
2	258.779	258779	7.312277	20.697	20.697	7.312277	2.830445291	2.946833552		2	185.25	1.00020186
2	259.035	259035	11.85083	20.13633	20.13633	11.85083	1.699149342	1.416997459		2	185.5	0.999620166
2	259.504	259504	1038.048	2017.771	2017.771	1038.048	1.94381281	-0.94059578		2	185.75	0.998911829
2	265.418	265418	7715.076	16318.86	16318.86	7715.076	2.115191088	2.716040795		2	186	0.997976018
2	265.722	265722	9.334735	20.91871	20.91871	9.334735	2.240953814	2.619496515		2	186.25	0.997042535
2	265.916	265916	13.19537	47.28544	47.28544	13.19537	3.583487238	2.493352799		2	186.5	0.996229921
2	266.209	266209	2330.545	5601.281	5601.281	2330.545	2.403421088	2.307390173		2	186.75	0.995702586
2	266.48	266480	1999.776	5067.418	5067.418	1999.776	2.533992807	2.140920369		2	187	0.995245802
2	266.914	266914	1299.047	2686.533	2686.533	1299.047	2.068079908	1.878323587		2	187.25	0.99494991
2	267.221	267221	1376.078	2161.39	2161.39	1376.078	1.57068858	1.701152682		2	187.5	0.994804898
2	267.412	267412	1065.578	1601.044	1601.044	1065.578	1.502512252	1.599427367		2	187.75	0.99510374
2	267.706	267706	1228.485	1892.642	1892.642	1228.485	1.54063094	1.428544779		2	188	0.995853819
2	267.952	267952	752.9632	854.2802	854.2802	752.9632	1.134557705	1.297048104		2	188.25	0.996617409
2	268.215	268215	700.7122	661.2568	661.2568	700.7122	0.943692432	1.179293844		2	188.5	0.997291564
2	268.503	268503	861.3844	881.0838	881.0838	861.3844	1.022869465	1.059545098		2	188.75	0.997919149
2	268.746	268746	832.2828	841.0794	841.0794	832.2828	1.010569244	0.987464002		2	189	0.998431603
2	269.042	269042	912.8655	1084.912	1084.912	912.8655	1.188468619	0.962237833		2	189.25	0.99888956
2	269.474	269474	834.935	722.9622	722.9622	834.935	0.865890399	1.003412788		2	189.5	0.999195208
2	269.871	269871	938.5673	915.1709	915.1709	938.5673	0.975072219	1.025927587		2	189.75	0.999396511
2	270.146	270146	725.1836	699.5195	699.5195	725.1836	0.964610204	1.018578691		2	190	0.999498026
2	270.785	270785	1156.929	1815.355	1815.355	1156.929	1.569115304	1.009777378		2	190.25	0.999566398
2	270.949	270949	989.5757	839.8083	839.8083	989.5757	0.848654934	0.999600335		2	190.5	0.999398566
2	271.413	271413	723.0833	547.2963	547.2963	723.0833	0.756892463	0.936692991		2	190.75	0.999171415
2	271.727	271727	676.2685	563.969	563.969	676.2685	0.833942436	0.891472517		2	191	0.998987976
2	271.9	271900	690.4026	564.3376	564.3376	690.4026	0.817403642	0.864518715		2	191.25	0.998717912
2	272.073	272073	904.0047	844.7793	844.7793	904.0047	0.934485518	0.83129693		2	191.5	0.998514706
2	272.264	272264	675.9054	560.8918	560.8918	675.9054	0.829837726	0.802182698		2	191.75	0.99848779
2	272.593	272593	727.6561	590.54	590.54	727.6561	0.811564694	0.777310282		2	192	0.998671544
2	272.789	272789	691.8249	478.8194	478.8194	691.8249	0.692110677	0.768481297		2	192.25	0.99869715
2	272.979	272979	769.5165	568.5831	568.5831	769.5165	0.738883572	0.761379738		2	192.5	0.998152842
2	273.368	273368	939.5994	670.5623	670.5623	939.5994	0.713668293	0.76178841		2	192.75	0.997816839
2	273.651	273651	1026.246	832.4352	832.4352	1026.246	0.811145866	0.769466757		2	193	0.998022986
2	273.828	273828	1355.744	1177.871	1177.871	1355.744	0.868800452	0.771218591		2	193.25	0.998441345
2	274.112	274112	1359.978	791.4592	791.4592	1359.978	0.581964708	0.780179888		2	193.5	0.999092718
2	274.291	274291	940.8756	887.697	887.697	940.8756	0.943479669	0.78428069		2	193.75	1.00059255
2	274.486	274486	1189.007	923.8485	923.8485	1189.007	0.776991641	0.778892621		2	194	1.00377094
2	274.786	274786	937.4925	703.2537	703.2537	937.4925	0.750143281	0.761970991		2	194.25	1.007612259
2	275.141	275141	791.492	645.501	645.501	791.492	0.81554962	0.749072956		2	194.5	1.012838508
2	275.54	275540	1080.613	775.3026	775.3026	1080.613	0.71746555	0.749370595		2	194.75	1.021334927
2	275.828	275828	1419.771	926.6106	926.6106	1419.771	0.652647927	0.754061444		2	195	1.032195995
2	276.008	276008	1109.79	691.3215	691.3215	1109.79	0.622930014	0.761618557		2	195.25	1.04682972
2	276.183	276183	1066.495	979.7423	979.7423	1066.495	0.918656252	0.771959092		2	195.5	1.065814165
2	276.446	276446	902.3384	749.8709	749.8709	902.3384	0.831030686	0.787062406		2	195.75	1.085379489
2	276.651	276651	1082.961	810.4833	810.4833	1082.961	0.748395649	0.801567638		2	196	1.108789226
2	276.95	276950	676.4923	628.2609	628.2609	676.4923	0.928703697	0.825705665		2	196.25	1.128278075
2	277.386	277386	720.6929	614.6065	614.6065	720.6929	0.852799438	0.845619013		2	196.5	1.141789463
2	277.64	277640	461.4436	363.5723	363.5723	461.4436	0.787901923	0.85972876		2	196.75	1.153585887
2	277.976	277976	754.9826	738.1233	738.1233	754.9826	0.977669287	0.893469228		2	197	1.166590459
2	278.181	278181	1771.858	1557.715	1557.715	1771.858	0.879142121	0.936306923		2	197.25	1.180518834
2	278.441	278441	2177.974	1739.49	1739.49	2177.974	0.798673446	1.006909751		2	197.5	1.19827932
2	278.652	278652	2121.168	1774.652	1774.652	2121.168	0.836639059	1.046942534		2	197.75	1.216483216
2	278.986	278986	1057.141	1103.559	1103.559	1057.141	1.043908996	1.090929395		2	198	1.234713415
2	279.361	279361	874.1265	1269.071	1269.071	874.1265	1.451816184	1.130901582		2	198.25	1.255625161
2	279.534	279534	896.8851	1430.072	1430.072	896.8851	1.59448741	1.133353124		2	198.5	1.278029906
2	280.101	280101	795.7399	803.7434	803.7434	795.7399	1.010057935	1.010863344		2	198.75	1.302163998
2	280.294	280294	756.3306	613.9377	613.9377	756.3306	0.811731933	0.975158987		2	199	1.31820582
2	280.466	280466	976.4776	760.6927	760.6927	976.4776	0.779017051	0.944538624		2	199.25	1.324164823
2	280.795	280795	1288.686	997.6913	997.6913	1288.686	0.774192705	0.854091709		2	199.5	1.316448343
2	281.102	281102	1117.67	811.2587	811.2587	1117.67	0.725848148	0.803478902		2	199.75	1.301643918
2	281.306	281306	1049.154	809.1557	809.1557	1049.154	0.77124588	0.822462474		2	200	1.281277404
2	281.511	281511	744.1204	618.1836	618.1836	744.1204	0.830757496	0.869189202		2	200.25	1.254743791
2	281.729	281729	648.5542	708.0931	708.0931	648.5542	1.091802505	0.915351059		2	200.5	1.209812407
2	281.916	281916	792.7763	744.022	744.022	792.7763	0.938501819	0.966403352		2	200.75	1.164637706
2	282.161	282161	760.1856	748.3805	748.3805	760.1856	0.984470766	1.061882524		2	201	1.124525691
2	282.367	282367	817.4115	870.0324	870.0324	817.4115	1.064375042	1.113547789		2	201.25	1.087114113
2	282.634	282634	830.7555	858.3935	858.3935	830.7555	1.033268513	1.132590375		2	201.5	1.059580165
2	282.887	282887	921.608	1247.974	1247.974	921.608	1.3541267	1.130824918		2	201.75	1.040842517
2	283.084	283084	846.2098	1047.964	1047.964	846.2098	1.238421016	1.099899609		2	202	1.024534541
2	283.281	283281	911.6913	1106.96	1106.96	911.6913	1.214182915	1.041650999		2	202.25	1.014840117
2	283.704	283704	835.5896	723.173	723.173	835.5896	0.865464338	0.919874779		2	202.5	1.008815309
2	283.912	283912	930.447	643.2206	643.2206	930.447	0.691302782	0.86893978		2	202.75	1.005322305
2	284.165	284165	944.8838	568.877	568.877	944.8838	0.602060275	0.791769865		2	203	1.003166846
2	284.368	284368	649.6727	472.1401	472.1401	649.6727	0.726735324	0.751240973		2	203.25	1.00369656
2	284.577	284577	870.5481	689.7765	689.7765	870.5481	0.792347373	0.741690452		2	203.5	1.00368549
2	284.827	284827	656.4371	472.2602	472.2602	656.4371	0.719429478	0.750379995		2	203.75	1.004181375
2	285.117	285117	806.3903	577.5629	577.5629	806.3903	0.71623245	0.763441996		2	204	1.00487989
2	285.351	285351	812.4026	817.3294	817.3294	812.4026	1.006064481	0.797454557		2	204.25	1.004915148
2	285.631	285631	751.1339	607.9232	607.9232	751.1339	0.809340652	0.84417328		2	204.5	1.004883551
2	285.804	285804	608.2926	517.0462	517.0462	608.2926	0.849995874	0.851636925		2	204.75	1.004917407
2	286.132	286132	916.0819	809.915	809.915	916.0819	0.884107633	0.86405216		2	205	1.004937618
2	286.398	286398	745.4269	607.7664	607.7664	745.4269	0.815326627	0.862379542		2	205.25	1.004429325
2	286.734	286734	782.3497	672.953	672.953	782.3497	0.860169052	0.825815948		2	205.5	1.003654269
2	286.952	286952	813.2754	732.6494	732.6494	813.2754	0.900862611	0.800295991		2	205.75	1.003380891
2	287.35	287350	819.5163	599.8617	599.8617	819.5163	0.731970432	0.750953998		2	206	1.003547962
2	287.695	287695	755.9031	539.6717	539.6717	755.9031	0.713942964	0.703081967		2	206.25	1.003911528
2	287.928	287928	781.8695	405.8376	405.8376	781.8695	0.519060534	0.684820632		2	206.5	1.004938737
2	288.218	288218	1005.878	716.5493	716.5493	1005.878	0.712362036	0.672521553		2	206.75	1.006759702
2	288.429	288429	1032.415	598.384	598.384	1032.415	0.579596383	0.668274368		2	207	1.009297091
2	288.604	288604	1150.689	813.2758	813.2758	1150.689	0.706772899	0.674902565		2	207.25	1.013076757
2	288.992	288992	785.112	617.111	617.111	785.112	0.786016517	0.714505996		2	207.5	1.01697817
2	289.336	289336	946.9951	666.2959	666.2959	946.9951	0.703589596	0.742975545		2	207.75	1.020314922
2	289.55	289550	841.9971	646.5745	646.5745	841.9971	0.767905851	0.75399138		2	208	1.023657227
2	290.053	290053	549.5404	414.2954	414.2954	549.5404	0.753894345	0.786650843		2	208.25	1.025755103
2	290.314	290314	818.9508	825.3327	825.3327	818.9508	1.007792776	0.791127631		2	208.5	1.026075805
2	290.669	290669	860.5773	614.0813	614.0813	860.5773	0.713569019	0.768979065		2	208.75	1.025741266
2	290.982	290982	914.3738	585.9098	585.9098	914.3738	0.640777109	0.737228707		2	209	1.025302762
2	291.255	291255	770.6221	546.056	546.056	770.6221	0.70859115	0.716621607		2	209.25	1.024373957
2	291.449	291449	829.0601	689.5493	689.5493	829.0601	0.831724142	0.701189035		2	209.5	1.023683116
2	291.757	291757	1007.334	632.6379	632.6379	1007.334	0.628031914	0.675219794		2	209.75	1.023379752
2	292.231	292231	1232.401	670.9092	670.9092	1232.401	0.544391963	0.669371281		2	210	1.02291478
2	292.448	292448	1114.121	772.9165	772.9165	1114.121	0.693745563	0.670952103		2	210.25	1.022235525
2	292.69	292690	1185.263	704.871	704.871	1185.263	0.594695861	0.672395088		2	210.5	1.021519249
2	292.904	292904	1114.24	804.0235	804.0235	1114.24	0.721589155	0.67434044		2	210.75	1.020825411
2	293.08	293080	1077.474	821.6793	821.6793	1077.474	0.762597798	0.677796559		2	211	1.020033439
2	293.342	293342	876.5707	634.5804	634.5804	876.5707	0.723935217	0.684465522		2	211.25	1.018957819
2	293.773	293773	686.8297	489.1024	489.1024	686.8297	0.712115973	0.707202414		2	211.5	1.017427046
2	294.013	294013	810.0304	554.8072	554.8072	810.0304	0.684921455	0.72485317		2	211.75	1.015777939
2	294.387	294387	875.2368	690.9644	690.9644	875.2368	0.78945995	0.748780411		2	212	1.01406949
2	294.57	294570	1049.568	640.3275	640.3275	1049.568	0.610086721	0.762489888		2	212.25	1.012169081
2	295.042	295042	893.2897	646.0942	646.0942	893.2897	0.723275103	0.800934794		2	212.5	1.010447488
2	295.49	295490	706.182	539.4764	539.4764	706.182	0.763933943	0.803908416		2	212.75	1.009166522
2	295.682	295682	801.679	997.6979	997.6979	801.679	1.244510459	0.801748253		2	213	1.007996962
2	295.921	295921	381.8197	338.4621	338.4621	381.8197	0.886444832	0.796834357		2	213.25	1.006933663
2	296.135	296135	859.4156	542.289	542.289	859.4156	0.630997389	0.784537573		2	213.5	1.005880507
2	296.317	296317	811.9109	517.0591	517.0591	811.9109	0.636842171	0.768005802		2	213.75	1.004857238
2	296.524	296524	784.8281	496.2689	496.2689	784.8281	0.632328149	0.750695922		2	214	1.004065688
2	296.798	296798	852.3129	592.3607	592.3607	852.3129	0.695003795	0.720828497		2	214.25	1.003644814
2	297.081	297081	808.7294	644.7939	644.7939	808.7294	0.797292518	0.682836106		2	214.5	1.003563215
2	297.286	297286	743.8467	456.958	456.958	743.8467	0.614317439	0.666031198		2	214.75	1.003390623
2	297.475	297475	782.6711	622.5618	622.5618	782.6711	0.795432206	0.664813301		2	215	1.002868986
2	297.682	297682	992.534	668.8778	668.8778	992.534	0.673909206	0.668478405		2	215.25	1.002211515
2	297.987	297987	1091.25	725.3357	725.3357	1091.25	0.664683345	0.682412419		2	215.5	1.001488184
2	298.259	298259	721.823	470.4052	470.4052	721.823	0.651690511	0.7008883		2	215.75	1.00056151
2	298.419	298419	885.9074	468.5722	468.5722	885.9074	0.528917808	0.706393648		2	216	0.99987139
2	298.627	298627	642.2602	510.1468	510.1468	642.2602	0.794299258	0.711189955		2	216.25	0.999647053
2	298.825	298825	767.047	550.5459	550.5459	767.047	0.717747283	0.714551729		2	216.5	0.999490059
2	299.23	299230	813.7358	655.6238	655.6238	813.7358	0.805696149	0.71122968		2	216.75	0.999553903
2	299.46	299460	678.4765	598.5758	598.5758	678.4765	0.882235125	0.70760594		2	217	0.999861125
2	299.842	299842	779.3598	509.4429	509.4429	779.3598	0.653668434	0.701628232		2	217.25	1.000488305
2	300.076	300076	877.8743	514.9636	514.9636	877.8743	0.586602888	0.696048989		2	217.5	1.001172082
2	301.365	301365	1459.34	837.2384	837.2384	1459.34	0.573710307	0.647095445		2	217.75	1.001410824
2	301.71	301710	1073.514	652.3468	652.3468	1073.514	0.607674236	0.657046364		2	218	1.00173157
2	302.194	302194	1016.869	873.5596	873.5596	1016.869	0.859067982	0.685722857		2	218.25	1.002400971
2	302.448	302448	934.1614	588.8362	588.8362	934.1614	0.630336685	0.695364799		2	218.5	1.003197067
2	302.806	302806	707.0594	522.915	522.915	707.0594	0.739563041	0.700321273		2	218.75	1.004359923
2	303.236	303236	672.8959	405.9082	405.9082	672.8959	0.603225848	0.702395215		2	219	1.006205878
2	303.536	303536	699.736	439.7469	439.7469	699.736	0.628446871	0.702473868		2	219.25	1.008534507
2	303.783	303783	611.5025	534.5123	534.5123	611.5025	0.874096672	0.697102147		2	219.5	1.011761041
2	303.949	303949	608.8213	515.7552	515.7552	608.8213	0.847137247	0.69075445		2	219.75	1.015336656
2	304.146	304146	941.273	601.5414	601.5414	941.273	0.639072193	0.6852064		2	220	1.019997431
2	304.488	304488	942.9695	537.416	537.416	942.9695	0.569918751	0.680979278		2	220.25	1.025259783
2	304.728	304728	800.6086	551.879	551.879	800.6086	0.689324347	0.678536784		2	220.5	1.031434104
2	304.891	304891	800.621	430.2169	430.2169	800.621	0.537354004	0.675115156		2	220.75	1.038251376
2	305.156	305156	902.1361	634.2763	634.2763	902.1361	0.703082717	0.665820989		2	221	1.044114375
2	305.503	305503	675.1192	509.3741	509.3741	675.1192	0.754495058	0.65980213		2	221.25	1.043371088
2	305.86	305860	938.5692	689.8229	689.8229	938.5692	0.734972871	0.675743393		2	221.5	1.042627802
2	306.047	306047	1235.709	757.2239	757.2239	1235.709	0.612784968	0.685221468		2	221.75	1.041884516
2	306.245	306245	942.8203	654.2131	654.2131	942.8203	0.693889493	0.693683153		2	222	1.04114123
2	306.505	306505	862.6053	569.2599	569.2599	862.6053	0.659930909	0.70707582		2	222.25	1.040397944
2	306.922	306922	1385.332	994.9942	994.9942	1385.332	0.718235196	0.727312119		2	222.5	1.039654658
2	307.153	307153	952.2334	676.1973	676.1973	952.2334	0.710117183	0.742136988		2	222.75	1.038911372
2	307.449	307449	977.2572	871.1451	871.1451	977.2572	0.891418452	0.761251884		2	223	1.038168086
2	307.73	307730	930.2427	620.0365	620.0365	930.2427	0.666531971	0.770094523		2	223.25	1.0374248
2	307.907	307907	408.9562	296.2204	296.2204	408.9562	0.724332826	0.774455165		2	223.5	1.036681514
2	308.117	308117	660.5152	615.5358	615.5358	660.5152	0.931902551	0.777243804		2	223.75	1.035938228
2	308.335	308335	705.9494	577.4551	577.4551	705.9494	0.817983697	0.774171774		2	224	1.035194942
2	308.565	308565	865.8568	622.8629	622.8629	865.8568	0.719360176	0.76634831		2	224.25	1.034451656
2	308.745	308745	628.6832	445.1032	445.1032	628.6832	0.707992833	0.761574273		2	224.5	1.03370837
2	308.907	308907	823.6495	509.4802	509.4802	823.6495	0.618564329	0.758260387		2	224.75	1.032965084
2	309.086	309086	657.2688	574.3356	574.3356	657.2688	0.873821487	0.753631324		2	225	1.032221798
2	309.345	309345	768.8131	592.0109	592.0109	768.8131	0.770032274	0.74763566		2	225.25	1.031478512
2	309.526	309526	712.7514	566.9714	566.9714	712.7514	0.795468658	0.74609624		2	225.5	1.030735226
2	309.842	309842	812.8744	512.2251	512.2251	812.8744	0.630140524	0.744503604		2	225.75	1.02999194
2	310.076	310076	825.9317	609.9066	609.9066	825.9317	0.738446775	0.739249652		2	226	1.029248654
2	310.248	310248	935.5753	772.4017	772.4017	935.5753	0.825590094	0.734680393		2	226.25	1.028505368
2	310.494	310494	1022.156	737.1634	737.1634	1022.156	0.721184829	0.729895617		2	226.5	1.027762082
2	310.728	310728	1050.374	789.2534	789.2534	1050.374	0.751402262	0.724983468		2	226.75	1.027018796
2	310.906	310906	836.1935	564.3742	564.3742	836.1935	0.674932537	0.721756523		2	227	1.03097574
2	311.1	311100	884.3297	599.645	599.645	884.3297	0.678078549	0.720028907		2	227.25	1.039783636
2	311.406	311406	1011.144	763.6144	763.6144	1011.144	0.755198468	0.71814349		2	227.5	1.048504867
2	311.738	311738	964.164	650.7841	650.7841	964.164	0.674972411	0.720767302		2	227.75	1.055838632
2	311.98	311980	775.537	628.94	628.94	775.537	0.810973558	0.730906512		2	228	1.061613835
2	312.379	312379	668.5135	463.1169	463.1169	668.5135	0.692756242	0.751683631		2	228.25	1.064821656
2	312.549	312549	848.5261	638.985	638.985	848.5261	0.753052852	0.758104468		2	228.5	1.067111141
2	312.858	312858	634.4718	436.0733	436.0733	634.4718	0.687301311	0.773324724		2	228.75	1.067267721
2	313.193	313193	773.3694	722.026	722.026	773.3694	0.933610769	0.782094042		2	229	1.065904507
2	313.499	313499	789.7573	592.5131	592.5131	789.7573	0.75024707	0.777195411		2	229.25	1.063198959
2	313.717	313717	768.7431	642.5216	642.5216	768.7431	0.835807957	0.769838027		2	229.5	1.058684543
2	314.069	314069	835.5969	623.0799	623.0799	835.5969	0.74567043	0.755512354		2	229.75	1.048511732
2	314.347	314347	866.6948	596.7368	596.7368	866.6948	0.688520111	0.719214553		2	230	1.035159521
2	314.535	314535	1097.152	823.1081	823.1081	1097.152	0.750222485	0.686610261		2	230.25	1.018076134
2	314.736	314736	863.2439	490.0287	490.0287	863.2439	0.567659615	0.670716143		2	230.5	1.00612316
2	314.91	314910	754.9058	642.139	642.139	754.9058	0.850621362	0.655719779		2	230.75	0.998180838
2	315.133	315133	950.2757	636.0657	636.0657	950.2757	0.66934859	0.641913628		2	231	0.999660696
2	315.434	315434	936.6676	571.9563	571.9563	936.6676	0.610628893	0.716588016		2	231.25	1.001423853
2	315.804	315804	1036.828	616.4312	616.4312	1036.828	0.594535641	0.869970183		2	231.5	1.003599272
2	316.112	316112	842.4027	691.4101	691.4101	842.4027	0.820759596	0.962197095		2	231.75	1.007001868
2	316.471	316471	1050.7	727.7135	727.7135	1050.7	0.692598744	1.039080758		2	232	1.008887213
2	316.731	316731	1080.608	752.0777	752.0777	1080.608	0.695976432	1.089377688		2	232.25	1.009498037
2	316.913	316913	3046.754	9612.351	9612.351	3046.754	3.154948184	1.102131751		2	232.5	1.012212227
2	317.197	317197	1297.09	811.3454	811.3454	1297.09	0.625512031	1.061281829		2	232.75	1.016862067
2	317.419	317419	1131.072	816.767	816.767	1131.072	0.722117602	1.004264807		2	233	1.021913994
2	317.581	317581	950.5372	757.1057	757.1057	950.5372	0.796502967	0.970460205		2	233.25	1.031324511
2	317.764	317764	1111.484	829.4504	829.4504	1111.484	0.746254917	0.907618984		2	233.5	1.047010377
2	317.989	317989	1135.91	867.7167	867.7167	1135.91	0.763895643	0.824585622		2	233.75	1.065776359
2	318.181	318181	858.4408	585.899	585.899	858.4408	0.682515323	0.787311419		2	234	1.086789777
2	318.579	318579	912.1226	734.0895	734.0895	912.1226	0.804814506	0.711721604		2	234.25	1.120911579
2	318.764	318764	672.2774	486.9879	486.9879	672.2774	0.72438535	0.698565821		2	234.5	1.177605407
2	318.95	318950	858.8969	575.0109	575.0109	858.8969	0.669476045	0.71419662		2	234.75	1.244166283
2	319.244	319244	809.8515	646.9522	646.9522	809.8515	0.798852876	0.773511752		2	235	1.313749863
2	319.519	319519	818.0776	668.6403	668.6403	818.0776	0.817331143	0.808530828		2	235.25	1.382553572
2	319.755	319755	979.1852	805.3319	805.3319	979.1852	0.822451054	0.811929779		2	235.5	1.465055168
2	319.959	319959	603.7086	543.8413	543.8413	603.7086	0.900834111	0.813846606		2	235.75	1.549011406
2	320.126	320126	858.9129	773.5215	773.5215	858.9129	0.900582003	0.813393424		2	236	1.631303863
2	320.548	320548	757.1824	588.6407	588.6407	757.1824	0.77740938	0.782764122		2	236.25	1.703673493
2	320.843	320843	1006.37	667.8757	667.8757	1006.37	0.663648261	0.765723875		2	236.5	1.760974804
2	321.122	321122	847.9665	716.337	716.337	847.9665	0.844770401	0.748853997		2	236.75	1.814289241
2	321.301	321301	678.4139	381.0111	381.0111	678.4139	0.561620421	0.732723295		2	237	1.867603677
2	321.602	321602	1224.917	1038.052	1038.052	1224.917	0.847446807	0.730869692		2	237.25	1.920918113
2	322.076	322076	475.647	349.416	349.416	475.647	0.734612013	0.797723278		2	237.5	1.971599053
2	322.251	322251	817.4081	652.6618	652.6618	817.4081	0.798452817	0.832782718		2	237.75	1.981836057
2	322.473	322473	944.6022	805.8579	805.8579	944.6022	0.853118805	0.877232573		2	238	1.971693523
2	322.659	322659	890.9392	747.5167	747.5167	890.9392	0.839021002	0.916586587		2	238.25	1.947850036
2	322.952	322952	750.2587	942.3613	942.3613	750.2587	1.25604848	1.004435386		2	238.5	1.901722911
2	323.431	323431	1011.869	1278.936	1278.936	1011.869	1.263934363	1.24437387		2	238.75	1.839515501
2	323.719	323719	977.8163	1175.953	1175.953	977.8163	1.202631824	1.411136192		2	239	1.775489443
2	323.927	323927	848.7796	1357.479	1357.479	848.7796	1.59933038	1.56567586		2	239.25	1.694586642
2	324.181	324181	1073.983	1682.337	1682.337	1073.983	1.566446582	1.788386124		2	239.5	1.613746788
2	324.354	324354	1035.213	1529.87	1529.87	1035.213	1.477831132	1.90550959		2	239.75	1.522201943
2	324.587	324587	848.1794	1786.305	1786.305	848.1794	2.106046197	2.039491565		2	240	1.427651037
2	324.926	324926	894.0827	2632.493	2632.493	894.0827	2.944350674	2.238462113		2	240.25	1.333723921
2	325.162	325162	835.264	2172.794	2172.794	835.264	2.601326048	2.328591611		2	240.5	1.239250118
2	325.41	325410	732.9001	1760.224	1760.224	732.9001	2.401724328	2.348739535		2	240.75	1.16006831
2	325.631	325631	983.0377	2293.969	2293.969	983.0377	2.333551399	2.325067034		2	241	1.110866904
2	325.981	325981	1102.176	2359.434	2359.434	1102.176	2.140705296	2.282645368		2	241.25	1.081650985
2	326.23	326230	1203.068	2474.573	2474.573	1203.068	2.056885396	2.209314165		2	241.5	1.062584681
2	326.425	326425	1069.916	2181.394	2181.394	1069.916	2.03884604	2.147967762		2	241.75	1.043518377
2	326.661	326661	1440.218	2712.925	2712.925	1440.218	1.883690525	2.141724688		2	242	1.029721002
2	326.937	326937	1509.191	3170.248	3170.248	1509.191	2.100627422	2.168026943		2	242.25	1.023858964
2	327.436	327436	1611.6	3943.497	3943.497	1611.6	2.446945272	2.149997459		2	242.5	1.017922368
2	327.869	327869	1238.99	2564.06	2564.06	1238.99	2.069475944	1.960561295		2	242.75	1.013672638
2	328.135	328135	1135.21	2376.035	2376.035	1135.21	2.09303565	1.806391262		2	243	1.011380089
2	328.303	328303	1172.39	2176.466	2176.466	1172.39	1.856435145	1.709423832		2	243.25	1.009310023
2	328.584	328584	943.9282	1370.434	1370.434	943.9282	1.451841358	1.479605039		2	243.5	1.009232761
2	328.774	328774	854.6959	1089.399	1089.399	854.6959	1.274604219	1.297335992		2	243.75	1.008342637
2	328.941	328941	907.987	766.4137	766.4137	907.987	0.844080036	1.16945495		2	244	1.00689685
2	329.247	329247	797.9127	653.474	653.474	797.9127	0.818979319	0.975396603		2	244.25	1.005858522
2	329.487	329487	862.9748	725.5276	725.5276	862.9748	0.840728605	0.848974821		2	244.5	1.004934738
2	329.649	329649	852.4624	656.9071	656.9071	852.4624	0.770599501	0.799640246		2	244.75	1.004236911
2	329.813	329813	752.142	562.9576	562.9576	752.142	0.748472496	0.771461192		2	245	1.003913701
2	330.068	330068	925.9404	831.1106	831.1106	925.9404	0.897585417	0.733204092		2	245.25	1.003936091
2	330.282	330282	937.225	665.6618	665.6618	937.225	0.710247593	0.716321572		2	245.5	1.004297746
2	330.49	330490	977.6055	769.0832	769.0832	977.6055	0.786700975	0.727796112		2	245.75	1.005158323
2	330.733	330733	933.9233	566.9729	566.9729	933.9233	0.60708722	0.731478077		2	246	1.006133081
2	330.939	330939	824.4677	827.0141	827.0141	824.4677	1.003088538	0.719450635		2	246.25	1.006930524
2	331.33	331330	988.547	665.5616	665.5616	988.547	0.673272591	0.708722816		2	246.5	1.007215474
2	331.773	331773	888.8005	518.8328	518.8328	888.8005	0.583744946	0.702234444		2	246.75	1.007315362
2	332.096	332096	695.2734	469.5608	469.5608	695.2734	0.675361376	0.696548575		2	247	1.007301673
2	332.506	332506	1390.663	958.7921	958.7921	1390.663	0.689449637	0.692587473		2	247.25	1.00692594
2	332.85	332850	961.7572	755.5726	755.5726	961.7572	0.785616786	0.697404989		2	247.5	1.00574844
2	333.24	333240	1215.627	840.3981	840.3981	1215.627	0.691328919	0.712380459		2	247.75	1.004726576
2	333.814	333814	1214.112	907.5631	907.5631	1214.112	0.747511844	0.731507511		2	248	1.004650095
2	334.201	334201	954.8139	713.3841	713.3841	954.8139	0.747144653	0.741514142		2	248.25	1.00506648
2	334.428	334428	1127.574	726.6777	726.6777	1127.574	0.644461206	0.744759983		2	248.5	1.006476265
2	334.815	334815	900.6098	639.1664	639.1664	900.6098	0.709704025	0.739305079		2	248.75	1.008299887
2	335.068	335068	665.937	589.4145	589.4145	665.937	0.885090482	0.733152645		2	249	1.010772862
2	335.267	335267	883.1903	622.32	622.32	883.1903	0.704627304	0.728923928		2	249.25	1.012500181
2	335.487	335487	860.283	611.6507	611.6507	860.283	0.71098778	0.722268973		2	249.5	1.012767863
2	335.891	335891	878.7867	679.9242	679.9242	878.7867	0.773707886	0.707616949		2	249.75	1.013096676
2	336.156	336156	774.3107	557.2239	557.2239	774.3107	0.719638641	0.697781463		2	250	1.016812831
2	336.418	336418	1175.925	695.0783	695.0783	1175.925	0.591090673	0.684556607		2	250.25	1.017524051
2	336.712	336712	1027.709	661.7391	661.7391	1027.709	0.643897348	0.675014067		2	250.5	1.018778189
2	337.161	337161	1251.748	792.5443	792.5443	1251.748	0.633150043	0.680904455		2	250.75	1.026255286
2	337.326	337326	1255.452	918.6763	918.6763	1255.452	0.731749442	0.686300773		2	251	1.048953313
2	337.718	337718	1002.556	689.9766	689.9766	1002.556	0.688217516	0.697939115		2	251.25	1.087325619
2	337.972	337972	1176.459	833.436	833.436	1176.459	0.708427578	0.706573162		2	251.5	1.140020136
2	338.428	338428	1319.602	1122.022	1122.022	1319.602	0.850273037	0.726126517		2	251.75	1.213375548
2	338.617	338617	658.0426	369.8618	369.8618	658.0426	0.562063611	0.728863421		2	252	1.289270446
2	338.86	338860	1050.216	792.8501	792.8501	1050.216	0.754940031	0.72261052		2	252.25	1.365444637
2	339.046	339046	915.358	768.3017	768.3017	915.358	0.839345589	0.716913819		2	252.5	1.448997295
2	339.264	339264	1341.174	898.8709	898.8709	1341.174	0.670211993	0.711741064		2	252.75	1.523218081
2	339.495	339495	1167.308	789.9821	789.9821	1167.308	0.676755492	0.70388308		2	253	1.590849125
2	339.694	339694	808.3751	577.82	577.82	808.3751	0.714791933	0.696513398		2	253.25	1.656873714
2	339.901	339901	800.217	510.534	510.534	800.217	0.637994444	0.68843773		2	253.5	1.714185153
2	340.254	340254	818.9378	522.6115	522.6115	818.9378	0.638157745	0.672127469		2	253.75	1.765082746
2	340.515	340515	840.15	578.6501	578.6501	840.15	0.688746176	0.658038014		2	254	1.815980338
2	340.69	340690	1014.708	645.7104	645.7104	1014.708	0.63635095	0.64186932		2	254.25	1.866877931
2	340.956	340956	796.0842	612.137	612.137	796.0842	0.768934995	0.609349777		2	254.5	1.917775524
2	341.23	341230	1005.19	637.3253	637.3253	1005.19	0.63403466	0.597756723		2	254.75	1.968673116
2	341.432	341432	1179.162	511.5996	511.5996	1179.162	0.433867102	0.619679271		2	255	1.974858203
2	341.613	341613	1288.06	826.0023	826.0023	1288.06	0.64127626	0.641348448		2	255.25	1.943472867
2	341.81	341810	1384.703	675.6454	675.6454	1384.703	0.487935247	0.664019444		2	255.5	1.887139477
2	342.02	342020	1226.535	629.5264	629.5264	1226.535	0.513255961	0.696440638		2	255.75	1.830806086
2	342.217	342217	1421.412	694.8815	694.8815	1421.412	0.488867056	0.719762317		2	256	1.774326575
2	342.4	342400	1416.057	2200.103	2200.103	1416.057	1.553682514	0.740061333		2	256.25	1.714867914
2	342.63	342630	979.1215	779.8738	779.8738	979.1215	0.7965036	0.773670965		2	256.5	1.651861895
2	342.914	342914	933.6319	596.1901	596.1901	933.6319	0.638570833	0.802133039		2	256.75	1.588855875
2	343.141	343141	1058.986	790.489	790.489	1058.986	0.746458405	0.798144151		2	257	1.522217455
2	343.476	343476	935.8814	702.6772	702.6772	935.8814	0.75081864	0.770172661		2	257.25	1.45834372
2	343.653	343653	1047.768	754.8595	754.8595	1047.768	0.72044527	0.760111159		2	257.5	1.396015493
2	343.926	343926	850.5682	612.7282	612.7282	850.5682	0.720375156	0.737461707		2	257.75	1.333431706
2	344.164	344164	1081.992	920.6518	920.6518	1081.992	0.850885958	0.720146443		2	258	1.270462744
2	344.343	344343	969.6644	596.5116	596.5116	969.6644	0.61517325	0.722028028		2	258.25	1.206745194
2	344.653	344653	891.5099	668.6778	668.6778	891.5099	0.750050897	0.736668538		2	258.5	1.143974225
2	344.881	344881	753.2366	540.119	540.119	753.2366	0.7170642	0.745189448		2	258.75	1.085632982
2	345.275	345275	661.4095	509.5636	509.5636	661.4095	0.770420745	0.748787074		2	259	1.031453585
2	345.704	345704	837.6257	644.3125	644.3125	837.6257	0.769212907	0.756618001		2	259.25	0.985145632
2	345.975	345975	847.5366	680.2013	680.2013	847.5366	0.802562745	0.772494923		2	259.5	0.940030172
2	346.257	346257	696.208	571.259	571.259	696.208	0.82052921	0.794798381		2	259.75	0.944768731
2	346.551	346551	855.6958	610.7461	610.7461	855.6958	0.71374208	0.812873679		2	260	0.950317924
2	346.949	346949	647.0479	474.9122	474.9122	647.0479	0.733967609	0.832349841		2	260.25	0.955867117
2	347.242	347242	1028.362	907.4519	907.4519	1028.362	0.882424574	0.84237258		2	260.5	0.96141631
2	347.425	347425	1072.565	993.6794	993.6794	1072.565	0.92645145	0.845882262		2	260.75	0.966965503
2	347.678	347678	1245.378	1287.859	1287.859	1245.378	1.034110929	0.850775248		2	261	0.972514696
2	347.936	347936	866.008	612.0789	612.0789	866.008	0.706782039	0.850387529		2	261.25	0.978063889
2	348.161	348161	731.8746	629.1349	629.1349	731.8746	0.85962117	0.838968995		2	261.5	0.983613082
2	348.327	348327	833.7324	645.4668	645.4668	833.7324	0.774189416	0.826445172		2	261.75	0.989162275
2	348.514	348514	786.5205	663.4048	663.4048	786.5205	0.843467907	0.815407501		2	262	0.994711468
2	348.696	348696	977.3427	807.4671	807.4671	977.3427	0.82618625	0.80217674		2	262.25	1.000260661
2	348.901	348901	926.6219	666.599	666.599	926.6219	0.719386192	0.779264201		2	262.5	1.005809854
2	349.247	349247	969.8008	811.567	811.567	969.8008	0.836838864	0.75412147		2	262.75	1.011359047
2	349.805	349805	1010.112	701.4601	701.4601	1010.112	0.694437944	0.799930649		2	263	1.01690824
2	350.081	350081	946.4481	553.7884	553.7884	946.4481	0.58512284	0.817154313		2	263.25	1.022457433
2	350.332	350332	1031.323	811.2912	811.2912	1031.323	0.786650933	0.81811969		2	263.5	1.028006626
2	350.58	350580	1136.893	1193.5	1193.5	1136.893	1.049790965	0.817377788		2	263.75	1.033555819
2	350.867	350867	1542.434	1504.022	1504.022	1542.434	0.975096503	0.81422248		2	264	1.039105012
2	351.191	351191	1569.992	1565.042	1565.042	1569.992	0.996847118	0.808903492		2	264.25	1.044654205
2	351.469	351469	1022.711	653.3911	653.3911	1022.711	0.638881463	0.802508436		2	264.5	1.050203398
2	351.707	351707	876.4226	585.85	585.85	876.4226	0.668456062	0.78958138		2	264.75	1.055752591
2	352.115	352115	1124.41	699.907	699.907	1124.41	0.622466004	0.754724425		2	265	1.061301784
2	352.356	352356	1117.5	830.0774	830.0774	1117.5	0.742798568	0.73970437		2	265.25	1.066850977
2	352.777	352777	1226.564	830.4391	830.4391	1226.564	0.677045062	0.714179747		2	265.5	1.069645154
2	352.967	352967	1020.516	1019.019	1019.019	1020.516	0.998533095	0.706425208		2	265.75	1.066460537
2	353.32	353320	1139.514	691.7401	691.7401	1139.514	0.607048356	0.712014845		2	266	1.060671697
2	353.754	353754	851.9977	511.821	511.821	851.9977	0.600730495	0.731756695		2	266.25	1.055005502
2	354.001	354001	826.7411	664.5007	664.5007	826.7411	0.803759121	0.736027319		2	266.5	1.049499025
2	354.302	354302	769.732	605.5733	605.5733	769.732	0.786732655	0.72896236		2	266.75	1.04406866
2	354.683	354683	759.8909	460.254	460.254	759.8909	0.605684316	0.713398858		2	267	1.038724611
2	354.971	354971	747.3182	566.3623	566.3623	747.3182	0.757859637	0.705828377		2	267.25	1.033591503
2	355.343	355343	770.2072	682.1601	682.1601	770.2072	0.885683878	0.702908885		2	267.5	1.028657873
2	355.507	355507	346.6651	231.4029	231.4029	346.6651	0.667511382	0.702262448		2	267.75	1.023515123
2	355.884	355884	964.8196	543.2622	543.2622	964.8196	0.563071273	0.702194641		2	268	1.018867268
2	356.178	356178	999.8672	630.9291	630.9291	999.8672	0.631012899	0.704020867		2	268.25	1.014889028
2	356.411	356411	1643.211	1301.455	1301.455	1643.211	0.792019406	0.705353093		2	268.5	1.011157319
2	356.594	356594	1151.338	708.4699	708.4699	1151.338	0.615344842	0.706946677		2	268.75	1.008512619
2	356.978	356978	1152.035	922.7882	922.7882	1152.035	0.801007087	0.715179074		2	269	1.007747747
2	357.451	357451	734.3438	579.4077	579.4077	734.3438	0.789014219	0.724809969		2	269.25	1.008330957
2	357.608	357608	824.689	574.5558	574.5558	824.689	0.696693905	0.724562613		2	269.5	1.009150347
2	358.13	358130	664.819	517.6701	517.6701	664.819	0.778663215	0.718625261		2	269.75	1.009659334
2	358.398	358398	695.1331	410.8461	410.8461	695.1331	0.591032279	0.723683208		2	270	1.009781927
2	358.656	358656	655.4866	495.4569	495.4569	655.4866	0.755861218	0.729394424		2	270.25	1.009590437
2	358.889	358889	752.3837	524.3918	524.3918	752.3837	0.696973898	0.733157771		2	270.5	1.009466821
2	359.132	359132	969.6036	732.3777	732.3777	969.6036	0.755337233	0.73664454		2	270.75	1.009343205
2	359.46	359460	802.6086	520.4738	520.4738	802.6086	0.648477726	0.741638642		2	271	1.008712323
2	359.628	359628	829.2189	679.6592	679.6592	829.2189	0.819637854	0.740924579		2	271.25	1.007495541
2	359.964	359964	635.6438	516.1944	516.1944	635.6438	0.812081232	0.733708384		2	271.5	1.006252405
2	360.218	360218	1023.384	1012.504	1012.504	1023.384	0.989368605	0.736009771		2	271.75	1.004950159
2	360.461	360461	1074.483	709.2888	709.2888	1074.483	0.660121007	0.727585506		2	272	1.003421782
2	360.656	360656	1089.656	609.6202	609.6202	1089.656	0.559461151	0.713556596		2	272.25	1.001949948
2	360.89	360890	852.6443	607.4274	607.4274	852.6443	0.712404223	0.7218881		2	272.5	1.001232831
2	361.243	361243	679.8348	499.5464	499.5464	679.8348	0.734805573	0.748918808		2	272.75	1.000726539
2	361.556	361556	816.1004	709.7586	709.7586	816.1004	0.869695199	0.785462774		2	273	1.00040932
2	361.903	361903	1318.771	1123.654	1123.654	1318.771	0.852046337	0.927769422		2	273.25	1.000418749
2	362.091	362091	1112.735	1110.953	1110.953	1112.735	0.998398541	1.111980653		2	273.5	1.00055177
2	362.428	362428	1055.889	1062.199	1062.199	1055.889	1.005976007	1.502044364		2	273.75	1.000734024
2	362.677	362677	4118.22	7452.409	7452.409	4118.22	1.809618962	1.782488924		2	274	1.000956575
2	363.167	363167	1034.437	2207.516	2207.516	1034.437	2.134026528	2.521330065		2	274.25	1.001196942
2	363.559	363559	1519.282	5281.765	5281.765	1519.282	3.476487578	2.862954627		2	274.5	1.001008884
2	363.819	363819	1439.823	4921.181	4921.181	1439.823	3.417906923	2.844392386		2	274.75	1.000502651
2	364.084	364084	1904.122	7642.366	7642.366	1904.122	4.013590516	2.725186992		2	275	1.000150629
2	364.342	364342	1185.544	2892.095	2892.095	1185.544	2.439466608	2.584819986		2	275.25	0.999969639
2	364.513	364513	1442.789	3000.278	3000.278	1442.789	2.079498804	2.429530476		2	275.5	0.999976333
2	364.739	364739	977.2949	1785.755	1785.755	977.2949	1.827242729	2.095144511		2	275.75	1.000100196
2	365.042	365042	1020.371	1359.982	1359.982	1020.371	1.332830902	1.688174075		2	276	1.000405044
2	365.328	365328	966.2184	1033.035	1033.035	966.2184	1.069152688	1.35295765		2	276.25	1.00092645
2	365.566	365566	900.7372	800.1441	800.1441	900.7372	0.888321366	1.099445765		2	276.5	1.001467693
2	365.923	365923	1276.013	1086.872	1086.872	1276.013	0.851771886	0.920204494		2	276.75	1.002138173
2	366.226	366226	817.918	706.4638	706.4638	817.918	0.863734262	0.840630268		2	277	1.002799783
2	366.424	366424	1000.399	915.6792	915.6792	1000.399	0.91531399	0.791992069		2	277.25	1.003209692
2	366.599	366599	939.2295	842.5046	842.5046	939.2295	0.897016757	0.761322228		2	277.5	1.003660024
2	366.776	366776	970.1473	837.4025	837.4025	970.1473	0.863170469	0.754004984		2	277.75	1.004335762
2	367.098	367098	799.4184	527.0093	527.0093	799.4184	0.659240893	0.740052366		2	278	1.005330526
2	367.591	367591	1028.879	644.2783	644.2783	1028.879	0.626194431	0.683365621		2	278.25	1.007360987
2	367.812	367812	1025.405	784.5783	784.5783	1025.405	0.76513992	0.664317906		2	278.5	1.009624812
2	368.171	368171	959.6157	579.2475	579.2475	959.6157	0.603624451	0.640886536		2	278.75	1.011123443
2	368.386	368386	900.2226	532.5841	532.5841	900.2226	0.591613785	0.6335802		2	279	1.012292794
2	368.554	368554	1077.267	707.9903	707.9903	1077.267	0.65720968	0.629923449		2	279.25	1.013249451
2	368.76	368760	961.3083	531.651	531.651	961.3083	0.553049422	0.626824755		2	279.5	1.013744919
2	369.251	369251	1076.747	707.7876	707.7876	1076.747	0.657338818	0.632403793		2	279.75	1.012087041
2	369.537	369537	1026.062	817.3831	817.3831	1026.062	0.796621549	0.639239173		2	280	1.010148183
2	369.851	369851	1151.427	743.725	743.725	1151.427	0.645915894	0.635555144		2	280.25	1.00837533
2	370.207	370207	1208.199	721.5687	721.5687	1208.199	0.597226699	0.641021502		2	280.5	1.006648298
2	370.43	370430	800.2979	544.2892	544.2892	800.2979	0.680108245	0.667334724		2	280.75	1.004180968
2	370.654	370654	1035.993	663.5871	663.5871	1035.993	0.640532417	0.703965123		2	281	1.002523557
2	371.081	371081	1376.018	949.1853	949.1853	1376.018	0.689805875	0.775091178		2	281.25	1.002414293
2	371.243	371243	1597.955	1167.572	1167.572	1597.955	0.730666383	0.815932379		2	281.5	1.004188831
2	371.498	371498	1581.157	1225.654	1225.654	1581.157	0.775162745	0.883743532		2	281.75	1.006141851
2	371.883	371883	1339.695	1292.502	1292.502	1339.695	0.964773325	0.926150218		2	282	1.008943987
2	372.276	372276	857.0944	1322.015	1322.015	857.0944	1.542438032	0.959272728		2	282.25	1.01199778
2	372.482	372482	816.0675	852.3746	852.3746	816.0675	1.044490315	0.964315147		2	282.5	1.013391742
2	372.751	372751	1227.163	1077.572	1077.572	1227.163	0.878100138	0.940770094		2	282.75	1.013705774
2	372.947	372947	1275.326	1019.67	1019.67	1275.326	0.799536746	0.909880269		2	283	1.013034635
2	373.174	373174	1285.622	949.3317	949.3317	1285.622	0.738422102	0.882238773		2	283.25	1.010799204
2	373.57	373570	1122.592	842.7929	842.7929	1122.592	0.750756196	0.828415473		2	283.5	1.008206778
2	373.789	373789	1155.894	788.7112	788.7112	1155.894	0.682338692	0.792724904		2	283.75	1.005694043
2	373.995	373995	1144.148	869.6194	869.6194	1144.148	0.760058489	0.769652288		2	284	1.003306282
2	374.424	374424	791.9762	692.7955	692.7955	791.9762	0.87476808	0.786122836		2	284.25	1.000890297
2	374.747	374747	828.9858	685.9044	685.9044	828.9858	0.827401869	0.803502384		2	284.5	0.999828007
2	375.138	375138	917.0326	879.5399	879.5399	917.0326	0.959115194	0.776545001		2	284.75	0.999917561
2	375.405	375405	1038.534	769.8019	769.8019	1038.534	0.741238997	0.755492898		2	285	1.000293377
2	375.585	375585	649.899	539.1689	539.1689	649.899	0.829619525	0.752835253		2	285.25	1.00117657
2	375.815	375815	1235.039	749.0378	749.0378	1235.039	0.606489188	0.759576094		2	285.5	1.002596099
2	376.087	376087	1206.477	796.7569	796.7569	1206.477	0.660399577	0.771024811		2	285.75	1.003565088
2	376.27	376270	838.2211	587.0136	587.0136	838.2211	0.700308785	0.782230107		2	286	1.003915057
2	376.514	376514	949.8495	719.4047	719.4047	949.8495	0.757388091	0.818246964		2	286.25	1.004067787
2	376.798	376798	734.6407	635.6368	635.6368	734.6407	0.865234937	0.883502973		2	286.5	1.003635905
2	377.113	377113	707.0513	715.912	715.912	707.0513	1.012531905	0.937472594		2	286.75	1.00265452
2	377.336	377336	799.1195	911.866	911.866	799.1195	1.14108841	0.964751859		2	287	1.001591974
2	377.742	377742	860.4613	849.6622	849.6622	860.4613	0.987449639	1.007908412		2	287.25	1.000479313
2	377.958	377958	740.817	783.1705	783.1705	740.817	1.057171339	0.994022515		2	287.5	0.999287037
2	378.172	378172	765.2792	782.4815	782.4815	765.2792	1.022478463	0.964022849		2	287.75	0.998160913
2	378.375	378375	845.6763	793.2154	793.2154	845.6763	0.937965744	0.944768936		2	288	0.997550467
2	378.6	378600	1011.771	932.1512	932.1512	1011.771	0.921306501	0.932532932		2	288.25	0.997195433
2	378.944	378944	1131.513	806.6949	806.6949	1131.513	0.712934717	0.905904705		2	288.5	0.997162624
2	379.229	379229	849.4594	648.5191	648.5191	849.4594	0.763449201	0.889319825		2	288.75	0.997839021
2	379.489	379489	1048.26	862.075	862.075	1048.26	0.822386622	0.889635277		2	289	0.998749549
2	379.811	379811	952.2295	957.1895	957.1895	952.2295	1.005208828	0.901011623		2	289.25	0.999492314
2	380.095	380095	1117.144	1258.146	1258.146	1117.144	1.126216495	0.90089228		2	289.5	1.000050891
2	380.536	380536	762.1279	639.0705	639.0705	762.1279	0.838534451	0.881756371		2	289.75	1.000609476
2	380.745	380745	776.3411	771.1413	771.1413	776.3411	0.993302171	0.87172157		2	290	1.00119221
2	380.97	380970	1159.048	959.7008	959.7008	1159.048	0.828007813	0.851873422		2	290.25	1.001437056
2	381.169	381169	1334.741	992.2151	992.2151	1334.741	0.743376505	0.82717279		2	290.5	1.001059864
2	381.43	381430	984.513	701.3478	701.3478	984.513	0.712380436	0.801436143		2	290.75	1.00038637
2	381.775	381775	954.0901	638.6554	638.6554	954.0901	0.669386885	0.771220458		2	291	0.999492739
2	382.153	382153	651.2001	542.2912	542.2912	651.2001	0.832756629	0.743816645		2	291.25	0.998815279
2	382.528	382528	736.1467	537.4954	537.4954	736.1467	0.73014713	0.754230896		2	291.5	0.998093335
2	382.776	382776	882.7229	742.6674	742.6674	882.7229	0.841336959	0.771273256		2	291.75	0.99733661
2	383.039	383039	869.9154	660.8008	660.8008	869.9154	0.759615015	0.783322854		2	292	0.997207785
2	383.53	383530	623.0977	404.8158	404.8158	623.0977	0.649682706	0.799482563		2	292.25	0.997110432
2	383.765	383765	736.8384	693.6761	693.6761	736.8384	0.941422298	0.805082992		2	292.5	0.997173345
2	384.053	384053	843.1721	784.3028	784.3028	843.1721	0.930181158	0.80791023		2	292.75	0.997233597
2	384.307	384307	717.5428	516.6403	516.6403	717.5428	0.720013217	0.809292848		2	293	0.99735153
2	384.64	384640	440.4819	301.1129	301.1129	440.4819	0.683598804	0.807688806		2	293.25	0.997563271
2	385.001	385001	640.0616	551.9213	551.9213	640.0616	0.862294035	0.794492955		2	293.5	0.997946567
2	385.215	385215	747.794	667.4606	667.4606	747.794	0.892572821	0.784394226		2	293.75	0.998420026
2	385.404	385404	769.3143	603.6336	603.6336	769.3143	0.784638476	0.77887014		2	294	0.999062916
2	385.575	385575	680.3464	485.0999	485.0999	680.3464	0.713018986	0.777568483		2	294.25	0.999641565
2	385.778	385778	722.9278	589.4651	589.4651	722.9278	0.815385852	0.777728485		2	294.5	1.000260122
2	386.036	386036	870.376	584.9073	584.9073	870.376	0.672016807	0.777002665		2	294.75	1.000974712
2	386.264	386264	934.7047	665.9096	665.9096	934.7047	0.712427786	0.771533689		2	295	1.001705727
2	386.558	386558	1015.45	840.1818	840.1818	1015.45	0.827398493	0.76444079		2	295.25	1.001878101
2	386.757	386757	925.6867	700.076	700.076	925.6867	0.756277475	0.765729753		2	295.5	1.00193125
2	387.027	387027	825.4354	798.7087	798.7087	825.4354	0.967621088	0.771276412		2	295.75	1.001807549
2	387.2	387200	812.5794	591.376	591.376	812.5794	0.727776264	0.773210171		2	296	1.001518369
2	387.469	387469	860.8951	535.6833	535.6833	860.8951	0.622239922	0.772430577		2	296.25	1.000864881
2	387.713	387713	792.8034	582.4392	582.4392	792.8034	0.734657798	0.769979018		2	296.5	1.000097032
2	388.102	388102	853.9992	711.7792	711.7792	853.9992	0.833465886	0.763549626		2	296.75	0.999140591
2	388.31	388310	752.8584	627.7514	627.7514	752.8584	0.833823997	0.759436667		2	297	0.997979222
2	388.628	388628	707.4601	534.1438	534.1438	707.4601	0.755016149	0.753382599		2	297.25	0.997091499
2	388.873	388873	561.6713	409.3603	409.3603	561.6713	0.728825382	0.749459356		2	297.5	0.996957724
2	389.07	389070	872.2309	604.4149	604.4149	872.2309	0.692952864	0.746305583		2	297.75	0.997184935
2	389.438	389438	539.1706	379.5354	379.5354	539.1706	0.703924509	0.740369305		2	298	0.997605335
2	389.624	389624	1044.981	820.5682	820.5682	1044.981	0.785247004	0.736871943		2	298.25	0.998214964
2	389.885	389885	1037.756	719.1933	719.1933	1037.756	0.693027359	0.730477338		2	298.5	0.998501603
2	390.048	390048	1068.404	795.8673	795.8673	1068.404	0.744912318	0.727590948		2	298.75	0.998681708
2	390.252	390252	767.7724	597.1243	597.1243	767.7724	0.777736084	0.72676009		2	299	0.99867589
2	390.463	390463	844.347	585.1224	585.1224	844.347	0.692988072	0.728056657		2	299.25	0.99859685
2	390.792	390792	906.364	665.8606	665.8606	906.364	0.734650317	0.730171395		2	299.5	0.9984556
2	391.061	391061	758.2262	580.8527	580.8527	758.2262	0.76606783	0.731194876		2	299.75	0.998315157
2	391.312	391312	795.7783	556.8799	556.8799	795.7783	0.699792769	0.732606939		2	300	0.998128234
2	391.775	391775	1372.338	910.8466	910.8466	1372.338	0.663718851	0.731684074		2	300.25	0.997825951
2	392.185	392185	853.2006	630.8236	630.8236	853.2006	0.739361412	0.722652805		2	300.5	0.997485104
2	392.356	392356	1395.374	1176.501	1176.501	1395.374	0.843143845	0.719262225		2	300.75	0.997144256
2	392.769	392769	2197.815	1586.724	1586.724	2197.815	0.721955215	0.704756361		2	301	0.996803408
2	392.954	392954	1591.454	1047.4	1047.4	1591.454	0.658140292	0.697822716		2	301.25	0.99646256
2	393.175	393175	1041.32	624.0674	624.0674	1041.32	0.599304152	0.694920013		2	301.5	0.996445557
2	393.458	393458	1063.188	770.4122	770.4122	1063.188	0.72462462	0.696386617		2	301.75	0.996748084
2	393.639	393639	868.3647	613.5691	613.5691	868.3647	0.706579966	0.699306088		2	302	0.997279837
2	393.804	393804	883.0429	671.5076	671.5076	883.0429	0.760447312	0.70529083		2	302.25	0.997768792
2	394.046	394046	534.2171	350.0608	350.0608	534.2171	0.655278163	0.717812339		2	302.5	0.998064465
2	394.227	394227	870.4814	573.0591	573.0591	870.4814	0.658324348	0.72734554		2	302.75	0.998188721
2	394.477	394477	726.5141	541.9026	541.9026	726.5141	0.745894126	0.752617963		2	303	0.998250145
2	394.74	394740	733.5086	626.6291	626.6291	733.5086	0.854290052	0.780769422		2	303.25	0.99829114
2	395.175	395175	1533.279	1325.634	1325.634	1533.279	0.864574549	0.807439531		2	303.5	0.998293493
2	395.496	395496	1039.52	790.0107	790.0107	1039.52	0.759976431	0.823915977		2	303.75	0.998126754
2	395.857	395857	789.9106	695.024	695.024	789.9106	0.879876786	0.831384031		2	304	0.997821547
2	396.066	396066	906.7287	803.3191	803.3191	906.7287	0.885953097	0.820720429		2	304.25	0.99762779
2	396.452	396452	837.9807	611.6726	611.6726	837.9807	0.729936382	0.779239537		2	304.5	0.997517801
2	396.702	396702	586.4801	439.555	439.555	586.4801	0.74947982	0.768268303		2	304.75	0.997417922
2	396.984	396984	617.7074	555.1355	555.1355	617.7074	0.898703011	0.782451144		2	305	0.997174426
2	397.188	397188	753.929	465.5317	465.5317	753.929	0.617474192	0.797973906		2	305.25	0.996919476
2	397.361	397361	606.4474	473.0721	473.0721	606.4474	0.780071116	0.809093502		2	305.5	0.996763803
2	397.544	397544	719.9505	564.8238	564.8238	719.9505	0.784531437	0.828566875		2	305.75	0.997157885
2	397.714	397714	618.3001	454.1994	454.1994	618.3001	0.734593768	0.846901259		2	306	0.997588958
2	398.111	398111	891.1102	783.8242	783.8242	891.1102	0.879604116	0.884445898		2	306.25	0.997987495
2	398.383	398383	1560.695	2378.197	2378.197	1560.695	1.523806381	0.90937492		2	306.5	0.998449794
2	398.555	398555	916.5684	653.6915	653.6915	916.5684	0.713194454	0.915371472		2	306.75	0.998885866
2	398.792	398792	861.5428	659.5518	659.5518	861.5428	0.765547341	0.909821828		2	307	0.999365221
2	399.152	399152	765.6083	678.2674	678.2674	765.6083	0.885919601	0.888911328		2	307.25	0.999942596
2	399.498	399498	664.1855	565.2315	565.2315	664.1855	0.851014513	0.840411679		2	307.5	1.000461553
2	399.833	399833	765.2724	493.6014	493.6014	765.2724	0.645000917	0.780603838		2	307.75	1.000739074
2	400.025	400025	585.1325	510.3575	510.3575	585.1325	0.872208431	0.762692033		2	308	1.000922265
2	400.229	400229	667.8855	500.8703	500.8703	667.8855	0.749934382	0.75714099		2	308.25	1.000910757
2	400.466	400466	773.6792	583.2118	583.2118	773.6792	0.753816052	0.756566234		2	308.5	1.000666271
2	400.966	400966	1033.323	710.0878	710.0878	1033.323	0.687188614	0.787398727		2	308.75	1.00041184
2	401.239	401239	984.6714	843.7648	843.7648	984.6714	0.856899875	0.815657921		2	309	1.000210204
2	401.429	401429	1036.663	921.5955	921.5955	1036.663	0.889002019	0.835330235		2	309.25	0.999994071
2	401.625	401625	1064.854	936.5468	936.5468	1064.854	0.879507238	0.857388343		2	309.5	0.999867795
2	401.81	401810	892.1425	750.7436	750.7436	892.1425	0.841506374	0.881806354		2	309.75	0.999819328
2	402.074	402074	866.1707	752.9457	752.9457	866.1707	0.869280963	0.918679973		2	310	0.999675327
2	402.611	402611	931.9708	1006.565	1006.565	931.9708	1.080039203	0.921534969		2	310.25	0.999448636
2	403.001	403001	905.3287	1095.033	1095.033	905.3287	1.209541905	0.949199989		2	310.5	0.999273739
2	403.18	403180	896.0706	893.312	893.312	896.0706	0.996921448	1.007723852		2	310.75	0.999087599
2	403.386	403386	965.0389	926.087	926.087	965.0389	0.959636964	1.078435503		2	311	0.99895602
2	403.579	403579	585.9308	683.0358	683.0358	585.9308	1.165727762	1.168478342		2	311.25	0.998890871
2	403.81	403810	943.868	1085.992	1085.992	943.868	1.15057614	1.305588933		2	311.5	0.998883034
2	403.985	403985	1028.424	1514.34	1514.34	1028.424	1.472486056	1.417453079		2	311.75	0.998968608
2	404.162	404162	945.4053	1517.49	1517.49	945.4053	1.605121105	1.580644164		2	312	0.99935194
2	404.333	404333	836.5804	1402.892	1402.892	836.5804	1.676936251	1.682284044		2	312.25	0.999819289
2	404.513	404513	1001.042	2195.248	2195.248	1001.042	2.192962933	1.841218653		2	312.5	1.000224507
2	405.023	405023	959.1776	2625.516	2625.516	959.1776	2.737257417	3.067645501		2	312.75	1.000646373
2	405.438	405438	1470.769	6181.81	6181.81	1470.769	4.203114153	4.506537098		2	313	1.000970792
2	405.735	405735	1188.589	4987.567	4987.567	1188.589	4.196208277	5.742043946		2	313.25	1.001119405
2	406.06	406060	1717.213	9962.635	9962.635	1717.213	5.801630316	7.76801774		2	313.5	1.000975092
2	406.359	406359	1277.782	10674.73	10674.73	1277.782	8.354108917	9.546907623		2	313.75	1.000663963
2	406.534	406534	1163.05	12512.45	12512.45	1163.05	10.7583079	10.33534722		2	314	1.000298703
2	406.699	406699	1173.899	16406.01	16406.01	1173.899	13.97565719	11.15438924		2	314.25	0.999349486
2	407.053	407053	1373.05	23081.85	23081.85	1373.05	16.81064054	12.59712847		2	314.5	0.997942244
2	407.414	407414	1017.145	13440.94	13440.94	1017.145	13.21437946	13.47185592		2	314.75	0.997110426
2	407.578	407578	1152.9	16694.56	16694.56	1152.9	14.48049267	13.77358421		2	315	0.996415348
2	407.833	407833	1195.012	14935.08	14935.08	1195.012	12.49784939	14.05161707		2	315.25	0.997161775
2	408.061	408061	1010.793	13141.07	13141.07	1010.793	13.00075287	14.083785		2	315.5	0.999782739
2	408.352	408352	1298.587	15684.25	15684.25	1298.587	12.07793548	13.87473898		2	315.75	1.003503249
2	408.929	408929	1488.697	16755.46	16755.46	1488.697	11.25511773	12.73617132		2	316	1.00641382
2	409.297	409297	917.0135	12734.59	12734.59	917.0135	13.88702565	11.52259482		2	316.25	1.008678768
2	409.802	409802	774.3172	7861.125	7861.125	774.3172	10.15233163	9.221164447		2	316.5	1.010579275
2	410.222	410222	839.4565	4644.566	4644.566	839.4565	5.532825108	7.197370454		2	316.75	1.012231315
2	410.734	410734	1442.243	3916.244	3916.244	1442.243	2.715384301	5.235905208		2	317	1.012192138
2	410.922	410922	1190.146	2614.356	2614.356	1190.146	2.196668308	4.675405696		2	317.25	1.010686215
2	415.268	415268	1465.112	1287.387	1287.387	1465.112	0.878695281	0.793486272		2	317.5	1.008521214
2	415.597	415597	1313.491	760.7926	760.7926	1313.491	0.57921417	0.811322758		2	317.75	1.005831043
2	415.821	415821	1209.16	939.6365	939.6365	1209.16	0.777098564	0.819863554		2	318	1.002600929
2	416.071	416071	920.6345	722.4505	722.4505	920.6345	0.784731074	0.824279787		2	318.25	1.000869009
2	416.238	416238	1284.539	1616.897	1616.897	1284.539	1.258737181	0.825522663		2	318.5	0.999164459
2	416.437	416437	1022.086	776.6227	776.6227	1022.086	0.759840855	0.82606151		2	318.75	0.998189275
2	416.676	416676	805.9574	674.0896	674.0896	805.9574	0.83638366	0.825441961		2	319	0.999076815
2	417.166	417166	1213.861	909.3493	909.3493	1213.861	0.749137916	0.818943602		2	319.25	1.000871491
2	417.39	417390	733.9526	574.8164	574.8164	733.9526	0.783179186	0.810680396		2	319.5	1.002014373
2	417.679	417679	943.1248	650.8518	650.8518	943.1248	0.690101458	0.792492906		2	319.75	1.002220668
2	418.122	418122	1093.646	866.6295	866.6295	1093.646	0.792422319	0.765167568		2	320	1.002288072
2	418.361	418361	872.2952	790.0311	790.0311	872.2952	0.905692362	0.754363411		2	320.25	1.001952698
2	418.81	418810	998.7739	733.9736	733.9736	998.7739	0.73487463	0.735819126		2	320.5	1.001301289
2	419.126	419126	1176.409	862.8611	862.8611	1176.409	0.733470332	0.729210361		2	320.75	1.000757333
2	419.444	419444	1361.955	896.0048	896.0048	1361.955	0.657881354	0.728672412		2	321	1.000223683
2	419.666	419666	1464.057	905.134	905.134	1464.057	0.618236858	0.729742023		2	321.25	0.999544764
2	419.9	419900	1397.783	1031.43	1031.43	1397.783	0.737904238	0.731233904		2	321.5	0.99933578
2	420.16	420160	1548.478	1144.452	1144.452	1548.478	0.73908186	0.737264		2	321.75	1.000062602
2	420.577	420577	1091.618	909.3131	909.3131	1091.618	0.8329957	0.749950085		2	322	1.001328433
2	421.08	421080	826.5693	647.8282	647.8282	826.5693	0.783755458	0.766414144		2	322.25	1.002964673
2	421.407	421407	908.4046	738.6011	738.6011	908.4046	0.813075033	0.778948306		2	322.5	1.004772678
2	421.729	421729	844.1368	638.1107	638.1107	844.1368	0.755932806	0.782545513		2	322.75	1.006959876
2	422.107	422107	872.7749	680.8935	680.8935	872.7749	0.780147894	0.763171049		2	323	1.00999729
2	422.332	422332	851.3292	656.7022	656.7022	851.3292	0.77138456	0.751261676		2	323.25	1.014492953
2	422.805	422805	713.1533	501.9724	501.9724	713.1533	0.703877273	0.738885859		2	323.5	1.019182126
2	422.956	422956	748.0803	530.6253	530.6253	748.0803	0.709315965	0.735155674		2	323.75	1.024561362
2	423.395	423395	830.653	591.6218	591.6218	830.653	0.712236999	0.722102373		2	324	1.031580253
2	423.798	423798	947.826	631.4555	631.4555	947.826	0.666214579	0.702359325		2	324.25	1.038954636
2	424.073	424073	902.9992	686.6297	686.6297	902.9992	0.760387938	0.689717967		2	324.5	1.044496233
2	424.404	424404	946.9182	629.6552	629.6552	946.9182	0.664952052	0.673224297		2	324.75	1.049726723
2	424.6	424600	947.5843	732.8573	732.8573	947.5843	0.773395359	0.663078498		2	325	1.054449718
2	424.79	424790	1215.804	784.1715	784.1715	1215.804	0.644981839	0.657156998		2	325.25	1.056927428
2	424.961	424961	1247.032	909.8696	909.8696	1247.032	0.729628109	0.65476655		2	325.5	1.057047989
2	425.169	425169	1516.318	788.1939	788.1939	1516.318	0.519807784	0.652833342		2	325.75	1.056026449
2	425.339	425339	1135.65	566.9651	566.9651	1135.65	0.499242812	0.652537736		2	326	1.054820444
2	425.688	425688	993.9636	647.6348	647.6348	993.9636	0.651567925	0.659612219		2	326.25	1.052162885
2	425.863	425863	992.4728	729.6884	729.6884	992.4728	0.735222567	0.665731084		2	326.5	1.050115227
2	426.119	426119	1321.309	942.7575	942.7575	1321.309	0.71350267	0.674043288		2	326.75	1.050266812
2	426.535	426535	1004.484	720.1533	720.1533	1004.484	0.716938548	0.699187616		2	327	1.050824852
2	426.82	426820	1175.427	822.3639	822.3639	1175.427	0.699629922	0.716133606		2	327.25	1.050500578
2	427.085	427085	1216.094	1035.607	1035.607	1216.094	0.851584664	0.72369796		2	327.5	1.049254137
2	427.297	427297	1004.344	611.9253	611.9253	1004.344	0.609278594	0.728334008		2	327.75	1.045327648
2	427.556	427556	1792.796	1246.145	1246.145	1792.796	0.695084661	0.734383773		2	328	1.040732934
2	428.135	428135	672.9339	462.6235	462.6235	672.9339	0.687472425	0.750178317		2	328.25	1.035541112
2	428.344	428344	980.3156	738.4155	738.4155	980.3156	0.753242629	0.753311201		2	328.5	1.028658824
2	428.552	428552	1530.229	1224.557	1224.557	1530.229	0.800244277	0.753317987		2	328.75	1.020475664
2	428.774	428774	949.2875	754.1853	754.1853	949.2875	0.794475119	0.748574298		2	329	1.01371502
2	428.945	428945	578.9524	553.2882	553.2882	578.9524	0.955671313	0.743319253		2	329.25	1.008034912
2	429.141	429141	1283.942	881.1791	881.1791	1283.942	0.686307559	0.738925702		2	329.5	1.00341103
2	429.488	429488	920.1784	551.2295	551.2295	920.1784	0.599046337	0.727382391		2	329.75	1.001159056
2	430.031	430031	1082.173	626.4304	626.4304	1082.173	0.578863453	0.704355978		2	330	0.999763278
2	430.203	430203	1120.201	793.4349	793.4349	1120.201	0.708296904	0.701304158		2	330.25	0.998881587
2	430.624	430624	871.3563	692.7826	692.7826	871.3563	0.795062364	0.697449903		2	330.5	0.999208329
2	430.989	430989	1024.76	732.7745	732.7745	1024.76	0.715069382	0.696878778		2	330.75	0.999299438
2	431.401	431401	807.7228	625.4631	625.4631	807.7228	0.774353652	0.702510516		2	331	0.998843207
2	431.654	431654	809.4126	458.4961	458.4961	809.4126	0.566455353	0.708063026		2	331.25	0.998596964
2	432.01	432010	1064.495	777.8956	777.8956	1064.495	0.730764917	0.712090105		2	331.5	0.99842878
2	432.274	432274	971.6456	812.653	812.653	971.6456	0.836367704	0.708106955		2	331.75	0.99829733
2	432.524	432524	829.1277	470.6595	470.6595	829.1277	0.567656225	0.701224636		2	332	0.998141784
2	432.798	432798	829.3998	633.9975	633.9975	829.3998	0.764405176	0.696410843		2	332.25	0.998027704
2	433.129	433129	830.3094	541.2789	541.2789	830.3094	0.651900243	0.697067406		2	332.5	0.997940996
2	433.427	433427	875.3851	651.8673	651.8673	875.3851	0.744663463	0.698581114		2	332.75	0.998061586
2	433.647	433647	831.4816	552.5894	552.5894	831.4816	0.664584039	0.699692744		2	333	0.998318636
2	434.153	434153	1134.846	778.7135	778.7135	1134.846	0.686184293	0.704354184		2	333.25	0.998661437
2	434.52	434520	1050.282	740.4237	740.4237	1050.282	0.704976092	0.706053512		2	333.5	0.998960502
2	434.788	434788	1072.329	790.0375	790.0375	1072.329	0.736749169	0.702087932		2	333.75	0.999259567
2	435.14	435140	940.0909	657.9167	657.9167	940.0909	0.699843707	0.697045636		2	334	0.999508782
2	435.408	435408	863.8694	647.8407	647.8407	863.8694	0.749928982	0.696750328		2	334.25	0.999720514
2	435.599	435599	1087.744	771.3625	771.3625	1087.744	0.709139742	0.696045861		2	334.5	0.999775452
2	435.886	435886	928.3785	584.6156	584.6156	928.3785	0.629716867	0.698010624		2	334.75	0.999648948
2	436.191	436191	798.9446	536.7895	536.7895	798.9446	0.671873244	0.708062648		2	335	0.999454551
2	436.355	436355	780.5784	572.7032	572.7032	780.5784	0.733690812	0.713360892		2	335.25	0.999256347
2	436.635	436635	891.2577	546.3266	546.3266	891.2577	0.612983877	0.72331084		2	335.5	0.998987542
2	436.867	436867	901.1693	694.1784	694.1784	901.1693	0.770308531	0.733568276		2	335.75	0.998662046
2	437.084	437084	919.3275	764.9147	764.9147	919.3275	0.832037223	0.741423917		2	336	0.998333233
2	437.374	437374	937.0761	743.4505	743.4505	937.0761	0.793372598	0.749877679		2	336.25	0.99795504
2	437.75	437750	716.519	538.4272	538.4272	716.519	0.751448601	0.761534012		2	336.5	0.997555062
2	438.082	438082	758.0053	614.1895	614.1895	758.0053	0.81027072	0.77166971		2	336.75	0.997325933
2	438.288	438288	714.4111	536.3501	536.3501	714.4111	0.750758352	0.777631188		2	337	0.997443674
2	438.59	438590	910.3614	571.5015	571.5015	910.3614	0.62777431	0.785262846		2	337.25	0.997623993
2	438.754	438754	723.1584	585.0669	585.0669	723.1584	0.809043911	0.788398807		2	337.5	0.997898682
2	439.096	439096	810.6475	687.0568	687.0568	810.6475	0.847540762	0.80259882		2	337.75	0.998170086
2	439.586	439586	923.3235	850.8476	850.8476	923.3235	0.92150541	0.817967617		2	338	0.998484097
2	439.847	439847	631.0328	537.7816	537.7816	631.0328	0.85222448	0.807204569		2	338.25	0.998868942
2	440.027	440027	749.8429	560.8542	560.8542	749.8429	0.747962273	0.795713486		2	338.5	0.999180382
2	440.262	440262	960.8559	658.8438	658.8438	960.8559	0.685684295	0.782070026		2	338.75	0.999118344
2	440.457	440457	794.9568	743.3302	743.3302	794.9568	0.935057352	0.767992663		2	339	0.998862798
2	440.657	440657	725.4063	498.317	498.317	725.4063	0.686948818	0.746846346		2	339.25	0.998638446
2	441.047	441047	779.4872	537.514	537.514	779.4872	0.689573863	0.710120816		2	339.5	0.998337775
2	441.303	441303	985.363	653.8611	653.8611	985.363	0.66357383	0.696485259		2	339.75	0.998001423
2	441.469	441469	912.8419	531.2419	531.2419	912.8419	0.581964851	0.688592143		2	340	0.997625726
2	441.803	441803	866.0643	633.6421	633.6421	866.0643	0.731634014	0.675954985		2	340.25	0.997211044
2	442.245	442245	844.4644	622.1904	622.1904	844.4644	0.73678701	0.674182662		2	340.5	0.996727673
2	442.793	442793	663.2715	483.9476	483.9476	663.2715	0.72963726	0.682025593		2	340.75	0.995854822
2	443.032	443032	920.4498	554.9107	554.9107	920.4498	0.602869054	0.681960088		2	341	0.994883884
2	443.314	443314	982.9163	641.2068	641.2068	982.9163	0.652351375	0.681358438		2	341.25	0.994612452
2	443.588	443588	1096.71	842.359	842.359	1096.71	0.768078161	0.681916734		2	341.5	0.995613796
2	443.799	443799	1012.205	653.1418	653.1418	1012.205	0.645266325	0.682984593		2	341.75	0.996665452
2	444.257	444257	846.19	508.4424	508.4424	846.19	0.6008608	0.686384427		2	342	0.997966393
2	444.448	444448	884.0263	693.4827	693.4827	884.0263	0.784459354	0.689673895		2	342.25	0.99904589
2	444.801	444801	1175.215	941.9186	941.9186	1175.215	0.801486196	0.700933128		2	342.5	1.000167802
2	445.03	445030	1040.085	605.0864	605.0864	1040.085	0.581766298	0.710280351		2	342.75	1.001281514
2	445.256	445256	895.6476	529.3137	529.3137	895.6476	0.590984334	0.719176226		2	343	1.001817302
2	445.56	445560	905.2049	779.029	779.029	905.2049	0.860610675	0.732546545		2	343.25	1.001401626
2	445.725	445725	889.1002	751.305	751.305	889.1002	0.845017243	0.739730232		2	343.5	1.000675213
2	446.016	446016	618.8919	403.5925	403.5925	618.8919	0.652121154	0.75496084		2	343.75	1.000074081
2	446.237	446237	705.8834	540.1872	540.1872	705.8834	0.765264065	0.767942071		2	344	0.999356607
2	446.434	446434	815.2763	596.8186	596.8186	815.2763	0.732044584	0.776759308		2	344.25	0.998960723
2	446.948	446948	888.129	793.6343	793.6343	888.129	0.893602506	0.795045952		2	344.5	0.999262003
2	447.349	447349	862.9653	662.1485	662.1485	862.9653	0.767294467	0.802663986		2	344.75	0.999651547
2	447.554	447554	1119.326	912.2513	912.2513	1119.326	0.815000545	0.799763152		2	345	0.999866311
2	447.756	447756	762.9682	605.0442	605.0442	762.9682	0.793013654	0.792604381		2	345.25	0.999948261
2	448.21	448210	882.7885	654.9476	654.9476	882.7885	0.741907716	0.77861245		2	345.5	1.000103901
2	448.558	448558	610.5382	552.6225	552.6225	610.5382	0.905139924	0.765977223		2	345.75	1.000334332
2	448.737	448737	868.8211	598.6289	598.6289	868.8211	0.689012847	0.761012176		2	346	1.000878541
2	449.055	449055	857.5345	602.9036	602.9036	857.5345	0.703066291	0.763720824		2	346.25	1.001588368
2	449.238	449238	1051.96	771.2098	771.2098	1051.96	0.733117039	0.76781681		2	346.5	1.002144575
2	449.578	449578	1006.535	740.9716	740.9716	1006.535	0.736160789	0.774147627		2	346.75	1.002606732
2	449.959	449959	805.4341	712.1443	712.1443	805.4341	0.884174509	0.787509828		2	347	1.003018954
2	450.302	450302	871.0738	711.8393	711.8393	871.0738	0.817197464	0.80427108		2	347.25	1.003321645
2	450.574	450574	1041.414	815.334	815.334	1041.414	0.782910543	0.809268053		2	347.5	1.003494205
2	450.817	450817	962.0151	716.123	716.123	962.0151	0.744398918	0.802609149		2	347.75	1.003613905
2	451.078	451078	997.3989	913.5038	913.5038	997.3989	0.915886111	0.788301203		2	348	1.00348727
2	451.3	451300	806.1188	510.0753	510.0753	806.1188	0.632754502	0.775090684		2	348.25	1.002952899
2	451.494	451494	1052.917	854.7848	854.7848	1052.917	0.811825434	0.75818055		2	348.5	1.002377767
2	451.715	451715	861.5011	713.5672	713.5672	861.5011	0.828283562	0.738266061		2	348.75	1.001656451
2	451.901	451901	833.2956	598.6035	598.6035	833.2956	0.718356727	0.726121876		2	349	1.00079231
2	452.086	452086	1206.734	891.8959	891.8959	1206.734	0.739099006	0.712896703		2	349.25	1.000156801
2	452.318	452318	1230.796	760.8955	760.8955	1230.796	0.618214148	0.69935493		2	349.5	1.000893597
2	452.494	452494	1116.641	730.059	730.059	1116.641	0.653799207	0.690859043		2	349.75	1.001630394
2	452.687	452687	1121.194	728.6114	728.6114	1121.194	0.649853103	0.681438032		2	350	1.002229347
2	452.882	452882	793.1424	537.9154	537.9154	793.1424	0.678207848	0.674875972		2	350.25	1.002434146
2	453.157	453157	1062.4	784.5912	784.5912	1062.4	0.738508283	0.667612703		2	350.5	1.002427426
2	453.388	453388	993.2572	720.5041	720.5041	993.2572	0.725395295	0.664055629		2	350.75	1.002351738
2	453.654	453654	989.4877	607.5736	607.5736	989.4877	0.614028451	0.671495334		2	351	1.002227176
2	454.04	454040	822.742	587.6009	587.6009	822.742	0.714198254	0.720022366		2	351.25	1.002065887
2	454.252	454252	782.7382	601.4245	601.4245	782.7382	0.768359715	0.746156522		2	351.5	1.001824584
2	454.446	454446	758.0576	440.5194	440.5194	758.0576	0.581116	0.766815789		2	351.75	1.001289072
2	454.726	454726	856.9351	648.1636	648.1636	856.9351	0.756374199	0.802039723		2	352	1.000522314
2	454.923	454923	873.5108	769.7493	769.7493	873.5108	0.88121326	0.82254207		2	352.25	0.999867556
2	455.154	455154	803.8162	947.2591	947.2591	803.8162	1.178452363	0.846304795		2	352.5	0.99931697
2	455.51	455510	642.4806	471.586	471.586	642.4806	0.734008155	0.888749691		2	352.75	0.998772835
2	455.958	455958	694.6997	549.9757	549.9757	694.6997	0.791674014	0.915317872		2	353	0.998454442
2	456.214	456214	612.576	605.2008	605.2008	612.576	0.987960351	0.899979024		2	353.25	0.998596557
2	456.519	456519	808.3652	757.878	757.878	808.3652	0.93754407	0.863034366		2	353.5	0.99893029
2	456.754	456754	736.5709	633.8949	633.8949	736.5709	0.860602693	0.836380429		2	353.75	0.999338541
2	456.98	456980	538.0309	437.2929	437.2929	538.0309	0.812765401	0.805040974		2	354	0.999497766
2	457.249	457249	684.5918	545.0257	545.0257	684.5918	0.796132381	0.766859253		2	354.25	0.999288574
2	457.456	457456	816.9046	526.7	526.7	816.9046	0.644750929	0.744157032		2	354.5	0.998954398
2	457.701	457701	692.6254	507.6311	507.6311	692.6254	0.732908582	0.712526916		2	354.75	0.998622809
2	458.048	458048	874.5084	584.836	584.836	874.5084	0.668759728	0.681249647		2	355	0.998406087
2	458.351	458351	1039.978	625.0735	625.0735	1039.978	0.601044926	0.676438357		2	355.25	0.998335651
2	458.585	458585	1324.551	769.1137	769.1137	1324.551	0.580659937	0.680340751		2	355.5	0.998287233
2	458.749	458749	1009.707	753.7708	753.7708	1009.707	0.746524289	0.691177866		2	355.75	0.998284673
2	458.975	458975	937.6448	759.7311	759.7311	937.6448	0.810254693	0.718470775		2	356	0.998309675
2	459.253	459253	811.4341	705.2895	705.2895	811.4341	0.869188884	0.748073139		2	356.25	0.998364147
2	459.551	459551	812.9963	528.6643	528.6643	812.9963	0.650266551	0.78461835		2	356.5	0.998425018
2	459.757	459757	735.4432	494.4359	494.4359	735.4432	0.672296515	0.805381549		2	356.75	0.998574467
2	459.925	459925	703.7571	584.4512	584.4512	703.7571	0.8304729	0.811773586		2	357	0.998766025
2	460.14	460140	745.4596	684.1942	684.1942	745.4596	0.917815265	0.81702422		2	357.25	0.998948765
2	460.403	460403	941.3987	945.2674	945.2674	941.3987	1.004109523	0.816275345		2	357.5	0.999092917
2	460.645	460645	862.4166	574.7277	574.7277	862.4166	0.666415396	0.799985771		2	357.75	0.999028826
2	460.937	460937	829.0596	662.0514	662.0514	829.0596	0.798557064	0.76280337		2	358	0.998926743
2	461.365	461365	890.1435	633.146	633.146	890.1435	0.711285315	0.715141642		2	358.25	0.998954964
2	461.661	461661	771.5934	528.9098	528.9098	771.5934	0.685477351	0.682679531		2	358.5	0.999136297
2	461.85	461850	977.4609	683.2819	683.2819	977.4609	0.699037578	0.659970143		2	358.75	0.999314773
2	462.06	462060	1067.377	776.2818	776.2818	1067.377	0.727279865	0.650986734		2	359	0.999452549
2	462.224	462224	880.3873	396.3982	396.3982	880.3873	0.450254337	0.659512566		2	359.25	0.999585044
2	462.455	462455	1073.56	682.0347	682.0347	1073.56	0.635301893	0.680484777		2	359.5	0.999693727
2	462.662	462662	1132.574	892.4562	892.4562	1132.574	0.787989306	0.717341431		2	359.75	0.999580133
2	462.943	462943	837.6039	639.5704	639.5704	837.6039	0.763571421	0.794993177		2	360	0.999426848
2	463.203	463203	799.1117	617.09	617.09	799.1117	0.772219954	0.853822129		2	360.25	0.999457931
2	463.48	463480	844.7248	816.2747	816.2747	844.7248	0.966320274	0.910920784		2	360.5	0.999094603
2	463.657	463657	697.4636	640.1892	640.1892	697.4636	0.917881879	0.951548839		2	360.75	0.998811847
2	463.877	463877	1019.773	1005.142	1005.142	1019.773	0.985652689	0.985515917		2	361	0.999293183
2	464.048	464048	4777.787	5745.538	5745.538	4777.787	1.202552144	0.997785886		2	361.25	0.999990526
2	464.259	464259	865.7496	871.5368	871.5368	865.7496	1.006684612	1.00712455		2	361.5	1.001038379
2	464.568	464568	886.5887	937.5721	937.5721	886.5887	1.057505132	1.004962958		2	361.75	1.004129287
2	464.925	464925	696.0205	535.1254	535.1254	696.0205	0.768835688	0.953091726		2	362	1.009793928
2	465.097	465097	847.9229	759.605	759.605	847.9229	0.895842063	0.926798543		2	362.25	1.019601767
2	465.367	465367	962.5897	996.3947	996.3947	962.5897	1.035118805	0.88259149		2	362.5	1.029909258
2	465.892	465892	999.524	662.6648	662.6648	999.524	0.662980379	0.765514872		2	362.75	1.041017464
2	466.16	466160	1285.461	926.0732	926.0732	1285.461	0.720421079	0.726519764		2	363	1.05455016
2	466.354	466354	881.6654	639.8044	639.8044	881.6654	0.725677111	0.711788556		2	363.25	1.066186754
2	466.775	466775	1135.144	710.9282	710.9282	1135.144	0.626288999	0.691330386		2	363.5	1.074008295
2	467.06	467060	1117.421	706.0483	706.0483	1117.421	0.631855227	0.685956024		2	363.75	1.075364649
2	467.248	467248	786.7643	579.5543	579.5543	786.7643	0.736630145	0.690731804		2	364	1.072264876
2	467.614	467614	866.0042	644.1237	644.1237	866.0042	0.743788194	0.721133652		2	364.25	1.067666157
2	467.938	467938	780.301	591.2185	591.2185	780.301	0.757680049	0.746418736		2	364.5	1.060718253
2	468.499	468499	693.9844	569.7452	569.7452	693.9844	0.820976956	0.789281529		2	364.75	1.047759722
2	468.741	468741	758.3781	573.1876	573.1876	758.3781	0.755807163	0.804005852		2	365	1.035705211
2	468.982	468982	788.4475	601.2921	601.2921	788.4475	0.762627949	0.809953995		2	365.25	1.02492796
2	469.226	469226	663.6297	628.9852	628.9852	663.6297	0.947795435	0.811550213		2	365.5	1.015068754
2	469.6	469600	866.8785	666.6077	666.6077	866.8785	0.768974776	0.814230977		2	365.75	1.009228479
2	469.818	469818	861.0276	579.3374	579.3374	861.0276	0.672844169	0.814729194		2	366	1.005384314
2	469.986	469986	861.3419	923.8684	923.8684	861.3419	1.072591964	0.815317933		2	366.25	1.003041941
2	470.21	470210	846.1903	606.0977	606.0977	846.1903	0.716266424	0.817203864		2	366.5	1.001029334
2	470.518	470518	718.3791	549.1121	549.1121	718.3791	0.764376497	0.817478167		2	366.75	1.000182364
2	470.786	470786	736.9094	669.3892	669.3892	736.9094	0.908373811	0.820709604		2	367	0.99979533
2	471.179	471179	630.5582	403.523	403.523	630.5582	0.639945686	0.830004633		2	367.25	0.999015451
2	471.453	471453	568.7632	518.2175	518.2175	568.7632	0.911130502	0.839548358		2	367.5	0.997983488
2	471.738	471738	667.3089	707.6743	707.6743	667.3089	1.060489827	0.863586749		2	367.75	0.997115886
2	472.015	472015	845.9371	715.2581	715.2581	845.9371	0.845521611	0.894018054		2	368	0.996483544
2	472.259	472259	777.5341	566.999	566.999	777.5341	0.729227181	0.909106744		2	368.25	0.995986495
2	472.496	472496	784.5756	637.7399	637.7399	784.5756	0.812846971	0.91416748		2	368.5	0.995731498
2	472.774	472774	542.5897	413.4661	413.4661	542.5897	0.762023496	0.917713519		2	368.75	0.995583461
2	472.962	472962	1721.846	2571.683	2571.683	1721.846	1.493561561	0.914784216		2	369	0.99567596
2	473.364	473364	685.3831	494.7956	494.7956	685.3831	0.721925592	0.882727622		2	369.25	0.995777938
2	473.651	473651	796.796	725.3292	725.3292	796.796	0.910307281	0.851846419		2	369.5	0.995991987
2	473.848	473848	739.5052	636.2876	636.2876	739.5052	0.860423429	0.836242566		2	369.75	0.995934019
2	474.302	474302	1079.788	687.9235	687.9235	1079.788	0.637091262	0.792458696		2	370	0.995973612
2	474.662	474662	971.0622	685.1478	685.1478	971.0622	0.705565308	0.759104754		2	370.25	0.996269867
2	475.139	475139	849.1213	571.9604	571.9604	849.1213	0.673590923	0.743826197		2	370.5	0.997443294
2	475.414	475414	742.7692	640.5179	640.5179	742.7692	0.862337722	0.73904376		2	370.75	0.998921433
2	475.643	475643	692.2084	597.9116	597.9116	692.2084	0.863773973	0.732038271		2	371	1.000416395
2	475.896	475896	815.5104	610.3545	610.3545	815.5104	0.748432515	0.723887976		2	371.25	1.002433771
2	476.114	476114	621.9744	489.5444	489.5444	621.9744	0.787081269	0.719271286		2	371.5	1.004809245
2	476.417	476417	738.9343	439.7731	439.7731	738.9343	0.595145062	0.712638441		2	371.75	1.005797805
2	476.678	476678	816.1688	602.0407	602.0407	816.1688	0.737642385	0.703351504		2	372	1.006677721
2	476.958	476958	1065.909	643.8873	643.8873	1065.909	0.604073425	0.69346205		2	372.25	1.007434135
2	477.139	477139	1487.142	976.309	976.309	1487.142	0.656500186	0.69067018		2	372.5	1.007637263
2	477.386	477386	1435.053	946.5672	946.5672	1435.053	0.659604349	0.686494472		2	372.75	1.006851708
2	477.574	477574	1502.554	1099.62	1099.62	1502.554	0.731833931	0.684329709		2	373	1.005507948
2	479.233	479233	1248.206	988.4912	988.4912	1248.206	0.791929537	0.750771095		2	373.25	1.004376483
2	479.525	479525	849.1529	778.2301	778.2301	849.1529	0.916478175	0.762048033		2	373.5	1.003156639
2	479.755	479755	769.6125	558.8475	558.8475	769.6125	0.726141402	0.767825541		2	373.75	1.001761979
2	480.245	480245	866.8071	530.7523	530.7523	866.8071	0.612307283	0.765973509		2	374	1.0007124
2	480.556	480556	919.6587	702.594	702.594	919.6587	0.763972548	0.761138133		2	374.25	1.001056972
2	480.892	480892	1074.665	875.1027	875.1027	1074.665	0.814302783	0.761768954		2	374.5	1.001443599
2	481.088	481088	887.1344	757.9412	757.9412	887.1344	0.854370206	0.763367099		2	374.75	1.001913288
2	481.441	481441	950.3938	585.3301	585.3301	950.3938	0.615881648	0.766928282		2	375	1.001294516
2	481.614	481614	680.7555	617.7147	617.7147	680.7555	0.907395827	0.775968279		2	375.25	1.000635931
2	481.827	481827	863.7919	751.241	751.241	863.7919	0.869701371	0.781747026		2	375.5	1.000146838
2	482.09	482090	779.0956	672.3472	672.3472	779.0956	0.862984209	0.795239174		2	375.75	1.000275388
2	482.285	482285	626.582	463.9353	463.9353	626.582	0.740422323	0.802305719		2	376	1.000623321
2	482.464	482464	933.1414	831.7757	831.7757	933.1414	0.891371554	0.79457794		2	376.25	1.001113084
2	482.784	482784	771.3041	677.2508	677.2508	771.3041	0.87805938	0.838697922		2	376.5	1.002375849
2	482.97	482970	736.0291	613.048	613.048	736.0291	0.83291272	0.861607183		2	376.75	1.004396757
2	483.224	483224	885.3074	860.2311	860.2311	885.3074	0.971675036	0.925130517		2	377	1.006035152
2	483.533	483533	658.4074	706.8175	706.8175	658.4074	1.073526057	1.167482925		2	377.25	1.007331828
2	483.916	483916	953.1927	1385.063	1385.063	953.1927	1.453077641	1.589491838		2	377.5	1.008335328
2	484.288	484288	747.2963	1480.385	1480.385	747.2963	1.980987996	2.286819021		2	377.75	1.00924034
2	484.685	484685	1087.258	2848.474	2848.474	1087.258	2.619869433	3.914728943		2	378	1.008548936
2	485.013	485013	914.7331	3653.027	3653.027	914.7331	3.993544128	5.159233751		2	378.25	1.007417743
2	485.202	485202	748.4593	3843.44	3843.44	748.4593	5.135135605	5.615658706		2	378.5	1.006748085
2	485.494	485494	922.4051	6890.557	6890.557	922.4051	7.470206962	6.380718294		2	378.75	1.00613602
2	485.715	485715	489.8627	4489.184	4489.184	489.8627	9.164167837	6.816615395		2	379	1.005479924
2	486.012	486012	839.73	8043.963	8043.963	839.73	9.579225465	7.16231989		2	379.25	1.005002438
2	486.353	486353	905.7226	6617.793	6617.793	905.7226	7.306644441	7.374829063		2	379.5	1.005026799
2	486.847	486847	957.0307	4443.508	4443.508	957.0307	4.643015109	7.345010725		2	379.75	1.005343885
2	487.057	487057	1354.666	6586.572	6586.572	1354.666	4.862137235	7.152001492		2	380	1.005418402
2	487.422	487422	837.1878	5928.324	5928.324	837.1878	7.081235536	6.504261957		2	380.25	1.005175517
2	487.837	487837	602.135	4566.301	4566.301	602.135	7.583516985	5.690732686		2	380.5	1.004786077
2	488.16	488160	787.0453	5672.994	5672.994	787.0453	7.20796376	5.097193705		2	380.75	1.004353919
2	488.476	488476	1037.544	4488.807	4488.807	1037.544	4.326377484	4.493653408		2	381	1.003523533
2	488.65	488650	1029.344	3441.784	3441.784	1029.344	3.343667423	4.125028024		2	381.25	1.002483732
2	488.955	488955	817.7712	2049.24	2049.24	817.7712	2.505884286	3.355493583		2	381.5	1.001626446
2	489.206	489206	1111.692	2262.247	2262.247	1111.692	2.034958424	2.816015679		2	381.75	1.000840409
2	489.496	489496	818.3585	1463.817	1463.817	818.3585	1.788723402	2.206287969		2	382	1.000176219
2	489.725	489725	838.3186	1404.471	1404.471	838.3186	1.675342763	1.676269584		2	382.25	0.999874727
2	489.98	489980	719.952	987.7174	987.7174	719.952	1.371921184	1.221901393		2	382.5	1.000123972
2	490.437	490437	1254.424	1310.291	1310.291	1254.424	1.044535978	0.915883213		2	382.75	1.000699559
2	490.788	490788	1234.096	1279.168	1279.168	1234.096	1.03652228	0.892980933		2	383	1.00113213
2	491.173	491173	1210.322	1165.578	1165.578	1210.322	0.963031326	0.851735044		2	383.25	1.001445577
2	491.459	491459	458.7323	228.4116	228.4116	458.7323	0.497919157	0.805327265		2	383.5	1.001740958
2	491.806	491806	788.3866	680.8849	680.8849	788.3866	0.863643421	0.77918402		2	383.75	1.001964623
2	492.074	492074	665.1542	599.1293	599.1293	665.1542	0.900737453	0.751154093		2	384	1.002060275
2	492.439	492439	699.0076	551.4325	551.4325	699.0076	0.788879119	0.747826134		2	384.25	1.00211745
2	492.772	492772	1270.71	1036.19	1036.19	1270.71	0.815441761	0.744542472		2	384.5	1.002095213
2	493.107	493107	909.3542	598.8664	598.8664	909.3542	0.658562307	0.739057471		2	384.75	1.001926655
2	493.318	493318	807.3828	561.4826	561.4826	807.3828	0.695435424	0.741401245		2	385	1.001598591
2	493.64	493640	1145.837	932.1466	932.1466	1145.837	0.813507157	0.742598449		2	385.25	1.001198014
2	494.113	494113	847.1022	570.6477	570.6477	847.1022	0.673646816	0.745251965		2	385.5	1.001010192
2	494.339	494339	1013.789	768.6622	768.6622	1013.789	0.75820728	0.747748762		2	385.75	1.000994649
2	494.549	494549	840.0579	561.8578	561.8578	840.0579	0.668832232	0.746912015		2	386	1.00097302
2	495.007	495007	449.2049	404.3541	404.3541	449.2049	0.900155141	0.738824264		2	386.25	1.000785106
2	495.33	495330	1044.904	757.2061	757.2061	1044.904	0.724665711	0.732841291		2	386.5	1.000568652
2	495.794	495794	944.8737	696.2826	696.2826	944.8737	0.736905472	0.712214336		2	386.75	1.000563064
2	495.971	495971	868.0913	644.1614	644.1614	868.0913	0.742043377	0.702277112		2	387	1.000743902
2	496.358	496358	850.8394	538.9246	538.9246	850.8394	0.633403437	0.690369675		2	387.25	1.000828033
2	496.784	496784	926.9559	507.9581	507.9581	926.9559	0.547985185	0.697397463		2	387.5	1.000794067
2	497.211	497211	838.6852	545.6973	545.6973	838.6852	0.650658078	0.710090283		2	387.75	1.000695284
2	497.412	497412	840.5454	679.8597	679.8597	840.5454	0.808831623	0.721426337		2	388	1.000546947
2	497.631	497631	803.9222	652.329	652.329	803.9222	0.811432997	0.739756726		2	388.25	1.000381365
2	497.816	497816	592.1252	392.0118	392.0118	592.1252	0.662042082	0.751083809		2	388.5	1.000208916
2	498.102	498102	881.1771	808.4916	808.4916	881.1771	0.917513176	0.767317603		2	388.75	1.0000513
2	498.344	498344	767.4034	540.5432	540.5432	767.4034	0.70437947	0.779608133		2	389	0.999907602
2	498.526	498526	790.474	662.1375	662.1375	790.474	0.837646146	0.780039959		2	389.25	0.999763133
2	498.931	498931	845.152	578.9604	578.9604	845.152	0.685037011	0.765677612		2	389.5	0.999612411
2	499.13	499130	838.3012	659.7245	659.7245	838.3012	0.786977879	0.762960846		2	389.75	0.999417884
2	499.327	499327	789.048	614.5151	614.5151	789.048	0.778805725	0.764084885		2	390	0.999226038
2	499.505	499505	1073.942	815.793	815.793	1073.942	0.759624821	0.764875039		2	390.25	0.999165989
2	499.691	499691	909.3322	667.9021	667.9021	909.3322	0.73449736	0.766778506		2	390.5	0.999220781
2	500	500000	890.2849	643.2558	643.2558	890.2849	0.722528036	0.778212654		2	390.75	0.99927847
2	500.397	500397	814.7154	738.5494	738.5494	814.7154	0.906512139	0.797157815		2	391	0.999316572
2	500.579	500579	596.188	448.3136	448.3136	596.188	0.751966829	0.80024089		2	391.25	0.999363075
2	500.958	500958	765.4316	622.6866	622.6866	765.4316	0.813510443	0.788167053		2	391.5	0.999362144
2	501.162	501162	874.9165	762.7912	762.7912	874.9165	0.87184457	0.781882441		2	391.75	0.999344255
2	501.534	501534	1054.265	812.8277	812.8277	1054.265	0.770989931	0.764917306		2	392	0.999164541
2	501.709	501709	979.7381	664.595	664.595	979.7381	0.678339446	0.756053123		2	392.25	0.998971979
2	501.888	501888	876.1553	620.8567	620.8567	876.1553	0.7086149	0.752911146		2	392.5	0.998714956
2	502.111	502111	839.1605	596.5782	596.5782	839.1605	0.710922642	0.760771966		2	392.75	0.99839973
2	502.312	502312	826.6177	642.4634	642.4634	826.6177	0.777219505	0.76916135		2	393	0.998105168
2	502.541	502541	745.3629	570.2921	570.2921	745.3629	0.765120051	0.784257118		2	393.25	0.998036605
2	502.727	502727	1014.562	864.2474	864.2474	1014.562	0.851842864	0.803759701		2	393.5	0.998099622
2	503.028	503028	668.1057	553.5722	553.5722	668.1057	0.828569791	0.825907936		2	393.75	0.998324645
2	503.308	503308	993.1281	750.6468	750.6468	993.1281	0.755840863	0.831365797		2	394	0.998759031
2	503.488	503488	808.7572	763.5113	763.5113	808.7572	0.944055027	0.832832178		2	394.25	0.999270183
2	503.815	503815	982.3436	949.0576	949.0576	982.3436	0.966115726	0.822284108		2	394.5	1.000182365
2	504.067	504067	829.5132	654.9957	654.9957	829.5132	0.789614559	0.806958802		2	394.75	1.00112662
2	504.372	504372	905.3441	563.9539	563.9539	905.3441	0.622916635	0.793472307		2	395	1.001676876
2	504.697	504697	1160.931	807.7191	807.7191	1160.931	0.695751169	0.782199187		2	395.25	1.002200255
2	504.922	504922	860.4725	714.1759	714.1759	860.4725	0.829981086	0.772384696		2	395.5	1.002656523
2	505.224	505224	1165.248	900.9377	900.9377	1165.248	0.773172492	0.763819769		2	395.75	1.002842188
2	505.439	505439	749.6674	613.2031	613.2031	749.6674	0.817966874	0.766151594		2	396	1.002659724
2	505.744	505744	960.0954	750.6489	750.6489	960.0954	0.781848241	0.778621919		2	396.25	1.001828981
2	506.039	506039	881.7033	697.573	697.573	881.7033	0.791165237	0.788523961		2	396.5	1.000974065
2	506.444	506444	774.1591	618.8851	618.8851	774.1591	0.799428825	0.797600083		2	396.75	1.00074249
2	506.76	506760	752.4545	520.0371	520.0371	752.4545	0.691120991	0.799873879		2	397	1.001208689
2	507.065	507065	787.7789	550.7369	550.7369	787.7789	0.699100852	0.794580764		2	397.25	1.001865305
2	507.258	507258	686.1516	716.073	716.073	686.1516	1.043607564	0.789620158		2	397.5	1.002652431
2	507.475	507475	815.4213	607.048	607.048	815.4213	0.744459337	0.782610044		2	397.75	1.003600936
2	507.687	507687	874.6386	698.7112	698.7112	874.6386	0.798857036	0.773336444		2	398	1.0044497
2	507.916	507916	440.7198	333.3434	333.3434	440.7198	0.756361298	0.761979783		2	398.25	1.005283892
2	508.169	508169	973.9228	688.1993	688.1993	973.9228	0.706626131	0.743243435		2	398.5	1.005867929
2	508.377	508377	710.172	497.4492	497.4492	710.172	0.700462986	0.723243746		2	398.75	1.005772843
2	508.618	508618	839.1572	617.4397	617.4397	839.1572	0.7357855	0.704611007		2	399	1.005303811
2	508.817	508817	730.1575	490.4186	490.4186	730.1575	0.671661388	0.689785041		2	399.25	1.004493709
2	509.306	509306	767.1842	520.5718	520.5718	767.1842	0.678548646	0.65561767		2	399.5	1.003232923
2	509.503	509503	979.9785	614.7809	614.7809	979.9785	0.627341212	0.659281973		2	399.75	1.001630627
2	509.854	509854	784.9846	502.6631	502.6631	784.9846	0.640347721	0.681958045		2	400	1.000539366
2	510.191	510191	765.1973	562.9858	562.9858	765.1973	0.735739397	0.697782412		2	400.25	1.00025453
2	510.371	510371	689.8365	413.352	413.352	689.8365	0.599202855	0.699992015		2	400.5	1.000310992
2	510.651	510651	843.822	625.0507	625.0507	843.822	0.74073762	0.704253243		2	400.75	1.000864429
2	510.839	510839	834.0976	597.2486	597.2486	834.0976	0.716041624	0.706627358		2	401	1.001468946
2	511.062	511062	1008.34	970.9327	970.9327	1008.34	0.962902097	0.709550632		2	401.25	1.002397979
2	511.427	511427	616.6641	383.1403	383.1403	616.6641	0.621311181	0.714970789		2	401.5	1.003350173
2	511.682	511682	714.1765	443.9819	443.9819	714.1765	0.621669713	0.716703614		2	401.75	1.004447491
2	511.946	511946	808.8447	559.5757	559.5757	808.8447	0.691820939	0.709111861		2	402	1.005684489
2	512.129	512129	661.9761	430.364	430.364	661.9761	0.650120148	0.704065208		2	402.25	1.006089132
2	512.656	512656	953.198	769.0678	769.0678	953.198	0.806829011	0.702663573		2	402.5	1.006136847
2	513.075	513075	922.0677	629.5996	629.5996	922.0677	0.68281277	0.703819593		2	402.75	1.006512006
2	513.436	513436	892.3875	652.3118	652.3118	892.3875	0.730973708	0.705941645		2	403	1.007148649
2	513.784	513784	1028.744	591.0968	591.0968	1028.744	0.574581043	0.704763898		2	403.25	1.010114781
2	514.053	514053	945.8584	730.8398	730.8398	945.8584	0.772673584	0.702066191		2	403.5	1.013700048
2	514.419	514419	1067.593	869.3913	869.3913	1067.593	0.814347134	0.702900757		2	403.75	1.018666911
2	514.645	514645	852.1265	570.0886	570.0886	852.1265	0.669018743	0.711231591		2	404	1.024457766
2	514.936	514936	902.9127	590.95	590.95	902.9127	0.654492954	0.727853494		2	404.25	1.031697535
2	515.138	515138	1002.813	807.3714	807.3714	1002.813	0.805106635	0.736244765		2	404.5	1.038762212
2	515.423	515423	717.3254	419.4744	419.4744	717.3254	0.584775612	0.747282686		2	404.75	1.059634455
2	515.733	515733	1022.696	851.1845	851.1845	1022.696	0.832294739	0.758499456		2	405	1.081216909
2	516.163	516163	866.0911	635.9453	635.9453	866.0911	0.734270679	0.765913354		2	405.25	1.111457487
2	516.489	516489	854.254	764.4302	764.4302	854.254	0.89485118	0.770130784		2	405.5	1.144117217
2	516.722	516722	806.7097	754.4077	754.4077	806.7097	0.935166269	0.772122273		2	405.75	1.182569114
2	516.898	516898	750.3746	506.1964	506.1964	750.3746	0.674591597	0.771715796		2	406	1.238516502
2	517.155	517155	756.2282	473.5873	473.5873	756.2282	0.626249193	0.767780802		2	406.25	1.292524695
2	517.321	517321	1112.032	692.9595	692.9595	1112.032	0.623147086	0.765039169		2	406.5	1.338610731
2	517.57	517570	792.3449	628.4143	628.4143	792.3449	0.793107017	0.755973879		2	406.75	1.380974991
2	517.845	517845	858.328	768.6043	768.6043	858.328	0.895466884	0.742264897		2	407	1.417552483
2	518.028	518028	706.8493	533.9926	533.9926	706.8493	0.755454663	0.738356328		2	407.25	1.442443372
2	518.205	518205	889.3515	705.618	705.618	889.3515	0.793407331	0.74264166		2	407.5	1.46238941
2	518.41	518410	973.0535	737.1304	737.1304	973.0535	0.757543547	0.749400362		2	407.75	1.474273635
2	518.629	518629	874.7359	538.493	538.493	874.7359	0.615606379	0.757513686		2	408	1.47836829
2	519.053	519053	824.3635	658.9361	658.9361	824.3635	0.799327117	0.781076423		2	408.25	1.47380309
2	519.273	519273	809.1356	567.6089	567.6089	809.1356	0.701500342	0.783582012		2	408.5	1.460688419
2	519.653	519653	765.5507	640.0358	640.0358	765.5507	0.836046261	0.762121385		2	408.75	1.442978671
2	519.852	519852	827.6491	686.1891	686.1891	827.6491	0.829082156	0.751413033		2	409	1.421892924
2	520.036	520036	888.4639	808.2636	808.2636	888.4639	0.909731504	0.743134734		2	409.25	1.392295856
2	520.489	520489	1035.153	659.8529	659.8529	1035.153	0.637444803	0.715559224		2	409.5	1.353519851
2	520.717	520717	929.1898	501.6738	501.6738	929.1898	0.539904549	0.706613288		2	409.75	1.312618673
2	521.017	521017	727.7965	495.1027	495.1027	727.7965	0.680276286	0.695008913		2	410	1.269860363
2	521.191	521191	856.4357	561.4142	561.4142	856.4357	0.655524052	0.690006652		2	410.25	1.227607015
2	521.516	521516	902.6439	626.6784	626.6784	902.6439	0.6942698	0.695173155		2	410.5	1.193224313
2	521.806	521806	872.7981	715.3572	715.3572	872.7981	0.819613608	0.709996572		2	410.75	1.159329619
2	522.288	522288	839.2833	624.0512	624.0512	839.2833	0.743552505	0.737646178		2	411	1.138419252
2	522.595	522595	729.9388	568.9542	568.9542	729.9388	0.779454661	0.750557679		2	411.25	1.130402727
2	522.909	522909	590.3648	393.7132	393.7132	590.3648	0.666898162	0.762640391		2	411.5	1.122386202
2	523.182	523182	765.7943	546.777	546.777	765.7943	0.71399983	0.772794816		2	411.75	1.114369677
2	523.345	523345	1105.028	871.8885	871.8885	1105.028	0.789019373	0.780485556		2	412	1.106353152
2	523.561	523561	899.9515	818.7526	818.7526	899.9515	0.909774138	0.792851276		2	412.25	1.098336627
2	523.82	523820	865.5179	606.5555	606.5555	865.5179	0.700800642	0.803812897		2	412.5	1.090320102
2	524.07	524070	812.1512	673.8827	673.8827	812.1512	0.829750298	0.815981421		2	412.75	1.082303578
2	524.349	524349	922.3103	725.1464	725.1464	922.3103	0.786228236	0.827069796		2	413	1.074287053
2	524.528	524528	737.1625	713.4049	713.4049	737.1625	0.967771556	0.825086433		2	413.25	1.066270528
2	524.937	524937	671.6708	565.2966	565.2966	671.6708	0.841627476	0.808979242		2	413.5	1.058254003
2	525.212	525212	882.8031	598.9514	598.9514	882.8031	0.678465447	0.795479371		2	413.75	1.050237478
2	525.373	525373	903.1998	760.4646	760.4646	903.1998	0.841967193	0.784881731		2	414	1.042220953
2	525.717	525717	809.7464	616.2352	616.2352	809.7464	0.761022463	0.748867815		2	414.25	1.034204428
2	526.242	526242	857.1084	535.2649	535.2649	857.1084	0.624500822	0.704078994		2	414.5	1.026187903
2	526.438	526438	833.1429	599.1802	599.1802	833.1429	0.719180587	0.699013303		2	414.75	1.018171378
2	526.654	526654	900.9708	610.4743	610.4743	900.9708	0.677573901	0.695656623		2	415	1.010154853
2	526.914	526914	1055.777	823.8928	823.8928	1055.777	0.780366308	0.695857786		2	415.25	1.002138329
2	527.08	527080	882.5817	548.1073	548.1073	882.5817	0.621027266	0.702957895		2	415.5	1.002012673
2	527.37	527370	963.8814	668.6525	668.6525	963.8814	0.693708272	0.720565952		2	415.75	1.002410887
2	527.733	527733	1017.282	743.809	743.809	1017.282	0.73117287	0.739908864		2	416	1.002621587
2	528.197	528197	930.6777	781.84	781.84	930.6777	0.840076001	0.773894987		2	416.25	1.002712398
2	528.573	528573	803.7722	683.345	683.345	803.7722	0.850172474	0.789053763		2	416.5	1.002724713
2	528.755	528755	704.5909	546.9423	546.9423	704.5909	0.776255129	0.788519772		2	416.75	1.002673103
2	529.089	529089	680.3908	605.304	605.304	680.3908	0.889641659	0.780036071		2	417	1.002554079
2	529.57	529570	749.6314	504.1993	504.1993	749.6314	0.672596292	0.7672176		2	417.25	1.002363804
2	530.075	530075	705.9914	489.2851	489.2851	705.9914	0.693046827	0.745996577		2	417.5	1.001929883
2	530.507	530507	872.0813	560.4992	560.4992	872.0813	0.642714389	0.720334287		2	417.75	1.001368257
2	530.987	530987	936.4373	753.4225	753.4225	936.4373	0.804562676	0.712256607		2	418	1.000814663
2	531.202	531202	716.117	643.3002	643.3002	716.117	0.898317174	0.722852689		2	418.25	1.000336783
2	531.44	531440	870.656	601.3361	601.3361	870.656	0.690670138	0.738632007		2	418.5	0.999950549
2	531.703	531703	807.2394	643.6572	643.6572	807.2394	0.797356026	0.765745694		2	418.75	0.999579875
2	531.913	531913	1077.678	779.4257	779.4257	1077.678	0.723245441	0.793184891		2	419	0.999348261
2	532.076	532076	1033.085	723.3151	723.3151	1033.085	0.700150617	0.808808022		2	419.25	0.99924613
2	532.367	532367	1205.251	783.5109	783.5109	1205.251	0.650081103	0.839960167		2	419.5	0.999244035
2	532.621	532621	1103.512	850.0705	850.0705	1103.512	0.770331904	0.863169279		2	419.75	0.999291973
2	532.809	532809	931.8726	601.8493	601.8493	931.8726	0.645849336	0.873129507		2	420	0.999409566
2	533.074	533074	3846.322	7228.214	7228.214	3846.322	1.879253479	0.888727313		2	420.25	0.999641076
2	533.362	533362	1130.904	743.8174	743.8174	1130.904	0.657719311	0.894595371		2	420.5	0.999914113
2	533.599	533599	1395.062	1035.693	1035.693	1395.062	0.742399263	0.876947221		2	420.75	1.000201493
2	533.813	533813	1012.83	784.1233	784.1233	1012.83	0.774190437	0.857149672		2	421	1.000495256
2	534.039	534039	1076.483	814.4047	814.4047	1076.483	0.756542091	0.828507509		2	421.25	1.000823191
2	534.338	534338	963.1696	733.054	733.054	963.1696	0.761085067	0.770980062		2	421.5	1.00107653
2	534.544	534544	744.3259	463.2616	463.2616	744.3259	0.62239081	0.744191366		2	421.75	1.001129729
2	534.728	534728	1759.484	1492.904	1492.904	1759.484	0.848489671	0.733668868		2	422	1.000669719
2	534.919	534919	1107.444	891.0168	891.0168	1107.444	0.804570525	0.725970177		2	422.25	1.000201109
2	535.089	535089	1088.255	782.437	782.437	1088.255	0.718983143	0.720056349		2	422.5	0.999887492
2	535.548	535548	770.254	515.3529	515.3529	770.254	0.669068775	0.689194423		2	422.75	0.999652668
2	536.033	536033	1020.537	821.8956	821.8956	1020.537	0.805356004	0.654582156		2	423	0.999420127
2	536.453	536453	1144.073	851.9878	851.9878	1144.073	0.74469706	0.658478144		2	423.25	0.999153266
2	536.664	536664	961.681	716.2762	716.2762	961.681	0.744816836	0.620831205		2	423.5	0.998813821
2	536.88	536880	813.548	536.168	536.168	813.548	0.659049005	0.606788487		2	423.75	0.998374139
2	537.115	537115	939.221	690.5679	690.5679	939.221	0.735256026	0.739969298		2	424	0.997956369
2	537.42	537420	876.6314	577.4565	577.4565	876.6314	0.658722127	1.006421343		2	424.25	0.997519271
2	537.734	537734	783.8253	623.7614	623.7614	783.8253	0.795791358	1.22595793		2	424.5	0.997065386
2	537.953	537953	882.7689	805.0216	805.0216	882.7689	0.911927912	1.357444473		2	424.75	0.996711729
2	538.337	538337	692.7501	520.1826	520.1826	692.7501	0.75089502	1.630542694		2	425	0.996568147
2	538.511	538511	601.2058	471.6953	471.6953	601.2058	0.784582085	1.690452775		2	425.25	0.996506702
2	538.714	538714	1270.863	7698.158	7698.158	1270.863	6.057425545	1.690166645		2	425.5	0.996618307
2	539.063	539063	770.6368	740.0931	740.0931	770.6368	0.960365635	1.603995311		2	425.75	0.996832941
2	539.447	539447	876.3329	752.7532	752.7532	876.3329	0.858980874	1.468435522		2	426	0.997134475
2	539.634	539634	719.8509	715.9373	715.9373	719.8509	0.994563319	1.322774968		2	426.25	0.997557441
2	539.869	539869	1221.616	850.4786	850.4786	1221.616	0.696191438	1.114578854		2	426.5	0.998099911
2	540.178	540178	906.4206	799.8553	799.8553	906.4206	0.882432835	0.936554485		2	426.75	0.99863479
2	540.465	540465	565.9405	282.1829	282.1829	565.9405	0.498608776	0.749871545		2	427	0.998968665
2	540.755	540755	703.4618	571.9324	571.9324	703.4618	0.813025526	0.629900983		2	427.25	0.999185302
2	540.921	540921	848.1248	624.8742	624.8742	848.1248	0.736771522	0.618543849		2	427.5	0.999392425
2	541.168	541168	1134.301	956.4763	956.4763	1134.301	0.843229707	0.654771289		2	427.75	0.999629369
2	541.612	541612	857.9172	550.5717	550.5717	857.9172	0.64175389	0.730985491		2	428	0.999874195
2	541.995	541995	929.1311	799.8688	799.8688	929.1311	0.860878298	0.748794662		2	428.25	1.000068286
2	542.243	542243	872.6427	609.8702	609.8702	872.6427	0.69887733	0.764928515		2	428.5	1.000119053
2	542.501	542501	836.6981	542.8801	542.8801	836.6981	0.648836301	0.775454629		2	428.75	0.999967228
2	542.664	542664	975.1363	729.6978	729.6978	975.1363	0.748303391	0.780521246		2	429	0.999715904
2	542.873	542873	1031.666	904.2932	904.2932	1031.666	0.876536786	0.786613913		2	429.25	0.999472266
2	543.152	543152	812.7516	721.8893	721.8893	812.7516	0.888204096	0.786789087		2	429.5	0.999169769
2	543.313	543313	814.9691	684.8291	684.8291	814.9691	0.840312964	0.785220862		2	429.75	0.998789181
2	543.726	543726	756.3459	524.1175	524.1175	756.3459	0.69296006	0.778598259		2	430	0.998408592
2	543.906	543906	841.3323	673.5291	673.5291	841.3323	0.800550627	0.770835829		2	430.25	0.998236393
2	544.105	544105	938.9603	704.633	704.633	938.9603	0.750439609	0.760862434		2	430.5	0.998154228
2	544.382	544382	1185.262	869.3525	869.3525	1185.262	0.733468634	0.746550751		2	430.75	0.998106396
2	544.549	544549	1151.803	840.8814	840.8814	1151.803	0.730056616	0.736370385		2	431	0.998098368
2	544.713	544713	1412.111	1058.635	1058.635	1412.111	0.749682567	0.729857703		2	431.25	0.998221049
2	544.879	544879	1013.06	664.277	664.277	1013.06	0.655713383	0.727970219		2	431.5	0.998373147
2	545.168	545168	900.2297	715.8871	715.8871	900.2297	0.795227151	0.72886083		2	431.75	0.998533466
2	545.489	545489	990.9523	765.0287	765.0287	990.9523	0.772013648	0.73909004		2	432	0.99863499
2	545.651	545651	930.0742	686.9865	686.9865	930.0742	0.738636229	0.74616066		2	432.25	0.998509057
2	545.819	545819	618.7496	435.2199	435.2199	618.7496	0.703386152	0.75010165		2	432.5	0.998272704
2	546.226	546226	853.42	565.7923	565.7923	853.42	0.662970519	0.752068537		2	432.75	0.998106446
2	546.405	546405	716.7508	576.8681	576.8681	716.7508	0.804837748	0.752279803		2	433	0.998090556
2	546.643	546643	677.8297	612.3822	612.3822	677.8297	0.903445511	0.751436399		2	433.25	0.998121807
2	546.998	546998	690.206	494.76	494.76	690.206	0.716829468	0.748602416		2	433.5	0.998167326
2	547.313	547313	859.0126	554.8965	554.8965	859.0126	0.645970152	0.745328072		2	433.75	0.998228055
2	547.592	547592	841.097	656.5751	656.5751	841.097	0.780617574	0.74173326		2	434	0.998310734
2	548.132	548132	873.1212	564.0434	564.0434	873.1212	0.646008137	0.728590658		2	434.25	0.998377458
2	548.369	548369	957.0497	740.3878	740.3878	957.0497	0.773614787	0.722293414		2	434.5	0.998419015
2	548.878	548878	1122.309	878.2088	878.2088	1122.309	0.782501789	0.705297602		2	434.75	0.998300163
2	549.188	549188	1023.107	706.1721	706.1721	1023.107	0.690223114	0.69521054		2	435	0.998170956
2	549.439	549439	664.2239	533.0865	533.0865	664.2239	0.802570489	0.690968588		2	435.25	0.998094609
2	549.659	549659	768.5898	389.0878	389.0878	768.5898	0.506235966	0.689144257		2	435.5	0.998076178
2	550.128	550128	849.3637	591.3145	591.3145	849.3637	0.696185274	0.688109787		2	435.75	0.998100179
2	550.499	550499	906.8877	627.4342	627.4342	906.8877	0.69185435	0.699858765		2	436	0.998268483
2	550.719	550719	875.5937	582.3598	582.3598	875.5937	0.665102775	0.710982425		2	436.25	0.998562894
2	551.158	551158	1041.502	712.8612	712.8612	1041.502	0.684454951	0.729337474		2	436.5	0.99886965
2	551.411	551411	1057.708	846.3714	846.3714	1057.708	0.800193815	0.739816447		2	436.75	0.999224402
2	551.908	551908	811.7204	625.1335	625.1335	811.7204	0.770134026	0.7602593		2	437	0.999582955
2	552.224	552224	964.0935	748.147	748.147	964.0935	0.776010833	0.754610853		2	437.25	0.999865842
2	552.527	552527	1023.678	888.8274	888.8274	1023.678	0.868268538	0.741286376		2	437.5	1.000135836
2	552.922	552922	1161.574	764.6014	764.6014	1161.574	0.658245966	0.726091805		2	437.75	1.000414066
2	553.179	553179	1054.247	725.9558	725.9558	1054.247	0.688601248	0.720849791		2	438	1.000688063
2	553.572	553572	1054.728	755.066	755.066	1054.728	0.71588694	0.71116687		2	438.25	1.00095247
2	553.74	553740	733.3323	354.9334	354.9334	733.3323	0.484000773	0.705018865		2	438.5	1.001184274
2	553.925	553925	805.1785	614.0395	614.0395	805.1785	0.762612886	0.698522644		2	438.75	1.001375755
2	554.214	554214	766.1982	564.185	564.185	766.1982	0.736343416	0.690720572		2	439	1.001745181
2	554.502	554502	1100.264	775.9303	775.9303	1100.264	0.705221929	0.680597859		2	439.25	1.002061677
2	554.664	554664	1221.174	1014.293	1014.293	1221.174	0.830588434	0.670890154		2	439.5	1.002343174
2	554.966	554966	878.5268	557.7077	557.7077	878.5268	0.634821499	0.650650594		2	439.75	1.00219722
2	555.332	555332	1565.223	998.6084	998.6084	1565.223	0.637997525	0.61456323		2	440	1.001702974
2	555.544	555544	1895.927	870.5675	870.5675	1895.927	0.459177753	0.589059946		2	440.25	1.001176311
2	555.853	555853	1321.963	714.9797	714.9797	1321.963	0.540846983	0.569133099		2	440.5	1.000482713
2	556.075	556075	1522.082	845.2353	845.2353	1522.082	0.55531522	0.575998651		2	440.75	0.99957239
2	556.397	556397	1275.063	729.2155	729.2155	1275.063	0.571905467	0.595799211		2	441	0.998727242
2	556.59	556590	954.7991	600.7187	600.7187	954.7991	0.62915717	0.615171		2	441.25	0.998180187
2	556.868	556868	819.3374	499.453	499.453	819.3374	0.609581596	0.658393978		2	441.5	0.997753377
2	557.033	557033	687.9419	502.3164	502.3164	687.9419	0.730172708	0.676023746		2	441.75	0.997413805
2	557.26	557260	748.9815	595.9405	595.9405	748.9815	0.79566785	0.694637465		2	442	0.997313457
2	557.437	557437	855.4795	548.7175	548.7175	855.4795	0.641415136	0.706295191		2	442.25	0.997280759
2	557.672	557672	935.1313	723.4491	723.4491	935.1313	0.773633713	0.708998206		2	442.5	0.997409206
2	557.988	557988	1023.462	714.4256	714.4256	1023.462	0.698047998	0.699863952		2	442.75	0.997537654
2	558.338	558338	923.1546	582.9993	582.9993	923.1546	0.631529432	0.685493708		2	443	0.997557711
2	558.565	558565	1176.546	753.8833	753.8833	1176.546	0.640759732	0.666925367		2	443.25	0.997540699
2	558.758	558758	955.8427	750.1542	750.1542	955.8427	0.784809258	0.645704187		2	443.5	0.997549402
2	558.946	558946	806.7905	525.807	525.807	806.7905	0.651726811	0.635483045		2	443.75	0.997585273
2	559.183	559183	767.5209	408.7578	408.7578	767.5209	0.53256895	0.625273771		2	444	0.99764774
2	559.433	559433	711.9191	473.5249	473.5249	711.9191	0.665138637	0.613168728		2	444.25	0.997714362
2	559.649	559649	961.5247	534.7621	534.7621	961.5247	0.556160544	0.625284728		2	444.5	0.997893861
2	559.98	559980	898.478	577.4659	577.4659	898.478	0.642715681	0.733886439		2	444.75	0.998180123
2	560.246	560246	675.6658	542.8997	542.8997	675.6658	0.8035033	0.816288518		2	445	0.998530121
2	560.446	560446	929.055	707.6105	707.6105	929.055	0.761645435	0.86178382		2	445.25	0.998884961
2	560.642	560642	936.0699	713.1627	713.1627	936.0699	0.761869066	0.917643434		2	445.5	0.999278694
2	560.834	560834	797.3583	700.3437	700.3437	797.3583	0.87832998	0.951347617		2	445.75	0.999678293
2	561.189	561189	2876.223	5717.633	5717.633	2876.223	1.987896279	0.954256997		2	446	1.000148029
2	561.542	561542	1102.348	700.2775	700.2775	1102.348	0.635259918	0.929333873		2	446.25	1.000665001
2	561.778	561778	989.656	786.3302	786.3302	989.656	0.794549015	0.907396272		2	446.5	1.001044943
2	562.031	562031	1042.611	698.4555	698.4555	1042.611	0.669909966	0.856783894		2	446.75	1.001364244
2	562.373	562373	841.5819	557.0879	557.0879	841.5819	0.661953281	0.745187378		2	447	1.001652595
2	562.698	562698	948.4029	692.7424	692.7424	948.4029	0.730430495	0.666338585		2	447.25	1.001823096
2	563.048	563048	1072.653	715.1488	715.1488	1072.653	0.666710297	0.626557672		2	447.5	1.001813908
2	563.23	563230	766.0254	424.9078	424.9078	766.0254	0.554691529	0.611757922		2	447.75	1.001537113
2	563.46	563460	1008.259	600.9679	600.9679	1008.259	0.596045163	0.608365385		2	448	1.001259518
2	563.796	563796	659.8992	421.4304	421.4304	659.8992	0.638628445	0.628430998		2	448.25	1.000975037
2	564.206	564206	770.492	569.5151	569.5151	770.492	0.739157707	0.650385785		2	448.5	1.000649175
2	564.572	564572	1185.931	891.5077	891.5077	1185.931	0.751736568	0.655801167		2	448.75	1.000399308
2	564.792	564792	962.7793	479.9235	479.9235	962.7793	0.498477169	0.661140966		2	449	1.000475754
2	565.024	565024	1504.737	1148.543	1148.543	1504.737	0.76328488	0.667449738		2	449.25	1.000647637
2	565.219	565219	959.5598	637.3818	637.3818	959.5598	0.664243959	0.67440406		2	449.5	1.00081475
2	565.507	565507	1026.051	684.4394	684.4394	1026.051	0.667061774	0.687718273		2	449.75	1.001083446
2	565.931	565931	982.846	541.3068	541.3068	982.846	0.550754442	0.702443133		2	450	1.001418513
2	566.296	566296	1016.076	713.186	713.186	1016.076	0.70190222	0.706099458		2	450.25	1.001857086
2	566.475	566475	913.3471	811.1696	811.1696	913.3471	0.888128511	0.707055131		2	450.5	1.002078894
2	566.808	566808	1060.235	829.6585	829.6585	1060.235	0.782523214	0.706388051		2	450.75	1.001954558
2	567.073	567073	1200.661	876.4131	876.4131	1200.661	0.729942174	0.704231609		2	451	1.001528501
2	567.302	567302	736.5176	492.52	492.52	736.5176	0.668714502	0.702804747		2	451.25	1.001007558
2	567.489	567489	984.7984	591.744	591.744	984.7984	0.600878312	0.699815422		2	451.5	1.000274269
2	567.85	567850	938.4033	645.5666	645.5666	938.4033	0.687941528	0.692009352		2	451.75	0.999496719
2	568.039	568039	803.3827	529.6988	529.6988	803.3827	0.659335582	0.690978866		2	452	0.998888715
2	568.458	568458	1008.689	630.998	630.998	1008.689	0.625562488	0.690069374		2	452.25	0.998324354
2	568.689	568689	987.7798	766.701	766.701	987.7798	0.77618615	0.692227879		2	452.5	0.99786635
2	568.986	568986	989.5119	725.4138	725.4138	989.5119	0.733102654	0.673040811		2	452.75	0.997462545
2	569.489	569489	637.8817	501.2551	501.2551	637.8817	0.785812009	0.651106116		2	453	0.997191194
2	569.762	569762	902.2256	569.5111	569.5111	902.2256	0.631229152	0.708110858		2	453.25	0.99699092
2	570.028	570028	1033.377	700.887	700.887	1033.377	0.67824908	0.786030991		2	453.5	0.997027089
2	570.254	570254	1123.884	882.5592	882.5592	1123.884	0.785276061	0.842126311		2	453.75	0.997614984
2	570.445	570445	1043.881	778.7004	778.7004	1043.881	0.745966638	0.899685229		2	454	0.998743287
2	570.676	570676	978.6316	763.3573	763.3573	978.6316	0.78002519	0.994284659		2	454.25	0.99985317
2	570.943	570943	938.6197	579.6843	579.6843	938.6197	0.617592301	1.068794001		2	454.5	1.000847552
2	571.108	571108	896.5753	527.5474	527.5474	896.5753	0.588402781	1.083573503		2	454.75	1.001957872
2	571.286	571286	3501.001	11617.15	11617.15	3501.001	3.318236699	1.091540439		2	455	1.002888587
2	571.589	571589	1004.667	644.4876	644.4876	1004.667	0.641493749	1.08267328		2	455.25	1.003868201
2	571.849	571849	1005.636	835.127	835.127	1005.636	0.830446603	1.01473148		2	455.5	1.004938253
2	572.141	572141	1180.01	847.0441	847.0441	1180.01	0.7178279	0.915995264		2	455.75	1.005492012
2	572.402	572402	906.7846	614.4452	614.4452	906.7846	0.677608773	0.817379554		2	456	1.005844499
2	572.617	572617	1059.352	749.7192	749.7192	1059.352	0.707714905	0.716512332		2	456.25	1.005227637
2	572.798	572798	899.1226	499.333	499.333	899.1226	0.555355855	0.659810245		2	456.5	1.004140508
2	572.963	572963	762.8412	568.5792	568.5792	762.8412	0.745344116	0.638247622		2	456.75	1.003117308
2	573.333	573333	836.3887	549.5352	549.5352	836.3887	0.657033267	0.62951984		2	457	1.001874036
2	573.679	573679	858.1728	484.9774	484.9774	858.1728	0.565127909	0.635246047		2	457.25	1.000601303
2	573.861	573861	1156.074	834.0121	834.0121	1156.074	0.721417574	0.641811565		2	457.5	0.999586312
2	574.115	574115	849.8178	551.7741	551.7741	849.8178	0.649285176	0.666032669		2	457.75	0.998496175
2	574.497	574497	873.8912	558.29	558.29	873.8912	0.638855272	0.695657829		2	458	0.997687212
2	574.742	574742	826.8307	683.25	683.25	826.8307	0.826348127	0.703283255		2	458.25	0.997416742
2	575.177	575177	911.0034	656.2765	656.2765	911.0034	0.72038864	0.71693763		2	458.5	0.997448373
2	575.668	575668	855.6539	608.7615	608.7615	855.6539	0.711457635	0.707380237		2	458.75	0.997892646
2	575.843	575843	861.429	645.0833	645.0833	861.429	0.748852546	0.700988713		2	459	0.998963682
2	576.246	576246	1272.374	805.185	805.185	1272.374	0.63282101	0.692179906		2	459.25	0.999919358
2	576.68	576680	683.5908	445.546	445.546	683.5908	0.651772961	0.688639688		2	459.5	1.001018254
2	576.91	576910	863.9204	632.1084	632.1084	863.9204	0.731674353	0.687919982		2	459.75	1.001962845
2	577.095	577095	800.6602	549.7176	549.7176	800.6602	0.6865804	0.69039237		2	460	1.0022834
2	577.325	577325	709.1379	450.5892	450.5892	709.1379	0.6354042	0.699691357		2	460.25	1.002394897
2	577.624	577624	817.9652	634.9873	634.9873	817.9652	0.776301119	0.718745356		2	460.5	1.002144858
2	577.989	577989	808.4076	542.7682	542.7682	808.4076	0.671404128	0.74078935		2	460.75	1.001314477
2	578.25	578250	845.1519	648.7453	648.7453	845.1519	0.767607929	0.753004674		2	461	1.000207778
2	578.488	578488	869.2108	732.0722	732.0722	869.2108	0.842226305	0.764747475		2	461.25	0.999208341
2	578.916	578916	994.4504	839.9127	839.9127	994.4504	0.844599892	0.791025757		2	461.5	0.998217094
2	579.082	579082	805.8966	623.0994	623.0994	805.8966	0.773175368	0.801259688		2	461.75	0.997199319
2	579.27	579270	894.5545	753.3905	753.3905	894.5545	0.842196311	0.810655566		2	462	0.996537609
2	579.477	579477	837.3837	605.8672	605.8672	837.3837	0.723523995	0.820485743		2	462.25	0.996836281
2	579.688	579688	812.5778	525.6728	525.6728	812.5778	0.646919963	0.828509859		2	462.5	0.997792072
2	579.968	579968	791.8467	705.2926	705.2926	791.8467	0.890693363	0.833726271		2	462.75	0.999700577
2	580.152	580152	958.2826	970.596	970.596	958.2826	1.012849445	0.835931203		2	463	1.002078237
2	580.494	580494	628.5545	532.0841	532.0841	628.5545	0.84652023	0.836514431		2	463.25	1.004074974
2	580.834	580834	731.4838	653.1734	653.1734	731.4838	0.892943084	0.831209195		2	463.5	1.005941794
2	581.207	581207	676.9288	444.5501	444.5501	676.9288	0.656716186	0.821238084		2	463.75	1.007750993
2	581.538	581538	796.4726	621.0564	621.0564	796.4726	0.779758651	0.801502035		2	464	1.008771763
2	581.773	581773	800.2172	709.8546	709.8546	800.2172	0.887077408	0.781913658		2	464.25	1.009216363
2	582.086	582086	1003.167	772.5907	772.5907	1003.167	0.77015163	0.762919926		2	464.5	1.00917014
2	582.389	582389	1022.126	676.5958	676.5958	1022.126	0.661949505	0.754829516		2	464.75	1.008203728
2	582.664	582664	922.15	773.8691	773.8691	922.15	0.839200889	0.750008729		2	465	1.006879317
2	582.93	582930	836.6	550.7766	550.7766	836.6	0.658351183	0.747649383		2	465.25	1.005447685
2	583.145	583145	800.5154	635.1237	635.1237	800.5154	0.793393481	0.750056055		2	465.5	1.003695218
2	583.565	583565	950.4837	683.3203	683.3203	950.4837	0.718918483	0.76591764		2	465.75	1.001693789
2	584.038	584038	814.3409	620.2863	620.2863	814.3409	0.761703483	0.778198739		2	466	0.999992835
2	584.514	584514	892.9482	773.604	773.604	892.9482	0.866348126	0.781431292		2	466.25	0.998911729
2	584.865	584865	870.5228	575.4774	575.4774	870.5228	0.661071025	0.776186454		2	466.5	0.998373526
2	585.047	585047	853.5379	721.7347	721.7347	853.5379	0.845580144	0.763702483		2	466.75	0.997937398
2	585.219	585219	752.7353	636.5005	636.5005	752.7353	0.845583434	0.74676831		2	467	0.997741467
2	585.446	585446	723.9731	547.3358	547.3358	723.9731	0.756016764	0.728132438		2	467.25	0.997878261
2	585.747	585747	653.6578	403.7367	403.7367	653.6578	0.617657588	0.699041842		2	467.5	0.998623762
2	585.986	585986	721.5342	505.2478	505.2478	721.5342	0.700240959	0.671086634		2	467.75	0.99934473
2	586.211	586211	1080.1	699.4493	699.4493	1080.1	0.64757828	0.656598688		2	468	1.000041493
2	586.689	586689	1065.854	484.838	484.838	1065.854	0.454882188	0.664440886		2	468.25	1.000727213
2	586.873	586873	1183.5	846.8433	846.8433	1183.5	0.715541445	0.67369065		2	468.5	1.001412375
2	587.171	587171	871.2541	626.6143	626.6143	871.2541	0.719209585	0.691551852		2	468.75	1.001946762
2	587.509	587509	933.8425	676.5238	676.5238	933.8425	0.724451714	0.744009075		2	469	1.00215655
2	587.689	587689	788.9027	470.5769	470.5769	788.9027	0.596495487	0.766093719		2	469.25	1.002215802
2	587.919	587919	399.7572	411.7957	411.7957	399.7572	1.03011453	0.773289597		2	469.5	1.002280133
2	588.126	588126	810.7003	692.9434	692.9434	810.7003	0.854746692	0.774775243		2	469.75	1.002318172
2	588.511	588511	822.8827	614.9118	614.9118	822.8827	0.747265436	0.776332536		2	470	1.002349118
2	588.89	588890	935.0364	777.7155	777.7155	935.0364	0.831748903	0.766579482		2	470.25	1.002413869
2	589.17	589170	952.5644	785.9968	785.9968	952.5644	0.825137702	0.753491109		2	470.5	1.002421862
2	589.338	589338	1176.377	653.0912	653.0912	1176.377	0.555171684	0.75058736		2	470.75	1.002522862
2	589.531	589531	927.3978	658.3292	658.3292	927.3978	0.709867114	0.75108397		2	471	1.002720148
2	589.706	589706	981.0133	534.5677	534.5677	981.0133	0.544913815	0.751766705		2	471.25	1.002960913
2	590.108	590108	869.7685	785.7087	785.7087	869.7685	0.903353823	0.756115969		2	471.5	1.003357062
2	590.278	590278	1033.292	990.1846	990.1846	1033.292	0.958281493	0.766974653		2	471.75	1.004125044
2	590.479	590479	880.7363	680.6564	680.6564	880.7363	0.772826554	0.780435346		2	472	1.005111028
2	591.042	591042	928.1657	729.4162	729.4162	928.1657	0.785868515	0.795124989		2	472.25	1.005691885
2	591.268	591268	1249.447	928.2731	928.2731	1249.447	0.74294716	0.798877955		2	472.5	1.005895375
2	591.481	591481	1015.984	813.6657	813.6657	1015.984	0.800864679	0.797792384		2	472.75	1.006009855
2	591.658	591658	1196.295	973.9199	973.9199	1196.295	0.814113492	0.792838343		2	473	1.0058069
2	592.805	592805	964.9875	675.4532	675.4532	964.9875	0.699960569	0.744850219		2	473.25	1.005091217
2	593.015	593015	1269.468	823.4689	823.4689	1269.468	0.648672436	0.747304836		2	473.5	1.004239525
2	593.224	593224	1172.351	798.6969	798.6969	1172.351	0.681277962	0.752753702		2	473.75	1.003374736
2	593.437	593437	841.4304	538.3316	538.3316	841.4304	0.639781496	0.753110257		2	474	1.002569823
2	593.618	593618	851.8618	788.838	788.838	851.8618	0.926016403	0.751164145		2	474.25	1.001704282
2	593.791	593791	873.3065	723.4509	723.4509	873.3065	0.828404346	0.74969038		2	474.5	1.000865683
2	593.999	593999	1027.311	824.9461	824.9461	1027.311	0.803014958	0.742405058		2	474.75	1.000225667
2	594.253	594253	906.7674	834.4278	834.4278	906.7674	0.92022254	0.728857606		2	475	0.999938197
2	594.518	594518	564.9705	292.259	292.259	564.9705	0.517299576	0.71762466		2	475.25	0.999709064
2	594.698	594698	905.6657	645.4118	645.4118	905.6657	0.712638008	0.706355158		2	475.5	0.999512228
2	594.895	594895	1045.276	686.9392	686.9392	1045.276	0.657184514	0.685964003		2	475.75	0.999231437
2	595.159	595159	974.7846	632.2999	632.2999	974.7846	0.648656021	0.665863559		2	476	0.998983522
2	595.583	595583	1369.03	784.9597	784.9597	1369.03	0.573369247	0.666574518		2	476.25	0.998789975
2	595.817	595817	1959.975	1251.028	1251.028	1959.975	0.638287733	0.673236498		2	476.5	0.998552713
2	596.192	596192	935.5693	807.5984	807.5984	935.5693	0.863216012	0.68221524		2	476.75	0.998234046
2	596.538	596538	904.9222	652.3561	652.3561	904.9222	0.720897443	0.689863645		2	477	0.997947054
2	596.94	596940	1000.09	631.6613	631.6613	1000.09	0.631604456	0.698553672		2	477.25	0.997802718
2	597.126	597126	807.8704	545.4522	545.4522	807.8704	0.675172899	0.695514159		2	477.5	0.997673054
2	597.395	597395	880.9981	551.2897	551.2897	880.9981	0.625755833	0.685378809		2	477.75	0.997895507
2	597.582	597582	730.8925	552.8698	552.8698	730.8925	0.756431076	0.684192785		2	478	0.998254943
2	597.793	597793	789.5757	600.3086	600.3086	789.5757	0.760292648	0.686177852		2	478.25	0.998614379
2	597.999	597999	860.359	501.2023	501.2023	860.359	0.582550191	0.689751624		2	478.5	0.998973815
2	598.215	598215	1176.988	896.699	896.699	1176.988	0.761859084	0.702597644		2	478.75	0.999333252
2	598.466	598466	1010.452	700.6773	700.6773	1010.452	0.693429574	0.724142748		2	479	0.999692688
2	598.743	598743	863.6908	557.7705	557.7705	863.6908	0.645798821	0.745471682		2	479.25	1.000051251
2	599.091	599091	950.8743	741.1051	741.1051	950.8743	0.779393344	0.776985375		2	479.5	1.000397859
2	599.477	599477	810.2145	704.2907	704.2907	810.2145	0.869264497	0.8113143		2	479.75	1.00063542
2	599.869	599869	1129.065	1134.237	1134.237	1129.065	1.004580781	0.830594457		2	480	1.000606686
2	600.117	600117	1184.779	870.4323	870.4323	1184.779	0.734679041	0.839841292		2	480.25	1.000570651
2	600.575	600575	898.9498	671.6764	671.6764	898.9498	0.747178986	0.843291014		2	480.5	1.000431111
2	600.907	600907	1037.993	1038.15	1038.15	1037.993	1.000151253	0.818169317		2	480.75	1.00041293
2	601.105	601105	762.951	589.8289	589.8289	762.951	0.773088835	0.796202122		2	481	1.000454114
2	601.328	601328	637.2957	487.5505	487.5505	637.2957	0.765030268	0.779219171		2	481.25	1.000538544
2	601.732	601732	879.4929	664.2063	664.2063	879.4929	0.755215079	0.766369029		2	481.5	1.000718397
2	601.941	601941	999.2819	629.8817	629.8817	999.2819	0.630334343	0.761365337		2	481.75	1.00106471
2	602.117	602117	1110.969	940.3133	940.3133	1110.969	0.846390223	0.757559989		2	482	1.001458316
2	602.327	602327	1262.315	871.9144	871.9144	1262.315	0.690726483	0.756972685		2	482.25	1.00183222
2	602.538	602538	858.9097	614.9535	614.9535	858.9097	0.715969909	0.756709602		2	482.5	1.001778517
2	602.912	602912	908.2226	695.7582	695.7582	908.2226	0.76606572	0.752368443		2	482.75	1.00301593
2	603.111	603111	724.1111	613.3388	613.3388	724.1111	0.84702306	0.750144908		2	483	1.004275997
2	603.342	603342	883.7605	631.2649	631.2649	883.7605	0.714294088	0.745314079		2	483.25	1.00701918
2	603.523	603523	970.1128	806.1376	806.1376	970.1128	0.830973058	0.741028786		2	483.5	1.014058297
2	603.874	603874	761.7203	586.2417	586.2417	761.7203	0.769628563	0.733589309		2	483.75	1.023571109
2	604.138	604138	1034.787	769.3701	769.3701	1034.787	0.743505765	0.723981568		2	484	1.035790185
2	604.469	604469	975.1823	573.947	573.947	975.1823	0.588553545	0.70811344		2	484.25	1.052613943
2	605.631	605631	1090.136	651.5431	651.5431	1090.136	0.597671391	0.676025178		2	484.5	1.086379092
2	606.15	606150	1254.959	945.0551	945.0551	1254.959	0.753056554	0.70796053		2	484.75	1.122466146
2	607.248	607248	956.2787	770.2621	770.2621	956.2787	0.805478675	0.808401019		2	485	1.156518888
2	607.436	607436	983.5392	888.8001	888.8001	983.5392	0.903675319	0.81657117		2	485.25	1.17918994
2	607.613	607613	883.9937	628.6946	628.6946	883.9937	0.711198055	0.82330297		2	485.5	1.202565257
2	607.955	607955	985.3896	1008.571	1008.571	985.3896	1.023525111	0.833184134		2	485.75	1.219251466
2	608.262	608262	730.7735	528.6841	528.6841	730.7735	0.723458226	0.833262449		2	486	1.229698137
2	608.559	608559	781.2818	562.6529	562.6529	781.2818	0.720166398	0.825718168		2	486.25	1.23552421
2	608.872	608872	1093.513	1033.795	1033.795	1093.513	0.945388852	0.818044997		2	486.5	1.237510028
2	609.173	609173	888.1315	688.9914	688.9914	888.1315	0.775776335	0.810772637		2	486.75	1.236968294
2	609.423	609423	846.4804	727.6872	727.6872	846.4804	0.859662197	0.803358936		2	487	1.231709866
2	609.676	609676	782.8613	633.0732	633.0732	782.8613	0.808665852	0.798440881		2	487.25	1.217533425
2	609.953	609953	912.7975	728.6321	728.6321	912.7975	0.798240683	0.796738258		2	487.5	1.201086376
2	610.197	610197	877.5704	563.0195	563.0195	877.5704	0.641566192	0.79684534		2	487.75	1.183492787
2	610.38	610380	961.3845	798.3356	798.3356	961.3845	0.830401988	0.796904108		2	488	1.166617366
2	610.598	610598	817.8432	710.4864	710.4864	817.8432	0.868731806	0.796769569		2	488.25	1.149891483
2	610.83	610830	890.222	734.2258	734.2258	890.222	0.824767081	0.798991346		2	488.5	1.132570267
2	611.082	611082	928.9387	670.7589	670.7589	928.9387	0.722070143	0.810226184		2	488.75	1.112104389
2	611.338	611338	954.5168	827.7855	827.7855	954.5168	0.867229891	0.826535501		2	489	1.090063943
2	611.522	611522	615.426	487.1269	487.1269	615.426	0.791527982	0.834241953		2	489.25	1.070848006
2	611.702	611702	817.779	780.1779	780.1779	817.779	0.954020463	0.841346122		2	489.5	1.051947766
2	611.865	611865	954.0391	779.7509	779.7509	954.0391	0.817315454	0.850131088		2	489.75	1.031653508
2	612.185	612185	756.1203	554.2158	554.2158	756.1203	0.732973047	0.858363331		2	490	1.016460276
2	612.581	612581	828.2259	778.0096	778.0096	828.2259	0.939368836	0.841480195		2	490.25	1.010450471
2	612.934	612934	595.6583	614.7013	614.7013	595.6583	1.031969671	0.818246029		2	490.5	1.005807566
2	613.1	613100	553.1449	360.94	360.94	553.1449	0.652523417	0.80274005		2	490.75	1.005221966
2	613.383	613383	653.9563	506.5209	506.5209	653.9563	0.774548544	0.763896532		2	491	1.004317603
2	613.701	613701	732.6032	535.3545	535.3545	732.6032	0.730756431	0.727084305		2	491.25	1.003203701
2	614.084	614084	1157.018	659.4435	659.4435	1157.018	0.569950943	0.687707106		2	491.5	1.001875333
2	614.327	614327	1217.859	863.2144	863.2144	1217.859	0.708796667	0.661941553		2	491.75	1.001199157
2	614.628	614628	1067.131	690.9338	690.9338	1067.131	0.647468586	0.647987082		2	492	1.00031928
2	615.074	615074	1151.41	739.0226	739.0226	1151.41	0.641841394	0.674621578		2	492.25	0.999983823
2	615.239	615239	1339.781	873.6453	873.6453	1339.781	0.652080676	0.692813206		2	492.5	0.999900365
2	615.66	615660	717.9275	598.4669	598.4669	717.9275	0.833603532	0.744785766		2	492.75	0.999811865
2	615.826	615826	934.0728	647.3351	647.3351	934.0728	0.693024248	0.768498933		2	493	0.999670061
2	616.044	616044	854.3521	717.3873	717.3873	854.3521	0.839685769	0.8030694		2	493.25	0.999664192
2	616.334	616334	1054.058	948.4873	948.4873	1054.058	0.899843557	0.85041542		2	493.5	0.999715601
2	616.619	616619	850.431	773.1916	773.1916	850.431	0.909176171	0.902754275		2	493.75	0.999756441
2	616.855	616855	878.4773	791.1473	791.1473	878.4773	0.900589349	0.945392963		2	494	0.99980679
2	617.033	617033	979.0777	936.1718	936.1718	979.0777	0.956177227	0.968849041		2	494.25	0.999883883
2	617.371	617371	894.4106	890.9109	890.9109	894.4106	0.996087144	1.01310193		2	494.5	0.999896152
2	617.588	617588	807.2057	940.5477	940.5477	807.2057	1.165189616	1.0394679		2	494.75	0.99976172
2	618.062	618062	919.2724	1061.73	1061.73	919.2724	1.154967777	1.077062007		2	495	0.999603233
2	618.253	618253	946.4876	1295.002	1295.002	946.4876	1.368218664	1.139371916		2	495.25	0.999437207
2	618.434	618434	978.8895	962.7454	962.7454	978.8895	0.98350774	1.199862047		2	495.5	0.999112706
2	618.811	618811	943.7542	1261.47	1261.47	943.7542	1.336651005	1.363257283		2	495.75	0.99871373
2	619.044	619044	703.7467	1058.143	1058.143	703.7467	1.503585026	1.523246166		2	496	0.998254736
2	619.416	619416	755.5055	1428.885	1428.885	755.5055	1.891296622	1.784967865		2	496.25	0.997978591
2	619.762	619762	877.3532	2036.827	2036.827	877.3532	2.321558752	2.283605293		2	496.5	0.997943395
2	619.931	619931	744.4486	1819.756	1819.756	744.4486	2.444434713	2.691249828		2	496.75	0.998091455
2	620.15	620150	587.0109	2067.039	2067.039	587.0109	3.521295772	3.340154802		2	497	0.998342092
2	620.401	620401	720.8209	2788.239	2788.239	720.8209	3.868143945	4.11978252		2	497.25	0.99864622
2	620.668	620668	1192.945	4702.593	4702.593	1192.945	3.942003194	5.229229563		2	497.5	0.999238641
2	620.993	620993	826.6841	4744.608	4744.608	826.6841	5.739324126	6.821020868		2	497.75	0.999893838
2	621.177	621177	1112.884	8978.996	8978.996	1112.884	8.068222744	7.451728707		2	498	1.000413848
2	621.499	621499	667.1468	6580.134	6580.134	667.1468	9.863097597	8.127393839		2	498.25	1.000891535
2	621.715	621715	1071.786	9577.707	9577.707	1071.786	8.93621208	8.479958918		2	498.5	1.001076207
2	621.924	621924	932.5138	9836.947	9836.947	932.5138	10.54884871	8.704785417		2	498.75	1.000793249
2	622.132	622132	863.3466	8225.42	8225.42	863.3466	9.527367108	8.819856914		2	499	1.000529002
2	622.308	622308	839.2173	7717.381	7717.381	839.2173	9.195926967	8.88786991		2	499.25	1.000489869
2	622.58	622580	925.7296	5924.441	5924.441	925.7296	6.399753232	8.904419925		2	499.5	1.000533211
2	622.804	622804	1176.298	6981.974	6981.974	1176.298	5.935548645	8.795412576		2	499.75	1.000680718
2	623.319	623319	1026.556	8461.285	8461.285	1026.556	8.24239983	8.245091636		2	500	1.001012822
2	623.511	623511	1064.402	10042.59	10042.59	1064.402	9.434959724	7.98975251		2	500.25	1.001441112
2	623.747	623747	801.2767	7097.608	7097.608	801.2767	8.85787394	7.654947498		2	500.5	1.001755584
2	624.084	624084	849.7055	6833.382	6833.382	849.7055	8.042059278	7.019981036		2	500.75	1.001608062
2	624.451	624451	1219.198	7868.65	7868.65	1219.198	6.453955797	5.739483983		2	501	1.001323731
2	624.623	624623	1135.12	5352.88	5352.88	1135.12	4.715695257	5.173157971		2	501.25	1.001000492
2	624.857	624857	923.6153	3086.231	3086.231	923.6153	3.341468033	4.375064859		2	501.5	1.00059119
2	625.2	625200	1242.164	2733.744	2733.744	1242.164	2.200791522	2.979564322		2	501.75	1.000191469
2	625.402	625402	1230.188	2073.307	2073.307	1230.188	1.685357848	2.368192645		2	502	1.000246242
2	625.735	625735	1127.517	1754.628	1754.628	1127.517	1.556187623	1.781171599		2	502.25	1.000594985
2	626.035	626035	628.2311	846.5755	846.5755	628.2311	1.347554268	1.444270245		2	502.5	1.001132789
2	626.352	626352	865.5915	1177.263	1177.263	865.5915	1.360067653	1.189280593		2	502.75	1.001990707
2	626.598	626598	707.056	750.3031	750.3031	707.056	1.061165028	1.135657004		2	503	1.002651099
2	626.862	626862	833.5778	776.4422	776.4422	833.5778	0.931457388	1.214900787		2	503.25	1.002880411
2	627.04	627040	2268.296	5009.589	5009.589	2268.296	2.208525254	1.229807954		2	503.5	1.002959744
2	627.342	627342	690.0803	733.2666	733.2666	690.0803	1.062581558	1.232875465		2	503.75	1.00267024
2	627.707	627707	884.8613	955.0928	955.0928	884.8613	1.079370066	1.249605596		2	504	1.002191073
2	627.996	627996	910.6151	814.4399	814.4399	910.6151	0.894384356	1.191822276		2	504.25	1.001754301
2	628.273	628273	1292.697	986.519	986.519	1292.697	0.763147899	1.120768272		2	504.5	1.001401248
2	628.5	628500	5631.952	13858.34	13858.34	5631.952	2.460663727	1.068553243		2	504.75	1.001072943
2	628.673	628673	1206.749	966.9507	966.9507	1206.749	0.801285686	1.021002153		2	505	1.000724186
2	628.922	628922	1717.099	1256	1256	1717.099	0.73146627	0.952874288		2	505.25	1.000506247
2	629.088	629088	945.8849	700.759	700.759	945.8849	0.740850182	0.923044487		2	505.5	1.000669371
2	629.329	629329	938.4891	835.1	835.1	938.4891	0.889834522	0.878449523		2	505.75	1.001034745
2	629.544	629544	928.326	721.3412	721.3412	928.326	0.777034361	0.854323312		2	506	1.001335998
2	629.724	629724	683.5656	440.2521	440.2521	683.5656	0.644052451	0.849329401		2	506.25	1.001552747
2	630.153	630153	858.1969	776.9751	776.9751	858.1969	0.905357617	0.856307727		2	506.5	1.001723289
2	630.48	630480	701.4464	496.3751	496.3751	701.4464	0.707645089	0.900533041		2	506.75	1.001787868
2	630.708	630708	970.2047	1173.727	1173.727	970.2047	1.209772536	0.954567447		2	507	1.001640927
2	631.103	631103	877.3626	1080.413	1080.413	877.3626	1.231432705	1.02684654		2	507.25	1.001429729
2	631.539	631539	774.4909	839.4205	839.4205	774.4909	1.083835201	1.059614613		2	507.5	1.001131428
2	631.885	631885	655.4343	670.9047	670.9047	655.4343	1.023603281	1.078195077		2	507.75	1.000725607
2	632.201	632201	908.9496	877.4044	877.4044	908.9496	0.965294885	1.083819423		2	508	1.000206746
2	632.568	632568	1007.378	947.7145	947.7145	1007.378	0.940773473	1.067532647		2	508.25	0.999477844
2	632.794	632794	1053.458	1142.567	1142.567	1053.458	1.084587141	1.049864002		2	508.5	0.998698069
2	632.987	632987	676.0123	786.2195	786.2195	676.0123	1.163025436	1.035719132		2	508.75	0.998017507
2	633.155	633155	897.0814	932.8668	932.8668	897.0814	1.039890917	1.02035841		2	509	0.997379276
2	633.346	633346	989.9809	1043.362	1043.362	989.9809	1.053921343	1.001252768		2	509.25	0.996752183
2	634.854	634854	687.6264	549.5524	549.5524	687.6264	0.799202009	0.808052744		2	509.5	0.996741258
2	635.05	635050	794.765	485.9715	485.9715	794.765	0.611465653	0.784975095		2	509.75	0.997316119
2	635.379	635379	797.823	666.721	666.721	797.823	0.835675331	0.755398312		2	510	0.997803438
2	635.548	635548	895.7948	751.9916	751.9916	895.7948	0.839468593	0.743854064		2	510.25	0.998151411
2	635.751	635751	828.6742	635.2923	635.2923	828.6742	0.766636997	0.731321076		2	510.5	0.998275213
2	635.935	635935	837.9382	709.6174	709.6174	837.9382	0.84686126	0.72300275		2	510.75	0.998402592
2	636.246	636246	500.1854	261.4812	261.4812	500.1854	0.522768557	0.719377969		2	511	0.998518707
2	636.594	636594	825.3559	536.8192	536.8192	825.3559	0.650409357	0.725759083		2	511.25	0.998648107
2	636.904	636904	763.8707	594.5892	594.5892	763.8707	0.778389851	0.732692102		2	511.5	0.998760275
2	637.446	637446	567.3043	438.4383	438.4383	567.3043	0.772845015	0.756508933		2	511.75	0.998734474
2	637.929	637929	690.4578	481.4877	481.4877	690.4578	0.697345587	0.784433698		2	512	0.998478672
2	638.149	638149	701.8599	567.2224	567.2224	701.8599	0.808170406	0.797061577		2	512.25	0.998339407
2	638.433	638433	870.7698	867.4896	867.4896	870.7698	0.996232988	0.81659361		2	512.5	0.998315537
2	638.78	638780	683.614	523.4855	523.4855	683.614	0.765761819	0.834524962		2	512.75	0.998309953
2	639.042	639042	699.1526	530.0236	530.0236	699.1526	0.758094299	0.834963433		2	513	0.998334714
2	639.42	639420	864.3762	757.3445	757.3445	864.3762	0.876174633	0.824301411		2	513.25	0.998379073
2	639.701	639701	647.812	591.3917	591.3917	647.812	0.912906368	0.82358353		2	513.5	0.998410548
2	639.905	639905	649.6808	525.1254	525.1254	649.6808	0.808282159	0.817252442		2	513.75	0.998380174
2	640.131	640131	870.444	800.0643	800.0643	870.444	0.919145057	0.802362004		2	514	0.998298278
2	640.309	640309	776.977	572.8057	572.8057	776.977	0.737223496	0.8047912		2	514.25	0.998295323
2	640.78	640780	800.7824	606.1815	606.1815	800.7824	0.756986542	0.837100191		2	514.5	0.998416347
2	641.153	641153	617.7207	536.4334	536.4334	617.7207	0.86840768	0.892223458		2	514.75	0.998823542
2	641.316	641316	699.3679	691.4337	691.4337	699.3679	0.988655184	0.941585146		2	515	0.999300393
2	641.479	641479	621.4155	491.0127	491.0127	621.4155	0.790152	1.008031206		2	515.25	0.999661915
2	641.963	641963	1033.014	1147.772	1147.772	1033.014	1.11109046	1.199163052		2	515.5	1.000002469
2	642.32	642320	1212.765	1617.693	1617.693	1212.765	1.333888264	1.346136803		2	515.75	1.000315649
2	642.528	642528	1715.067	2713.909	2713.909	1715.067	1.582392408	1.417549157		2	516	1.000470391
2	642.787	642787	2098.3	3504.417	3504.417	2098.3	1.670122004	1.471334259		2	516.25	1.000611688
2	643.328	643328	2610.297	4687.032	4687.032	2610.297	1.795593375	1.565007556		2	516.5	1.000726062
2	643.801	643801	614.2935	948.2398	948.2398	614.2935	1.543626621	1.573061214		2	516.75	1.000791859
2	644.144	644144	1742.787	2692.775	2692.775	1742.787	1.54509702	1.469615947		2	517	1.000723522
2	644.398	644398	1673.048	1959.074	1959.074	1673.048	1.170961024	1.382989307		2	517.25	1.000581997
2	644.96	644960	1189.477	1493.769	1493.769	1189.477	1.255819995	1.190538224		2	517.5	1.000305949
2	645.276	645276	1371.544	1542.789	1542.789	1371.544	1.124855637	1.060199923		2	517.75	0.999892327
2	645.733	645733	1166.525	1008.155	1008.155	1166.525	0.8642378	0.914338253		2	518	0.999603466
2	645.947	645947	1138.073	831.3725	831.3725	1138.073	0.730508939	0.873211371		2	518.25	0.9997891
2	646.195	646195	1167.11	899.6725	899.6725	1167.11	0.770854932	0.834369251		2	518.5	1.000098171
2	646.529	646529	1110.959	893.7262	893.7262	1110.959	0.804463711	0.79338011		2	518.75	1.000511137
2	646.726	646726	799.23	557.009	557.009	799.23	0.696932047	0.777429591		2	519	1.001009894
2	646.937	646937	981.1959	979.4936	979.4936	981.1959	0.998265076	0.768511743		2	519.25	1.001196176
2	647.139	647139	1241.793	890.2419	890.2419	1241.793	0.716900401	0.762705168		2	519.5	1.000745351
2	647.346	647346	1320.639	1084.542	1084.542	1320.639	0.82122518	0.768274369		2	519.75	1.000247769
2	647.581	647581	1307.407	989.6174	989.6174	1307.407	0.756931392	0.779889369		2	520	0.999811685
2	647.789	647789	1047.101	817.1865	817.1865	1047.101	0.780427581	0.786136982		2	520.25	0.999285882
2	648.045	648045	698.7777	533.928	533.928	698.7777	0.764088493	0.798517167		2	520.5	0.998748096
2	648.254	648254	996.7359	632.7458	632.7458	996.7359	0.634817909	0.803133553		2	520.75	0.99839661
2	648.75	648750	709.5876	683.7602	683.7602	709.5876	0.963602239	0.80231898		2	521	0.99804945
2	648.947	648947	730.8765	623.4427	623.4427	730.8765	0.853006903	0.799863075		2	521.25	0.997879935
2	649.222	649222	571.8087	500.1827	500.1827	571.8087	0.874737828	0.791205752		2	521.5	0.998022608
2	649.536	649536	605.8652	429.688	429.688	605.8652	0.709213865	0.778426706		2	521.75	0.998461133
2	649.746	649746	803.8156	638.1331	638.1331	803.8156	0.793879965	0.772385337		2	522	0.998963409
2	649.918	649918	938.3585	702.2827	702.2827	938.3585	0.748416197	0.766750022		2	522.25	0.999478248
2	650.094	650094	938.0209	482.9293	482.9293	938.0209	0.514838529	0.760740091		2	522.5	0.999876587
2	650.429	650429	707.1336	576.7856	576.7856	707.1336	0.815667082	0.751553564		2	522.75	1.00023414
2	650.843	650843	672.8432	588.9744	588.9744	672.8432	0.875351642	0.740090752		2	523	1.000575298
2	651.045	651045	638.5504	472.8837	472.8837	638.5504	0.740558145	0.737354054		2	523.25	1.000933505
2	651.249	651249	841.9274	611.793	611.793	841.9274	0.726657667	0.736213168		2	523.5	1.001412975
2	651.821	651821	694.6521	527.6119	527.6119	694.6521	0.759534017	0.737955506		2	523.75	1.001825504
2	652.11	652110	623.1367	462.169	462.169	623.1367	0.74168156	0.744957488		2	524	1.002246389
2	652.386	652386	730.9753	483.6981	483.6981	730.9753	0.661716066	0.757573076		2	524.25	1.002625523
2	652.643	652643	707.5336	598.0414	598.0414	707.5336	0.845248056	0.77278617		2	524.5	1.002706709
2	652.86	652860	785.9387	578.5009	578.5009	785.9387	0.73606364	0.786010693		2	524.75	1.002381709
2	653.243	653243	1034.756	779.5066	779.5066	1034.756	0.753324069	0.835321177		2	525	1.002006303
2	653.775	653775	921.1706	857.7526	857.7526	921.1706	0.931154989	0.902691409		2	525.25	1.001542894
2	654.012	654012	955.0465	875.1597	875.1597	955.0465	0.916352973	0.903025642		2	525.5	1.000774925
2	654.3	654300	471.1158	452.3064	452.3064	471.1158	0.960074784	0.893400536		2	525.75	0.999858287
2	654.468	654468	829.9379	872.0169	872.0169	829.9379	1.050701384	0.886908352		2	526	0.999092621
2	654.998	654998	814.348	675.8784	675.8784	814.348	0.82996262	0.824927165		2	526.25	0.998344033
2	655.169	655169	960.7206	744.4798	744.4798	960.7206	0.774918119	0.808026631		2	526.5	0.99813501
2	655.471	655471	858.7372	603.3163	603.3163	858.7372	0.702562204	0.771432617		2	526.75	0.998051762
2	655.74	655740	827.1401	592.9003	592.9003	827.1401	0.716807588	0.730205041		2	527	0.998188369
2	655.973	655973	813.2653	549.288	549.288	813.2653	0.675410595	0.710173192		2	527.25	0.998681762
2	656.511	656511	633.2366	390.3673	390.3673	633.2366	0.616463578	0.702679157		2	527.5	0.999192014
2	656.713	656713	956.85	663.7086	663.7086	956.85	0.693639128	0.71011238		2	527.75	0.999682434
2	657.251	657251	824.8397	743.9934	743.9934	824.8397	0.90198544	0.764619854		2	528	1.000339809
2	657.512	657512	950.3454	820.7001	820.7001	950.3454	0.863580862	0.805773385		2	528.25	1.000934528
2	657.765	657765	821.6293	625.3874	625.3874	821.6293	0.761155183	0.853627991		2	528.5	1.001296359
2	658.061	658061	953.2981	1014.75	1014.75	953.2981	1.064462417	0.935212031		2	528.75	1.00138337
2	658.254	658254	855.9569	725.5392	725.5392	855.9569	0.847635202	0.998326995		2	529	1.001159438
2	658.468	658468	1046.45	926.9091	926.9091	1046.45	0.885765302	1.060111825		2	529.25	1.000924252
2	658.929	658929	950.0726	1160.819	1160.819	950.0726	1.221821364	1.222003424		2	529.5	1.000685074
2	659.105	659105	1076.451	1352.004	1352.004	1076.451	1.255982855	1.289825663		2	529.75	1.000346563
2	659.431	659431	915.2133	1289.48	1289.48	915.2133	1.408939315	1.379929659		2	530	0.999969421
2	659.798	659798	874.4997	1414.47	1414.47	874.4997	1.617461961	1.463806275		2	530.25	0.999483081
2	660.003	660003	656.6245	973.3836	973.3836	656.6245	1.482405241	1.490185695		2	530.5	0.998949941
2	660.54	660540	1001.166	1627.401	1627.401	1001.166	1.62550566	1.414950342		2	530.75	0.998788208
2	660.701	660701	763.131	983.7402	983.7402	763.131	1.289084312	1.374941024		2	531	0.998668029
2	660.914	660914	582.8344	856.3144	856.3144	582.8344	1.469224191	1.324218047		2	531.25	0.999139669
2	661.196	661196	823.3082	874.8821	874.8821	823.3082	1.062642277	1.233507666		2	531.5	0.999813955
2	661.69	661690	426.1321	436.2639	436.2639	426.1321	1.023776195	1.017873582		2	531.75	1.000785729
2	661.911	661911	429.6859	338.6802	338.6802	429.6859	0.788204128	0.943887214		2	532	1.001849676
2	662.178	662178	393.0194	355.556	355.556	393.0194	0.904677988	0.873935259		2	532.25	1.002779887
2	662.404	662404	848.2674	683.8174	683.8174	848.2674	0.806134245	0.816612967		2	532.5	1.003665813
2	662.775	662775	1022.973	726.4806	726.4806	1022.973	0.710165957	0.739616605		2	532.75	1.004308082
2	663.129	663129	761.807	548.4606	548.4606	761.807	0.719946916	0.703504247		2	533	1.004823887
2	663.291	663291	649.9213	430.3985	430.3985	649.9213	0.662231719	0.690143351		2	533.25	1.005108989
2	663.731	663731	786.9114	614.5898	614.5898	786.9114	0.781015245	0.662787114		2	533.5	1.004822004
2	663.939	663939	784.966	504.2553	504.2553	784.966	0.642391263	0.658248137		2	533.75	1.00405586
2	664.46	664460	683.3788	418.7734	418.7734	683.3788	0.612798348	0.65691351		2	534	1.002995826
2	664.648	664648	1185.649	732.7353	732.7353	1185.649	0.618003558	0.659528335		2	534.25	1.001360997
2	664.926	664926	1115.294	729.1703	729.1703	1115.294	0.653792005	0.670504968		2	534.5	0.999996885
2	665.449	665449	545.7535	376.3421	376.3421	545.7535	0.689582568	0.695064544		2	534.75	0.999381885
2	665.747	665747	663.3005	487.5875	487.5875	663.3005	0.735092918	0.711694464		2	535	0.999036183
2	665.961	665961	754.3609	619.8377	619.8377	754.3609	0.821672624	0.727335881		2	535.25	0.998536415
2	666.238	666238	662.5546	528.1933	528.1933	662.5546	0.797207204	0.742890209		2	535.5	0.997932967
2	666.538	666538	998.629	679.3897	679.3897	998.629	0.680322422	0.755413664		2	535.75	0.997299583
2	666.708	666708	841.3251	474.4412	474.4412	841.3251	0.563921366	0.761198737		2	536	0.996659085
2	667.069	667069	678.1926	644.0066	644.0066	678.1926	0.94959249	0.765895725		2	536.25	0.996646803
2	667.245	667245	640.0865	536.8698	536.8698	640.0865	0.838745701	0.766101768		2	536.5	0.996413357
2	667.53	667530	661.697	497.6191	497.6191	661.697	0.752034693	0.765521871		2	536.75	0.995162177
2	667.802	667802	724.224	466.6226	466.6226	724.224	0.64430701	0.760205139		2	537	0.997300198
2	668.344	668344	933.9866	629.4175	629.4175	933.9866	0.673904208	0.745704679		2	537.25	1.003873819
2	668.504	668504	837.5657	804.5672	804.5672	837.5657	0.960601897	0.744529004		2	537.5	1.011213385
2	668.973	668973	802.7246	525.7036	525.7036	802.7246	0.654899077	0.737419924		2	537.75	1.017431552
2	669.289	669289	947.9124	727.2507	727.2507	947.9124	0.767212983	0.740649032		2	538	1.023006983
2	669.467	669467	614.1286	380.3115	380.3115	614.1286	0.619270133	0.75372521		2	538.25	1.029389867
2	669.847	669847	838.072	639.185	639.185	838.072	0.762685068	0.78955848		2	538.5	1.033625891
2	670.053	670053	629.5114	522.3831	522.3831	629.5114	0.829823098	0.79759759		2	538.75	1.033432484
2	670.298	670298	1012.438	798.7815	798.7815	1012.438	0.788968312	0.807880157		2	539	1.031216499
2	670.742	670742	831.3897	806.7328	806.7328	831.3897	0.970342548	0.819277127		2	539.25	1.028288168
2	670.962	670962	795.8747	706.9924	706.9924	795.8747	0.88832124	0.81665047		2	539.5	1.024309473
2	671.245	671245	890.0491	785.8827	785.8827	890.0491	0.882965558	0.807446287		2	539.75	1.016873011
2	671.488	671488	739.597	503.6563	503.6563	739.597	0.680987484	0.801018009		2	540	1.010378774
2	671.742	671742	753.2933	624.492	624.492	753.2933	0.829015737	0.790230084		2	540.25	1.00501593
2	671.985	671985	622.7698	379.7212	379.7212	622.7698	0.60972963	0.77414863		2	540.5	0.999475591
2	672.238	672238	578.1185	397.3394	397.3394	578.1185	0.6872975	0.763121398		2	540.75	0.995762753
2	672.46	672460	637.5847	514.7166	514.7166	637.5847	0.807291329	0.761949835		2	541	0.995696745
2	672.952	672952	698.6653	630.7447	630.7447	698.6653	0.902785211	0.767360943		2	541.25	0.997086637
2	673.166	673166	666.043	495.5719	495.5719	666.043	0.744053912	0.775813709		2	541.5	0.99862721
2	673.333	673333	879.1682	728.2787	728.2787	879.1682	0.828372432	0.787201309		2	541.75	0.99954775
2	673.625	673625	984.8184	689.8486	689.8486	984.8184	0.700483054	0.800900919		2	542	0.999968406
2	674.053	674053	1114.904	930.9579	930.9579	1114.904	0.835011714	0.799281425		2	542.25	1.00054618
2	674.294	674294	626.3164	505.4681	505.4681	626.3164	0.807049121	0.795191917		2	542.5	1.000912346
2	674.541	674541	915.29	730.9289	730.9289	915.29	0.798576298	0.790362448		2	542.75	1.001185701
2	675.071	675071	947.3419	729.7446	729.7446	947.3419	0.770307531	0.769449471		2	543	1.001317287
2	675.248	675248	959.596	709.0725	709.0725	959.596	0.738928153	0.760913576		2	543.25	1.001286444
2	675.554	675554	694.7595	489.5972	489.5972	694.7595	0.70470026	0.749886928		2	543.5	1.001156765
2	675.722	675722	709.2673	601.6485	601.6485	709.2673	0.848267642	0.742968671		2	543.75	1.00098951
2	676.008	676008	636.1396	519.1669	519.1669	636.1396	0.816121021	0.731326159		2	544	1.000578873
2	676.296	676296	894.9078	586.7028	586.7028	894.9078	0.655601393	0.731328991		2	544.25	1.000121009
2	676.583	676583	927.3538	556.6589	556.6589	927.3538	0.600265939	0.735658738		2	544.5	0.999617937
2	676.82	676820	847.3354	647.5745	647.5745	847.3354	0.764248136	0.741689079		2	544.75	0.999261797
2	677.057	677057	859.8275	610.6512	610.6512	859.8275	0.710201988	0.754710263		2	545	0.999222527
2	677.374	677374	854.3201	723.5369	723.5369	854.3201	0.846915459	0.779640995		2	545.25	0.999334921
2	677.546	677546	549.4862	486.2746	486.2746	549.4862	0.884962352	0.789484571		2	545.5	0.999625573
2	677.893	677893	945.8603	611.6755	611.6755	945.8603	0.646686937	0.797279008		2	545.75	0.999945541
2	678.186	678186	950.3132	878.613	878.613	950.3132	0.92455098	0.804467368		2	546	1.000035051
2	678.354	678354	749.2174	674.6395	674.6395	749.2174	0.900458932	0.814003984		2	546.25	1.000075276
2	678.592	678592	937.5519	788.3597	788.3597	937.5519	0.840870463	0.838583844		2	546.5	1.000069758
2	678.928	678928	872.5197	726.8997	726.8997	872.5197	0.833104055	0.875560144		2	546.75	1.000020901
2	679.218	679218	743.3676	550.1909	550.1909	743.3676	0.740133011	0.906607001		2	547	0.999949081
2	679.633	679633	1161.081	946.8606	946.8606	1161.081	0.815499177	0.957724465		2	547.25	0.999855789
2	679.94	679940	1393.781	1153.019	1153.019	1393.781	0.827259806	0.975910229		2	547.5	0.999745782
2	680.299	680299	3777.52	6969.805	6969.805	3777.52	1.845074282	0.964307848		2	547.75	0.999565178
2	680.544	680544	1181.476	867.6902	867.6902	1181.476	0.734412041	0.953666728		2	548	0.999346746
2	681.037	681037	1078.176	892.5516	892.5516	1078.176	0.827834788	0.910753652		2	548.25	0.999118856
2	681.195	681195	889.1333	663.2997	663.2997	889.1333	0.746007039	0.890436227		2	548.5	0.998848314
2	681.63	681630	939.5364	703.5267	703.5267	939.5364	0.748801962	0.844577187		2	548.75	0.998548637
2	682.096	682096	757.8124	570.2592	570.2592	757.8124	0.752507085	0.808249211		2	549	0.998252691
2	682.293	682293	946.8293	778.6359	778.6359	946.8293	0.822361433	0.795905317		2	549.25	0.997995465
2	682.532	682532	590.5066	494.3494	494.3494	590.5066	0.837161515	0.794833395		2	549.5	0.997862638
2	682.831	682831	724.9193	642.1213	642.1213	724.9193	0.885783149	0.806032383		2	549.75	0.997808099
2	683.004	683004	921.2685	739.6379	739.6379	921.2685	0.80284727	0.807794028		2	550	0.997788303
2	683.259	683259	829.4918	677.5033	677.5033	829.4918	0.816769135	0.8025007		2	550.25	0.997916867
2	683.57	683570	614.0241	534.518	534.518	614.0241	0.87051632	0.793787741		2	550.5	0.998201766
2	683.829	683829	740.2319	601.4344	601.4344	740.2319	0.812494571	0.786399449		2	550.75	0.998645816
2	684.05	684050	920.1352	601.3182	601.3182	920.1352	0.653510701	0.778456519		2	551	0.999021066
2	684.424	684424	845.1321	622.0725	622.0725	845.1321	0.736065403	0.760540911		2	551.25	0.999395021
2	684.917	684917	789.9085	580.3001	580.3001	789.9085	0.734642177	0.745569981		2	551.5	0.999765836
2	685.173	685173	1033.623	772.7752	772.7752	1033.623	0.747637388	0.737158555		2	551.75	1.000134996
2	685.395	685395	695.541	576.582	576.582	695.541	0.828969105	0.734370841		2	552	1.000309268
2	685.861	685861	702.0253	456.5395	456.5395	702.0253	0.650317731	0.771203625		2	552.25	1.000124482
2	686.112	686112	646.1781	590.2141	590.2141	646.1781	0.913392299	0.799371378		2	552.5	0.999729809
2	686.332	686332	833.6263	662.0563	662.0563	833.6263	0.794188355	0.821117338		2	552.75	0.999379231
2	686.616	686616	1154.665	765.3515	765.3515	1154.665	0.662834242	0.856078001		2	553	0.999084591
2	686.983	686983	920.4927	869.6898	869.6898	920.4927	0.944809014	0.906863984		2	553.25	0.99889072
2	687.147	687147	912.0126	589.0223	589.0223	912.0126	0.645848862	0.919281441		2	553.5	0.998669592
2	687.333	687333	776.89	724.0449	724.0449	776.89	0.931978658	0.930215009		2	553.75	0.99837259
2	687.53	687530	1742.43	2897.855	2897.855	1742.43	1.663111287	0.943939477		2	554	0.998079297
2	687.804	687804	723.0929	559.0301	559.0301	723.0929	0.773109652	0.952112795		2	554.25	0.997826468
2	688.152	688152	804.9319	618.3089	618.3089	804.9319	0.768150573	0.916044684		2	554.5	0.997511016
2	688.455	688455	664.6691	581.3372	581.3372	664.6691	0.874626487	0.878229657		2	554.75	0.99695308
2	688.755	688755	732.9168	635.6394	635.6394	732.9168	0.867273611	0.837896862		2	555	0.996313049
2	689.051	689051	747.7458	618.5982	618.5982	747.7458	0.827284085	0.789047279		2	555.25	0.99542813
2	689.253	689253	831.163	543.472	543.472	831.163	0.653869337	0.773560338		2	555.5	0.994412341
2	689.51	689510	875.2371	670.8999	670.8999	875.2371	0.766535034	0.788922		2	555.75	0.99374541
2	689.977	689977	810.2156	638.8892	638.8892	810.2156	0.78854221	0.852353037		2	556	0.993670158
2	690.159	690159	823.1246	743.5376	743.5376	823.1246	0.903311115	0.863736103		2	556.25	0.994139747
2	690.427	690427	1010.24	767.3425	767.3425	1010.24	0.759564559	0.864907386		2	556.5	0.994835398
2	690.61	690610	827.0918	624.7615	624.7615	827.0918	0.755371411	0.863942904		2	556.75	0.996052753
2	690.809	690809	892.3245	1372.987	1372.987	892.3245	1.538663345	0.862690868		2	557	0.997217703
2	690.989	690989	756.225	526.5451	526.5451	756.225	0.696281001	0.856371165		2	557.25	0.997983071
2	691.375	691375	835.4843	647.5239	647.5239	835.4843	0.775028208	0.835784912		2	557.5	0.99845703
2	691.676	691676	901.3801	516.3534	516.3534	901.3801	0.57284757	0.831408646		2	557.75	0.998447112
2	691.851	691851	693.3379	506.0376	506.0376	693.3379	0.729857116	0.828332928		2	558	0.99818245
2	692.124	692124	634.4547	539.809	539.809	634.4547	0.85082355	0.822613713		2	558.25	0.99781396
2	692.3	692300	605.3824	515.2592	515.2592	605.3824	0.851130129	0.82044774		2	558.5	0.997208531
2	692.552	692552	616.9417	554.9901	554.9901	616.9417	0.899582732	0.817738019		2	558.75	0.996287403
2	692.839	692839	482.4303	367.1221	367.1221	482.4303	0.760984747	0.811055561		2	559	0.995805381
2	693.223	693223	607.6338	658.4969	658.4969	607.6338	1.083706831	0.801387717		2	559.25	0.995405917
2	693.629	693629	510.0427	379.1676	379.1676	510.0427	0.743403641	0.786607066		2	559.5	0.995222733
2	694.021	694021	656.8548	439.4591	439.4591	656.8548	0.669035379	0.738073093		2	559.75	0.996712425
2	694.221	694221	958.2555	663.4368	663.4368	958.2555	0.692338108	0.718670817		2	560	0.999643951
2	694.675	694675	689.6246	377.8855	377.8855	689.6246	0.547958266	0.710462662		2	560.25	1.002412395
2	695.021	695021	926.0859	649.3409	649.3409	926.0859	0.70116703	0.710832491		2	560.5	1.004565483
2	695.183	695183	1010.885	699.4012	699.4012	1010.885	0.691870193	0.710787493		2	560.75	1.006698934
2	695.449	695449	963.1605	799.7566	799.7566	963.1605	0.830346136	0.716960553		2	561	1.007277134
2	695.851	695851	918.0881	771.1484	771.1484	918.0881	0.839950327	0.738716025		2	561.25	1.007178127
2	696.177	696177	937.7135	583.7941	583.7941	937.7135	0.622571926	0.748913575		2	561.5	1.006544465
2	696.349	696349	810.8229	706.5957	706.5957	810.8229	0.871455037	0.745520371		2	561.75	1.005743898
2	696.565	696565	925.0421	702.6572	702.6572	925.0421	0.759594834	0.735058684		2	562	1.004056129
2	696.843	696843	1526.23	1076.126	1076.126	1526.23	0.7050877	0.724479204		2	562.25	1.00126808
2	697.388	697388	1186.621	794.1107	794.1107	1186.621	0.669220164	0.702938884		2	562.5	0.998721103
2	697.596	697596	1213.139	732.0696	732.0696	1213.139	0.603450718	0.698140107		2	562.75	0.996784413
2	697.762	697762	1312.083	905.3477	905.3477	1312.083	0.690007949	0.699703827		2	563	0.995764329
2	698.171	698171	846.5991	617.7389	617.7389	846.5991	0.729671104	0.712578214		2	563.25	0.995026577
2	698.352	698352	936.6981	673.1215	673.1215	936.6981	0.718610938	0.716646994		2	563.5	0.995001133
2	698.67	698670	700.9575	601.1434	601.1434	700.9575	0.857603207	0.731643041		2	563.75	0.995537105
2	698.879	698879	718.2079	515.2311	515.2311	718.2079	0.71738434	0.741183325		2	564	0.996027886
2	699.202	699202	873.511	617.3284	617.3284	873.511	0.706720808	0.740019169		2	564.25	0.996447263
2	699.427	699427	679.9124	469.0794	469.0794	679.9124	0.689911524	0.734164694		2	564.5	0.996580057
2	699.887	699887	641.4134	598.9377	598.9377	641.4134	0.933777966	0.730536086		2	564.75	0.996773402
2	700.154	700154	800.6176	462.8125	462.8125	800.6176	0.578069355	0.749102003		2	565	0.997013051
2	700.447	700447	776.4314	554.9758	554.9758	776.4314	0.714777635	0.770115642		2	565.25	0.997337586
2	700.731	700731	920.0929	688.1872	688.1872	920.0929	0.747954038	0.777576393		2	565.5	0.997752495
2	701	701000	836.7526	664.2354	664.2354	836.7526	0.793825319	0.784779081		2	565.75	0.998067069
2	701.273	701273	844.1069	713.9487	713.9487	844.1069	0.845803654	0.791838136		2	566	0.998317542
2	701.59	701590	954.8615	975.0149	975.0149	954.8615	1.021106098	0.79887584		2	566.25	0.998407447
2	701.868	701868	929.6509	723.6258	723.6258	929.6509	0.778384445	0.805056354		2	566.5	0.998456499
2	702.055	702055	664.0437	510.2003	510.2003	664.0437	0.76832338	0.810207198		2	566.75	0.998438521
2	702.232	702232	1163.46	890.3704	890.3704	1163.46	0.76527805	0.814758749		2	567	0.99837826
2	702.41	702410	655.8122	399.3701	399.3701	655.8122	0.60897022	0.818003098		2	567.25	0.998317342
2	702.712	702712	576.277	431.5895	431.5895	576.277	0.748927165	0.822718919		2	567.5	0.998189856
2	702.97	702970	753.5711	803.8272	803.8272	753.5711	1.066690588	0.828372811		2	567.75	0.997995788
2	703.445	703445	711.3234	593.5232	593.5232	711.3234	0.834392908	0.841088585		2	568	0.9978888
2	703.814	703814	652.709	595.554	595.554	652.709	0.912434178	0.851793915		2	568.25	0.997864724
2	703.991	703991	1006.491	894.6458	894.6458	1006.491	0.888876105	0.857418321		2	568.5	0.997862605
2	704.164	704164	910.2488	774.5581	774.5581	910.2488	0.850930097	0.862715855		2	568.75	0.997784533
2	704.466	704466	896.4968	623.0588	623.0588	896.4968	0.694992776	0.871041891		2	569	0.997215281
2	704.716	704716	890.1273	782.5041	782.5041	890.1273	0.87909235	0.87617048		2	569.25	0.996823906
2	705.115	705115	811.9666	781.7646	781.7646	811.9666	0.962803889	0.894971304		2	569.5	0.996532209
2	705.37	705370	828.4325	706.9445	706.9445	828.4325	0.853351963	0.908588247		2	569.75	0.998406244
2	705.619	705619	952.257	841.9874	841.9874	952.257	0.884201849	0.911063025		2	570	1.000999045
2	705.949	705949	748.79	794.1093	794.1093	748.79	1.060523378	0.898715947		2	570.25	1.003271653
2	706.193	706193	702.5484	683.1395	683.1395	702.5484	0.972373576	0.885301065		2	570.5	1.006182227
2	706.47	706470	563.3103	471.9667	471.9667	563.3103	0.837844968	0.854441545		2	570.75	1.009511061
2	706.717	706717	855.5954	651.0584	651.0584	855.5954	0.760941912	0.817096197		2	571	1.011627861
2	706.944	706944	815.594	506.9371	506.9371	815.594	0.621555701	0.791167119		2	571.25	1.012203313
2	707.114	707114	1108.136	988.2737	988.2737	1108.136	0.891834306	0.776896442		2	571.5	1.012036332
2	707.523	707523	929.2788	625.5149	625.5149	929.2788	0.673118659	0.738156697		2	571.75	1.010432476
2	707.923	707923	979.5542	692.2684	692.2684	979.5542	0.706717811	0.714579198		2	572	1.007670759
2	708.159	708159	1188.362	853.0456	853.0456	1188.362	0.717833118	0.719054186		2	572.25	1.00448066
2	708.418	708418	950.8161	692.1692	692.1692	950.8161	0.72797379	0.733768474		2	572.5	1.000768354
2	708.605	708605	1034.556	742.5929	742.5929	1034.556	0.717788984	0.740347566		2	572.75	0.997302048
2	708.819	708819	747.2175	599.298	599.298	747.2175	0.802039567	0.745596706		2	573	0.995956804
2	709.221	709221	809.4338	652.4885	652.4885	809.4338	0.806104835	0.757597475		2	573.25	0.995745099
2	709.483	709483	212.1271	155.2352	155.2352	212.1271	0.731802773	0.761173083		2	573.5	0.995774033
2	709.781	709781	800.6556	574.0448	574.0448	800.6556	0.716968444	0.765020993		2	573.75	0.99597233
2	709.963	709963	530.0542	444.8122	444.8122	530.0542	0.839182484	0.765966612		2	574	0.996591925
2	710.209	710209	688.1841	538.7824	538.7824	688.1841	0.782904458	0.760171457		2	574.25	0.997361463
2	710.428	710428	911.8265	625.2837	625.2837	911.8265	0.68574855	0.749062685		2	574.5	0.998052491
2	710.941	710941	1065.453	756.0465	756.0465	1065.453	0.709600987	0.732296945		2	574.75	0.998331904
2	711.168	711168	898.2872	718.4849	718.4849	898.2872	0.799838738	0.739509873		2	575	0.99861362
2	711.467	711467	924.224	722.8428	722.8428	924.224	0.782107801	0.756821978		2	575.25	0.998762063
2	711.729	711729	1115.187	860.8731	860.8731	1115.187	0.771954031	0.770911113		2	575.5	0.998587365
2	712.09	712090	895.7857	520.2281	520.2281	895.7857	0.580750619	0.798987413		2	575.75	0.998362453
2	712.323	712323	912.2034	694.2092	694.2092	912.2034	0.76102457	0.815018908		2	576	0.998117318
2	712.576	712576	700.3561	621.2976	621.2976	700.3561	0.887116711	0.826414019		2	576.25	0.997923112
2	712.861	712861	602.8923	535.9688	535.9688	602.8923	0.888995928	0.83943553		2	576.5	0.997849902
2	713.026	713026	698.5101	788.6884	788.6884	698.5101	1.129100925	0.844547062		2	576.75	0.997789327
2	713.434	713434	972.3364	757.4592	757.4592	972.3364	0.779009405	0.846816712		2	577	0.997814533
2	713.899	713899	485.7384	321.7788	321.7788	485.7384	0.662452876	0.836547863		2	577.25	0.998085083
2	714.476	714476	699.6546	591.0194	591.0194	699.6546	0.844730243	0.813384479		2	577.5	0.998594293
2	714.74	714740	1024.33	922.9969	922.9969	1024.33	0.901073775	0.795678644		2	577.75	0.999151157
2	714.976	714976	1020.989	805.1632	805.1632	1020.989	0.788611043	0.776507778		2	578	0.999687823
2	715.159	715159	775.5236	612.5365	612.5365	775.5236	0.789836054	0.765574661		2	578.25	1.000107867
2	715.611	715611	918.3881	645.0883	645.0883	918.3881	0.702413609	0.749379588		2	578.5	1.000555878
2	715.882	715882	706.0032	508.0952	508.0952	706.0032	0.719678324	0.741750904		2	578.75	1.001106917
2	716.045	716045	730.9079	477.7161	477.7161	730.9079	0.653592744	0.737514019		2	579	1.001658717
2	716.448	716448	1130.696	939.5899	939.5899	1130.696	0.83098366	0.727734896		2	579.25	1.002141625
2	716.827	716827	762.0121	472.36	472.36	762.0121	0.61988517	0.721706272		2	579.5	1.002561809
2	717.078	717078	694.18	527.0819	527.0819	694.18	0.759287073	0.728359974		2	579.75	1.002859937
2	717.447	717447	678.9539	485.44	485.44	678.9539	0.714982269	0.741840047		2	580	1.003019504
2	717.645	717645	747.0172	571.8755	571.8755	747.0172	0.765545291	0.737659083		2	580.25	1.003090894
2	717.863	717863	904.4495	690.0301	690.0301	904.4495	0.762928278	0.728653853		2	580.5	1.003102471
2	718.234	718234	1095.728	825.5128	825.5128	1095.728	0.753392083	0.717521083		2	580.75	1.00296243
2	718.512	718512	1024.298	751.889	751.889	1024.298	0.734052981	0.713591684		2	581	1.00275607
2	718.702	718702	1034.341	725.2638	725.2638	1034.341	0.701184426	0.712525777		2	581.25	1.002465374
2	718.915	718915	900.5028	646.1021	646.1021	900.5028	0.717490384	0.716132685		2	581.5	1.001930242
2	719.326	719326	773.0241	404.7743	404.7743	773.0241	0.523624425	0.729514357		2	581.75	1.001214512
2	719.693	719693	860.5355	682.8979	682.8979	860.5355	0.793573188	0.741332329		2	582	1.00065117
2	719.891	719891	870.7401	684.3351	684.3351	870.7401	0.785923492	0.749184574		2	582.25	1.000306617
2	720.152	720152	787.6375	622.9883	622.9883	787.6375	0.79095815	0.76302388		2	582.5	1.000103523
2	720.315	720315	1028.232	962.0304	962.0304	1028.232	0.935616087	0.769325056		2	582.75	0.999972929
2	720.494	720494	1132.912	796.2869	796.2869	1132.912	0.70286739	0.775763314		2	583	0.999943744
2	720.727	720727	970.9048	735.0986	735.0986	970.9048	0.757127372	0.785232715		2	583.25	1.000144368
2	720.94	720940	1142.889	857.0824	857.0824	1142.889	0.749926196	0.788684247		2	583.5	1.000483311
2	721.103	721103	1135.865	823.3643	823.3643	1135.865	0.724878661	0.781669943		2	583.75	1.000743876
2	721.343	721343	947.5698	732.1138	732.1138	947.5698	0.772622555	0.7670031		2	584	1.000976903
2	721.507	721507	681.0072	541.0353	541.0353	681.0072	0.794463407	0.761027306		2	584.25	1.001064008
2	721.889	721889	699.5913	539.318	539.318	699.5913	0.770904384	0.741999227		2	584.5	1.001124957
2	722.231	722231	749.0639	633.5878	633.5878	749.0639	0.845839454	0.731202814		2	584.75	1.001001772
2	722.553	722553	847.4225	455.8902	455.8902	847.4225	0.537972735	0.730210361		2	585	1.000607649
2	722.82	722820	638.3072	444.1694	444.1694	638.3072	0.695855225	0.730986131		2	585.25	0.99979262
2	723.11	723110	956.2657	623.0275	623.0275	956.2657	0.651521329	0.731420187		2	585.5	0.999027607
2	723.288	723288	836.5394	774.06	774.06	836.5394	0.925312065	0.731971739		2	585.75	0.998158026
2	723.468	723468	718.3077	546.9425	546.9425	718.3077	0.761432044	0.733748206		2	586	0.997134681
2	723.771	723771	839.1731	605.7991	605.7991	839.1731	0.721900047	0.737530201		2	586.25	0.996669902
2	723.943	723943	616.2766	492.935	492.935	616.2766	0.799859998	0.739477946		2	586.5	0.996817147
2	724.159	724159	754.2461	489.0246	489.0246	754.2461	0.648362119	0.74267356		2	586.75	0.99703855
2	724.327	724327	1032.549	743.9313	743.9313	1032.549	0.720480384	0.745799183		2	587	0.997533794
2	724.534	724534	802.0299	654.8634	654.8634	802.0299	0.816507464	0.74968841		2	587.25	0.998341891
2	724.741	724741	669.0642	441.2986	441.2986	669.0642	0.659575867	0.753535208		2	587.5	0.999734784
2	724.934	724934	791.8701	625.1453	625.1453	791.8701	0.789454356	0.75833384		2	587.75	1.000646271
2	725.306	725306	672.8531	462.7157	462.7157	672.8531	0.687692009	0.770754784		2	588	1.000856957
2	725.635	725635	762.5554	692.18	692.18	762.5554	0.907711099	0.778385466		2	588.25	1.000907427
2	725.969	725969	712.5646	524.276	524.276	712.5646	0.735759256	0.783738917		2	588.5	1.00094373
2	726.317	726317	1006.031	885.1246	885.1246	1006.031	0.879818415	0.788972817		2	588.75	1.000724532
2	726.752	726752	992.0884	669.797	669.797	992.0884	0.675138425	0.78541893		2	589	1.000410606
2	727.114	727114	1100.313	775.5458	775.5458	1100.313	0.704841077	0.763741386		2	589.25	1.00007569
2	727.443	727443	907.2023	673.6826	673.6826	907.2023	0.742593576	0.740456663		2	589.5	1.00003605
2	727.647	727647	748.936	654.64	654.64	748.936	0.87409338	0.724520409		2	589.75	1.000080514
2	727.827	727827	698.0521	588.9604	588.9604	698.0521	0.843719831	0.707292859		2	590	1.000177614
2	728.02	728020	1007.738	613.2601	613.2601	1007.738	0.608551131	0.69352788		2	590.25	1.000545177
2	728.231	728231	1116.53	706.7124	706.7124	1116.53	0.632954242	0.680106206		2	590.5	1.001112286
2	728.558	728558	961.6435	524.9151	524.9151	961.6435	0.545852075	0.6614693		2	590.75	1.001346457
2	728.723	728723	1215.543	854.8086	854.8086	1215.543	0.703231889	0.657357481		2	591	1.001580627
2	729.004	729004	906.8601	618.3094	618.3094	906.8601	0.681813435	0.650946155		2	591.25	1.001743967
2	729.209	729209	991.5326	621.6092	621.6092	991.5326	0.626917562	0.651896469		2	591.5	1.001696635
2	729.499	729499	838.8641	495.6618	495.6618	838.8641	0.590872586	0.677130333		2	591.75	1.001399698
2	729.775	729775	1001.353	674.3671	674.3671	1001.353	0.673455914	0.703905092		2	592	1.001024207
2	729.973	729973	887.8324	681.9654	681.9654	887.8324	0.768124029	0.717693052		2	592.25	1.000648715
2	730.242	730242	1006.99	922.0242	922.0242	1006.99	0.915623988	0.743865479		2	592.5	1.000273224
2	730.669	730669	803.0059	482.8468	482.8468	803.0059	0.601299193	0.771434017		2	592.75	0.999897733
2	730.954	730954	837.8804	754.68	754.68	837.8804	0.900701341	0.762656964		2	593	0.99989695
2	731.284	731284	981.0363	855.1983	855.1983	981.0363	0.871729517	0.741295128		2	593.25	1.000100419
2	731.479	731479	739.4921	477.339	477.339	739.4921	0.64549574	0.734486308		2	593.5	1.000087339
2	731.795	731795	911.1235	614.4769	614.4769	911.1235	0.674416695	0.725763672		2	593.75	1.000001424
2	731.972	731972	653.3373	412.8186	412.8186	653.3373	0.631861368	0.718671987		2	594	0.99972543
2	732.367	732367	1041.949	822.8866	822.8866	1041.949	0.78975708	0.709915789		2	594.25	0.999246741
2	732.621	732621	825.9547	479.1258	479.1258	825.9547	0.580087261	0.714668849		2	594.5	0.99886513
2	733.039	733039	715.0661	557.3884	557.3884	715.0661	0.779492134	0.728857063		2	594.75	0.998239941
2	733.321	733321	1082.724	908.1318	908.1318	1082.724	0.838747271	0.743529388		2	595	0.997414136
2	733.575	733575	911.6247	689.0348	689.0348	911.6247	0.755831649	0.761407324		2	595.25	0.996985015
2	733.774	733774	841.8515	646.0945	646.0945	841.8515	0.767468491	0.772921013		2	595.5	0.997000064
2	733.959	733959	915.3942	662.0449	662.0449	915.3942	0.723234755	0.780272714		2	595.75	0.997175745
2	734.302	734302	896.4786	793.9076	793.9076	896.4786	0.885584553	0.791468976		2	596	0.997401521
2	734.57	734570	882.9212	594.2763	594.2763	882.9212	0.673079659	0.801401101		2	596.25	0.997612583
2	734.97	734970	740.8222	639.9059	639.9059	740.8222	0.863777975	0.825012162		2	596.5	0.997810975
2	735.322	735322	733.9713	654.2884	654.2884	733.9713	0.891435946	0.848767401		2	596.75	0.998005651
2	735.599	735599	881.8262	718.1214	718.1214	881.8262	0.814357069	0.862699076		2	597	0.998117899
2	735.886	735886	826.2627	664.5339	664.5339	826.2627	0.804264673	0.875678271		2	597.25	0.997876256
2	736.169	736169	1132.988	1099.449	1099.449	1132.988	0.970397745	0.885530341		2	597.5	0.997656219
2	736.352	736352	814.4939	678.0703	678.0703	814.4939	0.832505068	0.887180196		2	597.75	0.997694289
2	736.705	736705	752.8303	743.3876	743.3876	752.8303	0.987457067	0.884611857		2	598	0.997839244
2	737.074	737074	846.163	813.4922	813.4922	846.163	0.961389472	0.876266111		2	598.25	0.998406128
2	737.364	737364	657.8346	461.0791	461.0791	657.8346	0.7009043	0.858559645		2	598.5	0.99916572
2	737.573	737573	884.9304	660.9732	660.9732	884.9304	0.746921114	0.840753857		2	598.75	0.999860192
2	737.817	737817	914.9386	944.2954	944.2954	914.9386	1.032086088	0.825551436		2	599	1.000672928
2	738.044	738044	802.9275	683.2466	683.2466	802.9275	0.850944326	0.814940516		2	599.25	1.001476408
2	738.305	738305	1010.579	704.1727	704.1727	1010.579	0.69680124	0.800934833		2	599.5	1.002241768
2	738.609	738609	700.0865	521.4004	521.4004	700.0865	0.744765683	0.79233534		2	599.75	1.00268319
2	738.932	738932	771.086	589.9577	589.9577	771.086	0.765099742	0.806812674		2	600	1.003068655
2	739.126	739126	698.9889	601.0281	601.0281	698.9889	0.859853568	0.815249855		2	600.25	1.003261228
2	739.529	739529	889.8392	631.5754	631.5754	889.8392	0.709763517	0.833060686		2	600.5	1.003328828
2	739.753	739753	929.4707	887.8979	887.8979	929.4707	0.955272608	0.844878232		2	600.75	1.002873731
2	739.992	739992	776.3675	673.0061	673.0061	776.3675	0.86686537	0.849814248		2	601	1.002076841
2	740.262	740262	615.9284	570.6438	570.6438	615.9284	0.926477493	0.850014932		2	601.25	1.001262207
2	740.529	740529	921.8894	833.822	833.822	921.8894	0.904470753	0.84781345		2	601.5	1.000852555
2	740.828	740828	661.2972	522.217	522.217	661.2972	0.789685787	0.832923493		2	601.75	1.000572171
2	741.045	741045	1240.28	941.6917	941.6917	1240.28	0.759257345	0.816292931		2	602	1.000362215
2	741.546	741546	888.3175	680.834	680.834	888.3175	0.766430921	0.782605714		2	602.25	1.000258047
2	741.861	741861	1068.486	763.1653	763.1653	1068.486	0.714249227	0.764664608		2	602.5	1.000242573
2	742.093	742093	791.5466	575.888	575.888	791.5466	0.727547816	0.752858724		2	602.75	1.000152531
2	742.544	742544	1026.256	786.3216	786.3216	1026.256	0.766204144	0.746638966		2	603	1.000049727
2	742.84	742840	904.6883	762.7612	762.7612	904.6883	0.843120443	0.746564954		2	603.25	0.999900847
2	743.111	743111	738.5135	512.3517	512.3517	738.5135	0.693760778	0.744844947		2	603.5	0.999697486
2	743.309	743309	857.5069	671.5023	671.5023	857.5069	0.78308676	0.740271521		2	603.75	0.999505214
2	743.809	743809	753.8325	488.3734	488.3734	753.8325	0.647853999	0.720240434		2	604	0.999246245
2	744.353	744353	1131.748	940.3882	940.3882	1131.748	0.8309166	0.708457835		2	604.25	0.998873195
2	744.609	744609	872.3702	568.6529	568.6529	872.3702	0.651848149	0.714153358		2	604.5	0.998465558
2	744.774	744774	773.4381	528.0946	528.0946	773.4381	0.682788448	0.720105127		2	604.75	0.998217719
2	745.007	745007	621.4611	457.1103	457.1103	621.4611	0.735541291	0.727762747		2	605	0.99796988
2	745.205	745205	705.951	551.4954	551.4954	705.951	0.781209177	0.737505148		2	605.25	0.997722042
2	745.463	745463	800.6336	527.3961	527.3961	800.6336	0.658723416	0.751910068		2	605.5	0.997474203
2	745.783	745783	663.2577	436.9443	436.9443	663.2577	0.658785115	0.767344953		2	605.75	0.997607205
2	746.156	746156	856.7489	802.0952	802.0952	856.7489	0.93620803	0.789480276		2	606	0.998159452
2	746.438	746438	868.1176	827.8877	827.8877	868.1176	0.953658467	0.800194668		2	606.25	0.998819195
2	746.771	746771	768.8493	572.7168	572.7168	768.8493	0.744901244	0.808593705		2	606.5	0.999640181
2	747.23	747230	880.2058	602.906	602.906	880.2058	0.684960267	0.814394143		2	606.75	1.000461168
2	747.39	747390	937.5843	824.2357	824.2357	937.5843	0.879105697	0.810668212		2	607	1.001282154
2	747.96	747960	991.679	742.7403	742.7403	991.679	0.7489725	0.775927185		2	607.25	1.002099692
2	748.416	748416	917.6769	730.3733	730.3733	917.6769	0.79589374	0.749265859		2	607.5	1.00247726
2	748.609	748609	611.6498	473.3162	473.3162	611.6498	0.773835289	0.742242598		2	607.75	1.002773645
2	749.031	749031	893.0383	624.8941	624.8941	893.0383	0.699739418	0.728272296		2	608	1.002986687
2	749.276	749276	738.5215	544.4669	544.4669	738.5215	0.737239065	0.721941319		2	608.25	1.002988977
2	749.703	749703	1024.124	719.6213	719.6213	1024.124	0.702670087	0.712150661		2	608.5	1.002772053
2	749.894	749894	864.366	577.2052	577.2052	864.366	0.667778696	0.707682186		2	608.75	1.002550156
2	750.1	750100	688.286	434.335	434.335	688.286	0.631038551	0.703541473		2	609	1.002331765
2	750.429	750429	853.4367	594.569	594.569	853.4367	0.696676157	0.698662398		2	609.25	1.002099738
2	750.616	750616	736.4384	593.9991	593.9991	736.4384	0.806583551	0.695509046		2	609.5	1.001861829
2	751.026	751026	893.6062	673.7826	673.7826	893.6062	0.754003945	0.686957804		2	609.75	1.001722678
2	751.36	751360	807.2554	471.4021	471.4021	807.2554	0.583956577	0.680202301		2	610	1.001678624
2	751.691	751691	895.7739	652.0073	652.0073	895.7739	0.727870392	0.675060511		2	610.25	1.001682339
2	751.963	751963	1112.73	732.9226	732.9226	1112.73	0.658670657	0.668640835		2	610.5	1.001681179
2	752.365	752365	781.2158	459.3786	459.3786	781.2158	0.58803035	0.659979825		2	610.75	1.001731265
2	752.607	752607	1106.468	843.8487	843.8487	1106.468	0.762650795	0.662948571		2	611	1.002030854
2	752.872	752872	1109.455	645.1067	645.1067	1109.455	0.5814627	0.670960221		2	611.25	1.002546327
2	753.162	753162	944.0958	553.591	553.591	944.0958	0.586371637	0.679649299		2	611.5	1.002991172
2	753.381	753381	971.6769	832.2377	832.2377	971.6769	0.856496331	0.690133193		2	611.75	1.003372159
2	753.658	753658	1125.271	815.279	815.279	1125.271	0.724517916	0.704011808		2	612	1.003719342
2	753.905	753905	749.5605	456.1955	456.1955	749.5605	0.608617316	0.709017617		2	612.25	1.003790712
2	754.111	754111	771.2355	557.9618	557.9618	771.2355	0.723464882	0.712528772		2	612.5	1.003408075
2	754.363	754363	638.527	434.0005	434.0005	638.527	0.679690131	0.714960501		2	612.75	1.002884774
2	754.649	754649	871.4922	730.0857	730.0857	871.4922	0.837742093	0.708554569		2	613	1.002228682
2	754.848	754848	926.2146	663.6825	663.6825	926.2146	0.716553701	0.704361354		2	613.25	1.001154229
2	755.117	755117	843.7019	610.3724	610.3724	843.7019	0.723445568	0.701704881		2	613.5	1.000012651
2	755.317	755317	718.3817	486.1314	486.1314	718.3817	0.676703485	0.698685031		2	613.75	0.998996481
2	755.631	755631	977.5224	489.5823	489.5823	977.5224	0.500839981	0.697490961		2	614	0.998073749
2	755.943	755943	640.3717	531.1168	531.1168	640.3717	0.829388307	0.699381174		2	614.25	0.997131837
2	756.203	756203	976.1042	639.7516	639.7516	976.1042	0.655413223	0.701574943		2	614.5	0.996550812
2	756.398	756398	906.6645	617.3447	617.3447	906.6645	0.680896517	0.705558299		2	614.75	0.996599332
2	756.682	756682	720.8004	604.2802	604.2802	720.8004	0.838346094	0.718547207		2	615	0.9971353
2	757.165	757165	875.875	643.1757	643.1757	875.875	0.734323619	0.752671645		2	615.25	0.997995768
2	757.438	757438	1005.765	799.1992	799.1992	1005.765	0.794618226	0.770409248		2	615.5	0.999103721
2	757.61	757610	958.8791	617.9987	617.9987	958.8791	0.644501168	0.782566628		2	615.75	1.000274355
2	757.847	757847	796.2325	608.8584	608.8584	796.2325	0.764674137	0.798774131		2	616	1.001654679
2	758.135	758135	718.3607	652.2479	652.2479	718.3607	0.907967126	0.813996266		2	616.25	1.003112544
2	758.457	758457	786.0307	581.9484	581.9484	786.0307	0.740363449	0.83042675		2	616.5	1.004699273
2	758.628	758628	857.969	813.4506	813.4506	857.969	0.948111878	0.835293488		2	616.75	1.006333488
2	759.022	759022	675.3496	555.5593	555.5593	675.3496	0.822624756	0.833582251		2	617	1.007700475
2	759.236	759236	737.6284	712.6125	712.6125	737.6284	0.96608604	0.828031736		2	617.25	1.008876527
2	759.631	759631	691.2128	466.6884	466.6884	691.2128	0.675173261	0.815654892		2	617.5	1.01000793
2	760.024	760024	1162.953	933.368	933.368	1162.953	0.802584455	0.789562553		2	617.75	1.010853035
2	760.23	760230	864.644	646.1264	646.1264	864.644	0.747274485	0.772112546		2	618	1.011564856
2	760.484	760484	926.0889	729.0774	729.0774	926.0889	0.787265024	0.758003584		2	618.25	1.013943153
2	760.681	760681	674.0198	543.6952	543.6952	674.0198	0.806645739	0.75217821		2	618.5	1.017176765
2	760.907	760907	1050.902	727.7051	727.7051	1050.902	0.692457622	0.747082231		2	618.75	1.021066566
2	761.2	761200	1360.252	992.2997	992.2997	1360.252	0.729496961	0.748933742		2	619	1.026674595
2	761.511	761511	896.6107	626.2754	626.2754	896.6107	0.698491999	0.757546427		2	619.25	1.032962205
2	761.893	761893	741.7242	574.2819	574.2819	741.7242	0.774252613	0.766347615		2	619.5	1.041500786
2	762.055	762055	608.239	539.0109	539.0109	608.239	0.886182734	0.7691529		2	619.75	1.054434943
2	762.508	762508	764.2734	544.1898	544.1898	764.2734	0.71203551	0.782235791		2	620	1.077029701
2	762.707	762707	933.1044	684.4889	684.4889	933.1044	0.733560896	0.785016229		2	620.25	1.104136184
2	763.072	763072	831.8267	779.8975	779.8975	831.8267	0.937572093	0.779452714		2	620.5	1.135741708
2	763.484	763484	922.3592	587.7647	587.7647	922.3592	0.637240567	0.765853602		2	620.75	1.175220482
2	763.781	763781	715.3954	571.9469	571.9469	715.3954	0.799483614	0.758952771		2	621	1.218808473
2	764.036	764036	731.1232	592.0737	592.0737	731.1232	0.809813859	0.750706325		2	621.25	1.246088284
2	764.434	764434	567.5701	462.8366	462.8366	567.5701	0.815470371	0.740044481		2	621.5	1.264903922
2	764.71	764710	1217.561	797.3453	797.3453	1217.561	0.654870926	0.747051205		2	621.75	1.278853895
2	765.048	765048	870.3295	566.8258	566.8258	870.3295	0.651277246	0.761478639		2	622	1.287082849
2	765.243	765243	754.112	530.6	530.6	754.112	0.703609013	0.769842271		2	622.25	1.291341464
2	765.554	765554	757.2859	690.9638	690.9638	757.2859	0.912421319	0.796383572		2	622.5	1.292565487
2	765.819	765819	1044.415	803.044	803.044	1044.415	0.768893591	0.817664975		2	622.75	1.289770305
2	766.229	766229	885.994	809.0792	809.0792	885.994	0.913188125	0.844721		2	623	1.281308017
2	766.397	766397	1130.367	973.5456	973.5456	1130.367	0.861265058	0.856405157		2	623.25	1.271717585
2	766.662	766662	965.2733	866.3138	866.3138	965.2733	0.89748033	0.864544867		2	623.5	1.260429227
2	766.988	766988	874.8879	810.1765	810.1765	874.8879	0.926034638	0.843116092		2	623.75	1.247681778
2	767.204	767204	902.6235	667.5517	667.5517	902.6235	0.73956827	0.826408677		2	624	1.23077152
2	767.447	767447	922.6214	713.5434	713.5434	922.6214	0.773387004	0.804878881		2	624.25	1.204297018
2	767.752	767752	887.463	642.3967	642.3967	887.463	0.723857445	0.768146204		2	624.5	1.173328437
2	767.937	767937	1239.751	1090.761	1090.761	1239.751	0.879822642	0.754266404		2	624.75	1.143239491
2	768.138	768138	881.1629	672.1623	672.1623	881.1629	0.762812756	0.747418588		2	625	1.10925201
2	768.409	768409	1001.294	645.3093	645.3093	1001.294	0.644475349	0.741623296		2	625.25	1.074607749
2	768.598	768598	833.3695	488.5311	488.5311	833.3695	0.586211878	0.740059294		2	625.5	1.051890532
2	768.815	768815	1163.216	976.1734	976.1734	1163.216	0.839202177	0.744771458		2	625.75	1.036413894
2	769.221	769221	858.7539	721.1407	721.1407	858.7539	0.83975246	0.768047633		2	626	1.026335047
2	769.482	769482	906.9811	672.525	672.525	906.9811	0.741498362	0.779320656		2	626.25	1.018715446
2	769.81	769810	879.0261	717.74	717.74	879.0261	0.81651728	0.78805946		2	626.5	1.014611819
2	770.115	770115	836.8635	697.3824	697.3824	836.8635	0.833328733	0.795835625		2	626.75	1.015482849
2	770.332	770332	730.3654	599.2129	599.2129	730.3654	0.820428925	0.800139665		2	627	1.017104642
2	770.549	770549	1147.599	855.8632	855.8632	1147.599	0.745785941	0.8036283		2	627.25	1.017301478
2	770.74	770740	1013.367	789.419	789.419	1013.367	0.779006026	0.805285024		2	627.5	1.017595013
2	771.16	771160	1101.753	894.5722	894.5722	1101.753	0.811953496	0.78946674		2	627.75	1.017626983
2	771.394	771394	817.8156	606.6204	606.6204	817.8156	0.741756944	0.776175182		2	628	1.015824398
2	771.766	771766	768.3308	666.8801	666.8801	768.3308	0.867959608	0.773201705		2	628.25	1.013522224
2	771.994	771994	889.3047	756.7415	756.7415	889.3047	0.85093613	0.796199872		2	628.5	1.011435927
2	772.369	772369	892.4415	739.8231	739.8231	892.4415	0.828987782	0.855017927		2	628.75	1.008972543
2	772.555	772555	758.2089	463.9467	463.9467	758.2089	0.611898251	0.873753144		2	629	1.006779918
2	772.966	772966	920.7607	779.0645	779.0645	920.7607	0.846109635	0.911878211		2	629.25	1.005136073
2	773.242	773242	458.6651	376.5272	376.5272	458.6651	0.820919664	0.927092759		2	629.5	1.003922415
2	773.642	773642	2869.264	5154.489	5154.489	2869.264	1.796449891	0.911241513		2	629.75	1.003581067
2	773.834	773834	843.7261	577.526	577.526	843.7261	0.684494648	0.899114408		2	630	1.003727057
2	774.024	774024	783.4632	769.0376	769.0376	783.4632	0.981587393	0.890061298		2	630.25	1.004287363
2	774.219	774219	880.5167	600.0508	600.0508	880.5167	0.681475774	0.879175221		2	630.5	1.005574232
2	774.522	774522	1128.059	643.16	643.16	1128.059	0.570147483	0.851978643		2	630.75	1.007619787
2	774.871	774871	773.0155	591.5786	591.5786	773.0155	0.765286854	0.825129014		2	631	1.009262058
2	775.045	775045	776.5469	571.9927	571.9927	776.5469	0.736584873	0.817018515		2	631.25	1.010335291
2	775.449	775449	706.6481	585.4369	585.4369	706.6481	0.82847021	0.799566057		2	631.5	1.011009809
2	775.888	775888	967.2788	941.8696	941.8696	967.2788	0.973731255	0.787128894		2	631.75	1.011521807
2	776.461	776461	1186.044	867.2824	867.2824	1186.044	0.73123965	0.809627138		2	632	1.011855545
2	776.639	776639	949.1241	807.7722	807.7722	949.1241	0.851071214	0.810859843		2	632.25	1.011905912
2	776.966	776966	896.38	656.5395	656.5395	896.38	0.732434347	0.783615382		2	632.5	1.011507623
2	777.191	777191	547.2997	435.4722	435.4722	547.2997	0.795674107	0.754603297		2	632.75	1.010888483
2	777.55	777550	931.2295	711.0352	711.0352	931.2295	0.76354454	0.723380426		2	633	1.010214525
2	778.03	778030	842.4475	586.9217	586.9217	842.4475	0.696686381	0.703400886		2	633.25	1.009364606
2	778.221	778221	1005.288	599.4814	599.4814	1005.288	0.596328017	0.702947427		2	633.5	1.008311571
2	778.548	778548	1065.988	900.0849	900.0849	1065.988	0.844366822	0.726942561		2	633.75	1.007161736
2	778.746	778746	855.7286	506.4323	506.4323	855.7286	0.591814157	0.748001169		2	634	1.006011902
2	778.917	778917	792.2452	597.0783	597.0783	792.2452	0.753653414	0.763373474		2	634.25	1.004862068
2	779.106	779106	774.6364	589.4446	589.4446	774.6364	0.760930677	0.786962477		2	634.5	1.003712234
2	779.461	779461	794.4945	690.9081	690.9081	794.4945	0.869619739	0.839781799		2	634.75	1.0025624
2	779.661	779661	654.1348	570.6526	570.6526	654.1348	0.872377681	0.863201207		2	635	1.001466938
2	779.987	779987	631.1827	641.6628	641.6628	631.1827	1.016603909	0.910888581		2	635.25	1.000610124
2	780.213	780213	1853.829	1767.2	1767.2	1853.829	0.953270232	0.929362592		2	635.5	0.999897072
2	780.578	780578	721.5015	644.7068	644.7068	721.5015	0.893562661	0.918223891		2	635.75	0.999331651
2	780.884	780884	669.1049	598.8564	598.8564	669.1049	0.895011231	0.892552844		2	636	0.999003613
2	781.134	781134	752.2843	722.7968	722.7968	752.2843	0.960802718	0.87526534		2	636.25	0.998903315
2	781.436	781436	966.976	759.3593	759.3593	966.976	0.78529281	0.850795777		2	636.5	0.999067884
2	781.781	781781	784.5439	628.3378	628.3378	784.5439	0.800895654	0.814459143		2	636.75	0.99925501
2	781.949	781949	747.3698	549.9269	549.9269	747.3698	0.735816325	0.801856823		2	637	0.999530095
2	782.358	782358	1050.873	730.7211	730.7211	1050.873	0.695346726	0.768320888		2	637.25	0.999924475
2	782.555	782555	825.8291	617.1109	617.1109	825.8291	0.747262236	0.757318886		2	637.5	1.000345747
2	782.907	782907	871.5698	882.9905	882.9905	871.5698	1.013103598	0.758947871		2	637.75	1.000864633
2	783.099	783099	823.5512	578.1555	578.1555	823.5512	0.702027391	0.765222078		2	638	1.001382459
2	783.463	783463	835.7038	529.6966	529.6966	835.7038	0.633832944	0.775787482		2	638.25	1.001938858
2	783.913	783913	736.8109	584.2067	584.2067	736.8109	0.792885529	0.791528017		2	638.5	1.002514976
2	784.325	784325	1043.09	756.9305	756.9305	1043.09	0.725661736	0.811659986		2	638.75	1.002978757
2	784.781	784781	1152.726	1238.535	1238.535	1152.726	1.074440066	0.821418551		2	639	1.003047628
2	785.217	785217	1097.146	868.0994	868.0994	1097.146	0.791234166	0.816315634		2	639.25	1.002839531
2	785.392	785392	813.0542	701.2662	701.2662	813.0542	0.862508551	0.812625703		2	639.5	1.002660052
2	785.574	785574	910.7076	646.9762	646.9762	910.7076	0.710410454	0.807334643		2	639.75	1.002587025
2	785.882	785882	963.1969	702.6687	702.6687	963.1969	0.729517194	0.784137174		2	640	1.00218963
2	786.145	786145	1048.398	788.522	788.522	1048.398	0.752120855	0.762035497		2	640.25	1.001938075
2	786.499	786499	1263.708	971.4684	971.4684	1263.708	0.768744362	0.734361294		2	640.5	1.002437335
2	786.731	786731	1001.2	722.7247	722.7247	1001.2	0.72185847	0.714262086		2	640.75	1.003052982
2	786.97	786970	1125.468	850.9442	850.9442	1125.468	0.756080315	0.6993257		2	641	1.004294041
2	787.168	787168	941.6681	603.6659	603.6659	941.6681	0.641060157	0.689617939		2	641.25	1.006160303
2	787.457	787457	1044.372	728.309	728.309	1044.372	0.697365498	0.674878266		2	641.5	1.009560923
2	787.73	787730	795.1609	562.7923	562.7923	795.1609	0.707771597	0.668728974		2	641.75	1.013105114
2	787.93	787930	892.7976	517.7773	517.7773	892.7976	0.579949252	0.672999961		2	642	1.016671607
2	788.35	788350	918.794	717.307	717.307	918.794	0.780704924	0.69881107		2	642.25	1.020366492
2	788.719	788719	964.9869	537.4622	537.4622	964.9869	0.556963209	0.726238087		2	642.5	1.023619623
2	788.9	788900	889.3892	643.1755	643.1755	889.3892	0.723165404	0.745527858		2	642.75	1.025619758
2	789.154	789154	830.2711	666.531	666.531	830.2711	0.802787186	0.775180058		2	643	1.027219594
2	789.609	789609	968.2767	977.4837	977.4837	968.2767	1.009508646	0.821498109		2	643.25	1.028773583
2	789.779	789779	1014.42	931.1794	931.1794	1014.42	0.917942667	0.838628484		2	643.5	1.029363563
2	789.959	789959	772.8786	533.3306	533.3306	772.8786	0.690057404	0.851185087		2	643.75	1.029516376
2	790.25	790250	798.2014	668.5704	668.5704	798.2014	0.837596125	0.863720708		2	644	1.027392989
2	790.472	790472	935.104	796.3563	796.3563	935.104	0.851623242	0.867737731		2	644.25	1.024536093
2	790.736	790736	844.7204	685.9962	685.9962	844.7204	0.812098536	0.858042565		2	644.5	1.021470118
2	791.1	791100	906.8462	930.3568	930.3568	906.8462	1.025925675	0.829124421		2	644.75	1.018396758
2	791.291	791291	706.1434	455.2735	455.2735	706.1434	0.644732359	0.816287841		2	645	1.015222846
2	791.465	791465	716.6121	645.1008	645.1008	716.6121	0.900209193	0.802817049		2	645.25	1.011521035
2	791.753	791753	1015.604	870.2753	870.2753	1015.604	0.856904167	0.779401439		2	645.5	1.008569422
2	791.974	791974	965.6209	641.2712	641.2712	965.6209	0.664102444	0.76367611		2	645.75	1.005782387
2	792.138	792138	1265.294	973.7004	973.7004	1265.294	0.769544786	0.748869514		2	646	1.004125236
2	792.44	792440	781.287	446.9604	446.9604	781.287	0.572082218	0.734151411		2	646.25	1.002786509
2	792.609	792609	1046.797	876.1155	876.1155	1046.797	0.836948807	0.74038299		2	646.5	1.001685092
2	792.906	792906	614.3978	474.9607	474.9607	614.3978	0.773050782	0.764139323		2	646.75	1.000948296
2	793.101	793101	814.0893	565.1512	565.1512	814.0893	0.694212785	0.776853592		2	647	1.000599551
2	793.335	793335	586.0533	411.69	411.69	586.0533	0.702478768	0.793454985		2	647.25	1.00056332
2	793.682	793682	644.4784	650.5224	650.5224	644.4784	1.009378127	0.828406218		2	647.5	1.000929293
2	793.89	793890	630.367	641.2074	641.2074	630.367	1.017196966	0.843614468		2	647.75	1.001255249
2	794.196	794196	640.617	469.6677	469.6677	640.617	0.73314898	0.845640518		2	648	1.001663621
2	794.583	794583	647.3354	571.2303	571.2303	647.3354	0.88243328	0.851841648		2	648.25	1.0019043
2	794.894	794894	782.6248	633.3195	633.3195	782.6248	0.809224931	0.889940201		2	648.5	1.001892969
2	795.222	795222	807.8916	677.6846	677.6846	807.8916	0.838831101	0.94145071		2	648.75	1.001878229
2	795.553	795553	840.7819	757.1443	757.1443	840.7819	0.900524024	0.976642788		2	649	1.001730165
2	795.9	795900	888.4756	840.6453	840.6453	888.4756	0.946165882	0.996682691		2	649.25	1.00143836
2	796.407	796407	894.3273	620.5097	620.5097	894.3273	0.693828423	1.016613579		2	649.5	1.001073104
2	796.574	796574	1612.839	3523.452	3523.452	1612.839	2.184627232	1.013905105		2	649.75	1.000798919
2	796.841	796841	1151.755	881.8006	881.8006	1151.755	0.765614736	0.999374977		2	650	1.000500797
2	797.139	797139	890.6037	633.125	633.125	890.6037	0.710894195	0.984701342		2	650.25	1.00023199
2	797.366	797366	896.0878	775.9982	775.9982	896.0878	0.865984561	0.957766404		2	650.5	0.999985199
2	797.693	797693	690.3565	502.3245	502.3245	690.3565	0.727630579	0.920227314		2	650.75	0.999736703
2	797.903	797903	934.2965	839.3437	839.3437	934.2965	0.898369736	0.918117061		2	651	0.999567902
2	798.126	798126	681.2804	742.3727	742.3727	681.2804	1.089672769	0.909996728		2	651.25	0.999505168
2	798.508	798508	1020.409	904.4503	904.4503	1020.409	0.886360567	0.929970165		2	651.5	0.999532506
2	798.832	798832	1412.45	1269.083	1269.083	1412.45	0.898497646	0.996149316		2	651.75	0.999559844
2	799.126	799126	1365.78	1315.901	1315.901	1365.78	0.963479477	1.067797207		2	652	0.999723299
2	799.438	799438	1024.242	979.0749	979.0749	1024.242	0.955901926	1.141459037		2	652.25	1.000048705
2	799.905	799905	1050.987	1409.745	1409.745	1050.987	1.341353414	1.305556337		2	652.5	1.000514129
2	800.225	800225	1324.399	2449.245	2449.245	1324.399	1.849325619	1.473151133		2	652.75	1.00105211
2	802.152	802152	1149.797	1924.663	1924.663	1149.797	1.673915482	2.392634696		2	653	1.001939849
2	802.613	802613	888.4236	1818.57	1818.57	888.4236	2.046962733	2.407543414		2	653.25	1.003094817
2	802.934	802934	603.771	1462.278	1462.278	603.771	2.421908306	2.377875242		2	653.5	1.00423136
2	803.135	803135	910.8969	3084.873	3084.873	910.8969	3.38663245	2.319877183		2	653.75	1.005367903
2	803.354	803354	1102.211	2722.335	2722.335	1102.211	2.46988553	2.230944532		2	654	1.005492948
2	803.689	803689	905.2925	2458.327	2458.327	905.2925	2.715505762	2.131031306		2	654.25	1.005208008
2	804.06	804060	953.9902	1803.389	1803.389	953.9902	1.890364283	2.077687968		2	654.5	1.004780606
2	804.35	804350	1021.235	1631.419	1631.419	1021.235	1.597496169	2.03311895		2	654.75	1.003731032
2	804.601	804601	789.959	1216.801	1216.801	789.959	1.540334372	1.995653554		2	655	1.002682757
2	804.804	804804	1287.997	1321.687	1321.687	1287.997	1.026156893	1.962586288		2	655.25	1.001730779
2	807.704	807704	1332.395	1336.282	1336.282	1332.395	1.002917303	1.420621066		2	655.5	1.000609862
2	808.296	808296	1239.506	1564.732	1564.732	1239.506	1.262383562	1.345159762		2	655.75	0.999258505
2	809.875	809875	2854.916	4235.935	4235.935	2854.916	1.483733672	1.262249942		2	656	0.998556733
3	1.451	1451	2589.016	3759.849	3759.849	2589.016	1.452230886	1.553197533		2	656.25	0.998431718
3	1.626	1626	2174.759	3384.627	3384.627	2174.759	1.556322793	1.516356818		2	656.5	0.998306702
3	1.93	1930	1408.472	2167.661	2167.661	1408.472	1.53901604	1.455903079		2	656.75	0.998702626
3	2.148	2148	1264.636	1912.668	1912.668	1264.636	1.51242571	1.415522668		2	657	0.999611918
3	2.315	2315	1084.171	1636.56	1636.56	1084.171	1.509503575	1.386204636		2	657.25	1.000521209
3	2.502	2502	935.097	1191.725	1191.725	935.097	1.274439978	1.354640948		2	657.5	1.001934315
3	2.958	2958	946.0615	1059.482	1059.482	946.0615	1.119887026	1.283994516		2	657.75	1.003618346
3	3.166	3166	1003.059	1091.749	1091.749	1003.059	1.088419525	1.255540117		2	658	1.006045457
3	3.347	3347	1043.82	1160.876	1160.876	1043.82	1.11214194	1.233102578		2	658.25	1.008867875
3	3.513	3513	958.6991	1235.348	1235.348	958.6991	1.288566976	1.213577199		2	658.5	1.011536309
3	3.969	3969	1453.262	1866.071	1866.071	1453.262	1.284056832	1.163874494		2	658.75	1.014688066
3	4.294	4294	1941.445	2393.673	2393.673	1941.445	1.232933717	1.137575338		2	659	1.01792694
3	4.471	4471	2628.663	3380.845	3380.845	2628.663	1.286146227	1.128431558		2	659.25	1.020818258
3	4.716	4716	1751.085	2173.783	2173.783	1751.085	1.241392051	1.123090364		2	659.5	1.023180335
3	5.386	5386	2524.626	2841.487	2841.487	2524.626	1.125508095	1.151561304		2	659.75	1.025231517
3	5.444	5444	793.2564	805.624	805.624	793.2564	1.015590924	1.156946278		2	660	1.026558495
3	6.058	6058	2203.161	2002.135	2002.135	2203.161	0.908755647	1.241861123		2	660.25	1.025330033
3	8.547	8547	2950.668	8005.484	8005.484	2950.668	2.713109032	1.465394769		2	660.5	1.024072622
3	9.162	9162	11848.02	41595.76	41595.76	11848.02	3.510777328	1.439136803		2	660.75	1.022016219
3	9.23	9230	761.2542	412.79	412.79	761.2542	0.542249882	1.433932421		2	661	1.019621079
3	11.184	11184	1221.558	783.3066	783.3066	1221.558	0.641235701	1.066110651		2	661.25	1.01651152
3	11.47	11470	864.7733	704.0682	704.0682	864.7733	0.814165053	0.98622621		2	661.5	1.012593923
3	14.178	14178	1212.956	936.5628	936.5628	1212.956	0.772132542	0.731375332		2	661.75	1.008895441
3	14.412	14412	814.5824	558.4823	558.4823	814.5824	0.685605655	0.731899557		2	662	1.006123387
3	14.595	14595	1284.198	979.6785	979.6785	1284.198	0.762871847	0.732658262		2	662.25	1.003793627
3	14.953	14953	1196.46	904.5226	904.5226	1196.46	0.75599903	0.733709982		2	662.5	1.001676129
3	15.176	15176	1082.697	758.0629	758.0629	1082.697	0.700161633	0.734225528		2	662.75	0.999813503
3	15.48	15480	910.7728	625.4495	625.4495	910.7728	0.686723956	0.7354174		2	663	0.998803246
3	15.841	15841	931.4447	696.3316	696.3316	931.4447	0.747582331	0.738560411		2	663.25	0.997972565
3	16.071	16071	753.9507	591.9374	591.9374	753.9507	0.785114199	0.74292583		2	663.5	0.997384685
3	16.495	16495	613.048	479.6921	479.6921	613.048	0.782470704	0.755917301		2	663.75	0.99685421
3	16.704	16704	818.8076	571.916	571.916	818.8076	0.69847422	0.762816649		2	664	0.996700537
3	16.966	16966	874.3832	741.0897	741.0897	874.3832	0.847557112	0.770125447		2	664.25	0.996677546
3	17.226	17226	1121.833	912.9264	912.9264	1121.833	0.813781017	0.778131357		2	664.5	0.996678207
3	17.435	17435	954.9225	578.2595	578.2595	954.9225	0.605556472	0.785352437		2	664.75	0.996896687
3	17.751	17751	920.9491	709.559	709.559	920.9491	0.770464948	0.791543138		2	665	0.997270912
3	18.101	18101	723.69	637.8828	637.8828	723.69	0.881430999	0.789179498		2	665.25	0.997692364
3	18.286	18286	1006.284	905.3793	905.3793	1006.284	0.899725425	0.787196664		2	665.5	0.998130013
3	18.757	18757	819.876	598.6075	598.6075	819.876	0.730119555	0.768728006		2	665.75	0.998632719
3	18.949	18949	1169.587	920.7761	920.7761	1169.587	0.787266018	0.759030991		2	666	0.999264986
3	19.266	19266	1036.979	663.0549	663.0549	1036.979	0.639410152	0.751825349		2	666.25	0.999762745
3	19.455	19455	964.6297	839.2949	839.2949	964.6297	0.87006952	0.757624792		2	666.5	1.000137401
3	19.945	19945	837.3262	527.6084	527.6084	837.3262	0.630110941	0.814873564		2	666.75	1.000421648
3	20.4	20400	754.7602	580.5843	580.5843	754.7602	0.769230148	0.888935634		2	667	1.000538421
3	20.762	20762	960.9007	829.0625	829.0625	960.9007	0.862797269	0.932694099		2	667.25	1.000577681
3	20.998	20998	781.9051	639.5759	639.5759	781.9051	0.81797126	0.9426272		2	667.5	1.00055942
3	21.226	21226	2560.655	4563.311	4563.311	2560.655	1.782087396	0.935431006		2	667.75	1.00040285
3	21.461	21461	895.397	757.6454	757.6454	895.397	0.846155839	0.916735519		2	668	1.000176192
3	21.907	21907	821.9148	525.5819	525.5819	821.9148	0.639460319	0.871052664		2	668.25	0.999936081
3	22.093	22093	758.4051	596.8472	596.8472	758.4051	0.786976775	0.855909124		2	668.5	0.999804649
3	22.426	22426	972.1404	589.9444	589.9444	972.1404	0.606851027	0.829092828		2	668.75	0.999669729
3	22.853	22853	821.4937	612.6954	612.6954	821.4937	0.745830918	0.788778563		2	669	0.999558285
3	23.289	23289	1122.727	898.6371	898.6371	1122.727	0.800405709	0.755454416		2	669.25	0.999649997
3	23.507	23507	751.713	582.8274	582.8274	751.713	0.775332341	0.746801926		2	669.5	1.000245447
3	23.68	23680	751.0875	603.0025	603.0025	751.0875	0.802839216	0.742816219		2	669.75	1.001091762
3	23.879	23879	815.9278	737.5208	737.5208	815.9278	0.903904488	0.738259135		2	670	1.001634482
3	24.334	24334	1054.779	687.4429	687.4429	1054.779	0.65174117	0.729180111		2	670.25	1.002005552
3	24.565	24565	1044.601	571.853	571.853	1044.601	0.547436773	0.725985182		2	670.5	1.002264016
3	24.809	24809	1337.647	1036.063	1036.063	1337.647	0.774541415	0.720877335		2	670.75	1.002483591
3	25.027	25027	495.7317	348.4814	348.4814	495.7317	0.70296372	0.714477679		2	671	1.002348356
3	25.458	25458	721.7652	468.2716	468.2716	721.7652	0.648786614	0.70893117		2	671.25	1.002057549
3	25.68	25680	657.478	558.032	558.032	657.478	0.84874627	0.715926682		2	671.5	1.001813228
3	25.894	25894	800.6166	559.7625	559.7625	800.6166	0.699164244	0.733541048		2	671.75	1.001425237
3	26.066	26066	699.6579	599.4683	599.4683	699.6579	0.856802017	0.754211579		2	672	1.000843455
3	26.226	26226	591.08	393.3954	393.3954	591.08	0.665553563	0.775970888		2	672.25	1.000468779
3	26.716	26716	816.1761	678.1559	678.1559	816.1761	0.830894093	0.833589645		2	672.5	1.000444787
3	26.977	26977	984.2359	697.5826	697.5826	984.2359	0.708755492	0.85704361		2	672.75	1.000543495
3	27.412	27412	1186.235	1245.581	1245.581	1186.235	1.050028873	0.897822063		2	673	1.000691314
3	27.576	27576	887.9854	914.3891	914.3891	887.9854	1.029734385	0.907174371		2	673.25	1.00113233
3	28.043	28043	940.6378	816.0599	816.0599	940.6378	0.867560181	0.912869457		2	673.5	1.001616786
3	28.336	28336	705.9287	575.7445	575.7445	705.9287	0.815584492	0.912374678		2	673.75	1.001810342
3	28.567	28567	809.1583	788.2452	788.2452	809.1583	0.974154501	0.909276712		2	674	1.001776382
3	28.882	28882	901.2564	811.4417	811.4417	901.2564	0.900345007	0.8963245		2	674.25	1.001649175
3	29.224	29224	1162.483	985.4341	985.4341	1162.483	0.847697644	0.880862272		2	674.5	1.001477774
3	29.627	29627	742.705	521.9071	521.9071	742.705	0.702711171	0.876725585		2	674.75	1.001152938
3	29.841	29841	887.5593	910.1888	910.1888	887.5593	1.025496325	0.885077589		2	675	1.000798802
3	30.013	30013	836.1978	756.8193	756.8193	836.1978	0.905072101	0.895160724		2	675.25	1.000389205
3	30.194	30194	986.0354	904.4074	904.4074	986.0354	0.917215954	0.907052509		2	675.5	1.000065797
3	30.473	30473	969.6477	876.0291	876.0291	969.6477	0.903450913	0.923562423		2	675.75	0.999706659
3	30.707	30707	1460.655	1442.233	1442.233	1460.655	0.98738785	0.934980496		2	676	0.999341308
3	30.873	30873	1181.865	1074.078	1074.078	1181.865	0.908799228	0.94335494		2	676.25	0.999329702
3	31.079	31079	785.5805	744.0443	744.0443	785.5805	0.947126743	0.954281155		2	676.5	0.999440203
3	31.559	31559	988.5287	1046.1	1046.1	988.5287	1.058239381	0.983345663		2	676.75	0.9996377
3	31.741	31741	904.5223	955.1622	955.1622	904.5223	1.055985242	0.992056503		2	677	1.000056671
3	32.012	32012	529.6269	467.2775	467.2775	529.6269	0.88227675	0.997871611		2	677.25	1.000714003
3	32.29	32290	700.6347	711.8985	711.8985	700.6347	1.016076566	1.006952403		2	677.5	1.001322971
3	32.586	32586	702.564	803.7542	803.7542	702.564	1.144029868	1.035546063		2	677.75	1.001581983
3	33.069	33069	711.5533	646.1113	646.1113	711.5533	0.908029377	1.034624926		2	678	1.001791536
3	33.375	33375	654.2418	811.6122	811.6122	654.2418	1.24053859	1.011838625		2	678.25	1.002085779
3	33.756	33756	652.1389	866.014	866.014	652.1389	1.327959427	1.044058115		2	678.5	1.002839024
3	34.211	34211	892.767	1204.82	1204.82	892.767	1.349534649	1.290676549		2	678.75	1.003804332
3	34.585	34585	802.0345	1370.877	1370.877	802.0345	1.709249415	1.472993373		2	679	1.004784277
3	34.854	34854	794.6968	1583.808	1583.808	794.6968	1.992971407	1.609084508		2	679.25	1.005763627
3	35.074	35074	868.661	1838.847	1838.847	868.661	2.116875283	1.885383231		2	679.5	1.006869106
3	35.232	35232	849.7265	2076.346	2076.346	849.7265	2.443546247	2.242805198		2	679.75	1.007706031
3	35.585	35585	1006.814	3140.78	3140.78	1006.814	3.119523566	3.49145577		2	680	1.008040468
3	35.887	35887	815.7271	2946.357	2946.357	815.7271	3.611939581	4.895837688		2	680.25	1.007750412
3	36.133	36133	656.7134	3700.823	3700.823	656.7134	5.635370011	6.189825232		2	680.5	1.007380156
3	36.375	36375	760.6673	5256.238	5256.238	760.6673	6.910035439	7.533473683		2	680.75	1.006667826
3	36.621	36621	735.3382	5337.604	5337.604	735.3382	7.258706266	9.074824659		2	681	1.005886608
3	36.843	36843	599.6934	6120.648	6120.648	599.6934	10.20629542	10.56874763		2	681.25	1.004833446
3	37.027	37027	741.2464	7650.629	7650.629	741.2464	10.32130342	11.71106509		2	681.5	1.003887285
3	37.398	37398	694.817	11247.11	11247.11	694.817	16.18715432	14.33030076		2	681.75	1.003059446
3	37.809	37809	888.8709	21316.06	21316.06	888.8709	23.98105282	17.20955199		2	682	1.00235979
3	39.409	39409	1122.036	27058.33	27058.33	1122.036	24.11538489	22.10910277		2	682.25	1.001744708
3	39.588	39588	1023.692	26759.39	26759.39	1023.692	26.14007924	22.14618053		2	682.5	1.001614652
3	41.019	41019	994.9714	28500.06	28500.06	994.9714	28.64409972	18.28873165		2	682.75	1.001902625
3	41.253	41253	795.2656	16763.28	16763.28	795.2656	21.0788446	16.9111679		2	683	1.002073319
3	41.451	41451	961.609	19310.21	19310.21	961.609	20.08114525	15.48976876		2	683.25	1.00189146
3	41.765	41765	1125.733	11506.27	11506.27	1125.733	10.22113592	12.86905041		2	683.5	1.001642365
3	41.941	41941	839.3797	6481.407	6481.407	839.3797	7.721662795	11.41868856		2	683.75	1.001387627
3	42.128	42128	1214.713	8030.452	8030.452	1214.713	6.610987122	10.05899437		2	684	1.00108609
3	42.323	42323	949.2197	4833.432	4833.432	949.2197	5.09200557	8.687589024		2	684.25	1.00067764
3	42.827	42827	817.9119	2803.4	2803.4	817.9119	3.427508513	4.782659933		2	684.5	1.000295562
3	43.182	43182	748.4036	1967.626	1967.626	748.4036	2.629097455	2.446503351		2	684.75	1.000023021
3	43.392	43392	904.4057	1994.627	1994.627	904.4057	2.205456025	1.512371223		2	685	0.999743061
3	43.768	43768	690	1241.007	1241.007	690	1.79856087	0.855620147		2	685.25	0.999504286
3	44	44000	927.5739	1611.282	1611.282	927.5739	1.737092861	0.889546291		2	685.5	0.999736859
3	44.318	44318	921.1141	1277.093	1277.093	921.1141	1.386465586	1.147426314		2	685.75	1.000446237
3	44.707	44707	829.0315	1038.515	1038.515	829.0315	1.252684608	1.264054043		2	686	1.001321194
3	44.997	44997	913.6228	1043.768	1043.768	913.6228	1.142449597	1.145154503		2	686.25	1.002262105
3	45.253	45253	702.6563	838.7352	838.7352	702.6563	1.193663531	1.091231164		2	686.5	1.00329552
3	45.558	45558	941.4626	1212.346	1212.346	941.4626	1.28772614	1.060723675		2	686.75	1.004473845
3	45.992	45992	647.3481	645.0987	645.0987	647.3481	0.996525208	1.017567889		2	687	1.00567756
3	46.228	46228	579.2058	618.4667	618.4667	579.2058	1.067784024	0.983619436		2	687.25	1.00629449
3	46.541	46541	681.3045	530.4132	530.4132	681.3045	0.778525901	0.950244713		2	687.5	1.006887315
3	46.845	46845	764.1932	689.1634	689.1634	764.1932	0.901818284	0.927406486		2	687.75	1.007197937
3	47.086	47086	743.1809	640.0993	640.0993	743.1809	0.861296758	0.913795835		2	688	1.006526492
3	47.244	47244	722.5374	720.2545	720.2545	722.5374	0.99684044	0.91001738		2	688.25	1.005521861
3	47.54	47540	940.6112	853.5183	853.5183	940.6112	0.907408183	0.918738109		2	688.5	1.004386201
3	47.77	47770	550.6902	520.4879	520.4879	550.6902	0.945155552	0.930144327		2	688.75	1.003179592
3	47.991	47991	889.9165	830.1392	830.1392	889.9165	0.932828192	0.936286984		2	689	1.001703935
3	48.155	48155	884.8786	912.665	912.665	884.8786	1.03140137	0.938420885		2	689.25	1.000854063
3	48.456	48456	1094.117	1010.417	1010.417	1094.117	0.923499955	0.943529514		2	689.5	1.001375825
3	48.629	48629	860.3655	883.9343	883.9343	860.3655	1.027393939	0.943009314		2	689.75	1.002567552
3	48.792	48792	428.4519	297.1402	297.1402	428.4519	0.693520556	0.93844713		2	690	1.003726073
3	49.142	49142	691.8865	700.2981	700.2981	691.8865	1.012157485	0.923644575		2	690.25	1.004097356
3	49.33	49330	425.1594	386.65	386.65	425.1594	0.909423619	0.916298684		2	690.5	1.004111315
3	49.523	49523	494.1804	517.2842	517.2842	494.1804	1.046751753	0.90818267		2	690.75	1.004058881
3	49.853	49853	513.9009	380.6854	380.6854	513.9009	0.740775897	0.892603972		2	691	1.003797619
3	50.051	50051	472.2749	461.0197	461.0197	472.2749	0.976168117	0.882009482		2	691.25	1.003318968
3	50.205	50205	885.8647	702.9463	702.9463	885.8647	0.793514292	0.871365276		2	691.5	1.003014399
3	50.554	50554	1261.436	1089.324	1089.324	1261.436	0.863558674	0.837809778		2	691.75	1.002875845
3	50.934	50934	872.5863	668.8898	668.8898	872.5863	0.766560053	0.801143017		2	692	1.002700059
3	51.111	51111	539.8143	490.9137	490.9137	539.8143	0.909412181	0.789405592		2	692.25	1.002551134
3	51.436	51436	748.5127	540.1441	540.1441	748.5127	0.72162316	0.775686541		2	692.5	1.002451839
3	51.651	51651	777.8029	633.2537	633.2537	777.8029	0.814157031	0.769686072		2	692.75	1.002266262
3	51.975	51975	838.0868	533.104	533.104	838.0868	0.636096404	0.765307695		2	693	1.002046352
3	52.334	52334	1163.657	879.868	879.868	1163.657	0.756123153	0.767061272		2	693.25	1.00180951
3	52.617	52617	1105.923	790.8023	790.8023	1105.923	0.715060904	0.778789337		2	693.5	1.001482774
3	52.814	52814	715.4338	699.6368	699.6368	715.4338	0.97791969	0.792972853		2	693.75	1.000776361
3	53.107	53107	575.945	420.4495	420.4495	575.945	0.730016755	0.816010443		2	694	0.999665169
3	53.447	53447	892.6679	718.1058	718.1058	892.6679	0.804449001	0.834070838		2	694.25	0.998856473
3	53.72	53720	604.7747	564.0793	564.0793	604.7747	0.932709817	0.832896656		2	694.5	0.99869421
3	54.085	54085	835.5529	725.7062	725.7062	835.5529	0.868534117	0.818467114		2	694.75	0.998583504
3	54.289	54289	626.3711	504.24	504.24	626.3711	0.805017984	0.812233431		2	695	0.998593097
3	54.512	54512	742.5651	576.301	576.301	742.5651	0.776094917	0.813280189		2	695.25	0.998648107
3	54.712	54712	848.4645	694.9282	694.9282	848.4645	0.819042164	0.79850931		2	695.5	0.998912981
3	54.933	54933	817.4313	657.1533	657.1533	817.4313	0.803924807	0.758956162		2	695.75	0.999398686
3	55.163	55163	807.9406	625.1267	625.1267	807.9406	0.773728539	0.736041543		2	696	0.999762232
3	55.325	55325	571.3551	492.7479	492.7479	571.3551	0.862419711	0.75652484		2	696.25	0.999909297
3	55.701	55701	790.9944	777.9295	777.9295	790.9944	0.983482942	0.946864395		2	696.5	0.999576632
3	55.895	55895	765.8283	655.93	655.93	765.8283	0.856497468	1.092244842		2	696.75	0.999210869
3	56.211	56211	842.2046	846.0411	846.0411	842.2046	1.004555306	1.34154659		2	697	0.99886105
3	56.407	56407	721.5195	681.521	681.521	721.5195	0.944563522	1.476045904		2	697.25	0.998506331
3	56.575	56575	1195.631	1552.028	1552.028	1195.631	1.29808277	1.613783793		2	697.5	0.998217763
3	56.754	56754	1039.985	1565.165	1565.165	1039.985	1.504988053	1.788529198		2	697.75	0.998190331
3	56.978	56978	1248.571	3728.179	3728.179	1248.571	2.985956746	1.926925844		2	698	0.998463337
3	57.326	57326	1733.846	5320.583	5320.583	1733.846	3.0686595	2.010455452		2	698.25	0.998720327
3	57.536	57536	716.9682	1663.242	1663.242	716.9682	2.319826737	2.010100851		2	698.5	0.999053195
3	57.861	57861	591.3691	684.5987	684.5987	591.3691	1.157650442	1.804052532		2	698.75	0.99947209
3	58.23	58230	774.6148	764.5596	764.5596	774.6148	0.987019096	1.381192613		2	699	0.999667829
3	58.501	58501	556.558	509.3528	509.3528	556.558	0.915183683	1.084099917		2	699.25	0.999596855
3	58.695	58695	811.0676	704.5492	704.5492	811.0676	0.8686689	0.941989515		2	699.5	0.999410847
3	58.915	58915	775.9991	648.6853	648.6853	775.9991	0.835935634	0.854682643		2	699.75	0.99934005
3	59.296	59296	633.8609	556.5341	556.5341	633.8609	0.878006673	0.783453096		2	700	0.999583334
3	59.47	59470	664.0604	501.1229	501.1229	664.0604	0.754634518	0.767177942		2	700.25	1.000214931
3	59.689	59689	482.7123	399.7495	399.7495	482.7123	0.828131995	0.745629435		2	700.5	1.000772127
3	59.85	59850	504.0464	384.18	384.18	504.0464	0.762191735	0.73274887		2	700.75	1.001008244
3	60.026	60026	732.4722	549.5481	549.5481	732.4722	0.750264788	0.731238023		2	701	1.001248554
3	60.418	60418	767.0958	618.8173	618.8173	767.0958	0.806701458	0.753904519		2	701.25	1.001480621
3	60.823	60823	779.201	619.5439	619.5439	779.201	0.795101521	0.774127209		2	701.5	1.001682892
3	61.138	61138	1005.712	702.3859	702.3859	1005.712	0.698396658	0.780161234		2	701.75	1.001882321
3	61.567	61567	794.2203	630.3241	630.3241	794.2203	0.793638868	0.796263219		2	702	1.002107027
3	61.75	61750	677.9699	545.1956	545.1956	677.9699	0.804159005	0.802566713		2	702.25	1.00233659
3	62.092	62092	683.6814	576.5327	576.5327	683.6814	0.843276854	0.807944046		2	702.5	1.002491735
3	62.421	62421	847.3087	825.56	825.56	847.3087	0.974332023	0.801690613		2	702.75	1.002640474
3	62.68	62680	662.8261	562.6491	562.6491	662.8261	0.848863827	0.791999518		2	703	1.002842382
3	62.898	62898	824.4496	500.6432	500.6432	824.4496	0.607245367	0.783390655		2	703.25	1.00308264
3	63.248	63248	775.4462	536.3442	536.3442	775.4462	0.691658815	0.77420527		2	703.5	1.003327325
3	63.595	63595	793.682	768.7981	768.7981	793.682	0.968647519	0.75801239		2	703.75	1.003587702
3	63.798	63798	550.8464	332.3409	332.3409	550.8464	0.603327715	0.745606192		2	704	1.003866166
3	63.956	63956	642.1684	519.6596	519.6596	642.1684	0.809226365	0.739978224		2	704.25	1.004131569
3	64.245	64245	822.3261	657.0414	657.0414	822.3261	0.799003461	0.750298475		2	704.5	1.004370392
3	64.748	64748	1060.152	694.6199	694.6199	1060.152	0.655207838	0.84942232		2	704.75	1.004586981
3	64.924	64924	746.3289	675.56	675.56	746.3289	0.905177329	0.894056173		2	705	1.005009877
3	65.147	65147	805.0524	521.0666	521.0666	805.0524	0.647245571	0.944934413		2	705.25	1.005463208
3	65.405	65405	803.2631	700.2396	700.2396	803.2631	0.871743766	0.982591838		2	705.5	1.005739635
3	65.769	65769	1209.983	2439.879	2439.879	1209.983	2.016457256	1.011448616		2	705.75	1.005606136
3	66.119	66119	713.3911	575.3789	575.3789	713.3911	0.80654062	1.031670876		2	706	1.00523818
3	66.395	66395	709.038	645.4431	645.4431	709.038	0.910308192	1.036757705		2	706.25	1.004629283
3	66.615	66615	751.9879	665.1694	665.1694	751.9879	0.884548009	1.012230214		2	706.5	1.003586571
3	66.882	66882	745.2413	686.6857	686.6857	745.2413	0.921427328	0.975913394		2	706.75	1.002273404
3	67.158	67158	661.2872	512.5253	512.5253	661.2872	0.775041918	0.950544911		2	707	1.001309121
3	67.323	67323	740.1527	743.9559	743.9559	740.1527	1.005138399	0.926951886		2	707.25	1.000503124
3	67.646	67646	621.0338	740.1614	740.1614	621.0338	1.191821444	0.888949141		2	707.5	0.999653038
3	67.978	67978	718.6076	556.3773	556.3773	718.6076	0.774243551	0.90032251		2	707.75	0.999094486
3	68.259	68259	685.9305	656.3822	656.3822	685.9305	0.956922312	0.932063044		2	708	0.998780824
3	68.55	68550	1037.224	897.0282	897.0282	1037.224	0.864835561	0.969536347		2	708.25	0.999074655
3	68.759	68759	1146.46	1212.807	1212.807	1146.46	1.057871186	1.026664178		2	708.5	0.999520864
3	68.948	68948	990.6918	1256.569	1256.569	990.6918	1.268375291	1.117425827		2	708.75	0.999781164
3	69.248	69248	866.198	1088.22	1088.22	866.198	1.25631784	1.270145162		2	709	1.000035901
3	69.434	69434	577.3758	725.1159	725.1159	577.3758	1.255882044	1.367658893		2	709.25	1.000286954
3	69.687	69687	799.4774	1446.953	1446.953	799.4774	1.80987355	1.562301436		2	709.5	1.000408989
3	69.887	69887	839.7334	1543.463	1543.463	839.7334	1.838039311	1.808028919		2	709.75	1.000524877
3	70.14	70140	761.8925	1865.343	1865.343	761.8925	2.44830209	2.081309197		2	710	1.000541904
3	70.418	70418	640.4665	1802.356	1802.356	640.4665	2.814130013	2.341748247		2	710.25	1.00029049
3	70.777	70777	821.5941	2711.796	2711.796	821.5941	3.300651745	3.142914826		2	710.5	0.999881876
3	70.97	70970	610.527	2354.307	2354.307	610.527	3.856188178	4.018955673		2	710.75	0.999588561
3	71.144	71144	548.0998	2331.55	2331.55	548.0998	4.253878582	5.062736236		2	711	0.99943177
3	71.433	71433	920.2858	5087.719	5087.719	920.2858	5.528411935	7.112473796		2	711.25	0.999793853
3	71.661	71661	1181.456	8160.154	8160.154	1181.456	6.90686238	9.042182976		2	711.5	1.000308613
3	72.03	72030	817.8051	10446.54	10446.54	817.8051	12.77387485	12.83132422		2	711.75	1.000809333
3	72.285	72285	782.9935	11665.87	11665.87	782.9935	14.89906366	15.5276541		2	712	1.001507344
3	72.529	72529	590.9294	12431.24	12431.24	590.9294	21.03676006	17.69127383		2	712.25	1.002153837
3	72.902	72902	714.9746	18208.81	18208.81	714.9746	25.46777186	20.26025384		2	712.5	1.002620345
3	76.111	76111	765.1818	17316.47	17316.47	765.1818	22.63053042	16.11435781		2	712.75	1.003028632
3	76.346	76346	608.3209	9659.987	9659.987	608.3209	15.87975524	14.6492664		2	713	1.003365284
3	76.615	76615	805.613	10558.14	10558.14	805.613	13.10572198	12.74432318		2	713.25	1.003438933
3	76.773	76773	833.9174	8926.921	8926.921	833.9174	10.70480242	11.51224609		2	713.5	1.003423355
3	77.071	77071	544.9789	4641.721	4641.721	544.9789	8.517249016	8.960939223		2	713.75	1.003225157
3	77.337	77337	802.2952	4360.379	4360.379	802.2952	5.434881076	6.795185662		2	714	1.002961473
3	77.576	77576	922.1995	4661.903	4661.903	922.1995	5.055200095	5.222942388		2	714.25	1.002601181
3	77.858	77858	867.1662	2985.674	2985.674	867.1662	3.443023956	3.741578707		2	714.5	1.002217691
3	78.129	78129	1556.535	4098.314	4098.314	1556.535	2.632972596	2.615955864		2	714.75	1.001610682
3	78.328	78328	1236.764	2469.724	2469.724	1236.764	1.996924231	2.073251642		2	715	1.000900143
3	78.485	78485	1199.225	1887.075	1887.075	1199.225	1.57357877	1.843978458		2	715.25	1.000442073
3	78.652	78652	796.9813	1475.608	1475.608	796.9813	1.85149639	1.678944691		2	715.5	1.000120504
3	78.818	78818	1303.373	2144.486	2144.486	1303.373	1.645335602	1.486618192		2	715.75	0.999837257
3	79.106	79106	1024.416	1589.862	1589.862	1024.416	1.551969122	1.205943913		2	716	0.99959375
3	79.361	79361	799.3102	1262.217	1262.217	799.3102	1.579132857	1.137097038		2	716.25	0.999373176
3	79.546	79546	796.0983	986.006	986.006	796.0983	1.238548054	1.148299366		2	716.5	0.999170998
3	80.043	80043	728.611	920.1119	920.1119	728.611	1.262830097	1.194681705		2	716.75	0.999028237
3	80.218	80218	777.8565	905.6737	905.6737	777.8565	1.164319768	1.179330324		2	717	0.999148903
3	80.453	80453	752.9409	939.9892	939.9892	752.9409	1.248423615	1.182701448		2	717.25	0.999448703
3	80.788	80788	607.9759	554.2721	554.2721	607.9759	0.91166788	1.223392823		2	717.5	0.999666884
3	80.977	80977	668.2569	731.9525	731.9525	668.2569	1.095316038	1.258806182		2	717.75	0.999401256
3	81.214	81214	2181.917	3828.881	3828.881	2181.917	1.754824313	1.336803095		2	718	0.999086098
3	81.47	81470	1134.258	1613.36	1613.36	1134.258	1.422392436	1.465386137		2	718.25	0.998825902
3	81.721	81721	1071.093	1739.545	1739.545	1071.093	1.624083996	1.601463971		2	718.5	0.998699046
3	81.981	81981	1374.041	2153.882	2153.882	1374.041	1.567552933	1.715524911		2	718.75	0.998683871
3	82.273	82273	2003.57	3479.762	3479.762	2003.57	1.736780846	1.814360462		2	719	0.99888353
3	82.646	82646	2652.675	5104.845	5104.845	2652.675	1.924414035	1.932783648		2	719.25	0.999175742
3	83.014	83014	52.11002	155.0607	155.0607	52.11002	2.975640769	2.026042087		2	719.5	0.999465722
3	83.238	83238	2069.159	3455.668	3455.668	2069.159	1.670083353	2.064541592		2	719.75	0.999769985
3	83.515	83515	1885.242	3564.816	3564.816	1885.242	1.890906313	2.094955565		2	720	1.000178213
3	83.694	83694	2071.159	3956.627	3956.627	2071.159	1.910344401	2.107062303		2	720.25	1.000603555
3	83.945	83945	2702.141	5651.165	5651.165	2702.141	2.091365699	2.113189633		2	720.5	1.000933646
3	84.263	84263	16190.8	38454.34	38454.34	16190.8	2.375073499	2.101221412		2	720.75	1.001278219
3	84.596	84596	5598.362	11805.94	11805.94	5598.362	2.108820401	2.089762122		2	721	1.001296057
3	84.779	84779	2831.093	5415.569	5415.569	2831.093	1.912889827	2.093936734		2	721.25	1.000814436
3	90.734	90734	12184.3	28968.37	28968.37	12184.3	2.377516148	2.107842371		2	721.5	1.000405032
3	91.013	91013	2148.109	3888.088	3888.088	2148.109	1.810004986	1.90566036		2	721.75	0.999961338
3	91.375	91375	1681.18	2303.873	2303.873	1681.18	1.37039044	1.638281659		2	722	0.99958698
3	91.614	91614	1377.738	2021.245	2021.245	1377.738	1.467075017	1.481237476		2	722.25	0.999323087
3	91.87	91870	1179.358	1606.025	1606.025	1179.358	1.361779036	1.330119275		2	722.5	0.999295425
3	92.284	92284	1047.269	1196.378	1196.378	1047.269	1.142378892	1.125919013		2	722.75	0.999310109
3	92.609	92609	969.8501	978.3036	978.3036	969.8501	1.008716295	0.996801618		2	723	0.999327082
3	92.767	92767	1001.417	912.7043	912.7043	1001.417	0.911412828	0.944767754		2	723.25	0.999348566
3	93.137	93137	907.3802	790.0713	790.0713	907.3802	0.870716928	0.856292653		2	723.5	0.999430906
3	93.305	93305	819.7594	552.8876	552.8876	819.7594	0.674451065	0.827234922		2	723.75	0.99954293
3	93.59	93590	779.7732	723.6731	723.6731	779.7732	0.928055876	0.786508509		2	724	0.999652536
3	93.885	93885	730.9446	612.7465	612.7465	730.9446	0.838294038	0.763434467		2	724.25	0.999797764
3	94.234	94234	865.798	595.06	595.06	865.798	0.687296575	0.767372636		2	724.5	0.999965881
3	94.545	94545	847.6184	553.8142	553.8142	847.6184	0.653376803	0.785323435		2	724.75	1.000134946
3	95.043	95043	774.002	721.8708	721.8708	774.002	0.932647202	0.808890825		2	725	1.000378294
3	95.241	95241	778.5911	612.8057	612.8057	778.5911	0.787070004	0.813909109		2	725.25	1.000677962
3	95.607	95607	572.49	518.8446	518.8446	572.49	0.906294608	0.830789386		2	725.5	1.00090662
3	95.888	95888	1060.319	948.1717	948.1717	1060.319	0.89423249	0.842089446		2	725.75	1.001085198
3	96.134	96134	697.4509	490.5978	490.5978	697.4509	0.703415538	0.844500564		2	726	1.001227951
3	96.415	96415	949.5129	871.2309	871.2309	949.5129	0.917555622	0.832715898		2	726.25	1.001362933
3	96.673	96673	731.9843	593.9289	593.9289	731.9843	0.811395682	0.812988963		2	726.5	1.001345435
3	96.924	96924	616.9575	511.5622	511.5622	616.9575	0.82916927	0.793939445		2	726.75	1.001272111
3	97.133	97133	692.3416	540.473	540.473	692.3416	0.780644988	0.78387825		2	727	1.000738383
3	97.427	97427	615.2311	452.2239	452.2239	615.2311	0.735047204	0.777659321		2	727.25	1.000147766
3	97.849	97849	827.7205	651.0764	651.0764	827.7205	0.786589676	0.774511799		2	727.5	0.999497545
3	98.417	98417	646.2417	337.1228	337.1228	646.2417	0.521666739	0.778205848		2	727.75	0.998731396
3	98.586	98586	566.1169	487.2372	487.2372	566.1169	0.86066535	0.780496854		2	728	0.998023883
3	98.821	98821	691.2027	717.9326	717.9326	691.2027	1.038671579	0.786418611		2	728.25	0.997451967
3	99.033	99033	394.3711	280.0307	280.0307	394.3711	0.710069019	0.794385939		2	728.5	0.996940456
3	99.218	99218	806.1468	676.2172	676.2172	806.1468	0.838826378	0.801604387		2	728.75	0.996652057
3	99.574	99574	670.8545	478.7751	478.7751	670.8545	0.713679494	0.810665897		2	729	0.996447285
3	99.739	99739	519.0213	480.5251	480.5251	519.0213	0.925829248	0.809247178		2	729.25	0.996606198
3	99.927	99927	590.3673	382.7541	382.7541	590.3673	0.648332148	0.802748534		2	729.5	0.997387492
3	100.139	100139	816.2789	700.6521	700.6521	816.2789	0.858348905	0.793828101		2	729.75	0.998258147
3	100.424	100424	772.5353	662.5368	662.5368	772.5353	0.857613626	0.78858569		2	730	0.998934501
3	100.63	100630	868.7155	765.0914	765.0914	868.7155	0.880715723	0.788645967		2	730.25	0.999798316
3	100.81	100810	823.4922	556.0392	556.0392	823.4922	0.675220967	0.788664719		2	730.5	1.000377765
3	101.035	101035	942.5318	750.7909	750.7909	942.5318	0.796568243	0.794615894		2	730.75	1.00067992
3	101.373	101373	942.3881	653.6905	653.6905	942.3881	0.693653177	0.820298241		2	731	1.000347481
3	101.62	101620	879.3502	813.8244	813.8244	879.3502	0.92548384	0.842116208		2	731.25	0.999766511
3	102.054	102054	1125.347	950.1419	950.1419	1125.347	0.844310155	0.877300499		2	731.5	0.999422255
3	102.272	102272	748.6124	681.3264	681.3264	748.6124	0.910119042	0.898464845		2	731.75	0.999174519
3	102.488	102488	749.3157	771.0373	771.0373	749.3157	1.028988583	0.924610458		2	732	0.998853055
3	102.697	102697	863.4355	822.0831	822.0831	863.4355	0.952107135	0.956829152		2	732.25	0.998654103
3	102.928	102928	705.1865	795.0917	795.0917	705.1865	1.12749138	0.984438043		2	732.5	0.998650341
3	103.361	103361	791.3243	597.2867	597.2867	791.3243	0.754793831	1.023705233		2	732.75	0.998888819
3	103.528	103528	678.4445	665.1698	665.1698	678.4445	0.980433624	1.058398996		2	733	0.999193454
3	103.698	103698	796.9234	1069.427	1069.427	796.9234	1.341944533	1.117555297		2	733.25	0.999635091
3	103.865	103865	642.4709	831.4133	831.4133	642.4709	1.294087094	1.15303149		2	733.5	1.000220007
3	104.1	104100	675.8104	966.1425	966.1425	675.8104	1.429605848	1.124759153		2	733.75	1.000773005
3	104.441	104441	1131.655	1438.549	1438.549	1131.655	1.271190425	1.10485017		2	734	1.001134823
3	104.848	104848	883.3347	1490.185	1490.185	883.3347	1.686999277	1.49049758		2	734.25	1.001427783
3	105.008	105008	689.2802	1411.515	1411.515	689.2802	2.047810165	1.775809577		2	734.5	1.001752147
3	105.283	105283	638.9705	1598.372	1598.372	638.9705	2.501480115	2.295151014		2	734.75	1.00222671
3	105.615	105615	976.0771	2737.714	2737.714	976.0771	2.804813267	3.267644858		2	735	1.002765587
3	105.916	105916	896.7337	3462.743	3462.743	896.7337	3.861506487	4.808103434		2	735.25	1.003371271
3	106.135	106135	935.7259	4900.117	4900.117	935.7259	5.23670126	6.525382763		2	735.5	1.003867098
3	106.518	106518	760.6736	6212.778	6212.778	760.6736	8.167468938	10.3684561		2	735.75	1.004290999
3	106.724	106724	951.813	10490.2	10490.2	951.813	11.02128254	12.49109671		2	736	1.004654271
3	107.002	107002	1033.353	17093.21	17093.21	1033.353	16.54150131	14.95760111		2	736.25	1.004891698
3	107.177	107177	1134.608	19337.51	19337.51	1134.608	17.04334008	16.38375277		2	736.5	1.004886054
3	107.516	107516	796.2065	18278.11	18278.11	796.2065	22.95649433	19.56309278		2	736.75	1.004795971
3	107.946	107946	889.2215	25382.52	25382.52	889.2215	28.54465395	23.65360327		2	737	1.004592984
3	108.653	108653	758.3688	20538.09	20538.09	758.3688	27.081929	27.73324757		2	737.25	1.004147123
3	108.925	108925	854.4102	18678.52	18678.52	854.4102	21.86130269	27.66465839		2	737.5	1.003481293
3	109.222	109222	757.6064	22688.27	22688.27	757.6064	29.94730509	26.62934287		2	737.75	1.002862125
3	110.222	110222	846.6724	21731.7	21731.7	846.6724	25.6671884	19.215946		2	738	1.002405173
3	110.465	110465	733.1012	15720.35	15720.35	733.1012	21.44362879	17.2869868		2	738.25	1.001934493
3	110.763	110763	770.3528	11978.27	11978.27	770.3528	15.5490705	14.47377133		2	738.5	1.001630513
3	110.99	110990	717.0209	6785.124	6785.124	717.0209	9.462937552	11.92987142		2	738.75	1.0017467
3	111.335	111335	835.7983	5465.31	5465.31	835.7983	6.539029811	8.396304406		2	739	1.002145719
3	111.492	111492	1001.986	5662.069	5662.069	1001.986	5.650846419	6.828276727		2	739.25	1.002539181
3	111.73	111730	729.4032	2870.672	2870.672	729.4032	3.935644922	4.501488132		2	739.5	1.002935832
3	111.896	111896	1109.874	3302.085	3302.085	1109.874	2.975189076	3.497377166		2	739.75	1.003400407
3	112.264	112264	1132.682	2748.419	2748.419	1132.682	2.426470095	2.407945827		2	740	1.003583503
3	112.453	112453	993.1009	1956.712	1956.712	993.1009	1.970305334	2.215931058		2	740.25	1.003590174
3	112.811	112811	1022.204	2123.772	2123.772	1022.204	2.07764008	1.967650043		2	740.5	1.003520046
3	112.969	112969	810.2712	1647.075	1647.075	810.2712	2.032745333	1.874102577		2	740.75	1.003116364
3	113.203	113203	795.2906	1587.39	1587.39	795.2906	1.995987379	1.946402317		2	741	1.002503696
3	113.446	113446	757.9235	1805.023	1805.023	757.9235	2.381537187	2.111769544		2	741.25	1.001885042
3	113.652	113652	706.2505	1957.452	1957.452	706.2505	2.771611489	2.172820007		2	741.5	1.00128157
3	113.943	113943	730.3872	1541.379	1541.379	730.3872	2.110358725	2.165827396		2	741.75	1.000753414
3	114.154	114154	901.1928	2141.86	2141.86	901.1928	2.376694532	2.176526971		2	742	1.000272523
3	114.378	114378	587.267	1224.747	1224.747	587.267	2.085502846	2.185981422		2	742.25	1.000024897
3	114.674	114674	1076.681	1690.247	1690.247	1076.681	1.569867955	2.169364087		2	742.5	0.999901124
3	114.872	114872	1083.459	2346.952	2346.952	1083.459	2.166165956	2.137278165		2	742.75	0.999877491
3	115.089	115089	829.4769	1771.937	1771.937	829.4769	2.136210183	2.094943663		2	743	0.999840227
3	115.293	115293	935.1155	2079.758	2079.758	935.1155	2.224065369	2.047309347		2	743.25	0.999699675
3	115.553	115553	977.3469	2244.856	2244.856	977.3469	2.296887625	1.974048907		2	743.5	0.999376053
3	115.758	115758	1004.633	1947.573	1947.573	1004.633	1.938591506	1.896678201		2	743.75	0.999016499
3	116.072	116072	1101.489	1962.739	1962.739	1101.489	1.781896142	1.740447003		2	744	0.998783131
3	116.409	116409	960.675	1342.939	1342.939	960.675	1.397911885	1.55531919		2	744.25	0.998588742
3	116.815	116815	879.6079	1094.605	1094.605	879.6079	1.244423794	1.364877135		2	744.5	0.998626063
3	117.066	117066	934.4926	1208.707	1208.707	934.4926	1.293436674	1.268327954		2	744.75	0.998895708
3	117.226	117226	988.487	1106.869	1106.869	988.487	1.119760806	1.208232189		2	745	0.999193433
3	117.391	117391	838.9569	1042.147	1042.147	838.9569	1.242193729	1.152986045		2	745.25	0.999641637
3	117.659	117659	666.5156	753.9577	753.9577	666.5156	1.131192878	1.09016615		2	745.5	1.000132639
3	117.962	117962	740.7338	819.9008	819.9008	740.7338	1.106876451	1.072026575		2	745.75	1.000565534
3	118.244	118244	700.4054	728.1583	728.1583	700.4054	1.039624052	1.092447568		2	746	1.001084979
3	118.445	118445	930.0663	843.7462	843.7462	930.0663	0.907189305	1.119040684		2	746.25	1.001545539
3	118.855	118855	935.4107	1233.195	1233.195	935.4107	1.318346048	1.175280241		2	746.5	1.001858107
3	119.153	119153	1029.422	1109.613	1109.613	1029.422	1.077899054	1.239687319		2	746.75	1.002084474
3	119.368	119368	713.6979	825.9789	825.9789	713.6979	1.157322867	1.298616326		2	747	1.002207379
3	119.563	119563	860.761	1294.108	1294.108	860.761	1.503446369	1.333481732		2	747.25	1.002295003
3	119.851	119851	896.5157	1396.714	1396.714	896.5157	1.557935907	1.361198176		2	747.5	1.001937278
3	120.092	120092	997.9773	1590.663	1590.663	997.9773	1.593886955	1.376093866		2	747.75	1.001390265
3	120.269	120269	976.8863	1210.171	1210.171	976.8863	1.238804352	1.376721934		2	748	1.000846816
3	120.442	120442	1038.5	1458.778	1458.778	1038.5	1.404697159	1.370005997		2	748.25	1.000322074
3	120.611	120611	1119.095	1173.373	1173.373	1119.095	1.048501691	1.358378085		2	748.5	0.999863908
3	120.869	120869	1294.73	1989.288	1989.288	1294.73	1.536450071	1.335219661		2	748.75	0.99955394
3	121.095	121095	934.0545	1038.642	1038.642	934.0545	1.111971518	1.299261195		2	749	0.999256827
3	121.571	121571	1010.707	1259.013	1259.013	1010.707	1.245675552	1.173372548		2	749.25	0.999016825
3	121.88	121880	973.3013	1279.246	1279.246	973.3013	1.314337092	1.101383488		2	749.5	0.998808322
3	122.159	122159	871.5835	972.3706	972.3706	871.5835	1.115636769	1.075807193		2	749.75	0.998601751
3	122.41	122410	1468.609	1592.425	1592.425	1468.609	1.084308349	1.09813731		2	750	0.998404319
3	122.603	122603	429.8536	331.9261	331.9261	429.8536	0.772184065	1.136413962		2	750.25	0.9982523
3	122.929	122929	1848.474	1824.264	1824.264	1848.474	0.98690271	1.218308336		2	750.5	0.998114021
3	123.281	123281	1572.493	1948.124	1948.124	1572.493	1.238876103	1.292068284		2	750.75	0.997943466
3	123.473	123473	1686.516	2259.747	2259.747	1686.516	1.339890638	1.326975379		2	751	0.997756279
3	123.705	123705	1762.252	2577.983	2577.983	1762.252	1.462891232	1.381879067		2	751.25	0.997574164
3	123.919	123919	1931.946	3084.001	3084.001	1931.946	1.596318427	1.434534717		2	751.5	0.997416219
3	124.484	124484	2624.336	5417.638	5417.638	2624.336	2.064384286	1.507314607		2	751.75	0.997259714
3	124.738	124738	2136.923	3461.15	3461.15	2136.923	1.619688683	1.460178654		2	752	0.997050623
3	125.14	125140	1586.236	1780.851	1780.851	1586.236	1.122689814	1.288657688		2	752.25	0.99685726
3	125.433	125433	1486.247	1300.587	1300.587	1486.247	0.875081329	1.159908664		2	752.5	0.996827768
3	125.685	125685	1389.291	1692.665	1692.665	1389.291	1.218366059	1.094512059		2	752.75	0.997030094
3	126.201	126201	1096.327	1068.361	1068.361	1096.327	0.974491187	1.09134881		2	753	0.997300187
3	126.525	126525	1159.939	1457.386	1457.386	1159.939	1.256433312	1.141366054		2	753.25	0.997625674
3	126.756	126756	1157.709	999.8608	999.8608	1157.709	0.863654684	1.194850491		2	753.5	0.998064851
3	126.938	126938	1496.437	1561.099	1561.099	1496.437	1.04321064	1.244747614		2	753.75	0.998415978
3	127.139	127139	1128.907	1235.043	1235.043	1128.907	1.094016602	1.311561296		2	754	0.998586879
3	127.381	127381	1377.524	1560.495	1560.495	1377.524	1.132825998	1.410841466		2	754.25	0.998702951
3	127.569	127569	394.1697	449.696	449.696	394.1697	1.140869022	1.497706887		2	754.5	0.998631936
3	127.794	127794	4033.511	13567.68	13567.68	4033.511	3.363739432	1.607533551		2	754.75	0.998435725
3	127.991	127991	2943.184	5484.048	5484.048	2943.184	1.863304503	1.638953196		2	755	0.998307705
3	128.444	128444	1037.995	1367.261	1367.261	1037.995	1.317213474	1.530904034		2	755.25	0.998194132
3	128.796	128796	805.7865	1548.48	1548.48	805.7865	1.921700103	1.748088901		2	755.5	0.998132832
3	129.186	129186	701.3534	1428.26	1428.26	701.3534	2.036434129	2.048211271		2	755.75	0.998140829
3	129.361	129361	580.971	1346.587	1346.587	580.971	2.317821371	2.386220983		2	756	0.998200071
3	129.529	129529	1095.571	3177.54	3177.54	1095.571	2.900350593	3.071300975		2	756.25	0.998296028
3	129.861	129861	909.0866	3447.771	3447.771	909.0866	3.792566077	5.14212821		2	756.5	0.998572034
3	130.137	130137	894.357	4709.911	4709.911	894.357	5.266253856	6.985412253		2	756.75	0.999043329
3	130.362	130362	1177.947	6942.407	6942.407	1177.947	5.893649714	8.135033297		2	757	0.999677415
3	130.591	130591	860.8798	7387.292	7387.292	860.8798	8.581095758	8.985786216		2	757.25	1.000294173
3	130.874	130874	841.0453	10378.54	10378.54	841.0453	12.34004875	9.900890069		2	757.5	1.000890007
3	131.15	131150	784.2683	12489.48	12489.48	784.2683	15.92500934	10.59877297		2	757.75	1.001512833
3	131.443	131443	716.9402	9770.413	9770.413	716.9402	13.62793299	11.07154868		2	758	1.002041282
3	131.608	131608	1034.167	13371.27	13371.27	1034.167	12.92950752	11.1745233		2	758.25	1.002508099
3	131.915	131915	1478.561	10307.45	10307.45	1478.561	6.971271392	11.05802371		2	758.5	1.00293122
3	132.071	132071	941.4192	6477.133	6477.133	941.4192	6.880179414	10.90327616		2	758.75	1.003042978
3	132.241	132241	1039.439	8502.993	8502.993	1039.439	8.180367487	10.70620129		2	759	1.003003998
3	132.551	132551	781.079	7161.369	7161.369	781.079	9.168559134	10.21449563		2	759.25	1.002785558
3	132.942	132942	1003.202	12703.86	12703.86	1003.202	12.66331207	9.306975035		2	759.5	1.002504341
3	133.24	133240	913.3576	11199.58	11199.58	913.3576	12.26198808	8.480819683		2	759.75	1.00207335
3	133.691	133691	1271.252	7353.48	7353.48	1271.252	5.784439277	7.16084272		2	760	1.001477482
3	133.917	133917	908.8914	4603.94	4603.94	908.8914	5.065445663	6.321393436		2	760.25	1.000753949
3	134.075	134075	817.5616	3628.04	3628.04	817.5616	4.437635036	5.577185833		2	760.5	1.00027034
3	134.4	134400	844.1139	2714.147	2714.147	844.1139	3.215380057	3.949050404		2	760.75	1.000022342
3	134.73	134730	847.2164	2369.502	2369.502	847.2164	2.796808466	2.650916562		2	761	0.999916351
3	135.003	135003	659.3939	1343.307	1343.307	659.3939	2.037184451	2.061209128		2	761.25	1.000011431
3	135.2	135200	758.8934	1342.864	1342.864	758.8934	1.769502805	1.792971338		2	761.5	1.000259977
3	135.447	135447	761.6171	1168.301	1168.301	761.6171	1.533974224	1.541107616		2	761.75	1.000468595
3	135.63	135630	772.0328	1143.4	1143.4	772.0328	1.481025159	1.351188716		2	762	1.00065339
3	135.947	135947	865.4455	943.0637	943.0637	865.4455	1.089685832	1.090780268		2	762.25	1.000889757
3	136.178	136178	887.9365	926.8389	926.8389	887.9365	1.043812142	0.992384215		2	762.5	1.001148957
3	136.394	136394	922.7124	912.9547	912.9547	922.7124	0.989424982	0.928797734		2	762.75	1.001233538
3	136.609	136609	796.6402	726.2307	726.2307	796.6402	0.911616938	0.858464116		2	763	1.001096738
3	136.963	136963	998.5913	880.9617	880.9617	998.5913	0.882204461	0.774446028		2	763.25	1.000846418
3	137.441	137441	1171.929	747.528	747.528	1171.929	0.637861167	0.762900485		2	763.5	1.000555792
3	137.734	137734	909.8442	613.7538	613.7538	909.8442	0.674570218	0.75566623		2	763.75	1.000347259
3	137.957	137957	926.8042	696.7577	696.7577	926.8042	0.751785221	0.746728312		2	764	1.000067151
3	138.176	138176	582.0657	486.626	486.626	582.0657	0.836032771	0.743912044		2	764.25	0.999819553
3	138.379	138379	704.553	553.1059	553.1059	704.553	0.785045128	0.745558005		2	764.5	0.999702752
3	138.683	138683	788.6755	625.1504	625.1504	788.6755	0.792658578	0.764288466		2	764.75	0.999955434
3	138.941	138941	918.4394	908.7395	908.7395	918.4394	0.989438715	0.786516571		2	765	1.000338525
3	139.149	139149	1403.417	795.5935	795.5935	1403.417	0.566897437	0.802634156		2	765.25	1.000733775
3	139.416	139416	1025.364	728.1087	728.1087	1025.364	0.71009778	0.818268078		2	765.5	1.001499709
3	139.596	139596	966.4957	753.6653	753.6653	966.4957	0.779791674	0.827499337		2	765.75	1.002230217
3	139.911	139911	781.5673	622.5101	622.5101	781.5673	0.796489439	0.843990888		2	766	1.002857937
3	140.293	140293	847.6403	1042.01	1042.01	847.6403	1.229306818	0.87021071		2	766.25	1.003452876
3	140.587	140587	808.4363	758.1247	758.1247	808.4363	0.937766773	0.886597184		2	766.5	1.003933477
3	140.776	140776	845.7698	854.8546	854.8546	845.7698	1.010741457	0.895736363		2	766.75	1.003904453
3	141.007	141007	1050.435	761.6246	761.6246	1050.435	0.725056381	0.917020057		2	767	1.003309507
3	141.205	141205	907.9009	683.8824	683.8824	907.9009	0.753256661	0.952905294		2	767.25	1.002596727
3	141.433	141433	1132.597	1058.774	1058.774	1132.597	0.934819711	1.028726091		2	767.5	1.00174098
3	141.759	141759	906.9742	1040.682	1040.682	906.9742	1.147421834	1.183353353		2	767.75	1.000660088
3	142.074	142074	1151.35	1303.988	1303.988	1151.35	1.132573066	1.332173952		2	768	1.00007611
3	142.353	142353	1495.117	2109.296	2109.296	1495.117	1.410789925	1.418092477		2	768.25	0.999821345
3	142.584	142584	1184.861	1875.879	1875.879	1184.861	1.583205963	1.454753024		2	768.5	0.999672246
3	142.756	142756	1093.692	2022.65	2022.65	1093.692	1.84937807	1.47416865		2	768.75	0.999761626
3	143.071	143071	2016.826	3569.027	3569.027	2016.826	1.769625639	1.487978195		2	769	1.000193053
3	143.416	143416	1545.099	2116.886	2116.886	1545.099	1.37006496	1.463416498		2	769.25	1.000692869
3	143.707	143707	1150.166	1452.249	1452.249	1150.166	1.262642958	1.378414743		2	769.5	1.001069815
3	143.919	143919	760.1705	915.064	915.064	760.1705	1.203761525	1.282273091		2	769.75	1.001308931
3	144.122	144122	937.1187	1115.592	1115.592	937.1187	1.190448979	1.186954217		2	770	1.001540222
3	144.406	144406	764.5815	717.5669	717.5669	764.5815	0.938509368	1.086893342		2	770.25	1.001741605
3	144.753	144753	729.5826	680.9371	680.9371	729.5826	0.933324205	1.011817192		2	770.5	1.001896953
3	145.005	145005	1001.792	1054.972	1054.972	1001.792	1.053084872	0.964490831		2	770.75	1.001971188
3	145.41	145410	853.4299	766.5644	766.5644	853.4299	0.89821601	0.906531715		2	771	1.001633171
3	145.897	145897	733.5351	655.6739	655.6739	733.5351	0.893854841	0.87646528		2	771.25	1.001233316
3	146.164	146164	646.9916	592.8465	592.8465	646.9916	0.916312515	0.856005066		2	771.5	1.000909261
3	146.354	146354	764.5407	603.8689	603.8689	764.5407	0.789845328	0.836046922		2	771.75	1.000837523
3	146.688	146688	665.0162	821.7728	821.7728	665.0162	1.235718468	0.848539888		2	772	1.001692341
3	146.928	146928	679.502	439.1986	439.1986	679.502	0.646353653	0.886819876		2	772.25	1.003100036
3	147.158	147158	961.4461	894.2613	894.2613	961.4461	0.930121096	0.946791845		2	772.5	1.004243803
3	147.344	147344	1118.911	1132.698	1132.698	1118.911	1.012321802	1.048361025		2	772.75	1.005092056
3	147.834	147834	1517.278	1820.204	1820.204	1517.278	1.199650954	1.455210361		2	773	1.005878644
3	148.003	148003	1047.504	1222.864	1222.864	1047.504	1.167407475	1.592067694		2	773.25	1.006346174
3	148.166	148166	2276.075	3504.32	3504.32	2276.075	1.539632921	1.698610953		2	773.5	1.005990516
3	148.437	148437	1884.873	3201.476	3201.476	1884.873	1.698510191	1.856523546		2	773.75	1.005543613
3	148.727	148727	7.492338	21.78689	21.78689	7.492338	2.907889366	2.034035074		2	774	1.005069194
3	149.001	149001	7.417775	21.56078	21.56078	7.417775	2.906637098	2.192495114		2	774.25	1.004537446
3	149.296	149296	7.53081	20.89801	20.89801	7.53081	2.775001627	2.333648401		2	774.5	1.00373188
3	149.63	149630	18.75153	21.53587	21.53587	18.75153	1.148486017	2.456085891		2	774.75	1.003031285
3	149.974	149974	19.10206	51.40203	51.40203	19.10206	2.690915535	2.549137766		2	775	1.002481237
3	150.149	150149	10.92421	20.2696	20.2696	10.92421	1.855475133	2.580263704		2	775.25	1.002088016
3	150.51	150510	9.292048	26.65496	26.65496	9.292048	2.868577519	2.602592377		2	775.5	1.001727531
3	150.727	150727	7.553649	21.79363	21.79363	7.553649	2.88517907	2.607264294		2	775.75	1.001473266
3	150.927	150927	8.971708	25.89978	25.89978	8.971708	2.886828238	2.617065565		2	776	1.001490782
3	151.118	151118	15.46866	38.36322	38.36322	15.46866	2.480060975	2.615361719		2	776.25	1.001843172
3	151.421	151421	8.688883	27.24036	27.24036	8.688883	3.13508192	2.553913185		2	776.5	1.002150285
3	151.975	151975	2061.648	3905.644	3905.644	2061.648	1.894428147	2.117863161		2	776.75	1.001852839
3	152.254	152254	1824.079	3139.896	3139.896	1824.079	1.721359656	1.812461653		2	777	1.001049393
3	152.557	152557	1549.217	2079.772	2079.772	1549.217	1.342466549	1.506041472		2	777.25	0.999981044
3	152.726	152726	1315.642	1906.65	1906.65	1315.642	1.449216428	1.373576723		2	777.5	0.999200481
3	153.084	153084	1045.073	1196.204	1196.204	1045.073	1.144612864	1.143417756		2	777.75	0.998745511
3	153.252	153252	1032.868	1025.878	1025.878	1032.868	0.993232436	1.046199193		2	778	0.99837194
3	153.447	153447	927.3593	842.6655	842.6655	927.3593	0.908672076	0.947479039		2	778.25	0.998387227
3	153.7	153700	790.5901	733.9446	733.9446	790.5901	0.928350355	0.849507729		2	778.5	0.999045801
3	154.087	154087	785.4196	520.0597	520.0597	785.4196	0.662142503	0.78476435		2	778.75	0.999941152
3	154.253	154253	906.0904	613.607	613.607	906.0904	0.677202849	0.779688681		2	779	1.000851993
3	154.556	154556	967.9343	576.4722	576.4722	967.9343	0.595569555	0.780048403		2	779.25	1.002096097
3	154.716	154716	976.1113	840.3351	840.3351	976.1113	0.860900903	0.775484113		2	779.5	1.003387074
3	154.981	154981	830.0126	619.331	619.331	830.0126	0.7461706	0.77366238		2	779.75	1.00453125
3	155.203	155203	1343.701	1869.696	1869.696	1343.701	1.391452414	0.785221825		2	780	1.005813981
3	155.509	155509	772.4145	504.5032	504.5032	772.4145	0.653150867	0.805440297		2	780.25	1.006398506
3	155.689	155689	826.8966	508.8813	508.8813	826.8966	0.615411044	0.812271973		2	780.5	1.006124619
3	155.866	155866	1087.351	816.992	816.992	1087.351	0.751359956	0.812536778		2	780.75	1.005521155
3	156.043	156043	724.2202	444.8612	444.8612	724.2202	0.614262347	0.80840001		2	781	1.004829622
3	156.421	156421	724.0445	599.5392	599.5392	724.0445	0.828041923	0.792629367		2	781.25	1.004159556
3	156.652	156652	780.2783	750.3132	750.3132	780.2783	0.961596907	0.783957611		2	781.5	1.003376537
3	156.86	156860	751.2012	772.2806	772.2806	751.2012	1.028060924	0.780444402		2	781.75	1.002431269
3	157.049	157049	819.9371	599.1175	599.1175	819.9371	0.730687147	0.780147541		2	782	1.001711515
3	157.371	157371	938.1309	677.4086	677.4086	938.1309	0.72208324	0.78041691		2	782.25	1.000975619
3	157.538	157538	721.585	476.7786	476.7786	721.585	0.660737959	0.778332507		2	782.5	1.000373015
3	157.799	157799	1004.391	692.0529	692.0529	1004.391	0.689027381	0.768603616		2	782.75	1.000295141
3	158.102	158102	933.9887	623.2147	623.2147	933.9887	0.667261499	0.752815311		2	783	1.000430326
3	158.276	158276	893.3234	664.2628	664.2628	893.3234	0.743586029	0.745533601		2	783.25	1.00070381
3	158.518	158518	927.1005	910.9521	910.9521	927.1005	0.982581824	0.74225941		2	783.5	1.000972222
3	158.977	158977	761.7048	568.2024	568.2024	761.7048	0.745961428	0.757054159		2	783.75	1.001286154
3	159.183	159183	853.876	545.1265	545.1265	853.876	0.638414126	0.768133255		2	784	1.001643453
3	159.393	159393	984.2156	775.9483	775.9483	984.2156	0.788392604	0.780281618		2	784.25	1.002082003
3	159.646	159646	1009.241	843.6767	843.6767	1009.241	0.835951671	0.794036215		2	784.5	1.002348014
3	159.811	159811	895.0918	799.2572	799.2572	895.0918	0.892933216	0.803598		2	784.75	1.00254008
3	160.179	160179	951.8999	703.5779	703.5779	951.8999	0.739130133	0.830461539		2	785	1.002471879
3	160.358	160358	1419.913	1009.612	1009.612	1419.913	0.71103793	0.843234227		2	785.25	1.002355724
3	160.639	160639	948.5172	860.8957	860.8957	948.5172	0.907622656	0.858201414		2	785.5	1.002135521
3	160.856	160856	1030.453	1020.39	1020.39	1030.453	0.990234392	0.862645638		2	785.75	1.001582416
3	161.082	161082	1084.845	960.0268	960.0268	1084.845	0.884943748	0.862638977		2	786	1.000869518
3	161.501	161501	801.8984	783.2478	783.2478	801.8984	0.976741941	0.864689775		2	786.25	1.000137389
3	161.748	161748	862.713	662.3532	662.3532	862.713	0.767756137	0.876335146		2	786.5	0.999435467
3	162.128	162128	738.3356	553.3538	553.3538	738.3356	0.749461085	0.832286243		2	786.75	0.998674396
3	162.324	162324	746.5238	567.4861	567.4861	746.5238	0.760171477	0.793733642		2	787	0.99812801
3	162.624	162624	833.3957	785.7093	785.7093	833.3957	0.942780602	0.794691266		2	787.25	0.997682171
3	162.79	162790	1061.425	1452.569	1452.569	1061.425	1.368508373	0.858152967		2	787.5	0.99726839
3	163.158	163158	765.9843	722.9809	722.9809	765.9843	0.94385864	1.091024978		2	787.75	0.997097737
3	163.425	163425	1297.449	1280.155	1280.155	1297.449	0.986670767	1.316113535		2	788	0.997390166
3	163.761	163761	976.6941	1148.06	1148.06	976.6941	1.175455038	1.71219826		2	788.25	0.997941718
3	164.265	164265	1260.862	2654.149	2654.149	1260.862	2.105027354	2.941786126		2	788.5	0.99856259
3	164.722	164722	1108.671	3989.869	3989.869	1108.671	3.598785393	4.017791784		2	788.75	0.999265561
3	164.984	164984	897.9028	3985.509	3985.509	897.9028	4.438686459	4.383107617		2	789	1.000258547
3	165.159	165159	787.195	4515.49	4515.49	787.195	5.736177186	4.627961617		2	789.25	1.001254786
3	165.572	165572	674.6634	4714.971	4714.971	674.6634	6.988627218	5.1205066		2	789.5	1.002168411
3	165.832	165832	807.6147	4441.821	4441.821	807.6147	5.499925893	5.305858327		2	789.75	1.003076818
3	166.084	166084	764.2692	4782.541	4782.541	764.2692	6.257665493	5.335192714		2	790	1.003695907
3	166.299	166299	975.9946	3752.278	3752.278	975.9946	3.844568402	5.252531779		2	790.25	1.004082525
3	166.543	166543	968.302	3899.422	3899.422	968.302	4.027072132	5.083451935		2	790.5	1.00418982
3	166.939	166939	1179.919	4367.211	4367.211	1179.919	3.701280342	4.760764341		2	790.75	1.003838754
3	167.446	167446	1006.239	5588.841	5588.841	1006.239	5.554188418	4.281180387		2	791	1.003125739
3	167.772	167772	1543.637	6437.431	6437.431	1543.637	4.170301049	3.915102155		2	791.25	1.002478627
3	167.961	167961	1407.286	6797.916	6797.916	1407.286	4.830514906	3.703530097		2	791.5	1.001793952
3	168.195	168195	2538.056	7369.91	7369.91	2538.056	2.903761777	3.458168181		2	791.75	1.001064256
3	168.363	168363	2227.871	5894.646	5894.646	2227.871	2.645865043	3.266503084		2	792	1.000406696
3	168.561	168561	5666.772	13944.95	13944.95	5666.772	2.460827787	2.994002506		2	792.25	0.999763463
3	168.899	168899	12054.67	28096.17	28096.17	12054.67	2.330729087	2.505028256		2	792.5	0.999510466
3	169.113	169113	2323.392	5307.844	5307.844	2323.392	2.284523662	2.244336164		2	792.75	1.000059638
3	169.521	169521	2343.124	4745.259	4745.259	2343.124	2.025184753	1.881556836		2	793	1.000727622
3	169.881	169881	1863.353	3618.788	3618.788	1863.353	1.942083974	1.639894695		2	793.25	1.001343526
3	170.136	170136	1470.091	2221.243	2221.243	1470.091	1.510956124	1.493336326		2	793.5	1.002156647
3	170.373	170373	2050.717	2471.899	2471.899	2050.717	1.2053828	1.363122432		2	793.75	1.00299324
3	170.552	170552	849.5678	1021.503	1021.503	849.5678	1.20237961	1.265803761		2	794	1.003386866
3	170.739	170739	1105.31	1207.754	1207.754	1105.31	1.092683501	1.168467483		2	794.25	1.003464517
3	171.208	171208	580.798	573.8763	573.8763	580.798	0.988082431	0.956889735		2	794.5	1.003608327
3	171.396	171396	909.3024	753.1926	753.1926	909.3024	0.82831916	0.890447432		2	794.75	1.004390508
3	171.7	171700	684.9293	455.3989	455.3989	684.9293	0.664884536	0.817742772		2	795	1.005621403
3	171.905	171905	902.8933	775.2034	775.2034	902.8933	0.858576977	0.788708835		2	795.25	1.006979872
3	172.136	172136	823.7672	792.742	792.742	823.7672	0.962337418	0.764809089		2	795.5	1.007934087
3	172.362	172362	557.0211	425.3834	425.3834	557.0211	0.763675559	0.740851801		2	795.75	1.008544814
3	172.597	172597	1403.514	982.5518	982.5518	1403.514	0.70006555	0.71733452		2	796	1.008996931
3	173.007	173007	856.6251	538.54	538.54	856.6251	0.628676419	0.695293891		2	796.25	1.009349747
3	173.212	173212	1004.879	680.8633	680.8633	1004.879	0.677557497	0.689904152		2	796.5	1.009517167
3	173.505	173505	1059.881	785.6573	785.6573	1059.881	0.74126935	0.69240721		2	796.75	1.009130239
3	173.691	173691	865.3837	526.7455	526.7455	865.3837	0.608684333	0.696397123		2	797	1.008671391
3	174.079	174079	984.7402	710.7578	710.7578	984.7402	0.721771895	0.717830817		2	797.25	1.007952852
3	174.596	174596	849.1616	650.1578	650.1578	849.1616	0.765646727	0.769889586		2	797.5	1.006906483
3	174.79	174790	784.4425	674.5309	674.5309	784.4425	0.859885715	0.786363763		2	797.75	1.006090526
3	174.994	174994	827.5038	707.0813	707.0813	827.5038	0.854474989	0.796990751		2	798	1.005908528
3	175.453	175453	798.8961	496.0046	496.0046	798.8961	0.620862463	0.804360814		2	798.25	1.005976571
3	175.642	175642	683.2599	674.1179	674.1179	683.2599	0.986620026	0.804251382		2	798.5	1.006445836
3	175.814	175814	889.6308	714.1064	714.1064	889.6308	0.802699727	0.802913442		2	798.75	1.008235373
3	176.17	176170	825.4741	621.0336	621.0336	825.4741	0.752335658	0.797336982		2	799	1.010306445
3	176.424	176424	863.7402	622.5208	622.5208	863.7402	0.720726904	0.78867046		2	799.25	1.012459776
3	176.758	176758	994.2329	801.7267	801.7267	994.2329	0.806377158	0.770019088		2	799.5	1.01483532
3	177.015	177015	992.4781	720.8681	720.8681	992.4781	0.726331493	0.754412473		2	799.75	1.017988973
3	177.284	177284	971.2253	778.7962	778.7962	971.2253	0.801869762	0.741037879		2	800	1.021730411
3	177.452	177452	1115.425	843.4206	843.4206	1115.425	0.756142816	0.734387816		2	800.25	1.026389065
3	178.665	178665	1066.567	645.9767	645.9767	1066.567	0.605659748	0.693921936		2	800.5	1.030671508
3	178.907	178907	1169.622	705.4941	705.4941	1169.622	0.603181284	0.690027289		2	800.75	1.034953951
3	179.08	179080	1025.114	736.2846	736.2846	1025.114	0.718246556	0.68862517		2	801	1.039236394
3	179.492	179492	877.7285	566.1874	566.1874	877.7285	0.645059833	0.693586286		2	801.25	1.043518837
3	179.713	179713	935.0727	687.7068	687.7068	935.0727	0.735458109	0.699188344		2	801.5	1.047801281
3	179.904	179904	898.9845	655.7467	655.7467	898.9845	0.729430485	0.703737648		2	801.75	1.052083724
3	180.106	180106	770.9578	612.9363	612.9363	770.9578	0.795032231	0.706790801		2	802	1.056366167
3	180.601	180601	938.6955	749.8551	749.8551	938.6955	0.798826776	0.700983563		2	802.25	1.059083669
3	180.915	180915	778.5651	508.2137	508.2137	778.5651	0.652756847	0.691682242		2	802.5	1.059373917
3	181.214	181214	868.7686	500.7346	500.7346	868.7686	0.576372811	0.683358055		2	802.75	1.059050544
3	181.586	181586	652.4914	500.6609	500.6609	652.4914	0.767306512	0.679279355		2	803	1.057756358
3	182.02	182020	976.5832	714.0732	714.0732	976.5832	0.731195458	0.693036539		2	803.25	1.054681425
3	182.217	182217	366.8178	215.6079	215.6079	366.8178	0.587779274	0.704158699		2	803.5	1.051602063
3	182.478	182478	706.6743	401.705	401.705	706.6743	0.568444331	0.719441407		2	803.75	1.049263575
3	182.782	182782	421.1157	386.0258	386.0258	421.1157	0.916673969	0.732942745		2	804	1.047973142
3	183.115	183115	837.9504	584.1901	584.1901	837.9504	0.697165489	0.746786632		2	804.25	1.046615156
3	183.445	183445	928.5276	664.5657	664.5657	928.5276	0.71571992	0.76153545		2	804.5	1.045259649
3	183.756	183756	792.713	684.8799	684.8799	792.713	0.863969558	0.767686793		2	804.75	1.043847116
3	184.056	184056	765.5213	636.7748	636.7748	765.5213	0.831818527	0.757538681		2	805	1.042216357
3	184.43	184430	735.1502	582.1951	582.1951	735.1502	0.791940341	0.73749331		2	805.25	1.040539088
3	184.603	184603	625.5954	374.7314	374.7314	625.5954	0.598999609	0.728751508		2	805.5	1.038861818
3	184.812	184812	645.0631	444.1621	444.1621	645.0631	0.68855605	0.713474715		2	805.75	1.037184549
3	185.128	185128	927.6371	603.4274	603.4274	927.6371	0.650499425	0.69006611		2	806	1.03550728
3	185.354	185354	922.2794	641.3026	641.3026	922.2794	0.69534525	0.680633088		2	806.25	1.033830011
3	185.573	185573	763.6387	590.2206	590.2206	763.6387	0.772905564	0.680488059		2	806.5	1.032152742
3	185.761	185761	904.8399	615.56	615.56	904.8399	0.680297144	0.685123761		2	806.75	1.030475472
3	186.085	186085	1041.978	648.8561	648.8561	1041.978	0.622715739	0.698085483		2	807	1.028798203
3	186.248	186248	1084.971	788.6755	788.6755	1084.971	0.726909291	0.704622877		2	807.25	1.027120934
3	186.411	186411	817.9161	554.0844	554.0844	817.9161	0.677434275	0.712145049		2	807.5	1.025443665
3	186.609	186609	644.8067	425.2471	425.2471	644.8067	0.659495474	0.723988136		2	807.75	1.023864514
3	186.918	186918	696.4768	583.762	583.762	696.4768	0.838164315	0.74244635		2	808	1.022720499
3	187.102	187102	614.2528	418.2726	418.2726	614.2528	0.68094537	0.749867775		2	808.25	1.021576483
3	187.351	187351	632.4869	541.779	541.779	632.4869	0.85658533	0.757287769		2	808.5	1.020981443
3	187.691	187691	736.2895	649.7209	649.7209	736.2895	0.882425866	0.767286175		2	808.75	1.020510191
3	187.956	187956	691.2684	460.193	460.193	691.2684	0.665722605	0.773088202		2	809	1.020038939
3	188.171	188171	878.422	665.1014	665.1014	878.422	0.757154762	0.775349502		3	2	1.024876142
3	188.472	188472	638.0852	408.9603	408.9603	638.0852	0.640918015	0.7711737		3	2.25	1.023249136
3	188.834	188834	697.2707	620.9506	620.9506	697.2707	0.890544519	0.756094306		3	2.5	1.021718474
3	189.08	189080	711.9062	509.1252	509.1252	711.9062	0.715157699	0.743163964		3	2.75	1.02032703
3	189.459	189459	764.0249	621.1846	621.1846	764.0249	0.81304235	0.725157743		3	3	1.018963913
3	189.876	189876	942.2976	729.3375	729.3375	942.2976	0.773999106	0.70216958		3	3.25	1.017774854
3	190.21	190210	905.2386	603.6271	603.6271	905.2386	0.666815467	0.682105256		3	3.5	1.01669712
3	190.371	190371	1007.365	569.6753	569.6753	1007.365	0.565510317	0.675199928		3	3.75	1.015714856
3	190.55	190550	1084.476	627.632	627.632	1084.476	0.578742176	0.671492625		3	4	1.014767864
3	190.958	190958	816.4624	611.0798	611.0798	816.4624	0.748448183	0.682541005		3	4.25	1.014041612
3	191.327	191327	763.2742	464.316	464.316	763.2742	0.608321361	0.706650733		3	4.5	1.013562837
3	191.581	191581	1206.145	965.2345	965.2345	1206.145	0.800264064	0.724209778		3	4.75	1.013445654
3	191.976	191976	1058.441	679.612	679.612	1058.441	0.64208775	0.742153774		3	5	1.013827033
3	192.27	192270	610.8842	565.9903	565.9903	610.8842	0.926509967	0.741030975		3	5.25	1.014208411
3	192.488	192488	919.6652	705.5834	705.5834	919.6652	0.767217679	0.736558066		3	5.5	1.01488723
3	192.727	192727	817.805	598.06	598.06	817.805	0.731299026	0.735994773		3	5.75	1.016128438
3	192.949	192949	927.8099	736.3296	736.3296	927.8099	0.793621193	0.7318392		3	6	1.017369646
3	193.118	193118	1067.278	687.8559	687.8559	1067.278	0.64449553	0.73011044		3	6.25	1.018276632
3	193.438	193438	1083.655	778.7006	778.7006	1083.655	0.718587189	0.743718575		3	6.5	1.019082655
3	193.734	193734	790.4037	476.7537	476.7537	790.4037	0.603177465	0.762014523		3	6.75	1.019888678
3	194.189	194189	897.8594	674.878	674.878	897.8594	0.751652207	0.786538798		3	7	1.020694701
3	194.355	194355	881.9185	689.6206	689.6206	881.9185	0.781955022	0.790707148		3	7.25	1.021500724
3	194.79	194790	791.3368	803.0229	803.0229	791.3368	1.014767543	0.79341916		3	7.5	1.022306747
3	195.075	195075	690.0833	619.5885	619.5885	690.0833	0.897845956	0.792093972		3	7.75	1.023112769
3	195.603	195603	710.0239	530.4988	530.4988	710.0239	0.747156258	0.784136951		3	8	1.023918792
3	195.763	195763	683.6985	527.1649	527.1649	683.6985	0.771048788	0.78051221		3	8.25	1.024724815
3	196.12	196120	902.8943	574.6478	574.6478	902.8943	0.6364508	0.76929218		3	8.5	1.025530838
3	196.534	196534	738.2592	543.5205	543.5205	738.2592	0.736219068	0.753347732		3	8.75	1.025371219
3	196.815	196815	734.0644	462.1743	462.1743	734.0644	0.629610018	0.743666458		3	9	1.024988028
[truncated: 3,789,821 more chars]
