# Supplementary material for: The effects of manipulating levels of replication initiation factors on origin firing efficiency in yeast
Source: PLoS Genet. 2019 Oct 4;15(10):e1008430. doi: 10.1371/journal.pgen.1008430 (PMC6795477; doi:10.1371/journal.pgen.1008430)
Supplement: S3 Data — Zip archive. (ZIP) [file pgen.1008430.s021.zip › Lynch_S3_Data_SLD2-AID/SLD2-AID_plusaux_t60.txt]

Chr	Coord_kb	Coord_bp	gProcessedSignal	rProcessedSignal	Sphase	G1	ssDNAraw	ssDNA_loess		Chr	Coord_kb	ssDNA_scaled
1	0.048	48	11840.61	28503.71	28503.71	11840.61	2.407283915	2.096179346		1	1	1.070704189
1	0.193	193	11075.82	19512.54	19512.54	11075.82	1.761724188	2.010509243		1	1.25	1.062991605
1	0.766	766	4549.055	7132.508	7132.508	4549.055	1.567909819	1.709633801		1	1.5	1.055279021
1	1.516	1516	8487.742	11766.47	11766.47	8487.742	1.386289781	1.409842913		1	1.75	1.049747048
1	2.287	2287	3906.13	4410.972	4410.972	3906.13	1.129243522	1.194750191		1	2	1.044364176
1	2.834	2834	2555.215	2877.511	2877.511	2555.215	1.126132635	1.084214554		1	2.25	1.038981304
1	2.997	2997	1625.996	1533.762	1533.762	1625.996	0.943275383	1.056818322		1	2.5	1.034862656
1	3.194	3194	1584.868	1745.725	1745.725	1584.868	1.101495519	1.02687358		1	2.75	1.030963616
1	3.505	3505	1197.412	1121.486	1121.486	1197.412	0.936591583	0.982784889		1	3	1.027503913
1	3.736	3736	804.7606	820.4491	820.4491	804.7606	1.019494617	0.952426722		1	3.25	1.024615269
1	3.891	3891	1047.658	1162.649	1162.649	1047.658	1.109760055	0.93352811		1	3.5	1.021879941
1	4.075	4075	717.9585	539.9645	539.9645	717.9585	0.752083164	0.910969659		1	3.75	1.019350458
1	4.229	4229	924.8546	769.6611	769.6611	924.8546	0.832196866	0.890592254		1	4	1.016992229
1	4.372	4372	1011.932	956.4168	956.4168	1011.932	0.945139397	0.870897753		1	4.25	1.014486621
1	4.58	4580	849.7323	594.0638	594.0638	849.7323	0.69911877	0.843860617		1	4.5	1.011905693
1	4.857	4857	852.7132	717.6804	717.6804	852.7132	0.841643357	0.811555391		1	4.75	1.009572922
1	5.169	5169	1054.913	1060.387	1060.387	1054.913	1.005189054	0.778029794		1	5	1.00742387
1	5.349	5349	1243.788	815.8938	815.8938	1243.788	0.655974973	0.760632521		1	5.25	1.005418089
1	5.626	5626	888.8735	632.6875	632.6875	888.8735	0.71178576	0.732189252		1	5.5	1.003482912
1	5.763	5763	952.7229	570.1995	570.1995	952.7229	0.598494589	0.718342424		1	5.75	1.00151707
1	5.987	5987	1034.774	745.4641	745.4641	1034.774	0.720412477	0.70132451		1	6	1.000054808
1	6.146	6146	1332.178	1183.718	1183.718	1332.178	0.888558436	0.693810218		1	6.25	0.999244039
1	6.32	6320	1434.396	839.4838	839.4838	1434.396	0.585252469	0.6877787		1	6.5	0.999036932
1	6.75	6750	1043.827	639.9459	639.9459	1043.827	0.613076592	0.687164845		1	6.75	0.999009387
1	6.973	6973	913.8032	636.8464	636.8464	913.8032	0.696918549	0.706731476		1	7	1.000796167
1	7.162	7162	766.8011	476.9466	476.9466	766.8011	0.621995195	0.731821497		1	7.25	1.003095731
1	7.322	7322	868.8181	654.8141	654.8141	868.8181	0.753683769	0.746892817		1	7.5	1.00475511
1	7.748	7748	964.2325	919.2685	919.2685	964.2325	0.953368093	0.782117089		1	7.75	1.006349044
1	8.117	8117	865.8048	804.0303	804.0303	865.8048	0.928650777	0.809076276		1	8	1.007758733
1	8.298	8298	706.2391	517.899	517.899	706.2391	0.733319636	0.811692326		1	8.25	1.008566829
1	8.471	8471	850.0439	599.984	599.984	850.0439	0.705827076	0.798115324		1	8.5	1.007249681
1	8.646	8646	965.0303	826.7275	826.7275	965.0303	0.856685536	0.772874575		1	8.75	1.004753906
1	8.845	8845	1064.825	771.1615	771.1615	1064.825	0.724214308	0.751292195		1	9	1.002908693
1	9.065	9065	1219.543	862.647	862.647	1219.543	0.707352672	0.731982048		1	9.25	1.000930412
1	9.25	9250	1284.465	975.8079	975.8079	1284.465	0.759699875	0.712055152		1	9.5	1.000066872
1	9.438	9438	1062.155	652.7355	652.7355	1062.155	0.614538838	0.700603665		1	9.75	1.00054711
1	9.582	9582	996.4899	678.1231	678.1231	996.4899	0.680511764	0.701213989		1	10	1.001374378
1	9.737	9737	1020.59	793.604	793.604	1020.59	0.777593353	0.706541465		1	10.25	1.002547257
1	9.989	9989	762.7885	438.3888	438.3888	762.7885	0.57471868	0.717151075		1	10.5	1.004292809
1	10.241	10241	843.2261	717.1399	717.1399	843.2261	0.850471659	0.732189732		1	10.75	1.005861961
1	10.499	10499	1055.15	864.5708	864.5708	1055.15	0.819381889	0.755539689		1	11	1.007436893
1	10.771	10771	1212.969	942.8604	942.8604	1212.969	0.777316156	0.777659989		1	11.25	1.009003781
1	11.079	11079	1373.087	1017.927	1017.927	1373.087	0.741341954	0.802808719		1	11.5	1.009829818
1	11.227	11227	1524.025	1351.707	1351.707	1524.025	0.886932301	0.815201469		1	11.75	1.009353388
1	11.364	11364	1109.366	922.9839	922.9839	1109.366	0.831992237	0.823889645		1	12	1.00824153
1	11.599	11599	752.4552	618.9843	618.9843	752.4552	0.822619473	0.829891138		1	12.25	1.007129671
1	13.246	13246	8042.673	7139.701	7139.701	8042.673	0.887727376	0.734983686		1	12.5	1.006017813
1	14.005	14005	2610.782	2174.055	2174.055	2610.782	0.832721767	0.749407525		1	12.75	1.004905955
1	14.275	14275	2607.747	2128.444	2128.444	2607.747	0.816200345	0.791664395		1	13	1.003794097
1	14.632	14632	1832.59	1252.594	1252.594	1832.59	0.683510223	0.880810232		1	13.25	1.002705895
1	15.417	15417	1606.828	1368.434	1368.434	1606.828	0.85163689	1.055919786		1	13.5	1.00307257
1	16.138	16138	1966.923	1743.501	1743.501	1966.923	0.886410398	1.159215729		1	13.75	1.003439246
1	16.454	16454	1610.646	1150.977	1150.977	1610.646	0.714605817	1.203493582		1	14	1.003805921
1	16.825	16825	3475.672	10082.55	10082.55	3475.672	2.900892259	1.230762016		1	14.25	1.006772646
1	17.254	17254	5023.606	9200.051	9200.051	5023.606	1.831363964	1.209629473		1	14.5	1.011410912
1	17.518	17518	2813.857	2294.573	2294.573	2813.857	0.81545473	1.187641455		1	14.75	1.015986405
1	17.759	17759	2570.129	1839.224	1839.224	2570.129	0.715615442	1.180218893		1	15	1.020290511
1	18.506	18506	2127.287	1805.515	1805.515	2127.287	0.848740673	1.184919993		1	15.25	1.024594616
1	19.765	19765	2208.15	1975.981	1975.981	2208.15	0.894858139	1.185788809		1	15.5	1.028387518
1	21.406	21406	2641.662	1861.473	1861.473	2641.662	0.704659794	1.240948044		1	15.75	1.031151853
1	22.502	22502	2157.774	1808.565	1808.565	2157.774	0.838162384	1.454086476		1	16	1.033916189
1	22.516	22516	1947.552	1472.018	1472.018	1947.552	0.755829883	1.457283942		1	16.25	1.036653314
1	23.206	23206	4764.33	18269.65	18269.65	4764.33	3.834673501	1.564835979		1	16.5	1.039120394
1	25.415	25415	7669.735	6571.006	6571.006	7669.735	0.856744855	1.180643532		1	16.75	1.040538566
1	27.166	27166	2085.283	1584.696	1584.696	2085.283	0.759942895	0.795910303		1	17	1.040298691
1	27.452	27452	3662.535	2796.371	2796.371	3662.535	0.76350697	0.782074108		1	17.25	1.039348223
1	27.615	27615	2092.13	1667.011	1667.011	2092.13	0.796800868	0.780708824		1	17.5	1.037751695
1	27.935	27935	1213.511	919.9462	919.9462	1213.511	0.758086412	0.780553329		1	17.75	1.037084512
1	28.19	28190	1163.531	868.5985	868.5985	1163.531	0.746519431	0.78261246		1	18	1.037180176
1	28.525	28525	839.0302	653.8346	653.8346	839.0302	0.779274214	0.785137877		1	18.25	1.037301604
1	28.686	28686	1095.314	816.14	816.14	1095.314	0.745119664	0.786035876		1	18.5	1.037423033
1	28.855	28855	1029.041	910.8098	910.8098	1029.041	0.885105453	0.787365376		1	18.75	1.037438943
1	29.094	29094	1041.433	926.37	926.37	1041.433	0.889514736	0.78935663		1	19	1.037452258
1	29.351	29351	503.8712	408.953	408.953	503.8712	0.811622097	0.790940545		1	19.25	1.037465573
1	29.675	29675	857.6716	601.9286	601.9286	857.6716	0.701817106	0.792864472		1	19.5	1.037478888
1	29.826	29826	1383.082	879.2828	879.2828	1383.082	0.635741626	0.793088755		1	19.75	1.037492203
1	30.166	30166	908.4771	808.6291	808.6291	908.4771	0.890092992	0.791311732		1	20	1.038102652
1	30.377	30377	761.1951	612.3864	612.3864	761.1951	0.804506492	0.79211787		1	20.25	1.038751215
1	30.638	30638	744.4963	663.5936	663.5936	744.4963	0.891332301	0.798087685		1	20.5	1.039399778
1	30.873	30873	957.097	701.3556	701.3556	957.097	0.732794691	0.806760508		1	20.75	1.040048342
1	31.019	31019	1189.852	1067.725	1067.725	1189.852	0.897359504	0.812834104		1	21	1.040696905
1	31.18	31180	1107.992	890.0291	890.0291	1107.992	0.803281161	0.821998269		1	21.25	1.041345468
1	31.327	31327	1200.229	854.7068	854.7068	1200.229	0.71211977	0.831985136		1	21.5	1.043161025
1	31.533	31533	932.799	800.6882	800.6882	932.799	0.858371632	0.841687751		1	21.75	1.046913294
1	31.804	31804	724.3475	584.7976	584.7976	724.3475	0.807343989	0.844804855		1	22	1.050665562
1	32.163	32163	875.2901	732.5236	732.5236	875.2901	0.836892363	0.844121496		1	22.25	1.054417831
1	32.394	32394	630.8044	638.4342	638.4342	630.8044	1.01209535	0.843708865		1	22.5	1.0581701
1	32.706	32706	720.5495	714.3638	714.3638	720.5495	0.991415302	0.841417028		1	22.75	1.06126196
1	32.929	32929	1055.279	694.6444	694.6444	1055.279	0.658256632	0.838467153		1	23	1.064269506
1	33.096	33096	919.7905	675.6531	675.6531	919.7905	0.734572818	0.83706883		1	23.25	1.066157103
1	33.252	33252	975.8924	783.516	783.516	975.8924	0.8028713	0.835446024		1	23.5	1.062801305
1	33.457	33457	779.5851	635.7741	635.7741	779.5851	0.815528799	0.831457406		1	23.75	1.059445507
1	33.809	33809	1013.684	824.5725	824.5725	1013.684	0.813441368	0.825576391		1	24	1.056089709
1	33.986	33986	361.3293	373.1372	373.1372	361.3293	1.032679055	0.825633729		1	24.25	1.052733911
1	34.34	34340	824.6789	658.4062	658.4062	824.6789	0.79837886	0.83088087		1	24.5	1.049378113
1	34.527	34527	799.7377	646.102	646.102	799.7377	0.807892388	0.83470918		1	24.75	1.046022315
1	34.736	34736	1297.599	1145.962	1145.962	1297.599	0.883140323	0.837139948		1	25	1.042666517
1	34.992	34992	1358.359	996.6686	996.6686	1358.359	0.73372989	0.838195111		1	25.25	1.039310718
1	35.156	35156	1094.677	863.7761	863.7761	1094.677	0.789069378	0.840007481		1	25.5	1.035654456
1	35.305	35305	820.9725	690.8495	690.8495	820.9725	0.84150139	0.844537636		1	25.75	1.03141494
1	35.595	35595	954.2298	913.516	913.516	954.2298	0.957333338	0.858359196		1	26	1.027175424
1	35.779	35779	1224.05	1011.057	1011.057	1224.05	0.825993219	0.864563901		1	26.25	1.022935908
1	35.924	35924	904.6369	770.9945	770.9945	904.6369	0.852269568	0.867547369		1	26.5	1.018696392
1	36.219	36219	545.9575	567.3519	567.3519	545.9575	1.039186933	0.873991412		1	26.75	1.014456877
1	36.657	36657	741.6227	517.2702	517.2702	741.6227	0.697484314	0.878001452		1	27	1.010217361
1	37.056	37056	737.135	797.6751	797.6751	737.135	1.082128918	0.868605925		1	27.25	1.007088681
1	37.207	37207	663.9092	492.2386	492.2386	663.9092	0.74142458	0.864347251		1	27.5	1.00630342
1	37.408	37408	877.8303	747.7335	747.7335	877.8303	0.851797323	0.861556319		1	27.75	1.006224015
1	37.568	37568	867.7747	687.5251	687.5251	867.7747	0.792285256	0.86504809		1	28	1.006257586
1	37.857	37857	681.809	573.8084	573.8084	681.809	0.841596987	0.878267051		1	28.25	1.006410909
1	38.03	38030	863.7633	819.5573	819.5573	863.7633	0.948821627	0.880485918		1	28.5	1.006556365
1	38.277	38277	646.9178	493.8893	493.8893	646.9178	0.763449854	0.871375682		1	28.75	1.006679076
1	38.497	38497	646.5506	659.7707	659.7707	646.5506	1.020447124	0.858438045		1	29	1.006836067
1	38.703	38703	717.8834	745.6695	745.6695	717.8834	1.038705589	0.847216033		1	29.25	1.006970716
1	38.846	38846	1058.913	831.0843	831.0843	1058.913	0.78484663	0.835595751		1	29.5	1.007087044
1	39.096	39096	989.474	608.3415	608.3415	989.474	0.614813022	0.801649585		1	29.75	1.007175844
1	39.409	39409	1065.629	883.0136	883.0136	1065.629	0.828631353	0.771200027		1	30	1.007114367
1	39.58	39580	587.0458	444.6665	444.6665	587.0458	0.75746475	0.769435231		1	30.25	1.007072175
1	39.844	39844	632.6383	445.8637	445.8637	632.6383	0.704768744	0.774629245		1	30.5	1.007326758
1	40.035	40035	809.9916	621.9427	621.9427	809.9916	0.767838457	0.782867178		1	30.75	1.007889388
1	40.193	40193	738.2112	658.265	658.265	738.2112	0.891702808	0.799362586		1	31	1.008647492
1	40.358	40358	645.9403	439.1024	439.1024	645.9403	0.6797879	0.828270692		1	31.25	1.009782821
1	40.717	40717	810.534	696.6677	696.6677	810.534	0.859516936	0.884115265		1	31.5	1.010815448
1	41.031	41031	793.696	902.1763	902.1763	793.696	1.136677393	0.907595022		1	31.75	1.011128048
1	41.229	41229	612.5572	612.0062	612.0062	612.5572	0.999100492	0.92023361		1	32	1.011147191
1	41.603	41603	726.018	590.1741	590.1741	726.018	0.812891829	0.92751674		1	32.25	1.01111125
1	41.85	41850	638.2017	504.3761	504.3761	638.2017	0.790308299	0.904855332		1	32.5	1.011031303
1	42.18	42180	1129.312	1031.324	1031.324	1129.312	0.913232127	0.853460909		1	32.75	1.010869593
1	42.332	42332	1023.731	969.4099	969.4099	1023.731	0.946938112	0.837125062		1	33	1.010640961
1	42.507	42507	900.2885	768.8789	768.8789	900.2885	0.854036123	0.824309801		1	33.25	1.01045528
1	42.678	42678	946.3738	759.3327	759.3327	946.3738	0.80236023	0.812344966		1	33.5	1.010090387
1	42.864	42864	992.8137	682.4486	682.4486	992.8137	0.687388379	0.802195505		1	33.75	1.009768019
1	43.055	43055	793.6603	550.3352	550.3352	793.6603	0.693414046	0.796720993		1	34	1.009712381
1	43.205	43205	955.3941	931.8243	931.8243	955.3941	0.975329762	0.794294937		1	34.25	1.009998378
1	43.356	43356	755.5436	543.8691	543.8691	755.5436	0.71983814	0.791225363		1	34.5	1.010354144
1	43.707	43707	715.2492	477.7887	477.7887	715.2492	0.668003124	0.79237152		1	34.75	1.010588864
1	43.934	43934	720.0592	623.0883	623.0883	720.0592	0.865329267	0.795564302		1	35	1.010672671
1	44.103	44103	890.8664	858.6166	858.6166	890.8664	0.96379951	0.793332496		1	35.25	1.011026302
1	44.488	44488	717.0973	442.2815	442.2815	717.0973	0.616766372	0.768163642		1	35.5	1.011872654
1	44.697	44697	791.6126	657.1007	657.1007	791.6126	0.830078627	0.751349057		1	35.75	1.012625506
1	44.941	44941	908.3576	737.1734	737.1734	908.3576	0.811545365	0.738192808		1	36	1.013059375
1	45.092	45092	1326.844	973.3939	973.3939	1326.844	0.733615934	0.730619584		1	36.25	1.013450498
1	45.244	45244	1318.894	954.3443	954.3443	1318.894	0.72359439	0.720159586		1	36.5	1.01362715
1	45.5	45500	1530.689	887.9054	887.9054	1530.689	0.580069106	0.71180656		1	36.75	1.013569068
1	45.768	45768	1418.492	1019.431	1019.431	1418.492	0.718672365	0.729488857		1	37	1.013114718
1	46.151	46151	723.641	546.7959	546.7959	723.641	0.755617634	0.775669044		1	37.25	1.012638179
1	46.392	46392	802.6057	587.0924	587.0924	802.6057	0.731482969	0.797851678		1	37.5	1.012623816
1	46.537	46537	744.5434	631.3473	631.3473	744.5434	0.847965747	0.808461699		1	37.75	1.013380852
1	46.773	46773	782.1793	748.7247	748.7247	782.1793	0.957228988	0.830502387		1	38	1.01390014
1	47.067	47067	735.9568	684.7428	684.7428	735.9568	0.930411676	0.854235914		1	38.25	1.013303572
1	47.274	47274	827.5561	686.4527	686.4527	827.5561	0.829493855	0.863431984		1	38.5	1.012215577
1	47.567	47567	781.0157	653.6365	653.6365	781.0157	0.836905711	0.869790327		1	38.75	1.011067311
1	47.751	47751	655.1181	491.9444	491.9444	655.1181	0.750924757	0.871011403		1	39	1.00885134
1	47.912	47912	955.9162	767.8058	767.8058	955.9162	0.80321455	0.86898917		1	39.25	1.006689006
1	48.146	48146	1189.597	893.9482	893.9482	1189.597	0.751471465	0.860978833		1	39.5	1.005422708
1	48.337	48337	3247.272	4315.798	4315.798	3247.272	1.329053433	0.854722925		1	39.75	1.005617123
1	48.508	48508	1367.798	1135.308	1135.308	1367.798	0.830026071	0.845571887		1	40	1.00627915
1	48.71	48710	986.8056	584.5844	584.5844	986.8056	0.592400773	0.829862296		1	40.25	1.008439517
1	48.93	48930	838.1541	764.429	764.429	838.1541	0.912038729	0.822587487		1	40.5	1.011604701
1	49.205	49205	605.4711	462.6881	462.6881	605.4711	0.76417867	0.829309643		1	40.75	1.014400398
1	49.446	49446	762.0543	615.4523	615.4523	762.0543	0.807622633	0.838804145		1	41	1.0158432
1	49.594	49594	935.2569	812.1899	812.1899	935.2569	0.868413695	0.846445106		1	41.25	1.017029112
1	50.13	50130	674.2664	469.0446	469.0446	674.2664	0.695636917	0.919586596		1	41.5	1.017404853
1	50.476	50476	830.9087	638.6793	638.6793	830.9087	0.768651598	0.967948128		1	41.75	1.016518756
1	50.673	50673	819.7818	1416.391	1416.391	819.7818	1.727765852	0.976854759		1	42	1.014007658
1	51.019	51019	929.1342	809.4719	809.4719	929.1342	0.871210962	0.955164879		1	42.25	1.011263428
1	51.176	51176	802.2071	653.0459	653.0459	802.2071	0.814061481	0.938088043		1	42.5	1.009633748
1	51.371	51371	828.9494	699.2368	699.2368	828.9494	0.843521691	0.917266883		1	42.75	1.008367518
1	51.554	51554	1034.613	974.124	974.124	1034.613	0.941534661	0.884232502		1	43	1.007586559
1	51.691	51691	996.1958	777.8575	777.8575	996.1958	0.780827926	0.847846104		1	43.25	1.007207047
1	51.988	51988	824.9637	623.7531	623.7531	824.9637	0.756097632	0.783256842		1	43.5	1.007077031
1	52.215	52215	839.9854	660.6541	660.6541	839.9854	0.786506646	0.757007481		1	43.75	1.007175878
1	52.376	52376	783.3731	705.9523	705.9523	783.3731	0.901169953	0.7404476		1	44	1.007308349
1	52.618	52618	946.3056	494.9559	494.9559	946.3056	0.523040231	0.730822216		1	44.25	1.006461677
1	53.092	53092	955.7342	633.1428	633.1428	955.7342	0.662467452	0.796360546		1	44.5	1.005186333
1	53.254	53254	983.0854	926.7433	926.7433	983.0854	0.942688499	0.829292659		1	44.75	1.003742544
1	53.553	53553	843.3835	672.0413	672.0413	843.3835	0.796839516	0.87314122		1	45	1.002719327
1	53.7	53700	708.3665	601.3702	601.3702	708.3665	0.848953473	0.888649479		1	45.25	1.0015408
1	53.873	53873	840.5698	752.3828	752.3828	840.5698	0.895086642	0.910999903		1	45.5	1.000911226
1	54.057	54057	785.4007	675.734	675.734	785.4007	0.860368472	0.927053837		1	45.75	1.002184279
1	54.223	54223	2706.554	4032.352	4032.352	2706.554	1.489847237	0.932518767		1	46	1.004434914
1	54.427	54427	872.6361	727.2585	727.2585	872.6361	0.833404096	0.935952358		1	46.25	1.006543398
1	54.573	54573	866.5954	674.1004	674.1004	866.5954	0.777872119	0.936414349		1	46.5	1.008162079
1	55.016	55016	788.6923	704.2455	704.2455	788.6923	0.892928079	0.908883992		1	46.75	1.009906342
1	55.267	55267	777.0225	558.1734	558.1734	777.0225	0.718349083	0.878825618		1	47	1.011486433
1	55.755	55755	807.3108	675.9171	675.9171	807.3108	0.83724521	0.822719065		1	47.25	1.012531331
1	55.953	55953	638.2642	598.4626	598.4626	638.2642	0.93764087	0.805052887		1	47.5	1.012992139
1	56.231	56231	618.8552	509.5957	509.5957	618.8552	0.823449007	0.780804072		1	47.75	1.013198085
1	56.374	56374	592.3217	479.4522	479.4522	592.3217	0.80944561	0.770773985		1	48	1.012810024
1	56.581	56581	741.6014	520.1144	520.1144	741.6014	0.701339561	0.75658388		1	48.25	1.012161386
1	56.986	56986	678.7102	428.5412	428.5412	678.7102	0.631405274	0.727704061		1	48.5	1.011268227
1	57.14	57140	682.1801	503.5209	503.5209	682.1801	0.738105524	0.71988509		1	48.75	1.009920639
1	57.442	57442	700.1617	444.1856	444.1856	700.1617	0.63440431	0.704701548		1	49	1.009593319
1	57.667	57667	431.7706	331.8158	331.8158	431.7706	0.768500217	0.695296834		1	49.25	1.010116897
1	57.816	57816	877.4959	496.2694	496.2694	877.4959	0.565551816	0.693433955		1	49.5	1.010928024
1	58.076	58076	1075.422	1031.526	1031.526	1075.422	0.959182535	0.699574317		1	49.75	1.012945537
1	58.458	58458	1083.096	749.2563	749.2563	1083.096	0.691772751	0.72169417		1	50	1.015578482
1	58.656	58656	931.7189	567.5782	567.5782	931.7189	0.609173217	0.736154659		1	50.25	1.01824213
1	58.904	58904	699.9986	488.3977	488.3977	699.9986	0.697712395	0.764610887		1	50.5	1.020763884
1	59.254	59254	740.9799	691.6044	691.6044	740.9799	0.933364589	0.820416957		1	50.75	1.020995008
1	59.569	59569	553.8143	424.7713	424.7713	553.8143	0.766992293	0.858262287		1	51	1.019785458
1	59.949	59949	729.7459	535.4851	535.4851	729.7459	0.733796654	0.881491373		1	51.25	1.017765724
1	60.185	60185	602.2644	697.3732	697.3732	602.2644	1.157918682	0.892938675		1	51.5	1.014971332
1	60.339	60339	746.6383	806.041	806.041	746.6383	1.07956021	0.899552996		1	51.75	1.010420427
1	60.527	60527	625.6183	473.5142	473.5142	625.6183	0.75687396	0.905320247		1	52	1.006318636
1	60.674	60674	555.4974	570.8184	570.8184	555.4974	1.027580687	0.907411385		1	52.25	1.004121972
1	61.077	61077	809.6702	492.5832	492.5832	809.6702	0.608375114	0.905725434		1	52.5	1.00274108
1	61.276	61276	939.9513	773.0763	773.0763	939.9513	0.822464206	0.896037135		1	52.75	1.003787467
1	61.51	61510	644.8459	548.6356	548.6356	644.8459	0.850801098	0.875902797		1	53	1.006455307
1	61.755	61755	607.2107	659.1996	659.1996	607.2107	1.085619209	0.861816117		1	53.25	1.009916002
1	61.996	61996	667.7022	642.5562	642.5562	667.7022	0.962339498	0.864471229		1	53.5	1.012763098
1	62.223	62223	893.3629	928.0849	928.0849	893.3629	1.038866624	0.872929736		1	53.75	1.015058452
1	62.38	62380	759.6726	598.1637	598.1637	759.6726	0.787396702	0.87710051		1	54	1.0171401
1	62.566	62566	979.1404	627.7323	627.7323	979.1404	0.641105504	0.876084376		1	54.25	1.017980787
1	62.719	62719	1282.029	962.3772	962.3772	1282.029	0.750667263	0.872079601		1	54.5	1.018228545
1	62.995	62995	550.6567	449.1586	449.1586	550.6567	0.81567808	0.867084786		1	54.75	1.017397419
1	63.171	63171	766.8193	835.5494	835.5494	766.8193	1.089630112	0.871694019		1	55	1.016198332
1	63.564	63564	765.14	723.6161	723.6161	765.14	0.945730324	0.898107219		1	55.25	1.01395882
1	63.886	63886	835.5811	727.2487	727.2487	835.5811	0.870350825	0.913787577		1	55.5	1.011734163
1	64.022	64022	622.1627	557.6375	557.6375	622.1627	0.896288865	0.911323491		1	55.75	1.00951578
1	64.205	64205	745.9311	636.9749	636.9749	745.9311	0.853932622	0.900591241		1	56	1.007791536
1	64.405	64405	831.0312	678.7775	678.7775	831.0312	0.81678943	0.893683145		1	56.25	1.006133574
1	64.651	64651	903.9728	1086.248	1086.248	903.9728	1.201637925	0.892259467		1	56.5	1.004795675
1	64.813	64813	757.6445	567.6139	567.6139	757.6445	0.749182367	0.891144239		1	56.75	1.003437025
1	64.975	64975	706.3136	577.2497	577.2497	706.3136	0.81727111	0.893230524		1	57	1.002083329
1	65.252	65252	1104.284	894.5926	894.5926	1104.284	0.810110986	0.910342201		1	57.25	1.001107887
1	65.447	65447	1260.664	1219.427	1219.427	1260.664	0.96728946	0.92806487		1	57.5	1.000175755
1	65.797	65797	1009.911	1024.938	1024.938	1009.911	1.014879529	0.95237027		1	57.75	0.999556921
1	65.99	65990	998.7074	985.3646	985.3646	998.7074	0.986639931	0.960310587		1	58	0.999828618
1	66.305	66305	938.9167	873.1273	873.1273	938.9167	0.929930525	0.974557669		1	58.25	1.000744772
1	66.506	66506	733.7509	769.1255	769.1255	733.7509	1.048210639	0.978966		1	58.5	1.001911087
1	66.742	66742	837.8751	845.5351	845.5351	837.8751	1.009142174	0.973916132		1	58.75	1.00362285
1	66.901	66901	753.0178	706.7293	706.7293	753.0178	0.938529342	0.966119147		1	59	1.006168018
1	67.134	67134	836.2426	720.3759	720.3759	836.2426	0.861443677	0.954430206		1	59.25	1.009244513
1	67.325	67325	708.0804	646.5258	646.5258	708.0804	0.913068346	0.94243552		1	59.5	1.011574812
1	67.605	67605	1074.605	1078.425	1078.425	1074.605	1.003554795	0.918884145		1	59.75	1.01306857
1	67.816	67816	863.2815	865.6195	865.6195	863.2815	1.002708271	0.9067187		1	60	1.014198363
1	68.025	68025	1367.86	1182.517	1182.517	1367.86	0.864501484	0.902466313		1	60.25	1.015106403
1	68.291	68291	1847.658	1518.876	1518.876	1847.658	0.822054731	0.901560482		1	60.5	1.015782615
1	68.461	68461	448.5054	390.179	390.179	448.5054	0.869953851	0.90197432		1	60.75	1.015983396
1	68.67	68670	1349.864	1186.745	1186.745	1349.864	0.879158937	0.910338238		1	61	1.015902675
1	68.863	68863	959.7515	843.0024	843.0024	959.7515	0.878354866	0.921753399		1	61.25	1.015227769
1	69.042	69042	1168.178	1157.438	1157.438	1168.178	0.990806196	0.92265133		1	61.5	1.013642522
1	69.198	69198	1041.949	1025.855	1025.855	1041.949	0.984553946	0.909934833		1	61.75	1.012511096
1	69.346	69346	916.1932	851.8854	851.8854	916.1932	0.929809782	0.892957749		1	62	1.012705333
1	69.515	69515	1072.703	806.8068	806.8068	1072.703	0.752125052	0.879115327		1	62.25	1.013402012
1	69.682	69682	1395.3	1696.826	1696.826	1395.3	1.216101197	0.870014114		1	62.5	1.013617956
1	69.987	69987	1902.993	1329.138	1329.138	1902.993	0.698446079	0.848995974		1	62.75	1.013237742
1	70.223	70223	1907.005	1018.362	1018.362	1907.005	0.534011185	0.839230151		1	63	1.012905649
1	70.409	70409	996.8282	698.7592	698.7592	996.8282	0.700982577	0.838239755		1	63.25	1.013661069
1	70.564	70564	1307.45	1085.19	1085.19	1307.45	0.830004972	0.839768391		1	63.5	1.014957863
1	70.747	70747	1339.778	1546.559	1546.559	1339.778	1.154339749	0.843776958		1	63.75	1.015988905
1	71.002	71002	934.2053	1048.126	1048.126	934.2053	1.121943967	0.858381028		1	64	1.016340634
1	71.286	71286	1564.768	1195.086	1195.086	1564.768	0.763746447	0.885240909		1	64.25	1.015361596
1	71.466	71466	1312.659	1050.722	1050.722	1312.659	0.800453126	0.902694262		1	64.5	1.014905961
1	71.618	71618	1409.128	1129.448	1129.448	1409.128	0.801522644	0.914108905		1	64.75	1.014785915
1	71.774	71774	957.9448	901.3954	901.3954	957.9448	0.940967997	0.923453005		1	65	1.015032655
1	71.925	71925	698.2354	566.522	566.522	698.2354	0.811362472	0.933777633		1	65.25	1.016224598
1	72.146	72146	711.4018	782.7951	782.7951	711.4018	1.100355805	0.962027526		1	65.5	1.017886025
1	72.479	72479	643.2167	650.3426	650.3426	643.2167	1.011078537	1.017962671		1	65.75	1.019225941
1	72.66	72660	562.5467	591.6468	591.6468	562.5467	1.051729216	1.037516978		1	66	1.020125583
1	72.86	72860	622.3986	678.1097	678.1097	622.3986	1.089510323	1.044231645		1	66.25	1.020998269
1	73.253	73253	755.5587	845.9181	845.9181	755.5587	1.119592826	1.03479294		1	66.5	1.021520337
1	73.432	73432	668.9797	667.4293	667.4293	668.9797	0.997682441	1.027213989		1	66.75	1.021110469
1	73.659	73659	799.9709	728.843	728.843	799.9709	0.911086891	1.010293196		1	67	1.020155662
1	73.812	73812	676.7951	702.0384	702.0384	676.7951	1.03729829	0.995052885		1	67.25	1.019074597
1	73.997	73997	751.9318	709.809	709.809	751.9318	0.943980558	0.980741547		1	67.5	1.017575031
1	74.179	74179	743.3532	669.593	669.593	743.3532	0.900773683	0.970888311		1	67.75	1.016248166
1	74.322	74322	615.4789	686.1188	686.1188	615.4789	1.114772253	0.962971746		1	68	1.015665534
1	74.602	74602	649.6329	569.0151	569.0151	649.6329	0.875902529	0.950492258		1	68.25	1.01556714
1	74.745	74745	703.8333	693.3352	693.3352	703.8333	0.985084394	0.946647936		1	68.5	1.015708761
1	74.931	74931	1214.201	1103.27	1103.27	1214.201	0.908638685	0.943272159		1	68.75	1.016599017
1	75.15	75150	753.1423	686.0925	686.0925	753.1423	0.910973265	0.940601623		1	69	1.017167887
1	75.399	75399	739.4677	731.0752	731.0752	739.4677	0.98865062	0.941816552		1	69.25	1.015742323
1	75.677	75677	720.2632	675.5932	675.5932	720.2632	0.937981005	0.948139502		1	69.5	1.01391888
1	76.011	76011	506.4488	516.414	516.414	506.4488	1.019676619	0.952835791		1	69.75	1.012759962
1	76.223	76223	950.5901	797.9527	797.9527	950.5901	0.839428793	0.952977944		1	70	1.011457936
1	76.42	76420	816.2896	681.258	681.258	816.2896	0.834578806	0.95286369		1	70.25	1.010734636
1	76.654	76654	713.5992	843.0894	843.0894	713.5992	1.181460685	0.94986646		1	70.5	1.010738559
1	76.865	76865	576.8563	555.3628	555.3628	576.8563	0.962740287	0.942051353		1	70.75	1.011109913
1	77.036	77036	592.9784	544.2017	544.2017	592.9784	0.917742872	0.933434167		1	71	1.012214949
1	77.358	77358	595.6605	501.1965	501.1965	595.6605	0.84141302	0.920314606		1	71.25	1.014034046
1	77.614	77614	670.5188	616.014	616.014	670.5188	0.918712495	0.91612831		1	71.5	1.01584093
1	77.886	77886	790.4406	744.1671	744.1671	790.4406	0.941458599	0.912208901		1	71.75	1.017135071
1	78.058	78058	623.6499	493.416	493.416	623.6499	0.791174664	0.908093106		1	72	1.018782798
1	78.423	78423	884.3349	811.9865	811.9865	884.3349	0.918188912	0.897692104		1	72.25	1.021571458
1	78.725	78725	586.0605	570.9154	570.9154	586.0605	0.974157787	0.888586099		1	72.5	1.024715342
1	78.983	78983	881.7595	902.8865	902.8865	881.7595	1.023960048	0.878928573		1	72.75	1.026282643
1	79.151	79151	659.2658	504.4155	504.4155	659.2658	0.765117044	0.868162246		1	73	1.026308164
1	79.338	79338	762.3257	634.8033	634.8033	762.3257	0.832719269	0.851483163		1	73.25	1.025844757
1	79.671	79671	799.5863	662.9485	662.9485	799.5863	0.829114381	0.829060076		1	73.5	1.024863049
1	80.017	80017	776.7883	590.7117	590.7117	776.7883	0.76045391	0.821686005		1	73.75	1.023248721
1	80.173	80173	677.0259	458.6195	458.6195	677.0259	0.677403184	0.819598824		1	74	1.021654995
1	80.383	80383	706.8935	631.3105	631.3105	706.8935	0.893077246	0.818576989		1	74.25	1.020603698
1	80.69	80690	696.9736	622.826	622.826	696.9736	0.893614909	0.837957481		1	74.5	1.019683767
1	80.866	80866	733.1374	557.7042	557.7042	733.1374	0.760708975	0.8546199		1	74.75	1.019029193
1	81.062	81062	868.8579	830.6419	830.6419	868.8579	0.956015823	0.863829776		1	75	1.018710717
1	81.274	81274	1153.528	989.8455	989.8455	1153.528	0.858102708	0.859233705		1	75.25	1.018607203
1	81.714	81714	816.8553	713.9182	713.9182	816.8553	0.873983679	0.832275364		1	75.5	1.018840609
1	81.922	81922	801.1511	737.2157	737.2157	801.1511	0.920195579	0.81964538		1	75.75	1.019230536
1	82.213	82213	776.3783	571.8827	571.8827	776.3783	0.736603148	0.791019338		1	76	1.019501836
1	82.551	82551	896.0721	626.7659	626.7659	896.0721	0.699459229	0.749127181		1	76.25	1.019523536
1	82.726	82726	521.4193	398.51	398.51	521.4193	0.764279343	0.737844184		1	76.5	1.019436841
1	82.907	82907	553.4819	340.7973	340.7973	553.4819	0.615733414	0.735978963		1	76.75	1.019010175
1	83.113	83113	704.6224	502.1226	502.1226	704.6224	0.712612315	0.738007248		1	77	1.018156378
1	83.276	83276	521.2476	379.4458	379.4458	521.2476	0.727956925	0.739449686		1	77.25	1.017343418
1	83.439	83439	1271.21	1036.047	1036.047	1271.21	0.815008535	0.744077667		1	77.5	1.016824583
1	83.738	83738	834.9932	667.039	667.039	834.9932	0.798855607	0.766499837		1	77.75	1.016529454
1	84.118	84118	990.3383	770.933	770.933	990.3383	0.778454191	0.793519122		1	78	1.016167666
1	84.428	84428	1498.792	1416.724	1416.724	1498.792	0.945243903	0.80325427		1	78.25	1.015638284
1	84.738	84738	1087.408	779.989	779.989	1087.408	0.717291946	0.809358695		1	78.5	1.015078614
1	84.878	84878	879.9603	704.589	704.589	879.9603	0.800705441	0.81067788		1	78.75	1.014482781
1	85.116	85116	642.803	394.9239	394.9239	642.803	0.614377811	0.811485899		1	79	1.013725558
1	85.383	85383	1039.096	1062.568	1062.568	1039.096	1.022588866	0.810357019		1	79.25	1.012297196
1	85.711	85711	906.2276	772.6556	772.6556	906.2276	0.852606564	0.804556101		1	79.5	1.010849499
1	86.049	86049	729.0604	461.5858	461.5858	729.0604	0.633124224	0.785684939		1	79.75	1.009830864
1	86.188	86188	857.7527	735.2299	735.2299	857.7527	0.857158363	0.77649769		1	80	1.009419644
1	86.367	86367	725.8849	536.2578	536.2578	725.8849	0.738764231	0.768465899		1	80.25	1.009201676
1	86.65	86650	928.6076	868.7423	868.7423	928.6076	0.935532188	0.756465959		1	80.5	1.009721781
1	87.046	87046	1328.708	840.7825	840.7825	1328.708	0.632781996	0.73776614		1	80.75	1.011085917
1	87.195	87195	902.8456	528.2784	528.2784	902.8456	0.585125962	0.735447789		1	81	1.012419472
1	87.4	87400	913.0823	685.2155	685.2155	913.0823	0.750442211	0.739260189		1	81.25	1.012329756
1	87.671	87671	995.2105	795.4516	795.4516	995.2105	0.79927975	0.7517653		1	81.5	1.011220909
1	87.976	87976	936.5037	785.9653	785.9653	936.5037	0.83925488	0.765822667		1	81.75	1.010040253
1	88.125	88125	490.0437	386.6902	386.6902	490.0437	0.789093299	0.773866377		1	82	1.00864199
1	88.334	88334	691.5362	550.8418	550.8418	691.5362	0.796548033	0.79082471		1	82.25	1.006670907
1	88.589	88589	678.7287	509.6085	509.6085	678.7287	0.750827982	0.807354517		1	82.5	1.004279471
1	88.803	88803	945.6169	811.5209	811.5209	945.6169	0.858192044	0.811760295		1	82.75	1.002901712
1	89.105	89105	683.202	523.1194	523.1194	683.202	0.765687747	0.812180467		1	83	1.002847515
1	89.275	89275	840.2395	696.4154	696.4154	840.2395	0.828829637	0.812361459		1	83.25	1.003026955
1	89.418	89418	742.7292	590.7759	590.7759	742.7292	0.795412244	0.812534306		1	83.5	1.00375495
1	89.566	89566	996.189	832.7051	832.7051	996.189	0.835890679	0.811993626		1	83.75	1.005198286
1	89.823	89823	1004.721	885.223	885.223	1004.721	0.881063499	0.81153569		1	84	1.006570219
1	90.086	90086	661.606	480.915	480.915	661.606	0.726890324	0.813302388		1	84.25	1.007537703
1	90.379	90379	608.867	523.8555	523.8555	608.867	0.860377554	0.815706846		1	84.5	1.008078552
1	90.636	90636	843.1349	649.3777	649.3777	843.1349	0.770194307	0.816185294		1	84.75	1.008448991
1	90.967	90967	801.2298	653.1161	653.1161	801.2298	0.815142048	0.811671553		1	85	1.008574046
1	91.203	91203	928.3328	742.9766	742.9766	928.3328	0.80033432	0.805921119		1	85.25	1.008560714
1	91.535	91535	906.883	761.991	761.991	906.883	0.840230768	0.797694521		1	85.5	1.008357612
1	91.71	91710	715.1609	597.8082	597.8082	715.1609	0.835907276	0.793048818		1	85.75	1.007901547
1	91.958	91958	820.4667	689.476	689.476	820.4667	0.84034611	0.785827549		1	86	1.006824277
1	92.242	92242	873.6864	646.8704	646.8704	873.6864	0.740391976	0.782815843		1	86.25	1.005689353
1	92.435	92435	1117.494	792.6897	792.6897	1117.494	0.709345822	0.78688694		1	86.5	1.004848915
1	92.63	92630	1030.785	721.1502	721.1502	1030.785	0.699612625	0.793324564		1	86.75	1.003993566
1	92.856	92856	1132.996	936.7442	936.7442	1132.996	0.82678509	0.798130319		1	87	1.003082427
1	93.08	93080	809.8939	499.1987	499.1987	809.8939	0.616375429	0.801042239		1	87.25	1.00281479
1	93.423	93423	745.3335	793.0675	793.0675	745.3335	1.064043814	0.807572249		1	87.5	1.003386227
1	93.666	93666	606.2926	605.5515	605.5515	606.2926	0.998777653	0.809408535		1	87.75	1.004276245
1	94.078	94078	657.7024	432.1664	432.1664	657.7024	0.657085028	0.803244376		1	88	1.005180166
1	94.357	94357	805.2813	653.6125	653.6125	805.2813	0.811657367	0.795911004		1	88.25	1.006483778
1	94.634	94634	748.6551	468.8245	468.8245	748.6551	0.626222275	0.789085973		1	88.5	1.007840315
1	94.986	94986	665.2577	610.7874	610.7874	665.2577	0.918121504	0.77030923		1	88.75	1.008541404
1	95.127	95127	836.7094	622.4787	622.4787	836.7094	0.743960448	0.761013897		1	89	1.008646772
1	95.395	95395	644.685	460.5534	460.5534	644.685	0.714385165	0.751901787		1	89.25	1.008669962
1	95.774	95774	1037.899	826.415	826.415	1037.899	0.796238362	0.766534659		1	89.5	1.008662236
1	96.055	96055	718.0628	576.9164	576.9164	718.0628	0.803434463	0.786247057		1	89.75	1.008618323
1	96.393	96393	767.6765	602.2724	602.2724	767.6765	0.784539321	0.804380334		1	90	1.00870005
1	96.548	96548	561.5848	363.4977	363.4977	561.5848	0.647271258	0.809550383		1	90.25	1.008848508
1	96.844	96844	764.5245	724.6943	724.6943	764.5245	0.947901997	0.821242243		1	90.5	1.008947598
1	97.199	97199	1043.63	953.5827	953.5827	1043.63	0.913717218	0.832515442		1	90.75	1.008847156
1	97.477	97477	780.8575	654.8692	654.8692	780.8575	0.838653916	0.836696022		1	91	1.00855671
1	97.746	97746	773.5153	598.4392	598.4392	773.5153	0.773661749	0.838727445		1	91.25	1.008085069
1	98.078	98078	707.9269	564.6848	564.6848	707.9269	0.797659758	0.840086858		1	91.5	1.007606962
1	98.328	98328	841.2158	767.6983	767.6983	841.2158	0.91260566	0.835962615		1	91.75	1.007091581
1	98.627	98627	886.6317	728.9196	728.9196	886.6317	0.822122196	0.825860756		1	92	1.006589763
1	98.797	98797	682.3047	526.3731	526.3731	682.3047	0.771463395	0.822873356		1	92.25	1.006404721
1	99.061	99061	1008.225	833.5038	833.5038	1008.225	0.826704158	0.772163696		1	92.5	1.00687152
1	99.313	99313	807.43	630.3451	630.3451	807.43	0.780680802	0.709265208		1	92.75	1.007399697
1	99.49	99490	820.4063	787.6173	787.6173	820.4063	0.960033218	0.717766087		1	93	1.007718138
1	99.703	99703	780.7623	732.5199	732.5199	780.7623	0.938211156	0.814751442		1	93.25	1.008048191
1	99.88	99880	1069.953	706.7563	706.7563	1069.953	0.660548921	0.93160502		1	93.5	1.008347295
1	100.15	100150	774.3482	607.2028	607.2028	774.3482	0.784146977	1.092329435		1	93.75	1.008347114
1	100.418	100418	845.3986	701.872	701.872	845.3986	0.830226121	1.264732531		1	94	1.008058432
1	100.758	100758	951.2357	771.8915	771.8915	951.2357	0.81146187	1.527236665		1	94.25	1.007619439
1	101.036	101036	1012.767	1983.456	1983.456	1012.767	1.958452438	1.635260228		1	94.5	1.007130442
1	101.293	101293	2423.126	11232.47	11232.47	2423.126	4.635528652	1.608602701		1	94.75	1.006398051
1	101.656	101656	1087.995	1027.986	1027.986	1087.995	0.944844416	1.498427811		1	95	1.005355208
1	101.818	101818	796.0865	636.2386	636.2386	796.0865	0.799207875	1.453397218		1	95.25	1.004386261
1	101.962	101962	909.5266	690.1454	690.1454	909.5266	0.758796279	1.38900585		1	95.5	1.004318644
1	102.334	102334	767.2505	681.7047	681.7047	767.2505	0.888503429	1.076253142		1	95.75	1.005063604
1	102.575	102575	968.7803	865.4947	865.4947	968.7803	0.893385941	0.922876848		1	96	1.006358734
1	102.842	102842	854.9948	621.6941	621.6941	854.9948	0.727132025	0.86748282		1	96.25	1.007463931
1	103.308	103308	681.1145	569.3644	569.3644	681.1145	0.835930523	0.879809257		1	96.5	1.00833149
1	103.638	103638	1119.693	874.3115	874.3115	1119.693	0.780849304	0.901720837		1	96.75	1.009070867
1	103.894	103894	779.4209	972.0569	972.0569	779.4209	1.247152726	0.913240603		1	97	1.009739769
1	104.104	104104	804.0092	769.3011	769.3011	804.0092	0.956831215	0.927699068		1	97.25	1.010286685
1	104.502	104502	759.9354	518.6783	518.6783	759.9354	0.682529462	0.940504789		1	97.5	1.010563554
1	104.793	104793	713.0432	834.3494	834.3494	713.0432	1.170124615	0.914745185		1	97.75	1.010708197
1	105.018	105018	629.3633	585.1573	585.1573	629.3633	0.92976076	0.884400483		1	98	1.010787203
1	105.2	105200	530.2611	488.8769	488.8769	530.2611	0.921955052	0.866742556		1	98.25	1.010592857
1	105.451	105451	784.0888	582.6079	582.6079	784.0888	0.743038161	0.845850852		1	98.5	1.010045046
1	105.621	105621	684.7163	518.5401	518.5401	684.7163	0.757306493	0.830915863		1	98.75	1.009547065
1	105.785	105785	784.7708	606.7487	606.7487	784.7708	0.773154022	0.821905226		1	99	1.006473882
1	106.081	106081	1142.722	1042.98	1042.98	1142.722	0.912715429	0.826501879		1	99.25	1.001928706
1	106.309	106309	832.8286	613.8098	613.8098	832.8286	0.737018157	0.839040852		1	99.5	1.001722602
1	106.502	106502	1061.414	856.4787	856.4787	1061.414	0.80692237	0.847599432		1	99.75	1.011251275
1	106.89	106890	680.2367	676.1756	676.1756	680.2367	0.994029872	0.872498707		1	100	1.023388369
1	107.15	107150	717.9432	701.7668	701.7668	717.9432	0.977468413	0.888121135		1	100.25	1.03524477
1	107.287	107287	583.4901	498.4631	498.4631	583.4901	0.85427859	0.889461822		1	100.5	1.048472079
1	107.439	107439	627.2306	520.4914	520.4914	627.2306	0.829824629	0.882983272		1	100.75	1.063369117
1	107.577	107577	623.592	527.0757	527.0757	623.592	0.845225243	0.872956424		1	101	1.071103402
1	107.739	107739	853.3154	769.6001	769.6001	853.3154	0.901894071	0.861616706		1	101.25	1.070469861
1	107.949	107949	737.4756	537.3725	537.3725	737.4756	0.728664786	0.840305904		1	101.5	1.065276658
1	108.086	108086	653.718	609.0427	609.0427	653.718	0.931659676	0.821738319		1	101.75	1.05960575
1	108.293	108293	776.7736	555.9763	555.9763	776.7736	0.715750767	0.799906373		1	102	1.050711495
1	108.459	108459	640.9267	671.6651	671.6651	640.9267	1.047959306	0.791700717		1	102.25	1.034489627
1	108.616	108616	784.6984	523.8883	523.8883	784.6984	0.667630137	0.786285995		1	102.5	1.020885431
1	108.786	108786	1281.578	773.3851	773.3851	1281.578	0.603463152	0.779711817		1	102.75	1.014399397
1	109.06	109060	544.4785	414.0746	414.0746	544.4785	0.760497614	0.758632569		1	103	1.013248823
1	109.359	109359	666.2808	600.5331	600.5331	666.2808	0.901321335	0.734764087		1	103.25	1.013759204
1	109.581	109581	768.6374	588.2484	588.2484	768.6374	0.765313267	0.732880764		1	103.5	1.014861541
1	109.921	109921	844.4888	615.0184	615.0184	844.4888	0.72827301	0.768799398		1	103.75	1.015957718
1	110.204	110204	799.736	472.638	472.638	799.736	0.590992528	0.814568224		1	104	1.017021095
1	110.408	110408	939.3348	793.4269	793.4269	939.3348	0.844668908	0.8439133		1	104.25	1.017936288
1	110.65	110650	883.433	780.6253	780.6253	883.433	0.883627055	0.881594488		1	104.5	1.018557105
1	110.836	110836	963.5298	933.9902	933.9902	963.5298	0.969342308	0.914489296		1	104.75	1.016867731
1	110.99	110990	943.1899	1082.515	1082.515	943.1899	1.147716913	0.937657682		1	105	1.014419321
1	111.293	111293	912.0027	809.2477	809.2477	912.0027	0.887330377	0.984209337		1	105.25	1.012547931
1	111.446	111446	513.5337	523.1611	523.1611	513.5337	1.018747358	1.00793389		1	105.5	1.010924473
1	111.662	111662	591.1692	644.2821	644.2821	591.1692	1.089843821	1.03173773		1	105.75	1.009557017
1	111.811	111811	691.1945	605.1016	605.1016	691.1945	0.875443309	1.038831317		1	106	1.009666287
1	112.001	112001	511.0182	542.6229	542.6229	511.0182	1.061846525	1.04083017		1	106.25	1.010480695
1	112.247	112247	494.5551	511.1091	511.1091	494.5551	1.033472509	1.03819875		1	106.5	1.011384825
1	112.482	112482	630.0293	690.2328	690.2328	630.0293	1.095556667	1.032853608		1	106.75	1.012619984
1	112.637	112637	611.803	678.5623	678.5623	611.803	1.109118948	1.026695035		1	107	1.013823505
1	112.789	112789	603.4121	576.9834	576.9834	603.4121	0.956201243	1.018892872		1	107.25	1.014594649
1	113.089	113089	626.1321	648.8459	648.8459	626.1321	1.03627637	0.986077397		1	107.5	1.01378051
1	113.326	113326	1030.197	949.2414	949.2414	1030.197	0.92141736	0.95192077		1	107.75	1.012387364
1	113.52	113520	794.2529	722.4861	722.4861	794.2529	0.909642382	0.931226776		1	108	1.010295291
1	113.74	113740	617.1135	541.7056	541.7056	617.1135	0.87780546	0.913411353		1	108.25	1.008060758
1	113.932	113932	634.5533	570.0495	570.0495	634.5533	0.898347704	0.898017516		1	108.5	1.006968293
1	114.228	114228	424.0879	338.2605	338.2605	424.0879	0.797618843	0.884645954		1	108.75	1.006259577
1	114.425	114425	656.799	673.7338	673.7338	656.799	1.02578384	0.889426369		1	109	1.004881493
1	114.597	114597	983.5317	869.4986	869.4986	983.5317	0.884057525	0.900351115		1	109.25	1.003354636
1	114.854	114854	889.9788	783.1978	783.1978	889.9788	0.88001849	0.916041275		1	109.5	1.00259076
1	115.039	115039	583.1565	515.9984	515.9984	583.1565	0.884836918	0.926959308		1	109.75	1.003915665
1	115.197	115197	540.938	514.5452	514.5452	540.938	0.951209196	0.938870367		1	110	1.006295995
1	115.419	115419	595.2048	551.7878	551.7878	595.2048	0.92705536	0.951851906		1	110.25	1.009353033
1	115.574	115574	703.7796	727.2598	727.2598	703.7796	1.033363002	0.95840541		1	110.5	1.01221278
1	115.733	115733	705.6883	691.6558	691.6558	705.6883	0.980115158	0.966076855		1	110.75	1.015380347
1	115.996	115996	712.7842	695.1774	695.1774	712.7842	0.975298555	0.974941375		1	111	1.018460908
1	116.311	116311	602.2514	596.272	596.272	602.2514	0.990071588	0.978241285		1	111.25	1.021425298
1	116.505	116505	728.1021	693.36	693.36	728.1021	0.952284027	0.977035839		1	111.5	1.024225518
1	116.65	116650	745.4719	699.6701	699.6701	745.4719	0.938559991	0.973230593		1	111.75	1.025926741
1	116.938	116938	595.6568	556.8664	556.8664	595.6568	0.934877936	0.954327258		1	112	1.026304336
1	117.274	117274	906.2993	972.2469	972.2469	906.2993	1.072765807	0.920904356		1	112.25	1.026096789
1	117.636	117636	824.6467	669.97	669.97	824.6467	0.812432767	0.88953933		1	112.5	1.025634321
1	117.814	117814	769.5125	631.019	631.019	769.5125	0.820024366	0.87769552		1	112.75	1.024766539
1	117.995	117995	946.9022	853.6126	853.6126	946.9022	0.90147916	0.865309685		1	113	1.022830712
1	118.162	118162	844.8747	723.6996	723.6996	844.8747	0.856576247	0.855592489		1	113.25	1.020288515
1	118.398	118398	867.89	707.8831	707.8831	867.89	0.815636889	0.839090285		1	113.5	1.018010653
1	118.6	118600	852.9877	641.6143	641.6143	852.9877	0.752196427	0.824292815		1	113.75	1.01640913
1	118.759	118759	642.3979	619.498	619.498	642.3979	0.964352468	0.818405857		1	114	1.015045835
1	119.041	119041	879.7339	652.8091	652.8091	879.7339	0.742052909	0.818636146		1	114.25	1.01429211
1	119.266	119266	695.4682	654.0368	654.0368	695.4682	0.940426608	0.824501535		1	114.5	1.014987518
1	119.56	119560	911.1995	714.6046	714.6046	911.1995	0.784246041	0.841937759		1	114.75	1.016183948
1	119.86	119860	1282.582	981.2224	981.2224	1282.582	0.765036777	0.867530319		1	115	1.017338997
1	120.059	120059	1038.325	864.3112	864.3112	1038.325	0.83240912	0.889746397		1	115.25	1.018675122
1	120.272	120272	1108.598	1146.02	1146.02	1108.598	1.03375615	0.922901088		1	115.5	1.019702158
1	120.499	120499	751.5917	817.5953	817.5953	751.5917	1.087818426	0.979683504		1	115.75	1.020579937
1	120.671	120671	589.7223	589.4904	589.4904	589.7223	0.999606764	1.03346343		1	116	1.021223109
1	120.939	120939	542.8915	495.6382	495.6382	542.8915	0.912959956	1.110131185		1	116.25	1.02142524
1	121.076	121076	530.8096	628.1136	628.1136	530.8096	1.183312434	1.145829596		1	116.5	1.021383922
1	121.242	121242	629.9818	706.6383	706.6383	629.9818	1.121680499	1.19397164		1	116.75	1.020581256
1	121.46	121460	797.4541	1097.513	1097.513	797.4541	1.376271061	1.248744103		1	117	1.019152893
1	121.785	121785	736.2235	1109.753	1109.753	736.2235	1.507358839	1.319428992		1	117.25	1.017233572
1	121.957	121957	697.3984	870.5607	870.5607	697.3984	1.24829753	1.354804413		1	117.5	1.015538026
1	122.237	122237	897.892	1164.889	1164.889	897.892	1.297359816	1.392452124		1	117.75	1.014043141
1	122.43	122430	922.9372	1468.732	1468.732	922.9372	1.591367213	1.397864554		1	118	1.012736087
1	122.586	122586	863.2888	1011.118	1011.118	863.2888	1.171239567	1.393105911		1	118.25	1.011533657
1	122.957	122957	840.4285	1213.752	1213.752	840.4285	1.44420614	1.365981658		1	118.5	1.010158252
1	123.157	123157	778.0341	1105.594	1105.594	778.0341	1.421009696	1.330928071		1	118.75	1.009164239
1	123.537	123537	749.1251	966.2023	966.2023	749.1251	1.289774298	1.221982392		1	119	1.00915371
1	123.747	123747	787.9621	834.6336	834.6336	787.9621	1.059230641	1.186353538		1	119.25	1.009576792
1	124.041	124041	850.2928	1032.171	1032.171	850.2928	1.21390067	1.160303193		1	119.5	1.010680067
1	124.182	124182	1001.719	1389.537	1389.537	1001.719	1.387152485	1.150627414		1	119.75	1.01220568
1	124.353	124353	1236.713	1179.568	1179.568	1236.713	0.953792836	1.150281276		1	120	1.0141362
1	124.642	124642	1186.593	990.7152	990.7152	1186.593	0.834924191	1.192446221		1	120.25	1.016939128
1	124.839	124839	1024.028	1128.08	1128.08	1024.028	1.101610503	1.235266965		1	120.5	1.021610002
1	125.02	125020	802.1966	1036.627	1036.627	802.1966	1.292235594	1.267067558		1	120.75	1.027480831
1	125.448	125448	765.0897	1283.991	1283.991	765.0897	1.678222828	1.383674458		1	121	1.032880538
1	125.694	125694	719.7667	1122.342	1122.342	719.7667	1.559313594	1.457380887		1	121.25	1.038279681
1	125.917	125917	732.5471	1127.274	1127.274	732.5471	1.538841666	1.487487697		1	121.5	1.043023307
1	126.223	126223	1005.205	1419.687	1419.687	1005.205	1.412335792	1.453344843		1	121.75	1.047219794
1	126.524	126524	846.6017	1275.15	1275.15	846.6017	1.506198251	1.374099957		1	122	1.050983787
1	127.032	127032	950.7015	1026.589	1026.589	950.7015	1.079822636	1.251680705		1	122.25	1.053471338
1	127.322	127322	968.8216	1121.633	1121.633	968.8216	1.157729142	1.229675705		1	122.5	1.05369613
1	127.508	127508	557.7847	598.8883	598.8883	557.7847	1.073690799	1.223019263		1	122.75	1.052568258
1	127.783	127783	589.4907	571.2937	571.2937	589.4907	0.96913098	1.207016883		1	123	1.050818554
1	128.042	128042	746.6856	872.5647	872.5647	746.6856	1.168583806	1.1943064		1	123.25	1.046636955
1	128.196	128196	1027.483	2139.65	2139.65	1027.483	2.082418882	1.190432438		1	123.5	1.041105121
1	128.361	128361	925.0218	880.097	880.097	925.0218	0.951433793	1.180826011		1	123.75	1.037516072
1	128.5	128500	897.6354	925.1174	925.1174	897.6354	1.030615994	1.164907574		1	124	1.035806415
1	128.709	128709	848.7078	990.3709	990.3709	848.7078	1.166916223	1.131423466		1	124.25	1.034768635
1	129.043	129043	949.1367	900.7434	900.7434	949.1367	0.949013351	1.070044047		1	124.5	1.036407833
1	129.362	129362	658.9623	564.9584	564.9584	658.9623	0.857345557	0.993832685		1	124.75	1.039818636
1	129.523	129523	692.2249	753.3825	753.3825	692.2249	1.088349321	0.951664997		1	125	1.043494867
1	129.699	129699	810.7813	759.6977	759.6977	810.7813	0.9369946	0.915109438		1	125.25	1.048602342
1	130.007	130007	666.0446	542.5752	542.5752	666.0446	0.814622925	0.873150314		1	125.5	1.05396822
1	130.157	130157	634.9574	561.2529	561.2529	634.9574	0.883922134	0.857409166		1	125.75	1.059037892
1	130.328	130328	545.5638	565.6332	565.6332	545.5638	1.036786532	0.842421081		1	126	1.060063254
1	130.543	130543	891.8244	652.0432	652.0432	891.8244	0.731134066	0.828456881		1	126.25	1.057594259
1	130.727	130727	909.9278	589.5163	589.5163	909.9278	0.647871512	0.820154527		1	126.5	1.052514449
1	130.91	130910	705.0981	666.789	666.789	705.0981	0.945668411	0.813382522		1	126.75	1.047823422
1	131.163	131163	586.1188	393.2714	393.2714	586.1188	0.670975577	0.808031952		1	127	1.043173681
1	131.344	131344	741.2276	572.7244	572.7244	741.2276	0.772670095	0.808011842		1	127.25	1.041301833
1	131.648	131648	713.3934	725.4377	725.4377	713.3934	1.016883111	0.812420586		1	127.5	1.040388532
1	131.922	131922	823.2283	746.2639	746.2639	823.2283	0.906509045	0.830325177		1	127.75	1.039279584
1	132.118	132118	782.5684	594.0676	594.0676	782.5684	0.759125464	0.849378945		1	128	1.038309466
1	132.329	132329	719.3278	525.779	525.779	719.3278	0.730931016	0.863557182		1	128.25	1.037608749
1	132.548	132548	832.2645	726.3167	726.3167	832.2645	0.872699364	0.868951908		1	128.5	1.035881396
1	132.979	132979	596.2585	528.9262	528.9262	596.2585	0.887075321	0.870131292		1	128.75	1.032715587
1	133.13	133130	617.5136	602.315	602.315	617.5136	0.975387425	0.8684599		1	129	1.029169748
1	133.42	133420	697.6723	641.2572	641.2572	697.6723	0.919138111	0.859509456		1	129.25	1.02474304
1	133.565	133565	832.9139	733.9964	733.9964	832.9139	0.881239225	0.853077219		1	129.5	1.019888339
1	133.954	133954	739.2546	616.8666	616.8666	739.2546	0.834444047	0.840649821		1	129.75	1.016065841
1	134.282	134282	872.8717	551.8445	551.8445	872.8717	0.632217198	0.833896374		1	130	1.013437278
1	134.556	134556	1052.705	807.5397	807.5397	1052.705	0.767109209	0.827043513		1	130.25	1.011519659
1	134.759	134759	675.6273	595.5233	595.5233	675.6273	0.881437591	0.824791862		1	130.5	1.010129805
1	135.124	135124	912.0685	823.7418	823.7418	912.0685	0.903157822	0.837749631		1	130.75	1.009207793
1	135.426	135426	659.6699	636.7252	636.7252	659.6699	0.965217907	0.856663551		1	131	1.008603921
1	135.77	135770	913.7446	745.4486	745.4486	913.7446	0.815817243	0.867469112		1	131.25	1.00833712
1	135.967	135967	885.2291	719.2101	719.2101	885.2291	0.812456459	0.856125275		1	131.5	1.008510924
1	136.112	136112	959.9632	745.5235	745.5235	959.9632	0.776616749	0.842112473		1	131.75	1.009190998
1	136.279	136279	910.7132	991.0653	991.0653	910.7132	1.088229862	0.831954882		1	132	1.010643673
1	136.423	136423	827.2119	670.74	670.74	827.2119	0.810844235	0.825961304		1	132.25	1.01221358
1	136.645	136645	956.2376	636.2324	636.2324	956.2376	0.6653497	0.811932147		1	132.5	1.012948389
1	136.81	136810	932.2868	747.491	747.491	932.2868	0.801782241	0.807342009		1	132.75	1.013082307
1	136.993	136993	991.8405	737.1762	737.1762	991.8405	0.743240672	0.807406238		1	133	1.013112731
1	137.199	137199	1247.068	1119.817	1119.817	1247.068	0.897959855	0.809587072		1	133.25	1.012715828
1	137.396	137396	1108.85	860.7784	860.7784	1108.85	0.77628029	0.820171456		1	133.5	1.012036985
1	137.718	137718	1121.484	989.682	989.682	1121.484	0.882475363	0.863276944		1	133.75	1.011358296
1	137.857	137857	858.9576	818.019	818.019	858.9576	0.952339207	0.887638043		1	134	1.010782202
1	138.112	138112	771.2612	708.3961	708.3961	771.2612	0.918490519	0.932044871		1	134.25	1.010384925
1	138.317	138317	1274.835	1068.073	1068.073	1274.835	0.837812737	0.97033511		1	134.5	1.009913268
1	138.668	138668	1047.607	1181.553	1181.553	1047.607	1.127859016	1.045592175		1	134.75	1.009639095
1	138.806	138806	1355.05	1551.202	1551.202	1355.05	1.144756282	1.071889646		1	135	1.010291714
1	139.027	139027	1487.971	1754.509	1754.509	1487.971	1.179128491	1.104728117		1	135.25	1.011240509
1	139.288	139288	1416.271	1761.68	1761.68	1416.271	1.243886234	1.129541659		1	135.5	1.012270636
1	139.438	139438	1309.201	1367.344	1367.344	1309.201	1.044411057	1.137370027		1	135.75	1.012876718
1	141.556	141556	1898.389	1612.438	1612.438	1898.389	0.849371757	0.941408595		1	136	1.011803556
1	141.737	141737	1509.199	1340.763	1340.763	1509.199	0.888393777	0.963880904		1	136.25	1.010320366
1	142.098	142098	1203.808	1387.956	1387.956	1203.808	1.152971238	1.062343645		1	136.5	1.009346094
1	142.436	142436	911.6861	1222.638	1222.638	911.6861	1.341073424	1.192476232		1	136.75	1.008413441
1	142.594	142594	953.7008	1396.843	1396.843	953.7008	1.464655372	1.259776159		1	137	1.008295294
1	143.011	143011	442.2787	735.5887	735.5887	442.2787	1.663179122	1.493550341		1	137.25	1.008669372
1	143.256	143256	898.5915	1440.619	1440.619	898.5915	1.603196781	1.674263956		1	137.5	1.010349305
1	143.448	143448	1097.229	1555.309	1555.309	1097.229	1.417488054	1.832955		1	137.75	1.013034502
1	143.668	143668	940.0258	1723.345	1723.345	940.0258	1.833295427	2.038977422		1	138	1.016403813
1	143.904	143904	930.5004	2308.664	2308.664	930.5004	2.481099417	2.306565265		1	138.25	1.01989851
1	144.106	144106	815.7328	2095.068	2095.068	815.7328	2.568326295	2.567374236		1	138.5	1.02389263
1	144.337	144337	666.5808	1901.672	1901.672	666.5808	2.85287545	2.872301472		1	138.75	1.027878689
1	144.582	144582	735.2412	2448.982	2448.982	735.2412	3.330855235	3.246000276		1	139	1.030927128
1	144.835	144835	666.667	2253.096	2253.096	666.667	3.37964231	3.683823		1	139.25	1.032873041
1	145.069	145069	821.48	3413.237	3413.237	821.48	4.154984905	4.04506861		1	139.5	1.033313328
1	145.221	145221	679.1843	2989.734	2989.734	679.1843	4.401948043	4.277312998		1	139.75	1.031528126
1	145.428	145428	712.6881	3449.581	3449.581	712.6881	4.84023937	4.628963179		1	140	1.029742924
1	145.636	145636	889.487	3944.726	3944.726	889.487	4.434832662	4.910948599		1	140.25	1.027957722
1	145.992	145992	783.6174	4188.971	4188.971	783.6174	5.345684003	5.147021365		1	140.5	1.02617252
1	146.344	146344	782.9503	4389.935	4389.935	782.9503	5.606914002	5.227354543		1	140.75	1.024387318
1	146.651	146651	708.3677	4444.36	4444.36	708.3677	6.274086184	5.257554496		1	141	1.022602116
1	146.912	146912	923.5276	5255.641	5255.641	923.5276	5.690832629	5.158611988		1	141.25	1.020816914
1	147.099	147099	771.0784	3695.928	3695.928	771.0784	4.793193533	5.01736113		1	141.5	1.019031712
1	147.363	147363	1107.443	4660.567	4660.567	1107.443	4.208403502	4.921625308		1	141.75	1.020639891
1	147.714	147714	731.8288	2760.825	2760.825	731.8288	3.772501164	5.085535134		1	142	1.025902577
1	147.88	147880	771.1171	3365.951	3365.951	771.1171	4.365032237	5.188266844		1	142.25	1.032482192
1	148.022	148022	987.4379	5163.981	5163.981	987.4379	5.229676722	5.255552973		1	142.5	1.040113108
1	148.227	148227	880.4704	5539.959	5539.959	880.4704	6.292044571	5.43896693		1	142.75	1.049953071
1	148.638	148638	842.0658	5622.056	5622.056	842.0658	6.676504378	6.089930575		1	143	1.060769981
1	148.973	148973	746.1685	4817.721	4817.721	746.1685	6.456612682	6.318334926		1	143.25	1.074851766
1	149.14	149140	862.6933	5549.881	5549.881	862.6933	6.433202854	6.167321284		1	143.5	1.091199407
1	149.317	149317	868.8118	5249.403	5249.403	868.8118	6.042048462	5.87098916		1	143.75	1.110517597
1	149.571	149571	803.7556	4738.392	4738.392	803.7556	5.895314446	5.423491183		1	144	1.133560443
1	149.713	149713	655.401	3204.877	3204.877	655.401	4.889948291	5.140519133		1	144.25	1.158793912
1	149.904	149904	906.2942	3705.622	3705.622	906.2942	4.088762788	4.613575544		1	144.5	1.186846149
1	150.158	150158	755.3763	2913.242	2913.242	755.3763	3.856676467	3.968707773		1	144.75	1.218937659
1	150.34	150340	1019.289	3429.306	3429.306	1019.289	3.364409897	3.611590104		1	145	1.249949907
1	150.616	150616	859.0681	2540.382	2540.382	859.0681	2.957136925	3.076691176		1	145.25	1.279897961
1	150.754	150754	878.4553	2550.991	2550.991	878.4553	2.903950833	2.851760782		1	145.5	1.310769469
1	150.964	150964	1196.716	2962.662	2962.662	1196.716	2.475660056	2.577064093		1	145.75	1.330833967
1	151.12	151120	1218.44	3332.526	3332.526	1218.44	2.735075999	2.405962762		1	146	1.343360391
1	151.365	151365	1396.025	2960.333	2960.333	1396.025	2.120544403	2.169250204		1	146.25	1.34776386
1	151.546	151546	978.0056	1754.491	1754.491	978.0056	1.793947806	2.021790803		1	146.5	1.350603956
1	151.765	151765	942.0871	2109.179	2109.179	942.0871	2.238836515	1.887605855		1	146.75	1.348853841
1	152.201	152201	1045.194	1531.573	1531.573	1045.194	1.46534806	1.696353895		1	147	1.338983833
1	152.366	152366	932.7605	1608.706	1608.706	932.7605	1.724672089	1.644072681		1	147.25	1.328986148
1	152.547	152547	679.7658	1053.618	1053.618	679.7658	1.549972064	1.613187581		1	147.5	1.330761154
1	153	153000	605.8361	988.4669	988.4669	605.8361	1.631574777	1.585277947		1	147.75	1.340193493
1	153.409	153409	225.4519	366.5204	366.5204	225.4519	1.625714399	1.58059547		1	148	1.350791341
1	153.642	153642	626.5501	1151.768	1151.768	626.5501	1.838269597	1.602983174		1	148.25	1.368563279
1	153.883	153883	972.944	1545.585	1545.585	972.944	1.588565221	1.64763675		1	148.5	1.39912358
1	154.24	154240	991.8188	1679.765	1679.765	991.8188	1.693620851	1.712354924		1	148.75	1.421886462
1	154.531	154531	743.1399	1285.888	1285.888	743.1399	1.730344448	1.79169597		1	149	1.431736661
1	154.679	154679	826.705	1482.609	1482.609	826.705	1.793395468	1.864094126		1	149.25	1.407752359
1	154.956	154956	1064.099	2322.885	2322.885	1064.099	2.18295948	2.039353886		1	149.5	1.374211566
1	155.152	155152	807.6703	1791.504	1791.504	807.6703	2.21811301	2.190738293		1	149.75	1.334839291
1	155.293	155293	396.7259	934.51	934.51	396.7259	2.355555813	2.322581548		1	150	1.283237369
1	155.481	155481	811.849	2040.47	2040.47	811.849	2.513361475	2.532820553		1	150.25	1.238345122
1	155.813	155813	750.2671	1879.294	1879.294	750.2671	2.504833279	2.976907432		1	150.5	1.200783108
1	155.959	155959	810.1337	2711.264	2711.264	810.1337	3.346687096	3.191475749		1	150.75	1.166575298
1	156.232	156232	768.7815	2965.532	2965.532	768.7815	3.85744454	3.628374725		1	151	1.141823687
1	156.414	156414	801.7486	3106.898	3106.898	801.7486	3.875152386	3.948566621		1	151.25	1.12197162
1	156.611	156611	694.0771	3041.664	3041.664	694.0771	4.382314299	4.317199837		1	151.5	1.104907704
1	156.971	156971	931.6522	4691.538	4691.538	931.6522	5.035718265	5.176896125		1	151.75	1.092368323
1	157.22	157220	935.6036	5047.612	5047.612	935.6036	5.395032683	5.830447494		1	152	1.083703073
1	157.409	157409	738.1902	5082.242	5082.242	738.1902	6.884732417	6.260786776		1	152.25	1.075699942
1	157.766	157766	1517.27	7924.035	7924.035	1517.27	5.222560915	7.207223593		1	152.5	1.071098455
1	157.944	157944	877.5419	7313.215	7313.215	877.5419	8.333750218	7.66864663		1	152.75	1.0695142
1	158.186	158186	846.0614	7181.672	7181.672	846.0614	8.488357937	8.001082937		1	153	1.068325428
1	158.325	158325	702.0869	6405.658	6405.658	702.0869	9.123739526	8.027131552		1	153.25	1.068104528
1	158.598	158598	1009.585	7592.579	7592.579	1009.585	7.520495055	7.947962498		1	153.5	1.068638871
1	158.966	158966	1220.89	10218.29	10218.29	1220.89	8.369541892	7.432887522		1	153.75	1.071236331
1	159.128	159128	1076.652	9666.138	9666.138	1076.652	8.977959452	7.035911253		1	154	1.074775249
1	159.499	159499	1233.824	7015.787	7015.787	1233.824	5.686213755	5.807973506		1	154.25	1.078343612
1	159.769	159769	2163.225	8620.066	8620.066	2163.225	3.984821736	4.602221902		1	154.5	1.083604362
1	160.004	160004	2287.897	6427.985	6427.985	2287.897	2.809560483	3.500924319		1	154.75	1.093311435
1	160.192	160192	2022.953	4294.123	4294.123	2022.953	2.12270033	2.720662127		1	155	1.105993734
1	166.141	166141	2965.051	4469.861	4469.861	2965.051	1.507515722	1.692383423		1	155.25	1.122127048
1	166.406	166406	1790.386	3105.568	3105.568	1790.386	1.734580141	1.725903077		1	155.5	1.143417909
1	166.6	166600	1810.686	3352.154	3352.154	1810.686	1.851317125	1.745568925		1	155.75	1.169226992
1	166.755	166755	1094.526	1799.283	1799.283	1094.526	1.643892425	1.756809709		1	156	1.197355317
1	166.934	166934	1106.031	2154.921	2154.921	1106.031	1.948336891	1.763582735		1	156.25	1.228454961
1	167.138	167138	1219.526	2520.33	2520.33	1219.526	2.066647206	1.765379653		1	156.5	1.263143405
1	167.374	167374	1076.472	1812.449	1812.449	1076.472	1.683693584	1.76506478		1	156.75	1.304793033
1	167.71	167710	1157.078	1951.106	1951.106	1157.078	1.6862355	1.740203338		1	157	1.35139984
1	168.001	168001	895.1379	1683.699	1683.699	895.1379	1.880938121	1.706357923		1	157.25	1.40123803
1	168.159	168159	993.7159	1680.025	1680.025	993.7159	1.690649209	1.697306924		1	157.5	1.447798964
1	168.332	168332	736.5214	1354.798	1354.798	736.5214	1.839455038	1.680992874		1	157.75	1.498951378
1	168.621	168621	726.3873	1219.358	1219.358	726.3873	1.678660957	1.628582645		1	158	1.543774823
1	169.027	169027	754.4411	1058.602	1058.602	754.4411	1.403160565	1.634071258		1	158.25	1.564420568
1	169.276	169276	1281.393	1914.868	1914.868	1281.393	1.494364336	1.72784703		1	158.5	1.561588509
1	169.465	169465	1107.512	1837.327	1837.327	1107.512	1.658968029	1.825183972		1	158.75	1.542975249
1	169.771	169771	651.0739	1361.196	1361.196	651.0739	2.090693545	2.011859872		1	159	1.513211493
1	170.117	170117	617.7233	1536.156	1536.156	617.7233	2.486802748	2.264596477		1	159.25	1.457838463
1	170.26	170260	613.1922	1483.291	1483.291	613.1922	2.418965864	2.387090251		1	159.5	1.393886859
1	170.526	170526	719.4975	1972.442	1972.442	719.4975	2.741416058	2.64416144		1	159.75	1.307720686
1	170.716	170716	603.853	1900.687	1900.687	603.853	3.147598836	2.817020507		1	160	1.217621083
1	171.049	171049	1005.014	3077.828	3077.828	1005.014	3.062472762	3.101695874		1	160.25	1.155180218
1	171.32	171320	930.6749	3139.391	3139.391	930.6749	3.37324129	3.459605782		1	160.5	1.151845112
1	171.474	171474	707.8216	2751.233	2751.233	707.8216	3.886901728	3.726792656		1	160.75	1.148510007
1	171.679	171679	822.768	2925.779	2925.779	822.768	3.556019437	4.117742261		1	161	1.145174901
1	171.844	171844	1033.895	4249.051	4249.051	1033.895	4.10975099	4.490128473		1	161.25	1.141839795
1	172.079	172079	966.62	5144.598	5144.598	966.62	5.322254867	5.151990086		1	161.5	1.13850469
1	172.342	172342	863.708	5554.906	5554.906	863.708	6.431462948	6.034635116		1	161.75	1.135169584
1	172.71	172710	1055.924	6913.887	6913.887	1055.924	6.547712714	7.358736879		1	162	1.131834479
1	172.912	172912	698.6599	5831.223	5831.223	698.6599	8.346296961	8.178029352		1	162.25	1.128499373
1	173.253	173253	762.6681	8109.076	8109.076	762.6681	10.63250974	9.680382114		1	162.5	1.125164267
1	173.464	173464	1222.773	10279.05	10279.05	1222.773	8.406343614	10.38541625		1	162.75	1.121829162
1	173.619	173619	791.3574	10058.47	10058.47	791.3574	12.71040114	10.74551378		1	163	1.118494056
1	173.917	173917	683.6626	8650.888	8650.888	683.6626	12.65373885	11.25972689		1	163.25	1.11515895
1	175.099	175099	646.8561	8659.915	8659.915	646.8561	13.38769937	11.37779331		1	163.5	1.111823845
1	175.339	175339	863.1558	10867.49	10867.49	863.1558	12.59041531	10.80836879		1	163.75	1.108488739
1	175.517	175517	591.5419	6848.404	6848.404	591.5419	11.57720865	10.12270441		1	164	1.105153634
1	175.949	175949	1073.808	9020.349	9020.349	1073.808	8.400336932	8.778725534		1	164.25	1.101818528
1	176.407	176407	1388.309	7167.631	7167.631	1388.309	5.162849913	8.411868309		1	164.5	1.098483422
1	176.603	176603	1302.873	6004.404	6004.404	1302.873	4.60858733	8.348993058		1	164.75	1.095148317
1	177.113	177113	1811.231	12306.71	12306.71	1811.231	6.794666169	8.484557355		1	165	1.091813211
1	177.285	177285	1382.081	11215.44	11215.44	1382.081	8.114893411	8.902798447		1	165.25	1.088478105
1	177.542	177542	1357.996	13175.15	13175.15	1357.996	9.701906338	10.05640501		1	165.5	1.085143
1	177.719	177719	937.5023	11715.91	11715.91	937.5023	12.49694001	10.65940367		1	165.75	1.081807894
1	177.911	177911	960.2207	11279.57	11279.57	960.2207	11.74685153	11.09816841		1	166	1.078472789
1	178.25	178250	534.3265	7047.788	7047.788	534.3265	13.19004017	11.81381818		1	166.25	1.07765589
1	178.467	178467	1019.351	13040.5	13040.5	1019.351	12.79294375	11.96097383		1	166.5	1.079914254
1	178.619	178619	793.7328	9481.249	9481.249	793.7328	11.94513947	11.79741082		1	166.75	1.0815362
1	178.768	178768	923.4705	9681.161	9681.161	923.4705	10.48345453	11.44462219		1	167	1.082131795
1	179.16	179160	804.6756	7773.179	7773.179	804.6756	9.660015788	10.18435038		1	167.25	1.082214078
1	179.455	179455	779.8431	6442.613	6442.613	779.8431	8.261422073	8.931232992		1	167.5	1.081481761
1	179.603	179603	819.8123	6875.241	6875.241	819.8123	8.386359902	8.200143716		1	167.75	1.07992345
1	179.758	179758	764.9582	6769.609	6769.609	764.9582	8.849645641	7.531347663		1	168	1.077679312
1	180.043	180043	918.2278	6481.76	6481.76	918.2278	7.058989066	6.343591925		1	168.25	1.076309475
1	180.213	180213	1030.365	4982.937	4982.937	1030.365	4.836089153	5.58799267		1	168.5	1.073361251
1	180.536	180536	975.7589	3757.884	3757.884	975.7589	3.851242351	4.326239604		1	168.75	1.071802263
1	180.674	180674	841.7097	3062.294	3062.294	841.7097	3.638183093	3.896404195		1	169	1.072063106
1	180.922	180922	1225.98	4129.682	4129.682	1225.98	3.3684742	3.20496799		1	169.25	1.078573126
1	181.067	181067	1233.132	2854.621	2854.621	1233.132	2.314935465	2.863741978		1	169.5	1.088489212
1	181.321	181321	1550.594	3385.159	3385.159	1550.594	2.183136914	2.427699016		1	169.75	1.100260109
1	181.497	181497	1167.355	2890.258	2890.258	1167.355	2.475903217	2.217338595		1	170	1.114158983
1	181.679	181679	1355.883	2905.856	2905.856	1355.883	2.143146569	2.027622013		1	170.25	1.129547887
1	181.992	181992	1125.458	2520.799	2520.799	1125.458	2.239798375	1.860161146		1	170.5	1.148110355
1	182.298	182298	2636.049	4906.863	4906.863	2636.049	1.861446051	1.828228243		1	170.75	1.165634167
1	182.441	182441	2069.74	3682.414	3682.414	2069.74	1.779167432	1.783335691		1	171	1.182129017
1	182.59	182590	1804.825	3333.751	3333.751	1804.825	1.847132547	1.724260837		1	171.25	1.205850179
1	182.991	182991	2122.731	3523.559	3523.559	2122.731	1.659917813	1.650260931		1	171.5	1.237433612
1	183.527	183527	2069.223	3034.637	3034.637	2069.223	1.466558703	1.58019058		1	171.75	1.276147276
1	183.853	183853	1529.139	2192.327	2192.327	1529.139	1.433700272	1.511001089		1	172	1.326430637
1	184.01	184010	1571.14	2538.915	2538.915	1571.14	1.615969933	1.481326881		1	172.25	1.387895357
1	184.21	184210	1494.682	2293.376	2293.376	1494.682	1.534357141	1.439626547		1	172.5	1.455601822
1	184.441	184441	1224.11	1852.938	1852.938	1224.11	1.5137022	1.376968181		1	172.75	1.526440198
1	184.951	184951	690.9929	769.8979	769.8979	690.9929	1.114190754	1.217385162		1	173	1.607074413
1	185.284	185284	826.9717	1073.366	1073.366	826.9717	1.297947681	1.146903047		1	173.25	1.692082504
1	185.483	185483	993.0806	1047.459	1047.459	993.0806	1.054757288	1.127281684		1	173.5	1.753971839
1	185.656	185656	1062.168	1014.896	1014.896	1062.168	0.955494799	1.118056048		1	173.75	1.792755274
1	185.903	185903	1098.371	1204.492	1204.492	1098.371	1.096616717	1.115118307		1	174	1.815635719
1	186.157	186157	1002.9	966.8967	966.8967	1002.9	0.964100808	1.121285703		1	174.25	1.817563029
1	186.472	186472	970.6044	1212.59	1212.59	970.6044	1.249314345	1.14578215		1	174.5	1.819490339
1	186.672	186672	898.2415	1114.235	1114.235	898.2415	1.240462615	1.17551416		1	174.75	1.82141765
1	186.886	186886	1166.04	1492.604	1492.604	1166.04	1.280062434	1.227907388		1	175	1.82334496
1	187.252	187252	1339.352	2160.87	2160.87	1339.352	1.613369749	1.342973216		1	175.25	1.796457574
1	187.397	187397	1883.049	2174.017	2174.017	1883.049	1.154519612	1.381378406		1	175.5	1.732294967
1	187.755	187755	1427.614	2085.981	2085.981	1427.614	1.461165973	1.477690839		1	175.75	1.671295094
1	187.917	187917	1453.786	2250.446	2250.446	1453.786	1.547989869	1.527987644		1	176	1.620360218
1	189.742	189742	3805.162	9018.244	9018.244	3805.162	2.370002644	1.842464302		1	176.25	1.604905029
1	189.932	189932	2657.374	5276.69	5276.69	2657.374	1.985678343	1.768229783		1	176.5	1.592896619
1	190.077	190077	2788.73	4693.226	4693.226	2788.73	1.68292592	1.678791236		1	176.75	1.59336223
1	190.409	190409	1104.65	1678.42	1678.42	1104.65	1.519413389	1.495097054		1	177	1.598491055
1	190.562	190562	1144.968	1587.775	1587.775	1144.968	1.386741813	1.436444701		1	177.25	1.626520436
1	190.83	190830	551.704	675.3579	675.3579	551.704	1.224130875	1.307248557		1	177.5	1.707573455
1	191.162	191162	481.9567	495.8961	495.8961	481.9567	1.028922515	1.170944354		1	177.75	1.774130703
1	191.466	191466	596.6306	548.8734	548.8734	596.6306	0.919955162	1.151558011		1	178	1.817027681
1	191.693	191693	615.2394	574.4181	574.4181	615.2394	0.93364973	1.18041821		1	178.25	1.857760415
1	191.84	191840	646.2913	642.565	642.565	646.2913	0.994234334	1.194779012		1	178.5	1.866377155
1	192.001	192001	405.9699	337.4014	337.4014	405.9699	0.831099547	1.233338611		1	178.75	1.832555304
1	192.237	192237	847.2192	656.7556	656.7556	847.2192	0.775189703	1.333490557		1	179	1.771699633
1	192.384	192384	922.334	570.7131	570.7131	922.334	0.618770532	1.367490746		1	179.25	1.702492373
1	192.546	192546	2522.565	11086.51	11086.51	2522.565	4.394935314	1.374053218		1	179.5	1.618127235
1	192.821	192821	811.3119	913.1594	913.1594	811.3119	1.125534335	1.371192372		1	179.75	1.529905035
1	193.22	193220	532.2878	442.6304	442.6304	532.2878	0.831562174	1.327570258		1	180	1.449401352
1	193.611	193611	655.5577	509.809	509.809	655.5577	0.777672202	1.11982918		1	180.25	1.366098311
1	193.813	193813	545.3915	468.7767	468.7767	545.3915	0.859523297	0.980017235		1	180.5	1.290725525
1	194.018	194018	792.0852	782.0703	782.0703	792.0852	0.987356284	0.886609521		1	180.75	1.230343578
1	194.279	194279	635.4729	625.5807	625.5807	635.4729	0.984433325	0.856634648		1	181	1.179165722
1	194.508	194508	733.1918	664.0618	664.0618	733.1918	0.905713621	0.860348218		1	181.25	1.142750296
1	194.667	194667	706.4149	619.1114	619.1114	706.4149	0.876413281	0.859778575		1	181.5	1.116866281
1	195.007	195007	723.9002	540.8268	540.8268	723.9002	0.747101327	0.866441054		1	181.75	1.099533609
1	195.154	195154	697.4188	650.6345	650.6345	697.4188	0.932917925	0.876567202		1	182	1.089476379
1	195.63	195630	592.6439	492.8247	492.8247	592.6439	0.831569683	0.892534775		1	182.25	1.087462842
1	195.811	195811	589.2635	615.3843	615.3843	589.2635	1.044327877	0.888540279		1	182.5	1.081806061
1	196.008	196008	899.5985	889.3291	889.3291	899.5985	0.988584463	0.886056319		1	182.75	1.076773259
1	196.175	196175	675.0908	524.6516	524.6516	675.0908	0.777157088	0.87797014		1	183	1.073249984
1	196.563	196563	722.9329	554.8941	554.8941	722.9329	0.767559617	0.789333845		1	183.25	1.070727594
1	196.754	196754	630.4397	498.4047	498.4047	630.4397	0.790566806	0.739946272		1	183.5	1.068205205
1	196.92	196920	832.6657	706.5622	706.5622	832.6657	0.848554468	0.719416699		1	183.75	1.064279951
1	197.117	197117	821.8309	632.8164	632.8164	821.8309	0.770008039	0.686039797		1	184	1.060448398
1	197.254	197254	800.5461	603.6569	603.6569	800.5461	0.754056387	0.656608293		1	184.25	1.056246712
1	197.432	197432	681.0605	481.2283	481.2283	681.0605	0.706586713	0.661314234		1	184.5	1.050823299
1	197.73	197730	178.2925	93.86008	93.86008	178.2925	0.526438745	0.788206662		1	184.75	1.04478577
1	198.003	198003	853.5025	512.4712	512.4712	853.5025	0.600433156	0.973667623		1	185	1.039131149
1	198.417	198417	1081.552	645.6003	645.6003	1081.552	0.596920259	1.328579453		1	185.25	1.035047227
1	198.619	198619	7.244271	20.57359	20.57359	7.244271	2.839980724	1.598477516		1	185.5	1.032907475
1	198.759	198759	1222.443	857.2375	857.2375	1222.443	0.701249465	1.821142403		1	185.75	1.032179125
1	198.901	198901	418.4286	842.2368	842.2368	418.4286	2.012856674	1.999664586		1	186	1.032220457
1	199.146	199146	7.098837	20.40308	20.40308	7.098837	2.874144032	2.186977416		1	186.25	1.033072861
1	199.31	199310	7.468814	22.32658	22.32658	7.468814	2.989307272	2.289065972		1	186.5	1.034726562
1	199.576	199576	14.31797	29.72966	29.72966	14.31797	2.076387924	2.47690584		1	186.75	1.038173877
1	199.729	199729	6.981462	19.63925	19.63925	6.981462	2.813056921	2.61785278		1	187	1.04350983
1	200.086	200086	7.549237	27.83972	27.83972	7.549237	3.687752815	2.979838214		1	187.25	1.049575909
1	200.353	200353	19.35125	24.30103	24.30103	19.35125	1.25578606	3.208453099		1	187.5	1.054727183
1	200.514	200514	7.428313	21.24169	21.24169	7.428313	2.859557749	3.355227781		1	187.75	1.059918076
1	200.883	200883	9.648511	19.40867	19.40867	9.648511	2.011571526	3.719225553		1	188	1.065007624
1	201.043	201043	8.479982	48.71064	48.71064	8.479982	5.744191438	3.756655911		1	188.25	1.068332445
1	201.236	201236	6.728941	52.49441	52.49441	6.728941	7.801288494	3.666041555		1	188.5	1.071657266
1	201.375	201375	7.206735	21.0174	21.0174	7.206735	2.916355326	3.551511455		1	188.75	1.074982087
1	201.597	201597	10.80984	20.49986	20.49986	10.80984	1.896407347	3.337067369		1	189	1.078306908
1	201.766	201766	7.093644	21.21667	21.21667	7.093644	2.990940904	3.153609787		1	189.25	1.081631728
1	202.009	202009	10.81868	19.49319	19.49319	10.81868	1.801808539	2.817936761		1	189.5	1.084956549
1	202.179	202179	13.01515	21.10808	21.10808	13.01515	1.621808431	2.537650417		1	189.75	1.087933739
1	202.393	202393	6.863462	19.11499	19.11499	6.863462	2.785036181	2.131372297		1	190	1.079208392
1	202.726	202726	758.35	542.6229	542.6229	758.35	0.715530955	1.378892366		1	190.25	1.068155102
1	202.94	202940	623.8623	563.9694	563.9694	623.8623	0.903996603	0.823273152		1	190.5	1.058672908
1	203.187	203187	1081.787	844.5995	844.5995	1081.787	0.780744731	0.166257584		1	190.75	1.049843732
1	222.967	222967	1182.493	1084.282	1084.282	1182.493	0.916945809	1.039865678		1	191	1.041480521
1	225.052	225052	2307.405	7223.443	7223.443	2307.405	3.130548387	1.618131217		1	191.25	1.035914193
1	227.155	227155	60.41656	19.97768	19.97768	60.41656	0.330665632	1.714183512		1	191.5	1.035184704
1	227.296	227296	219.1052	166.1339	166.1339	219.1052	0.758238052	1.720801651		1	191.75	1.037508274
1	227.433	227433	6.776186	19.33311	19.33311	6.776186	2.853096122	1.727228413		1	192	1.041144394
1	229.526	229526	7.190113	20.55885	20.55885	7.190113	2.859322239	1.827270304		1	192.25	1.049124634
1	229.802	229802	39.19269	43.65205	43.65205	39.19269	1.113780401	1.840808912		1	192.5	1.051879362
1	230.056	230056	69.77706	130.6472	130.6472	69.77706	1.872351744	1.853353693		1	192.75	1.051859388
2	8.282	8282	8513.776	9259.933	9259.933	8513.776	1.087641136	1.320436653		1	193	1.05029199
2	8.619	8619	2172.919	2739.253	2739.253	2172.919	1.260632817	1.305585711		1	193.25	1.04720546
2	8.802	8802	2370.808	3461.849	3461.849	2370.808	1.460197958	1.290372415		1	193.5	1.036953938
2	9.057	9057	4036.654	6057.126	6057.126	4036.654	1.500531381	1.263380037		1	193.75	1.024977024
2	9.526	9526	2933.992	3968.447	3968.447	2933.992	1.352575944	1.205337673		1	194	1.015035455
2	9.79	9790	1558.801	1992.397	1992.397	1558.801	1.278159945	1.17026367		1	194.25	1.012346055
2	9.988	9988	1761.251	1973.622	1973.622	1761.251	1.120579633	1.138373668		1	194.5	1.012365604
2	10.155	10155	1533.96	1435.138	1435.138	1533.96	0.935577199	1.107086182		1	194.75	1.012457179
2	10.392	10392	1392.56	1433.112	1433.112	1392.56	1.029120469	1.066219333		1	195	1.012835273
2	10.831	10831	1067.697	925.257	925.257	1067.697	0.866591364	0.978708004		1	195.25	1.013875937
2	11.171	11171	888.0124	934.9496	934.9496	888.0124	1.052856469	0.920997068		1	195.5	1.014523191
2	11.589	11589	826.858	702.4805	702.4805	826.858	0.849578162	0.91307259		1	195.75	1.01465537
2	11.771	11771	868.7248	753.1253	753.1253	868.7248	0.866931967	0.915944008		1	196	1.014367544
2	11.934	11934	713.5779	678.4953	678.4953	713.5779	0.950835641	0.9115574		1	196.25	1.012413328
2	12.113	12113	1111.308	861.6802	861.6802	1111.308	0.775374784	0.901303153		1	196.5	1.008005521
2	12.43	12430	789.9168	947.3059	947.3059	789.9168	1.199247693	0.884258994		1	196.75	1.003162865
2	12.642	12642	982.9092	728.5459	728.5459	982.9092	0.741213837	0.871947392		1	197	1.000452475
2	13.062	13062	742.5477	635.2582	635.2582	742.5477	0.855511639	0.832341289		1	197.25	0.996717365
2	13.231	13231	599.1554	524.7398	524.7398	599.1554	0.875799167	0.814503597		1	197.5	0.999249008
2	13.529	13529	756.3413	576.6889	576.6889	756.3413	0.762471784	0.792401454		1	197.75	1.007856389
2	13.82	13820	671.9139	478.1891	478.1891	671.9139	0.711682107	0.776891978		1	198	1.020964272
2	14.048	14048	955.6586	664.2523	664.2523	955.6586	0.695072801	0.76910806		1	198.25	1.037464116
2	14.219	14219	920.1555	668.3511	668.3511	920.1555	0.726345819	0.773623081		1	198.5	1.057072654
2	14.55	14550	996.7141	955.9889	955.9889	996.7141	0.95914054	0.799453962		1	198.75	1.085424597
2	14.744	14744	892.1391	638.7822	638.7822	892.1391	0.716011886	0.811709446		1	199	1.106149338
2	14.912	14912	1093.264	1012.19	1012.19	1093.264	0.925842249	0.821699132		1	199.25	1.119760911
2	15.211	15211	765.2489	636.7352	636.7352	765.2489	0.832062875	0.845947668		1	199.5	1.132998824
2	15.383	15383	961.433	721.5504	721.5504	961.433	0.75049473	0.854943339		1	199.75	1.149662581
2	15.633	15633	802.0372	735.1209	735.1209	802.0372	0.916567087	0.856771976		1	200	1.169226939
2	15.814	15814	727.0304	649.8935	649.8935	727.0304	0.89390141	0.854762801		1	200.25	1.186794845
2	16.047	16047	821.8654	743.1495	743.1495	821.8654	0.904222881	0.854095819		1	200.5	1.203944462
2	16.354	16354	535.3829	394.1445	394.1445	535.3829	0.736191798	0.863028552		1	200.75	1.222896983
2	16.596	16596	659.0556	537.023	537.023	659.0556	0.81483717	0.865655012		1	201	1.235135202
2	16.797	16797	798.5359	719.2135	719.2135	798.5359	0.900665205	0.857701002		1	201.25	1.228027702
2	17.065	17065	1032.696	859.826	859.826	1032.696	0.832603206	0.839152756		1	201.5	1.210759512
2	17.503	17503	835.6693	794.8993	794.8993	835.6693	0.951212758	0.810936614		1	201.75	1.190709219
2	17.687	17687	1133.717	1021.083	1021.083	1133.717	0.900650691	0.796307816		1	202	1.164421106
2	17.978	17978	1127.872	876.7785	876.7785	1127.872	0.777374117	0.774464852		1	202.25	1.131425895
2	18.141	18141	1093.747	676.3805	676.3805	1093.747	0.618406725	0.776184343		1	202.5	1.091811692
2	18.535	18535	1027.023	643.3243	643.3243	1027.023	0.626397169	0.793608103		1	202.75	1.047587413
2	19.008	19008	935.545	775.1279	775.1279	935.545	0.828530856	0.820583389		1	203	0.99719639
2	19.208	19208	741.14	615.9702	615.9702	741.14	0.831111801	0.84748793		1	203.25	0.959020706
2	19.537	19537	1091.12	928.3996	928.3996	1091.12	0.850868465	0.89807963		1	203.5	0.95987289
2	19.869	19869	880.618	1102.788	1102.788	880.618	1.252288734	0.899094741		1	203.75	0.960725073
2	20.086	20086	720.9836	698.8943	698.8943	720.9836	0.969362271	0.893112765		1	204	0.961577256
2	20.279	20279	473.0443	309.6798	309.6798	473.0443	0.654652852	0.886677495		1	204.25	0.96242944
2	20.462	20462	766.5464	678.9154	678.9154	766.5464	0.885680762	0.86337309		1	204.5	0.963281623
2	20.628	20628	884.5336	752.7159	752.7159	884.5336	0.850974909	0.830271302		1	204.75	0.964133807
2	20.792	20792	972.0694	909.9227	909.9227	972.0694	0.936067631	0.811582396		1	205	0.96498599
2	21.067	21067	933.1659	715.5883	715.5883	933.1659	0.766839315	0.798397939		1	205.25	0.965838174
2	21.262	21262	690.9951	394.3464	394.3464	690.9951	0.570693482	0.788104056		1	205.5	0.966690357
2	21.516	21516	1156.469	805.9566	805.9566	1156.469	0.696911547	0.788033723		1	205.75	0.96754254
2	21.824	21824	943.7811	797.4951	797.4951	943.7811	0.845000075	0.850128072		1	206	0.968394724
2	22.018	22018	1096.168	975.6666	975.6666	1096.168	0.890070318	0.885745506		1	206.25	0.969246907
2	22.471	22471	963.1323	781.7659	781.7659	963.1323	0.811691083	0.943610437		1	206.5	0.970099091
2	22.751	22751	3218.42	4831.855	4831.855	3218.42	1.501312756	0.978041954		1	206.75	0.970951274
2	22.961	22961	912.6092	931.4118	931.4118	912.6092	1.020603123	0.98658891		1	207	0.971803458
2	23.28	23280	968.3324	828.4064	828.4064	968.3324	0.855497967	0.952687525		1	207.25	0.972655641
2	23.5	23500	865.3869	755.0759	755.0759	865.3869	0.872529848	0.912372605		1	207.5	0.973507824
2	23.774	23774	1191.194	852.7319	852.7319	1191.194	0.715863159	0.873902357		1	207.75	0.974360008
2	24.12	24120	740.6317	566.7275	566.7275	740.6317	0.765194765	0.825619885		1	208	0.975212191
2	24.308	24308	804.6826	684.7165	684.7165	804.6826	0.850915007	0.79428809		1	208.25	0.976064375
2	24.599	24599	1218.338	889.1802	889.1802	1218.338	0.729830474	0.765822608		1	208.5	0.976916558
2	24.829	24829	765.3417	703.9889	703.9889	765.3417	0.919836068	0.774169887		1	208.75	0.977768741
2	25.071	25071	797.1154	537.6241	537.6241	797.1154	0.674462067	0.790380151		1	209	0.978620925
2	25.416	25416	642.9538	518.5645	518.5645	642.9538	0.806534622	0.826130635		1	209.25	0.979473108
2	25.663	25663	758.4467	630.3256	630.3256	758.4467	0.831074352	0.862413879		1	209.5	0.980325292
2	25.904	25904	955.7949	851.4533	851.4533	955.7949	0.890832646	0.886034584		1	209.75	0.981177475
2	26.191	26191	844.514	801.3747	801.3747	844.514	0.948918194	0.897394509		1	210	0.982029659
2	26.628	26628	980.6596	949.1587	949.1587	980.6596	0.967877845	0.906627719		1	210.25	0.982881842
2	26.891	26891	794.8383	803.484	803.484	794.8383	1.010877307	0.909687368		1	210.5	0.983734025
2	27.223	27223	650.9907	559.7268	559.7268	650.9907	0.859807675	0.895869164		1	210.75	0.984586209
2	27.615	27615	775.0629	749.6285	749.6285	775.0629	0.967184083	0.876341202		1	211	0.985438392
2	27.79	27790	808.8409	548.4248	548.4248	808.8409	0.678037918	0.884370459		1	211.25	0.986290576
2	28.099	28099	987.8941	793.2376	793.2376	987.8941	0.802958131	0.914933612		1	211.5	0.987142759
2	28.312	28312	1020.077	894.8702	894.8702	1020.077	0.877257501	0.94409429		1	211.75	0.987994943
2	28.533	28533	1157.589	1117.246	1117.246	1157.589	0.965149116	0.983908432		1	212	0.988847126
2	28.709	28709	1781.355	1675.493	1675.493	1781.355	0.940572205	1.020537027		1	212.25	0.989699309
2	29.063	29063	1483.118	1474.616	1474.616	1483.118	0.994267482	1.108761558		1	212.5	0.990551493
2	29.6	29600	1875.548	2773.045	2773.045	1875.548	1.47852521	1.264306921		1	212.75	0.991403676
2	35.567	35567	5904.172	9484.232	9484.232	5904.172	1.606361061	1.596554623		1	213	0.99225586
2	35.788	35788	1793.388	2611.966	2611.966	1793.388	1.45644222	1.490037273		1	213.25	0.993108043
2	36.21	36210	2265.116	3174.872	3174.872	2265.116	1.401637709	1.306509157		1	213.5	0.993960227
2	36.473	36473	1897.979	2147.669	2147.669	1897.979	1.131555723	1.205403504		1	213.75	0.99481241
2	36.683	36683	1514.424	1693.667	1693.667	1514.424	1.11835721	1.132171247		1	214	0.995664593
2	36.928	36928	1294.051	1320.89	1320.89	1294.051	1.020740295	1.054835112		1	214.25	0.996516777
2	37.164	37164	733.0757	797.4523	797.4523	733.0757	1.087817124	0.988721349		1	214.5	0.99736896
2	37.399	37399	991.0136	840.5004	840.5004	991.0136	0.848121963	0.931258318		1	214.75	0.998221144
2	37.712	37712	706.0526	663.5719	663.5719	706.0526	0.939833519	0.86648293		1	215	0.999073327
2	37.919	37919	651.2357	492.0252	492.0252	651.2357	0.755525534	0.832543433		1	215.25	0.999925511
2	38.153	38153	727.5175	540.0088	540.0088	727.5175	0.742262282	0.803585597		1	215.5	1.000777694
2	38.543	38543	815.7676	701.6601	701.6601	815.7676	0.86012254	0.768200919		1	215.75	1.001629877
2	38.763	38763	1210.335	939.7011	939.7011	1210.335	0.776397526	0.758709277		1	216	1.002482061
2	38.964	38964	1434.451	1021.252	1021.252	1434.451	0.711946243	0.758697202		1	216.25	1.003334244
2	39.2	39200	1005.769	809.0166	809.0166	1005.769	0.804376154	0.757798081		1	216.5	1.004186428
2	39.564	39564	779.404	478.4854	478.4854	779.404	0.613911912	0.757151712		1	216.75	1.005038611
2	39.987	39987	669.8932	555.0502	555.0502	669.8932	0.82856521	0.761803009		1	217	1.005890795
2	40.184	40184	715.3709	626.3324	626.3324	715.3709	0.875535194	0.75982034		1	217.25	1.006742978
2	40.42	40420	838.3751	677.9512	677.9512	838.3751	0.808649016	0.756276017		1	217.5	1.007595161
2	40.66	40660	862.9183	650.1795	650.1795	862.9183	0.753465884	0.758201269		1	217.75	1.008447345
2	40.851	40851	766.8513	477.8001	477.8001	766.8513	0.623067471	0.765336635		1	218	1.009299528
2	41.293	41293	742.5839	636.4871	636.4871	742.5839	0.857124831	0.789659963		1	218.25	1.010151712
2	41.458	41458	715.4408	487.4458	487.4458	715.4408	0.68132234	0.800063089		1	218.5	1.011003895
2	41.622	41622	492.3761	415.1774	415.1774	492.3761	0.843211927	0.815076885		1	218.75	1.011856078
2	41.984	41984	718.4634	557.0497	557.0497	718.4634	0.775334833	0.863980928		1	219	1.012708262
2	42.267	42267	922.2582	847.1198	847.1198	922.2582	0.918527805	0.89235338		1	219.25	1.013560445
2	42.449	42449	1006.24	973.4495	973.4495	1006.24	0.967412844	0.905558036		1	219.5	1.014412629
2	42.676	42676	903.5206	847.7133	847.7133	903.5206	0.938233506	0.918924003		1	219.75	1.015264812
2	42.86	42860	1490.661	1639.41	1639.41	1490.661	1.099787276	0.918263479		1	220	1.016116996
2	43.205	43205	1013.036	743.0806	743.0806	1013.036	0.733518453	0.898909852		1	220.25	1.016969179
2	43.659	43659	633.1347	524.9317	524.9317	633.1347	0.829099558	0.85949073		1	220.5	1.017821362
2	43.848	43848	721.8787	651.2151	651.2151	721.8787	0.902111532	0.837836783		1	220.75	1.018673546
2	44.063	44063	817.359	668.2649	668.2649	817.359	0.817590435	0.80609084		1	221	1.019525729
2	44.309	44309	776.1385	614.9089	614.9089	776.1385	0.792266973	0.777126864		1	221.25	1.020377913
2	44.495	44495	971.1226	759.1646	759.1646	971.1226	0.781739195	0.765543406		1	221.5	1.021230096
2	44.685	44685	780.7602	565.8738	565.8738	780.7602	0.724772856	0.75718969		1	221.75	1.02208228
2	45.013	45013	897.3526	624.4624	624.4624	897.3526	0.695894122	0.742777773		1	222	1.022934463
2	45.221	45221	925.543	585.9074	585.9074	925.543	0.633041793	0.728000242		1	222.25	1.023786646
2	45.481	45481	1522.935	1110.394	1110.394	1522.935	0.729114506	0.710552449		1	222.5	1.02463883
2	45.655	45655	1068.996	961.7911	961.7911	1068.996	0.899714405	0.702041246		1	222.75	1.025491013
2	45.878	45878	1170.052	704.5629	704.5629	1170.052	0.60216375	0.691632069		1	223	1.026937088
2	46.081	46081	761.6145	629.3454	629.3454	761.6145	0.826330644	0.687448859		1	223.25	1.032288445
2	46.255	46255	791.8811	494.0886	494.0886	791.8811	0.623942913	0.687871636		1	223.5	1.037639803
2	46.518	46518	987.1331	602.0371	602.0371	987.1331	0.609884422	0.692668653		1	223.75	1.042991161
2	46.709	46709	672.8725	427.3569	427.3569	672.8725	0.635123147	0.701948066		1	224	1.048342518
2	46.973	46973	918.2545	668.2531	668.2531	918.2545	0.727742799	0.720136167		1	224.25	1.053693876
2	47.17	47170	1351.603	924.53	924.53	1351.603	0.684024821	0.733180459		1	224.5	1.059045233
2	47.472	47472	818.7327	684.6413	684.6413	818.7327	0.836220784	0.761131259		1	224.75	1.064396591
2	47.964	47964	960.359	887.6057	887.6057	960.359	0.924243642	0.80595		1	225	1.069747949
2	48.177	48177	1303.151	1074.045	1074.045	1303.151	0.82419075	0.812074154		1	225.25	1.071559
2	48.589	48589	1051.017	804.6261	804.6261	1051.017	0.765569063	0.820343029		1	225.5	1.072440275
2	48.779	48779	904.4522	835.0624	835.0624	904.4522	0.923279749	0.823517278		1	225.75	1.073321549
2	49.306	49306	1155.986	874.0235	874.0235	1155.986	0.756084849	0.820780622		1	226	1.074202824
2	49.778	49778	1229.072	726.9801	726.9801	1229.072	0.591486992	0.813375153		1	226.25	1.075084098
2	50.097	50097	1123.772	1074.574	1074.574	1123.772	0.956220657	0.816120377		1	226.5	1.075965373
2	50.66	50660	1040.617	840.5452	840.5452	1040.617	0.807737333	0.853931615		1	226.75	1.076846647
2	50.908	50908	1049.35	928.2322	928.2322	1049.35	0.884578263	0.872439938		1	227	1.077727922
2	51.08	51080	1064.258	962.5799	962.5799	1064.258	0.904461042	0.880392752		1	227.25	1.078618458
2	51.307	51307	1288.125	1104.522	1104.522	1288.125	0.85746492	0.88250793		1	227.5	1.079528279
2	51.694	51694	1050.676	1083.511	1083.511	1050.676	1.031251309	0.881022038		1	227.75	1.080450544
2	51.934	51934	944.0704	884.7702	884.7702	944.0704	0.937186676	0.876808226		1	228	1.081372808
2	52.209	52209	1054.562	813.6774	813.6774	1054.562	0.771578532	0.864472897		1	228.25	1.082295072
2	52.422	52422	1014.85	856.6503	856.6503	1014.85	0.844115189	0.860370921		1	228.5	1.083217336
2	52.585	52585	944.6812	745.0182	745.0182	944.6812	0.788645101	0.859803335		1	228.75	1.084139601
2	52.872	52872	835.5767	692.7305	692.7305	835.5767	0.829044778	0.856803236		1	229	1.085061865
2	53.074	53074	672.583	614.2014	614.2014	672.583	0.913197925	0.86012358		1	229.25	1.085984129
2	53.255	53255	883.0379	726.083	726.083	883.0379	0.82225576	0.872300739		1	229.5	1.086906393
2	53.492	53492	838.3436	819.1185	819.1185	838.3436	0.977067756	0.897813981		1	229.75	1.087850348
2	53.781	53781	687.6621	554.1077	554.1077	687.6621	0.805784847	0.927170813		1	230	1.088801954
2	53.97	53970	596.2578	657.3329	657.3329	596.2578	1.102430694	0.943819223		2	9	1.043947135
2	54.341	54341	1018.275	914.4272	914.4272	1018.275	0.898015958	0.978667518		2	9.25	1.041638011
2	54.654	54654	732.6296	692.6136	692.6136	732.6296	0.945380312	0.998599645		2	9.5	1.039250117
2	54.946	54946	697.4128	828.4297	828.4297	697.4128	1.187861335	1.014897024		2	9.75	1.036704929
2	55.259	55259	901.1317	937.1611	937.1611	901.1317	1.039982391	1.037456336		2	10	1.033660004
2	55.511	55511	830.4708	801.4017	801.4017	830.4708	0.964996843	1.059799261		2	10.25	1.030154465
2	55.694	55694	855.2601	846.1415	846.1415	855.2601	0.989338214	1.076622816		2	10.5	1.026603075
2	55.903	55903	658.267	670.18	670.18	658.267	1.01809752	1.097389203		2	10.75	1.022756781
2	56.173	56173	816.1656	1054.756	1054.756	816.1656	1.29233087	1.115384976		2	11	1.019296627
2	56.357	56357	771.9499	1026.529	1026.529	771.9499	1.329787076	1.126274381		2	11.25	1.016940882
2	56.549	56549	753.7359	738.4067	738.4067	753.7359	0.979662372	1.149264279		2	11.5	1.016575087
2	56.864	56864	709.0749	890.7757	890.7757	709.0749	1.256250503	1.190081562		2	11.75	1.016640908
2	57.104	57104	745.3338	910.165	910.165	745.3338	1.221150845	1.236816412		2	12	1.016036114
2	57.412	57412	763.4098	960.7696	960.7696	763.4098	1.258524059	1.324466588		2	12.25	1.014967992
2	57.626	57626	620.5368	848.0701	848.0701	620.5368	1.366671727	1.397436371		2	12.5	1.013907295
2	57.794	57794	569.5231	780.4265	780.4265	569.5231	1.370315796	1.470180308		2	12.75	1.012484806
2	58.08	58080	987.0519	1587.143	1587.143	987.0519	1.607963067	1.64575971		2	13	1.010665292
2	58.305	58305	831.5284	1561.595	1561.595	831.5284	1.877981558	1.794577033		2	13.25	1.008728584
2	58.739	58739	767.7113	1606.601	1606.601	767.7113	2.092715061	2.065965137		2	13.5	1.007297514
2	58.986	58986	1108.537	2374.602	2374.602	1108.537	2.142104413	2.238392343		2	13.75	1.006222437
2	59.165	59165	1067.937	2888.92	2888.92	1067.937	2.705140846	2.376717169		2	14	1.005460211
2	59.341	59341	899.318	2477.319	2477.319	899.318	2.75466409	2.498424978		2	14.25	1.005868916
2	59.624	59624	1109.674	2979.786	2979.786	1109.674	2.685280542	2.712754412		2	14.5	1.00737467
2	60.08	60080	927.8068	2484.299	2484.299	927.8068	2.677603786	3.371930678		2	14.75	1.00864923
2	60.534	60534	823.5436	3208.205	3208.205	823.5436	3.895610384	4.150020603		2	15	1.009943502
2	60.819	60819	1390.078	5161.321	5161.321	1390.078	3.712972222	4.529673358		2	15.25	1.011421612
2	61.01	61010	1641.069	7316.492	7316.492	1641.069	4.458369514	4.726214063		2	15.5	1.012024521
2	61.515	61515	959.1225	6259.17	6259.17	959.1225	6.525933861	5.186805369		2	15.75	1.011999367
2	61.997	61997	773.1282	5410.264	5410.264	773.1282	6.997887284	5.465490484		2	16	1.011903443
2	62.268	62268	1038.426	6310.071	6310.071	1038.426	6.07657262	5.438538808		2	16.25	1.012348933
2	62.519	62519	1052.405	5672.39	5672.39	1052.405	5.389930683	5.304548095		2	16.5	1.01270478
2	62.86	62860	806.0841	3511.678	3511.678	806.0841	4.356466031	5.225867541		2	16.75	1.012314851
2	63.063	63063	888.2351	3801.979	3801.979	888.2351	4.280374644	5.245337782		2	17	1.011086962
2	63.365	63365	869.0821	3194.842	3194.842	869.0821	3.676110692	5.25808895		2	17.25	1.009819949
2	63.734	63734	842.5674	4049.183	4049.183	842.5674	4.805767467	5.498846969		2	17.5	1.008576963
2	63.897	63897	1083.737	5533.999	5533.999	1083.737	5.106404045	5.647437836		2	17.75	1.007068028
2	64.213	64213	691.9208	4859.17	4859.17	691.9208	7.022725722	5.843689202		2	18	1.005765082
2	64.397	64397	749.165	5110.735	5110.735	749.165	6.821908391	5.929551486		2	18.25	1.006251907
2	64.858	64858	719.3217	5116.743	5116.743	719.3217	7.113288811	6.281735083		2	18.5	1.007105181
2	65.268	65268	699.9066	4510.062	4510.062	699.9066	6.443805502	6.290767121		2	18.75	1.008170977
2	65.445	65445	668.1306	3976.421	3976.421	668.1306	5.951562464	6.058297082		2	19	1.009271369
2	65.731	65731	744.6664	3975.685	3975.685	744.6664	5.338880605	5.422463226		2	19.25	1.01188153
2	66.116	66116	578.1505	2811.68	2811.68	578.1505	4.863231979	4.577514699		2	19.5	1.014848589
2	66.542	66542	853.1505	2602.152	2602.152	853.1505	3.050050372	3.645294314		2	19.75	1.015337977
2	66.717	66717	605.2375	1873.057	1873.057	605.2375	3.094747103	3.31148674		2	20	1.015087345
2	66.916	66916	799.3545	2289.699	2289.699	799.3545	2.864434991	3.025451285		2	20.25	1.01448233
2	67.236	67236	1125.523	2946.544	2946.544	1125.523	2.617933174	2.614380577		2	20.5	1.012024245
2	67.534	67534	991.6831	2406.443	2406.443	991.6831	2.426624997	2.296505352		2	20.75	1.008981284
2	67.871	67871	683.7508	1296.261	1296.261	683.7508	1.895809116	2.073802039		2	21	1.007842234
2	68.061	68061	854.538	1665.647	1665.647	854.538	1.949178386	1.998316186		2	21.25	1.00684873
2	68.38	68380	1172.896	2423.38	2423.38	1172.896	2.066150793	1.860640725		2	21.5	1.006794752
2	68.62	68620	1163.361	2170.213	2170.213	1163.361	1.865468242	1.739870662		2	21.75	1.010435404
2	68.878	68878	803.7246	1360.711	1360.711	803.7246	1.693006535	1.630508822		2	22	1.014080714
2	69.123	69123	876.5822	1423.59	1423.59	876.5822	1.624023394	1.530545509		2	22.25	1.01662299
2	69.487	69487	1048.231	1320.892	1320.892	1048.231	1.260115375	1.380866314		2	22.5	1.019076996
2	69.728	69728	833.9657	942.2806	942.2806	833.9657	1.129879322	1.293635524		2	22.75	1.021449685
2	69.95	69950	711.4383	919.9016	919.9016	711.4383	1.293016696	1.219140436		2	23	1.021798942
2	70.229	70229	659.9578	681.001	681.001	659.9578	1.031885675	1.130101992		2	23.25	1.019748396
2	70.562	70562	767.9542	1002.11	1002.11	767.9542	1.304908548	1.050889856		2	23.5	1.01639084
2	70.891	70891	665.6726	567.225	567.225	665.6726	0.852108078	1.029998275		2	23.75	1.013681789
2	71.135	71135	1050.431	1099.573	1099.573	1050.431	1.046782702	1.026352781		2	24	1.010987698
2	71.553	71553	1013.024	941.3502	941.3502	1013.024	0.929247678	1.045300733		2	24.25	1.008023153
2	71.835	71835	962.506	1021.087	1021.087	962.506	1.060862997	1.069679739		2	24.5	1.005827583
2	72.007	72007	938.0232	1082.789	1082.789	938.0232	1.154330724	1.072201369		2	24.75	1.005503122
2	72.239	72239	839.9933	825.3603	825.3603	839.9933	0.982579623	1.074247208		2	25	1.006608448
2	72.467	72467	851.0645	939.0138	939.0138	851.0645	1.103340346	1.072668826		2	25.25	1.008407097
2	72.654	72654	805.0203	1018.54	1018.54	805.0203	1.265235175	1.056551039		2	25.5	1.010687054
2	72.84	72840	852.9311	938.4306	938.4306	852.9311	1.100241977	1.03402944		2	25.75	1.013193153
2	73.164	73164	562.0324	561.4416	561.4416	562.0324	0.998948815	0.989410081		2	26	1.014651351
2	73.336	73336	629.4063	472.7588	472.7588	629.4063	0.751118634	0.954948848		2	26.25	1.015331047
2	73.599	73599	900.0666	820.0527	820.0527	900.0666	0.911102245	0.878657846		2	26.5	1.015738722
2	73.899	73899	1076.24	996.6786	996.6786	1076.24	0.926074667	0.808308632		2	26.75	1.016056993
2	74.085	74085	1009.559	711.1163	711.1163	1009.559	0.704383102	0.78070653		2	27	1.015833453
2	74.357	74357	738.771	486.6166	486.6166	738.771	0.658683949	0.743349753		2	27.25	1.015013301
2	74.551	74551	799.9039	660.1463	660.1463	799.9039	0.825282012	0.731407818		2	27.5	1.014052101
2	74.931	74931	1211.835	803.8396	803.8396	1211.835	0.663324297	0.780181922		2	27.75	1.014088
2	75.148	75148	865.2323	608.9181	608.9181	865.2323	0.703762562	0.809341211		2	28	1.015832748
2	75.615	75615	880.349	796.7421	796.7421	880.349	0.905029823	0.870466449		2	28.25	1.018184001
2	75.843	75843	939.2066	1022.431	1022.431	939.2066	1.088611388	0.902383961		2	28.5	1.021453108
2	76.024	76024	755.7645	674.28	674.28	755.7645	0.892182684	0.915606391		2	28.75	1.025527559
2	76.197	76197	932.0953	911.6234	911.6234	932.0953	0.978036688	0.918277307		2	29	1.030336272
2	76.363	76363	739.9021	723.9327	723.9327	739.9021	0.978416874	0.917445659		2	29.25	1.035728556
2	76.645	76645	653.0092	626.87	626.87	653.0092	0.959971161	0.911914672		2	29.5	1.041317446
2	76.812	76812	713.9021	521.5148	521.5148	713.9021	0.730513049	0.903114775		2	29.75	1.044197616
2	77.203	77203	628.5843	526.1124	526.1124	628.5843	0.836979861	0.861873345		2	30	1.045271973
2	77.392	77392	734.2789	574.445	574.445	734.2789	0.782325353	0.843635158		2	30.25	1.04634633
2	77.644	77644	879.3208	758.9281	758.9281	879.3208	0.86308444	0.82298873		2	30.5	1.047420687
2	77.819	77819	740.9334	595.3773	595.3773	740.9334	0.80355036	0.807823706		2	30.75	1.048495044
2	78.296	78296	956.5677	818.575	818.575	956.5677	0.855741836	0.756980089		2	31	1.049569401
2	78.611	78611	679.6602	536.4509	536.4509	679.6602	0.789292797	0.72409258		2	31.25	1.050643758
2	78.816	78816	893.985	673.4842	673.4842	893.985	0.753350671	0.708752958		2	31.5	1.051718116
2	78.999	78999	931.9161	530.9103	530.9103	931.9161	0.56969753	0.698281608		2	31.75	1.052792473
2	79.426	79426	802.2426	519.9434	519.9434	802.2426	0.648112429	0.677472827		2	32	1.05386683
2	79.821	79821	970.1457	508.3224	508.3224	970.1457	0.523965009	0.66971708		2	32.25	1.054941187
2	80.021	80021	1371.252	903.8126	903.8126	1371.252	0.659114882	0.673666377		2	32.5	1.056015544
2	80.382	80382	952.482	721.6239	721.6239	952.482	0.757624711	0.691862528		2	32.75	1.057089901
2	80.586	80586	917.6877	805.984	805.984	917.6877	0.878277	0.702528033		2	33	1.058164258
2	80.774	80774	1442.222	929.4776	929.4776	1442.222	0.644476093	0.716630098		2	33.25	1.059238615
2	81.179	81179	1102.757	804.8455	804.8455	1102.757	0.729848462	0.755940739		2	33.5	1.060312973
2	81.507	81507	997.0054	845.4657	845.4657	997.0054	0.848005136	0.750953236		2	33.75	1.06138733
2	81.731	81731	724.9002	516.0661	516.0661	724.9002	0.711913309	0.734825429		2	34	1.062461687
2	82.122	82122	891.0883	697.6125	697.6125	891.0883	0.782876961	0.737641636		2	34.25	1.063536044
2	82.65	82650	986.0796	828.5287	828.5287	986.0796	0.840224968	0.824044001		2	34.5	1.064610401
2	82.955	82955	546.379	511.6602	511.6602	546.379	0.936456562	0.888090713		2	34.75	1.065684758
2	83.276	83276	783.6169	696.1811	696.1811	783.6169	0.888420222	1.001438227		2	35	1.066759115
2	83.518	83518	696.9654	525.3008	525.3008	696.9654	0.753697099	1.108721957		2	35.25	1.067833472
2	83.847	83847	712.4032	536.7171	536.7171	712.4032	0.753389513	1.205959427		2	35.5	1.06890783
2	84.034	84034	997.3467	829.2993	829.2993	997.3467	0.831505534	1.241954985		2	35.75	1.062388348
2	84.394	84394	2307.241	8057.952	8057.952	2307.241	3.492462209	1.308312487		2	36	1.053858905
2	84.73	84730	1089.177	979.0883	979.0883	1089.177	0.898924876	1.287825182		2	36.25	1.045623341
2	85.054	85054	817.5148	709.2582	709.2582	817.5148	0.867578422	1.22640389		2	36.5	1.038280167
2	85.366	85366	562.5992	538.3342	538.3342	562.5992	0.956869828	1.157909283		2	36.75	1.031722541
2	85.685	85685	888.0268	977.5004	977.5004	888.0268	1.100755518	1.049943411		2	37	1.025829308
2	85.924	85924	692.6946	502.8397	502.8397	692.6946	0.72591832	0.946121599		2	37.25	1.020660396
2	86.197	86197	898.1241	766.7338	766.7338	898.1241	0.853705852	0.855388901		2	37.5	1.016235226
2	86.504	86504	987.6029	852.1578	852.1578	987.6029	0.862854696	0.794073533		2	37.75	1.012368229
2	86.88	86880	1128.62	845.2582	845.2582	1128.62	0.74893073	0.734931059		2	38	1.009456015
2	87.154	87154	956.5731	704.905	704.905	956.5731	0.736906568	0.705580032		2	38.25	1.007315456
2	87.344	87344	993.4221	672.4983	672.4983	993.4221	0.676951217	0.696025344		2	38.5	1.00556483
2	87.553	87553	933.032	584.8308	584.8308	933.032	0.626806798	0.68881236		2	38.75	1.004574448
2	87.727	87727	1255.458	825.2843	825.2843	1255.458	0.657357156	0.681842741		2	39	1.004519643
2	87.962	87962	1351.175	858.8297	858.8297	1351.175	0.635616926	0.678281763		2	39.25	1.004453982
2	88.418	88418	802.9594	567.3562	567.3562	802.9594	0.706581429	0.677143778		2	39.5	1.004419719
2	89.37	89370	1141.963	975.7138	975.7138	1141.963	0.85441805	0.695781987		2	39.75	1.0045688
2	89.678	89678	1096.252	744.1804	744.1804	1096.252	0.678840632	0.706278842		2	40	1.004759836
2	89.889	89889	1216.164	762.7705	762.7705	1216.164	0.627193783	0.712276873		2	40.25	1.004540411
2	90.119	90119	993.7341	778.1639	778.1639	993.7341	0.783070542	0.718427105		2	40.5	1.004392892
2	90.494	90494	1075.259	634.3646	634.3646	1075.259	0.589964464	0.7296635		2	40.75	1.004751447
2	90.724	90724	1089.971	653.0369	653.0369	1089.971	0.599132362	0.736416088		2	41	1.005675491
2	90.936	90936	969.5542	824.9311	824.9311	969.5542	0.850835466	0.745247553		2	41.25	1.006737293
2	91.181	91181	643.6894	597.4099	597.4099	643.6894	0.928102746	0.756705862		2	41.5	1.008019588
2	91.389	91389	678.3828	520.7298	520.7298	678.3828	0.767604662	0.769757127		2	41.75	1.010216185
2	91.577	91577	1080.673	835.4056	835.4056	1080.673	0.773041984	0.785586733		2	42	1.012779791
2	91.795	91795	921.9548	731.9588	731.9588	921.9548	0.793920483	0.798888941		2	42.25	1.014714222
2	91.985	91985	852.143	596.3745	596.3745	852.143	0.699852607	0.803638536		2	42.5	1.016096659
2	92.305	92305	455.044	325.5379	325.5379	455.044	0.715398731	0.806011561		2	42.75	1.016875972
2	92.513	92513	808.5216	825.3846	825.3846	808.5216	1.020856586	0.804569188		2	43	1.016239354
2	92.891	92891	522.9069	329.6766	329.6766	522.9069	0.630469018	0.787890784		2	43.25	1.015050235
2	93.134	93134	1042.549	907.9799	907.9799	1042.549	0.870922997	0.773324124		2	43.5	1.01337493
2	93.328	93328	967.2789	859.9803	859.9803	967.2789	0.889071704	0.766310632		2	43.75	1.011504763
2	93.746	93746	893.6101	527.4436	527.4436	893.6101	0.590239076	0.755895671		2	44	1.008906
2	94.062	94062	1019.715	752.1429	752.1429	1019.715	0.737601094	0.749884552		2	44.25	1.006488763
2	94.295	94295	857.6426	626.2158	626.2158	857.6426	0.730159393	0.75161048		2	44.5	1.005041649
2	94.636	94636	827.2138	604.4824	604.4824	827.2138	0.730745063	0.759619096		2	44.75	1.004193453
2	94.854	94854	848.1712	666.5101	666.5101	848.1712	0.785820245	0.761619714		2	45	1.003345658
2	95.252	95252	754.3053	666.0623	666.0623	754.3053	0.883014212	0.757134453		2	45.25	1.002010849
2	95.681	95681	1044.514	796.0134	796.0134	1044.514	0.762089737	0.753180009		2	45.5	1.000742705
2	95.891	95891	963.5358	764.7605	764.7605	963.5358	0.793702216	0.749125506		2	45.75	0.999815297
2	96.055	96055	909.2731	662.697	662.697	909.2731	0.728820637	0.743433345		2	46	0.999160133
2	96.289	96289	1248.273	747.9803	747.9803	1248.273	0.599212111	0.739193557		2	46.25	0.999063
2	96.459	96459	1376.635	895.4049	895.4049	1376.635	0.650430143	0.738754231		2	46.5	0.99940883
2	96.67	96670	737.815	541.4763	541.4763	737.815	0.733891694	0.739364955		2	46.75	1.000368358
2	96.927	96927	407.8974	375.5059	375.5059	407.8974	0.920589099	0.749049316		2	47	1.001692083
2	97.185	97185	875.6971	669.7478	669.7478	875.6971	0.764816739	0.764770027		2	47.25	1.003132308
2	97.413	97413	879.9585	609.1485	609.1485	879.9585	0.69224685	0.77835426		2	47.5	1.004914947
2	97.635	97635	836.8723	708.5633	708.5633	836.8723	0.846680312	0.793921451		2	47.75	1.006672617
2	97.847	97847	780.4347	622.6979	622.6979	780.4347	0.797885973	0.812369149		2	48	1.008257068
2	98.101	98101	796.3463	671.631	671.631	796.3463	0.84339062	0.830894825		2	48.25	1.008762919
2	98.465	98465	686.6971	527.9019	527.9019	686.6971	0.768755103	0.854151382		2	48.5	1.00915017
2	98.705	98705	811.5358	788.9035	788.9035	811.5358	0.972111766	0.867704562		2	48.75	1.009495625
2	98.988	98988	941.8515	716.4664	716.4664	941.8515	0.760699962	0.872911252		2	49	1.009444445
2	99.276	99276	780.9059	727.5138	727.5138	780.9059	0.931627998	0.866173159		2	49.25	1.009344248
2	99.439	99439	764.3844	741.437	741.437	764.3844	0.969979241	0.859846962		2	49.5	1.009086887
2	99.718	99718	717.1802	640.3329	640.3329	717.1802	0.89284799	0.835110836		2	49.75	1.008784158
2	100.021	100021	739.1225	540.2009	540.2009	739.1225	0.730867887	0.79460147		2	50	1.008897702
2	100.358	100358	875.789	595.9616	595.9616	875.789	0.680485368	0.761417868		2	50.25	1.009755189
2	100.63	100630	798.2873	550.045	550.045	798.2873	0.68903138	0.739557054		2	50.5	1.011051041
2	100.91	100910	821.4148	678.8304	678.8304	821.4148	0.826416081	0.722677771		2	50.75	1.01239878
2	101.168	101168	1015.999	656.6215	656.6215	1015.999	0.64628164	0.734431269		2	51	1.01363716
2	101.624	101624	996.3163	735.4209	735.4209	996.3163	0.738139986	0.783596121		2	51.25	1.014044903
2	101.81	101810	1181.416	995.8866	995.8866	1181.416	0.842960143	0.796265658		2	51.5	1.014028703
2	101.993	101993	701.6024	554.3758	554.3758	701.6024	0.790156647	0.808697172		2	51.75	1.01389533
2	102.178	102178	634.5015	489.4912	489.4912	634.5015	0.771457908	0.819940887		2	52	1.013417505
2	102.522	102522	847.9371	734.9453	734.9453	847.9371	0.866745069	0.823885255		2	52.25	1.012633018
2	102.691	102691	721.84	703.187	703.187	721.84	0.974159093	0.823024601		2	52.5	1.012356407
2	102.926	102926	592.4876	518.0736	518.0736	592.4876	0.874404123	0.818594301		2	52.75	1.012200444
2	103.259	103259	725.7572	413.8922	413.8922	725.7572	0.570290174	0.790386863		2	53	1.012264401
2	103.49	103490	728.321	544.766	544.766	728.321	0.747975137	0.762138894		2	53.25	1.013272146
2	103.723	103723	846.4417	799.5432	799.5432	846.4417	0.944593349	0.742701213		2	53.5	1.01532993
2	104.003	104003	765.4996	471.1345	471.1345	765.4996	0.615460152	0.72693758		2	53.75	1.017289921
2	104.289	104289	797.8633	563.4938	563.4938	797.8633	0.706253565	0.712638162		2	54	1.019035364
2	104.481	104481	590.1152	430.7386	430.7386	590.1152	0.729922903	0.71104237		2	54.25	1.020847749
2	104.701	104701	630.2948	379.1886	379.1886	630.2948	0.601605154	0.725692431		2	54.5	1.022288921
2	104.869	104869	790.7333	619.5903	619.5903	790.7333	0.783564193	0.738528413		2	54.75	1.023459343
2	105.101	105101	1025.781	788.5713	788.5713	1025.781	0.768752102	0.760472974		2	55	1.024604022
2	105.374	105374	1067.416	840.2069	840.2069	1067.416	0.787141002	0.797598094		2	55.25	1.025994692
2	105.615	105615	971.4586	800.696	800.696	971.4586	0.824220404	0.818407575		2	55.5	1.027693903
2	105.901	105901	543.0082	440.0117	440.0117	543.0082	0.810322386	0.831005697		2	55.75	1.029497054
2	106.133	106133	710.8412	653.3934	653.3934	710.8412	0.919183356	0.834208236		2	56	1.031169331
2	106.368	106368	884.6709	807.3153	807.3153	884.6709	0.912560027	0.813551205		2	56.25	1.032410966
2	106.549	106549	602.9589	484.6227	484.6227	602.9589	0.803740852	0.786380431		2	56.5	1.034221223
2	106.844	106844	502.7952	316.6616	316.6616	502.7952	0.629802353	0.752599812		2	56.75	1.03668422
2	107.083	107083	634.1402	537.7026	537.7026	634.1402	0.84792385	0.727122802		2	57	1.03986827
2	107.249	107249	781.3024	527.9982	527.9982	781.3024	0.675792369	0.714003895		2	57.25	1.044637989
2	107.452	107452	1122.713	704.5568	704.5568	1122.713	0.627548447	0.716135021		2	57.5	1.050511975
2	107.756	107756	1129.114	663.2573	663.2573	1129.114	0.587413937	0.731936214		2	57.75	1.057971809
2	108.056	108056	773.5371	558.4427	558.4427	773.5371	0.721933958	0.748551211		2	58	1.069202855
2	108.262	108262	656.1368	523.8423	523.8423	656.1368	0.798373601	0.767506426		2	58.25	1.081671447
2	108.535	108535	756.0539	663.3447	663.3447	756.0539	0.877377526	0.806829916		2	58.5	1.093890111
2	108.748	108748	711.4897	704.3938	704.3938	711.4897	0.9900267	0.827214906		2	58.75	1.106017347
2	109.092	109092	665.2806	506.4268	506.4268	665.2806	0.761222858	0.836862578		2	59	1.119567541
2	109.265	109265	726.6247	658.3822	658.3822	726.6247	0.906082879	0.838443793		2	59.25	1.133944985
2	109.702	109702	834.8911	638.1504	638.1504	834.8911	0.764351662	0.836647505		2	59.5	1.148095621
2	110.075	110075	1121.562	856.1756	856.1756	1121.562	0.763377861	0.815921349		2	59.75	1.169401209
2	110.487	110487	1209.68	887.1956	887.1956	1209.68	0.733413465	0.788391194		2	60	1.197293195
2	110.693	110693	686.9857	614.2768	614.2768	686.9857	0.894162426	0.783240272		2	60.25	1.228705323
2	110.856	110856	861.5995	694.2709	694.2709	861.5995	0.805793063	0.779732254		2	60.5	1.261773988
2	111.049	111049	866.3889	729.962	729.962	866.3889	0.842533878	0.775844535		2	60.75	1.288478749
2	111.237	111237	1304.905	765.3642	765.3642	1304.905	0.586528675	0.771746107		2	61	1.309947541
2	111.759	111759	730.7092	614.3039	614.3039	730.7092	0.84069545	0.759534176		2	61.25	1.327635953
2	112.062	112062	700.2885	581.0417	581.0417	700.2885	0.829717609	0.754351794		2	61.5	1.345234105
2	112.559	112559	825.7833	471.439	471.439	825.7833	0.570899169	0.744403591		2	61.75	1.356776657
2	112.753	112753	635.6759	522.0263	522.0263	635.6759	0.821214553	0.741097371		2	62	1.367775782
2	113.114	113114	914.5763	773.8597	773.8597	914.5763	0.84614012	0.741821042		2	62.25	1.365856852
2	113.361	113361	834.3394	590.3029	590.3029	834.3394	0.707509318	0.739314993		2	62.5	1.356160146
2	113.532	113532	975.4026	583.5999	583.5999	975.4026	0.598316941	0.741078548		2	62.75	1.351263681
2	113.731	113731	933.8569	763.9689	763.9689	933.8569	0.818079194	0.760267102		2	63	1.350341147
2	113.932	113932	972.9875	811.4444	811.4444	972.9875	0.833972071	0.789861097		2	63.25	1.351416883
2	114.196	114196	907.0081	759.4367	759.4367	907.0081	0.837298697	0.8206194		2	63.5	1.358589787
2	114.466	114466	902.316	659.5605	659.5605	902.316	0.730963986	0.849589667		2	63.75	1.371498962
2	114.729	114729	868.4606	698.6943	698.6943	868.4606	0.804520435	0.884288081		2	64	1.386778467
2	114.957	114957	872.5813	784.4411	784.4411	872.5813	0.898989126	0.900923754		2	64.25	1.398320615
2	115.149	115149	1278.718	1204.421	1204.421	1278.718	0.941897275	0.901166137		2	64.5	1.409687935
2	115.509	115509	980.8694	1243.422	1243.422	980.8694	1.267673352	0.886539553		2	64.75	1.424428391
2	115.886	115886	759.4387	561.106	561.106	759.4387	0.738843043	0.862995047		2	65	1.431037699
2	116.177	116177	772.8283	648.1515	648.1515	772.8283	0.838674645	0.824331457		2	65.25	1.431462754
2	116.443	116443	791.8795	454.8611	454.8611	791.8795	0.574406965	0.790041266		2	65.5	1.404114208
2	116.755	116755	918.4084	751.8087	751.8087	918.4084	0.818599547	0.766026344		2	65.75	1.361259686
2	117.098	117098	1276.729	889.9268	889.9268	1276.729	0.697036568	0.738333226		2	66	1.318913701
2	117.333	117333	1187.704	701.4546	701.4546	1187.704	0.590597152	0.728548742		2	66.25	1.276633499
2	117.605	117605	1343.249	1271.182	1271.182	1343.249	0.946348741	0.742216765		2	66.5	1.234410243
2	117.908	117908	767.4891	611.8041	611.8041	767.4891	0.797150214	0.764155751		2	66.75	1.197892727
2	118.113	118113	764.5903	502.4257	502.4257	764.5903	0.657117544	0.772885634		2	67	1.171149328
2	118.407	118407	765.7706	698.3711	698.3711	765.7706	0.911984738	0.791317826		2	67.25	1.146598611
2	118.689	118689	800.8263	544.0807	544.0807	800.8263	0.679399141	0.802228676		2	67.5	1.126016821
2	118.998	118998	824.3195	704.5867	704.5867	824.3195	0.854749524	0.798810861		2	67.75	1.112200955
2	119.372	119372	995.4661	817.2062	817.2062	995.4661	0.820928206	0.790327447		2	68	1.102074011
2	119.608	119608	1081.874	875.8854	875.8854	1081.874	0.809600194	0.786330693		2	68.25	1.093908065
2	119.869	119869	1071.883	844.8091	844.8091	1071.883	0.788154211	0.780187661		2	68.5	1.084917331
2	120.115	120115	858.4771	645.658	645.658	858.4771	0.75209694	0.775702696		2	68.75	1.076003868
2	120.413	120413	791.0737	576.9751	576.9751	791.0737	0.729356949	0.769228344		2	69	1.067974509
2	120.665	120665	856.9585	606.6381	606.6381	856.9585	0.707896707	0.761726143		2	69.25	1.060070628
2	121.029	121029	1275.435	985.3746	985.3746	1275.435	0.772579238	0.754731887		2	69.5	1.052185852
2	121.319	121319	1143.627	998.4568	998.4568	1143.627	0.873061584	0.753968057		2	69.75	1.045246802
2	121.537	121537	1174.047	834.732	834.732	1174.047	0.710986868	0.755339784		2	70	1.038835536
2	121.703	121703	940.0815	738.2173	738.2173	940.0815	0.785269469	0.758246298		2	70.25	1.032809574
2	121.976	121976	1270.592	936.249	936.249	1270.592	0.736860456	0.767031371		2	70.5	1.028219812
2	122.168	122168	1180.179	872.7283	872.7283	1180.179	0.739488078	0.774332314		2	70.75	1.026160176
2	122.395	122395	1376.738	1058.794	1058.794	1376.738	0.769059908	0.785341451		2	71	1.025343457
2	122.793	122793	800.4861	577.89	577.89	800.4861	0.721923841	0.810198673		2	71.25	1.025590122
2	122.961	122961	787.9563	670.4702	670.4702	787.9563	0.850897696	0.819248707		2	71.5	1.026464761
2	123.28	123280	976.1934	958.6466	958.6466	976.1934	0.982025283	0.840668817		2	71.75	1.027964609
2	123.668	123668	812.1984	631.4968	631.4968	812.1984	0.777515445	0.869488977		2	72	1.028718445
2	123.878	123878	1084.623	937.7828	937.7828	1084.623	0.864616369	0.877619818		2	72.25	1.028878385
2	124.056	124056	1209.086	1113.286	1113.286	1209.086	0.920766596	0.879297824		2	72.5	1.02854292
2	124.332	124332	890.5454	819.793	819.793	890.5454	0.920551608	0.877450197		2	72.75	1.026621339
2	124.573	124573	1152.07	1023.186	1023.186	1152.07	0.888128326	0.872438949		2	73	1.024079674
2	124.769	124769	1019.859	865.5393	865.5393	1019.859	0.848685259	0.86276303		2	73.25	1.021006711
2	125.021	125021	799.3974	572.4954	572.4954	799.3974	0.716158697	0.846873323		2	73.5	1.016005185
2	125.484	125484	802.7797	678.8528	678.8528	802.7797	0.845627761	0.813524393		2	73.75	1.011055885
2	125.689	125689	627.7536	631.4513	631.4513	627.7536	1.005890368	0.796888574		2	74	1.007202434
2	125.855	125855	694.6576	508.9261	508.9261	694.6576	0.732628708	0.785472532		2	74.25	1.004479911
2	126.037	126037	875.8301	654.7686	654.7686	875.8301	0.747597736	0.772753404		2	74.5	1.00266634
2	126.203	126203	838.7906	582.5599	582.5599	838.7906	0.694523639	0.760025339		2	74.75	1.004395384
2	126.419	126419	831.9291	562.0337	562.0337	831.9291	0.675578844	0.746684111		2	75	1.006904009
2	126.818	126818	990.5076	813.6015	813.6015	990.5076	0.821398544	0.727039993		2	75.25	1.009469316
2	127.195	127195	986.3991	681.7931	681.7931	986.3991	0.69119396	0.711001078		2	75.5	1.011994811
2	127.451	127451	1012.402	625.772	625.772	1012.402	0.618106246	0.705775876		2	75.75	1.014615119
2	127.84	127840	927.1985	699.6519	699.6519	927.1985	0.754586963	0.706151518		2	76	1.016505107
2	128.004	128004	860.2577	690.2189	690.2189	860.2577	0.802339694	0.710005754		2	76.25	1.016826069
2	128.239	128239	858.0338	626.0754	626.0754	858.0338	0.729662864	0.724143855		2	76.5	1.016574992
2	128.764	128764	772.1926	481.172	481.172	772.1926	0.623124335	0.780076768		2	76.75	1.015928472
2	129.021	129021	915.6561	702.7089	702.7089	915.6561	0.767437578	0.805474946		2	77	1.01414588
2	129.212	129212	766.4792	596.6161	596.6161	766.4792	0.778385245	0.831653561		2	77.25	1.012143283
2	129.442	129442	859.8645	739.2919	739.2919	859.8645	0.859777209	0.863212601		2	77.5	1.010402787
2	129.739	129739	943.1336	861.1944	861.1944	943.1336	0.913120262	0.887098343		2	77.75	1.008783278
2	130.007	130007	726.8691	727.8301	727.8301	726.8691	1.001322109	0.906492515		2	78	1.006832778
2	130.215	130215	581.5589	579.0329	579.0329	581.5589	0.995656502	0.914093288		2	78.25	1.004776126
2	130.461	130461	698.5566	725.0074	725.0074	698.5566	1.037864935	0.910807114		2	78.5	1.002753886
2	130.641	130641	569.5299	480.609	480.609	569.5299	0.843869655	0.906060169		2	78.75	1.00105671
2	130.981	130981	716.2134	642.8621	642.8621	716.2134	0.897584575	0.874306306		2	79	0.999863614
2	131.178	131178	689.4475	476.3154	476.3154	689.4475	0.690865367	0.847854827		2	79.25	0.998923325
2	131.397	131397	733.0737	548.529	548.529	733.0737	0.748259009	0.830181253		2	79.5	0.998149221
2	131.765	131765	957.0321	875.331	875.331	957.0321	0.914630763	0.829256748		2	79.75	0.997770369
2	132.041	132041	798.2382	608.5905	608.5905	798.2382	0.762417158	0.835883014		2	80	0.997935576
2	132.524	132524	808.5875	592.3377	592.3377	808.5875	0.732558567	0.844896461		2	80.25	0.998858443
2	132.851	132851	779.9437	787.4701	787.4701	779.9437	1.009649927	0.850573233		2	80.5	0.999848094
2	133.103	133103	880.1668	779.3213	779.3213	880.1668	0.885424558	0.857107316		2	80.75	1.001144561
2	133.356	133356	927.727	914.6637	914.6637	927.727	0.985919026	0.858287971		2	81	1.002976541
2	133.66	133660	861.3111	629.9318	629.9318	861.3111	0.731363848	0.848998216		2	81.25	1.004234162
2	134.102	134102	861.3306	619.9752	619.9752	861.3306	0.719787733	0.828082764		2	81.5	1.003940767
2	134.31	134310	744.5581	623.8573	623.8573	744.5581	0.837889347	0.81518		2	81.75	1.002698376
2	134.547	134547	642.318	518.1298	518.1298	642.318	0.806656205	0.795826601		2	82	1.002837349
2	134.78	134780	548.2863	455.6452	455.6452	548.2863	0.831035173	0.778947536		2	82.25	1.004521774
2	134.997	134997	627.7866	476.7509	476.7509	627.7866	0.75941554	0.748503639		2	82.5	1.007679209
2	135.345	135345	964.7458	788.5909	788.5909	964.7458	0.817407964	0.679276907		2	82.75	1.01119436
2	135.522	135522	1057.956	764.1521	764.1521	1057.956	0.722291003	0.668275358		2	83	1.015743144
2	135.776	135776	1738.426	1140.327	1140.327	1738.426	0.655953719	0.666783327		2	83.25	1.022556321
2	135.982	135982	1463.641	1180.924	1180.924	1463.641	0.806839929	0.669759456		2	83.5	1.030929134
2	136.448	136448	1104.515	591.9256	591.9256	1104.515	0.535914496	0.806162437		2	83.75	1.036837116
2	136.638	136638	1001.519	639.9605	639.9605	1001.519	0.638989874	1.071086524		2	84	1.041322774
2	136.871	136871	692.3731	493.8833	493.8833	692.3731	0.713319596	1.397702508		2	84.25	1.044900756
2	137.118	137118	1251.04	1335.61	1335.61	1251.04	1.067599757	1.545763819		2	84.5	1.046450503
2	137.323	137323	946.03	1182.153	1182.153	946.03	1.249593565	1.67207768		2	84.75	1.04507551
2	137.498	137498	1582.051	4410.238	4410.238	1582.051	2.787671194	1.729628667		2	85	1.041417738
2	137.673	137673	1700.767	7074.082	7074.082	1700.767	4.159348106	1.73953151		2	85.25	1.037306723
2	137.85	137850	1161.493	2364.639	2364.639	1161.493	2.035861602	1.730836469		2	85.5	1.031840986
2	138.272	138272	970.8243	818.1333	818.1333	970.8243	0.842720253	1.644660743		2	85.75	1.024829256
2	138.476	138476	714.2825	517.723	517.723	714.2825	0.724815462	1.492758876		2	86	1.017046101
2	138.674	138674	742.1631	566.9421	566.9421	742.1631	0.763904996	1.246972074		2	86.25	1.011175882
2	138.986	138986	604.8163	564.3703	564.3703	604.8163	0.933126802	0.929885289		2	86.5	1.007322219
2	139.522	139522	805.7589	698.8398	698.8398	805.7589	0.867306337	0.714612738		2	86.75	1.004274151
2	139.787	139787	836.5304	706.7542	706.7542	836.5304	0.844863737	0.652077089		2	87	1.001703863
2	140.162	140162	1009.727	725.7533	725.7533	1009.727	0.718761903	0.646267019		2	87.25	1.00005807
2	140.362	140362	1196.617	772.8067	772.8067	1196.617	0.645826275	0.66702437		2	87.5	0.999277714
2	140.624	140624	1645.124	925.1061	925.1061	1645.124	0.56233214	0.679781194		2	87.75	0.998571731
2	140.84	140840	1493.674	906.2555	906.2555	1493.674	0.606729112	0.676592133		2	88	0.998316475
2	141.128	141128	1358.321	867.6478	867.6478	1358.321	0.638764916	0.67842126		2	88.25	0.998268323
2	141.334	141334	1105.568	905.0173	905.0173	1105.568	0.818599399	0.693176736		2	88.5	0.998359869
2	141.509	141509	818.0766	603.8252	603.8252	818.0766	0.738103498	0.716103865		2	88.75	0.998737623
2	141.734	141734	830.2718	573.9264	573.9264	830.2718	0.691251226	0.739396284		2	89	0.999115378
2	142.168	142168	1044.904	798.1122	798.1122	1044.904	0.763813901	0.768236023		2	89.25	0.999493133
2	142.39	142390	882.2251	826.4913	826.4913	882.2251	0.936825874	0.778722898		2	89.5	1.000016399
2	142.562	142562	841.6419	623.7177	623.7177	841.6419	0.741072539	0.779190062		2	89.75	1.000642564
2	142.776	142776	980.8598	713.9366	713.9366	980.8598	0.727868142	0.773052295		2	90	1.001176606
2	143.009	143009	920.0632	617.9105	617.9105	920.0632	0.671595712	0.769083291		2	90.25	1.001725146
2	143.179	143179	1121.924	859.6026	859.6026	1121.924	0.766186123	0.760953239		2	90.5	1.002303014
2	143.355	143355	1106.009	865.7455	865.7455	1106.009	0.78276533	0.745743778		2	90.75	1.002894174
2	143.517	143517	803.3894	703.9989	703.9989	803.3894	0.87628602	0.742646016		2	91	1.003723203
2	143.721	143721	935.8002	721.4095	721.4095	935.8002	0.770901203	0.707121132		2	91.25	1.004710687
2	144.042	144042	903.0635	642.0914	642.0914	903.0635	0.711014674	0.592110954		2	91.5	1.006105166
2	144.366	144366	671.1206	442.5903	442.5903	671.1206	0.659479533	0.649898247		2	91.75	1.007420287
2	144.651	144651	829.3598	767.4715	767.4715	829.3598	0.925378225	1.075091536		2	92	1.008007369
2	144.838	144838	668.4556	671.9932	671.9932	668.4556	1.005292199	1.34951057		2	92.25	1.008150455
2	145.036	145036	657.1559	669.2013	669.2013	657.1559	1.018329593	1.642936534		2	92.5	1.008077569
2	145.251	145251	707.991	842.801	842.801	707.991	1.190412025	2.033566566		2	92.75	1.007263537
2	145.427	145427	780.6167	1339.354	1339.354	780.6167	1.715763959	2.227127549		2	93	1.006279086
2	145.704	145704	1769.801	8387.72	8387.72	1769.801	4.739357702	2.314139913		2	93.25	1.005335466
2	145.926	145926	2728.983	12826.56	12826.56	2728.983	4.700124552	2.328698377		2	93.5	1.004787071
2	146.205	146205	1096.082	2124.603	2124.603	1096.082	1.938361363	2.289854242		2	93.75	1.004308135
2	146.419	146419	946.4584	1190.993	1190.993	946.4584	1.258368038	2.13231152		2	94	1.003941097
2	146.725	146725	827.1343	738.4292	738.4292	827.1343	0.89275611	1.708030669		2	94.25	1.003957551
2	147.024	147024	845.4066	531.6924	531.6924	845.4066	0.62891915	1.375151001		2	94.5	1.004354864
2	147.475	147475	730.0449	533.523	533.523	730.0449	0.730808475	0.95875903		2	94.75	1.004682125
2	147.725	147725	1001.643	987.4699	987.4699	1001.643	0.985850148	0.782253997		2	95	1.0046288
2	148.052	148052	533.1654	427.863	427.863	533.1654	0.802495811	0.791763427		2	95.25	1.004411356
2	148.235	148235	655.1435	513.7178	513.7178	655.1435	0.784130194	0.841425121		2	95.5	1.004233182
2	148.413	148413	663.6898	1157.544	1157.544	663.6898	1.744103947	0.854815389		2	95.75	1.004001595
2	148.798	148798	784.511	635.8208	635.8208	784.511	0.810467667	0.853954767		2	96	1.003499502
2	149.054	149054	646.4888	511.9536	511.9536	646.4888	0.791898638	0.875221046		2	96.25	1.003079482
2	149.372	149372	614.1486	487.7032	487.7032	614.1486	0.794112695	0.881145471		2	96.5	1.003000196
2	149.702	149702	621.168	459.1999	459.1999	621.168	0.739252344	0.843044674		2	96.75	1.003270838
2	149.927	149927	708.626	609.081	609.081	708.626	0.859523924	0.807068341		2	97	1.004128912
2	150.388	150388	674.2744	510.7993	510.7993	674.2744	0.757554046	0.75235856		2	97.25	1.00529782
2	150.754	150754	817.5175	580.6488	580.6488	817.5175	0.710258557	0.76554556		2	97.5	1.006518199
2	151.067	151067	769.1711	583.3872	583.3872	769.1711	0.758462194	0.780930077		2	97.75	1.00802116
2	151.586	151586	860.278	715.9596	715.9596	860.278	0.832242136	0.774098516		2	98	1.00953387
2	151.921	151921	1045.482	910.5993	910.5993	1045.482	0.870985153	0.768510723		2	98.25	1.010837154
2	152.23	152230	1012.297	658.9706	658.9706	1012.297	0.650965675	0.763042123		2	98.5	1.012049893
2	152.465	152465	959.2344	834.5933	834.5933	959.2344	0.870061895	0.754813381		2	98.75	1.013007275
2	152.692	152692	937.5826	744.2824	744.2824	937.5826	0.793831285	0.747123564		2	99	1.013323559
2	152.855	152855	927.6603	605.2018	605.2018	927.6603	0.652395926	0.743970425		2	99.25	1.012872132
2	153.203	153203	962.5438	621.6484	621.6484	962.5438	0.645839078	0.735530619		2	99.5	1.011919523
2	153.579	153579	917.1594	657.3605	657.3605	917.1594	0.716735281	0.728724736		2	99.75	1.010097614
2	153.778	153778	578.5028	507.7564	507.7564	578.5028	0.877707766	0.729399435		2	100	1.007517995
2	153.948	153948	1210.484	698.8267	698.8267	1210.484	0.577311803	0.730534109		2	100.25	1.005560976
2	154.116	154116	878.5052	601.0154	601.0154	878.5052	0.684134141	0.730343926		2	100.5	1.003859386
2	154.427	154427	953.6088	839.6204	839.6204	953.6088	0.880466288	0.731042903		2	100.75	1.002494683
2	154.852	154852	990.4326	795.9218	795.9218	990.4326	0.803610261	0.738188095		2	101	1.002066703
2	155.236	155236	1011.893	700.9784	700.9784	1011.893	0.692739647	0.756656915		2	101.25	1.003339742
2	155.572	155572	874.7048	618.2407	618.2407	874.7048	0.706799254	0.778865923		2	101.5	1.005420073
2	155.982	155982	872.0503	642.656	642.656	872.0503	0.736948316	0.802530439		2	101.75	1.007114319
2	156.167	156167	679.8875	502.0585	502.0585	679.8875	0.738443492	0.81305423		2	102	1.008422043
2	156.544	156544	645.0012	621.2142	621.2142	645.0012	0.963120999	0.840090466		2	102.25	1.009320711
2	156.755	156755	1012.447	879.2678	879.2678	1012.447	0.868458102	0.850471207		2	102.5	1.00954195
2	157.036	157036	656.1377	689.4634	689.4634	656.1377	1.050790711	0.856537737		2	102.75	1.009409148
2	157.205	157205	968.0013	834.9461	834.9461	968.0013	0.862546466	0.859266252		2	103	1.008669278
2	157.53	157530	756.791	522.8625	522.8625	756.791	0.690894183	0.859684815		2	103.25	1.007034864
2	157.81	157810	536.5028	369.1112	369.1112	536.5028	0.687994918	0.854626433		2	103.5	1.004731471
2	158.005	158005	909.9163	951.574	951.574	909.9163	1.045781903	0.850354031		2	103.75	1.003178346
2	158.36	158360	1005.307	859.6018	859.6018	1005.307	0.855063975	0.837199604		2	104	1.002092068
2	158.575	158575	979.3621	727.1182	727.1182	979.3621	0.742440615	0.825868418		2	104.25	1.001125903
2	159.07	159070	683.1886	477.9836	477.9836	683.1886	0.699636382	0.802317262		2	104.5	1.000949896
2	159.276	159276	887.6614	841.1345	841.1345	887.6614	0.947584856	0.793728713		2	104.75	1.00227188
2	159.602	159602	1197.664	1134.305	1134.305	1197.664	0.94709785	0.777258947		2	105	1.00392995
2	159.863	159863	1238.209	764.5774	764.5774	1238.209	0.617486547	0.767860667		2	105.25	1.006231129
2	160.274	160274	613.3902	426.069	426.069	613.3902	0.694613315	0.750650325		2	105.5	1.008372272
2	160.523	160523	615.8644	446.3523	446.3523	615.8644	0.72475743	0.74543381		2	105.75	1.009597615
2	160.903	160903	733.0157	587.353	587.353	733.0157	0.801282974	0.755828145		2	106	1.010216445
2	161.103	161103	988.7403	812.6539	812.6539	988.7403	0.821908341	0.765482639		2	106.25	1.009564384
2	161.475	161475	1106.216	676.7677	676.7677	1106.216	0.611786215	0.785130728		2	106.5	1.007234514
2	161.67	161670	1098.663	886.4505	886.4505	1098.663	0.806844774	0.801425889		2	106.75	1.004890395
2	161.971	161971	837.2328	654.8908	654.8908	837.2328	0.782208724	0.837094568		2	107	1.002776187
2	162.134	162134	803.913	915.5047	915.5047	803.913	1.138810667	0.85125452		2	107.25	1.001081626
2	162.551	162551	1208.239	987.0263	987.0263	1208.239	0.816913127	0.881807217		2	107.5	1.001437852
2	162.803	162803	948.0052	629.5696	629.5696	948.0052	0.664099311	0.897429133		2	107.75	1.002440756
2	162.982	162982	913.9754	866.8702	866.8702	913.9754	0.948461195	0.902430939		2	108	1.003507795
2	163.193	163193	714.755	735.9207	735.9207	714.755	1.029612525	0.897271708		2	108.25	1.0051249
2	163.374	163374	813.1354	715.8321	715.8321	813.1354	0.880335673	0.890643332		2	108.5	1.007855995
2	163.735	163735	793.8477	815.5973	815.5973	793.8477	1.027397699	0.861150823		2	108.75	1.009822729
2	164.048	164048	1474.867	1112.133	1112.133	1474.867	0.754056467	0.825508828		2	109	1.010363865
2	164.306	164306	1559.677	1101.961	1101.961	1559.677	0.706531545	0.814247058		2	109.25	1.01067446
2	164.601	164601	1497.692	1320.91	1320.91	1497.692	0.881963715	0.815986896		2	109.5	1.010610488
2	164.774	164774	1589.561	1240.851	1240.851	1589.561	0.780624965	0.822842403		2	109.75	1.010340553
2	165.018	165018	1386.615	1102.297	1102.297	1386.615	0.794955341	0.855877158		2	110	1.00926841
2	165.328	165328	1744.866	1449.886	1449.886	1744.866	0.830944038	0.915104527		2	110.25	1.008044257
2	165.51	165510	2158.26	1747.173	1747.173	2158.26	0.809528509	0.938918567		2	110.5	1.006796912
2	165.711	165711	1648.777	1655.643	1655.643	1648.777	1.004164299	0.968167138		2	110.75	1.006329775
2	166.002	166002	1655.417	2035.023	2035.023	1655.417	1.229311406	1.004580486		2	111	1.005929833
2	166.248	166248	807.065	852.7666	852.7666	807.065	1.056626914	0.997389051		2	111.25	1.005513866
2	166.634	166634	996.0072	1186.124	1186.124	996.0072	1.190878941	0.959799199		2	111.5	1.005062471
2	167.156	167156	994.7326	886.1097	886.1097	994.7326	0.89080191	0.896517791		2	111.75	1.004611076
2	167.512	167512	1193.576	968.7079	968.7079	1193.576	0.811601356	0.836765988		2	112	1.004276694
2	167.737	167737	1060.832	742.1341	742.1341	1060.832	0.699577407	0.792825269		2	112.25	1.003904417
2	167.948	167948	1454.967	882.6236	882.6236	1454.967	0.606627917	0.764740204		2	112.5	1.0035182
2	168.238	168238	1486.41	889.343	889.343	1486.41	0.598316077	0.745156267		2	112.75	1.003175826
2	169.508	169508	1054.677	829.4644	829.4644	1054.677	0.786462964	0.728293913		2	113	1.003210095
2	169.991	169991	1015.553	709.3463	709.3463	1015.553	0.698482797	0.738566657		2	113.25	1.003121236
2	170.377	170377	1075.242	770.8188	770.8188	1075.242	0.716879363	0.751478092		2	113.5	1.003144956
2	170.713	170713	822.8278	620.0393	620.0393	822.8278	0.753546854	0.764383018		2	113.75	1.004867298
2	171.142	171142	1079.335	904.9084	904.9084	1079.335	0.838394382	0.776406301		2	114	1.007546909
2	171.528	171528	738.9944	702.5729	702.5729	738.9944	0.950714782	0.786478288		2	114.25	1.009756544
2	171.73	171730	781.857	520.4123	520.4123	781.857	0.665610591	0.793617781		2	114.5	1.011891482
2	171.931	171931	829.0356	690.9555	690.9555	829.0356	0.833444909	0.80343505		2	114.75	1.014341544
2	172.372	172372	957.266	660.6759	660.6759	957.266	0.690169608	0.830491416		2	115	1.015511411
2	172.661	172661	741.9121	572.483	572.483	741.9121	0.771631842	0.845805108		2	115.25	1.015209217
2	172.963	172963	643.4348	525.7054	525.7054	643.4348	0.817029791	0.865491122		2	115.5	1.014425276
2	173.225	173225	581.1422	521.8333	521.8333	581.1422	0.897944255	0.885390215		2	115.75	1.013235424
2	173.47	173470	859.0313	1046.732	1046.732	859.0313	1.218502748	0.896483608		2	116	1.011410892
2	173.688	173688	591.2802	472.7324	472.7324	591.2802	0.799506562	0.903526486		2	116.25	1.00886956
2	173.915	173915	634.4935	561.2177	561.2177	634.4935	0.884512923	0.907961261		2	116.5	1.006610739
2	174.193	174193	771.4092	693.1183	693.1183	771.4092	0.898509248	0.894691679		2	116.75	1.005125592
2	174.529	174529	766.4828	676.77	676.77	766.4828	0.882955234	0.862279582		2	117	1.003569214
2	174.776	174776	843.7326	598.5298	598.5298	843.7326	0.709383281	0.839754232		2	117.25	1.002470099
2	175.08	175080	1060.338	832.7694	832.7694	1060.338	0.785381077	0.808580498		2	117.5	1.002851055
2	175.254	175254	790.354	646.6245	646.6245	790.354	0.818145413	0.789402038		2	117.75	1.004068572
2	175.423	175423	779.9386	620.3984	620.3984	779.9386	0.79544518	0.77590544		2	118	1.005253892
2	175.595	175595	658.3348	608.8832	608.8832	658.3348	0.924883813	0.767033193		2	118.25	1.006288194
2	175.87	175870	677.3535	503.6538	503.6538	677.3535	0.743561228	0.755970437		2	118.5	1.007325589
2	176.087	176087	848.5073	643.2365	643.2365	848.5073	0.758080101	0.750338044		2	118.75	1.007837898
2	176.336	176336	590.4326	361.4276	361.4276	590.4326	0.612140319	0.744956258		2	119	1.007622685
2	176.53	176530	589.1217	368.8376	368.8376	589.1217	0.626080486	0.743531576		2	119.25	1.00718502
2	176.735	176735	857.5507	611.9686	611.9686	857.5507	0.713623813	0.746230575		2	119.5	1.006804135
2	176.967	176967	858.1611	756.0555	756.0555	858.1611	0.881018144	0.752296873		2	119.75	1.006405023
2	177.234	177234	863.8495	762.268	762.268	863.8495	0.882408336	0.763290739		2	120	1.006004523
2	177.435	177435	1073.768	864.1046	864.1046	1073.768	0.804740503	0.781088879		2	120.25	1.005616338
2	177.831	177831	756.2981	469.2297	469.2297	756.2981	0.620429563	0.825296391		2	120.5	1.005143119
2	178.254	178254	866.7748	817.8588	817.8588	866.7748	0.943565503	0.85904923		2	120.75	1.004637946
2	178.558	178558	921.6706	892.6028	892.6028	921.6706	0.968461834	0.883565674		2	121	1.004267194
2	178.901	178901	754.8604	640.8346	640.8346	754.8604	0.84894452	0.900390392		2	121.25	1.004179261
2	179.391	179391	787.2411	700.4666	700.4666	787.2411	0.889773921	0.903736241		2	121.5	1.004253136
2	179.784	179784	886.299	904.9141	904.9141	886.299	1.021003183	0.898220171		2	121.75	1.004612158
2	180.045	180045	988.2928	790.2053	790.2053	988.2928	0.799565979	0.885035757		2	122	1.005243892
2	180.512	180512	691.093	564.908	564.908	691.093	0.817412418	0.846053379		2	122.25	1.006043874
2	180.682	180682	683.0886	649.4278	649.4278	683.0886	0.950722644	0.83627667		2	122.5	1.007092751
2	181.046	181046	641.3581	535.5955	535.5955	641.3581	0.835095869	0.818934039		2	122.75	1.008297821
2	181.313	181313	881.9091	515.0587	515.0587	881.9091	0.584026971	0.805171075		2	123	1.009405686
2	181.673	181673	836.9066	712.2887	712.2887	836.9066	0.851097004	0.790270504		2	123.25	1.010701295
2	181.856	181856	795.9889	671.6284	671.6284	795.9889	0.843766037	0.786588293		2	123.5	1.012117985
2	182.066	182066	1143.062	822.3582	822.3582	1143.062	0.719434466	0.785310622		2	123.75	1.013326135
2	182.353	182353	844.0638	739.3794	739.3794	844.0638	0.875975726	0.783529758		2	124	1.013797396
2	182.764	182764	847.8305	660.2519	660.2519	847.8305	0.778754598	0.779332958		2	124.25	1.013737908
2	183.065	183065	715.4139	486.1711	486.1711	715.4139	0.679566192	0.777565843		2	124.5	1.013425928
2	183.293	183293	848.7203	778.6855	778.6855	848.7203	0.917481884	0.775794244		2	124.75	1.012634383
2	183.716	183716	881.2025	573.6149	573.6149	881.2025	0.650945611	0.772761875		2	125	1.011437826
2	183.878	183878	773.0462	583.8473	583.8473	773.0462	0.755255378	0.773317059		2	125.25	1.010062598
2	184.058	184058	1104.863	855.2067	855.2067	1104.863	0.774038682	0.778600539		2	125.5	1.008661561
2	184.248	184248	1124.828	938.6831	938.6831	1124.828	0.834512565	0.787621002		2	125.75	1.007154052
2	184.436	184436	992.3336	761.1553	761.1553	992.3336	0.767035703	0.792780799		2	126	1.005814649
2	184.668	184668	918.0396	672.4046	672.4046	918.0396	0.732435289	0.794905409		2	126.25	1.004408685
2	184.992	184992	1312.398	1073.179	1073.179	1312.398	0.817723739	0.797138955		2	126.5	1.003295278
2	185.179	185179	833.5238	835.5785	835.5785	833.5238	1.002465077	0.79495347		2	126.75	1.002345324
2	185.573	185573	808.0193	566.0768	566.0768	808.0193	0.700573365	0.774823968		2	127	1.001489341
2	185.846	185846	858.3919	668.274	668.274	858.3919	0.77851853	0.760513619		2	127.25	1.000762417
2	186.13	186130	845.3599	583.8656	583.8656	845.3599	0.690671038	0.74556681		2	127.5	1.000449432
2	186.542	186542	1646.23	1120.009	1120.009	1646.23	0.680347825	0.71712399		2	127.75	1.000468064
2	186.893	186893	1370.967	1039.122	1039.122	1370.967	0.757948222	0.703803355		2	128	1.000764985
2	187.079	187079	754.9134	422.0454	422.0454	754.9134	0.559064656	0.703196043		2	128.25	1.001953863
2	187.46	187460	874.6264	674.0195	674.0195	874.6264	0.77063704	0.707592988		2	128.5	1.004009521
2	187.759	187759	675.4554	526.9883	526.9883	675.4554	0.780197034	0.717892721		2	128.75	1.006065179
2	188.241	188241	929.3977	721.5994	721.5994	929.3977	0.776416167	0.761025961		2	129	1.007980344
2	188.678	188678	694.1219	504.139	504.139	694.1219	0.726297499	0.815107603		2	129.25	1.010563396
2	189.103	189103	860.2598	641.5299	641.5299	860.2598	0.745739717	0.853334753		2	129.5	1.012956697
2	189.36	189360	780.1583	756.1982	756.1982	780.1583	0.969288156	0.864517257		2	129.75	1.014501619
2	189.706	189706	807.6673	711.9754	711.9754	807.6673	0.881520646	0.876595557		2	130	1.01589792
2	189.879	189879	827.3371	822.9507	822.9507	827.3371	0.994698171	0.880700761		2	130.25	1.016487557
2	190.292	190292	847.3253	866.7033	866.7033	847.3253	1.022869611	0.881121286		2	130.5	1.016190636
2	190.553	190553	927.9588	683.3528	683.3528	927.9588	0.736404246	0.884262064		2	130.75	1.015117966
2	190.79	190790	759.2422	629.3196	629.3196	759.2422	0.828878584	0.88084941		2	131	1.013255999
2	191.066	191066	917.4501	758.4175	758.4175	917.4501	0.826658038	0.876117809		2	131.25	1.01096293
2	191.357	191357	1051.927	955.9159	955.9159	1051.927	0.908728362	0.881138507		2	131.5	1.01002737
2	191.655	191655	1944.778	1816.905	1816.905	1944.778	0.934248022	0.887866697		2	131.75	1.009978897
2	191.845	191845	1684.61	1585.127	1585.127	1684.61	0.940945976	0.899045393		2	132	1.01041143
2	192.104	192104	1577.425	1281.325	1281.325	1577.425	0.812289015	0.908192755		2	132.25	1.010788419
2	192.272	192272	1235.602	1204.105	1204.105	1235.602	0.974508782	0.921838064		2	132.5	1.011148489
2	192.671	192671	909.5867	982.1757	982.1757	909.5867	1.079804377	0.962152904		2	132.75	1.011485862
2	193.103	193103	866.6922	992.2598	992.2598	866.6922	1.144881424	1.033706844		2	133	1.011919363
2	193.426	193426	1471.452	1315.567	1315.567	1471.452	0.894060425	1.171319314		2	133.25	1.01217843
2	193.67	193670	1165.601	1335.23	1335.23	1165.601	1.145529216	1.348890882		2	133.5	1.011876986
2	193.902	193902	1194.195	1544.666	1544.666	1194.195	1.293478871	1.556980383		2	133.75	1.011170935
2	194.137	194137	586.949	1067.807	1067.807	586.949	1.819250054	1.775115551		2	134	1.010257899
2	194.396	194396	719.5512	1711.919	1711.919	719.5512	2.37914828	2.057381789		2	134.25	1.009176809
2	194.574	194574	633.6938	1451.338	1451.338	633.6938	2.290282783	2.280959143		2	134.5	1.007692079
2	194.838	194838	500.5859	1286.957	1286.957	500.5859	2.570901418	2.590561658		2	134.75	1.006260874
2	195.116	195116	403.5575	1154.992	1154.992	403.5575	2.862025858	2.951886309		2	135	1.003697434
2	195.352	195352	664.5849	2216.943	2216.943	664.5849	3.335831133	3.234920848		2	135.25	0.999859148
2	195.581	195581	789.2245	2836.186	2836.186	789.2245	3.593636538	3.455331827		2	135.5	0.997657041
2	195.743	195743	1060.677	3491.3	3491.3	1060.677	3.291576983	3.61064602		2	135.75	0.997448137
2	196.026	196026	1327.755	4755.523	4755.523	1327.755	3.581626881	3.797275236		2	136	0.998072689
2	196.189	196189	1213.912	4618.412	4618.412	1213.912	3.80456903	3.848596586		2	136.25	1.003720506
2	196.448	196448	1071.37	4977.067	4977.067	1071.37	4.645516488	3.889704793		2	136.5	1.013789529
2	196.766	196766	941.7672	3838.915	3838.915	941.7672	4.076288705	3.746451171		2	136.75	1.040757521
2	197.205	197205	1295.621	5073.615	5073.615	1295.621	3.915971569	3.352826174		2	137	1.059816537
2	197.514	197514	1268.118	3290.798	3290.798	1268.118	2.595025069	3.224581291		2	137.25	1.071553055
2	198.064	198064	1969.915	4744.599	4744.599	1969.915	2.40852981	3.242612819		2	137.5	1.079475098
2	198.438	198438	1425.743	3583.678	3583.678	1425.743	2.51355118	3.349250822		2	137.75	1.079938722
2	198.856	198856	1291.759	4540.759	4540.759	1291.759	3.515175044	3.856330727		2	138	1.077195478
2	199.186	199186	1188.614	5556.68	5556.68	1188.614	4.674923903	4.3952616		2	138.25	1.073255305
2	199.452	199452	881.9431	4929.141	4929.141	881.9431	5.588955795	4.673758311		2	138.5	1.058885478
2	199.761	199761	439.961	2181.427	2181.427	439.961	4.958228116	4.886638229		2	138.75	1.03625382
2	200.14	200140	683.0506	3779.685	3779.685	683.0506	5.533535876	5.097938737		2	139	1.017308497
2	200.322	200322	801.1716	3935.775	3935.775	801.1716	4.912524358	5.09461441		2	139.25	1.009559124
2	200.533	200533	859.77	3819.094	3819.094	859.77	4.441994952	4.939324411		2	139.5	1.001809751
2	200.829	200829	680.3872	3593.292	3593.292	680.3872	5.281245738	4.547726443		2	139.75	0.996975213
2	201.031	201031	908.8246	3800.804	3800.804	908.8246	4.182109507	4.28974817		2	140	0.996046625
2	201.315	201315	702.7456	2750.959	2750.959	702.7456	3.914587299	3.827264659		2	140.25	0.996557808
2	201.484	201484	1009.787	4064.667	4064.667	1009.787	4.025271666	3.548506824		2	140.5	0.997973542
2	201.863	201863	1111.941	2518.486	2518.486	1111.941	2.264945712	2.927860582		2	140.75	0.998295944
2	202.108	202108	992.941	1982.407	1982.407	992.941	1.996500296	2.488185338		2	141	0.998271818
2	202.477	202477	854.1418	1589.108	1589.108	854.1418	1.860473284	1.96187793		2	141.25	0.999009009
2	202.64	202640	744.6086	1763.382	1763.382	744.6086	2.368199884	1.800148058		2	141.5	1.001151887
2	202.986	202986	954.8197	1247.249	1247.249	954.8197	1.306266513	1.51086007		2	141.75	1.003122649
2	203.203	203203	1641.123	1812.222	1812.222	1641.123	1.104257268	1.417507669		2	142	1.004404816
2	203.385	203385	906.6139	1218.226	1218.226	906.6139	1.34370982	1.393954795		2	142.25	1.005565389
2	203.811	203811	724.8994	1082.053	1082.053	724.8994	1.492694021	1.362924604		2	142.5	1.006098863
2	204.064	204064	630.3485	918.2974	918.2974	630.3485	1.456809051	1.344528488		2	142.75	1.005695703
2	204.323	204323	696.7003	1026.179	1026.179	696.7003	1.472913102	1.339433312		2	143	1.005343655
2	204.642	204642	833.9769	1189.137	1189.137	833.9769	1.425863234	1.314145829		2	143.25	1.004230803
2	205.002	205002	869.8422	1156.845	1156.845	869.8422	1.329948122	1.300623509		2	143.5	1.003316493
2	205.204	205204	786.2631	904.6628	904.6628	786.2631	1.150585345	1.28196523		2	143.75	0.999747685
2	205.5	205500	921.3875	974.2283	974.2283	921.3875	1.057349161	1.220800841		2	144	0.992834567
2	205.765	205765	1033.164	1283.35	1283.35	1033.164	1.242155166	1.153678226		2	144.25	0.994536374
2	205.992	205992	1050.154	1412.81	1412.81	1050.154	1.345336017	1.11311123		2	144.5	1.011562566
2	206.267	206267	983.7454	921.7414	921.7414	983.7454	0.936971497	1.087198232		2	144.75	1.040162136
2	206.516	206516	1117.432	1288.544	1288.544	1117.432	1.153129676	1.072545091		2	145	1.068657949
2	206.721	206721	856.2352	926.7053	926.7053	856.2352	1.082302269	1.067599987		2	145.25	1.102783952
2	206.928	206928	1232.988	1097.001	1097.001	1232.988	0.889709389	1.073113579		2	145.5	1.119632955
2	207.152	207152	692.0058	677.7165	677.7165	692.0058	0.979350896	1.083864735		2	145.75	1.124811549
2	207.339	207339	706.3066	769.0351	769.0351	706.3066	1.088811998	1.101739048		2	146	1.124907182
2	207.631	207631	779.6447	969.0018	969.0018	779.6447	1.242876146	1.147800203		2	146.25	1.12014755
2	207.807	207807	834.4536	1000.925	1000.925	834.4536	1.199497492	1.163461058		2	146.5	1.101877262
2	208.001	208001	866.7876	1102.951	1102.951	866.7876	1.272458212	1.167534375		2	146.75	1.075651316
2	208.208	208208	887.1453	1027.156	1027.156	887.1453	1.157821611	1.168546835		2	147	1.054170103
2	208.425	208425	794.453	1096.007	1096.007	794.453	1.379574374	1.165576569		2	147.25	1.036003788
2	208.633	208633	770.5028	694.4883	694.4883	770.5028	0.901344291	1.145887522		2	147.5	1.018608668
2	208.948	208948	850.2869	989.0405	989.0405	850.2869	1.16318445	1.094387149		2	147.75	1.006404445
2	209.121	209121	959.0753	1156.357	1156.357	959.0753	1.205699907	1.078510605		2	148	1.006965556
2	209.373	209373	1034.653	877.7554	877.7554	1034.653	0.848357275	1.076280512		2	148.25	1.011002228
2	209.749	209749	571.7375	536.6461	536.6461	571.7375	0.938623232	1.078669292		2	148.5	1.011933585
2	209.99	209990	704.5613	719.9777	719.9777	704.5613	1.02188085	1.081238365		2	148.75	1.011890454
2	210.191	210191	754.2562	957.5897	957.5897	754.2562	1.269581476	1.087163564		2	149	1.013177279
2	210.424	210424	734.5111	857.8956	857.8956	734.5111	1.167981804	1.091154034		2	149.25	1.01380532
2	210.841	210841	677.7142	869.6488	869.6488	677.7142	1.283208763	1.097989004		2	149.5	1.012840143
2	211.104	211104	994.9269	1092.407	1092.407	994.9269	1.097977148	1.106180923		2	149.75	1.010447786
2	211.323	211323	941.2268	953.3656	953.3656	941.2268	1.012896785	1.112787092		2	150	1.00759486
2	211.652	211652	818.3106	738.999	738.999	818.3106	0.903078855	1.125486668		2	150.25	1.005305011
2	211.938	211938	921.7754	886.7319	886.7319	921.7754	0.961982604	1.135966285		2	150.5	1.004352463
2	212.283	212283	939.8685	869.2193	869.2193	939.8685	0.924830761	1.13477918		2	150.75	1.005047659
2	212.481	212481	1076.355	1946.324	1946.324	1076.355	1.808254712	1.128169905		2	151	1.005991988
2	212.807	212807	925.5339	1105.244	1105.244	925.5339	1.194169117	1.115333924		2	151.25	1.006060242
2	213.071	213071	634.147	660.6577	660.6577	634.147	1.041805291	1.092646306		2	151.5	1.005806265
2	213.331	213331	721.8332	743.1845	743.1845	721.8332	1.029579271	1.061791914		2	151.75	1.00550777
2	213.574	213574	492.1374	426.8405	426.8405	492.1374	0.867319777	1.034331193		2	152	1.005179726
2	213.902	213902	638.4963	599.6506	599.6506	638.4963	0.93916065	0.971129619		2	152.25	1.004811518
2	214.226	214226	681.3946	550.9744	550.9744	681.3946	0.808598131	0.909004613		2	152.5	1.004138968
2	214.484	214484	741.8784	713.8467	713.8467	741.8784	0.962215236	0.897236562		2	152.75	1.003550386
2	214.786	214786	832.7843	891.0528	891.0528	832.7843	1.069968298	0.90087618		2	153	1.003122212
2	215.013	215013	692.372	602.0512	602.0512	692.372	0.86954874	0.899226166		2	153.25	1.002676581
2	215.327	215327	736.7098	583.0244	583.0244	736.7098	0.7913895	0.896498733		2	153.5	1.002327328
2	215.548	215548	644.5274	507.4501	507.4501	644.5274	0.787321222	0.892418942		2	153.75	1.002261711
2	215.78	215780	653.504	658.8919	658.8919	653.504	1.008244632	0.876934112		2	154	1.002352068
2	216.034	216034	779.4561	665.3138	665.3138	779.4561	0.853561605	0.853284551		2	154.25	1.002365177
2	216.52	216520	1096.712	963.3464	963.3464	1096.712	0.878395057	0.812725415		2	154.5	1.002490602
2	216.716	216716	799.2107	692.2405	692.2405	799.2107	0.866155195	0.801089286		2	154.75	1.002814992
2	216.896	216896	927.452	671.7848	671.7848	927.452	0.724333766	0.790378664		2	155	1.003496723
2	217.059	217059	1300.935	914.2555	914.2555	1300.935	0.702768009	0.783554593		2	155.25	1.00444418
2	217.235	217235	515.0167	411.1367	411.1367	515.0167	0.798297803	0.777086562		2	155.5	1.00571954
2	217.528	217528	856.7458	597.8355	597.8355	856.7458	0.697797993	0.7644545		2	155.75	1.006879776
2	217.898	217898	877.6501	680.787	680.787	877.6501	0.775692956	0.760759079		2	156	1.007992289
2	218.082	218082	946.1267	810.5836	810.5836	946.1267	0.856738955	0.764195301		2	156.25	1.009184878
2	218.421	218421	693.6217	516.1177	516.1177	693.6217	0.744091051	0.780693687		2	156.5	1.010568596
2	218.655	218655	882.5985	702.3796	702.3796	882.5985	0.79580874	0.812051088		2	156.75	1.011594327
2	218.873	218873	895.3395	862.2633	862.2633	895.3395	0.963057365	0.850041693		2	157	1.012021541
2	219.076	219076	970.4145	714.1668	714.1668	970.4145	0.735939951	0.88766459		2	157.25	1.012296584
2	219.276	219276	777.3363	698.8761	698.8761	777.3363	0.899065308	0.92695984		2	157.5	1.012321434
2	219.688	219688	885.6311	869.4199	869.4199	885.6311	0.981695313	1.02153615		2	157.75	1.012017669
2	219.867	219867	1082.479	1047.184	1047.184	1082.479	0.967394287	1.066163672		2	158	1.011612724
2	220.126	220126	999.6453	1601.305	1601.305	999.6453	1.601873184	1.134847051		2	158.25	1.010903601
2	220.297	220297	1246.917	1327.396	1327.396	1246.917	1.064542387	1.183528034		2	158.5	1.010019549
2	220.575	220575	1728.322	2217.564	2217.564	1728.322	1.283073409	1.267616966		2	158.75	1.009071868
2	220.791	220791	2202.564	2598.63	2598.63	2202.564	1.179820427	1.336360708		2	159	1.008153853
2	220.971	220971	3847.241	5505.834	5505.834	3847.241	1.431112322	1.396327586		2	159.25	1.00731761
2	226.877	226877	13071.91	18901.76	18901.76	13071.91	1.445983028	1.318113655		2	159.5	1.006360533
2	227.244	227244	2236.863	2598.146	2598.146	2236.863	1.161513244	1.246874825		2	159.75	1.005551504
2	227.631	227631	1596.499	1855.422	1855.422	1596.499	1.162181749	1.173035978		2	160	1.004794699
2	227.997	227997	1273.731	1621.15	1621.15	1273.731	1.272756964	1.118708584		2	160.25	1.003986738
2	228.403	228403	768.6624	731.4103	731.4103	768.6624	0.951536461	1.089583181		2	160.5	1.003543754
2	228.652	228652	888.1308	928.6441	928.6441	888.1308	1.045616366	1.086247811		2	160.75	1.003985792
2	228.885	228885	555.7025	598.0865	598.0865	555.7025	1.076271026	1.095556991		2	161	1.004670184
2	229.089	229089	885.185	970.4936	970.4936	885.185	1.096373752	1.113533287		2	161.25	1.005653161
2	229.29	229290	780.2716	798.6523	798.6523	780.2716	1.023556797	1.136580536		2	161.5	1.006731596
2	229.554	229554	1025.061	1215.721	1215.721	1025.061	1.185998687	1.173926483		2	161.75	1.00855968
2	229.922	229922	708.3807	901.7345	901.7345	708.3807	1.272951818	1.245660978		2	162	1.010775344
2	230.265	230265	684.6815	988.8317	988.8317	684.6815	1.444221437	1.306874092		2	162.25	1.012329724
2	230.671	230671	717.4501	1209.634	1209.634	717.4501	1.686018303	1.395332638		2	162.5	1.01374342
2	230.859	230859	885.0632	1443.406	1443.406	885.0632	1.630850769	1.4706174		2	162.75	1.01498393
2	231.111	231111	682.0974	996.3044	996.3044	682.0974	1.460648289	1.572933999		2	163	1.015589577
2	231.37	231370	698.6859	950.8309	950.8309	698.6859	1.360884626	1.708221643		2	163.25	1.015064254
2	231.575	231575	873.8939	1621.807	1621.807	873.8939	1.855839708	1.868473986		2	163.5	1.013919312
2	231.872	231872	602.4364	1194.189	1194.189	602.4364	1.98226568	2.141714599		2	163.75	1.012305732
2	232.222	232222	682.9788	1611.347	1611.347	682.9788	2.359292851	2.525886676		2	164	1.010108579
2	232.54	232540	995.1357	3188.986	3188.986	995.1357	3.204574009	2.953251384		2	164.25	1.009006205
2	232.997	232997	503.7379	1795.655	1795.655	503.7379	3.564661305	3.666486127		2	164.5	1.008905852
2	233.19	233190	666.054	2845.421	2845.421	666.054	4.272057521	4.014960885		2	164.75	1.00940753
2	233.4	233400	939.5866	4146.304	4146.304	939.5866	4.41290244	4.441598459		2	165	1.011842456
2	233.621	233621	705.8208	3451.09	3451.09	705.8208	4.889470528	4.86976172		2	165.25	1.015451529
2	233.982	233982	844.5026	4677.461	4677.461	844.5026	5.53871711	5.518851097		2	165.5	1.018338661
2	234.251	234251	848.8475	4746.349	4746.349	848.8475	5.591521445	6.007539906		2	165.75	1.021073689
2	234.578	234578	827.7041	5541.548	5541.548	827.7041	6.695083424	6.593222607		2	166	1.023488095
2	234.839	234839	665.5313	5052.636	5052.636	665.5313	7.591883357	7.135548639		2	166.25	1.022937346
2	235.274	235274	1211.101	10393.77	10393.77	1211.101	8.582083575	8.224263371		2	166.5	1.021058349
2	235.962	235962	1323.442	10093.19	10093.19	1323.442	7.626469464	9.497902991		2	166.75	1.018965866
2	236.238	236238	1279.858	10495.52	10495.52	1279.858	8.200534747	9.588148504		2	167	1.016626768
2	236.407	236407	1239.351	13820.91	13820.91	1239.351	11.15173183	9.606814569		2	167.25	1.013949496
2	236.909	236909	985.4058	11952.78	11952.78	985.4058	12.1298048	9.154051967		2	167.5	1.010710997
2	237.133	237133	942.9084	10982.42	10982.42	942.9084	11.64738802	8.813224013		2	167.75	1.007030672
2	237.483	237483	1356.669	9305.043	9305.043	1356.669	6.858742258	8.525192789		2	168	1.004725601
2	237.687	237687	766.4743	5441.114	5441.114	766.4743	7.098886421	8.542014433		2	168.25	1.003472847
2	237.853	237853	728.545	5369.222	5369.222	728.545	7.369787728	8.576202519		2	168.5	1.00321666
2	238.067	238067	1069.663	7765.841	7765.841	1069.663	7.260081914	8.631852371		2	168.75	1.002960473
2	238.364	238364	974.8264	7058.851	7058.851	974.8264	7.241136473	8.938300796		2	169	1.002704286
2	238.656	238656	818.8449	6961.38	6961.38	818.8449	8.501463464	9.448969636		2	169.25	1.002448099
2	238.977	238977	940.4271	10882.35	10882.35	940.4271	11.57171034	9.833925856		2	169.5	1.002191912
2	239.195	239195	943.3198	11797.91	11797.91	943.3198	12.5067978	10.20858574		2	169.75	1.002580958
2	239.435	239435	521.2565	6509.721	6509.721	521.2565	12.48851765	10.57579114		2	170	1.002999795
2	239.745	239745	983.1762	9435.731	9435.731	983.1762	9.597192243	10.37214391		2	170.25	1.003645196
2	240.01	240010	872.827	7575.315	7575.315	872.827	8.679056674	9.986951701		2	170.5	1.004337667
2	240.186	240186	795.0343	7754.98	7754.98	795.0343	9.754270979	9.678495179		2	170.75	1.005049091
2	240.366	240366	906.3019	7586.449	7586.449	906.3019	8.370774683	9.251690634		2	171	1.005589856
2	240.694	240694	782.2917	6295.255	6295.255	782.2917	8.047196461	8.158736814		2	171.25	1.006114508
2	241.005	241005	712.5175	5840.876	5840.876	712.5175	8.197519359	7.159025209		2	171.5	1.006617974
2	241.231	241231	620.5822	4276.219	4276.219	620.5822	6.89065687	6.513870871		2	171.75	1.007300778
2	241.776	241776	749.466	3296.813	3296.813	749.466	4.398882671	4.848871687		2	172	1.008309804
2	242.024	242024	704.122	2872.308	2872.308	704.122	4.079276035	4.203905284		2	172.25	1.009493592
2	242.297	242297	890.5869	2969.163	2969.163	890.5869	3.333939675	3.482006733		2	172.5	1.010594753
2	242.468	242468	842.5239	2665.811	2665.811	842.5239	3.164077601	3.076533706		2	172.75	1.011700943
2	242.653	242653	1526.002	3982.815	3982.815	1526.002	2.60996709	2.758704276		2	173	1.012989433
2	243.019	243019	805.9684	1671.048	1671.048	805.9684	2.073341833	2.305127643		2	173.25	1.014395715
2	243.273	243273	860.9063	1683.853	1683.853	860.9063	1.955907397	2.046277671		2	173.5	1.015239336
2	243.505	243505	913.8687	1956.863	1956.863	913.8687	2.141295571	1.901450188		2	173.75	1.015801584
2	243.687	243687	822.0828	1483.01	1483.01	822.0828	1.803966705	1.810145755		2	174	1.015737237
2	244.022	244022	685.1376	1238.232	1238.232	685.1376	1.807274918	1.640337394		2	174.25	1.014601862
2	244.371	244371	1192.761	1782.067	1782.067	1192.761	1.494068803	1.539575194		2	174.5	1.012740587
2	244.567	244567	759.2738	1166.87	1166.87	759.2738	1.536823739	1.476871998		2	174.75	1.01096918
2	244.756	244756	957.0362	1128.75	1128.75	957.0362	1.179422471	1.412440854		2	175	1.009013355
2	244.941	244941	766.635	1235.978	1235.978	766.635	1.612211809	1.355960312		2	175.25	1.006934044
2	245.148	245148	682.5023	925.3074	925.3074	682.5023	1.355757189	1.292304992		2	175.5	1.005551806
2	245.366	245366	886.4919	1086.698	1086.698	886.4919	1.225840868	1.229819633		2	175.75	1.004692354
2	245.603	245603	1491.897	1518.029	1518.029	1491.897	1.017515955	1.177308974		2	176	1.004059355
2	245.909	245909	1127.695	1225.49	1225.49	1127.695	1.086721144	1.129684256		2	176.25	1.003613167
2	246.279	246279	708.8389	887.4085	887.4085	708.8389	1.251918454	1.097522381		2	176.5	1.003376755
2	246.501	246501	1157.832	1213.421	1213.421	1157.832	1.048011283	1.099775301		2	176.75	1.00359833
2	246.805	246805	1380.418	1505.379	1505.379	1380.418	1.09052403	1.125420801		2	177	1.004141125
2	247.149	247149	993.0397	1250.35	1250.35	993.0397	1.25911381	1.182431996		2	177.25	1.004994102
2	247.363	247363	772.8797	1000.772	1000.772	772.8797	1.294861283	1.237849406		2	177.5	1.006818447
2	247.651	247651	614.3868	710.0214	710.0214	614.3868	1.155658618	1.292939309		2	177.75	1.008972437
2	247.857	247857	829.085	1198.314	1198.314	829.085	1.44534517	1.363161347		2	178	1.010711111
2	248.08	248080	820.743	1340.764	1340.764	820.743	1.63359785	1.494555844		2	178.25	1.012250727
2	248.271	248271	815.3038	1467.818	1467.818	815.3038	1.800332588	1.625844543		2	178.5	1.013806525
2	248.588	248588	1046.342	1713.674	1713.674	1046.342	1.637776176	1.891369528		2	178.75	1.014894403
2	248.801	248801	1107.08	1860.217	1860.217	1107.08	1.680291397	2.121196591		2	179	1.01551823
2	249.139	249139	880.379	2039.776	2039.776	880.379	2.316929413	2.558328792		2	179.25	1.015649981
2	249.422	249422	850.593	2622.995	2622.995	850.593	3.083725119	2.927899694		2	179.5	1.015606211
2	249.698	249698	946.573	3692.818	3692.818	946.573	3.901250088	3.195794949		2	179.75	1.015335392
2	250.008	250008	806.7674	3047.886	3047.886	806.7674	3.777899305	3.440669815		2	180	1.014456435
2	250.443	250443	695.2014	3181.217	3181.217	695.2014	4.575964605	4.048966855		2	180.25	1.01296028
2	250.694	250694	916.8875	4440.345	4440.345	916.8875	4.842846042	4.62480009		2	180.5	1.011349656
2	250.978	250978	1026.1	4359.906	4359.906	1026.1	4.249006919	5.396637456		2	180.75	1.010267734
2	251.162	251162	919.2124	4659.998	4659.998	919.2124	5.069555197	6.026008701		2	181	1.009348436
2	251.4	251400	1236.051	6980.713	6980.713	1236.051	5.64759302	6.960183166		2	181.25	1.008367701
2	251.584	251584	506.0954	3748.427	3748.427	506.0954	7.406562083	7.629500228		2	181.5	1.007519693
2	251.824	251824	1089.576	9782.561	9782.561	1089.576	8.978319089	8.487886456		2	181.75	1.006847466
2	252.059	252059	904.1945	9064.31	9064.31	904.1945	10.02473472	9.291157187		2	182	1.006615234
2	252.221	252221	949.3198	10553.44	10553.44	949.3198	11.11684387	9.685114389		2	182.25	1.006496124
2	252.49	252490	563.2868	7194.73	7194.73	563.2868	12.77276513	10.05263282		2	182.5	1.006330946
2	252.799	252799	859.346	10136.39	10136.39	859.346	11.79547004	10.21968093		2	182.75	1.006133922
2	254.36	254360	1027.695	10505.87	10505.87	1027.695	10.22275091	9.371499974		2	183	1.006015955
2	254.781	254781	985.2716	8301.395	8301.395	985.2716	8.425488972	9.255543852		2	183.25	1.005875559
2	255.111	255111	1529.259	9852.756	9852.756	1529.259	6.442830155	9.172215769		2	183.5	1.005735243
2	255.98	255980	1402.083	14565.63	14565.63	1402.083	10.38856473	9.69930916		2	183.75	1.005624728
2	256.183	256183	1061.667	11087.55	11087.55	1061.667	10.4435289	9.855932393		2	184	1.005934966
2	256.833	256833	947.884	9364.152	9364.152	947.884	9.879006292	9.708412915		2	184.25	1.006766793
2	257.029	257029	944.7894	8591.486	8591.486	944.7894	9.093546138	9.419573527		2	184.5	1.007206023
2	257.254	257254	1098.005	12448.91	12448.91	1098.005	11.33775347	9.018549826		2	184.75	1.007368393
2	257.478	257478	908.6831	9103.966	9103.966	908.6831	10.01885696	8.537263065		2	185	1.007489933
2	257.659	257659	813.7502	7320.017	7320.017	813.7502	8.995410385	8.099839627		2	185.25	1.007048513
2	257.844	257844	1081.909	9135.587	9135.587	1081.909	8.443951386	7.588660941		2	185.5	1.006062734
2	258.073	258073	1148.798	6666.328	6666.328	1148.798	5.802872219	6.873586427		2	185.75	1.005058803
2	258.454	258454	1675.61	6680.386	6680.386	1675.61	3.986838226	5.496205485		2	186	1.004044881
2	258.779	258779	10.9197	19.05435	19.05435	10.9197	1.744951784	4.554361081		2	186.25	1.002877449
2	259.035	259035	7.341576	26.67091	26.67091	7.341576	3.632858939	4.136635834		2	186.5	1.001545406
2	259.504	259504	693.5632	918.9742	918.9742	693.5632	1.325004268	3.409437852		2	186.75	1.00071239
2	265.418	265418	8021.253	12022.42	12022.42	8021.253	1.498820695	2.159552892		2	187	1.000266577
2	265.722	265722	8.107982	19.02555	19.02555	8.107982	2.346520996	2.382277838		2	187.25	1.000398978
2	265.916	265916	7.185324	20.59463	20.59463	7.185324	2.866207564	2.521250703		2	187.5	1.000692369
2	266.209	266209	2165.527	6492.142	6492.142	2165.527	2.997950153	2.698891757		2	187.75	1.001357026
2	266.48	266480	2148.156	5498.133	5498.133	2148.156	2.559466352	2.814622565		2	188	1.003045457
2	266.914	266914	1286.083	4532.31	4532.31	1286.083	3.524119361	2.917201536		2	188.25	1.004795925
2	267.221	267221	1253.175	4299.317	4299.317	1253.175	3.430739522	2.914336852		2	188.5	1.007183797
2	267.412	267412	1026.283	3291.595	3291.595	1026.283	3.207297597	2.891009945		2	188.75	1.009383788
2	267.706	267706	1151.89	3330.927	3330.927	1151.89	2.891705805	2.794537039		2	189	1.011119292
2	267.952	267952	741.2804	1872.825	1872.825	741.2804	2.526473113	2.658419428		2	189.25	1.012327978
2	268.215	268215	719.4862	1583.246	1583.246	719.4862	2.200523096	2.515115708		2	189.5	1.013074572
2	268.503	268503	953.4794	1904.466	1904.466	953.4794	1.997385575	2.303632163		2	189.75	1.013710163
2	268.746	268746	871.0359	1948.244	1948.244	871.0359	2.236697707	2.073949164		2	190	1.013955927
2	269.042	269042	898.3197	1925.991	1925.991	898.3197	2.143992835	1.861699897		2	190.25	1.013975574
2	269.474	269474	907.1469	1344.689	1344.689	907.1469	1.482327724	1.753836478		2	190.5	1.014172055
2	269.871	269871	930.7221	1260.679	1260.679	930.7221	1.3545171	1.717899361		2	190.75	1.014002345
2	270.146	270146	733.918	838.0919	838.0919	733.918	1.141942152	1.671018559		2	191	1.013680034
2	270.785	270785	1853.703	6305.536	6305.536	1853.703	3.401589143	1.528649784		2	191.25	1.013837722
2	270.949	270949	976.0829	1026.879	1026.879	976.0829	1.052040764	1.492033232		2	191.5	1.014229388
2	271.413	271413	643.8853	639.4673	639.4673	643.8853	0.993138529	1.367731355		2	191.75	1.014930867
2	271.727	271727	640.3899	643.9128	643.9128	640.3899	1.00550118	1.276482582		2	192	1.015784754
2	271.9	271900	706.1668	711.8308	711.8308	706.1668	1.008020768	1.228755557		2	192.25	1.016983469
2	272.073	272073	978.905	1147.347	1147.347	978.905	1.172071856	1.17142641		2	192.5	1.018899372
2	272.264	272264	674.2874	819.3929	819.3929	674.2874	1.215198297	1.093618682		2	192.75	1.021242768
2	272.593	272593	703.7272	745.6021	745.6021	703.7272	1.05950445	0.980139835		2	193	1.024438663
2	272.789	272789	685.4596	721.1795	721.1795	685.4596	1.052110876	0.956465999		2	193.25	1.030589023
2	272.979	272979	746.5824	772.7177	772.7177	746.5824	1.035006585	0.959128116		2	193.5	1.040532659
2	273.368	273368	974.0731	985.0018	985.0018	974.0731	1.011219589	0.962491797		2	193.75	1.055619185
2	273.651	273651	1067.12	846.5354	846.5354	1067.12	0.793289789	0.922607736		2	194	1.073162232
2	273.828	273828	1424.145	1251.34	1251.34	1424.145	0.87866053	0.898996869		2	194.25	1.092481766
2	274.112	274112	1370.743	1040.183	1040.183	1370.743	0.758846115	0.868557351		2	194.5	1.114844163
2	274.291	274291	925.8101	853.3083	853.3083	925.8101	0.92168826	0.850318797		2	194.75	1.137947853
2	274.486	274486	1294.516	1187.189	1187.189	1294.516	0.917091021	0.834558064		2	195	1.162163498
2	274.786	274786	887.7363	767.1148	767.1148	887.7363	0.864124628	0.818217439		2	195.25	1.186202994
2	275.141	275141	809.4392	691.5894	691.5894	809.4392	0.854405618	0.808172837		2	195.5	1.206638425
2	275.54	275540	1132.593	817.5589	817.5589	1132.593	0.721847036	0.812810892		2	195.75	1.224998875
2	275.828	275828	1497.072	965.9252	965.9252	1497.072	0.645209582	0.823303875		2	196	1.237723234
2	276.008	276008	1146.204	807.9183	807.9183	1146.204	0.704864317	0.830389506		2	196.25	1.243754773
2	276.183	276183	1131.143	1347.075	1347.075	1131.143	1.190897172	0.844916042		2	196.5	1.244372305
2	276.446	276446	928.4218	732.9188	732.9188	928.4218	0.789424376	0.869488191		2	196.75	1.235680275
2	276.651	276651	1131.492	924.2852	924.2852	1131.492	0.816872943	0.877441516		2	197	1.218930634
2	276.95	276950	706.4743	661.6985	661.6985	706.4743	0.936620766	0.888333635		2	197.25	1.203302711
2	277.386	277386	675.7745	731.332	731.332	675.7745	1.082213076	0.896674506		2	197.5	1.195294707
2	277.64	277640	496.6734	480.6921	480.6921	496.6734	0.967823322	0.887585647		2	197.75	1.195443411
2	277.976	277976	786.4468	639.0573	639.0573	786.4468	0.812588086	0.863615815		2	198	1.196075986
2	278.181	278181	1787.023	1446.615	1446.615	1787.023	0.809511125	0.855794785		2	198.25	1.200331061
2	278.441	278441	2442.336	1923.314	1923.314	2442.336	0.787489518	0.856420031		2	198.5	1.210273105
2	278.652	278652	2329.328	1645.829	1645.829	2329.328	0.70656816	0.858679391		2	198.75	1.233679948
2	278.986	278986	1110.938	884.6504	884.6504	1110.938	0.796309425	0.857767972		2	199	1.261754771
2	279.361	279361	837.2002	790.8561	790.8561	837.2002	0.944643945	0.858468436		2	199.25	1.290370491
2	279.534	279534	843.0026	927.4703	927.4703	843.0026	1.100198623	0.858909382		2	199.5	1.309245442
2	280.101	280101	762.966	716.0746	716.0746	762.966	0.938540643	0.826158175		2	199.75	1.322538318
2	280.294	280294	715.882	551.5502	551.5502	715.882	0.770448482	0.816471879		2	200	1.333407202
2	280.466	280466	1015.942	739.9088	739.9088	1015.942	0.728298269	0.816077297		2	200.25	1.33927623
2	280.795	280795	1299.562	949.5446	949.5446	1299.562	0.730665101	0.837055674		2	200.5	1.329063971
2	281.102	281102	1235.056	848.4829	848.4829	1235.056	0.686999537	0.868410433		2	200.75	1.305032494
2	281.306	281306	1126.76	1030.503	1030.503	1126.76	0.91457187	0.889058979		2	201	1.280111046
2	281.511	281511	780.6573	699.4726	699.4726	780.6573	0.896004687	0.928745493		2	201.25	1.249530612
2	281.729	281729	770.2043	767.3874	767.3874	770.2043	0.996342659	0.989360431		2	201.5	1.217824497
2	281.916	281916	865.6901	1070.903	1070.903	865.6901	1.237051227	1.02476879		2	201.75	1.186227366
2	282.161	282161	804.9479	825.5874	825.5874	804.9479	1.02564079	1.065816619		2	202	1.152970139
2	282.367	282367	855.4834	908.3762	908.3762	855.4834	1.061827968	1.091487211		2	202.25	1.122379862
2	282.634	282634	826.6532	943.7745	943.7745	826.6532	1.1416813	1.075166568		2	202.5	1.095629977
2	282.887	282887	997.1738	1090.534	1090.534	997.1738	1.093624802	1.035996419		2	202.75	1.0778108
2	283.084	283084	877.8961	836.6882	836.6882	877.8961	0.953060618	1.007198173		2	203	1.062117051
2	283.281	283281	1038.456	1038.073	1038.073	1038.456	0.999631183	0.971906028		2	203.25	1.054907547
2	283.704	283704	815.259	621.8986	621.8986	815.259	0.762823348	0.865125243		2	203.5	1.052912667
2	283.912	283912	915.1977	754.0935	754.0935	915.1977	0.823967871	0.831012529		2	203.75	1.05150721
2	284.165	284165	1046.011	873.6164	873.6164	1046.011	0.83518854	0.807814921		2	204	1.050103633
2	284.368	284368	603.9346	428.6342	428.6342	603.9346	0.70973612	0.793231683		2	204.25	1.049462066
2	284.577	284577	909.694	733.3998	733.3998	909.694	0.806204944	0.786335913		2	204.5	1.048268322
2	284.827	284827	704.1992	513.9988	513.9988	704.1992	0.729905402	0.801506101		2	204.75	1.047086456
2	285.117	285117	814.6857	783.1001	783.1001	814.6857	0.961229711	0.828188384		2	205	1.0463617
2	285.351	285351	923.0153	813.6028	813.6028	923.0153	0.881461878	0.854823205		2	205.25	1.044182249
2	285.631	285631	707.9	618.587	618.587	707.9	0.873833875	0.899838803		2	205.5	1.040195218
2	285.804	285804	693.084	528.6965	528.6965	693.084	0.76281735	0.914675947		2	205.75	1.035307955
2	286.132	286132	956.972	917.3087	917.3087	956.972	0.958553333	0.926032786		2	206	1.031825593
2	286.398	286398	798.5395	883.5008	883.5008	798.5395	1.106395864	0.927038797		2	206.25	1.030007451
2	286.734	286734	861.3243	822.1762	822.1762	861.3243	0.954548943	0.89622146		2	206.5	1.028825563
2	286.952	286952	762.565	652.5497	652.5497	762.565	0.855729938	0.863799755		2	206.75	1.028430849
2	287.35	287350	861.5465	657.7697	657.7697	861.5465	0.763475564	0.814211693		2	207	1.029063481
2	287.695	287695	770.5496	587.3031	587.3031	770.5496	0.762187275	0.769450791		2	207.25	1.030349503
2	287.928	287928	821.7577	563.0311	563.0311	821.7577	0.685154639	0.744702599		2	207.5	1.032966183
2	288.218	288218	954.7448	623.9	623.9	954.7448	0.653473054	0.735392681		2	207.75	1.035378301
2	288.429	288429	1067.029	854.4521	854.4521	1067.029	0.80077683	0.732696334		2	208	1.036082511
2	288.604	288604	1173.221	753.6712	753.6712	1173.221	0.642394911	0.731417739		2	208.25	1.036117903
2	288.992	288992	887.3594	717.7545	717.7545	887.3594	0.808865607	0.748091641		2	208.5	1.035385099
2	289.336	289336	980.8921	761.2584	761.2584	980.8921	0.776087808	0.774368172		2	208.75	1.032937089
2	289.55	289550	785.8454	687.5061	687.5061	785.8454	0.874861773	0.783227904		2	209	1.030070344
2	290.053	290053	580.0428	455.3058	455.3058	580.0428	0.784952076	0.785707599		2	209.25	1.029125202
2	290.314	290314	812.196	669.1398	669.1398	812.196	0.823864929	0.78351386		2	209.5	1.029103464
2	290.669	290669	919.95	680.3862	680.3862	919.95	0.739590413	0.777094414		2	209.75	1.02922638
2	290.982	290982	967.6916	647.4395	647.4395	967.6916	0.669055616	0.758714348		2	210	1.029446589
2	291.255	291255	794.1229	523.851	523.851	794.1229	0.659659859	0.743496613		2	210.25	1.029959129
2	291.449	291449	819.2646	789.7557	789.7557	819.2646	0.963981234	0.740093472		2	210.5	1.030285268
2	291.757	291757	1002.649	757.1767	757.1767	1002.649	0.755176238	0.73765656		2	210.75	1.030601527
2	292.231	292231	1268.562	750.2153	750.2153	1268.562	0.59139033	0.737954011		2	211	1.03109888
2	292.448	292448	902.0227	663.5357	663.5357	902.0227	0.735608649	0.738971973		2	211.25	1.031688803
2	292.69	292690	1091.859	748.6507	748.6507	1091.859	0.685666098	0.741127048		2	211.5	1.03238607
2	292.904	292904	1061.173	858.6623	858.6623	1061.173	0.80916335	0.743906871		2	211.75	1.033116051
2	293.08	293080	1094.074	914.669	914.669	1094.074	0.836021147	0.747719219		2	212	1.033631253
2	293.342	293342	849.1773	631.8027	631.8027	849.1773	0.744017415	0.756535085		2	212.25	1.033564862
2	293.773	293773	729.3677	559.4747	559.4747	729.3677	0.767068106	0.772578866		2	212.5	1.032988258
2	294.013	294013	871.4515	627.1704	627.1704	871.4515	0.719684802	0.783087555		2	212.75	1.032228536
2	294.387	294387	878.137	720.3067	720.3067	878.137	0.820266883	0.798511616		2	213	1.030775217
2	294.57	294570	1107.148	861.5086	861.5086	1107.148	0.778133185	0.801084316		2	213.25	1.028664843
2	295.042	295042	952.7429	780.0413	780.0413	952.7429	0.81873221	0.802490686		2	213.5	1.026448975
2	295.49	295490	781.1625	730.3347	730.3347	781.1625	0.934933129	0.805699079		2	213.75	1.023186163
2	295.682	295682	822.7042	579.5583	579.5583	822.7042	0.704455259	0.809035879		2	214	1.01947541
2	295.921	295921	403.0175	371.0685	371.0685	403.0175	0.920725527	0.812896418		2	214.25	1.016046411
2	296.135	296135	923.068	648.0893	648.0893	923.068	0.702103529	0.815542027		2	214.5	1.015237528
2	296.317	296317	862.2483	552.1896	552.1896	862.2483	0.640406713	0.818116136		2	214.75	1.015470065
2	296.524	296524	846.1114	756.5504	756.5504	846.1114	0.894149872	0.821803417		2	215	1.015383495
2	296.798	296798	951.8794	886.3069	886.3069	951.8794	0.931112597	0.824614287		2	215.25	1.01521732
2	297.081	297081	858.7539	744.8792	744.8792	858.7539	0.86739542	0.821597232		2	215.5	1.014919213
2	297.286	297286	801.5469	650.3546	650.3546	801.5469	0.811374356	0.819751034		2	215.75	1.01381025
2	297.475	297475	875.5536	695.1935	695.1935	875.5536	0.794004502	0.820147333		2	216	1.012074772
2	297.682	297682	1031.588	896.2197	896.2197	1031.588	0.868776779	0.820732517		2	216.25	1.010439184
2	297.987	297987	1029.325	815.6979	815.6979	1029.325	0.792459039	0.820497756		2	216.5	1.008828927
2	298.259	298259	714.9838	525.5747	525.5747	714.9838	0.735086166	0.81989042		2	216.75	1.007645891
2	298.419	298419	863.8956	667.2944	667.2944	863.8956	0.772424816	0.818511866		2	217	1.006639351
2	298.627	298627	699.8995	551.4528	551.4528	699.8995	0.787902835	0.815013381		2	217.25	1.005899601
2	298.825	298825	806.7118	714.3992	714.3992	806.7118	0.885569295	0.810833694		2	217.5	1.005067743
2	299.23	299230	809.4608	722.249	722.249	809.4608	0.89225939	0.799037546		2	217.75	1.004803448
2	299.46	299460	682.8181	603.5549	603.5549	682.8181	0.883917547	0.79016036		2	218	1.00483638
2	299.842	299842	806.8787	452.6174	452.6174	806.8787	0.560948504	0.776071762		2	218.25	1.005585605
2	300.076	300076	805.9116	695.3277	695.3277	805.9116	0.862784082	0.768994263		2	218.5	1.007044969
2	301.365	301365	1584.909	900.8019	900.8019	1584.909	0.568361906	0.737570638		2	218.75	1.009925812
2	301.71	301710	1029.343	801.2359	801.2359	1029.343	0.778395443	0.73673539		2	219	1.013396777
2	302.194	302194	1084.626	832.7615	832.7615	1084.626	0.767786776	0.747606268		2	219.25	1.017122414
2	302.448	302448	985.2819	754.2073	754.2073	985.2819	0.765473617	0.756200872		2	219.5	1.021485264
2	302.806	302806	662.4784	570.3423	570.3423	662.4784	0.860922107	0.765042016		2	219.75	1.026009052
2	303.236	303236	631.1049	506.2422	506.2422	631.1049	0.802152225	0.767624446		2	220	1.030982492
2	303.536	303536	739.1513	545.0442	545.0442	739.1513	0.737391925	0.766340774		2	220.25	1.036285841
2	303.783	303783	638.8989	462.4242	462.4242	638.8989	0.723783059	0.763892413		2	220.5	1.042057583
2	303.949	303949	652.8325	454.1732	454.1732	652.8325	0.695696369	0.758768575		2	220.75	1.048107002
2	304.146	304146	876.838	746.3596	746.3596	876.838	0.851194405	0.751471405		2	221	1.053712667
2	304.488	304488	986.2871	682.5837	682.5837	986.2871	0.692074042	0.7419078		2	221.25	1.053457142
2	304.728	304728	838.0469	454.7062	454.7062	838.0469	0.542578464	0.734780376		2	221.5	1.053201617
2	304.891	304891	773.7143	644.4574	644.4574	773.7143	0.832939756	0.731138376		2	221.75	1.052946092
2	305.156	305156	901.4047	759.6723	759.6723	901.4047	0.842764965	0.726355563		2	222	1.052690567
2	305.503	305503	729.6921	646.0339	646.0339	729.6921	0.885351369	0.722477427		2	222.25	1.052435042
2	305.86	305860	948.705	582.0097	582.0097	948.705	0.613478057	0.723309711		2	222.5	1.052179517
2	306.047	306047	1311.812	827.8333	827.8333	1311.812	0.631060929	0.724316122		2	222.75	1.051923992
2	306.245	306245	973.0981	588.3841	588.3841	973.0981	0.604650343	0.724938014		2	223	1.051668467
2	306.505	306505	831.4275	626.3734	626.3734	831.4275	0.75337104	0.723548957		2	223.25	1.051412942
2	306.922	306922	1362.592	1220.918	1220.918	1362.592	0.896026103	0.722461853		2	223.5	1.051157417
2	307.153	307153	1044.205	807.0357	807.0357	1044.205	0.77287094	0.729037027		2	223.75	1.050901892
2	307.449	307449	958.384	603.7989	603.7989	958.384	0.630017717	0.743315879		2	224	1.050646367
2	307.73	307730	1000.676	822.7683	822.7683	1000.676	0.822212484	0.753099594		2	224.25	1.050390842
2	307.907	307907	433.7597	289.1034	289.1034	433.7597	0.666505902	0.750957737		2	224.5	1.050135317
2	308.117	308117	688.5618	495.1037	495.1037	688.5618	0.719040324	0.742370053		2	224.75	1.049879792
2	308.335	308335	772.3143	620.5557	620.5557	772.3143	0.803501502	0.738887412		2	225	1.049624267
2	308.565	308565	985.4093	714.0015	714.0015	985.4093	0.724573535	0.749440908		2	225.25	1.049368742
2	308.745	308745	737.7712	575.7686	575.7686	737.7712	0.780416205	0.762000975		2	225.5	1.049113217
2	308.907	308907	774.837	622.0553	622.0553	774.837	0.802820851	0.771388065		2	225.75	1.048857692
2	309.086	309086	761.8243	544.5709	544.5709	761.8243	0.714824796	0.78328542		2	226	1.048602167
2	309.345	309345	745.4409	604.6448	604.6448	745.4409	0.811123726	0.800284186		2	226.25	1.048346642
2	309.526	309526	744.7153	547.5762	547.5762	744.7153	0.735282597	0.806976244		2	226.5	1.048091117
2	309.842	309842	781.5558	694.564	694.564	781.5558	0.888694064	0.817705085		2	226.75	1.047835592
2	310.076	310076	853.8283	781.6756	781.6756	853.8283	0.915495071	0.817670528		2	227	1.045863069
2	310.248	310248	1060.996	835.9342	835.9342	1060.996	0.787876863	0.808600453		2	227.25	1.042119244
2	310.494	310494	1123.393	861.8109	861.8109	1123.393	0.767149964	0.792268169		2	227.5	1.038437813
2	310.728	310728	1055.412	840.0993	840.0993	1055.412	0.795991802	0.77161608		2	227.75	1.035145456
2	310.906	310906	812.7412	647.3656	647.3656	812.7412	0.796521205	0.750624592		2	228	1.032299165
2	311.1	311100	860.6549	586.9466	586.9466	860.6549	0.681976713	0.735846385		2	228.25	1.030914998
2	311.406	311406	1174.314	729.6404	729.6404	1174.314	0.621333306	0.729492608		2	228.5	1.029967606
2	311.738	311738	952.5743	689.9252	689.9252	952.5743	0.724274421	0.727658208		2	228.75	1.030112657
2	311.98	311980	757.3127	538.882	538.882	757.3127	0.711571323	0.736316108		2	229	1.031311059
2	312.379	312379	614.4523	473.0948	473.0948	614.4523	0.769945527	0.765022871		2	229.25	1.03334114
2	312.549	312549	790.6324	610.9603	610.9603	790.6324	0.772748878	0.770335014		2	229.5	1.035987901
2	312.858	312858	624	550.4664	550.4664	624	0.882157692	0.766291436		2	229.75	1.039526229
2	313.193	313193	791.3556	671.4263	671.4263	791.3556	0.84845081	0.755681966		2	230	1.043188269
2	313.499	313499	794.5212	564.9007	564.9007	794.5212	0.710995125	0.747818044		2	230.25	1.046631713
2	313.717	313717	892.2022	553.0466	553.0466	892.2022	0.619866887	0.741371668		2	230.5	1.050790023
2	314.069	314069	867.687	620.5898	620.5898	867.687	0.715223116	0.725189708		2	230.75	1.056107144
2	314.347	314347	868.087	617.1987	617.1987	868.087	0.710987148	0.717327209		2	231	1.063894392
2	314.535	314535	1178.446	805.6727	805.6727	1178.446	0.683673838	0.693900479		2	231.25	1.072976439
2	314.736	314736	827.4785	590.4354	590.4354	827.4785	0.713535639	0.675539509		2	231.5	1.085657437
2	314.91	314910	855.8685	672.2837	672.2837	855.8685	0.785498824	0.689655614		2	231.75	1.102608343
2	315.133	315133	976.7181	761.2669	761.2669	976.7181	0.779413118	0.716410261		2	232	1.122114528
2	315.434	315434	848.1788	680.262	680.262	848.1788	0.802026648	0.77244134		2	232.25	1.143825503
2	315.804	315804	1005.738	591.1506	591.1506	1005.738	0.58777793	0.93908293		2	232.5	1.169756204
2	316.112	316112	878.6556	771.442	771.442	878.6556	0.87797995	1.121457269		2	232.75	1.199200327
2	316.471	316471	1133.662	752.9669	752.9669	1133.662	0.664189944	1.243091022		2	233	1.229370372
2	316.731	316731	1009.489	818.3779	818.3779	1009.489	0.810685307	1.233623301		2	233.25	1.26525539
2	316.913	316913	2737.487	11085.61	11085.61	2737.487	4.04955713	1.206364255		2	233.5	1.303727906
2	317.197	317197	1444.311	936.6264	936.6264	1444.311	0.648493572	1.160181772		2	233.75	1.339722194
2	317.419	317419	1247.251	781.1441	781.1441	1247.251	0.626292623	1.082830805		2	234	1.374440964
2	317.581	317581	1015.02	786.087	786.087	1015.02	0.774454691	1.023152808		2	234.25	1.409493774
2	317.764	317764	1163.752	667.7695	667.7695	1163.752	0.573807392	0.941444056		2	234.5	1.444054448
2	317.989	317989	1289.329	860.37	860.37	1289.329	0.667300588	0.793178398		2	234.75	1.482420371
2	318.181	318181	909.8174	674.4942	674.4942	909.8174	0.741351177	0.70623664		2	235	1.527792788
2	318.579	318579	1016.48	869.9138	869.9138	1016.48	0.85581005	0.715945288		2	235.25	1.576083939
2	318.764	318764	757.7403	539.0491	539.0491	757.7403	0.711390301	0.750695241		2	235.5	1.613009981
2	318.95	318950	873.0915	705.5407	705.5407	873.0915	0.808094799	0.774042362		2	235.75	1.648729109
2	319.244	319244	824.8648	638.0221	638.0221	824.8648	0.773486879	0.803233916		2	236	1.679977894
2	319.519	319519	839.5346	685.4822	685.4822	839.5346	0.816502619	0.838192153		2	236.25	1.686086339
2	319.755	319755	1024.429	1048.046	1048.046	1024.429	1.023053818	0.856182016		2	236.5	1.680950986
2	319.959	319959	688.5411	580.316	580.316	688.5411	0.842819695	0.854673701		2	236.75	1.66354857
2	320.126	320126	885.1448	813.727	813.727	885.1448	0.919315122	0.853024441		2	237	1.641794236
2	320.548	320548	807.9157	576.2172	576.2172	807.9157	0.71321451	0.844388194		2	237.25	1.618744437
2	320.843	320843	1011.212	773.7534	773.7534	1011.212	0.765174266	0.834605031		2	237.5	1.604053703
2	321.122	321122	790.881	811.4578	811.4578	790.881	1.026017568	0.839323623		2	237.75	1.606245206
2	321.301	321301	695.2906	516.4492	516.4492	695.2906	0.742781795	0.848869346		2	238	1.610832752
2	321.602	321602	1411.353	1168.58	1168.58	1411.353	0.827985628	0.87106972		2	238.25	1.626750654
2	322.076	322076	514.1676	499.5773	499.5773	514.1676	0.971623455	0.962285135		2	238.5	1.654185885
2	322.251	322251	875.3684	827.297	827.297	875.3684	0.945084378	1.001857102		2	238.75	1.683942624
2	322.473	322473	948.4017	972.9432	972.9432	948.4017	1.025876693	1.041562506		2	239	1.708003833
2	322.659	322659	901.0761	1032.457	1032.457	901.0761	1.145804444	1.067137845		2	239.25	1.740363925
2	322.952	322952	798.0979	805.1397	805.1397	798.0979	1.008823228	1.105973034		2	239.5	1.758914353
2	323.431	323431	957.7992	1334.049	1334.049	957.7992	1.392827432	1.164480725		2	239.75	1.745931599
2	323.719	323719	1025.611	1341.237	1341.237	1025.611	1.307744359	1.19633016		2	240	1.717885378
2	323.927	323927	897.3503	936.3499	936.3499	897.3503	1.043460842	1.215959559		2	240.25	1.681244748
2	324.181	324181	1110.435	1203.967	1203.967	1110.435	1.084230054	1.239493389		2	240.5	1.625554746
2	324.354	324354	1010.653	1169.966	1169.966	1010.653	1.157633728	1.254341394		2	240.75	1.561769285
2	324.587	324587	835.4425	1023.748	1023.748	835.4425	1.225396122	1.266490583		2	241	1.499745671
2	324.926	324926	952.484	1384.53	1384.53	952.484	1.453599221	1.257801615		2	241.25	1.444232467
2	325.162	325162	859.1432	1189.973	1189.973	859.1432	1.385069451	1.243196783		2	241.5	1.385285665
2	325.41	325410	705.652	968.7533	968.7533	705.652	1.372848515	1.234202103		2	241.75	1.326338864
2	325.631	325631	1053.173	1226.62	1226.62	1053.173	1.164689942	1.227266378		2	242	1.275247378
2	325.981	325981	1042.722	1187.25	1187.25	1042.722	1.138606455	1.21624646		2	242.25	1.224306369
2	326.23	326230	1234.447	1316.427	1316.427	1234.447	1.066410304	1.21083405		2	242.5	1.179176981
2	326.425	326425	1051.852	1148.094	1148.094	1051.852	1.091497663	1.203042925		2	242.75	1.149612262
2	326.661	326661	1386.636	1675.874	1675.874	1386.636	1.208589709	1.201794355		2	243	1.12570046
2	326.937	326937	1362.799	1748.848	1748.848	1362.799	1.283276551	1.232428312		2	243.25	1.105714244
2	327.436	327436	1440.708	2177.602	2177.602	1440.708	1.511480467	1.341043834		2	243.5	1.092968385
2	327.869	327869	1179.354	1485.856	1485.856	1179.354	1.259889736	1.397067856		2	243.75	1.08321598
2	328.135	328135	1163.844	1656.773	1656.773	1163.844	1.423535285	1.391565908		2	244	1.073435571
2	328.303	328303	1333.483	1659.276	1659.276	1333.483	1.244317325	1.379805623		2	244.25	1.067494357
2	328.584	328584	913.6805	1436.25	1436.25	913.6805	1.571938987	1.34673726		2	244.5	1.061612984
2	328.774	328774	899.8753	1111.618	1111.618	899.8753	1.235302269	1.302715417		2	244.75	1.05514379
2	328.941	328941	885.8102	1144.679	1144.679	885.8102	1.292239579	1.260290295		2	245	1.049226483
2	329.247	329247	795.7298	1051.64	1051.64	795.7298	1.321604394	1.177708063		2	245.25	1.043457438
2	329.487	329487	849.6387	831.3928	831.3928	849.6387	0.978525107	1.102765419		2	245.5	1.038599855
2	329.649	329649	880.7403	952.2963	952.2963	880.7403	1.081245289	1.059903852		2	245.75	1.035072774
2	329.813	329813	780.35	748.5869	748.5869	780.35	0.959296341	1.017129685		2	246	1.032552376
2	330.068	330068	859.8872	882.5016	882.5016	859.8872	1.026299263	0.941803259		2	246.25	1.030875186
2	330.282	330282	1010.452	746.2339	746.2339	1010.452	0.738514942	0.888770672		2	246.5	1.030853728
2	330.49	330490	1029.776	704.1611	704.1611	1029.776	0.683800263	0.850038631		2	246.75	1.032475723
2	330.733	330733	955.8218	821.0625	821.0625	955.8218	0.859012109	0.809840285		2	247	1.035328066
2	330.939	330939	853.1065	897.6612	897.6612	853.1065	1.052226422	0.77929066		2	247.25	1.039252554
2	331.33	331330	926.7079	512.3982	512.3982	926.7079	0.552923095	0.735371311		2	247.5	1.043533587
2	331.773	331773	915.7447	787.5832	787.5832	915.7447	0.860046692	0.704943675		2	247.75	1.048367457
2	332.096	332096	710.8541	484.7525	484.7525	710.8541	0.681929667	0.693397271		2	248	1.057685509
2	332.506	332506	1695.003	937.5378	937.5378	1695.003	0.553118667	0.692076151		2	248.25	1.070342264
2	332.85	332850	1063.378	708.2413	708.2413	1063.378	0.666029671	0.696144257		2	248.5	1.086260522
2	333.24	333240	1202.358	946.0079	946.0079	1202.358	0.786793867	0.723369844		2	248.75	1.105440313
2	333.814	333814	1264.669	1114.504	1114.504	1264.669	0.881261421	0.777681267		2	249	1.129550754
2	334.201	334201	974.2357	676.9607	676.9607	974.2357	0.694863368	0.802374619		2	249.25	1.154612738
2	334.428	334428	1208.871	921.0834	921.0834	1208.871	0.761936882	0.819167183		2	249.5	1.177791716
2	334.815	334815	808.7247	658.7408	658.7408	808.7247	0.814542699	0.834592229		2	249.75	1.195794754
2	335.068	335068	664.8423	598.9251	598.9251	664.8423	0.900852879	0.8248472		2	250	1.211036167
2	335.267	335267	916.2197	903.4986	903.4986	916.2197	0.986115666	0.815611583		2	250.25	1.237642169
2	335.487	335487	843.0179	672.1653	672.1653	843.0179	0.79733218	0.805950819		2	250.5	1.268564577
2	335.891	335891	972.3327	736.2572	736.2572	972.3327	0.757207075	0.775738367		2	250.75	1.314660855
2	336.156	336156	818.5198	594.3773	594.3773	818.5198	0.726161175	0.759703759		2	251	1.368292596
2	336.418	336418	1223.295	906.389	906.389	1223.295	0.740940656	0.745703788		2	251.25	1.437717944
2	336.712	336712	1173.865	638.8629	638.8629	1173.865	0.544238818	0.726560532		2	251.5	1.51123345
2	337.161	337161	1226.277	963.018	963.018	1226.277	0.785318488	0.706888677		2	251.75	1.58063916
2	337.326	337326	1224.085	952.9127	952.9127	1224.085	0.778469387	0.709055299		2	252	1.647497375
2	337.718	337718	1112.754	705.3587	705.3587	1112.754	0.633885567	0.732598073		2	252.25	1.696525766
2	337.972	337972	1148.754	910.3534	910.3534	1148.754	0.792470276	0.7418664		2	252.5	1.722250014
2	338.428	338428	1420.558	1208.547	1208.547	1420.558	0.850755126	0.735663459		2	252.75	1.732681011
2	338.617	338617	608.8505	377.6759	377.6759	608.8505	0.620309748	0.73312387		2	253	1.726296324
2	338.86	338860	1143.104	878.3578	878.3578	1143.104	0.768397101	0.731239876		2	253.25	1.715812292
2	339.046	339046	973.2721	782.9122	782.9122	973.2721	0.804412456	0.729135917		2	253.5	1.70532826
2	339.264	339264	1416.804	959.0503	959.0503	1416.804	0.676911062	0.72549905		2	253.75	1.694844228
2	339.495	339495	1219.26	742.0679	742.0679	1219.26	0.608621541	0.721096204		2	254	1.684360197
2	339.694	339694	854.3244	617.7227	617.7227	854.3244	0.72305403	0.716909083		2	254.25	1.673876165
2	339.901	339901	695.1382	466.77	466.77	695.1382	0.671477988	0.710945146		2	254.5	1.666287126
2	340.254	340254	822.805	661.7892	661.7892	822.805	0.804308676	0.681084635		2	254.75	1.660972725
2	340.515	340515	809.1307	625.3598	625.3598	809.1307	0.772878597	0.655522494		2	255	1.656045741
2	340.69	340690	864.8273	628.2587	628.2587	864.8273	0.726455675	0.648452714		2	255.25	1.660389576
2	340.956	340956	760.4634	394.4514	394.4514	760.4634	0.51869873	0.643129404		2	255.5	1.672092935
2	341.23	341230	1068.036	620.1	620.1	1068.036	0.580598407	0.647865789		2	255.75	1.683796293
2	341.432	341432	1240.579	855.18	855.18	1240.579	0.689339413	0.676865214		2	256	1.695754332
2	341.613	341613	1335.909	762.1891	762.1891	1335.909	0.570539685	0.713928395		2	256.25	1.705477925
2	341.81	341810	1464.124	969.3025	969.3025	1464.124	0.662035798	0.744932087		2	256.5	1.701098887
2	342.02	342020	1141.576	770.1615	770.1615	1141.576	0.674647592	0.779027599		2	256.75	1.696719849
2	342.217	342217	1446.226	892.5108	892.5108	1446.226	0.617130933	0.820404063		2	257	1.676271873
2	342.4	342400	1302.711	2281.795	2281.795	1302.711	1.751574217	0.846970676		2	257.25	1.642572865
2	342.63	342630	1034.713	722.7227	722.7227	1034.713	0.698476486	0.857847112		2	257.5	1.600773644
2	342.914	342914	915.6831	657.3923	657.3923	915.6831	0.717925557	0.857917193		2	257.75	1.551710505
2	343.141	343141	1174.835	950.1359	950.1359	1174.835	0.808739866	0.85584565		2	258	1.494068199
2	343.476	343476	971.1731	752.6857	752.6857	971.1731	0.775027335	0.816416771		2	258.25	1.427088999
2	343.653	343653	1031.789	753.218	753.218	1031.789	0.730011659	0.798808541		2	258.5	1.35988078
2	343.926	343926	785.5921	688.5438	688.5438	785.5921	0.876464771	0.793127488		2	258.75	1.303964468
2	344.164	344164	1008.562	791.8674	791.8674	1008.562	0.785144989	0.789226759		2	259	1.269646091
2	344.343	344343	989.7106	623.958	623.958	989.7106	0.6304449	0.78601668		2	259.25	1.239509408
2	344.653	344653	947.0406	862.7855	862.7855	947.0406	0.911033276	0.795945973		2	259.5	1.209592098
2	344.881	344881	732.6385	647.0437	647.0437	732.6385	0.883169121	0.802337105		2	259.75	1.205100814
2	345.275	345275	706.914	532.1017	532.1017	706.914	0.752710655	0.785817689		2	260	1.201022963
2	345.704	345704	859.8992	770.1976	770.1976	859.8992	0.895683587	0.760334339		2	260.25	1.196945111
2	345.975	345975	934.6789	607.3612	607.3612	934.6789	0.64980733	0.753000275		2	260.5	1.192867259
2	346.257	346257	731.1896	488.3099	488.3099	731.1896	0.667829384	0.755999141		2	260.75	1.188789407
2	346.551	346551	834.0506	591.4506	591.4506	834.0506	0.709130357	0.761463654		2	261	1.184711555
2	346.949	346949	695.4537	615.5743	615.5743	695.4537	0.885140592	0.783324267		2	261.25	1.180633703
2	347.242	347242	1135.488	796.4251	796.4251	1135.488	0.701394555	0.805332682		2	261.5	1.176555852
2	347.425	347425	1138.736	971.2326	971.2326	1138.736	0.852904097	0.813138074		2	261.75	1.172478
2	347.678	347678	1220.465	1096.067	1096.067	1220.465	0.898073275	0.820623247		2	262	1.168400148
2	347.936	347936	830.3125	706.4804	706.4804	830.3125	0.850860851	0.827907313		2	262.25	1.164322296
2	348.161	348161	728.7076	645.7312	645.7312	728.7076	0.886132106	0.827914045		2	262.5	1.160244444
2	348.327	348327	717.7156	570.8379	570.8379	717.7156	0.795353898	0.818935202		2	262.75	1.156166592
2	348.514	348514	865.156	598.1916	598.1916	865.156	0.691426286	0.802222485		2	263	1.15208874
2	348.696	348696	1004.192	791.3548	791.3548	1004.192	0.788051289	0.789151463		2	263.25	1.148010889
2	348.901	348901	898.9866	753.8547	753.8547	898.9866	0.838560553	0.770772983		2	263.5	1.143933037
2	349.247	349247	975.1224	762.4751	762.4751	975.1224	0.781927582	0.736656775		2	263.75	1.139855185
2	349.805	349805	1001.846	606.3058	606.3058	1001.846	0.605188622	0.733170672		2	264	1.135777333
2	350.081	350081	958.1535	631.7196	631.7196	958.1535	0.65930939	0.736716579		2	264.25	1.131699481
2	350.332	350332	1066.232	713.4164	713.4164	1066.232	0.669100533	0.738389191		2	264.5	1.127621629
2	350.58	350580	1130.415	979.8006	979.8006	1130.415	0.866761853	0.738412574		2	264.75	1.123543778
2	350.867	350867	1703.688	1250.027	1250.027	1703.688	0.733718263	0.739562152		2	265	1.119465926
2	351.191	351191	1495.31	1461.662	1461.662	1495.31	0.977497643	0.746846269		2	265.25	1.115388074
2	351.469	351469	1059.145	706.3169	706.3169	1059.145	0.666874602	0.756446953		2	265.5	1.117284488
2	351.707	351707	799.7102	574.2469	574.2469	799.7102	0.718068745	0.762637706		2	265.75	1.131385652
2	352.115	352115	1131.68	748.7567	748.7567	1131.68	0.661632882	0.764522198		2	266	1.144494052
2	352.356	352356	1148.72	810.238	810.238	1148.72	0.705339857	0.765056501		2	266.25	1.155625078
2	352.777	352777	1272.478	979.3951	979.3951	1272.478	0.769675468	0.768127821		2	266.5	1.163570634
2	352.967	352967	1066.5	1010.887	1010.887	1066.5	0.947854665	0.769610659		2	266.75	1.168131122
2	353.32	353320	1194.227	856.1425	856.1425	1194.227	0.716900974	0.772990426		2	267	1.171060867
2	353.754	353754	838.0707	616.1023	616.1023	838.0707	0.735143586	0.782463258		2	267.25	1.170628353
2	354.001	354001	879.931	738.0875	738.0875	879.931	0.838801565	0.788124519		2	267.5	1.166872687
2	354.302	354302	818.4295	629.4624	629.4624	818.4295	0.769110107	0.789850222		2	267.75	1.159776567
2	354.683	354683	763.0518	533.6391	533.6391	763.0518	0.699348458	0.77518936		2	268	1.149131515
2	354.971	354971	742.1273	630.2005	630.2005	742.1273	0.849181131	0.757803961		2	268.25	1.138106362
2	355.343	355343	765.7151	628.4798	628.4798	765.7151	0.820774985	0.744132628		2	268.5	1.123937766
2	355.507	355507	343.279	242.4456	242.4456	343.279	0.706264001	0.742190251		2	268.75	1.105819524
2	355.884	355884	870.5985	692.99	692.99	870.5985	0.795992642	0.739468189		2	269	1.091983949
2	356.178	356178	1087.599	667.7797	667.7797	1087.599	0.613994404	0.748318624		2	269.25	1.085651307
2	356.411	356411	1841.167	1413.298	1413.298	1841.167	0.767609891	0.758458302		2	269.5	1.081153066
2	356.594	356594	1283.432	805.8025	805.8025	1283.432	0.627849781	0.763852895		2	269.75	1.079406458
2	356.978	356978	1200.286	1014.302	1014.302	1200.286	0.845050263	0.781073059		2	270	1.076863815
2	357.451	357451	730.4366	638.6673	638.6673	730.4366	0.874363771	0.801046071		2	270.25	1.073154517
2	357.608	357608	850.2168	737.1438	737.1438	850.2168	0.867006862	0.800834564		2	270.5	1.068855624
2	358.13	358130	747.8002	617.3546	617.3546	747.8002	0.825560892	0.79007491		2	270.75	1.064556732
2	358.398	358398	699.175	565.3752	565.3752	699.175	0.808631888	0.78207176		2	271	1.060074369
2	358.656	358656	651.2139	466.7063	466.7063	651.2139	0.716671281	0.763464151		2	271.25	1.054905417
2	358.889	358889	753.6977	417.2166	417.2166	753.6977	0.553559604	0.744516861		2	271.5	1.049583982
2	359.132	359132	1017.872	757.3223	757.3223	1017.872	0.744025084	0.727182127		2	271.75	1.044002993
2	359.46	359460	712.9287	560.1555	560.1555	712.9287	0.785710408	0.70089493		2	272	1.038251563
2	359.628	359628	809.0736	666.6479	666.6479	809.0736	0.82396447	0.693351445		2	272.25	1.030819515
2	359.964	359964	627.1744	389.6705	389.6705	627.1744	0.621311233	0.680990097		2	272.5	1.024096828
2	360.218	360218	1115.209	851.3272	851.3272	1115.209	0.763379062	0.67480068		2	272.75	1.020157515
2	360.461	360461	1208.046	723.4689	723.4689	1208.046	0.598875291	0.681901498		2	273	1.020013428
2	360.656	360656	983.7222	688.7604	688.7604	983.7222	0.700157422	0.685316027		2	273.25	1.020180271
2	360.89	360890	834.0066	520.6066	520.6066	834.0066	0.624223597	0.679824432		2	273.5	1.018823235
2	361.243	361243	708.1517	552.2317	552.2317	708.1517	0.779821188	0.71347179		2	273.75	1.016161543
2	361.556	361556	805.9204	604.9851	604.9851	805.9204	0.750675997	0.778212392		2	274	1.013935683
2	361.903	361903	1453.511	1408.569	1408.569	1453.511	0.969080385	0.897735		2	274.25	1.011923971
2	362.091	362091	1267.841	1271.031	1271.031	1267.841	1.002516088	1.038797727		2	274.5	1.010326288
2	362.428	362428	1200.111	1177.085	1177.085	1200.111	0.980813441	1.393923691		2	274.75	1.009275318
2	362.677	362677	3976.931	5843.888	5843.888	3976.931	1.469446666	1.615402503		2	275	1.008656652
2	363.167	363167	909.7127	1634.348	1634.348	909.7127	1.796554011	2.057377115		2	275.25	1.008446529
2	363.559	363559	1390.237	3937.391	3937.391	1390.237	2.8321725	2.383692983		2	275.5	1.008670817
2	363.819	363819	1443.758	4379.541	4379.541	1443.758	3.033431503	2.460081369		2	275.75	1.009297215
2	364.084	364084	1702.156	5612.358	5612.358	1702.156	3.297205427	2.368337741		2	276	1.010039109
2	364.342	364342	971.3495	2289.605	2289.605	971.3495	2.357138188	2.192461458		2	276.25	1.011667698
2	364.513	364513	1343.697	2256.657	2256.657	1343.697	1.679438891	2.081839336		2	276.5	1.01324273
2	364.739	364739	950.8162	1399.309	1399.309	950.8162	1.471692426	1.853536777		2	276.75	1.013973213
2	365.042	365042	1054.352	1154.761	1154.761	1054.352	1.095232901	1.504707129		2	277	1.014609345
2	365.328	365328	905.6621	907.6331	907.6331	905.6621	1.002176308	1.269503182		2	277.25	1.014978465
2	365.566	365566	829.3117	916.0883	916.0883	829.3117	1.104636893	1.059545057		2	277.5	1.014864431
2	365.923	365923	1304.943	1192.603	1192.603	1304.943	0.913911949	0.826436889		2	277.75	1.013872142
2	366.226	366226	836.8421	581.6695	581.6695	836.8421	0.695076765	0.781431755		2	278	1.01255714
2	366.424	366424	1034.538	862.0849	862.0849	1034.538	0.833304238	0.787802507		2	278.25	1.012036991
2	366.599	366599	1024.328	759.3359	759.3359	1024.328	0.741301517	0.777089523		2	278.5	1.0121212
2	366.776	366776	1038.637	759.0321	759.0321	1038.637	0.730796322	0.754217484		2	278.75	1.012226178
2	367.098	367098	784.1581	734.5657	734.5657	784.1581	0.936757141	0.735982181		2	279	1.012178493
2	367.591	367591	1029.985	768.0779	768.0779	1029.985	0.745717559	0.725575783		2	279.25	1.012214534
2	367.812	367812	1060.314	818.444	818.444	1060.314	0.771888327	0.725568045		2	279.5	1.012257879
2	368.171	368171	962.1061	619.3763	619.3763	962.1061	0.643771305	0.732995089		2	279.75	1.011301625
2	368.386	368386	974.0505	605.1983	605.1983	974.0505	0.621321276	0.730644291		2	280	1.010187107
2	368.554	368554	1331.981	761.2649	761.2649	1331.981	0.571528348	0.729858774		2	280.25	1.009159691
2	368.76	368760	963.2469	876.8117	876.8117	963.2469	0.910266828	0.727084354		2	280.5	1.009126127
2	369.251	369251	1100.408	959.0521	959.0521	1100.408	0.871542282	0.714507886		2	280.75	1.010356449
2	369.537	369537	1078.792	740.7762	740.7762	1078.792	0.686671944	0.70849854		2	281	1.012193833
2	369.851	369851	1303.775	954.6905	954.6905	1303.775	0.732250964	0.691094778		2	281.25	1.014154031
2	370.207	370207	1183.216	812.8286	812.8286	1183.216	0.686965524	0.665710038		2	281.5	1.017490138
2	370.43	370430	811.238	536.2926	536.2926	811.238	0.661079239	0.664055541		2	281.75	1.022639625
2	370.654	370654	1016.06	556.4006	556.4006	1016.06	0.547606047	0.680875031		2	282	1.026151727
2	371.081	371081	1541.539	1046.163	1046.163	1541.539	0.678648416	0.724437107		2	282.25	1.029089568
2	371.243	371243	1689.555	1163.407	1163.407	1689.555	0.688587823	0.740955185		2	282.5	1.029587388
2	371.498	371498	1684.871	1235.787	1235.787	1684.871	0.7334609	0.781049463		2	282.75	1.027569116
2	371.883	371883	1237.41	987.6455	987.6455	1237.41	0.798155421	0.82576363		2	283	1.024657166
2	372.276	372276	862.8845	1166.88	1166.88	862.8845	1.352301496	0.822052921		2	283.25	1.021414231
2	372.482	372482	739.7937	747.1772	747.1772	739.7937	1.009980485	0.814323894		2	283.5	1.016718834
2	372.751	372751	1325.586	896.9188	896.9188	1325.586	0.676620604	0.808604647		2	283.75	1.01216205
2	372.947	372947	1502.166	936.157	936.157	1502.166	0.623204759	0.800779217		2	284	1.009488757
2	373.174	373174	1330.626	719.0547	719.0547	1330.626	0.540388283	0.77988159		2	284.25	1.007849835
2	373.57	373570	1206.623	765.0661	765.0661	1206.623	0.634055625	0.751169058		2	284.5	1.006859453
2	373.789	373789	1202.604	887.7124	887.7124	1202.604	0.738158529	0.755487845		2	284.75	1.007473588
2	373.995	373995	1082.461	990.656	990.656	1082.461	0.91518863	0.761045209		2	285	1.0090627
2	374.424	374424	840.6329	701.6669	701.6669	840.6329	0.83468884	0.785598703		2	285.25	1.011061924
2	374.747	374747	884.007	861.58	861.58	884.007	0.974630291	0.816789641		2	285.5	1.013798015
2	375.138	375138	866.2119	746.78	746.78	866.2119	0.862121613	0.83746872		2	285.75	1.016211173
2	375.405	375405	1089.113	890.5136	890.5136	1089.113	0.817650326	0.821103768		2	286	1.017092383
2	375.585	375585	645.4944	482.0292	482.0292	645.4944	0.746759693	0.802264406		2	286.25	1.017479571
2	375.815	375815	1408.935	1208.571	1208.571	1408.935	0.857790459	0.78863999		2	286.5	1.016800735
2	376.087	376087	1384.059	966.5279	966.5279	1384.059	0.698328539	0.791242733		2	286.75	1.014960646
2	376.27	376270	869.0709	537.6583	537.6583	869.0709	0.618658731	0.795604737		2	287	1.012180435
2	376.514	376514	926.0265	779.8445	779.8445	926.0265	0.842140587	0.801247931		2	287.25	1.009776422
2	376.798	376798	785.662	645.7165	645.7165	785.662	0.821875692	0.825787236		2	287.5	1.007312804
2	377.113	377113	745.7993	701.6266	701.6266	745.7993	0.940771331	0.854251181		2	287.75	1.004909315
2	377.336	377336	747.0152	652.5335	652.5335	747.0152	0.873521047	0.860905053		2	288	1.003271735
2	377.742	377742	915.7703	865.9135	865.9135	915.7703	0.945557527	0.872165983		2	288.25	1.002700034
2	377.958	377958	732.7443	624.998	624.998	732.7443	0.852955117	0.867871669		2	288.5	1.002483455
2	378.172	378172	852.8279	810.4195	810.4195	852.8279	0.950273203	0.8444675		2	288.75	1.00290905
2	378.375	378375	886.1146	655.5809	655.5809	886.1146	0.739837601	0.810524821		2	289	1.003758858
2	378.6	378600	1119.307	834.5197	834.5197	1119.307	0.745568195	0.781456038		2	289.25	1.005232705
2	378.944	378944	1134.071	845.8073	845.8073	1134.071	0.745815121	0.749022959		2	289.5	1.006263735
2	379.229	379229	927.1275	680.0588	680.0588	927.1275	0.733511626	0.721218881		2	289.75	1.006499595
2	379.489	379489	1084.833	555.4415	555.4415	1084.833	0.512006456	0.705249042		2	290	1.006594716
2	379.811	379811	1017.676	770.7713	770.7713	1017.676	0.757383784	0.70180893		2	290.25	1.006487086
2	380.095	380095	1213.041	1023.751	1023.751	1213.041	0.843954161	0.705653383		2	290.5	1.006185981
2	380.536	380536	819.5196	580.7284	580.7284	819.5196	0.708620514	0.737817233		2	290.75	1.005583013
2	380.745	380745	801.9105	612.7672	612.7672	801.9105	0.764134152	0.758301267		2	291	1.004454112
2	380.97	380970	1251.44	837.9691	837.9691	1251.44	0.669603896	0.772443287		2	291.25	1.003378564
2	381.169	381169	1450.485	1135.446	1135.446	1450.485	0.782804372	0.778435366		2	291.5	1.003063256
2	381.43	381430	1015.247	806.0772	806.0772	1015.247	0.793971516	0.785105851		2	291.75	1.002910594
2	381.775	381775	1015.523	872.8443	872.8443	1015.523	0.859502247	0.790074008		2	292	1.002918089
2	382.153	382153	654.6868	585.8373	585.8373	654.6868	0.894835973	0.79237341		2	292.25	1.002936156
2	382.528	382528	719.7631	500.4239	500.4239	719.7631	0.695261955	0.795826618		2	292.5	1.003043582
2	382.776	382776	1018.998	806.379	806.379	1018.998	0.791345027	0.799007664		2	292.75	1.003234323
2	383.039	383039	893.8548	614.2782	614.2782	893.8548	0.687223697	0.801052156		2	293	1.003549208
2	383.53	383530	681.911	592.2837	592.2837	681.911	0.868564519	0.805403157		2	293.25	1.004124436
2	383.765	383765	754.1549	640.5439	640.5439	754.1549	0.84935323	0.806848491		2	293.5	1.004817288
2	384.053	384053	848.4269	676.2157	676.2157	848.4269	0.797022937	0.805469507		2	293.75	1.005535532
2	384.307	384307	716.0129	603.9165	603.9165	716.0129	0.843443603	0.796941237		2	294	1.006368735
2	384.64	384640	406.5232	322.8403	322.8403	406.5232	0.794149756	0.777195686		2	294.25	1.007167026
2	385.001	385001	690.4821	519.9916	519.9916	690.4821	0.753084837	0.759280996		2	294.5	1.007725699
2	385.215	385215	850.3017	637.7218	637.7218	850.3017	0.749994737	0.753358427		2	294.75	1.007843044
2	385.404	385404	759.2476	604.7009	604.7009	759.2476	0.796447562	0.749028524		2	295	1.007900535
2	385.575	385575	635.4762	384.2602	384.2602	635.4762	0.60468071	0.746197082		2	295.25	1.008025161
2	385.778	385778	881.2006	588.0926	588.0926	881.2006	0.667376532	0.745943641		2	295.5	1.008171229
2	386.036	386036	898.8948	711.2315	711.2315	898.8948	0.791228851	0.748153539		2	295.75	1.008500123
2	386.264	386264	888.4409	834.84	834.84	888.4409	0.939668581	0.754546784		2	296	1.008788682
2	386.558	386558	1107.456	806.7663	806.7663	1107.456	0.728486098	0.76923128		2	296.25	1.009043024
2	386.757	386757	979.4465	704.9049	704.9049	979.4465	0.719697196	0.775114628		2	296.5	1.009367748
2	387.027	387027	864.8721	653.5305	653.5305	864.8721	0.755638319	0.776403724		2	296.75	1.009579681
2	387.2	387200	782.9804	636.0948	636.0948	782.9804	0.812401945	0.776042827		2	297	1.009451477
2	387.469	387469	858.3114	595.7401	595.7401	858.3114	0.694083872	0.774379998		2	297.25	1.009267363
2	387.713	387713	835.8087	740.8613	740.8613	835.8087	0.88640056	0.770862068		2	297.5	1.009278382
2	388.102	388102	913.4393	642.1392	642.1392	913.4393	0.702990554	0.761564589		2	297.75	1.009314052
2	388.31	388310	932.1356	721.4979	721.4979	932.1356	0.774026762	0.756847259		2	298	1.009297732
2	388.628	388628	746.786	520.6961	520.6961	746.786	0.697249413	0.74787246		2	298.25	1.00925465
2	388.873	388873	553.2472	436.5611	436.5611	553.2472	0.789088675	0.740487857		2	298.5	1.009041554
2	389.07	389070	931.737	795.9512	795.9512	931.737	0.854265957	0.73409904		2	298.75	1.008676296
2	389.438	389438	602.202	270.8465	270.8465	602.202	0.449760213	0.720059765		2	299	1.008160712
2	389.624	389624	950.2903	782.0989	782.0989	950.2903	0.823010505	0.715508764		2	299.25	1.007584104
2	389.885	389885	1081.65	800.7212	800.7212	1081.65	0.740277539	0.712517981		2	299.5	1.006844685
2	390.048	390048	1092.512	847.2935	847.2935	1092.512	0.775546172	0.71143273		2	299.75	1.006133066
2	390.252	390252	882.3854	613.0219	613.0219	882.3854	0.694732596	0.710632464		2	300	1.005502363
2	390.463	390463	849.102	591.1451	591.1451	849.102	0.696200339	0.710583511		2	300.25	1.00499757
2	390.792	390792	939.2242	587.8287	587.8287	939.2242	0.62586622	0.712860944		2	300.5	1.004527193
2	391.061	391061	780.2959	581.8179	581.8179	780.2959	0.74563752	0.717041005		2	300.75	1.004056815
2	391.312	391312	834.3341	684.154	684.154	834.3341	0.820000046	0.722201317		2	301	1.003586438
2	391.775	391775	1434.165	955.5778	955.5778	1434.165	0.66629558	0.735227306		2	301.25	1.003116061
2	392.185	392185	896.369	531.7767	531.7767	896.369	0.59325646	0.761070329		2	301.5	1.002874463
2	392.356	392356	1440.481	1413.417	1413.417	1440.481	0.981211831	0.774366588		2	301.75	1.002904564
2	392.769	392769	2467.518	1795.386	1795.386	2467.518	0.727608066	0.796119831		2	302	1.003337937
2	392.954	392954	1775.099	1443.278	1443.278	1775.099	0.813069018	0.795461828		2	302.25	1.00382048
2	393.175	393175	1014.631	799.1392	799.1392	1014.631	0.787615596	0.79355519		2	302.5	1.004436676
2	393.458	393458	1123.659	976.9264	976.9264	1123.659	0.869415365	0.791576924		2	302.75	1.004913182
2	393.639	393639	859.0739	741.8623	741.8623	859.0739	0.863560516	0.789083416		2	303	1.005109841
2	393.804	393804	880.1104	702.1888	702.1888	880.1104	0.797841725	0.790046088		2	303.25	1.005214607
2	394.046	394046	497.9732	345.0669	345.0669	497.9732	0.692942713	0.792642576		2	303.5	1.005132045
2	394.227	394227	902.339	685.8559	685.8559	902.339	0.76008673	0.795329769		2	303.75	1.004956439
2	394.477	394477	788.9251	654.1748	654.1748	788.9251	0.829197601	0.805107084		2	304	1.004389936
2	394.74	394740	788.4032	473.9209	473.9209	788.4032	0.601114886	0.819727735		2	304.25	1.003748088
2	395.175	395175	1544.135	1555.319	1555.319	1544.135	1.00724289	0.843491662		2	304.5	1.003206924
2	395.496	395496	1034.914	1044.73	1044.73	1034.914	1.009484846	0.864149968		2	304.75	1.002646398
2	395.857	395857	875.2098	691.4476	691.4476	875.2098	0.7900364	0.889169479		2	305	1.002251415
2	396.066	396066	967.853	751.8089	751.8089	967.853	0.776780048	0.895438677		2	305.25	1.001953031
2	396.452	396452	731.641	798.9134	798.9134	731.641	1.09194728	0.882389364		2	305.5	1.001737387
2	396.702	396702	575.5442	459.8845	459.8845	575.5442	0.799042888	0.866379473		2	305.75	1.001779243
2	396.984	396984	654.2614	500.1401	500.1401	654.2614	0.764434674	0.852884779		2	306	1.001857187
2	397.188	397188	766.8097	588.8068	588.8068	766.8097	0.767865613	0.844414051		2	306.25	1.001922645
2	397.361	397361	544.8591	556.3922	556.3922	544.8591	1.021167124	0.837722746		2	306.5	1.001819562
2	397.544	397544	691.6617	522.4361	522.4361	691.6617	0.755334725	0.833028999		2	306.75	1.001768205
2	397.714	397714	719.4828	612.1078	612.1078	719.4828	0.850760852	0.828471919		2	307	1.001904951
2	398.111	398111	922.5447	663.3228	663.3228	922.5447	0.719014266	0.821519566		2	307.25	1.002602207
2	398.383	398383	1235.689	1335.417	1335.417	1235.689	1.080706391	0.822261929		2	307.5	1.003480151
2	398.555	398555	953.9267	659.0477	659.0477	953.9267	0.690878765	0.823833231		2	307.75	1.004079528
2	398.792	398792	916.807	661.196	661.196	916.807	0.721194319	0.828094859		2	308	1.003639376
2	399.152	399152	860.8238	773.6194	773.6194	860.8238	0.898696574	0.839245897		2	308.25	1.003106119
2	399.498	399498	669.0431	575.9565	575.9565	669.0431	0.860866064	0.849295303		2	308.5	1.003585642
2	399.833	399833	757.1793	653.9476	653.9476	757.1793	0.863662807	0.843682181		2	308.75	1.004807573
2	400.025	400025	623.5426	535.8455	535.8455	623.5426	0.859356682	0.845654123		2	309	1.005986776
2	400.229	400229	738.1004	674.0235	674.0235	738.1004	0.913186743	0.851409284		2	309.25	1.007258676
2	400.466	400466	785.1924	675.1322	675.1322	785.1924	0.859830279	0.852711467		2	309.5	1.008182195
2	400.966	400966	1001.538	863.9488	863.9488	1001.538	0.862622087	0.887790283		2	309.75	1.008843358
2	401.239	401239	963.4336	694.202	694.202	963.4336	0.720549916	0.93282639		2	310	1.009082634
2	401.429	401429	1067.361	1131.865	1131.865	1067.361	1.060433162	0.970549389		2	310.25	1.008371495
2	401.625	401625	1064.525	1074.244	1074.244	1064.525	1.009129894	1.024174936		2	310.5	1.007080354
2	401.81	401810	929.1055	1090.491	1090.491	929.1055	1.173699865	1.082371958		2	310.75	1.005327064
2	402.074	402074	947.4459	1203.177	1203.177	947.4459	1.269916309	1.168745503		2	311	1.003354537
2	402.611	402611	861.6732	1160.153	1160.153	861.6732	1.346395594	1.439834459		2	311.25	1.002526227
2	403.001	403001	931.8496	1744.553	1744.553	931.8496	1.872140096	1.835200239		2	311.5	1.002236143
2	403.18	403180	1006.878	1806.087	1806.087	1006.878	1.79374959	2.015580877		2	311.75	1.002167785
2	403.386	403386	1075.715	2144.744	2144.744	1075.715	1.993784599	2.233591959		2	312	1.00291392
2	403.579	403579	650.1796	1344.547	1344.547	650.1796	2.067962452	2.469424315		2	312.25	1.004302127
2	403.81	403810	1008.786	2872.597	2872.597	1008.786	2.847578178	2.709234232		2	312.5	1.005310257
2	403.985	403985	1155.042	3515.968	3515.968	1155.042	3.044017447	2.887353126		2	312.75	1.005225426
2	404.162	404162	927.6138	3021.818	3021.818	927.6138	3.257625102	3.059969307		2	313	1.00476926
2	404.333	404333	866.2747	2876.209	2876.209	866.2747	3.320204319	3.155802048		2	313.25	1.004184457
2	404.513	404513	1014.069	3854.74	3854.74	1014.069	3.801260072	3.214549327		2	313.5	1.003688297
2	405.023	405023	953.0518	3095.822	3095.822	953.0518	3.248325012	3.371386467		2	313.75	1.003075964
2	405.438	405438	1775.799	5647.128	5647.128	1775.799	3.180049093	3.593809443		2	314	1.002188949
2	405.735	405735	1203.831	3714.613	3714.613	1203.831	3.085659864	3.741087377		2	314.25	1.001549041
2	406.06	406060	1815.998	6068.399	6068.399	1815.998	3.341633085	3.956369514		2	314.5	0.999865849
2	406.359	406359	1249.792	5412.704	5412.704	1249.792	4.330883859	4.15975949		2	314.75	0.998199807
2	406.534	406534	1132.184	5268.097	5268.097	1132.184	4.653039612	4.223301971		2	315	1.000034997
2	406.699	406699	1346.284	7386.851	7386.851	1346.284	5.486844529	4.225377479		2	315.25	1.002947473
2	407.053	407053	1541.238	6969.652	6969.652	1541.238	4.522112743	4.129031732		2	315.5	1.00788518
2	407.414	407414	1055.815	4131.514	4131.514	1055.815	3.913104095	4.076126054		2	315.75	1.016575273
2	407.578	407578	1081.148	4300.899	4300.899	1081.148	3.978085332	4.097662495		2	316	1.027409523
2	407.833	407833	1150.877	4155.551	4155.551	1150.877	3.610769005	4.132646129		2	316.25	1.03613654
2	408.061	408061	1009.941	3720.891	3720.891	1009.941	3.684265715	4.165774848		2	316.5	1.041834063
2	408.352	408352	1340.084	4390.737	4390.737	1340.084	3.276464013	4.226267522		2	316.75	1.040965219
2	408.929	408929	1388.066	4789.107	4789.107	1388.066	3.450201215	4.315451865		2	317	1.037989113
2	409.297	409297	914.846	5138.997	5138.997	914.846	5.617335595	4.296025493		2	317.25	1.03409141
2	409.802	409802	789.6254	4656.64	4656.64	789.6254	5.897277367	4.230322497		2	317.5	1.027243778
2	410.222	410222	850.8243	4137.551	4137.551	850.8243	4.862991102	4.123031524		2	317.75	1.019117009
2	410.734	410734	1651.075	5565.71	5565.71	1651.075	3.370961343	3.907677722		2	318	1.00680704
2	410.922	410922	1285.461	3784.332	3784.332	1285.461	2.943949291	3.806995492		2	318.25	1.000611247
2	415.268	415268	1468.561	1466.358	1466.358	1468.561	0.998499892	1.038562663		2	318.5	1.001081919
2	415.597	415597	1267.684	1041.449	1041.449	1267.684	0.821536755	0.975736222		2	318.75	1.003709679
2	415.821	415821	1242.519	1013.452	1013.452	1242.519	0.815643061	0.938144539		2	319	1.006097724
2	416.071	416071	911.7705	790.3218	790.3218	911.7705	0.866799046	0.91382268		2	319.25	1.008026423
2	416.238	416238	1124.327	1135.447	1135.447	1124.327	1.009890361	0.905594589		2	319.5	1.010479208
2	416.437	416437	1052.223	983.4801	983.4801	1052.223	0.934668887	0.89480796		2	319.75	1.012024654
2	416.676	416676	873.5802	951.5755	951.5755	873.5802	1.089282358	0.880557671		2	320	1.011906409
2	417.166	417166	1157.627	1001.238	1001.238	1157.627	0.864905535	0.845835245		2	320.25	1.011614514
2	417.39	417390	738.9079	596.862	596.862	738.9079	0.807762375	0.829499466		2	320.5	1.011219643
2	417.679	417679	927.2362	705.7005	705.7005	927.2362	0.761079539	0.797295265		2	320.75	1.010626803
2	418.122	418122	1117.752	864.0311	864.0311	1117.752	0.773007877	0.732076412		2	321	1.010593699
2	418.361	418361	928.1026	576.676	576.676	928.1026	0.621349407	0.708246384		2	321.25	1.011279774
2	418.81	418810	980.125	670.684	670.684	980.125	0.684284147	0.691149103		2	321.5	1.012622472
2	419.126	419126	1351.352	1029.835	1029.835	1351.352	0.762077534	0.690144304		2	321.75	1.015401233
2	419.444	419444	1672.002	1150.625	1150.625	1672.002	0.688172024	0.695410939		2	322	1.019114299
2	419.666	419666	1530.575	931.3562	931.3562	1530.575	0.608500858	0.713916804		2	322.25	1.023279768
2	419.9	419900	1528.565	841.7581	841.7581	1528.565	0.550685185	0.735091913		2	322.5	1.026648202
2	420.16	420160	1645.943	1234.467	1234.467	1645.943	0.750005924	0.749344347		2	322.75	1.029266462
2	420.577	420577	1133.938	1205.274	1205.274	1133.938	1.062909965	0.782526871		2	323	1.031785353
2	421.08	421080	859.4126	724.7227	724.7227	859.4126	0.843276792	0.807489957		2	323.25	1.034142139
2	421.407	421407	927.7686	845.8812	845.8812	927.7686	0.911737259	0.8037227		2	323.5	1.036437379
2	421.729	421729	825.916	568.3729	568.3729	825.916	0.688172768	0.795315241		2	323.75	1.038532372
2	422.107	422107	834.692	618.788	618.788	834.692	0.741336924	0.770221262		2	324	1.040343586
2	422.332	422332	881.158	631.2519	631.2519	881.158	0.716389002	0.746917372		2	324.25	1.042094963
2	422.805	422805	805.9026	558.9925	558.9925	805.9026	0.693622902	0.708563006		2	324.5	1.043371419
2	422.956	422956	677.2838	429.9231	429.9231	677.2838	0.634775407	0.707062763		2	324.75	1.043399088
2	423.395	423395	800.127	630.0765	630.0765	800.127	0.787470614	0.716540871		2	325	1.042697482
2	423.798	423798	965.8437	657.8988	657.8988	965.8437	0.681164872	0.713229691		2	325.25	1.041677397
2	424.073	424073	1030	805.2789	805.2789	1030	0.781824175	0.712163822		2	325.5	1.041011528
2	424.404	424404	906.3081	738.7202	738.7202	906.3081	0.815087276	0.712527763		2	325.75	1.040405051
2	424.6	424600	941.6626	677.0133	677.0133	941.6626	0.718955282	0.711742395		2	326	1.039811838
2	424.79	424790	1311.621	807.6571	807.6571	1311.621	0.615770181	0.710072319		2	326.25	1.039364311
2	424.961	424961	1276.672	894.4536	894.4536	1276.672	0.70061347	0.710419876		2	326.5	1.038794044
2	425.169	425169	1401.051	874.4172	874.4172	1401.051	0.624115182	0.714719048		2	326.75	1.039490711
2	425.339	425339	1125.118	828.4208	828.4208	1125.118	0.736296815	0.719937742		2	327	1.042150985
2	425.688	425688	1104.457	851.5281	851.5281	1104.457	0.770992533	0.729937243		2	327.25	1.046350838
2	425.863	425863	1049.858	692.8272	692.8272	1049.858	0.659924676	0.736631912		2	327.5	1.050114629
2	426.119	426119	1432.204	1178.88	1178.88	1432.204	0.823122963	0.747816603		2	327.75	1.052611114
2	426.535	426535	1079.771	961.2716	961.2716	1079.771	0.890255063	0.76033486		2	328	1.053590315
2	426.82	426820	1251.004	841.1678	841.1678	1251.004	0.672394173	0.768989737		2	328.25	1.052753492
2	427.085	427085	1298.582	1078.521	1078.521	1298.582	0.830537463	0.773739092		2	328.5	1.050677881
2	427.297	427297	934.6648	682.8162	682.8162	934.6648	0.730546609	0.773518746		2	328.75	1.046946524
2	427.556	427556	1911.41	1296.733	1296.733	1911.41	0.67841698	0.76925439		2	329	1.04201409
2	428.135	428135	640.3663	509.4413	509.4413	640.3663	0.795546705	0.7568318		2	329.25	1.036797033
2	428.344	428344	1042.067	899.403	899.403	1042.067	0.863095175	0.754612685		2	329.5	1.030819827
2	428.552	428552	1530.829	1190.059	1190.059	1530.829	0.777395124	0.752900658		2	329.75	1.025744133
2	428.774	428774	945.5652	681.0133	681.0133	945.5652	0.720218236	0.751124634		2	330	1.020212598
2	428.945	428945	555.4864	407.5699	407.5699	555.4864	0.733717153	0.75107585		2	330.25	1.015181294
2	429.141	429141	1350.2	925.2442	925.2442	1350.2	0.685264553	0.750875793		2	330.5	1.011452252
2	429.488	429488	898.3037	629.7545	629.7545	898.3037	0.701048543	0.741842486		2	330.75	1.008282856
2	430.031	430031	1064.761	783.1542	783.1542	1064.761	0.735521117	0.722731286		2	331	1.005590799
2	430.203	430203	914.3938	759.7057	759.7057	914.3938	0.83082989	0.720088585		2	331.25	1.003423485
2	430.624	430624	808.8937	590.2202	590.2202	808.8937	0.72966349	0.721300357		2	331.5	1.001828755
2	430.989	430989	1053.384	718.1443	718.1443	1053.384	0.68174977	0.727003901		2	331.75	1.000503477
2	431.401	431401	703.3362	444.1771	444.1771	703.3362	0.631528848	0.736037466		2	332	0.999755265
2	431.654	431654	791.0213	641.2337	641.2337	791.0213	0.810640244	0.744109611		2	332.25	0.999452105
2	432.01	432010	1117.433	807.384	807.384	1117.433	0.722534595	0.759085443		2	332.5	0.999389932
2	432.274	432274	987.4847	804.792	804.792	987.4847	0.814991868	0.768669977		2	332.75	0.999611143
2	432.524	432524	863.3702	660.8038	660.8038	863.3702	0.765377123	0.779139169		2	333	1.000510592
2	432.798	432798	826.071	716.4451	716.4451	826.071	0.8672924	0.791377316		2	333.25	1.001876703
2	433.129	433129	867.217	596.8291	596.8291	867.217	0.688211947	0.80662313		2	333.5	1.003702372
2	433.427	433427	933.9181	822.5812	822.5812	933.9181	0.880785157	0.821237908		2	333.75	1.00552804
2	433.647	433647	757.3646	668.8443	668.8443	757.3646	0.883120626	0.827435753		2	334	1.006911389
2	434.153	434153	1224.967	878.8489	878.8489	1224.967	0.717447001	0.832875868		2	334.25	1.008180998
2	434.52	434520	1038.413	828.7721	828.7721	1038.413	0.798114141	0.828675224		2	334.5	1.009418768
2	434.788	434788	1163.045	990.5842	990.5842	1163.045	0.851716142	0.812209078		2	334.75	1.010187824
2	435.14	435140	922.6717	870.7216	870.7216	922.6717	0.943696008	0.779091864		2	335	1.009837811
2	435.408	435408	984.5049	887.7443	887.7443	984.5049	0.901716487	0.76204073		2	335.25	1.008983752
2	435.599	435599	1092.792	748.3457	748.3457	1092.792	0.684801591	0.752680641		2	335.5	1.008102213
2	435.886	435886	1114.259	614.1348	614.1348	1114.259	0.551159829	0.738640553		2	335.75	1.006659276
2	436.191	436191	801	543.6066	543.6066	801	0.678659925	0.733827274		2	336	1.005336431
2	436.355	436355	855.9726	606.1597	606.1597	855.9726	0.708153158	0.73263108		2	336.25	1.004220249
2	436.635	436635	875.225	576.0084	576.0084	875.225	0.658126082	0.732134343		2	336.5	1.003115318
2	436.867	436867	899.0212	754.8082	754.8082	899.0212	0.839588877	0.739321832		2	336.75	1.001921437
2	437.084	437084	956.7527	765.0984	765.0984	956.7527	0.799682509	0.753459335		2	337	1.001076077
2	437.374	437374	950.8614	820.6192	820.6192	950.8614	0.863027146	0.770442359		2	337.25	1.000621863
2	437.75	437750	686.8865	508.3479	508.3479	686.8865	0.740075544	0.787342958		2	337.5	1.00150542
2	438.082	438082	796.3226	685.455	685.455	796.3226	0.86077552	0.801391346		2	337.75	1.002606027
2	438.288	438288	768.8094	472.7443	472.7443	768.8094	0.614904422	0.806164929		2	338	1.003201837
2	438.59	438590	918.0027	830.2337	830.2337	918.0027	0.904391349	0.80458817		2	338.25	1.00293937
2	438.754	438754	707.5764	559.9596	559.9596	707.5764	0.791376875	0.802901792		2	338.5	1.002677824
2	439.096	439096	928.4016	760.1247	760.1247	928.4016	0.818745573	0.800099174		2	338.75	1.002476904
2	439.586	439586	957.0879	823.9529	823.9529	957.0879	0.860895744	0.792313003		2	339	1.002288859
2	439.847	439847	673.9301	505.6965	505.6965	673.9301	0.750369363	0.786749601		2	339.25	1.001986033
2	440.027	440027	719.9616	546.8472	546.8472	719.9616	0.759550509	0.77990481		2	339.5	1.001620078
2	440.262	440262	1026.287	864.9112	864.9112	1026.287	0.84275763	0.767286968		2	339.75	1.001180513
2	440.457	440457	790.9784	536.6756	536.6756	790.9784	0.678495898	0.759398593		2	340	1.000198403
2	440.657	440657	790.16	568.3895	568.3895	790.16	0.719334692	0.753472708		2	340.25	0.998566234
2	441.047	441047	858.6469	720.2772	720.2772	858.6469	0.838851453	0.740811698		2	340.5	0.996680626
2	441.303	441303	981.0319	653.4568	653.4568	981.0319	0.666091286	0.73602315		2	340.75	0.995928926
2	441.469	441469	850.3602	601.912	601.912	850.3602	0.707831811	0.736812301		2	341	0.99566945
2	441.803	441803	847.1244	597.8622	597.8622	847.1244	0.705754904	0.741760032		2	341.25	0.996197901
2	442.245	442245	782.3938	672.8227	672.8227	782.3938	0.859954028	0.753507894		2	341.5	0.999289137
2	442.793	442793	618.7588	403.9039	403.9039	618.7588	0.652764696	0.774176806		2	341.75	1.002739054
2	443.032	443032	887.5797	751.2705	751.2705	887.5797	0.84642596	0.77510271		2	342	1.005848704
2	443.314	443314	870.5712	687.6394	687.6394	870.5712	0.789871523	0.760863909		2	342.25	1.009662486
2	443.588	443588	1129.34	853.2152	853.2152	1129.34	0.755498964	0.739431761		2	342.5	1.011708117
2	443.799	443799	1045.576	787.9	787.9	1045.576	0.753555935	0.728698409		2	342.75	1.012184868
2	444.257	444257	836.9021	599.8473	599.8473	836.9021	0.716747275	0.715781196		2	343	1.012127419
2	444.448	444448	914.0431	652.5052	652.5052	914.0431	0.713866994	0.711967036		2	343.25	1.011037965
2	444.801	444801	1289.574	830.5021	830.5021	1289.574	0.644012751	0.713323983		2	343.5	1.008800733
2	445.03	445030	1054.555	662.9362	662.9362	1054.555	0.628640706	0.73114988		2	343.75	1.007470217
2	445.256	445256	969.3244	583.7396	583.7396	969.3244	0.60221284	0.7487537		2	344	1.00709394
2	445.56	445560	934.1184	819.3143	819.3143	934.1184	0.877098984	0.768313874		2	344.25	1.006767457
2	445.725	445725	931.7142	778.5316	778.5316	931.7142	0.835590571	0.783115942		2	344.5	1.00702685
2	446.016	446016	637.2151	533.3318	533.3318	637.2151	0.836972947	0.800939104		2	344.75	1.007614929
2	446.237	446237	710.5118	656.811	656.811	710.5118	0.924419552	0.805331577		2	345	1.007513263
2	446.434	446434	852.176	672.8886	672.8886	852.176	0.78961224	0.807485913		2	345.25	1.006704276
2	446.948	446948	882.8115	733.5987	733.5987	882.8115	0.83098	0.780337788		2	345.5	1.005591842
2	447.349	447349	966.029	541.4013	541.4013	966.029	0.560440007	0.746029038		2	345.75	1.004560501
2	447.554	447554	1239.396	900.6488	900.6488	1239.396	0.726683643	0.73572767		2	346	1.004111061
2	447.756	447756	721.5242	531.0743	531.0743	721.5242	0.736045028	0.728009807		2	346.25	1.004316248
2	448.21	448210	821.9416	753.2834	753.2834	821.9416	0.916468275	0.715460518		2	346.5	1.004670582
2	448.558	448558	686.7304	444.3594	444.3594	686.7304	0.647065282	0.730316424		2	346.75	1.005587339
2	448.737	448737	874.6961	537.6497	537.6497	874.6961	0.614670284	0.743227536		2	347	1.006726597
2	449.055	449055	901.1764	775.5328	775.5328	901.1764	0.86057824	0.76549428		2	347.25	1.008155873
2	449.238	449238	1069.156	751.344	751.344	1069.156	0.702744969	0.779951604		2	347.5	1.008903211
2	449.578	449578	1049.648	854.7604	854.7604	1049.648	0.814330518	0.818484109		2	347.75	1.009466546
2	449.959	449959	847.3659	735.1428	735.1428	847.3659	0.867562407	0.854892008		2	348	1.009871987
2	450.302	450302	900.775	722.4571	722.4571	900.775	0.802039466	0.877511538		2	348.25	1.00950082
2	450.574	450574	979.3343	1045.525	1045.525	979.3343	1.067587442	0.89213525		2	348.5	1.007986063
2	450.817	450817	1013.135	859.4649	859.4649	1013.135	0.848322188	0.895589871		2	348.75	1.006507038
2	451.078	451078	1103.161	1056.46	1056.46	1103.161	0.957666197	0.883579853		2	349	1.004708838
2	451.3	451300	791.7949	619.8193	619.8193	791.7949	0.782802845	0.868891909		2	349.25	1.00282771
2	451.494	451494	1149.934	929.6162	929.6162	1149.934	0.808408309	0.851289985		2	349.5	1.002707165
2	451.715	451715	855.4383	830.707	830.707	855.4383	0.971089323	0.823365346		2	349.75	1.00258662
2	451.901	451901	865.4798	576.4278	576.4278	865.4798	0.66602109	0.803360051		2	350	1.002753455
2	452.086	452086	1206.845	985.3815	985.3815	1206.845	0.816493833	0.784049318		2	350.25	1.00292069
2	452.318	452318	1281.44	1017.654	1017.654	1281.44	0.79414877	0.756650555		2	350.5	1.002964086
2	452.494	452494	1269.579	846.4483	846.4483	1269.579	0.666715738	0.74231569		2	350.75	1.003017223
2	452.687	452687	1090.578	937.3267	937.3267	1090.578	0.859476993	0.732692189		2	351	1.003284166
2	452.882	452882	784.4867	532.9981	532.9981	784.4867	0.679422736	0.724720701		2	351.25	1.003772836
2	453.157	453157	1060.525	675.3028	675.3028	1060.525	0.636762735	0.720537644		2	351.5	1.00441879
2	453.388	453388	966.6657	680.8431	680.8431	966.6657	0.704321153	0.722460831		2	351.75	1.004849684
2	453.654	453654	1042.952	818.9512	818.9512	1042.952	0.785224248	0.732059268		2	352	1.004938804
2	454.04	454040	811.3388	708.1773	708.1773	811.3388	0.872850282	0.778920759		2	352.25	1.005002899
2	454.252	454252	798.1404	609.3043	609.3043	798.1404	0.76340491	0.811982548		2	352.5	1.005102116
2	454.446	454446	779.3001	533.3238	533.3238	779.3001	0.684362545	0.837045261		2	352.75	1.005242878
2	454.726	454726	828.2605	632.7341	632.7341	828.2605	0.763931275	0.877025926		2	353	1.00539691
2	454.923	454923	788.2694	925.9347	925.9347	788.2694	1.174642451	0.909207211		2	353.25	1.005581648
2	455.154	455154	900.8958	845.5321	845.5321	900.8958	0.938545945	0.937257495		2	353.5	1.0059366
2	455.51	455510	697.7683	620.2313	620.2313	697.7683	0.888878586	0.961385427		2	353.75	1.006357746
2	455.958	455958	692.5084	793.8464	793.8464	692.5084	1.146334687	0.976922197		2	354	1.006799649
2	456.214	456214	691.3562	621.0109	621.0109	691.3562	0.89825028	0.976159827		2	354.25	1.006911598
2	456.519	456519	784.3295	700.5067	700.5067	784.3295	0.893128079	0.956054296		2	354.5	1.006346573
2	456.754	456754	788.3275	832.4307	832.4307	788.3275	1.055945277	0.93636005		2	354.75	1.005490933
2	456.98	456980	616.6091	495.7725	495.7725	616.6091	0.804030463	0.916841115		2	355	1.004379032
2	457.249	457249	728.3453	675.6885	675.6885	728.3453	0.927703522	0.886916292		2	355.25	1.003669927
2	457.456	457456	895.692	752.5936	752.5936	895.692	0.840237046	0.866335362		2	355.5	1.003262627
2	457.701	457701	816.1629	689.9916	689.9916	816.1629	0.84540917	0.838050604		2	355.75	1.003120813
2	458.048	458048	830.7873	725.0293	725.0293	830.7873	0.872701472	0.800662439		2	356	1.003315652
2	458.351	458351	1175.322	1067.445	1067.445	1175.322	0.90821494	0.790679488		2	356.25	1.00397104
2	458.585	458585	1427.858	812.6863	812.6863	1427.858	0.569164651	0.787639789		2	356.5	1.004714279
2	458.749	458749	1115.011	764.687	764.687	1115.011	0.685811171	0.785232847		2	356.75	1.005468068
2	458.975	458975	907.1105	736.5368	736.5368	907.1105	0.811959293	0.784972955		2	357	1.006328887
2	459.253	459253	796.8634	646.6478	646.6478	796.8634	0.811491405	0.787523319		2	357.25	1.007143639
2	459.551	459551	797.0207	628.8596	628.8596	797.0207	0.789012883	0.794741267		2	357.5	1.007793604
2	459.757	459757	725.154	724.4552	724.4552	725.154	0.999036343	0.803085213		2	357.75	1.007556473
2	459.925	459925	706.8758	568.7314	568.7314	706.8758	0.804570478	0.807347189		2	358	1.00715876
2	460.14	460140	820.5809	637.9841	637.9841	820.5809	0.777478613	0.809778312		2	358.25	1.006675375
2	460.403	460403	1095.784	785.2202	785.2202	1095.784	0.716583013	0.81097191		2	358.5	1.005766497
2	460.645	460645	929.9755	683.5589	683.5589	929.9755	0.735028934	0.808124561		2	358.75	1.004308181
2	460.937	460937	903.1309	800.8406	800.8406	903.1309	0.886738124	0.791787863		2	359	1.002824661
2	461.365	461365	905.0896	675.1179	675.1179	905.0896	0.74591278	0.756638198		2	359.25	1.00136802
2	461.661	461661	792.1249	771.3164	771.3164	792.1249	0.973730784	0.748021198		2	359.5	0.99993045
2	461.85	461850	1013.31	696.7189	696.7189	1013.31	0.687567378	0.744250524		2	359.75	0.999140458
2	462.06	462060	1053.321	633.6515	633.6515	1053.321	0.601574924	0.744479735		2	360	0.998465118
2	462.224	462224	846.9579	660.304	660.304	846.9579	0.779618444	0.756529011		2	360.25	0.998127295
2	462.455	462455	1003.891	738.6445	738.6445	1003.891	0.735781574	0.779987676		2	360.5	0.998655871
2	462.662	462662	1162.392	900.8532	900.8532	1162.392	0.774999484	0.808309899		2	360.75	0.998696436
2	462.943	462943	859.3902	720.0718	720.0718	859.3902	0.837886911	0.884032151		2	361	0.999252086
2	463.203	463203	732.555	621.3186	621.3186	732.555	0.848152835	0.97760637		2	361.25	1.001151494
2	463.48	463480	827.1258	1034.163	1034.163	827.1258	1.250309203	1.04805971		2	361.5	1.005142433
2	463.657	463657	836.8014	819.5043	819.5043	836.8014	0.979329504	1.079759377		2	361.75	1.011193735
2	463.877	463877	1130.522	1297.646	1297.646	1130.522	1.147829056	1.123807535		2	362	1.020878431
2	464.048	464048	5306.008	7478.56	7478.56	5306.008	1.409451324	1.142189457		2	362.25	1.039079887
2	464.259	464259	870.786	1009.26	1009.26	870.786	1.159021849	1.137934692		2	362.5	1.058499519
2	464.568	464568	940.2917	984.9969	984.9969	940.2917	1.04754397	1.113771287		2	362.75	1.075732338
2	464.925	464925	650.3383	628.5953	628.5953	650.3383	0.966566632	1.042987769		2	363	1.093136133
2	465.097	465097	850.4209	726.7122	726.7122	850.4209	0.854532385	0.994844103		2	363.25	1.110094394
2	465.367	465367	968.8371	1042.85	1042.85	968.8371	1.076393544	0.937979483		2	363.5	1.126156217
2	465.892	465892	982.1123	787.0564	787.0564	982.1123	0.80139145	0.866034256		2	363.75	1.134277826
2	466.16	466160	1509.921	1113.814	1113.814	1509.921	0.737663759	0.834437867		2	364	1.131006156
2	466.354	466354	936.714	785.7285	785.7285	936.714	0.838813661	0.819656801		2	364.25	1.120027993
2	466.775	466775	1086.86	932.5132	932.5132	1086.86	0.857988333	0.814759943		2	364.5	1.107298924
2	467.06	467060	1117.057	856.8385	856.8385	1117.057	0.767049936	0.82006928		2	364.75	1.08805216
2	467.248	467248	813.6276	683.5975	683.5975	813.6276	0.840184748	0.821232365		2	365	1.065838839
2	467.614	467614	852.1902	776.3806	776.3806	852.1902	0.911041455	0.831375972		2	365.25	1.048904853
2	467.938	467938	897.0001	741.0974	741.0974	897.0001	0.826195449	0.843103797		2	365.5	1.032243238
2	468.499	468499	704.1449	580.5462	580.5462	704.1449	0.824469793	0.855267194		2	365.75	1.018476779
2	468.741	468741	847.3743	753.1709	753.1709	847.3743	0.888829057	0.859975777		2	366	1.008875653
2	468.982	468982	822.031	647.1863	647.1863	822.031	0.787301574	0.862022666		2	366.25	1.006344472
2	469.226	469226	737.3471	660.4339	660.4339	737.3471	0.895689289	0.862432286		2	366.5	1.006417487
2	469.6	469600	885.0089	724.321	724.321	885.0089	0.818433577	0.860467069		2	366.75	1.004443789
2	469.818	469818	920.9772	793.3032	793.3032	920.9772	0.861371161	0.854895457		2	367	1.003205429
2	469.986	469986	928.8943	880.7513	880.7513	928.8943	0.948171713	0.8490145		2	367.25	1.002529464
2	470.21	470210	830.4441	707.4143	707.4143	830.4441	0.851850594	0.842353052		2	367.5	1.002122181
2	470.518	470518	704.1509	643.3138	643.3138	704.1509	0.913602184	0.821634756		2	367.75	1.0019735
2	470.786	470786	748.4565	493.8686	493.8686	748.4565	0.659849437	0.806890081		2	368	1.002273513
2	471.179	471179	552.7392	472.5673	472.5673	552.7392	0.854955285	0.810839235		2	368.25	1.002479883
2	471.453	471453	529.9888	372.7885	372.7885	529.9888	0.703389392	0.818387169		2	368.5	1.002323976
2	471.738	471738	706.8525	592.9171	592.9171	706.8525	0.838813048	0.828488296		2	368.75	1.002100755
2	472.015	472015	873.0921	660.7216	660.7216	873.0921	0.756760484	0.853584893		2	369	1.00161591
2	472.259	472259	705.7711	655.2757	655.2757	705.7711	0.928453574	0.883545247		2	369.25	1.00112169
2	472.496	472496	826.4337	677.4226	677.4226	826.4337	0.819693824	0.898105358		2	369.5	1.000715916
2	472.774	472774	584.0104	517.9765	517.9765	584.0104	0.886930267	0.894196544		2	369.75	0.999744752
2	472.962	472962	1728.439	2235.592	2235.592	1728.439	1.293416777	0.887740085		2	370	0.998492702
2	473.364	473364	727.9149	650.2298	650.2298	727.9149	0.893277222	0.87106664		2	370.25	0.997328891
2	473.651	473651	853.3341	615.0052	615.0052	853.3341	0.720708571	0.838352324		2	370.5	0.997631483
2	473.848	473848	754.4406	604.2272	604.2272	754.4406	0.800894332	0.817965077		2	370.75	0.999279825
2	474.302	474302	1141.432	648.1172	648.1172	1141.432	0.56781061	0.804112222		2	371	1.001248271
2	474.662	474662	903.9559	707.9701	707.9701	903.9559	0.783190972	0.798874328		2	371.25	1.003245852
2	475.139	475139	813.9684	659.6991	659.6991	813.9684	0.810472618	0.795308819		2	371.5	1.006273295
2	475.414	475414	872.7169	660.1527	660.1527	872.7169	0.756433959	0.80279272		2	371.75	1.008514219
2	475.643	475643	672.9298	627.8382	627.8382	672.9298	0.932992119	0.813360388		2	372	1.009621129
2	475.896	475896	706.1488	638.0898	638.0898	706.1488	0.903619464	0.813779771		2	372.25	1.009438947
2	476.114	476114	637.2991	502.183	502.183	637.2991	0.787986363	0.800901847		2	372.5	1.00879394
2	476.417	476417	724.9655	609.0676	609.0676	724.9655	0.84013322	0.777652764		2	372.75	1.008383708
2	476.678	476678	832.2915	683.0591	683.0591	832.2915	0.820696955	0.761830225		2	373	1.00740153
2	476.958	476958	1006.831	696.3441	696.3441	1006.831	0.691619646	0.738683101		2	373.25	1.005739935
2	477.139	477139	1555.639	1020.714	1020.714	1555.639	0.656138089	0.725190862		2	373.5	1.00434093
2	477.386	477386	1485.402	898.6665	898.6665	1485.402	0.604998849	0.714973197		2	373.75	1.004223173
2	477.574	477574	1506.316	995.1931	995.1931	1506.316	0.660680163	0.707531307		2	374	1.004733533
2	479.233	479233	1462.679	998.0351	998.0351	1462.679	0.682333649	0.707276789		2	374.25	1.005837863
2	479.525	479525	935.5193	779.1527	779.1527	935.5193	0.832855827	0.728807176		2	374.5	1.007172901
2	479.755	479755	765.0415	512.6678	512.6678	765.0415	0.670117634	0.749842013		2	374.75	1.009026027
2	480.245	480245	903.6031	696.785	696.785	903.6031	0.771118426	0.798871569		2	375	1.01004649
2	480.556	480556	1036.764	970.763	970.763	1036.764	0.936339418	0.826893214		2	375.25	1.01007997
2	480.892	480892	1244.268	893.721	893.721	1244.268	0.718270501	0.85740152		2	375.5	1.008579348
2	481.088	481088	1011.607	989.731	989.731	1011.607	0.978375001	0.879014886		2	375.75	1.007138373
2	481.441	481441	930.4696	766.101	766.101	930.4696	0.823348769	0.917990491		2	376	1.006977829
2	481.614	481614	682.2399	678.8122	678.8122	682.2399	0.994975814	0.940382418		2	376.25	1.007341945
2	481.827	481827	877.8279	985.0219	985.0219	877.8279	1.122112774	0.964720039		2	376.5	1.007789288
2	482.09	482090	764.6667	830.5743	830.5743	764.6667	1.086191278	0.990720857		2	376.75	1.009388111
2	482.285	482285	539.8318	495.5459	495.5459	539.8318	0.917963521	1.022710511		2	377	1.011116978
2	482.464	482464	977.8536	1072.178	1072.178	977.8536	1.096460656	1.06005063		2	377.25	1.012220545
2	482.784	482784	766.5547	802.6486	802.6486	766.5547	1.047085877	1.137988654		2	377.5	1.012769664
2	482.97	482970	749.0798	845.5356	845.5356	749.0798	1.12876572	1.194823139		2	377.75	1.013275432
2	483.224	483224	830.8407	1072.148	1072.148	830.8407	1.290437505	1.279098332		2	378	1.012601761
2	483.533	483533	672.9143	875.4908	875.4908	672.9143	1.301043536	1.400657013		2	378.25	1.010143371
2	483.916	483916	1017.753	1667.027	1667.027	1017.753	1.6379485	1.626209079		2	378.5	1.007283866
2	484.288	484288	748.2184	1606.089	1606.089	748.2184	2.14655106	1.865018483		2	378.75	1.005195247
2	484.685	484685	1206.766	2269.327	2269.327	1206.766	1.880502931	2.15769229		2	379	1.003361922
2	485.013	485013	905.8468	2011.959	2011.959	905.8468	2.221080872	2.395445804		2	379.25	1.001538114
2	485.202	485202	831.7055	1758.511	1758.511	831.7055	2.114343358	2.47009657		2	379.5	1.000396049
2	485.494	485494	977.5427	2968.419	2968.419	977.5427	3.036613132	2.477906029		2	379.75	1.00018991
2	485.715	485715	464.0841	1424.799	1424.799	464.0841	3.070131039	2.445529437		2	380	1.000337073
2	486.012	486012	768.9504	2203.949	2203.949	768.9504	2.866178365	2.418807532		2	380.25	1.001308823
2	486.353	486353	980.7563	2135.009	2135.009	980.7563	2.176900623	2.38615662		2	380.5	1.002716076
2	486.847	486847	1042.304	1411.392	1411.392	1042.304	1.354107823	2.275451602		2	380.75	1.004523925
2	487.057	487057	1294.948	2380.367	2380.367	1294.948	1.838195047	2.243995411		2	381	1.005660865
2	487.422	487422	858.392	1868.817	1868.817	858.392	2.17711372	2.232884893		2	381.25	1.006213386
2	487.837	487837	608.0743	1700.938	1700.938	608.0743	2.797253559	2.22124431		2	381.5	1.006646238
2	488.16	488160	812.38	2284.829	2284.829	812.38	2.812512617	2.228343801		2	381.75	1.006924093
2	488.476	488476	1139.324	2670.822	2670.822	1139.324	2.344216395	2.248172533		2	382	1.007057514
2	488.65	488650	1018.312	1879.45	1879.45	1018.312	1.845652413	2.232399483		2	382.25	1.007198285
2	488.955	488955	952.504	1822.726	1822.726	952.504	1.913615061	2.137270785		2	382.5	1.007375963
2	489.206	489206	1162.966	2655.147	2655.147	1162.966	2.283082223	2.026257959		2	382.75	1.007615636
2	489.496	489496	760.6029	1491.092	1491.092	760.6029	1.960407987	1.904823816		2	383	1.007775769
2	489.725	489725	878.3902	1449.136	1449.136	878.3902	1.649763397	1.808823949		2	383.25	1.007943477
2	489.98	489980	723.5871	1188.511	1188.511	723.5871	1.642526518	1.681441351		2	383.5	1.008114459
2	490.437	490437	1401.146	1860.705	1860.705	1401.146	1.327987947	1.472768809		2	383.75	1.008239407
2	490.788	490788	1367.342	1861.735	1861.735	1367.342	1.361572306	1.348312316		2	384	1.008159684
2	491.173	491173	1236.827	1731.661	1731.661	1236.827	1.400083439	1.224091383		2	384.25	1.007629597
2	491.459	491459	442.5025	479.3829	479.3829	442.5025	1.083345066	1.149486634		2	384.5	1.006598636
2	491.806	491806	794.3294	820.5419	820.5419	794.3294	1.032999534	1.073286027		2	384.75	1.005536629
2	492.074	492074	741.3217	762.9677	762.9677	741.3217	1.029199199	1.020547991		2	385	1.004579116
2	492.439	492439	610.5205	567.6797	567.6797	610.5205	0.929829056	0.957664957		2	385.25	1.004056299
2	492.772	492772	1354.89	1114.673	1114.673	1354.89	0.822703688	0.910371026		2	385.5	1.00366132
2	493.107	493107	843.2679	784.4632	784.4632	843.2679	0.930265696	0.868979398		2	385.75	1.003548611
2	493.318	493318	794.8643	715.8939	715.8939	794.8643	0.900649205	0.846818647		2	386	1.003692674
2	493.64	493640	1227.328	1080.771	1080.771	1227.328	0.880588563	0.821687301		2	386.25	1.004179603
2	494.113	494113	977.2639	791.0009	791.0009	977.2639	0.809403581	0.79710912		2	386.5	1.00511966
2	494.339	494339	1007.203	718.1578	718.1578	1007.203	0.713021903	0.791604635		2	386.75	1.005781347
2	494.549	494549	844.1259	619.6092	619.6092	844.1259	0.734024628	0.788523592		2	387	1.005886862
2	495.007	495007	474.8291	397.5996	397.5996	474.8291	0.83735306	0.787399266		2	387.25	1.005845103
2	495.33	495330	1134.426	745.8253	745.8253	1134.426	0.657447291	0.793631503		2	387.5	1.005706126
2	495.794	495794	972.4003	968.7763	968.7763	972.4003	0.99627314	0.803159708		2	387.75	1.005400856
2	495.971	495971	891.5604	697.1791	697.1791	891.5604	0.781976297	0.809773469		2	388	1.004939689
2	496.358	496358	721.8326	656.6832	656.6832	721.8326	0.909744448	0.829014532		2	388.25	1.004492474
2	496.784	496784	978.5496	637.1547	637.1547	978.5496	0.651121517	0.830413976		2	388.5	1.00397359
2	497.211	497211	820.6025	649.0056	649.0056	820.6025	0.790889133	0.825768076		2	388.75	1.003410972
2	497.412	497412	884.1336	798.0389	798.0389	884.1336	0.902622522	0.823044981		2	389	1.00280696
2	497.631	497631	773.7776	738.6063	738.6063	773.7776	0.954545983	0.816363752		2	389.25	1.002101756
2	497.816	497816	593.4952	434.5436	434.5436	593.4952	0.732177109	0.810843559		2	389.5	1.001431124
2	498.102	498102	945.5217	760.8005	760.8005	945.5217	0.804635684	0.805016742		2	389.75	1.001085527
2	498.344	498344	773.3362	708.6085	708.6085	773.3362	0.916300698	0.799986695		2	390	1.000907039
2	498.526	498526	808.8189	579.1987	579.1987	808.8189	0.71610431	0.79824086		2	390.25	1.000821215
2	498.931	498931	833.9578	544.5986	544.5986	833.9578	0.653028966	0.794159974		2	390.5	1.000836599
2	499.13	499130	928.9991	738.9987	738.9987	928.9991	0.795478381	0.793120287		2	390.75	1.000970164
2	499.327	499327	841.1578	765.579	765.579	841.1578	0.910149083	0.795654157		2	391	1.00124206
2	499.505	499505	1091.149	870.3089	870.3089	1091.149	0.797607751	0.807564935		2	391.25	1.001615112
2	499.691	499691	936.4429	687.7047	687.7047	936.4429	0.734379747	0.828820794		2	391.5	1.002121706
2	500	500000	899.8145	793.2779	793.2779	899.8145	0.881601597	0.855077788		2	391.75	1.002664546
2	500.397	500397	837.2457	837.0491	837.0491	837.2457	0.999765182	0.864174703		2	392	1.003813403
2	500.579	500579	611.6335	439.873	439.873	611.6335	0.719177416	0.863582187		2	392.25	1.005103462
2	500.958	500958	690.8291	699.0524	699.0524	690.8291	1.011903523	0.833105507		2	392.5	1.006324968
2	501.162	501162	891.381	761.322	761.322	891.381	0.854092694	0.807797384		2	392.75	1.007341255
2	501.534	501534	1143.706	804.5758	804.5758	1143.706	0.703481314	0.775862401		2	393	1.00733708
2	501.709	501709	1068.516	736.6825	736.6825	1068.516	0.689444519	0.768157579		2	393.25	1.007180092
2	501.888	501888	949.2985	615.4664	615.4664	949.2985	0.648338115	0.76182677		2	393.5	1.007023217
2	502.111	502111	798.8068	561.7907	561.7907	798.8068	0.703287328	0.766589495		2	393.75	1.006925408
2	502.312	502312	791.8212	706.7679	706.7679	791.8212	0.89258522	0.777602542		2	394	1.007112028
2	502.541	502541	760.9375	546.5634	546.5634	760.9375	0.718276337	0.787367594		2	394.25	1.007426941
2	502.727	502727	967.5668	860.6864	860.6864	967.5668	0.889536929	0.803936318		2	394.5	1.008210809
2	503.028	503028	659.7865	611.7612	611.7612	659.7865	0.927210848	0.83585752		2	394.75	1.009282706
2	503.308	503308	1034.402	779.2502	779.2502	1034.402	0.753334004	0.83255313		2	395	1.010336781
2	503.488	503488	796.6717	664.2304	664.2304	796.6717	0.833756741	0.825242979		2	395.25	1.011447157
2	503.815	503815	1100.892	1037.396	1037.396	1100.892	0.942323134	0.811241443		2	395.5	1.01269043
2	504.067	504067	795.5511	617.243	617.243	795.5511	0.775868451	0.793910311		2	395.75	1.014027686
2	504.372	504372	862.8896	645.5923	645.5923	862.8896	0.748174853	0.761510261		2	396	1.014931089
2	504.697	504697	1225.72	680.0132	680.0132	1225.72	0.554786738	0.73877495		2	396.25	1.014603797
2	504.922	504922	843.1596	671.2553	671.2553	843.1596	0.796118908	0.737414691		2	396.5	1.013839502
2	505.224	505224	1214.853	843.532	843.532	1214.853	0.694349028	0.741456417		2	396.75	1.012663828
2	505.439	505439	790.6432	563.2746	563.2746	790.6432	0.712425782	0.742920078		2	397	1.011748315
2	505.744	505744	1082.308	934.6628	934.6628	1082.308	0.86358301	0.756561787		2	397.25	1.010960744
2	506.039	506039	809.2594	662.4977	662.4977	809.2594	0.818646901	0.771549054		2	397.5	1.010354231
2	506.444	506444	799.5238	621.7456	621.7456	799.5238	0.777644893	0.770032161		2	397.75	1.009866759
2	506.76	506760	793.3674	580.0051	580.0051	793.3674	0.731067473	0.763752331		2	398	1.009528862
2	507.065	507065	826.2356	595.2853	595.2853	826.2356	0.72047888	0.756756236		2	398.25	1.009408115
2	507.258	507258	720.0467	543.2797	543.2797	720.0467	0.754506201	0.75045565		2	398.5	1.009518624
2	507.475	507475	822.8409	631.1256	631.1256	822.8409	0.767008057	0.742423984		2	398.75	1.009828026
2	507.687	507687	920.7562	722.412	722.412	920.7562	0.78458554	0.73645499		2	399	1.010383569
2	507.916	507916	511.5549	344.4913	344.4913	511.5549	0.673419999	0.73010125		2	399.25	1.010966629
2	508.169	508169	1026.11	676.0713	676.0713	1026.11	0.65886825	0.722795265		2	399.5	1.01151997
2	508.377	508377	746.9202	539.0049	539.0049	746.9202	0.721636528	0.714059212		2	399.75	1.011196673
2	508.618	508618	770.8246	673.0667	673.0667	770.8246	0.873177504	0.704204624		2	400	1.011221715
2	508.817	508817	722.2236	444.9304	444.9304	722.2236	0.616056302	0.696901887		2	400.25	1.011694618
2	509.306	509306	837.6987	596.0563	596.0563	837.6987	0.711540199	0.676085566		2	400.5	1.011970316
2	509.503	509503	998.6529	592.717	592.717	998.6529	0.593516526	0.674538108		2	400.75	1.013324001
2	509.854	509854	847.1364	605.1915	605.1915	847.1364	0.714396761	0.68800209		2	401	1.014926477
2	510.191	510191	775.7382	461.5743	461.5743	775.7382	0.595012982	0.707871788		2	401.25	1.018138013
2	510.371	510371	697.7602	489.8723	489.8723	697.7602	0.702063976	0.715683872		2	401.5	1.022380162
2	510.651	510651	862.168	708.1189	708.1189	862.168	0.82132357	0.730688771		2	401.75	1.028054584
2	510.839	510839	763.2851	612.2547	612.2547	763.2851	0.802131078	0.743127451		2	402	1.034309028
2	511.062	511062	992.4013	768.6926	768.6926	992.4013	0.774578389	0.753326838		2	402.25	1.043034903
2	511.427	511427	662.6974	488.4666	488.4666	662.6974	0.737088451	0.764846855		2	402.5	1.05277538
2	511.682	511682	724.5568	573.3717	573.3717	724.5568	0.791341272	0.769598408		2	402.75	1.067975721
2	511.946	511946	866.4854	640.7192	640.7192	866.4854	0.739446043	0.763019146		2	403	1.087536097
2	512.129	512129	654.851	507.3119	507.3119	654.851	0.774698214	0.752706724		2	403.25	1.107253628
2	512.656	512656	1010.232	651.7504	651.7504	1010.232	0.645149233	0.725800963		2	403.5	1.129113184
2	513.075	513075	913.1353	746.19	746.19	913.1353	0.817173534	0.720742791		2	403.75	1.150264574
2	513.436	513436	924.5389	682.8507	682.8507	924.5389	0.738585148	0.71965891		2	404	1.169948134
2	513.784	513784	961.2978	583.0805	583.0805	961.2978	0.606555534	0.721227205		2	404.25	1.185947868
2	514.053	514053	943.8187	616.337	616.337	943.8187	0.653024781	0.726743223		2	404.5	1.193744533
2	514.419	514419	1051.052	833.8983	833.8983	1051.052	0.793393952	0.738977831		2	404.75	1.19969709
2	514.645	514645	892.6674	717.9303	717.9303	892.6674	0.804252849	0.74449002		2	405	1.205630733
2	514.936	514936	838.0642	719.408	719.408	838.0642	0.858416336	0.752340299		2	405.25	1.21556651
2	515.138	515138	1027.385	712.8857	712.8857	1027.385	0.693883695	0.756888108		2	405.5	1.225716032
2	515.423	515423	767.1155	505.3877	505.3877	767.1155	0.658815654	0.75742666		2	405.75	1.235476874
2	515.733	515733	1134.349	905.0645	905.0645	1134.349	0.79787129	0.75394836		2	406	1.248257948
2	516.163	516163	831.3785	667.4897	667.4897	831.3785	0.802871015	0.747219114		2	406.25	1.261300446
2	516.489	516489	826.7995	629.6492	629.6492	826.7995	0.761550049	0.748096856		2	406.5	1.270974342
2	516.722	516722	884.9474	583.6947	583.6947	884.9474	0.659581236	0.74974966		2	406.75	1.271016064
2	516.898	516898	844.011	685.0114	685.0114	844.011	0.811614304	0.747684064		2	407	1.265764701
2	517.155	517155	778.4152	495.8037	495.8037	778.4152	0.6369399	0.732237036		2	407.25	1.262423162
2	517.321	517321	1126.894	786.1619	786.1619	1126.894	0.697636069	0.718258932		2	407.5	1.2614398
2	517.57	517570	757.4483	700.9789	700.9789	757.4483	0.925447849	0.704399065		2	407.75	1.264051539
2	517.845	517845	856.1801	616.5681	616.5681	856.1801	0.720138321	0.698371113		2	408	1.26680316
2	518.028	518028	726.3555	442.0913	442.0913	726.3555	0.608643151	0.697497512		2	408.25	1.270519548
2	518.205	518205	822.9974	535.7032	535.7032	822.9974	0.650917245	0.701017463		2	408.5	1.273921574
2	518.41	518410	969.1355	646.6972	646.6972	969.1355	0.66729286	0.708086599		2	408.75	1.276903903
2	518.629	518629	853.5719	557.1772	557.1772	853.5719	0.652759539	0.71721871		2	409	1.278749979
2	519.053	519053	846.4919	631.8952	631.8952	846.4919	0.746487001	0.757110737		2	409.25	1.277731419
2	519.273	519273	747.7006	678.4933	678.4933	747.7006	0.907439823	0.774208078		2	409.5	1.275501515
2	519.653	519653	780.4008	622.4299	622.4299	780.4008	0.797577219	0.790938751		2	409.75	1.272991152
2	519.852	519852	800.6005	635.1163	635.1163	800.6005	0.793299904	0.798892639		2	410	1.268565249
2	520.036	520036	842.273	713.9762	713.9762	842.273	0.847677891	0.804015961		2	410.25	1.263279362
2	520.489	520489	1099.6	911.1145	911.1145	1099.6	0.828587214	0.799579366		2	410.5	1.255163675
2	520.717	520717	939.9525	715.8588	715.8588	939.9525	0.7615904	0.796225241		2	410.75	1.246906062
2	521.017	521017	731.2782	495.2335	495.2335	731.2782	0.677216277	0.792111614		2	411	1.235961984
2	521.191	521191	844.8424	649.1822	649.1822	844.8424	0.768406273	0.787878009		2	411.25	1.22367099
2	521.516	521516	903.3552	695.7601	695.7601	903.3552	0.770195489	0.779848629		2	411.5	1.211379997
2	521.806	521806	921.469	840.901	840.901	921.469	0.912565697	0.774532703		2	411.75	1.199089003
2	522.288	522288	882.4655	766.315	766.315	882.4655	0.868379557	0.767932652		2	412	1.18679801
2	522.595	522595	716.9454	537.39	537.39	716.9454	0.749554987	0.764621146		2	412.25	1.174507016
2	522.909	522909	582.996	306.6406	306.6406	582.996	0.525973763	0.761923159		2	412.5	1.162216023
2	523.182	523182	783.93	523.2464	523.2464	783.93	0.667465718	0.758526927		2	412.75	1.149925029
2	523.345	523345	1168.291	998.6101	998.6101	1168.291	0.854761442	0.754979603		2	413	1.137634035
2	523.561	523561	984.2207	727.7152	727.7152	984.2207	0.739382132	0.747847447		2	413.25	1.125343042
2	523.82	523820	821.8723	755.2742	755.2742	821.8723	0.918967825	0.739091891		2	413.5	1.113052048
2	524.07	524070	861.0361	639.8505	639.8505	861.0361	0.743116926	0.735854103		2	413.75	1.100761055
2	524.349	524349	1032.277	802.3088	802.3088	1032.277	0.777222393	0.735125722		2	414	1.088470061
2	524.528	524528	810.6896	525.9325	525.9325	810.6896	0.648747067	0.732227273		2	414.25	1.076179068
2	524.937	524937	734.4807	460.9615	460.9615	734.4807	0.627601923	0.705053815		2	414.5	1.063888074
2	525.212	525212	821.9309	622.8287	622.8287	821.9309	0.757762848	0.682503917		2	414.75	1.051597081
2	525.373	525373	903.932	529.7116	529.7116	903.932	0.58600824	0.674052304		2	415	1.039306087
2	525.717	525717	800.7144	603.6127	603.6127	800.7144	0.753842693	0.665589359		2	415.25	1.027015094
2	526.242	526242	871.4365	601.9176	601.9176	871.4365	0.69071883	0.664987781		2	415.5	1.022710842
2	526.438	526438	840.9009	538.8155	538.8155	840.9009	0.640759809	0.668476353		2	415.75	1.019299521
2	526.654	526654	970.6394	591.085	591.085	970.6394	0.608964565	0.678159418		2	416	1.017035867
2	526.914	526914	1033.367	627.064	627.064	1033.367	0.606816359	0.690891794		2	416.25	1.015817514
2	527.08	527080	1036.659	662.5202	662.5202	1036.659	0.639091736	0.696384548		2	416.5	1.014745293
2	527.37	527370	962.0514	770.795	770.795	962.0514	0.801199395	0.70888716		2	416.75	1.013530661
2	527.733	527733	1113.273	987.64	987.64	1113.273	0.887149872	0.723601663		2	417	1.012163383
2	528.197	528197	1113.324	803.5401	803.5401	1113.324	0.721748655	0.742215096		2	417.25	1.010782715
2	528.573	528573	798.7111	609.5032	609.5032	798.7111	0.763108463	0.757618904		2	417.5	1.00904868
2	528.755	528755	795.1461	510.0006	510.0006	795.1461	0.641392318	0.763035779		2	417.75	1.006702479
2	529.089	529089	737.3032	578.8009	578.8009	737.3032	0.785024261	0.770746894		2	418	1.003861865
2	529.57	529570	726.1634	614.8072	614.8072	726.1634	0.846651318	0.780270536		2	418.25	1.001490639
2	530.075	530075	754.0586	519.8289	519.8289	754.0586	0.689374672	0.787241726		2	418.5	1.000227947
2	530.507	530507	955.0003	751.2823	751.2823	955.0003	0.78668279	0.789628289		2	418.75	0.999493224
2	530.987	530987	933.2178	739.5527	739.5527	933.2178	0.79247599	0.786921381		2	419	0.999270263
2	531.202	531202	749.1441	681.5283	681.5283	749.1441	0.909742598	0.781848923		2	419.25	0.999397841
2	531.44	531440	915.1244	709.3594	709.3594	915.1244	0.775150788	0.773293125		2	419.5	1.000006104
2	531.703	531703	798.9629	650.9841	650.9841	798.9629	0.814786394	0.765347498		2	419.75	1.001660761
2	531.913	531913	1063.523	791.0541	791.0541	1063.523	0.743805353	0.757481531		2	420	1.003131457
2	532.076	532076	1117.674	620.6875	620.6875	1117.674	0.555338587	0.751359657		2	420.25	1.004361116
2	532.367	532367	1286.106	1006.729	1006.729	1286.106	0.78277296	0.738525185		2	420.5	1.005896496
2	532.621	532621	1102.78	859.2186	859.2186	1102.78	0.779138722	0.725927579		2	420.75	1.007032036
2	532.809	532809	885.4948	602.2002	602.2002	885.4948	0.680071978	0.722302687		2	421	1.007989611
2	533.074	533074	2279.198	1922.377	1922.377	2279.198	0.843444492	0.736788168		2	421.25	1.008144878
2	533.362	533362	1219.552	852.9415	852.9415	1219.552	0.699389202	0.755237406		2	421.5	1.007817869
2	533.599	533599	1413.156	963.2726	963.2726	1413.156	0.681646329	0.759382492		2	421.75	1.007248798
2	533.813	533813	1007.912	766.9789	766.9789	1007.912	0.760958199	0.762451782		2	422	1.005967883
2	534.039	534039	1083.433	873.7611	873.7611	1083.433	0.806474512	0.763770197		2	422.25	1.00427655
2	534.338	534338	972.6038	767.6392	767.6392	972.6038	0.789261979	0.761224153		2	422.5	1.002569671
2	534.544	534544	676.1087	571.2439	571.2439	676.1087	0.844899496	0.758512104		2	422.75	1.001005096
2	534.728	534728	1786.962	1590.548	1590.548	1786.962	0.89008496	0.757200346		2	423	1.00061842
2	534.919	534919	1279.135	734.4463	734.4463	1279.135	0.574174188	0.75644099		2	423.25	1.001035001
2	535.089	535089	1143.101	752.2139	752.2139	1143.101	0.658046752	0.75528412		2	423.5	1.001210034
2	535.548	535548	742.4142	541.6857	541.6857	742.4142	0.729627343	0.752536023		2	423.75	1.001051501
2	536.033	536033	1061.486	950.004	950.004	1061.486	0.894975534	0.705144304		2	424	1.000960637
2	536.453	536453	1266.903	851.2397	851.2397	1266.903	0.671905979	0.682809647		2	424.25	1.00095382
2	536.664	536664	920.6656	719.9748	719.9748	920.6656	0.782015533	0.678266666		2	424.5	1.000937199
2	536.88	536880	874.0989	510.585	510.585	874.0989	0.584127265	0.66777026		2	424.75	1.000804514
2	537.115	537115	905.0308	1001.258	1001.258	905.0308	1.106324779	0.711196613		2	425	1.000866416
2	537.42	537420	878.4193	482.8375	482.8375	878.4193	0.549666315	0.95246559		2	425.25	1.001327922
2	537.734	537734	801.2683	574.0661	574.0661	801.2683	0.716446788	1.282587991		2	425.5	1.001894813
2	537.953	537953	911.6265	650.9193	650.9193	911.6265	0.714019722	1.425452599		2	425.75	1.002493602
2	538.337	538337	725.9349	588.8853	588.8853	725.9349	0.811209518	1.586304779		2	426	1.003289201
2	538.511	538511	580.3617	494.7219	494.7219	580.3617	0.852437196	1.650192817		2	426.25	1.003994714
2	538.714	538714	1429.431	9310.325	9310.325	1429.431	6.513308442	1.682597849		2	426.5	1.004575335
2	539.063	539063	700.4162	481.0902	481.0902	700.4162	0.686863325	1.601542819		2	426.75	1.005160537
2	539.447	539447	1016.15	836.5416	836.5416	1016.15	0.823246174	1.44951565		2	427	1.005573582
2	539.634	539634	742.1336	536.9294	536.9294	742.1336	0.72349426	1.330474929		2	427.25	1.00567792
2	539.869	539869	1258.972	972.1817	972.1817	1258.972	0.772202797	1.084675183		2	427.5	1.00541619
2	540.178	540178	901.1113	564.8576	564.8576	901.1113	0.626845541	0.824753479		2	427.75	1.005023782
2	540.465	540465	607.5069	539.5353	539.5353	607.5069	0.888113863	0.745026315		2	428	1.004609805
2	540.755	540755	710.6641	577.6081	577.6081	710.6641	0.812772307	0.715233767		2	428.25	1.004292018
2	540.921	540921	812.3757	642.7971	642.7971	812.3757	0.791255942	0.704049543		2	428.5	1.004115887
2	541.168	541168	1204.988	943.9646	943.9646	1204.988	0.783380913	0.700535431		2	428.75	1.003960599
2	541.612	541612	852.5139	662.6064	662.6064	852.5139	0.777238236	0.738797842		2	429	1.003937683
2	541.995	541995	985.4063	782.9807	782.9807	985.4063	0.794576511	0.763221285		2	429.25	1.003707574
2	542.243	542243	917.1391	555.1601	555.1601	917.1391	0.605317231	0.765271791		2	429.5	1.003196791
2	542.501	542501	853.6313	636.3219	636.3219	853.6313	0.745429438	0.768219156		2	429.75	1.002517696
2	542.664	542664	967.5773	705.3194	705.3194	967.5773	0.728954059	0.772420113		2	430	1.0018386
2	542.873	542873	1087.581	1018.051	1018.051	1087.581	0.93606913	0.782229888		2	430.25	1.001560871
2	543.152	543152	817.5501	654.6354	654.6354	817.5501	0.800728176	0.79165818		2	430.5	1.001616407
2	543.313	543313	741.7793	624.3049	624.3049	741.7793	0.841631601	0.79099267		2	430.75	1.001795912
2	543.726	543726	797.988	522.2674	522.2674	797.988	0.654480268	0.783955618		2	431	1.002102766
2	543.906	543906	856.6853	763.4291	763.4291	856.6853	0.89114299	0.780302875		2	431.25	1.002525829
2	544.105	544105	965.5558	744.547	744.547	965.5558	0.77110717	0.771986232		2	431.5	1.003025143
2	544.382	544382	1326.328	988.3721	988.3721	1326.328	0.745194326	0.762457649		2	431.75	1.003716048
2	544.549	544549	1240.794	874.9523	874.9523	1240.794	0.705155167	0.761028397		2	432	1.004527726
2	544.713	544713	1628.214	1192.465	1192.465	1628.214	0.732376088	0.759967002		2	432.25	1.005232675
2	544.879	544879	1074.917	822.2355	822.2355	1074.917	0.764929292	0.75929861		2	432.5	1.006030363
2	545.168	545168	839.0642	651.0828	651.0828	839.0642	0.775963031	0.761789954		2	432.75	1.006887002
2	545.489	545489	985.4264	900.2269	900.2269	985.4264	0.913540473	0.764662422		2	433	1.007770554
2	545.651	545651	1036.536	800.6307	800.6307	1036.536	0.772409931	0.766348186		2	433.25	1.008687133
2	545.819	545819	639.7069	402.814	402.814	639.7069	0.629685251	0.769668422		2	433.5	1.009515822
2	546.226	546226	952.312	719.1296	719.1296	952.312	0.755140752	0.772832217		2	433.75	1.009920912
2	546.405	546405	747.3397	556.0667	556.0667	747.3397	0.744061502	0.767220457		2	434	1.010128355
2	546.643	546643	730.6476	597.3267	597.3267	730.6476	0.817530503	0.754962594		2	434.25	1.010169622
2	546.998	546998	672.0823	566.1432	566.1432	672.0823	0.842371835	0.74035514		2	434.5	1.009948774
2	547.313	547313	926.0409	690.3619	690.3619	926.0409	0.745498282	0.732317841		2	434.75	1.008840451
2	547.592	547592	861.0643	504.981	504.981	861.0643	0.586461429	0.728684333		2	435	1.007120862
2	548.132	548132	946.8477	667.8746	667.8746	946.8477	0.705366449	0.740122636		2	435.25	1.005564132
2	548.369	548369	969.3111	726.7409	726.7409	969.3111	0.7497499	0.748547276		2	435.5	1.004440315
2	548.878	548878	1216.432	1011.601	1011.601	1216.432	0.831613276	0.767897839		2	435.75	1.003495751
2	549.188	549188	1225.476	867.5114	867.5114	1225.476	0.707897503	0.787884198		2	436	1.002843413
2	549.439	549439	656.3874	609.5333	609.5333	656.3874	0.928618221	0.808794977		2	436.25	1.002577563
2	549.659	549659	664.4432	518.714	518.714	664.4432	0.780674706	0.821834686		2	436.5	1.002498601
2	550.128	550128	816.3164	690.2678	690.2678	816.3164	0.845588549	0.838843162		2	436.75	1.00275509
2	550.499	550499	940.6391	767.2363	767.2363	940.6391	0.815654272	0.848379069		2	437	1.0037036
2	550.719	550719	908.4858	768.737	768.737	908.4858	0.84617393	0.850528735		2	437.25	1.00487626
2	551.158	551158	1086.291	974.518	974.518	1086.291	0.89710584	0.844664496		2	437.5	1.005873822
2	551.411	551411	1189.346	1028.24	1028.24	1189.346	0.864542362	0.839275809		2	437.75	1.006741097
2	551.908	551908	892.5665	665.1271	665.1271	892.5665	0.745184925	0.819016315		2	438	1.00755755
2	552.224	552224	987.2616	848.6038	848.6038	987.2616	0.859553132	0.8016976		2	438.25	1.008125809
2	552.527	552527	1209.259	958.7432	958.7432	1209.259	0.792835282	0.789087788		2	438.5	1.008108343
2	552.922	552922	1210.004	986.5129	986.5129	1210.004	0.815297222	0.78330132		2	438.75	1.007945097
2	553.179	553179	1201.618	788.1588	788.1588	1201.618	0.655914608	0.782104378		2	439	1.007786335
2	553.572	553572	1071.736	839.7241	839.7241	1071.736	0.783517676	0.775923874		2	439.25	1.007536753
2	553.74	553740	717.777	505.3731	505.3731	717.777	0.704080933	0.771444635		2	439.5	1.007230154
2	553.925	553925	832.3741	741.4418	741.4418	832.3741	0.890755491	0.766925291		2	439.75	1.006854881
2	554.214	554214	852.2893	572.3843	572.3843	852.2893	0.671584519	0.756871746		2	440	1.006246266
2	554.502	554502	1102.125	895.7892	895.7892	1102.125	0.812783668	0.73753375		2	440.25	1.005242912
2	554.664	554664	1242.277	1003.69	1003.69	1242.277	0.8079438	0.72700377		2	440.5	1.00448603
2	554.966	554966	918.9529	658.2693	658.2693	918.9529	0.716325396	0.699864728		2	440.75	1.003893986
2	555.332	555332	1735.51	1173.394	1173.394	1735.51	0.67610904	0.659498196		2	441	1.003267594
2	555.544	555544	2019.574	1180.819	1180.819	2019.574	0.584687167	0.647572064		2	441.25	1.002856768
2	555.853	555853	1434.63	804.1509	804.1509	1434.63	0.560528429	0.648618645		2	441.5	1.002876602
2	556.075	556075	1501.322	790.5381	790.5381	1501.322	0.526561324	0.653488612		2	441.75	1.003162429
2	556.397	556397	1366.802	999.461	999.461	1366.802	0.731240516	0.680154987		2	442	1.003627139
2	556.59	556590	775.4391	591.2353	591.2353	775.4391	0.762452267	0.704939465		2	442.25	1.004144275
2	556.868	556868	832.7915	688.8576	688.8576	832.7915	0.827166944	0.731536959		2	442.5	1.00487202
2	557.033	557033	687.6358	543.3689	543.3689	687.6358	0.790198678	0.740203734		2	442.75	1.005599766
2	557.26	557260	746.0678	519.9156	519.9156	746.0678	0.696874466	0.750852192		2	443	1.005786832
2	557.437	557437	834.3443	528.5352	528.5352	834.3443	0.633473735	0.75271409		2	443.25	1.00494686
2	557.672	557672	1003.832	926.1959	926.1959	1003.832	0.922660266	0.746368853		2	443.5	1.003574581
2	557.988	557988	1066.329	699.9248	699.9248	1066.329	0.656387288	0.740465126		2	443.75	1.002407309
2	558.338	558338	988.9652	645.9819	645.9819	988.9652	0.653189718	0.741189518		2	444	1.001777408
2	558.565	558565	1213.518	801.4179	801.4179	1213.518	0.660408745	0.741889779		2	444.25	1.001233224
2	558.758	558758	905.5812	803.3223	803.3223	905.5812	0.887079259	0.745726347		2	444.5	1.000939039
2	558.946	558946	775.1463	616.7856	616.7856	775.1463	0.795702179	0.74997932		2	444.75	1.001013209
2	559.183	559183	710.8907	490.6248	490.6248	710.8907	0.690155041	0.754666101		2	445	1.002223901
2	559.433	559433	707.3029	625.2354	625.2354	707.3029	0.88397121	0.766753783		2	445.25	1.003726722
2	559.649	559649	972.6032	720.9773	720.9773	972.6032	0.741286169	0.79398965		2	445.5	1.004974483
2	559.98	559980	912.072	681.9631	681.9631	912.072	0.747707527	0.841702409		2	445.75	1.006533035
2	560.246	560246	657.9685	550.8103	550.8103	657.9685	0.837137796	0.877579159		2	446	1.00771481
2	560.446	560446	874.0869	797.189	797.189	874.0869	0.91202488	0.90732419		2	446.25	1.008140425
2	560.642	560642	928.4382	791.4631	791.4631	928.4382	0.852467186	0.922385649		2	446.5	1.008026679
2	560.834	560834	854.5189	709.9414	709.9414	854.5189	0.830808306	0.923044828		2	446.75	1.007007573
2	561.189	561189	2124.797	3033.928	3033.928	2124.797	1.427867227	0.911873953		2	447	1.005857068
2	561.542	561542	1139.364	950.422	950.422	1139.364	0.834168887	0.886568894		2	447.25	1.004206234
2	561.778	561778	955.6271	807.7243	807.7243	955.6271	0.845229588	0.846646615		2	447.5	1.002966878
2	562.031	562031	1096.125	720.0634	720.0634	1096.125	0.656917231	0.782003299		2	447.75	1.00217948
2	562.373	562373	858.9068	581.4809	581.4809	858.9068	0.67700116	0.713923719		2	448	1.001641245
2	562.698	562698	975.1166	549.955	549.955	975.1166	0.563988963	0.674975428		2	448.25	1.001325027
2	563.048	563048	930.5032	603.3631	603.3631	930.5032	0.648426679	0.640356211		2	448.5	1.002148715
2	563.23	563230	699.4519	342.8811	342.8811	699.4519	0.49021398	0.637821371		2	448.75	1.00340654
2	563.46	563460	928.1363	712.5106	712.5106	928.1363	0.767678842	0.648590281		2	449	1.004757593
2	563.796	563796	586.8126	443.548	443.548	586.8126	0.755859707	0.663450682		2	449.25	1.006275598
2	564.206	564206	680.2111	520.2247	520.2247	680.2111	0.764798898	0.671156476		2	449.5	1.008462307
2	564.572	564572	1114.37	811.2086	811.2086	1114.37	0.727952655	0.684786393		2	449.75	1.010413093
2	564.792	564792	888.8302	552.9786	552.9786	888.8302	0.622142002	0.694019738		2	450	1.012163186
2	565.024	565024	1793.373	1241.523	1241.523	1793.373	0.692283758	0.706899003		2	450.25	1.013435611
2	565.219	565219	915.5449	650.27	650.27	915.5449	0.710254625	0.719959735		2	450.5	1.014521868
2	565.507	565507	1079.698	663.0051	663.0051	1079.698	0.614065322	0.735381753		2	450.75	1.01502204
2	565.931	565931	958.8258	677.8224	677.8224	958.8258	0.706929663	0.766097578		2	451	1.014445639
2	566.296	566296	1093.38	884.6405	884.6405	1093.38	0.809087874	0.787014159		2	451.25	1.013290333
2	566.475	566475	961.5537	966.6526	966.6526	961.5537	1.005302772	0.786463858		2	451.5	1.011617993
2	566.808	566808	1169.281	1054.476	1054.476	1169.281	0.901815731	0.777466813		2	451.75	1.009230754
2	567.073	567073	1217.09	851.2828	851.2828	1217.09	0.699441126	0.770543564		2	452	1.007179728
2	567.302	567302	681.9095	492.7525	492.7525	681.9095	0.722606886	0.754607134		2	452.25	1.004992073
2	567.489	567489	949.7739	644.1534	644.1534	949.7739	0.678217626	0.741369891		2	452.5	1.003242819
2	567.85	567850	921.3539	619.4189	619.4189	921.3539	0.672292048	0.723246381		2	452.75	1.002324402
2	568.039	568039	798.9748	516.7099	516.7099	798.9748	0.646716142	0.711546052		2	453	1.001769404
2	568.458	568458	1062.735	755.9846	755.9846	1062.735	0.711357582	0.698231506		2	453.25	1.001644846
2	568.689	568689	1054.536	750.8769	750.8769	1054.536	0.712044824	0.70066489		2	453.5	1.002045436
2	568.986	568986	942.0396	767.1098	767.1098	942.0396	0.814307382	0.71081888		2	453.75	1.003373826
2	569.489	569489	773.0087	660.6025	660.6025	773.0087	0.854586113	0.751594059		2	454	1.005716282
2	569.762	569762	1000.008	609.5373	609.5373	1000.008	0.609532424	0.793783728		2	454.25	1.008618699
2	570.028	570028	1047.386	856.5249	856.5249	1047.386	0.817773868	0.857500783		2	454.5	1.011172201
2	570.254	570254	1225.007	1069.044	1069.044	1225.007	0.872683993	0.971566704		2	454.75	1.013965384
2	570.445	570445	1034.478	752.0039	752.0039	1034.478	0.726940447	1.09746502		2	455	1.016868173
2	570.676	570676	972.7291	897.8851	897.8851	972.7291	0.923057715	1.198117573		2	455.25	1.018813609
2	570.943	570943	920.1755	696.9224	696.9224	920.1755	0.757379869	1.2674595		2	455.5	1.020121323
2	571.108	571108	991.9804	621.2765	621.2765	991.9804	0.626299169	1.31048471		2	455.75	1.020816018
2	571.286	571286	3135.909	14497.5	14497.5	3135.909	4.623061447	1.330895364		2	456	1.0213631
2	571.589	571589	1006.893	667.5032	667.5032	1006.893	0.662933599	1.285944123		2	456.25	1.021130758
2	571.849	571849	996.051	780.6646	780.6646	996.051	0.783759667	1.216056481		2	456.5	1.019858842
2	572.141	572141	1084.365	724.6134	724.6134	1084.365	0.66823754	1.061859659		2	456.75	1.018268054
2	572.402	572402	871.7055	609.3119	609.3119	871.7055	0.698988248	0.875158732		2	457	1.016564001
2	572.617	572617	1061.866	729.1167	729.1167	1061.866	0.686637203	0.770914172		2	457.25	1.014418457
2	572.798	572798	911.5547	665.8612	665.8612	911.5547	0.730467629	0.722290641		2	457.5	1.012445652
2	572.963	572963	740.7663	543.0209	543.0209	740.7663	0.733052921	0.681616189		2	457.75	1.010247218
2	573.333	573333	870.4644	652.3535	652.3535	870.4644	0.749431568	0.623653156		2	458	1.008168252
2	573.679	573679	851.9439	570.2963	570.2963	851.9439	0.669405932	0.665329961		2	458.25	1.007255437
2	573.861	573861	1269.446	1005.848	1005.848	1269.446	0.792351939	0.709772728		2	458.5	1.006849226
2	574.115	574115	856.2695	536.1139	536.1139	856.2695	0.626104165	0.747915249		2	458.75	1.006578151
2	574.497	574497	842.704	645.4786	645.4786	842.704	0.765961239	0.764195265		2	459	1.006575883
2	574.742	574742	821.9532	776.0602	776.0602	821.9532	0.944165921	0.773427375		2	459.25	1.006752894
2	575.177	575177	759.4914	514.8162	514.8162	759.4914	0.677843357	0.787078917		2	459.5	1.007216757
2	575.668	575668	892.829	759.6525	759.6525	892.829	0.850837618	0.800189957		2	459.75	1.007934196
2	575.843	575843	928.3752	740.1042	740.1042	928.3752	0.79720376	0.802113457		2	460	1.00835047
2	576.246	576246	1280.972	1009.115	1009.115	1280.972	0.787772879	0.795011608		2	460.25	1.00851118
2	576.68	576680	757.8892	577.8285	577.8285	757.8892	0.762418174	0.779848838		2	460.5	1.008476687
2	576.91	576910	865.7819	701.3121	701.3121	865.7819	0.81003322	0.775507396		2	460.75	1.007891622
2	577.095	577095	823.8963	680.0057	680.0057	823.8963	0.825353506	0.772550469		2	461	1.006684834
2	577.325	577325	791.3328	554.8298	554.8298	791.3328	0.701133328	0.767093829		2	461.25	1.005100232
2	577.624	577624	828.1773	665.0223	665.0223	828.1773	0.802995083	0.765350779		2	461.5	1.004067995
2	577.989	577989	790.3493	611.8441	611.8441	790.3493	0.774143913	0.770327816		2	461.75	1.003569218
2	578.25	578250	879.9306	614.8715	614.8715	879.9306	0.698772721	0.778256369		2	462	1.003427875
2	578.488	578488	859.7346	655.5754	655.5754	859.7346	0.762532298	0.798671129		2	462.25	1.004566671
2	578.916	578916	1114.381	1053.18	1053.18	1114.381	0.945080722	0.850782215		2	462.5	1.006648615
2	579.082	579082	865.9136	664.4358	664.4358	865.9136	0.767323437	0.862369762		2	462.75	1.010189535
2	579.27	579270	982.8488	874.0913	874.0913	982.8488	0.889344628	0.876683308		2	463	1.015786824
2	579.477	579477	848.5271	824.7273	824.7273	848.5271	0.971951632	0.890719811		2	463.25	1.022348177
2	579.688	579688	830.4408	644.1643	644.1643	830.4408	0.77568961	0.890232781		2	463.5	1.027139569
2	579.968	579968	847.1662	814.7359	814.7359	847.1662	0.961719082	0.881900989		2	463.75	1.030746802
2	580.152	580152	959.1121	1045.608	1045.608	959.1121	1.090183306	0.876201035		2	464	1.033729786
2	580.494	580494	633.0789	464.5171	464.5171	633.0789	0.733742824	0.846000737		2	464.25	1.033813646
2	580.834	580834	715.0669	484.6006	484.6006	715.0669	0.677699667	0.81305516		2	464.5	1.03234512
2	581.207	581207	634.7997	542.5102	542.5102	634.7997	0.854616346	0.793840429		2	464.75	1.029149634
2	581.538	581538	875.0271	563.6703	563.6703	875.0271	0.644174678	0.777251993		2	465	1.024851448
2	581.773	581773	804.4669	708.2337	708.2337	804.4669	0.880376433	0.770493092		2	465.25	1.020268979
2	582.086	582086	1125.868	808.669	808.669	1125.868	0.718262709	0.772853485		2	465.5	1.016960484
2	582.389	582389	1021.263	851.9592	851.9592	1021.263	0.834221156	0.782371136		2	465.75	1.014316338
2	582.664	582664	999.6103	793.8019	793.8019	999.6103	0.794111365	0.789643975		2	466	1.011831745
2	582.93	582930	916.4292	790.2863	790.2863	916.4292	0.862353906	0.795376377		2	466.25	1.009846629
2	583.145	583145	838.527	661.0745	661.0745	838.527	0.788375926	0.801325142		2	466.5	1.009104002
2	583.565	583565	1076.77	733.2864	733.2864	1076.77	0.6810056	0.811591524		2	466.75	1.008879573
2	584.038	584038	814.5179	746.8165	746.8165	814.5179	0.91688163	0.830482324		2	467	1.009180635
2	584.514	584514	927.3884	714.496	714.496	927.3884	0.770438793	0.843646482		2	467.25	1.009360948
2	584.865	584865	887.0448	779.6131	779.6131	887.0448	0.878888079	0.836954316		2	467.5	1.009895702
2	585.047	585047	935.8964	770.6353	770.6353	935.8964	0.823419451	0.831684386		2	467.75	1.010519489
2	585.219	585219	749.7143	682.353	682.353	749.7143	0.910150707	0.82668631		2	468	1.011148448
2	585.446	585446	784.1528	577.1204	577.1204	784.1528	0.735979518	0.815610673		2	468.25	1.011566793
2	585.747	585747	663.9217	633.9613	633.9613	663.9217	0.954873594	0.793802039		2	468.5	1.011984967
2	585.986	585986	756.4882	587.6204	587.6204	756.4882	0.776774046	0.779858426		2	468.75	1.012352771
2	586.211	586211	1079.481	723.7609	723.7609	1079.481	0.67047118	0.767937416		2	469	1.012507182
2	586.689	586689	1149.137	603.0233	603.0233	1149.137	0.524761887	0.738148237		2	469.25	1.012526731
2	586.873	586873	1204.945	952.7634	952.7634	1204.945	0.790711111	0.731782234		2	469.5	1.012425344
2	587.171	587171	909.2157	779.2948	779.2948	909.2157	0.857106625	0.734056972		2	469.75	1.012088908
2	587.509	587509	1000.765	817.6844	817.6844	1000.765	0.81705935	0.741124426		2	470	1.011468751
2	587.689	587689	792.7464	610.1832	610.1832	792.7464	0.769707942	0.744212752		2	470.25	1.01077909
2	587.919	587919	434.8337	249.2492	249.2492	434.8337	0.573205803	0.751413307		2	470.5	1.009481176
2	588.126	588126	888.3	729.8196	729.8196	888.3	0.821591354	0.756105113		2	470.75	1.008402601
2	588.511	588511	784.3107	554.6353	554.6353	784.3107	0.707162735	0.752871754		2	471	1.008415707
2	588.89	588890	1019.569	884.5899	884.5899	1019.569	0.867611608	0.746989397		2	471.25	1.008705483
2	589.17	589170	1037.328	923.2116	923.2116	1037.328	0.889990051	0.751024346		2	471.5	1.009265644
2	589.338	589338	1265.992	809.4326	809.4326	1265.992	0.639366284	0.761762511		2	471.75	1.010000591
2	589.531	589531	948.1261	565.9343	565.9343	948.1261	0.596897712	0.778420627		2	472	1.011748737
2	589.706	589706	954.2872	663.3757	663.3757	954.2872	0.695153094	0.788019069		2	472.25	1.014080664
2	590.108	590108	925.181	928.1619	928.1619	925.181	1.003221964	0.806415505		2	472.5	1.015285358
2	590.278	590278	1061.142	856.4732	856.4732	1061.142	0.807124023	0.811161809		2	472.75	1.015014062
2	590.479	590479	959.8641	860.099	860.099	959.8641	0.896063307	0.812914053		2	473	1.014368068
2	591.042	591042	899.0558	712.0942	712.0942	899.0558	0.792046723	0.812057984		2	473.25	1.013567788
2	591.268	591268	1186.366	997.8492	997.8492	1186.366	0.841097267	0.804636277		2	473.5	1.012006402
2	591.481	591481	1031.863	713.1007	713.1007	1031.863	0.691080793	0.773764898		2	473.75	1.009887248
2	591.658	591658	1197.301	962.5748	962.5748	1197.301	0.803953893	0.749202153		2	474	1.008746545
2	592.805	592805	1017.905	550.5202	550.5202	1017.905	0.540836522	0.739728937		2	474.25	1.008157802
2	593.015	593015	1389.521	842.1348	842.1348	1389.521	0.606061225	0.74342903		2	474.5	1.007813001
2	593.224	593224	1195.82	659.1778	659.1778	1195.82	0.551234968	0.746906215		2	474.75	1.007580317
2	593.437	593437	809.7405	640.7244	640.7244	809.7405	0.791271278	0.758296647		2	475	1.00743609
2	593.618	593618	816.3954	693.4176	693.4176	816.3954	0.849364903	0.766962431		2	475.25	1.007589042
2	593.791	593791	942.7431	849.3847	849.3847	942.7431	0.900971537	0.773355631		2	475.5	1.008239803
2	593.999	593999	1090.03	1083.951	1083.951	1090.03	0.994423089	0.787123358		2	475.75	1.008762802
2	594.253	594253	930.5123	858.1847	858.1847	930.5123	0.922271205	0.797469298		2	476	1.00830732
2	594.518	594518	609.7368	395.3682	395.3682	609.7368	0.648424369	0.776963455		2	476.25	1.00698218
2	594.698	594698	969.7955	747.4737	747.4737	969.7955	0.770753937	0.752216173		2	476.5	1.005604868
2	594.895	594895	1058.513	748.4377	748.4377	1058.513	0.707065194	0.732874393		2	476.75	1.004312652
2	595.159	595159	1069.147	620.9458	620.9458	1069.147	0.580786178	0.704673138		2	477	1.002743914
2	595.583	595583	1472.215	837.2946	837.2946	1472.215	0.568731198	0.640492101		2	477.25	1.001589832
2	595.817	595817	2067.034	1306.674	1306.674	2067.034	0.632149253	0.626186279		2	477.5	1.000807342
2	596.192	596192	864.1861	529.0675	529.0675	864.1861	0.612214776	0.666927538		2	477.75	1.00057918
2	596.538	596538	838.791	738.9347	738.9347	838.791	0.880952108	0.712891323		2	478	1.000576219
2	596.94	596940	1121.593	772.1059	772.1059	1121.593	0.68840114	0.752478991		2	478.25	1.000573259
2	597.126	597126	860.2915	591.251	591.251	860.2915	0.687268211	0.772519321		2	478.5	1.000570299
2	597.395	597395	908.091	782.1104	782.1104	908.091	0.861268749	0.789228415		2	478.75	1.000567339
2	597.582	597582	841.4528	651.8502	651.8502	841.4528	0.774672329	0.782969648		2	479	1.000564379
2	597.793	597793	791.878	775.5958	775.5958	791.878	0.979438499	0.774168391		2	479.25	1.000658363
2	597.999	597999	881.6504	620.0371	620.0371	881.6504	0.703268665	0.770133155		2	479.5	1.002081058
2	598.215	598215	1167.421	904.8213	904.8213	1167.421	0.775059983	0.759718527		2	479.75	1.003811496
2	598.466	598466	923.5014	595.3915	595.3915	923.5014	0.644710988	0.752257367		2	480	1.00573883
2	598.743	598743	919.3137	705.0662	705.0662	919.3137	0.766948431	0.746814398		2	480.25	1.007665642
2	599.091	599091	1066.661	637.9755	637.9755	1066.661	0.598105209	0.741983995		2	480.5	1.009404147
2	599.477	599477	821.7294	618.776	618.776	821.7294	0.753016747	0.763799405		2	480.75	1.011153084
2	599.869	599869	1077.437	1040.992	1040.992	1077.437	0.966174356	0.79861551		2	481	1.013067355
2	600.117	600117	1188.268	893.287	893.287	1188.268	0.751755496	0.813884696		2	481.25	1.015196802
2	600.575	600575	895.2921	663.7883	663.7883	895.2921	0.741420928	0.82902353		2	481.5	1.017413813
2	600.907	600907	1062.421	947.0393	947.0393	1062.421	0.891397384	0.834219399		2	481.75	1.019751961
2	601.105	601105	765.2661	645.6554	645.6554	765.2661	0.843700511	0.833532867		2	482	1.021751014
2	601.328	601328	608.2824	585.9546	585.9546	608.2824	0.963293694	0.826181928		2	482.25	1.024463534
2	601.732	601732	979.6924	743.7889	743.7889	979.6924	0.759206563	0.801620288		2	482.5	1.028465289
2	601.941	601941	1088.216	869.1338	869.1338	1088.216	0.798677652	0.791625717		2	482.75	1.033164686
2	602.117	602117	1082.187	791.2302	791.2302	1082.187	0.731139997	0.783651327		2	483	1.038958496
2	602.327	602327	1304.574	897.3314	897.3314	1304.574	0.687834803	0.774565807		2	483.25	1.045484009
2	602.538	602538	943.5105	702.5757	702.5757	943.5105	0.744640044	0.767615401		2	483.5	1.053074506
2	602.912	602912	1021.009	810.9623	810.9623	1021.009	0.794275369	0.754040658		2	483.75	1.063939484
2	603.111	603111	734.3749	606.965	606.965	734.3749	0.826505644	0.749755141		2	484	1.075646366
2	603.342	603342	882.6799	647.7078	647.7078	882.6799	0.733796929	0.750240466		2	484.25	1.08803294
2	603.523	603523	932.0956	671.8449	671.8449	932.0956	0.720789692	0.750024839		2	484.5	1.10197805
2	603.874	603874	780.1903	562.1024	562.1024	780.1903	0.720468327	0.750459761		2	484.75	1.116140536
2	604.138	604138	1130.259	868.1695	868.1695	1130.259	0.768115538	0.753989525		2	485	1.13012661
2	604.469	604469	1024.361	830.4128	830.4128	1024.361	0.810664209	0.754261688		2	485.25	1.136714484
2	605.631	605631	1103.893	797.599	797.599	1103.893	0.72253289	0.723882012		2	485.5	1.137150295
2	606.15	606150	1161.746	804.2738	804.2738	1161.746	0.692297456	0.71816383		2	485.75	1.13447628
2	607.248	607248	1117.499	693.2059	693.2059	1117.499	0.620319034	0.740091058		2	486	1.132740264
2	607.436	607436	1016.789	767.21	767.21	1016.789	0.754541994	0.744539402		2	486.25	1.130898119
2	607.613	607613	916.1553	673.227	673.227	916.1553	0.734839388	0.748018343		2	486.5	1.127594453
2	607.955	607955	1000.684	991.1297	991.1297	1000.684	0.990452231	0.752623113		2	486.75	1.123270479
2	608.262	608262	764.2631	559.402	559.402	764.2631	0.731949508	0.755564016		2	487	1.119823968
2	608.559	608559	766.4974	493.5583	493.5583	766.4974	0.643913861	0.75855055		2	487.25	1.118711579
2	608.872	608872	1103.878	919.3132	919.3132	1103.878	0.832803263	0.754556398		2	487.5	1.118138635
2	609.173	609173	999.9208	795.036	795.036	999.9208	0.795098972	0.745499397		2	487.75	1.117597421
2	609.423	609423	877.5517	524.5861	524.5861	877.5517	0.597783698	0.74368916		2	488	1.117685591
2	609.676	609676	856.7773	644.1602	644.1602	856.7773	0.751840881	0.750992306		2	488.25	1.118392881
2	609.953	609953	984.7237	817.2387	817.2387	984.7237	0.829916757	0.763060244		2	488.5	1.119319477
2	610.197	610197	913.0756	711.6797	711.6797	913.0756	0.779431298	0.780439769		2	488.75	1.115862818
2	610.38	610380	947.4508	747.2648	747.2648	947.4508	0.788710928	0.79769601		2	489	1.10939195
2	610.598	610598	821.5765	694.5189	694.5189	821.5765	0.845349033	0.814787494		2	489.25	1.100938108
2	610.83	610830	837.2169	613.8315	613.8315	837.2169	0.733180971	0.831082838		2	489.5	1.092858442
2	611.082	611082	872.9465	779.5912	779.5912	872.9465	0.893057249	0.85084681		2	489.75	1.084614769
2	611.338	611338	1000.686	871.0139	871.0139	1000.686	0.870416794	0.86519985		2	490	1.075042458
2	611.522	611522	611.4558	551.7902	551.7902	611.4558	0.90242042	0.871236029		2	490.25	1.066232135
2	611.702	611702	918.2116	836.3536	836.3536	918.2116	0.910850614	0.875851682		2	490.5	1.057917948
2	611.865	611865	985.9602	850.5839	850.5839	985.9602	0.862695979	0.877902585		2	490.75	1.051076419
2	612.185	612185	692.5403	594.5866	594.5866	692.5403	0.858558845	0.873647618		2	491	1.044757252
2	612.581	612581	769.5141	626.1075	626.1075	769.5141	0.813640062	0.860923307		2	491.25	1.038898959
2	612.934	612934	587.2903	566.1568	566.1568	587.2903	0.964015241	0.836911931		2	491.5	1.033996325
2	613.1	613100	493.3482	379.672	379.672	493.3482	0.769582214	0.822055894		2	491.75	1.029759196
2	613.383	613383	595.5947	453.4347	453.4347	595.5947	0.761314196	0.803919496		2	492	1.025863666
2	613.701	613701	687.2083	574.7048	574.7048	687.2083	0.836289084	0.78763749		2	492.25	1.02239956
2	614.084	614084	1230.004	917.159	917.159	1230.004	0.745655299	0.768471662		2	492.5	1.019217845
2	614.327	614327	1182.374	863.8996	863.8996	1182.374	0.73064834	0.7689165		2	492.75	1.016477508
2	614.628	614628	1063.477	870.8018	870.8018	1063.477	0.818825231	0.780779002		2	493	1.01406213
2	615.074	615074	1268.529	924.0499	924.0499	1268.529	0.728442077	0.815428975		2	493.25	1.011882615
2	615.239	615239	1301.844	1072.53	1072.53	1301.844	0.823854471	0.837939545		2	493.5	1.010235098
2	615.66	615660	738.6257	862.1054	862.1054	738.6257	1.16717493	0.916024185		2	493.75	1.008950634
2	615.826	615826	1009.095	829.9824	829.9824	1009.095	0.822501747	0.954345403		2	494	1.007948025
2	616.044	616044	828.2556	791.897	791.897	828.2556	0.956102198	1.014945234		2	494.25	1.007237314
2	616.334	616334	1136.529	1233.667	1233.667	1136.529	1.085469003	1.111154398		2	494.5	1.006887704
2	616.619	616619	867.7038	967.7325	967.7325	867.7038	1.115279776	1.211883845		2	494.75	1.006794136
2	616.855	616855	821.4565	1197.894	1197.894	821.4565	1.458256158	1.308442185		2	495	1.00674677
2	617.033	617033	975.8089	1305.525	1305.525	975.8089	1.337890032	1.383070635		2	495.25	1.007107311
2	617.371	617371	967.2918	1427.742	1427.742	967.2918	1.476019956	1.519409256		2	495.5	1.007495874
2	617.588	617588	863.2009	1356.113	1356.113	863.2009	1.571028251	1.612220673		2	495.75	1.007892094
2	618.062	618062	1050.105	2060.817	2060.817	1050.105	1.962486608	1.820104904		2	496	1.008583557
2	618.253	618253	1015.224	2192.495	2192.495	1015.224	2.159616991	1.908815105		2	496.25	1.009542871
2	618.434	618434	1009.489	1843.608	1843.608	1009.489	1.826278444	1.992746199		2	496.5	1.009993297
2	618.811	618811	992.6941	1902.883	1902.883	992.6941	1.916887589	2.172509837		2	496.75	1.010056682
2	619.044	619044	661.4563	1419.439	1419.439	661.4563	2.145930124	2.286061173		2	497	1.009883919
2	619.416	619416	728.7126	1994	1994	728.7126	2.73633254	2.43925462		2	497.25	1.009665955
2	619.762	619762	864.9016	1960.209	1960.209	864.9016	2.266395391	2.555245496		2	497.5	1.009289363
2	619.931	619931	652.6007	2027.83	2027.83	652.6007	3.107305892	2.608002428		2	497.75	1.00870686
2	620.15	620150	559.9484	1483.947	1483.947	559.9484	2.650149549	2.666287686		2	498	1.00826554
2	620.401	620401	682.4018	1885.889	1885.889	682.4018	2.763604961	2.732856652		2	498.25	1.007867732
2	620.668	620668	1123.665	2665.713	2665.713	1123.665	2.372337841	2.799805471		2	498.5	1.007601443
2	620.993	620993	861.2057	2099.487	2099.487	861.2057	2.43784615	2.825259299		2	498.75	1.007407993
2	621.177	621177	1151.157	3561.644	3561.644	1151.157	3.093968937	2.78390019		2	499	1.007239409
2	621.499	621499	717.832	2067.689	2067.689	717.832	2.880463674	2.677008134		2	499.25	1.007306114
2	621.715	621715	916.1536	2915.976	2915.976	916.1536	3.182846195	2.597806989		2	499.5	1.008276
2	621.924	621924	1025.129	2841.622	2841.622	1025.129	2.771965284	2.495178896		2	499.75	1.01032928
2	622.132	622132	853.6004	1908.1	1908.1	853.6004	2.235355091	2.424282934		2	500	1.011968847
2	622.308	622308	934.1052	1965.495	1965.495	934.1052	2.10414737	2.377912495		2	500.25	1.012410973
2	622.58	622580	932.3394	1881.055	1881.055	932.3394	2.017564634	2.289362428		2	500.5	1.012645063
2	622.804	622804	1274.035	2330.283	2330.283	1274.035	1.829057286	2.260322196		2	500.75	1.01156394
2	623.319	623319	1141.21	2294.317	2294.317	1141.21	2.0104249	2.512620426		2	501	1.00987089
2	623.511	623511	1005.246	2729.729	2729.729	1005.246	2.715483573	2.63312801		2	501.25	1.007736708
2	623.747	623747	778.4321	2244.186	2244.186	778.4321	2.882956651	2.711327984		2	501.5	1.006080303
2	624.084	624084	824.3465	2523.809	2523.809	824.3465	3.061587573	2.768014853		2	501.75	1.005148461
2	624.451	624451	1298.654	4502.627	4502.627	1298.654	3.467149064	2.781069038		2	502	1.004956384
2	624.623	624623	1183.264	3615.398	3615.398	1183.264	3.055444939	2.713405512		2	502.25	1.005727152
2	624.857	624857	998.7452	2411.494	2411.494	998.7452	2.414523744	2.556109427		2	502.5	1.006608064
2	625.2	625200	1222.319	2258.553	2258.553	1222.319	1.847760691	2.335730545		2	502.75	1.008210021
2	625.402	625402	1296.747	2223.379	2223.379	1296.747	1.71458195	2.21881739		2	503	1.010256255
2	625.735	625735	1134.773	2121.186	2121.186	1134.773	1.869260196	1.961033556		2	503.25	1.01028323
2	626.035	626035	658.9058	1139.413	1139.413	658.9058	1.729250221	1.769841016		2	503.5	1.009626551
2	626.352	626352	868.2661	1527.16	1527.16	868.2661	1.758861713	1.668373525		2	503.75	1.008800379
2	626.598	626598	654.0879	1302.14	1302.14	654.0879	1.990772188	1.623867918		2	504	1.007603598
2	626.862	626862	791.9308	1431.81	1431.81	791.9308	1.807998881	1.583295042		2	504.25	1.005747589
2	627.04	627040	1904.848	2503.71	2503.71	1904.848	1.31438834	1.567047232		2	504.5	1.004056256
2	627.342	627342	729.8493	903.3965	903.3965	729.8493	1.237784978	1.547456017		2	504.75	1.002967907
2	627.707	627707	862.2797	1418.377	1418.377	862.2797	1.644915217	1.496376165		2	505	1.002968219
2	627.996	627996	1007.071	904.8541	904.8541	1007.071	0.898500801	1.455465419		2	505.25	1.003213252
2	628.273	628273	1484.633	1680.277	1680.277	1484.633	1.131779369	1.398689847		2	505.5	1.003523128
2	628.5	628500	7730.449	24926.29	24926.29	7730.449	3.224429784	1.324349312		2	505.75	1.004388944
2	628.673	628673	1258.35	1177.998	1177.998	1258.35	0.936144952	1.269771466		2	506	1.005369209
2	628.922	628922	1721.399	1472.996	1472.996	1721.399	0.855697023	1.195302865		2	506.25	1.005461136
2	629.088	629088	953.2732	781.2119	781.2119	953.2732	0.819504734	1.140417904		2	506.5	1.005319165
2	629.329	629329	964.2268	1031.608	1031.608	964.2268	1.069881069	1.072401073		2	506.75	1.004935719
2	629.544	629544	834.6975	717.1803	717.1803	834.6975	0.859209834	1.007246568		2	507	1.004495498
2	629.724	629724	688.4662	553.4731	553.4731	688.4662	0.803921965	0.956909794		2	507.25	1.003914305
2	630.153	630153	886.5659	771.2507	771.2507	886.5659	0.869930481	0.901556488		2	507.5	1.003219941
2	630.48	630480	749.3058	702.7624	702.7624	749.3058	0.937884639	0.882547524		2	507.75	1.002678675
2	630.708	630708	956.5828	991.8628	991.8628	956.5828	1.036881282	0.872240514		2	508	1.002135989
2	631.103	631103	937.2541	792.885	792.885	937.2541	0.845965891	0.859110471		2	508.25	1.001496763
2	631.539	631539	754.6319	740.4261	740.4261	754.6319	0.981175193	0.857340844		2	508.5	1.000696908
2	631.885	631885	745.3494	547.1447	547.1447	745.3494	0.734078138	0.863643499		2	508.75	0.999950651
2	632.201	632201	962.9285	679.1959	679.1959	962.9285	0.705344062	0.877225153		2	509	0.999159647
2	632.568	632568	1063.904	906.0349	906.0349	1063.904	0.851613397	0.89561274		2	509.25	0.998338279
2	632.794	632794	1045.996	1002.213	1002.213	1045.996	0.958142287	0.900917805		2	509.5	0.998036679
2	632.987	632987	654.8085	653.0364	653.0364	654.8085	0.997293713	0.904430044		2	509.75	0.998766111
2	633.155	633155	886.5353	824.4061	824.4061	886.5353	0.929919091	0.906732551		2	510	0.999738386
2	633.346	633346	995.7109	1022.999	1022.999	995.7109	1.027405646	0.905634602		2	510.25	1.00080517
2	634.854	634854	745.4459	605.4122	605.4122	745.4459	0.812147736	0.860519295		2	510.5	1.001744016
2	635.05	635050	929.5986	851.6459	851.6459	929.5986	0.916143699	0.852268634		2	510.75	1.002874087
2	635.379	635379	745.2612	516.0447	516.0447	745.2612	0.692434679	0.834520571		2	511	1.003896887
2	635.548	635548	1019.852	926.378	926.378	1019.852	0.908345525	0.824753332		2	511.25	1.004573699
2	635.751	635751	786.1424	661.0163	661.0163	786.1424	0.840835324	0.815395209		2	511.5	1.00510984
2	635.935	635935	937.6882	748.4091	748.4091	937.6882	0.798142815	0.810102228		2	511.75	1.005240787
2	636.246	636246	465.6751	374.7877	374.7877	465.6751	0.804826584	0.804895852		2	512	1.004628936
2	636.594	636594	843.3351	690.8151	690.8151	843.3351	0.819146624	0.799841205		2	512.25	1.0035911
2	636.904	636904	733.8171	565.9626	565.9626	733.8171	0.771258397	0.793015564		2	512.5	1.002606007
2	637.446	637446	560.3772	419.5066	419.5066	560.3772	0.748614683	0.7825997		2	512.75	1.001903728
2	637.929	637929	760.5886	644.5323	644.5323	760.5886	0.847412517	0.782494371		2	513	1.001670799
2	638.149	638149	692.8316	529.6166	529.6166	692.8316	0.764423274	0.784047739		2	513.25	1.001560369
2	638.433	638433	1000.7	805.2665	805.2665	1000.7	0.804703208	0.785353355		2	513.5	1.001539528
2	638.78	638780	673.2506	496.3461	496.3461	673.2506	0.737238259	0.783488043		2	513.75	1.001626482
2	639.042	639042	701.729	499.8552	499.8552	701.729	0.712319428	0.781282684		2	514	1.001980153
2	639.42	639420	925.9865	776.0468	776.0468	925.9865	0.838075717	0.782136446		2	514.25	1.002572283
2	639.701	639701	698.8903	639.8455	639.8455	698.8903	0.915516355	0.780630178		2	514.5	1.003160771
2	639.905	639905	605.3136	473.356	473.356	605.3136	0.782001263	0.77831638		2	514.75	1.003652341
2	640.131	640131	890.2602	728.1633	728.1633	890.2602	0.817921884	0.782550597		2	515	1.004150812
2	640.309	640309	748.8944	470.1978	470.1978	748.8944	0.627855943	0.788505565		2	515.25	1.004406938
2	640.78	640780	673.9639	539.3445	539.3445	673.9639	0.800257254	0.809314928		2	515.5	1.004365488
2	641.153	641153	611.9375	660.8646	660.8646	611.9375	1.079954407	0.857247611		2	515.75	1.004143182
2	641.316	641316	647.374	411.3996	411.3996	647.374	0.63548984	0.882024079		2	516	1.003841228
2	641.479	641479	566.9658	484.7398	484.7398	566.9658	0.854971852	0.905458035		2	516.25	1.003662433
2	641.963	641963	943.7743	989.8533	989.8533	943.7743	1.048824173	1.000833036		2	516.5	1.00371812
2	642.32	642320	993.039	924.9094	924.9094	993.039	0.931392825	1.06419364		2	516.75	1.003814298
2	642.528	642528	1447.51	1706.398	1706.398	1447.51	1.178850578	1.093916165		2	517	1.003207071
2	642.787	642787	1737.578	2375.528	2375.528	1737.578	1.367148986	1.139473116		2	517.25	1.001870643
2	643.328	643328	2385.35	2873.043	2873.043	2385.35	1.204453435	1.204330645		2	517.5	1.000640237
2	643.801	643801	611.8287	637.0174	637.0174	611.8287	1.04116953	1.187114589		2	517.75	1.000035001
2	644.144	644144	1532.981	1921.597	1921.597	1532.981	1.253503468	1.156626732		2	518	0.999817175
2	644.398	644398	1603.589	1879.879	1879.879	1603.589	1.172294771	1.119295664		2	518.25	1.000198292
2	644.96	644960	1025.851	1016.388	1016.388	1025.851	0.990775463	0.989496688		2	518.5	1.00091377
2	645.276	645276	1435.785	1449.578	1449.578	1435.785	1.009606592	0.933234743		2	518.75	1.002207568
2	645.733	645733	1220.658	953.1412	953.1412	1220.658	0.780842136	0.87786312		2	519	1.004022929
2	645.947	645947	960.097	690.332	690.332	960.097	0.719023182	0.855182332		2	519.25	1.005589398
2	646.195	646195	1125.484	803.7693	803.7693	1125.484	0.714154355	0.835781615		2	519.5	1.006498715
2	646.529	646529	1189.954	1103.497	1103.497	1189.954	0.92734425	0.832670401		2	519.75	1.007317847
2	646.726	646726	820.2227	803.3475	803.3475	820.2227	0.979426075	0.838686754		2	520	1.00795055
2	646.937	646937	1066.93	1003.016	1003.016	1066.93	0.940095414	0.84284891		2	520.25	1.007866155
2	647.139	647139	1345.888	1117.2	1117.2	1345.888	0.83008393	0.853852127		2	520.5	1.00767301
2	647.346	647346	1463.701	1075.781	1075.781	1463.701	0.734973195	0.866575024		2	520.75	1.007391705
2	647.581	647581	1461.948	1117.551	1117.551	1461.948	0.764425958	0.86762051		2	521	1.007127132
2	647.789	647789	1063.015	977.8041	977.8041	1063.015	0.91984036	0.865602986		2	521.25	1.006669892
2	648.045	648045	633.6528	602.285	602.285	633.6528	0.950496865	0.861858317		2	521.5	1.006193196
2	648.254	648254	1026.638	862.8439	862.8439	1026.638	0.840455837	0.860660813		2	521.75	1.005831633
2	648.75	648750	730.6933	684.6156	684.6156	730.6933	0.936939753	0.859126102		2	522	1.005547383
2	648.947	648947	768.9392	608.0697	608.0697	768.9392	0.790790351	0.852998736		2	522.25	1.005283177
2	649.222	649222	585.4109	452.8939	452.8939	585.4109	0.773634211	0.830576955		2	522.5	1.005066525
2	649.536	649536	633.9274	553.2675	553.2675	633.9274	0.872761613	0.796408487		2	522.75	1.004884648
2	649.746	649746	733.7869	657.0093	657.0093	733.7869	0.895367988	0.780969886		2	523	1.004691833
2	649.918	649918	1129.406	761.1426	761.1426	1129.406	0.673931784	0.770027137		2	523.25	1.004402871
2	650.094	650094	968.5294	667.3495	667.3495	968.5294	0.689033807	0.760344762		2	523.5	1.003848302
2	650.429	650429	774.174	547.338	547.338	774.174	0.706996102	0.757178489		2	523.75	1.003199733
2	650.843	650843	744.2639	641.671	641.671	744.2639	0.862155211	0.763217302		2	524	1.002837176
2	651.045	651045	671.5716	425.9523	425.9523	671.5716	0.634261931	0.767452955		2	524.25	1.002730938
2	651.249	651249	851.3012	695.9176	695.9176	851.3012	0.817475178	0.774972553		2	524.5	1.002522281
2	651.821	651821	718.8193	614.7859	614.7859	718.8193	0.855271833	0.812506377		2	524.75	1.001348935
2	652.11	652110	668.0517	591.7909	591.7909	668.0517	0.885845961	0.825486516		2	525	0.999991343
2	652.386	652386	781.9	587.9164	587.9164	781.9	0.751907405	0.830645971		2	525.25	0.998495702
2	652.643	652643	651.7674	556.7432	556.7432	651.7674	0.85420535	0.834154237		2	525.5	0.997756226
2	652.86	652860	751.0604	761.9942	761.9942	751.0604	1.014557817	0.837392629		2	525.75	0.997341281
2	653.243	653243	1038.571	678.3003	678.3003	1038.571	0.653109224	0.8425571		2	526	0.997319172
2	653.775	653775	970.4825	646.1202	646.1202	970.4825	0.665772129	0.843632612		2	526.25	0.997308759
2	654.012	654012	984.7591	959.0651	959.0651	984.7591	0.97390834	0.840787257		2	526.5	0.997781529
2	654.3	654300	420.7529	322.8005	322.8005	420.7529	0.767197327	0.835679971		2	526.75	0.998677188
2	654.468	654468	803.7433	918.532	918.532	803.7433	1.142817614	0.833245027		2	527	0.999516658
2	654.998	654998	821.3022	652.5812	652.5812	821.3022	0.794568918	0.831833181		2	527.25	1.000286619
2	655.169	655169	975.9508	617.0127	617.0127	975.9508	0.632217013	0.829913755		2	527.5	1.001092618
2	655.471	655471	845.7591	681.0913	681.0913	845.7591	0.80530177	0.819569239		2	527.75	1.001874201
2	655.74	655740	806.9573	764.1583	764.1583	806.9573	0.946962497	0.80647371		2	528	1.002648219
2	655.973	655973	865.6896	605.8788	605.8788	865.6896	0.699879957	0.796773157		2	528.25	1.003425724
2	656.511	656511	714.5469	589.7234	589.7234	714.5469	0.825310977	0.769244559		2	528.5	1.00421619
2	656.713	656713	974.5173	793.7817	793.7817	974.5173	0.814538336	0.762358139		2	528.75	1.004853593
2	657.251	657251	930.8371	658.5608	658.5608	930.8371	0.707493073	0.742876075		2	529	1.005301634
2	657.512	657512	1102.259	846.8674	846.8674	1102.259	0.768301642	0.736803414		2	529.25	1.005706249
2	657.765	657765	981.2919	706.3487	706.3487	981.2919	0.719815072	0.741653607		2	529.5	1.006088281
2	658.061	658061	965.7339	645.8172	645.8172	965.7339	0.668732039	0.763710249		2	529.75	1.006387025
2	658.254	658254	823.3009	686.6737	686.6737	823.3009	0.834049495	0.783321723		2	530	1.006653378
2	658.468	658468	1049.61	778.8972	778.8972	1049.61	0.742082488	0.805726827		2	530.25	1.0068079
2	658.929	658929	954.2688	827.1249	827.1249	954.2688	0.866763013	0.888005121		2	530.5	1.006914494
2	659.105	659105	1110.136	977.5166	977.5166	1110.136	0.8805377	0.926844341		2	530.75	1.006811714
2	659.431	659431	975.4835	1072.442	1072.442	975.4835	1.099395325	0.98410944		2	531	1.006684889
2	659.798	659798	902.3227	953.28	953.28	902.3227	1.056473477	1.051723333		2	531.25	1.006183893
2	660.003	660003	656.5686	646.7996	646.7996	656.5686	0.985121128	1.079510265		2	531.5	1.005516834
2	660.54	660540	987.2834	1133.824	1133.824	987.2834	1.148428101	1.089887783		2	531.75	1.004907623
2	660.701	660701	780.2924	900.2764	900.2764	780.2924	1.153767998	1.084512093		2	532	1.004184219
2	660.914	660914	588.0331	675.0162	675.0162	588.0331	1.147922115	1.072322272		2	532.25	1.003371626
2	661.196	661196	758.0572	777.3002	777.3002	758.0572	1.025384628	1.032430479		2	532.5	1.002464253
2	661.69	661690	458.039	376.1704	376.1704	458.039	0.821262818	0.922421104		2	532.75	1.001809113
2	661.911	661911	424.1746	418.0283	418.0283	424.1746	0.985509976	0.88702045		2	533	1.002527106
2	662.178	662178	386.2543	312.4614	312.4614	386.2543	0.808952548	0.854341419		2	533.25	1.003709462
2	662.404	662404	941.7963	723.9609	723.9609	941.7963	0.768702213	0.825334903		2	533.5	1.004449483
2	662.775	662775	998.2771	652.3142	652.3142	998.2771	0.653440012	0.787765886		2	533.75	1.004750268
2	663.129	663129	746.3332	600.3571	600.3571	746.3332	0.804408942	0.780732178		2	534	1.004904201
2	663.291	663291	601.8535	450.2003	450.2003	601.8535	0.748023065	0.777995483		2	534.25	1.004783091
2	663.731	663731	778.1285	706.375	706.375	778.1285	0.907787081	0.773271627		2	534.5	1.004560651
2	663.939	663939	833.8925	700.0994	700.0994	833.8925	0.839555938	0.77622213		2	534.75	1.004407951
2	664.46	664460	696.4545	590.522	590.522	696.4545	0.847897458	0.782375757		2	535	1.004313552
2	664.648	664648	1219.031	892.6442	892.6442	1219.031	0.732257178	0.779809582		2	535.25	1.004192412
2	664.926	664926	1148.536	661.6956	661.6956	1148.536	0.576120905	0.77171094		2	535.5	1.004076891
2	665.449	665449	532.174	428.951	428.951	532.174	0.806035244	0.761309761		2	535.75	1.002531308
2	665.747	665747	663.3061	582.6698	582.6698	663.3061	0.878432748	0.770078186		2	536	1.000645908
2	665.961	665961	786.4776	535.1132	535.1132	786.4776	0.680392169	0.780604374		2	536.25	0.999506415
2	666.238	666238	694.8324	614.2908	614.2908	694.8324	0.884084853	0.790468686		2	536.5	0.998595153
2	666.538	666538	1026.564	838.3389	838.3389	1026.564	0.816645528	0.805923252		2	536.75	0.998000086
2	666.708	666708	758.3071	469.1879	469.1879	758.3071	0.618730723	0.812542142		2	537	0.999223991
2	667.069	667069	696.5897	587.5196	587.5196	696.5897	0.843422749	0.809328329		2	537.25	1.009106255
2	667.245	667245	621.0752	558.2482	558.2482	621.0752	0.898841557	0.805036294		2	537.5	1.025976597
2	667.53	667530	654.7262	596.6553	596.6553	654.7262	0.911305062	0.799034836		2	537.75	1.045769498
2	667.802	667802	659.294	489.4896	489.4896	659.294	0.7424451	0.788841601		2	538	1.05750965
2	668.344	668344	932.616	720.4923	720.4923	932.616	0.772549795	0.766630419		2	538.25	1.065592015
2	668.504	668504	887.4021	624.062	624.062	887.4021	0.703246026	0.765982171		2	538.5	1.073023813
2	668.973	668973	741.4685	506.9043	506.9043	741.4685	0.683649137	0.762041724		2	538.75	1.075191245
2	669.289	669289	871.5314	799.7358	799.7358	871.5314	0.917621327	0.770704919		2	539	1.070710014
2	669.467	669467	560.7084	344.7756	344.7756	560.7084	0.614892875	0.789435224		2	539.25	1.063866822
2	669.847	669847	863.6474	780.3267	780.3267	863.6474	0.903524633	0.842593639		2	539.5	1.055243394
2	670.053	670053	596.2761	499.7032	499.7032	596.2761	0.838039962	0.864703041		2	539.75	1.039295547
2	670.298	670298	1145.68	1011.325	1011.325	1145.68	0.882729034	0.898482985		2	540	1.021184408
2	670.742	670742	949.8959	1012.381	1012.381	949.8959	1.065780998	0.944589881		2	540.25	1.008084739
2	670.962	670962	815.9008	777.3796	777.3796	815.9008	0.952786907	0.952542727		2	540.5	1.003197603
2	671.245	671245	941.9885	860.3952	860.3952	941.9885	0.913381851	0.957281679		2	540.75	1.001215381
2	671.488	671488	667.7181	680.8492	680.8492	667.7181	1.019665634	0.954042006		2	541	1.000225796
2	671.742	671742	761.2957	681.9944	681.9944	761.2957	0.895833774	0.931730263		2	541.25	1.000586713
2	671.985	671985	633.8339	608.2629	608.2629	633.8339	0.959656623	0.897157868		2	541.5	1.002249482
2	672.238	672238	559.8698	437.4833	437.4833	559.8698	0.781401855	0.869493645		2	541.75	1.003673591
2	672.46	672460	675.907	629.0445	629.0445	675.907	0.930667237	0.848984028		2	542	1.004882586
2	672.952	672952	663.1226	534.7209	534.7209	663.1226	0.806368083	0.801379029		2	542.25	1.005043825
2	673.166	673166	670.0129	500.868	500.868	670.0129	0.747549786	0.796691154		2	542.5	1.005264248
2	673.333	673333	987.3436	571.0206	571.0206	987.3436	0.578340306	0.796240033		2	542.75	1.005900898
2	673.625	673625	992.2431	890.7033	890.7033	992.2431	0.897666409	0.796428458		2	543	1.006677707
2	674.053	674053	1124.981	1017.552	1017.552	1124.981	0.904505943	0.804541705		2	543.25	1.00704288
2	674.294	674294	678.7412	503.1546	503.1546	678.7412	0.741305523	0.813340303		2	543.5	1.006776866
2	674.541	674541	807.6734	791.9086	791.9086	807.6734	0.980481219	0.820299837		2	543.75	1.006442075
2	675.071	675071	970.3635	737.3688	737.3688	970.3635	0.759889258	0.822657814		2	544	1.005894549
2	675.248	675248	901.2327	744.7948	744.7948	901.2327	0.826417861	0.8233725		2	544.25	1.005170908
2	675.554	675554	758.0926	682.6637	682.6637	758.0926	0.900501733	0.829917013		2	544.5	1.004742515
2	675.722	675722	684.5092	514.1028	514.1028	684.5092	0.751053163	0.842267403		2	544.75	1.004616733
2	676.008	676008	640.988	503.2207	503.2207	640.988	0.785070391	0.866883638		2	545	1.00465715
2	676.296	676296	853.9261	637.712	637.712	853.9261	0.746799987	0.888746402		2	545.25	1.004825559
2	676.583	676583	875.2612	841.3979	841.3979	875.2612	0.961310635	0.916327987		2	545.5	1.004999456
2	676.82	676820	905.2831	1177.605	1177.605	905.2831	1.300814077	0.928320712		2	545.75	1.005271736
2	677.057	677057	930.7259	745.7279	745.7279	930.7259	0.801232565	0.929188634		2	546	1.005485575
2	677.374	677374	932.0862	880.4364	880.4364	932.0862	0.944586885	0.923756167		2	546.25	1.005563093
2	677.546	677546	625.5579	579.8643	579.8643	625.5579	0.926955442	0.917098258		2	546.5	1.004810422
2	677.893	677893	990.9151	778.6299	778.6299	990.9151	0.785768529	0.869891124		2	546.75	1.003902186
2	678.186	678186	875.2411	761.1963	761.1963	875.2411	0.869698989	0.818505207		2	547	1.003110656
2	678.354	678354	802.9802	657.8711	657.8711	802.9802	0.819286827	0.803346689		2	547.25	1.002618342
2	678.592	678592	1032.568	807.9173	807.9173	1032.568	0.782434958	0.797140117		2	547.5	1.002306319
2	678.928	678928	951.5143	727.9273	727.9273	951.5143	0.765019822	0.795293618		2	547.75	1.002472148
2	679.218	679218	848.8359	598.7091	598.7091	848.8359	0.705329617	0.810442464		2	548	1.002880854
2	679.633	679633	1227.332	953.4289	953.4289	1227.332	0.776830475	0.853934087		2	548.25	1.003420384
2	679.94	679940	1597.975	1191.852	1191.852	1597.975	0.745851468	0.874696379		2	548.5	1.004131231
2	680.299	680299	3885.902	5951.97	5951.97	3885.902	1.531682991	0.889791288		2	548.75	1.004864762
2	680.544	680544	1249.603	865.8314	865.8314	1249.603	0.69288518	0.897037284		2	549	1.005847394
2	681.037	681037	1141.76	987.1603	987.1603	1141.76	0.864595274	0.886271332		2	549.25	1.007181519
2	681.195	681195	916.7075	677.3624	677.3624	916.7075	0.738907885	0.878749097		2	549.5	1.008675804
2	681.63	681630	887.7542	761.3507	761.3507	887.7542	0.857614304	0.856217643		2	549.75	1.009657861
2	682.096	682096	842.4136	755.9518	755.9518	842.4136	0.897364193	0.81004309		2	550	1.010357599
2	682.293	682293	980.4557	707.0319	707.0319	980.4557	0.721125799	0.794612456		2	550.25	1.010957884
2	682.532	682532	570.8799	510.8861	510.8861	570.8799	0.894909945	0.78856863		2	550.5	1.011452596
2	682.831	682831	853.8886	679.4946	679.4946	853.8886	0.795764928	0.787228108		2	550.75	1.011585792
2	683.004	683004	1074.075	784.5572	784.5572	1074.075	0.730449177	0.785319775		2	551	1.011328048
2	683.259	683259	884.7671	626.934	626.934	884.7671	0.708586474	0.779684693		2	551.25	1.011013918
2	683.57	683570	687.6137	595.086	595.086	687.6137	0.865436509	0.77238847		2	551.5	1.010469251
2	683.829	683829	836.104	515.1779	515.1779	836.104	0.616164855	0.767661288		2	551.75	1.009682722
2	684.05	684050	842.1245	678.5471	678.5471	842.1245	0.805756275	0.766922162		2	552	1.008796484
2	684.424	684424	891.922	780.8246	780.8246	891.922	0.875440453	0.772236366		2	552.25	1.007765473
2	684.917	684917	813.9411	697.0584	697.0584	813.9411	0.856399069	0.777865743		2	552.5	1.006962485
2	685.173	685173	1016.043	699.1992	699.1992	1016.043	0.688159064	0.767176313		2	552.75	1.006623633
2	685.395	685395	690.9871	442.9042	442.9042	690.9871	0.640973182	0.759395652		2	553	1.006401128
2	685.861	685861	711.5475	614.1133	614.1133	711.5475	0.863067188	0.760637856		2	553.25	1.006250609
2	686.112	686112	611.5865	503.6103	503.6103	611.5865	0.823449013	0.763670406		2	553.5	1.005947168
2	686.332	686332	808.9595	598.8727	598.8727	808.9595	0.740299978	0.770079433		2	553.75	1.005495217
2	686.616	686616	1280.687	860.6059	860.6059	1280.687	0.671987691	0.79167041		2	554	1.004963904
2	686.983	686983	990.0849	771.9153	771.9153	990.0849	0.779645564	0.828672026		2	554.25	1.004202778
2	687.147	687147	939.8953	666.4979	666.4979	939.8953	0.709119303	0.838711961		2	554.5	1.002907206
2	687.333	687333	802.2619	675.6388	675.6388	802.2619	0.842167377	0.847820267		2	554.75	1.001487671
2	687.53	687530	1685.433	2109.675	2109.675	1685.433	1.251710985	0.859273229		2	555	0.999700144
2	687.804	687804	731.4868	581.5977	581.5977	731.4868	0.795089809	0.869283322		2	555.25	0.997572088
2	688.152	688152	826.8932	668.3693	668.3693	826.8932	0.808289753	0.863536595		2	555.5	0.996144669
2	688.455	688455	647.4616	558.3436	558.3436	647.4616	0.86235786	0.854306749		2	555.75	0.996007481
2	688.755	688755	783.847	615.8219	615.8219	783.847	0.785640437	0.829154798		2	556	0.996283288
2	689.051	689051	720.6129	631.3475	631.3475	720.6129	0.876125726	0.795047224		2	556.25	0.997528801
2	689.253	689253	824.6288	657.3646	657.3646	824.6288	0.797164251	0.78797932		2	556.5	0.99948922
2	689.51	689510	876.939	613.3559	613.3559	876.939	0.699428238	0.811861127		2	556.75	1.001562685
2	689.977	689977	826.6572	655.4536	655.4536	826.6572	0.792896499	0.886336496		2	557	1.00296913
2	690.159	690159	958.4743	860.0872	860.0872	958.4743	0.897350299	0.900455582		2	557.25	1.003888549
2	690.427	690427	1056.963	875.9006	875.9006	1056.963	0.828695612	0.909592733		2	557.5	1.003937167
2	690.61	690610	931.471	590.8046	590.8046	931.471	0.634270525	0.914686		2	557.75	1.003466261
2	690.809	690809	916.526	1577.755	1577.755	916.526	1.721451437	0.914410402		2	558	1.003125
2	690.989	690989	717.4149	552.5007	552.5007	717.4149	0.770127161	0.907835474		2	558.25	1.003164935
2	691.375	691375	790.3916	742.6212	742.6212	790.3916	0.939561099	0.882268489		2	558.5	1.003217562
2	691.676	691676	954.9503	568.7662	568.7662	954.9503	0.595597698	0.833404279		2	558.75	1.003516869
2	691.851	691851	743.3134	476.4385	476.4385	743.3134	0.640965843	0.795693023		2	559	1.003939804
2	692.124	692124	668.8942	495.9721	495.9721	668.8942	0.741480641	0.754530856		2	559.25	1.004469133
2	692.3	692300	641.1347	596.5568	596.5568	641.1347	0.930470305	0.731414523		2	559.5	1.005804059
2	692.552	692552	752.1726	563.5739	563.5739	752.1726	0.749261406	0.698114079		2	559.75	1.008377736
2	692.839	692839	434.2934	243.93	243.93	434.2934	0.561670981	0.697967849		2	560	1.011144732
2	693.223	693223	608.69	382.7164	382.7164	608.69	0.62875421	0.71914143		2	560.25	1.013751409
2	693.629	693629	446.501	361.238	361.238	446.501	0.809041861	0.73179278		2	560.5	1.016321468
2	694.021	694021	675.8619	608.1847	608.1847	675.8619	0.899865342	0.709067295		2	560.75	1.01719226
2	694.221	694221	941.2058	743.3814	743.3814	941.2058	0.789818125	0.702302142		2	561	1.016811365
2	694.675	694675	695.3776	429.1155	429.1155	695.3776	0.617097099	0.715465189		2	561.25	1.016014861
2	695.021	695021	876.7988	453.7678	453.7678	876.7988	0.517527852	0.73068702		2	561.5	1.014631691
2	695.183	695183	1035.141	642.7893	642.7893	1035.141	0.620967868	0.735866253		2	561.75	1.011683697
2	695.449	695449	1141.662	836.9753	836.9753	1141.662	0.733120048	0.745564525		2	562	1.006940303
2	695.851	695851	862.861	847.2407	847.2407	862.861	0.981897084	0.765007697		2	562.25	1.002964352
2	696.177	696177	957.8898	752.1438	752.1438	957.8898	0.785209113	0.775431916		2	562.5	0.999899969
2	696.349	696349	833.9599	591.1101	591.1101	833.9599	0.708799188	0.778390394		2	562.75	0.997671645
2	696.565	696565	960.4536	961.0225	961.0225	960.4536	1.000592324	0.782289626		2	563	0.995763146
2	696.843	696843	1628.901	1232.68	1232.68	1628.901	0.756755628	0.785118794		2	563.25	0.995273349
2	697.388	697388	1191.998	802.5855	802.5855	1191.998	0.673311113	0.745302459		2	563.5	0.996168755
2	697.596	697596	1340.852	830.1939	830.1939	1340.852	0.619154016	0.736090032		2	563.75	0.997022118
2	697.762	697762	1312.528	946.5421	946.5421	1312.528	0.721159549	0.739449873		2	564	0.997475052
2	698.171	698171	824.5429	652.7982	652.7982	824.5429	0.7917092	0.759912449		2	564.25	0.997900332
2	698.352	698352	1013.333	743.518	743.518	1013.333	0.73373511	0.764867186		2	564.5	0.998618878
2	698.67	698670	691.1612	527.7576	527.7576	691.1612	0.763581058	0.783861729		2	564.75	0.999402399
2	698.879	698879	681.8216	547.9591	547.9591	681.8216	0.803669318	0.795447553		2	565	1.000429633
2	699.202	699202	846.7193	846.8309	846.8309	846.7193	1.000131803	0.796171195		2	565.25	1.001668604
2	699.427	699427	717.0752	604.3928	604.3928	717.0752	0.842858322	0.792178152		2	565.5	1.002701821
2	699.887	699887	710.7197	484.487	484.487	710.7197	0.681685058	0.77933376		2	565.75	1.004089394
2	700.154	700154	795.3684	489.5604	489.5604	795.3684	0.615514018	0.766566971		2	566	1.005406562
2	700.447	700447	837.8493	600.8297	600.8297	837.8493	0.717109509	0.751134393		2	566.25	1.006512271
2	700.731	700731	825.7812	725.8668	725.8668	825.7812	0.879006206	0.734249886		2	566.5	1.006621118
2	701	701000	898.5986	718.3413	718.3413	898.5986	0.799401757	0.715281897		2	566.75	1.006099805
2	701.273	701273	900.6647	572.9034	572.9034	900.6647	0.636089546	0.706899684		2	567	1.00559172
2	701.59	701590	1028.359	771.2705	771.2705	1028.359	0.750001216	0.718718918		2	567.25	1.004493853
2	701.868	701868	1022.424	777.7224	777.7224	1022.424	0.760665243	0.736138917		2	567.5	1.003150291
2	702.055	702055	687.7488	454.4234	454.4234	687.7488	0.660740375	0.745192522		2	567.75	1.002181617
2	702.232	702232	1276.423	911.4258	911.4258	1276.423	0.714046832	0.755076359		2	568	1.001077459
2	702.41	702410	640.093	384.2593	384.2593	640.093	0.600317923	0.768964052		2	568.25	1.000373635
2	702.712	702712	554.6371	448.2878	448.2878	554.6371	0.808254262	0.786053343		2	568.5	0.999897655
2	702.97	702970	632.6161	650.2646	650.2646	632.6161	1.027897646	0.790300353		2	568.75	1.000212274
2	703.445	703445	748.0001	654.822	654.822	748.0001	0.875430364	0.794431996		2	569	1.000922588
2	703.814	703814	652.3771	540.6993	540.6993	652.3771	0.82881404	0.777787129		2	569.25	1.00248671
2	703.991	703991	1118.745	845.436	845.436	1118.745	0.755700361	0.766883188		2	569.5	1.004113212
2	704.164	704164	934.7765	650.1733	650.1733	934.7765	0.695538773	0.762634521		2	569.75	1.007095065
2	704.466	704466	924.1997	538.8679	538.8679	924.1997	0.583064353	0.762263453		2	570	1.011638204
2	704.716	704716	925.8814	677.355	677.355	925.8814	0.73157858	0.763078552		2	570.25	1.020803603
2	705.115	705115	908.9742	724.6366	724.6366	908.9742	0.797202605	0.791197579		2	570.5	1.032525806
2	705.37	705370	841.8776	779.6934	779.6934	841.8776	0.926136293	0.817110932		2	570.75	1.039927798
2	705.619	705619	983.862	787.7509	787.7509	983.862	0.800672147	0.831535242		2	571	1.044943457
2	705.949	705949	779.1145	729.7965	729.7965	779.1145	0.936699933	0.841033329		2	571.25	1.048373676
2	706.193	706193	709.9348	653.1244	653.1244	709.9348	0.919978004	0.844219567		2	571.5	1.046241994
2	706.47	706470	641.9281	572.8353	572.8353	641.9281	0.892366762	0.82893162		2	571.75	1.041882882
2	706.717	706717	869.7174	468.8475	468.8475	869.7174	0.539080281	0.805892895		2	572	1.033674841
2	706.944	706944	918.1874	793.6164	793.6164	918.1874	0.864329439	0.79167395		2	572.25	1.021910432
2	707.114	707114	1232.276	970.6545	970.6545	1232.276	0.787692449	0.786383818		2	572.5	1.00985141
2	707.523	707523	1074.042	814.9952	814.9952	1074.042	0.758811294	0.773055328		2	572.75	1.002715587
2	707.923	707923	1004.157	705.2385	705.2385	1004.157	0.70231896	0.766899868		2	573	0.998133788
2	708.159	708159	1278.767	1056.277	1056.277	1278.767	0.826012088	0.773044875		2	573.25	0.995111108
2	708.418	708418	935.2102	693.6949	693.6949	935.2102	0.741752924	0.785243612		2	573.5	0.9956601
2	708.605	708605	1171.17	964.4103	964.4103	1171.17	0.823458849	0.790288781		2	573.75	0.998662286
2	708.819	708819	734.3301	606.9776	606.9776	734.3301	0.826573226	0.790336931		2	574	1.002365247
2	709.221	709221	810.3945	719.0707	719.0707	810.3945	0.887309452	0.788711849		2	574.25	1.004142127
2	709.483	709483	229.6974	137.6481	137.6481	229.6974	0.599258416	0.785177279		2	574.5	1.004963292
2	709.781	709781	871.105	793.6614	793.6614	871.105	0.911097284	0.778893021		2	574.75	1.005686475
2	709.963	709963	519.5183	426.4529	426.4529	519.5183	0.820862133	0.78031921		2	575	1.006292004
2	710.209	710209	627.1706	430.4897	430.4897	627.1706	0.686399681	0.791896696		2	575.25	1.006871165
2	710.428	710428	981.5105	773.3636	773.3636	981.5105	0.78793207	0.807440885		2	575.5	1.007386392
2	710.941	710941	1134.146	882.6105	882.6105	1134.146	0.778215944	0.840961931		2	575.75	1.007802186
2	711.168	711168	936.41	743.0703	743.0703	936.41	0.793530932	0.853639988		2	576	1.007667544
2	711.467	711467	908.9778	878.4995	878.4995	908.9778	0.966469698	0.873815397		2	576.25	1.007322175
2	711.729	711729	1134.659	1059.918	1059.918	1134.659	0.934129108	0.882964748		2	576.5	1.006648064
2	712.09	712090	898.9183	936.9882	936.9882	898.9183	1.04235079	0.883438467		2	576.75	1.006060726
2	712.323	712323	789.1762	676.1033	676.1033	789.1762	0.856720337	0.880014498		2	577	1.00571661
2	712.576	712576	738.3255	562.1954	562.1954	738.3255	0.761446544	0.864711804		2	577.25	1.005315606
2	712.861	712861	640.0273	508.7961	508.7961	640.0273	0.794959996	0.839641079		2	577.5	1.00509954
2	713.026	713026	753.3861	630.3368	630.3368	753.3861	0.836671661	0.829977277		2	577.75	1.005176352
2	713.434	713434	923.8728	746.7773	746.7773	923.8728	0.808311815	0.81441878		2	578	1.005453665
2	713.899	713899	489.9655	364.3575	364.3575	489.9655	0.743639093	0.796368244		2	578.25	1.006039798
2	714.476	714476	792.1872	571.0498	571.0498	792.1872	0.720852092	0.77917715		2	578.5	1.007728166
2	714.74	714740	1181.013	1039.707	1039.707	1181.013	0.880351867	0.773770561		2	578.75	1.010077415
2	714.976	714976	1141.603	887.2184	887.2184	1141.603	0.777168946	0.769632851		2	579	1.012089865
2	715.159	715159	874.1443	755.9329	755.9329	874.1443	0.864769009	0.767334551		2	579.25	1.01351883
2	715.611	715611	917.5152	614.4725	614.4725	917.5152	0.669713701	0.764765533		2	579.5	1.014715588
2	715.882	715882	703.8834	493.5756	493.5756	703.8834	0.701217844	0.763763179		2	579.75	1.014539708
2	716.045	716045	675.7168	500.0123	500.0123	675.7168	0.739973166	0.763230566		2	580	1.013962544
2	716.448	716448	1201.244	899.6258	899.6258	1201.244	0.748911795	0.763049725		2	580.25	1.012931228
2	716.827	716827	756.9553	701.5141	701.5141	756.9553	0.92675763	0.762689484		2	580.5	1.011223412
2	717.078	717078	715.6377	460.8397	460.8397	715.6377	0.643956712	0.765994609		2	580.75	1.009353759
2	717.447	717447	612.8565	507.1837	507.1837	612.8565	0.827573339	0.772814932		2	581	1.008065567
2	717.645	717645	715.7703	565.1092	565.1092	715.7703	0.789511943	0.770769019		2	581.25	1.007076248
2	717.863	717863	965.7559	764.1205	764.1205	965.7559	0.791214944	0.765264736		2	581.5	1.006109262
2	718.234	718234	1153.609	774.5401	774.5401	1153.609	0.671406083	0.757120398		2	581.75	1.005491686
2	718.512	718512	1156.309	875.4515	875.4515	1156.309	0.75710861	0.756610995		2	582	1.005572751
2	718.702	718702	1069.632	743.5213	743.5213	1069.632	0.695118789	0.756240956		2	582.25	1.006020394
2	718.915	718915	871.1538	724.0333	724.0333	871.1538	0.831119947	0.755774426		2	582.5	1.006583941
2	719.326	719326	838.8601	638.9824	638.9824	838.8601	0.761727015	0.757593588		2	582.75	1.007061729
2	719.693	719693	881.2024	711.8046	711.8046	881.2024	0.807765163	0.757864763		2	583	1.007510596
2	719.891	719891	842.127	580.5217	580.5217	842.127	0.689351725	0.754594052		2	583.25	1.008018326
2	720.152	720152	789.6845	648.2491	648.2491	789.6845	0.82089632	0.747850831		2	583.5	1.008489966
2	720.315	720315	1011.852	791.6824	791.6824	1011.852	0.782409285	0.745584781		2	583.75	1.009182841
2	720.494	720494	1090.708	755.6397	755.6397	1090.708	0.692797431	0.744424629		2	584	1.009953446
2	720.727	720727	1063.491	757.1684	757.1684	1063.491	0.711965028	0.742539534		2	584.25	1.010523084
2	720.94	720940	1127.924	798.1273	798.1273	1127.924	0.707607339	0.741935174		2	584.5	1.0110567
2	721.103	721103	1102.579	741.6991	741.6991	1102.579	0.672694746	0.744747911		2	584.75	1.010739307
2	721.343	721343	986.6161	838.9916	838.9916	986.6161	0.850372906	0.749863832		2	585	1.010268388
2	721.507	721507	720.6488	543.4091	543.4091	720.6488	0.754055373	0.751911894		2	585.25	1.009660866
2	721.889	721889	678.8753	507.7577	507.7577	678.8753	0.74793957	0.762083337		2	585.5	1.008620823
2	722.231	722231	781.9913	655.085	655.085	781.9913	0.837713923	0.766624487		2	585.75	1.007226099
2	722.553	722553	922.4919	665.4734	665.4734	922.4919	0.721386714	0.754218819		2	586	1.006106196
2	722.82	722820	583.1617	421.9382	421.9382	583.1617	0.723535513	0.737222134		2	586.25	1.0050558
2	723.11	723110	929.4967	676.7898	676.7898	929.4967	0.728125016	0.726392202		2	586.5	1.003853332
2	723.288	723288	889.5469	636.6283	636.6283	889.5469	0.715677049	0.72559153		2	586.75	1.002781382
2	723.468	723468	713.1446	547.5623	547.5623	713.1446	0.767813849	0.725994587		2	587	1.002527762
2	723.771	723771	852.9235	672.0862	672.0862	852.9235	0.787979461	0.730528674		2	587.25	1.002755995
2	723.943	723943	659.2227	413.437	413.437	659.2227	0.627158318	0.738942974		2	587.5	1.003159444
2	724.159	724159	843.1276	534.7231	534.7231	843.1276	0.63421373	0.751238546		2	587.75	1.003559715
2	724.327	724327	1119.579	888.235	888.235	1119.579	0.793365185	0.760622793		2	588	1.004109756
2	724.534	724534	843.7243	696.3587	696.3587	843.7243	0.825339154	0.776463554		2	588.25	1.004249798
2	724.741	724741	618.2309	526.5937	526.5937	618.2309	0.851775122	0.788088792		2	588.5	1.004087753
2	724.934	724934	904.572	753.5105	753.5105	904.572	0.833002238	0.794629888		2	588.75	1.003794328
2	725.306	725306	763.4059	578.5349	578.5349	763.4059	0.757833939	0.807617081		2	589	1.003748966
2	725.635	725635	781.1254	669.3473	669.3473	781.1254	0.856901209	0.813992184		2	589.25	1.004332692
2	725.969	725969	717.7128	625.2559	625.2559	717.7128	0.871178416	0.812912946		2	589.5	1.005845969
2	726.317	726317	1031.417	697.2316	697.2316	1031.417	0.6759939	0.807515061		2	589.75	1.006948684
2	726.752	726752	882.8972	714.6542	714.6542	882.8972	0.809442141	0.799847713		2	590	1.007831663
2	727.114	727114	1177.09	804.3528	804.3528	1177.09	0.683340101	0.795769633		2	590.25	1.008519093
2	727.443	727443	1014.579	982.4872	982.4872	1014.579	0.968369343	0.789386324		2	590.5	1.008712201
2	727.647	727647	846.0394	578.1505	578.1505	846.0394	0.6833612	0.779679248		2	590.75	1.008682862
2	727.827	727827	770.2	722.2659	722.2659	770.2	0.937764087	0.768635505		2	591	1.008653523
2	728.02	728020	1020.516	773.0367	773.0367	1020.516	0.757495914	0.75978583		2	591.25	1.008121411
2	728.231	728231	1178.694	869.1346	869.1346	1178.694	0.737370853	0.748457069		2	591.5	1.00548965
2	728.558	728558	1037.657	724.3678	724.3678	1037.657	0.698080194	0.730221925		2	591.75	1.00373876
2	728.723	728723	1267.605	778.304	778.304	1267.605	0.613995685	0.725261098		2	592	1.003579401
2	729.004	729004	887.9517	637.8769	637.8769	887.9517	0.718368916	0.714795679		2	592.25	1.003420042
2	729.209	729209	980.2225	703.4361	703.4361	980.2225	0.717629008	0.713198057		2	592.5	1.003260683
2	729.499	729499	784.5898	546.7475	546.7475	784.5898	0.696857772	0.735193156		2	592.75	1.003101324
2	729.775	729775	1150.074	910.6596	910.6596	1150.074	0.791826961	0.75786565		2	593	1.003331439
2	729.973	729973	957.3547	729.0291	729.0291	957.3547	0.761503652	0.767204048		2	593.25	1.003727514
2	730.242	730242	1086.434	921.3263	921.3263	1086.434	0.84802786	0.784825883		2	593.5	1.004732108
2	730.669	730669	821.8568	641.1124	641.1124	821.8568	0.780077989	0.802344825		2	593.75	1.005544622
2	730.954	730954	889.7221	830.9097	830.9097	889.7221	0.933898012	0.793336056		2	594	1.006727293
2	731.284	731284	930.9499	735.7123	735.7123	930.9499	0.790281303	0.773772486		2	594.25	1.007513214
2	731.479	731479	715.437	510.5333	510.5333	715.437	0.713596445	0.767087852		2	594.5	1.006047511
2	731.795	731795	936.7304	580.0153	580.0153	936.7304	0.619191285	0.759094985		2	594.75	1.003635989
2	731.972	731972	700.072	500.5617	500.5617	700.072	0.715014598	0.753113391		2	595	1.001671555
2	732.367	732367	1006.555	838.8412	838.8412	1006.555	0.833378405	0.744315697		2	595.25	0.999297545
2	732.621	732621	867.7644	662.0049	662.0049	867.7644	0.762885525	0.744776607		2	595.5	0.996376867
2	733.039	733039	787.2922	559.9969	559.9969	787.2922	0.711294866	0.751160734		2	595.75	0.99461922
2	733.321	733321	930.8177	737.7838	737.7838	930.8177	0.792619006	0.761938805		2	596	0.995837549
2	733.575	733575	888.4519	784.0965	784.0965	888.4519	0.882542431	0.775481583		2	596.25	0.998042142
2	733.774	733774	897.3298	666.9523	666.9523	897.3298	0.743263291	0.784618816		2	596.5	1.000605341
2	733.959	733959	895.3546	599.7268	599.7268	895.3546	0.669820426	0.79314194		2	596.75	1.002606233
2	734.302	734302	919.3165	761.9387	761.9387	919.3165	0.828809991	0.812179976		2	597	1.004549247
2	734.57	734570	899.3369	704.624	704.624	899.3369	0.783492816	0.822560817		2	597.25	1.006191478
2	734.97	734970	783.4745	657.2629	657.2629	783.4745	0.838907839	0.831188134		2	597.5	1.006615385
2	735.322	735322	737.0454	754.4379	754.4379	737.0454	1.023597597	0.836305861		2	597.75	1.00586272
2	735.599	735599	917.6553	754.6027	754.6027	917.6553	0.82231607	0.836767368		2	598	1.00540913
2	735.886	735886	816.6357	660.3555	660.3555	816.6357	0.808629233	0.827067228		2	598.25	1.004528756
2	736.169	736169	1229.419	894.1587	894.1587	1229.419	0.727301839	0.816248859		2	598.5	1.003981642
2	736.352	736352	809.6969	603.551	603.551	809.6969	0.74540362	0.811446007		2	598.75	1.003605619
2	736.705	736705	740.1153	636.8949	636.8949	740.1153	0.860534703	0.796377173		2	599	1.003337797
2	737.074	737074	873.6118	734.7354	734.7354	873.6118	0.841031909	0.786044891		2	599.25	1.003933856
2	737.364	737364	635.7292	448.4525	448.4525	635.7292	0.705414349	0.791347485		2	599.5	1.005081676
2	737.573	737573	947.0038	680.2579	680.2579	947.0038	0.718326473	0.799370866		2	599.75	1.006795384
2	737.817	737817	1014.983	912.8876	912.8876	1014.983	0.899411714	0.806337872		2	600	1.008233607
2	738.044	738044	835.4727	765.4827	765.4827	835.4727	0.916227065	0.809882784		2	600.25	1.009128877
2	738.305	738305	1072.947	778.1612	778.1612	1072.947	0.725255954	0.814191885		2	600.5	1.009766655
2	738.609	738609	660.9248	521.6957	521.6957	660.9248	0.789341995	0.818089609		2	600.75	1.010169367
2	738.932	738932	775.3337	639.249	639.249	775.3337	0.824482413	0.820627476		2	601	1.010334117
2	739.126	739126	660.7991	587.7148	587.7148	660.7991	0.889400122	0.822077027		2	601.25	1.009937118
2	739.529	739529	948.4171	700.3349	700.3349	948.4171	0.738425003	0.823202941		2	601.5	1.008931613
2	739.753	739753	894.8367	853.9274	853.9274	894.8367	0.954282943	0.82327688		2	601.75	1.007776582
2	739.992	739992	753.5111	533.0547	533.0547	753.5111	0.7074278	0.82425067		2	602	1.00686532
2	740.262	740262	673.4112	554.2172	554.2172	673.4112	0.822999677	0.829588938		2	602.25	1.006012075
2	740.529	740529	923.9596	763.987	763.987	923.9596	0.82686191	0.834340131		2	602.5	1.00531514
2	740.828	740828	695.7148	649.4037	649.4037	695.7148	0.933433786	0.833328205		2	602.75	1.004624652
2	741.045	741045	1373.912	1035.662	1035.662	1373.912	0.753805193	0.830988971		2	603	1.004024575
2	741.546	741546	1025.194	876.0454	876.0454	1025.194	0.854516706	0.827155767		2	603.25	1.003862623
2	741.861	741861	1106.141	1018.01	1018.01	1106.141	0.920325709	0.829268309		2	603.5	1.003863013
2	742.093	742093	758.1921	579.4468	579.4468	758.1921	0.764248005	0.830367643		2	603.75	1.003882607
2	742.544	742544	1069.664	781.991	781.991	1069.664	0.731062278	0.828382593		2	604	1.004024487
2	742.84	742840	950.5496	812.2535	812.2535	950.5496	0.854509328	0.825487644		2	604.25	1.004173999
2	743.111	743111	851.7833	642.8048	642.8048	851.7833	0.754657669	0.82178905		2	604.5	1.004125345
2	743.309	743309	857.7569	823.5652	823.5652	857.7569	0.96013824	0.817702954		2	604.75	1.003620893
2	743.809	743809	735.7151	626.9742	626.9742	735.7151	0.852196999	0.802984917		2	605	1.003116441
2	744.353	744353	1214.849	895.414	895.414	1214.849	0.737057857	0.793600167		2	605.25	1.00261199
2	744.609	744609	871.046	702.8303	702.8303	871.046	0.806880808	0.794580423		2	605.5	1.002107538
2	744.774	744774	857.2784	588.2619	588.2619	857.2784	0.686197039	0.795812407		2	605.75	1.001742014
2	745.007	745007	609.5972	502.7023	502.7023	609.5972	0.824646668	0.797555365		2	606	1.001529429
2	745.205	745205	725.3521	533.3058	533.3058	725.3521	0.735237135	0.800482052		2	606.25	1.001556007
2	745.463	745463	800.0397	683.167	683.167	800.0397	0.853916374	0.804941233		2	606.5	1.001941329
2	745.783	745783	640.8758	569.9554	569.9554	640.8758	0.889338309	0.813363764		2	606.75	1.002326651
2	746.156	746156	858.1896	678.4775	678.4775	858.1896	0.790591613	0.828327554		2	607	1.002711973
2	746.438	746438	952.2365	908.3159	908.3159	952.2365	0.953876374	0.83444459		2	607.25	1.003097866
2	746.771	746771	831.128	602.4006	602.4006	831.128	0.724798828	0.832389294		2	607.5	1.003534621
2	747.23	747230	972.722	919.0922	919.0922	972.722	0.944866262	0.823584193		2	607.75	1.003848404
2	747.39	747390	947.7923	679.2101	679.2101	947.7923	0.716623357	0.819087398		2	608	1.004094703
2	747.96	747960	1029.884	776.154	776.154	1029.884	0.753632448	0.790834555		2	608.25	1.004279538
2	748.416	748416	1003.183	854.7667	854.7667	1003.183	0.85205461	0.773785468		2	608.5	1.004473121
2	748.609	748609	611.2795	470.0784	470.0784	611.2795	0.769007304	0.769518635		2	608.75	1.004330798
2	749.031	749031	808.3942	615.8132	615.8132	808.3942	0.761773402	0.762241799		2	609	1.003913387
2	749.276	749276	717.7736	558.5396	558.5396	717.7736	0.778155675	0.765496505		2	609.25	1.003468595
2	749.703	749703	990.9336	612.1532	612.1532	990.9336	0.617754005	0.777607877		2	609.5	1.00354346
2	749.894	749894	910.303	743.9561	743.9561	910.303	0.817262055	0.782991659		2	609.75	1.004184389
2	750.1	750100	744.2546	630.2255	630.2255	744.2546	0.846787511	0.792651967		2	610	1.00512534
2	750.429	750429	812.258	632.3389	632.3389	812.258	0.778495133	0.815141156		2	610.25	1.006594033
2	750.616	750616	696.4953	555.7019	555.7019	696.4953	0.797854487	0.823193435		2	610.5	1.00826626
2	751.026	751026	1010.498	907.7821	907.7821	1010.498	0.898351209	0.837250759		2	610.75	1.009683247
2	751.36	751360	865.7705	750.9771	750.9771	865.7705	0.867408973	0.848486132		2	611	1.011145949
2	751.691	751691	888.0042	834.5905	834.5905	888.0042	0.939849721	0.849606416		2	611.25	1.012369271
2	751.963	751963	1127.608	877.3074	877.3074	1127.608	0.778025165	0.836676561		2	611.5	1.013160232
2	752.365	752365	781.8867	634.546	634.546	781.8867	0.81155748	0.80897181		2	611.75	1.013618781
2	752.607	752607	1131.735	891.3666	891.3666	1131.735	0.787610704	0.787278198		2	612	1.013591914
2	752.872	752872	1127.27	782.2588	782.2588	1127.27	0.693940937	0.754982124		2	612.25	1.013240863
2	753.162	753162	1001.496	702.566	702.566	1001.496	0.701516531	0.729622347		2	612.5	1.012620877
2	753.381	753381	1065.602	884.4921	884.4921	1065.602	0.830039827	0.720711439		2	612.75	1.011532781
2	753.658	753658	1265.328	1002.355	1002.355	1265.328	0.792170093	0.713346438		2	613	1.010110942
2	753.905	753905	716.3976	426.9831	426.9831	716.3976	0.596014141	0.714495437		2	613.25	1.008678307
2	754.111	754111	741.7237	503.3398	503.3398	741.7237	0.67860822	0.719778773		2	613.5	1.00755812
2	754.363	754363	634.0271	427.4925	427.4925	634.0271	0.674249571	0.725516552		2	613.75	1.006574583
2	754.649	754649	820.7727	513.4818	513.4818	820.7727	0.625607796	0.729778543		2	614	1.00560904
2	754.848	754848	1018.313	1004.53	1004.53	1018.313	0.986464869	0.734886641		2	614.25	1.005308071
2	755.117	755117	910.7445	705.6848	705.6848	910.7445	0.774843878	0.750638111		2	614.5	1.00584516
2	755.317	755317	799.1657	603.1035	603.1035	799.1657	0.754666398	0.766963376		2	614.75	1.006966021
2	755.631	755631	968.4304	706.0736	706.0736	968.4304	0.729090702	0.788069938		2	615	1.008465053
2	755.943	755943	668.8001	488.5244	488.5244	668.8001	0.730449053	0.794941919		2	615.25	1.010803587
2	756.203	756203	1007.971	700.1332	700.1332	1007.971	0.694596571	0.796888315		2	615.5	1.014382294
2	756.398	756398	837.0474	804.0874	804.0874	837.0474	0.960623496	0.800875738		2	615.75	1.018276195
2	756.682	756682	763.8718	702.4668	702.4668	763.8718	0.919613474	0.814160142		2	616	1.023363361
2	757.165	757165	884.0571	627.3581	627.3581	884.0571	0.709635271	0.844403636		2	616.25	1.029581944
2	757.438	757438	1160.384	985.3882	985.3882	1160.384	0.849191475	0.857215224		2	616.5	1.036260912
2	757.61	757610	975.5506	823.0469	823.0469	975.5506	0.843674229	0.864891824		2	616.75	1.043643686
2	757.847	757847	773.8365	615.8838	615.8838	773.8365	0.795883627	0.873881313		2	617	1.051651314
2	758.135	758135	640.6874	604.7468	604.7468	640.6874	0.943903064	0.878652213		2	617.25	1.059474752
2	758.457	758457	699.2632	686.7893	686.7893	699.2632	0.982161366	0.881192207		2	617.5	1.067499985
2	758.628	758628	840.6447	745.0585	745.0585	840.6447	0.886294174	0.878921128		2	617.75	1.075888396
2	759.022	759022	669.4509	589.4297	589.4297	669.4509	0.88046741	0.849821874		2	618	1.084350648
2	759.236	759236	794.287	623.7843	623.7843	794.287	0.785338675	0.825538139		2	618.25	1.093188368
2	759.631	759631	646.1859	524.5872	524.5872	646.1859	0.811820871	0.789674178		2	618.5	1.102202564
2	760.024	760024	1227.347	895.1885	895.1885	1227.347	0.729368712	0.760896899		2	618.75	1.11140289
2	760.23	760230	857.3677	645.318	645.318	857.3677	0.752673561	0.745638907		2	619	1.120756644
2	760.484	760484	989.7686	757.3087	757.3087	989.7686	0.765137124	0.735614523		2	619.25	1.128958995
2	760.681	760681	718.4176	482.9834	482.9834	718.4176	0.672287817	0.739518494		2	619.5	1.136408385
2	760.907	760907	1131.223	667.2397	667.2397	1131.223	0.589839227	0.747019624		2	619.75	1.142876689
2	761.2	761200	1164.981	924.8256	924.8256	1164.981	0.793854664	0.759214841		2	620	1.148676243
2	761.511	761511	972.3021	830.5318	830.5318	972.3021	0.8541911	0.782464162		2	620.25	1.153804283
2	761.893	761893	775.8892	686.6717	686.6717	775.8892	0.885012577	0.807672645		2	620.5	1.158811017
2	762.055	762055	675.141	630.4829	630.4829	675.141	0.933853669	0.816803299		2	620.75	1.16255788
2	762.508	762508	717.2074	518.6335	518.6335	717.2074	0.723129042	0.848726232		2	621	1.163905296
2	762.707	762707	1009.275	707.477	707.477	1009.275	0.700975453	0.855536898		2	621.25	1.158964336
2	763.072	763072	881.7227	813.4889	813.4889	881.7227	0.922613085	0.844888775		2	621.5	1.152556464
2	763.484	763484	1126.103	1104.493	1104.493	1126.103	0.980809926	0.81841089		2	621.75	1.145145598
2	763.781	763781	686.3255	537.8375	537.8375	686.3255	0.783647846	0.808418405		2	622	1.136551965
2	764.036	764036	675.3984	546.4181	546.4181	675.3984	0.809030788	0.8091123		2	622.25	1.130680066
2	764.434	764434	636.6939	515.362	515.362	636.6939	0.809434486	0.814267325		2	622.5	1.124676487
2	764.71	764710	1450.168	940.3983	940.3983	1450.168	0.648475418	0.822785925		2	622.75	1.120965412
2	765.048	765048	822.9733	632.1255	632.1255	822.9733	0.768099646	0.837007566		2	623	1.127835907
2	765.243	765243	767.2952	707.0677	707.0677	767.2952	0.921506742	0.842098357		2	623.25	1.137288472
2	765.554	765554	841.5115	748.247	748.247	841.5115	0.889170261	0.855920462		2	623.5	1.148665257
2	765.819	765819	1163.811	1061.935	1061.935	1163.811	0.91246345	0.865979322		2	623.75	1.155272504
2	766.229	766229	1007.596	933.818	933.818	1007.596	0.926778193	0.85751444		2	624	1.158518106
2	766.397	766397	1159.436	1095.087	1095.087	1159.436	0.94449974	0.851059448		2	624.25	1.160064345
2	766.662	766662	960.6955	752.5014	752.5014	960.6955	0.783288149	0.84312177		2	624.5	1.159128413
2	766.988	766988	940.9591	771.4312	771.4312	940.9591	0.819834996	0.827794461		2	624.75	1.148805067
2	767.204	767204	913.913	639.6594	639.6594	913.913	0.699912793	0.817749415		2	625	1.136162729
2	767.447	767447	991.7772	703.9198	703.9198	991.7772	0.709755981	0.812871705		2	625.25	1.12401159
2	767.752	767752	1081.075	859.2926	859.2926	1081.075	0.794850126	0.809144548		2	625.5	1.11136659
2	767.937	767937	1304.484	1173.733	1173.733	1304.484	0.899768031	0.806553681		2	625.75	1.096588299
2	768.138	768138	843.3782	793.8981	793.8981	843.3782	0.941331066	0.806546244		2	626	1.084291491
2	768.409	768409	951.0432	838.865	838.865	951.0432	0.882047209	0.811406339		2	626.25	1.07725854
2	768.598	768598	889.4898	646.1618	646.1618	889.4898	0.726440933	0.812526515		2	626.5	1.072672173
2	768.815	768815	1249.265	940.2781	940.2781	1249.265	0.752665047	0.806589546		2	626.75	1.06950086
2	769.221	769221	897.6566	725.3871	725.3871	897.6566	0.808089753	0.784937583		2	627	1.067200185
2	769.482	769482	895.9917	641.7268	641.7268	895.9917	0.716219581	0.776130438		2	627.25	1.065866967
2	769.81	769810	899.5005	715.2347	715.2347	899.5005	0.795146529	0.778788277		2	627.5	1.063699805
2	770.115	770115	783.4974	644.5145	644.5145	783.4974	0.822612175	0.782523444		2	627.75	1.060994223
2	770.332	770332	864.268	687.6205	687.6205	864.268	0.795610274	0.7843202		2	628	1.058243267
2	770.549	770549	1285.194	907.2656	907.2656	1285.194	0.705936691	0.788215216		2	628.25	1.054288468
2	770.74	770740	1092.03	914.4316	914.4316	1092.03	0.83736857	0.790286605		2	628.5	1.048187051
2	771.16	771160	1171.375	1054.856	1054.856	1171.375	0.900528012	0.780066851		2	628.75	1.042197426
2	771.394	771394	851.6631	620.7098	620.7098	851.6631	0.728820821	0.772185763		2	629	1.036236883
2	771.766	771766	749.94	581.613	581.613	749.94	0.775546044	0.77403376		2	629.25	1.030462573
2	771.994	771994	898.5275	653.3093	653.3093	898.5275	0.72708882	0.793219239		2	629.5	1.024742287
2	772.369	772369	912.6274	754.7934	754.7934	912.6274	0.827055379	0.840187292		2	629.75	1.019569286
2	772.555	772555	701.4937	521.8645	521.8645	701.4937	0.743933267	0.856965823		2	630	1.017079689
2	772.966	772966	976.4454	856.5311	856.5311	976.4454	0.877193031	0.897297596		2	630.25	1.01512086
2	773.242	773242	426.4007	384.042	384.042	426.4007	0.900659872	0.917961781		2	630.5	1.014019171
2	773.642	773642	2291.4	3316.824	3316.824	2291.4	1.447509819	0.927229474		2	630.75	1.013185709
2	773.834	773834	803.4644	738.6563	738.6563	803.4644	0.919339177	0.928961695		2	631	1.012544334
2	774.024	774024	797.168	576.9499	576.9499	797.168	0.723749448	0.928636708		2	631.25	1.012234039
2	774.219	774219	889.3674	801.2565	801.2565	889.3674	0.90092857	0.923117506		2	631.5	1.012155726
2	774.522	774522	1079.886	807.3285	807.3285	1079.886	0.747605303	0.903959845		2	631.75	1.012440151
2	774.871	774871	800.825	638.1989	638.1989	800.825	0.796926794	0.88020795		2	632	1.01301142
2	775.045	775045	717.6758	588.667	588.667	717.6758	0.820240839	0.868909194		2	632.25	1.01386765
2	775.449	775449	602.744	631.9053	631.9053	602.744	1.048380905	0.834277826		2	632.5	1.014834371
2	775.888	775888	888.7958	728.2207	728.2207	888.7958	0.819334092	0.801617641		2	632.75	1.015427048
2	776.461	776461	1159.788	795.6804	795.6804	1159.788	0.686056762	0.769654366		2	633	1.015791587
2	776.639	776639	926.9992	721.477	721.477	926.9992	0.778293013	0.76156231		2	633.25	1.015913395
2	776.966	776966	888.2295	642.4826	642.4826	888.2295	0.7233295	0.744483189		2	633.5	1.015515216
2	777.191	777191	564.5739	410.9846	410.9846	564.5739	0.727955366	0.73191103		2	633.75	1.014937964
2	777.55	777550	1032.909	754.5095	754.5095	1032.909	0.730470448	0.722248085		2	634	1.014360713
2	778.03	778030	958.5746	707.3246	707.3246	958.5746	0.737892074	0.743702887		2	634.25	1.013783461
2	778.221	778221	1071.083	773.1281	773.1281	1071.083	0.721819037	0.754975876		2	634.5	1.013206209
2	778.548	778548	1082.081	938.4571	938.4571	1082.081	0.867270657	0.782086291		2	634.75	1.012628957
2	778.746	778746	778.8919	473.0263	473.0263	778.8919	0.607306739	0.801893419		2	635	1.011914482
2	778.917	778917	830.5978	753.3589	753.3589	830.5978	0.907008061	0.815602254		2	635.25	1.010919339
2	779.106	779106	811.6655	714.0805	714.0805	811.6655	0.879771901	0.833143305		2	635.5	1.009842523
2	779.461	779461	851.5487	665.9806	665.9806	851.5487	0.782081635	0.868309996		2	635.75	1.008909718
2	779.661	779661	625.0711	578.6273	578.6273	625.0711	0.925698373	0.879588698		2	636	1.008413667
2	779.987	779987	652.4185	590.7444	590.7444	652.4185	0.905468499	0.896889913		2	636.25	1.008091339
2	780.213	780213	1718.19	1650.194	1650.194	1718.19	0.960425797	0.902568495		2	636.5	1.007811084
2	780.578	780578	775.4071	728.8105	728.8105	775.4071	0.939906921	0.891554769		2	636.75	1.007440608
2	780.884	780884	664.1503	598.8448	598.8448	664.1503	0.901670601	0.872933401		2	637	1.00703652
2	781.134	781134	782.846	594.7043	594.7043	782.846	0.75966959	0.861725012		2	637.25	1.006665721
2	781.436	781436	964.1167	794.5175	794.5175	964.1167	0.824088515	0.852958333		2	637.5	1.006374106
2	781.781	781781	791.6402	664.7942	664.7942	791.6402	0.839768117	0.84045034		2	637.75	1.006369898
2	781.949	781949	815.6167	646.9576	646.9576	815.6167	0.793212792	0.833136237		2	638	1.006405577
2	782.358	782358	1163.329	936.0478	936.0478	1163.329	0.804628613	0.805241457		2	638.25	1.00652261
2	782.555	782555	831.5499	693.1518	693.1518	831.5499	0.833566091	0.794270471		2	638.5	1.006559744
2	782.907	782907	881.8219	800.6975	800.6975	881.8219	0.908003646	0.782748905		2	638.75	1.006456023
2	783.099	783099	945.838	776.4765	776.4765	945.838	0.820940267	0.777917095		2	639	1.006300653
2	783.463	783463	835.1075	546.2043	546.2043	835.1075	0.654052682	0.772195548		2	639.25	1.006309626
2	783.913	783913	773.1378	496.973	496.973	773.1378	0.642800029	0.773941663		2	639.5	1.006306164
2	784.325	784325	1183.32	819.3381	819.3381	1183.32	0.692406196	0.780358271		2	639.75	1.006180114
2	784.781	784781	1242.345	1268.763	1268.763	1242.345	1.021264625	0.783924003		2	640	1.006181799
2	785.217	785217	1217.115	1015.748	1015.748	1217.115	0.834553842	0.781880586		2	640.25	1.006678487
2	785.392	785392	820.6139	595.0809	595.0809	820.6139	0.725165513	0.781543383		2	640.5	1.007482116
2	785.574	785574	950.0694	778.6062	778.6062	950.0694	0.819525605	0.782191131		2	640.75	1.008334589
2	785.882	785882	968.1686	741.4704	741.4704	968.1686	0.765848428	0.777281806		2	641	1.010618854
2	786.145	786145	978.733	700.8285	700.8285	978.733	0.716056882	0.772887386		2	641.25	1.013274271
2	786.499	786499	1317.847	897.8981	897.8981	1317.847	0.681337135	0.773969984		2	641.5	1.016176558
2	786.731	786731	1024.42	782.6009	782.6009	1024.42	0.763945354	0.775406913		2	641.75	1.019978732
2	786.97	786970	1213.985	849.7732	849.7732	1213.985	0.699986573	0.77803352		2	642	1.023725006
2	787.168	787168	931.2854	802.5482	802.5482	931.2854	0.861763966	0.785091947		2	642.25	1.027149479
2	787.457	787457	1118.142	1073.393	1073.393	1118.142	0.959979144	0.803288561		2	642.5	1.030093501
2	787.73	787730	766.5748	591.9983	591.9983	766.5748	0.772264233	0.816434746		2	642.75	1.033416079
2	787.93	787930	836.3991	641.2099	641.2099	836.3991	0.766631504	0.819975542		2	643	1.035889187
2	788.35	788350	936.9797	874.1397	874.1397	936.9797	0.932933446	0.821140143		2	643.25	1.038202348
2	788.719	788719	1041.351	743.4754	743.4754	1041.351	0.71395274	0.819325337		2	643.5	1.03844088
2	788.9	788900	935.4175	640.041	640.041	935.4175	0.684230304	0.814478151		2	643.75	1.037738592
2	789.154	789154	891.5384	831.4103	831.4103	891.5384	0.932556915	0.806492132		2	644	1.03623015
2	789.609	789609	1166.623	976.6388	976.6388	1166.623	0.837150305	0.804062545		2	644.25	1.034039894
2	789.779	789779	1109.785	926.5106	926.5106	1109.785	0.834855941	0.804489841		2	644.5	1.030542902
2	789.959	789959	767.9028	663.7084	663.7084	767.9028	0.864313035	0.806755029		2	644.75	1.026086568
2	790.25	790250	835.3575	537.9286	537.9286	835.3575	0.643950165	0.823562847		2	645	1.021793593
2	790.472	790472	858.6432	733.3633	733.3633	858.6432	0.854095508	0.834784821		2	645.25	1.018358248
2	790.736	790736	874.7737	690.7547	690.7547	874.7737	0.789638166	0.837979528		2	645.5	1.015906272
2	791.1	791100	884.2065	803.177	803.177	884.2065	0.908359077	0.839997395		2	645.75	1.013588352
2	791.291	791291	732.3637	540.9567	540.9567	732.3637	0.738644884	0.839901057		2	646	1.011656919
2	791.465	791465	718.9135	761.4012	761.4012	718.9135	1.059099878	0.835579601		2	646.25	1.010440034
2	791.753	791753	1042.361	983.9249	983.9249	1042.361	0.943938712	0.827389586		2	646.5	1.010260302
2	791.974	791974	976.8462	677.1938	677.1938	976.8462	0.693245057	0.823588579		2	646.75	1.010740331
2	792.138	792138	1340.52	1038.865	1038.865	1340.52	0.774971653	0.818138768		2	647	1.011289884
2	792.44	792440	811.7571	578.314	578.314	811.7571	0.712422472	0.815650601		2	647.25	1.012400803
2	792.609	792609	1062.956	800.3728	800.3728	1062.956	0.752968891	0.822276799		2	647.5	1.012909077
2	792.906	792906	647.5768	561.1737	561.1737	647.5768	0.866574744	0.839645312		2	647.75	1.012810374
2	793.101	793101	736.5979	713.8367	713.8367	736.5979	0.969099559	0.851194937		2	648	1.012542968
2	793.335	793335	566.9204	440.4062	440.4062	566.9204	0.77683957	0.872833476		2	648.25	1.012401512
2	793.682	793682	595.0634	603.877	603.877	595.0634	1.014811195	0.917889716		2	648.5	1.012340996
2	793.89	793890	621.7927	646.6003	646.6003	621.7927	1.039896898	0.936461327		2	648.75	1.012281294
2	794.196	794196	689.5487	582.8238	582.8238	689.5487	0.845225	0.924634201		2	649	1.011474871
2	794.583	794583	773.9593	700.3048	700.3048	773.9593	0.904834143	0.916152243		2	649.25	1.009842725
2	794.894	794894	776.1977	809.742	809.742	776.1977	1.043216181	0.973510992		2	649.5	1.007743116
2	795.222	795222	799.6819	782.3812	782.3812	799.6819	0.978365523	1.057098471		2	649.75	1.006229585
2	795.553	795553	821.2144	695.9851	695.9851	821.2144	0.84750718	1.126899589		2	650	1.005056503
2	795.9	795900	871.5879	876.3089	876.3089	871.5879	1.005416551	1.202925648		2	650.25	1.00454359
2	796.407	796407	895.2327	679.9972	679.9972	895.2327	0.759575918	1.307073064		2	650.5	1.004492945
2	796.574	796574	1505.093	4581.509	4581.509	1505.093	3.044003925	1.321462706		2	650.75	1.004774391
2	796.841	796841	1139.635	1200.233	1200.233	1139.635	1.053173165	1.340228539		2	651	1.005133169
2	797.139	797139	777.7453	871.494	871.494	777.7453	1.120539076	1.345691077		2	651.25	1.005791419
2	797.366	797366	985.4908	997.2291	997.2291	985.4908	1.011911121	1.316948716		2	651.5	1.007057523
2	797.693	797693	498.553	575.7107	575.7107	498.553	1.154763285	1.263999938		2	651.75	1.008323627
2	797.903	797903	962.2471	1383.349	1383.349	962.2471	1.437623455	1.243329382		2	652	1.009303694
2	798.126	798126	635.8076	785.6933	785.6933	635.8076	1.235740655	1.209222707		2	652.25	1.009886991
2	798.508	798508	1195.068	1313.129	1313.129	1195.068	1.098790194	1.161845354		2	652.5	1.010203315
2	798.832	798832	1538.969	1365.025	1365.025	1538.969	0.886973682	1.136194204		2	652.75	1.010477216
2	799.126	799126	1302.831	1198.529	1198.529	1302.831	0.919942034	1.108075963		2	653	1.010749612
2	799.438	799438	973.0086	1133.358	1133.358	973.0086	1.164797516	1.08551565		2	653.25	1.011003597
2	799.905	799905	1085.793	1456.315	1456.315	1085.793	1.341245523	1.067855476		2	653.5	1.011042604
2	800.225	800225	1531	1723.932	1723.932	1531	1.126016982	1.060898251		2	653.75	1.011081612
2	802.152	802152	1288.267	1207.002	1207.002	1288.267	0.936919132	1.11716694		2	654	1.010877028
2	802.613	802613	851.4265	740.6997	740.6997	851.4265	0.869951429	1.16570198		2	654.25	1.010540164
2	802.934	802934	576.979	681.3149	681.3149	576.979	1.180831365	1.201673599		2	654.5	1.010277223
2	803.135	803135	1039.22	1576.677	1576.677	1039.22	1.517173457	1.22732811		2	654.75	1.010225824
2	803.354	803354	1158.201	1333.727	1333.727	1158.201	1.151550551	1.2608221		2	655	1.010173104
2	803.689	803689	902.0323	1233.347	1233.347	902.0323	1.367298045	1.293429871		2	655.25	1.009812559
2	804.06	804060	956.4447	1433.47	1433.47	956.4447	1.498748438	1.302205457		2	655.5	1.009119349
2	804.35	804350	938.6317	1492.797	1492.797	938.6317	1.590396958	1.304812175		2	655.75	1.008185469
2	804.601	804601	795.208	1114.046	1114.046	795.208	1.400949186	1.303289046		2	656	1.00736229
2	804.804	804804	1258.335	1518.728	1518.728	1258.335	1.20693456	1.301069216		2	656.25	1.006375
2	807.704	807704	1158.082	1170.467	1170.467	1158.082	1.010694407	1.159299055		2	656.5	1.00538771
2	808.296	808296	1121.547	1029.427	1029.427	1121.547	0.917863451	1.103985749		2	656.75	1.00470937
2	809.875	809875	2493.623	2655.69	2655.69	2493.623	1.064992583	0.926329285		2	657	1.004010662
3	1.451	1451	2378.476	3103.051	3103.051	2378.476	1.304638348	1.323613488		2	657.25	1.003311955
3	1.626	1626	2020.517	2849.943	2849.943	2020.517	1.410501867	1.303694493		2	657.5	1.002862023
3	1.93	1930	1314.579	1555.365	1555.365	1314.579	1.183165865	1.269430722		2	657.75	1.003192616
3	2.148	2148	1093.562	1266.054	1266.054	1093.562	1.157734084	1.245855233		2	658	1.004566317
3	2.315	2315	733.1181	933.3717	933.3717	733.1181	1.273153261	1.228797715		2	658.25	1.00639937
3	2.502	2502	755.5764	911.0961	911.0961	755.5764	1.205829219	1.209898957		2	658.5	1.008600753
3	2.958	2958	774.2636	844.7951	844.7951	774.2636	1.091094945	1.166222319		2	658.75	1.012044467
3	3.166	3166	853.174	905.5945	905.5945	853.174	1.061441746	1.149582031		2	659	1.015719424
3	3.347	3347	967.521	1166.713	1166.713	967.521	1.205878735	1.137862509		2	659.25	1.01947358
3	3.513	3513	886.1154	1157.143	1157.143	886.1154	1.305860388	1.127976764		2	659.5	1.022908581
3	3.969	3969	1388.457	1662.592	1662.592	1388.457	1.197438596	1.102001807		2	659.75	1.02646336
3	4.294	4294	1678.77	2230.505	2230.505	1678.77	1.328654312	1.09357629		2	660	1.029259079
3	4.471	4471	2766.339	3159.209	3159.209	2766.339	1.142018025	1.095716697		2	660.25	1.029658863
3	4.716	4716	1736.933	1832.923	1832.923	1736.933	1.055264078	1.106040658		2	660.5	1.030031736
3	5.386	5386	2421.006	2327.798	2327.798	2421.006	0.961500302	1.177260788		2	660.75	1.029460073
3	5.444	5444	714.9566	754.2208	754.2208	714.9566	1.054918299	1.187097248		2	661	1.027796761
3	6.058	6058	2211.435	2408.59	2408.59	2211.435	1.089152519	1.336676226		2	661.25	1.024728753
3	8.547	8547	2535.082	9332.757	9332.757	2535.082	3.681441863	2.380370565		2	661.5	1.02043195
3	9.162	9162	18144.26	77937.72	77937.72	18144.26	4.295447706	2.41276777		2	661.75	1.016424603
3	9.23	9230	719.9887	632.5689	632.5689	719.9887	0.878581706	2.403332955		2	662	1.013593451
3	11.184	11184	1132.526	775.6068	775.6068	1132.526	0.684846794	1.187857953		2	662.25	1.011198796
3	11.47	11470	861.3193	847.9785	847.9785	861.3193	0.984511203	1.034479532		2	662.5	1.008923011
3	14.178	14178	1180.196	976.4314	976.4314	1180.196	0.827346814	0.736945392		2	662.75	1.006969127
3	14.412	14412	792.4875	673.6432	673.6432	792.4875	0.850036373	0.746893477		2	663	1.006428701
3	14.595	14595	1423.17	970.9084	970.9084	1423.17	0.682215336	0.752739747		2	663.25	1.006073119
3	14.953	14953	1168.067	734.844	734.844	1168.067	0.629111173	0.755564121		2	663.5	1.005846485
3	15.176	15176	1126.006	832.6255	832.6255	1126.006	0.739450323	0.754244007		2	663.75	1.005675879
3	15.48	15480	858.9512	635.9342	635.9342	858.9512	0.740361268	0.756484697		2	664	1.005938403
3	15.841	15841	890.1842	749.3691	749.3691	890.1842	0.841813526	0.762900717		2	664.25	1.006166298
3	16.071	16071	690.0181	555.0426	555.0426	690.0181	0.804388465	0.76780274		2	664.5	1.006315591
3	16.495	16495	621.3865	516.8438	516.8438	621.3865	0.831758978	0.785620012		2	664.75	1.005930339
3	16.704	16704	830.707	644.8124	644.8124	830.707	0.776221219	0.797548838		2	665	1.005421041
3	16.966	16966	917.3778	634.1566	634.1566	917.3778	0.691270925	0.811028747		2	665.25	1.005037312
3	17.226	17226	1238.206	942.6142	942.6142	1238.206	0.761274134	0.818824462		2	665.5	1.004847683
3	17.435	17435	994.5196	835.9132	835.9132	994.5196	0.840519584	0.821188475		2	665.75	1.005419998
3	17.751	17751	960.0195	862.0245	862.0245	960.0195	0.897923948	0.822230164		2	666	1.006328206
3	18.101	18101	746.4918	717.7944	717.7944	746.4918	0.961556979	0.818658448		2	666.25	1.007030051
3	18.286	18286	1070.3	780.4286	780.4286	1070.3	0.729168084	0.810464437		2	666.5	1.008024033
3	18.757	18757	866.6647	675.1975	675.1975	866.6647	0.779075806	0.783493322		2	666.75	1.008657103
3	18.949	18949	1263.354	1084.877	1084.877	1263.354	0.858727641	0.780895115		2	667	1.00848533
3	19.266	19266	1162.196	871.0371	871.0371	1162.196	0.749475218	0.776435978		2	667.25	1.008098536
3	19.455	19455	1056.483	654.6869	654.6869	1056.483	0.61968522	0.775565118		2	667.5	1.007692229
3	19.945	19945	904.6107	651.0163	651.0163	904.6107	0.719664603	0.788900148		2	667.75	1.007007163
3	20.4	20400	810.9184	668.2441	668.2441	810.9184	0.824058376	0.839472825		2	668	1.006230523
3	20.762	20762	1076.633	902.9137	902.9137	1076.633	0.83864576	0.892942572		2	668.25	1.005439817
3	20.998	20998	852.3066	649.1668	649.1668	852.3066	0.761658774	0.921643691		2	668.5	1.005093731
3	21.226	21226	2697.568	4033.249	4033.249	2697.568	1.495142662	0.937421929		2	668.75	1.004932962
3	21.461	21461	930.1477	831.0906	831.0906	930.1477	0.893503903	0.941600595		2	669	1.004845487
3	21.907	21907	825.0613	835.5648	835.5648	825.0613	1.012730569	0.932836522		2	669.25	1.00537446
3	22.093	22093	791.3301	614.258	614.258	791.3301	0.776234848	0.925185334		2	669.5	1.007258869
3	22.426	22426	1042.447	802.8255	802.8255	1042.447	0.770135556	0.909645934		2	669.75	1.009958045
3	22.853	22853	855.8909	806.9505	806.9505	855.8909	0.942819348	0.878616267		2	670	1.012272696
3	23.289	23289	1244.305	991.1671	991.1671	1244.305	0.79656282	0.839562166		2	670.25	1.014808061
3	23.507	23507	805.0478	620.1319	620.1319	805.0478	0.770304447	0.824884599		2	670.5	1.016937807
3	23.68	23680	765.7964	778.6356	778.6356	765.7964	1.016765814	0.818311512		2	670.75	1.018899677
3	23.879	23879	872.3599	646.5642	646.5642	872.3599	0.741166805	0.813724333		2	671	1.019540267
3	24.334	24334	1163.209	967.2098	967.2098	1163.209	0.831501304	0.803760551		2	671.25	1.019851761
3	24.565	24565	1057.747	691.9442	691.9442	1057.747	0.654167963	0.800856437		2	671.5	1.019525514
3	24.809	24809	1275.711	1072.353	1072.353	1275.711	0.840592423	0.800805771		2	671.75	1.017797012
3	25.027	25027	448.978	364.9928	364.9928	448.978	0.812941391	0.798791732		2	672	1.015089984
3	25.458	25458	682.5276	672.2306	672.2306	682.5276	0.984913431	0.793093418		2	672.25	1.012995894
3	25.68	25680	642.0942	470.8149	470.8149	642.0942	0.733248953	0.803185914		2	672.5	1.011199822
3	25.894	25894	789.4541	641.1395	641.1395	789.4541	0.81213018	0.830215929		2	672.75	1.009332883
3	26.066	26066	688.0138	536.3356	536.3356	688.0138	0.779541922	0.871329011		2	673	1.007743243
3	26.226	26226	594.6239	556.8564	556.8564	594.6239	0.936485062	0.92408936		2	673.25	1.007445075
3	26.716	26716	796.5729	683.4328	683.4328	796.5729	0.857966421	1.100471655		2	673.5	1.007436088
3	26.977	26977	873.2568	855.9227	855.9227	873.2568	0.980150054	1.15426818		2	673.75	1.007625192
3	27.412	27412	1324.256	2046.729	2046.729	1324.256	1.545568984	1.176988685		2	674	1.00799095
3	27.576	27576	1107.127	2128.728	2128.728	1107.127	1.922749603	1.17710664		2	674.25	1.008623583
3	28.043	28043	956.3092	908.8809	908.8809	956.3092	0.950404848	1.162870169		2	674.5	1.009195537
3	28.336	28336	690.7794	647.4378	647.4378	690.7794	0.937256959	1.091897271		2	674.75	1.009356462
3	28.567	28567	866.7633	691.2572	691.2572	866.7633	0.797515539	1.036003537		2	675	1.009442306
3	28.882	28882	952.9379	882.1914	882.1914	952.9379	0.92575959	1.009905726		2	675.25	1.009525146
3	29.224	29224	1162.231	1135.677	1135.677	1162.231	0.977152563	0.991916797		2	675.5	1.009937812
3	29.627	29627	771.6894	736.1797	736.1797	771.6894	0.953984466	1.003484844		2	675.75	1.011166147
3	29.841	29841	907.3974	1052.915	1052.915	907.3974	1.160368103	1.031573776		2	676	1.012826875
3	30.013	30013	929.2847	1022.821	1022.821	929.2847	1.100654084	1.063708518		2	676.25	1.014297869
3	30.194	30194	841.6167	1038.884	1038.884	841.6167	1.234390905	1.102556825		2	676.5	1.016080487
3	30.473	30473	1024.313	1058.887	1058.887	1024.313	1.033753355	1.174418235		2	676.75	1.017348327
3	30.707	30707	1547.968	1788.013	1788.013	1547.968	1.155071035	1.247815886		2	677	1.017672584
3	30.873	30873	1269.384	1775.186	1775.186	1269.384	1.398462561	1.304808592		2	677.25	1.017433426
3	31.079	31079	778.9239	1120.633	1120.633	778.9239	1.438693818	1.379231566		2	677.5	1.01689299
3	31.559	31559	1063.457	1575.218	1575.218	1063.457	1.481223971	1.598978891		2	677.75	1.014613606
3	31.741	31741	873.0756	1441.488	1441.488	873.0756	1.651046026	1.710604031		2	678	1.01166382
3	32.012	32012	542.0716	1099.322	1099.322	542.0716	2.028001467	1.906602234		2	678.25	1.008700501
3	32.29	32290	679.2882	1262.936	1262.936	679.2882	1.859204974	2.136661048		2	678.5	1.007682406
3	32.586	32586	717.7233	1808.418	1808.418	717.7233	2.519659039	2.411394159		2	678.75	1.007430224
3	33.069	33069	646.5113	2157.111	2157.111	646.5113	3.336540289	2.918703015		2	679	1.007645006
3	33.375	33375	638.7645	1823.031	1823.031	638.7645	2.853995487	3.241536887		2	679.25	1.008782736
3	33.756	33756	617.0754	2399.287	2399.287	617.0754	3.888158562	3.637120552		2	679.5	1.010804825
3	34.211	34211	969.0871	4342.79	4342.79	969.0871	4.481320616	4.218166192		2	679.75	1.012491273
3	34.585	34585	874.3394	4319.235	4319.235	874.3394	4.939998129	4.886134406		2	680	1.013677713
3	34.854	34854	839.6249	4461.587	4461.587	839.6249	5.313785954	5.525037197		2	680.25	1.014489008
3	35.074	35074	940.7038	5148.849	5148.849	940.7038	5.473400873	6.130300554		2	680.5	1.01510683
3	35.232	35232	907.0336	5892.137	5892.137	907.0336	6.496051524	6.590822803		2	680.75	1.014860069
3	35.585	35585	1143.326	8135.517	8135.517	1143.326	7.115658176	7.629141323		2	681	1.014438714
3	35.887	35887	872.5496	7524.764	7524.764	872.5496	8.623881095	8.68676211		2	681.25	1.01357592
3	36.133	36133	758.7284	7619.187	7619.187	758.7284	10.04204798	9.695720879		2	681.5	1.012576512
3	36.375	36375	746.6597	8388.375	8388.375	746.6597	11.23453563	10.64511615		2	681.75	1.01113912
3	36.621	36621	737.1417	7383.497	7383.497	737.1417	10.01638762	11.40357107		2	682	1.009227245
3	36.843	36843	541.9254	7137.926	7137.926	541.9254	13.17141806	12.0061097		2	682.25	1.007562104
3	37.027	37027	755.895	8999.585	8999.585	755.895	11.90586656	12.52421647		2	682.5	1.006898149
3	37.398	37398	644.7659	9037.132	9037.132	644.7659	14.01614446	13.22890476		2	682.75	1.006760261
3	37.809	37809	890.2286	12357.29	12357.29	890.2286	13.88103011	12.85311142		2	683	1.006588354
3	38.732	38732	1066.015	13779.76	13779.76	1066.015	12.92642224	10.78440958		2	683.25	1.006165385
3	39.047	39047	1297.659	12734.64	12734.64	1297.659	9.81354886	10.75354674		2	683.5	1.005713663
3	39.213	39213	925.7785	9184.521	9184.521	925.7785	9.92086228	10.76041668		2	683.75	1.005333357
3	39.409	39409	1262.162	9839.678	9839.678	1262.162	7.795891494	10.76481438		2	684	1.005177934
3	39.588	39588	1156.435	8848.059	8848.059	1156.435	7.651151167	10.74696795		2	684.25	1.005384359
3	39.932	39932	756.0296	9430.764	9430.764	756.0296	12.47406715	10.87680849		2	684.5	1.005642154
3	40.233	40233	1030.205	11881.11	11881.11	1030.205	11.5327629	11.16989373		2	684.75	1.005862475
3	40.686	40686	1063.221	14676.78	14676.78	1063.221	13.80407272	11.5018779		2	685	1.005742167
3	40.855	40855	945.7842	12835.89	12835.89	945.7842	13.57169003	11.48224007		2	685.25	1.004976359
3	41.765	41765	1309.492	13096.64	13096.64	1309.492	10.00131349	10.15272771		2	685.5	1.004605737
3	41.941	41941	1016.548	10266.37	10266.37	1016.548	10.09924765	9.768507642		2	685.75	1.004657171
3	42.128	42128	1563.084	13189.62	13189.62	1563.084	8.438202937	9.349240333		2	686	1.004809621
3	42.323	42323	924.6908	7672.851	7672.851	924.6908	8.297747744	8.916331035		2	686.25	1.005224337
3	42.827	42827	781.7947	5710.405	5710.405	781.7947	7.304225777	7.755237759		2	686.5	1.006394453
3	43.182	43182	708.8765	4829.988	4829.988	708.8765	6.813581773	6.906589141		2	686.75	1.008117795
3	43.392	43392	862.949	6334.921	6334.921	862.949	7.341014359	6.414090596		2	687	1.010011183
3	43.768	43768	674.2646	4079.681	4079.681	674.2646	6.050563829	5.585120149		2	687.25	1.011095021
3	44	44000	887.9397	4571.639	4571.639	887.9397	5.148591734	5.075164948		2	687.5	1.01215804
3	44.318	44318	929.9367	3824.84	3824.84	929.9367	4.113011133	4.32788345		2	687.75	1.012912965
3	44.707	44707	908.8002	2949.399	2949.399	908.8002	3.245376707	3.452869196		2	688	1.01281542
3	44.997	44997	867.8061	2501.119	2501.119	867.8061	2.88211733	2.91600935		2	688.25	1.012391295
3	45.253	45253	732.4218	1581.222	1581.222	732.4218	2.158895325	2.55443937		2	688.5	1.011618156
3	45.558	45558	976.2129	1963.142	1963.142	976.2129	2.010977319	2.227700875		2	688.75	1.010000474
3	45.992	45992	605.2909	1231.696	1231.696	605.2909	2.034882732	1.901282746		2	689	1.007789267
3	46.228	46228	586.3534	1056.84	1056.84	586.3534	1.802394256	1.764777771		2	689.25	1.006798313
3	46.541	46541	622.0362	1148.012	1148.012	622.0362	1.845571046	1.654144561		2	689.5	1.008561681
3	46.845	46845	842.2357	1080.964	1080.964	842.2357	1.283445952	1.614168146		2	689.75	1.011587396
3	47.086	47086	747.1704	1127.503	1127.503	747.1704	1.509030604	1.583533002		2	690	1.014519093
3	47.244	47244	781.4372	1318.682	1318.682	781.4372	1.687508606	1.545789549		2	690.25	1.015710541
3	47.54	47540	947.2208	1565.342	1565.342	947.2208	1.65256295	1.450527328		2	690.5	1.016333099
3	47.77	47770	562.1124	811.1455	811.1455	562.1124	1.443030789	1.376065604		2	690.75	1.016554423
3	47.991	47991	860.7689	1199.357	1199.357	860.7689	1.393355406	1.309784451		2	691	1.015984433
3	48.155	48155	920.2068	1212.53	1212.53	920.2068	1.317671202	1.258525289		2	691.25	1.014706421
3	48.456	48456	1176.534	1150.641	1150.641	1176.534	0.977992136	1.165543719		2	691.5	1.012501252
3	48.629	48629	841.5305	870.7484	870.7484	841.5305	1.034719954	1.122301411		2	691.75	1.00906535
3	48.792	48792	414.345	389.234	389.234	414.345	0.939395914	1.08162265		2	692	1.00565165
3	49.142	49142	719.9617	765.7796	765.7796	719.9617	1.063639357	1.003887609		2	692.25	1.002931411
3	49.33	49330	453.6303	431.5442	431.5442	453.6303	0.951312556	0.972959663		2	692.5	1.000384787
3	49.523	49523	541.1912	583.0374	583.0374	541.1912	1.077322395	0.955089268		2	692.75	0.999846659
3	49.853	49853	536.3763	473.8701	473.8701	536.3763	0.883465768	0.947554601		2	693	1.000528319
3	50.051	50051	514.4011	483.8641	483.8641	514.4011	0.940635819	0.943291038		2	693.25	1.001542263
3	50.205	50205	862.4581	918.3196	918.3196	862.4581	1.064770103	0.933395056		2	693.5	1.002143511
3	50.554	50554	1222.14	1075.811	1075.811	1222.14	0.880268218	0.890689649		2	693.75	1.001912359
3	50.934	50934	924.4342	753.4556	753.4556	924.4342	0.815045138	0.83643671		2	694	1.000793772
3	51.111	51111	504.8049	434.5939	434.5939	504.8049	0.860914583	0.815357977		2	694.25	1.000242572
3	51.436	51436	672.4492	434.5559	434.5559	672.4492	0.646228592	0.794789498		2	694.5	1.000801999
3	51.651	51651	824.3723	668.5026	668.5026	824.3723	0.810923171	0.797995115		2	694.75	1.001448254
3	51.975	51975	881.0189	781.1512	781.1512	881.0189	0.886645224	0.81943132		2	695	1.002297109
3	52.334	52334	1071.456	817.1893	817.1893	1071.456	0.762690488	0.849529172		2	695.25	1.002956678
3	52.617	52617	1060.097	918.435	918.435	1060.097	0.866368832	0.893837392		2	695.5	1.00370703
3	52.814	52814	638.985	552.0739	552.0739	638.985	0.863985696	0.923126409		2	695.75	1.00464025
3	53.107	53107	635.7566	659.9074	659.9074	635.7566	1.037987494	0.947870381		2	696	1.005384988
3	53.447	53447	905.5469	1057.639	1057.639	905.5469	1.167956072	0.9729954		2	696.25	1.005918717
3	53.72	53720	648.5045	602.5752	602.5752	648.5045	0.92917659	0.986741293		2	696.5	1.006260522
3	54.085	54085	865.5084	816.8371	816.8371	865.5084	0.943765653	0.990710097		2	696.75	1.006496391
3	54.289	54289	597.9681	608.4442	608.4442	597.9681	1.017519496	0.967054682		2	697	1.005684185
3	54.512	54512	790.7363	856.0582	856.0582	790.7363	1.082608956	0.915358183		2	697.25	1.004274547
3	54.712	54712	933.0102	950.9367	950.9367	933.0102	1.019213616	0.872407446		2	697.5	1.003113575
3	54.933	54933	873.0553	700.5918	700.5918	873.0553	0.802459821	0.858488439		2	697.75	1.003025981
3	55.163	55163	892.4851	730.7605	730.7605	892.4851	0.818792941	0.871069298		2	698	1.003963729
3	55.325	55325	601.2965	389.9721	389.9721	601.2965	0.648552087	0.885456058		2	698.25	1.004790927
3	55.701	55701	834.8847	962.5974	962.5974	834.8847	1.152970464	0.985136091		2	698.5	1.005688711
3	55.895	55895	833.2405	821.2944	821.2944	833.2405	0.985663083	1.098170428		2	698.75	1.006814691
3	56.211	56211	798.0873	907.2124	907.2124	798.0873	1.136733287	1.523715523		2	699	1.007387529
3	56.407	56407	717.218	695.3511	695.3511	717.218	0.969511501	1.837321329		2	699.25	1.007356712
3	56.575	56575	1174.392	1625.076	1625.076	1174.392	1.383759426	2.016899638		2	699.5	1.006956957
3	56.754	56754	1083.023	2451.279	2451.279	1083.023	2.263367445	2.176421476		2	699.75	1.006418193
3	56.978	56978	1397.405	5180.767	5180.767	1397.405	3.707419825	2.340659308		2	700	1.005705936
3	57.326	57326	1863.001	7419.959	7419.959	1863.001	3.982799258	2.296256093		2	700.25	1.004747363
3	57.536	57536	750.2353	1867.421	1867.421	750.2353	2.489113749	2.172961666		2	700.5	1.003703342
3	57.861	57861	625.7492	700.9535	700.9535	625.7492	1.120182814	1.913573525		2	700.75	1.002539993
3	58.23	58230	865.57	935.0529	935.0529	865.57	1.080274155	1.630574352		2	701	1.001179451
3	58.501	58501	553.9801	546.8286	546.8286	553.9801	0.987090692	1.422918096		2	701.25	1.000587019
3	58.695	58695	861.4056	932.0376	932.0376	861.4056	1.081996216	1.249191814		2	701.5	1.001185734
3	58.915	58915	697.103	734.6049	734.6049	697.103	1.053796785	1.059068509		2	701.75	1.002218514
3	59.296	59296	616.2488	570.1236	570.1236	616.2488	0.92515166	0.841072703		2	702	1.003282426
3	59.47	59470	643.1112	660.1528	660.1528	643.1112	1.026498683	0.827805337		2	702.25	1.004359162
3	59.689	59689	498.6545	432.8883	432.8883	498.6545	0.868112691	0.871743944		2	702.5	1.005715683
3	59.85	59850	542.3855	429.9667	429.9667	542.3855	0.79273266	0.912443215		2	702.75	1.006689844
3	60.026	60026	770.9962	637.0759	637.0759	770.9962	0.826302257	0.931307469		2	703	1.006989488
3	60.418	60418	710.0241	727.9793	727.9793	710.0241	1.025288156	0.931550751		2	703.25	1.007157319
3	60.823	60823	707.6622	894.2904	894.2904	707.6622	1.263724981	0.948804206		2	703.5	1.007096749
3	61.138	61138	981.9016	796.598	796.598	981.9016	0.811280886	0.96644681		2	703.75	1.006226393
3	61.567	61567	801.1845	687.6707	687.6707	801.1845	0.858317529	0.985187486		2	704	1.005144961
3	61.75	61750	671.9368	598.4369	598.4369	671.9368	0.890614861	0.988804968		2	704.25	1.004825954
3	62.092	62092	699.9759	678.5793	678.5793	699.9759	0.969432376	0.991456803		2	704.5	1.004814026
3	62.421	62421	852.0485	962.2072	962.2072	852.0485	1.129286889	0.994547306		2	704.75	1.00505331
3	62.68	62680	685.4681	822.4713	822.4713	685.4681	1.19986809	1.001552775		2	705	1.006413095
3	62.898	62898	893.822	835.4309	835.4309	893.822	0.934672563	1.010224815		2	705.25	1.00809741
3	63.248	63248	789.3091	683.9404	683.9404	789.3091	0.86650515	1.024291896		2	705.5	1.0096198
3	63.595	63595	880.9465	867.1944	867.1944	880.9465	0.984389404	1.037911559		2	705.75	1.010442844
3	63.798	63798	546.1645	549.6875	549.6875	546.1645	1.006450438	1.045500377		2	706	1.0109363
3	63.956	63956	690.2209	804.9658	804.9658	690.2209	1.166243734	1.050925905		2	706.25	1.010888014
3	64.245	64245	802.9587	1070.311	1070.311	802.9587	1.332958968	1.060417691		2	706.5	1.009734929
3	64.748	64748	1116.232	962.4952	962.4952	1116.232	0.862271642	1.08403898		2	706.75	1.008013239
3	64.924	64924	842.22	838.3459	838.3459	842.22	0.995400133	1.09701204		2	707	1.006940866
3	65.147	65147	761.7073	795.9202	795.9202	761.7073	1.044916072	1.108233226		2	707.25	1.006325014
3	65.405	65405	813.3501	1002.052	1002.052	813.3501	1.23200575	1.114522752		2	707.5	1.005696231
3	65.769	65769	1350.927	1794.659	1794.659	1350.927	1.328464825	1.148572307		2	707.75	1.005368778
3	66.119	66119	667.5435	792.918	792.918	667.5435	1.187814727	1.220681367		2	708	1.005318048
3	66.395	66395	757.8261	893.4283	893.4283	757.8261	1.178935774	1.29308166		2	708.25	1.005968372
3	66.615	66615	765.8205	963.8122	963.8122	765.8205	1.258535388	1.347843342		2	708.5	1.006749817
3	66.882	66882	756.0005	1027.801	1027.801	756.0005	1.359524233	1.407170722		2	708.75	1.006970973
3	67.158	67158	721.4002	1210.442	1210.442	721.4002	1.677906383	1.491313324		2	709	1.0069157
3	67.323	67323	726.6868	1273.287	1273.287	726.6868	1.75218127	1.566676614		2	709.25	1.006816553
3	67.646	67646	639.9189	1146.499	1146.499	639.9189	1.791631721	1.740946848		2	709.5	1.006546282
3	67.978	67978	730.1223	1326.729	1326.729	730.1223	1.817132554	1.951193764		2	709.75	1.006139389
3	68.259	68259	676.5899	1613.686	1613.686	676.5899	2.385028213	2.184287711		2	710	1.006333402
3	68.55	68550	996.4301	2077.676	2077.676	996.4301	2.085119669	2.507422178		2	710.25	1.007317154
3	68.759	68759	1291.664	3247.932	3247.932	1291.664	2.514533191	2.805138021		2	710.5	1.008655356
3	68.948	68948	1076.94	3338.49	3338.49	1076.94	3.099977715	3.117015194		2	710.75	1.009916146
3	69.248	69248	926.3975	3774.461	3774.461	926.3975	4.074342817	3.66919567		2	711	1.011133711
3	69.434	69434	650.7033	2821.857	2821.857	650.7033	4.336626232	4.031237425		2	711.25	1.012284917
3	69.687	69687	788.3228	3527.778	3527.778	788.3228	4.475042457	4.534619403		2	711.5	1.01350395
3	69.887	69887	850.9094	3731.476	3731.476	850.9094	4.385280031	4.948703691		2	711.75	1.014123279
3	70.14	70140	791.3369	4235.229	4235.229	791.3369	5.351992306	5.506681781		2	712	1.014148599
3	70.418	70418	650.505	4719.532	4719.532	650.505	7.255181743	6.182102908		2	712.25	1.013976247
3	70.777	70777	775.0983	5713.152	5713.152	775.0983	7.37087412	7.227958362		2	712.5	1.01306718
3	70.97	70970	649.6611	4741.549	4741.549	649.6611	7.298496093	7.84828955		2	712.75	1.011531059
3	71.144	71144	494.0139	4249.577	4249.577	494.0139	8.602140547	8.40830036		2	713	1.010149126
3	71.433	71433	1042.032	8531.506	8531.506	1042.032	8.187374284	9.275511105		2	713.25	1.009372336
3	71.661	71661	1295.683	11039.8	11039.8	1295.683	8.520448289	9.912951046		2	713.5	1.008633064
3	72.03	72030	851.1896	10871.81	10871.81	851.1896	12.77248923	10.91711041		2	713.75	1.007884068
3	72.285	72285	738.0195	9633.588	9633.588	738.0195	13.05329737	11.53370085		2	714	1.007205418
3	72.902	72902	774.3339	10696.68	10696.68	774.3339	13.81404069	12.48097523		2	714.25	1.006630547
3	73.247	73247	691.4114	8525.49	8525.49	691.4114	12.33056036	12.59938425		2	714.5	1.006072929
3	73.935	73935	818.0905	9912.235	9912.235	818.0905	12.1163062	12.33614552		2	714.75	1.005680053
3	74.27	74270	715.0554	7422.96	7422.96	715.0554	10.3809579	12.09469955		2	715	1.005350975
3	74.824	74824	852.9877	8772.392	8772.392	852.9877	10.28431242	11.74390409		2	715.25	1.005156938
3	75.758	75758	862.8752	11243.26	11243.26	862.8752	13.02999553	11.78490267		2	715.5	1.005047272
3	76.111	76111	762.0803	9288.402	9288.402	762.0803	12.18821954	11.66828104		2	715.75	1.0049589
3	76.346	76346	553.5923	6087.467	6087.467	553.5923	10.99629998	11.41745703		2	716	1.00489146
3	76.615	76615	761.1013	9009.013	9009.013	761.1013	11.836812	10.91492106		2	716.25	1.004873012
3	76.773	76773	843.693	9438.642	9438.642	843.693	11.18729443	10.56802453		2	716.5	1.00486234
3	77.071	77071	623.8571	5221.939	5221.939	623.8571	8.370408864	9.710708516		2	716.75	1.004844
3	77.337	77337	771.8037	6896.239	6896.239	771.8037	8.935224073	8.728213375		2	717	1.005014169
3	77.576	77576	924.4763	7811.048	7811.048	924.4763	8.449159811	7.816915968		2	717.25	1.005338803
3	77.858	77858	870.1074	6449.189	6449.189	870.1074	7.411945928	6.881405089		2	717.5	1.005577563
3	78.129	78129	1933.333	9807.08	9807.08	1933.333	5.072628461	6.094020443		2	717.75	1.005257313
3	78.328	78328	1299.57	6680.852	6680.852	1299.57	5.140817347	5.523286211		2	718	1.004804992
3	78.485	78485	1277.745	5783.022	5783.022	1277.745	4.525959405	5.10486295		2	718.25	1.004406269
3	78.652	78652	875.3796	4692.292	4692.292	875.3796	5.36029398	4.712751088		2	718.5	1.004370913
3	78.818	78818	1308.302	5871.671	5871.671	1308.302	4.488008885	4.387807321		2	718.75	1.004332542
3	79.106	79106	988.7327	3748.142	3748.142	988.7327	3.790854697	3.935787421		2	719	1.004333687
3	79.361	79361	769.6509	2884.416	2884.416	769.6509	3.747693922	3.598067585		2	719.25	1.00441909
3	79.546	79546	750.0419	2489.754	2489.754	750.0419	3.319486551	3.35610442		2	719.5	1.004454975
3	80.043	80043	756.6314	2183.684	2183.684	756.6314	2.886060504	2.766197627		2	719.75	1.004393311
3	80.218	80218	730.9213	2177.236	2177.236	730.9213	2.978755716	2.591335001		2	720	1.003996201
3	80.453	80453	816.8859	1806.529	1806.529	816.8859	2.211482656	2.37781001		2	720.25	1.003587959
3	80.788	80788	564.233	1095.325	1095.325	564.233	1.941263627	2.106461952		2	720.5	1.00342493
3	80.977	80977	645.6095	1196.613	1196.613	645.6095	1.853462503	1.973067584		2	720.75	1.003278149
3	81.214	81214	1864.58	3805.164	3805.164	1864.58	2.040761995	1.832589117		2	721	1.00331645
3	81.47	81470	1032.965	1514.028	1514.028	1032.965	1.465710842	1.705391072		2	721.25	1.00369547
3	81.721	81721	897.0162	1545.497	1545.497	897.0162	1.722930979	1.595577495		2	721.5	1.003999794
3	81.981	81981	1225.887	1906.372	1906.372	1225.887	1.555096024	1.502677515		2	721.75	1.004505918
3	82.273	82273	1863.463	2859.348	2859.348	1863.463	1.534427032	1.432423912		2	722	1.004905323
3	82.646	82646	2438.603	3618.956	3618.956	2438.603	1.484028356	1.380630346		2	722.25	1.005085557
3	83.014	83014	60.08675	74.39215	74.39215	60.08675	1.238079111	1.35345055		2	722.5	1.004342184
3	83.238	83238	1840.151	2182.196	2182.196	1840.151	1.185878768	1.346527845		2	722.75	1.003216708
3	83.515	83515	1614.92	2190.185	2190.185	1614.92	1.356218884	1.354439195		2	723	1.002353987
3	83.694	83694	1816.331	2740.317	2740.317	1816.331	1.508710141	1.368589028		2	723.25	1.001988337
3	83.945	83945	2543.656	3527.887	3527.887	2543.656	1.386935576	1.399485698		2	723.5	1.00204321
3	84.263	84263	17143.71	28138.19	28138.19	17143.71	1.641312761	1.457220284		2	723.75	1.002331939
3	84.596	84596	4963.078	7562.095	7562.095	4963.078	1.523670392	1.541169613		2	724	1.003256027
3	84.779	84779	2492.433	3702.91	3702.91	2492.433	1.485660798	1.597705035		2	724.25	1.004346887
3	90.734	90734	12963.37	21299.45	21299.45	12963.37	1.643048837	1.471553379		2	724.5	1.005700618
3	91.013	91013	1902.326	2679.95	2679.95	1902.326	1.408775362	1.357537112		2	724.75	1.006822202
3	91.375	91375	1480.583	1661.108	1661.108	1480.583	1.121928321	1.214124706		2	725	1.007481336
3	91.614	91614	1166.157	1153.014	1153.014	1166.157	0.988729648	1.131108149		2	725.25	1.008154956
3	91.87	91870	1115.824	995.6925	995.6925	1115.824	0.892338308	1.051804975		2	725.5	1.008595979
3	92.284	92284	891.7079	798.2694	798.2694	891.7079	0.895214004	0.943044094		2	725.75	1.008769196
3	92.609	92609	931.5497	884.481	884.481	931.5497	0.949472691	0.881145882		2	726	1.008677468
3	92.767	92767	1049.598	749.2578	749.2578	1049.598	0.713852161	0.859356495		2	726.25	1.008378182
3	93.137	93137	969.4507	845.9895	845.9895	969.4507	0.872648295	0.81946759		2	726.5	1.008049024
3	93.305	93305	928.0134	807.3114	807.3114	928.0134	0.869935068	0.802689022		2	726.75	1.007708931
3	93.59	93590	795.8303	699.3285	699.3285	795.8303	0.878740732	0.776711802		2	727	1.007490584
3	93.885	93885	716.6909	573.3385	573.3385	716.6909	0.799980159	0.755776787		2	727.25	1.007187812
3	94.234	94234	952.6028	714.8008	714.8008	952.6028	0.75036605	0.736535324		2	727.5	1.006689472
3	94.545	94545	806.1204	445.1027	445.1027	806.1204	0.55215412	0.722280738		2	727.75	1.00566188
3	95.043	95043	784.0342	610.1279	610.1279	784.0342	0.778190416	0.695848075		2	728	1.004685027
3	95.241	95241	733.72	524.8281	524.8281	733.72	0.715297525	0.687964512		2	728.25	1.003658124
3	95.607	95607	623.1951	396.9525	396.9525	623.1951	0.636963449	0.68925196		2	728.5	1.002582144
3	95.888	95888	1033.675	816.9978	816.9978	1033.675	0.790381696	0.715580659		2	728.75	1.001872032
3	96.134	96134	755.8661	457.2808	457.2808	755.8661	0.604975934	0.743165187		2	729	1.001153423
3	96.415	96415	1010.207	901.2845	901.2845	1010.207	0.892178039	0.774572807		2	729.25	1.001258623
3	96.673	96673	739.2434	549.3377	549.3377	739.2434	0.743108021	0.811067478		2	729.5	1.002722535
3	96.924	96924	598.3436	436.002	436.002	598.3436	0.728681647	0.845977259		2	729.75	1.004307548
3	97.133	97133	688.2436	641.0568	641.0568	688.2436	0.93143881	0.869379607		2	730	1.005323294
3	97.427	97427	661.9238	657.8619	657.8619	661.9238	0.993863493	0.89800177		2	730.25	1.006572163
3	97.849	97849	820.5771	873.1493	873.1493	820.5771	1.06406735	0.939559608		2	730.5	1.007363794
3	98.417	98417	700.6743	585.0937	585.0937	700.6743	0.835043757	0.980925732		2	730.75	1.007701326
3	98.586	98586	528.6861	504.8444	504.8444	528.6861	0.954903865	0.986917024		2	731	1.00699317
3	98.821	98821	711.2521	710.6904	710.6904	711.2521	0.999210266	0.984552294		2	731.25	1.0058493
3	99.033	99033	452.0569	419.2001	419.2001	452.0569	0.927317114	0.973177936		2	731.5	1.00513682
3	99.218	99218	777.1616	811.4426	811.4426	777.1616	1.044110517	0.961110462		2	731.75	1.004648777
3	99.574	99574	630.0796	723.5523	723.5523	630.0796	1.148350621	0.947957933		2	732	1.00405114
3	99.739	99739	504.6899	462.5874	462.5874	504.6899	0.916577486	0.945312523		2	732.25	1.003621392
3	99.927	99927	560.5889	558.4286	558.4286	560.5889	0.996146374	0.940160797		2	732.5	1.003438896
3	100.139	100139	852.5866	740.0205	740.0205	852.5866	0.867971066	0.942491265		2	732.75	1.003607903
3	100.424	100424	787.8166	751.4006	751.4006	787.8166	0.953776044	0.950369839		2	733	1.003902595
3	100.63	100630	881.5037	728.9794	728.9794	881.5037	0.826972592	0.961824346		2	733.25	1.004570977
3	100.81	100810	763.8193	628.7	628.7	763.8193	0.823100437	0.981589533		2	733.5	1.005517011
3	101.035	101035	1017.059	1055.146	1055.146	1017.059	1.037448172	1.013713463		2	733.75	1.006445799
3	101.373	101373	880.1814	1081.646	1081.646	880.1814	1.228889863	1.078414501		2	734	1.007364297
3	101.62	101620	874.6022	1208.681	1208.681	874.6022	1.381978001	1.138971978		2	734.25	1.008435251
3	102.054	102054	1105.847	1233.836	1233.836	1105.847	1.115738434	1.273976093		2	734.5	1.009249933
3	102.272	102272	728.0507	892.76	892.76	728.0507	1.226233283	1.354266188		2	734.75	1.009758833
3	102.488	102488	770.8294	976.4918	976.4918	770.8294	1.266806637	1.440860773		2	735	1.010158716
3	102.697	102697	875.9812	1448.481	1448.481	875.9812	1.65355261	1.530486861		2	735.25	1.010439244
3	102.928	102928	734.1343	1309.39	1309.39	734.1343	1.783583739	1.62894648		2	735.5	1.010542925
3	103.361	103361	854.3111	1316.216	1316.216	854.3111	1.540675288	1.828313816		2	735.75	1.010161765
3	103.528	103528	664.644	1397.824	1397.824	664.644	2.103116857	1.924990738		2	736	1.009470659
3	103.698	103698	860.8543	2005.084	2005.084	860.8543	2.329179282	2.042463813		2	736.25	1.008807972
3	103.865	103865	667.7455	1519.609	1519.609	667.7455	2.275730799	2.164439865		2	736.5	1.008113756
3	104.1	104100	644.9859	1462.816	1462.816	644.9859	2.267981362	2.331607546		2	736.75	1.007341106
3	104.441	104441	1090.637	2147.459	2147.459	1090.637	1.968995184	2.606891976		2	737	1.006800834
3	104.848	104848	886.4184	3082.728	3082.728	886.4184	3.477734668	3.072324633		2	737.25	1.006889287
3	105.008	105008	667.7791	2415.78	2415.78	667.7791	3.617633436	3.323710956		2	737.5	1.007453117
3	105.283	105283	667.3827	2401.399	2401.399	667.3827	3.598233817	3.848593258		2	737.75	1.008059468
3	105.615	105615	986.0707	3898.447	3898.447	986.0707	3.95351672	4.565720336		2	738	1.008427681
3	105.916	105916	835.9325	4539.211	4539.211	835.9325	5.430116666	5.213188305		2	738.25	1.008743205
3	106.135	106135	1139.907	6003.689	6003.689	1139.907	5.266823522	5.726904641		2	738.5	1.009006251
3	106.518	106518	778.3798	5096.256	5096.256	778.3798	6.547261375	6.75298504		2	738.75	1.009199617
3	106.724	106724	1018.443	8152.393	8152.393	1018.443	8.004761189	7.247459656		2	739	1.009349199
3	107.002	107002	1145.587	8961.596	8961.596	1145.587	7.822710977	7.702837903		2	739.25	1.009448598
3	107.177	107177	1248.937	10275.45	10275.45	1248.937	8.227356544	7.815635808		2	739.5	1.009502505
3	107.516	107516	884.1953	6920.584	6920.584	884.1953	7.826985735	7.7569071		2	739.75	1.009514388
3	107.946	107946	875.8056	7851.075	7851.075	875.8056	8.964403744	7.524853939		2	740	1.009601829
3	108.187	108187	815.3093	7397.151	7397.151	815.3093	9.072815679	7.510582175		2	740.25	1.009983315
3	108.457	108457	788.9157	5420.988	5420.988	788.9157	6.871441397	7.569279618		2	740.5	1.010328494
3	108.653	108653	797.836	4636.948	4636.948	797.836	5.811906206	7.604869908		2	740.75	1.010310596
3	108.925	108925	970.3211	5369.676	5369.676	970.3211	5.533916556	7.693845274		2	741	1.01014712
3	109.222	109222	892.2109	5778.954	5778.954	892.2109	6.477116565	8.113924997		2	741.25	1.009988626
3	109.585	109585	539.1441	5917.408	5917.408	539.1441	10.97555922	8.647513348		2	741.5	1.009840999
3	109.988	109988	915.1743	8976.299	8976.299	915.1743	9.808294442	8.860798787		2	741.75	1.009919427
3	110.222	110222	779.1618	7342.686	7342.686	779.1618	9.423826989	8.949375853		2	742	1.010027715
3	110.465	110465	730.6682	7240.661	7240.661	730.6682	9.909642982	8.919629673		2	742.25	1.010008394
3	110.763	110763	856.8931	7719.481	7719.481	856.8931	9.008686148	8.598321482		2	742.5	1.009923468
3	110.99	110990	730.2654	5623.427	5623.427	730.2654	7.700525042	7.994751225		2	742.75	1.009753026
3	111.335	111335	807.2839	5380.235	5380.235	807.2839	6.664613279	6.620980003		2	743	1.009516555
3	111.492	111492	973.6999	6105.409	6105.409	973.6999	6.270319017	5.981703543		2	743.25	1.009178243
3	111.73	111730	822.9085	3515.809	3515.809	822.9085	4.272417893	5.19941969		2	743.5	1.008650345
3	111.896	111896	1080.007	4786.083	4786.083	1080.007	4.43152961	4.791480816		2	743.75	1.008082378
3	112.264	112264	1225.487	4644.623	4644.623	1225.487	3.790022252	3.987544944		2	744	1.00769403
3	112.453	112453	973.3343	2953.465	2953.465	973.3343	3.034378836	3.631454972		2	744.25	1.007361166
3	112.811	112811	1051.757	3309.845	3309.845	1051.757	3.146967408	3.069702933		2	744.5	1.00726747
3	112.969	112969	829.1004	2622.084	2622.084	829.1004	3.162565113	2.886329051		2	744.75	1.007380936
3	113.203	113203	753.0007	2164.64	2164.64	753.0007	2.874685243	2.697069448		2	745	1.007525246
3	113.446	113446	870.1243	2360.176	2360.176	870.1243	2.712458438	2.541700579		2	745.25	1.007815196
3	113.652	113652	721.3789	1732.546	1732.546	721.3789	2.401714272	2.388895761		2	745.5	1.008174488
3	113.943	113943	702.9981	1605.036	1605.036	702.9981	2.283129926	2.12610667		2	745.75	1.008682338
3	114.154	114154	993.0311	2002.497	2002.497	993.0311	2.016550136	1.934456649		2	746	1.009421259
3	114.378	114378	572.6574	911.7561	911.7561	572.6574	1.592149337	1.745617149		2	746.25	1.010061644
3	114.674	114674	1115.997	1193.088	1193.088	1115.997	1.069078143	1.544038971		2	746.5	1.01034685
3	114.872	114872	1082.487	1633.547	1633.547	1082.487	1.509068469	1.450542943		2	746.75	1.010227761
3	115.089	115089	824.1085	1308.014	1308.014	824.1085	1.587186639	1.377943772		2	747	1.00987871
3	115.293	115293	1009.845	1315.373	1315.373	1009.845	1.302549401	1.327255099		2	747.25	1.0094948
3	115.553	115553	1057.241	1452.227	1452.227	1057.241	1.373600721	1.270438074		2	747.5	1.008770315
3	115.758	115758	969.7842	1086.829	1086.829	969.7842	1.120691593	1.235230441		2	747.75	1.007813936
3	116.072	116072	1060.78	1231.976	1231.976	1060.78	1.161386904	1.214776675		2	748	1.006895153
3	116.409	116409	1013.073	1566.112	1566.112	1013.073	1.545902418	1.215500281		2	748.25	1.006173748
3	116.815	116815	948.6334	1105.202	1105.202	948.6334	1.165046476	1.209539761		2	748.5	1.005551408
3	117.066	117066	921.4355	980.113	980.113	921.4355	1.063680529	1.201164463		2	748.75	1.005177771
3	117.226	117226	1010.499	1054.585	1054.585	1010.499	1.04362795	1.198592187		2	749	1.004845056
3	117.391	117391	931.5418	1176.225	1176.225	931.5418	1.262664756	1.193431659		2	749.25	1.005028339
3	117.659	117659	653.7989	833.6643	833.6643	653.7989	1.275108141	1.182274004		2	749.5	1.005545358
3	117.962	117962	736.6557	958.2172	958.2172	736.6557	1.300766695	1.168446922		2	749.75	1.006091995
3	118.244	118244	632.3712	693.2856	693.2856	632.3712	1.096326967	1.151942049		2	750	1.006788913
3	118.445	118445	1043.877	1056.91	1056.91	1043.877	1.012485187	1.139243149		2	750.25	1.007942201
3	118.855	118855	984.7247	1307.314	1307.314	984.7247	1.327593387	1.11021698		2	750.5	1.009122512
3	119.153	119153	1062.645	1114.963	1114.963	1062.645	1.049233752	1.085880309		2	750.75	1.009862614
3	119.368	119368	687.1655	632.4951	632.4951	687.1655	0.920440709	1.065317408		2	751	1.010524162
3	119.563	119563	881.614	981.8129	981.8129	881.614	1.113653935	1.044871248		2	751.25	1.01117452
3	119.851	119851	913.3535	900.3348	900.3348	913.3535	0.985746264	1.015843032		2	751.5	1.011496676
3	120.092	120092	1010.06	1002.581	1002.581	1010.06	0.992595489	0.996705844		2	751.75	1.011330107
3	120.269	120269	947.7528	1051.981	1051.981	947.7528	1.109974035	0.987898812		2	752	1.010351843
3	120.442	120442	910.6071	877.0665	877.0665	910.6071	0.963166771	0.982531883		2	752.25	1.009022091
3	120.611	120611	1185.726	990.337	990.337	1185.726	0.835215724	0.978061034		2	752.5	1.007476391
3	120.869	120869	1345.922	1340.707	1340.707	1345.922	0.996125333	0.967591062		2	752.75	1.005391036
3	121.095	121095	980.405	903.5336	903.5336	980.405	0.921592199	0.948858694		2	753	1.003379607
3	121.571	121571	978.797	1008.954	1008.954	978.797	1.03081027	0.892473433		2	753.25	1.002009889
3	121.88	121880	890.7859	792.0136	792.0136	890.7859	0.8891178	0.86489806		2	753.5	1.001354303
3	122.159	122159	861.2033	868.8783	868.8783	861.2033	1.008911949	0.861279358		2	753.75	1.001063104
3	122.41	122410	1423.466	1306.769	1306.769	1423.466	0.918019117	0.884806548		2	754	1.0013068
3	122.603	122603	460.601	273.2387	273.2387	460.601	0.593222116	0.916817804		2	754.25	1.001770783
3	122.929	122929	2010.324	1516.63	1516.63	2010.324	0.75442068	0.980279491		2	754.5	1.002126927
3	123.281	123281	1689.302	1535.983	1535.983	1689.302	0.909241213	1.0331776		2	754.75	1.002498389
3	123.473	123473	1683.954	2126.859	2126.859	1683.954	1.263014904	1.052266309		2	755	1.003379472
3	123.705	123705	1688.622	2127.102	2127.102	1688.622	1.25966735	1.076511778		2	755.25	1.004746116
3	123.919	123919	1884.193	2214.506	2214.506	1884.193	1.175307413	1.097753544		2	755.5	1.006117592
3	124.484	124484	2537.274	3362.309	3362.309	2537.274	1.325165906	1.132089579		2	755.75	1.006999497
3	124.738	124738	2035.41	2663.944	2663.944	2035.41	1.308799701	1.109812346		2	756	1.007360516
3	125.14	125140	1766.485	1536.57	1536.57	1766.485	0.86984605	1.015679463		2	756.25	1.00755198
3	125.433	125433	1451.202	1177.079	1177.079	1451.202	0.811106242	0.956658012		2	756.5	1.008153789
3	125.685	125685	1307.309	1041.038	1041.038	1307.309	0.796321298	0.949412113		2	756.75	1.00913946
3	126.201	126201	1002.085	1222.856	1222.856	1002.085	1.22031165	1.048921768		2	757	1.010347628
3	126.525	126525	1129.962	1396.585	1396.585	1129.962	1.235957492	1.160922986		2	757.25	1.011452886
3	126.756	126756	1063.224	1259.7	1259.7	1063.224	1.184792668	1.261331163		2	757.5	1.012347381
3	126.938	126938	1684.421	1920.519	1920.519	1684.421	1.140165671	1.372572485		2	757.75	1.013136133
3	127.139	127139	1173.139	1584.9	1584.9	1173.139	1.350990803	1.506844269		2	758	1.013615711
3	127.381	127381	1317.27	1768.897	1768.897	1317.27	1.342850744	1.654308562		2	758.25	1.013858325
3	127.569	127569	403.6647	542.9869	542.9869	403.6647	1.345143383	1.77933075		2	758.5	1.013940272
3	127.794	127794	5816.169	22596.68	22596.68	5816.169	3.885148454	1.936699188		2	758.75	1.013113646
3	127.991	127991	2172.399	3092.123	3092.123	2172.399	1.423367899	2.077837823		2	759	1.011688601
3	128.444	128444	1036.928	2189.213	2189.213	1036.928	2.111248804	2.400020539		2	759.25	1.009590882
3	128.796	128796	838.945	2279.812	2279.812	838.945	2.717474924	2.661723938		2	759.5	1.007839004
3	129.186	129186	648.8481	1887.277	1887.277	648.8481	2.908657666	2.987421443		2	759.75	1.006248498
3	129.361	129361	595.6955	1867.996	1867.996	595.6955	3.135823588	3.152111178		2	760	1.004835635
3	129.529	129529	1076.126	3326.461	3326.461	1076.126	3.091144531	3.364763398		2	760.25	1.003461475
3	129.861	129861	891.6882	3489.196	3489.196	891.6882	3.913022512	3.942392619		2	760.5	1.002773188
3	130.137	130137	903.1197	3974.824	3974.824	903.1197	4.401215033	4.386837969		2	760.75	1.003226777
3	130.362	130362	1195.144	4666.068	4666.068	1195.144	3.904188951	4.584632724		2	761	1.003927707
3	130.591	130591	854.8238	3763.341	3763.341	854.8238	4.402475691	4.560012416		2	761.25	1.004858664
3	130.874	130874	799.4927	4422.432	4422.432	799.4927	5.531547693	4.348943809		2	761.5	1.006301087
3	131.15	131150	744.8908	4649.755	4649.755	744.8908	6.242196843	4.1623149		2	761.75	1.007581815
3	131.443	131443	842.4856	3474.312	3474.312	842.4856	4.123882948	3.788465191		2	762	1.008775586
3	131.608	131608	1226.444	3889.22	3889.22	1226.444	3.171135413	3.599338051		2	762.25	1.010075412
3	131.915	131915	1441.741	2640.881	2640.881	1441.741	1.831730526	3.415956264		2	762.5	1.011435125
3	132.071	132071	859.4822	2149.063	2149.063	859.4822	2.500415948	3.322390418		2	762.75	1.011907464
3	132.241	132241	1127.855	2725.084	2725.084	1127.855	2.416165199	3.23278225		2	763	1.011344575
3	132.551	132551	765.9402	2124.779	2124.779	765.9402	2.774079491	3.136669317		2	763.25	1.010299568
3	132.942	132942	1027.571	4693.339	4693.339	1027.571	4.567410914	3.290712544		2	763.5	1.009097362
3	133.24	133240	935.6866	4556.583	4556.583	935.6866	4.869774773	3.55974019		2	763.75	1.00844819
3	133.691	133691	1345.026	4938.277	4938.277	1345.026	3.671510439	3.899811549		2	764	1.008413687
3	133.917	133917	981.3564	3438.243	3438.243	981.3564	3.503562009	3.917220843		2	764.25	1.008635174
3	134.075	134075	826.6621	2920.408	2920.408	826.6621	3.532771129	3.843620422		2	764.5	1.00897633
3	134.4	134400	839.2325	2835.312	2835.312	839.2325	3.378458294	3.551335918		2	764.75	1.009606469
3	134.73	134730	783.2829	2841.31	2841.31	783.2829	3.627437801	3.174031063		2	765	1.010418319
3	135.003	135003	652.4011	1994.911	1994.911	652.4011	3.057798339	2.899221058		2	765.25	1.01099111
3	135.2	135200	828.021	2219.012	2219.012	828.021	2.679898215	2.727492251		2	765.5	1.011848655
3	135.447	135447	763.8136	1795.72	1795.72	763.8136	2.350992441	2.504860425		2	765.75	1.012608082
3	135.63	135630	719.96	1644.095	1644.095	719.96	2.283592144	2.346029194		2	766	1.012521808
3	135.947	135947	849.4247	1689.673	1689.673	849.4247	1.989196924	2.024754523		2	766.25	1.012094633
3	136.178	136178	937.8586	1608.064	1608.064	937.8586	1.714612416	1.802139724		2	766.5	1.011420597
3	136.394	136394	967.8295	1690.439	1690.439	967.8295	1.746628926	1.640216953		2	766.75	1.01072676
3	136.609	136609	764.8088	1141.391	1141.391	764.8088	1.492387378	1.496783628		2	767	1.009820059
3	136.963	136963	1145.017	1527.333	1527.333	1145.017	1.333895479	1.297314528		2	767.25	1.009016593
3	137.441	137441	1343.846	1099.768	1099.768	1343.846	0.818373534	1.095514115		2	767.5	1.00866141
3	137.734	137734	840.8114	718.3782	718.3782	840.8114	0.854386846	1.013760998		2	767.75	1.008425623
3	137.957	137957	834.2755	823.2485	823.2485	834.2755	0.986782544	0.972191775		2	768	1.008223594
3	138.176	138176	610.4116	739.8438	739.8438	610.4116	1.212040859	0.942114255		2	768.25	1.008378223
3	138.379	138379	669.4096	751.9553	751.9553	669.4096	1.123311198	0.91859749		2	768.5	1.008639927
3	138.683	138683	810.13	682.1687	682.1687	810.13	0.842048437	0.907272209		2	768.75	1.008363795
3	138.941	138941	1002.585	856.1483	856.1483	1002.585	0.853940863	0.920153228		2	769	1.007465085
3	139.149	139149	1458.631	1157.041	1157.041	1458.631	0.793237632	0.932873103		2	769.25	1.006479926
3	139.416	139416	1052.28	836.6376	836.6376	1052.28	0.795071274	0.936436655		2	769.5	1.005886977
3	139.596	139596	929.7386	1010.747	1010.747	929.7386	1.087130297	0.928142855		2	769.75	1.006043326
3	139.911	139911	768.8597	700.0994	700.0994	768.8597	0.910568469	0.907927895		2	770	1.006260434
3	140.293	140293	968.9564	1145.32	1145.32	968.9564	1.182013969	0.885177378		2	770.25	1.0064554
3	140.587	140587	855.5736	700.3057	700.3057	855.5736	0.818521866	0.878683513		2	770.5	1.006740537
3	140.776	140776	668.8928	564.232	564.232	668.8928	0.84353128	0.875562982		2	770.75	1.006949507
3	141.007	141007	1036.685	837.3422	837.3422	1036.685	0.807711311	0.867424125		2	771	1.006480009
3	141.205	141205	868.2192	610.1764	610.1764	868.2192	0.702790724	0.864650048		2	771.25	1.005945584
3	141.433	141433	1146.99	1063.559	1063.559	1146.99	0.927260918	0.875971664		2	771.5	1.005611912
3	141.759	141759	935.9515	782.5681	782.5681	935.9515	0.836120355	0.939335439		2	771.75	1.005707764
3	142.074	142074	947.6535	918.5466	918.5466	947.6535	0.969285293	1.029985835		2	772	1.007252626
3	142.353	142353	1455.202	1684.172	1684.172	1455.202	1.157345853	1.099151075		2	772.25	1.009669278
3	142.584	142584	1268.445	1458.284	1458.284	1268.445	1.149662776	1.126021089		2	772.5	1.011731646
3	142.756	142756	1163.103	1638.934	1638.934	1163.103	1.409104783	1.124401854		2	772.75	1.013591437
3	143.071	143071	1892.927	2221.246	2221.246	1892.927	1.173445146	1.094256793		2	773	1.015423824
3	143.416	143416	1406.411	1520.687	1520.687	1406.411	1.081253631	1.039903615		2	773.25	1.016836516
3	143.707	143707	1240.913	1203.355	1203.355	1240.913	0.969733575	0.994372361		2	773.5	1.017283564
3	143.919	143919	785.1502	640.2493	640.2493	785.1502	0.815448178	0.949252708		2	773.75	1.017612689
3	144.122	144122	864.3094	680.9164	680.9164	864.3094	0.787815567	0.892196081		2	774	1.017649266
3	144.406	144406	662.6937	621.4717	621.4717	662.6937	0.9377963	0.834207406		2	774.25	1.017068853
3	144.753	144753	781.4745	524.0984	524.0984	781.4745	0.670653233	0.818313446		2	774.5	1.015848902
3	145.005	145005	872.0958	684.8396	684.8396	872.0958	0.785280241	0.812594092		2	774.75	1.01454395
3	145.41	145410	907.3736	775.6152	775.6152	907.3736	0.854791455	0.803965655		2	775	1.013261876
3	145.897	145897	759.5487	699.7002	699.7002	759.5487	0.921205184	0.811197217		2	775.25	1.011680084
3	146.164	146164	662.3079	693.783	693.783	662.3079	1.047523365	0.822236075		2	775.5	1.010070676
3	146.354	146354	816.0995	683.5911	683.5911	816.0995	0.837632053	0.832761205		2	775.75	1.008635197
3	146.688	146688	676.7241	564.5769	564.5769	676.7241	0.834279288	0.834530871		2	776	1.007360623
3	146.928	146928	589.49	411.327	411.327	589.49	0.697767562	0.835273196		2	776.25	1.006284308
3	147.158	147158	909.9428	833.1192	833.1192	909.9428	0.915573155	0.86016369		2	776.5	1.005239061
3	147.344	147344	925.118	744.7964	744.7964	925.118	0.805082595	0.911963141		2	776.75	1.004303908
3	147.834	147834	1452.773	1371.726	1371.726	1452.773	0.944212207	1.212967508		2	777	1.003286571
3	148.003	148003	798.4098	785.0955	785.0955	798.4098	0.983323977	1.345865011		2	777.25	1.002340316
3	148.166	148166	1994.456	2621.496	2621.496	1994.456	1.314391493	1.473046065		2	777.5	1.001820969
3	148.437	148437	1623.601	2077.36	2077.36	1623.601	1.279476916	1.658203884		2	777.75	1.002407046
3	148.727	148727	6.966582	24.46753	24.46753	6.966582	3.512128329	1.845758723		2	778	1.003269481
3	149.001	149001	11.27218	19.79614	19.79614	11.27218	1.756194454	2.040626503		2	778.25	1.00442858
3	149.296	149296	8.630383	18.96971	18.96971	8.630383	2.198014851	2.24233843		2	778.5	1.006028253
3	149.63	149630	9.376705	19.13738	19.13738	9.376705	2.040949353	2.424706442		2	778.75	1.007888846
3	149.974	149974	32.25376	67.97743	67.97743	32.25376	2.107581566	2.568452622		2	779	1.009516671
3	150.149	150149	42.21904	75.46957	75.46957	42.21904	1.787571911	2.628817198		2	779.25	1.011376903
3	150.51	150510	8.707976	37.02994	37.02994	8.707976	4.252416405	2.694602644		2	779.5	1.013159849
3	150.727	150727	6.898873	19.52802	19.52802	6.898873	2.830610159	2.678573045		2	779.75	1.014225135
3	150.927	150927	7.973749	24.03913	24.03913	7.973749	3.014783886	2.608776806		2	780	1.015221102
3	151.118	151118	27.15397	42.63618	42.63618	27.15397	1.570163773	2.49370367		2	780.25	1.015547994
3	151.421	151421	8.402775	26.77637	26.77637	8.402775	3.186610376	2.248726392		2	780.5	1.014965778
3	151.975	151975	2011.935	2795.329	2795.329	2011.935	1.389373414	1.768609036		2	780.75	1.013976294
3	152.254	152254	1541.904	1913.219	1913.219	1541.904	1.2408159	1.532315733		2	781	1.012945549
3	152.557	152557	1122.761	1409.969	1409.969	1122.761	1.255805109	1.25012586		2	781.25	1.012221988
3	152.726	152726	1149.834	1269.475	1269.475	1149.834	1.104050672	1.103475559		2	781.5	1.011626186
3	153.084	153084	989.8974	738.087	738.087	989.8974	0.745619698	0.876544166		2	781.75	1.010926648
3	153.252	153252	874.8653	745.4109	745.4109	874.8653	0.852029335	0.825484411		2	782	1.01000695
3	153.447	153447	904.1726	686.5465	686.5465	904.1726	0.759309119	0.796176241		2	782.25	1.008690991
3	153.7	153700	758.8082	687.0527	687.0527	758.8082	0.905436578	0.772083792		2	782.5	1.007512159
3	154.087	154087	732.2005	523.7213	523.7213	732.2005	0.715270339	0.805571553		2	782.75	1.006783147
3	154.253	154253	866.2469	584.6008	584.6008	866.2469	0.674866253	0.821429299		2	783	1.006205898
3	154.556	154556	961.1867	765.0579	765.0579	961.1867	0.7959514	0.84429818		2	783.25	1.005830427
3	154.716	154716	1169.015	890.9048	890.9048	1169.015	0.76209869	0.865582017		2	783.5	1.005583107
3	154.981	154981	923.2628	863.0513	863.0513	923.2628	0.934784007	0.900100042		2	783.75	1.005657976
3	155.203	155203	1292.278	2174.288	2174.288	1292.278	1.68252342	0.91574446		2	784	1.005811366
3	155.509	155509	769.1809	583.9538	583.9538	769.1809	0.759189158	0.91648107		2	784.25	1.006111871
3	155.689	155689	808.5473	603.9384	603.9384	808.5473	0.746942572	0.911864234		2	784.5	1.006307637
3	155.866	155866	1246.358	871.1559	871.1559	1246.358	0.698961213	0.904723984		2	784.75	1.006458515
3	156.043	156043	690.111	571.1298	571.1298	690.111	0.827591214	0.895841803		2	785	1.006398007
3	156.421	156421	663.2528	598.2872	598.2872	663.2528	0.902050018	0.86593067		2	785.25	1.006314606
3	156.652	156652	807.9023	742.8314	742.8314	807.9023	0.919456969	0.842952301		2	785.5	1.006323155
3	156.86	156860	716.2959	604.2591	604.2591	716.2959	0.843588662	0.823413837		2	785.75	1.006126967
3	157.049	157049	832.1424	729.4099	729.4099	832.1424	0.876544567	0.809261047		2	786	1.005812411
3	157.371	157371	963.6535	692.9193	692.9193	963.6535	0.719054411	0.779811632		2	786.25	1.005650205
3	157.538	157538	776.6046	606.6204	606.6204	776.6046	0.781118731	0.76082228		2	786.5	1.005709454
3	157.799	157799	1071.237	866.4252	866.4252	1071.237	0.808808135	0.734159759		2	786.75	1.005835994
3	158.102	158102	1112.614	668.6985	668.6985	1112.614	0.601015716	0.719895048		2	787	1.006105139
3	158.276	158276	900.0795	634.2133	634.2133	900.0795	0.704619203	0.7244071		2	787.25	1.006965848
3	158.518	158518	908.1958	652.2371	652.2371	908.1958	0.718167933	0.743156627		2	787.5	1.008131585
3	158.977	158977	740.4602	655.6191	655.6191	740.4602	0.885421121	0.797812089		2	787.75	1.009013719
3	159.183	159183	823.0413	606.5194	606.5194	823.0413	0.736924623	0.82130192		2	788	1.009274649
3	159.393	159393	975.5438	817.0067	817.0067	975.5438	0.837488486	0.84691465		2	788.25	1.009328151
3	159.646	159646	979.1073	883.4767	883.4767	979.1073	0.902328785	0.88455382		2	788.5	1.009292614
3	159.811	159811	1064.631	1151.769	1151.769	1064.631	1.081848077	0.90977502		2	788.75	1.009145413
3	160.179	160179	1083.466	961.0509	961.0509	1083.466	0.887015282	0.956128101		2	789	1.008592721
3	160.358	160358	1514.98	1337.879	1337.879	1514.98	0.883100107	0.968922919		2	789.25	1.00817946
3	160.639	160639	1036.663	1057.834	1057.834	1036.663	1.020422259	0.980143573		2	789.5	1.00807643
3	160.856	160856	1104.483	1158.273	1158.273	1104.483	1.048701519	0.989040658		2	789.75	1.008058862
3	161.082	161082	1189.632	1287.865	1287.865	1189.632	1.082574275	1.006094693		2	790	1.008422084
3	161.501	161501	748.2114	693.5554	693.5554	748.2114	0.926951126	1.045210766		2	790.25	1.009536535
3	161.748	161748	852.2381	852.8798	852.8798	852.2381	1.000752959	1.069099955		2	790.5	1.010428794
3	162.128	162128	709.7728	767.5541	767.5541	709.7728	1.081408163	1.118003852		2	790.75	1.010655199
3	162.324	162324	699.4623	874.9623	874.9623	699.4623	1.250907018	1.140779607		2	791	1.010762162
3	162.624	162624	891.9317	1100.431	1100.431	891.9317	1.233761509	1.184140065		2	791.25	1.010799108
3	162.79	162790	1003.547	1381.079	1381.079	1003.547	1.376197627	1.232440765		2	791.5	1.010387166
3	163.158	163158	742.2328	961.0606	961.0606	742.2328	1.294823673	1.37961241		2	791.75	1.009838466
3	163.425	163425	1418.287	1673.41	1673.41	1418.287	1.179881082	1.500323574		2	792	1.009471838
3	163.761	163761	1061.936	1543.479	1543.479	1061.936	1.453457647	1.638947494		2	792.25	1.009046688
3	164.265	164265	1299.319	2515.411	2515.411	1299.319	1.935945676	1.855746311		2	792.5	1.009107436
3	164.722	164722	1056.23	2309.238	2309.238	1056.23	2.186302226	2.040409121		2	792.75	1.010073675
3	164.984	164984	894.8732	2032.218	2032.218	894.8732	2.270956377	2.101154158		2	793	1.011207473
3	165.159	165159	739.1097	1869.769	1869.769	739.1097	2.529758438	2.111536369		2	793.25	1.012732581
3	165.572	165572	694.0511	1467.025	1467.025	694.0511	2.113713241	2.002576881		2	793.5	1.014992755
3	165.832	165832	808.391	1469.382	1469.382	808.391	1.817662493	1.87867538		2	793.75	1.017285244
3	166.084	166084	800.8851	1713.14	1713.14	800.8851	2.139058399	1.765140842		2	794	1.017921863
3	166.299	166299	954.752	1242.75	1242.75	954.752	1.30164692	1.702328222		2	794.25	1.017245841
3	166.543	166543	978.7548	1359.708	1359.708	978.7548	1.389222306	1.675321238		2	794.5	1.016822951
3	166.939	166939	1141.09	1292.796	1292.796	1141.09	1.132948321	1.681143074		2	794.75	1.019059711
3	167.446	167446	936.9882	1814.21	1814.21	936.9882	1.936214351	1.707929909		2	795	1.023194334
3	167.772	167772	1369.82	2447.21	2447.21	1369.82	1.786519397	1.781244589		2	795.25	1.028016446
3	167.961	167961	1434.87	3030.335	3030.335	1434.87	2.111923031	1.807704338		2	795.5	1.032085347
3	168.195	168195	2268.877	4383.156	4383.156	2268.877	1.931861445	1.793417971		2	795.75	1.036279163
3	168.363	168363	1990.783	3618.294	3618.294	1990.783	1.817523055	1.777218703		2	796	1.040401033
3	168.561	168561	5735.629	9704.906	9704.906	5735.629	1.692038659	1.749554505		2	796.25	1.044364573
3	168.899	168899	13590.54	22315.14	22315.14	13590.54	1.641961247	1.6744584		2	796.5	1.047472147
3	169.113	169113	2276.32	3383.682	3383.682	2276.32	1.486470268	1.594160652		2	796.75	1.048918975
3	169.521	169521	2369.81	3373.848	3373.848	2369.81	1.423678692	1.371629185		2	797	1.04963755
3	169.881	169881	1911.481	2345.205	2345.205	1911.481	1.226904688	1.167630598		2	797.25	1.048749469
3	170.136	170136	1365.042	1331.061	1331.061	1365.042	0.97510626	1.058978578		2	797.5	1.045941258
3	170.373	170373	1743.917	1573.775	1573.775	1743.917	0.902436871	0.986737453		2	797.75	1.043096286
3	170.552	170552	723.5203	676.4956	676.4956	723.5203	0.935005694	0.938991212		2	798	1.040788953
3	170.739	170739	952.239	823.1521	823.1521	952.239	0.86443855	0.894534062		2	798.25	1.038114674
3	171.208	171208	634.3138	487.3371	487.3371	634.3138	0.768290237	0.802174603		2	798.5	1.035721633
3	171.396	171396	821.9922	634.3518	634.3518	821.9922	0.771724841	0.775260047		2	798.75	1.034166356
3	171.7	171700	719.2901	585.8214	585.8214	719.2901	0.814443852	0.747275384		2	799	1.03242522
3	171.905	171905	940.3284	780.1097	780.1097	940.3284	0.829614101	0.730332368		2	799.25	1.030803139
3	172.136	172136	855.5413	692.0317	692.0317	855.5413	0.808881699	0.714520624		2	799.5	1.029573001
3	172.362	172362	611.2556	333.8989	333.8989	611.2556	0.546250865	0.703521708		2	799.75	1.02884334
3	172.597	172597	1600.41	1021.915	1021.915	1600.41	0.638533251	0.694108364		2	800	1.028231542
3	173.007	173007	851.6495	603.9928	603.9928	851.6495	0.709203493	0.690621779		2	800.25	1.027910336
3	173.212	173212	937.4772	582.9467	582.9467	937.4772	0.621824936	0.694873428		2	800.5	1.02847375
3	173.505	173505	1192.573	1019.259	1019.259	1192.573	0.854672209	0.707675137		2	800.75	1.029037165
3	173.691	173691	872.6688	528.7181	528.7181	872.6688	0.605863416	0.724383108		2	801	1.029600579
3	174.079	174079	1022.789	708.7648	708.7648	1022.789	0.692972646	0.784898819		2	801.25	1.030163993
3	174.596	174596	835.913	817.4264	817.4264	835.913	0.977884541	0.864775894		2	801.5	1.030727407
3	174.79	174790	779.299	716.7621	716.7621	779.299	0.919752367	0.878289904		2	801.75	1.031290822
3	174.994	174994	869.1653	801.2974	801.2974	869.1653	0.921916004	0.879805099		2	802	1.031854236
3	175.453	175453	810.9165	716.1374	716.1374	810.9165	0.883121012	0.859750366		2	802.25	1.032993104
3	175.642	175642	780.1831	686.1913	686.1913	780.1831	0.879525973	0.848669597		2	802.5	1.035024512
3	175.814	175814	928.1726	675.4977	675.4977	928.1726	0.727771645	0.840384567		2	802.75	1.037127599
3	176.17	176170	815.7612	691.2269	691.2269	815.7612	0.847339761	0.81485719		2	803	1.039369136
3	176.424	176424	890.4914	635.397	635.397	890.4914	0.713535246	0.787906747		2	803.25	1.042056439
3	176.758	176758	1020.192	706.4513	706.4513	1020.192	0.692468967	0.751967006		2	803.5	1.044380855
3	177.015	177015	983.9275	685.6425	685.6425	983.9275	0.696842501	0.731245219		2	803.75	1.045912061
3	177.284	177284	971.1584	632.307	632.307	971.1584	0.651085343	0.717400518		2	804	1.046368461
3	177.452	177452	1077.986	1015.904	1015.904	1077.986	0.942409271	0.710986964		2	804.25	1.046609808
3	178.665	178665	1046.071	599.9034	599.9034	1046.071	0.573482488	0.701804732		2	804.5	1.04660893
3	178.907	178907	1262.232	713.7495	713.7495	1262.232	0.565466174	0.70491803		2	804.75	1.046435876
3	179.08	179080	1061.403	756.2331	756.2331	1061.403	0.712484419	0.708142928		2	805	1.045650789
3	179.492	179492	852.5549	618.6992	618.6992	852.5549	0.725700128	0.720440891		2	805.25	1.044707533
3	179.713	179713	973.4094	902.6805	902.6805	973.4094	0.927339	0.728799973		2	805.5	1.043764277
3	179.904	179904	930.5236	707.4228	707.4228	930.5236	0.760241653	0.736487803		2	805.75	1.042821021
3	180.106	180106	741.4624	547.5107	547.5107	741.4624	0.738420047	0.746888418		2	806	1.041877765
3	180.601	180601	939.727	716.5537	716.5537	939.727	0.762512623	0.781408853		2	806.25	1.040934509
3	180.915	180915	728.5919	584.9392	584.9392	728.5919	0.802835167	0.799990506		2	806.5	1.039991253
3	181.214	181214	898.8318	543.948	543.948	898.8318	0.60517218	0.807409939		2	806.75	1.039047997
3	181.586	181586	673.4804	632.771	632.771	673.4804	0.939553697	0.797102924		2	807	1.038104742
3	182.02	182020	1118.283	862.1892	862.1892	1118.283	0.770993747	0.775539848		2	807.25	1.037161486
3	182.217	182217	392.2185	363.4496	363.4496	392.2185	0.926650834	0.770056641		2	807.5	1.03621823
3	182.478	182478	683.5946	567.6914	567.6914	683.5946	0.830450387	0.763034652		2	807.75	1.035116815
3	182.782	182782	495.4938	325.5573	325.5573	495.4938	0.657036072	0.75482981		2	808	1.033314002
3	183.115	183115	859.1547	491.366	491.366	859.1547	0.571917956	0.751412058		2	808.25	1.03151119
3	183.445	183445	946.2521	641.5596	641.5596	946.2521	0.678000715	0.749612033		2	808.5	1.02940801
3	183.756	183756	842.3739	676.1117	676.1117	842.3739	0.802626601	0.750589024		2	808.75	1.027237101
3	184.056	184056	794.639	652.6778	652.6778	794.639	0.821351331	0.755079956		2	809	1.025066193
3	184.43	184430	735.5188	689.9717	689.9717	735.5188	0.938074866	0.766656184		3	2	1.043364196
3	184.603	184603	682.7201	431.3779	431.3779	682.7201	0.631851765	0.772559485		3	2.25	1.041324821
3	184.812	184812	689.1993	539.1187	539.1187	689.1993	0.782239187	0.778133477		3	2.5	1.039369415
3	185.128	185128	983.1583	779.6609	779.6609	983.1583	0.793016648	0.779447777		3	2.75	1.037520493
3	185.354	185354	986.4681	737.8616	737.8616	986.4681	0.747983234	0.770475302		3	3	1.03572354
3	185.573	185573	782.2534	613.1111	613.1111	782.2534	0.783775564	0.755635765		3	3.25	1.034278805
3	185.761	185761	924.7309	813.5689	813.5689	924.7309	0.879789893	0.743132398		3	3.5	1.033090841
3	186.085	186085	1130.106	741.8993	741.8993	1130.106	0.656486471	0.734764048		3	3.75	1.031989154
3	186.248	186248	1067.529	756.5525	756.5525	1067.529	0.708695033	0.740468225		3	4	1.030964326
3	186.411	186411	840.6305	504.7719	504.7719	840.6305	0.60046822	0.750340538		3	4.25	1.030464112
3	186.609	186609	611.566	451.087	451.087	611.566	0.737593326	0.764440548		3	4.5	1.030635585
3	186.918	186918	713.454	576.9621	576.9621	713.454	0.808688577	0.781259734		3	4.75	1.031617008
3	187.102	187102	558.3171	465.2455	465.2455	558.3171	0.83329975	0.788929383		3	5	1.033668032
3	187.351	187351	601.9078	559.5189	559.5189	601.9078	0.929575759	0.803634491		3	5.25	1.035719056
3	187.691	187691	761.8891	721.6914	721.6914	761.8891	0.947239434	0.822556054		3	5.5	1.038646901
3	187.956	187956	696.5237	458.413	458.413	696.5237	0.658144152	0.828245948		3	5.75	1.04334741
3	188.171	188171	807.5943	698.4654	698.4654	807.5943	0.864871632	0.822004969		3	6	1.04804792
3	188.472	188472	746.6771	525.6612	525.6612	746.6771	0.704000699	0.800229916		3	6.25	1.055352168
3	188.834	188834	731.6659	611.0201	611.0201	731.6659	0.835108073	0.76901251		3	6.5	1.063442962
3	189.08	189080	795.4234	620.3564	620.3564	795.4234	0.779907154	0.754417704		3	6.75	1.071533756
3	189.459	189459	890.6435	632.2394	632.2394	890.6435	0.70986809	0.742487672		3	7	1.07962455
3	189.876	189876	995.8751	791.9816	791.9816	995.8751	0.795261976	0.734852445		3	7.25	1.087715344
3	190.21	190210	826.3763	581.9805	581.9805	826.3763	0.704256039	0.732919778		3	7.5	1.095806139
3	190.371	190371	987.7403	607.9696	607.9696	987.7403	0.615515637	0.73332571		3	7.75	1.103896933
3	190.55	190550	1068.049	743.4048	743.4048	1068.049	0.696039976	0.737053383		3	8	1.111987727
3	190.958	190958	845.346	715.6221	715.6221	845.346	0.846543427	0.755924777		3	8.25	1.120078521
3	191.327	191327	737.7986	566.7198	566.7198	737.7986	0.768122629	0.764965967		3	8.5	1.128169315
3	191.581	191581	1034.802	850.3921	850.3921	1034.802	0.821792092	0.754210768		3	8.75	1.130515721
3	191.976	191976	1148.899	863.4415	863.4415	1148.899	0.751538212	0.734230447		3	9	1.131532146
3	192.27	192270	682.4398	485.0021	485.0021	682.4398	0.710688474	0.727949311		3	9.25	1.13050243
[truncated: 3,794,705 more chars]
