# Supplementary material for: The effects of manipulating levels of replication initiation factors on origin firing efficiency in yeast
Source: PLoS Genet. 2019 Oct 4;15(10):e1008430. doi: 10.1371/journal.pgen.1008430 (PMC6795477; doi:10.1371/journal.pgen.1008430)
Supplement: S3 Data — Zip archive. (ZIP) [file pgen.1008430.s021.zip › Lynch_S3_Data_SLD2-AID/SLD2-AID_noaux_t90.txt]

Chr	Coord_kb	Coord_bp	gProcessedSignal	rProcessedSignal	Sphase	G1	ssDNAraw	ssDNA_loess		Chr	Coord_kb	ssDNA_scaled
1	0.048	48	10872.53	24077.62	24077.62	10872.53	2.214537003	2.07290987		1	1	1.037220788
1	0.193	193	10144.1	19047.45	19047.45	10144.1	1.877687523	2.043539677		1	1.25	1.03520519
1	0.766	766	4474.056	8661.045	8661.045	4474.056	1.935837415	1.919739487		1	1.5	1.033189592
1	1.516	1516	7203.605	12394.47	12394.47	7203.605	1.720592675	1.738874078		1	1.75	1.030893316
1	2.287	2287	3657.68	5635.62	5635.62	3657.68	1.540763544	1.525282853		1	2	1.028577849
1	2.834	2834	2915.797	3960.194	3960.194	2915.797	1.358185772	1.357762974		1	2.25	1.026262381
1	2.997	2997	2007.459	2450.332	2450.332	2007.459	1.220613721	1.306027955		1	2.5	1.023738829
1	3.194	3194	2072.784	2623.774	2623.774	2072.784	1.265821234	1.237000529		1	2.75	1.021179132
1	3.505	3505	1636.455	2181.779	2181.779	1636.455	1.33323495	1.11645289		1	3	1.018554295
1	3.736	3736	1052.567	1150.563	1150.563	1052.567	1.093101912	1.033010007		1	3.25	1.015555977
1	3.891	3891	1322.177	1465.702	1465.702	1322.177	1.108552032	0.974243311		1	3.5	1.012316253
1	4.075	4075	990.8894	719.2593	719.2593	990.8894	0.725872433	0.898345608		1	3.75	1.009284291
1	4.229	4229	1039.08	813.6442	813.6442	1039.08	0.783042884	0.846588365		1	4	1.005993862
1	4.372	4372	990.2271	814.3675	814.3675	990.2271	0.82240478	0.802492157		1	4.25	1.003012698
1	4.58	4580	848.3583	588.5061	588.5061	848.3583	0.693699938	0.730188121		1	4.5	1.000267372
1	4.857	4857	779.1479	529.4945	529.4945	779.1479	0.679581502	0.661486401		1	4.75	0.997928004
1	5.169	5169	972.1764	705.8591	705.8591	972.1764	0.726060723	0.677466338		1	5	0.997285628
1	5.349	5349	1061.575	626.9182	626.9182	1061.575	0.590554789	0.710545177		1	5.25	0.998072674
1	5.626	5626	865.2486	514.4942	514.4942	865.2486	0.59462009	0.738197272		1	5.5	0.999184883
1	5.763	5763	869.7898	588.5547	588.5547	869.7898	0.676663143	0.735438069		1	5.75	0.999521911
1	5.987	5987	897.22	608.8332	608.8332	897.22	0.678577383	0.7317193		1	6	0.999375967
1	6.146	6146	3004.325	4654.915	4654.915	3004.325	1.549404608	0.727013979		1	6.25	0.999035335
1	6.32	6320	1163.075	523.2335	523.2335	1163.075	0.449870817	0.717196305		1	6.5	0.99841483
1	6.75	6750	888.9076	510.2218	510.2218	888.9076	0.573987443	0.682294006		1	6.75	0.997736415
1	6.973	6973	848.4099	407.2059	407.2059	848.4099	0.479963636	0.668756148		1	7	0.997246506
1	7.162	7162	723.7876	441.7144	441.7144	723.7876	0.610281801	0.660945651		1	7.25	0.996906859
1	7.322	7322	837.616	519.4839	519.4839	837.616	0.620193382	0.654646638		1	7.5	0.996654519
1	7.748	7748	961.0297	724.456	724.456	961.0297	0.753833102	0.6433668		1	7.75	0.996437141
1	8.117	8117	903.9759	745.6454	745.6454	903.9759	0.824850972	0.655298623		1	8	0.996707406
1	8.298	8298	688.1946	406.0119	406.0119	688.1946	0.589966704	0.662325293		1	8.25	0.997006511
1	8.471	8471	817.3358	475.6377	475.6377	817.3358	0.581936702	0.661077694		1	8.5	0.996938272
1	8.646	8646	903.215	656.3364	656.3364	903.215	0.726666851	0.645044522		1	8.75	0.99597037
1	8.845	8845	947.179	515.2513	515.2513	947.179	0.543985139	0.615243083		1	9	0.994828348
1	9.065	9065	1103.591	656.6219	656.6219	1103.591	0.594986639	0.586952299		1	9.25	0.99384003
1	9.25	9250	1235.9	717.9755	717.9755	1235.9	0.580933328	0.565749395		1	9.5	0.992928217
1	9.438	9438	981.2835	551.0941	551.0941	981.2835	0.561605387	0.542672474		1	9.75	0.992710703
1	9.582	9582	995.8819	534.8916	534.8916	995.8819	0.537103446	0.532926228		1	10	0.992952633
1	9.737	9737	993.721	544.4564	544.4564	993.721	0.547896643	0.53160739		1	10.25	0.993394979
1	9.989	9989	765.583	414.0232	414.0232	765.583	0.540794662	0.538639061		1	10.5	0.994138061
1	10.241	10241	863.5407	355.414	355.414	863.5407	0.41157759	0.551638524		1	10.75	0.995151945
1	10.499	10499	1128.945	633.6433	633.6433	1128.945	0.561270301	0.57454247		1	11	0.995956696
1	10.771	10771	1166.9	761.8487	761.8487	1166.9	0.652882595	0.607537421		1	11.25	0.996612619
1	11.079	11079	1408.861	1049.835	1049.835	1408.861	0.745165776	0.636486025		1	11.5	0.997190731
1	11.227	11227	1535.788	1147.327	1147.327	1535.788	0.747060792	0.646821793		1	11.75	0.997163447
1	11.364	11364	1258.145	787.9809	787.9809	1258.145	0.626303725	0.65789143		1	12	0.99679268
1	11.599	11599	885.2416	583.2827	583.2827	885.2416	0.658896622	0.671854324		1	12.25	0.996421914
1	13.246	13246	7018.752	4488.262	4488.262	7018.752	0.639467244	0.598793518		1	12.5	0.996051147
1	14.005	14005	2579.013	1566.597	1566.597	2579.013	0.607440521	0.563962658		1	12.75	0.995680381
1	14.275	14275	2618.169	1557.701	1557.701	2618.169	0.594958156	0.56510837		1	13	0.995309614
1	14.632	14632	2034.467	1126.211	1126.211	2034.467	0.553565627	0.582071944		1	13.25	0.994938643
1	15.417	15417	1834.855	1028.764	1028.764	1834.855	0.560678637	0.654072939		1	13.5	0.994555084
1	16.138	16138	1990.147	1089.415	1089.415	1990.147	0.547404287	0.706780354		1	13.75	0.994171525
1	16.454	16454	1864.09	1159.655	1159.655	1864.09	0.622102474	0.721566303		1	14	0.993787966
1	16.825	16825	2135.714	1656.266	1656.266	2135.714	0.775509268	0.742712144		1	14.25	0.993815052
1	17.254	17254	4946.636	7864.809	7864.809	4946.636	1.589930814	0.758726515		1	14.5	0.994176038
1	17.518	17518	2668.133	1660.618	1660.618	2668.133	0.622389514	0.759557908		1	14.75	0.994747578
1	17.759	17759	2492.284	1448.779	1448.779	2492.284	0.581305742	0.756630444		1	15	0.995514195
1	18.506	18506	1994.03	1217.72	1217.72	1994.03	0.610682888	0.749517451		1	15.25	0.996280812
1	19.765	19765	2330.228	1576.383	1576.383	2330.228	0.67649303	0.755795415		1	15.5	0.996995767
1	21.406	21406	2756.017	1605.594	1605.594	2756.017	0.582577684	0.752757567		1	15.75	0.997606774
1	22.502	22502	2321.868	1317.744	1317.744	2321.868	0.567536139	0.756556321		1	16	0.998217781
1	22.516	22516	2156.857	1347.091	1347.091	2156.857	0.624562036	0.756679623		1	16.25	0.998730263
1	23.206	23206	3084.126	4128.617	4128.617	3084.126	1.338666773	0.761896154		1	16.5	0.999137044
1	25.415	25415	6262.67	4077.166	4077.166	6262.67	0.651026798	0.751246743		1	16.75	0.999613432
1	27.166	27166	2225.888	1505.438	1505.438	2225.888	0.676331424	0.691539409		1	17	0.999974752
1	27.452	27452	3960.992	2451.683	2451.683	3960.992	0.618956817	0.691220787		1	17.25	1.000286758
1	27.615	27615	2231.603	1570.426	1570.426	2231.603	0.703721047	0.694151994		1	17.5	1.00031765
1	27.935	27935	1536.604	1017.744	1017.744	1536.604	0.662333301	0.706281699		1	17.75	1.000225328
1	28.19	28190	1332.68	993.9951	993.9951	1332.68	0.745861797	0.71859415		1	18	1.000144951
1	28.525	28525	948.1855	639.3091	639.3091	948.1855	0.674244755	0.732142003		1	18.25	1.000065364
1	28.686	28686	1099.051	786.7674	786.7674	1099.051	0.715860683	0.736523698		1	18.5	0.999985777
1	28.855	28855	1164.882	930.1004	930.1004	1164.882	0.798450315	0.739945834		1	18.75	1.000024544
1	29.094	29094	1022.419	786.7839	786.7839	1022.419	0.769531767	0.741229949		1	19	1.000066222
1	29.351	29351	576.7196	420.4239	420.4239	576.7196	0.728991871	0.730299248		1	19.25	1.0001079
1	29.675	29675	835.4823	574.8997	574.8997	835.4823	0.688105182	0.705994046		1	19.5	1.000149577
1	29.826	29826	1231.58	925.1367	925.1367	1231.58	0.75117873	0.698458964		1	19.75	1.000191255
1	30.166	30166	891.8995	625.8466	625.8466	891.8995	0.701700808	0.675577945		1	20	1.000179211
1	30.377	30377	858.7494	583.5817	583.5817	858.7494	0.679571596	0.659323142		1	20.25	1.000163738
1	30.638	30638	838.3767	473.1657	473.1657	838.3767	0.56438317	0.653073084		1	20.5	1.000148266
1	30.873	30873	975.9489	570.9016	570.9016	975.9489	0.584970791	0.667317592		1	20.75	1.000132793
1	31.019	31019	1078.324	715.576	715.576	1078.324	0.66360018	0.680536547		1	21	1.00011732
1	31.18	31180	1089.553	750.2735	750.2735	1089.553	0.688606704	0.693909515		1	21.25	1.000101848
1	31.327	31327	1269.432	935.3941	935.3941	1269.432	0.736860344	0.710972917		1	21.5	1.000103085
1	31.533	31533	982.7917	814.1215	814.1215	982.7917	0.82837645	0.747884547		1	21.75	1.000132055
1	31.804	31804	752.5522	511.1651	511.1651	752.5522	0.679242051	0.788395228		1	22	1.000161024
1	32.163	32163	930.4248	890.0329	890.0329	930.4248	0.956587679	0.810032376		1	22.25	1.000189993
1	32.394	32394	683.0312	598.4216	598.4216	683.0312	0.876126303	0.817163488		1	22.5	1.000218963
1	32.706	32706	768.5889	608.3225	608.3225	768.5889	0.791479684	0.821616878		1	22.75	1.000282462
1	32.929	32929	997.3157	785.047	785.047	997.3157	0.787159974	0.816496386		1	23	1.000345651
1	33.096	33096	931.4686	744.9012	744.9012	931.4686	0.799706184	0.808200482		1	23.25	1.000390627
1	33.252	33252	976.145	739.9458	739.9458	976.145	0.758028572	0.802074395		1	23.5	1.000350333
1	33.457	33457	867.0779	682.9874	682.9874	867.0779	0.787688626	0.794742197		1	23.75	1.000310039
1	33.809	33809	1038.732	752.9115	752.9115	1038.732	0.724837109	0.778236863		1	24	1.000269745
1	33.986	33986	374.9437	328.2995	328.2995	374.9437	0.87559679	0.772114376		1	24.25	1.000229451
1	34.34	34340	782.9371	646.494	646.494	782.9371	0.825729168	0.769834397		1	24.5	1.000189158
1	34.527	34527	765.2056	568.4334	568.4334	765.2056	0.742850549	0.770205577		1	24.75	1.000148864
1	34.736	34736	1131.345	739.409	739.409	1131.345	0.65356633	0.767693426		1	25	1.00010857
1	34.992	34992	1232.443	1074.955	1074.955	1232.443	0.87221478	0.762051454		1	25.25	1.000068276
1	35.156	35156	1025.943	661.6844	661.6844	1025.943	0.6449524	0.757711739		1	25.5	0.99994478
1	35.305	35305	817.0703	592.6705	592.6705	817.0703	0.725360474	0.751873681		1	25.75	0.999659776
1	35.595	35595	863.6781	723.2517	723.2517	863.6781	0.837408868	0.737160186		1	26	0.999374772
1	35.779	35779	1148.695	927.5475	927.5475	1148.695	0.807479357	0.726521412		1	26.25	0.999089768
1	35.924	35924	905.0655	601.7849	601.7849	905.0655	0.664907567	0.71714502		1	26.5	0.998804764
1	36.219	36219	534.5508	374.896	374.896	534.5508	0.701329041	0.687046147		1	26.75	0.99851976
1	36.657	36657	806.4617	451.9897	451.9897	806.4617	0.560460218	0.626001802		1	27	0.998234755
1	37.056	37056	762.6584	512.2852	512.2852	762.6584	0.671709903	0.586368287		1	27.25	0.998042384
1	37.207	37207	686.6531	406.0687	406.0687	686.6531	0.591373868	0.58173547		1	27.5	0.998063719
1	37.408	37408	906.8022	439.6958	439.6958	906.8022	0.48488612	0.581094905		1	27.75	0.99830394
1	37.568	37568	839.8527	522.5416	522.5416	839.8527	0.622182437	0.58029548		1	28	0.998643312
1	37.857	37857	710.8353	374.0244	374.0244	710.8353	0.526175895	0.585432593		1	28.25	0.999031145
1	38.03	38030	906.8551	494.5012	494.5012	906.8551	0.545292407	0.592480837		1	28.5	0.99936916
1	38.277	38277	713.5589	364.0016	364.0016	713.5589	0.510121309	0.59746288		1	28.75	0.99959278
1	38.497	38497	726.5625	662.2334	662.2334	726.5625	0.911461024	0.59489201		1	29	0.99968991
1	38.703	38703	825.9588	489.5659	489.5659	825.9588	0.592724359	0.591642873		1	29.25	0.99948497
1	38.846	38846	1039.518	609.8754	609.8754	1039.518	0.586690562	0.589880584		1	29.5	0.998967665
1	39.096	39096	932.0671	464.5442	464.5442	932.0671	0.4984021	0.583183432		1	29.75	0.998403644
1	39.409	39409	1035.088	564.7079	564.7079	1035.088	0.545565111	0.571455438		1	30	0.997885366
1	39.58	39580	618.5599	308.0958	308.0958	618.5599	0.498085634	0.569021232		1	30.25	0.997295534
1	39.844	39844	690.3963	355.2124	355.2124	690.3963	0.514505075	0.570246438		1	30.5	0.996869967
1	40.035	40035	765.0788	481.6366	481.6366	765.0788	0.629525482	0.572354664		1	30.75	0.996986454
1	40.193	40193	742.7374	479.3072	479.3072	742.7374	0.645325252	0.575041766		1	31	0.997620146
1	40.358	40358	686.1099	381.8781	381.8781	686.1099	0.556584448	0.581213242		1	31.25	0.998396405
1	40.717	40717	803.6901	568.5079	568.5079	803.6901	0.707372033	0.606351526		1	31.5	0.999731587
1	41.031	41031	817.4035	479.2118	479.2118	817.4035	0.586261008	0.62685332		1	31.75	1.001013775
1	41.229	41229	663.8665	385.9213	385.9213	663.8665	0.581323655	0.636996083		1	32	1.001678591
1	41.603	41603	771.7014	433.0934	433.0934	771.7014	0.561218886	0.65571987		1	32.25	1.002096827
1	41.85	41850	708.7307	456.8639	456.8639	708.7307	0.644622704	0.66110269		1	32.5	1.002296031
1	42.18	42180	1061.83	956.7776	956.7776	1061.83	0.901064766	0.652158854		1	32.75	1.002360558
1	42.332	42332	1009.831	743.8384	743.8384	1009.831	0.736596916	0.646238841		1	33	1.002105228
1	42.507	42507	783.4886	440.1619	440.1619	783.4886	0.561797453	0.643074022		1	33.25	1.001743606
1	42.678	42678	895.2075	537.6086	537.6086	895.2075	0.600540768	0.640114309		1	33.5	1.001428437
1	42.864	42864	928.0695	536.7403	536.7403	928.0695	0.578340631	0.633668074		1	33.75	1.001036522
1	43.055	43055	756.1006	418.1961	418.1961	756.1006	0.553095845	0.629868451		1	34	1.000736326
1	43.205	43205	942.7687	653.9389	653.9389	942.7687	0.693636626	0.630693552		1	34.25	1.000682494
1	43.356	43356	850.9111	471.1448	471.1448	850.9111	0.553694505	0.633076942		1	34.5	1.000673732
1	43.707	43707	798.642	485.0481	485.0481	798.642	0.607341086	0.641435439		1	34.75	1.000581221
1	43.934	43934	757.0821	530.1213	530.1213	757.0821	0.700216397	0.655071921		1	35	1.000395834
1	44.103	44103	882.1037	736.1578	736.1578	882.1037	0.834547911	0.670737275		1	35.25	1.000134689
1	44.488	44488	662.4241	348.1894	348.1894	662.4241	0.525629125	0.692760129		1	35.5	0.999731875
1	44.697	44697	782.2745	633.2157	633.2157	782.2745	0.80945461	0.686483355		1	35.75	0.999271109
1	44.941	44941	881.8002	568.315	568.315	881.8002	0.64449407	0.672547513		1	36	0.998642328
1	45.092	45092	1215.135	774.8426	774.8426	1215.135	0.637659684	0.664193561		1	36.25	0.997750846
1	45.244	45244	1234.255	859.0044	859.0044	1234.255	0.695969958	0.652989785		1	36.5	0.996585967
1	45.5	45500	1153.709	709.3366	709.3366	1153.709	0.61483147	0.624625563		1	36.75	0.995545576
1	45.768	45768	1208.769	663.8091	663.8091	1208.769	0.549161254	0.599927197		1	37	0.994715345
1	46.151	46151	741.3166	474.8061	474.8061	741.3166	0.640490311	0.566144691		1	37.25	0.994369904
1	46.392	46392	825.6	485.8202	485.8202	825.6	0.58844501	0.547199465		1	37.5	0.994337702
1	46.537	46537	799.5415	430.8605	430.8605	799.5415	0.538884473	0.543458669		1	37.75	0.994434502
1	46.773	46773	759.2026	357.9875	357.9875	759.2026	0.471530919	0.554195188		1	38	0.994692868
1	47.067	47067	760.9323	388.6542	388.6542	760.9323	0.51076055	0.583543762		1	38.25	0.994882086
1	47.274	47274	776.0841	462.7102	462.7102	776.0841	0.596211416	0.603581962		1	38.5	0.994812761
1	47.567	47567	694.1118	491.0366	491.0366	694.1118	0.707431569	0.644676173		1	38.75	0.994686351
1	47.751	47751	638.8085	402.0353	402.0353	638.8085	0.629351832	0.67345541		1	39	0.994508874
1	47.912	47912	918.7418	509.7414	509.7414	918.7418	0.554825523	0.687828066		1	39.25	0.994229978
1	48.146	48146	954.8263	628.0653	628.0653	954.8263	0.65777964	0.697749538		1	39.5	0.993987489
1	48.337	48337	3362.862	4580.511	4580.511	3362.862	1.362087115	0.703706234		1	39.75	0.993975793
1	48.508	48508	1334.084	717.326	717.326	1334.084	0.53769178	0.70350201		1	40	0.994047946
1	48.71	48710	967.3595	494.8864	494.8864	967.3595	0.511584783	0.688400821		1	40.25	0.994221975
1	48.93	48930	913.6651	526.5042	526.5042	913.6651	0.576255129	0.658800753		1	40.5	0.994689455
1	49.205	49205	658.8778	402.883	402.883	658.8778	0.61146847	0.628224789		1	40.75	0.995269499
1	49.446	49446	853.4739	517.2824	517.2824	853.4739	0.606090473	0.61121593		1	41	0.995815221
1	49.594	49594	883.8389	552.3961	552.3961	883.8389	0.624996365	0.600002977		1	41.25	0.996257138
1	50.13	50130	721.42	339.1067	339.1067	721.42	0.470054476	0.576360516		1	41.5	0.996675577
1	50.476	50476	855.5996	580.8035	580.8035	855.5996	0.678826287	0.592799781		1	41.75	0.996955076
1	50.673	50673	778.5798	400.7754	400.7754	778.5798	0.51475186	0.606847287		1	42	0.996892019
1	51.019	51019	892.6885	541.0417	541.0417	892.6885	0.606081181	0.614836545		1	42.25	0.996637772
1	51.176	51176	780.0035	577.0918	577.0918	780.0035	0.739857962	0.606186051		1	42.5	0.996429423
1	51.371	51371	819.2641	581.9675	581.9675	819.2641	0.710353963	0.591161136		1	42.75	0.996242815
1	51.554	51554	911.3196	556.6237	556.6237	911.3196	0.610788685	0.579207121		1	43	0.996020274
1	51.691	51691	867.0312	495.5545	495.5545	867.0312	0.57155325	0.567754325		1	43.25	0.996035026
1	51.988	51988	778.2752	331.2217	331.2217	778.2752	0.425584292	0.527191817		1	43.5	0.996205607
1	52.215	52215	898.4656	428.714	428.714	898.4656	0.477162398	0.507197488		1	43.75	0.996456769
1	52.376	52376	870.5924	375.9205	375.9205	870.5924	0.431798509	0.505335272		1	44	0.997030846
1	52.618	52618	921.3186	456.0798	456.0798	921.3186	0.495029407	0.512263193		1	44.25	0.997631169
1	53.092	53092	906.2176	533.6203	533.6203	906.2176	0.588843452	0.555878873		1	44.5	0.998074276
1	53.254	53254	979.6927	559.6647	559.6647	979.6927	0.571265561	0.591598468		1	44.75	0.997775274
1	53.553	53553	811.2171	494.4788	494.4788	811.2171	0.609551746	0.683500066		1	45	0.997301437
1	53.7	53700	709.9288	470.2756	470.2756	709.9288	0.662426429	0.70884098		1	45.25	0.996734474
1	53.873	53873	843.435	587.6714	587.6714	843.435	0.696759561	0.720148555		1	45.5	0.995808411
1	54.057	54057	777.9332	360.3757	360.3757	777.9332	0.463247616	0.72811286		1	45.75	0.995038141
1	54.223	54223	2747.751	4614.588	4614.588	2747.751	1.679405448	0.731156517		1	46	0.994298533
1	54.427	54427	852.6855	453.0996	453.0996	852.6855	0.531379506	0.723129681		1	46.25	0.993593058
1	54.573	54573	891.6616	446.391	446.391	891.6616	0.500628265	0.709210962		1	46.5	0.993126707
1	55.016	55016	837.7114	444.381	444.381	837.7114	0.530470279	0.660504256		1	46.75	0.993418761
1	55.267	55267	755.6835	436.9583	436.9583	755.6835	0.578229245	0.631924057		1	47	0.994211335
1	55.755	55755	774.6133	475.7035	475.7035	774.6133	0.614117393	0.559032646		1	47.25	0.995027197
1	55.953	55953	612.38	331.375	331.375	612.38	0.541126425	0.540317776		1	47.5	0.99616459
1	56.231	56231	650.5246	371.9236	371.9236	650.5246	0.571728725	0.532731957		1	47.75	0.997435689
1	56.374	56374	687.6148	293.7528	293.7528	687.6148	0.427205464	0.533005798		1	48	0.998046175
1	56.581	56581	801.8416	532.6627	532.6627	801.8416	0.664299158	0.533154427		1	48.25	0.99836157
1	56.986	56986	731.0992	361.1143	361.1143	731.0992	0.493933381	0.530998975		1	48.5	0.998445772
1	57.14	57140	720.1758	383.2025	383.2025	720.1758	0.532095774	0.530898496		1	48.75	0.997760653
1	57.442	57442	761.5207	306.1387	306.1387	761.5207	0.402009689	0.532018714		1	49	0.996690771
1	57.667	57667	380.2438	166.0048	166.0048	380.2438	0.43657464	0.535363369		1	49.25	0.995822563
1	57.816	57816	861.1839	584.0834	584.0834	861.1839	0.67823307	0.539194681		1	49.5	0.995223313
1	58.076	58076	1177.535	875.9806	875.9806	1177.535	0.743910457	0.547725434		1	49.75	0.994755165
1	58.458	58458	950.8953	408.2551	408.2551	950.8953	0.429337594	0.560948787		1	50	0.994386495
1	58.656	58656	931.8425	495.543	495.543	931.8425	0.531788366	0.56777887		1	50.25	0.994385402
1	58.904	58904	748.2633	419.2733	419.2733	748.2633	0.560328563	0.577213504		1	50.5	0.994801609
1	59.254	59254	686.0917	439.7055	439.7055	686.0917	0.640884447	0.588914224		1	50.75	0.99527348
1	59.569	59569	579.3104	332.5986	332.5986	579.3104	0.574128481	0.598371982		1	51	0.995466472
1	59.949	59949	710.527	475.3904	475.3904	710.527	0.669067326	0.611012262		1	51.25	0.995001307
1	60.185	60185	613.1392	289.7608	289.7608	613.1392	0.472585671	0.618337816		1	51.5	0.994407887
1	60.339	60339	783.4956	617.0128	617.0128	783.4956	0.787512782	0.621264257		1	51.75	0.993637665
1	60.527	60527	609.253	336.0517	336.0517	609.253	0.551579886	0.622584488		1	52	0.992515614
1	60.674	60674	551.0436	360.7906	360.7906	551.0436	0.654740569	0.62394909		1	52.25	0.991868956
1	61.077	61077	779.2604	432.0654	432.0654	779.2604	0.554455738	0.622580194		1	52.5	0.991938912
1	61.276	61276	925.8585	601.74	601.74	925.8585	0.649926528	0.622431839		1	52.75	0.992457926
1	61.51	61510	702.1759	438.0166	438.0166	702.1759	0.623798965	0.629565697		1	53	0.99322701
1	61.755	61755	641.9677	496.7503	496.7503	641.9677	0.773793292	0.64833865		1	53.25	0.994674745
1	61.996	61996	644.757	365.1323	365.1323	644.757	0.566309943	0.672462462		1	53.5	0.997232112
1	62.223	62223	854.0537	546.126	546.126	854.0537	0.639451594	0.694452639		1	53.75	0.998733209
1	62.38	62380	822.4235	379.8557	379.8557	822.4235	0.461873597	0.709947714		1	54	0.999185772
1	62.566	62566	969.2258	548.0076	548.0076	969.2258	0.565407566	0.73045104		1	54.25	0.999334496
1	62.719	62719	2051.33	3189.503	3189.503	2051.33	1.554846368	0.746037964		1	54.5	0.998868987
1	62.995	62995	617.9958	302.4143	302.4143	617.9958	0.489346853	0.773614024		1	54.75	0.997985697
1	63.171	63171	811.3533	537.892	537.892	811.3533	0.662956569	0.791778994		1	55	0.997066741
1	63.564	63564	815.5534	710.6321	710.6321	815.5534	0.871349565	0.82504635		1	55.25	0.996117134
1	63.886	63886	853.6081	808.645	808.645	853.6081	0.947325828	0.823277623		1	55.5	0.994888877
1	64.022	64022	680.8021	500.4954	500.4954	680.8021	0.735155488	0.819298275		1	55.75	0.993640441
1	64.205	64205	790.3875	662.3172	662.3172	790.3875	0.837965175	0.823614108		1	56	0.992946909
1	64.405	64405	792.3334	758.2451	758.2451	792.3334	0.956977328	0.841455035		1	56.25	0.992737389
1	64.651	64651	871.4961	686.0286	686.0286	871.4961	0.787184934	0.869884579		1	56.5	0.992748353
1	64.813	64813	726.2758	547.833	547.833	726.2758	0.754304357	0.890859068		1	56.75	0.992720227
1	64.975	64975	738.4787	650.9241	650.9241	738.4787	0.881439234	0.913865684		1	57	0.992677929
1	65.252	65252	1049.697	1047.795	1047.795	1049.697	0.998188049	0.958402695		1	57.25	0.992688517
1	65.447	65447	1102.184	1144.403	1144.403	1102.184	1.038304857	0.991377744		1	57.5	0.992741152
1	65.797	65797	875.8994	843.4883	843.4883	875.8994	0.962996778	1.07608811		1	57.75	0.9928955
1	65.99	65990	874.515	1151.714	1151.714	874.515	1.316974552	1.130813472		1	58	0.993154075
1	66.305	66305	859.3058	1013.66	1013.66	859.3058	1.179626624	1.198866656		1	58.25	0.993438814
1	66.506	66506	753.4713	769.2582	769.2582	753.4713	1.020952225	1.22748229		1	58.5	0.993727971
1	66.742	66742	846.1889	1144.864	1144.864	846.1889	1.352965041	1.255373033		1	58.75	0.994027437
1	66.901	66901	734.4752	959.9673	959.9673	734.4752	1.307011183	1.26286562		1	59	0.994330601
1	67.134	67134	839.9624	1089.819	1089.819	839.9624	1.297461648	1.248483967		1	59.25	0.994610019
1	67.325	67325	763.7838	928.4352	928.4352	763.7838	1.215573308	1.221922532		1	59.5	0.994861425
1	67.605	67605	902.8233	1195.755	1195.755	902.8233	1.32446183	1.182063946		1	59.75	0.995131976
1	67.816	67816	815.9867	896.059	896.059	815.9867	1.098129418	1.146122442		1	60	0.99540621
1	68.025	68025	1210.384	1312.342	1312.342	1210.384	1.084236077	1.09808286		1	60.25	0.995639491
1	68.291	68291	1630.055	1594.742	1594.742	1630.055	0.978336314	1.047397713		1	60.5	0.995733834
1	68.461	68461	463.1103	389.5918	389.5918	463.1103	0.841250562	1.034043575		1	60.75	0.995777164
1	68.67	68670	1267.834	1363.242	1363.242	1267.834	1.075252754	1.027963076		1	61	0.995748774
1	68.863	68863	955.6127	1054.544	1054.544	955.6127	1.103526565	1.014253282		1	61.25	0.995735718
1	69.042	69042	1177.951	1134.211	1134.211	1177.951	0.962867725	0.993093814		1	61.5	0.99596338
1	69.198	69198	1033.656	944.435	944.435	1033.656	0.91368405	0.974715651		1	61.75	0.996588392
1	69.346	69346	925.2875	1159.611	1159.611	925.2875	1.253243992	0.9556663		1	62	0.997420676
1	69.515	69515	1027.839	883.7706	883.7706	1027.839	0.85983369	0.921343834		1	62.25	0.998231999
1	69.682	69682	1249.955	1164.444	1164.444	1249.955	0.931588737	0.875405676		1	62.5	0.999103194
1	69.987	69987	1570.726	1198.607	1198.607	1570.726	0.76309108	0.808459362		1	62.75	0.99997109
1	70.223	70223	1587.949	988.5364	988.5364	1587.949	0.622524023	0.774616037		1	63	1.00080673
1	70.409	70409	1012.752	726.7493	726.7493	1012.752	0.717598484	0.751374121		1	63.25	1.001620353
1	70.564	70564	1223.239	823.0627	823.0627	1223.239	0.672855182	0.748006245		1	63.5	1.002327868
1	70.747	70747	1260.659	1171.585	1171.585	1260.659	0.929343304	0.771395205		1	63.75	1.002474834
1	71.002	71002	873.9062	724.8517	724.8517	873.9062	0.829438789	0.836194309		1	64	1.00233834
1	71.286	71286	1347.32	1181.049	1181.049	1347.32	0.876591307	0.916493029		1	64.25	1.002595313
1	71.466	71466	1171.276	1264.278	1264.278	1171.276	1.079402293	0.97330827		1	64.5	1.003424628
1	71.618	71618	1292.454	1101.505	1101.505	1292.454	0.852258572	1.029855824		1	64.75	1.004436579
1	71.774	71774	935.7727	1050.92	1050.92	935.7727	1.123050501	1.08148574		1	65	1.005612835
1	71.925	71925	710.8714	774.0452	774.0452	710.8714	1.088868113	1.130361472		1	65.25	1.006956685
1	72.146	72146	782.3477	1086.787	1086.787	782.3477	1.389135547	1.21337377		1	65.5	1.008498735
1	72.479	72479	737.2859	827.9362	827.9362	737.2859	1.122951354	1.31262435		1	65.75	1.010521652
1	72.66	72660	621.2893	872.4663	872.4663	621.2893	1.40428348	1.339211045		1	66	1.012803798
1	72.86	72860	677.8347	967.2934	967.2934	677.8347	1.427034349	1.356436404		1	66.25	1.014609506
1	73.253	73253	754.7559	1200.024	1200.024	754.7559	1.58994981	1.359637878		1	66.5	1.015934898
1	73.432	73432	670.1489	844.9918	844.9918	670.1489	1.26090157	1.344402972		1	66.75	1.016908519
1	73.659	73659	874.7641	989.5061	989.5061	874.7641	1.131169077	1.309734937		1	67	1.016942117
1	73.812	73812	694.4647	955.2402	955.2402	694.4647	1.375505767	1.285716175		1	67.25	1.016126277
1	73.997	73997	809.3986	930.1326	930.1326	809.3986	1.149165071	1.249882579		1	67.5	1.01494472
1	74.179	74179	841.0438	1047.59	1047.59	841.0438	1.245583167	1.205507641		1	67.75	1.013619249
1	74.322	74322	684.0228	767.5338	767.5338	684.0228	1.122088036	1.173329222		1	68	1.011829417
1	74.602	74602	715.6696	881.7557	881.7557	715.6696	1.232070917	1.110058572		1	68.25	1.010203955
1	74.745	74745	734.1182	857.8495	857.8495	734.1182	1.168544112	1.07611654		1	68.5	1.009458371
1	74.931	74931	1207.036	1188.078	1188.078	1207.036	0.984293758	1.036420864		1	68.75	1.009103027
1	75.15	75150	771.4304	619.0771	619.0771	771.4304	0.80250545	0.99064897		1	69	1.008293235
1	75.399	75399	720.8597	771.2339	771.2339	720.8597	1.069880727	0.936692399		1	69.25	1.007289055
1	75.677	75677	742.4856	640.911	640.911	742.4856	0.863196539	0.890615648		1	69.5	1.005830311
1	76.011	76011	562.4638	422.0439	422.0439	562.4638	0.750348556	0.869772023		1	69.75	1.003693627
1	76.223	76223	943.189	782.2603	782.2603	943.189	0.829378099	0.865085613		1	70	1.00189212
1	76.42	76420	945.496	869.6995	869.6995	945.496	0.91983414	0.8569624		1	70.25	1.000710182
1	76.654	76654	784.4985	659.4154	659.4154	784.4985	0.84055661	0.850916287		1	70.5	0.999979835
1	76.865	76865	622.03	606.7479	606.7479	622.03	0.975431892	0.850914395		1	70.75	1.000740784
1	77.036	77036	629.3213	532.5259	532.5259	629.3213	0.846190809	0.845389926		1	71	1.002864705
1	77.358	77358	706.3264	540.0064	540.0064	706.3264	0.764528128	0.821342921		1	71.25	1.005225988
1	77.614	77614	686.4963	579.6023	579.6023	686.4963	0.844290494	0.797469576		1	71.5	1.007888649
1	77.886	77886	822.6224	605.593	605.593	822.6224	0.736173729	0.769093416		1	71.75	1.010816861
1	78.058	78058	619.3266	453.2783	453.2783	619.3266	0.731888958	0.746303582		1	72	1.013658307
1	78.423	78423	1045.599	756.759	756.759	1045.599	0.723756431	0.684454876		1	72.25	1.016528087
1	78.725	78725	627.2278	430.9393	430.9393	627.2278	0.68705389	0.642340305		1	72.5	1.018913101
1	78.983	78983	899.0271	459.8322	459.8322	899.0271	0.511477574	0.6154083		1	72.75	1.019957984
1	79.151	79151	695.0074	458.2333	458.2333	695.0074	0.659321469	0.598900923		1	73	1.020312852
1	79.338	79338	851.6662	440.8657	440.8657	851.6662	0.517650812	0.585016315		1	73.25	1.020380939
1	79.671	79671	822.5074	487.8178	487.8178	822.5074	0.593086214	0.576842912		1	73.5	1.019525212
1	80.017	80017	850.8922	480.7659	480.7659	850.8922	0.565013876	0.579958008		1	73.75	1.018235766
1	80.173	80173	741.3825	415.9244	415.9244	741.3825	0.561011893	0.580940327		1	74	1.016687901
1	80.383	80383	766.7149	490.6275	490.6275	766.7149	0.639908654	0.586738397		1	74.25	1.014694645
1	80.69	80690	724.7499	370.0749	370.0749	724.7499	0.510624286	0.603331115		1	74.5	1.012808254
1	80.866	80866	676.8623	435.6172	435.6172	676.8623	0.643583193	0.608208129		1	74.75	1.010867236
1	81.062	81062	878.2981	508.6403	508.6403	878.2981	0.579120346	0.607987865		1	75	1.009093643
1	81.274	81274	948.9157	701.0064	701.0064	948.9157	0.738744654	0.6058239		1	75.25	1.007321051
1	81.714	81714	714.5088	441.8803	441.8803	714.5088	0.618439269	0.600760615		1	75.5	1.00568194
1	81.922	81922	826.584	454.5957	454.5957	826.584	0.54996915	0.594826385		1	75.75	1.004548835
1	82.213	82213	801.1603	424.8695	424.8695	801.1603	0.530317715	0.578826259		1	76	1.004027236
1	82.551	82551	908.1265	516.2237	516.2237	908.1265	0.568449109	0.569503432		1	76.25	1.003810385
1	82.726	82726	599.7192	360.2963	360.2963	599.7192	0.600774996	0.574448445		1	76.5	1.00350692
1	82.907	82907	626.2019	327.2933	327.2933	626.2019	0.522664176	0.583388001		1	76.75	1.003373861
1	83.113	83113	714.6842	527.0417	527.0417	714.6842	0.737446973	0.59383836		1	77	1.003228013
1	83.276	83276	551.5763	339.5427	339.5427	551.5763	0.615586094	0.606846775		1	77.25	1.002654825
1	83.439	83439	1256.301	623.397	623.397	1256.301	0.496216273	0.626561567		1	77.5	1.001942454
1	83.738	83738	757.2516	446.9712	446.9712	757.2516	0.590254547	0.654617149		1	77.75	1.001112686
1	84.118	84118	897.1457	482.2507	482.2507	897.1457	0.537538886	0.664512826		1	78	1.000133347
1	84.428	84428	1908.369	2421.315	2421.315	1908.369	1.26878764	0.666670738		1	78.25	0.998788721
1	84.738	84738	975.5286	414.6868	414.6868	975.5286	0.425089331	0.662681032		1	78.5	0.997449666
1	84.878	84878	768.4415	449.1278	449.1278	768.4415	0.584465831	0.656272859		1	78.75	0.996313412
1	85.116	85116	572.9789	282.177	282.177	572.9789	0.492473632	0.636826616		1	79	0.995444409
1	85.383	85383	973.1344	724.613	724.613	973.1344	0.744617599	0.616729314		1	79.25	0.994702619
1	85.711	85711	825.1496	435.1195	435.1195	825.1496	0.527321955	0.595682838		1	79.5	0.994351237
1	86.049	86049	721.0328	394.3904	394.3904	721.0328	0.546979832	0.573363352		1	79.75	0.994234694
1	86.188	86188	848.8722	545.3985	545.3985	848.8722	0.642497775	0.567398632		1	80	0.994309944
1	86.367	86367	782.489	392.8713	392.8713	782.489	0.502079007	0.563463217		1	80.25	0.994418978
1	86.65	86650	918.8111	578.3437	578.3437	918.8111	0.629447881	0.561749703		1	80.5	0.994753161
1	87.046	87046	1265.108	760.1447	760.1447	1265.108	0.600853603	0.558044326		1	80.75	0.995152069
1	87.195	87195	880.3835	399.1607	399.1607	880.3835	0.453394117	0.552830298		1	81	0.9952545
1	87.4	87400	984.7293	597.8027	597.8027	984.7293	0.607073132	0.543223363		1	81.25	0.995188014
1	87.671	87671	1025.624	643.0674	643.0674	1025.624	0.627001123	0.53595675		1	81.5	0.995092876
1	87.976	87976	904.6932	399.8927	399.8927	904.6932	0.442020234	0.538596478		1	81.75	0.994976207
1	88.125	88125	539.8895	268.8981	268.8981	539.8895	0.498061363	0.54151508		1	82	0.994668766
1	88.334	88334	735.6356	375.689	375.689	735.6356	0.510699863	0.547018189		1	82.25	0.994243104
1	88.589	88589	656.9401	363.2635	363.2635	656.9401	0.552962896	0.560463451		1	82.5	0.994012567
1	88.803	88803	958.0894	607.3863	607.3863	958.0894	0.633955767	0.576584255		1	82.75	0.994170491
1	89.105	89105	703.0706	433.2816	433.2816	703.0706	0.6162704	0.596033764		1	83	0.994587465
1	89.275	89275	777.796	463.9273	463.9273	777.796	0.596463983	0.607844072		1	83.25	0.99514465
1	89.418	89418	675.0375	441.5847	441.5847	675.0375	0.654163213	0.620145999		1	83.5	0.996064495
1	89.566	89566	948.2427	610.6294	610.6294	948.2427	0.643958978	0.629000548		1	83.75	0.996821554
1	89.823	89823	768.414	457.3925	457.3925	768.414	0.595242278	0.632499843		1	84	0.997039211
1	90.086	90086	676.3537	387.7799	387.7799	676.3537	0.57333892	0.629839085		1	84.25	0.997172664
1	90.379	90379	592.101	430.7459	430.7459	592.101	0.727487202	0.627175234		1	84.5	0.997183109
1	90.636	90636	819.759	528.457	528.457	819.759	0.64464922	0.626609174		1	84.75	0.99706234
1	90.967	90967	867.7948	480.8251	480.8251	867.7948	0.554076955	0.623393176		1	85	0.996533198
1	91.203	91203	957.9067	564.8299	564.8299	957.9067	0.589650224	0.619304363		1	85.25	0.995879113
1	91.535	91535	884.8679	566.5871	566.5871	884.8679	0.640306988	0.608595317		1	85.5	0.995293427
1	91.71	91710	752.9659	479.5968	479.5968	752.9659	0.636943585	0.601860195		1	85.75	0.994754682
1	91.958	91958	814.9261	579.2686	579.2686	814.9261	0.710823472	0.594592791		1	86	0.994202761
1	92.242	92242	816.6351	407.6284	407.6284	816.6351	0.49915611	0.591165047		1	86.25	0.993849596
1	92.435	92435	998.6954	355.1803	355.1803	998.6954	0.355644274	0.589506297		1	86.5	0.993736675
1	92.63	92630	975.4454	707.3464	707.3464	975.4454	0.725152223	0.586483016		1	86.75	0.993675027
1	92.856	92856	1089.352	672.4171	672.4171	1089.352	0.617263382	0.580094925		1	87	0.99359682
1	93.08	93080	830.6818	498.4115	498.4115	830.6818	0.600002913	0.572362378		1	87.25	0.99332194
1	93.423	93423	814.5807	459.85	459.85	814.5807	0.564523564	0.56285818		1	87.5	0.992997281
1	93.666	93666	678.3403	413.6905	413.6905	678.3403	0.609856882	0.557725439		1	87.75	0.992866845
1	94.078	94078	765.8853	344.6444	344.6444	765.8853	0.449994797	0.549023735		1	88	0.992947956
1	94.357	94357	871.1466	518.4421	518.4421	871.1466	0.595126125	0.547531397		1	88.25	0.993139853
1	94.634	94634	839.7098	407.4057	407.4057	839.7098	0.485174402	0.551886774		1	88.5	0.99350642
1	94.986	94986	724.1629	497.0162	497.0162	724.1629	0.686332039	0.56179009		1	88.75	0.994068787
1	95.127	95127	898.9892	403.9257	403.9257	898.9892	0.449310959	0.565737643		1	89	0.994626435
1	95.395	95395	689.8254	405.6509	405.6509	689.8254	0.588048657	0.57798562		1	89.25	0.995189297
1	95.774	95774	970.9859	574.451	574.451	970.9859	0.591616212	0.601840444		1	89.5	0.995822665
1	96.055	96055	787.1149	511.1073	511.1073	787.1149	0.649342682	0.61215182		1	89.75	0.996038438
1	96.393	96393	810.647	479.5097	479.5097	810.647	0.591514802	0.611223952		1	90	0.996011801
1	96.548	96548	627.6618	472.1812	472.1812	627.6618	0.752286024	0.60873724		1	90.25	0.995932864
1	96.844	96844	815.5855	415.0596	415.0596	815.5855	0.508909979	0.604101798		1	90.5	0.995884743
1	97.199	97199	1012.026	625.5087	625.5087	1012.026	0.618075721	0.593837294		1	90.75	0.995837698
1	97.477	97477	760.9197	394.8538	394.8538	760.9197	0.518916516	0.581698948		1	91	0.995748095
1	97.746	97746	798.0141	432.2785	432.2785	798.0141	0.54169281	0.572396671		1	91.25	0.995579825
1	98.078	98078	783.3331	475.05	475.05	783.3331	0.606446989	0.566388813		1	91.5	0.995310223
1	98.328	98328	822.429	485.3846	485.3846	822.429	0.590184198	0.56340229		1	91.75	0.995008118
1	98.627	98627	947.3932	552.5266	552.5266	947.3932	0.583207268	0.560067345		1	92	0.994787391
1	98.797	98797	788.7193	397.6764	397.6764	788.7193	0.504205235	0.539857203		1	92.25	0.994687442
1	99.061	99061	1037.725	641.5703	641.5703	1037.725	0.618246934	0.478780709		1	92.5	0.994600592
1	99.313	99313	761.2459	380.2207	380.2207	761.2459	0.49947159	0.462235805		1	92.75	0.994419808
1	99.49	99490	844.1822	468.1787	468.1787	844.1822	0.554594375	0.486324053		1	93	0.994153447
1	99.703	99703	811.2183	454.9695	454.9695	811.2183	0.560847185	0.526930123		1	93.25	0.993903634
1	99.88	99880	929.2133	486.7963	486.7963	929.2133	0.523880039	0.578220332		1	93.5	0.993688994
1	100.15	100150	743.7806	390.4571	390.4571	743.7806	0.524962738	0.747571499		1	93.75	0.993512455
1	100.418	100418	819.6534	422.1302	422.1302	819.6534	0.515010613	0.981781557		1	94	0.993335926
1	100.758	100758	793.9189	543.3383	543.3383	793.9189	0.684375067	1.180363032		1	94.25	0.99325009
1	101.036	101036	824.0254	699.4778	699.4778	824.0254	0.848854659	1.221082297		1	94.5	0.993306127
1	101.293	101293	1870.103	8503.606	8503.606	1870.103	4.547132431	1.231482009		1	94.75	0.993485678
1	101.656	101656	1033.97	608.5252	608.5252	1033.97	0.588532743	1.201867252		1	95	0.993720765
1	101.818	101818	776.2672	471.0162	471.0162	776.2672	0.60677071	1.14629785		1	95.25	0.994027571
1	101.962	101962	910.2791	377.2822	377.2822	910.2791	0.414468705	1.0622704		1	95.5	0.99447007
1	102.334	102334	772.3661	504.0018	504.0018	772.3661	0.652542622	0.859671853		1	95.75	0.994996143
1	102.575	102575	921.4223	611.7669	611.7669	921.4223	0.663937589	0.784756414		1	96	0.995323907
1	102.842	102842	807.4218	469.9822	469.9822	807.4218	0.58207767	0.695503906		1	96.25	0.995373485
1	103.308	103308	679.6822	388.465	388.465	679.6822	0.571539169	0.597426554		1	96.5	0.99530297
1	103.638	103638	1005.09	829.6196	829.6196	1005.09	0.825418221	0.633077821		1	96.75	0.995171464
1	103.894	103894	692.844	613.3417	613.3417	692.844	0.885252236	0.687425836		1	97	0.994971448
1	104.104	104104	805.5727	456.0034	456.0034	805.5727	0.566061139	0.70685673		1	97.25	0.994704632
1	104.502	104502	810.9084	573.4622	573.4622	810.9084	0.70718493	0.68041616		1	97.5	0.994346674
1	104.793	104793	705.3391	495.8858	495.8858	705.3391	0.703045953	0.649231876		1	97.75	0.994059846
1	105.018	105018	631.1091	349.7998	349.7998	631.1091	0.554262013	0.629088734		1	98	0.993908597
1	105.2	105200	611.7239	384.7911	384.7911	611.7239	0.629027409	0.620604607		1	98.25	0.993792713
1	105.451	105451	802.2752	464.5266	464.5266	802.2752	0.579011541	0.627382856		1	98.5	0.993697422
1	105.621	105621	715.0074	447.706	447.706	715.0074	0.626155757	0.637520721		1	98.75	0.993161193
1	105.785	105785	820.5639	450.7247	450.7247	820.5639	0.549286533	0.643231681		1	99	0.991404257
1	106.081	106081	1097.545	775.3429	775.3429	1097.545	0.706433814	0.653113548		1	99.25	0.99051759
1	106.309	106309	850.3135	502.1898	502.1898	850.3135	0.590593705	0.662938706		1	99.5	0.991248373
1	106.502	106502	1069.259	963.3801	963.3801	1069.259	0.900979183	0.66544655		1	99.75	0.992997535
1	106.89	106890	737.3818	454.612	454.612	737.3818	0.616521862	0.638127042		1	100	0.99677334
1	107.15	107150	775.7415	540.4819	540.4819	775.7415	0.696729387	0.615984289		1	100.25	1.002840541
1	107.287	107287	672.4146	306.7589	306.7589	672.4146	0.456204996	0.611666239		1	100.5	1.009350243
1	107.439	107439	725.497	386.1366	386.1366	725.497	0.532237349	0.612688253		1	100.75	1.014231925
1	107.577	107577	616.7465	352.0101	352.0101	616.7465	0.5707533	0.615038021		1	101	1.015573198
1	107.739	107739	931.9529	565.6266	565.6266	931.9529	0.606926165	0.617834008		1	101.25	1.016039003
1	107.949	107949	776.6936	520.6804	520.6804	776.6936	0.670380701	0.630334181		1	101.5	1.015532576
1	108.086	108086	680.619	423.7342	423.7342	680.619	0.622571806	0.643564339		1	101.75	1.014029081
1	108.293	108293	843.7102	600.8912	600.8912	843.7102	0.712200943	0.65845749		1	102	1.009748094
1	108.459	108459	597.2865	478.1186	478.1186	597.2865	0.800484525	0.668305272		1	102.25	1.005196086
1	108.616	108616	755.31	550.9202	550.9202	755.31	0.729396142	0.67983079		1	102.5	1.00194144
1	108.786	108786	1178.93	688.0288	688.0288	1178.93	0.583604455	0.685598104		1	102.75	0.99920623
1	109.06	109060	589.8635	340.8588	340.8588	589.8635	0.577860471	0.667443134		1	103	0.9970663
1	109.359	109359	691.3696	470.7808	470.7808	691.3696	0.680939399	0.632336204		1	103.25	0.995307192
1	109.581	109581	768.8425	525.5924	525.5924	768.8425	0.683615175	0.617415818		1	103.5	0.995592556
1	109.921	109921	828.2352	504.9984	504.9984	828.2352	0.609728251	0.615539104		1	103.75	0.996885927
1	110.204	110204	791.2906	391.0271	391.0271	791.2906	0.494163712	0.620466537		1	104	0.998235891
1	110.408	110408	927.4583	519.7019	519.7019	927.4583	0.560350692	0.627375163		1	104.25	0.998233337
1	110.65	110650	835.8017	660.0154	660.0154	835.8017	0.789679418	0.645680938		1	104.5	0.997678076
1	110.836	110836	838.4429	550.6204	550.6204	838.4429	0.656717828	0.663884925		1	104.75	0.99678512
1	110.99	110990	961.4721	680.7731	680.7731	961.4721	0.708052891	0.67500334		1	105	0.996011502
1	111.293	111293	931.6443	563.3687	563.3687	931.6443	0.604703641	0.690882298		1	105.25	0.995719123
1	111.446	111446	568.207	388.0238	388.0238	568.207	0.682891622	0.698994834		1	105.5	0.995998288
1	111.662	111662	716.5561	523.4569	523.4569	716.5561	0.73051768	0.709434589		1	105.75	0.996389714
1	111.811	111811	736.3813	631.1567	631.1567	736.3813	0.857105823	0.715655304		1	106	0.996670431
1	112.001	112001	522.6972	408.0735	408.0735	522.6972	0.780707262	0.722731851		1	106.25	0.997004316
1	112.247	112247	516.143	280.0022	280.0022	516.143	0.542489581	0.730702632		1	106.5	0.997172293
1	112.482	112482	683.5585	450.2705	450.2705	683.5585	0.658715384	0.740658358		1	106.75	0.996589364
1	112.637	112637	648.8036	492.8224	492.8224	648.8036	0.759586414	0.746955953		1	107	0.995946601
1	112.789	112789	639.7024	494.7069	494.7069	639.7024	0.773339134	0.74924219		1	107.25	0.995414137
1	113.089	113089	644.1395	559.5131	559.5131	644.1395	0.868621005	0.745554946		1	107.5	0.995444042
1	113.326	113326	1003.89	810.9469	810.9469	1003.89	0.80780454	0.739739894		1	107.75	0.995603243
1	113.52	113520	801.9398	576.3328	576.3328	801.9398	0.718673397	0.733463464		1	108	0.996163924
1	113.74	113740	698.8135	472.4765	472.4765	698.8135	0.676112439	0.714457484		1	108.25	0.996836068
1	113.932	113932	712.6828	408.7279	408.7279	712.6828	0.573506053	0.688692639		1	108.5	0.997369363
1	114.228	114228	438.0124	292.6189	292.6189	438.0124	0.668060767	0.661016696		1	108.75	0.997806048
1	114.425	114425	751.7646	604.1581	604.1581	751.7646	0.803653298	0.657947265		1	109	0.997372825
1	114.597	114597	1025.83	619.7346	619.7346	1025.83	0.604129924	0.659258558		1	109.25	0.996494074
1	114.854	114854	898.0857	527.1162	527.1162	898.0857	0.586933073	0.667994687		1	109.5	0.995749375
1	115.039	115039	647.8329	441.1243	441.1243	647.8329	0.680922966	0.684933187		1	109.75	0.995536184
1	115.197	115197	603.8772	390.0849	390.0849	603.8772	0.64596726	0.705827015		1	110	0.995550614
1	115.419	115419	638.502	494.3796	494.3796	638.502	0.774280425	0.730107319		1	110.25	0.995721447
1	115.574	115574	705.0977	549.353	549.353	705.0977	0.779116142	0.744838052		1	110.5	0.996133002
1	115.733	115733	752.1083	592.9655	592.9655	752.1083	0.788404409	0.764132333		1	110.75	0.996839554
1	115.996	115996	796.6505	601.697	601.697	796.6505	0.755283528	0.788593527		1	111	0.99751019
1	116.311	116311	679.6106	630.5012	630.5012	679.6106	0.927738914	0.797331795		1	111.25	0.997948205
1	116.505	116505	761.64	598.1907	598.1907	761.64	0.78539822	0.798441875		1	111.5	0.998382024
1	116.65	116650	817.3084	614.3096	614.3096	817.3084	0.751625213	0.798136707		1	111.75	0.998766625
1	116.938	116938	649.353	471.1932	471.1932	649.353	0.725634901	0.783627865		1	112	0.999087111
1	117.274	117274	871.6253	761.5335	761.5335	871.6253	0.873693662	0.751697203		1	112.25	0.999359089
1	117.636	117636	883.2341	517.3143	517.3143	883.2341	0.585704628	0.735025819		1	112.5	0.999712135
1	117.814	117814	764.0043	531.7412	531.7412	764.0043	0.695992418	0.742223065		1	112.75	0.999955053
1	117.995	117995	1086.846	1027.635	1027.635	1086.846	0.945520341	0.75488551		1	113	0.999887962
1	118.162	118162	798.0996	598.9407	598.9407	798.0996	0.750458589	0.766503437		1	113.25	0.999719321
1	118.398	118398	900.7101	603.7	603.7	900.7101	0.670248951	0.783517166		1	113.5	0.999468774
1	118.6	118600	851.5896	585.5742	585.5742	851.5896	0.687624884	0.802092562		1	113.75	0.998766859
1	118.759	118759	733.4106	663.7245	663.7245	733.4106	0.904983511	0.818913569		1	114	0.997737774
1	119.041	119041	978.3183	966.4377	966.4377	978.3183	0.9878561	0.844214161		1	114.25	0.9970136
1	119.266	119266	789.9925	752.0616	752.0616	789.9925	0.951985747	0.865345013		1	114.5	0.996941557
1	119.56	119560	904.9223	784.2202	784.2202	904.9223	0.866616062	0.914586519		1	114.75	0.99714016
1	119.86	119860	1034.98	913.1341	913.1341	1034.98	0.882272218	0.98242407		1	115	0.997705268
1	120.059	120059	951.8165	854.7699	854.7699	951.8165	0.898040641	1.033966006		1	115.25	0.998716981
1	120.272	120272	959.7364	1161.764	1161.764	959.7364	1.210503217	1.106701212		1	115.5	0.9995923
1	120.499	120499	715.2436	964.2658	964.2658	715.2436	1.348164178	1.220816797		1	115.75	1.000525342
1	120.671	120671	695.0724	725.9804	725.9804	695.0724	1.04446731	1.325984752		1	116	1.00129399
1	120.939	120939	570.5122	992.916	992.916	570.5122	1.740393983	1.487090885		1	116.25	1.00152585
1	121.076	121076	619.145	928.0603	928.0603	619.145	1.498938536	1.574446775		1	116.5	1.001618579
1	121.242	121242	655.5804	1107.303	1107.303	655.5804	1.689042259	1.697759616		1	116.75	1.001440907
1	121.46	121460	858.454	1298.719	1298.719	858.454	1.512857998	1.838854053		1	117	1.000927282
1	121.785	121785	819.3334	1891.158	1891.158	819.3334	2.308166614	2.02431514		1	117.25	1.000132994
1	121.957	121957	739.0282	1645.991	1645.991	739.0282	2.227237066	2.120370991		1	117.5	0.999708772
1	122.237	122237	834.9498	1991.649	1991.649	834.9498	2.38535179	2.224027101		1	117.75	0.999653481
1	122.43	122430	941.1943	1911.803	1911.803	941.1943	2.031252208	2.247589265		1	118	1.000174964
1	122.586	122586	746.066	1618.218	1618.218	746.066	2.169001134	2.248340436		1	118.25	1.000763852
1	122.957	122957	885.545	2060.02	2060.02	885.545	2.326273651	2.190268169		1	118.5	1.001434151
1	123.157	123157	862.717	1910.032	1910.032	862.717	2.213972832	2.077383943		1	118.75	1.002272125
1	123.537	123537	775.3928	1481.867	1481.867	775.3928	1.911117823	1.723949055		1	119	1.003026841
1	123.747	123747	812.7437	1439.142	1439.142	812.7437	1.770720585	1.599296262		1	119.25	1.003806042
1	124.041	124041	829.7386	1172.779	1172.779	829.7386	1.413431893	1.478939488		1	119.5	1.005166576
1	124.182	124182	1076.317	1437.291	1437.291	1076.317	1.335378889	1.426641999		1	119.75	1.006938938
1	124.353	124353	1137.627	1198.412	1198.412	1137.627	1.053431397	1.405831219		1	120	1.008982819
1	124.642	124642	1012.017	1204.707	1204.707	1012.017	1.19040194	1.489447707		1	120.25	1.011674271
1	124.839	124839	1011.361	1266.268	1266.268	1011.361	1.252043533	1.586165115		1	120.5	1.015761054
1	125.02	125020	809.6278	1243.622	1243.622	809.6278	1.536041623	1.673512645		1	120.75	1.020844366
1	125.448	125448	734.1635	1796.933	1796.933	734.1635	2.447592396	2.068579613		1	121	1.025943219
1	125.694	125694	679.8411	1838.153	1838.153	679.8411	2.70379799	2.335071593		1	121.25	1.031859138
1	125.917	125917	695.6057	1613.176	1613.176	695.6057	2.31909543	2.475479971		1	121.5	1.037166312
1	126.223	126223	996.4551	2855.514	2855.514	996.4551	2.865672523	2.49284312		1	121.75	1.04193588
1	126.524	126524	766.3677	2061.817	2061.817	766.3677	2.690375651	2.417044002		1	122	1.046347213
1	127.032	127032	852.7315	1642.258	1642.258	852.7315	1.925879365	2.230992114		1	122.25	1.049333563
1	127.322	127322	999.8786	1909.019	1909.019	999.8786	1.909250783	2.119872387		1	122.5	1.050079515
1	127.508	127508	628.7682	1054.199	1054.199	628.7682	1.676609918	2.034238097		1	122.75	1.04923512
1	127.783	127783	562.6594	1144.536	1144.536	562.6594	2.034154233	1.910004945		1	123	1.047340443
1	128.042	128042	771.7227	1224.211	1224.211	771.7227	1.586335351	1.803714793		1	123.25	1.041485978
1	128.196	128196	897.7682	2374.888	2374.888	897.7682	2.645324261	1.742127721		1	123.5	1.03371214
1	128.361	128361	878.1676	1447.542	1447.542	878.1676	1.648366439	1.677733221		1	123.75	1.02835309
1	128.5	128500	855.8328	1353.967	1353.967	855.8328	1.582046166	1.617686333		1	124	1.024931462
1	128.709	128709	778.4634	1089.815	1089.815	778.4634	1.399956633	1.511584565		1	124.25	1.0223452
1	129.043	129043	889.8706	1056.634	1056.634	889.8706	1.187401854	1.345882405		1	124.5	1.023348057
1	129.362	129362	681.7566	677.0133	677.0133	681.7566	0.993042532	1.203701432		1	124.75	1.026494317
1	129.523	129523	740.9246	697.49	697.49	740.9246	0.941377841	1.135249566		1	125	1.030552714
1	129.699	129699	1019.901	1466.889	1466.889	1019.901	1.438266067	1.071555216		1	125.25	1.037973205
1	130.007	130007	758.3399	730.4497	730.4497	758.3399	0.963222033	1.001234524		1	125.5	1.045966805
1	130.157	130157	669.9667	838.7747	838.7747	669.9667	1.251964762	0.978481476		1	125.75	1.05417182
1	130.328	130328	629.3026	528.113	528.113	629.3026	0.839203588	0.952937815		1	126	1.05784467
1	130.543	130543	891.5252	708.4888	708.4888	891.5252	0.79469296	0.919016008		1	126.25	1.058040394
1	130.727	130727	821.2328	805.4253	805.4253	821.2328	0.980751499	0.893260817		1	126.5	1.055935611
1	130.91	130910	736.0605	592.494	592.494	736.0605	0.804952854	0.873033062		1	126.75	1.052966301
1	131.163	131163	632.939	495.5363	495.5363	632.939	0.782913203	0.858146048		1	127	1.049905184
1	131.344	131344	757.0109	503.208	503.208	757.0109	0.664730191	0.85447488		1	127.25	1.046720692
1	131.648	131648	789.4058	898.6205	898.6205	789.4058	1.138350516	0.851076351		1	127.5	1.043058508
1	131.922	131922	826.0776	754.1996	754.1996	826.0776	0.912988804	0.858396847		1	127.75	1.039280349
1	132.118	132118	706.5288	593.9276	593.9276	706.5288	0.840627587	0.870355955		1	128	1.035804637
1	132.329	132329	766.7005	638.0664	638.0664	766.7005	0.832223795	0.87760137		1	128.25	1.032464795
1	132.548	132548	786.9429	696.061	696.061	786.9429	0.884512714	0.877367788		1	128.5	1.029008977
1	132.979	132979	621.8147	503.652	503.652	621.8147	0.809971202	0.875670441		1	128.75	1.024781682
1	133.13	133130	704.9655	645.2492	645.2492	704.9655	0.915291883	0.876239789		1	129	1.020635089
1	133.42	133420	776.0891	758.8808	758.8808	776.0891	0.977826902	0.880871222		1	129.25	1.016837333
1	133.565	133565	801.894	528.6341	528.6341	801.894	0.659231893	0.884158884		1	129.5	1.013206812
1	133.954	133954	796.2423	740.5696	740.5696	796.2423	0.930080705	0.891032875		1	129.75	1.010361126
1	134.282	134282	828.108	933.9807	933.9807	828.108	1.127848904	0.890550652		1	130	1.008452846
1	134.556	134556	954.9803	742.1283	742.1283	954.9803	0.777113727	0.888403625		1	130.25	1.00717427
1	134.759	134759	669.1166	580.8015	580.8015	669.1166	0.868012391	0.88807168		1	130.5	1.005877457
1	135.124	135124	857.236	712.727	712.727	857.236	0.831424485	0.877032909		1	130.75	1.004704581
1	135.426	135426	660.9221	600.8847	600.8847	660.9221	0.909161155	0.862494169		1	131	1.003936259
1	135.77	135770	902.1535	761.6717	761.6717	902.1535	0.84428171	0.862384117		1	131.25	1.003556605
1	135.967	135967	847.8386	769.173	769.173	847.8386	0.907216303	0.877248366		1	131.5	1.003434557
1	136.112	136112	901.573	741.5106	741.5106	901.573	0.822463184	0.892757257		1	131.75	1.00347035
1	136.279	136279	885.7036	864.1423	864.1423	885.7036	0.975656303	0.911486512		1	132	1.003783098
1	136.423	136423	831.1579	777.4766	777.4766	831.1579	0.935413837	0.92865669		1	132.25	1.004175347
1	136.645	136645	929.0749	919.5126	919.5126	929.0749	0.989707719	0.959935947		1	132.5	1.004259943
1	136.81	136810	987.4012	792.4125	792.4125	987.4012	0.802523331	0.984704754		1	132.75	1.004231636
1	136.993	136993	900.2277	889.1157	889.1157	900.2277	0.987656456	1.010484322		1	133	1.004204132
1	137.199	137199	1072.405	1418.999	1418.999	1072.405	1.323193197	1.040407279		1	133.25	1.004284592
1	137.396	137396	977.7523	977.8876	977.8876	977.7523	1.000138379	1.07709469		1	133.5	1.004436003
1	137.718	137718	1168.909	1202.489	1202.489	1168.909	1.028727643	1.155871978		1	133.75	1.00459457
1	137.857	137857	839.6329	1166.299	1166.299	839.6329	1.389058242	1.195453899		1	134	1.004712829
1	138.112	138112	757.028	830.7888	830.7888	757.028	1.097434705	1.277718562		1	134.25	1.004700541
1	138.317	138317	1120.328	1399.538	1399.538	1120.328	1.249221657	1.352978261		1	134.5	1.004641858
1	138.668	138668	1018.732	1526.531	1526.531	1018.732	1.498461813	1.496345026		1	134.75	1.004616582
1	138.806	138806	1261.371	2019.482	2019.482	1261.371	1.601021428	1.556284562		1	135	1.004372413
1	139.027	139027	1522.57	2735.21	2735.21	1522.57	1.796442856	1.640911426		1	135.25	1.004044239
1	139.288	139288	1779.6	3455.31	3455.31	1779.6	1.941621713	1.715786038		1	135.5	1.003760177
1	139.438	139438	1327.183	2239.629	2239.629	1327.183	1.687505792	1.751142505		1	135.75	1.003757503
1	141.556	141556	1653.645	2815.303	2815.303	1653.645	1.702483302	1.833072416		1	136	1.004372243
1	141.737	141737	1435.313	2686.839	2686.839	1435.313	1.871953365	2.020439446		1	136.25	1.005290172
1	142.098	142098	1045.416	2736.937	2736.937	1045.416	2.618036265	2.596916923		1	136.5	1.006335664
1	142.436	142436	832.0197	3176.911	3176.911	832.0197	3.818312235	3.316681642		1	136.75	1.00754566
1	142.594	142594	833.8627	3987.456	3987.456	833.8627	4.78190954	3.695740902		1	137	1.008742652
1	143.011	143011	467.7411	2549.786	2549.786	467.7411	5.451276358	4.91743124		1	137.25	1.010026594
1	143.256	143256	943.0476	4943.806	4943.806	943.0476	5.242371647	5.821509095		1	137.5	1.011786258
1	143.448	143448	1055.689	5392.802	5392.802	1055.689	5.108324516	6.614955749		1	137.75	1.01387399
1	143.668	143668	984.5752	6763.324	6763.324	984.5752	6.86928129	7.600317468		1	138	1.016435
1	143.904	143904	934.863	7960.804	7960.804	934.863	8.515476599	8.932812384		1	138.25	1.019336765
1	144.106	144106	869.4995	8081.147	8081.147	869.4995	9.294021446	10.25638099		1	138.5	1.022658084
1	144.337	144337	700.5426	8015.734	8015.734	700.5426	11.44217925	11.64175087		1	138.75	1.026142969
1	144.582	144582	736.041	10398.6	10398.6	736.041	14.1277456	13.17467665		1	139	1.029439791
1	144.835	144835	628.3353	10088.35	10088.35	628.3353	16.05567919	14.91910347		1	139.25	1.031924244
1	145.069	145069	790.5359	12479.11	12479.11	790.5359	15.78563352	16.17076512		1	139.5	1.033550941
1	145.221	145221	685.7796	12308.96	12308.96	685.7796	17.94885704	16.80908386		1	139.75	1.033874256
1	145.428	145428	746.3712	13194.94	13194.94	746.3712	17.67879039	17.66529171		1	140	1.034197571
1	145.636	145636	736.5897	13023.3	13023.3	736.5897	17.68053504	18.22901179		1	140.25	1.034520887
1	145.992	145992	872.1706	15625.7	15625.7	872.1706	17.91587563	17.98960419		1	140.5	1.034844202
1	146.344	146344	814.5869	14170.03	14170.03	814.5869	17.39535708	16.91222495		1	140.75	1.035167517
1	146.651	146651	780.6518	15207.87	15207.87	780.6518	19.48099012	16.08098837		1	141	1.035490832
1	146.912	146912	827.4553	13479.95	13479.95	827.4553	16.29084979	15.10717787		1	141.25	1.035814148
1	147.099	147099	715.5609	10419.86	10419.86	715.5609	14.56180739	14.16998768		1	141.5	1.036137463
1	147.363	147363	1004.475	10883.61	10883.61	1004.475	10.83512283	13.39181499		1	141.75	1.043168091
1	147.714	147714	780.1998	7827.606	7827.606	780.1998	10.03282236	13.61271817		1	142	1.056515127
1	147.88	147880	764.9827	8021.354	8021.354	764.9827	10.48566719	13.89894611		1	142.25	1.072568655
1	148.022	148022	937.4862	13361.48	13361.48	937.4862	14.25245513	14.17574133		1	142.5	1.090944078
1	148.227	148227	828.8385	14072.9	14072.9	828.8385	16.97906166	15.08018115		1	142.75	1.113763524
1	148.638	148638	749.192	14963.52	14963.52	749.192	19.97287745	18.39852619		1	143	1.138250477
1	148.973	148973	658.7563	12615.95	12615.95	658.7563	19.1511641	20.26962549		1	143.25	1.168813322
1	149.14	149140	765.6464	16237.24	16237.24	765.6464	21.20723091	20.44844795		1	143.5	1.203867063
1	149.317	149317	712.6812	15999.93	15999.93	712.6812	22.45033263	20.35266141		1	143.75	1.244502455
1	149.571	149571	777.4239	15451.02	15451.02	777.4239	19.87463982	19.90253213		1	144	1.294602222
1	149.713	149713	568.7216	11358.08	11358.08	568.7216	19.9712478	19.38606917		1	144.25	1.346695272
1	149.904	149904	777.9831	13115.39	13115.39	777.9831	16.85819396	18.25400382		1	144.5	1.398235832
1	150.158	150158	690.4174	11587.8	11587.8	690.4174	16.78376008	16.66987903		1	144.75	1.454115532
1	150.34	150340	915.6302	14276.41	14276.41	915.6302	15.59189507	15.49619528		1	145	1.503216404
1	150.616	150616	833.7946	10069.22	10069.22	833.7946	12.07637948	13.38552959		1	145.25	1.540906612
1	150.754	150754	798.6435	10632.04	10632.04	798.6435	13.31262322	12.48675473		1	145.5	1.572045362
1	150.964	150964	1043.722	11790.11	11790.11	1043.722	11.29621681	11.2630088		1	145.75	1.581805062
1	151.12	151120	1128.951	12068.74	12068.74	1128.951	10.69022482	10.33747986		1	146	1.575545508
1	151.365	151365	1193.154	9569.591	9569.591	1193.154	8.020415638	8.969353707		1	146.25	1.549963442
1	151.546	151546	949.6272	6903.501	6903.501	949.6272	7.26969594	8.110702583		1	146.5	1.526223096
1	151.765	151765	919.9363	6986.984	6986.984	919.9363	7.595073702	7.241938173		1	146.75	1.500205018
1	152.201	152201	980.2253	5759.817	5759.817	980.2253	5.876013402	5.846965229		1	147	1.465252452
1	152.366	152366	910.7851	4772.726	4772.726	910.7851	5.24023285	5.425477057		1	147.25	1.43378403
1	152.547	152547	741.4694	4077.414	4077.414	741.4694	5.499099491	5.045453371		1	147.5	1.425530867
1	153	153000	720.3331	3256.744	3256.744	720.3331	4.521163889	4.460897982		1	147.75	1.432108898
1	153.409	153409	261.2805	1065.89	1065.89	261.2805	4.079485457	4.19493166		1	148	1.447423214
1	153.642	153642	676.5256	3062.318	3062.318	676.5256	4.526536764	4.057259063		1	148.25	1.485303033
1	153.883	153883	922.8376	3902.677	3902.677	922.8376	4.228996521	3.950965911		1	148.5	1.552785257
1	154.24	154240	925.3932	3769.132	3769.132	925.3932	4.07300594	4.081950532		1	148.75	1.61094957
1	154.531	154531	835.0858	3538.545	3538.545	835.0858	4.237343037	4.426987525		1	149	1.65355767
1	154.679	154679	864.7395	3804.923	3804.923	864.7395	4.400080024	4.658470199		1	149.25	1.656579395
1	154.956	154956	986.053	5278.567	5278.567	986.053	5.353228478	5.312128339		1	149.5	1.644524819
1	155.152	155152	825.679	4801.636	4801.636	825.679	5.815378616	6.00263053		1	149.75	1.615719754
1	155.293	155293	447.2653	2885.857	2885.857	447.2653	6.452226453	6.588432042		1	150	1.565186803
1	155.481	155481	826.027	6025.772	6025.772	826.027	7.294885034	7.430817143		1	150.25	1.512407113
1	155.813	155813	717.5299	6370.922	6370.922	717.5299	8.87896379	9.411989838		1	150.5	1.452095862
1	155.959	155959	848.0041	8684.48	8684.48	848.0041	10.24108256	10.42842415		1	150.75	1.393260746
1	156.232	156232	796.3015	9794.825	9794.825	796.3015	12.30039753	12.18075308		1	151	1.34433617
1	156.414	156414	745.4695	9568.317	9568.317	745.4695	12.83528971	13.31728225		1	151.25	1.29626383
1	156.611	156611	673.236	10297.52	10297.52	673.236	15.29555758	14.69814648		1	151.5	1.253382823
1	156.971	156971	907.6373	15163.87	15163.87	907.6373	16.70697095	16.92417512		1	151.75	1.21903151
1	157.22	157220	869.2324	16726.68	16726.68	869.2324	19.24304708	18.29498174		1	152	1.19190493
1	157.409	157409	805.3587	16944.48	16944.48	805.3587	21.03966841	19.36339605		1	152.25	1.166219878
1	157.766	157766	1689.091	22227.8	22227.8	1689.091	13.15962254	20.42183052		1	152.5	1.146907142
1	157.944	157944	861.2636	20047.23	20047.23	861.2636	23.2765323	20.2264428		1	152.75	1.134850248
1	158.186	158186	885.6923	20550.96	20550.96	885.6923	23.20327274	19.5336632		1	153	1.124064826
1	158.325	158325	736.7625	17019.21	17019.21	736.7625	23.09999491	19.0188897		1	153.25	1.118629658
1	158.598	158598	1140.105	18236.31	18236.31	1140.105	15.99528991	17.71074921		1	153.5	1.113375251
1	158.966	158966	1541.711	19550.02	19550.02	1541.711	12.6807294	15.17388176		1	153.75	1.108977635
1	159.128	159128	1506.696	19714.93	19714.93	1506.696	13.08487578	13.80530606		1	154	1.108451675
1	159.499	159499	1825.837	13924.2	13924.2	1825.837	7.626201025	10.07384577		1	154.25	1.11179205
1	159.769	159769	2635.371	14972.98	14972.98	2635.371	5.681545407	6.821809902		1	154.5	1.121702248
1	160.004	160004	2313.694	9292.293	9292.293	2313.694	4.016215195	3.633084553		1	154.75	1.136271602
1	160.192	160192	2395.813	7823.556	7823.556	2395.813	3.265511958	1.103383579		1	155	1.157706043
1	166.141	166141	3204.148	7817.724	7817.724	3204.148	2.439876061	2.767784396		1	155.25	1.189221057
1	166.406	166406	2291.789	6454.588	6454.588	2291.789	2.816397147	2.955875431		1	155.5	1.227147429
1	166.6	166600	2319.159	7411.083	7411.083	2319.159	3.195590729	2.983930635		1	155.75	1.277023693
1	166.755	166755	1582.901	5045.434	5045.434	1582.901	3.187460239	2.999446727		1	156	1.332372971
1	166.934	166934	1419.539	4575.961	4575.961	1419.539	3.223554267	3.010141457		1	156.25	1.385917313
1	167.138	167138	1486.934	5212.66	5212.66	1486.934	3.505643156	3.005781604		1	156.5	1.440310052
1	167.374	167374	1362.611	4288.963	4288.963	1362.611	3.147606323	2.980704419		1	156.75	1.49505737
1	167.71	167710	1366.776	4026.03	4026.03	1366.776	2.945639959	2.942637961		1	157	1.546081692
1	168.001	168001	928.4481	2717.211	2717.211	928.4481	2.92661593	2.841596804		1	157.25	1.592243502
1	168.159	168159	1015.999	2922.115	2922.115	1015.999	2.876100272	2.767576244		1	157.5	1.631313521
1	168.332	168332	796.4379	2201.558	2201.558	796.4379	2.764255694	2.724476237		1	157.75	1.656093756
1	168.621	168621	804.0992	2278.054	2278.054	804.0992	2.833050947	2.666354958		1	158	1.645787717
1	169.027	169027	856.5584	1954.046	1954.046	856.5584	2.281275859	2.621131024		1	158.25	1.620061863
1	169.276	169276	1312.401	3355.257	3355.257	1312.401	2.556579125	2.759943429		1	158.5	1.582740857
1	169.465	169465	1098.121	2966.032	2966.032	1098.121	2.701006538	2.954468469		1	158.75	1.532009437
1	169.771	169771	755.1196	2747.897	2747.897	755.1196	3.639022216	3.35880525		1	159	1.47262442
1	170.117	170117	653.9544	2841.255	2841.255	653.9544	4.344729541	4.046843327		1	159.25	1.395448668
1	170.26	170260	719.9516	2991.182	2991.182	719.9516	4.154698733	4.39060777		1	159.5	1.31131737
1	170.526	170526	736.6565	3941.08	3941.08	736.6565	5.349956187	5.080819868		1	159.75	1.210647101
1	170.716	170716	688.8551	4252.077	4252.077	688.8551	6.172672598	5.722125823		1	160	1.098203494
1	171.049	171049	1086.223	7305.601	7305.601	1086.223	6.725691686	7.219484347		1	160.25	1.012357033
1	171.32	171320	927.9703	7201.454	7201.454	927.9703	7.760435867	8.654545645		1	160.5	1.014695459
1	171.474	171474	684.9282	6493.886	6493.886	684.9282	9.481119335	9.513306052		1	160.75	1.017033885
1	171.679	171679	793.3256	8356.186	8356.186	793.3256	10.53311024	10.79488918		1	161	1.019372311
1	171.844	171844	949.5207	10591.63	10591.63	949.5207	11.15471206	11.93924103		1	161.25	1.021710737
1	172.079	172079	945.5954	12741.97	12741.97	945.5954	13.47507613	13.55409077		1	161.5	1.024049163
1	172.342	172342	836.2718	14029.17	14029.17	836.2718	16.77584967	15.44924761		1	161.75	1.026387589
1	172.71	172710	944.76	17801.97	17801.97	944.76	18.84284898	18.36725615		1	162	1.028726015
1	172.912	172912	837.2282	17401.52	17401.52	837.2282	20.78467973	19.88018025		1	162.25	1.031064441
1	173.253	173253	797.1826	18933.85	18933.85	797.1826	23.75095743	22.98331552		1	162.5	1.033402867
1	173.464	173464	1947.461	25333.14	25333.14	1947.461	13.00829131	24.86383468		1	162.75	1.035741292
1	173.619	173619	811.5639	23665.95	23665.95	811.5639	29.16092005	25.76844397		1	163	1.038079718
1	173.917	173917	695.8951	20656.65	20656.65	695.8951	29.68356869	26.8214087		1	163.25	1.040418144
1	174.183	174183	581.1252	17468.96	17468.96	581.1252	30.06057903	27.26837702		1	163.5	1.04275657
1	174.351	174351	592.7039	19098.57	19098.57	592.7039	32.22278443	27.11223228		1	163.75	1.045094996
1	174.748	174748	724.9476	19461.17	19461.17	724.9476	26.84493334	24.94500864		1	164	1.047433422
1	174.913	174913	872.607	20173.78	20173.78	872.607	23.11897567	23.6419355		1	164.25	1.049771848
1	175.099	175099	750.433	15949.91	15949.91	750.433	21.25427586	22.22356692		1	164.5	1.052110274
1	175.339	175339	987.1673	16868.5	16868.5	987.1673	17.08778239	19.50834449		1	164.75	1.0544487
1	175.517	175517	735.9402	12887.23	12887.23	735.9402	17.51124616	16.71683572		1	165	1.056787126
1	175.949	175949	1292.551	13395.23	13395.23	1292.551	10.36340539	11.13823294		1	165.25	1.059125552
1	176.407	176407	1393.898	9624.26	9624.26	1393.898	6.90456547	9.079005161		1	165.5	1.061463978
1	176.603	176603	1607.42	8572.125	8572.125	1607.42	5.332847047	8.77473312		1	165.75	1.063802404
1	177.113	177113	2074.419	17612.7	17612.7	2074.419	8.490425512	9.958115541		1	166	1.066140829
1	177.285	177285	1782.388	18373.2	18373.2	1782.388	10.30819328	11.69262967		1	166.25	1.070046237
1	177.542	177542	1907.105	23668.9	23668.9	1907.105	12.41090553	15.6763948		1	166.5	1.074202541
1	177.719	177719	1296.956	21020.5	21020.5	1296.956	16.20756602	17.8189658		1	166.75	1.075188033
1	177.911	177911	1159.562	23922.87	23922.87	1159.562	20.63095376	19.78834955		1	167	1.075515161
1	178.25	178250	661.6648	20071.01	20071.01	661.6648	30.33410573	23.86180569		1	167.25	1.075018676
1	178.467	178467	1058.755	28970.72	28970.72	1058.755	27.36300655	25.5466236		1	167.5	1.074100916
1	178.619	178619	842.5941	21481.78	21481.78	842.5941	25.49481417	26.11207172		1	167.75	1.072841166
1	178.768	178768	1003.948	26226.59	26226.59	1003.948	26.1234546	26.45590763		1	168	1.069939048
1	179.16	179160	810.6719	22573.57	22573.57	810.6719	27.84550692	26.05548045		1	168.25	1.06669479
1	179.455	179455	833.3806	17914.61	17914.61	833.3806	21.49631273	23.48574709		1	168.5	1.064882221
1	179.603	179603	846.5179	18820.89	18820.89	846.5179	22.23330422	21.72074073		1	168.75	1.063588257
1	179.758	179758	837.2324	17790.14	17790.14	837.2324	21.24874766	20.10939367		1	169	1.062657252
1	180.043	180043	923.9678	18410.37	18410.37	923.9678	19.92533722	16.8666005		1	169.25	1.066712971
1	180.213	180213	885.8945	11478.13	11478.13	885.8945	12.95654279	14.55473178		1	169.5	1.075247207
1	180.536	180536	1004.913	9789.919	9789.919	1004.913	9.742056278	10.66543709		1	169.75	1.086291336
1	180.674	180674	905.6651	7615.301	7615.301	905.6651	8.408517674	9.391386198		1	170	1.10244349
1	180.922	180922	1417.486	9223.655	9223.655	1417.486	6.507051922	7.297271285		1	170.25	1.120911143
1	181.067	181067	1176.712	6625.637	6625.637	1176.712	5.630636043	6.268590877		1	170.5	1.142534898
1	181.321	181321	1681.012	6829.326	6829.326	1681.012	4.06262775	4.9002964		1	170.75	1.17134219
1	181.497	181497	1414.991	6037.223	6037.223	1414.991	4.26661583	4.191678006		1	171	1.208925171
1	181.679	181679	1672.597	7314.114	7314.114	1672.597	4.372908716	3.571552813		1	171.25	1.251876428
1	181.992	181992	1313.269	5307.713	5307.713	1313.269	4.041603815	3.058315907		1	171.5	1.298413976
1	182.298	182298	2764.266	9194.196	9194.196	2764.266	3.326089457	2.974972743		1	171.75	1.352289177
1	182.441	182441	2335.967	6883.353	6883.353	2335.967	2.946682466	2.846975203		1	172	1.40992421
1	182.59	182590	2249.702	5931.711	5931.711	2249.702	2.636665212	2.676019574		1	172.25	1.469269569
1	182.991	182991	2357.082	6008.539	6008.539	2357.082	2.549142966	2.477490925		1	172.5	1.533319177
1	183.527	183527	2481.941	5739.28	5739.28	2481.941	2.312415968	2.326191893		1	172.75	1.599006032
1	183.853	183853	1823.607	3723.254	3723.254	1823.607	2.041697581	2.176404816		1	173	1.666344035
1	184.01	184010	2119.012	4921.973	4921.973	2119.012	2.322767875	2.120510624		1	173.25	1.742403978
1	184.21	184210	1867.81	4188.744	4188.744	1867.81	2.24259641	2.041477928		1	173.5	1.813211545
1	184.441	184441	1342.988	2715.539	2715.539	1342.988	2.022012855	1.929485788		1	173.75	1.851905956
1	184.951	184951	820.1029	1373.331	1373.331	820.1029	1.674583763	1.677284809		1	174	1.876296743
1	185.284	185284	946.6596	1467.251	1467.251	946.6596	1.549924598	1.56325859		1	174.25	1.884495368
1	185.483	185483	1133.906	1637.116	1637.116	1133.906	1.443784582	1.526200342		1	174.5	1.854163209
1	185.656	185656	1091.603	1530.044	1530.044	1091.603	1.401648768	1.506959167		1	174.75	1.808373062
1	185.903	185903	1145.83	1635.379	1635.379	1145.83	1.427244007	1.495700897		1	175	1.74315587
1	186.157	186157	1080.41	1585.166	1585.166	1080.41	1.467189308	1.501217589		1	175.25	1.660802592
1	186.472	186472	1047.41	1656.109	1656.109	1047.41	1.581146829	1.537371974		1	175.5	1.542725504
1	186.672	186672	1109.315	1825.081	1825.081	1109.315	1.645232418	1.58004766		1	175.75	1.433219337
1	186.886	186886	1486.685	2418.377	2418.377	1486.685	1.626690926	1.653777479		1	176	1.339639065
1	187.252	187252	1451.169	3036.106	3036.106	1451.169	2.092179477	1.81837979		1	176.25	1.302059775
1	187.397	187397	2069.216	3823.119	3823.119	2069.216	1.847617165	1.875258095		1	176.5	1.273633189
1	187.755	187755	1691.125	3247.697	3247.697	1691.125	1.920435805	2.029807015		1	176.75	1.279690985
1	187.917	187917	1831.665	3852.422	3852.422	1831.665	2.103235035	2.114619416		1	177	1.299084861
1	189.742	189742	3601.652	12485.3	12485.3	3601.652	3.466548128	2.680325647		1	177.25	1.354040005
1	189.932	189932	2797.876	7930.115	7930.115	2797.876	2.834333973	2.557513215		1	177.5	1.477261572
1	190.077	190077	3144.804	7919.728	7919.728	3144.804	2.518353449	2.411870127		1	177.75	1.581289922
1	190.409	190409	1336.099	2775.515	2775.515	1336.099	2.077327354	2.104696389		1	178	1.672254666
1	190.562	190562	1407.528	3039.204	3039.204	1407.528	2.159249407	1.993193546		1	178.25	1.772686874
1	190.83	190830	614.8729	893.8016	893.8016	614.8729	1.453636353	1.734243486		1	178.5	1.833118893
1	191.162	191162	590.4317	781.8138	781.8138	590.4317	1.32413927	1.453832342		1	178.75	1.858025652
1	191.466	191466	719.301	716.7128	716.7128	719.301	0.996401785	1.369564202		1	179	1.851491248
1	191.693	191693	621.425	628.702	628.702	621.425	1.011710182	1.373084348		1	179.25	1.819816366
1	191.84	191840	742.4966	794.9537	794.9537	742.4966	1.070649616	1.375717326		1	179.5	1.742172442
1	192.001	192001	469.0563	417.595	417.595	469.0563	0.890287584	1.418694772		1	179.75	1.650014589
1	192.237	192237	897.4449	704.2688	704.2688	897.4449	0.784748791	1.553260848		1	180	1.555176577
1	192.384	192384	827.0526	787.7208	787.7208	827.0526	0.952443412	1.598970639		1	180.25	1.446632577
1	192.546	192546	1531.351	8188.06	8188.06	1531.351	5.346951809	1.611291136		1	180.5	1.34599087
1	192.821	192821	808.3119	960.3676	960.3676	808.3119	1.188115132	1.629426712		1	180.75	1.267448503
1	193.22	193220	568.0059	624.3987	624.3987	568.0059	1.099282067	1.594081016		1	181	1.20039184
1	193.611	193611	704.5915	701.0412	701.0412	704.5915	0.994961194	1.310592604		1	181.25	1.151542194
1	193.813	193813	594.6188	582.6413	582.6413	594.6188	0.979856843	1.117876925		1	181.5	1.114722371
1	194.018	194018	764.9661	755.998	755.998	764.9661	0.988276474	0.98416681		1	181.75	1.090439482
1	194.279	194279	668.5574	689.1234	689.1234	668.5574	1.030761757	0.919564691		1	182	1.077100068
1	194.508	194508	694.2163	723.0629	723.0629	694.2163	1.041552755	0.895931472		1	182.25	1.074823617
1	194.667	194667	718.4682	554.9836	554.9836	718.4682	0.772453951	0.879552299		1	182.5	1.067844075
1	195.007	195007	783.2891	699.4488	699.4488	783.2891	0.892963786	0.8615097		1	182.75	1.061743461
1	195.154	195154	683.8724	572.6373	572.6373	683.8724	0.837345242	0.863823679		1	183	1.057669513
1	195.63	195630	713.1477	648.5162	648.5162	713.1477	0.909371509	0.861850444		1	183.25	1.055310225
1	195.811	195811	640.2055	509.2858	509.2858	640.2055	0.795503631	0.848763983		1	183.5	1.052950936
1	196.008	196008	1004.372	1023.837	1023.837	1004.372	1.019380269	0.83485258		1	183.75	1.049270575
1	196.175	196175	715.4415	593.5893	593.5893	715.4415	0.829682511	0.82353831		1	184	1.045938706
1	196.563	196563	719.5365	463.732	463.732	719.5365	0.644487111	0.482890366		1	184.25	1.042529072
1	196.754	196754	650.9957	503.5823	503.5823	650.9957	0.77355703	0.32035902		1	184.5	1.038457797
1	196.92	196920	817.905	637.0115	637.0115	817.905	0.778833116	0.344984086		1	184.75	1.034324598
1	197.117	197117	818.4729	631.7665	631.7665	818.4729	0.771884445	0.571892584		1	185	1.030440554
1	197.254	197254	830.2813	634.0567	634.0567	830.2813	0.763664917	0.790132958		1	185.25	1.027578551
1	197.432	197432	681.5729	483.1499	483.1499	681.5729	0.708874869	1.121721136		1	185.5	1.025887153
1	197.73	197730	185.9892	137.8579	137.8579	185.9892	0.741214544	1.991084108		1	185.75	1.025163842
1	198.003	198003	865.3934	673.2451	673.2451	865.3934	0.777964218	3.068127667		1	186	1.025001126
1	198.417	198417	1076.519	874.1666	874.1666	1076.519	0.812030814	4.527929431		1	186.25	1.025471993
1	198.619	198619	2.921039	63.11831	63.11831	2.921039	21.60817093	5.173655515		1	186.5	1.026523608
1	198.759	198759	1105.247	1024.913	1024.913	1105.247	0.927315795	5.654682743		1	186.75	1.028649069
1	198.901	198901	427.0151	808.371	808.371	427.0151	1.89307357	6.036552162		1	187	1.03192967
1	199.146	199146	7.417406	33.83119	33.83119	7.417406	4.561054094	6.370665093		1	187.25	1.035688602
1	199.31	199310	3.042496	21.44179	21.44179	3.042496	7.04743408	6.468371944		1	187.5	1.039106846
1	199.576	199576	4.640425	28.98458	28.98458	4.640425	6.246104613	6.575839661		1	187.75	1.042715063
1	199.729	199729	2.82218	18.7989	18.7989	2.82218	6.661127214	6.628427387		1	188	1.046482876
1	200.086	200086	2.994681	27.84575	27.84575	2.994681	9.298402735	6.628479428		1	188.25	1.049073699
1	200.353	200353	6.128842	29.33768	29.33768	6.128842	4.786822698	6.651015011		1	188.5	1.051664523
1	200.514	200514	3.019483	20.47443	20.47443	3.019483	6.780773397	6.679213066		1	188.75	1.054255346
1	200.883	200883	3.762134	18.58948	18.58948	3.762134	4.941206241	6.676641573		1	189	1.056846169
1	201.043	201043	3.116564	21.30346	21.30346	3.116564	6.835559931	6.689831154		1	189.25	1.059436992
1	201.236	201236	2.675891	22.7575	22.7575	2.675891	8.504643874	6.863131307		1	189.5	1.062027815
1	201.375	201375	2.901497	20.12191	20.12191	2.901497	6.935009755	7.034538226		1	189.75	1.06436285
1	201.597	201597	6.333936	19.61718	19.61718	6.333936	3.097154755	7.021486577		1	190	1.0581463
1	201.766	201766	2.879898	19.28121	19.28121	2.879898	6.695101702	6.742561398		1	190.25	1.050209246
1	202.009	202009	2.787422	40.52146	40.52146	2.787422	14.53725342	6.216431754		1	190.5	1.043073767
1	202.179	202179	5.695413	17.81081	17.81081	5.695413	3.127220098	5.715031559		1	190.75	1.035490069
1	202.393	202393	2.718975	24.55872	24.55872	2.718975	9.032344909	4.927435563		1	191	1.0281054
1	202.726	202726	838.2733	792.6404	792.6404	838.2733	0.945563219	3.393622322		1	191.25	1.022715384
1	202.94	202940	684.5	504.8242	504.8242	684.5	0.737507962	2.185166431		1	191.5	1.020731246
1	203.187	203187	1294.32	901.2968	901.2968	1294.32	0.696347735	0.715064328		1	191.75	1.020865439
1	222.967	222967	1239.054	1655.13	1655.13	1239.054	1.335801345	0.996435193		1	192	1.022347255
1	225.052	225052	2115.243	7121.807	7121.807	2115.243	3.366897799	2.128821467		1	192.25	1.026990215
1	227.155	227155	40.10089	24.78334	24.78334	40.10089	0.618024687	2.200269436		1	192.5	1.028678208
1	227.296	227296	236.035	280.5621	280.5621	236.035	1.188646175	2.205407536		1	192.75	1.029244947
1	227.433	227433	3.945488	18.09022	18.09022	3.945488	4.585039924	2.210394972		1	193	1.028871353
1	229.526	229526	8.904766	19.47755	19.47755	8.904766	2.187317443	2.289528619		1	193.25	1.027492598
1	229.802	229802	170.4866	335.7967	335.7967	170.4866	1.96963691	2.300509504		1	193.5	1.02143266
1	230.056	230056	173.6155	429.6257	429.6257	173.6155	2.474581475	2.3107492		1	193.75	1.014308512
2	8.282	8282	7084.243	9103.615	9103.615	7084.243	1.285051204	1.774605595		1	194	1.008221308
2	8.619	8619	2860.678	5461.47	5461.47	2860.678	1.909152306	1.799616392		1	194.25	1.005908961
2	8.802	8802	3089.558	6016.368	6016.368	3089.558	1.947323209	1.79309234		1	194.5	1.004906465
2	9.057	9057	5571.863	12863.77	12863.77	5571.863	2.308701775	1.76492618		1	194.75	1.004184011
2	9.526	9526	3165.724	5540.382	5540.382	3165.724	1.750115297	1.673040695		1	195	1.003740474
2	9.79	9790	1811.644	3208.66	3208.66	1811.644	1.771131635	1.604003517		1	195.25	1.003792112
2	9.988	9988	2036.982	2847.208	2847.208	2036.982	1.397758056	1.534377966		1	195.5	1.003757464
2	10.155	10155	1721.26	2568.893	2568.893	1721.26	1.492449136	1.462309284		1	195.75	1.003449382
2	10.392	10392	1468.128	2014.656	2014.656	1468.128	1.372261819	1.362014957		1	196	1.002855726
2	10.831	10831	1142.516	1137.199	1137.199	1142.516	0.995346236	1.110658816		1	196.25	1.000257144
2	11.171	11171	1157.814	1035.342	1035.342	1157.814	0.894221352	0.926741149		1	196.5	0.992919042
2	11.589	11589	918.4272	838.9646	838.9646	918.4272	0.913479697	0.798747977		1	196.75	0.985749799
2	11.771	11771	930.679	707.9053	707.9053	930.679	0.760633151	0.755972925		1	197	0.989539943
2	11.934	11934	738.2063	446.4	446.4	738.2063	0.604709009	0.72287675		1	197.25	1.001128716
2	12.113	12113	908.5417	623.3377	623.3377	908.5417	0.686085955	0.699311311		1	197.5	1.019059879
2	12.43	12430	809.8301	481.6219	481.6219	809.8301	0.594719683	0.687283322		1	197.75	1.044130594
2	12.642	12642	913.2854	648.5207	648.5207	913.2854	0.710096428	0.678628157		1	198	1.077105251
2	13.062	13062	748.1243	555.7684	555.7684	748.1243	0.742882433	0.667768751		1	198.25	1.106618854
2	13.231	13231	628.4722	434.9017	434.9017	628.4722	0.69199831	0.669387523		1	198.5	1.13517629
2	13.529	13529	750.952	542.5642	542.5642	750.952	0.722501838	0.669811962		1	198.75	1.162942268
2	13.82	13820	714.3495	553.5806	553.5806	714.3495	0.774943638	0.658523353		1	199	1.181256676
2	14.048	14048	873.4461	427.8786	427.8786	873.4461	0.489874075	0.651931596		1	199.25	1.18998473
2	14.219	14219	831.3645	498.8023	498.8023	831.3645	0.599980273	0.65308655		1	199.5	1.193746196
2	14.55	14550	1015.296	614.1942	614.1942	1015.296	0.604941022	0.660859191		1	199.75	1.19653099
2	14.744	14744	826.7371	641.6846	641.6846	826.7371	0.77616524	0.666006066		1	200	1.196532208
2	14.912	14912	1008.509	605.2763	605.2763	1008.509	0.600169458	0.67533865		1	200.25	1.196995404
2	15.211	15211	694.2866	491.0534	491.0534	694.2866	0.707277657	0.702267072		1	200.5	1.198146806
2	15.383	15383	819.2022	590.263	590.263	819.2022	0.720533954	0.71087367		1	200.75	1.198173798
2	15.633	15633	746.2047	538.1254	538.1254	746.2047	0.72114984	0.709759175		1	201	1.198465264
2	15.814	15814	749.4315	641.464	641.464	749.4315	0.855934131	0.705991456		1	201.25	1.204954821
2	16.047	16047	771.1638	533.6382	533.6382	771.1638	0.691990729	0.703573348		1	201.5	1.209862521
2	16.354	16354	562.0047	378.2845	378.2845	562.0047	0.673098463	0.70086277		1	201.75	1.201229537
2	16.596	16596	715.6057	380.214	380.214	715.6057	0.531317735	0.696767684		1	202	1.183408294
2	16.797	16797	742.1558	489.1334	489.1334	742.1558	0.659071047	0.692412765		1	202.25	1.157257622
2	17.065	17065	925.9472	647.4389	647.4389	925.9472	0.699217947	0.683324045		1	202.5	1.123185239
2	17.503	17503	692.6265	586.0988	586.0988	692.6265	0.846197482	0.669334702		1	202.75	1.083852027
2	17.687	17687	999.0302	669.4935	669.4935	999.0302	0.670143405	0.666451276		1	203	1.036042194
2	17.978	17978	992.9392	723.5438	723.5438	992.9392	0.728688927	0.663974156		1	203.25	0.998861972
2	18.141	18141	984.6353	522.6682	522.6682	984.6353	0.530824154	0.662071998		1	203.5	0.998980867
2	18.535	18535	869.5736	540.2019	540.2019	869.5736	0.621226196	0.654732307		1	203.75	0.999099762
2	19.008	19008	873.9189	503.7116	503.7116	873.9189	0.576382545	0.648646913		1	204	0.999218657
2	19.208	19208	757.3387	489.9007	489.9007	757.3387	0.64687134	0.654265521		1	204.25	0.999337551
2	19.537	19537	875.98	710.7171	710.7171	875.98	0.811339414	0.668084396		1	204.5	0.999456446
2	19.869	19869	826.2032	499.8118	499.8118	826.2032	0.604950211	0.673684467		1	204.75	0.999575341
2	20.086	20086	796.1955	575.4604	575.4604	796.1955	0.722762688	0.677426535		1	205	0.999694235
2	20.279	20279	538.8942	365.5544	365.5544	538.8942	0.678341686	0.678552852		1	205.25	0.99981313
2	20.462	20462	772.883	603.4991	603.4991	772.883	0.780841473	0.668922616		1	205.5	0.999932025
2	20.628	20628	888.8502	524.723	524.723	888.8502	0.59033907	0.654411664		1	205.75	1.000050919
2	20.792	20792	948.7586	516.922	516.922	948.7586	0.544840384	0.648506787		1	206	1.000169814
2	21.067	21067	953.4331	700.5569	700.5569	953.4331	0.734773001	0.653412132		1	206.25	1.000288709
2	21.262	21262	651.715	396.3342	396.3342	651.715	0.608140368	0.658690725		1	206.5	1.000407604
2	21.516	21516	1172.553	843.4024	843.4024	1172.553	0.719287231	0.67040027		1	206.75	1.000526498
2	21.824	21824	921.0454	537.9683	537.9683	921.0454	0.584084454	0.715749132		1	207	1.000645393
2	22.018	22018	1010.563	655.8404	655.8404	1010.563	0.64898517	0.74083076		1	207.25	1.000764288
2	22.471	22471	912.5728	573.4323	573.4323	912.5728	0.628368827	0.780254741		1	207.5	1.000883182
2	22.751	22751	2594.841	4110.678	4110.678	2594.841	1.584173366	0.800490278		1	207.75	1.001002077
2	22.961	22961	911.9797	450.1967	450.1967	911.9797	0.49364772	0.803249624		1	208	1.001120972
2	23.28	23280	924.2531	658.4184	658.4184	924.2531	0.712378893	0.772989079		1	208.25	1.001239867
2	23.5	23500	801.6189	582.8131	582.8131	801.6189	0.727045108	0.740181924		1	208.5	1.001358761
2	23.774	23774	1146.435	830.2349	830.2349	1146.435	0.724188375	0.711022925		1	208.75	1.001477656
2	24.12	24120	732.5787	402.9633	402.9633	732.5787	0.550061447	0.67852183		1	209	1.001596551
2	24.308	24308	831.8477	536.081	536.081	831.8477	0.644446093	0.657428465		1	209.25	1.001715445
2	24.599	24599	1116.41	625.9411	625.9411	1116.41	0.56067314	0.639005504		1	209.5	1.00183434
2	24.829	24829	753.5711	508.3969	508.3969	753.5711	0.674650209	0.649195024		1	209.75	1.001953235
2	25.071	25071	732.502	523.3634	523.3634	732.502	0.714487332	0.665848411		1	210	1.002072129
2	25.416	25416	649.968	587.6371	587.6371	649.968	0.904101587	0.691294116		1	210.25	1.002191024
2	25.663	25663	783.0236	460.5489	460.5489	783.0236	0.58816733	0.716840012		1	210.5	1.002309919
2	25.904	25904	843.0865	504.8395	504.8395	843.0865	0.598799174	0.737939787		1	210.75	1.002428814
2	26.191	26191	769.4414	656.0967	656.0967	769.4414	0.852692226	0.747242616		1	211	1.002547708
2	26.628	26628	881.0814	776.6735	776.6735	881.0814	0.881500279	0.751862156		1	211.25	1.002666603
2	26.891	26891	949.444	626.7463	626.7463	949.444	0.660119291	0.772673301		1	211.5	1.002785498
2	27.223	27223	721.6241	639.0195	639.0195	721.6241	0.885529599	0.806766447		1	211.75	1.002904392
2	27.615	27615	786.6321	689.0256	689.0256	786.6321	0.875918488	0.86751016		1	212	1.003023287
2	27.79	27790	794.2742	626.5582	626.5582	794.2742	0.788843702	0.920370014		1	212.25	1.003142182
2	28.099	28099	1051.358	1088.427	1088.427	1051.358	1.035258209	1.043560591		1	212.5	1.003261076
2	28.312	28312	1132.277	1145.96	1145.96	1132.277	1.012084499	1.146015151		1	212.75	1.003379971
2	28.533	28533	1446.404	1699.141	1699.141	1446.404	1.174734721	1.269899107		1	213	1.003498866
2	28.709	28709	1946.83	2516.197	2516.197	1946.83	1.292458509	1.379391247		1	213.25	1.003617761
2	29.063	29063	1940.654	3086.234	3086.234	1940.654	1.590306155	1.630062276		1	213.5	1.003736655
2	29.6	29600	2165.485	4899.449	4899.449	2165.485	2.262518096	2.031470642		1	213.75	1.00385555
2	35.567	35567	6061.214	15818.95	15818.95	6061.214	2.609864954	2.463537391		1	214	1.003974445
2	35.788	35788	2232.46	4665.232	4665.232	2232.46	2.089727028	2.260496857		1	214.25	1.004093339
2	36.21	36210	2421.524	4546.56	4546.56	2421.524	1.877561403	1.906146658		1	214.5	1.004212234
2	36.473	36473	2041.957	3463.056	3463.056	2041.957	1.695949523	1.707633169		1	214.75	1.004331129
2	36.683	36683	1752.707	2746.625	2746.625	1752.707	1.567075957	1.561524018		1	215	1.004450023
2	36.928	36928	1537.636	2257.149	2257.149	1537.636	1.467934544	1.404848517		1	215.25	1.004568918
2	37.164	37164	916.4536	1185.175	1185.175	916.4536	1.293218773	1.268995496		1	215.5	1.004687813
2	37.399	37399	1162.761	1342.636	1342.636	1162.761	1.154696451	1.148389802		1	215.75	1.004806708
2	37.712	37712	920.8807	814.2529	814.2529	920.8807	0.88421106	1.007345425		1	216	1.004925602
2	37.919	37919	726.7338	793.1063	793.1063	726.7338	1.091329865	0.927373085		1	216.25	1.005044497
2	38.153	38153	777.2021	545.3077	545.3077	777.2021	0.701629216	0.850856207		1	216.5	1.005163392
2	38.543	38543	861.2754	610.1173	610.1173	861.2754	0.708388165	0.745700733		1	216.75	1.005282286
2	38.763	38763	1065.575	826.7913	826.7913	1065.575	0.77591094	0.703202677		1	217	1.005401181
2	38.964	38964	1327.874	937.8531	937.8531	1327.874	0.706281695	0.67777528		1	217.25	1.005520076
2	39.2	39200	936.9973	539.257	539.257	936.9973	0.575516066	0.650900737		1	217.5	1.00563897
2	39.564	39564	858.0735	576.6013	576.6013	858.0735	0.671971923	0.621403318		1	217.75	1.005757865
2	39.987	39987	672.8429	414.166	414.166	672.8429	0.615546363	0.60539768		1	218	1.00587676
2	40.184	40184	830.1351	551.2492	551.2492	830.1351	0.664047575	0.596968934		1	218.25	1.005995655
2	40.42	40420	879.876	463.5664	463.5664	879.876	0.526854239	0.589711372		1	218.5	1.006114549
2	40.66	40660	851.647	507.659	507.659	851.647	0.596090869	0.588216983		1	218.75	1.006233444
2	40.851	40851	832.1042	462.7002	462.7002	832.1042	0.556060407	0.59187819		1	219	1.006352339
2	41.293	41293	800.9445	532.0928	532.0928	800.9445	0.664331673	0.613611866		1	219.25	1.006471233
2	41.458	41458	761.9703	469.8021	469.8021	761.9703	0.61656222	0.626506898		1	219.5	1.006590128
2	41.622	41622	565.1505	357.8887	357.8887	565.1505	0.633262644	0.647488669		1	219.75	1.006709023
2	41.984	41984	693.0695	415.5521	415.5521	693.0695	0.599582149	0.717975828		1	220	1.006827918
2	42.267	42267	926.7377	647.735	647.735	926.7377	0.698941027	0.760229845		1	220.25	1.006946812
2	42.449	42449	1054.504	957.9375	957.9375	1054.504	0.908424719	0.781939893		1	220.5	1.007065707
2	42.676	42676	884.9149	565.1735	565.1735	884.9149	0.638675538	0.805139956		1	220.75	1.007184602
2	42.86	42860	1410.471	1594.379	1594.379	1410.471	1.130387651	0.808115882		1	221	1.007303496
2	43.205	43205	994.9838	764.6272	764.6272	994.9838	0.76848206	0.794939668		1	221.25	1.007422391
2	43.659	43659	657.1599	495.8008	495.8008	657.1599	0.754459912	0.759416558		1	221.5	1.007541286
2	43.848	43848	742.9118	606.4832	606.4832	742.9118	0.816359627	0.732964946		1	221.75	1.00766018
2	44.063	44063	787.7317	433.6946	433.6946	787.7317	0.550561314	0.689750138		1	222	1.007779075
2	44.309	44309	808.1281	516.5721	516.5721	808.1281	0.639220564	0.651957815		1	222.25	1.00789797
2	44.495	44495	956.3977	643.5028	643.5028	956.3977	0.672840179	0.638659127		1	222.5	1.008016865
2	44.685	44685	765.2577	481.8501	481.8501	765.2577	0.629657304	0.629142825		1	222.75	1.008135759
2	45.013	45013	827.8736	459.4309	459.4309	827.8736	0.554952954	0.619025479		1	223	1.00883816
2	45.221	45221	924.1746	554.349	554.349	924.1746	0.59983146	0.6249823		1	223.25	1.013377558
2	45.481	45481	1339.942	875.0518	875.0518	1339.942	0.653051998	0.63501261		1	223.5	1.017916955
2	45.655	45655	1051.145	670.4785	670.4785	1051.145	0.637855386	0.634264208		1	223.75	1.022456352
2	45.878	45878	1084.644	616.1075	616.1075	1084.644	0.56802739	0.635796356		1	224	1.02699575
2	46.081	46081	719.7627	628.4167	628.4167	719.7627	0.873088728	0.63490644		1	224.25	1.031535147
2	46.255	46255	764.3044	444.1513	444.1513	764.3044	0.581118335	0.629664991		1	224.5	1.036074545
2	46.518	46518	912.9945	526.3345	526.3345	912.9945	0.57649252	0.621168046		1	224.75	1.040613942
2	46.709	46709	618.0614	422.6851	422.6851	618.0614	0.683888526	0.615615927		1	225	1.045153339
2	46.973	46973	876.1492	486.437	486.437	876.1492	0.555198818	0.605191993		1	225.25	1.046322432
2	47.17	47170	1210.813	552.7114	552.7114	1210.813	0.456479572	0.601243287		1	225.5	1.046606394
2	47.472	47472	834.3354	532.3118	532.3118	834.3354	0.638006969	0.600381274		1	225.75	1.046890356
2	47.964	47964	939.3381	632.1015	632.1015	939.3381	0.672922242	0.605838411		1	226	1.047174318
2	48.177	48177	1131.953	653.427	653.427	1131.953	0.5772563	0.616781329		1	226.25	1.04745828
2	48.589	48589	982.9921	690.2667	690.2667	982.9921	0.702209814	0.649744729		1	226.5	1.047742242
2	48.779	48779	905.9847	524.4574	524.4574	905.9847	0.578881078	0.66111929		1	226.75	1.048026204
2	49.306	49306	1145.876	858.2083	858.2083	1145.876	0.748953901	0.68524259		1	227	1.048310166
2	49.778	49778	1090.382	817.1507	817.1507	1090.382	0.749416902	0.70858602		1	227.25	1.048601961
2	50.097	50097	1073.086	699.6646	699.6646	1073.086	0.652011675	0.724377285		1	227.5	1.048909436
2	50.66	50660	947.5947	685.0724	685.0724	947.5947	0.722959299	0.748107721		1	227.75	1.049225447
2	50.908	50908	939.7317	674.484	674.484	939.7317	0.717741032	0.757856916		1	228	1.049541457
2	51.08	51080	997.9311	643.8488	643.8488	997.9311	0.64518362	0.765097484		1	228.25	1.049857468
2	51.307	51307	1181.545	1225.153	1225.153	1181.545	1.036907608	0.773354112		1	228.5	1.050173478
2	51.694	51694	902.7069	809.5036	809.5036	902.7069	0.896751315	0.788590609		1	228.75	1.050489489
2	51.934	51934	883.4626	655.6976	655.6976	883.4626	0.742190558	0.803813557		1	229	1.0508055
2	52.209	52209	963.5952	695.0661	695.0661	963.5952	0.721325822	0.823089868		1	229.25	1.05112151
2	52.422	52422	924.4828	634.2816	634.2816	924.4828	0.686093457	0.836794087		1	229.5	1.051437521
2	52.585	52585	847.9709	777.0682	777.0682	847.9709	0.916385456	0.846391316		1	229.75	1.051768338
2	52.872	52872	762.2656	644.1171	644.1171	762.2656	0.8450035	0.863493728		1	230	1.052104368
2	53.074	53074	675.8061	573.134	573.134	675.8061	0.848074618	0.875399958		2	9	1.034142073
2	53.255	53255	855.8125	807.8485	807.8485	855.8125	0.943955014	0.885285102		2	9.25	1.032667425
2	53.492	53492	712.8841	776.6826	776.6826	712.8841	1.08949351	0.898386929		2	9.5	1.031029916
2	53.781	53781	703.3236	669.4735	669.4735	703.3236	0.95187123	0.92015839		2	9.75	1.028901236
2	53.97	53970	634.3083	515.201	515.201	634.3083	0.812224907	0.926263065		2	10	1.026050631
2	54.341	54341	883.9911	820.0367	820.0367	883.9911	0.927652665	0.936688624		2	10.25	1.022470256
2	54.654	54654	770.7659	690.8679	690.8679	770.7659	0.896339472	0.979039765		2	10.5	1.018393857
2	54.946	54946	793.0328	765.3751	765.3751	793.0328	0.965124141	1.028436753		2	10.75	1.013608276
2	55.259	55259	849.35	1067.621	1067.621	849.35	1.25698593	1.116095038		2	11	1.009001414
2	55.511	55511	842.1602	1040.101	1040.101	842.1602	1.235039367	1.216394399		2	11.25	1.005100172
2	55.694	55694	841.6801	982.1432	982.1432	841.6801	1.166884188	1.301149693		2	11.5	1.002540878
2	55.903	55903	668.3208	929.4137	929.4137	668.3208	1.39067002	1.411854518		2	11.75	1.000364699
2	56.173	56173	810.9908	1381.927	1381.927	810.9908	1.703998368	1.551771325		2	12	0.998802707
2	56.357	56357	854.8488	1525.968	1525.968	854.8488	1.785073571	1.653913218		2	12.25	0.998131558
2	56.549	56549	704.3075	1228.967	1228.967	704.3075	1.744929594	1.793550431		2	12.5	0.997807676
2	56.864	56864	771.7882	1460.197	1460.197	771.7882	1.891965956	2.047876613		2	12.75	0.997520499
2	57.104	57104	759.2464	1852.275	1852.275	759.2464	2.439623026	2.287860406		2	13	0.997304393
2	57.412	57412	736.6207	1976.917	1976.917	736.6207	2.6837652	2.690970977		2	13.25	0.997305823
2	57.626	57626	627.2958	1814.514	1814.514	627.2958	2.892597081	3.01349704		2	13.5	0.997317728
2	57.794	57794	617.7496	1812.876	1812.876	617.7496	2.934645364	3.294573591		2	13.75	0.997032487
2	58.08	58080	971.3192	3718.833	3718.833	971.3192	3.828641501	3.897843473		2	14	0.996767718
2	58.305	58305	834.7757	3979.55	3979.55	834.7757	4.767208724	4.391177969		2	14.25	0.996784272
2	58.739	58739	791.0138	3910.091	3910.091	791.0138	4.943138792	5.254096865		2	14.5	0.996980541
2	58.986	58986	1020.874	5949.198	5949.198	1020.874	5.827553645	5.796062479		2	14.75	0.997203011
2	59.165	59165	936.1099	6637.287	6637.287	936.1099	7.090286087	6.240065595		2	15	0.997768847
2	59.341	59341	842.3827	6286.226	6286.226	842.3827	7.462434829	6.731544105		2	15.25	0.998469409
2	59.624	59624	1138.958	7915.46	7915.46	1138.958	6.94973827	7.571846735		2	15.5	0.998674469
2	60.08	60080	913.4766	6005.519	6005.519	913.4766	6.574354505	9.381983701		2	15.75	0.998573222
2	60.534	60534	734.0533	9165.577	9165.577	734.0533	12.48625543	11.29837853		2	16	0.998464146
2	60.819	60819	1189.188	13014.5	13014.5	1189.188	10.94402231	12.0065201		2	16.25	0.998387916
2	61.01	61010	1296.812	16781.93	16781.93	1296.812	12.94091202	12.16703919		2	16.5	0.998274618
2	61.515	61515	847.6513	12690.84	12690.84	847.6513	14.97176964	11.90385899		2	16.75	0.998108756
2	61.997	61997	712.6754	10118.44	10118.44	712.6754	14.19782414	11.30434757		2	17	0.997844549
2	62.268	62268	995.3314	10546.35	10546.35	995.3314	10.59581763	10.53468857		2	17.25	0.997573308
2	62.519	62519	969.6531	8847.846	8847.846	969.6531	9.124753997	9.442955716		2	17.5	0.997306356
2	62.86	62860	763.1868	5357.241	5357.241	763.1868	7.019567162	8.550982129		2	17.75	0.997188823
2	63.063	63063	924.558	6234.314	6234.314	924.558	6.743020989	8.409802158		2	18	0.997115352
2	63.365	63365	817.2581	5286.005	5286.005	817.2581	6.46797505	8.310401435		2	18.25	0.996992456
2	63.734	63734	836.0388	6207.799	6207.799	836.0388	7.425252273	9.320889831		2	18.5	0.996836755
2	63.897	63897	1072.596	8248.719	8248.719	1072.596	7.690424913	10.00523716		2	18.75	0.99672248
2	64.213	64213	745.7454	8009.135	8009.135	745.7454	10.73977124	11.11808944		2	19	0.996614948
2	64.397	64397	774.5505	10251.58	10251.58	774.5505	13.23552176	11.76557247		2	19.25	0.99685833
2	64.858	64858	737.3777	12159.33	12159.33	737.3777	16.48996166	14.28405204		2	19.5	0.997209394
2	65.268	65268	715.9774	12991.78	12991.78	715.9774	18.14551688	15.59672298		2	19.75	0.997381469
2	65.445	65445	746.8462	11707.82	11707.82	746.8462	15.67634675	15.4473783		2	20	0.997524102
2	65.731	65731	709.9297	11031.76	11031.76	709.9297	15.53922874	14.62888819		2	20.25	0.997605681
2	66.116	66116	613.3577	8027.404	8027.404	613.3577	13.08763875	13.23039319		2	20.5	0.99717832
2	66.542	66542	812.9583	7694.809	7694.809	812.9583	9.465195201	10.7136562		2	20.75	0.996657379
2	66.717	66717	736.1758	6700.38	6700.38	736.1758	9.101603177	9.752827724		2	21	0.996730864
2	66.916	66916	794.7422	6866.628	6866.628	794.7422	8.640069698	8.869332609		2	21.25	0.996936437
2	67.236	67236	1108.64	7782.212	7782.212	1108.64	7.019602396	7.340917312		2	21.5	0.997314117
2	67.534	67534	920.7101	5545.445	5545.445	920.7101	6.023008762	6.115816403		2	21.75	0.998490641
2	67.871	67871	689.4688	3844.066	3844.066	689.4688	5.575402397	5.113636479		2	22	0.999615646
2	68.061	68061	819.4159	3804.934	3804.934	819.4159	4.643471038	4.641440931		2	22.25	1.000368474
2	68.38	68380	1013.865	3728.162	3728.162	1013.865	3.677177928	3.910083238		2	22.5	1.001081562
2	68.62	68620	1021.531	3489.496	3489.496	1021.531	3.41594724	3.405334302		2	22.75	1.001685603
2	68.878	68878	804.1912	2477.857	2477.857	804.1912	3.081178953	2.93934244		2	23	1.001656585
2	69.123	69123	902.691	2264.216	2264.216	902.691	2.508295751	2.546523142		2	23.25	1.000863727
2	69.487	69487	987.104	1998.534	1998.534	987.104	2.024643807	2.09011991		2	23.5	0.999671757
2	69.728	69728	789.5207	1461.02	1461.02	789.5207	1.850515129	1.842473135		2	23.75	0.998782286
2	69.95	69950	766.2936	1217.234	1217.234	766.2936	1.588469485	1.651834518		2	24	0.997987155
2	70.229	70229	715.5075	1109.545	1109.545	715.5075	1.55071051	1.490316651		2	24.25	0.99712266
2	70.562	70562	867.1026	1074.579	1074.579	867.1026	1.239275491	1.332248351		2	24.5	0.996498712
2	70.891	70891	716.5023	958.7922	958.7922	716.5023	1.338156486	1.24192767		2	24.75	0.996512821
2	71.135	71135	1160.836	1442.513	1442.513	1160.836	1.242650125	1.196742864		2	25	0.997023248
2	71.553	71553	912.7892	1059.67	1059.67	912.7892	1.160914261	1.127710974		2	25.25	0.997627982
2	71.835	71835	903.4197	913.2925	913.2925	903.4197	1.010928254	1.102946047		2	25.5	0.998327763
2	72.007	72007	977.6993	977.4093	977.4093	977.6993	0.999703385	1.079132355		2	25.75	0.99914603
2	72.239	72239	883.7627	974.7869	974.7869	883.7627	1.1029962	1.040857014		2	26	0.99970083
2	72.467	72467	937.3756	1048.646	1048.646	937.3756	1.118704178	1.004819923		2	26.25	0.999928665
2	72.654	72654	754.8453	789.1954	789.1954	754.8453	1.045506145	0.973449818		2	26.5	1.000017019
2	72.84	72840	810.2581	727.1022	727.1022	810.2581	0.897371097	0.941836559		2	26.75	1.000385009
2	73.164	73164	640.8397	519.5228	519.5228	640.8397	0.810690723	0.890964297		2	27	1.001132245
2	73.336	73336	620.9232	574.143	574.143	620.9232	0.924660248	0.863754387		2	27.25	1.002037726
2	73.599	73599	920.9488	724.67	724.67	920.9488	0.786873277	0.817603758		2	27.5	1.00333289
2	73.899	73899	1093.762	798.9966	798.9966	1093.762	0.730503162	0.774847635		2	27.75	1.005291965
2	74.085	74085	927.9522	687.0435	687.0435	927.9522	0.740386735	0.758552461		2	28	1.008494939
2	74.357	74357	784.6861	572.5181	572.5181	784.6861	0.729614173	0.742688269		2	28.25	1.01224276
2	74.551	74551	816.6775	715.9412	715.9412	816.6775	0.876651065	0.735163111		2	28.5	1.016763107
2	74.931	74931	1155.67	773.5401	773.5401	1155.67	0.669343411	0.737409988		2	28.75	1.022012793
2	75.148	75148	905.8332	587.6126	587.6126	905.8332	0.648698458	0.741386248		2	29	1.027931278
2	75.615	75615	888.8811	745.7491	745.7491	888.8811	0.838975089	0.758562848		2	29.25	1.034096034
2	75.843	75843	717.0316	615.6513	615.6513	717.0316	0.858611113	0.769670822		2	29.5	1.040343757
2	76.024	76024	775.9132	506.9667	506.9667	775.9132	0.653380687	0.774957469		2	29.75	1.043205971
2	76.197	76197	965.3079	730.3388	730.3388	965.3079	0.75658637	0.77959513		2	30	1.043811179
2	76.363	76363	764.8857	669.9789	669.9789	764.8857	0.875920285	0.78586574		2	30.25	1.044416387
2	76.645	76645	715.1512	477.4371	477.4371	715.1512	0.667603019	0.792418599		2	30.5	1.045021594
2	76.812	76812	730.4308	653.4199	653.4199	730.4308	0.894567836	0.791674484		2	30.75	1.045626802
2	77.203	77203	689.2532	596.3022	596.3022	689.2532	0.865142447	0.783982489		2	31	1.04623201
2	77.392	77392	704.718	465.9497	465.9497	704.718	0.661186035	0.777981827		2	31.25	1.046837218
2	77.644	77644	841.9105	652.4912	652.4912	841.9105	0.775012546	0.768237661		2	31.5	1.047442425
2	77.819	77819	728.401	591.4568	591.4568	728.401	0.811993394	0.759802948		2	31.75	1.048047633
2	78.296	78296	1018.518	651.7098	651.7098	1018.518	0.639860857	0.716589124		2	32	1.048652841
2	78.611	78611	691.0201	547.1577	547.1577	691.0201	0.791811555	0.683381187		2	32.25	1.049258049
2	78.816	78816	901.7347	608.4087	608.4087	901.7347	0.674709202	0.667758766		2	32.5	1.049863256
2	78.999	78999	932.454	599.5836	599.5836	932.454	0.643016814	0.657126379		2	32.75	1.050468464
2	79.426	79426	786.185	487.8759	487.8759	786.185	0.620561191	0.634194568		2	33	1.051073672
2	79.821	79821	919.4956	476.8667	476.8667	919.4956	0.518617707	0.623326622		2	33.25	1.05167888
2	80.021	80021	1196.959	738.7604	738.7604	1196.959	0.617197749	0.624668227		2	33.5	1.052284087
2	80.382	80382	942.1713	575.3655	575.3655	942.1713	0.610680351	0.63539651		2	33.75	1.052889295
2	80.586	80586	810.8766	602.6067	602.6067	810.8766	0.74315463	0.641889967		2	34	1.053494503
2	80.774	80774	1212.202	813.2308	813.2308	1212.202	0.670870696	0.652388598		2	34.25	1.054099711
2	81.179	81179	976.3479	596.0604	596.0604	976.3479	0.610500007	0.682095069		2	34.5	1.054704918
2	81.507	81507	909.1925	649.9152	649.9152	909.1925	0.714826838	0.664398017		2	34.75	1.055310126
2	81.731	81731	729.2208	533.2997	533.2997	729.2208	0.731328152	0.638266657		2	35	1.055915334
2	82.122	82122	842.6165	631.3706	631.3706	842.6165	0.749297694	0.630176103		2	35.25	1.056520541
2	82.65	82650	1010.946	765.4757	765.4757	1010.946	0.757187525	0.6953544		2	35.5	1.057125749
2	82.955	82955	601.2835	358.5865	358.5865	601.2835	0.596368435	0.756526815		2	35.75	1.051666975
2	83.276	83276	821.0791	558.931	558.931	821.0791	0.68072735	0.884053289		2	36	1.044548289
2	83.518	83518	701.6723	567.0899	567.0899	701.6723	0.808197644	1.00779844		2	36.25	1.037643543
2	83.847	83847	839.4701	627.8875	627.8875	839.4701	0.747956955	1.136666849		2	36.5	1.031388084
2	84.034	84034	903.4377	679.6074	679.6074	903.4377	0.752246004	1.208372442		2	36.75	1.025698877
2	84.394	84394	1605.95	5469.106	5469.106	1605.95	3.405526947	1.359571285		2	37	1.020507595
2	84.73	84730	1153.015	1018.003	1018.003	1153.015	0.882905253	1.408296376		2	37.25	1.015875751
2	85.054	85054	832.7575	945.5841	945.5841	832.7575	1.135485541	1.422972581		2	37.5	1.011797585
2	85.366	85366	641.327	864.474	864.474	641.327	1.347945744	1.397015616		2	37.75	1.008112896
2	85.685	85685	980.5887	1377.475	1377.475	980.5887	1.404742886	1.28770727		2	38	1.005044521
2	85.924	85924	742.4319	861.7749	861.7749	742.4319	1.160746056	1.168578596		2	38.25	1.002497484
2	86.197	86197	935.6561	817.0665	817.0665	935.6561	0.873255141	1.056755308		2	38.5	1.000243884
2	86.504	86504	992.8473	1057.654	1057.654	992.8473	1.065273582	0.949200839		2	38.75	0.998519403
2	86.88	86880	1100.121	806.6602	806.6602	1100.121	0.733246797	0.802097604		2	39	0.997448286
2	87.154	87154	922.33	594.2502	594.2502	922.33	0.64429239	0.721518135		2	39.25	0.996551394
2	87.344	87344	934.75	525.0308	525.0308	934.75	0.561680449	0.677963763		2	39.5	0.995874077
2	87.553	87553	878.994	606.8922	606.8922	878.994	0.690439525	0.634490285		2	39.75	0.995465387
2	87.727	87727	1132.521	653.9384	653.9384	1132.521	0.577418344	0.608502442		2	40	0.995146978
2	87.962	87962	1188.821	745.9755	745.9755	1188.821	0.62749186	0.582716544		2	40.25	0.994815923
2	88.418	88418	827.1821	434.4457	434.4457	827.1821	0.52521168	0.5517403		2	40.5	0.994624487
2	89.37	89370	1112.878	782.6003	782.6003	1112.878	0.703222006	0.582717949		2	40.75	0.994648856
2	89.678	89678	1067.113	543.5629	543.5629	1067.113	0.509377076	0.602407601		2	41	0.994958527
2	89.889	89889	1250.891	663.5323	663.5323	1250.891	0.530447737	0.61023994		2	41.25	0.995369507
2	90.119	90119	955.0129	701.4193	701.4193	955.0129	0.73446055	0.612734604		2	41.5	0.996050955
2	90.494	90494	987.7509	539.464	539.464	987.7509	0.546153894	0.614076299		2	41.75	0.997406045
2	90.724	90724	963.5622	615.258	615.258	963.5622	0.638524425	0.618999117		2	42	0.999009218
2	90.936	90936	1007.465	727.8293	727.8293	1007.465	0.722436313	0.623011328		2	42.25	1.00025715
2	91.181	91181	676.4904	435.6497	435.6497	676.4904	0.643985044	0.629529439		2	42.5	1.001242095
2	91.389	91389	773.9471	451.26	451.26	773.9471	0.583063106	0.640167025		2	42.75	1.001883483
2	91.577	91577	1078.55	766.82	766.82	1078.55	0.710973066	0.65062549		2	43	1.001764203
2	91.795	91795	987.2847	586.5349	586.5349	987.2847	0.594088919	0.66688097		2	43.25	1.001384732
2	91.985	91985	819.464	532.1283	532.1283	819.464	0.649361412	0.689216925		2	43.5	1.000730751
2	92.305	92305	463.6067	326.7688	326.7688	463.6067	0.704840547	0.738860447		2	43.75	0.999889024
2	92.513	92513	877.7672	683.264	683.264	877.7672	0.778411406	0.768044643		2	44	0.998409047
2	92.891	92891	518.2725	431.9154	431.9154	518.2725	0.833375107	0.844823796		2	44.25	0.997025232
2	93.134	93134	997.2521	920.9588	920.9588	997.2521	0.923496476	0.897276474		2	44.5	0.996269217
2	93.328	93328	967.7829	825.7229	825.7229	967.7829	0.85321088	0.91838348		2	44.75	0.995892404
2	93.746	93746	906.8234	912.133	912.133	906.8234	1.005855164	0.908632212		2	45	0.995634592
2	94.062	94062	978.0686	1051.921	1051.921	978.0686	1.075508405	0.885798629		2	45.25	0.995857741
2	94.295	94295	891.1374	824.9444	824.9444	891.1374	0.92572077	0.851026288		2	45.5	0.996152945
2	94.636	94636	850.8341	520.3747	520.3747	850.8341	0.611605365	0.770082411		2	45.75	0.996152478
2	94.854	94854	885.4075	619.1413	619.1413	885.4075	0.699272708	0.730043591		2	46	0.996163999
2	95.252	95252	694.0302	364.104	364.104	694.0302	0.524622704	0.667287624		2	46.25	0.995981928
2	95.681	95681	981.2203	591.1035	591.1035	981.2203	0.602416705	0.611609011		2	46.5	0.99571226
2	95.891	95891	874.9178	643.2362	643.2362	874.9178	0.735196152	0.60892911		2	46.75	0.995453073
2	96.055	96055	820.9995	476.4206	476.4206	820.9995	0.580293411	0.615819689		2	47	0.995140604
2	96.289	96289	1144.227	629.8339	629.8339	1144.227	0.550444885	0.623888478		2	47.25	0.995019048
2	96.459	96459	1267.616	970.8222	970.8222	1267.616	0.765864584	0.63276782		2	47.5	0.995008246
2	96.67	96670	823.2703	455.9502	455.9502	823.2703	0.553828068	0.645962769		2	47.75	0.995100952
2	96.927	96927	442.9509	328.6122	328.6122	442.9509	0.741870487	0.651285085		2	48	0.995242143
2	97.185	97185	896.5509	512.0846	512.0846	896.5509	0.57117181	0.656843751		2	48.25	0.995741425
2	97.413	97413	860.6047	512.764	512.764	860.6047	0.595818266	0.658628814		2	48.5	0.996410145
2	97.635	97635	784.1579	597.7935	597.7935	784.1579	0.762338172	0.656638199		2	48.75	0.996970447
2	97.847	97847	728.3304	539.0371	539.0371	728.3304	0.740099686	0.653112793		2	49	0.997366701
2	98.101	98101	730.5975	432.9456	432.9456	730.5975	0.592591133	0.648481784		2	49.25	0.997749293
2	98.465	98465	678.7363	421.553	421.553	678.7363	0.621085096	0.638669823		2	49.5	0.998155764
2	98.705	98705	894.3126	524.3889	524.3889	894.3126	0.586359736	0.629715436		2	49.75	0.998569128
2	98.988	98988	865.9031	521.0136	521.0136	865.9031	0.601699659	0.619041294		2	50	0.998982833
2	99.276	99276	761.4877	453.0164	453.0164	761.4877	0.594909675	0.602663827		2	50.25	0.999358972
2	99.439	99439	743.9292	501.0231	501.0231	743.9292	0.673482235	0.594435039		2	50.5	0.999711267
2	99.718	99718	735.1289	514.2985	514.2985	735.1289	0.699603158	0.585607161		2	50.75	1.000055021
2	100.021	100021	828.1933	328.055	328.055	828.1933	0.396109217	0.577905508		2	51	1.000392157
2	100.358	100358	821.7605	506.8716	506.8716	821.7605	0.616811833	0.57288193		2	51.25	1.000711474
2	100.63	100630	804.3757	440.4291	440.4291	804.3757	0.547541528	0.572764723		2	51.5	1.001034827
2	100.91	100910	809.93	449.6337	449.6337	809.93	0.555151309	0.573702691		2	51.75	1.001408936
2	101.168	101168	909.7489	514.3144	514.3144	909.7489	0.565336655	0.57868155		2	52	1.001953795
2	101.624	101624	1009.31	691.5595	691.5595	1009.31	0.68518047	0.595776268		2	52.25	1.002531773
2	101.81	101810	1094.257	653.827	653.827	1094.257	0.597507715	0.59799774		2	52.5	1.003055289
2	101.993	101993	765.617	445.5444	445.5444	765.617	0.581941624	0.596207962		2	52.75	1.003551331
2	102.178	102178	719.7596	413.2026	413.2026	719.7596	0.57408418	0.592921602		2	53	1.004046619
2	102.522	102522	921.6691	492.0515	492.0515	921.6691	0.533870019	0.573949516		2	53.25	1.004513798
2	102.691	102691	783.3304	468.7092	468.7092	783.3304	0.598354411	0.561150807		2	53.5	1.004981104
2	102.926	102926	730.1314	450.822	450.822	730.1314	0.617453242	0.548110157		2	53.75	1.005610754
2	103.259	103259	810.4414	365.0046	365.0046	810.4414	0.450377535	0.534611103		2	54	1.005921111
2	103.49	103490	795.1871	443.718	443.718	795.1871	0.558004525	0.52617538		2	54.25	1.006155985
2	103.723	103723	876.3902	476.7134	476.7134	876.3902	0.543951085	0.523319809		2	54.5	1.006960742
2	104.003	104003	776.4113	335.7838	335.7838	776.4113	0.432481856	0.530412717		2	54.75	1.008200334
2	104.289	104289	831.6713	443.4918	443.4918	831.6713	0.533253703	0.54375057		2	55	1.00981446
2	104.481	104481	694.7863	417.133	417.133	694.7863	0.600375972	0.552323255		2	55.25	1.012155227
2	104.701	104701	750.4442	403.85	403.85	750.4442	0.53814794	0.571872008		2	55.5	1.015446387
2	104.869	104869	717.7669	437.0665	437.0665	717.7669	0.608925405	0.585777549		2	55.75	1.019418041
2	105.101	105101	947.5079	584.9172	584.9172	947.5079	0.617321713	0.596187197		2	56	1.023808027
2	105.374	105374	921.118	546.9291	546.9291	921.118	0.593766597	0.607849158		2	56.25	1.028234316
2	105.615	105615	895.3672	552.882	552.882	895.3672	0.617491907	0.612418184		2	56.5	1.033697142
2	105.901	105901	550.2894	378.9465	378.9465	550.2894	0.688631291	0.599729998		2	56.75	1.040314145
2	106.133	106133	747.8181	427.3213	427.3213	747.8181	0.57142412	0.588381718		2	57	1.047937862
2	106.368	106368	930.6496	561.079	561.079	930.6496	0.602889638	0.58072359		2	57.25	1.05780307
2	106.549	106549	748.4047	392.6421	392.6421	748.4047	0.524638742	0.572293315		2	57.5	1.069325711
2	106.844	106844	603.392	267.2507	267.2507	603.392	0.442913893	0.562381735		2	57.75	1.082610466
2	107.083	107083	663.5089	427.564	427.564	663.5089	0.644398289	0.560242031		2	58	1.099598833
2	107.249	107249	812.5678	426.9969	426.9969	812.5678	0.525490796	0.559427929		2	58.25	1.117702179
2	107.452	107452	1057.145	577.2196	577.2196	1057.145	0.546017434	0.55964763		2	58.5	1.134696281
2	107.756	107756	1155.372	732.818	732.818	1155.372	0.634270174	0.563380303		2	58.75	1.15139043
2	108.056	108056	836.7078	501.2381	501.2381	836.7078	0.599059911	0.569127107		2	59	1.169863792
2	108.262	108262	804.3502	477.77	477.77	804.3502	0.593982571	0.575711257		2	59.25	1.19148257
2	108.535	108535	732.7271	355.4853	355.4853	732.7271	0.48515375	0.587541471		2	59.5	1.215762307
2	108.748	108748	765.5046	477.734	477.734	765.5046	0.624077243	0.594219433		2	59.75	1.244793758
2	109.092	109092	725.587	456.3028	456.3028	725.587	0.628874001	0.599690738		2	60	1.277972221
2	109.265	109265	808.0041	395.4011	395.4011	808.0041	0.489355314	0.601359576		2	60.25	1.312580294
2	109.702	109702	915.465	703.5388	703.5388	915.465	0.768504312	0.60062014		2	60.5	1.347861125
2	110.075	110075	1061.918	630.7246	630.7246	1061.918	0.593948497	0.590569723		2	60.75	1.370602466
2	110.487	110487	1100.46	645.1439	645.1439	1100.46	0.586249296	0.57915469		2	61	1.381419897
2	110.693	110693	874.7717	530.9445	530.9445	874.7717	0.606952077	0.574579054		2	61.25	1.377519267
2	110.856	110856	915.051	416.3698	416.3698	915.051	0.4550236	0.569542073		2	61.5	1.373163431
2	111.049	111049	937.9098	519.6015	519.6015	937.9098	0.553999436	0.564893594		2	61.75	1.36312998
2	111.237	111237	1162.657	608.4309	608.4309	1162.657	0.523310744	0.562053423		2	62	1.352574026
2	111.759	111759	827.1758	454.9618	454.9618	827.1758	0.550018267	0.556693004		2	62.25	1.328836321
2	112.062	112062	746.4521	499.9306	499.9306	746.4521	0.669742372	0.557596316		2	62.5	1.293390685
2	112.559	112559	802.2807	489.8002	489.8002	802.2807	0.610509763	0.573796345		2	62.75	1.270426483
2	112.753	112753	647.3028	311.8225	311.8225	647.3028	0.481725863	0.582033205		2	63	1.25755164
2	113.114	113114	863.7762	457.8095	457.8095	863.7762	0.530009394	0.590785362		2	63.25	1.254029054
2	113.361	113361	813.4115	502.6249	502.6249	813.4115	0.617922048	0.588503682		2	63.5	1.265123302
2	113.532	113532	965.9476	575.1349	575.1349	965.9476	0.595410041	0.586629223		2	63.75	1.288792644
2	113.731	113731	941.3737	575.9102	575.9102	941.3737	0.611776386	0.584806099		2	64	1.321553399
2	113.932	113932	943.1851	618.5553	618.5553	943.1851	0.655815386	0.581888653		2	64.25	1.350984725
2	114.196	114196	884.2938	548.2414	548.2414	884.2938	0.619976528	0.579378053		2	64.5	1.387091216
2	114.466	114466	881.04	436.2488	436.2488	881.04	0.495152093	0.577541197		2	64.75	1.432752401
2	114.729	114729	859.9587	492.0694	492.0694	859.9587	0.5722012	0.574903227		2	65	1.467677557
2	114.957	114957	862.4593	440.0952	440.0952	862.4593	0.510279384	0.573693226		2	65.25	1.494437284
2	115.149	115149	1060.488	642.1753	642.1753	1060.488	0.605546975	0.572261412		2	65.5	1.486108659
2	115.509	115509	883.6893	529.1157	529.1157	883.6893	0.598757618	0.56717166		2	65.75	1.461699385
2	115.886	115886	796.5991	440.2156	440.2156	796.5991	0.552618751	0.569013856		2	66	1.43133882
2	116.177	116177	774.2326	429.0553	429.0553	774.2326	0.554168476	0.587548831		2	66.25	1.390784641
2	116.443	116443	808.9205	565.6034	565.6034	808.9205	0.699207648	0.605276335		2	66.5	1.341406141
2	116.755	116755	991.2498	619.2585	619.2585	991.2498	0.624724968	0.618188834		2	66.75	1.296089416
2	117.098	117098	1259.259	584.4258	584.4258	1259.259	0.464102937	0.632026379		2	67	1.258036645
2	117.333	117333	1154.204	466.3461	466.3461	1154.204	0.404041313	0.637200543		2	67.25	1.218427037
2	117.605	117605	1519.535	1792.161	1792.161	1519.535	1.179414097	0.638083674		2	67.5	1.184066079
2	117.908	117908	794.2765	514.6839	514.6839	794.2765	0.647990844	0.637616117		2	67.75	1.157917691
2	118.113	118113	810.9229	425.7116	425.7116	810.9229	0.524971733	0.637978992		2	68	1.135169204
2	118.407	118407	852.3094	504.8798	504.8798	852.3094	0.59236681	0.637426888		2	68.25	1.115614102
2	118.689	118689	888.3093	460.1844	460.1844	888.3093	0.518045235	0.632772431		2	68.5	1.097212153
2	118.998	118998	900.0236	459.0739	459.0739	900.0236	0.510068736	0.61401815		2	68.75	1.080924593
2	119.372	119372	898.1624	782.0467	782.0467	898.1624	0.870718592	0.587377944		2	69	1.066655651
2	119.608	119608	981.1894	566.1117	566.1117	981.1894	0.576964753	0.579670497		2	69.25	1.054738584
2	119.869	119869	905.0378	486.811	486.811	905.0378	0.537890241	0.57413326		2	69.5	1.044357032
2	120.115	120115	785.7845	453.6508	453.6508	785.7845	0.577322154	0.568298414		2	69.75	1.035892564
2	120.413	120413	787.1466	367.4411	367.4411	787.1466	0.466801356	0.550188245		2	70	1.029182904
2	120.665	120665	798.723	369.0231	369.0231	798.723	0.462016369	0.528754142		2	70.25	1.024417417
2	121.029	121029	1101.98	773.7042	773.7042	1101.98	0.702103668	0.51038568		2	70.5	1.020449979
2	121.319	121319	1057.549	479.9534	479.9534	1057.549	0.453835614	0.516923589		2	70.75	1.017740539
2	121.537	121537	1086.727	452.2271	452.2271	1086.727	0.416136803	0.527805095		2	71	1.015771565
2	121.703	121703	952.1495	487.5255	487.5255	952.1495	0.51202621	0.535928837		2	71.25	1.014300806
2	121.976	121976	1158.504	675.3137	675.3137	1158.504	0.582918747	0.555836814		2	71.5	1.012920476
2	122.168	122168	1007.115	567.201	567.201	1007.115	0.563193876	0.570646829		2	71.75	1.012049451
2	122.395	122395	1210.411	856.2346	856.2346	1210.411	0.707391622	0.591537852		2	72	1.011036139
2	122.793	122793	792.7411	423.564	423.564	792.7411	0.534303066	0.638900854		2	72.25	1.009665968
2	122.961	122961	717.7495	476.2948	476.2948	717.7495	0.66359475	0.651017504		2	72.5	1.008334204
2	123.28	123280	924.9364	576.5739	576.5739	924.9364	0.623365996	0.65892995		2	72.75	1.006924997
2	123.668	123668	812.2886	654.2072	654.2072	812.2886	0.805387642	0.656786697		2	73	1.005573691
2	123.878	123878	972.524	651.4408	651.4408	972.524	0.669845474	0.652595675		2	73.25	1.004257949
2	124.056	124056	1086.585	630.6909	630.6909	1086.585	0.58043402	0.647698572		2	73.5	1.002840967
2	124.332	124332	889.3829	612.2117	612.2117	889.3829	0.6883556	0.636709122		2	73.75	1.001540679
2	124.573	124573	1003.227	677.8437	677.8437	1003.227	0.675663334	0.623983432		2	74	1.000534894
2	124.769	124769	955.1874	378.8468	378.8468	955.1874	0.396620391	0.604843517		2	74.25	0.999964192
2	125.021	125021	796.0742	460.3051	460.3051	796.0742	0.578218839	0.577249686		2	74.5	0.999570103
2	125.484	125484	839.0164	559.35	559.35	839.0164	0.6666735	0.533811666		2	74.75	0.999543303
2	125.689	125689	737.7216	518.3526	518.3526	737.7216	0.702639858	0.515958743		2	75	0.999621354
2	125.855	125855	851.8195	302.2954	302.2954	851.8195	0.354881991	0.506439619		2	75.25	0.999837447
2	126.037	126037	909.9191	360.4135	360.4135	909.9191	0.396094004	0.49924048		2	75.5	1.000144865
2	126.203	126203	826.8514	399.5424	399.5424	826.8514	0.483209438	0.493479569		2	75.75	1.000506167
2	126.419	126419	766.9181	353.3859	353.3859	766.9181	0.460787012	0.489509352		2	76	1.000810956
2	126.818	126818	956.9828	480.9992	480.9992	956.9828	0.502620528	0.498305853		2	76.25	1.001056375
2	127.195	127195	884.6412	498.7501	498.7501	884.6412	0.563788008	0.516882429		2	76.5	1.001305516
2	127.451	127451	936.8034	480.3208	480.3208	936.8034	0.51272316	0.52816949		2	76.75	1.001402521
2	127.84	127840	896.315	393.235	393.235	896.315	0.438724109	0.554762836		2	77	1.001269636
2	128.004	128004	871.317	617.1431	617.1431	871.317	0.708287684	0.564663448		2	77.25	1.001086233
2	128.239	128239	861.8588	508.565	508.565	861.8588	0.590079257	0.574085771		2	77.5	1.000795887
2	128.764	128764	771.3418	396.7175	396.7175	771.3418	0.514321278	0.593203221		2	77.75	1.000438924
2	129.021	129021	818.6547	500.7052	500.7052	818.6547	0.611619527	0.602060518		2	78	0.999779521
2	129.212	129212	756.0522	491.2512	491.2512	756.0522	0.64975831	0.610289908		2	78.25	0.999022315
2	129.442	129442	765.3551	412.2753	412.2753	765.3551	0.538671918	0.619575449		2	78.5	0.998163985
2	129.739	129739	811.8974	485.4726	485.4726	811.8974	0.597948214	0.628130178		2	78.75	0.997418619
2	130.007	130007	732.8095	570.8069	570.8069	732.8095	0.778929449	0.634953357		2	79	0.996893201
2	130.215	130215	561.243	291.9257	291.9257	561.243	0.520141365	0.637952738		2	79.25	0.996444332
2	130.461	130461	720.8523	561.6858	561.6858	720.8523	0.779196792	0.643225008		2	79.5	0.996060258
2	130.641	130641	573.7601	358.5486	358.5486	573.7601	0.624910307	0.645039952		2	79.75	0.995830294
2	130.981	130981	751.8978	423.2014	423.2014	751.8978	0.562844312	0.634234695		2	80	0.995805128
2	131.178	131178	748.0337	443.8347	443.8347	748.0337	0.593335167	0.624443913		2	80.25	0.996037362
2	131.397	131397	771.9642	479.875	479.875	771.9642	0.621628568	0.614536335		2	80.5	0.996294085
2	131.765	131765	933.1334	634.8334	634.8334	933.1334	0.680324378	0.594232154		2	80.75	0.996691793
2	132.041	132041	803.5387	462.85	462.85	803.5387	0.576014572	0.574743365		2	81	0.99729081
2	132.524	132524	862.9938	367.9031	367.9031	862.9938	0.426310247	0.547145822		2	81.25	0.997601692
2	132.851	132851	806.6676	475.643	475.643	806.6676	0.5896394	0.532553982		2	81.5	0.997150733
2	133.103	133103	964.5031	550.9973	550.9973	964.5031	0.571275821	0.52128621		2	81.75	0.996251324
2	133.356	133356	970.798	478.6236	478.6236	970.798	0.493020793	0.515332973		2	82	0.996078378
2	133.66	133660	889.7004	458.2615	458.2615	889.7004	0.515073951	0.520916493		2	82.25	0.996522241
2	134.102	134102	859.0662	377.209	377.209	859.0662	0.439091888	0.537281371		2	82.5	0.997554001
2	134.31	134310	710.5612	403.7617	403.7617	710.5612	0.568229309	0.545063751		2	82.75	0.998843599
2	134.547	134547	719.9858	421.9495	421.9495	719.9858	0.58605253	0.557073847		2	83	1.0008159
2	134.78	134780	581	350.8235	350.8235	581	0.603827022	0.56559075		2	83.25	1.004136412
2	134.997	134997	670.3573	350.67	350.67	670.3573	0.523109094	0.561649369		2	83.5	1.008311143
2	135.345	135345	902.7361	571.6552	571.6552	902.7361	0.633247302	0.545131992		2	83.75	1.011657005
2	135.522	135522	1006.935	608.1623	608.1623	1006.935	0.603973742	0.546981044		2	84	1.014888692
2	135.776	135776	1476.963	949.8888	949.8888	1476.963	0.64313649	0.557678022		2	84.25	1.018357544
2	135.982	135982	1345.996	715.0083	715.0083	1345.996	0.531211311	0.569116963		2	84.5	1.020893442
2	136.448	136448	1061.864	513.1959	513.1959	1061.864	0.483297202	0.642774847		2	84.75	1.022038822
2	136.638	136638	857.486	401.7507	401.7507	857.486	0.468521585	0.757428687		2	85	1.02241742
2	136.871	136871	745.6456	441.0587	441.0587	745.6456	0.591512509	0.896370047		2	85.25	1.021954036
2	137.118	137118	1403.692	1445.999	1445.999	1403.692	1.030139803	0.955010767		2	85.5	1.020096288
2	137.323	137323	905.7454	694.7553	694.7553	905.7454	0.767053633	1.002965114		2	85.75	1.01689375
2	137.498	137498	849.9224	1172.111	1172.111	849.9224	1.37908002	1.021485319		2	86	1.012953389
2	137.673	137673	936.2068	2171.756	2171.756	936.2068	2.319739613	1.016109935		2	86.25	1.009634839
2	137.85	137850	924.296	781.3022	781.3022	924.296	0.845294365	0.998215611		2	86.5	1.006706645
2	138.272	138272	916.0047	570.97	570.97	916.0047	0.623326496	0.929248641		2	86.75	1.003442142
2	138.476	138476	734.6532	376.7816	376.7816	734.6532	0.512870018	0.850632242		2	87	1.000561912
2	138.674	138674	765.7856	455.6215	455.6215	765.7856	0.594972666	0.729249783		2	87.25	0.998312047
2	138.986	138986	635.1782	312.2209	312.2209	635.1782	0.491548513	0.577834634		2	87.5	0.996506787
2	139.522	139522	822.7983	510.2951	510.2951	822.7983	0.620194646	0.512008984		2	87.75	0.995185
2	139.787	139787	819.5538	374.3152	374.3152	819.5538	0.456730479	0.49784429		2	88	0.994320984
2	140.162	140162	997.5302	569.5629	569.5629	997.5302	0.570973089	0.514287721		2	88.25	0.993753213
2	140.362	140362	1120.663	676.4918	676.4918	1120.663	0.603653195	0.535513374		2	88.5	0.993460876
2	140.624	140624	1343.872	745.5654	745.5654	1343.872	0.554788998	0.547589709		2	88.75	0.993732847
2	140.84	140840	1309.726	602.5694	602.5694	1309.726	0.46007287	0.541273919		2	89	0.994004817
2	141.128	141128	1257.726	638.8546	638.8546	1257.726	0.507944179	0.530490947		2	89.25	0.994276787
2	141.334	141334	1063.242	535.6117	535.6117	1063.242	0.503753332	0.516926983		2	89.5	0.994685176
2	141.509	141509	801.4432	465.3751	465.3751	801.4432	0.580671344	0.501175125		2	89.75	0.995154961
2	141.734	141734	881.1928	538.1314	538.1314	881.1928	0.610685199	0.485687812		2	90	0.995367714
2	142.168	142168	1027.671	361.2683	361.2683	1027.671	0.351540814	0.459083997		2	90.25	0.995426536
2	142.39	142390	968.2163	451.4588	451.4588	968.2163	0.466278868	0.452006993		2	90.5	0.995460016
2	142.562	142562	908.0258	320.8096	320.8096	908.0258	0.353304499	0.452163537		2	90.75	0.995636756
2	142.776	142776	1064.677	496.8633	496.8633	1064.677	0.466679848	0.454679792		2	91	0.995811369
2	143.009	143009	952.5878	450.7727	450.7727	952.5878	0.473208559	0.463297411		2	91.25	0.996090338
2	143.179	143179	1116.966	605.2308	605.2308	1116.966	0.541852483	0.476340922		2	91.5	0.996534446
2	143.355	143355	1123.248	476.9937	476.9937	1123.248	0.424655731	0.495362653		2	91.75	0.997108935
2	143.517	143517	854.349	491.3551	491.3551	854.349	0.575122228	0.51479673		2	92	0.998045665
2	143.721	143721	978.95	565.0654	565.0654	978.95	0.577215792	0.496385471		2	92.25	0.999342314
2	144.042	144042	1029.627	568.0326	568.0326	1029.627	0.551687747	0.405490581		2	92.5	1.000542297
2	144.366	144366	721.8359	485.702	485.702	721.8359	0.672870385	0.46055964		2	92.75	1.002212699
2	144.651	144651	816.4774	446.2681	446.2681	816.4774	0.546577407	0.831054881		2	93	1.003956809
2	144.838	144838	670.2153	537.7684	537.7684	670.2153	0.802381563	1.07053385		2	93.25	1.005345772
2	145.036	145036	814.4858	677.8643	677.8643	814.4858	0.832260427	1.327484113		2	93.5	1.005495344
2	145.251	145251	714.1556	594.6373	594.6373	714.1556	0.832643894	1.66717549		2	93.75	1.005293818
2	145.427	145427	759.1069	985.5392	985.5392	759.1069	1.298287764	1.835442734		2	94	1.004689874
2	145.704	145704	1086.904	4046.991	4046.991	1086.904	3.723411635	1.917243718		2	94.25	1.00360209
2	145.926	145926	1586.319	7350.247	7350.247	1586.319	4.6335239	1.938007262		2	94.5	1.001750697
2	146.205	146205	1085.451	1590.16	1590.16	1085.451	1.464976309	1.908870453		2	94.75	0.999971404
2	146.419	146419	953.6922	868.9946	868.9946	953.6922	0.911189795	1.771838107		2	95	0.998563154
2	146.725	146725	866.1694	529.9314	529.9314	866.1694	0.611810346	1.401118142		2	95.25	0.997245257
2	147.024	147024	881.375	437.9466	437.9466	881.375	0.4968902	1.096157898		2	95.5	0.996158614
2	147.475	147475	752.0424	462.7757	462.7757	752.0424	0.615358522	0.637877689		2	95.75	0.995343796
2	147.725	147725	1016.045	713.6373	713.6373	1016.045	0.702367809	0.440594168		2	96	0.99543675
2	148.052	148052	565.3223	320.8842	320.8842	565.3223	0.567612847	0.424529838		2	96.25	0.995738809
2	148.235	148235	707.7278	355.7963	355.7963	707.7278	0.502730428	0.457605642		2	96.5	0.996166347
2	148.413	148413	833.1831	375.0282	375.0282	833.1831	0.450114987	0.463846469		2	96.75	0.996577158
2	148.798	148798	844.0258	487.5347	487.5347	844.0258	0.577630091	0.471424767		2	97	0.99675229
2	149.054	149054	671.0824	355.3007	355.3007	671.0824	0.529444223	0.50423925		2	97.25	0.996902562
2	149.372	149372	705.9883	312.7828	312.7828	705.9883	0.44304247	0.525481694		2	97.5	0.996919146
2	149.702	149702	725.2929	412.6685	412.6685	725.2929	0.568968068	0.520955758		2	97.75	0.99681474
2	149.927	149927	779.0436	477.1102	477.1102	779.0436	0.612430678	0.519318645		2	98	0.996667551
2	150.388	150388	738.8933	344.1321	344.1321	738.8933	0.465739911	0.515716362		2	98.25	0.996471706
2	150.754	150754	822.1554	396.5655	396.5655	822.1554	0.482348592	0.505922058		2	98.5	0.996234289
2	151.067	151067	715.2783	402.4464	402.4464	715.2783	0.5626431	0.498264175		2	98.75	0.995921834
2	151.586	151586	849.9774	394.823	394.823	849.9774	0.464509998	0.495875928		2	99	0.995598901
2	151.921	151921	1020.763	430.5804	430.5804	1020.763	0.421822108	0.496824537		2	99.25	0.995123605
2	152.23	152230	1036.222	401.8654	401.8654	1036.222	0.387817861	0.499099904		2	99.5	0.994734536
2	152.465	152465	1040.763	727.6449	727.6449	1040.763	0.699145627	0.505353315		2	99.75	0.994476733
2	152.692	152692	920.4163	515.6794	515.6794	920.4163	0.560267566	0.511901167		2	100	0.994264286
2	152.855	152855	893.6012	436.271	436.271	893.6012	0.488216668	0.515189268		2	100.25	0.994132313
2	153.203	153203	937.9248	379.2251	379.2251	937.9248	0.404323566	0.525389602		2	100.5	0.994076443
2	153.579	153579	967.4424	491.6933	491.6933	967.4424	0.508240387	0.53263362		2	100.75	0.99408801
2	153.778	153778	608.4111	429.8436	429.8436	608.4111	0.706501903	0.532254043		2	101	0.994163995
2	153.948	153948	1103.969	603.4494	603.4494	1103.969	0.546618066	0.531154947		2	101.25	0.994375159
2	154.116	154116	941.3154	424.1475	424.1475	941.3154	0.450590206	0.528857701		2	101.5	0.994688492
2	154.427	154427	915.4294	425.16	425.16	915.4294	0.464437782	0.519978355		2	101.75	0.994894217
2	154.852	154852	868.2911	496.0101	496.0101	868.2911	0.571248628	0.509008354		2	102	0.994854181
2	155.236	155236	883.0976	429.753	429.753	883.0976	0.4866427	0.502084786		2	102.25	0.994615709
2	155.572	155572	857.1756	414.787	414.787	857.1756	0.483899682	0.495747231		2	102.5	0.994154746
2	155.982	155982	865.8738	366.3469	366.3469	865.8738	0.423095028	0.494399789		2	102.75	0.993576828
2	156.167	156167	699.1846	363.1568	363.1568	699.1846	0.519400456	0.497657479		2	103	0.993150015
2	156.544	156544	643.4776	368.692	368.692	643.4776	0.572967886	0.508612857		2	103.25	0.992811195
2	156.755	156755	977.8964	432.5719	432.5719	977.8964	0.442349415	0.514871682		2	103.5	0.992512872
2	157.036	157036	720.7462	436.5822	436.5822	720.7462	0.605736388	0.525574765		2	103.75	0.992444367
2	157.205	157205	931.9768	447.5474	447.5474	931.9768	0.480213027	0.532041129		2	104	0.992656094
2	157.53	157530	726.9816	435.7059	435.7059	726.9816	0.599335527	0.547264917		2	104.25	0.993043746
2	157.81	157810	553.2363	294.6876	294.6876	553.2363	0.53266136	0.562381944		2	104.5	0.993447604
2	158.005	158005	880.8435	445.4666	445.4666	880.8435	0.505727294	0.569701866		2	104.75	0.99418032
2	158.36	158360	1027.161	683.3651	683.3651	1027.161	0.665295022	0.577987553		2	105	0.994706135
2	158.575	158575	866.0515	446.9104	446.9104	866.0515	0.51603213	0.581815963		2	105.25	0.995070441
2	159.07	159070	709.7792	433.3502	433.3502	709.7792	0.610542264	0.584666547		2	105.5	0.995327396
2	159.276	159276	893.2292	575.8992	575.8992	893.2292	0.644738439	0.581397574		2	105.75	0.995200054
2	159.602	159602	1131.41	677.2164	677.2164	1131.41	0.598559673	0.571195611		2	106	0.994814189
2	159.863	159863	1151.31	567.0946	567.0946	1151.31	0.492564644	0.563971973		2	106.25	0.994469216
2	160.274	160274	658.1382	366.8166	366.8166	658.1382	0.557354975	0.542376901		2	106.5	0.994135111
2	160.523	160523	707.1237	354.1396	354.1396	707.1237	0.500817042	0.531321298		2	106.75	0.99383303
2	160.903	160903	767.4251	447.7903	447.7903	767.4251	0.583497074	0.522622536		2	107	0.993680748
2	161.103	161103	950.8486	452.2726	452.2726	950.8486	0.475651539	0.519605275		2	107.25	0.993628724
2	161.475	161475	1085.047	555.7	555.7	1085.047	0.512143714	0.52595921		2	107.5	0.993655737
2	161.67	161670	1159.15	664.2417	664.2417	1159.15	0.573042057	0.541195653		2	107.75	0.993758362
2	161.971	161971	809.5895	414.4005	414.4005	809.5895	0.511864964	0.575685976		2	108	0.993917091
2	162.134	162134	835.5285	469.1843	469.1843	835.5285	0.561541946	0.591550846		2	108.25	0.994160258
2	162.551	162551	1018.348	548.3977	548.3977	1018.348	0.53851699	0.634935064		2	108.5	0.994517888
2	162.803	162803	858.8535	597.1402	597.1402	858.8535	0.69527597	0.663264062		2	108.75	0.99479292
2	162.982	162982	911.5908	748.5015	748.5015	911.5908	0.821093741	0.679603876		2	109	0.994925856
2	163.193	163193	745.6588	538.1291	538.1291	745.6588	0.721682759	0.691541114		2	109.25	0.995025732
2	163.374	163374	868.6294	717.3258	717.3258	868.6294	0.825813402	0.701890219		2	109.5	0.995017276
2	163.735	163735	818.9492	451.5703	451.5703	818.9492	0.551402089	0.691688901		2	109.75	0.994962609
2	164.048	164048	1351.677	931.1649	931.1649	1351.677	0.688896016	0.676057491		2	110	0.9947374
2	164.306	164306	1335.88	1002.631	1002.631	1335.88	0.750539719	0.71024764		2	110.25	0.994507736
2	164.601	164601	1304.47	1016.545	1016.545	1304.47	0.779278174	0.846821851		2	110.5	0.99427855
2	164.774	164774	1306.396	926.8904	926.8904	1306.396	0.709501866	0.926103788		2	110.75	0.99407634
2	165.018	165018	1154.969	1048.474	1048.474	1154.969	0.907794062	1.055357235		2	111	0.993850875
2	165.328	165328	1470.851	1224.437	1224.437	1470.851	0.832468415	1.257319318		2	111.25	0.993712001
2	165.51	165510	1687.719	2140.988	2140.988	1687.719	1.268568998	1.330181352		2	111.5	0.993626172
2	165.711	165711	1500.566	2995.158	2995.158	1500.566	1.996018836	1.375147117		2	111.75	0.993540342
2	166.002	166002	1384.378	3214.47	3214.47	1384.378	2.321959754	1.416066629		2	112	0.993561272
2	166.248	166248	793.2893	1001.913	1001.913	793.2893	1.262985647	1.394729094		2	112.25	0.993772326
2	166.634	166634	984.5743	1099.239	1099.239	984.5743	1.116461195	1.280858102		2	112.5	0.994044765
2	167.156	167156	951.8956	772.941	772.941	951.8956	0.812001862	1.113456707		2	112.75	0.994380181
2	167.512	167512	1022.168	815.2079	815.2079	1022.168	0.797528293	0.980568003		2	113	0.994584645
2	167.737	167737	906.9984	741.6601	741.6601	906.9984	0.817708278	0.880311227		2	113.25	0.994635045
2	167.948	167948	1255.31	1034.214	1034.214	1255.31	0.823871394	0.81614562		2	113.5	0.994549824
2	168.238	168238	1274.463	848.3559	848.3559	1274.463	0.665657536	0.771433286		2	113.75	0.994467925
2	169.508	169508	970.8361	824.8988	824.8988	970.8361	0.849678746	0.705732622		2	114	0.994357987
2	169.991	169991	926.4943	672.8175	672.8175	926.4943	0.726197128	0.697124088		2	114.25	0.994283389
2	170.377	170377	959.8814	553.7183	553.7183	959.8814	0.576861162	0.682040175		2	114.5	0.994222859
2	170.713	170713	843.1643	642.3096	642.3096	843.1643	0.761784625	0.671623802		2	114.75	0.99414234
2	171.142	171142	962.5317	496.1771	496.1771	962.5317	0.515491698	0.669781156		2	115	0.994094892
2	171.528	171528	830.9116	537.7053	537.7053	830.9116	0.647126963	0.673482206		2	115.25	0.994010003
2	171.73	171730	787.1641	587.8058	587.8058	787.1641	0.746738577	0.676765299		2	115.5	0.993891834
2	171.931	171931	799.6493	558.4282	558.4282	799.6493	0.698341385	0.686392135		2	115.75	0.993926952
2	172.372	172372	958.1372	690.8842	690.8842	958.1372	0.721070218	0.728915285		2	116	0.994191928
2	172.661	172661	737.5463	533.9948	533.9948	737.5463	0.724015292	0.750165946		2	116.25	0.994731493
2	172.963	172963	722.3993	406.4748	406.4748	722.3993	0.562673303	0.758891929		2	116.5	0.995240385
2	173.225	173225	690.4077	536.2452	536.2452	690.4077	0.776708023	0.762156042		2	116.75	0.995586297
2	173.47	173470	1032.066	1152.489	1152.489	1032.066	1.116681491	0.763086191		2	117	0.995923661
2	173.688	173688	694.1775	563.1017	563.1017	694.1775	0.811178265	0.759281009		2	117.25	0.996167728
2	173.915	173915	728.9483	440.9539	440.9539	728.9483	0.604917935	0.753693185		2	117.5	0.996246953
2	174.193	174193	780.9347	556.9584	556.9584	780.9347	0.713194586	0.744096181		2	117.75	0.99625087
2	174.529	174529	764.1925	575.915	575.915	764.1925	0.753625559	0.725363787		2	118	0.996248163
2	174.776	174776	746.9077	406.7047	406.7047	746.9077	0.544518017	0.715828664		2	118.25	0.996246249
2	175.08	175080	963.1187	647.853	647.853	963.1187	0.672661636	0.718311556		2	118.5	0.996185074
2	175.254	175254	790.1413	672.5184	672.5184	790.1413	0.851136879	0.722711532		2	118.75	0.995957005
2	175.423	175423	824.0958	604.0791	604.0791	824.0958	0.733020481	0.72443701		2	119	0.995449016
2	175.595	175595	622.7837	475.7903	475.7903	622.7837	0.763973591	0.727465044		2	119.25	0.994853661
2	175.87	175870	714.3838	552.1001	552.1001	714.3838	0.772834014	0.737967409		2	119.5	0.99442337
2	176.087	176087	829.5278	607.983	607.983	829.5278	0.732926612	0.738216895		2	119.75	0.99420473
2	176.336	176336	719.9172	434.1824	434.1824	719.9172	0.603100468	0.713769355		2	120	0.994016444
2	176.53	176530	608.2248	493.3304	493.3304	608.2248	0.811098791	0.69575288		2	120.25	0.993650961
2	176.735	176735	910.0209	605.369	605.369	910.0209	0.665225381	0.680420556		2	120.5	0.993072385
2	176.967	176967	948.5791	657.607	657.607	948.5791	0.693254785	0.656521477		2	120.75	0.992459781
2	177.234	177234	915.7045	602.2535	602.2535	915.7045	0.657694158	0.644286394		2	121	0.992038005
2	177.435	177435	1040.365	588.109	588.109	1040.365	0.565291028	0.651126		2	121.25	0.992155652
2	177.831	177831	794.9341	402.4269	402.4269	794.9341	0.506239322	0.675130511		2	121.5	0.99250971
2	178.254	178254	836.35	598.1963	598.1963	836.35	0.715246368	0.727854171		2	121.75	0.992957639
2	178.558	178558	909.5626	807.2702	807.2702	909.5626	0.887536713	0.778059314		2	122	0.993570519
2	178.901	178901	738.8448	673.4986	673.4986	738.8448	0.911556256	0.819731549		2	122.25	0.994256064
2	179.391	179391	773.4826	697.6481	697.6481	773.4826	0.901957071	0.874243246		2	122.5	0.995119953
2	179.784	179784	770.1219	686.8781	686.8781	770.1219	0.891908281	0.901353494		2	122.75	0.996114593
2	180.045	180045	873.466	667.2225	667.2225	873.466	0.763879189	0.888904795		2	123	0.996723103
2	180.512	180512	601.9189	531.5163	531.5163	601.9189	0.883036402	0.836136211		2	123.25	0.996930417
2	180.682	180682	625.6037	637.6033	637.6033	625.6037	1.019180833	0.819910811		2	123.5	0.996914666
2	181.046	181046	698.1941	506.256	506.256	698.1941	0.725093495	0.77810254		2	123.75	0.996828928
2	181.313	181313	843.0768	570.2202	570.2202	843.0768	0.676356175	0.738738869		2	124	0.996631309
2	181.673	181673	796.3047	568.9393	568.9393	796.3047	0.714474371	0.692953301		2	124.25	0.996321552
2	181.856	181856	779.929	471.2377	471.2377	779.929	0.604205896	0.670407277		2	124.5	0.995915815
2	182.066	182066	1071.422	643.7671	643.7671	1071.422	0.600852979	0.639230552		2	124.75	0.995209078
2	182.353	182353	841.1384	600.1215	600.1215	841.1384	0.713463444	0.607680072		2	125	0.994301392
2	182.764	182764	809.0216	483.2564	483.2564	809.0216	0.59733436	0.604106538		2	125.25	0.993506234
2	183.065	183065	720.4534	440.9617	440.9617	720.4534	0.612061377	0.611237269		2	125.5	0.992725685
2	183.293	183293	797.1164	401.5903	401.5903	797.1164	0.503803836	0.621826732		2	125.75	0.992058454
2	183.716	183716	906.9925	610.0824	610.0824	906.9925	0.672643269	0.655935199		2	126	0.991665397
2	183.878	183878	792.3213	519.9202	519.9202	792.3213	0.656198691	0.663871362		2	126.25	0.991394983
2	184.058	184058	1057.984	670.9256	670.9256	1057.984	0.63415477	0.673539915		2	126.5	0.991350833
2	184.248	184248	1069.601	775.3731	775.3731	1069.601	0.724918077	0.687558204		2	126.75	0.991535099
2	184.436	184436	912.3184	748.6635	748.6635	912.3184	0.820616465	0.6956643		2	127	0.991885043
2	184.668	184668	895.3578	647.4934	647.4934	895.3578	0.723167208	0.694792079		2	127.25	0.992287355
2	184.992	184992	1275.612	769.765	769.765	1275.612	0.6034476	0.686796593		2	127.5	0.99269563
2	185.179	185179	934.3832	645.2608	645.2608	934.3832	0.69057406	0.681702585		2	127.75	0.993267021
2	185.573	185573	915.5539	656.848	656.848	915.5539	0.717432365	0.650527721		2	128	0.993795651
2	185.846	185846	901.7443	557.4055	557.4055	901.7443	0.618141418	0.630014217		2	128.25	0.994132128
2	186.13	186130	858.101	420.5498	420.5498	858.101	0.49009359	0.617495579		2	128.5	0.994436483
2	186.542	186542	1441.277	899.1688	899.1688	1441.277	0.623869527	0.59855842		2	128.75	0.994740838
2	186.893	186893	1314.327	864.6513	864.6513	1314.327	0.657866193	0.595368651		2	129	0.995029807
2	187.079	187079	777.7496	434.5875	434.5875	777.7496	0.558775601	0.601945541		2	129.25	0.995380424
2	187.46	187460	896.4611	501.969	501.969	896.4611	0.5599451	0.626304038		2	129.5	0.995695426
2	187.759	187759	713.5596	506.1217	506.1217	713.5596	0.709291417	0.647226739		2	129.75	0.995934943
2	188.241	188241	1081.31	682.3717	682.3717	1081.31	0.631060196	0.677854715		2	130	0.996147738
2	188.678	188678	734.0385	631.9739	631.9739	734.0385	0.860954705	0.711588532		2	130.25	0.996279051
2	189.103	189103	862.9449	612.9265	612.9265	862.9449	0.710273043	0.757066409		2	130.5	0.996443385
2	189.36	189360	732.289	584.0623	584.0623	732.289	0.797584424	0.790795467		2	130.75	0.996375105
2	189.706	189706	877.6764	741.1149	741.1149	877.6764	0.844405637	0.841938146		2	131	0.996098099
2	189.879	189879	873.508	718.8548	718.8548	873.508	0.822951593	0.868480255		2	131.25	0.995693439
2	190.292	190292	838.1597	760.252	760.252	838.1597	0.907049098	0.932480757		2	131.5	0.995281107
2	190.553	190553	891.8974	837.4134	837.4134	891.8974	0.938912256	0.985532915		2	131.75	0.994819951
2	190.79	190790	858.2613	919.0792	919.0792	858.2613	1.070861753	1.045867258		2	132	0.994237511
2	191.066	191066	926.3552	1190.49	1190.49	926.3552	1.285133392	1.124202017		2	132.25	0.993741477
2	191.357	191357	1043.254	1343.751	1343.751	1043.254	1.288038196	1.213280052		2	132.5	0.993263911
2	191.655	191655	1538.974	1813.912	1813.912	1538.974	1.178650192	1.312225415		2	132.75	0.992880902
2	191.845	191845	1524.045	2004.818	2004.818	1524.045	1.315458533	1.379691836		2	133	0.992507485
2	192.104	192104	1295.574	1713.691	1713.691	1295.574	1.322727224	1.419560151		2	133.25	0.992237869
2	192.272	192272	1134.401	1810.84	1810.84	1134.401	1.596296195	1.462552512		2	133.5	0.992242903
2	192.671	192671	842.3083	1760.216	1760.216	842.3083	2.089752648	1.598085708		2	133.75	0.992452556
2	193.103	193103	921.5623	1680.033	1680.033	921.5623	1.823027049	1.810957372		2	134	0.992762013
2	193.426	193426	1403.759	2555.286	2555.286	1403.759	1.820316735	2.190322167		2	134.25	0.993073403
2	193.67	193670	1107.393	2141.48	2141.48	1107.393	1.933803085	2.683713125		2	134.5	0.993470356
2	193.902	193902	1104.652	2618.742	2618.742	1104.652	2.370648856	3.261020499		2	134.75	0.993798064
2	194.137	194137	613.0182	2384.562	2384.562	613.0182	3.889871459	3.842442781		2	135	0.993698195
2	194.396	194396	730.0878	3808.702	3808.702	730.0878	5.216772558	4.62390213		2	135.25	0.993301487
2	194.574	194574	683.9632	3807.066	3807.066	683.9632	5.566185432	5.254681569		2	135.5	0.993204873
2	194.838	194838	602.4959	3407.005	3407.005	602.4959	5.654818564	6.045956626		2	135.75	0.993533576
2	195.116	195116	396.8446	2948.245	2948.245	396.8446	7.429217885	6.854324523		2	136	0.994047737
2	195.352	195352	752.9346	5697.858	5697.858	752.9346	7.567533754	7.427810572		2	136.25	0.99536886
2	195.581	195581	864.55	6576.857	6576.857	864.55	7.607260424	7.732925434		2	136.5	0.997464267
2	195.743	195743	1010.208	7785.359	7785.359	1010.208	7.706689117	7.895715585		2	136.75	1.002481229
2	196.026	196026	1219.407	9408.765	9408.765	1219.407	7.715852869	7.999737262		2	137	1.005917435
2	196.189	196189	1094.529	9682.183	9682.183	1094.529	8.845981239	7.899078565		2	137.25	1.007886363
2	196.448	196448	1119.59	8889.084	8889.084	1119.59	7.939588599	7.61172754		2	137.5	1.009074396
2	196.766	196766	975.5944	7357.22	7357.22	975.5944	7.5412692	6.928033031		2	137.75	1.00863648
2	197.205	197205	1384.099	7868.861	7868.861	1384.099	5.685186537	5.49543689		2	138	1.007478907
2	197.514	197514	1336.78	5170.791	5170.791	1336.78	3.868094226	4.877691071		2	138.25	1.006112946
2	198.064	198064	2396.163	7542.206	7542.206	2396.163	3.147618088	4.249052777		2	138.5	1.0028725
2	198.438	198438	1481.041	5070.623	5070.623	1481.041	3.423688473	4.234356191		2	138.75	0.998073168
2	198.856	198856	1314.077	6129.509	6129.509	1314.077	4.66449759	5.52683373		2	139	0.994186589
2	199.186	199186	1347.013	7854.005	7854.005	1347.013	5.830682406	7.006571552		2	139.25	0.993160134
2	199.452	199452	1056.864	8335.891	8335.891	1056.864	7.887382861	7.866536119		2	139.5	0.992133679
2	199.761	199761	470.3249	4415.152	4415.152	470.3249	9.3874511	8.761045201		2	139.75	0.991635909
2	200.14	200140	729.3444	8134.857	8134.857	729.3444	11.15365663	9.929715099		2	140	0.991882044
2	200.322	200322	809.4114	9748.955	9748.955	809.4114	12.04449925	10.20359514		2	140.25	0.992431771
2	200.533	200533	791.4741	7544.528	7544.528	791.4741	9.53224875	10.20756659		2	140.5	0.993041821
2	200.829	200829	710.6266	7236.132	7236.132	710.6266	10.18274858	9.905846025		2	140.75	0.993109733
2	201.031	201031	839.8668	7638.084	7638.084	839.8668	9.094399255	9.613526181		2	141	0.992821473
2	201.315	201315	694.0177	6500.785	6500.785	694.0177	9.366886464	8.745519331		2	141.25	0.992392685
2	201.484	201484	1043.932	9146.185	9146.185	1043.932	8.76128426	8.182476961		2	141.5	0.991708231
2	201.863	201863	1100.527	5622.196	5622.196	1100.527	5.10863977	6.843932898		2	141.75	0.991130576
2	202.108	202108	946.2484	5566.15	5566.15	946.2484	5.882334913	5.813169336		2	142	0.99061823
2	202.477	202477	872.2234	3840.584	3840.584	872.2234	4.403211379	4.528482198		2	142.25	0.990186539
2	202.64	202640	882.4618	4095.112	4095.112	882.4618	4.640554413	4.089790867		2	142.5	0.990040677
2	202.986	202986	933.9746	2755.141	2755.141	933.9746	2.949909987	3.214553484		2	142.75	0.990116468
2	203.203	203203	1382.859	2815.959	2815.959	1382.859	2.036331253	2.852626562		2	143	0.990403669
2	203.385	203385	897.5652	2273.126	2273.126	897.5652	2.532546939	2.62638608		2	143.25	0.991107422
2	203.811	203811	728.777	1784.261	1784.261	728.777	2.448294883	2.21037272		2	143.5	0.99206837
2	204.064	204064	692.4117	1528.441	1528.441	692.4117	2.207416484	2.061907648		2	143.75	0.991246479
2	204.323	204323	755.4154	1561.16	1561.16	755.4154	2.066624535	1.964763155		2	144	0.988879774
2	204.642	204642	854.7184	1731.932	1731.932	854.7184	2.026318844	1.868100034		2	144.25	0.989664108
2	205.002	205002	839.431	1479.935	1479.935	839.431	1.763021618	1.849746165		2	144.5	0.996147145
2	205.204	205204	729.0816	1392.13	1392.13	729.0816	1.909429617	1.813010602		2	144.75	1.006948552
2	205.5	205500	977.7453	1387.883	1387.883	977.7453	1.419472945	1.718949383		2	145	1.017744863
2	205.765	205765	996.6539	1806.997	1806.997	996.6539	1.813063692	1.636597887		2	145.25	1.030610704
2	205.992	205992	965.7279	1702.923	1702.923	965.7279	1.763356946	1.575261796		2	145.5	1.037009859
2	206.267	206267	904.5809	1404.464	1404.464	904.5809	1.552612928	1.509131967		2	145.75	1.039167787
2	206.516	206516	1168.858	1590.358	1590.358	1168.858	1.360608389	1.454425515		2	146	1.039459758
2	206.721	206721	871.9362	1237.582	1237.582	871.9362	1.41934926	1.417685049		2	146.25	1.037780642
2	206.928	206928	1181.636	1436.559	1436.559	1181.636	1.215737334	1.387080909		2	146.5	1.03088187
2	207.152	207152	759.3073	1018.87	1018.87	759.3073	1.341841439	1.358840484		2	146.75	1.020916072
2	207.339	207339	814.1656	1143.494	1143.494	814.1656	1.404498053	1.352303518		2	147	1.012391321
2	207.631	207631	983.1871	1327.102	1327.102	983.1871	1.349795985	1.36440887		2	147.25	1.003895218
2	207.807	207807	886.168	1088.713	1088.713	886.168	1.228562756	1.357150244		2	147.5	0.995591895
2	208.001	208001	909.6768	1440.68	1440.68	909.6768	1.583727319	1.333166348		2	147.75	0.98961471
2	208.208	208208	946.9794	1244.614	1244.614	946.9794	1.314298917	1.30394411		2	148	0.989204105
2	208.425	208425	827.5863	1062.403	1062.403	827.5863	1.283736814	1.269662903		2	148.25	0.99024209
2	208.633	208633	773.4945	1068.325	1068.325	773.4945	1.381166899	1.213449057		2	148.5	0.990490408
2	208.948	208948	876.6536	978.2423	978.2423	876.6536	1.115882374	1.100291107		2	148.75	0.990654928
2	209.121	209121	1011.572	992.2269	992.2269	1011.572	0.980876201	1.06100055		2	149	0.991552175
2	209.373	209373	1135.149	1046.615	1046.615	1135.149	0.922006715	1.021878441		2	149.25	0.992221315
2	209.749	209749	654.2228	509.8248	509.8248	654.2228	0.779283143	0.990970846		2	149.5	0.992435086
2	209.99	209990	806.2537	798.2611	798.2611	806.2537	0.990086743	1.029852332		2	149.75	0.992330788
2	210.191	210191	738.5616	786.2608	786.2608	738.5616	1.064583916	1.084622281		2	150	0.99226866
2	210.424	210424	735.1435	828.8353	828.8353	735.1435	1.127446954	1.139569074		2	150.25	0.992203349
2	210.841	210841	788.0593	1136.904	1136.904	788.0593	1.442663008	1.279214188		2	150.5	0.992067095
2	211.104	211104	942.9703	1364.318	1364.318	942.9703	1.446830298	1.384112413		2	150.75	0.991843428
2	211.323	211323	901.013	1421.089	1421.089	901.013	1.577212537	1.437938902		2	151	0.99163863
2	211.652	211652	897.0163	1251.446	1251.446	897.0163	1.395120691	1.461772745		2	151.25	0.991555673
2	211.938	211938	880.2681	1123.87	1123.87	880.2681	1.276736031	1.457282874		2	151.5	0.991517212
2	212.283	212283	913.3999	1185.053	1185.053	913.3999	1.297408725	1.429244188		2	151.75	0.991519507
2	212.481	212481	977.6642	1941.535	1941.535	977.6642	1.985891475	1.38538625		2	152	0.991555144
2	212.807	212807	939.6015	1140.007	1140.007	939.6015	1.213287761	1.294231324		2	152.25	0.99162956
2	213.071	213071	635.1442	741.7833	741.7833	635.1442	1.167897463	1.23752297		2	152.5	0.991854587
2	213.331	213331	701.0938	691.7723	691.7723	701.0938	0.986704347	1.17090946		2	152.75	0.992078862
2	213.574	213574	533.4901	604.0239	604.0239	533.4901	1.132212013	1.118371876		2	153	0.992291769
2	213.902	213902	700.405	638.4362	638.4362	700.405	0.911524332	1.042555297		2	153.25	0.992520972
2	214.226	214226	672.268	687.9142	687.9142	672.268	1.023273754	0.978067065		2	153.5	0.992682
2	214.484	214484	647.4517	733.6564	733.6564	647.4517	1.133144604	0.970416603		2	153.75	0.99272198
2	214.786	214786	770.7191	793.7823	793.7823	770.7191	1.029924262	0.987124095		2	154	0.992659677
2	215.013	215013	715.508	654.6434	654.6434	715.508	0.914935123	0.992057342		2	154.25	0.992478739
2	215.327	215327	666.9058	529.5357	529.5357	666.9058	0.794018735	0.996439115		2	154.5	0.992246792
2	215.548	215548	626.8124	551.6945	551.6945	626.8124	0.88015888	0.996396528		2	154.75	0.992031053
2	215.78	215780	675.0084	806.8883	806.8883	675.0084	1.195375198	0.98388397		2	155	0.991853818
2	216.034	216034	762.4469	833.3275	833.3275	762.4469	1.092964638	0.965381691		2	155.25	0.991702731
2	216.52	216520	933.9129	935.019	935.019	933.9129	1.001184372	0.932231131		2	155.5	0.991545082
2	216.716	216716	779.8019	803.1346	803.1346	779.8019	1.029921317	0.919758632		2	155.75	0.991480121
2	216.896	216896	921.7496	683.746	683.746	921.7496	0.74179148	0.906344593		2	156	0.991465227
2	217.059	217059	1180.216	830.087	830.087	1180.216	0.703334813	0.896464968		2	156.25	0.99164418
2	217.235	217235	596.1312	528.1011	528.1011	596.1312	0.885880658	0.881549615		2	156.5	0.991887062
2	217.528	217528	871.3911	754.032	754.032	871.3911	0.865319832	0.842649583		2	156.75	0.992134099
2	217.898	217898	953.2281	818.5669	818.5669	953.2281	0.858731399	0.81812098		2	157	0.992451046
2	218.082	218082	1004.057	1054.163	1054.163	1004.057	1.049903541	0.821090323		2	157.25	0.992783549
2	218.421	218421	724.6078	573.4223	573.4223	724.6078	0.791355406	0.845690189		2	157.5	0.993175065
2	218.655	218655	925.6816	701.3535	701.3535	925.6816	0.757661706	0.892103612		2	157.75	0.993619148
2	218.873	218873	971.9985	962.6534	962.6534	971.9985	0.990385685	0.947517051		2	158	0.993965897
2	219.076	219076	966.2118	833.8393	833.8393	966.2118	0.862998465	1.010688828		2	158.25	0.994163349
2	219.276	219276	823.097	773.2923	773.2923	823.097	0.939491093	1.083842432		2	158.5	0.994332528
2	219.688	219688	1195.885	1815.582	1815.582	1195.885	1.51819113	1.269817039		2	158.75	0.99441087
2	219.867	219867	1457.208	2121.411	2121.411	1457.208	1.455805211	1.367083769		2	159	0.994459002
2	220.126	220126	1467.314	2222.471	2222.471	1467.314	1.514652624	1.52598225		2	159.25	0.994376983
2	220.297	220297	1502.93	2578.163	2578.163	1502.93	1.715424537	1.642020107		2	159.5	0.994128829
2	220.575	220575	2238.51	3855.269	3855.269	2238.51	1.722247834	1.848801705		2	159.75	0.993885166
2	220.791	220791	2649.018	4971.768	4971.768	2649.018	1.876834359	2.024263216		2	160	0.993539947
2	220.971	220971	4944.609	11386.91	11386.91	4944.609	2.302893919	2.180729055		2	160.25	0.993100787
2	226.877	226877	11565.27	25357.58	25357.58	11565.27	2.192562733	2.10686289		2	160.5	0.992723152
2	227.244	227244	2608.931	5207.885	5207.885	2608.931	1.996175828	1.921434006		2	160.75	0.992515283
2	227.631	227631	2180.912	3689.396	3689.396	2180.912	1.691675776	1.726336355		2	161	0.992349265
2	227.997	227997	1327.673	2378.738	2378.738	1327.673	1.791659543	1.5843431		2	161.25	0.992381258
2	228.403	228403	901.3619	1295.594	1295.594	901.3619	1.437373823	1.526134335		2	161.5	0.992575049
2	228.652	228652	987.7232	1470.958	1470.958	987.7232	1.489241115	1.544390997		2	161.75	0.993325607
2	228.885	228885	621.8469	1012.751	1012.751	621.8469	1.628617912	1.594483289		2	162	0.994266602
2	229.089	229089	903.4892	1849.429	1849.429	903.4892	2.046985177	1.664674286		2	162.25	0.99510612
2	229.29	229290	803.0946	1449.462	1449.462	803.0946	1.804845905	1.763882673		2	162.5	0.995975692
2	229.554	229554	948.108	1632.864	1632.864	948.108	1.722234176	1.912010456		2	162.75	0.996901001
2	229.922	229922	785.0761	1815.165	1815.165	785.0761	2.312087962	2.197176119		2	163	0.997680523
2	230.265	230265	718.3816	1625.471	1625.471	718.3816	2.262684623	2.52304737		2	163.25	0.99815453
2	230.671	230671	764.375	2270.856	2270.856	764.375	2.970866394	3.006001772		2	163.5	0.998272528
2	230.859	230859	756.9331	3036.879	3036.879	756.9331	4.012083763	3.34922098		2	163.75	0.998025466
2	231.111	231111	737.4413	3113.948	3113.948	737.4413	4.222638466	3.835775558		2	164	0.997608055
2	231.37	231370	687.1955	2861.409	2861.409	687.1955	4.163893681	4.45694933		2	164.25	0.99842287
2	231.575	231575	877.097	4154.876	4154.876	877.097	4.737076971	5.144090514		2	164.5	1.001673719
2	231.872	231872	652.3389	4002.061	4002.061	652.3389	6.134941516	6.319098158		2	164.75	1.005519888
2	232.222	232222	679.4759	4906.277	4906.277	679.4759	7.220678467	7.897832818		2	165	1.009890092
2	232.54	232540	972.3926	8858.892	8858.892	972.3926	9.11040664	9.650670294		2	165.25	1.015262067
2	232.997	232997	525.613	6179.951	6179.951	525.613	11.75760683	12.43501324		2	165.5	1.019263105
2	233.19	233190	673.0755	9656.312	9656.312	673.0755	14.34655102	13.69852553		2	165.75	1.021083616
2	233.4	233400	775.2232	12669.7	12669.7	775.2232	16.34329313	15.25502474		2	166	1.022258911
2	233.621	233621	753.6162	12534.44	12534.44	753.6162	16.63239193	16.71882175		2	166.25	1.02153522
2	233.982	233982	734.1321	14366.63	14366.63	734.1321	19.56954341	18.89956616		2	166.5	1.019069547
2	234.251	234251	883.0467	16623.93	16623.93	883.0467	18.82565214	20.5060883		2	166.75	1.016504245
2	234.578	234578	849.8711	19767.55	19767.55	849.8711	23.25946841	22.05408729		2	167	1.013823853
2	234.839	234839	757.0969	17624.3	17624.3	757.0969	23.27879034	22.97787612		2	167.25	1.010978187
2	235.274	235274	1099.605	28570.08	28570.08	1099.605	25.98212995	24.22361729		2	167.5	1.007858237
2	235.962	235962	1236.181	27270.37	27270.37	1236.181	22.06017565	24.62480049		2	167.75	1.004224468
2	236.238	236238	1166.579	26635.03	26635.03	1166.579	22.83174136	23.15450551		2	168	1.001943376
2	236.407	236407	1146.54	30552.38	30552.38	1146.54	26.64746106	22.3082544		2	168.25	1.000695815
2	236.909	236909	1042.318	23761.7	23761.7	1042.318	22.79697751	19.79557055		2	168.5	1.000263425
2	237.133	237133	899.9494	20372.42	20372.42	899.9494	22.63729494	18.49734753		2	168.75	0.999831035
2	237.483	237483	1184.895	15567.74	15567.74	1184.895	13.1384975	17.49303315		2	169	0.999398645
2	237.687	237687	899.8605	10986.62	10986.62	899.8605	12.20924799	17.63375378		2	169.25	0.998966255
2	237.853	237853	710.7561	9713.151	9713.151	710.7561	13.6659411	17.88799235		2	169.5	0.998533865
2	238.067	238067	1047.251	14607.43	14607.43	1047.251	13.94835622	18.30268292		2	169.75	0.998375828
2	238.364	238364	972.1355	17283.38	17283.38	972.1355	17.77877672	19.726859		2	170	0.998220465
2	238.656	238656	716.3925	17055.52	17055.52	716.3925	23.80750776	21.97434055		2	170.25	0.997893849
2	238.977	238977	955.739	28207.1	28207.1	955.739	29.51339225	24.04953207		2	170.5	0.997600446
2	239.195	239195	931.9635	27026.09	27026.09	931.9635	28.99908634	25.4209817		2	170.75	0.99737437
2	240.01	240010	860.0265	27110.62	27110.62	860.0265	31.5230054	30.66095936		2	171	0.99733847
2	240.186	240186	798.7341	24915.75	24915.75	798.7341	31.19404818	30.26920124		2	171.25	0.997352699
2	240.366	240366	892.3763	23771.1	23771.1	892.3763	26.63797772	29.45186187		2	171.5	0.997432838
2	240.694	240694	763.7855	21720.22	21720.22	763.7855	28.43759144	27.53260689		2	171.75	0.997583601
2	241.005	241005	760.6879	20337.06	20337.06	760.6879	26.7350907	24.77055439		2	172	0.998095862
2	241.231	241231	642.1323	15232.02	15232.02	642.1323	23.72099955	21.96671696		2	172.25	0.998901791
2	241.776	241776	742.9509	10390.16	10390.16	742.9509	13.98498878	15.43476444		2	172.5	0.999609753
2	242.024	242024	674.7777	8852.132	8852.132	674.7777	13.11859002	12.94329061		2	172.75	1.000091522
2	242.297	242297	848.2028	7935.772	7935.772	848.2028	9.355984206	10.09050211		2	173	1.000312691
2	242.468	242468	839.7908	6849.468	6849.468	839.7908	8.156159844	8.622180596		2	173.25	1.000409581
2	242.653	242653	1526.244	9799.179	9799.179	1526.244	6.420453741	7.407314082		2	173.5	1.000419998
2	243.019	243019	899.0859	4814.75	4814.75	899.0859	5.355161281	5.503705946		2	173.75	1.000259263
2	243.273	243273	936.3355	4669.83	4669.83	936.3355	4.98734695	4.674506843		2	174	1.00002537
2	243.505	243505	888.9997	3633.729	3633.729	888.9997	4.087435575	4.30080146		2	174.25	0.999696378
2	243.687	243687	872.9369	3776.778	3776.778	872.9369	4.326518904	3.956048883		2	174.5	0.999230402
2	244.022	244022	774.1754	3090.423	3090.423	774.1754	3.991889952	3.486163868		2	174.75	0.998891121
2	244.371	244371	1132.927	3457.764	3457.764	1132.927	3.052062489	3.196801609		2	175	0.99891873
2	244.567	244567	945.2256	2951.037	2951.037	945.2256	3.12204515	2.956046143		2	175.25	0.999084295
2	244.756	244756	969.3064	2811.288	2811.288	969.3064	2.900308922	2.759218277		2	175.5	0.999190684
2	244.941	244941	806.2602	2127.051	2127.051	806.2602	2.638169415	2.577869936		2	175.75	0.999444503
2	245.148	245148	819.3808	1954.265	1954.265	819.3808	2.385051004	2.36947915		2	176	0.999602717
2	245.366	245366	859.3436	1965.076	1965.076	859.3436	2.286717443	2.176779931		2	176.25	0.999071012
2	245.603	245603	1380.937	2192.575	2192.575	1380.937	1.587744408	2.011739951		2	176.5	0.998279525
2	245.909	245909	1047.184	1869.314	1869.314	1047.184	1.78508648	1.841530325		2	176.75	0.997622121
2	246.279	246279	719.6503	1311.766	1311.766	719.6503	1.822782538	1.732395796		2	177	0.996824217
2	246.501	246501	1072.63	1929.52	1929.52	1072.63	1.798868202	1.728160279		2	177.25	0.996483926
2	246.805	246805	1202.996	2219.776	2219.776	1202.996	1.845206468	1.786320735		2	177.5	0.996826118
2	247.149	247149	1012.702	2098.15	2098.15	1012.702	2.07183357	1.926543886		2	177.75	0.997332767
2	247.363	247363	803.7128	1526.476	1526.476	803.7128	1.899280439	1.98799882		2	178	0.998201163
2	247.651	247651	663.7205	1394.262	1394.262	663.7205	2.100676414	2.06453965		2	178.25	0.99924294
2	247.857	247857	821.6966	2025.198	2025.198	821.6966	2.464654229	2.255252947		2	178.5	1.000617857
2	248.08	248080	786.5453	2290.59	2290.59	786.5453	2.912216245	2.516676686		2	178.75	1.001717967
2	248.271	248271	799.5232	2495.719	2495.719	799.5232	3.121509169	2.81732861		2	179	1.002699517
2	248.588	248588	937.0042	2521.168	2521.168	937.0042	2.690668836	3.619498287		2	179.25	1.003629346
2	248.801	248801	907.7812	3325.798	3325.798	907.7812	3.663655956	4.277193263		2	179.5	1.004405154
2	249.139	249139	811.8476	3913.167	3913.167	811.8476	4.820075837	5.46084029		2	179.75	1.004981722
2	249.422	249422	819.8063	5482.946	5482.946	819.8063	6.688099372	6.512880051		2	180	1.0047157
2	249.698	249698	846.8067	7051.854	7051.854	846.8067	8.327584087	7.633928209		2	180.25	1.003869513
2	250.008	250008	708.7742	7696.17	7696.17	708.7742	10.85842289	9.153146084		2	180.5	1.002925087
2	250.443	250443	666.526	7905.215	7905.215	666.526	11.86032503	11.95640211		2	180.75	1.002076178
2	250.694	250694	814.9583	10894.55	10894.55	814.9583	13.36823001	13.85106023		2	181	1.00111618
2	250.978	250978	901.9234	12665.12	12665.12	901.9234	14.0423455	16.12623724		2	181.25	0.999934035
2	251.162	251162	906.8704	13771.59	13771.59	906.8704	15.18584133	17.94533471		2	181.5	0.998828383
2	251.4	251400	1098.206	18761.3	18761.3	1098.206	17.08358905	20.36086728		2	181.75	0.997775622
2	251.584	251584	477.5088	10542.95	10542.95	477.5088	22.07906954	22.16473519		2	182	0.996624279
2	251.824	251824	990.1394	26371.12	26371.12	990.1394	26.6337447	24.83550426		2	182.25	0.995620437
2	252.059	252059	863.7328	25869.3	25869.3	863.7328	29.95058194	26.817174		2	182.5	0.995199149
2	252.221	252221	857.968	26434.21	26434.21	857.968	30.81025166	27.82936181		2	182.75	0.995126477
2	252.49	252490	641.8147	20338.28	20338.28	641.8147	31.68871015	29.57090176		2	183	0.995309325
2	252.799	252799	815.2942	24153.77	24153.77	815.2942	29.62583323	30.61553536		2	183.25	0.99564807
2	253.356	253356	820.9489	24947.99	24947.99	820.9489	30.3892118	27.9615524		2	183.5	0.996272875
2	253.821	253821	668.3058	18969.49	18969.49	668.3058	28.38444616	23.83798861		2	183.75	0.996910858
2	254.131	254131	932.2079	19397.69	19397.69	932.2079	20.80833042	21.71935279		2	184	0.997339587
2	254.36	254360	881.1417	16153.84	16153.84	881.1417	18.33285157	20.08336729		2	184.25	0.997915294
2	254.781	254781	892.7042	12143.82	12143.82	892.7042	13.60340861	16.95468099		2	184.5	0.998175374
2	255.111	255111	1327.522	14300.56	14300.56	1327.522	10.77237138	16.4485617		2	184.75	0.998086605
2	255.98	255980	1246.268	19678.1	19678.1	1246.268	15.78962149	17.92915972		2	185	0.997879662
2	256.183	256183	1009.927	16996.21	16996.21	1009.927	16.82914706	18.00436659		2	185.25	0.997528825
2	256.833	256833	1019.799	20978.35	20978.35	1019.799	20.57106351	18.5859711		2	185.5	0.996867495
2	257.029	257029	1022.135	20417.73	20417.73	1022.135	19.97557074	18.25910457		2	185.75	0.996229735
2	257.254	257254	1269.661	26146.18	26146.18	1269.661	20.59304019	17.50135824		2	186	0.995761618
2	257.478	257478	1171.344	23665.2	23665.2	1171.344	20.20345859	16.62594898		2	186.25	0.995385635
2	257.659	257659	1043.032	19473.35	19473.35	1043.032	18.66994493	15.74953283		2	186.5	0.995001461
2	257.844	257844	1336.482	23334.46	23334.46	1336.482	17.45961412	14.73421981		2	186.75	0.994873725
2	258.073	258073	1287.304	19303.43	19303.43	1287.304	14.99523811	13.31372467		2	187	0.994956769
2	258.454	258454	2068.221	17899.27	17899.27	2068.221	8.654428129	10.43011853		2	187.25	0.995415663
2	258.779	258779	8.635686	17.84208	17.84208	8.635686	2.066087164	7.533604587		2	187.5	0.995958106
2	259.035	259035	98.54552	230.8895	230.8895	98.54552	2.342973075	4.954928974		2	187.75	0.996542971
2	259.504	259504	1619.684	3803.403	3803.403	1619.684	2.348237681	0.582547378		2	188	0.997076012
2	265.418	265418	8052.671	17165.52	17165.52	8052.671	2.131655447	4.200792801		2	188.25	0.997611225
2	265.722	265722	6.89716	61.53127	61.53127	6.89716	8.921247296	5.022734535		2	188.5	0.998256424
2	265.916	265916	5.083617	19.59236	19.59236	5.083617	3.854019687	5.469897896		2	188.75	0.998973387
2	266.209	266209	2637.811	14324.68	14324.68	2637.811	5.430517956	6.030363811		2	189	0.999867765
2	266.48	266480	2413.809	15090.11	15090.11	2413.809	6.251575829	6.425686427		2	189.25	1.000881246
2	266.914	266914	1397.269	10694.39	10694.39	1397.269	7.653780339	6.788585467		2	189.5	1.002055736
2	267.221	267221	1423.54	10243.86	10243.86	1423.54	7.196046476	6.875623171		2	189.75	1.003299417
2	267.412	267412	1073.04	8534.141	8534.141	1073.04	7.953236599	6.851631464		2	190	1.004587984
2	267.706	267706	1358.905	8253.012	8253.012	1358.905	6.073281061	6.679171843		2	190.25	1.005883203
2	267.952	267952	760.538	5568.866	5568.866	760.538	7.322271865	6.466988581		2	190.5	1.007514298
2	268.215	268215	738.6017	4296.464	4296.464	738.6017	5.81702425	6.073687012		2	190.75	1.009551156
2	268.503	268503	898.2203	4718.002	4718.002	898.2203	5.252611191	5.454498196		2	191	1.011884266
2	268.746	268746	852.8283	4059.116	4059.116	852.8283	4.759593461	4.972965937		2	191.25	1.014393596
2	269.042	269042	944.8001	4345.266	4345.266	944.8001	4.599137955	4.393971828		2	191.5	1.017076034
2	269.474	269474	820.9105	2576.131	2576.131	820.9105	3.138138689	3.420770437		2	191.75	1.019924424
2	269.871	269871	975.532	2156.805	2156.805	975.532	2.210901334	2.693658636		2	192	1.021849893
2	270.146	270146	731.831	1605.487	1605.487	731.831	2.193794742	2.352843989		2	192.25	1.023634232
2	270.785	270785	1067.393	2260.901	2260.901	1067.393	2.118152358	1.763352246		2	192.5	1.026411726
2	270.949	270949	1036.984	1594.479	1594.479	1036.984	1.537611959	1.660592379		2	192.75	1.029655138
2	271.413	271413	702.8806	1068.651	1068.651	702.8806	1.520387673	1.524509405		2	193	1.033773683
2	271.727	271727	705.0577	960.8649	960.8649	705.0577	1.362817398	1.448794903		2	193.25	1.041242725
2	271.9	271900	660.7459	876.6038	876.6038	660.7459	1.326688217	1.396176569		2	193.5	1.05315634
2	272.073	272073	954.518	1434.132	1434.132	954.518	1.502467214	1.351825645		2	193.75	1.071304454
2	272.264	272264	690.814	970.7609	970.7609	690.814	1.405242077	1.304799241		2	194	1.09205609
2	272.593	272593	733.6535	773.4893	773.4893	733.6535	1.05429784	1.234933884		2	194.25	1.114786969
2	272.789	272789	694.7222	889.7593	889.7593	694.7222	1.280741137	1.201800784		2	194.5	1.141835886
2	272.979	272979	807.0545	958.8107	958.8107	807.0545	1.188037115	1.170978741		2	194.75	1.16823928
2	273.368	273368	954.5242	1142.561	1142.561	954.5242	1.19699532	1.118200461		2	195	1.192806251
2	273.651	273651	1036.951	1053.726	1053.726	1036.951	1.016177235	1.086683547		2	195.25	1.214969633
2	273.828	273828	1333.415	1353.231	1353.231	1333.415	1.01486109	1.070411251		2	195.5	1.229848954
2	274.112	274112	1262.325	1368.998	1368.998	1262.325	1.084505179	1.05235724		2	195.75	1.2389856
2	274.291	274291	818.2717	828.3198	828.3198	818.2717	1.012279662	1.039725045		2	196	1.242057783
2	274.486	274486	1224.524	1282.599	1282.599	1224.524	1.047426592	1.020913817		2	196.25	1.236749387
2	274.786	274786	1000.391	1031.193	1031.193	1000.391	1.030789961	0.993995385		2	196.5	1.2256674
2	275.141	275141	846.0967	861.8015	861.8015	846.0967	1.018561472	0.974886185		2	196.75	1.207697543
2	275.54	275540	1076.26	1057.075	1057.075	1076.26	0.982174382	0.962328771		2	197	1.181017827
2	275.828	275828	1334.265	1133.437	1133.437	1334.265	0.849484173	0.961599083		2	197.25	1.15564442
2	276.008	276008	1025.893	852.5151	852.5151	1025.893	0.830998067	0.969800112		2	197.5	1.138935014
2	276.183	276183	1034.633	1051.864	1051.864	1034.633	1.016654215	0.978347891		2	197.75	1.128981088
2	276.446	276446	890.9229	953.363	953.363	890.9229	1.07008474	0.993803593		2	198	1.119427912
2	276.651	276651	1085.648	981.211	981.211	1085.648	0.903802153	1.01169369		2	198.25	1.11673794
2	276.95	276950	683.2359	811.0187	811.0187	683.2359	1.187025887	1.02505586		2	198.5	1.122900217
2	277.386	277386	744.5585	867.6309	867.6309	744.5585	1.16529581	0.99660067		2	198.75	1.148744018
2	277.64	277640	507.8207	496.013	496.013	507.8207	0.976748289	0.974026289		2	199	1.181289321
2	277.976	277976	795.8592	732.7732	732.7732	795.8592	0.92073221	0.965241762		2	199.25	1.216090706
2	278.181	278181	1775.423	1723.154	1723.154	1775.423	0.970559692	0.974707055		2	199.5	1.242569585
2	278.441	278441	2252.897	1582.546	1582.546	2252.897	0.702449335	0.98933997		2	199.75	1.266765159
2	278.652	278652	2247.699	1721.357	1721.357	2247.699	0.765830745	0.999865665		2	200	1.292468602
2	278.986	278986	1000.783	1066.725	1066.725	1000.783	1.065890408	1.022857871		2	200.25	1.312435548
2	279.361	279361	880.9318	1235.531	1235.531	880.9318	1.402527415	1.051998365		2	200.5	1.316169914
2	279.534	279534	874.5235	1174.2	1174.2	874.5235	1.342674039	1.054129974		2	200.75	1.308795605
2	280.101	280101	839.1104	932.9791	932.9791	839.1104	1.111866925	1.03415877		2	201	1.297830205
2	280.294	280294	749.2573	618.8748	618.8748	749.2573	0.825984345	1.053562406		2	201.25	1.273952526
2	280.466	280466	963.0507	1024.218	1024.218	963.0507	1.063514102	1.091151544		2	201.5	1.246597524
2	280.795	280795	1237.926	1202.332	1202.332	1237.926	0.97124707	1.189812021		2	201.75	1.217078422
2	281.102	281102	1120.318	920.4378	920.4378	1120.318	0.821586192	1.281681681		2	202	1.184465723
2	281.306	281306	1043.176	1185.453	1185.453	1043.176	1.136388299	1.374102409		2	202.25	1.152746391
2	281.511	281511	749.1939	1471.532	1471.532	749.1939	1.964153739	1.502942728		2	202.5	1.124254823
2	281.729	281729	681.5639	1050.226	1050.226	681.5639	1.540906142	1.606014146		2	202.75	1.102354999
2	281.916	281916	843.1945	1875.485	1875.485	843.1945	2.224261425	1.676508979		2	203	1.081615682
2	282.161	282161	700.6921	1260.614	1260.614	700.6921	1.799098349	1.750965573		2	203.25	1.068342904
2	282.367	282367	811.8865	1272.024	1272.024	811.8865	1.566751018	1.749384136		2	203.5	1.058977781
2	282.634	282634	762.4079	1105.995	1105.995	762.4079	1.450660467	1.702359843		2	203.75	1.050815579
2	282.887	282887	897.8951	1572.616	1572.616	897.8951	1.751447357	1.63270246		2	204	1.04511604
2	283.084	283084	860.0935	1537.867	1537.867	860.0935	1.788023046	1.539540341		2	204.25	1.041528044
2	283.281	283281	953.3552	1353.157	1353.157	953.3552	1.419362899	1.400910859		2	204.5	1.038819509
2	283.704	283704	810.141	874.1488	874.1488	810.141	1.079008222	1.125942402		2	204.75	1.037196864
2	283.912	283912	937.464	763.8855	763.8855	937.464	0.81484249	1.030839489		2	205	1.036770741
2	284.165	284165	1100.408	1017.324	1017.324	1100.408	0.924497096	0.909061305		2	205.25	1.035050463
2	284.368	284368	630.6685	460.4212	460.4212	630.6685	0.730052635	0.837747041		2	205.5	1.03239446
2	284.577	284577	943.3008	689.2189	689.2189	943.3008	0.73064594	0.799087646		2	205.75	1.029797081
2	284.827	284827	748.7108	565.4314	565.4314	748.7108	0.755206683	0.76924441		2	206	1.027526299
2	285.117	285117	859.7729	775.705	775.705	859.7729	0.902220807	0.774343671		2	206.25	1.0255164
2	285.351	285351	914.3587	726.4426	726.4426	914.3587	0.794483172	0.809312979		2	206.5	1.023668274
2	285.631	285631	779.927	619.1155	619.1155	779.927	0.793812113	0.837146221		2	206.75	1.022179078
2	285.804	285804	681.1378	670.3653	670.3653	681.1378	0.984184551	0.846415919		2	207	1.02099577
2	286.132	286132	959.0789	833.2398	833.2398	959.0789	0.868791713	0.868837301		2	207.25	1.020240564
2	286.398	286398	759.2542	672.9588	672.9588	759.2542	0.886341887	0.867893352		2	207.5	1.020359696
2	286.734	286734	795.588	614.456	614.456	795.588	0.772329397	0.859098655		2	207.75	1.020377182
2	286.952	286952	790.3777	685.2401	685.2401	790.3777	0.866978028	0.847625007		2	208	1.019500878
2	287.35	287350	783.4001	661.0172	661.0172	783.4001	0.843779826	0.801603936		2	208.25	1.018297943
2	287.695	287695	791.2605	651.5773	651.5773	791.2605	0.823467493	0.760464714		2	208.5	1.016696004
2	287.928	287928	782.4895	625.9986	625.9986	782.4895	0.800008946	0.736708002		2	208.75	1.014089116
2	288.218	288218	1020.992	622.6363	622.6363	1020.992	0.609834651	0.702456401		2	209	1.011316295
2	288.429	288429	1048.859	529.8978	529.8978	1048.859	0.50521357	0.684747644		2	209.25	1.009727998
2	288.604	288604	1085.098	824.8207	824.8207	1085.098	0.760134753	0.676516113		2	209.5	1.008740572
2	288.992	288992	887.5092	620.9153	620.9153	887.5092	0.699615621	0.665935193		2	209.75	1.008061667
2	289.336	289336	1003.031	618.5269	618.5269	1003.031	0.61665781	0.660579043		2	210	1.00944728
2	289.55	289550	870.8197	595.0876	595.0876	870.8197	0.68336488	0.662478878		2	210.25	1.011652446
2	290.053	290053	636.2807	365.0252	365.0252	636.2807	0.573685796	0.685594648		2	210.5	1.013875181
2	290.314	290314	914.7764	807.8224	807.8224	914.7764	0.883081811	0.691132934		2	210.75	1.016674158
2	290.669	290669	895.062	614.6832	614.6832	895.062	0.686749298	0.681754966		2	211	1.019813198
2	290.982	290982	936.6753	605.7709	605.7709	936.6753	0.646724537	0.673339752		2	211.25	1.022399707
2	291.255	291255	826.4674	570.3811	570.3811	826.4674	0.690143495	0.669343108		2	211.5	1.023428248
2	291.449	291449	911.5963	617.0287	617.0287	911.5963	0.676866174	0.665464295		2	211.75	1.023744951
2	291.757	291757	1005.176	546.8679	546.8679	1005.176	0.544051887	0.660933811		2	212	1.023477817
2	292.231	292231	1180.754	687.9156	687.9156	1180.754	0.582607046	0.659724922		2	212.25	1.022798538
2	292.448	292448	1013.867	833.3519	833.3519	1013.867	0.821953866	0.660211309		2	212.5	1.021064973
2	292.69	292690	1099.637	693.9508	693.9508	1099.637	0.631072618	0.66113098		2	212.75	1.0187279
2	292.904	292904	1048.337	625.5355	625.5355	1048.337	0.596693144	0.664964168		2	213	1.016809026
2	293.08	293080	1063.515	889.6643	889.6643	1063.515	0.836531972	0.670398454		2	213.25	1.014765896
2	293.342	293342	910.9711	551.2195	551.2195	910.9711	0.605089997	0.676388495		2	213.5	1.012850506
2	293.773	293773	761.2679	518.4833	518.4833	761.2679	0.681078632	0.681961887		2	213.75	1.01095551
2	294.013	294013	824.1632	509.1287	509.1287	824.1632	0.617752285	0.682552835		2	214	1.009128748
2	294.387	294387	888.5303	580.3563	580.3563	888.5303	0.653164332	0.675903705		2	214.25	1.007601073
2	294.57	294570	1005.934	739.5077	739.5077	1005.934	0.735145348	0.67090778		2	214.5	1.007398685
2	295.042	295042	873.2252	628.8614	628.8614	873.2252	0.720159473	0.659102146		2	214.75	1.007861081
2	295.49	295490	740.3629	424.0996	424.0996	740.3629	0.57282665	0.645172553		2	215	1.008083152
2	295.682	295682	929.0277	719.2059	719.2059	929.0277	0.774149038	0.638600752		2	215.25	1.008203167
2	295.921	295921	433.8347	209.4194	209.4194	433.8347	0.482717035	0.633616952		2	215.5	1.008237976
2	296.135	296135	871.7373	497.0367	497.0367	871.7373	0.570167985	0.632886368		2	215.75	1.007873434
2	296.317	296317	820.2075	545.1422	545.1422	820.2075	0.664639375	0.633486894		2	216	1.007283564
2	296.524	296524	835.0202	620.3122	620.3122	835.0202	0.742870891	0.634284324		2	216.25	1.00670818
2	296.798	296798	877.6735	488.4812	488.4812	877.6735	0.556563688	0.639573344		2	216.5	1.006138063
2	297.081	297081	868.9349	570.3951	570.3951	868.9349	0.656430188	0.646746631		2	216.75	1.005590756
2	297.286	297286	828.6216	580.2412	580.2412	828.6216	0.700248702	0.648088006		2	217	1.005016256
2	297.475	297475	889.2399	559.4776	559.4776	889.2399	0.629163851	0.648530814		2	217.25	1.004331461
2	297.682	297682	1103.019	748.0873	748.0873	1103.019	0.678217964	0.651169554		2	217.5	1.003221795
2	297.987	297987	1096.637	785.4987	785.4987	1096.637	0.716279589	0.6611286		2	217.75	1.002605481
2	298.259	298259	764.6737	446.3405	446.3405	764.6737	0.583700603	0.670565232		2	218	1.002332491
2	298.419	298419	945.7361	576.6293	576.6293	945.7361	0.609714803	0.675946755		2	218.25	1.002784311
2	298.627	298627	768.8218	453.2456	453.2456	768.8218	0.589532711	0.683933637		2	218.5	1.003723039
2	298.825	298825	711.6507	589.8266	589.8266	711.6507	0.828814754	0.689985367		2	218.75	1.005558219
2	299.23	299230	846.2006	576.2461	576.2461	846.2006	0.680980491	0.700754478		2	219	1.007924798
2	299.46	299460	751.6028	624.7422	624.7422	751.6028	0.831213242	0.702376244		2	219.25	1.010843265
2	299.842	299842	832.5976	568.4299	568.4299	832.5976	0.682718639	0.6952701		2	219.5	1.014541655
2	300.076	300076	892.9168	596.9358	596.9358	892.9168	0.668523428	0.688193172		2	219.75	1.018505163
2	301.365	301365	1391.627	749.3179	749.3179	1391.627	0.538447371	0.64019244		2	220	1.023358672
2	301.71	301710	1143.504	685.8124	685.8124	1143.504	0.599746394	0.631836914		2	220.25	1.028756238
2	302.194	302194	1160.04	766.4618	766.4618	1160.04	0.660720148	0.622246424		2	220.5	1.034870674
2	302.448	302448	992.7154	727.8949	727.8949	992.7154	0.733236233	0.616529122		2	220.75	1.041488406
2	302.806	302806	801.3264	500.279	500.279	801.3264	0.624313638	0.604593079		2	221	1.047820812
2	303.236	303236	722.9102	362.4796	362.4796	722.9102	0.501417188	0.587360209		2	221.25	1.047716277
2	303.536	303536	740.2751	510.0971	510.0971	740.2751	0.689064241	0.577936166		2	221.5	1.047611742
2	303.783	303783	677.6603	342.1221	342.1221	677.6603	0.504857817	0.566094399		2	221.75	1.047507207
2	303.949	303949	720.8565	426.2384	426.2384	720.8565	0.591294384	0.558720619		2	222	1.047402672
2	304.146	304146	937.4712	442.7501	442.7501	937.4712	0.472281282	0.555035928		2	222.25	1.047298137
2	304.488	304488	939.2357	495.81	495.81	939.2357	0.527886664	0.552948555		2	222.5	1.047193602
2	304.728	304728	771.6236	434.9861	434.9861	771.6236	0.563728351	0.552682317		2	222.75	1.047089067
2	304.891	304891	785.7993	384.9178	384.9178	785.7993	0.489842381	0.553522896		2	223	1.046984532
2	305.156	305156	900.8695	583.9686	583.9686	900.8695	0.64822774	0.556554747		2	223.25	1.046879997
2	305.503	305503	733.8629	473.4964	473.4964	733.8629	0.645210979	0.559965426		2	223.5	1.046775461
2	305.86	305860	884.7464	474.3469	474.3469	884.7464	0.53613883	0.565946441		2	223.75	1.046670926
2	306.047	306047	1149.35	630.0171	630.0171	1149.35	0.548150781	0.570693576		2	224	1.046566391
2	306.245	306245	909.4658	489.0195	489.0195	909.4658	0.537699713	0.576329963		2	224.25	1.046461856
2	306.505	306505	836.611	466.9918	466.9918	836.611	0.558194669	0.583877373		2	224.5	1.046357321
2	306.922	306922	1210.989	691.3416	691.3416	1210.989	0.570890074	0.606605248		2	224.75	1.046252786
2	307.153	307153	953.3655	605.1397	605.1397	953.3655	0.634740506	0.622023972		2	225	1.046148251
2	307.449	307449	861.9142	599.509	599.509	861.9142	0.695555312	0.635899448		2	225.25	1.046043716
2	307.73	307730	860.6103	622.5376	622.5376	860.6103	0.723367592	0.639023879		2	225.5	1.045939181
2	307.907	307907	402.5659	248.0803	248.0803	402.5659	0.616247675	0.638433261		2	225.75	1.045834646
2	308.117	308117	700.6893	439.1854	439.1854	700.6893	0.626790505	0.63785625		2	226	1.045730111
2	308.335	308335	737.9119	408.3861	408.3861	737.9119	0.553434766	0.633842291		2	226.25	1.045625576
2	308.565	308565	855.7532	565.5928	565.5928	855.7532	0.66092981	0.625969619		2	226.5	1.045521041
2	308.745	308745	621.3623	384.0458	384.0458	621.3623	0.618070649	0.623046312		2	226.75	1.045416506
2	308.907	308907	780.2713	496.4007	496.4007	780.2713	0.636189874	0.625905636		2	227	1.043285687
2	309.086	309086	784.8482	467.1956	467.1956	784.8482	0.595268741	0.629638335		2	227.25	1.039062914
2	309.345	309345	826.12	505.9774	505.9774	826.12	0.612474459	0.636090907		2	227.5	1.034849339
2	309.526	309526	711.9663	467.965	467.965	711.9663	0.657285324	0.643173734		2	227.75	1.031097938
2	309.842	309842	855.1772	605.2857	605.2857	855.1772	0.707789801	0.649395178		2	228	1.027879848
2	310.076	310076	860.5129	550.8175	550.8175	860.5129	0.64010371	0.644055449		2	228.25	1.02668153
2	310.248	310248	1029.169	709.3038	709.3038	1029.169	0.68920051	0.639148888		2	228.5	1.026185933
2	310.494	310494	992.7272	626.0845	626.0845	992.7272	0.630671246	0.629544703		2	228.75	1.027262912
2	310.728	310728	1099.524	576.9042	576.9042	1099.524	0.524685409	0.617269949		2	229	1.029556115
2	310.906	310906	859.0576	482.9787	482.9787	859.0576	0.562219227	0.609991841		2	229.25	1.033236637
2	311.1	311100	823.2367	566.9832	566.9832	823.2367	0.688724397	0.600657805		2	229.5	1.037836018
2	311.406	311406	1109.388	662.7234	662.7234	1109.388	0.597377473	0.585868679		2	229.75	1.043926781
2	311.738	311738	978.2469	453.7927	453.7927	978.2469	0.463883606	0.585080047		2	230	1.05086032
2	311.98	311980	762.3924	530.3686	530.3686	762.3924	0.695663545	0.58929283		2	230.25	1.058801071
2	312.379	312379	759.8491	438.9244	438.9244	759.8491	0.577646799	0.597677082		2	230.5	1.06862334
2	312.549	312549	866.6642	500.3867	500.3867	866.6642	0.577370913	0.60262832		2	230.75	1.080245733
2	312.858	312858	626.141	331.1671	331.1671	626.141	0.528901797	0.617024815		2	231	1.096000259
2	313.193	313193	761.1085	550.6458	550.6458	761.1085	0.723478716	0.624862704		2	231.25	1.114310837
2	313.499	313499	749.9492	452.0208	452.0208	749.9492	0.602735225	0.617537643		2	231.5	1.138500987
2	313.717	313717	790.2178	568.7682	568.7682	790.2178	0.719761311	0.608636526		2	231.75	1.170052556
2	314.069	314069	840.0172	523.7136	523.7136	840.0172	0.623455805	0.594586953		2	232	1.205492037
2	314.347	314347	864.6594	429.6344	429.6344	864.6594	0.496882819	0.566007993		2	232.25	1.244130274
2	314.535	314535	1084.574	599.8199	599.8199	1084.574	0.553046542	0.55088165		2	232.5	1.290200909
2	314.736	314736	810.9225	418.857	418.857	810.9225	0.516519149	0.522667121		2	232.75	1.340347748
2	314.91	314910	826.7627	431.2699	431.2699	826.7627	0.521636861	0.484219629		2	233	1.391316547
2	315.133	315133	953.1645	511.28	511.28	953.1645	0.536402688	0.474143104		2	233.25	1.447770311
2	315.434	315434	899.7794	550.3826	550.3826	899.7794	0.611686153	0.593578665		2	233.5	1.507084248
2	315.804	315804	1029.003	558.9889	558.9889	1029.003	0.543233499	0.832024219		2	233.75	1.559931573
2	316.112	316112	888.6939	451.3413	451.3413	888.6939	0.50787037	0.971151247		2	234	1.610380482
2	316.471	316471	1103.406	535.7399	535.7399	1103.406	0.485532886	1.063471964		2	234.25	1.660296979
2	316.731	316731	1003.379	681.2179	681.2179	1003.379	0.678923816	1.115345239		2	234.5	1.699905328
2	316.913	316913	2388.944	10040.52	10040.52	2388.944	4.202911412	1.125084829		2	234.75	1.732603304
2	317.197	317197	1297.749	749.696	749.696	1297.749	0.577689522	1.056495431		2	235	1.758549509
2	317.419	317419	1209.536	559.5528	559.5528	1209.536	0.462617731	0.99375737		2	235.25	1.782485324
2	317.581	317581	933.2189	539.6381	539.6381	933.2189	0.578254577	0.938280127		2	235.5	1.78918904
2	317.764	317764	1068.286	642.7651	642.7651	1068.286	0.601678858	0.836767901		2	235.75	1.794062798
2	317.989	317989	1179.802	567.8393	567.8393	1179.802	0.481300506	0.73892273		2	236	1.791427927
2	318.181	318181	869.9009	467.5578	467.5578	869.9009	0.537483982	0.689418108		2	236.25	1.747031093
2	318.579	318579	897.4957	751.0272	751.0272	897.4957	0.836803118	0.59269968		2	236.5	1.70518491
2	318.764	318764	742.1409	497.221	497.221	742.1409	0.66998194	0.580173308		2	236.75	1.663349523
2	318.95	318950	879.2541	653.7708	653.7708	879.2541	0.743551608	0.605126308		2	237	1.619109779
2	319.244	319244	936.336	577.1709	577.1709	936.336	0.6164143	0.689899897		2	237.25	1.582115049
2	319.519	319519	899.1449	594.4119	594.4119	899.1449	0.661085772	0.755756833		2	237.5	1.560154546
2	319.755	319755	1062.776	911.6717	911.6717	1062.776	0.857821121	0.781608021		2	237.75	1.567692989
2	319.959	319959	746.6236	618.6095	618.6095	746.6236	0.828542655	0.80610381		2	238	1.582490507
2	320.126	320126	904.3091	779.1876	779.1876	904.3091	0.86163857	0.830614812		2	238.25	1.616168988
2	320.548	320548	896.9666	745.0006	745.0006	896.9666	0.830577861	0.895176337		2	238.5	1.66944129
2	320.843	320843	959.4656	963.0795	963.0795	959.4656	1.003766576	0.949789541		2	238.75	1.729900662
2	321.122	321122	878.4778	851.197	851.197	878.4778	0.968945373	0.999344941		2	239	1.783800547
2	321.301	321301	730.1988	758.4607	758.4607	730.1988	1.038704391	1.037386811		2	239.25	1.836636483
2	321.602	321602	1142.571	1506.212	1506.212	1142.571	1.318265561	1.133476434		2	239.5	1.890374482
2	322.076	322076	551.1638	530.0031	530.0031	551.1638	0.961607239	1.314094351		2	239.75	1.944112481
2	322.251	322251	947.0833	1238.477	1238.477	947.0833	1.307674837	1.372791818		2	240	1.99785048
2	322.473	322473	821.9102	1131.897	1131.897	821.9102	1.377154098	1.461895512		2	240.25	1.977186701
2	322.659	322659	874.5796	1386.24	1386.24	874.5796	1.585035827	1.531911084		2	240.5	1.933362774
2	322.952	322952	778.5203	1476.757	1476.757	778.5203	1.896876677	1.623743204		2	240.75	1.878783576
2	323.431	323431	1086.934	1917.919	1917.919	1086.934	1.764522041	1.772067313		2	241	1.804553277
2	323.719	323719	992.934	1870.971	1870.971	992.934	1.88428536	1.816938101		2	241.25	1.701715959
2	323.927	323927	905.9069	1725.304	1725.304	905.9069	1.904504757	1.80925014		2	241.5	1.601541689
2	324.181	324181	1089.701	1699.453	1699.453	1089.701	1.559558998	1.768933065		2	241.75	1.50136742
2	324.354	324354	987.4275	1738.404	1738.404	987.4275	1.760538369	1.741229226		2	242	1.41571388
2	324.587	324587	856.5	1413.297	1413.297	856.5	1.650084063	1.67665013		2	242.25	1.328696964
2	324.926	324926	882.6324	1478.485	1478.485	882.6324	1.6750858	1.532027935		2	242.5	1.256161677
2	325.162	325162	809.72	1384.688	1384.688	809.72	1.710082498	1.466523741		2	242.75	1.205704065
2	325.41	325410	724.1877	962.4166	962.4166	724.1877	1.328960158	1.411306458		2	243	1.162232414
2	325.631	325631	996.8666	1239.165	1239.165	996.8666	1.243060004	1.378627237		2	243.25	1.1337166
2	325.981	325981	1172.749	1305.617	1305.617	1172.749	1.113296196	1.393506121		2	243.5	1.118981655
2	326.23	326230	1377.971	1771.494	1771.494	1377.971	1.285581482	1.426696453		2	243.75	1.104232111
2	326.425	326425	1268.87	1983.996	1983.996	1268.87	1.563592803	1.471261744		2	244	1.092508634
2	326.661	326661	1584	2492.243	2492.243	1584	1.573385732	1.588719161		2	244.25	1.085156911
2	326.937	326937	1674.771	3189.632	3189.632	1674.771	1.904518289	1.807040796		2	244.5	1.076505243
2	327.436	327436	1738.197	3562.813	3562.813	1738.197	2.04971761	2.147422993		2	244.75	1.067382218
2	327.869	327869	1311.985	3085.836	3085.836	1311.985	2.352036037	2.287860459		2	245	1.059124601
2	328.135	328135	1233.542	2997.155	2997.155	1233.542	2.429714594	2.334379		2	245.25	1.05112899
2	328.303	328303	1266.303	3166.855	3166.855	1266.303	2.500866696	2.331923432		2	245.5	1.044581191
2	328.584	328584	969.7567	2313.973	2313.973	969.7567	2.386137678	2.246103525		2	245.75	1.039449506
2	328.774	328774	926.3568	2051.118	2051.118	926.3568	2.214177086	2.170104416		2	246	1.035595285
2	328.941	328941	871.4952	1745.039	1745.039	871.4952	2.002350673	2.090155069		2	246.25	1.033129983
2	329.247	329247	836.8931	1383.122	1383.122	836.8931	1.652686586	1.876886189		2	246.5	1.032703042
2	329.487	329487	867.7555	1509.444	1509.444	867.7555	1.739480764	1.719820364		2	246.75	1.034295065
2	329.649	329649	817.3024	1374.603	1374.603	817.3024	1.681878091	1.621516297		2	247	1.03730431
2	329.813	329813	740.2437	1138.529	1138.529	740.2437	1.538046187	1.510103788		2	247.25	1.040304569
2	330.068	330068	903.624	1277.713	1277.713	903.624	1.413987455	1.353207602		2	247.5	1.042606753
2	330.282	330282	927.4113	980.2989	980.2989	927.4113	1.057027125	1.243724687		2	247.75	1.047012639
2	330.49	330490	954.4293	932.6925	932.6925	954.4293	0.977225343	1.140499799		2	248	1.055929078
2	330.733	330733	958.427	1034.958	1034.958	958.427	1.07985063	1.033666205		2	248.25	1.068010946
2	330.939	330939	888.8577	1070.651	1070.651	888.8577	1.204524639	0.956769084		2	248.5	1.088489772
2	331.33	331330	944.5066	655.5944	655.5944	944.5066	0.694113096	0.832772573		2	248.75	1.112658272
2	331.773	331773	948.1352	626.4298	626.4298	948.1352	0.660696702	0.731844321		2	249	1.141221622
2	332.096	332096	756.8232	602.4019	602.4019	756.8232	0.795961197	0.682398331		2	249.25	1.171290988
2	332.506	332506	1535.036	900.3208	900.3208	1535.036	0.586514453	0.63580588		2	249.5	1.20325988
2	332.85	332850	1022.637	636.5824	636.5824	1022.637	0.62249107	0.623809735		2	249.75	1.238667195
2	333.24	333240	1206.276	762.7514	762.7514	1206.276	0.632319138	0.623622119		2	250	1.279627957
2	333.814	333814	1133.383	681.4077	681.4077	1133.383	0.601215741	0.635904757		2	250.25	1.333077201
2	334.201	334201	881.0436	523.3886	523.3886	881.0436	0.594055277	0.653933918		2	250.5	1.38904346
2	334.428	334428	1046.562	810.9577	810.9577	1046.562	0.774877838	0.653977268		2	250.75	1.453000739
2	334.815	334815	863.7652	683.2862	683.2862	863.7652	0.791055486	0.637294486		2	251	1.521338612
2	335.068	335068	672.3313	372.7141	372.7141	672.3313	0.554360774	0.625643596		2	251.25	1.604743987
2	335.267	335267	822.5508	452.0741	452.0741	822.5508	0.549600219	0.612500612		2	251.5	1.68841758
2	335.487	335487	836.9545	544.5494	544.5494	836.9545	0.650632024	0.590410478		2	251.75	1.777708827
2	335.891	335891	790.3356	428.1004	428.1004	790.3356	0.541669134	0.555627505		2	252	1.854858853
2	336.156	336156	786.5766	506.0746	506.0746	786.5766	0.643388832	0.540630675		2	252.25	1.911609392
2	336.418	336418	1147.574	401.4127	401.4127	1147.574	0.349792432	0.5250383		2	252.5	1.964686834
2	336.712	336712	1057.372	549.4732	549.4732	1057.372	0.519659306	0.516669946		2	252.75	1.992943126
2	337.161	337161	1225.839	588.1138	588.1138	1225.839	0.479764308	0.548627865		2	253	1.966462294
2	337.326	337326	1096.943	667.9842	667.9842	1096.943	0.608950693	0.567706442		2	253.25	1.926637586
2	337.718	337718	950.1638	490.0566	490.0566	950.1638	0.515760125	0.598170711		2	253.5	1.867059377
2	337.972	337972	979.4426	676.4242	676.4242	979.4426	0.690621584	0.606955609		2	253.75	1.792940398
2	338.428	338428	1263.543	838.4485	838.4485	1263.543	0.663569423	0.614991959		2	254	1.730991173
2	338.617	338617	655.4472	464.5776	464.5776	655.4472	0.70879485	0.599845647		2	254.25	1.672636795
2	338.86	338860	1087.582	601.37	601.37	1087.582	0.552942215	0.567343672		2	254.5	1.611580151
2	339.046	339046	899.7125	511.9877	511.9877	899.7125	0.569057004	0.549059039		2	254.75	1.549466138
2	339.264	339264	1284.777	626.9266	626.9266	1284.777	0.487965304	0.528118675		2	255	1.530534699
2	339.495	339495	1107.159	498.0944	498.0944	1107.159	0.449885157	0.498292857		2	255.25	1.532760887
2	339.694	339694	879.8516	417.1836	417.1836	879.8516	0.474152232	0.479760164		2	255.5	1.547001446
2	339.901	339901	814.1139	297.4901	297.4901	814.1139	0.365415822	0.473005926		2	255.75	1.561242006
2	340.254	340254	840.8604	403.88	403.88	840.8604	0.480317541	0.476000881		2	256	1.57459104
2	340.515	340515	780.0149	395.9961	395.9961	780.0149	0.50767761	0.481043961		2	256.25	1.578861961
2	340.69	340690	944.0251	548.4367	548.4367	944.0251	0.580955633	0.473405582		2	256.5	1.586340626
2	340.956	340956	780.6079	391.5959	391.5959	780.6079	0.501655056	0.466636434		2	256.75	1.593819291
2	341.23	341230	992.5678	496.9873	496.9873	992.5678	0.500708667	0.506474195		2	257	1.586991118
2	341.432	341432	1049.308	501.595	501.595	1049.308	0.478024565	0.545049157		2	257.25	1.560491193
2	341.613	341613	1235.038	592.1665	592.1665	1235.038	0.479472292	0.573511134		2	257.5	1.527212219
2	341.81	341810	1330.542	673.3626	673.3626	1330.542	0.506081431	0.605241334		2	257.75	1.484775778
2	342.02	342020	1140.103	485.5007	485.5007	1140.103	0.425839332	0.645197031		2	258	1.435176489
2	342.217	342217	1426.818	605.711	605.711	1426.818	0.424518754	0.67332508		2	258.25	1.375250305
2	342.4	342400	1239.621	2129.076	2129.076	1239.621	1.717521726	0.695538086		2	258.5	1.309924877
2	342.63	342630	853.2643	486.1455	486.1455	853.2643	0.56974785	0.727862578		2	258.75	1.235434199
2	342.914	342914	887.3156	475.2892	475.2892	887.3156	0.535648421	0.750174865		2	259	1.152368308
2	343.141	343141	1118.349	778.1086	778.1086	1118.349	0.695765454	0.735781798		2	259.25	1.073569432
2	343.476	343476	902.8318	629.6609	629.6609	902.8318	0.697428801	0.697503845		2	259.5	0.995648367
2	343.653	343653	1009.106	719.3476	719.3476	1009.106	0.71285633	0.673650889		2	259.75	0.999433408
2	343.926	343926	818.1548	471.9938	471.9938	818.1548	0.576900362	0.615414748		2	260	1.004547003
2	344.164	344164	994.9039	593.0761	593.0761	994.9039	0.596113956	0.581593453		2	260.25	1.009660599
2	344.343	344343	976.2732	590.0706	590.0706	976.2732	0.604411347	0.574117628		2	260.5	1.014774194
2	344.653	344653	868.7989	426.1141	426.1141	868.7989	0.490463443	0.569064304		2	260.75	1.01988779
2	344.881	344881	766.3218	408.2903	408.2903	766.3218	0.532792229	0.572038792		2	261	1.025001385
2	345.275	345275	744.2337	405.5559	405.5559	744.2337	0.544930846	0.590997721		2	261.25	1.030114981
2	345.704	345704	851.1871	682.7499	682.7499	851.1871	0.802114952	0.61994516		2	261.5	1.035228576
2	345.975	345975	864.7397	416.1619	416.1619	864.7397	0.481256845	0.654048973		2	261.75	1.040342171
2	346.257	346257	738.5952	638.3037	638.3037	738.5952	0.864213171	0.691393767		2	262	1.045455767
2	346.551	346551	781.4075	480.5126	480.5126	781.4075	0.614932158	0.720213745		2	262.25	1.050569362
2	346.949	346949	681.1832	456.8871	456.8871	681.1832	0.670725731	0.760389001		2	262.5	1.055682958
2	347.242	347242	1104.957	916.4171	916.4171	1104.957	0.829369016	0.771829837		2	262.75	1.060796553
2	347.425	347425	1084.993	786.3722	786.3722	1084.993	0.724771681	0.766473854		2	263	1.065910149
2	347.678	347678	1257.69	1212.61	1212.61	1257.69	0.964156509	0.750044665		2	263.25	1.071023744
2	347.936	347936	877.4068	708.3592	708.3592	877.4068	0.807332699	0.731472992		2	263.5	1.07613734
2	348.161	348161	852.1128	576.2457	576.2457	852.1128	0.676255186	0.705969494		2	263.75	1.081250935
2	348.327	348327	853.4931	530.2636	530.2636	853.4931	0.621286335	0.681227984		2	264	1.08636453
2	348.514	348514	843.344	546.3971	546.3971	843.344	0.647893505	0.660422978		2	264.25	1.091478126
2	348.696	348696	1004.303	634.3963	634.3963	1004.303	0.631678189	0.632855497		2	264.5	1.096591721
2	348.901	348901	935.6663	448.652	448.652	935.6663	0.47950001	0.60281454		2	264.75	1.101705317
2	349.247	349247	1010.497	633.3892	633.3892	1010.497	0.62680958	0.608135186		2	265	1.106818912
2	349.805	349805	1002.039	560.7792	560.7792	1002.039	0.559638098	0.661991052		2	265.25	1.111932508
2	350.081	350081	976.5747	614.548	614.548	976.5747	0.62928929	0.681253941		2	265.5	1.122781109
2	350.332	350332	1058.286	604.3119	604.3119	1058.286	0.571028909	0.694341546		2	265.75	1.145006167
2	350.58	350580	1173.336	977.98	977.98	1173.336	0.833503787	0.708846447		2	266	1.163170211
2	350.867	350867	1403.319	1141.988	1141.988	1403.319	0.813776483	0.716253941		2	266.25	1.178535657
2	351.191	351191	1452.325	1661.202	1661.202	1452.325	1.143822492	0.706933411		2	266.5	1.190311846
2	351.469	351469	975.6126	532.7051	532.7051	975.6126	0.546021136	0.691850197		2	266.75	1.197300696
2	351.707	351707	926.0958	402.1273	402.1273	926.0958	0.434217821	0.678451424		2	267	1.202700532
2	352.115	352115	1041.892	546.6313	546.6313	1041.892	0.524652555	0.626631554		2	267.25	1.20467349
2	352.356	352356	1024.432	621.2916	621.2916	1024.432	0.606474222	0.59966071		2	267.5	1.202267364
2	352.777	352777	1223.56	681.6309	681.6309	1223.56	0.557088251	0.574907904		2	267.75	1.196958589
2	352.967	352967	1004.636	750.9514	750.9514	1004.636	0.747486055	0.565155045		2	268	1.188733743
2	353.32	353320	1080.2	518.5035	518.5035	1080.2	0.480006943	0.55495567		2	268.25	1.175468741
2	353.754	353754	883.3202	434.4829	434.4829	883.3202	0.491874747	0.56813478		2	268.5	1.157499063
2	354.001	354001	828.1691	417.527	417.527	828.1691	0.504156699	0.580811631		2	268.75	1.140922985
2	354.302	354302	814.866	489.6586	489.6586	814.866	0.600906898	0.587343663		2	269	1.124573951
2	354.683	354683	730.9958	560.5582	560.5582	730.9958	0.766841889	0.582069154		2	269.25	1.106161536
2	354.971	354971	763.2099	466.7727	466.7727	763.2099	0.611591516	0.576562489		2	269.5	1.087698659
2	355.343	355343	745.8376	423.5494	423.5494	745.8376	0.567884215	0.569539403		2	269.75	1.072390592
2	355.507	355507	371.9813	185.8719	185.8719	371.9813	0.499680764	0.564311688		2	270	1.059636522
2	355.884	355884	909.9457	469.1299	469.1299	909.9457	0.515558126	0.548812015		2	270.25	1.050379583
2	356.178	356178	971.5203	438.546	438.546	971.5203	0.451401787	0.534286262		2	270.5	1.042669012
2	356.411	356411	1495.849	776.4276	776.4276	1495.849	0.519054798	0.519745159		2	270.75	1.034958442
2	356.594	356594	1078.673	630.8993	630.8993	1078.673	0.584884668	0.51441136		2	271	1.029943372
2	356.978	356978	1122.24	696.0624	696.0624	1122.24	0.620243798	0.528739845		2	271.25	1.027492078
2	357.451	357451	729.5896	323.816	323.816	729.5896	0.443833081	0.556871545		2	271.5	1.025192478
2	357.608	357608	750.9071	376.6571	376.6571	750.9071	0.501602795	0.563443678		2	271.75	1.023128626
2	358.13	358130	675.5084	459.379	459.379	675.5084	0.680049278	0.591637337		2	272	1.020746249
2	358.398	358398	597.5632	350.2118	350.2118	597.5632	0.586066545	0.60024141		2	272.25	1.018663601
2	358.656	358656	658.9761	390.4932	390.4932	658.9761	0.592575664	0.60470269		2	272.5	1.016872848
2	358.889	358889	701.1053	456.2452	456.2452	701.1053	0.650751321	0.607548881		2	272.75	1.015325272
2	359.132	359132	968.7067	689.6314	689.6314	968.7067	0.711909394	0.602292521		2	273	1.013979141
2	359.46	359460	789.2824	335.7517	335.7517	789.2824	0.425388555	0.587701474		2	273.25	1.012845135
2	359.628	359628	852.8874	556.4788	556.4788	852.8874	0.652464557	0.584329918		2	273.5	1.01181841
2	359.964	359964	690.5104	422.8165	422.8165	690.5104	0.612324594	0.565435035		2	273.75	1.010951909
2	360.218	360218	1008.269	510.0809	510.0809	1008.269	0.505897632	0.546829231		2	274	1.010346613
2	360.461	360461	1043.049	531.9072	531.9072	1043.049	0.509954182	0.548285472		2	274.25	1.009782985
2	360.656	360656	983.3475	597.3436	597.3436	983.3475	0.607459316	0.542730141		2	274.5	1.009015345
2	360.89	360890	869.5383	518.866	518.866	869.5383	0.596714371	0.515030799		2	274.75	1.008265385
2	361.243	361243	696.1678	453.5869	453.5869	696.1678	0.651548233	0.545407299		2	275	1.007772269
2	361.556	361556	850.0617	549.2169	549.2169	850.0617	0.646090631	0.609570666		2	275.25	1.007403832
2	361.903	361903	1217.551	847.461	847.461	1217.551	0.696037373	0.765728793		2	275.5	1.007140783
2	362.091	362091	1012.761	846.6015	846.6015	1012.761	0.835934144	1.002559245		2	275.75	1.007080907
2	362.428	362428	1025.662	1025.169	1025.169	1025.662	0.999519335	1.610303806		2	276	1.007336295
2	362.677	362677	3045.521	4916.991	4916.991	3045.521	1.614499128	1.994068824		2	276.25	1.007765892
2	363.167	363167	996.8715	2465.352	2465.352	996.8715	2.473089059	2.808639461		2	276.5	1.00830853
2	363.559	363559	1268.182	4938.581	4938.581	1268.182	3.894221019	3.430640939		2	276.75	1.008897005
2	363.819	363819	1154.755	5565.045	5565.045	1154.755	4.819243043	3.580423537		2	277	1.009086725
2	364.084	364084	1489.164	8384.89	8384.89	1489.164	5.630602137	3.414940849		2	277.25	1.008541237
2	364.342	364342	997.4294	2811.837	2811.837	997.4294	2.819083737	3.094690262		2	277.5	1.00790576
2	364.513	364513	1259.968	2680.207	2680.207	1259.968	2.127202437	2.894222659		2	277.75	1.007393625
2	364.739	364739	979.9709	1771.903	1771.903	979.9709	1.808117976	2.478367829		2	278	1.007233131
2	365.042	365042	1074.351	1520.876	1520.876	1074.351	1.415623013	1.843396764		2	278.25	1.007642363
2	365.328	365328	923.0023	858.4862	858.4862	923.0023	0.930101908	1.417908529		2	278.5	1.008100147
2	365.566	365566	840.5504	734.9892	734.9892	840.5504	0.874414193	1.037127331		2	278.75	1.008579193
2	365.923	365923	1306.195	912.4337	912.4337	1306.195	0.69854325	0.620441155		2	279	1.009158709
2	366.226	366226	904.7358	482.3373	482.3373	904.7358	0.533125029	0.550308984		2	279.25	1.009808204
2	366.424	366424	967.2876	623.5627	623.5627	967.2876	0.644650774	0.571978541		2	279.5	1.010153838
2	366.599	366599	978.48	610.5262	610.5262	978.48	0.623953683	0.564930353		2	279.75	1.009913487
2	366.776	366776	1001.863	543.5391	543.5391	1001.863	0.54252837	0.544502464		2	280	1.009619091
2	367.098	367098	741.4786	515.2318	515.2318	741.4786	0.694870762	0.569179552		2	280.25	1.010000976
2	367.591	367591	1050.288	576.4423	576.4423	1050.288	0.548842127	0.619686147		2	280.5	1.011746446
2	367.812	367812	1012.697	787.7578	787.7578	1012.697	0.777881044	0.62275173		2	280.75	1.014252884
2	368.171	368171	928.8422	639.804	639.804	928.8422	0.688818833	0.632005855		2	281	1.016755003
2	368.386	368386	823.5473	518.2846	518.2846	823.5473	0.629331916	0.624110829		2	281.25	1.020017145
2	368.554	368554	1047.244	584.5828	584.5828	1047.244	0.558210694	0.615697535		2	281.5	1.024941672
2	368.76	368760	917.7933	486.7256	486.7256	917.7933	0.530321588	0.606330964		2	281.75	1.028883416
2	369.251	369251	946.0786	591.0871	591.0871	946.0786	0.624775891	0.557564891		2	282	1.031829034
2	369.537	369537	989.1037	601.1756	601.1756	989.1037	0.607798353	0.53855452		2	282.25	1.033442001
2	369.851	369851	1030.336	463.7045	463.7045	1030.336	0.450051731	0.518934508		2	282.5	1.032628845
2	370.207	370207	1101.898	668.8736	668.8736	1101.898	0.607019524	0.498368246		2	282.75	1.030772068
2	370.43	370430	760.8251	389.6596	389.6596	760.8251	0.512153976	0.518647164		2	283	1.02772443
2	370.654	370654	991.2914	525.2307	525.2307	991.2914	0.529844907	0.588193427		2	283.25	1.022490942
2	371.081	371081	1315.372	843.0271	843.0271	1315.372	0.640903942	0.756733552		2	283.5	1.017002173
2	371.243	371243	1498.565	996.1194	996.1194	1498.565	0.664715511	0.814982807		2	283.75	1.011865551
2	371.498	371498	1529.996	942.8888	942.8888	1529.996	0.616268801	0.940624496		2	284	1.00797306
2	371.883	371883	1179.516	1370.124	1370.124	1179.516	1.161598486	1.082933702		2	284.25	1.004319509
2	372.276	372276	841.7637	1715.81	1715.81	841.7637	2.038351143	1.105240447		2	284.5	1.002117304
2	372.482	372482	733.1024	1180.583	1180.583	733.1024	1.610393036	1.100541877		2	284.75	1.000950693
2	372.751	372751	1185.458	1090.139	1090.139	1185.458	0.919593102	1.091306652		2	285	1.000745091
2	372.947	372947	1300.33	938.2482	938.2482	1300.33	0.721546223	1.06255244		2	285.25	1.001478367
2	373.174	373174	1169.939	707.5176	707.5176	1169.939	0.604747427	0.991758966		2	285.5	1.002478163
2	373.57	373570	1092.196	774.379	774.379	1092.196	0.70901102	0.882339706		2	285.75	1.003126696
2	373.789	373789	1112.195	931.4604	931.4604	1112.195	0.837497381	0.851953814		2	286	1.003671365
2	373.995	373995	1116.956	915.2085	915.2085	1116.956	0.819377397	0.826622297		2	286.25	1.003959036
2	374.424	374424	824.0948	832.4491	832.4491	824.0948	1.010137547	0.838193952		2	286.5	1.003852218
2	374.747	374747	869.5454	968.9256	968.9256	869.5454	1.114289835	0.880035866		2	286.75	1.003619294
2	375.138	375138	924.2639	928.029	928.029	924.2639	1.00407362	0.911923014		2	287	1.003078294
2	375.405	375405	1024.899	1038.303	1038.303	1024.899	1.013078362	0.896393633		2	287.25	1.002111835
2	375.585	375585	621.1078	459.1978	459.1978	621.1078	0.739320614	0.878456414		2	287.5	1.001127256
2	375.815	375815	1095.306	860.1505	860.1505	1095.306	0.785306115	0.867605027		2	287.75	1.000162379
2	376.087	376087	1135.671	722.8995	722.8995	1135.671	0.636539544	0.883754922		2	288	0.999271309
2	376.27	376270	730.2217	635.448	635.448	730.2217	0.87021243	0.900179509		2	288.25	0.998320706
2	376.514	376514	863.7666	684.2505	684.2505	863.7666	0.792170593	0.912437356		2	288.5	0.997706794
2	376.798	376798	759.2115	834.1157	834.1157	759.2115	1.098660518	0.93911935		2	288.75	0.997410134
2	377.113	377113	766.7429	713.975	713.975	766.7429	0.931179148	0.965447197		2	289	0.997185334
2	377.336	377336	840.6122	1153.439	1153.439	840.6122	1.372141637	0.953757019		2	289.25	0.997055196
2	377.742	377742	926.0867	865.5265	865.5265	926.0867	0.934606339	0.912114714		2	289.5	0.997059104
2	377.958	377958	763.5931	650.8796	650.8796	763.5931	0.852390625	0.885280588		2	289.75	0.997381229
2	378.172	378172	738.3033	566.9734	566.9734	738.3033	0.767941035	0.836701264		2	290	0.997765334
2	378.375	378375	821.9047	518.4817	518.4817	821.9047	0.630829462	0.772379682		2	290.25	0.99798652
2	378.6	378600	1017.075	726.8437	726.8437	1017.075	0.714641201	0.719328165		2	290.5	0.997867651
2	378.944	378944	1078.875	709.354	709.354	1078.875	0.657494149	0.68206183		2	290.75	0.997645586
2	379.229	379229	915.3872	569.947	569.947	915.3872	0.622629418	0.663113953		2	291	0.997428242
2	379.489	379489	1033.783	645.3097	645.3097	1033.783	0.624221621	0.654548994		2	291.25	0.997305881
2	379.811	379811	1046.122	798.0042	798.0042	1046.122	0.762821354	0.675192467		2	291.5	0.997148674
2	380.095	380095	1161.701	841.5886	841.5886	1161.701	0.724445102	0.69914553		2	291.75	0.997025732
2	380.536	380536	783.8825	544.9845	544.9845	783.8825	0.695237488	0.729856041		2	292	0.997001569
2	380.745	380745	823.394	631.0139	631.0139	823.394	0.766357175	0.747161219		2	292.25	0.996983297
2	380.97	380970	1081.542	854.92	854.92	1081.542	0.790463986	0.758948069		2	292.5	0.997004741
2	381.169	381169	1166.61	874.3218	874.3218	1166.61	0.749455088	0.764446751		2	292.75	0.997064812
2	381.43	381430	1017.507	742.5182	742.5182	1017.507	0.729742596	0.769425427		2	293	0.997256134
2	381.775	381775	988.7779	769.5619	769.5619	988.7779	0.778296016	0.767228303		2	293.25	0.997468658
2	382.153	382153	739.1791	625.8747	625.8747	739.1791	0.846715904	0.757427663		2	293.5	0.997607286
2	382.528	382528	797.6951	545.4051	545.4051	797.6951	0.683726276	0.746239722		2	293.75	0.997715368
2	382.776	382776	940.1075	720.9322	720.9322	940.1075	0.766861449	0.735942111		2	294	0.997743998
2	383.039	383039	947.7104	654.0529	654.0529	947.7104	0.690140047	0.723744507		2	294.25	0.997604201
2	383.53	383530	732.3652	527.7039	527.7039	732.3652	0.720547481	0.698149918		2	294.5	0.997419634
2	383.765	383765	801.42	523.1583	523.1583	801.42	0.652789174	0.684630221		2	294.75	0.997205226
2	384.053	384053	861.0972	601.8694	601.8694	861.0972	0.698956401	0.672677799		2	295	0.996996173
2	384.307	384307	726.7272	450.8951	450.8951	726.7272	0.620446159	0.667127473		2	295.25	0.996744833
2	384.64	384640	446.752	356.2645	356.2645	446.752	0.79745474	0.663312981		2	295.5	0.996483907
2	385.001	385001	731.8406	412.9789	412.9789	731.8406	0.564301707	0.662554085		2	295.75	0.996228231
2	385.215	385215	860.7065	522.6657	522.6657	860.7065	0.607251949	0.664043124		2	296	0.9961
2	385.404	385404	821.5367	559.8795	559.8795	821.5367	0.681502725	0.666666045		2	296.25	0.996097277
2	385.575	385575	744.6655	501.1273	501.1273	744.6655	0.672956247	0.66942423		2	296.5	0.996128237
2	385.778	385778	876.3731	598.2603	598.2603	876.3731	0.682654796	0.675330637		2	296.75	0.996277177
2	386.036	386036	936.9714	686.6805	686.6805	936.9714	0.732872423	0.684119244		2	297	0.996479334
2	386.264	386264	856.0104	602.3653	602.3653	856.0104	0.703689231	0.694603177		2	297.25	0.996584946
2	386.558	386558	1147.082	829.1085	829.1085	1147.082	0.722797934	0.712935791		2	297.5	0.99661828
2	386.757	386757	868.6986	524.402	524.402	868.6986	0.603663917	0.719024508		2	297.75	0.996770078
2	387.027	387027	914.7067	663.2722	663.2722	914.7067	0.725120085	0.716997094		2	298	0.99704388
2	387.2	387200	803.0545	651.8769	651.8769	803.0545	0.811746774	0.712797678		2	298.25	0.997333853
2	387.469	387469	783.7157	559.8637	559.8637	783.7157	0.714370913	0.703207852		2	298.5	0.997628195
2	387.713	387713	822.8348	534.7989	534.7989	822.8348	0.649946867	0.686857876		2	298.75	0.997916919
2	388.102	388102	917.5867	688.9805	688.9805	917.5867	0.750861472	0.651014964		2	299	0.998149129
2	388.31	388310	859.8535	500.7748	500.7748	859.8535	0.582395489	0.638257364		2	299.25	0.998358311
2	388.628	388628	742.2138	446.021	446.021	742.2138	0.600933316	0.618841772		2	299.5	0.998382939
2	388.873	388873	645.1482	340.801	340.801	645.1482	0.528252268	0.607443951		2	299.75	0.998227457
2	389.07	389070	894.783	505.7398	505.7398	894.783	0.565209442	0.606762936		2	300	0.998010484
2	389.438	389438	597.8761	395.2899	395.2899	597.8761	0.661156885	0.615016463		2	300.25	0.997717012
2	389.624	389624	1024.848	751.9091	751.9091	1024.848	0.733678653	0.62185846		2	300.5	0.997405765
2	389.885	389885	1051.9	715.9933	715.9933	1051.9	0.680666698	0.635997742		2	300.75	0.997094519
2	390.048	390048	1064.619	519.9124	519.9124	1064.619	0.488355365	0.647408895		2	301	0.996783272
2	390.252	390252	925.5791	621.9617	621.9617	925.5791	0.671970337	0.662127267		2	301.25	0.996472025
2	390.463	390463	892.0079	616.3499	616.3499	892.0079	0.690969105	0.679957908		2	301.5	0.996219542
2	390.792	390792	937.7205	702.5182	702.5182	937.7205	0.74917654	0.714575256		2	301.75	0.996023007
2	391.061	391061	783.2532	605.7224	605.7224	783.2532	0.77334175	0.741251242		2	302	0.99585739
2	391.312	391312	973.7883	714.9657	714.9657	973.7883	0.734210608	0.776146697		2	302.25	0.995686729
2	391.775	391775	1241.032	859.4739	859.4739	1241.032	0.692547734	0.841384553		2	302.5	0.995479764
2	392.185	392185	819.1194	603.238	603.238	819.1194	0.73644697	0.835052547		2	302.75	0.995201096
2	392.356	392356	1294.12	1738.992	1738.992	1294.12	1.343764102	0.823785115		2	303	0.994878742
2	392.769	392769	1969.743	1412.332	1412.332	1969.743	0.717013336	0.802654702		2	303.25	0.994547832
2	392.954	392954	1444.796	1025.858	1025.858	1444.796	0.710036573	0.788822138		2	303.5	0.994285274
2	393.175	393175	951.6109	758.4896	758.4896	951.6109	0.797058546	0.771817134		2	303.75	0.993904458
2	393.458	393458	1118.924	774.9939	774.9939	1118.924	0.692624253	0.765363373		2	304	0.993573149
2	393.639	393639	894.96	645.1335	645.1335	894.96	0.72085177	0.761134703		2	304.25	0.99346063
2	393.804	393804	869.9517	623.1592	623.1592	869.9517	0.71631471	0.761661452		2	304.5	0.99341162
2	394.046	394046	587.7343	356.0797	356.0797	587.7343	0.605851488	0.778910947		2	304.75	0.993406957
2	394.227	394227	800.4486	692.1086	692.1086	800.4486	0.864650897	0.792312742		2	305	0.99347296
2	394.477	394477	755.0584	722.1035	722.1035	755.0584	0.956354502	0.81829992		2	305.25	0.993563519
2	394.74	394740	746.0867	602.2379	602.2379	746.0867	0.807195598	0.864217708		2	305.5	0.993645672
2	395.175	395175	1658.776	1842.753	1842.753	1658.776	1.110911298	0.916274855		2	305.75	0.993785005
2	395.496	395496	927.8522	830.2789	830.2789	927.8522	0.894839609	0.899985678		2	306	0.993965437
2	395.857	395857	771.5316	657.3044	657.3044	771.5316	0.851947477	0.859148935		2	306.25	0.994198618
2	396.066	396066	869.3634	669.2244	669.2244	869.3634	0.76978672	0.842804693		2	306.5	0.994441243
2	396.452	396452	776.794	614.7123	614.7123	776.794	0.791345325	0.8166862		2	306.75	0.99489253
2	396.702	396702	559.2063	437.9252	437.9252	559.2063	0.783119217	0.799196728		2	307	0.995380007
2	396.984	396984	646.7308	471.5725	471.5725	646.7308	0.72916351	0.790873232		2	307.25	0.995873452
2	397.188	397188	807.1836	589.9276	589.9276	807.1836	0.730846861	0.797433826		2	307.5	0.996204285
2	397.361	397361	557.1064	506.7374	506.7374	557.1064	0.909588186	0.805587059		2	307.75	0.996287553
2	397.544	397544	760.4223	656.3695	656.3695	760.4223	0.863164455	0.815794204		2	308	0.996261495
2	397.714	397714	772.1302	617.936	617.936	772.1302	0.80030026	0.829648128		2	308.25	0.996168875
2	398.111	398111	892.169	622.8065	622.8065	892.169	0.698081305	0.866203584		2	308.5	0.99592773
2	398.383	398383	1770.883	2349.243	2349.243	1770.883	1.326594134	0.896091053		2	308.75	0.995758563
2	398.555	398555	983.5052	779.4389	779.4389	983.5052	0.792511214	0.914774729		2	309	0.995916044
2	398.792	398792	971.4594	706.469	706.469	971.4594	0.727224421	0.933617245		2	309.25	0.9961126
2	399.152	399152	754.8476	716.2011	716.2011	754.8476	0.948802248	0.958132856		2	309.5	0.996394509
2	399.498	399498	721.8392	789.4863	789.4863	721.8392	1.093714916	0.988048628		2	309.75	0.996575966
2	399.833	399833	807.5976	882.1309	882.1309	807.5976	1.092290145	0.998442442		2	310	0.996515983
2	400.025	400025	687.8169	710.4075	710.4075	687.8169	1.032843915	1.016645826		2	310.25	0.996291353
2	400.229	400229	701.1399	812.2915	812.2915	701.1399	1.158529845	1.038045192		2	310.5	0.995962348
2	400.466	400466	834.2865	773.7648	773.7648	834.2865	0.927456935	1.04382785		2	310.75	0.99553242
2	400.966	400966	994.7149	1095.103	1095.103	994.7149	1.10092148	1.153638323		2	311	0.995167964
2	401.239	401239	952.9082	1200.028	1200.028	952.9082	1.259332221	1.270044927		2	311.25	0.994764736
2	401.429	401429	1003.596	1430.717	1430.717	1003.596	1.425590576	1.364946422		2	311.5	0.994505204
2	401.625	401625	993.8763	1737.665	1737.665	993.8763	1.748371503	1.531576184		2	311.75	0.994493287
2	401.81	401810	873.6842	1394.762	1394.762	873.6842	1.596414357	1.721766579		2	312	0.994641198
2	402.074	402074	913.0966	1907.891	1907.891	913.0966	2.089473337	1.988184724		2	312.25	0.994816829
2	402.611	402611	916.6493	2589.376	2589.376	916.6493	2.824827336	2.913038385		2	312.5	0.995025275
2	403.001	403001	878.5255	3552.983	3552.983	878.5255	4.04425711	4.419014133		2	312.75	0.995386073
2	403.18	403180	886.0056	3895.36	3895.36	886.0056	4.39654106	5.111652751		2	313	0.995665373
2	403.386	403386	853.4303	4825.866	4825.866	853.4303	5.654669163	5.967341763		2	313.25	0.995770722
2	403.579	403579	588.0743	3480.692	3480.692	588.0743	5.918796315	6.909326896		2	313.5	0.995570079
2	403.81	403810	874.448	6504.188	6504.188	874.448	7.438050061	7.855070515		2	313.75	0.995229821
2	403.985	403985	955.5206	8336.678	8336.678	955.5206	8.724749629	8.586650582		2	314	0.994896218
2	404.162	404162	841.0586	8224.493	8224.493	841.0586	9.778739555	9.283940216		2	314.25	0.994182059
2	404.333	404333	791.8317	8746.221	8746.221	791.8317	11.04555551	9.658481838		2	314.5	0.993437112
2	404.513	404513	886.8322	10616.35	10616.35	886.8322	11.97109216	9.927901006		2	314.75	0.992296257
2	405.023	405023	1006.482	9516.865	9516.865	1006.482	9.45557397	10.34931659		2	315	0.990978319
2	405.438	405438	1515.673	16396.31	16396.31	1515.673	10.81784132	10.20428173		2	315.25	0.992329508
2	405.735	405735	1171.177	9310.531	9310.531	1171.177	7.949721519	9.981016765		2	315.5	0.996192439
2	406.06	406060	1736.787	13552.83	13552.83	1736.787	7.803392126	9.823034626		2	315.75	1.001578821
2	406.359	406359	1235.26	11689.39	11689.39	1235.26	9.463100886	9.587056495		2	316	1.005702244
2	406.534	406534	1064.955	11578.83	11578.83	1064.955	10.87260025	9.415650459		2	316.25	1.008580114
2	406.699	406699	1314.825	15388.09	15388.09	1314.825	11.70352709	9.161654053		2	316.5	1.010673607
2	407.053	407053	1368.051	13810.89	13810.89	1368.051	10.09530346	8.346496561		2	316.75	1.012248421
2	407.414	407414	954.2242	6386.706	6386.706	954.2242	6.693087432	7.813979413		2	317	1.011837577
2	407.578	407578	1053.191	7535.062	7535.062	1053.191	7.154506637	7.779829296		2	317.25	1.009746174
2	407.833	407833	1110.643	7355.636	7355.636	1110.643	6.622862612	7.793532931		2	317.5	1.00722206
2	408.061	408061	926.7915	6586.054	6586.054	926.7915	7.106295213	7.899933254		2	317.75	1.003160509
2	408.352	408352	1270.463	7845.635	7845.635	1270.463	6.175414003	8.232533472		2	318	0.999534837
2	408.929	408929	1392.221	9616.053	9616.053	1392.221	6.906987468	9.138975011		2	318.25	0.997414003
2	409.297	409297	1007.501	10535.68	10535.68	1007.501	10.45724024	9.676474622		2	318.5	0.995382882
2	409.802	409802	771.2959	13656.08	13656.08	771.2959	17.70537092	10.57427107		2	318.75	0.994353951
2	410.222	410222	841.0255	12170.26	12170.26	841.0255	14.4707384	11.36229906		2	319	0.995638508
2	410.734	410734	1366.227	14183.8	14183.8	1366.227	10.38173012	11.87345965		2	319.25	0.998038738
2	410.922	410922	1156.076	11246.99	11246.99	1156.076	9.728590508	11.86212108		2	319.5	1.000040344
2	415.268	415268	1401.051	1466.098	1466.098	1401.051	1.046427289	1.510056567		2	319.75	1.001038426
2	415.597	415597	1222.815	1398.32	1398.32	1222.815	1.14352539	1.278061975		2	320	1.00207688
2	415.821	415821	1133.354	1284.912	1284.912	1133.354	1.133725209	1.150768399		2	320.25	1.003329398
2	416.071	416071	919.7558	936.9297	936.9297	919.7558	1.018672239	1.082766092		2	320.5	1.004608105
2	416.238	416238	1389.62	1898.044	1898.044	1389.62	1.365872685	1.072228079		2	320.75	1.006103866
2	416.437	416437	1138.701	914.1458	914.1458	1138.701	0.802797047	1.058640928		2	321	1.007611777
2	416.676	416676	839.8073	893.4423	893.4423	839.8073	1.063865842	1.040294648		2	321.25	1.00924571
2	417.166	417166	1134.037	1140.921	1140.921	1134.037	1.006070349	0.996237929		2	321.5	1.011731971
2	417.39	417390	746.4185	751.8216	751.8216	746.4185	1.007238701	0.975133571		2	321.75	1.014706045
2	417.679	417679	932.7909	985.9431	985.9431	932.7909	1.056981902	0.94313736		2	322	1.017890918
2	418.122	418122	1087.517	905.5423	905.5423	1087.517	0.832669558	0.886579108		2	322.25	1.020810312
2	418.361	418361	834.3749	609.1423	609.1423	834.3749	0.730058275	0.860121219		2	322.5	1.024140284
2	418.81	418810	941.4019	846.2599	846.2599	941.4019	0.898935832	0.815440538		2	322.75	1.027094829
2	419.126	419126	1157.97	985.6572	985.6572	1157.97	0.851194072	0.786218723		2	323	1.029708394
2	419.444	419444	1367.228	1018.501	1018.501	1367.228	0.744938664	0.763085479		2	323.25	1.032296523
2	419.666	419666	1372.284	896.9322	896.9322	1372.284	0.653605376	0.753883623		2	323.5	1.034529739
2	419.9	419900	1268.291	774.0146	774.0146	1268.291	0.610281552	0.746156598		2	323.75	1.035632167
2	420.16	420160	1394.269	1173.083	1173.083	1394.269	0.841360598	0.73796398		2	324	1.035026056
2	420.577	420577	1002.942	820.1453	820.1453	1002.942	0.81773951	0.732773801		2	324.25	1.033696129
2	421.08	421080	827.0679	641.2309	641.2309	827.0679	0.775306235	0.727764349		2	324.5	1.031786455
2	421.407	421407	781.2221	594.2924	594.2924	781.2221	0.760721439	0.727109243		2	324.75	1.028655451
2	421.729	421729	845.341	471.0144	471.0144	845.341	0.557188637	0.726753597		2	325	1.025458511
2	422.107	422107	846.7367	603.3707	603.3707	846.7367	0.712583617	0.721479628		2	325.25	1.023300172
2	422.332	422332	932.6761	743.0356	743.0356	932.6761	0.79667057	0.718276197		2	325.5	1.021664239
2	422.805	422805	731.4902	542.9796	542.9796	731.4902	0.742292378	0.707077693		2	325.75	1.021185748
2	422.956	422956	706.2689	432.2192	432.2192	706.2689	0.61197541	0.702681952		2	326	1.021598729
2	423.395	423395	814.4014	594.0798	594.0798	814.4014	0.729468049	0.689279556		2	326.25	1.02277651
2	423.798	423798	951.8619	686.7272	686.7272	951.8619	0.721456758	0.653038744		2	326.5	1.025361584
2	424.073	424073	1015.179	627.9891	627.9891	1015.179	0.61859938	0.620835644		2	326.75	1.03039421
2	424.404	424404	994.7521	680.1609	680.1609	994.7521	0.683749147	0.59381472		2	327	1.036776316
2	424.6	424600	984.0966	490.4827	490.4827	984.0966	0.498409099	0.58455598		2	327.25	1.042477643
2	424.79	424790	1127.669	662.0184	662.0184	1127.669	0.587068014	0.576154774		2	327.5	1.047413407
2	424.961	424961	1236.936	566.868	566.868	1236.936	0.458284018	0.571855785		2	327.75	1.050124253
2	425.169	425169	1361.776	798.7	798.7	1361.776	0.586513494	0.572314543		2	328	1.052180538
2	425.339	425339	1032.614	551.7746	551.7746	1032.614	0.534347394	0.575986286		2	328.25	1.052913652
2	425.688	425688	992.187	662.7529	662.7529	992.187	0.667971763	0.588379677		2	328.5	1.050876264
2	425.863	425863	1009.142	546.4652	546.4652	1009.142	0.541514673	0.60546254		2	328.75	1.047798678
2	426.119	426119	1302.731	948.9609	948.9609	1302.731	0.728439639	0.635209319		2	329	1.043430055
2	426.535	426535	1048.716	694.907	694.907	1048.716	0.662626488	0.66315963		2	329.25	1.037609053
2	426.82	426820	1088.094	679.4827	679.4827	1088.094	0.624470588	0.68224947		2	329.5	1.032159843
2	427.085	427085	1221.413	897.1295	897.1295	1221.413	0.734501352	0.692650961		2	329.75	1.026843087
2	427.297	427297	1004.86	763.4643	763.4643	1004.86	0.759771809	0.693299819		2	330	1.02156556
2	427.556	427556	1787.238	1229.28	1229.28	1787.238	0.687809906	0.687814392		2	330.25	1.017053815
2	428.135	428135	698.921	396.4531	396.4531	698.921	0.567235925	0.672803259		2	330.5	1.012908424
2	428.344	428344	1140.511	759.1559	759.1559	1140.511	0.665627863	0.670180212		2	330.75	1.009271529
2	428.552	428552	1702.709	1205.992	1205.992	1702.709	0.708278396	0.666694029		2	331	1.006266077
2	428.774	428774	1024.396	747.0022	747.0022	1024.396	0.729212336	0.663688543		2	331.25	1.003615488
2	428.945	428945	592.5685	363.5073	363.5073	592.5685	0.613443509	0.664597456		2	331.5	1.001472425
2	429.141	429141	1216.998	810.9715	810.9715	1216.998	0.666370446	0.665225636		2	331.75	0.999568198
2	429.488	429488	895.8545	540.0165	540.0165	895.8545	0.602794873	0.658904619		2	332	0.998231229
2	430.031	430031	1103.33	752.0623	752.0623	1103.33	0.681629522	0.646724468		2	332.25	0.997154814
2	430.203	430203	1098.064	830.5668	830.5668	1098.064	0.756391977	0.642635965		2	332.5	0.996204994
2	430.624	430624	906.1528	533.1019	533.1019	906.1528	0.588313472	0.62865489		2	332.75	0.995897724
2	430.989	430989	1089.843	687.9891	687.9891	1089.843	0.631273587	0.615058161		2	333	0.995778724
2	431.401	431401	808.3617	392.8275	392.8275	808.3617	0.485955111	0.606505304		2	333.25	0.995782018
2	431.654	431654	902.6484	505.6164	505.6164	902.6484	0.560147672	0.607913783		2	333.5	0.995960868
2	432.01	432010	1018.992	657.7585	657.7585	1018.992	0.64549918	0.61432268		2	333.75	0.996139718
2	432.274	432274	1050.738	662.8831	662.8831	1050.738	0.630873824	0.617437661		2	334	0.996475203
2	432.524	432524	965.0492	653.4258	653.4258	965.0492	0.67709066	0.624594749		2	334.25	0.996788578
2	432.798	432798	933.6739	617.7417	617.7417	933.6739	0.661624685	0.633017272		2	334.5	0.996685947
2	433.129	433129	898.8957	543.3794	543.3794	898.8957	0.604496606	0.631035311		2	334.75	0.996325645
2	433.427	433427	975.7476	591.4491	591.4491	975.7476	0.606149685	0.626649411		2	335	0.99594714
2	433.647	433647	882.5549	629.1781	629.1781	882.5549	0.712905339	0.624965962		2	335.25	0.99544058
2	434.153	434153	1114.29	641.2397	641.2397	1114.29	0.575469312	0.61712977		2	335.5	0.994627094
2	434.52	434520	975.6583	558.0107	558.0107	975.6583	0.57193251	0.612516409		2	335.75	0.993907488
2	434.788	434788	1092.426	635.6546	635.6546	1092.426	0.581874287	0.613866136		2	336	0.993295401
2	435.14	435140	934.1414	498.6833	498.6833	934.1414	0.533841344	0.618386404		2	336.25	0.992813218
2	435.408	435408	863.3638	610.0065	610.0065	863.3638	0.706546302	0.622816048		2	336.5	0.992400921
2	435.599	435599	1022.455	795.5352	795.5352	1022.455	0.778063778	0.629909992		2	336.75	0.992289603
2	435.886	435886	997.584	579.003	579.003	997.584	0.580405259	0.642508383		2	337	0.9928845
2	436.191	436191	770.4139	541.3889	541.3889	770.4139	0.70272473	0.650416773		2	337.25	0.993611664
2	436.355	436355	856.758	427.6352	427.6352	856.758	0.499131844	0.654649314		2	337.5	0.994357548
2	436.635	436635	936.8196	492.0424	492.0424	936.8196	0.525226415	0.658950547		2	337.75	0.99496096
2	436.867	436867	912.1586	866.1749	866.1749	912.1586	0.949588043	0.658246975		2	338	0.995234157
2	437.084	437084	1034.443	564.5277	564.5277	1034.443	0.545731084	0.655347061		2	338.25	0.995381457
2	437.374	437374	1042.354	740.4676	740.4676	1042.354	0.710380159	0.650806491		2	338.5	0.995293429
2	437.75	437750	744.5016	424.6061	424.6061	744.5016	0.570322616	0.642251252		2	338.75	0.994385219
2	438.082	438082	670.9147	443.4403	443.4403	670.9147	0.660948851	0.633158063		2	339	0.993433211
2	438.288	438288	710.5914	462.4775	462.4775	710.5914	0.650834643	0.629453905		2	339.25	0.992626899
2	438.59	438590	1017.329	686.0849	686.0849	1017.329	0.674398253	0.621203302		2	339.5	0.991569218
2	438.754	438754	764.2131	404.799	404.799	764.2131	0.529693877	0.617488922		2	339.75	0.990904101
2	439.096	439096	976.0211	541.0524	541.0524	976.0211	0.554344983	0.61910986		2	340	0.99076746
2	439.586	439586	1012.693	741.9761	741.9761	1012.693	0.73267624	0.625823037		2	340.25	0.990838373
2	439.847	439847	765.9109	431.5224	431.5224	765.9109	0.563410705	0.622620202		2	340.5	0.990998421
2	440.027	440027	747.7032	553.301	553.301	747.7032	0.740000845	0.615509922		2	340.75	0.990701693
2	440.262	440262	935.6546	500.1916	500.1916	935.6546	0.534590008	0.603525792		2	341	0.990740308
2	440.457	440457	810.5742	502.5664	502.5664	810.5742	0.620012825	0.594740846		2	341.25	0.991985998
2	440.657	440657	759.5576	480.1181	480.1181	759.5576	0.632102292	0.584670589		2	341.5	0.993505459
2	441.047	441047	840.5833	466.5648	466.5648	840.5833	0.555048857	0.55876942		2	341.75	0.994837254
2	441.303	441303	990.8095	400.8701	400.8701	990.8095	0.40458847	0.54705856		2	342	0.996368947
2	441.469	441469	949.7155	531.2246	531.2246	949.7155	0.5593513	0.541851731		2	342.25	0.997570479
2	441.803	441803	945.9531	478.818	478.818	945.9531	0.5061752	0.532889887		2	342.5	0.998649064
2	442.245	442245	878.0136	557.1041	557.1041	878.0136	0.634505092	0.545278829		2	342.75	0.999575082
2	442.793	442793	719.083	357.0509	357.0509	719.083	0.496536422	0.575846561		2	343	0.999823542
2	443.032	443032	951.5457	568.0728	568.0728	951.5457	0.597000018	0.58094019		2	343.25	0.999108259
2	443.314	443314	970.842	610.8135	610.8135	970.842	0.629158504	0.57387873		2	343.5	0.998136788
2	443.588	443588	1130.382	577.8111	577.8111	1130.382	0.511164456	0.561064887		2	343.75	0.996755668
2	443.799	443799	937.8502	606.1494	606.1494	937.8502	0.64631793	0.554143763		2	344	0.995148898
2	444.257	444257	813.5072	441.4739	441.4739	813.5072	0.54267977	0.541093922		2	344.25	0.994249657
2	444.448	444448	844.5541	426.2564	426.2564	844.5541	0.504711776	0.535368252		2	344.5	0.994034239
2	444.801	444801	1096.637	534.3282	534.3282	1096.637	0.487242542	0.530674335		2	344.75	0.993993164
2	445.03	445030	1024.741	485.4629	485.4629	1024.741	0.473742048	0.53222838		2	345	0.994241742
2	445.256	445256	896.5416	456.8139	456.8139	896.5416	0.50952895	0.53526098		2	345.25	0.994643928
2	445.56	445560	913.777	513.7115	513.7115	913.777	0.562184756	0.545184783		2	345.5	0.995191727
2	445.725	445725	874.7242	539.4275	539.4275	874.7242	0.61668295	0.553137691		2	345.75	0.995845469
2	446.016	446016	651.8587	387.0679	387.0679	651.8587	0.593791108	0.56770236		2	346	0.996902797
2	446.237	446237	722.4814	457.3248	457.3248	722.4814	0.632991797	0.585441509		2	346.25	0.998009652
2	446.434	446434	809.701	411.971	411.971	809.701	0.508793987	0.60079409		2	346.5	0.998837027
2	446.948	446948	799.9488	517.2286	517.2286	799.9488	0.646577131	0.626989219		2	346.75	0.99967575
2	447.349	447349	858.0211	408.7809	408.7809	858.0211	0.476422899	0.641502838		2	347	1.000413909
2	447.554	447554	1239.59	1046.248	1046.248	1239.59	0.844027461	0.642792281		2	347.25	1.000721999
2	447.756	447756	806.3563	509.2515	509.2515	806.3563	0.631546501	0.637109099		2	347.5	1.000387936
2	448.21	448210	962.0601	642.0499	642.0499	962.0601	0.667369845	0.61608928		2	347.75	0.999828219
2	448.558	448558	712.8889	427.7502	427.7502	712.8889	0.60002365	0.593865987		2	348	0.999138064
2	448.737	448737	909.7125	495.5662	495.5662	909.7125	0.544750347	0.578250741		2	348.25	0.998084464
2	449.055	449055	940.8776	503.2132	503.2132	940.8776	0.534833861	0.560494691		2	348.5	0.997057285
2	449.238	449238	1032.115	577.596	577.596	1032.115	0.559623685	0.559556211		2	348.75	0.995819
2	449.578	449578	1035.62	512.1573	512.1573	1035.62	0.494541724	0.565585802		2	349	0.99513011
2	449.959	449959	872.945	487.2528	487.2528	872.945	0.558171248	0.577850575		2	349.25	0.995266776
2	450.302	450302	929.9391	541.405	541.405	929.9391	0.582194038	0.606533684		2	349.5	0.99607347
2	450.574	450574	1073.547	745.815	745.815	1073.547	0.694720399	0.637040437		2	349.75	0.996880163
2	450.817	450817	991.2868	599.7107	599.7107	991.2868	0.604982029	0.652249206		2	350	0.997512641
2	451.078	451078	900.8706	675.9602	675.9602	900.8706	0.750341059	0.654681591		2	350.25	0.99799625
2	451.3	451300	769.3206	482.3334	482.3334	769.3206	0.626960204	0.651805354		2	350.5	0.9984677
2	451.494	451494	1049.824	661.2961	661.2961	1049.824	0.629911395	0.638288776		2	350.75	0.998770824
2	451.715	451715	878.5537	595.7042	595.7042	878.5537	0.678050983	0.612622995		2	351	0.998743869
2	451.901	451901	831.4853	485.4836	485.4836	831.4853	0.583875145	0.595113495		2	351.25	0.998453152
2	452.086	452086	1124.443	611.4441	611.4441	1124.443	0.543775096	0.577442766		2	351.5	0.997997556
2	452.318	452318	1183.303	729.2182	729.2182	1183.303	0.616256529	0.549206208		2	351.75	0.997425359
2	452.494	452494	1129.351	517.9831	517.9831	1129.351	0.458655546	0.534713879		2	352	0.996363796
2	452.687	452687	1083.968	515.4	515.4	1083.968	0.475475291	0.525371851		2	352.25	0.995370373
2	452.882	452882	833.7143	414.9983	414.9983	833.7143	0.497770399	0.517095509		2	352.5	0.994690715
2	453.157	453157	1072.827	582.7537	582.7537	1072.827	0.543194476	0.513472619		2	352.75	0.994199296
2	453.388	453388	962.8429	567.205	567.205	962.8429	0.589094026	0.515605041		2	353	0.993788282
2	453.654	453654	1026.882	513.4845	513.4845	1026.882	0.500042361	0.527432099		2	353.25	0.993546787
2	454.04	454040	811.8471	521.2185	521.2185	811.8471	0.642015596	0.597712509		2	353.5	0.99366191
2	454.252	454252	824.8771	491.0217	491.0217	824.8771	0.595266495	0.644343024		2	353.75	0.993915719
2	454.446	454446	793.1109	390.9357	390.9357	793.1109	0.492914295	0.672817127		2	354	0.994341884
2	454.726	454726	893.6431	477.7255	477.7255	893.6431	0.534581982	0.701926312		2	354.25	0.994524255
2	454.923	454923	930.985	910.1316	910.1316	930.985	0.977600713	0.722408431		2	354.5	0.99447034
2	455.154	455154	934.8123	894.0488	894.0488	934.8123	0.95639392	0.737844382		2	354.75	0.994342812
2	455.51	455510	698.5336	543.9522	543.9522	698.5336	0.778705849	0.736824828		2	355	0.994183235
2	455.958	455958	774.9839	471.5031	471.5031	774.9839	0.608403736	0.711361776		2	355.25	0.99402544
2	456.214	456214	702.7768	429.1504	429.1504	702.7768	0.61064964	0.693800291		2	355.5	0.993799424
2	456.519	456519	849.951	503.6012	503.6012	849.951	0.592506156	0.649596659		2	355.75	0.993457956
2	456.754	456754	785.8557	562.7973	562.7973	785.8557	0.716158577	0.616874992		2	356	0.99308216
2	456.98	456980	643.9195	429.505	429.505	643.9195	0.667016607	0.605368025		2	356.25	0.992637912
2	457.249	457249	778.5468	481.419	481.419	778.5468	0.618355891	0.59909353		2	356.5	0.992215266
2	457.456	457456	954.3366	505.378	505.378	954.3366	0.529559487	0.594405641		2	356.75	0.992318277
2	457.701	457701	762.6923	386.2782	386.2782	762.6923	0.506466631	0.588477184		2	357	0.992646451
2	458.048	458048	873.9522	502.9216	502.9216	873.9522	0.575456644	0.581643954		2	357.25	0.993143552
2	458.351	458351	1064.001	801.5375	801.5375	1064.001	0.75332401	0.57201943		2	357.5	0.993611797
2	458.585	458585	1243.863	516.6351	516.6351	1243.863	0.415347269	0.565114381		2	357.75	0.994019357
2	458.749	458749	991.6698	598.3857	598.3857	991.6698	0.603412245	0.563485897		2	358	0.994470787
2	458.975	458975	926.7082	562.6542	562.6542	926.7082	0.607153579	0.567656154		2	358.25	0.994834332
2	459.253	459253	818.8371	488.8935	488.8935	818.8371	0.597058316	0.575482918		2	358.5	0.995052154
2	459.551	459551	867.7575	436.4973	436.4973	867.7575	0.503017606	0.58493269		2	358.75	0.995180728
2	459.757	459757	798.6535	426.7812	426.7812	798.6535	0.534375921	0.592473511		2	359	0.995157221
2	459.925	459925	749.9842	440.864	440.864	749.9842	0.58783105	0.596479849		2	359.25	0.994886266
2	460.14	460140	848.7475	524.8213	524.8213	848.7475	0.618347977	0.602127711		2	359.5	0.994547106
2	460.403	460403	1025.751	693.0868	693.0868	1025.751	0.675687179	0.611608481		2	359.75	0.994231856
2	460.645	460645	905.1492	647.748	647.748	905.1492	0.715625667	0.616109541		2	360	0.993741357
2	460.937	460937	885.5774	500.0616	500.0616	885.5774	0.564672947	0.606514064		2	360.25	0.993213892
2	461.365	461365	903.6104	466.8702	466.8702	903.6104	0.516672008	0.579742863		2	360.5	0.993219021
2	461.661	461661	784.9671	528.4447	528.4447	784.9671	0.673206176	0.574886905		2	360.75	0.992698431
2	461.85	461850	979.4427	551.1685	551.1685	979.4427	0.56273685	0.567357077		2	361	0.992460842
2	462.06	462060	1079.788	487.6923	487.6923	1079.788	0.451655603	0.563843061		2	361.25	0.993207916
2	462.224	462224	903.4706	510.0992	510.0992	903.4706	0.564599667	0.575377275		2	361.5	0.994921292
2	462.455	462455	1025.216	648.203	648.203	1025.216	0.632259934	0.596724131		2	361.75	0.998223902
2	462.662	462662	1067.847	841.5123	841.5123	1067.847	0.788045759	0.636111276		2	362	1.004611127
2	462.943	462943	809.9871	549.5678	549.5678	809.9871	0.678489571	0.765095025		2	362.25	1.018030156
2	463.203	463203	765.2522	482.1559	482.1559	765.2522	0.630061436	0.924147349		2	362.5	1.032472111
2	463.48	463480	816.4502	678.3168	678.3168	816.4502	0.830812216	1.041199222		2	362.75	1.045649596
2	463.657	463657	734.9689	639.0105	639.0105	734.9689	0.869438829	1.090899148		2	363	1.059544078
2	463.877	463877	1028.611	1108.878	1108.878	1028.611	1.078034359	1.159572817		2	363.25	1.073228636
2	464.048	464048	4087.339	9547.864	9547.864	4087.339	2.335960878	1.187313647		2	363.5	1.086490819
2	464.259	464259	859.5645	1177.22	1177.22	859.5645	1.369554001	1.183707325		2	363.75	1.093299366
2	464.568	464568	953.8934	791.7242	791.7242	953.8934	0.829992324	1.152272734		2	364	1.090849501
2	464.925	464925	691.8894	568.1658	568.1658	691.8894	0.82118009	1.02947081		2	364.25	1.08220693
2	465.097	465097	810.0144	615.2496	615.2496	810.0144	0.759553904	0.944885483		2	364.5	1.072196377
2	465.367	465367	1013.142	878.5329	878.5329	1013.142	0.867136986	0.843790637		2	364.75	1.057013085
2	465.892	465892	971.7531	622.0386	622.0386	971.7531	0.640120006	0.704552379		2	365	1.039497648
2	466.16	466160	1286.31	868.419	868.419	1286.31	0.675124192	0.640953208		2	365.25	1.026209483
2	466.354	466354	886.1438	469.8729	469.8729	886.1438	0.530244527	0.611313822		2	365.5	1.013129706
2	466.775	466775	980.6192	660.9987	660.9987	980.6192	0.674062572	0.606705116		2	365.75	1.002419338
2	467.06	467060	1080.947	712.3055	712.3055	1080.947	0.658964316	0.61948211		2	366	0.995072669
2	467.248	467248	783.5107	456.6799	456.6799	783.5107	0.582863642	0.618979764		2	366.25	0.993411632
2	467.614	467614	893.0951	525.703	525.703	893.0951	0.588630483	0.614969844		2	366.5	0.993945952
2	467.938	467938	899.4526	607.0742	607.0742	899.4526	0.674937401	0.613035677		2	366.75	0.993230012
2	468.499	468499	784.3245	518.5237	518.5237	784.3245	0.661108636	0.587886948		2	367	0.993703617
2	468.741	468741	848.7974	478.3097	478.3097	848.7974	0.563514568	0.576669165		2	367.25	0.994475321
2	468.982	468982	863.1848	475.7379	475.7379	863.1848	0.551142583	0.569941995		2	367.5	0.995331592
2	469.226	469226	753.5985	395.1528	395.1528	753.5985	0.524354547	0.566264333		2	367.75	0.995717011
2	469.6	469600	882.7826	417.0134	417.0134	882.7826	0.47238516	0.563114043		2	368	0.995907784
2	469.818	469818	844.3076	382.7846	382.7846	844.3076	0.453371023	0.565716471		2	368.25	0.995958167
2	469.986	469986	965.6052	720.3074	720.3074	965.6052	0.745964707	0.569772742		2	368.5	0.995600335
2	470.21	470210	888.6265	494.7011	494.7011	888.6265	0.556703069	0.575317289		2	368.75	0.995211977
2	470.518	470518	736.8426	568.9255	568.9255	736.8426	0.77211266	0.579783507		2	369	0.994399852
2	470.786	470786	772.3545	354.5177	354.5177	772.3545	0.459009043	0.586701603		2	369.25	0.993569722
2	471.179	471179	667.3119	340.9696	340.9696	667.3119	0.510959867	0.612770036		2	369.5	0.993013059
2	471.453	471453	563.4559	414.4856	414.4856	563.4559	0.735613204	0.635718179		2	369.75	0.992485878
2	471.738	471738	701.1212	456.096	456.096	701.1212	0.650523761	0.655491691		2	370	0.991987108
2	472.015	472015	877.7428	529.3368	529.3368	877.7428	0.603065955	0.674798084		2	370.25	0.991718037
2	472.259	472259	775.8448	524.0058	524.0058	775.8448	0.675400286	0.693310636		2	370.5	0.992991879
2	472.496	472496	786.8385	397.766	397.766	786.8385	0.505524323	0.704837571		2	370.75	0.995857216
2	472.774	472774	613.2208	276.9985	276.9985	613.2208	0.451710868	0.710372372		2	371	0.999156237
2	472.962	472962	1736.343	2920.624	2920.624	1736.343	1.682054755	0.712503347		2	371.25	1.00228785
2	473.364	473364	765.5988	361.7139	361.7139	765.5988	0.472458813	0.712531089		2	371.5	1.006397781
2	473.651	473651	909.447	435.8904	435.8904	909.447	0.479291701	0.700560079		2	371.75	1.009487236
2	473.848	473848	815.5067	431.1661	431.1661	815.5067	0.528709451	0.691917095		2	372	1.01135285
2	474.302	474302	777.1296	743.235	743.235	777.1296	0.956384881	0.67498738		2	372.25	1.01182726
2	474.662	474662	887.1282	407.0271	407.0271	887.1282	0.458814295	0.658308631		2	372.5	1.011698853
2	475.139	475139	833.2332	605.0318	605.0318	833.2332	0.726125411	0.645574939		2	372.75	1.011411904
2	475.414	475414	802.8344	471.3499	471.3499	802.8344	0.587107254	0.650552425		2	373	1.009896826
2	475.643	475643	741.5005	533.2554	533.2554	741.5005	0.719157168	0.65849632		2	373.25	1.007380549
2	475.896	475896	785.6219	506.7054	506.7054	785.6219	0.644973619	0.662052077		2	373.5	1.005071101
2	476.114	476114	665.3268	427.6417	427.6417	665.3268	0.642754358	0.656861054		2	373.75	1.003589487
2	476.417	476417	794.272	494.8867	494.8867	794.272	0.623069553	0.64597745		2	374	1.002566189
2	476.678	476678	846.5479	671.1293	671.1293	846.5479	0.79278361	0.643083753		2	374.25	1.002791637
2	476.958	476958	1084.297	727.7243	727.7243	1084.297	0.671148495	0.643385189		2	374.5	1.003277699
2	477.139	477139	1388.528	744.7964	744.7964	1388.528	0.536392784	0.645604037		2	374.75	1.004355612
2	477.386	477386	1283.473	727.6075	727.6075	1283.473	0.566905186	0.65278392		2	375	1.005037242
2	477.574	477574	606.3296	402.8361	402.8361	606.3296	0.664384685	0.658649492		2	375.25	1.005195715
2	479.233	479233	1301.516	1075.771	1075.771	1301.516	0.826552267	0.781128022		2	375.5	1.004577813
2	479.525	479525	923.6373	819.7343	819.7343	923.6373	0.887506709	0.809344405		2	375.75	1.004034365
2	479.755	479755	810.5092	673.307	673.307	810.5092	0.830720984	0.824225555		2	376	1.004299071
2	480.245	480245	899.5298	826.7779	826.7779	899.5298	0.919122301	0.891087674		2	376.25	1.004960873
2	480.556	480556	892.4862	843.7232	843.7232	892.4862	0.945362741	0.947940564		2	376.5	1.005407183
2	480.892	480892	982.1574	1057.017	1057.017	982.1574	1.076219555	1.015741581		2	376.75	1.006171976
2	481.088	481088	910.106	1159.016	1159.016	910.106	1.273495615	1.087912592		2	377	1.006887195
2	481.441	481441	943.5873	1021.854	1021.854	943.5873	1.082945902	1.269346325		2	377.25	1.006962844
2	481.614	481614	745.5819	985.415	985.415	745.5819	1.321672374	1.378406274		2	377.5	1.006249749
2	481.827	481827	883.8158	1294.305	1294.305	883.8158	1.464451077	1.528443415		2	377.75	1.005386683
2	482.09	482090	783.6655	1402.116	1402.116	783.6655	1.789176632	1.735865996		2	378	1.004204022
2	482.285	482285	602.2598	1186.076	1186.076	602.2598	1.969376007	1.914991093		2	378.25	1.00207237
2	482.464	482464	1015.046	2057.343	2057.343	1015.046	2.026847059	2.113635781		2	378.5	0.99976285
2	482.784	482784	768.197	1876.881	1876.881	768.197	2.443228755	2.509206541		2	378.75	0.998431288
2	482.97	482970	730.7389	2153.736	2153.736	730.7389	2.947340014	2.758609208		2	379	0.99760418
2	483.224	483224	896.1229	2644.161	2644.161	896.1229	2.950667816	3.153023472		2	379.25	0.997072049
2	483.533	483533	639.7436	2201.519	2201.519	639.7436	3.441252089	3.604421182		2	379.5	0.996832405
2	483.916	483916	985.2621	4222.375	4222.375	985.2621	4.285534783	4.269519959		2	379.75	0.997368247
2	484.288	484288	772.121	3893.609	3893.609	772.121	5.042744596	4.823772768		2	380	0.998031927
2	484.685	484685	1043.856	5193.064	5193.064	1043.856	4.974885425	5.093856036		2	380.25	0.998660674
2	485.013	485013	916.9602	4832.702	4832.702	916.9602	5.270350883	5.190139903		2	380.5	0.999242721
2	485.202	485202	759.3127	4240.825	4240.825	759.3127	5.585083721	5.160122751		2	380.75	0.999913849
2	485.494	485494	951.6099	5540.237	5540.237	951.6099	5.82196234	4.820157901		2	381	1.000326871
2	485.715	485715	541.3233	2773.43	2773.43	541.3233	5.123426241	4.413639726		2	381.25	1.000534649
2	486.012	486012	822.7156	3073.696	3073.696	822.7156	3.736037095	4.013606105		2	381.5	1.000634538
2	486.353	486353	898.5558	2702.695	2702.695	898.5558	3.007820995	3.69083806		2	381.75	1.000581309
2	486.847	486847	915.499	1774.475	1774.475	915.499	1.9382599	3.18921323		2	382	1.00038095
2	487.057	487057	1349.345	2925.441	2925.441	1349.345	2.168045237	3.118114727		2	382.25	1.000151574
2	487.422	487422	851.7743	2493.297	2493.297	851.7743	2.927180358	3.420293623		2	382.5	0.999902213
2	487.837	487837	630.5371	2823.757	2823.757	630.5371	4.478336009	3.882047992		2	382.75	0.999566102
2	488.16	488160	812.9531	4493.68	4493.68	812.9531	5.527600547	4.217855926		2	383	0.999182683
2	488.476	488476	1015.491	5230.764	5230.764	1015.491	5.150970319	4.620263866		2	383.25	0.99875449
2	488.65	488650	886.7751	4120.456	4120.456	886.7751	4.646562584	4.727103047		2	383.5	0.998318802
2	488.955	488955	860.2195	3993.96	3993.96	860.2195	4.642954502	4.719379989		2	383.75	0.997843372
2	489.206	489206	1136.999	5267.341	5267.341	1136.999	4.632669862	4.63482593		2	384	0.997488458
2	489.496	489496	866.158	3722.137	3722.137	866.158	4.297295644	4.492093683		2	384.25	0.997271001
2	489.725	489725	883.8068	3550.19	3550.19	883.8068	4.016929944	4.298583702		2	384.5	0.997155446
2	489.98	489980	719.229	3131.878	3131.878	719.229	4.354493492	3.969882831		2	384.75	0.9970941
2	490.437	490437	1230.961	3980.73	3980.73	1230.961	3.233839252	3.386701002		2	385	0.997076529
2	490.788	490788	1220.468	3419.537	3419.537	1220.468	2.801824382	3.005622348		2	385.25	0.99714248
2	491.173	491173	1077.666	2624.67	2624.67	1077.666	2.435513415	2.58898999		2	385.5	0.997265701
2	491.459	491459	427.6083	1011.471	1011.471	427.6083	2.365414797	2.312091281		2	385.75	0.997476375
2	491.806	491806	830.2668	1781.513	1781.513	830.2668	2.145711475	1.97613502		2	386	0.997756439
2	492.074	492074	729.0304	1288.169	1288.169	729.0304	1.766961981	1.753381003		2	386.25	0.99812642
2	492.439	492439	640.1565	947.3169	947.3169	640.1565	1.479820794	1.506550308		2	386.5	0.998639935
2	492.772	492772	1239.959	1349.634	1349.634	1239.959	1.088450505	1.315245039		2	386.75	0.99895725
2	493.107	493107	859.2381	995.6586	995.6586	859.2381	1.158769147	1.154271302		2	387	0.998903406
2	493.318	493318	827.6255	886.131	886.131	827.6255	1.070690789	1.075040167		2	387.25	0.998696638
2	493.64	493640	1070.177	1130.982	1130.982	1070.177	1.056817704	0.989885639		2	387.5	0.998366171
2	494.113	494113	908.133	850.8689	850.8689	908.133	0.936943047	0.89257004		2	387.75	0.997775018
2	494.339	494339	976.7132	695.649	695.649	976.7132	0.712234666	0.873927983		2	388	0.997004889
2	494.549	494549	817.0625	626.3855	626.3855	817.0625	0.766631072	0.863153793		2	388.25	0.996387192
2	495.007	495007	491.2602	559.5445	559.5445	491.2602	1.138998234	0.809739866		2	388.5	0.995876323
2	495.33	495330	1043.904	827.5061	827.5061	1043.904	0.792703256	0.783553548		2	388.75	0.995425293
2	495.794	495794	923.7704	633.7359	633.7359	923.7704	0.686031832	0.746573797		2	389	0.995219308
2	495.971	495971	844.0071	664.8564	664.8564	844.0071	0.787737923	0.728545015		2	389.25	0.995346187
2	496.358	496358	761.8559	451.5511	451.5511	761.8559	0.592698829	0.689758375		2	389.5	0.995563403
2	496.784	496784	913.8877	579.8848	579.8848	913.8877	0.634525227	0.65805975		2	389.75	0.995944106
2	497.211	497211	834.0536	551.0364	551.0364	834.0536	0.660672647	0.632834188		2	390	0.996457772
2	497.412	497412	900.118	551.199	551.199	900.118	0.612363046	0.625512111		2	390.25	0.997057365
2	497.631	497631	856.019	482.1672	482.1672	856.019	0.563266937	0.624579332		2	390.5	0.997788471
2	497.816	497816	669.1669	423.0988	423.0988	669.1669	0.63227694	0.625646482		2	390.75	0.998667914
2	498.102	498102	1010.438	716.1592	716.1592	1010.438	0.708761151	0.631005207		2	391	0.999505266
2	498.344	498344	809.2378	608.0718	608.0718	809.2378	0.751412996	0.639637383		2	391.25	1.000585976
2	498.526	498526	814.0453	456.2075	456.2075	814.0453	0.560420286	0.643584925		2	391.5	1.001759769
2	498.931	498931	893.4268	454.7606	454.7606	893.4268	0.509007117	0.64627547		2	391.75	1.002937451
2	499.13	499130	810.8161	469.3211	469.3211	810.8161	0.578825581	0.646900452		2	392	1.002939046
2	499.327	499327	805.7211	657.5599	657.5599	805.7211	0.816113541	0.646971572		2	392.25	1.002700335
2	499.505	499505	1065.929	679.9688	679.9688	1065.929	0.637911906	0.647727904		2	392.5	1.002220511
2	499.691	499691	866.1752	580.4975	580.4975	866.1752	0.670184854	0.6494786		2	392.75	1.001792881
2	500	500000	937.9553	663.5113	663.5113	937.9553	0.707401835	0.650005283		2	393	1.001179589
2	500.397	500397	838.7074	475.2293	475.2293	838.7074	0.566621089	0.642543076		2	393.25	1.000672221
2	500.579	500579	662.081	349.4285	349.4285	662.081	0.527773037	0.637865799		2	393.5	1.000480832
2	500.958	500958	757.415	584.1159	584.1159	757.415	0.771196636	0.619640659		2	393.75	1.000384109
2	501.162	501162	886.4642	549.2106	549.2106	886.4642	0.619551923	0.607083033		2	394	1.000856947
2	501.534	501534	1055.343	605.1097	605.1097	1055.343	0.573377281	0.591628741		2	394.25	1.001494555
2	501.709	501709	1000.781	537.8055	537.8055	1000.781	0.537385802	0.587368969		2	394.5	1.002417694
2	501.888	501888	879.3607	477.7914	477.7914	879.3607	0.543339497	0.584395029		2	394.75	1.0038586
2	502.111	502111	836.1635	509.8108	509.8108	836.1635	0.609702289	0.586866037		2	395	1.004858832
2	502.312	502312	810.9427	504.8142	504.8142	810.9427	0.622502922	0.591557088		2	395.25	1.005431754
2	502.541	502541	707.8046	395.2094	395.2094	707.8046	0.558359468	0.596666362		2	395.5	1.004999278
2	502.727	502727	959.4358	556.5479	556.5479	959.4358	0.580078313	0.605314923		2	395.75	1.004053795
2	503.028	503028	692.5979	457.0087	457.0087	692.5979	0.659847077	0.622351604		2	396	1.003275255
2	503.308	503308	958.3835	549.2712	549.2712	958.3835	0.573122555	0.627480644		2	396.25	1.002686454
2	503.488	503488	788.3552	524.1475	524.1475	788.3552	0.664862108	0.630038596		2	396.5	1.002117225
2	503.815	503815	1046.96	855.7708	855.7708	1046.96	0.817386338	0.633820025		2	396.75	1.001597407
2	504.067	504067	893.2859	462.1994	462.1994	893.2859	0.517414861	0.634422847		2	397	1.0013837
2	504.372	504372	910.0439	566.4497	566.4497	910.0439	0.62244217	0.632032958		2	397.25	1.001683523
2	504.697	504697	1190.353	601.6653	601.6653	1190.353	0.505451156	0.630382175		2	397.5	1.002117619
2	504.922	504922	918.5442	646.3049	646.3049	918.5442	0.703618726	0.630954587		2	397.75	1.002773665
2	505.224	505224	1224.769	782.6722	782.6722	1224.769	0.639036586	0.631725414		2	398	1.003543276
2	505.439	505439	812.9844	542.6832	542.6832	812.9844	0.66751982	0.631636357		2	398.25	1.004395612
2	505.744	505744	1054.596	639.1004	639.1004	1054.596	0.606014436	0.635120618		2	398.5	1.005309101
2	506.039	506039	864.4045	581.9813	581.9813	864.4045	0.67327426	0.638691475		2	398.75	1.006027158
2	506.444	506444	808.9473	509.8072	509.8072	808.9473	0.630210645	0.633074161		2	399	1.006612353
2	506.76	506760	792.89	489.1886	489.1886	792.89	0.616969063	0.625449186		2	399.25	1.007241697
2	507.065	507065	885.8161	521.1631	521.1631	885.8161	0.588342321	0.620321789		2	399.5	1.00796065
2	507.258	507258	812.2981	524.3262	524.3262	812.2981	0.645484952	0.620422163		2	399.75	1.008219972
2	507.475	507475	918.2822	548.5937	548.5937	918.2822	0.597412974	0.6205579		2	400	1.00883541
2	507.687	507687	904.8556	506.6485	506.6485	904.8556	0.559921937	0.619785888		2	400.25	1.009647219
2	507.916	507916	475.978	349.687	349.687	475.978	0.73467051	0.619967736		2	400.5	1.010073062
2	508.169	508169	970.4126	576.651	576.651	970.4126	0.594232804	0.618195972		2	400.75	1.011908685
2	508.377	508377	723.7849	415.9587	415.9587	723.7849	0.574699334	0.614657372		2	401	1.013979353
2	508.618	508618	888.4036	559.3995	559.3995	888.4036	0.629668205	0.609939606		2	401.25	1.017570123
2	508.817	508817	764.5395	489.4849	489.4849	764.5395	0.640234939	0.603173756		2	401.5	1.02257725
2	509.306	509306	818.4041	505.3559	505.3559	818.4041	0.617489453	0.578098691		2	401.75	1.030426413
2	509.503	509503	1002.463	502.1959	502.1959	1002.463	0.500962031	0.571755694		2	402	1.038899017
2	509.854	509854	841.8786	476.3244	476.3244	841.8786	0.565787514	0.571462131		2	402.25	1.051529691
2	510.191	510191	887.3078	481.8334	481.8334	887.3078	0.543028473	0.574802927		2	402.5	1.065924583
2	510.371	510371	781.8518	456.8629	456.8629	781.8518	0.584334397	0.573921842		2	402.75	1.090260682
2	510.651	510651	993.0273	560.1315	560.1315	993.0273	0.564064553	0.569852549		2	403	1.122535443
2	510.839	510839	884.408	513.0787	513.0787	884.408	0.580138013	0.567071183		2	403.25	1.155542348
2	511.062	511062	1064.994	611.414	611.414	1064.994	0.574100887	0.563517976		2	403.5	1.19303117
2	511.427	511427	719.8815	506.7026	506.7026	719.8815	0.703869456	0.555649646		2	403.75	1.229328078
2	511.682	511682	789.113	385.0742	385.0742	789.113	0.487983597	0.550991058		2	404	1.263974914
2	511.946	511946	928.0626	487.3026	487.3026	928.0626	0.52507514	0.546495139		2	404.25	1.291755496
2	512.129	512129	737.0094	332.0591	332.0591	737.0094	0.450549342	0.542443922		2	404.5	1.306190211
2	512.656	512656	1084.196	574.3361	574.3361	1084.196	0.529734568	0.531877932		2	404.75	1.313387986
2	513.075	513075	985.391	554.8331	554.8331	985.391	0.563058826	0.531804777		2	405	1.32029436
2	513.436	513436	875.8309	472.2632	472.2632	875.8309	0.539217331	0.535056536		2	405.25	1.318277463
2	513.784	513784	939.9459	559.2197	559.2197	939.9459	0.594948816	0.534391838		2	405.5	1.314522651
2	514.053	514053	904.1826	466.3759	466.3759	904.1826	0.515798358	0.526534947		2	405.75	1.308372766
2	514.419	514419	956.5213	466.1993	466.1993	956.5213	0.487390401	0.510494943		2	406	1.304309884
2	514.645	514645	833.5406	340.4263	340.4263	833.5406	0.40840998	0.504121997		2	406.25	1.29832149
2	514.936	514936	863.807	613.6899	613.6899	863.807	0.710447936	0.495527692		2	406.5	1.290828258
2	515.138	515138	1045.428	445.4162	445.4162	1045.428	0.426061097	0.491361648		2	406.75	1.277296893
2	515.423	515423	747.4169	313.7593	313.7593	747.4169	0.419791551	0.494563687		2	407	1.258050563
2	515.733	515733	1092.731	506.8811	506.8811	1092.731	0.463866313	0.504243052		2	407.25	1.244254906
2	516.163	516163	824.6212	465.5571	465.5571	824.6212	0.56457086	0.51953868		2	407.5	1.235568219
2	516.489	516489	927.5658	406.3654	406.3654	927.5658	0.438098731	0.535358704		2	407.75	1.235334228
2	516.722	516722	878.1729	598.2978	598.2978	878.1729	0.681298409	0.548465401		2	408	1.23808887
2	516.898	516898	838.8196	408.3657	408.3657	838.8196	0.48683376	0.555141691		2	408.25	1.246262645
2	517.155	517155	816.9606	480.6238	480.6238	816.9606	0.588307196	0.559903844		2	408.5	1.257933383
2	517.321	517321	1087.848	666.4693	666.4693	1087.848	0.612649286	0.561659641		2	408.75	1.271063653
2	517.57	517570	845.5932	430.2253	430.2253	845.5932	0.508785194	0.562957021		2	409	1.283931962
2	517.845	517845	911.6443	601.9817	601.9817	911.6443	0.660325195	0.557370027		2	409.25	1.296139835
2	518.028	518028	754.9311	279.3699	279.3699	754.9311	0.370060129	0.553983169		2	409.5	1.310500606
2	518.205	518205	895.2802	567.598	567.598	895.2802	0.633989225	0.551753436		2	409.75	1.325359832
2	518.41	518410	953.3977	597.3896	597.3896	953.3977	0.626590142	0.547038999		2	410	1.340870711
2	518.629	518629	936.0193	418.0406	418.0406	936.0193	0.446615364	0.544559966		2	410.25	1.355730922
2	519.053	519053	866.5948	464.07	464.07	866.5948	0.535509791	0.552803356		2	410.5	1.36407536
2	519.273	519273	821.1424	494.2992	494.2992	821.1424	0.601965262	0.556823283		2	410.75	1.371853491
2	519.653	519653	851.3971	439.8249	439.8249	851.3971	0.516591964	0.561405507		2	411	1.365295104
2	519.852	519852	845.38	485.6699	485.6699	845.38	0.574498924	0.564123275		2	411.25	1.34538622
2	520.036	520036	921.0568	562.4493	562.4493	921.0568	0.610656476	0.566347536		2	411.5	1.325477336
2	520.489	520489	1012.355	582.466	582.466	1012.355	0.575357459	0.572137735		2	411.75	1.305568452
2	520.717	520717	886.3307	551.0785	551.0785	886.3307	0.621752693	0.574856442		2	412	1.285659568
2	521.017	521017	760.5343	355.1914	355.1914	760.5343	0.467028772	0.577792946		2	412.25	1.265750684
2	521.191	521191	863.1669	491.6326	491.6326	863.1669	0.569568411	0.579137203		2	412.5	1.245841801
2	521.516	521516	879.1691	532.1904	532.1904	879.1691	0.605333377	0.580221299		2	412.75	1.225932917
2	521.806	521806	904.5533	575.119	575.119	904.5533	0.635804435	0.579881499		2	413	1.206024033
2	522.288	522288	888.2156	468.3113	468.3113	888.2156	0.527249578	0.57826339		2	413.25	1.186115149
2	522.595	522595	680.5013	447.9965	447.9965	680.5013	0.658333055	0.576459479		2	413.5	1.166206265
2	522.909	522909	658.1709	364.2342	364.2342	658.1709	0.553403683	0.568854379		2	413.75	1.146297381
2	523.182	523182	790.2148	360.2038	360.2038	790.2148	0.455830238	0.560380212		2	414	1.126388497
2	523.345	523345	1031.425	621.5137	621.5137	1031.425	0.602577696	0.558437483		2	414.25	1.106479613
2	523.561	523561	894.8687	550.8301	550.8301	894.8687	0.615542928	0.556197512		2	414.5	1.086570729
2	523.82	523820	811.7867	417.8383	417.8383	811.7867	0.514714395	0.554737318		2	414.75	1.066661846
2	524.07	524070	899.1592	526.8739	526.8739	899.1592	0.585962864	0.563503367		2	415	1.046752962
2	524.349	524349	988.1238	572.3568	572.3568	988.1238	0.579235922	0.578592305		2	415.25	1.026844078
2	524.528	524528	749.655	370.8906	370.8906	749.655	0.494748384	0.585280223		2	415.5	1.019941239
2	524.937	524937	778.922	481.7309	481.7309	778.922	0.618458459	0.603043848		2	415.75	1.014747635
2	525.212	525212	828.751	521.0272	521.0272	828.751	0.628689679	0.614404888		2	416	1.011770894
2	525.373	525373	896.4306	575.2442	575.2442	896.4306	0.641705225	0.616118941		2	416.25	1.010745518
2	525.717	525717	834.0109	559.6025	559.6025	834.0109	0.670977442	0.605339951		2	416.5	1.010156975
2	526.242	526242	873.9923	512.1334	512.1334	873.9923	0.585970151	0.575260886		2	416.75	1.009482851
2	526.438	526438	826.687	496.7504	496.7504	826.687	0.600892962	0.567258394		2	417	1.008731357
2	526.654	526654	947.1829	488.6548	488.6548	947.1829	0.515903317	0.555706994		2	417.25	1.007967775
2	526.914	526914	957.2258	514.2843	514.2843	957.2258	0.537265398	0.54277047		2	417.5	1.007119634
2	527.08	527080	935.9372	467.1256	467.1256	935.9372	0.499099299	0.539902993		2	417.75	1.006154023
2	527.37	527370	992.5755	466.1398	466.1398	992.5755	0.469626542	0.535411161		2	418	1.00508693
2	527.733	527733	1025.948	520.0633	520.0633	1025.948	0.506909999	0.533966728		2	418.25	1.004092453
2	528.197	528197	1060.378	668.0482	668.0482	1060.378	0.630009487	0.554621433		2	418.5	1.003219192
2	528.573	528573	896.9378	482.7006	482.7006	896.9378	0.538165077	0.577386967		2	418.75	1.00238746
2	528.755	528755	822.1679	473.0553	473.0553	822.1679	0.575375541	0.58255014		2	419	1.001600432
2	529.089	529089	773.4871	509.387	509.387	773.4871	0.658559141	0.583272486		2	419.25	1.000909306
2	529.57	529570	799.1922	456.7764	456.7764	799.1922	0.57154762	0.577112094		2	419.5	1.000359878
2	530.075	530075	784.4809	466.4654	466.4654	784.4809	0.594616644	0.566205007		2	419.75	1.000037104
2	530.507	530507	943.176	539.1051	539.1051	943.176	0.571584837	0.529427091		2	420	0.999766159
2	530.987	530987	960.9643	442.5205	442.5205	960.9643	0.460496295	0.494729228		2	420.25	0.999560154
2	531.202	531202	823.0186	383.8743	383.8743	823.0186	0.466422387	0.501654557		2	420.5	0.999456125
2	531.44	531440	858.4303	493.7704	493.7704	858.4303	0.575201504	0.516845626		2	420.75	0.999366482
2	531.703	531703	829.3113	414.853	414.853	829.3113	0.500237969	0.536615537		2	421	0.999283242
2	531.913	531913	1068.92	646.4732	646.4732	1068.92	0.604791004	0.565372098		2	421.25	0.999245219
2	532.076	532076	1018.916	538.361	538.361	1018.916	0.528366421	0.588997122		2	421.5	0.999231269
2	532.367	532367	1197.169	540.8991	540.8991	1197.169	0.451815157	0.6379366		2	421.75	0.999213018
2	532.621	532621	1135.507	582.3676	582.3676	1135.507	0.51287011	0.690394179		2	422	0.999096402
2	532.809	532809	946.0912	497.4056	497.4056	946.0912	0.525748046	0.717469552		2	422.25	0.998978424
2	533.074	533074	4986.475	8434.542	8434.542	4986.475	1.691483864	0.745761751		2	422.5	0.998806415
2	533.362	533362	1124.592	629.454	629.454	1124.592	0.559717658	0.766967542		2	422.75	0.998608532
2	533.599	533599	1301.51	793.4602	793.4602	1301.51	0.609645873	0.7617264		2	423	0.998373127
2	533.813	533813	1092.06	644.5616	644.5616	1092.06	0.590225445	0.745393517		2	423.25	0.998117958
2	534.039	534039	1072.66	800.0504	800.0504	1072.66	0.745856469	0.727687781		2	423.5	0.997654277
2	534.338	534338	1005.675	734.359	734.359	1005.675	0.73021503	0.686765559		2	423.75	0.996902649
2	534.544	534544	722.0001	437.2408	437.2408	722.0001	0.605596592	0.649215273		2	424	0.995967502
2	534.728	534728	1613.545	1238.437	1238.437	1613.545	0.767525542	0.624797305		2	424.25	0.995198629
2	534.919	534919	1069.903	530.2885	530.2885	1069.903	0.495641661	0.609911953		2	424.5	0.994626713
2	535.089	535089	1037.501	612.4366	612.4366	1037.501	0.590299768	0.599018769		2	424.75	0.99424704
2	535.548	535548	773.3448	447.1804	447.1804	773.3448	0.578241943	0.575728748		2	425	0.994047058
2	536.033	536033	1083.029	620.9718	620.9718	1083.029	0.57336581	0.504340409		2	425.25	0.994118009
2	536.453	536453	1144.707	549.7969	549.7969	1144.707	0.48029487	0.466951871		2	425.5	0.99437342
2	536.664	536664	993.3805	520.807	520.807	993.3805	0.524277455	0.46019319		2	425.75	0.99479896
2	536.88	536880	818.5439	423.4098	423.4098	818.5439	0.517271951	0.449901057		2	426	0.995699961
2	537.115	537115	954.2208	627.9134	627.9134	954.2208	0.658037846	0.494013968		2	426.25	0.996456516
2	537.42	537420	888.4212	414.0024	414.0024	888.4212	0.465997885	0.741753196		2	426.5	0.997018084
2	537.734	537734	883.0354	509.4837	509.4837	883.0354	0.576968602	1.084289052		2	426.75	0.99757817
2	537.953	537953	965.2223	564.2097	564.2097	965.2223	0.584538608	1.233138387		2	427	0.997971133
2	538.337	538337	764.7602	370.2022	370.2022	764.7602	0.484076185	1.4004563		2	427.25	0.998099558
2	538.511	538511	648.1943	360.5714	360.5714	648.1943	0.55627055	1.466562981		2	427.5	0.997960628
2	538.714	538714	1148.358	7389.617	7389.617	1148.358	6.434941891	1.499731934		2	427.75	0.997752822
2	539.063	539063	845.2413	449.1173	449.1173	845.2413	0.53134803	1.404282332		2	428	0.997536129
2	539.447	539447	963.2417	634.3159	634.3159	963.2417	0.658522051	1.238327205		2	428.25	0.997370862
2	539.634	539634	914.7844	481.8069	481.8069	914.7844	0.526689021	1.12042955		2	428.5	0.997244006
2	539.869	539869	1252.234	774.1613	774.1613	1252.234	0.61822415	0.876147653		2	428.75	0.99712525
2	540.178	540178	996.5307	404.2843	404.2843	996.5307	0.405691766	0.626693144		2	429	0.997150667
2	540.465	540465	600.6971	315.813	315.813	600.6971	0.525744173	0.574904156		2	429.25	0.997099393
2	540.755	540755	736.4926	433.7847	433.7847	736.4926	0.588987181	0.580979617		2	429.5	0.996945449
2	540.921	540921	814.7215	543.8349	543.8349	814.7215	0.667510186	0.58583508		2	429.75	0.996757966
2	541.168	541168	1115.455	879.1798	879.1798	1115.455	0.788180429	0.609439179		2	430	0.996570482
2	541.612	541612	797.2982	684.2837	684.2837	797.2982	0.85825316	0.710304476		2	430.25	0.996358363
2	541.995	541995	904.4512	758.4448	758.4448	904.4512	0.838569068	0.758077267		2	430.5	0.996080795
2	542.243	542243	853.9693	601.7984	601.7984	853.9693	0.7047073	0.736042042		2	430.75	0.995786201
2	542.501	542501	877.5444	555.9539	555.9539	877.5444	0.633533642	0.704063777		2	431	0.995480914
2	542.664	542664	852.4284	531.8248	531.8248	852.4284	0.623893807	0.68261616		2	431.25	0.995307405
2	542.873	542873	1021.498	814.2185	814.2185	1021.498	0.797082814	0.642295614		2	431.5	0.995221031
2	543.152	543152	839.0956	473.764	473.764	839.0956	0.564612662	0.597254839		2	431.75	0.995307473
2	543.313	543313	765.6274	370.5536	370.5536	765.6274	0.483986858	0.584035648		2	432	0.995457941
2	543.726	543726	705.9344	408.5697	408.5697	705.9344	0.578764401	0.561919677		2	432.25	0.995558634
2	543.906	543906	787.3999	467.3721	467.3721	787.3999	0.59356383	0.558278918		2	432.5	0.99578441
2	544.105	544105	919.4405	469.8224	469.8224	919.4405	0.51098728	0.561021431		2	432.75	0.996039639
2	544.382	544382	1204.005	558.94	558.94	1204.005	0.464233953	0.563584887		2	433	0.99604853
2	544.549	544549	1215.598	719.2184	719.2184	1215.598	0.591658097	0.564114058		2	433.25	0.995963167
2	544.713	544713	1342.849	921.8553	921.8553	1342.849	0.686492152	0.56532435		2	433.5	0.995857398
2	544.879	544879	1069.266	572.6438	572.6438	1069.266	0.535548498	0.564453294		2	433.75	0.995766463
2	545.168	545168	904.7929	573.5065	573.5065	904.7929	0.633853891	0.563443603		2	434	0.995637024
2	545.489	545489	961.7751	593.3267	593.3267	961.7751	0.616907944	0.565572349		2	434.25	0.995517042
2	545.651	545651	912.6499	411.9968	411.9968	912.6499	0.451429184	0.569420464		2	434.5	0.995411977
2	545.819	545819	613.4002	297.2766	297.2766	613.4002	0.484637273	0.575113382		2	434.75	0.995442298
2	546.226	546226	933.8801	476.9565	476.9565	933.8801	0.510725627	0.584464104		2	435	0.995539714
2	546.405	546405	809.751	575.1805	575.1805	809.751	0.71031774	0.585280546		2	435.25	0.995660605
2	546.643	546643	794.8649	420.394	420.394	794.8649	0.528887362	0.587343033		2	435.5	0.995862153
2	546.998	546998	781.4226	630.5509	630.5509	781.4226	0.806926879	0.585254976		2	435.75	0.996206688
2	547.313	547313	905.18	486.6268	486.6268	905.18	0.537602245	0.571246278		2	436	0.996505104
2	547.592	547592	885.2045	398.3601	398.3601	885.2045	0.450020419	0.55837457		2	436.25	0.996721585
2	548.132	548132	888.2703	507.2361	507.2361	888.2703	0.571038005	0.529308322		2	436.5	0.996886651
2	548.369	548369	954.1597	392.7481	392.7481	954.1597	0.411616735	0.513814203		2	436.75	0.996944324
2	548.878	548878	1106.021	600.7224	600.7224	1106.021	0.543138331	0.493823791		2	437	0.996873039
2	549.188	549188	1108.41	406.6995	406.6995	1108.41	0.366921536	0.498067463		2	437.25	0.996748616
2	549.439	549439	745.9838	468.7129	468.7129	745.9838	0.628315119	0.506299617		2	437.5	0.996587859
2	549.659	549659	775.0786	379.8936	379.8936	775.0786	0.490135581	0.512449479		2	437.75	0.996397683
2	550.128	550128	949.314	553.698	553.698	949.314	0.583261176	0.533607912		2	438	0.996168761
2	550.499	550499	952.6155	470.0286	470.0286	952.6155	0.493408516	0.554579531		2	438.25	0.995992679
2	550.719	550719	922.6521	514.1372	514.1372	922.6521	0.557238422	0.562158593		2	438.5	0.9957762
2	551.158	551158	1031.036	592.2131	592.2131	1031.036	0.574386442	0.572467504		2	438.75	0.995572844
2	551.411	551411	950.2228	574.2222	574.2222	950.2228	0.604302696	0.575354613		2	439	0.995608795
2	551.908	551908	740.2841	411.8978	411.8978	740.2841	0.556405034	0.56329197		2	439.25	0.995694545
2	552.224	552224	894.6057	523.6011	523.6011	894.6057	0.585287015	0.550287803		2	439.5	0.995809055
2	552.527	552527	951.7093	588.6983	588.6983	951.7093	0.618569452	0.541445394		2	439.75	0.995781163
2	552.922	552922	1060.88	475.5181	475.5181	1060.88	0.448229866	0.531700328		2	440	0.995539309
2	553.179	553179	1033.52	543.754	543.754	1033.52	0.526118508	0.524448352		2	440.25	0.995123451
2	553.572	553572	1089.329	534.982	534.982	1089.329	0.491111501	0.518124078		2	440.5	0.994736904
2	553.74	553740	724.0744	332.1814	332.1814	724.0744	0.458766944	0.519629815		2	440.75	0.99426612
2	553.925	553925	836.3162	471.9834	471.9834	836.3162	0.564359987	0.5240623		2	441	0.993711029
2	554.214	554214	841.3899	398.3323	398.3323	841.3899	0.473421775	0.529841285		2	441.25	0.993296205
2	554.502	554502	1102.32	520.5325	520.5325	1102.32	0.472215418	0.537917368		2	441.5	0.993013261
2	554.664	554664	1209.611	930.0892	930.0892	1209.611	0.768915957	0.542431235		2	441.75	0.992788997
2	554.966	554966	862.1489	435.3691	435.3691	862.1489	0.504981332	0.54507099		2	442	0.99292606
2	555.332	555332	1386.189	793.0521	793.0521	1386.189	0.572109647	0.545971704		2	442.25	0.993164971
2	555.544	555544	1512.564	841.117	841.117	1512.564	0.556086883	0.547569123		2	442.5	0.993631193
2	555.853	555853	1176.476	524.748	524.748	1176.476	0.446033748	0.550271482		2	442.75	0.994097414
2	556.075	556075	1215.019	548.9269	548.9269	1215.019	0.451784622	0.551903043		2	443	0.994325097
2	556.397	556397	1194.023	730.6202	730.6202	1194.023	0.611897928	0.559930578		2	443.25	0.994165394
2	556.59	556590	981.9454	699.402	699.402	981.9454	0.712261598	0.566876422		2	443.5	0.993821003
2	556.868	556868	843.465	419.7579	419.7579	843.465	0.497658943	0.573714613		2	443.75	0.99350576
2	557.033	557033	741.0419	429.0738	429.0738	741.0419	0.579014223	0.577424173		2	444	0.993260552
2	557.26	557260	784.6861	474.8389	474.8389	784.6861	0.605132294	0.581240765		2	444.25	0.993022403
2	557.437	557437	869.4666	519.6278	519.6278	869.4666	0.597639748	0.576217389		2	444.5	0.992801194
2	557.672	557672	972.2201	479.2764	479.2764	972.2201	0.492971088	0.56204387		2	444.75	0.992690054
2	557.988	557988	973.4477	553.4956	553.4956	973.4477	0.568593053	0.543741539		2	445	0.99271253
2	558.338	558338	860.7212	440.098	440.098	860.7212	0.511313071	0.525731163		2	445.25	0.992818033
2	558.565	558565	1078.698	626.7454	626.7454	1078.698	0.581020267	0.513857704		2	445.5	0.99308702
2	558.758	558758	972.5508	556.2788	556.2788	972.5508	0.571979171	0.507962578		2	445.75	0.993460222
2	558.946	558946	829.5207	354.8906	354.8906	829.5207	0.427826093	0.496670765		2	446	0.99387855
2	559.183	559183	772.6525	259.3826	259.3826	772.6525	0.335704084	0.473639536		2	446.25	0.994532259
2	559.433	559433	729.4687	423.6949	423.6949	729.4687	0.580826703	0.468241226		2	446.5	0.995124117
2	559.649	559649	1027.586	562.9953	562.9953	1027.586	0.547881443	0.495172331		2	446.75	0.995550075
2	559.98	559980	899.8573	500.7676	500.7676	899.8573	0.55649668	0.55276554		2	447	0.995950357
2	560.246	560246	756.8738	396.0171	396.0171	756.8738	0.523227386	0.617746833		2	447.25	0.996252868
2	560.446	560446	936.6658	555.0883	555.0883	936.6658	0.592621509	0.678378627		2	447.5	0.996404416
2	560.642	560642	948.7429	408.5483	408.5483	948.7429	0.430620667	0.716654762		2	447.75	0.996231412
2	560.834	560834	817.0917	454.4125	454.4125	817.0917	0.55613403	0.733264521		2	448	0.99584808
2	561.189	561189	2551.772	4751.417	4751.417	2551.772	1.862006872	0.755432369		2	448.25	0.995437621
2	561.542	561542	1017.644	630.8348	630.8348	1017.644	0.619897331	0.766886554		2	448.5	0.99490387
2	561.778	561778	995.3474	588.8745	588.8745	995.3474	0.591627104	0.759722273		2	448.75	0.994233714
2	562.031	562031	1015.206	612.2882	612.2882	1015.206	0.6031172	0.736840549		2	449	0.993767024
2	562.373	562373	829.9809	384.0347	384.0347	829.9809	0.462703057	0.709190665		2	449.25	0.993640091
2	562.698	562698	984.1324	628.9246	628.9246	984.1324	0.639065028	0.68143618		2	449.5	0.993788315
2	563.048	563048	1026.683	868.5031	868.5031	1026.683	0.84593112	0.649118013		2	449.75	0.994019672
2	563.23	563230	740.803	489.3815	489.3815	740.803	0.660609501	0.647656773		2	450	0.99435923
2	563.46	563460	912.7039	726.7029	726.7029	912.7039	0.796208825	0.659107126		2	450.25	0.995058173
2	563.796	563796	630.7696	337.4957	337.4957	630.7696	0.535053845	0.66747759		2	450.5	0.995945994
2	564.206	564206	753.4184	531.9949	531.9949	753.4184	0.706108186	0.636494838		2	450.75	0.996591746
2	564.572	564572	1140.314	793.3643	793.3643	1140.314	0.695741962	0.598053114		2	451	0.996788959
2	564.792	564792	955.7677	507.8638	507.8638	955.7677	0.531367402	0.579453861		2	451.25	0.996738759
2	565.024	565024	1554.441	737.1343	737.1343	1554.441	0.474211823	0.561234959		2	451.5	0.996241911
2	565.219	565219	957.985	583.6654	583.6654	957.985	0.609263611	0.544878527		2	451.75	0.995296981
2	565.507	565507	1067.038	489.4456	489.4456	1067.038	0.458695567	0.52722574		2	452	0.994505601
2	565.931	565931	1037.158	568.9549	568.9549	1037.158	0.548571095	0.519508964		2	452.25	0.993563645
2	566.296	566296	1081.746	527.6866	527.6866	1081.746	0.487810077	0.520007139		2	452.5	0.992792724
2	566.475	566475	972.8434	504.0653	504.0653	972.8434	0.518136115	0.525585613		2	452.75	0.99240071
2	566.808	566808	1145.434	646.5217	646.5217	1145.434	0.56443383	0.54858559		2	453	0.992161434
2	567.073	567073	1150.133	580.6211	580.6211	1150.133	0.504829528	0.559781865		2	453.25	0.992120986
2	567.302	567302	701.2106	431.2176	431.2176	701.2106	0.614961611	0.56640023		2	453.5	0.992330064
2	567.489	567489	938.0016	522.9601	522.9601	938.0016	0.557525808	0.570354928		2	453.75	0.993143355
2	567.85	567850	907.9065	622.8814	622.8814	907.9065	0.686063378	0.558172279		2	454	0.994665152
2	568.039	568039	801.4326	394.7773	394.7773	801.4326	0.49258952	0.547332026		2	454.25	0.996452909
2	568.458	568458	981.2741	639.4527	639.4527	981.2741	0.651655536	0.529553933		2	454.5	0.997607266
2	568.689	568689	969.7711	414.451	414.451	969.7711	0.427369923	0.505648278		2	454.75	0.998476197
2	568.986	568986	983.5563	435.0736	435.0736	983.5563	0.442347428	0.476131815		2	455	0.999249564
2	569.489	569489	823.7653	371.3175	371.3175	823.7653	0.450756423	0.504057674		2	455.25	0.999584415
2	569.762	569762	947.942	482.0407	482.0407	947.942	0.508512863	0.547452502		2	455.5	0.999560478
2	570.028	570028	1019.594	565.1145	565.1145	1019.594	0.554254439	0.620825992		2	455.75	0.999103469
2	570.254	570254	1098.502	791.6104	791.6104	1098.502	0.720627181	0.760632325		2	456	0.9986119
2	570.445	570445	971.5233	562.5856	562.5856	971.5233	0.579075767	0.917766556		2	456.25	0.997946666
2	570.676	570676	987.6281	549.5828	549.5828	987.6281	0.556467359	1.046270041		2	456.5	0.996735321
2	570.943	570943	860.4612	507.7736	507.7736	860.4612	0.590117951	1.136924355		2	456.75	0.995567911
2	571.108	571108	912.6836	490.3084	490.3084	912.6836	0.537216183	1.192927798		2	457	0.995148986
2	571.286	571286	3042.596	14563.11	14563.11	3042.596	4.786409369	1.221773961		2	457.25	0.994954053
2	571.589	571589	951.8203	504.7012	504.7012	951.8203	0.530248409	1.177742904		2	457.5	0.994762486
2	571.849	571849	983.0006	494.9185	494.9185	983.0006	0.503477312	1.102958902		2	457.75	0.994567619
2	572.141	572141	1035.263	724.1389	724.1389	1035.263	0.699473371	0.930163386		2	458	0.994403028
2	572.402	572402	932.4514	466.5564	466.5564	932.4514	0.500354657	0.719215136		2	458.25	0.994156911
2	572.617	572617	1058.181	512.27	512.27	1058.181	0.484104326	0.602139956		2	458.5	0.993902657
2	572.798	572798	896.5871	451.9567	451.9567	896.5871	0.50408566	0.548343077		2	458.75	0.993764973
2	572.963	572963	772.7948	382.5892	382.5892	772.7948	0.495072172	0.502919876		2	459	0.993927309
2	573.333	573333	827.2684	466.5266	466.5266	827.2684	0.563936203	0.434527249		2	459.25	0.994162623
2	573.679	573679	806.7298	428.0066	428.0066	806.7298	0.530545171	0.471314809		2	459.5	0.994427308
2	573.861	573861	1123.954	590.0628	590.0628	1123.954	0.524988389	0.514519322		2	459.75	0.994724919
2	574.115	574115	773.5651	517.5192	517.5192	773.5651	0.669005362	0.548497212		2	460	0.994933296
2	574.497	574497	874.9425	449.6776	449.6776	874.9425	0.513951031	0.549893794		2	460.25	0.995188822
2	574.742	574742	882.1216	470.8895	470.8895	882.1216	0.533814726	0.551455402		2	460.5	0.995433534
2	575.177	575177	805.9988	455.1562	455.1562	805.9988	0.564710766	0.555043639		2	460.75	0.995408342
2	575.668	575668	899.936	426.6938	426.6938	899.936	0.474137939	0.558203949		2	461	0.995071153
2	575.843	575843	879.4216	508.9998	508.9998	879.4216	0.578789286	0.559103043		2	461.25	0.994548355
2	576.246	576246	1223.238	682.0628	682.0628	1223.238	0.557587976	0.559516226		2	461.5	0.994233824
2	576.68	576680	693.7254	442.3268	442.3268	693.7254	0.63761079	0.560316395		2	461.75	0.994026976
2	576.91	576910	875.2619	543.0298	543.0298	875.2619	0.620419785	0.562902315		2	462	0.993809863
2	577.095	577095	838.3766	434.0978	434.0978	838.3766	0.517783774	0.566266134		2	462.25	0.994242243
2	577.325	577325	792.029	482.876	482.876	792.029	0.609669595	0.571142118		2	462.5	0.995161859
2	577.624	577624	861.7282	416.5297	416.5297	861.7282	0.483365521	0.577964903		2	462.75	0.997542866
2	577.989	577989	862.3719	451.1232	451.1232	862.3719	0.523119086	0.58570173		2	463	1.001670431
2	578.25	578250	907.5324	556.028	556.028	907.5324	0.612681156	0.592093242		2	463.25	1.006486189
2	578.488	578488	920.2352	547.3513	547.3513	920.2352	0.594795005	0.604394234		2	463.5	1.009923287
2	578.916	578916	1068.059	810.4129	810.4129	1068.059	0.75877166	0.633717012		2	463.75	1.012367687
2	579.082	579082	781.923	510.7914	510.7914	781.923	0.653250256	0.638631664		2	464	1.01436018
2	579.27	579270	888.7166	540.9883	540.9883	888.7166	0.608729825	0.640123475		2	464.25	1.01450509
2	579.477	579477	818.4825	478.4843	478.4843	818.4825	0.584599304	0.640232778		2	464.5	1.013680283
2	579.688	579688	742.1939	431.7829	431.7829	742.1939	0.581765628	0.633985189		2	464.75	1.011355966
2	579.968	579968	760.5603	551.9972	551.9972	760.5603	0.725777036	0.619049548		2	465	1.008110327
2	580.152	580152	878.9375	570.142	570.142	878.9375	0.648671834	0.611906705		2	465.25	1.004600267
2	580.494	580494	647.383	343.193	343.193	647.383	0.53012359	0.599896315		2	465.5	1.001956371
2	580.834	580834	769.7906	386.1808	386.1808	769.7906	0.501669935	0.586721089		2	465.75	0.999739661
2	581.207	581207	719.5288	371.817	371.817	719.5288	0.516750685	0.572409435		2	466	0.997623709
2	581.538	581538	913.8984	696.696	696.696	913.8984	0.762334194	0.559421942		2	466.25	0.995894581
2	581.773	581773	775.0894	427.7237	427.7237	775.0894	0.551837891	0.553649387		2	466.5	0.995309932
2	582.086	582086	1103.534	570.4155	570.4155	1103.534	0.51689889	0.552556117		2	466.75	0.995218435
2	582.389	582389	1010.548	536.9318	536.9318	1010.548	0.531327359	0.555090909		2	467	0.995546523
2	582.664	582664	1032.324	505.8353	505.8353	1032.324	0.489996648	0.556700361		2	467.25	0.995618925
2	582.93	582930	891.5492	479.9637	479.9637	891.5492	0.538347968	0.556930713		2	467.5	0.995527353
2	583.145	583145	874.5802	490.4049	490.4049	874.5802	0.560731766	0.557196631		2	467.75	0.995458453
2	583.565	583565	985.6485	592.5705	592.5705	985.6485	0.601198602	0.557519926		2	468	0.995328011
2	584.038	584038	889.0989	576.6549	576.6549	889.0989	0.648583527	0.563377471		2	468.25	0.994953329
2	584.514	584514	970.306	476.2765	476.2765	970.306	0.490851855	0.568779307		2	468.5	0.994578596
2	584.865	584865	875.5883	516.3437	516.3437	875.5883	0.589710598	0.559801499		2	468.75	0.994196707
2	585.047	585047	931.347	552.7999	552.7999	931.347	0.593548806	0.55346229		2	469	0.993971129
2	585.219	585219	756.8237	372.0403	372.0403	756.8237	0.491581197	0.550394535		2	469.25	0.993850487
2	585.446	585446	807.4676	428.3909	428.3909	807.4676	0.530536334	0.548951986		2	469.5	0.993780085
2	585.747	585747	707.712	456.5977	456.5977	707.712	0.645174449	0.54750028		2	469.75	0.99381179
2	585.986	585986	764.2844	397.4906	397.4906	764.2844	0.520082053	0.549266444		2	470	0.993986127
2	586.211	586211	1052.407	492.2354	492.2354	1052.407	0.467723419	0.555404394		2	470.25	0.994179301
2	586.689	586689	1012.274	589.1436	589.1436	1012.274	0.58200013	0.577185297		2	470.5	0.9943005
2	586.873	586873	1130.495	723.3765	723.3765	1130.495	0.639875895	0.585108004		2	470.75	0.994509447
2	587.171	587171	908.0159	534.2908	534.2908	908.0159	0.588415687	0.605251858		2	471	0.995015092
2	587.509	587509	888.2134	537.2705	537.2705	888.2134	0.604888983	0.626869071		2	471.25	0.995610855
2	587.689	587689	703.2637	444.5241	444.5241	703.2637	0.632087366	0.631044088		2	471.5	0.996288286
2	587.919	587919	438.5802	252.2458	252.2458	438.5802	0.575141787	0.634607369		2	471.75	0.996868307
2	588.126	588126	764.6724	588.4536	588.4536	764.6724	0.769549941	0.63630077		2	472	0.997450854
2	588.511	588511	810.6127	488.8322	488.8322	810.6127	0.603040392	0.627647407		2	472.25	0.9980819
2	588.89	588890	867.0619	588.105	588.105	867.0619	0.678273374	0.611010743		2	472.5	0.998492767
2	589.17	589170	932.3476	524.6355	524.6355	932.3476	0.56270376	0.604483971		2	472.75	0.998659172
2	589.338	589338	1151.091	661.5129	661.5129	1151.091	0.574683409	0.603590385		2	473	0.998746479
2	589.531	589531	963.0336	509.5981	509.5981	963.0336	0.529159211	0.603098904		2	473.25	0.998747055
2	589.706	589706	987.1086	587.3855	587.3855	987.1086	0.595056613	0.604583626		2	473.5	0.998557666
2	590.108	590108	888.3748	609.1735	609.1735	888.3748	0.685716772	0.613244621		2	473.75	0.998201885
2	590.278	590278	972.3901	604.7331	604.7331	972.3901	0.621903802	0.618605413		2	474	0.997868641
2	590.479	590479	862.8581	531.7515	531.7515	862.8581	0.616267611	0.629780833		2	474.25	0.997556965
2	591.042	591042	915.1067	629.2215	629.2215	915.1067	0.687593589	0.673606985		2	474.5	0.997185449
2	591.268	591268	1200.349	793.7348	793.7348	1200.349	0.661253352	0.679783818		2	474.75	0.996855983
2	591.481	591481	1004.888	608.0414	608.0414	1004.888	0.605083751	0.673154616		2	475	0.996632859
2	591.658	591658	1207.756	982.8376	982.8376	1207.756	0.813771656	0.666557869		2	475.25	0.996575972
2	592.805	592805	981.1364	528.548	528.548	981.1364	0.53871001	0.604229567		2	475.5	0.996774952
2	593.015	593015	1286.946	738.3492	738.3492	1286.946	0.573721974	0.595481934		2	475.75	0.996991074
2	593.224	593224	1197.958	574.2042	574.2042	1197.958	0.479319141	0.591543839		2	476	0.996976882
2	593.437	593437	842.2872	372.0722	372.0722	842.2872	0.4417403	0.59614553		2	476.25	0.996722807
2	593.618	593618	877.9836	632.9144	632.9144	877.9836	0.720872691	0.600315644		2	476.5	0.996491494
2	593.791	593791	900.3576	656.0371	656.0371	900.3576	0.728640598	0.605437662		2	476.75	0.996428107
2	593.999	593999	1005.881	530.17	530.17	1005.881	0.5270703	0.618606727		2	477	0.996452807
2	594.253	594253	972.5082	728.966	728.966	972.5082	0.749573114	0.630935764		2	477.25	0.996617649
2	594.518	594518	653.2685	443.4606	443.4606	653.2685	0.678833588	0.629461063		2	477.5	0.99686873
2	594.698	594698	1042.073	640.3412	640.3412	1042.073	0.614487853	0.624753934		2	477.75	0.997380325
2	594.895	594895	1055.637	630.2058	630.2058	1055.637	0.596991011	0.620802358		2	478	0.997997379
2	595.159	595159	1023.798	607.9476	607.9476	1023.798	0.593815968	0.61001287		2	478.25	0.998614433
2	595.583	595583	1355.37	656.2	656.2	1355.37	0.48414824	0.579464772		2	478.5	0.999231487
2	595.817	595817	1776.129	1046.662	1046.662	1776.129	0.589293908	0.570674584		2	478.75	0.999848541
2	596.192	596192	957.7486	549.9966	549.9966	957.7486	0.574259884	0.578281163		2	479	1.000465595
2	596.538	596538	930.1626	588.8963	588.8963	930.1626	0.633111136	0.589266806		2	479.25	1.00109561
2	596.94	596940	1067.826	667.9073	667.9073	1067.826	0.625483272	0.601342366		2	479.5	1.00190327
2	597.126	597126	819.8776	484.8571	484.8571	819.8776	0.59137742	0.608442369		2	479.75	1.002470735
2	597.395	597395	957.189	590.8281	590.8281	957.189	0.617253332	0.616531289		2	480	1.003599236
2	597.582	597582	856.8658	534.5339	534.5339	856.8658	0.623824524	0.618776533		2	480.25	1.004747481
2	597.793	597793	860.528	515.875	515.875	860.528	0.599486594	0.621233912		2	480.5	1.006275405
2	597.999	597999	899.7273	552.8466	552.8466	899.7273	0.614460181	0.624875032		2	480.75	1.007926445
2	598.215	598215	1179.074	778.9136	778.9136	1179.074	0.660614686	0.627907959		2	481	1.010213958
2	598.466	598466	1012.843	594.1467	594.1467	1012.843	0.586612831	0.631960233		2	481.25	1.014081019
2	598.743	598743	957.0579	644.6138	644.6138	957.0579	0.673536888	0.638773044		2	481.5	1.018606564
2	599.091	599091	949.0156	605.1811	605.1811	949.0156	0.637693522	0.647957542		2	481.75	1.024212016
2	599.477	599477	899.7584	559.0863	559.0863	899.7584	0.621373804	0.661166101		2	482	1.030586946
2	599.869	599869	1154.6	916.1781	916.1781	1154.6	0.793502598	0.675573525		2	482.25	1.037873758
2	600.117	600117	1169.33	683.6746	683.6746	1169.33	0.584672077	0.679297802		2	482.5	1.047077644
2	600.575	600575	939.8843	546.3395	546.3395	939.8843	0.581283781	0.673534946		2	482.75	1.057409631
2	600.907	600907	1181.615	1133.051	1133.051	1181.615	0.958900319	0.665028791		2	483	1.068710386
2	601.105	601105	793.4893	403.7444	403.7444	793.4893	0.50882148	0.659903141		2	483.25	1.081609056
2	601.328	601328	691.5098	463.7498	463.7498	691.5098	0.670633735	0.652691649		2	483.5	1.093818912
2	601.732	601732	932.2697	533.6641	533.6641	932.2697	0.572435316	0.634995553		2	483.75	1.108029053
2	601.941	601941	988.6039	577.48	577.48	988.6039	0.584136882	0.626542963		2	484	1.121850783
2	602.117	602117	999.1158	639.2937	639.2937	999.1158	0.639859464	0.619831243		2	484.25	1.134303801
2	602.327	602327	1163.68	728.1163	728.1163	1163.68	0.625701482	0.611830465		2	484.5	1.141018499
2	602.538	602538	871.6117	565.7706	565.7706	871.6117	0.649108542	0.603768608		2	484.75	1.145864151
2	602.912	602912	949.8286	559.6794	559.6794	949.8286	0.589242522	0.588552874		2	485	1.148317669
2	603.111	603111	720.6338	419.0631	419.0631	720.6338	0.581520184	0.581576605		2	485.25	1.145573335
2	603.342	603342	854.5641	402.3889	402.3889	854.5641	0.470870354	0.574586598		2	485.5	1.135706821
2	603.523	603523	890.8031	589.314	589.314	890.8031	0.661553603	0.569549363		2	485.75	1.120908784
2	603.874	603874	730.115	422.3571	422.3571	730.115	0.578480239	0.560957689		2	486	1.109651083
2	604.138	604138	1134.106	597.5437	597.5437	1134.106	0.526885229	0.555317145		2	486.25	1.101579191
2	604.469	604469	1036.993	564.5537	564.5537	1036.993	0.544414186	0.549183704		2	486.5	1.093329308
2	605.631	605631	1145.956	613.1236	613.1236	1145.956	0.53503241	0.530204927		2	486.75	1.08484216
2	606.15	606150	1108.008	604.3301	604.3301	1108.008	0.54542034	0.532714614		2	487	1.079817329
2	607.248	607248	1034.193	603.6649	603.6649	1034.193	0.583706233	0.587880312		2	487.25	1.084514073
2	607.436	607436	957.3941	443.251	443.251	957.3941	0.462976532	0.596579689		2	487.5	1.092176288
2	607.613	607613	947.8999	496.0916	496.0916	947.8999	0.523358637	0.602159091		2	487.75	1.101476066
2	607.955	607955	1045.44	784.3964	784.3964	1045.44	0.750302648	0.60696206		2	488	1.110377986
2	608.262	608262	845.5171	625.4423	625.4423	845.5171	0.739715731	0.608400212		2	488.25	1.119771009
2	608.559	608559	779.6745	494.7715	494.7715	779.6745	0.634587254	0.610067525		2	488.5	1.129885513
2	608.872	608872	1088.606	620.5726	620.5726	1088.606	0.570061712	0.601977913		2	488.75	1.132880087
2	609.173	609173	933.6207	505.0049	505.0049	933.6207	0.540910136	0.585838461		2	489	1.132199735
2	609.423	609423	824.2478	524.9789	524.9789	824.2478	0.636918776	0.579073931		2	489.25	1.12915567
2	609.676	609676	792.5864	426.1482	426.1482	792.5864	0.537667818	0.582203628		2	489.5	1.124994774
2	609.953	609953	954.2626	489.0877	489.0877	954.2626	0.512529465	0.589376455		2	489.75	1.117560861
2	610.197	610197	942.0073	579.2402	579.2402	942.0073	0.614899906	0.609086837		2	490	1.10679566
2	610.38	610380	943.1319	525.3034	525.3034	943.1319	0.556977661	0.631465158		2	490.25	1.096129762
2	610.598	610598	791.8926	607.3891	607.3891	791.8926	0.76700944	0.65000935		2	490.5	1.085864925
2	610.83	610830	874.7023	562.8528	562.8528	874.7023	0.643479273	0.656469059		2	490.75	1.07679054
2	611.082	611082	816.1402	588.9484	588.9484	816.1402	0.721626505	0.660509777		2	491	1.067741191
2	611.338	611338	964.3391	632.6119	632.6119	964.3391	0.656005652	0.666217188		2	491.25	1.058989761
2	611.522	611522	650.1406	515.17	515.17	650.1406	0.792397829	0.66671886		2	491.5	1.050897604
2	611.702	611702	866.4952	600.5303	600.5303	866.4952	0.693056696	0.663539887		2	491.75	1.042805472
2	611.865	611865	926.1651	522.9617	522.9617	926.1651	0.564652782	0.665831199		2	492	1.035601924
2	612.185	612185	762.6366	408.1732	408.1732	762.6366	0.535213233	0.685415527		2	492.25	1.029566463
2	612.581	612581	843.9519	532.9935	532.9935	843.9519	0.631544878	0.712096367		2	492.5	1.024121807
2	612.934	612934	696.1482	589.7296	589.7296	696.1482	0.847132263	0.739613803		2	492.75	1.019320137
2	613.1	613100	578.1763	453.3455	453.3455	578.1763	0.784095612	0.754617995		2	493	1.015234777
2	613.383	613383	676.6966	558.2032	558.2032	676.6966	0.824894347	0.774628469		2	493.25	1.011720599
2	613.701	613701	700.6265	634.0781	634.0781	700.6265	0.905015868	0.774504814		2	493.5	1.009257789
2	614.084	614084	1107.782	817.8232	817.8232	1107.782	0.738252833	0.764417383		2	493.75	1.007263361
2	614.327	614327	1142.305	872.0722	872.0722	1142.305	0.763432008	0.775694796		2	494	1.005543747
2	614.628	614628	1094.47	774.0362	774.0362	1094.47	0.707224684	0.794056156		2	494.25	1.00438867
2	615.074	615074	1170.102	925.0096	925.0096	1170.102	0.790537577	0.831330796		2	494.5	1.00386707
2	615.239	615239	1150.415	932.9538	932.9538	1150.415	0.810971519	0.8675639		2	494.75	1.002999312
2	615.66	615660	662.1865	793.1298	793.1298	662.1865	1.197743838	0.958667956		2	495	1.00202455
2	615.826	615826	990.0191	969.0691	969.0691	990.0191	0.978838792	1.022150227		2	495.25	1.001338617
2	616.044	616044	892.1107	1185.732	1185.732	892.1107	1.329131015	1.135912211		2	495.5	1.000668816
2	616.334	616334	1103.932	1438.748	1438.748	1103.932	1.303294043	1.314579351		2	495.75	1.000002691
2	616.619	616619	879.188	1172.081	1172.081	879.188	1.333140352	1.542930687		2	496	0.999185533
2	616.855	616855	883.4914	1469.439	1469.439	883.4914	1.663218227	1.768816003		2	496.25	0.998347848
2	617.033	617033	924.8551	1552.477	1552.477	924.8551	1.678616467	1.960010824		2	496.5	0.997632713
2	617.371	617371	824.3917	2010.414	2010.414	824.3917	2.438663562	2.403804333		2	496.75	0.997010784
2	617.588	617588	829.7866	2336.939	2336.939	829.7866	2.816313255	2.735836284		2	497	0.996499587
2	618.062	618062	811.3077	3167.145	3167.145	811.3077	3.903753163	3.529638025		2	497.25	0.996035349
2	618.253	618253	881.6062	3604.551	3604.551	881.6062	4.088618025	3.936100423		2	497.5	0.99582552
2	618.434	618434	907.1975	3392.443	3392.443	907.1975	3.739475693	4.323703031		2	497.75	0.995829815
2	618.811	618811	971.7681	4405.391	4405.391	971.7681	4.533376842	5.1255942		2	498	0.995957804
2	619.044	619044	737.407	4190.036	4190.036	737.407	5.682121271	5.655706774		2	498.25	0.996198196
2	619.416	619416	771.0546	5090.885	5090.885	771.0546	6.602496114	6.295742844		2	498.5	0.996423418
2	619.762	619762	854.9304	5873.113	5873.113	854.9304	6.869697229	6.661710234		2	498.75	0.996492023
2	619.931	619931	728.3854	5582.842	5582.842	728.3854	7.664681362	6.795235927		2	499	0.996539468
2	620.15	620150	612.3463	4331.063	4331.063	612.3463	7.07289813	6.880789595		2	499.25	0.996554566
2	620.401	620401	679.5218	4662.839	4662.839	679.5218	6.861941736	6.821018031		2	499.5	0.996580072
2	620.668	620668	1201.263	6419.09	6419.09	1201.263	5.343617509	6.608879563		2	499.75	0.996642674
2	620.993	620993	889.2479	5385.823	5385.823	889.2479	6.056604688	6.237196814		2	500	0.99665692
2	621.177	621177	1124.901	7379.411	7379.411	1124.901	6.560053729	5.886057194		2	500.25	0.996499817
2	621.499	621499	720.5429	4347.518	4347.518	720.5429	6.03366989	5.163786571		2	500.5	0.996318943
2	621.715	621715	1106.052	5002.756	5002.756	1106.052	4.523074864	4.745869142		2	500.75	0.995976152
2	621.924	621924	964.6599	4722.786	4722.786	964.6599	4.89580421	4.277273917		2	501	0.995555317
2	622.132	622132	913.547	3505.287	3505.287	913.547	3.837007839	3.93116724		2	501.25	0.995099695
2	622.308	622308	872.0298	2867.02	2867.02	872.0298	3.287754616	3.687866863		2	501.5	0.994752466
2	622.58	622580	948.2594	2512.979	2512.979	948.2594	2.650096587	3.279490748		2	501.75	0.994540054
2	622.804	622804	1064.827	2681.895	2681.895	1064.827	2.518620396	3.149507198		2	502	0.994504893
2	623.319	623319	1084.636	3655.944	3655.944	1084.636	3.370664444	4.051586456		2	502.25	0.994654471
2	623.511	623511	1161.437	3887.422	3887.422	1161.437	3.347079523	4.536243376		2	502.5	0.994843081
2	623.747	623747	824.2757	3862.983	3862.983	824.2757	4.686518115	4.980190103		2	502.75	0.99520633
2	624.084	624084	877.2511	5577.421	5577.421	877.2511	6.357838708	5.726793257		2	503	0.995679403
2	624.451	624451	1140.728	9458.335	9458.335	1140.728	8.291490171	6.448574425		2	503.25	0.995868344
2	624.623	624623	1071.316	8208.12	8208.12	1071.316	7.661716991	6.517303196		2	503.5	0.995994022
2	624.857	624857	994.0204	6603.701	6603.701	994.0204	6.64342603	6.496843253		2	503.75	0.996090676
2	625.2	625200	1273.586	7544.255	7544.255	1273.586	5.923632169	6.332283297		2	504	0.996130601
2	625.402	625402	1227.134	6193.981	6193.981	1227.134	5.047518038	6.06759702		2	504.25	0.99608802
2	625.735	625735	1104.447	5507.513	5507.513	1104.447	4.986670252	5.262300684		2	504.5	0.996034323
2	626.035	626035	685.9593	3204.629	3204.629	685.9593	4.671748018	4.607617521		2	504.75	0.996005378
2	626.352	626352	880.5455	3573.261	3573.261	880.5455	4.05800836	4.122742193		2	505	0.996026663
2	626.598	626598	668.5885	2759.779	2759.779	668.5885	4.127769173	3.759725597		2	505.25	0.996045418
2	626.862	626862	907.8306	3172.015	3172.015	907.8306	3.494060456	3.411301548		2	505.5	0.996066098
2	627.04	627040	3312.033	9124.027	9124.027	3312.033	2.754811622	3.205020931		2	505.75	0.996161716
2	627.342	627342	744.8312	2066.531	2066.531	744.8312	2.774495752	2.875612522		2	506	0.996262888
2	627.707	627707	982.1131	2469.013	2469.013	982.1131	2.513980314	2.489476547		2	506.25	0.996180829
2	627.996	627996	892.8095	1975.824	1975.824	892.8095	2.213040968	2.208450023		2	506.5	0.996045694
2	628.273	628273	1244.499	2470.513	2470.513	1244.499	1.985146633	1.973337173		2	506.75	0.995844014
2	628.5	628500	3905.785	10238.89	10238.89	3905.785	2.6214679	1.808836653		2	507	0.995701058
2	628.673	628673	1151.573	1399.955	1399.955	1151.573	1.215689322	1.696243606		2	507.25	0.995667742
2	628.922	628922	1567.428	2047.025	2047.025	1567.428	1.305977053	1.551283677		2	507.5	0.995669375
2	629.088	629088	972.4029	1218.078	1218.078	972.4029	1.252647437	1.466207316		2	507.75	0.995648281
2	629.329	629329	1029.235	1445.707	1445.707	1029.235	1.404642283	1.359027728		2	508	0.995633021
2	629.544	629544	903.8881	1298.148	1298.148	903.8881	1.4361822	1.291734454		2	508.25	0.995547383
2	629.724	629724	733.7732	891.6791	891.6791	733.7732	1.215197148	1.242731597		2	508.5	0.99539465
2	630.153	630153	957.4771	1092.578	1092.578	957.4771	1.14110092	1.177441723		2	508.75	0.99516738
2	630.48	630480	782.4019	859.9107	859.9107	782.4019	1.099065199	1.166231119		2	509	0.994777494
2	630.708	630708	958.9288	1249.184	1249.184	958.9288	1.302686915	1.142502137		2	509.25	0.994348903
2	631.103	631103	880.7071	1087.573	1087.573	880.7071	1.23488615	1.071613549		2	509.5	0.994044066
2	631.539	631539	748.1513	680.4568	680.4568	748.1513	0.909517634	0.9933391		2	509.75	0.99403393
2	631.885	631885	660.4985	584.5746	584.5746	660.4985	0.88505061	0.941351119		2	510	0.99407941
2	632.201	632201	875.2967	663.3272	663.3272	875.2967	0.757831259	0.896978413		2	510.25	0.994133058
2	632.568	632568	1041.959	890.9155	890.9155	1041.959	0.855038922	0.848142029		2	510.5	0.994050577
2	632.794	632794	1061.6	970.1035	970.1035	1061.6	0.913812641	0.828057838		2	510.75	0.993928242
2	632.987	632987	700.6217	512.8152	512.8152	700.6217	0.731943073	0.820566916		2	511	0.993798456
2	633.155	633155	973.0249	935.0306	935.0306	973.0249	0.960952387	0.815894014		2	511.25	0.993629935
2	633.346	633346	969.8193	760.6867	760.6867	969.8193	0.78435921	0.813517616		2	511.5	0.993457783
2	634.854	634854	795.263	624.0549	624.0549	795.263	0.784715119	0.912706276		2	511.75	0.993307905
2	635.05	635050	843.2629	780.8947	780.8947	843.2629	0.926039436	0.90768875		2	512	0.993156344
2	635.379	635379	933.6259	1234.526	1234.526	933.6259	1.322291937	0.879930767		2	512.25	0.992979762
2	635.548	635548	928.023	763.3537	763.3537	928.023	0.822559031	0.861976444		2	512.5	0.992812187
2	635.751	635751	774.6182	565.2412	565.2412	774.6182	0.729702969	0.842344135		2	512.75	0.992707072
2	635.935	635935	869.3016	676.9274	676.9274	869.3016	0.778702581	0.819950131		2	513	0.992705612
2	636.246	636246	528.6498	356.3908	356.3908	528.6498	0.674152908	0.763967693		2	513.25	0.992757876
2	636.594	636594	861.5811	594.2159	594.2159	861.5811	0.689680751	0.708303063		2	513.5	0.992809802
2	636.904	636904	795.6365	561.6811	561.6811	795.6365	0.705951901	0.673873489		2	513.75	0.992793838
2	637.446	637446	648.6143	404.4411	404.4411	648.6143	0.623546382	0.626879697		2	514	0.992580745
2	637.929	637929	762.1696	461.561	461.561	762.1696	0.60558831	0.618578888		2	514.25	0.992240349
2	638.149	638149	808.5353	510.3748	510.3748	808.5353	0.631233788	0.621083378		2	514.5	0.991916369
2	638.433	638433	991.447	584.8294	584.8294	991.447	0.589874597	0.623736766		2	514.75	0.991675993
2	638.78	638780	724.3829	500.8429	500.8429	724.3829	0.691406299	0.620538181		2	515	0.99144821
2	639.042	639042	747.9232	513.7015	513.7015	747.9232	0.686837231	0.619104911		2	515.25	0.991395127
2	639.42	639420	962.4494	579.3544	579.3544	962.4494	0.601958295	0.633287598		2	515.5	0.991540489
2	639.701	639701	662.5145	402.3575	402.3575	662.5145	0.607318783	0.651211839		2	515.75	0.991803933
2	639.905	639905	668.267	423.6434	423.6434	668.267	0.633943319	0.666137729		2	516	0.992101242
2	640.131	640131	827.123	611.9982	611.9982	827.123	0.73991196	0.694446264		2	516.25	0.992436237
2	640.309	640309	758.8342	522.9261	522.9261	758.8342	0.689117728	0.723792053		2	516.5	0.992844679
2	640.78	640780	814.1538	682.2094	682.2094	814.1538	0.837936763	0.819718607		2	516.75	0.993297692
2	641.153	641153	652.7095	578.6849	578.6849	652.7095	0.88658875	0.953830494		2	517	0.993548576
2	641.316	641316	718.6237	825.7515	825.7515	718.6237	1.149073569	1.02072336		2	517.25	0.993678192
2	641.479	641479	662.2822	560.332	560.332	662.2822	0.846062298	1.08156151		2	517.5	0.99373448
2	641.963	641963	1253.261	1660.204	1660.204	1253.261	1.324707304	1.295747431		2	517.75	0.993624413
2	642.32	642320	1573.314	2200.627	2200.627	1573.314	1.398720789	1.437003268		2	518	0.99346398
2	642.528	642528	2283.443	3765.041	3765.041	2283.443	1.648843873	1.505740053		2	518.25	0.993337511
2	642.787	642787	2168.164	3647.221	3647.221	2168.164	1.68217026	1.606014891		2	518.5	0.993180433
2	643.328	643328	2757.086	5078.044	5078.044	2757.086	1.841815598	1.751969807		2	518.75	0.993210263
2	643.801	643801	673.5848	1089.526	1089.526	673.5848	1.617503839	1.752738939		2	519	0.993372761
2	644.144	644144	2009.058	3994.649	3994.649	2009.058	1.988319401	1.710883595		2	519.25	0.993527557
2	644.398	644398	1942.51	2882.8	2882.8	1942.51	1.484059284	1.636244216		2	519.5	0.993633122
2	644.96	644960	1290.96	1814.593	1814.593	1290.96	1.405615201	1.352508461		2	519.75	0.993739092
2	645.276	645276	1494.575	2129.367	2129.367	1494.575	1.424730776	1.205491674		2	520	0.993845478
2	645.733	645733	1200.327	951.4479	951.4479	1200.327	0.792657251	0.99157279		2	520.25	0.993951477
2	645.947	645947	1097.715	1026.613	1026.613	1097.715	0.935227268	0.888895964		2	520.5	0.994057994
2	646.195	646195	1080.419	969.7645	969.7645	1080.419	0.897581864	0.796607509		2	520.75	0.994155301
2	646.529	646529	1098.332	554.3394	554.3394	1098.332	0.504710233	0.718766124		2	521	0.994237114
2	646.726	646726	854.151	439.7287	439.7287	854.151	0.514813774	0.684769053		2	521.25	0.994294199
2	646.937	646937	1008.625	695.0709	695.0709	1008.625	0.689127178	0.653838768		2	521.5	0.994322079
2	647.139	647139	1220.457	809.619	809.619	1220.457	0.663373638	0.643479085		2	521.75	0.994314696
2	647.346	647346	1277.72	744.9431	744.9431	1277.72	0.583025311	0.641967067		2	522	0.994290729
2	647.581	647581	1206.059	1065.969	1065.969	1206.059	0.88384482	0.646571192		2	522.25	0.99426267
2	647.789	647789	989.2073	643.8798	643.8798	989.2073	0.65090482	0.6655086		2	522.5	0.994216758
2	648.045	648045	726.4756	483.8948	483.8948	726.4756	0.666085413	0.680590555		2	522.75	0.994072586
2	648.254	648254	965.9331	657.7929	657.7929	965.9331	0.680992193	0.677141285		2	523	0.9938494
2	648.75	648750	778.8594	445.6826	445.6826	778.8594	0.572224717	0.653059354		2	523.25	0.993633429
2	648.947	648947	781.2426	517.8665	517.8665	781.2426	0.662875399	0.644820076		2	523.5	0.993541835
2	649.222	649222	644.7034	467.9505	467.9505	644.7034	0.725838424	0.634515251		2	523.75	0.993485062
2	649.536	649536	632.7518	432.7125	432.7125	632.7518	0.683858189	0.624891217		2	524	0.99368288
2	649.746	649746	770.0238	489.9084	489.9084	770.0238	0.63622501	0.624666908		2	524.25	0.994090399
2	649.918	649918	971.1931	508.5518	508.5518	971.1931	0.523636134	0.635467768		2	524.5	0.99445802
2	650.094	650094	941.9179	476.3	476.3	941.9179	0.505670399	0.646629001		2	524.75	0.994815348
2	650.429	650429	786.9841	482.4819	482.4819	786.9841	0.613077062	0.658924399		2	525	0.995173895
2	650.843	650843	696.2581	633.2243	633.2243	696.2581	0.909467768	0.676755591		2	525.25	0.995480233
2	651.045	651045	684.0513	455.6001	455.6001	684.0513	0.666032065	0.678635118		2	525.5	0.99539097
2	651.249	651249	832.1296	591.5867	591.5867	832.1296	0.710930966	0.673707022		2	525.75	0.995100434
2	651.821	651821	729.1899	482.2842	482.2842	729.1899	0.661397257	0.643486573		2	526	0.994621567
2	652.11	652110	692.11	415.6035	415.6035	692.11	0.600487639	0.630014978		2	526.25	0.994147104
2	652.386	652386	822.7129	429.1272	429.1272	822.7129	0.521600184	0.613018891		2	526.5	0.993779628
2	652.643	652643	798.0747	587.1036	587.1036	798.0747	0.735649934	0.592764177		2	526.75	0.993344594
2	652.86	652860	869.6625	455.3184	455.3184	869.6625	0.523557587	0.582012141		2	527	0.99302212
2	653.243	653243	1060.254	457.4627	457.4627	1060.254	0.431465196	0.588826994		2	527.25	0.992887886
2	653.775	653775	1001.156	638.954	638.954	1001.156	0.638216222	0.605934172		2	527.5	0.992808451
2	654.012	654012	1013.19	622.243	622.243	1013.19	0.614142461	0.601302418		2	527.75	0.992802754
2	654.3	654300	513.1124	324.3194	324.3194	513.1124	0.632063072	0.593163151		2	528	0.993174812
2	654.468	654468	862.6645	705.4991	705.4991	862.6645	0.817813994	0.590323716		2	528.25	0.993575278
2	654.998	654998	867.6031	373.1839	373.1839	867.6031	0.43013205	0.585633704		2	528.5	0.994081335
2	655.169	655169	968.3719	489.1607	489.1607	968.3719	0.505137231	0.583760892		2	528.75	0.99439698
2	655.471	655471	848.2951	508.4609	508.4609	848.2951	0.599391532	0.572834898		2	529	0.994419437
2	655.74	655740	793.8244	460.0712	460.0712	793.8244	0.579562936	0.558741585		2	529.25	0.994356934
2	655.973	655973	815.0714	375.1135	375.1135	815.0714	0.460221644	0.551861896		2	529.5	0.994249887
2	656.511	656511	677.2709	454.5659	454.5659	677.2709	0.671172938	0.547500447		2	529.75	0.994089939
2	656.713	656713	914.8909	565.8522	565.8522	914.8909	0.618491451	0.551155079		2	530	0.993909419
2	657.251	657251	842.6952	483.3236	483.3236	842.6952	0.573544978	0.561774287		2	530.25	0.993357169
2	657.512	657512	1014.7	478.836	478.836	1014.7	0.471899083	0.572444594		2	530.5	0.992645606
2	657.765	657765	933.3439	491.7985	491.7985	933.3439	0.526920999	0.59478235		2	530.75	0.992038413
2	658.061	658061	949.379	676.2931	676.2931	949.379	0.712353128	0.630808072		2	531	0.991479644
2	658.254	658254	864.8619	543.6517	543.6517	864.8619	0.628599433	0.658757059		2	531.25	0.991799604
2	658.468	658468	1085.611	810.3391	810.3391	1085.611	0.74643597	0.698953429		2	531.5	0.992355841
2	658.929	658929	967.7208	744.805	744.805	967.7208	0.769648642	0.863235654		2	531.75	0.993081182
2	659.105	659105	1065.042	914.6471	914.6471	1065.042	0.8587897	0.939802899		2	532	0.99424899
2	659.431	659431	945.1925	908.1138	908.1138	945.1925	0.960771271	1.057981472		2	532.25	0.995595591
2	659.798	659798	947.7977	1137.156	1137.156	947.7977	1.199787676	1.207873518		2	532.5	0.997171757
2	660.003	660003	715.0503	841.5269	841.5269	715.0503	1.176877906	1.273283826		2	532.75	0.998628345
2	660.54	660540	1021.708	2005.418	2005.418	1021.708	1.962809335	1.355798546		2	533	0.999594172
2	660.701	660701	790.2486	1038.29	1038.29	790.2486	1.313877684	1.365720529		2	533.25	1.00029156
2	660.914	660914	620.9042	748.1482	748.1482	620.9042	1.204933386	1.359276766		2	533.5	1.000465239
2	661.196	661196	843.2912	1113.633	1113.633	843.2912	1.320579416	1.293321502		2	533.75	1.000006747
2	661.69	661690	485.3113	516.8501	516.8501	485.3113	1.064986741	1.084134153		2	534	0.999356196
2	661.911	661911	485.4149	473.2259	473.2259	485.4149	0.974889522	1.00411391		2	534.25	0.998288572
2	662.178	662178	428.2891	391.3275	391.3275	428.2891	0.913699415	0.90514219		2	534.5	0.996898653
2	662.404	662404	908.8317	667.0172	667.0172	908.8317	0.733928185	0.805400817		2	534.75	0.995756832
2	662.775	662775	941.8556	519.1012	519.1012	941.8556	0.551147331	0.670440638		2	535	0.995142973
2	663.129	663129	792.9616	471.8042	471.8042	792.9616	0.594989972	0.591779123		2	535.25	0.994679191
2	663.291	663291	706.2906	419.6054	419.6054	706.2906	0.594097387	0.562045721		2	535.5	0.994255093
2	663.731	663731	790.4995	429.8112	429.8112	790.4995	0.543721027	0.514142091		2	535.75	0.993179619
2	663.939	663939	773.0105	354.6191	354.6191	773.0105	0.45875069	0.505096677		2	536	0.991949364
2	664.46	664460	791.511	417.4116	417.4116	791.511	0.527360454	0.494811257		2	536.25	0.99114114
2	664.648	664648	1160.086	498.3192	498.3192	1160.086	0.429553671	0.493508591		2	536.5	0.990486644
2	664.926	664926	1068.926	538.6393	538.6393	1068.926	0.503907006	0.50025241		2	536.75	0.990174016
2	665.449	665449	637.9171	335.3149	335.3149	637.9171	0.525640244	0.51515534		2	537	0.990720017
2	665.747	665747	699.4826	414.6216	414.6216	699.4826	0.592754702	0.516545932		2	537.25	0.995107781
2	665.961	665961	807.5471	475.9947	475.9947	807.5471	0.58943274	0.518106376		2	537.5	1.002641957
2	666.238	666238	776.6499	376.4431	376.4431	776.6499	0.48470115	0.522240734		2	537.75	1.011539713
2	666.538	666538	976.6413	486.1042	486.1042	976.6413	0.497730538	0.526916699		2	538	1.01683722
2	666.708	666708	823.2844	377.4316	377.4316	823.2844	0.458446194	0.530428415		2	538.25	1.02047906
2	667.069	667069	694.5047	433.4746	433.4746	694.5047	0.624149268	0.54516259		2	538.5	1.023816816
2	667.245	667245	684.5767	356.4258	356.4258	684.5767	0.520651375	0.553557677		2	538.75	1.024736289
2	667.53	667530	735.1249	380.3666	380.3666	735.1249	0.517417652	0.563946149		2	539	1.022450383
2	667.802	667802	732.9267	380.25	380.25	732.9267	0.518810408	0.571964088		2	539.25	1.019172426
2	668.344	668344	976.5205	575.5204	575.5204	976.5205	0.589358237	0.588337451		2	539.5	1.015208886
2	668.504	668504	867.2355	733.0886	733.0886	867.2355	0.845316641	0.590693845		2	539.75	1.008353054
2	668.973	668973	817.8899	440.037	440.037	817.8899	0.538014958	0.592428601		2	540	1.000681752
2	669.289	669289	983.2737	471.4254	471.4254	983.2737	0.479444736	0.59351882		2	540.25	0.995443168
2	669.467	669467	625.3323	329.8435	329.8435	625.3323	0.527469155	0.593249557		2	540.5	0.994170612
2	669.847	669847	776.3976	442.2114	442.2114	776.3976	0.569568221	0.589910203		2	540.75	0.994345714
2	670.053	670053	647.1341	420.2157	420.2157	647.1341	0.649348721	0.591071101		2	541	0.994763945
2	670.298	670298	1076.97	713.0866	713.0866	1076.97	0.662122993	0.594183586		2	541.25	0.995923483
2	670.742	670742	919.9768	547.1121	547.1121	919.9768	0.594702062	0.601452804		2	541.5	0.997822236
2	670.962	670962	836.9533	506.9556	506.9556	836.9533	0.605715516	0.606107518		2	541.75	0.999248357
2	671.245	671245	946.1917	640.5068	640.5068	946.1917	0.676931324	0.613491831		2	542	1.000255191
2	671.488	671488	707.7218	368.212	368.212	707.7218	0.520277883	0.617811429		2	542.25	0.999504343
2	671.742	671742	777.2537	462.0166	462.0166	777.2537	0.594421873	0.618364396		2	542.5	0.998468378
2	671.985	671985	676.9715	439.0444	439.0444	676.9715	0.648541925	0.617073798		2	542.75	0.997192498
2	672.238	672238	638.9545	376.3967	376.3967	638.9545	0.589082165	0.616478452		2	543	0.995713718
2	672.46	672460	680.9412	427.964	427.964	680.9412	0.628488921	0.618871419		2	543.25	0.994624324
2	672.952	672952	747.4837	569.279	569.279	747.4837	0.761593865	0.625741116		2	543.5	0.994116601
2	673.166	673166	664.0552	346.8498	346.8498	664.0552	0.522320735	0.625893103		2	543.75	0.993695764
2	673.333	673333	845.2016	563.2064	563.2064	845.2016	0.66635747	0.625778077		2	544	0.993633584
2	673.625	673625	825.1103	444.1082	444.1082	825.1103	0.538241009	0.623859589		2	544.25	0.993726825
2	674.053	674053	1057.061	618.9421	618.9421	1057.061	0.585531109	0.609177761		2	544.5	0.993780166
2	674.294	674294	644.6631	477.3691	477.3691	644.6631	0.740493911	0.598729062		2	544.75	0.993819329
2	674.541	674541	885.1086	493.1869	493.1869	885.1086	0.557204958	0.592705388		2	545	0.993782565
2	675.071	675071	909.4574	518.6985	518.6985	909.4574	0.570338424	0.598305657		2	545.25	0.993781122
2	675.248	675248	1005.809	550.4993	550.4993	1005.809	0.547319919	0.6016784		2	545.5	0.993842847
2	675.554	675554	765.3029	465.4014	465.4014	765.3029	0.608127057	0.604451297		2	545.75	0.994074922
2	675.722	675722	722.1497	400.078	400.078	722.1497	0.554009785	0.603997334		2	546	0.994292119
2	676.008	676008	612.4568	415.4156	415.4156	612.4568	0.67827739	0.6026544		2	546.25	0.994469371
2	676.296	676296	818.4338	458.8659	458.8659	818.4338	0.560663428	0.600712035		2	546.5	0.99452053
2	676.583	676583	921.427	728.5106	728.5106	921.427	0.790633007	0.59889512		2	546.75	0.99454092
2	676.82	676820	853.4412	432.2434	432.2434	853.4412	0.506471213	0.59801501		2	547	0.994489178
2	677.057	677057	856.51	498.5442	498.5442	856.51	0.582064658	0.595293166		2	547.25	0.994117474
2	677.374	677374	915.694	463.7923	463.7923	915.694	0.506492671	0.589072555		2	547.5	0.993735373
2	677.546	677546	639.2893	367.6136	367.6136	639.2893	0.575034808	0.5873111		2	547.75	0.993309141
2	677.893	677893	944.623	557.3487	557.3487	944.623	0.590022369	0.572150358		2	548	0.992859253
2	678.186	678186	908.4514	541.5692	541.5692	908.4514	0.596145485	0.55965491		2	548.25	0.992363801
2	678.354	678354	813.6258	534.6241	534.6241	813.6258	0.657088431	0.564237612		2	548.5	0.991931697
2	678.592	678592	972.4941	584.9196	584.9196	972.4941	0.601463392	0.595372849		2	548.75	0.99160344
2	678.928	678928	965.0413	539.2749	539.2749	965.0413	0.558810177	0.648642411		2	549	0.991491208
2	679.218	679218	766.6911	463.5658	463.5658	766.6911	0.604631774	0.692764559		2	549.25	0.991645233
2	679.633	679633	1145.499	718.2003	718.2003	1145.499	0.626975929	0.772805977		2	549.5	0.991909481
2	679.94	679940	1369.296	874.2207	874.2207	1369.296	0.638445376	0.807191451		2	549.75	0.99219533
2	680.299	680299	3810.633	6554.27	6554.27	3810.633	1.719995077	0.816200596		2	550	0.992572399
2	680.544	680544	1165.593	669.3596	669.3596	1165.593	0.574265288	0.815680165		2	550.25	0.99299602
2	681.037	681037	1099.245	798.1506	798.1506	1099.245	0.726089816	0.768566852		2	550.5	0.993467745
2	681.195	681195	874.9936	490.1279	490.1279	874.9936	0.560150269	0.743876703		2	550.75	0.993744318
2	681.63	681630	909.1957	613.3078	613.3078	909.1957	0.674560823	0.683147071		2	551	0.99394059
2	682.096	682096	752.6318	428.9	428.9	752.6318	0.569866965	0.60586555		2	551.25	0.994099733
2	682.293	682293	919.4936	549.5395	549.5395	919.4936	0.597654513	0.580476242		2	551.5	0.994088939
2	682.532	682532	571.6521	391.9543	391.9543	571.6521	0.685651815	0.570126794		2	551.75	0.99388608
2	682.831	682831	749.226	349.2777	349.2777	749.226	0.466184703	0.569414663		2	552	0.993631296
2	683.004	683004	952.0387	561.3859	561.3859	952.0387	0.589667101	0.567540368		2	552.25	0.993297743
2	683.259	683259	823.9867	512.6531	512.6531	823.9867	0.622161863	0.565522052		2	552.5	0.993053828
2	683.57	683570	707.6872	368.9299	368.9299	707.6872	0.521317752	0.568844986		2	552.75	0.992843551
2	683.829	683829	807.1669	374.8045	374.8045	807.1669	0.464345726	0.569350298		2	553	0.992628098
2	684.05	684050	907.0116	546.9599	546.9599	907.0116	0.603035176	0.567558596		2	553.25	0.992421032
2	684.424	684424	929.7891	628.2124	628.2124	929.7891	0.675650424	0.565966898		2	553.5	0.99228653
2	684.917	684917	831.8765	445.0516	445.0516	831.8765	0.534997202	0.562738273		2	553.75	0.992306145
2	685.173	685173	1011.053	663.8714	663.8714	1011.053	0.656613847	0.547421614		2	554	0.992496464
2	685.395	685395	709.5025	326.8787	326.8787	709.5025	0.46071536	0.53681283		2	554.25	0.992673281
2	685.861	685861	737.9604	408.2732	408.2732	737.9604	0.553245404	0.545163395		2	554.5	0.992907659
2	686.112	686112	644.8681	245.1903	245.1903	644.8681	0.380217753	0.553366153		2	554.75	0.993085576
2	686.332	686332	864.9675	537.4718	537.4718	864.9675	0.621378029	0.561829294		2	555	0.993151496
2	686.616	686616	1122.801	662.9725	662.9725	1122.801	0.590463047	0.583557326		2	555.25	0.993172065
2	686.983	686983	915.8426	518.6478	518.6478	915.8426	0.566306699	0.620506901		2	555.5	0.993221133
2	687.147	687147	912.4054	512.352	512.352	912.4054	0.561539859	0.630383743		2	555.75	0.993292448
2	687.333	687333	817.7105	421.2673	421.2673	817.7105	0.515179027	0.639417987		2	556	0.993358683
2	687.53	687530	1850.904	2283.469	2283.469	1850.904	1.233704719	0.650902755		2	556.25	0.99352297
2	687.804	687804	741.099	352.4303	352.4303	741.099	0.475550905	0.660363746		2	556.5	0.993769422
2	688.152	688152	803.51	450.7643	450.7643	803.51	0.560994014	0.641299084		2	556.75	0.994009288
2	688.455	688455	640.8646	338.9627	338.9627	640.8646	0.528914688	0.621573354		2	557	0.994205544
2	688.755	688755	815.8753	582.4039	582.4039	815.8753	0.713839358	0.607514596		2	557.25	0.994352325
2	689.051	689051	754.0308	450.9746	450.9746	754.0308	0.598085118	0.591262183		2	557.5	0.994062968
2	689.253	689253	874.9167	472.4031	472.4031	874.9167	0.539940659	0.588177303		2	557.75	0.993565108
2	689.51	689510	946.0087	530.8674	530.8674	946.0087	0.561165452	0.603141228		2	558	0.993083607
2	689.977	689977	840.4067	533.6971	533.6971	840.4067	0.635046222	0.650133327		2	558.25	0.992653512
2	690.159	690159	834.3757	567.1642	567.1642	834.3757	0.679746786	0.657745252		2	558.5	0.992218825
2	690.427	690427	1063.789	693.7453	693.7453	1063.789	0.652145585	0.654590211		2	558.75	0.991916238
2	690.61	690610	941.0611	409.8996	409.8996	941.0611	0.435571718	0.649437038		2	559	0.991355113
2	690.809	690809	897.8531	1141.686	1141.686	897.8531	1.271573267	0.644309562		2	559.25	0.990712193
2	690.989	690989	810.5319	319.9707	319.9707	810.5319	0.394766326	0.637949989		2	559.5	0.990859366
2	691.375	691375	840.3727	507.2837	507.2837	840.3727	0.603641337	0.618449212		2	559.75	0.992067994
2	691.676	691676	920.2324	405.8417	405.8417	920.2324	0.441020877	0.601079229		2	560	0.993569292
2	691.851	691851	716.5274	316.5397	316.5397	716.5274	0.441769149	0.588432293		2	560.25	0.995618979
2	692.124	692124	755.0959	550.7622	550.7622	755.0959	0.72939371	0.572078551		2	560.5	0.997958076
2	692.3	692300	698.5691	422.6327	422.6327	698.5691	0.604997702	0.562126662		2	560.75	0.999197543
2	692.552	692552	790.6831	423.2275	423.2275	790.6831	0.535268175	0.548682959		2	561	0.999787046
2	692.839	692839	503.3452	303.7149	303.7149	503.3452	0.60339286	0.544652192		2	561.25	1.000247792
2	693.223	693223	744.9925	412.1435	412.1435	744.9925	0.553218321	0.548206842		2	561.5	1.000518998
2	693.629	693629	513.774	248.5069	248.5069	513.774	0.483689132	0.552359714		2	561.75	1.000353458
2	694.021	694021	706.4268	356.0834	356.0834	706.4268	0.5040627	0.549740724		2	562	0.99965378
2	694.221	694221	950.3082	472.0585	472.0585	950.3082	0.49674253	0.549067275		2	562.25	0.998968101
2	694.675	694675	719.3118	552.8403	552.8403	719.3118	0.768568373	0.557617306		2	562.5	0.998273043
2	695.021	695021	895.6852	455.3097	455.3097	895.6852	0.508336746	0.567414951		2	562.75	0.997547208
2	695.183	695183	1062.954	551.8706	551.8706	1062.954	0.519185779	0.570626905		2	563	0.996775437
2	695.449	695449	1029.212	567.6604	567.6604	1029.212	0.551548563	0.574508656		2	563.25	0.996611692
2	695.851	695851	954.2227	614.7187	614.7187	954.2227	0.644208841	0.578794771		2	563.5	0.996994533
2	696.177	696177	935.1621	510.1293	510.1293	935.1621	0.545498262	0.578905211		2	563.75	0.997202752
2	696.349	696349	878.6537	442.0751	442.0751	878.6537	0.503127797	0.575051226		2	564	0.996725674
2	696.565	696565	937.8126	572.2606	572.2606	937.8126	0.610207839	0.566155874		2	564.25	0.996050726
2	696.843	696843	1409.965	936.6989	936.6989	1409.965	0.664341952	0.558778164		2	564.5	0.995172854
2	697.388	697388	1098.643	675.3752	675.3752	1098.643	0.614735815	0.556544403		2	564.75	0.994416917
2	697.596	697596	1240.953	543.8258	543.8258	1240.953	0.438232391	0.558250465		2	565	0.993752112
2	697.762	697762	1215.46	600.2514	600.2514	1215.46	0.493847103	0.561623411		2	565.25	0.993078738
2	698.171	698171	861.3833	500.5852	500.5852	861.3833	0.581141055	0.573948767		2	565.5	0.99256643
2	698.352	698352	943.3828	517.5638	517.5638	943.3828	0.548625436	0.579733401		2	565.75	0.992404227
2	698.67	698670	720.746	397.084	397.084	720.746	0.550934726	0.598146753		2	566	0.992297243
2	698.879	698879	707.0084	569.0727	569.0727	707.0084	0.804902318	0.610481115		2	566.25	0.99230865
2	699.202	699202	823.5608	493.2286	493.2286	823.5608	0.598897616	0.630652681		2	566.5	0.992554981
2	699.427	699427	678.514	431.4786	431.4786	678.514	0.635917019	0.647441054		2	566.75	0.993132269
2	699.887	699887	664.152	368.9381	368.9381	664.152	0.555502505	0.664777752		2	567	0.993537406
2	700.154	700154	855.3437	600.9654	600.9654	855.3437	0.702601071	0.650317774		2	567.25	0.993811545
2	700.447	700447	877.4259	625.5322	625.5322	877.4259	0.71291741	0.62982605		2	567.5	0.993981594
2	700.731	700731	925.9619	620.0237	620.0237	925.9619	0.669599581	0.60066768		2	567.75	0.993699533
2	701	701000	905.1143	543.3622	543.3622	905.1143	0.600324401	0.561644804		2	568	0.993299075
2	701.273	701273	911.2286	431.8372	431.8372	911.2286	0.473906548	0.543318026		2	568.25	0.992924979
2	701.59	701590	954.2215	532.867	532.867	954.2215	0.55843114	0.560796541		2	568.5	0.992484609
2	701.868	701868	944.3297	420.8673	420.8673	944.3297	0.445678347	0.586031343		2	568.75	0.991628018
2	702.055	702055	773.543	413.9937	413.9937	773.543	0.53519158	0.599368207		2	569	0.990869871
2	702.232	702232	1236.513	664.793	664.793	1236.513	0.53763527	0.618054005		2	569.25	0.991333903
2	702.41	702410	716.1309	401.7454	401.7454	716.1309	0.560994366	0.647370064		2	569.5	0.991835975
2	702.712	702712	625.6528	368.5121	368.5121	625.6528	0.589004157	0.685022737		2	569.75	0.993164547
2	702.97	702970	737.8783	1005.062	1005.062	737.8783	1.362097246	0.697746543		2	570	0.995423165
2	703.445	703445	793.5195	470.081	470.081	793.5195	0.592400061	0.710612547		2	570.25	1.000272739
2	703.814	703814	725.2047	454.9312	454.9312	725.2047	0.627314191	0.670322384		2	570.5	1.006631771
2	703.991	703991	1111.088	740.1294	740.1294	1111.088	0.666130316	0.642984275		2	570.75	1.010745065
2	704.164	704164	911.7218	501.9759	501.9759	911.7218	0.550580122	0.62588051		2	571	1.01358268
2	704.466	704466	885.3938	434.3608	434.3608	885.3938	0.490584867	0.600771294		2	571.25	1.015577565
2	704.716	704716	966.1334	568.4647	568.4647	966.1334	0.58839152	0.581421117		2	571.5	1.014732932
2	705.115	705115	861.9102	500.9855	500.9855	861.9102	0.581250228	0.587170562		2	571.75	1.012752327
2	705.37	705370	829.2375	503.3304	503.3304	829.2375	0.606979786	0.601319361		2	572	1.008812901
2	705.619	705619	995.7174	672.2498	672.2498	995.7174	0.67514116	0.607831494		2	572.25	1.00307801
2	705.949	705949	821.6668	591.7489	591.7489	821.6668	0.7201811	0.60865542		2	572.5	0.997186671
2	706.193	706193	812.2151	519.8936	519.8936	812.2151	0.640093492	0.607779113		2	572.75	0.993735061
2	706.47	706470	687.8439	323.0165	323.0165	687.8439	0.469607276	0.598789104		2	573	0.991510824
2	706.717	706717	929.0741	455.2621	455.2621	929.0741	0.490016996	0.586815595		2	573.25	0.989965864
2	706.944	706944	917.0751	568.317	568.317	917.0751	0.619706063	0.577844332		2	573.5	0.990046561
2	707.114	707114	1130.652	703.0916	703.0916	1130.652	0.621846156	0.572275824		2	573.75	0.991246329
2	707.523	707523	1019.054	563.5284	563.5284	1019.054	0.552991696	0.556550697		2	574	0.992748929
2	707.923	707923	966.0718	540.4832	540.4832	966.0718	0.559464835	0.54745112		2	574.25	0.993279746
2	708.159	708159	1219.468	660.1462	660.1462	1219.468	0.541339502	0.547902286		2	574.5	0.993310576
2	708.418	708418	888.0225	461.1173	461.1173	888.0225	0.519263082	0.550814724		2	574.75	0.993364352
2	708.605	708605	1019.13	617.5613	617.5613	1019.13	0.605969111	0.553133933		2	575	0.993433296
2	708.819	708819	731.7623	362.5504	362.5504	731.7623	0.495448317	0.558018854		2	575.25	0.993497818
2	709.221	709221	763.891	396.3081	396.3081	763.891	0.518801897	0.568817877		2	575.5	0.993551615
2	709.483	709483	222.7637	140.6708	140.6708	222.7637	0.631479904	0.572955011		2	575.75	0.993601851
2	709.781	709781	871.6791	494.6592	494.6592	871.6791	0.567478559	0.578631642		2	576	0.993623207
2	709.963	709963	571.0517	365.6911	365.6911	571.0517	0.640381773	0.580600754		2	576.25	0.993631886
2	710.209	710209	652.953	445.3937	445.3937	652.953	0.682122144	0.58044259		2	576.5	0.993647296
2	710.428	710428	932.3539	439.7688	439.7688	932.3539	0.47167583	0.578632826		2	576.75	0.993684703
2	710.941	710941	1035.61	551.1591	551.1591	1035.61	0.532207202	0.57339671		2	577	0.993799556
2	711.168	711168	889.4536	508.0044	508.0044	889.4536	0.571142103	0.571862387		2	577.25	0.993967165
2	711.467	711467	979.3276	563.9297	563.9297	979.3276	0.575833562	0.569309789		2	577.5	0.994153828
2	711.729	711729	1136.178	645.5331	645.5331	1136.178	0.568161943	0.566282036		2	577.75	0.994337717
2	712.09	712090	949.9811	519.587	519.587	949.9811	0.546944566	0.560888408		2	578	0.994516094
2	712.323	712323	936.0121	581.7536	581.7536	936.0121	0.621523589	0.558251528		2	578.25	0.994720773
2	712.576	712576	815.1143	420.9381	420.9381	815.1143	0.516416041	0.556549486		2	578.5	0.995159512
2	712.861	712861	679.3205	426.8907	426.8907	679.3205	0.628408387	0.555550365		2	578.75	0.995732138
2	713.026	713026	800.4901	420.2125	420.2125	800.4901	0.524944031	0.555723999		2	579	0.996195506
2	713.434	713434	966.0331	475.0817	475.0817	966.0331	0.491786151	0.558275653		2	579.25	0.99632124
2	713.899	713899	520.8959	258.3289	258.3289	520.8959	0.495931913	0.563117659		2	579.5	0.996307432
2	714.476	714476	774.27	478.3439	478.3439	774.27	0.617799863	0.569176653		2	579.75	0.99601076
2	714.74	714740	1130.89	870.9667	870.9667	1130.89	0.770160405	0.573802448		2	580	0.99558046
2	714.976	714976	1055.025	591.3718	591.3718	1055.025	0.560528708	0.579146655		2	580.25	0.995268127
2	715.159	715159	833.402	320.1875	320.1875	833.402	0.384193342	0.581613403		2	580.5	0.994973876
2	715.611	715611	1051.628	637.4909	637.4909	1051.628	0.606194301	0.581130372		2	580.75	0.994649993
2	715.882	715882	763.2799	495.7674	495.7674	763.2799	0.64952241	0.579377078		2	581	0.994328227
2	716.045	716045	763.7715	414.0458	414.0458	763.7715	0.5421069	0.578063027		2	581.25	0.994006285
2	716.448	716448	1108.24	619.2795	619.2795	1108.24	0.558795478	0.573265794		2	581.5	0.993678336
2	716.827	716827	772.4764	439.2169	439.2169	772.4764	0.568582937	0.568554521		2	581.75	0.993454384
2	717.078	717078	735.7844	444.2207	444.2207	735.7844	0.603737589	0.566576746		2	582	0.993408988
2	717.447	717447	718.4898	379.7508	379.7508	718.4898	0.52854028	0.562602017		2	582.25	0.993444814
2	717.645	717645	807.572	433.5257	433.5257	807.572	0.536826066	0.556165352		2	582.5	0.993505409
2	717.863	717863	984.1192	564.2287	564.2287	984.1192	0.573333698	0.545630503		2	582.75	0.993539988
2	718.234	718234	1038.239	538.4765	538.4765	1038.239	0.518644069	0.533004693		2	583	0.993548094
2	718.512	718512	948.1135	601.9907	601.9907	948.1135	0.634935269	0.527837363		2	583.25	0.993556792
2	718.702	718702	925.2147	460.3142	460.3142	925.2147	0.497521494	0.52675213		2	583.5	0.993563225
2	718.915	718915	933.3221	454.9965	454.9965	933.3221	0.487502117	0.53344804		2	583.75	0.993641492
2	719.326	719326	864.6056	425.4524	425.4524	864.6056	0.49207685	0.559128286		2	584	0.993744998
2	719.693	719693	951.427	531.3214	531.3214	951.427	0.558446838	0.57779074		2	584.25	0.993841165
2	719.891	719891	967.8435	486.8021	486.8021	967.8435	0.502976049	0.584993309		2	584.5	0.993936016
2	720.152	720152	890.2563	497.8465	497.8465	890.2563	0.559217048	0.596047857		2	584.75	0.993739517
2	720.315	720315	1021.994	1020.61	1020.61	1021.994	0.998645785	0.600505087		2	585	0.993483972
2	720.494	720494	1093.44	594.6859	594.6859	1093.44	0.54386697	0.602938799		2	585.25	0.993320092
2	720.727	720727	955.859	511.9971	511.9971	955.859	0.535640822	0.604588713		2	585.5	0.993269743
2	720.94	720940	1168.481	686.9151	686.9151	1168.481	0.587870149	0.60440765		2	585.75	0.993230657
2	721.103	721103	1122.399	498.108	498.108	1122.399	0.443788706	0.600775621		2	586	0.993301731
2	721.343	721343	1026.416	617.0243	617.0243	1026.416	0.601144468	0.592249802		2	586.25	0.993553583
2	721.507	721507	775.4226	524.0083	524.0083	775.4226	0.67577125	0.587092441		2	586.5	0.993934437
2	721.889	721889	755.8	386.4932	386.4932	755.8	0.511369675	0.57087821		2	586.75	0.994310174
2	722.231	722231	804.9497	490.6797	490.6797	804.9497	0.609578089	0.55723396		2	587	0.99477425
2	722.553	722553	889.81	553.4005	553.4005	889.81	0.621931086	0.539789313		2	587.25	0.995329618
2	722.82	722820	665.6416	344.0685	344.0685	665.6416	0.516897532	0.52250578		2	587.5	0.995864174
2	723.11	723110	977.5028	444.6091	444.6091	977.5028	0.454841766	0.513050805		2	587.75	0.996054594
2	723.288	723288	960.7415	419.838	419.838	960.7415	0.436993718	0.514951237		2	588	0.996164282
2	723.468	723468	754.597	371.7801	371.7801	754.597	0.492686957	0.520195426		2	588.25	0.996105565
2	723.771	723771	891.2215	481.9974	481.9974	891.2215	0.540827841	0.531283944		2	588.5	0.995917705
2	723.943	723943	672.2578	394.0785	394.0785	672.2578	0.586201454	0.542017052		2	588.75	0.995558692
2	724.159	724159	835.4197	433.3227	433.3227	835.4197	0.51868863	0.557165868		2	589	0.995267509
2	724.327	724327	1121.265	704.0214	704.0214	1121.265	0.627881366	0.568341623		2	589.25	0.9951208
2	724.534	724534	846.7444	521.8596	521.8596	846.7444	0.616313022	0.587190869		2	589.5	0.995091359
2	724.741	724741	711.1405	418.0403	418.0403	711.1405	0.587844877	0.601072373		2	589.75	0.995170051
2	724.934	724934	918.658	570.3882	570.3882	918.658	0.620892868	0.607333261		2	590	0.995350125
2	725.306	725306	812.371	498.7342	498.7342	812.371	0.61392418	0.61446053		2	590.25	0.995577623
2	725.635	725635	916.2118	564.0697	564.0697	916.2118	0.615654262	0.615181092		2	590.5	0.996035418
2	725.969	725969	824.1264	522.7975	522.7975	824.1264	0.634365675	0.609497667		2	590.75	0.996686049
2	726.317	726317	1031.837	585.1272	585.1272	1031.837	0.567073288	0.599016433		2	591	0.99733668
2	726.752	726752	913.4432	555.6791	555.6791	913.4432	0.608334596	0.587128838		2	591.25	0.997636046
2	727.114	727114	1126.693	554.569	554.569	1126.693	0.492209502	0.579532537		2	591.5	0.997407188
2	727.443	727443	956.7581	538.1874	538.1874	956.7581	0.562511464	0.571833982		2	591.75	0.997043176
2	727.647	727647	842.5261	487.9414	487.9414	842.5261	0.57914099	0.566147033		2	592	0.996588992
2	727.827	727827	809.9347	555.2618	555.2618	809.9347	0.685563663	0.560682718		2	592.25	0.996134809
2	728.02	728020	1073.998	607.1321	607.1321	1073.998	0.56530096	0.555851535		2	592.5	0.995680625
2	728.231	728231	1134.507	609.4414	609.4414	1134.507	0.537186108	0.550788248		2	592.75	0.995226441
2	728.558	728558	1082.416	508.2484	508.2484	1082.416	0.46954997	0.543318665		2	593	0.994854955
2	728.723	728723	1255.384	660.8234	660.8234	1255.384	0.526391447	0.539337757		2	593.25	0.994721184
2	729.004	729004	920.2496	505.9686	505.9686	920.2496	0.549816702	0.530109129		2	593.5	0.994904777
2	729.209	729209	973.2648	500.0658	500.0658	973.2648	0.51380241	0.526838701		2	593.75	0.995126327
2	729.499	729499	814.5476	432.6095	432.6095	814.5476	0.531104014	0.532643129		2	594	0.995608809
2	729.775	729775	971.8187	567.2611	567.2611	971.8187	0.58371083	0.539632196		2	594.25	0.996014509
2	729.973	729973	916.3254	465.7799	465.7799	916.3254	0.508312767	0.544454928		2	594.5	0.995973423
2	730.242	730242	1039.921	565.2367	565.2367	1039.921	0.543538115	0.555595775		2	594.75	0.995777831
2	730.669	730669	845.5525	484.0894	484.0894	845.5525	0.572512529	0.566406686		2	595	0.995537124
2	730.954	730954	900.1742	558.5402	558.5402	900.1742	0.620480125	0.554563808		2	595.25	0.995100677
2	731.284	731284	1006.355	636.8103	636.8103	1006.355	0.632788926	0.534075801		2	595.5	0.994498495
2	731.479	731479	751.6787	335.4753	335.4753	751.6787	0.446301458	0.531633206		2	595.75	0.994088837
2	731.795	731795	927.5344	510.5422	510.5422	927.5344	0.550429396	0.545730744		2	596	0.994128794
2	731.972	731972	749.3557	388.6131	388.6131	749.3557	0.518596309	0.557332991		2	596.25	0.994320566
2	732.367	732367	995.7101	462.7665	462.7665	995.7101	0.464760275	0.581022289		2	596.5	0.994585941
2	732.621	732621	877.4178	442.1581	442.1581	877.4178	0.50393108	0.600234832		2	596.75	0.994839183
2	733.039	733039	749.8238	499.5906	499.5906	749.8238	0.666277331	0.634536597		2	597	0.995106566
2	733.321	733321	1045.947	943.1862	943.1862	1045.947	0.901753339	0.648574417		2	597.25	0.995392026
2	733.575	733575	829.4191	631.4197	631.4197	829.4191	0.76127943	0.661626691		2	597.5	0.995579947
2	733.774	733774	897.083	590.6117	590.6117	897.083	0.65836907	0.666482358		2	597.75	0.995678277
2	733.959	733959	855.0122	448.0017	448.0017	855.0122	0.52397112	0.661386239		2	598	0.995817221
2	734.302	734302	945.0979	508.6758	508.6758	945.0979	0.538225511	0.634791746		2	598.25	0.995937042
2	734.57	734570	883.9869	593.0561	593.0561	883.9869	0.670887883	0.618395519		2	598.5	0.996081585
2	734.97	734970	779.9719	467.691	467.691	779.9719	0.599625448	0.605295258		2	598.75	0.996287574
2	735.322	735322	838.8144	493.3276	493.3276	838.8144	0.588124858	0.595333018		2	599	0.996508164
2	735.599	735599	924.7841	529.5546	529.5546	924.7841	0.572625113	0.592155907		2	599.25	0.99677036
2	735.886	735886	866.1794	407.2938	407.2938	866.1794	0.470218756	0.599163561		2	599.5	0.997058317
2	736.169	736169	1139.969	774.0855	774.0855	1139.969	0.679040834	0.606929536		2	599.75	0.997365509
2	736.352	736352	868.6938	665.3785	665.3785	868.6938	0.765952859	0.608491229		2	600	0.997577503
2	736.705	736705	892.7202	476.1518	476.1518	892.7202	0.533371822	0.612453609		2	600.25	0.997580295
2	737.074	737074	908.208	489.197	489.197	908.208	0.538639827	0.613589679		2	600.5	0.997475128
2	737.364	737364	681.2447	465.298	465.298	681.2447	0.683011552	0.606778228		2	600.75	0.997293677
2	737.573	737573	887.168	528.4404	528.4404	887.168	0.595648626	0.59912417		2	601	0.997078706
2	737.817	737817	878.6608	578.6008	578.6008	878.6608	0.658503031	0.592937368		2	601.25	0.996831063
2	738.044	738044	808.3207	454.8854	454.8854	808.3207	0.56275362	0.589563777		2	601.5	0.996494852
2	738.305	738305	1010.446	548.6051	548.6051	1010.446	0.542933615	0.585390061		2	601.75	0.996130769
2	738.609	738609	729.0236	388.1422	388.1422	729.0236	0.532413765	0.583403267		2	602	0.995797293
2	738.932	738932	804.4622	455.3648	455.3648	804.4622	0.566048722	0.587764538		2	602.25	0.995478717
2	739.126	739126	760.2162	513.7843	513.7843	760.2162	0.675839715	0.590523552		2	602.5	0.995159651
2	739.529	739529	936.5694	522.0178	522.0178	936.5694	0.557372257	0.60027119		2	602.75	0.994822755
2	739.753	739753	972.0482	556.9225	556.9225	972.0482	0.572937124	0.607126697		2	603	0.99449927
2	739.992	739992	873.9779	603.3962	603.3962	873.9779	0.690402126	0.611098931		2	603.25	0.994228553
2	740.262	740262	665.3187	385.5989	385.5989	665.3187	0.579570212	0.611580517		2	603.5	0.993988473
2	740.529	740529	903.9548	580.6197	580.6197	903.9548	0.642310545	0.611158672		2	603.75	0.993781307
2	740.828	740828	698.6324	478.8427	478.8427	698.6324	0.685400076	0.607986273		2	604	0.993589828
2	741.045	741045	1229.766	600.8495	600.8495	1229.766	0.488588479	0.60403934		2	604.25	0.993421869
2	741.546	741546	969.3537	609.5881	609.5881	969.3537	0.628860343	0.598457041		2	604.5	0.993269269
2	741.861	741861	1055.037	564.1186	564.1186	1055.037	0.534690821	0.604468437		2	604.75	0.993132757
2	742.093	742093	774.8072	460.3568	460.3568	774.8072	0.594156585	0.60763045		2	605	0.992996245
2	742.544	742544	998.3122	631.6814	631.6814	998.3122	0.632749354	0.608077049		2	605.25	0.992859732
2	742.84	742840	931.0349	560.885	560.885	931.0349	0.602431767	0.607643709		2	605.5	0.99272322
2	743.111	743111	805.1933	531.8279	531.8279	805.1933	0.660497175	0.604082928		2	605.75	0.992670926
2	743.309	743309	871.9214	587.0454	587.0454	871.9214	0.673277889	0.597101025		2	606	0.992711343
2	743.809	743809	739.1658	384.3349	384.3349	739.1658	0.519957633	0.565211086		2	606.25	0.992903565
2	744.353	744353	1094.226	500.9734	500.9734	1094.226	0.457833574	0.537121049		2	606.5	0.993323494
2	744.609	744609	869.453	494.4359	494.4359	869.453	0.568674672	0.533936261		2	606.75	0.993743424
2	744.774	744774	857.9773	456.1136	456.1136	857.9773	0.531614997	0.533230702		2	607	0.994163353
2	745.007	745007	681.9434	338.7041	338.7041	681.9434	0.496674797	0.5318373		2	607.25	0.994583018
2	745.205	745205	754.7455	383.4128	383.4128	754.7455	0.508002764	0.53246125		2	607.5	0.994938213
2	745.463	745463	838.7852	448.2579	448.2579	838.7852	0.53441322	0.534923623		2	607.75	0.995121624
2	745.783	745783	734.8534	422.0822	422.0822	734.8534	0.574376059	0.537807072		2	608	0.995224923
2	746.156	746156	875.664	585.4986	585.4986	875.664	0.66863386	0.545485495		2	608.25	0.995264077
2	746.438	746438	919.8678	454.4257	454.4257	919.8678	0.494011966	0.550753105		2	608.5	0.995310625
2	746.771	746771	822.2299	493.813	493.813	822.2299	0.60057777	0.553722963		2	608.75	0.99515666
2	747.23	747230	950.3276	407.1725	407.1725	950.3276	0.428454882	0.556946264		2	609	0.994821785
2	747.39	747390	983.8958	522.7737	522.7737	983.8958	0.53133035	0.559093999		2	609.25	0.994442003
2	747.96	747960	958.9376	616.1381	616.1381	958.9376	0.642521578	0.567441672		2	609.5	0.994317349
2	748.416	748416	981.6712	534.7046	534.7046	981.6712	0.544688079	0.569538973		2	609.75	0.994454201
2	748.609	748609	621.0114	413.1154	413.1154	621.0114	0.665229978	0.566928725		2	610	0.994756876
2	749.031	749031	871.9199	507.057	507.057	871.9199	0.581540804	0.559763047		2	610.25	0.995505594
2	749.276	749276	754.8302	418.0382	418.0382	754.8302	0.553817534	0.557082152		2	610.5	0.99637835
2	749.703	749703	1084.268	625.9154	625.9154	1084.268	0.577270011	0.548335351		2	610.75	0.99679855
2	749.894	749894	925.7887	395.6486	395.6486	925.7887	0.427363825	0.546284852		2	611	0.996964154
2	750.1	750100	743.6889	352.6272	352.6272	743.6889	0.474159558	0.546518487		2	611.25	0.997133334
2	750.429	750429	887.9058	524.3577	524.3577	887.9058	0.590555552	0.549212048		2	611.5	0.997213693
2	750.616	750616	818.8644	454.853	454.853	818.8644	0.555468036	0.55072469		2	611.75	0.997131975
2	751.026	751026	923.8921	537.4673	537.4673	923.8921	0.5817425	0.563004748		2	612	0.997462246
2	751.36	751360	800.4948	514.834	514.834	800.4948	0.643144715	0.578510987		2	612.25	0.997987191
2	751.691	751691	839.8028	528.7295	528.7295	839.8028	0.629587684	0.587421532		2	612.5	0.998550328
2	751.963	751963	992.0536	482.6007	482.6007	992.0536	0.486466356	0.584382322		2	612.75	0.999173227
2	752.365	752365	790.9314	439.4423	439.4423	790.9314	0.555601029	0.574339658		2	613	0.999852206
2	752.607	752607	1083.196	669.6085	669.6085	1083.196	0.61817852	0.566704771		2	613.25	1.000508986
2	752.872	752872	1059.38	543.6664	543.6664	1059.38	0.513193	0.554466284		2	613.5	1.000821872
2	753.162	753162	884.9808	520.1802	520.1802	884.9808	0.587786989	0.546343643		2	613.75	1.000776112
2	753.381	753381	996.6179	614.4216	614.4216	996.6179	0.616506687	0.545084378		2	614	1.000555976
2	753.658	753658	1059.93	540.434	540.434	1059.93	0.509877067	0.545757037		2	614.25	1.000739572
2	753.905	753905	735.1409	326.203	326.203	735.1409	0.443728542	0.550473649		2	614.5	1.001211864
2	754.111	754111	724.9645	427.0395	427.0395	724.9645	0.589048843	0.55634127		2	614.75	1.001813795
2	754.363	754363	617.3349	341.075	341.075	617.3349	0.552495898	0.563860487		2	615	1.00251233
2	754.649	754649	790.0216	447.9813	447.9813	790.0216	0.567049433	0.577845706		2	615.25	1.004010045
2	754.848	754848	953.7983	583.3836	583.3836	953.7983	0.611642524	0.587800155		2	615.5	1.00581874
2	755.117	755117	885.1174	526.1407	526.1407	885.1174	0.594430411	0.602862219		2	615.75	1.00812699
2	755.317	755317	726.7966	483.7259	483.7259	726.7966	0.665558837	0.616790749		2	616	1.012134384
2	755.631	755631	878.8351	544.2486	544.2486	878.8351	0.619284096	0.631347722		2	616.25	1.017145137
2	755.943	755943	665.4489	430.03	430.03	665.4489	0.646225428	0.62970724		2	616.5	1.02332202
2	756.203	756203	981.1864	586.9679	586.9679	981.1864	0.598222621	0.623209329		2	616.75	1.030701663
2	756.398	756398	892.9588	583.236	583.236	892.9588	0.653149955	0.619581645		2	617	1.039268703
2	756.682	756682	729.0622	466.3195	466.3195	729.0622	0.639615523	0.613119009		2	617.25	1.04997939
2	757.165	757165	905.4124	418.2388	418.2388	905.4124	0.461931822	0.596784701		2	617.5	1.061889937
2	757.438	757438	1054.405	683.5676	683.5676	1054.405	0.648297002	0.592861547		2	617.75	1.075461826
2	757.61	757610	975.3803	636.5535	636.5535	975.3803	0.652620829	0.594204012		2	618	1.089459097
2	757.847	757847	759.91	422.3563	422.3563	759.91	0.555797792	0.597104482		2	618.25	1.106306059
2	758.135	758135	751.4948	372.0753	372.0753	751.4948	0.495113606	0.605328624		2	618.5	1.124171449
2	758.457	758457	843.7693	586.2718	586.2718	843.7693	0.694824758	0.61901863		2	618.75	1.141949483
2	758.628	758628	868.8572	589.6588	589.6588	868.8572	0.678660199	0.622787529		2	619	1.160663509
2	759.022	759022	678.4399	403.5291	403.5291	678.4399	0.594789752	0.620070444		2	619.25	1.175859801
2	759.236	759236	820.3685	537.1015	537.1015	820.3685	0.65470761	0.615616132		2	619.5	1.188378793
2	759.631	759631	717.4038	409.0096	409.0096	717.4038	0.570124663	0.607791621		2	619.75	1.197219275
2	760.024	760024	1111.892	743.4784	743.4784	1111.892	0.668660625	0.594384228		2	620	1.203008908
2	760.23	760230	910.408	549.0965	549.0965	910.408	0.603132332	0.585686947		2	620.25	1.204171861
2	760.484	760484	991.7539	547.9709	547.9709	991.7539	0.552527094	0.579956443		2	620.5	1.200339945
2	760.681	760681	756.2109	372.3413	372.3413	756.2109	0.492377589	0.579897455		2	620.75	1.192742101
2	760.907	760907	1103.893	587.9001	587.9001	1103.893	0.532569823	0.581004884		2	621	1.183004436
2	761.2	761200	1236.174	774.0999	774.0999	1236.174	0.626206262	0.588212001		2	621.25	1.166237149
2	761.511	761511	955.8767	613.2975	613.2975	955.8767	0.641607333	0.601756116		2	621.5	1.147499507
2	761.893	761893	810.8244	478.2845	478.2845	810.8244	0.58987433	0.613141935		2	621.75	1.130968593
2	762.055	762055	739.0326	473.487	473.487	739.0326	0.640684863	0.61465204		2	622	1.113697853
2	762.508	762508	793.2612	519.5899	519.5899	793.2612	0.655004808	0.618274909		2	622.25	1.10090099
2	762.707	762707	912.6689	581.6759	581.6759	912.6689	0.637335073	0.618325106		2	622.5	1.088582962
2	763.072	763072	870.5859	533.912	533.912	870.5859	0.613278942	0.609550662		2	622.75	1.081269293
2	763.484	763484	890.6985	431.7002	431.7002	890.6985	0.484676016	0.592510124		2	623	1.091699593
2	763.781	763781	758.3284	447.8386	447.8386	758.3284	0.590560237	0.585293229		2	623.25	1.106339797
2	764.036	764036	758.0539	492.3884	492.3884	758.0539	0.64954273	0.583795693		2	623.5	1.125655501
2	764.434	764434	665.7827	395.1266	395.1266	665.7827	0.593476821	0.584028353		2	623.75	1.141648296
2	764.71	764710	1194.839	688.7775	688.7775	1194.839	0.576460511	0.589881862		2	624	1.160165251
2	765.048	765048	866.0412	498.0583	498.0583	866.0412	0.575097697	0.602119616		2	624.25	1.177301785
2	765.243	765243	858.8894	485.7162	485.7162	858.8894	0.565516585	0.607039601		2	624.5	1.191172542
2	765.554	765554	829.7465	505.4199	505.4199	829.7465	0.609125679	0.60896028		2	624.75	1.192444475
2	765.819	765819	1052.972	753.3516	753.3516	1052.972	0.715452643	0.610612802		2	625	1.189837997
2	766.229	766229	916.9673	523.5255	523.5255	916.9673	0.570931483	0.622795704		2	625.25	1.184439651
2	766.397	766397	1086.875	637.979	637.979	1086.875	0.586984704	0.628730051		2	625.5	1.169857571
2	766.662	766662	967.7108	681.9661	681.9661	967.7108	0.704720977	0.63448668		2	625.75	1.149763385
2	766.988	766988	883.3321	523.7486	523.7486	883.3321	0.592923771	0.637172125		2	626	1.131523606
2	767.204	767204	763.2818	458.4679	458.4679	763.2818	0.60065352	0.636522666		2	626.25	1.117975449
2	767.447	767447	1014.192	569.5694	569.5694	1014.192	0.561599184	0.628518918		2	626.5	1.105457733
2	767.752	767752	943.0192	729.2957	729.2957	943.0192	0.773362515	0.613476686		2	626.75	1.093916005
2	767.937	767937	1230.594	789.2678	789.2678	1230.594	0.641371403	0.608337446		2	627	1.083627412
2	768.138	768138	878.3992	584.5279	584.5279	878.3992	0.665446758	0.604544933		2	627.25	1.074419616
2	768.409	768409	1010.977	562.8346	562.8346	1010.977	0.556723447	0.598286213		2	627.5	1.065476444
2	768.598	768598	849.6426	407.8975	407.8975	849.6426	0.480081272	0.597112641		2	627.75	1.05675722
2	768.815	768815	1084.413	593.6312	593.6312	1084.413	0.547421693	0.599941635		2	628	1.048646213
2	769.221	769221	952.209	548.8824	548.8824	952.209	0.576430595	0.610744327		2	628.25	1.041551966
2	769.482	769482	921.7911	654.9512	654.9512	921.7911	0.710520204	0.619687395		2	628.5	1.035399622
2	769.81	769810	923.6369	568.2171	568.2171	923.6369	0.615195322	0.646524592		2	628.75	1.030136668
2	770.115	770115	872.9482	705.3018	705.3018	872.9482	0.807953782	0.669072603		2	629	1.025452478
2	770.332	770332	828.6956	466.0546	466.0546	828.6956	0.562395408	0.673700622		2	629.25	1.021535962
2	770.549	770549	1086.588	735.9315	735.9315	1086.588	0.677286607	0.676979983		2	629.5	1.018571992
2	770.74	770740	993.4393	719.6157	719.6157	993.4393	0.724368062	0.678008403		2	629.75	1.016340988
2	771.16	771160	1089.972	755.7267	755.7267	1089.972	0.693345058	0.655118093		2	630	1.015068956
2	771.394	771394	852.9798	529.2416	529.2416	852.9798	0.620462055	0.634748825		2	630.25	1.014179293
2	771.766	771766	848.3665	499.2625	499.2625	848.3665	0.588498603	0.619139067		2	630.5	1.013846083
2	771.994	771994	899.959	546.4835	546.4835	899.959	0.607231552	0.629702057		2	630.75	1.012870353
2	772.369	772369	889.609	618.3089	618.3089	889.609	0.695034448	0.661122821		2	631	1.011370362
2	772.555	772555	787.6967	493.9968	493.9968	787.6967	0.627140878	0.671711415		2	631.25	1.009870056
2	772.966	772966	1028.866	547.6975	547.6975	1028.866	0.532331227	0.704193403		2	631.5	1.008369531
2	773.242	773242	502.9079	287.9153	287.9153	502.9079	0.572501048	0.719991965		2	631.75	1.007075515
2	773.642	773642	3096.181	4876.693	4876.693	3096.181	1.575067155	0.716681978		2	632	1.005857479
2	773.834	773834	867.4714	440.9263	440.9263	867.4714	0.508289149	0.712313675		2	632.25	1.004695872
2	774.024	774024	793.7316	471.4994	471.4994	793.7316	0.594028762	0.708045526		2	632.5	1.003583661
2	774.219	774219	934.4673	522.1101	522.1101	934.4673	0.558724848	0.699459769		2	632.75	1.002740401
2	774.522	774522	1080.08	648.2484	648.2484	1080.08	0.600185542	0.676158428		2	633	1.002347144
2	774.871	774871	839.6636	520.7011	520.7011	839.6636	0.620130609	0.656480939		2	633.25	1.002163489
2	775.045	775045	767.7929	522.025	522.025	767.7929	0.679903396	0.653208311		2	633.5	1.002462207
2	775.449	775449	747.5958	391.6872	391.6872	747.5958	0.523929107	0.6477131		2	633.75	1.003011963
2	775.888	775888	926.2253	682.9548	682.9548	926.2253	0.73735278	0.649435328		2	634	1.00356172
2	776.461	776461	1016.344	760.1081	760.1081	1016.344	0.747884673	0.691875951		2	634.25	1.004111476
2	776.639	776639	911.1841	560.2324	560.2324	911.1841	0.614839965	0.699848074		2	634.5	1.004661232
2	776.966	776966	895.781	609.795	609.795	895.781	0.680741163	0.695918976		2	634.75	1.005210989
2	777.191	777191	546.769	432.2785	432.2785	546.769	0.790605356	0.688227434		2	635	1.005314732
2	777.55	777550	903.6798	690.9289	690.9289	903.6798	0.764572695	0.680409408		2	635.25	1.004707793
2	778.03	778030	825.5089	424.542	424.542	825.5089	0.514279131	0.660780471		2	635.5	1.003914147
2	778.221	778221	1005.189	594.6141	594.6141	1005.189	0.591544575	0.657516138		2	635.75	1.003090534
2	778.548	778548	1057.809	887.7777	887.7777	1057.809	0.839260868	0.666289038		2	636	1.001947434
2	778.746	778746	827.2218	503.7579	503.7579	827.2218	0.60897561	0.674666086		2	636.25	1.000445585
2	778.917	778917	819.8021	513.1186	513.1186	819.8021	0.625905447	0.682620029		2	636.5	0.999108651
2	779.106	779106	845.2642	595.5162	595.5162	845.2642	0.704532618	0.699231935		2	636.75	0.998026717
2	779.461	779461	851.496	607.3582	607.3582	851.496	0.71328368	0.737554787		2	637	0.997176616
2	779.661	779661	671.5225	490.3104	490.3104	671.5225	0.730147389	0.755123765		2	637.25	0.996451928
2	779.987	779987	726.8687	607.0867	607.0867	726.8687	0.835208202	0.792545248		2	637.5	0.995852746
2	780.213	780213	2133.783	1756.96	1756.96	2133.783	0.823401442	0.806497709		2	637.75	0.995709104
2	780.578	780578	890.1959	751.7656	751.7656	890.1959	0.844494566	0.79873039		2	638	0.995633278
2	780.884	780884	754.0958	679.713	679.713	754.0958	0.901361604	0.78090647		2	638.25	0.995721535
2	781.134	781134	858.0393	623.2269	623.2269	858.0393	0.726338409	0.767438848		2	638.5	0.995758049
2	781.436	781436	993.9381	686.7732	686.7732	993.9381	0.690961741	0.746943558		2	638.75	0.995681005
2	781.781	781781	860.5712	566.3938	566.3938	860.5712	0.658160301	0.715790596		2	639	0.995631523
2	781.949	781949	865.2872	596.3783	596.3783	865.2872	0.689225843	0.70302263		2	639.25	0.995884757
2	782.358	782358	1132.193	642.6027	642.6027	1132.193	0.567573461	0.65742639		2	639.5	0.996268611
2	782.555	782555	898.7477	601.7005	601.7005	898.7477	0.669487666	0.640876839		2	639.75	0.996817119
2	782.907	782907	963.8463	751.7914	751.7914	963.8463	0.779990959	0.635883743		2	640	0.997594104
2	783.099	783099	952.0938	639.1849	639.1849	952.0938	0.671346563	0.638379675		2	640.25	0.998798603
2	783.463	783463	889.3094	512.8899	512.8899	889.3094	0.576728302	0.641864156		2	640.5	1.000424333
2	783.913	783913	814.8328	431.6206	431.6206	814.8328	0.529704499	0.64585992		2	640.75	1.0021266
2	784.325	784325	1111.901	530.6467	530.6467	1111.901	0.477242758	0.653388772		2	641	1.004975416
2	784.781	784781	1173.344	1304.382	1304.382	1173.344	1.111679098	0.653719177		2	641.25	1.008145439
2	785.217	785217	1193.9	752.1414	752.1414	1193.9	0.629986934	0.644326709		2	641.5	1.011395646
2	785.392	785392	864.0185	462.302	462.302	864.0185	0.535060303	0.639887042		2	641.75	1.015094398
2	785.574	785574	900.8682	498.6329	498.6329	900.8682	0.55350261	0.635050777		2	642	1.018735186
2	785.882	785882	900.5433	527.2947	527.2947	900.5433	0.585529535	0.614972832		2	642.25	1.02204229
2	786.145	786145	1005.285	633.8165	633.8165	1005.285	0.63048439	0.597078069		2	642.5	1.024956974
2	786.499	786499	1193.216	737.9297	737.9297	1193.216	0.618437651	0.580568552		2	642.75	1.02813985
2	786.731	786731	992.946	501.7765	501.7765	992.946	0.505341177	0.569927523		2	643	1.030539963
2	786.97	786970	1121.824	621.6083	621.6083	1121.824	0.554105011	0.563180936		2	643.25	1.032794883
2	787.168	787168	939.4196	534.5581	534.5581	939.4196	0.569030176	0.560994281		2	643.5	1.033507768
2	787.457	787457	1009.512	626.9386	626.9386	1009.512	0.62103135	0.560276281		2	643.75	1.033521359
2	787.73	787730	772.7475	420.0873	420.0873	772.7475	0.543628158	0.562507004		2	644	1.032712275
2	787.93	787930	815.1454	449.9716	449.9716	815.1454	0.552013911	0.568595059		2	644.25	1.031083419
2	788.35	788350	908.5427	617.6125	617.6125	908.5427	0.67978368	0.595431941		2	644.5	1.027907754
2	788.719	788719	955.1398	481.0288	481.0288	955.1398	0.503621355	0.620739852		2	644.75	1.023687997
2	788.9	788900	917.4478	496.6741	496.6741	917.4478	0.541364969	0.636805946		2	645	1.019521231
2	789.154	789154	902.2243	580.6145	580.6145	902.2243	0.643536757	0.659633019		2	645.25	1.015632664
2	789.609	789609	933.7203	565.0514	565.0514	933.7203	0.60516131	0.682896959		2	645.5	1.011722749
2	789.779	789779	1007.211	1078.659	1078.659	1007.211	1.070936477	0.690799169		2	645.75	1.007803702
2	789.959	789959	781.591	564.8842	564.8842	781.591	0.722736316	0.697195323		2	646	1.00398426
2	790.25	790250	824.7688	521.9008	521.9008	824.7688	0.632784363	0.703245757		2	646.25	1.001129663
2	790.472	790472	874.4876	485.649	485.649	874.4876	0.555352643	0.70491703		2	646.5	0.999181732
2	790.736	790736	881.27	560.4964	560.4964	881.27	0.636009849	0.695546092		2	646.75	0.997701542
2	791.1	791100	944.8888	578.5378	578.5378	944.8888	0.612281361	0.669123261		2	647	0.996677063
2	791.291	791291	762.2651	621.2637	621.2637	762.2651	0.815023146	0.660244064		2	647.25	0.996411626
2	791.465	791465	793.4882	576.093	576.093	793.4882	0.726025919	0.658865216		2	647.5	0.996489054
2	791.753	791753	991.0581	565.0669	565.0669	991.0581	0.570165261	0.660020206		2	647.75	0.997056525
2	791.974	791974	912.7324	700.9128	700.9128	912.7324	0.767928037	0.657744887		2	648	0.997590831
2	792.138	792138	1199.546	732.438	732.438	1199.546	0.610596009	0.655876733		2	648.25	0.997566354
2	792.44	792440	767.9546	439.9172	439.9172	767.9546	0.572842718	0.654678623		2	648.5	0.997164833
2	792.609	792609	1057.843	692.7751	692.7751	1057.843	0.654894063	0.654374092		2	648.75	0.996759026
2	792.906	792906	719.0527	451.4451	451.4451	719.0527	0.62783312	0.653097316		2	649	0.996417168
2	793.101	793101	749.3587	585.3786	585.3786	749.3587	0.781172755	0.656243736		2	649.25	0.996110357
2	793.335	793335	675.91	375.4927	375.4927	675.91	0.555536536	0.666987804		2	649.5	0.995854182
2	793.682	793682	669.5333	487.144	487.144	669.5333	0.727587411	0.690683935		2	649.75	0.995818191
2	793.89	793890	663.5513	487.9879	487.9879	663.5513	0.735418497	0.7054054		2	650	0.996344747
2	794.196	794196	668.6252	454.7788	454.7788	668.6252	0.680169997	0.699595141		2	650.25	0.996735465
2	794.583	794583	685.0668	562.5781	562.5781	685.0668	0.821201816	0.711469925		2	650.5	0.997057346
2	794.894	794894	746.0977	550.3992	550.3992	746.0977	0.737703923	0.807798629		2	650.75	0.997417336
2	795.222	795222	802.5328	662.0752	662.0752	802.5328	0.824982107	0.948377647		2	651	0.997600091
2	795.553	795553	853.0404	766.5328	766.5328	853.0404	0.898589094	1.069785113		2	651.25	0.997447564
2	795.9	795900	805.3189	677.6888	677.6888	805.3189	0.841516075	1.186574687		2	651.5	0.997005979
2	796.407	796407	785.3753	905.2205	905.2205	785.3753	1.15259609	1.353107525		2	651.75	0.996564393
2	796.574	796574	1146.686	3451.766	3451.766	1146.686	3.010210293	1.388138035		2	652	0.996160022
2	796.841	796841	1112.929	1287.243	1287.243	1112.929	1.156626344	1.43592952		2	652.25	0.995700364
2	797.139	797139	859.1576	1042.278	1042.278	859.1576	1.213139475	1.484327747		2	652.5	0.995119993
2	797.366	797366	888.6432	1068.622	1068.622	888.6432	1.20253213	1.506113034		2	652.75	0.994565954
2	797.693	797693	611.859	808.7514	808.7514	611.859	1.321793747	1.531058605		2	653	0.994467018
2	797.903	797903	970.1185	1571.127	1571.127	970.1185	1.619520708	1.556250725		2	653.25	0.994619099
2	798.126	798126	720.9486	1091.286	1091.286	720.9486	1.513680726	1.574935823		2	653.5	0.994887866
2	798.508	798508	1127.14	1794.217	1794.217	1127.14	1.591831538	1.613355794		2	653.75	0.995156634
2	798.832	798832	1370.946	2157.707	2157.707	1370.946	1.573881831	1.666250066		2	654	0.995036499
2	799.126	799126	1302.139	2300.632	2300.632	1302.139	1.766809841	1.711037163		2	654.25	0.994803785
2	799.438	799438	1054.147	1869.996	1869.996	1054.147	1.773942344	1.732178679		2	654.5	0.994652146
2	799.905	799905	996.6842	2141.515	2141.515	996.6842	2.148639459	1.681803694		2	654.75	0.994578184
2	800.225	800225	1238.276	2098.36	2098.36	1238.276	1.694581822	1.603225347		2	655	0.994504081
2	802.152	802152	1146.534	996.989	996.989	1146.534	0.869567758	1.191076713		2	655.25	0.994344227
2	802.613	802613	852.2036	814.0474	814.0474	852.2036	0.955226427	1.265321556		2	655.5	0.994026121
2	802.934	802934	648.304	804.6673	804.6673	648.304	1.241188239	1.341063279		2	655.75	0.99359587
2	803.135	803135	1023.28	1386.001	1386.001	1023.28	1.354468963	1.417409496		2	656	0.993368418
2	803.354	803354	1200.558	1585.035	1585.035	1200.558	1.320248584	1.524068656		2	656.25	0.99330066
2	803.689	803689	919.919	1607.987	1607.987	919.919	1.747965854	1.62966098		2	656.5	0.993232902
2	804.06	804060	979.1922	2165.091	2165.091	979.1922	2.211099108	1.660271105		2	656.75	0.993376521
2	804.35	804350	1008.79	2299.726	2299.726	1008.79	2.279687546	1.677073697		2	657	0.993541497
2	804.601	804601	844.8126	1789.819	1789.819	844.8126	2.118598847	1.684014417		2	657.25	0.993706472
2	804.804	804804	1316.875	2595.769	2595.769	1316.875	1.971158234	1.689193105		2	657.5	0.994047466
2	807.704	807704	1484.514	1820.093	1820.093	1484.514	1.226053106	1.610197056		2	657.75	0.994766399
2	808.296	808296	1419.011	1824.551	1824.551	1419.011	1.285790596	1.536706367		2	658	0.995766898
2	809.875	809875	2901.718	4318.134	4318.134	2901.718	1.488130135	1.256856324		2	658.25	0.996930149
3	1.451	1451	2502.99	4256.971	4256.971	2502.99	1.700754298	1.725020338		2	658.5	0.998674632
3	1.626	1626	2165.753	4060.018	4060.018	2165.753	1.874644985	1.66404075		2	658.75	1.001653144
3	1.93	1930	1436.365	2152.03	2152.03	1436.365	1.498247312	1.565224902		2	659	1.00481842
3	2.148	2148	1257.522	1747.584	1747.584	1257.522	1.389704514	1.500108726		2	659.25	1.008102949
3	2.315	2315	1111.648	1752.932	1752.932	1111.648	1.576876853	1.453234592		2	659.5	1.011238784
3	2.502	2502	1074.524	1365.122	1365.122	1074.524	1.270443471	1.403221234		2	659.75	1.014652459
3	2.958	2958	998.6717	1300.964	1300.964	998.6717	1.302694369	1.293384254		2	660	1.017462716
3	3.166	3166	1057.166	1120.434	1120.434	1057.166	1.059846798	1.250246416		2	660.25	1.018763608
3	3.347	3347	1129.224	1255.26	1255.26	1129.224	1.111612931	1.216892774		2	660.5	1.020047909
3	3.513	3513	1159.552	1233.009	1233.009	1159.552	1.063349466	1.188758842		2	660.75	1.020535555
3	3.969	3969	1572.709	1942.791	1942.791	1572.709	1.235314988	1.121791581		2	661	1.01969722
3	4.294	4294	1967.5	2964.29	2964.29	1967.5	1.5066277	1.089704991		2	661.25	1.01740014
3	4.471	4471	2589.776	3494.877	3494.877	2589.776	1.349490072	1.079975861		2	661.5	1.013860833
3	4.716	4716	1845.029	2298.079	2298.079	1845.029	1.245551696	1.077753991		2	661.75	1.01044464
3	5.386	5386	2794.053	2658.412	2658.412	2794.053	0.951453677	1.135707566		2	662	1.00739272
3	5.444	5444	784.5432	617.4042	617.4042	784.5432	0.786960106	1.144674533		2	662.25	1.004124447
3	6.058	6058	2148.143	2006.697	2006.697	2148.143	0.93415429	1.272001104		2	662.5	1.000684649
3	8.547	8547	2420.371	9066.189	9066.189	2420.371	3.74578484	2.094712284		2	662.75	0.997644174
3	9.162	9162	11590.96	38939.68	38939.68	11590.96	3.359487049	2.108389428		2	663	0.995668608
3	9.23	9230	758.3186	547.582	547.582	758.3186	0.722100183	2.099057393		2	663.25	0.993967791
3	11.184	11184	1088.979	707.163	707.163	1088.979	0.649381669	1.003296773		2	663.5	0.992955475
3	11.47	11470	848.3748	666.5436	666.5436	848.3748	0.785671144	0.869017451		2	663.75	0.992087042
3	14.178	14178	1167.007	934.2265	934.2265	1167.007	0.800532045	0.760137579		2	664	0.991771994
3	14.412	14412	817.1427	591.049	591.049	817.1427	0.723311852	0.781221773		2	664.25	0.99160699
3	14.595	14595	1253.681	1143.767	1143.767	1253.681	0.91232698	0.794305945		2	664.5	0.99145912
3	14.953	14953	1146.246	906.0398	906.0398	1146.246	0.79044097	0.806990488		2	664.75	0.991507559
3	15.176	15176	1030.716	793.1546	793.1546	1030.716	0.769518083	0.807322712		2	665	0.991720795
3	15.48	15480	801.5807	603.8069	603.8069	801.5807	0.753270257	0.805284262		2	665.25	0.991958961
3	15.841	15841	855.5012	644.9609	644.9609	855.5012	0.7538983	0.801120607		2	665.5	0.992156498
3	16.071	16071	672.2818	642.5772	642.5772	672.2818	0.955815255	0.79861671		2	665.75	0.992195764
3	16.495	16495	601.0319	512.5673	512.5673	601.0319	0.852812139	0.787379851		2	666	0.992266663
3	16.704	16704	737.4852	559.887	559.887	737.4852	0.759184049	0.779425186		2	666.25	0.992391677
3	16.966	16966	898.0976	675.9706	675.9706	898.0976	0.75266942	0.771065736		2	666.5	0.992521952
3	17.226	17226	1140.449	952.1277	952.1277	1140.449	0.834870915	0.768016034		2	666.75	0.99271647
3	17.435	17435	1042.756	655.4726	655.4726	1042.756	0.628596335	0.768663109		2	667	0.993057607
3	17.751	17751	952.4493	702.4083	702.4083	952.4493	0.73747579	0.771592004		2	667.25	0.993438523
3	18.101	18101	774.0532	658.0905	658.0905	774.0532	0.850187687	0.78209685		2	667.5	0.993743184
3	18.286	18286	979.8024	747.4844	747.4844	979.8024	0.762893008	0.796142469		2	667.75	0.993996557
3	18.757	18757	737.4954	550.081	550.081	737.4954	0.745877195	0.843158942		2	668	0.994247777
3	18.949	18949	1000.427	934.5991	934.5991	1000.427	0.934200197	0.857040118		2	668.25	0.99450027
3	19.266	19266	951.186	842.2437	842.2437	951.186	0.88546688	0.887837746		2	668.5	0.994672018
3	19.455	19455	845.1825	863.6062	863.6062	845.1825	1.021798487	0.907624657		2	668.75	0.994704408
3	19.945	19945	727.8204	685.5478	685.5478	727.8204	0.941918913	0.947771692		2	669	0.994735099
3	20.4	20400	643.3333	508.1169	508.1169	643.3333	0.789819056	0.956549927		2	669.25	0.994763935
3	20.762	20762	883.7344	747.8672	747.8672	883.7344	0.84625788	0.950734906		2	669.5	0.994749736
3	20.998	20998	738.0206	642.8437	642.8437	738.0206	0.871037611	0.944974184		2	669.75	0.994676286
3	21.226	21226	2227.809	3644.162	3644.162	2227.809	1.635760516	0.940365273		2	670	0.994676614
3	21.461	21461	844.0631	666.4562	666.4562	844.0631	0.789581016	0.934914182		2	670.25	0.994770271
3	21.907	21907	766.7197	682.797	682.797	766.7197	0.89054318	0.918471566		2	670.5	0.994901225
3	22.093	22093	780.7224	524.5235	524.5235	780.7224	0.671843795	0.911337784		2	670.75	0.995039346
3	22.426	22426	959.0874	814.3408	814.3408	959.0874	0.849078822	0.901568459		2	671	0.995222455
3	22.853	22853	823.2352	689.5037	689.5037	823.2352	0.837553715	0.893166805		2	671.25	0.995439154
3	23.289	23289	1119.735	985.3584	985.3584	1119.735	0.879992498	0.891302821		2	671.5	0.995581471
3	23.507	23507	727.5037	750.5062	750.5062	727.5037	1.031618396	0.895958421		2	671.75	0.995597664
3	23.68	23680	765.8382	833.4716	833.4716	765.8382	1.08831291	0.90570872		2	672	0.995554756
3	23.879	23879	828.5139	691.8615	691.8615	828.5139	0.835063238	0.918305039		2	672.25	0.995540357
3	24.334	24334	1028.923	891.7194	891.7194	1028.923	0.86665319	0.927825516		2	672.5	0.995634708
3	24.565	24565	998.4486	737.0732	737.0732	998.4486	0.738218472	0.929463473		2	672.75	0.995751411
3	24.809	24809	1423.926	1215.366	1215.366	1423.926	0.853531714	0.933491723		2	673	0.995846847
3	25.027	25027	523.9514	660.2329	660.2329	523.9514	1.260103323	0.942089289		2	673.25	0.995848854
3	25.458	25458	723.6656	658.3448	658.3448	723.6656	0.90973621	0.97545722		2	673.5	0.99581026
3	25.68	25680	717.66	684.0313	684.0313	717.66	0.953141181	0.998571421		2	673.75	0.995639447
3	25.894	25894	785.8382	808.52	808.52	785.8382	1.028863193	1.023170192		2	674	0.995352735
3	26.066	26066	670.9172	709.8291	709.8291	670.9172	1.057998066	1.043843098		2	674.25	0.995006403
3	26.226	26226	638.9976	658.2599	658.2599	638.9976	1.030144558	1.064250573		2	674.5	0.994774667
3	26.716	26716	832.5516	890.3098	890.3098	832.5516	1.069374919	1.134228185		2	674.75	0.994815071
3	26.977	26977	851.2918	970.013	970.013	851.2918	1.139460054	1.171829555		2	675	0.994903388
3	27.412	27412	1016.237	1224.234	1224.234	1016.237	1.204673713	1.226406843		2	675.25	0.995041835
3	27.576	27576	773.5171	1226.436	1226.436	773.5171	1.585531852	1.242208872		2	675.5	0.995117574
3	28.043	28043	887.9718	1009.885	1009.885	887.9718	1.137294	1.277172122		2	675.75	0.995114361
3	28.336	28336	744.6984	913.9718	913.9718	744.6984	1.227304638	1.30077474		2	676	0.995075115
3	28.567	28567	890.2035	1207.588	1207.588	890.2035	1.356530277	1.303574619		2	676.25	0.995019293
3	28.882	28882	864.0655	1061.833	1061.833	864.0655	1.228880218	1.3082773		2	676.5	0.994965744
3	29.224	29224	987.9851	1403.327	1403.327	987.9851	1.420392878	1.34632665		2	676.75	0.994927443
3	29.627	29627	683.1561	1063.129	1063.129	683.1561	1.556202162	1.402501863		2	677	0.99484964
3	29.841	29841	889.4751	1233.018	1233.018	889.4751	1.386231048	1.452123449		2	677.25	0.994701135
3	30.013	30013	861.286	1213.023	1213.023	861.286	1.408385832	1.508082495		2	677.5	0.994576643
3	30.194	30194	821.7043	1300.201	1300.201	821.7043	1.582322254	1.572864195		2	677.75	0.994262911
3	30.473	30473	1009.132	1575.029	1575.029	1009.132	1.560775994	1.676497134		2	678	0.993901472
3	30.707	30707	1566.214	2838.39	2838.39	1566.214	1.812261926	1.789129736		2	678.25	0.993694642
3	30.873	30873	1127.17	2142.969	2142.969	1127.17	1.901194141	1.89526024		2	678.5	0.994428042
3	31.079	31079	778.3867	1764.643	1764.643	778.3867	2.267051839	2.035359061		2	678.75	0.995667883
3	31.559	31559	949.337	2465.089	2465.089	949.337	2.59664271	2.386322187		2	679	0.996977592
3	31.741	31741	913.3879	2146.339	2146.339	913.3879	2.349865813	2.571171999		2	679.25	0.998292814
3	32.012	32012	606.4821	1732.241	1732.241	606.4821	2.856211255	2.946051434		2	679.5	0.999904856
3	32.29	32290	705.7847	2474.725	2474.725	705.7847	3.50634549	3.412841161		2	679.75	1.001200581
3	32.586	32586	798.665	3212.515	3212.515	798.665	4.022356057	3.970383623		2	680	1.001962396
3	33.069	33069	744.661	3643.177	3643.177	744.661	4.892396674	5.197265204		2	680.25	1.002172145
3	33.375	33375	752.1602	4341.667	4341.667	752.1602	5.772263675	6.124655676		2	680.5	1.002198981
3	33.756	33756	687.0798	5380.071	5380.071	687.0798	7.830343724	7.503899395		2	680.75	1.001537693
3	34.211	34211	860.6619	8999.123	8999.123	860.6619	10.456049	9.935583253		2	681	1.000738951
3	34.585	34585	874.8021	10247.92	10247.92	874.8021	11.71455807	12.37690747		2	681.25	0.999538572
3	34.854	34854	826.6819	10415.13	10415.13	826.6819	12.59871542	14.22389679		2	681.5	0.998371706
3	35.074	35074	893.3498	13192.65	13192.65	893.3498	14.76761958	15.71491404		2	681.75	0.9970996
3	35.232	35232	799.8961	12986.3	12986.3	799.8961	16.23498352	16.87352377		2	682	0.995713484
3	35.585	35585	999.0592	18822.43	18822.43	999.0592	18.84015482	19.93796591		2	682.25	0.994517664
3	35.887	35887	871.0075	18994.47	18994.47	871.0075	21.80747008	22.54976854		2	682.5	0.994032705
3	36.133	36133	747.2127	19901.98	19901.98	747.2127	26.6349595	24.2688774		2	682.75	0.993969019
3	36.375	36375	791.4418	23050.84	23050.84	791.4418	29.12512329	25.82093081		2	683	0.993901356
3	36.621	36621	768.2382	20020.68	20020.68	768.2382	26.06051092	27.44020806		2	683.25	0.993834811
3	36.843	36843	649.9444	18073.31	18073.31	649.9444	27.80747092	28.60493404		2	683.5	0.993918519
3	37.027	37027	826.8884	21557.15	21557.15	826.8884	26.07020488	29.13746938		2	683.75	0.993955265
3	37.398	37398	713.0234	22735.57	22735.57	713.0234	31.88614848	28.78332179		2	684	0.993914069
3	37.809	37809	875.4749	24369.23	24369.23	875.4749	27.83544108	26.92578464		2	684.25	0.99387206
3	38.207	38207	833.0589	24221.13	24221.13	833.0589	29.07493096	24.6474029		2	684.5	0.993830662
3	38.503	38503	876.3422	22101.44	22101.44	876.3422	25.22010238	21.50339271		2	684.75	0.993775925
3	38.732	38732	984.6162	18450.6	18450.6	984.6162	18.73887511	19.28140737		2	685	0.993573336
3	39.047	39047	1086.174	15790.62	15790.62	1086.174	14.53783648	17.34452402		2	685.25	0.993104266
3	39.213	39213	874.1571	12222.54	12222.54	874.1571	13.98208629	16.29213462		2	685.5	0.992935512
3	39.409	39409	982.7776	11352.48	11352.48	982.7776	11.55142323	15.37019053		2	685.75	0.993085287
3	39.588	39588	989.7579	12463.86	12463.86	989.7579	12.5928371	15.09524165		2	686	0.993303657
3	39.932	39932	776.4405	12507.73	12507.73	776.4405	16.10906438	16.75115717		2	686.25	0.99360351
3	40.233	40233	950.9959	17708.59	17708.59	950.9959	18.62110026	19.76684501		2	686.5	0.994138687
3	40.686	40686	1134.49	25886.34	25886.34	1134.49	22.81760086	24.40111925		2	686.75	0.994886438
3	40.855	40855	886.0611	23856.97	23856.97	886.0611	26.92474593	25.47113464		2	687	0.995704943
3	41.019	41019	1061.081	31286.6	31286.6	1061.081	29.48559064	26.19891965		2	687.25	0.99616818
3	41.253	41253	814.6351	25077.29	25077.29	814.6351	30.78346366	27.12399672		2	687.5	0.996628453
3	41.765	41765	934.6277	27047.84	27047.84	934.6277	28.93969438	28.0925313		2	687.75	0.996940893
3	41.941	41941	750.5545	22311.62	22311.62	750.5545	29.72684862	27.90108822		2	688	0.996644246
3	42.128	42128	1002.087	25214.94	25214.94	1002.087	25.16242602	27.25295164		2	688.25	0.996152552
3	42.323	42323	862.6067	21543.02	21543.02	862.6067	24.97432492	26.11192624		2	688.5	0.995635865
3	42.827	42827	829.4773	17361.29	17361.29	829.4773	20.93039797	22.02256553		2	688.75	0.995244182
3	43.182	43182	764.1587	14749.03	14749.03	764.1587	19.30100384	19.24637166		2	689	0.994786608
3	43.392	43392	903.2888	15185.82	15185.82	903.2888	16.81169965	17.70960546		2	689.25	0.994591384
3	43.768	43768	672.9902	10530.13	10530.13	672.9902	15.64678059	14.57157553		2	689.5	0.995070669
3	44	44000	915.2828	11695	11695	915.2828	12.77747162	12.65600831		2	689.75	0.995897535
3	44.318	44318	922.1813	9453.43	9453.43	922.1813	10.25116211	10.43228041		2	690	0.996693362
3	44.707	44707	875.0524	6220.093	6220.093	875.0524	7.108252032	8.222609327		2	690.25	0.996879871
3	44.997	44997	1182.833	6162.235	6162.235	1182.833	5.209725295	6.721587509		2	690.5	0.996741481
3	45.253	45253	708.2997	4005.386	4005.386	708.2997	5.654931098	5.556633841		2	690.75	0.996517322
3	45.558	45558	934.5046	4358.791	4358.791	934.5046	4.664279876	4.427331173		2	691	0.996235302
3	45.992	45992	671.6905	2592.102	2592.102	671.6905	3.859071998	3.467776042		2	691.25	0.995813047
3	46.228	46228	612.1059	2080.258	2080.258	612.1059	3.398526301	3.196051686		2	691.5	0.995360756
3	46.541	46541	690.0251	2086.758	2086.758	690.0251	3.024176947	2.950193345		2	691.75	0.994842405
3	46.845	46845	794.0541	1868.867	1868.867	794.0541	2.353576412	2.687481057		2	692	0.99429997
3	47.086	47086	730.3609	1762.472	1762.472	730.3609	2.413152183	2.473362538		2	692.25	0.993813435
3	47.244	47244	756.4072	1749.54	1749.54	756.4072	2.312960532	2.365646785		2	692.5	0.993362201
3	47.54	47540	901.3395	2049.013	2049.013	901.3395	2.273297686	2.171078896		2	692.75	0.993176486
3	47.77	47770	570.7055	1195.517	1195.517	570.7055	2.094805464	2.030212485		2	693	0.993184523
3	47.991	47991	870.8708	1811.072	1811.072	870.8708	2.079610431	1.911022506		2	693.25	0.993262771
3	48.155	48155	871.4618	1841.289	1841.289	871.4618	2.112874024	1.816298137		2	693.5	0.993348264
3	48.456	48456	972.3989	1549.929	1549.929	972.3989	1.593923029	1.65098821		2	693.75	0.993365352
3	48.629	48629	776.9299	1128.723	1128.723	776.9299	1.452799023	1.565023998		2	694	0.99330951
3	48.792	48792	436.089	578.6831	578.6831	436.089	1.326983941	1.492767167		2	694.25	0.993300563
3	49.142	49142	699.3278	873.4431	873.4431	699.3278	1.24897523	1.373424521		2	694.5	0.993457969
3	49.33	49330	502.0048	619.763	619.763	502.0048	1.234575845	1.32479356		2	694.75	0.993639157
3	49.523	49523	584.9675	794.1796	794.1796	584.9675	1.357647391	1.280827964		2	695	0.993875833
3	49.853	49853	537.8937	679.3814	679.3814	537.8937	1.263040262	1.207562036		2	695.25	0.994035786
3	50.051	50051	487.8845	677.7001	677.7001	487.8845	1.389058476	1.161947158		2	695.5	0.994151054
3	50.205	50205	894.2435	959.2522	959.2522	894.2435	1.072696866	1.128110847		2	695.75	0.994240168
3	50.554	50554	1169	1466.515	1466.515	1169	1.254503849	1.058547952		2	696	0.994277858
3	50.934	50934	855.1371	810.5772	810.5772	855.1371	0.947891514	0.997618436		2	696.25	0.994225177
3	51.111	51111	559.2831	443.8816	443.8816	559.2831	0.793661743	0.970966663		2	696.5	0.993943114
3	51.436	51436	765.1705	751.1873	751.1873	765.1705	0.98172538	0.92428187		2	696.75	0.993689478
3	51.651	51651	851.3701	751.9217	751.9217	851.3701	0.883190166	0.910974253		2	697	0.993585451
3	51.975	51975	858.0302	692.7532	692.7532	858.0302	0.807376244	0.949498609		2	697.25	0.993551194
3	52.334	52334	1076.8	1040.538	1040.538	1076.8	0.966324294	1.008587138		2	697.5	0.993562997
3	52.617	52617	1054.478	1084.373	1084.373	1054.478	1.02835052	1.039882394		2	697.75	0.993693936
3	52.814	52814	699.6206	848.565	848.565	699.6206	1.212893102	1.069110055		2	698	0.993941873
3	53.107	53107	540.0623	725.2214	725.2214	540.0623	1.342847668	1.111408563		2	698.25	0.994198566
3	53.447	53447	880.9465	899.8921	899.8921	880.9465	1.02150596	1.138659958		2	698.5	0.99459406
3	53.72	53720	644.8	760.3097	760.3097	644.8	1.179140354	1.127359129		2	698.75	0.995081002
3	54.085	54085	950.1971	1048.424	1048.424	950.1971	1.103375289	1.082537277		2	699	0.99558816
3	54.289	54289	680.8052	642.7244	642.7244	680.8052	0.944065057	1.058407806		2	699.25	0.996129653
3	54.512	54512	790.681	723.9	723.9	790.681	0.915539895	1.044926302		2	699.5	0.996663173
3	54.712	54712	907.182	1188.137	1188.137	907.182	1.30970081	1.015647201		2	699.75	0.996978179
3	54.933	54933	831.9886	827.9208	827.9208	831.9886	0.99511075	0.954695133		2	700	0.996946202
3	55.163	55163	866.4709	896.4613	896.4613	866.4709	1.034612126	0.915510159		2	700.25	0.996442901
3	55.325	55325	671.6792	640.248	640.248	671.6792	0.953205042	0.935115101		2	700.5	0.995800353
3	55.701	55701	882.2619	997.805	997.805	882.2619	1.130962359	1.160904453		2	700.75	0.994915289
3	55.895	55895	794.6088	940.8702	940.8702	794.6088	1.184067179	1.328323272		2	701	0.993702803
3	56.211	56211	883.4315	1025.453	1025.453	883.4315	1.160761191	1.586541492		2	701.25	0.993141712
3	56.407	56407	714.7961	822.2832	822.2832	714.7961	1.150374491	1.829618293		2	701.5	0.993508539
3	56.575	56575	1067.543	1309.785	1309.785	1067.543	1.22691545	2.024069283		2	701.75	0.994160006
3	56.754	56754	896.8989	1845.531	1845.531	896.8989	2.05768008	2.13942555		2	702	0.99483285
3	56.978	56978	939.2601	3542.245	3542.245	939.2601	3.77131425	2.283573088		2	702.25	0.99568782
3	57.326	57326	1205.331	5001.522	5001.522	1205.331	4.149500843	2.431307757		2	702.5	0.996943965
3	57.536	57536	640.9749	1533.511	1533.511	640.9749	2.392466538	2.429163503		2	702.75	0.997890298
3	57.861	57861	555.9038	760.1049	760.1049	555.9038	1.367331722	2.187238427		2	703	0.9982802
3	58.23	58230	756.7944	850.1175	850.1175	756.7944	1.123313677	1.689400563		2	703.25	0.998506591
3	58.501	58501	587.2524	646.6371	646.6371	587.2524	1.101122958	1.341808646		2	703.5	0.998482404
3	58.695	58695	842.9582	905.2645	905.2645	842.9582	1.073913867	1.178400152		2	703.75	0.9975698
3	58.915	58915	731.5575	856.3041	856.3041	731.5575	1.170521934	1.086880766		2	704	0.996392442
3	59.296	59296	740.0525	993.079	993.079	740.0525	1.341903446	1.035451175		2	704.25	0.995611314
3	59.47	59470	712.2152	788.8928	788.8928	712.2152	1.107660718	1.029626113		2	704.5	0.99492292
3	59.689	59689	550.7889	476.4805	476.4805	550.7889	0.865087332	1.013566552		2	704.75	0.994380356
3	59.85	59850	561.6242	590.4151	590.4151	561.6242	1.051263639	0.997245579		2	705	0.994500793
3	60.026	60026	804.7578	820.8548	820.8548	804.7578	1.020002291	0.987583434		2	705.25	0.994806623
3	60.418	60418	808.045	872.8683	872.8683	808.045	1.080222389	0.98606104		2	705.5	0.995142893
3	60.823	60823	766.0002	742.0427	742.0427	766.0002	0.968723899	0.992760826		2	705.75	0.995257878
3	61.138	61138	928.5343	871.8158	871.8158	928.5343	0.938916096	1.005724078		2	706	0.995268365
3	61.567	61567	814.8688	768.4919	768.4919	814.8688	0.943086666	1.044103616		2	706.25	0.995183344
3	61.75	61750	694.4379	767.8	767.8	694.4379	1.10564242	1.061071421		2	706.5	0.994896012
3	62.092	62092	732.682	801.45	801.45	732.682	1.093857908	1.082722781		2	706.75	0.994500725
3	62.421	62421	956.3302	1275.046	1275.046	956.3302	1.333269618	1.082700902		2	707	0.994183069
3	62.68	62680	695.7572	810.7171	810.7171	695.7572	1.165229911	1.075384427		2	707.25	0.99388341
3	62.898	62898	911.4822	930.607	930.607	911.4822	1.020982088	1.071564136		2	707.5	0.993562059
3	63.248	63248	775.5622	739.5243	739.5243	775.5622	0.953533192	1.084263171		2	707.75	0.993359848
3	63.595	63595	915.0655	1023.836	1023.836	915.0655	1.118866354	1.103307333		2	708	0.993233193
3	63.798	63798	550.0844	539.2709	539.2709	550.0844	0.980342108	1.113972883		2	708.25	0.993277567
3	63.956	63956	733.3206	844.5985	844.5985	733.3206	1.151745226	1.128473392		2	708.5	0.993374726
3	64.245	64245	871.022	1102.443	1102.443	871.022	1.265689041	1.182432258		2	708.75	0.993528921
3	64.748	64748	956.7114	1150.532	1150.532	956.7114	1.202590457	1.366971498		2	709	0.993744136
3	64.924	64924	752.0487	1247.997	1247.997	752.0487	1.659463011	1.445867852		2	709.25	0.993957927
3	65.147	65147	767.5611	1056.168	1056.168	767.5611	1.376005115	1.547597344		2	709.5	0.994091759
3	65.405	65405	821.5296	1309.697	1309.697	821.5296	1.594217664	1.651096896		2	709.75	0.994250974
3	65.769	65769	1343.268	3057.911	3057.911	1343.268	2.276471263	1.820649893		2	710	0.994335754
3	66.119	66119	733.6506	1513.467	1513.467	733.6506	2.06292614	2.016221025		2	710.25	0.994319934
3	66.395	66395	824.5947	1625.218	1625.218	824.5947	1.970929476	2.176481196		2	710.5	0.994246187
3	66.615	66615	789.6704	1765.828	1765.828	789.6704	2.236158276	2.335370324		2	710.75	0.994160877
3	66.882	66882	817.6346	2102.557	2102.557	817.6346	2.571511773	2.594691151		2	711	0.994082367
3	67.158	67158	714.7227	2089.379	2089.379	714.7227	2.923342158	2.888839177		2	711.25	0.994020999
3	67.323	67323	726.3472	2379.968	2379.968	726.3472	3.276625834	3.064690063		2	711.5	0.993946314
3	67.646	67646	686.22	2466.273	2466.273	686.22	3.593997552	3.488593491		2	711.75	0.993847348
3	67.978	67978	741.981	3063.059	3063.059	741.981	4.128217569	4.152164608		2	712	0.993722471
3	68.259	68259	718.5419	3615.319	3615.319	718.5419	5.031465806	4.872939013		2	712.25	0.993616978
3	68.55	68550	910.6662	4624.624	4624.624	910.6662	5.078286643	5.722112186		2	712.5	0.993549547
3	68.759	68759	1118.7	6505.113	6505.113	1118.7	5.814886028	6.446698446		2	712.75	0.99351206
3	68.948	68948	934.0897	7024.872	7024.872	934.0897	7.520553968	7.216383853		2	713	0.993503941
3	69.248	69248	849.483	8193.924	8193.924	849.483	9.645777491	8.727787818		2	713.25	0.993551692
3	69.434	69434	649.4514	6434.476	6434.476	649.4514	9.907555823	9.79458347		2	713.5	0.993613141
3	69.687	69687	799.8294	8683.866	8683.866	799.8294	10.85714779	11.29172909		2	713.75	0.993700173
3	69.887	69887	825.9439	9318.355	9318.355	825.9439	11.2820677	12.58138387		2	714	0.993787503
3	70.14	70140	786.0436	10854.55	10854.55	786.0436	13.80909405	14.30018808		2	714.25	0.99387527
3	70.418	70418	699.5939	12429.53	12429.53	699.5939	17.7667787	16.32438853		2	714.5	0.993968672
3	70.777	70777	839.9182	15639.44	15639.44	839.9182	18.6201942	19.23450576		2	714.75	0.994116835
3	70.97	70970	674.1657	13844.29	13844.29	674.1657	20.53544106	20.70011143		2	715	0.994298751
3	71.144	71144	553.2225	12472.92	12472.92	553.2225	22.54593767	21.83798501		2	715.25	0.994367153
3	71.433	71433	946.3037	20648.08	20648.08	946.3037	21.81971813	23.61251916		2	715.5	0.994358221
3	71.661	71661	1164.881	28379.93	28379.93	1164.881	24.36294351	24.97807097		2	715.75	0.99432419
3	72.03	72030	854.3598	24323.83	24323.83	854.3598	28.47024169	26.6586412		2	716	0.994263835
3	72.285	72285	720.0617	22031.96	22031.96	720.0617	30.59732242	27.11449564		2	716.25	0.994170122
3	72.529	72529	680.2796	18250.75	18250.75	680.2796	26.82830707	26.68994719		2	716.5	0.994069712
3	72.902	72902	738.3467	19733.12	19733.12	738.3467	26.72608952	24.68377268		2	716.75	0.993965813
3	73.247	73247	651.8446	14713.51	14713.51	651.8446	22.57211305	22.28371646		2	717	0.993888239
3	73.76	73760	738.368	15889.38	15889.38	738.368	21.51959457	19.83089911		2	717.25	0.99380575
3	73.935	73935	828.5596	14403.35	14403.35	828.5596	17.38360161	19.6108221		2	717.5	0.993677203
3	74.27	74270	716.0534	10949.31	10949.31	716.0534	15.29119197	19.63247126		2	717.75	0.99334997
3	74.824	74824	828.5084	11981.38	11981.38	828.5084	14.46138627	20.49358909		2	718	0.993011529
3	75.142	75142	767.4238	15804.41	15804.41	767.4238	20.5941098	22.35411126		2	718.25	0.992735348
3	75.332	75332	697.1488	18239.25	18239.25	697.1488	26.16263558	23.37725086		2	718.5	0.992579991
3	75.567	75567	753.4303	23481.63	23481.63	753.4303	31.16629368	24.27850396		2	718.75	0.992586699
3	75.758	75758	886.0847	21958.57	21958.57	886.0847	24.78156998	25.21921023		2	719	0.992937674
3	76.111	76111	823.6168	20994.22	20994.22	823.6168	25.49027655	26.75712157		2	719.25	0.99345991
3	76.346	76346	596.1558	15874.08	15874.08	596.1558	26.62740176	27.13857677		2	719.5	0.993914486
3	76.615	76615	839.6102	22815.58	22815.58	839.6102	27.1740148	26.69460629		2	719.75	0.994311925
3	76.773	76773	846.3125	22753.24	22753.24	846.3125	26.88515176	26.12033856		2	720	0.99463775
3	77.071	77071	627.9975	14845.95	14845.95	627.9975	23.64014188	24.6562274		2	720.25	0.994942578
3	77.337	77337	794.0014	17577.65	17577.65	794.0014	22.1380592	23.20404928		2	720.5	0.995084788
3	77.576	77576	943.2576	21466.33	21466.33	943.2576	22.7576539	21.66287311		2	720.75	0.995137875
3	77.858	77858	874.2864	18167.98	18167.98	874.2864	20.78035298	19.40888942		2	721	0.995087777
3	78.129	78129	1580.754	27571.31	27571.31	1580.754	17.44187268	17.1840676		2	721.25	0.99483646
3	78.328	78328	1151.037	16825.46	16825.46	1151.037	14.61765347	15.74210129		2	721.5	0.994560942
3	78.485	78485	1088.746	15102.85	15102.85	1088.746	13.8717846	14.66852558		2	721.75	0.99420875
3	78.652	78652	836.6255	11628.95	11628.95	836.6255	13.89982734	13.46643476		2	722	0.993863447
3	78.818	78818	1160.569	13529.57	13529.57	1160.569	11.65770411	12.27894407		2	722.25	0.993520924
3	79.106	79106	975.4598	9805.796	9805.796	975.4598	10.05248602	10.44258119		2	722.5	0.993068114
3	79.361	79361	843.6514	7528.98	7528.98	843.6514	8.92427844	9.143370216		2	722.75	0.992545777
3	79.546	79546	794.417	6848.963	6848.963	794.417	8.621370137	8.32611473		2	723	0.992198083
3	80.043	80043	741.0741	4817.976	4817.976	741.0741	6.501341769	6.47295436		2	723.25	0.992128154
3	80.218	80218	837.6102	5273.118	5273.118	837.6102	6.295431932	5.882292097		2	723.5	0.992356196
3	80.453	80453	883.7232	4573.429	4573.429	883.7232	5.175182682	5.140870724		2	723.75	0.992662069
3	80.788	80788	676.6923	2790.431	2790.431	676.6923	4.123633445	4.235067391		2	724	0.993180247
3	80.977	80977	793.7054	3165.994	3165.994	793.7054	3.988877989	3.797565522		2	724.25	0.993755446
3	81.214	81214	2611.564	7936.021	7936.021	2611.564	3.038800121	3.318965401		2	724.5	0.994453366
3	81.47	81470	1317.233	3444.621	3444.621	1317.233	2.615043049	2.917124816		2	724.75	0.995030729
3	81.721	81721	1476.38	3685.608	3685.608	1476.38	2.49638169	2.640093857		2	725	0.995272561
3	81.981	81981	1779.731	4196.769	4196.769	1779.731	2.358091757	2.430812908		2	725.25	0.995432698
3	82.273	82273	2432.381	6402.046	6402.046	2432.381	2.632007897	2.233590144		2	725.5	0.995482773
3	82.646	82646	2884.557	6089.207	6089.207	2884.557	2.110967819	2.067080477		2	725.75	0.995427235
3	83.014	83014	82.19106	206.6896	206.6896	82.19106	2.514745521	2.010550549		2	726	0.995271432
3	83.238	83238	2486.437	4976.237	4976.237	2486.437	2.001352538	1.989927787		2	726.25	0.995019697
3	83.515	83515	2341.725	5027.741	5027.741	2341.725	2.147024523	1.990770386		2	726.5	0.994785037
3	83.694	83694	2613.968	4805.268	4805.268	2613.968	1.838304065	2.011343957		2	726.75	0.994556627
3	83.945	83945	2931.5	6184.312	6184.312	2931.5	2.109606686	2.059308217		2	727	0.994380814
3	84.263	84263	14708.72	35404.18	35404.18	14708.72	2.407019781	2.163588088		2	727.25	0.994194441
3	84.596	84596	6076.193	13745.37	13745.37	6076.193	2.262168104	2.324622516		2	727.5	0.993990329
3	84.779	84779	3253.297	7329.671	7329.671	3253.297	2.252997805	2.435578832		2	727.75	0.993748787
3	90.734	90734	12328.07	31449.74	31449.74	12328.07	2.551067604	2.231857905		2	728	0.993525857
3	91.013	91013	2338.169	4899.012	4899.012	2338.169	2.095234348	2.06575348		2	728.25	0.993325331
3	91.375	91375	1984.527	3439.753	3439.753	1984.527	1.733286068	1.835444393		2	728.5	0.993134408
3	91.614	91614	1322.158	2252.264	2252.264	1322.158	1.703475681	1.674737637		2	728.75	0.992927376
3	91.87	91870	1306.388	1728.927	1728.927	1306.388	1.323440662	1.509471894		2	729	0.992652877
3	92.284	92284	1266.258	1686.421	1686.421	1266.258	1.331814685	1.283245521		2	729.25	0.992566582
3	92.609	92609	1002.753	1156.026	1156.026	1002.753	1.152852198	1.137297874		2	729.5	0.99273405
3	92.767	92767	1015.626	1020.125	1020.125	1015.626	1.00442978	1.075285965		2	729.75	0.9929457
3	93.137	93137	943.8085	877.5731	877.5731	943.8085	0.929821145	0.969714153		2	730	0.993165487
3	93.305	93305	955.7938	896.8416	896.8416	955.7938	0.938321215	0.936808013		2	730.25	0.99350734
3	93.59	93590	829.6419	673.5019	673.5019	829.6419	0.811798319	0.887316289		2	730.5	0.993718954
3	93.885	93885	747.7463	768.9257	768.9257	747.7463	1.028324313	0.853395986		2	730.75	0.993749475
3	94.234	94234	917.1324	723.5046	723.5046	917.1324	0.788876939	0.829816229		2	731	0.993370587
3	94.545	94545	788.7988	580.6596	580.6596	788.7988	0.736131444	0.805728681		2	731.25	0.992851673
3	95.043	95043	787.0338	763.3057	763.3057	787.0338	0.969851231	0.786743775		2	731.5	0.99273076
3	95.241	95241	784.5822	597.7727	597.7727	784.5822	0.761899391	0.78687082		2	731.75	0.993103638
3	95.607	95607	696.0701	524.5495	524.5495	696.0701	0.753587175	0.800143863		2	732	0.99361479
3	95.888	95888	999.9772	797.3332	797.3332	999.9772	0.79735138	0.827481975		2	732.25	0.994116052
3	96.134	96134	799.9574	610.5256	610.5256	799.9574	0.76319764	0.863079058		2	732.5	0.994686978
3	96.415	96415	1028.404	890.5215	890.5215	1028.404	0.865925745	0.908036739		2	732.75	0.995346882
3	96.673	96673	758.9199	763.2376	763.2376	758.9199	1.00568927	0.945112636		2	733	0.996032765
3	96.924	96924	650.5314	654.5231	654.5231	650.5314	1.00613606	0.978493961		2	733.25	0.996490921
3	97.133	97133	749.2182	747.8121	747.8121	749.2182	0.998123244	1.008574971		2	733.5	0.996916604
3	97.427	97427	677.1181	803.1226	803.1226	677.1181	1.186089399	1.052851071		2	733.75	0.997188213
3	97.849	97849	811.0061	967.2454	967.2454	811.0061	1.192648736	1.116515178		2	734	0.996931135
3	98.417	98417	724.5096	699.7303	699.7303	724.5096	0.965798521	1.206994196		2	734.25	0.996283087
3	98.586	98586	619.9866	739.0987	739.0987	619.9866	1.192120443	1.233342079		2	734.5	0.995743303
3	98.821	98821	789.0932	1119.716	1119.716	789.0932	1.418990811	1.26621443		2	734.75	0.995403036
3	99.033	99033	485.3123	550.7676	550.7676	485.3123	1.134872535	1.293103971		2	735	0.995133764
3	99.218	99218	816.0188	1049.039	1049.039	816.0188	1.285557392	1.316365374		2	735.25	0.994897213
3	99.574	99574	756.8586	1195.172	1195.172	756.8586	1.579121913	1.343660946		2	735.5	0.99476083
3	99.739	99739	608.0185	899.9717	899.9717	608.0185	1.480171574	1.352003684		2	735.75	0.994846132
3	99.927	99927	655.3632	1058.104	1058.104	655.3632	1.614530691	1.365910481		2	736	0.99506174
3	100.139	100139	857.2281	1022.423	1022.423	857.2281	1.192708219	1.395084697		2	736.25	0.995239898
3	100.424	100424	785.0723	922.582	922.582	785.0723	1.17515546	1.420395298		2	736.5	0.99532454
3	100.63	100630	890.4487	1343.848	1343.848	890.4487	1.509180709	1.428832007		2	736.75	0.995406104
3	100.81	100810	801.9216	1183.566	1183.566	801.9216	1.475912359	1.452315308		2	737	0.995431837
3	101.035	101035	964.6651	1524.862	1524.862	964.6651	1.580716458	1.530128279		2	737.25	0.995301248
3	101.373	101373	879.3067	1488.105	1488.105	879.3067	1.692361721	1.711954756		2	737.5	0.995045214
3	101.62	101620	871.9855	1633.052	1633.052	871.9855	1.872797197	1.876145803		2	737.75	0.99480579
3	102.054	102054	1092.787	2324.998	2324.998	1092.787	2.127585705	2.298040982		2	738	0.994658068
3	102.272	102272	754.7427	2009.929	2009.929	754.7427	2.663065174	2.603532636		2	738.25	0.994526073
3	102.488	102488	783.1464	2448.519	2448.519	783.1464	3.126515042	2.950753147		2	738.5	0.994454061
3	102.697	102697	873.7394	2792.419	2792.419	873.7394	3.195940346	3.312109802		2	738.75	0.994493895
3	102.928	102928	735.2193	2901.132	2901.132	735.2193	3.945941027	3.763662566		2	739	0.994608385
3	103.361	103361	743.6205	3386.495	3386.495	743.6205	4.554063531	4.844607357		2	739.25	0.994768567
3	103.528	103528	661.6325	3439.725	3439.725	661.6325	5.19884528	5.370985295		2	739.5	0.994970731
3	103.698	103698	836.5341	5215.262	5215.262	836.5341	6.234368689	5.964599412		2	739.75	0.99522031
3	103.865	103865	661.9677	4600.88	4600.88	661.9677	6.950308905	6.587220304		2	740	0.995356658
3	104.1	104100	698.3865	5366.121	5366.121	698.3865	7.683597836	7.496721988		2	740.25	0.995371566
3	104.441	104441	1124.318	7596.668	7596.668	1124.318	6.756689833	8.885643878		2	740.5	0.995359711
3	104.848	104848	864.2189	10789.57	10789.57	864.2189	12.48476514	10.73565497		2	740.75	0.995279785
3	105.008	105008	728.3681	8895.838	8895.838	728.3681	12.21338222	11.53247465		2	741	0.995147525
3	105.283	105283	690.7625	9415.612	9415.612	690.7625	13.63075152	13.0086859		2	741.25	0.995043795
3	105.615	105615	872.8449	11729.37	11729.37	872.8449	13.43809192	15.39986757		2	741.5	0.994950666
3	105.916	105916	879.5256	13845.59	13845.59	879.5256	15.74211143	18.02101987		2	741.75	0.995063687
3	106.135	106135	957.8763	17579.13	17579.13	957.8763	18.35219224	19.83818738		2	742	0.995197844
3	106.518	106518	735.3945	16066.47	16066.47	735.3945	21.84741659	22.05985471		2	742.25	0.995245419
3	106.724	106724	887.836	20850	20850	887.836	23.48406688	22.72964923		2	742.5	0.995253695
3	107.002	107002	1022.895	26065.79	26065.79	1022.895	25.48237111	23.36960985		2	742.75	0.99524507
3	107.177	107177	1022.875	27012.81	27012.81	1022.875	26.40871074	23.45935449		2	743	0.995170379
3	107.516	107516	803.015	19952.82	19952.82	803.015	24.84738143	21.91895882		2	743.25	0.994957751
3	107.946	107946	870.3636	17389.53	17389.53	870.3636	19.97961542	19.33212407		2	743.5	0.994480922
3	108.187	108187	860.9506	16465.08	16465.08	860.9506	19.12430283	18.33641976		2	743.75	0.99394784
3	108.457	108457	817.9266	12203.37	12203.37	817.9266	14.91988401	16.76125958		2	744	0.993492305
3	108.653	108653	851.322	9926.877	9926.877	851.322	11.66054325	15.7858366		2	744.25	0.993060723
3	108.925	108925	885.7916	9810.57	9810.57	885.7916	11.07548322	15.35349336		2	744.5	0.992821771
3	109.222	109222	866.7057	12183.35	12183.35	866.7057	14.05707843	16.77138918		2	744.75	0.992756278
3	109.585	109585	633.2692	12340.33	12340.33	633.2692	19.48670486	20.24648314		2	745	0.992707662
3	109.988	109988	839.5802	19368.52	19368.52	839.5802	23.06929106	24.1658341		2	745.25	0.992741481
3	110.222	110222	903.5929	22666.7	22666.7	903.5929	25.0850798	25.47941505		2	745.5	0.992820592
3	110.465	110465	793.104	24724.07	24724.07	793.104	31.17380571	26.06799422		2	745.75	0.992895905
3	110.763	110763	865.0951	26170.86	26170.86	865.0951	30.25200351	26.2961417		2	746	0.993055192
3	110.99	110990	746.9238	20789.83	20789.83	746.9238	27.83393701	26.06682087		2	746.25	0.993221259
3	111.335	111335	850.2716	23376.95	23376.95	850.2716	27.49350913	24.9791375		2	746.5	0.993357152
3	111.492	111492	982.6388	22867.82	22867.82	982.6388	23.27184719	23.85429235		2	746.75	0.993431694
3	111.73	111730	802.5983	15764.32	15764.32	802.5983	19.64160652	21.35266683		2	747	0.99349172
3	111.896	111896	974.5444	18808.76	18808.76	974.5444	19.30005447	19.83273783		2	747.25	0.993554695
3	112.264	112264	1138.592	16339.03	16339.03	1138.592	14.35020622	16.26783761		2	747.5	0.993671382
3	112.453	112453	945.8061	12838.31	12838.31	945.8061	13.57393445	14.57463317		2	747.75	0.993793787
3	112.811	112811	1059.249	12710.76	12710.76	1059.249	11.99978475	12.2745638		2	748	0.993902758
3	112.969	112969	836.7682	10400.25	10400.25	836.7682	12.42906936	11.39797086		2	748.25	0.9939412
3	113.203	113203	791.3674	7761.76	7761.76	791.3674	9.808036065	10.20095577		2	748.5	0.993928744
3	113.446	113446	820.9893	8082.141	8082.141	820.9893	9.844392613	9.027381185		2	748.75	0.993799413
3	113.652	113652	793.9745	6541.72	6541.72	793.9745	8.239206675	8.053663407		2	749	0.99365749
3	113.943	113943	769.6519	5408.585	5408.585	769.6519	7.027313257	6.756281711		2	749.25	0.993559774
3	114.154	114154	963.8817	6315.144	6315.144	963.8817	6.551783274	5.918300799		2	749.5	0.993396857
3	114.378	114378	661.9517	2706.386	2706.386	661.9517	4.088494674	5.166139638		2	749.75	0.993240965
3	114.674	114674	997.2556	3491.614	3491.614	997.2556	3.501222756	4.415751099		2	750	0.9931933
3	114.872	114872	1080.965	3978.102	3978.102	1080.965	3.680139505	4.036592374		2	750.25	0.993238149
3	115.089	115089	868.9036	3281.8	3281.8	868.9036	3.776943725	3.700800635		2	750.5	0.993306345
3	115.293	115293	969.3565	3099.682	3099.682	969.3565	3.197669794	3.433532935		2	750.75	0.993471897
3	115.553	115553	989.9428	3851.141	3851.141	989.9428	3.890266185	3.279267648		2	751	0.993722235
3	115.758	115758	938.7678	3542.286	3542.286	938.7678	3.773335643	3.295476036		2	751.25	0.994095948
3	116.072	116072	956.7049	3017.063	3017.063	956.7049	3.153598356	3.271881588		2	751.5	0.994392684
3	116.409	116409	904.0194	3087.873	3087.873	904.0194	3.415715415	3.12017387		2	751.75	0.994542545
3	116.815	116815	865.0178	2552.088	2552.088	865.0178	2.950330039	2.940188093		2	752	0.994432074
3	117.066	117066	1015.998	2779.985	2779.985	1015.998	2.736211095	2.786190242		2	752.25	0.994223273
3	117.226	117226	992.7932	2365.023	2365.023	992.7932	2.382190974	2.676945516		2	752.5	0.993984831
3	117.391	117391	887.3947	2244.932	2244.932	887.3947	2.529801001	2.565888341		2	752.75	0.993651177
3	117.659	117659	606.9875	1540.205	1540.205	606.9875	2.537457526	2.412665145		2	753	0.993342946
3	117.962	117962	769.7035	1937.568	1937.568	769.7035	2.517291399	2.291373975		2	753.25	0.993174329
3	118.244	118244	704.1947	1453.376	1453.376	704.1947	2.063883753	2.20602469		2	753.5	0.993158807
3	118.445	118445	967.6356	1741.264	1741.264	967.6356	1.799503863	2.15357357		2	753.75	0.993230369
3	118.855	118855	956.4226	2164.7	2164.7	956.4226	2.263330038	2.045285187		2	754	0.993419789
3	119.153	119153	1066.983	2105.794	2105.794	1066.983	1.97359658	1.957850796		2	754.25	0.993664154
3	119.368	119368	704.0491	1236.543	1236.543	704.0491	1.756330631	1.894961323		2	754.5	0.994000851
3	119.563	119563	833.4772	1740.736	1740.736	833.4772	2.088522637	1.838803308		2	754.75	0.994413351
3	119.851	119851	841.9088	1438.636	1438.636	841.9088	1.708778908	1.758668006		2	755	0.994861785
3	120.092	120092	930.3317	1810.251	1810.251	930.3317	1.945812445	1.687558841		2	755.25	0.995390475
3	120.269	120269	920.7333	1561.043	1561.043	920.7333	1.695434498	1.633253415		2	755.5	0.99583011
3	120.442	120442	1031.344	1439.183	1439.183	1031.344	1.395444197	1.584749067		2	755.75	0.996012232
3	120.611	120611	1103.411	1462.903	1462.903	1103.411	1.325800631	1.546993182		2	756	0.995930679
3	120.869	120869	1405.683	2164.312	2164.312	1405.683	1.539687113	1.500770214		2	756.25	0.995731831
3	121.095	121095	949.9735	1172.812	1172.812	949.9735	1.234573385	1.464803262		2	756.5	0.99556218
3	121.571	121571	1048.003	1569.377	1569.377	1048.003	1.497492851	1.414953921		2	756.75	0.995346834
3	121.88	121880	913.6527	1595.037	1595.037	913.6527	1.745780426	1.410638157		2	757	0.995064175
3	122.159	122159	875.8725	1481.592	1481.592	875.8725	1.691561272	1.43510821		2	757.25	0.994836782
3	122.41	122410	1405.858	1895.548	1895.548	1405.858	1.348321096	1.477050461		2	757.5	0.994762637
3	122.603	122603	495.5672	555.8582	555.8582	495.5672	1.121660594	1.515847112		2	757.75	0.994848623
3	122.929	122929	1786.268	2343.623	2343.623	1786.268	1.312022048	1.581076861		2	758	0.995034381
3	123.281	123281	1794.447	3057.236	3057.236	1794.447	1.703720422	1.668166689		2	758.25	0.995326727
3	123.473	123473	1879.919	3730.501	3730.501	1879.919	1.98439454	1.723440156		2	758.5	0.995652642
3	123.705	123705	2050.201	3586.812	3586.812	2050.201	1.749492855	1.782040104		2	758.75	0.995718833
3	123.919	123919	2032.15	4004.18	4004.18	2032.15	1.97041557	1.815778191		2	759	0.995661194
3	124.484	124484	2772.314	5830.609	5830.609	2772.314	2.103156064	1.804345122		2	759.25	0.995497931
3	124.738	124738	2358.833	4645.471	4645.471	2358.833	1.969393764	1.781726265		2	759.5	0.995332366
3	125.14	125140	1767.659	3174.796	3174.796	1767.659	1.796045504	1.769332829		2	759.75	0.995109882
3	125.433	125433	1489.428	2095.785	2095.785	1489.428	1.407107292	1.723291714		2	760	0.99482474
3	125.685	125685	1398.514	2082.205	2082.205	1398.514	1.488869614	1.704569087		2	760.25	0.994491508
3	126.201	126201	1039.364	1996.471	1996.471	1039.364	1.920858333	1.752462048		2	760.5	0.994314848
3	126.525	126525	1100.394	2562.057	2562.057	1100.394	2.328308769	1.830657047		2	760.75	0.99432434
3	126.756	126756	1104.66	2176.597	2176.597	1104.66	1.970377311	1.963610001		2	761	0.99442654
3	126.938	126938	1494.576	2991.37	2991.37	1494.576	2.001484033	2.135626418		2	761.25	0.994663812
3	127.139	127139	1097.557	2334.526	2334.526	1097.557	2.127020282	2.371841673		2	761.5	0.995027811
3	127.381	127381	1352.477	3375.38	3375.38	1352.477	2.49570233	2.691982096		2	761.75	0.995281987
3	127.569	127569	382.5705	1168.178	1168.178	382.5705	3.053497329	2.984641465		2	762	0.99545783
3	127.794	127794	2298.437	8916.897	8916.897	2298.437	3.879548145	3.405713819		2	762.25	0.995527109
3	127.991	127991	3350.099	10043.76	10043.76	3350.099	2.998048714	3.874521309		2	762.5	0.995593954
3	128.444	128444	1022.969	5874.452	5874.452	1022.969	5.742551338	5.288187461		2	762.75	0.995563212
3	128.796	128796	942.0463	5541.998	5541.998	942.0463	5.882935902	6.529408556		2	763	0.995362286
3	129.186	129186	766.7108	5903.424	5903.424	766.7108	7.699675027	7.830850348		2	763.25	0.995058282
3	129.361	129361	615.1286	5346.619	5346.619	615.1286	8.691871911	8.493033404		2	763.5	0.994721712
3	129.529	129529	952.8517	7920.474	7920.474	952.8517	8.312389011	9.250640791		2	763.75	0.994518615
3	129.861	129861	897.5127	9872.658	9872.658	897.5127	11.00002039	10.42739099		2	764	0.994450432
3	130.137	130137	902.7608	10052.57	10052.57	902.7608	11.13536387	11.10037069		2	764.25	0.994447547
3	130.362	130362	1097.495	12127.66	12127.66	1097.495	11.05031002	11.42492348		2	764.5	0.99449794
3	130.591	130591	828.3252	9579.852	9579.852	828.3252	11.56532724	11.13136267		2	764.75	0.994695259
3	130.874	130874	804.0889	9859.167	9859.167	804.0889	12.26128977	10.16101631		2	765	0.994997877
3	131.15	131150	720.2212	8937.014	8937.014	720.2212	12.40870721	9.021707038		2	765.25	0.995221913
3	131.443	131443	781.4197	6022.433	6022.433	781.4197	7.707040148	8.134094138		2	765.5	0.995273531
3	131.608	131608	1075.767	7539.723	7539.723	1075.767	7.008695191	7.749346373		2	765.75	0.995325544
3	131.915	131915	1333.875	6094.948	6094.948	1333.875	4.5693547	6.859732789		2	766	0.995519739
3	132.071	132071	952.4135	3780.695	3780.695	952.4135	3.969594089	6.491585989		2	766.25	0.995772035
3	132.241	132241	1165.715	5057.052	5057.052	1165.715	4.338154695	6.286652736		2	766.5	0.99602044
3	132.551	132551	765.2626	4654.022	4654.022	765.2626	6.08160127	6.596654437		2	766.75	0.996162329
3	132.942	132942	1066.845	9593.034	9593.034	1066.845	8.991966031	7.800207754		2	767	0.996226669
3	133.24	133240	876.7815	9095.13	9095.13	876.7815	10.37331422	8.876735499		2	767.25	0.996155508
3	133.691	133691	1114.991	10719.59	10719.59	1114.991	9.614059665	9.924171398		2	767.5	0.995851187
3	133.917	133917	968.3153	9474.194	9474.194	968.3153	9.784203554	10.00838026		2	767.75	0.995438974
3	134.075	134075	925.035	8966.183	8966.183	925.035	9.692804056	9.965412193		2	768	0.995224117
3	134.4	134400	878.9901	8378.232	8378.232	878.9901	9.531656841	9.68224866		2	768.25	0.995050587
3	134.73	134730	798.2569	8682.981	8682.981	798.2569	10.8774268	8.899760646		2	768.5	0.994908928
3	135.003	135003	719.4616	5661.807	5661.807	719.4616	7.869505475	8.132258255		2	768.75	0.994954834
3	135.2	135200	825.7782	6554.346	6554.346	825.7782	7.937174898	7.609321485		2	769	0.995147733
3	135.447	135447	817.2467	5125.932	5125.932	817.2467	6.272196633	6.793737671		2	769.25	0.995377547
3	135.63	135630	826.6149	4267.214	4267.214	826.6149	5.162275686	6.156334897		2	769.5	0.995692554
3	135.947	135947	939.8771	4288.315	4288.315	939.8771	4.562633774	5.181268301		2	769.75	0.996376423
3	136.178	136178	919.9983	4431.37	4431.37	919.9983	4.816715422	4.572132978		2	770	0.997010156
3	136.394	136394	983.6503	3890.252	3890.252	983.6503	3.954913652	3.994954833		2	770.25	0.997390648
3	136.609	136609	835.2685	3142.929	3142.929	835.2685	3.76277688	3.450670786		2	770.5	0.997533997
3	136.963	136963	1062.828	2822.903	2822.903	1062.828	2.65602995	2.71688743		2	770.75	0.997574915
3	137.441	137441	1150.227	1842.856	1842.856	1150.227	1.602167224	2.075582659		2	771	0.997119391
3	137.734	137734	846.422	1420.235	1420.235	846.422	1.677927795	1.799618577		2	771.25	0.996565933
3	137.957	137957	897.3689	1393.475	1393.475	897.3689	1.552845212	1.626044927		2	771.5	0.995998152
3	138.176	138176	624.9047	1131.469	1131.469	624.9047	1.810626484	1.47182156		2	771.75	0.99564743
3	138.379	138379	679.4481	995.5279	995.5279	679.4481	1.4652008	1.366868412		2	772	0.995994939
3	138.683	138683	786.99	1133.463	1133.463	786.99	1.440250829	1.300943321		2	772.25	0.996695257
3	138.941	138941	871.1545	1169.854	1169.854	871.1545	1.342877756	1.277021537		2	772.5	0.997277933
3	139.149	139149	1233.229	1205.889	1205.889	1233.229	0.977830557	1.242938152		2	772.75	0.997897847
3	139.416	139416	916.2601	979.6455	979.6455	916.2601	1.069178392	1.179106618		2	773	0.998533635
3	139.596	139596	919.6167	1181.242	1181.242	919.6167	1.284493855	1.138799143		2	773.25	0.998994541
3	139.911	139911	728.6378	807.53	807.53	728.6378	1.108273548	1.078989559		2	773.5	0.998925378
3	140.293	140293	858.1564	978.6769	978.6769	858.1564	1.140441183	1.035484448		2	773.75	0.998803944
3	140.587	140587	897.194	983.8307	983.8307	897.194	1.096564065	1.019440665		2	774	0.998615379
3	140.776	140776	727.9504	722.637	722.637	727.9504	0.992700876	1.015576224		2	774.25	0.998230609
3	141.007	141007	1101.576	1051.778	1051.778	1101.576	0.954793859	1.02517401		2	774.5	0.99758785
3	141.205	141205	975.1315	933.3506	933.3506	975.1315	0.957153574	1.051596957		2	774.75	0.997101505
3	141.433	141433	1200.273	1264.645	1264.645	1200.273	1.053631132	1.123070372		2	775	0.996792302
3	141.759	141759	1101.069	1253.224	1253.224	1101.069	1.138188433	1.288767527		2	775.25	0.996670782
3	142.074	142074	1209.607	1672.76	1672.76	1209.607	1.382895436	1.452785821		2	775.5	0.996586976
3	142.353	142353	1848.026	2866.014	2866.014	1848.026	1.550851557	1.542978312		2	775.75	0.996619766
3	142.584	142584	1435.694	2485.552	2485.552	1435.694	1.73125471	1.583695495		2	776	0.996915207
3	142.756	142756	1126.566	1813.971	1813.971	1126.566	1.6101773	1.609797724		2	776.25	0.997534273
3	143.071	143071	2363.737	4972.439	4972.439	2363.737	2.103634626	1.620903661		2	776.5	0.998115161
3	143.416	143416	1817.512	2889.351	2889.351	1817.512	1.589728706	1.534693338		2	776.75	0.998278703
3	143.707	143707	1406.575	1866.666	1866.666	1406.575	1.327100226	1.435486986		2	777	0.998153075
3	143.919	143919	1013.282	1216.808	1216.808	1013.282	1.200858201	1.354347189		2	777.25	0.997891829
3	144.122	144122	1123.897	1239.722	1239.722	1123.897	1.103056597	1.248133877		2	777.5	0.997709812
3	144.406	144406	814.6612	880.2842	880.2842	814.6612	1.080552505	1.087392933		2	777.75	0.997399973
3	144.753	144753	861.4757	801.6503	801.6503	861.4757	0.930554745	0.937255853		2	778	0.997058178
3	145.005	145005	1051.444	887.3274	887.3274	1051.444	0.843913133	0.86968114		2	778.25	0.996934039
3	145.41	145410	954.2097	838.206	838.206	954.2097	0.878429553	0.783560658		2	778.5	0.997158275
3	145.897	145897	827.0338	646.596	646.596	827.0338	0.781825362	0.742563183		2	778.75	0.997487615
3	146.164	146164	730.145	427.0675	427.0675	730.145	0.584907792	0.761218474		2	779	0.997991211
3	146.354	146354	821.8525	602.7683	602.7683	821.8525	0.733426375	0.750826697		2	779.25	0.998822404
3	146.688	146688	777.4103	854.7373	854.7373	777.4103	1.099467424	0.66137634		2	779.5	0.999698463
3	146.928	146928	783.3365	682.2079	682.2079	783.3365	0.870900181	0.659801326		2	779.75	1.000512857
3	147.158	147158	1101.05	1020.698	1020.698	1101.05	0.927022388	0.805538599		2	780	1.001449229
3	147.344	147344	1518.766	2097.66	2097.66	1518.766	1.381160758	1.071177425		2	780.25	1.001862539
3	147.834	147834	1574.038	2022.578	2022.578	1574.038	1.284961354	2.103758799		2	780.5	1.001684675
3	148.003	148003	1166.747	1643.352	1643.352	1166.747	1.408490444	2.442731251		2	780.75	1.001294232
3	148.166	148166	2562.771	4886.712	4886.712	2562.771	1.906807904	2.84572596		2	781	1.000824363
3	148.437	148437	1776.676	4011.315	4011.315	1776.676	2.257763937	3.581099644		2	781.25	1.000319832
3	148.727	148727	6.37531	36.65662	36.65662	6.37531	5.749778442	4.180869797		2	781.5	0.999704605
3	149.001	149001	2.727834	18.58996	18.58996	2.727834	6.814916157	4.767587398		2	781.75	0.998949878
3	149.296	149296	2.661489	22.95602	22.95602	2.661489	8.62525451	5.342773572		2	782	0.998239342
3	149.63	149630	7.380021	17.90636	17.90636	7.380021	2.426329139	5.820315627		2	782.25	0.997307558
3	149.974	149974	4.974184	19.51222	19.51222	4.974184	3.922697673	6.081176987		2	782.5	0.996506206
3	150.149	150149	2.713255	23.29246	23.29246	2.713255	8.584692556	6.137111306		2	782.75	0.996259257
3	150.51	150510	7.893692	24.20418	24.20418	7.893692	3.06626861	6.079892837		2	783	0.99622522
3	150.727	150727	2.763722	18.31444	18.31444	2.763722	6.626730185	5.928597214		2	783.25	0.996316573
3	150.927	150927	3.204444	22.21086	22.21086	3.204444	6.931267952	5.684783948		2	783.5	0.996395726
3	151.118	151118	2.948482	19.13713	19.13713	2.948482	6.49050257	5.354790271		2	783.75	0.996469942
3	151.421	151421	3.365921	24.04431	24.04431	3.365921	7.143456427	4.706654073		2	784	0.996571482
3	151.975	151975	2712.618	5031.461	5031.461	2712.618	1.854835808	3.461953742		2	784.25	0.996724218
3	152.254	152254	1943.665	3377.688	3377.688	1943.665	1.737793293	2.712728679		2	784.5	0.996774278
3	152.557	152557	1784.296	2918.557	2918.557	1784.296	1.635691051	1.792581022		2	784.75	0.996780334
3	152.726	152726	1544.736	2009.41	2009.41	1544.736	1.300811271	1.423370077		2	785	0.996623358
3	153.084	153084	1124.383	1168.082	1168.082	1124.383	1.038864871	0.977813736		2	785.25	0.996439082
3	153.252	153252	1127.897	1054.195	1054.195	1127.897	0.934655381	0.826862266		2	785.5	0.996222695
3	153.447	153447	1046.057	1088.409	1088.409	1046.057	1.040487277	0.718466263		2	785.75	0.995773377
3	153.7	153700	937.0815	864.2945	864.2945	937.0815	0.92232586	0.705924681		2	786	0.995217272
3	154.087	154087	875.6561	518.5573	518.5573	875.6561	0.592192871	0.779329384		2	786.25	0.994723712
3	154.253	154253	912.2353	724.4858	724.4858	912.2353	0.794187421	0.778114475		2	786.5	0.994333939
3	154.556	154556	946.3145	627.8532	627.8532	946.3145	0.663472028	0.758085592		2	786.75	0.993961785
3	154.716	154716	1068.173	718.3723	718.3723	1068.173	0.672524301	0.761023622		2	787	0.993743083
3	154.981	154981	937.7396	766.9023	766.9023	937.7396	0.817820107	0.769940928		2	787.25	0.993674244
3	155.203	155203	1175.405	1578.239	1578.239	1175.405	1.342719318	0.76722778		2	787.5	0.993668797
3	155.509	155509	864.126	530.0022	530.0022	864.126	0.613339027	0.748457951		2	787.75	0.993751983
3	155.689	155689	851.7672	586.0469	586.0469	851.7672	0.688036473	0.736245727		2	788	0.994084706
3	155.866	155866	1134.553	663.594	663.594	1134.553	0.584894668	0.724056022		2	788.25	0.994618769
3	156.043	156043	737.8307	506.6745	506.6745	737.8307	0.686708347	0.712217879		2	788.5	0.99517634
3	156.421	156421	785.7635	467.13	467.13	785.7635	0.594491854	0.681904149		2	788.75	0.995770497
3	156.652	156652	854.7114	629.8418	629.8418	854.7114	0.736905814	0.663162673		2	789	0.996516092
3	156.86	156860	854.5753	544.0387	544.0387	854.5753	0.636618798	0.650916761		2	789.25	0.997142902
3	157.049	157049	890.1261	664.5292	664.5292	890.1261	0.746556246	0.64660652		2	789.5	0.99757025
3	157.371	157371	912.8168	561.8051	561.8051	912.8168	0.615463147	0.647236552		2	789.75	0.997975697
3	157.538	157538	756.8332	487.6625	487.6625	756.8332	0.644346073	0.649060661		2	790	0.998263105
3	157.799	157799	1011.385	702.387	702.387	1011.385	0.694480341	0.655615064		2	790.25	0.998436886
3	158.102	158102	978.8364	608.3753	608.3753	978.8364	0.621529093	0.671358066		2	790.5	0.998459533
3	158.276	158276	896.4715	622.1982	622.1982	896.4715	0.694052404	0.684923703		2	790.75	0.99814549
3	158.518	158518	934.7544	691.136	691.136	934.7544	0.739377103	0.708885367		2	791	0.997538771
3	158.977	158977	858.075	702.239	702.239	858.075	0.818388835	0.772938383		2	791.25	0.997062952
3	159.183	159183	854.6181	603.6182	603.6182	854.6181	0.70630168	0.810631601		2	791.5	0.996957823
3	159.393	159393	1008.51	750.9169	750.9169	1008.51	0.74458052	0.853180131		2	791.75	0.996991343
3	159.646	159646	914.9437	953.1982	953.1982	914.9437	1.041810769	0.909466472		2	792	0.996905773
3	159.811	159811	939.617	976.1533	976.1533	939.617	1.038884248	0.950896627		2	792.25	0.996838363
3	160.179	160179	1009.953	1073.299	1073.299	1009.953	1.062721731	1.063000659		2	792.5	0.996809548
3	160.358	160358	1351.495	1377.955	1377.955	1351.495	1.019578319	1.127439807		2	792.75	0.996782716
3	160.639	160639	942.5241	1236.53	1236.53	942.5241	1.311934623	1.237999455		2	793	0.996811003
3	160.856	160856	968.3766	1217.946	1217.946	968.3766	1.257719362	1.333548955		2	793.25	0.99709421
3	161.082	161082	1039.502	1464.289	1464.289	1039.502	1.408644716	1.440807356		2	793.5	0.997601395
3	161.501	161501	762.4683	1266.21	1266.21	762.4683	1.660672319	1.665603701		2	793.75	0.998177816
3	161.748	161748	792.3836	1564.998	1564.998	792.3836	1.975050973	1.825248722		2	794	0.998439259
3	162.128	162128	747.4343	1494.093	1494.093	747.4343	1.998962317	2.10438616		2	794.25	0.998370232
3	162.324	162324	766.3455	1633.698	1633.698	766.3455	2.131803475	2.255860823		2	794.5	0.998626695
3	162.624	162624	895.8074	2288.401	2288.401	895.8074	2.554568091	2.485823986		2	794.75	1.000441185
3	162.79	162790	1087.848	2674.443	2674.443	1087.848	2.45847122	2.629733291		2	795	1.003451232
3	163.158	163158	778.2932	2557.448	2557.448	778.2932	3.285969863	3.032721335		2	795.25	1.006975629
3	163.425	163425	1162.591	3725.483	3725.483	1162.591	3.204465715	3.326010229		2	795.5	1.010041311
3	163.761	163761	886.9097	2618.439	2618.439	886.9097	2.952317468	3.592544786		2	795.75	1.012907954
3	164.265	164265	1209.527	5164.389	5164.389	1209.527	4.26975917	3.744037342		2	796	1.01569396
3	164.722	164722	1171.16	4834.49	4834.49	1171.16	4.127950067	3.709027951		2	796.25	1.018439334
3	164.984	164984	853.7827	3562.541	3562.541	853.7827	4.172655408	3.62361665		2	796.5	1.020815632
3	165.159	165159	794.3293	3340.501	3340.501	794.3293	4.205435957	3.542592457		2	796.75	1.022387815
3	165.572	165572	753.6702	2340.835	2340.835	753.6702	3.105914231	3.10340319		2	797	1.023795717
3	165.832	165832	866.9331	2300.43	2300.43	866.9331	2.653526552	2.749514983		2	797.25	1.024906605
3	166.084	166084	907.7254	2045.949	2045.949	907.7254	2.253929437	2.506478286		2	797.5	1.025620555
3	166.299	166299	930.5066	1640.098	1640.098	930.5066	1.762586101	2.359640597		2	797.75	1.026341397
3	166.543	166543	979.8961	1632.144	1632.144	979.8961	1.665629652	2.215527694		2	798	1.027226754
3	166.939	166939	1201.394	2419.92	2419.92	1201.394	2.014260101	2.213874468		2	798.25	1.027996669
3	167.446	167446	1043.597	2790.651	2790.651	1043.597	2.674069588	2.461044436		2	798.5	1.028837296
3	167.772	167772	1651.267	4598.668	4598.668	1651.267	2.784933024	2.601854496		2	798.75	1.030185031
3	167.961	167961	1481.961	4849.712	4849.712	1481.961	3.272496375	2.62752143		2	799	1.031488214
3	168.195	168195	2852.319	7148.59	7148.59	2852.319	2.506237907	2.609573341		2	799.25	1.032410848
3	168.363	168363	2652.85	6524.886	6524.886	2652.85	2.459575928	2.581179054		2	799.5	1.032613156
3	168.561	168561	5882.873	14572.06	14572.06	5882.873	2.477031206	2.531852642		2	799.75	1.031711569
3	168.899	168899	11550.32	27650.6	27650.6	11550.32	2.393925017	2.410281057		2	800	1.030372672
3	169.113	169113	2611.259	5618.135	5618.135	2611.259	2.151504313	2.29834857		2	800.25	1.028346745
3	169.521	169521	2641.562	5409.607	5409.607	2641.562	2.047881897	2.006758763		2	800.5	1.026559097
3	169.881	169881	2256.704	4136.566	4136.566	2256.704	1.833012216	1.727461877		2	800.75	1.02477145
3	170.136	170136	1784.147	2671.053	2671.053	1784.147	1.497103658	1.554467734		2	801	1.022983803
3	170.373	170373	2198.034	2873.892	2873.892	2198.034	1.30748296	1.395216639		2	801.25	1.021196156
3	170.552	170552	995.7574	1327.115	1327.115	995.7574	1.332769407	1.268657251		2	801.5	1.019408508
3	170.739	170739	1219.277	1325.43	1325.43	1219.277	1.087062251	1.151776458		2	801.75	1.017620861
3	171.208	171208	741.4429	751.1719	751.1719	741.4429	1.013121712	0.884647345		2	802	1.015833214
3	171.396	171396	961.8328	624.0351	624.0351	961.8328	0.648797899	0.797421497		2	802.25	1.015273993
3	171.7	171700	763.961	498.1249	498.1249	763.961	0.652029227	0.696418266		2	802.5	1.016620086
3	171.905	171905	1024.41	668.7685	668.7685	1024.41	0.65283285	0.646367157		2	802.75	1.018309258
3	172.136	172136	958.4876	579.474	579.474	958.4876	0.604571202	0.602548639		2	803	1.020598877
3	172.362	172362	673.5023	381.2072	381.2072	673.5023	0.566007273	0.568129396		2	803.25	1.024185708
3	172.597	172597	1394.506	711.8358	711.8358	1394.506	0.510457323	0.547282994		2	803.5	1.027417643
3	173.007	173007	859.3021	468.4541	468.4541	859.3021	0.545156471	0.552063749		2	803.75	1.029577584
3	173.212	173212	951.0685	606.389	606.389	951.0685	0.637587093	0.5632898		2	804	1.03026719
3	173.505	173505	1061.326	714.8482	714.8482	1061.326	0.673542531	0.57622969		2	804.25	1.030800741
3	173.691	173691	816.3083	443.6801	443.6801	816.3083	0.543520261	0.585326097		2	804.5	1.031133122
3	174.079	174079	1021.685	506.149	506.149	1021.685	0.495406118	0.624425643		2	804.75	1.031353576
3	174.596	174596	872.778	567.2618	567.2618	872.778	0.649949701	0.676478629		2	805	1.031221134
3	174.79	174790	863.1657	653.1452	653.1452	863.1657	0.756685767	0.683428669		2	805.25	1.030993458
3	174.994	174994	830.4869	634.8015	634.8015	830.4869	0.764372683	0.681689568		2	805.5	1.030765782
3	175.453	175453	804.3332	502.9243	502.9243	804.3332	0.625268608	0.662487177		2	805.75	1.030538106
3	175.642	175642	709.6337	530.5623	530.5623	709.6337	0.747656573	0.652259318		2	806	1.03031043
3	175.814	175814	878.8957	546.0999	546.0999	878.8957	0.621347789	0.643644627		2	806.25	1.030082754
3	176.17	176170	778.6274	524.4231	524.4231	778.6274	0.673522535	0.616982843		2	806.5	1.029855078
3	176.424	176424	883.2148	337.1043	337.1043	883.2148	0.381678726	0.590588906		2	806.75	1.029627402
3	176.758	176758	999.9533	476.7577	476.7577	999.9533	0.476779966	0.556844175		2	807	1.029399727
3	177.015	177015	981.3697	653.3062	653.3062	981.3697	0.66570855	0.538757416		2	807.25	1.029172051
3	177.284	177284	1010.525	530.067	530.067	1010.525	0.524546152	0.527967487		2	807.5	1.028944375
3	177.452	177452	1118.357	617.0921	617.0921	1118.357	0.551784537	0.523305965		2	807.75	1.028567677
3	178.665	178665	1167.965	590.7085	590.7085	1167.965	0.505758734	0.516338249		2	808	1.0275301
3	178.907	178907	1274.255	612.4921	612.4921	1274.255	0.480666821	0.516277139		2	808.25	1.026492523
3	179.08	179080	1098	588.9515	588.9515	1098	0.536385701	0.516146832		2	808.5	1.025092841
3	179.492	179492	986.3787	584.9058	584.9058	986.3787	0.592982999	0.517596586		2	808.75	1.023611507
3	179.713	179713	1030.852	531.7331	531.7331	1030.852	0.515819051	0.519440073		2	809	1.022130173
3	179.904	179904	935.5371	477.32	477.32	935.5371	0.51020959	0.521658297		3	2	1.02655602
3	180.106	180106	793.3866	328.7361	328.7361	793.3866	0.414345415	0.524824834		3	2.25	1.024120892
3	180.601	180601	966.3115	574.0864	574.0864	966.3115	0.594100764	0.535604403		3	2.5	1.021856743
3	180.915	180915	793.5192	421.3057	421.3057	793.5192	0.530933215	0.543304759		3	2.75	1.019841735
3	181.214	181214	861.9296	469.4493	469.4493	861.9296	0.544649238	0.552467442		3	3	1.017875513
3	181.586	181586	758.9519	508.7127	508.7127	758.9519	0.670283189	0.565174901		3	3.25	1.016207015
3	182.02	182020	1042.647	530.3224	530.3224	1042.647	0.508630821	0.580378849		3	3.5	1.014742493
3	182.217	182217	404.9195	204.5429	204.5429	404.9195	0.505144603	0.587591236		3	3.75	1.0135052
3	182.478	182478	753.744	466.9962	466.9962	753.744	0.619568713	0.595945808		3	4	1.012327622
3	182.782	182782	488.7957	310.5431	310.5431	488.7957	0.635322897	0.602109992		3	4.25	1.01150244
3	183.115	183115	885.7374	565.4148	565.4148	885.7374	0.638354889	0.605330704		3	4.5	1.011023146
3	183.445	183445	1010.376	652.971	652.971	1010.376	0.646265351	0.606786907		3	4.75	1.011055978
3	183.756	183756	831.0846	467.2599	467.2599	831.0846	0.562229044	0.605904657		3	5	1.01177894
3	184.056	184056	856.8962	532.1656	532.1656	856.8962	0.621038581	0.60238241		3	5.25	1.012501901
3	184.43	184430	781.9438	465.2219	465.2219	781.9438	0.594955673	0.593298705		3	5.5	1.013583228
3	184.603	184603	708.7476	364.9759	364.9759	708.7476	0.514958922	0.587844982		3	5.75	1.015316475
3	184.812	184812	723.3895	483.803	483.803	723.3895	0.668800142	0.580964887		3	6	1.017049721
3	185.128	185128	974.3952	493.5611	493.5611	974.3952	0.506530718	0.571423854		3	6.25	1.01957358
3	185.354	185354	1037.639	546.0895	546.0895	1037.639	0.526280816	0.56407048		3	6.5	1.02233627
3	185.573	185573	830.5928	486.8418	486.8418	830.5928	0.586137756	0.556120197		3	6.75	1.02509896
3	185.761	185761	984.1431	618.0319	618.0319	984.1431	0.627989873	0.550658093		3	7	1.02786165
3	186.085	186085	1019.316	506.3993	506.3993	1019.316	0.496803052	0.539357203		3	7.25	1.030624341
3	186.248	186248	1069.26	610.7085	610.7085	1069.26	0.571150609	0.535662229		3	7.5	1.033387031
3	186.411	186411	876.6467	490.6789	490.6789	876.6467	0.55972252	0.534230871		3	7.75	1.036149721
3	186.609	186609	672.2834	331.8461	331.8461	672.2834	0.493610433	0.532922654		3	8	1.038912411
3	186.918	186918	729.4254	324.3848	324.3848	729.4254	0.444712784	0.53446706		3	8.25	1.041675101
3	187.102	187102	677.0117	355.0228	355.0228	677.0117	0.524396846	0.539041134		3	8.5	1.044437791
3	187.351	187351	723.5795	454.664	454.664	723.5795	0.628353899	0.554154614		3	8.75	1.04510811
3	187.691	187691	790.7884	457.511	457.511	790.7884	0.578550469	0.586382129		3	9	1.045293989
3	187.956	187956	733.1092	366.9467	366.9467	733.1092	0.500534845	0.609829485		3	9.25	1.04472748
3	188.171	188171	845.7839	547.045	547.045	845.7839	0.64679051	0.621009026		3	9.5	1.040040417
3	188.472	188472	684.1751	564.9802	564.9802	684.1751	0.825783049	0.622611408		3	9.75	1.035353354
3	188.834	188834	755.1551	391.5178	391.5178	755.1551	0.518460115	0.611625926		3	10	1.030666291
[truncated: 3,798,551 more chars]
