# Supplementary material for: The effects of manipulating levels of replication initiation factors on origin firing efficiency in yeast
Source: PLoS Genet. 2019 Oct 4;15(10):e1008430. doi: 10.1371/journal.pgen.1008430 (PMC6795477; doi:10.1371/journal.pgen.1008430)
Supplement: S3 Data — Zip archive. (ZIP) [file pgen.1008430.s021.zip › Lynch_S3_Data_SLD2-AID/SLD2-AID_plusaux_t90.txt]

Chr	Coord_kb	Coord_bp	gProcessedSignal	rProcessedSignal	Sphase	G1	ssDNAraw	ssDNA_loess		Chr	Coord_kb	ssDNA_scaled
1	0.048	48	13570.73	50121.28	50121.28	13570.73	3.693337057	2.998771207		1	1	1.113822458
1	0.193	193	13161.43	29561.62	29561.62	13161.43	2.246079643	2.850581364		1	1.25	1.099733956
1	0.766	766	4634.922	9365.4	9365.4	4634.922	2.020616528	2.321907286		1	1.5	1.085645453
1	1.516	1516	8265.689	13963.33	13963.33	8265.689	1.689312288	1.765538481		1	1.75	1.075667935
1	2.287	2287	3710.49	5008.993	5008.993	3710.49	1.349954588	1.37189535		1	2	1.065971511
1	2.834	2834	2387.307	3098.922	3098.922	2387.307	1.298082735	1.173169928		1	2.25	1.056275086
1	2.997	2997	1466.505	1571.971	1571.971	1466.505	1.071916564	1.119500169		1	2.5	1.048961481
1	3.194	3194	1515.317	1625.232	1625.232	1515.317	1.072535978	1.054227097		1	2.75	1.042061794
1	3.505	3505	1080.585	1083.631	1083.631	1080.585	1.002818843	0.953303602		1	3	1.035590872
1	3.736	3736	833.8876	735.6993	735.6993	833.8876	0.882252356	0.88700153		1	3.25	1.029327281
1	3.891	3891	993.5895	802.8824	802.8824	993.5895	0.808062485	0.846773872		1	3.5	1.023164238
1	4.075	4075	860.181	606.9663	606.9663	860.181	0.705626258	0.80192733		1	3.75	1.017728204
1	4.229	4229	854.7925	655.1947	655.1947	854.7925	0.766495612	0.769338479		1	4	1.012930079
1	4.372	4372	948.3841	814.6451	814.6451	948.3841	0.858982241	0.744813296		1	4.25	1.00879215
1	4.58	4580	874.8817	575.0032	575.0032	874.8817	0.657235373	0.717595194		1	4.5	1.005930242
1	4.857	4857	822.8132	593.312	593.312	822.8132	0.721077396	0.690505621		1	4.75	1.00387201
1	5.169	5169	1002.12	626.4691	626.4691	1002.12	0.625143795	0.678175734		1	5	1.002647776
1	5.349	5349	1242.774	794.9386	794.9386	1242.774	0.63964856	0.678103767		1	5.25	1.002137958
1	5.626	5626	900.2566	651.3842	651.3842	900.2566	0.723553929	0.672343171		1	5.5	1.001896396
1	5.763	5763	861.3673	627.9461	627.9461	861.3673	0.729010841	0.66266377		1	5.75	1.001031799
1	5.987	5987	977.0353	612.9117	612.9117	977.0353	0.627317867	0.643908548		1	6	0.999488966
1	6.146	6146	1383.578	1029.339	1029.339	1383.578	0.743968898	0.636134281		1	6.25	0.998849458
1	6.32	6320	1391.719	799.9301	799.9301	1391.719	0.574778457	0.633993371		1	6.5	0.998958256
1	6.75	6750	1010.658	568.9093	568.9093	1010.658	0.562909807	0.639472195		1	6.75	0.999200237
1	6.973	6973	899.3944	549.5786	549.5786	899.3944	0.61105406	0.648327237		1	7	1.000103755
1	7.162	7162	736.3988	375.4472	375.4472	736.3988	0.509842221	0.669597166		1	7.25	1.002741302
1	7.322	7322	872.0244	654.0229	654.0229	872.0244	0.750005275	0.699576072		1	7.5	1.005845495
1	7.748	7748	970.4736	826.9714	826.9714	970.4736	0.852131784	0.765084449		1	7.75	1.008740295
1	8.117	8117	989.8484	921.0259	921.0259	989.8484	0.930471676	0.759517843		1	8	1.008453793
1	8.298	8298	667.5316	490.2116	490.2116	667.5316	0.734364635	0.747649629		1	8.25	1.007657217
1	8.471	8471	822.7061	615.6069	615.6069	822.7061	0.748270737	0.735711535		1	8.5	1.006157188
1	8.646	8646	926.0883	741.6702	741.6702	926.0883	0.800863373	0.707588412		1	8.75	1.002284699
1	8.845	8845	969.109	584.4195	584.4195	969.109	0.603048264	0.65494257		1	9	0.998056698
1	9.065	9065	1251.01	694.3426	694.3426	1251.01	0.555025619	0.611618841		1	9.25	0.995892969
1	9.25	9250	1352.612	803.1754	803.1754	1352.612	0.593795856	0.595936434		1	9.5	0.994953475
1	9.438	9438	1085.447	588.3001	588.3001	1085.447	0.541988784	0.584993327		1	9.75	0.995206816
1	9.582	9582	959.7844	458.4523	458.4523	959.7844	0.477661754	0.5816858		1	10	0.996759485
1	9.737	9737	970.9508	556.7358	556.7358	970.9508	0.57339239	0.585847967		1	10.25	0.998549273
1	9.989	9989	716.3313	389.3939	389.3939	716.3313	0.543594703	0.606321799		1	10.5	1.00105846
1	10.241	10241	760.549	656.701	656.701	760.549	0.863456529	0.6297158		1	10.75	1.004491696
1	10.499	10499	1153.115	816.9886	816.9886	1153.115	0.708505743	0.663752431		1	11	1.006947754
1	10.771	10771	1097.641	829.6618	829.6618	1097.641	0.755858974	0.71292345		1	11.25	1.008563395
1	11.079	11079	1375.142	1142.179	1142.179	1375.142	0.830589859	0.751301637		1	11.5	1.009776949
1	11.227	11227	1469.427	1050.981	1050.981	1469.427	0.715231856	0.761016233		1	11.75	1.00890653
1	11.364	11364	1022.356	777.6963	777.6963	1022.356	0.760690307	0.77119828		1	12	1.00677858
1	11.599	11599	693.3157	521.5135	521.5135	693.3157	0.752202063	0.784161559		1	12.25	1.00465063
1	13.246	13246	8362.319	5998.004	5998.004	8362.319	0.717265629	0.59962103		1	12.5	1.002522679
1	14.005	14005	2492.065	1768.525	1768.525	2492.065	0.709662469	0.580142748		1	12.75	1.000394729
1	14.275	14275	2585.451	2006.768	2006.768	2585.451	0.776177154	0.620798672		1	13	0.998266779
1	14.632	14632	1800.966	1017.236	1017.236	1800.966	0.564827987	0.73527014		1	13.25	0.996165077
1	15.417	15417	1682.658	994.4682	994.4682	1682.658	0.591010294	1.120696265		1	13.5	0.995677692
1	16.138	16138	1992.783	1211.695	1211.695	1992.783	0.608041618	1.356207698		1	13.75	0.995190307
1	16.454	16454	1666.059	1042.041	1042.041	1666.059	0.62545264	1.390285464		1	14	0.994702922
1	16.825	16825	4198.223	21564.6	21564.6	4198.223	5.136601843	1.428728209		1	14.25	0.997495699
1	17.254	17254	5145.589	11774.08	11774.08	5145.589	2.288188971	1.44927372		1	14.5	1.003262357
1	17.518	17518	2969.979	1604.57	1604.57	2969.979	0.540263079	1.426178388		1	14.75	1.01087895
1	17.759	17759	2434.883	1626.061	1626.061	2434.883	0.667818947	1.378919378		1	15	1.020203649
1	18.506	18506	2068.416	1410.259	1410.259	2068.416	0.681806271	1.275928906		1	15.25	1.029528348
1	19.765	19765	2353.691	1615.214	1615.214	2353.691	0.68624726	1.422728507		1	15.5	1.037816824
1	21.406	21406	2413.083	1401.721	1401.721	2413.083	0.580883873	1.693315054		1	15.75	1.044020371
1	22.502	22502	2168.753	1468.146	1468.146	2168.753	0.676953992	1.832180341		1	16	1.050223918
1	22.516	22516	2010.689	1245.571	1245.571	2010.689	0.619474717	1.833410584		1	16.25	1.054565817
1	23.206	23206	6070.973	37560.48	37560.48	6070.973	6.186896236	1.872772199		1	16.5	1.056599146
1	25.415	25415	7824.056	5478.95	5478.95	7824.056	0.700269783	1.617836615		1	16.75	1.058567049
1	27.166	27166	2215.98	1604.569	1604.569	2215.98	0.724090019	0.790435469		1	17	1.0597941
1	27.452	27452	3852.463	2653.314	2653.314	3852.463	0.688731858	0.719621225		1	17.25	1.060703643
1	27.615	27615	2031.079	1513.482	1513.482	2031.079	0.745161562	0.704703077		1	17.5	1.059083342
1	27.935	27935	1126.037	819.1804	819.1804	1126.037	0.727489772	0.692527276		1	17.75	1.055507678
1	28.19	28190	1148.266	751.0498	751.0498	1148.266	0.654073011	0.679460882		1	18	1.052849448
1	28.525	28525	824.7802	481.9513	481.9513	824.7802	0.584339076	0.661414702		1	18.25	1.050231025
1	28.686	28686	1021.988	647.1665	647.1665	1021.988	0.633242758	0.652300189		1	18.5	1.047612602
1	28.855	28855	1068.641	719.756	719.756	1068.641	0.673524598	0.641821472		1	18.75	1.049711046
1	29.094	29094	1024.051	840.2907	840.2907	1024.051	0.820555519	0.628160523		1	19	1.051925479
1	29.351	29351	492.7252	286.258	286.258	492.7252	0.580968865	0.608794881		1	19.25	1.054139912
1	29.675	29675	899.7662	454.0634	454.0634	899.7662	0.504645985	0.582027307		1	19.5	1.056354344
1	29.826	29826	1057.554	579.1247	579.1247	1057.554	0.547607687	0.576621585		1	19.75	1.058568777
1	30.166	30166	921.59	583.6142	583.6142	921.59	0.633268807	0.57063448		1	20	1.061645311
1	30.377	30377	801.9159	451.1311	451.1311	801.9159	0.562566598	0.571288092		1	20.25	1.064776872
1	30.638	30638	783.3752	398.9045	398.9045	783.3752	0.509212571	0.587593413		1	20.5	1.067908434
1	30.873	30873	951.2299	645.6804	645.6804	951.2299	0.678784803	0.638067836		1	20.75	1.071039995
1	31.019	31019	1176.42	577.0687	577.0687	1176.42	0.490529488	0.678758479		1	21	1.074171557
1	31.18	31180	1020.133	856.9588	856.9588	1020.133	0.840046151	0.711973047		1	21.25	1.077303118
1	31.327	31327	1225.617	790.046	790.046	1225.617	0.644610837	0.73859448		1	21.5	1.080161975
1	31.533	31533	949.9029	730.5688	730.5688	949.9029	0.769098399	0.787551934		1	21.75	1.082568256
1	31.804	31804	664.692	618.709	618.709	664.692	0.930820591	0.83222386		1	22	1.084974538
1	32.163	32163	896.8052	908.4184	908.4184	896.8052	1.012949523	0.821407049		1	22.25	1.08738082
1	32.394	32394	606.3211	537.8568	537.8568	606.3211	0.887082439	0.79496722		1	22.5	1.089787102
1	32.706	32706	691.7361	497.2777	497.2777	691.7361	0.718883545	0.762078671		1	22.75	1.090913868
1	32.929	32929	999.8958	567.3264	567.3264	999.8958	0.567385522	0.724265072		1	23	1.091997264
1	33.096	33096	1021.506	600.1043	600.1043	1021.506	0.587470167	0.685733401		1	23.25	1.092504227
1	33.252	33252	958.1204	605.9674	605.9674	958.1204	0.632454335	0.662196025		1	23.5	1.090312442
1	33.457	33457	796.5271	594.7215	594.7215	796.5271	0.746643146	0.65216799		1	23.75	1.088120656
1	33.809	33809	980.8951	755.1261	755.1261	980.8951	0.769833696	0.653453849		1	24	1.085928871
1	33.986	33986	322.1861	172.089	172.089	322.1861	0.534129188	0.658866008		1	24.25	1.083737085
1	34.34	34340	872.7411	533.0716	533.0716	872.7411	0.610801531	0.693631405		1	24.5	1.081545299
1	34.527	34527	776.0126	557.9127	557.9127	776.0126	0.718947991	0.718176281		1	24.75	1.079353514
1	34.736	34736	1276.563	995.8557	995.8557	1276.563	0.780106975	0.736875621		1	25	1.077161728
1	34.992	34992	1311.85	1217.228	1217.228	1311.85	0.927871327	0.754175665		1	25.25	1.074969943
1	35.156	35156	1118.339	694.9094	694.9094	1118.339	0.621376345	0.765610885		1	25.5	1.070472153
1	35.305	35305	822.3628	652.7848	652.7848	822.3628	0.793791743	0.771984616		1	25.75	1.061498004
1	35.595	35595	922.9357	813.9438	813.9438	922.9357	0.881907374	0.767897314		1	26	1.052523854
1	35.779	35779	1220.695	845.5879	845.5879	1220.695	0.692710218	0.761078291		1	26.25	1.043549705
1	35.924	35924	892.8656	626.8632	626.8632	892.8656	0.702080134	0.758229783		1	26.5	1.034575555
1	36.219	36219	496.0866	408.8751	408.8751	496.0866	0.824201057	0.756697309		1	26.75	1.025601405
1	36.657	36657	755.9925	502.4258	502.4258	755.9925	0.664590985	0.756029447		1	27	1.016627256
1	37.056	37056	692.5069	527.4648	527.4648	692.5069	0.761674432	0.761491458		1	27.25	1.00908842
1	37.207	37207	621.6642	354.5259	354.5259	621.6642	0.570285212	0.770623389		1	27.5	1.004955168
1	37.408	37408	882.3492	668.777	668.777	882.3492	0.75795048	0.789233153		1	27.75	1.003765397
1	37.568	37568	787.5314	678.0561	678.0561	787.5314	0.860989289	0.797144874		1	28	1.002977639
1	37.857	37857	688.9812	732.074	732.074	688.9812	1.062545683	0.792479959		1	28.25	1.00199251
1	38.03	38030	838.5922	694.4867	694.4867	838.5922	0.828157834	0.785839894		1	28.5	1.000969444
1	38.277	38277	661.1038	449.217	449.217	661.1038	0.679495414	0.776206219		1	28.75	0.999873281
1	38.497	38497	701.0713	561.0999	561.0999	701.0713	0.800346413	0.752775798		1	29	0.99874909
1	38.703	38703	703.4936	571.1433	571.1433	703.4936	0.811867087	0.72081622		1	29.25	0.997447937
1	38.846	38846	1075.409	665.7449	665.7449	1075.409	0.61906205	0.70773107		1	29.5	0.995934649
1	39.096	39096	974.6676	568.0356	568.0356	974.6676	0.582799305	0.703107918		1	29.75	0.99463237
1	39.409	39409	1030.471	683.7419	683.7419	1030.471	0.66352367	0.705572863		1	30	0.994192922
1	39.58	39580	563.0896	366.7014	366.7014	563.0896	0.651230994	0.706816691		1	30.25	0.993990629
1	39.844	39844	661.9833	379.8824	379.8824	661.9833	0.57385496	0.720137531		1	30.5	0.994604252
1	40.035	40035	758.8962	754.1669	754.1669	758.8962	0.993768186	0.734603984		1	30.75	0.997086624
1	40.193	40193	778.5208	643.1164	643.1164	778.5208	0.826074782	0.740025795		1	31	1.001782416
1	40.358	40358	659.255	553.1996	553.1996	659.255	0.83912841	0.738656664		1	31.25	1.005670909
1	40.717	40717	806.1623	486.9753	486.9753	806.1623	0.604066079	0.728819841		1	31.5	1.009853584
1	41.031	41031	779.4134	584.8504	584.8504	779.4134	0.750372524	0.716952335		1	31.75	1.013166736
1	41.229	41229	670.0826	403.9557	403.9557	670.0826	0.602844634	0.705722562		1	32	1.013394322
1	41.603	41603	721.6742	504.4452	504.4452	721.6742	0.69899298	0.676824513		1	32.25	1.012264764
1	41.85	41850	664.3197	423.0579	423.0579	664.3197	0.636828774	0.665823364		1	32.5	1.010163856
1	42.18	42180	1182.748	871.0644	871.0644	1182.748	0.736475056	0.670914048		1	32.75	1.007947462
1	42.332	42332	1071.069	847.9736	847.9736	1071.069	0.791707724	0.675955059		1	33	1.004397207
1	42.507	42507	929.8906	487.5626	487.5626	929.8906	0.524322539	0.67956199		1	33.25	1.000949416
1	42.678	42678	1025.355	679.3521	679.3521	1025.355	0.662553067	0.680113904		1	33.5	1.000176628
1	42.864	42864	996.1479	679.9492	679.9492	996.1479	0.682578561	0.680177998		1	33.75	1.000246005
1	43.055	43055	769.3446	474.8367	474.8367	769.3446	0.617196377	0.681430245		1	34	1.000777968
1	43.205	43205	913.3735	852.9889	852.9889	913.3735	0.933888382	0.684764307		1	34.25	1.00264309
1	43.356	43356	830.1177	519.2324	519.2324	830.1177	0.625492505	0.68986978		1	34.5	1.004909908
1	43.707	43707	809.6257	411.2134	411.2134	809.6257	0.507905567	0.699549608		1	34.75	1.006671527
1	43.934	43934	687.0762	411.8398	411.8398	687.0762	0.599409207	0.702000587		1	35	1.007956258
1	44.103	44103	891.8502	869.9283	869.9283	891.8502	0.975419751	0.703609538		1	35.25	1.009088042
1	44.488	44488	609.6942	440.4145	440.4145	609.6942	0.722353108	0.702759073		1	35.5	1.009057986
1	44.697	44697	789.279	507.0448	507.0448	789.279	0.642415166	0.698763812		1	35.75	1.008519897
1	44.941	44941	878.0274	571.0045	571.0045	878.0274	0.650326516	0.692412155		1	36	1.008191868
1	45.092	45092	1369.099	918.599	918.599	1369.099	0.67095148	0.687823459		1	36.25	1.008101853
1	45.244	45244	1240.379	906.6558	906.6558	1240.379	0.730950621	0.679246024		1	36.5	1.008072894
1	45.5	45500	1361.344	911.6589	911.6589	1361.344	0.669675629	0.656273721		1	36.75	1.008151422
1	45.768	45768	1413.882	901.3875	901.3875	1413.882	0.637526682	0.639721862		1	37	1.008411403
1	46.151	46151	715.996	424.3064	424.3064	715.996	0.592610015	0.632628389		1	37.25	1.0094658
1	46.392	46392	825.8988	574.8396	574.8396	825.8988	0.696016994	0.632505615		1	37.5	1.010922675
1	46.537	46537	762.1243	430.4587	430.4587	762.1243	0.564814296	0.635879096		1	37.75	1.01095494
1	46.773	46773	722.8672	432.0459	432.0459	722.8672	0.597683641	0.650736686		1	38	1.010406782
1	47.067	47067	738.3616	605.2813	605.2813	738.3616	0.819762702	0.681020207		1	38.25	1.00966747
1	47.274	47274	681.5967	412.5995	412.5995	681.5967	0.605342573	0.703735653		1	38.5	1.007772182
1	47.567	47567	715.003	548.0437	548.0437	715.003	0.766491469	0.753934866		1	38.75	1.005052964
1	47.751	47751	627.7284	479.4039	479.4039	627.7284	0.7637123	0.788388027		1	39	1.004169297
1	47.912	47912	1050.703	714.5156	714.5156	1050.703	0.680035747	0.805738369		1	39.25	1.004126565
1	48.146	48146	1122.624	629.5839	629.5839	1122.624	0.560814574	0.815685666		1	39.5	1.004271971
1	48.337	48337	3505.865	5400.198	5400.198	3505.865	1.540332557	0.81989895		1	39.75	1.004967805
1	48.508	48508	1387.35	1027.494	1027.494	1387.35	0.740616283	0.818445785		1	40	1.006225705
1	48.71	48710	990.3778	622.169	622.169	990.3778	0.628213799	0.805035431		1	40.25	1.006803033
1	48.93	48930	885.6363	738.259	738.259	885.6363	0.833591622	0.779440943		1	40.5	1.006439377
1	49.205	49205	662.6206	474.3955	474.3955	662.6206	0.715938351	0.74889426		1	40.75	1.005892937
1	49.446	49446	802.1749	430.9072	430.9072	802.1749	0.537173626	0.718962264		1	41	1.005175154
1	49.594	49594	909.5462	696.9991	696.9991	909.5462	0.766315224	0.69452025		1	41.25	1.004109795
1	50.13	50130	719.8549	475.1094	475.1094	719.8549	0.660007176	0.624796185		1	41.5	1.002642355
1	50.476	50476	831.8741	441.2492	441.2492	831.8741	0.530427862	0.629641507		1	41.75	1.001540398
1	50.673	50673	666.0521	433.5389	433.5389	666.0521	0.65090839	0.640946789		1	42	1.001377832
1	51.019	51019	943.2336	663.859	663.859	943.2336	0.703811866	0.651881477		1	42.25	1.00176513
1	51.176	51176	841.2919	547.8897	547.8897	841.2919	0.651248039	0.649628182		1	42.5	1.002234767
1	51.371	51371	856.7366	593.2563	593.2563	856.7366	0.692460553	0.646623719		1	42.75	1.002289539
1	51.554	51554	1066.43	675.3101	675.3101	1066.43	0.63324372	0.645026449		1	43	1.002360259
1	51.691	51691	944.8613	629.5006	629.5006	944.8613	0.666235986	0.642412016		1	43.25	1.002756513
1	51.988	51988	846.4972	564.6913	564.6913	846.4972	0.667091752	0.630294034		1	43.5	1.003330456
1	52.215	52215	768.3875	433.1021	433.1021	768.3875	0.563650632	0.627517262		1	43.75	1.003799391
1	52.376	52376	829.0035	637.3888	637.3888	829.0035	0.76886141	0.631030359		1	44	1.003998047
1	52.618	52618	964.8124	383.6735	383.6735	964.8124	0.397666427	0.639879288		1	44.25	1.004047872
1	53.092	53092	876.5902	605.8885	605.8885	876.5902	0.691187855	0.68352925		1	44.5	1.003990507
1	53.254	53254	903.0399	708.5545	708.5545	903.0399	0.784632551	0.722426995		1	44.75	1.003599618
1	53.553	53553	819.5532	616.6336	616.6336	819.5532	0.752402163	0.821080195		1	45	1.003085709
1	53.7	53700	692.4642	551.2655	551.2655	692.4642	0.796092419	0.848279862		1	45.25	1.002180823
1	53.873	53873	816.4494	518.0063	518.0063	816.4494	0.634462221	0.864036134		1	45.5	1.000476594
1	54.057	54057	768.3811	567.7721	567.7721	768.3811	0.738919919	0.879059707		1	45.75	0.999303655
1	54.223	54223	2635.549	5091.846	5091.846	2635.549	1.931986846	0.883982305		1	46	0.998892788
1	54.427	54427	841.3512	555.6121	555.6121	841.3512	0.660380707	0.869123384		1	46.25	0.998676505
1	54.573	54573	882.1391	558.5321	558.5321	882.1391	0.633156494	0.846744913		1	46.5	0.998861888
1	55.016	55016	856.1921	617.7082	617.7082	856.1921	0.721459822	0.769232061		1	46.75	0.999945965
1	55.267	55267	753.1947	441.1396	441.1396	753.1947	0.585691323	0.719722492		1	47	1.00183223
1	55.755	55755	794.4682	512.2218	512.2218	794.4682	0.644735434	0.596292876		1	47.25	1.003882049
1	55.953	55953	633.1102	381.2152	381.2152	633.1102	0.602130877	0.570662506		1	47.5	1.007023568
1	56.231	56231	590.2865	252.5964	252.5964	590.2865	0.427921696	0.567588836		1	47.75	1.010498659
1	56.374	56374	636.029	407.6981	407.6981	636.029	0.64100552	0.573829574		1	48	1.012115113
1	56.581	56581	789.1082	438.6562	438.6562	789.1082	0.555888533	0.588538685		1	48.25	1.012760874
1	56.986	56986	697.7681	513.5085	513.5085	697.7681	0.735930032	0.659725515		1	48.5	1.012801437
1	57.14	57140	640.7144	470.0881	470.0881	640.7144	0.733693671	0.69469187		1	48.75	1.011424017
1	57.442	57442	644.3159	364.1264	364.1264	644.3159	0.565136449	0.745890743		1	49	1.009242522
1	57.667	57667	346.8157	178.3558	178.3558	346.8157	0.514266799	0.769068944		1	49.25	1.007088097
1	57.816	57816	883.3454	630.0175	630.0175	883.3454	0.713217616	0.785057819		1	49.5	1.004561363
1	58.076	58076	1095.805	1844.842	1844.842	1095.805	1.683549537	0.811099262		1	49.75	1.001840478
1	58.458	58458	1028.948	736.7409	736.7409	1028.948	0.716013734	0.836213275		1	50	0.999369998
1	58.656	58656	886.3013	522.3066	522.3066	886.3013	0.58931043	0.838133082		1	50.25	0.998213008
1	58.904	58904	690.1251	439.2162	439.2162	690.1251	0.63642983	0.830978741		1	50.5	0.998558061
1	59.254	59254	610.4025	615.3113	615.3113	610.4025	1.008041907	0.81648363		1	50.75	0.999497118
1	59.569	59569	537.6579	384.5418	384.5418	537.6579	0.715216497	0.799748618		1	51	1.000097315
1	59.949	59949	717.0415	601.8789	601.8789	717.0415	0.839392002	0.774419778		1	51.25	0.99988514
1	60.185	60185	612.2842	396.0905	396.0905	612.2842	0.64690629	0.765395353		1	51.5	0.999657981
1	60.339	60339	746.6685	721.028	721.028	746.6685	0.965660129	0.756202436		1	51.75	0.999240693
1	60.527	60527	612.3242	439.8351	439.8351	612.3242	0.71830429	0.738119818		1	52	0.998491851
1	60.674	60674	512.8331	399.3092	399.3092	512.8331	0.778633828	0.730684234		1	52.25	0.998350077
1	61.077	61077	795.54	465.6752	465.6752	795.54	0.585357367	0.747478835		1	52.5	0.998903384
1	61.276	61276	1051.058	665.9577	665.9577	1051.058	0.633606994	0.762007568		1	52.75	1.00015459
1	61.51	61510	683.8057	461.0655	461.0655	683.8057	0.674263903	0.775002881		1	53	1.001903506
1	61.755	61755	623.4375	568.5189	568.5189	623.4375	0.911910015	0.791803223		1	53.25	1.005429079
1	61.996	61996	625.2198	528.1293	528.1293	625.2198	0.844709812	0.814834157		1	53.5	1.011667968
1	62.223	62223	863.8956	890.9866	890.9866	863.8956	1.031359113	0.829658025		1	53.75	1.015408609
1	62.38	62380	702.4449	674.6338	674.6338	702.4449	0.96040814	0.832569914		1	54	1.01704736
1	62.566	62566	1054.212	628.9202	628.9202	1054.212	0.596578487	0.832665949		1	54.25	1.017625468
1	62.719	62719	1349.196	1184.564	1184.564	1349.196	0.877977699	0.832844774		1	54.5	1.015796073
1	62.995	62995	545.107	394.6558	394.6558	545.107	0.72399694	0.824424189		1	54.75	1.012593364
1	63.171	63171	798.8383	612.1086	612.1086	798.8383	0.766248439	0.812967843		1	55	1.009270341
1	63.564	63564	759.9052	618.8291	618.8291	759.9052	0.814350395	0.795349904		1	55.25	1.005551323
1	63.886	63886	783.6378	590.9586	590.9586	783.6378	0.754122121	0.806059308		1	55.5	1.000819674
1	64.022	64022	567.8891	502.6786	502.6786	567.8891	0.885170362	0.813336307		1	55.75	0.996016118
1	64.205	64205	745.0969	596.6182	596.6182	745.0969	0.800725651	0.820587458		1	56	0.993933515
1	64.405	64405	792.1534	709.4434	709.4434	792.1534	0.895588405	0.824620832		1	56.25	0.993802486
1	64.651	64651	862.2246	772.3201	772.3201	862.2246	0.895729605	0.829415625		1	56.5	0.994893741
1	64.813	64813	730.3161	599.9855	599.9855	730.3161	0.821542206	0.83391438		1	56.75	0.997587586
1	64.975	64975	711.8136	518.7035	518.7035	711.8136	0.728706926	0.840216787		1	57	1.000980295
1	65.252	65252	1066.707	819.2134	819.2134	1066.707	0.767983523	0.852307836		1	57.25	1.004811767
1	65.447	65447	1271.457	1123.348	1123.348	1271.457	0.88351238	0.858758869		1	57.5	1.007738392
1	65.797	65797	984.969	871.3989	871.3989	984.969	0.884696777	0.872273402		1	57.75	1.009721878
1	65.99	65990	1066.96	1023.062	1023.062	1066.96	0.958856939	0.881287114		1	58	1.011659914
1	66.305	66305	922.5595	946.7021	946.7021	922.5595	1.026169152	0.891518385		1	58.25	1.013107192
1	66.506	66506	739.792	514.2133	514.2133	739.792	0.695078211	0.897724614		1	58.5	1.014176946
1	66.742	66742	777.3514	746.7585	746.7585	777.3514	0.960644697	0.90382385		1	58.75	1.01408585
1	66.901	66901	728.9412	588.915	588.915	728.9412	0.807904671	0.899738934		1	59	1.013446331
1	67.134	67134	810.3423	609.2872	609.2872	810.3423	0.751888677	0.872181669		1	59.25	1.012659798
1	67.325	67325	645.478	686.9714	686.9714	645.478	1.064283213	0.838847028		1	59.5	1.011654386
1	67.605	67605	995.9858	958.5029	958.5029	995.9858	0.96236603	0.799159312		1	59.75	1.010459408
1	67.816	67816	873.2195	641.8436	641.8436	873.2195	0.735031226	0.777043254		1	60	1.009303611
1	68.025	68025	1293.698	1017.828	1017.828	1293.698	0.786758579	0.752530272		1	60.25	1.008471445
1	68.291	68291	1857.839	961.0485	961.0485	1857.839	0.517293748	0.731460945		1	60.5	1.006891456
1	68.461	68461	437.41	248.2019	248.2019	437.41	0.567435358	0.734105737		1	60.75	1.006369919
1	68.67	68670	1327.588	1015.752	1015.752	1327.588	0.765110863	0.749172291		1	61	1.007161377
1	68.863	68863	947.0452	691.0048	691.0048	947.0452	0.729642893	0.755475163		1	61.25	1.008364644
1	69.042	69042	1127.445	1105.621	1105.621	1127.445	0.980642958	0.753624257		1	61.5	1.009453869
1	69.198	69198	989.7389	768.4311	768.4311	989.7389	0.776397795	0.753348666		1	61.75	1.010746278
1	69.346	69346	887.0026	805.2712	805.2712	887.0026	0.90785664	0.752467015		1	62	1.012541752
1	69.515	69515	924.5737	654.6671	654.6671	924.5737	0.708074543	0.744220625		1	62.25	1.013686071
1	69.682	69682	1400.281	999.8701	999.8701	1400.281	0.714049609	0.728952422		1	62.5	1.013873943
1	69.987	69987	1955.605	1339.256	1339.256	1955.605	0.684829503	0.708295308		1	62.75	1.013818267
1	70.223	70223	1840.673	917.1078	917.1078	1840.673	0.498245913	0.710859437		1	63	1.013225707
1	70.409	70409	932.747	488.0987	488.0987	932.747	0.523291632	0.716159622		1	63.25	1.012111093
1	70.564	70564	1300.336	851.9678	851.9678	1300.336	0.655190505	0.718605098		1	63.5	1.011259709
1	70.747	70747	1464.144	1527.287	1527.287	1464.144	1.043126223	0.723736137		1	63.75	1.011511698
1	71.002	71002	988.7796	1073.235	1073.235	988.7796	1.085413777	0.738388396		1	64	1.012318697
1	71.286	71286	1579.969	884.7681	884.7681	1579.969	0.559990797	0.747073391		1	64.25	1.013027909
1	71.466	71466	1200.663	782.1989	782.1989	1200.663	0.651472478	0.733795094		1	64.5	1.013406034
1	71.618	71618	1392.562	991.6481	991.6481	1392.562	0.712103375	0.715335168		1	64.75	1.013838466
1	71.774	71774	838.3668	588.9835	588.9835	838.3668	0.702536766	0.704996312		1	65	1.014533042
1	71.925	71925	721.113	522.768	522.768	721.113	0.724946021	0.701939363		1	65.25	1.015362029
1	72.146	72146	746.2839	459.2162	459.2162	746.2839	0.615337139	0.694896067		1	65.5	1.016014189
1	72.479	72479	649.8619	441.9569	441.9569	649.8619	0.680078183	0.699291957		1	65.75	1.016747514
1	72.66	72660	629.3166	384.72	384.72	629.3166	0.611329814	0.723380084		1	66	1.017594795
1	72.86	72860	706.6167	617.3131	617.3131	706.6167	0.873618045	0.766764004		1	66.25	1.018211649
1	73.253	73253	695.8607	693.3361	693.3361	695.8607	0.996371975	0.841832937		1	66.5	1.01880475
1	73.432	73432	573.4227	430.8286	430.8286	573.4227	0.751328121	0.859614641		1	66.75	1.019266549
1	73.659	73659	848.2035	620.1556	620.1556	848.2035	0.73114011	0.879182773		1	67	1.01808236
1	73.812	73812	611.4034	639.5525	639.5525	611.4034	1.046040143	0.885710027		1	67.25	1.015340455
1	73.997	73997	753.0796	775.9156	775.9156	753.0796	1.030323488	0.878721714		1	67.5	1.012461747
1	74.179	74179	825.2296	584.8476	584.8476	825.2296	0.708708946	0.862462637		1	67.75	1.010176582
1	74.322	74322	655.5759	627.2474	627.2474	655.5759	0.956788375	0.853059375		1	68	1.008011635
1	74.602	74602	659.5736	507.9091	507.9091	659.5736	0.770056746	0.82645519		1	68.25	1.006435024
1	74.745	74745	683.3881	571.5063	571.5063	683.3881	0.836283658	0.809143319		1	68.5	1.006602814
1	74.931	74931	1179.873	870.9161	870.9161	1179.873	0.738143936	0.796011527		1	68.75	1.007732263
1	75.15	75150	725.4658	500.9987	500.9987	725.4658	0.690588998	0.794914855		1	69	1.007904986
1	75.399	75399	706.369	618.0408	618.0408	706.369	0.874954592	0.800884459		1	69.25	1.007827526
1	75.677	75677	722.972	582.0205	582.0205	722.972	0.805038784	0.814591614		1	69.5	1.007213233
1	76.011	76011	497.0612	411.2604	411.2604	497.0612	0.827383831	0.854653874		1	69.75	1.00564789
1	76.223	76223	1008.122	838.5858	838.5858	1008.122	0.831829679	0.887047347		1	70	1.004439233
1	76.42	76420	951.5255	893.4727	893.4727	951.5255	0.938989759	0.908897752		1	70.25	1.004681739
1	76.654	76654	845.5727	863.0334	863.0334	845.5727	1.020649555	0.931291294		1	70.5	1.005134997
1	76.865	76865	624.4587	692.9505	692.9505	624.4587	1.109681873	0.952585645		1	70.75	1.005614587
1	77.036	77036	650.3506	509.1648	509.1648	650.3506	0.782908173	0.962942722		1	71	1.006705846
1	77.358	77358	660.6377	546.9861	546.9861	660.6377	0.827966827	0.966097834		1	71.25	1.007290713
1	77.614	77614	748.9814	876.6365	876.6365	748.9814	1.170438278	0.95905967		1	71.5	1.006051956
1	77.886	77886	816.809	750.2433	750.2433	816.809	0.918505183	0.941977443		1	71.75	1.004298721
1	78.058	78058	584.0884	495.9572	495.9572	584.0884	0.849113251	0.921188336		1	72	1.003764082
1	78.423	78423	868.5932	940.0846	940.0846	868.5932	1.082307115	0.852627712		1	72.25	1.0035149
1	78.725	78725	616.1107	382.6471	382.6471	616.1107	0.621068746	0.803763177		1	72.5	1.003956856
1	78.983	78983	813.8506	676.9104	676.9104	813.8506	0.831737914	0.765655951		1	72.75	1.007057524
1	79.151	79151	674.8281	437.7212	437.7212	674.8281	0.648641039	0.738781909		1	73	1.010901688
1	79.338	79338	776.342	583.4303	583.4303	776.342	0.751511963	0.717907471		1	73.25	1.014529385
1	79.671	79671	929.3819	554.4079	554.4079	929.3819	0.596533997	0.708354835		1	73.5	1.016369038
1	80.017	80017	791.3626	547.1099	547.1099	791.3626	0.691351727	0.714971307		1	73.75	1.017705181
1	80.173	80173	627.0937	505.9495	505.9495	627.0937	0.80681643	0.718792111		1	74	1.017354877
1	80.383	80383	778.4863	612.2583	612.2583	778.4863	0.7864728	0.733465162		1	74.25	1.015785418
1	80.69	80690	781.9843	522.2312	522.2312	781.9843	0.667828242	0.769355131		1	74.5	1.014140954
1	80.866	80866	550.2889	392.9155	392.9155	550.2889	0.714016765	0.781273831		1	74.75	1.012062778
1	81.062	81062	847.1295	765.2796	765.2796	847.1295	0.903379708	0.784583616		1	75	1.011065767
1	81.274	81274	1071.322	830.9609	830.9609	1071.322	0.775640657	0.784921595		1	75.25	1.01119083
1	81.714	81714	768.1087	717.4534	717.4534	768.1087	0.934051912	0.780690334		1	75.5	1.011840506
1	81.922	81922	753.9119	587.0259	587.0259	753.9119	0.778639918	0.775383603		1	75.75	1.013168657
1	82.213	82213	761.2865	477.3017	477.3017	761.2865	0.626967246	0.761765899		1	76	1.01544665
1	82.551	82551	847.5614	605.2769	605.2769	847.5614	0.714139294	0.747721066		1	76.25	1.018235207
1	82.726	82726	529.223	356.1146	356.1146	529.223	0.672900838	0.743506932		1	76.5	1.020249205
1	82.907	82907	555.3717	430.4812	430.4812	555.3717	0.775122679	0.739430383		1	76.75	1.022104772
1	83.113	83113	651.4767	568.0977	568.0977	651.4767	0.872015377	0.73446578		1	77	1.023607589
1	83.276	83276	481.3071	288.2352	288.2352	481.3071	0.598859231	0.730943816		1	77.25	1.023932522
1	83.439	83439	1260.922	1050.385	1050.385	1260.922	0.833029323	0.728452471		1	77.5	1.02371634
1	83.738	83738	782.8108	588.1121	588.1121	782.8108	0.751282558	0.724334943		1	77.75	1.022829406
1	84.118	84118	998.6855	587.9761	587.9761	998.6855	0.588750012	0.713651236		1	78	1.021133834
1	84.428	84428	1537.659	1375.097	1375.097	1537.659	0.894279551	0.704954703		1	78.25	1.017861564
1	84.738	84738	1160.373	745.5274	745.5274	1160.373	0.642489441	0.704921159		1	78.5	1.014446504
1	84.878	84878	794.9202	475.217	475.217	794.9202	0.59781724	0.713782499		1	78.75	1.011400371
1	85.116	85116	602.3682	331.0533	331.0533	602.3682	0.549586283	0.742531855		1	79	1.008579419
1	85.383	85383	967.8322	835.8728	835.8728	967.8322	0.863654671	0.763267324		1	79.25	1.005904948
1	85.711	85711	873.8003	819.0281	819.0281	873.8003	0.937317257	0.765760905		1	79.5	1.004805673
1	86.049	86049	723.7634	567.5181	567.5181	723.7634	0.784121026	0.760493127		1	79.75	1.004547788
1	86.188	86188	830.6243	677.8872	677.8872	830.6243	0.816117708	0.752641138		1	80	1.004910961
1	86.367	86367	691.3247	468.583	468.583	691.3247	0.677804511	0.727694081		1	80.25	1.00563462
1	86.65	86650	873.1638	715.9881	715.9881	873.1638	0.819992881	0.659069305		1	80.5	1.007379642
1	87.046	87046	1347.69	671.4181	671.4181	1347.69	0.498199215	0.577821158		1	80.75	1.009375684
1	87.195	87195	894.1337	404.4866	404.4866	894.1337	0.452378207	0.565172555		1	81	1.01014434
1	87.4	87400	1013.871	510.7456	510.7456	1013.871	0.503757973	0.553454222		1	81.25	1.010246643
1	87.671	87671	995.2897	470.1992	470.1992	995.2897	0.472424461	0.548565331		1	81.5	1.010084449
1	87.976	87976	898.6356	545.923	545.923	898.6356	0.607502084	0.583983672		1	81.75	1.009858341
1	88.125	88125	480.1341	292.4743	292.4743	480.1341	0.609151277	0.611920104		1	82	1.009247693
1	88.334	88334	636.0655	448.7507	448.7507	636.0655	0.705510203	0.640244306		1	82.25	1.008373693
1	88.589	88589	616.1055	406.7633	406.7633	616.1055	0.66021696	0.658616943		1	82.5	1.007584536
1	88.803	88803	880.8134	647.8703	647.8703	880.8134	0.73553638	0.673061105		1	82.75	1.007062351
1	89.105	89105	611.1356	495.2074	495.2074	611.1356	0.810306911	0.688449931		1	83	1.006623468
1	89.275	89275	820.9555	505.3951	505.3951	820.9555	0.615618143	0.688068987		1	83.25	1.006191712
1	89.418	89418	633.4191	440.6268	440.6268	633.4191	0.695632323	0.683209551		1	83.5	1.005895962
1	89.566	89566	936.3327	672.7652	672.7652	936.3327	0.718510846	0.681932459		1	83.75	1.005621351
1	89.823	89823	964.8371	519.2045	519.2045	964.8371	0.538126592	0.682824159		1	84	1.0050874
1	90.086	90086	631.8374	408.6381	408.6381	631.8374	0.646745666	0.68042372		1	84.25	1.004554067
1	90.379	90379	589.5592	384.1002	384.1002	589.5592	0.651504039	0.685877406		1	84.5	1.004174136
1	90.636	90636	803.0705	636.2165	636.2165	803.0705	0.792229947	0.713834959		1	84.75	1.00422988
1	90.967	90967	751.6399	620.0106	620.0106	751.6399	0.824877179	0.764040736		1	85	1.005964873
1	91.203	91203	948.9198	606.1913	606.1913	948.9198	0.63882248	0.778988126		1	85.25	1.007819893
1	91.535	91535	804.9764	719.0123	719.0123	804.9764	0.893209167	0.756193148		1	85.5	1.008672117
1	91.71	91710	707.6457	524.2493	524.2493	707.6457	0.740835845	0.736710479		1	85.75	1.008747801
1	91.958	91958	770.7809	719.2843	719.2843	770.7809	0.933189055	0.71445152		1	86	1.008451813
1	92.242	92242	820.2169	550.4539	550.4539	820.2169	0.671107728	0.687014938		1	86.25	1.00714089
1	92.435	92435	1054.151	508.8928	508.8928	1054.151	0.482751333	0.663689893		1	86.5	1.003452145
1	92.63	92630	1010.191	513.3955	513.3955	1010.191	0.508216268	0.645227568		1	86.75	0.99913034
1	92.856	92856	1115.144	639.224	639.224	1115.144	0.573221037	0.627403951		1	87	0.995233778
1	93.08	93080	773.6149	476.0887	476.0887	773.6149	0.615407873	0.608516814		1	87.25	0.993317103
1	93.423	93423	732.4784	533.1624	533.1624	732.4784	0.727888222	0.589255666		1	87.5	0.992528689
1	93.666	93666	646.0416	469.2192	469.2192	646.0416	0.72629874	0.591175668		1	87.75	0.992991255
1	94.078	94078	576.7433	265.0318	265.0318	576.7433	0.45953165	0.61398913		1	88	0.995326794
1	94.357	94357	818.3084	532.8719	532.8719	818.3084	0.651187132	0.62728314		1	88.25	0.998394095
1	94.634	94634	786.5245	413.8263	413.8263	786.5245	0.526145467	0.631193447		1	88.5	1.000167471
1	94.986	94986	713.7601	506.4441	506.4441	713.7601	0.709543865	0.634336849		1	88.75	1.001480121
1	95.127	95127	869.3153	624.1679	624.1679	869.3153	0.717999442	0.638359849		1	89	1.002514461
1	95.395	95395	730.2919	432.9584	432.9584	730.2919	0.592856637	0.653911753		1	89.25	1.002896231
1	95.774	95774	1043.529	786.7285	786.7285	1043.529	0.753911487	0.686724533		1	89.5	1.002469068
1	96.055	96055	738.0739	472.3121	472.3121	738.0739	0.639925216	0.711560797		1	89.75	1.002474302
1	96.393	96393	758.9935	583.9235	583.9235	758.9935	0.769339263	0.752144216		1	90	1.002370819
1	96.548	96548	602.2774	407.7532	407.7532	602.2774	0.677018928	0.77319334		1	90.25	1.002543084
1	96.844	96844	842.7235	565.9967	565.9967	842.7235	0.671628001	0.799699211		1	90.5	1.00372543
1	97.199	97199	1002.045	896.7414	896.7414	1002.045	0.894911306	0.807354414		1	90.75	1.006162904
1	97.477	97477	794.1553	854.059	854.059	794.1553	1.075430712	0.806633283		1	91	1.008822078
1	97.746	97746	743.6051	601.7087	601.7087	743.6051	0.809177748	0.801102886		1	91.25	1.009553659
1	98.078	98078	738.2978	582.5438	582.5438	738.2978	0.789036348	0.77034377		1	91.5	1.008249699
1	98.328	98328	832.576	539.4294	539.4294	832.576	0.647904095	0.73380574		1	91.75	1.006314378
1	98.627	98627	898.0602	529.3108	529.3108	898.0602	0.58939345	0.700163902		1	92	1.004587933
1	98.797	98797	667.3838	400.1963	400.1963	667.3838	0.599649407	0.651898418		1	92.25	1.002738455
1	99.061	99061	1044.165	829.3625	829.3625	1044.165	0.794282992	0.518251323		1	92.5	1.000572469
1	99.313	99313	830.671	565.6961	565.6961	830.671	0.681011014	0.48266746		1	92.75	0.998918515
1	99.49	99490	800.8847	499.8579	499.8579	800.8847	0.624132163	0.55141698		1	93	0.997361085
1	99.703	99703	858.411	624.2508	624.2508	858.411	0.727216683	0.675795875		1	93.25	0.996123455
1	99.88	99880	985.5511	621.0149	621.0149	985.5511	0.630119433	0.795947164		1	93.5	0.995431671
1	100.15	100150	769.8471	466.6526	466.6526	769.8471	0.606162704	1.117695762		1	93.75	0.995884652
1	100.418	100418	805.0622	593.3231	593.3231	805.0622	0.736990384	1.552429714		1	94	0.996936268
1	100.758	100758	746.2155	646.4522	646.4522	746.2155	0.866307655	1.913067363		1	94.25	0.997886965
1	101.036	101036	968.9123	2599.255	2599.255	968.9123	2.682652496	1.970864768		1	94.5	0.998427627
1	101.293	101293	2316.735	15470.38	15470.38	2316.735	6.677664903	1.964654774		1	94.75	0.998650022
1	101.656	101656	1069.577	1026.113	1026.113	1069.577	0.959363374	1.875157622		1	95	0.998840467
1	101.818	101818	781.6974	508.4229	508.4229	781.6974	0.650408841	1.754439817		1	95.25	0.999657958
1	101.962	101962	944.9929	518.0869	518.0869	944.9929	0.548244225	1.577175779		1	95.5	1.000987747
1	102.334	102334	793.9404	569.1638	569.1638	793.9404	0.716884794	1.155872246		1	95.75	1.002631994
1	102.575	102575	879.0777	766.5585	766.5585	879.0777	0.872003123	1.012337783		1	96	1.004307283
1	102.842	102842	862.8516	541.3271	541.3271	862.8516	0.627369874	0.854474723		1	96.25	1.006455219
1	103.308	103308	646.2043	370.4506	370.4506	646.2043	0.573271642	0.68948351		1	96.5	1.008863408
1	103.638	103638	1057.987	1151.982	1151.982	1057.987	1.088843247	0.753829951		1	96.75	1.010732714
1	103.894	103894	735.4175	869.4988	869.4988	735.4175	1.182319975	0.853249656		1	97	1.011627707
1	104.104	104104	756.8125	660.5823	660.5823	756.8125	0.87284803	0.895044379		1	97.25	1.011943647
1	104.502	104502	725.9418	544.9577	544.9577	725.9418	0.75069062	0.884167672		1	97.5	1.011862994
1	104.793	104793	673.964	488.5331	488.5331	673.964	0.724865275	0.86124987		1	97.75	1.011450637
1	105.018	105018	593.1948	495.0798	495.0798	593.1948	0.834599022	0.842914352		1	98	1.009691097
1	105.2	105200	513.0842	486.9337	486.9337	513.0842	0.949032732	0.831612556		1	98.25	1.007232457
1	105.451	105451	767.6257	605.6701	605.6701	767.6257	0.789017486	0.830292558		1	98.5	1.004896301
1	105.621	105621	653.9589	558.6788	558.6788	653.9589	0.854302617	0.834442041		1	98.75	1.001157915
1	105.785	105785	779.9101	689.9274	689.9274	779.9101	0.884624266	0.834766708		1	99	0.992337382
1	106.081	106081	1240.688	850.4793	850.4793	1240.688	0.685490067	0.812670199		1	99.25	0.987964095
1	106.309	106309	823.7316	729.2064	729.2064	823.7316	0.885247573	0.788075126		1	99.5	0.992954571
1	106.502	106502	1077.776	932.7807	932.7807	1077.776	0.865468056	0.774861076		1	99.75	1.004383314
1	106.89	106890	684.8933	531.4029	531.4029	684.8933	0.775891515	0.778567023		1	100	1.021950318
1	107.15	107150	687.669	431.6024	431.6024	687.669	0.627631026	0.787988015		1	100.25	1.047852185
1	107.287	107287	599.1225	376.8719	376.8719	599.1225	0.629039804	0.790745441		1	100.5	1.075161997
1	107.439	107439	610.2595	519.9867	519.9867	610.2595	0.852074732	0.796740985		1	100.75	1.09530645
1	107.577	107577	554.6997	453.7915	453.7915	554.6997	0.818084993	0.80531988		1	101	1.099773174
1	107.739	107739	860.853	735.0365	735.0365	860.853	0.853846708	0.809914075		1	101.25	1.09994893
1	107.949	107949	647.729	598.7869	598.7869	647.729	0.924440468	0.807594142		1	101.5	1.095992995
1	108.086	108086	595.4131	520.5765	520.5765	595.4131	0.874311465	0.805675885		1	101.75	1.08775002
1	108.293	108293	807.2237	647.2368	647.2368	807.2237	0.801805993	0.801533417		1	102	1.067165162
1	108.459	108459	603.5161	559.7483	559.7483	603.5161	0.927478654	0.792677704		1	102.25	1.045656396
1	108.616	108616	755.2715	488.0623	488.0623	755.2715	0.646207754	0.779647235		1	102.5	1.030918921
1	108.786	108786	1236.362	823.0634	823.0634	1236.362	0.665713925	0.767248704		1	102.75	1.019665463
1	109.06	109060	453.596	290.6597	290.6597	453.596	0.640789822	0.737914688		1	103	1.011283601
1	109.359	109359	623.4014	408.9084	408.9084	623.4014	0.655931154	0.698211568		1	103.25	1.004559438
1	109.581	109581	714.1964	655.3761	655.3761	714.1964	0.917641282	0.687479604		1	103.5	1.005843469
1	109.921	109921	819.5477	640.5092	640.5092	819.5477	0.781539866	0.721882853		1	103.75	1.011191877
1	110.204	110204	677.2171	392.6704	392.6704	677.2171	0.579829422	0.769043221		1	104	1.017042831
1	110.408	110408	922.2864	569.2669	569.2669	922.2864	0.617234408	0.794971556		1	104.25	1.018312112
1	110.65	110650	895.0403	727.906	727.906	895.0403	0.813266174	0.819448945		1	104.5	1.0177931
1	110.836	110836	936.2461	878.8827	878.8827	936.2461	0.938730426	0.838426668		1	104.75	1.016305217
1	110.99	110990	1004.721	1039.878	1039.878	1004.721	1.034991804	0.850573441		1	105	1.0147665
1	111.293	111293	908.9418	811.6672	811.6672	908.9418	0.892980387	0.871399597		1	105.25	1.013776533
1	111.446	111446	522.8778	465.4836	465.4836	522.8778	0.890234009	0.881295394		1	105.5	1.013787091
1	111.662	111662	697.6444	574.1841	574.1841	697.6444	0.823032622	0.890931298		1	105.75	1.014030855
1	111.811	111811	714.932	732.2297	732.2297	714.932	1.024194888	0.890049971		1	106	1.012816866
1	112.001	112001	464.1942	307.2629	307.2629	464.1942	0.661927486	0.880048837		1	106.25	1.010972604
1	112.247	112247	438.3566	331.7993	331.7993	438.3566	0.756916401	0.868276081		1	106.5	1.009495688
1	112.482	112482	642.7119	607.9237	607.9237	642.7119	0.945872793	0.863344236		1	106.75	1.009665231
1	112.637	112637	549.6905	534.9774	534.9774	549.6905	0.973233847	0.860392604		1	107	1.010069602
1	112.789	112789	610.0847	532.2393	532.2393	610.0847	0.872402307	0.8589113		1	107.25	1.010635395
1	113.089	113089	563.4756	534.0841	534.0841	563.4756	0.947838913	0.861918864		1	107.5	1.011435505
1	113.326	113326	1061.207	769.6062	769.6062	1061.207	0.725217794	0.867186563		1	107.75	1.012138915
1	113.52	113520	758.7401	690.2086	690.2086	758.7401	0.90967724	0.871056403		1	108	1.011917661
1	113.74	113740	612.6075	511.7173	511.7173	612.6075	0.835310211	0.865772339		1	108.25	1.011576866
1	113.932	113932	549.4921	370.8173	370.8173	549.4921	0.674836454	0.854537475		1	108.5	1.010580252
1	114.228	114228	360.5083	371.6766	371.6766	360.5083	1.030979314	0.849173543		1	108.75	1.009106454
1	114.425	114425	707.2168	756.5186	756.5186	707.2168	1.069712428	0.852653214		1	109	1.007166562
1	114.597	114597	1025.413	899.3369	899.3369	1025.413	0.877048467	0.856887756		1	109.25	1.004761995
1	114.854	114854	800.5032	677.4428	677.4428	800.5032	0.846271195	0.890359162		1	109.5	1.003144666
1	115.039	115039	520.0455	458.807	458.807	520.0455	0.882243957	0.961535473		1	109.75	1.004146266
1	115.197	115197	569.5178	419.0213	419.0213	569.5178	0.735747504	1.042430215		1	110	1.006460799
1	115.419	115419	571.5012	478.8515	478.8515	571.5012	0.83788363	1.125386265		1	110.25	1.009487468
1	115.574	115574	696.3342	688.7263	688.7263	696.3342	0.989074355	1.165086403		1	110.5	1.011719917
1	115.733	115733	694.5376	748.6516	748.6516	694.5376	1.077913708	1.216118994		1	110.75	1.013647573
1	115.996	115996	587.8027	1633.424	1633.424	587.8027	2.778864405	1.26949923		1	111	1.015289119
1	116.311	116311	649.3848	683.2032	683.2032	649.3848	1.052077597	1.260673032		1	111.25	1.016594477
1	116.505	116505	771.8269	867.2805	867.2805	771.8269	1.12367229	1.237038038		1	111.5	1.017753752
1	116.65	116650	797.8337	728.2396	728.2396	797.8337	0.91277117	1.211496192		1	111.75	1.018263216
1	116.938	116938	608.1254	527.5158	527.5158	608.1254	0.86744576	1.099823003		1	112	1.017480052
1	117.274	117274	961.9162	950.5344	950.5344	961.9162	0.988167576	0.903742418		1	112.25	1.016576933
1	117.636	117636	854.9336	672.3681	672.3681	854.9336	0.786456515	0.751550312		1	112.5	1.016181021
1	117.814	117814	832.7186	512.8221	512.8221	832.7186	0.615840813	0.73255183		1	112.75	1.015899177
1	117.995	117995	909.195	886.2129	886.2129	909.195	0.974722584	0.732440348		1	113	1.016030998
1	118.162	118162	728.7365	483.5658	483.5658	728.7365	0.663567421	0.73222857		1	113.25	1.016370624
1	118.398	118398	854.0546	546.6701	546.6701	854.0546	0.640087999	0.729490102		1	113.5	1.016762621
1	118.6	118600	824.4783	622.6491	622.6491	824.4783	0.755203745	0.735617905		1	113.75	1.016347063
1	118.759	118759	693.7761	459.764	459.764	693.7761	0.662697951	0.745855811		1	114	1.015444429
1	119.041	119041	876.6768	718.1241	718.1241	876.6768	0.819143497	0.789245448		1	114.25	1.015160079
1	119.266	119266	684.8556	608.7799	608.7799	684.8556	0.888917167	0.841732319		1	114.5	1.015535167
1	119.56	119560	863.8109	798.7781	798.7781	863.8109	0.924714078	0.908190377		1	114.75	1.017230337
1	119.86	119860	1168.391	1036.151	1036.151	1168.391	0.886818711	0.98300264		1	115	1.022526465
1	120.059	120059	1023.252	1091.216	1091.216	1023.252	1.066419611	1.038393173		1	115.25	1.03131614
1	120.272	120272	1035.146	1148.938	1148.938	1035.146	1.109928455	1.085039418		1	115.5	1.037689576
1	120.499	120499	733.8612	817.8603	817.8603	733.8612	1.114461836	1.120725869		1	115.75	1.043268316
1	120.671	120671	592.4153	715.5558	715.5558	592.4153	1.207861782	1.14503232		1	116	1.047052804
1	120.939	120939	510.4236	587.6404	587.6404	510.4236	1.151279839	1.175736494		1	116.25	1.046520664
1	121.076	121076	510.8167	679.8014	679.8014	510.8167	1.330812794	1.185641982		1	116.5	1.044641624
1	121.242	121242	591.3119	668.7923	668.7923	591.3119	1.131031356	1.192093563		1	116.75	1.039709378
1	121.46	121460	870.3072	875.4375	875.4375	870.3072	1.005894815	1.198837979		1	117	1.031422982
1	121.785	121785	757.6578	994.558	994.558	757.6578	1.312674403	1.20818079		1	117.25	1.020339948
1	121.957	121957	703.8842	840.0657	840.0657	703.8842	1.193471455	1.209556711		1	117.5	1.012058003
1	122.237	122237	880.7379	1109.718	1109.718	880.7379	1.259986654	1.205622847		1	117.75	1.006790113
1	122.43	122430	1083.534	1361.748	1361.748	1083.534	1.256765362	1.200241618		1	118	1.00626224
1	122.586	122586	819.4527	777.9081	777.9081	819.4527	0.949302016	1.194514104		1	118.25	1.006169063
1	122.957	122957	845.6844	1052.666	1052.666	845.6844	1.244750406	1.163704213		1	118.5	1.006273661
1	123.157	123157	766.9172	1027.61	1027.61	766.9172	1.339923006	1.118586323		1	118.75	1.007237828
1	123.537	123537	744.291	723.427	723.427	744.291	0.971967953	0.993381111		1	119	1.010098789
1	123.747	123747	763.3905	751.7418	751.7418	763.3905	0.984740837	0.950175447		1	119.25	1.014281735
1	124.041	124041	892.1012	775.9499	775.9499	892.1012	0.86980031	0.91601839		1	119.5	1.018583547
1	124.182	124182	1069.703	937.6555	937.6555	1069.703	0.876556857	0.902912933		1	119.75	1.02321326
1	124.353	124353	1171.451	905.6086	905.6086	1171.451	0.773065711	0.897750299		1	120	1.028257402
1	124.642	124642	1124.782	756.1106	756.1106	1124.782	0.672228574	0.926268172		1	120.25	1.032682512
1	124.839	124839	916.9582	798.442	798.442	916.9582	0.870750706	0.958986794		1	120.5	1.035770231
1	125.02	125020	801.5597	972.9949	972.9949	801.5597	1.21387702	0.98509126		1	120.75	1.038293541
1	125.448	125448	797.3902	888.0476	888.0476	797.3902	1.113692644	1.083972702		1	121	1.040273521
1	125.694	125694	705.2172	929.336	929.336	705.2172	1.317801097	1.151466382		1	121.25	1.041199867
1	125.917	125917	758.9991	963.3878	963.3878	758.9991	1.269287144	1.190131575		1	121.5	1.041780769
1	126.223	126223	997.2985	1178.551	1178.551	997.2985	1.18174348	1.198222943		1	121.75	1.042326725
1	126.524	126524	763.2502	864.0092	864.0092	763.2502	1.132013067	1.18645333		1	122	1.042461789
1	127.032	127032	884.4773	852.2915	852.2915	884.4773	0.963610372	1.204338365		1	122.25	1.042181305
1	127.322	127322	880.6772	1186.602	1186.602	880.6772	1.347374498	1.282622813		1	122.5	1.041604808
1	127.508	127508	566.4434	568.2333	568.2333	566.4434	1.003159892	1.348673349		1	122.75	1.040330319
1	127.783	127783	417.89	531.0883	531.0883	417.89	1.270880615	1.425877666		1	123	1.038287516
1	128.042	128042	679.7156	703.9094	703.9094	679.7156	1.035594004	1.490846463		1	123.25	1.033269165
1	128.196	128196	1001.2	3205.781	3205.781	1001.2	3.201938674	1.532913261		1	123.5	1.027011646
1	128.361	128361	825.669	1151.661	1151.661	825.669	1.394821654	1.564360312		1	123.75	1.022776864
1	128.5	128500	877.0006	1344.345	1344.345	877.0006	1.532889487	1.579421731		1	124	1.020570402
1	128.709	128709	831.7615	946.4281	946.4281	831.7615	1.137859951	1.592752014		1	124.25	1.019057006
1	129.043	129043	887.8803	984.735	984.735	887.8803	1.109085313	1.573503563		1	124.5	1.01992272
1	129.362	129362	620.7913	801.0946	801.0946	620.7913	1.290441087	1.468916976		1	124.75	1.022349808
1	129.523	129523	727.7023	1653.464	1653.464	727.7023	2.272170914	1.397729282		1	125	1.025236657
1	129.699	129699	841.0128	1148.297	1148.297	841.0128	1.365373987	1.329718569		1	125.25	1.029492441
1	130.007	130007	678.0966	791.4921	791.4921	678.0966	1.167226174	1.204121939		1	125.5	1.034051292
1	130.157	130157	647.9716	761.3694	761.3694	647.9716	1.175004275	1.138923048		1	125.75	1.038832361
1	130.328	130328	547.7802	604.3366	604.3366	547.7802	1.103246521	1.078232217		1	126	1.041198745
1	130.543	130543	871.1633	634.4008	634.4008	871.1633	0.728222596	1.000212368		1	126.25	1.041566492
1	130.727	130727	839.7092	658.0601	658.0601	839.7092	0.783676182	0.92755432		1	126.5	1.040823885
1	130.91	130910	698.1266	553.9773	553.9773	698.1266	0.793519829	0.877245626		1	126.75	1.041357041
1	131.163	131163	582.653	485.1193	485.1193	582.653	0.83260414	0.866582636		1	127	1.042025677
1	131.344	131344	766.9244	666.8082	666.8082	766.9244	0.869457537	0.883742269		1	127.25	1.046581775
1	131.648	131648	667.4466	880.0803	880.0803	667.4466	1.318577846	0.913373583		1	127.5	1.052860104
1	131.922	131922	815.108	786.919	786.919	815.108	0.965416853	0.951270828		1	127.75	1.058237079
1	132.118	132118	400.1826	341.8631	341.8631	400.1826	0.854267777	0.991749491		1	128	1.063075994
1	132.329	132329	709.0637	693.827	693.827	709.0637	0.978511522	1.019931051		1	128.25	1.067853847
1	132.548	132548	789.0839	724.1447	724.1447	789.0839	0.917703048	1.02559077		1	128.5	1.070605112
1	132.979	132979	658.517	716.9099	716.9099	658.517	1.088673337	1.017760991		1	128.75	1.071438273
1	133.13	133130	666.7139	741.5955	741.5955	666.7139	1.112314443	1.01606816		1	129	1.070343781
1	133.42	133420	852.8203	992.1268	992.1268	852.8203	1.163348011	1.012608685		1	129.25	1.064999931
1	133.565	133565	819.2764	761.0593	761.0593	819.2764	0.928940831	1.009629891		1	129.5	1.05757509
1	133.954	133954	810.5485	734.4899	734.4899	810.5485	0.906164036	1.005014938		1	129.75	1.050056116
1	134.282	134282	806.7576	762.515	762.515	806.7576	0.945159984	0.998167475		1	130	1.042311666
1	134.556	134556	1022.533	918.7718	918.7718	1022.533	0.898525329	0.989611735		1	130.25	1.03463442
1	134.759	134759	670.4318	727.6156	727.6156	670.4318	1.085293985	0.98902479		1	130.5	1.027789864
1	135.124	135124	905.5441	968.7096	968.7096	905.5441	1.069754195	1.006926373		1	130.75	1.020604555
1	135.426	135426	617.3319	655.5568	655.5568	617.3319	1.061919528	1.031195499		1	131	1.016974949
1	135.77	135770	933.9175	908.8524	908.8524	933.9175	0.973161334	1.056788584		1	131.25	1.017079644
1	135.967	135967	853.2208	982.0331	982.0331	853.2208	1.150971823	1.067290365		1	131.5	1.018911746
1	136.112	136112	898.5946	892.2548	892.2548	898.5946	0.992944761	1.074313809		1	131.75	1.021079343
1	136.279	136279	927.1777	971.59	971.59	927.1777	1.047900527	1.082747231		1	132	1.024110291
1	136.423	136423	762.5124	875.591	875.591	762.5124	1.148297392	1.090190826		1	132.25	1.027300891
1	136.645	136645	923.8668	1031.409	1031.409	923.8668	1.116404443	1.101682326		1	132.5	1.02843816
1	136.81	136810	952.8184	971.1317	971.1317	952.8184	1.019220137	1.11157037		1	132.75	1.028253625
1	136.993	136993	910.4291	1075.972	1075.972	910.4291	1.181829535	1.123786472		1	133	1.027919708
1	137.199	137199	1181.914	1518.479	1518.479	1181.914	1.284762682	1.138255213		1	133.25	1.027700247
1	137.396	137396	1038.398	1101.914	1101.914	1038.398	1.061167298	1.153328516		1	133.5	1.02742134
1	137.718	137718	1076.985	1236.285	1236.285	1076.985	1.147912924	1.174473128		1	133.75	1.02715317
1	137.857	137857	816.0918	915.8032	915.8032	816.0918	1.122181598	1.184325005		1	134	1.026896365
1	138.112	138112	750.6994	936.7773	936.7773	750.6994	1.247872717	1.212476863		1	134.25	1.026499887
1	138.317	138317	1276.611	1642.509	1642.509	1276.611	1.286616675	1.243240453		1	134.5	1.025932023
1	138.668	138668	1201.476	1551.987	1551.987	1201.476	1.291733668	1.305076036		1	134.75	1.025756575
1	138.806	138806	1324.4	1617.324	1617.324	1324.4	1.221174872	1.335853752		1	135	1.026652521
1	139.027	139027	1521.973	2174.193	2174.193	1521.973	1.428535854	1.381803414		1	135.25	1.027883726
1	139.288	139288	1721.978	2296.572	2296.572	1721.978	1.333682544	1.424110276		1	135.5	1.029376402
1	139.438	139438	1293.532	2173.253	2173.253	1293.532	1.680092182	1.446980867		1	135.75	1.030789354
1	141.556	141556	2068.075	3424.182	3424.182	2068.075	1.655733955	1.898174177		1	136	1.031821605
1	141.737	141737	1615.502	2673.646	2673.646	1615.502	1.654993928	1.975603017		1	136.25	1.032763131
1	142.098	142098	1136.338	2718.419	2718.419	1136.338	2.392262689	2.16335632		1	136.5	1.033742636
1	142.436	142436	833.0685	2276.399	2276.399	833.0685	2.732547204	2.394331787		1	136.75	1.034790833
1	142.594	142594	980.757	2714.173	2714.173	980.757	2.76742659	2.518048216		1	137	1.036029349
1	143.011	143011	417.6513	1329.209	1329.209	417.6513	3.18258078	2.855894506		1	137.25	1.037387582
1	143.256	143256	921.3321	2211.458	2211.458	921.3321	2.400283242	3.046219788		1	137.5	1.038755012
1	143.448	143448	1093.135	2874.953	2874.953	1093.135	2.630007273	3.19454665		1	137.75	1.040014795
1	143.668	143668	939.7229	2829.032	2829.032	939.7229	3.010495966	3.369328806		1	138	1.041790209
1	143.904	143904	937.1925	3846.732	3846.732	937.1925	4.104527085	3.58061927		1	138.25	1.044302723
1	144.106	144106	859.2765	3366.62	3366.62	859.2765	3.917970525	3.775543733		1	138.5	1.047515622
1	144.337	144337	629.1574	2575.683	2575.683	629.1574	4.093861091	3.986603371		1	138.75	1.051153267
1	144.582	144582	669.5352	3060.687	3060.687	669.5352	4.571360849	4.231249974		1	139	1.055166239
1	144.835	144835	628.5369	2677.643	2677.643	628.5369	4.260120607	4.50447293		1	139.25	1.058338685
1	145.069	145069	802.4974	3551.242	3551.242	802.4974	4.425238013	4.698058942		1	139.5	1.061547363
1	145.221	145221	666.3364	3071.744	3071.744	666.3364	4.609899744	4.78432616		1	139.75	1.065593122
1	145.428	145428	704.5295	3571.999	3571.999	704.5295	5.070048877	4.881606566		1	140	1.069638881
1	145.636	145636	836.5758	4129.861	4129.861	836.5758	4.93662499	4.947664371		1	140.25	1.073684641
1	145.992	145992	783.0628	4294.106	4294.106	783.0628	5.483731318	4.905612609		1	140.5	1.0777304
1	146.344	146344	760.2087	3488.409	3488.409	760.2087	4.588751747	4.746557711		1	140.75	1.081776159
1	146.651	146651	720.211	3753.088	3753.088	720.211	5.211095082	4.65669162		1	141	1.085821918
1	146.912	146912	885.4491	3991.646	3991.646	885.4491	4.508046821	4.554934824		1	141.25	1.089867677
1	147.099	147099	640.5276	2993.613	2993.613	640.5276	4.673667458	4.449404445		1	141.5	1.093913436
1	147.363	147363	1103.636	4467.546	4467.546	1103.636	4.048024892	4.407564106		1	141.75	1.101215327
1	147.714	147714	712.1231	2555.778	2555.778	712.1231	3.588955337	4.669837513		1	142	1.111092751
1	147.88	147880	742.7113	2787.048	2787.048	742.7113	3.752532108	4.838553984		1	142.25	1.122855411
1	148.022	148022	986.8663	5251.701	5251.701	986.8663	5.321593209	4.962794156		1	142.5	1.136318067
1	148.227	148227	784.2504	4758.72	4758.72	784.2504	6.067857919	5.207046222		1	142.75	1.1515108
1	148.638	148638	825.1233	5310.736	5310.736	825.1233	6.436293824	5.948550159		1	143	1.166897533
1	148.973	148973	700.4641	4290.102	4290.102	700.4641	6.124656496	6.344383469		1	143.25	1.181678852
1	149.14	149140	864.7843	5206.475	5206.475	864.7843	6.020547552	6.351664143		1	143.5	1.196439187
1	149.317	149317	838.4552	5959.053	5959.053	838.4552	7.107181159	6.267127735		1	143.75	1.212155521
1	149.571	149571	814.5494	4993.24	4993.24	814.5494	6.130064058	6.122092297		1	144	1.229666862
1	149.713	149713	593.7298	3656.71	3656.71	593.7298	6.158879005	6.014245933		1	144.25	1.247432189
1	149.904	149904	812.6509	4246.114	4246.114	812.6509	5.225016055	5.769247879		1	144.5	1.265835495
1	150.158	150158	744.2593	4268.532	4268.532	744.2593	5.735275327	5.473520162		1	144.75	1.285838321
1	150.34	150340	930.5645	4656.419	4656.419	930.5645	5.003864858	5.316789345		1	145	1.30318131
1	150.616	150616	846.3786	3835.074	3835.074	846.3786	4.531156624	5.067136095		1	145.25	1.315106483
1	150.754	150754	788.5389	4158.495	4158.495	788.5389	5.273671343	4.978170699		1	145.5	1.323198299
1	150.964	150964	1135.464	6054.977	6054.977	1135.464	5.332601474	4.894554772		1	145.75	1.325456457
1	151.12	151120	1204.218	5863.416	5863.416	1204.218	4.869065236	4.853643164		1	146	1.323010281
1	151.365	151365	1286.718	5313.906	5313.906	1286.718	4.129813992	4.815995924		1	146.25	1.314428692
1	151.546	151546	944.0327	4136.566	4136.566	944.0327	4.381803724	4.801678058		1	146.5	1.307733005
1	151.765	151765	935.1469	5547.157	5547.157	935.1469	5.931856268	4.80918371		1	146.75	1.301443065
1	152.201	152201	976.0584	4926.615	4926.615	976.0584	5.04745925	4.91532483		1	147	1.292872444
1	152.366	152366	926.5811	4369.437	4369.437	926.5811	4.715655219	4.973299685		1	147.25	1.286810268
1	152.547	152547	719.0593	3270.897	3270.897	719.0593	4.548855706	5.065232074		1	147.5	1.293226408
1	153	153000	666.1662	3511.128	3511.128	666.1662	5.270648676	5.40846407		1	147.75	1.308153388
1	153.409	153409	205.9165	1188.672	1188.672	205.9165	5.772592289	5.624873625		1	148	1.326166542
1	153.642	153642	722.0556	4597.944	4597.944	722.0556	6.367853113	5.618224408		1	148.25	1.349336077
1	153.883	153883	927.5174	5349.184	5349.184	927.5174	5.767206092	5.548791379		1	148.5	1.383599833
1	154.24	154240	914.4985	5616.477	5616.477	914.4985	6.141592359	5.487760151		1	148.75	1.412566732
1	154.531	154531	736.3918	3667.017	3667.017	736.3918	4.979709171	5.416313869		1	149	1.432673003
1	154.679	154679	854.7075	4206.308	4206.308	854.7075	4.921342097	5.355066249		1	149.25	1.429145626
1	154.956	154956	1099.793	5341.241	5341.241	1099.793	4.856587558	5.343055799		1	149.5	1.418776649
1	155.152	155152	771.1117	4190.603	4190.603	771.1117	5.434495417	5.475151489		1	149.75	1.403898711
1	155.293	155293	407.3175	2415.423	2415.423	407.3175	5.930074205	5.608699158		1	150	1.380401539
1	155.481	155481	804.3792	4070.524	4070.524	804.3792	5.060454074	5.782530461		1	150.25	1.360408378
1	155.813	155813	669.8999	3869.507	3869.507	669.8999	5.776246571	6.245584168		1	150.5	1.343526238
1	155.959	155959	753.8412	5348.505	5348.505	753.8412	7.095002237	6.502243		1	150.75	1.328992787
1	156.232	156232	728.5144	5735.773	5735.773	728.5144	7.873245882	6.888126453		1	151	1.321727652
1	156.414	156414	723.9037	5085.591	5085.591	723.9037	7.025231395	7.076487874		1	151.25	1.317819426
1	156.611	156611	615.4569	4320.306	4320.306	615.4569	7.019672702	7.28848272		1	151.5	1.315665753
1	156.971	156971	936.7367	6888.782	6888.782	936.7367	7.35402168	7.553600946		1	151.75	1.315920452
1	157.22	157220	861.6097	6296.218	6296.218	861.6097	7.307505939	7.588240055		1	152	1.320305492
1	157.409	157409	674.4426	5726.264	5726.264	674.4426	8.490365229	7.563902173		1	152.25	1.325330599
1	157.766	157766	1529.534	9366.661	9366.661	1529.534	6.123865831	7.442128848		1	152.5	1.333597184
1	157.944	157944	828.9073	6826.676	6826.676	828.9073	8.235753262	7.383831793		1	152.75	1.347095125
1	158.186	158186	800.9922	5811.696	5811.696	800.9922	7.255621216	7.277752396		1	153	1.361484863
1	158.325	158325	660.023	4594.749	4594.749	660.023	6.961498311	7.145514378		1	153.25	1.371533715
1	158.598	158598	967.6265	5884.44	5884.44	967.6265	6.081313399	6.760373143		1	153.5	1.377727507
1	158.966	158966	1163.513	8024.257	8024.257	1163.513	6.896577004	6.071346228		1	153.75	1.375055945
1	159.128	159128	1200.322	8239.339	8239.339	1200.322	6.86427392	5.695603096		1	154	1.370625594
1	159.499	159499	1268.57	5991.069	5991.069	1268.57	4.722694845	4.674145071		1	154.25	1.367322212
1	159.769	159769	2252.138	7597.617	7597.617	2252.138	3.37351308	3.793350131		1	154.5	1.362659378
1	160.004	160004	2084.498	5268.146	5268.146	2084.498	2.52729722	2.927892151		1	154.75	1.357194543
1	160.192	160192	1978.001	4483.431	4483.431	1978.001	2.266647489	2.22211007		1	155	1.358768739
1	166.141	166141	2831.557	5868.635	5868.635	2831.557	2.072582328	2.626843747		1	155.25	1.373602145
1	166.406	166406	1769.89	5826.701	5826.701	1769.89	3.292126064	3.555872049		1	155.5	1.391914579
1	166.6	166600	1775.473	6776.474	6776.474	1775.473	3.816714757	4.221141768		1	155.75	1.418403033
1	166.755	166755	1091.777	5378.45	5378.45	1091.777	4.92632653	4.695859525		1	156	1.448978164
1	166.934	166934	1001.339	6303.411	6303.411	1001.339	6.294982019	5.181993425		1	156.25	1.475305142
1	167.138	167138	1220.429	7155.808	7155.808	1220.429	5.863354607	5.639143985		1	156.5	1.495229558
1	167.374	167374	984.8639	6181.392	6181.392	984.8639	6.276392098	6.043704349		1	156.75	1.512080035
1	167.71	167710	867.2918	6338.845	6338.845	867.2918	7.308780044	6.466284637		1	157	1.524750326
1	168.001	168001	886.073	6000.054	6000.054	886.073	6.771512054	6.555846056		1	157.25	1.526781803
1	168.159	168159	1000.293	6483.102	6483.102	1000.293	6.481203008	6.510205881		1	157.5	1.522868379
1	168.332	168332	698.9049	5174.02	5174.02	698.9049	7.403038668	6.491497084		1	157.75	1.516390285
1	168.621	168621	683.1051	4416.099	4416.099	683.1051	6.464743127	6.411971645		1	158	1.509682273
1	169.027	169027	841.4932	3750.146	3750.146	841.4932	4.456537498	6.176476266		1	158.25	1.498863196
1	169.276	169276	1197.836	6177.621	6177.621	1197.836	5.157317863	6.196069346		1	158.5	1.474687789
1	169.465	169465	1030.776	6533.697	6533.697	1030.776	6.338619642	6.391952525		1	158.75	1.442564969
1	169.771	169771	704.8095	4921.421	4921.421	704.8095	6.982625802	6.91883685		1	159	1.40585113
1	170.117	170117	564.2333	4970.676	4970.676	564.2333	8.809611202	7.429357015		1	159.25	1.357780861
1	170.26	170260	721.9693	5633.628	5633.628	721.9693	7.80314066	7.564153565		1	159.5	1.305453245
1	170.526	170526	712.5625	5205.846	5205.846	712.5625	7.305809666	7.829193129		1	159.75	1.243498528
1	170.716	170716	550.6178	4956.788	4956.788	550.6178	9.002229859	7.983870905		1	160	1.174163055
1	171.049	171049	1025.259	8353.019	8353.019	1025.259	8.147228164	7.973944287		1	160.25	1.119727793
1	171.32	171320	888.5717	7037.191	7037.191	888.5717	7.919665909	7.867007935		1	160.5	1.121019871
1	171.474	171474	707.4149	5348.248	5348.248	707.4149	7.5602705	7.88757271		1	160.75	1.122311949
1	171.679	171679	785.5139	5717.768	5717.768	785.5139	7.279015686	7.952501576		1	161	1.123604026
1	171.844	171844	1000.603	7470.836	7470.836	1000.603	7.466333801	7.99558301		1	161.25	1.124896104
1	172.079	172079	938.7279	7578.962	7578.962	938.7279	8.073651587	8.145386332		1	161.5	1.126188182
1	172.342	172342	836.9994	8237.759	8237.759	836.9994	9.842013029	8.550350706		1	161.75	1.12748026
1	172.71	172710	957.4034	7899.052	7899.052	957.4034	8.250495037	9.332221767		1	162	1.128772338
1	172.912	172912	754.5242	6694.449	6694.449	754.5242	8.872411249	9.713292329		1	162.25	1.130064416
1	173.253	173253	749.9931	9207.112	9207.112	749.9931	12.27626227	10.52401116		1	162.5	1.131356494
1	173.464	173464	1259.667	11308.67	11308.67	1259.667	8.977507548	11.03865222		1	162.75	1.132648572
1	173.619	173619	701.7471	8813.38	8813.38	701.7471	12.5591969	11.26893382		1	163	1.13394065
1	173.917	173917	694.8473	7450.857	7450.857	694.8473	10.72301353	11.52842161		1	163.25	1.135232728
1	174.183	174183	540.1149	6688.922	6688.922	540.1149	12.3842575	11.61922389		1	163.5	1.136524806
1	174.351	174351	494.2172	5868.783	5868.783	494.2172	11.87490642	11.51715133		1	163.75	1.137816884
1	174.748	174748	630.9637	8060.463	8060.463	630.9637	12.77484426	10.62106412		1	164	1.139108962
1	174.913	174913	817.891	8239.568	8239.568	817.891	10.07416392	10.11253454		1	164.25	1.140401039
1	175.099	175099	576.2079	5483.732	5483.732	576.2079	9.516933038	9.569374156		1	164.5	1.141693117
1	175.339	175339	909.9051	7448.118	7448.118	909.9051	8.185598696	8.578199872		1	164.75	1.142985195
1	175.517	175517	587.7404	4280.235	4280.235	587.7404	7.282526435	7.583245515		1	165	1.144277273
1	175.949	175949	1024.368	5802.321	5802.321	1024.368	5.664293496	5.645106452		1	165.25	1.145569351
1	176.407	176407	1323.38	4983.04	4983.04	1323.38	3.765388626	5.12892743		1	165.5	1.146861429
1	176.603	176603	1243.371	4099.523	4099.523	1243.371	3.2971036	5.15201428		1	165.75	1.148153507
1	177.113	177113	1745.795	8784.303	8784.303	1745.795	5.031692152	5.809241085		1	166	1.149445585
1	177.285	177285	1266.527	7082.94	7082.94	1266.527	5.592411374	6.403425539		1	166.25	1.179203371
1	177.542	177542	1417.093	10181.26	10181.26	1417.093	7.18460962	7.715948813		1	166.5	1.245237196
1	177.719	177719	793.5437	8534.986	8534.986	793.5437	10.75553369	8.453211708		1	166.75	1.306187325
1	177.911	177911	949.3178	8637.782	8637.782	949.3178	9.098936099	9.132565994		1	167	1.355516235
1	178.25	178250	507.8788	5940.624	5940.624	507.8788	11.69693242	10.4711729		1	167.25	1.393594067
1	178.467	178467	1040.533	11154.52	11154.52	1040.533	10.720006	11.0919585		1	167.5	1.42178024
1	178.619	178619	721.4131	8319.107	8319.107	721.4131	11.53168275	11.37693443		1	167.75	1.442779226
1	178.768	178768	828.1268	8721.558	8721.558	828.1268	10.53166979	11.60752253		1	168	1.448624318
1	179.16	179160	755.1545	8597.402	8597.402	755.1545	11.38495765	11.84151743		1	168.25	1.444432972
1	179.455	179455	757.4393	8511.797	8511.797	757.4393	11.2375962	11.55587014		1	168.5	1.440247429
1	179.603	179603	869.6712	10427.54	10427.54	869.6712	11.99020963	11.30025812		1	168.75	1.432033832
1	179.758	179758	845.7117	10880.37	10880.37	845.7117	12.8653417	10.98780301		1	169	1.421017939
1	180.043	180043	883.8918	9321.09	9321.09	883.8918	10.54551021	10.00222111		1	169.25	1.421161227
1	180.213	180213	941.3255	8399.631	8399.631	941.3255	8.923195005	9.205075602		1	169.5	1.440775345
1	180.536	180536	944.073	7017.536	7017.536	944.073	7.433255691	7.816998468		1	169.75	1.473476055
1	180.674	180674	854.6711	6313.302	6313.302	854.6711	7.386820497	7.361242575		1	170	1.501891126
1	180.922	180922	1245.859	7718.734	7718.734	1245.859	6.195511691	6.584914748		1	170.25	1.524529415
1	181.067	181067	1178.219	5938.711	5938.711	1178.219	5.040413539	6.17893274		1	170.5	1.543411684
1	181.321	181321	1482.754	6474.744	6474.744	1482.754	4.366701422	5.585449615		1	170.75	1.557053054
1	181.497	181497	1131.876	5915.625	5915.625	1131.876	5.22638964	5.235913246		1	171	1.556486919
1	181.679	181679	1330.637	7752.162	7752.162	1330.637	5.825902932	4.894000545		1	171.25	1.550350701
1	181.992	181992	1049.891	6473.06	6473.06	1049.891	6.165459081	4.396593662		1	171.5	1.550440168
1	182.298	182298	2433.778	11565.25	11565.25	2433.778	4.751974091	4.026034886		1	171.75	1.5561553
1	182.441	182441	2106.758	7860.799	7860.799	2106.758	3.731230165	3.867210305		1	172	1.565574205
1	182.59	182590	2070.543	5081.974	5081.974	2070.543	2.454416064	3.70776986		1	172.25	1.58940217
1	182.991	182991	1896.676	5227.514	5227.514	1896.676	2.756144961	3.347892562		1	172.5	1.625665273
1	183.527	183527	2060.692	5067.954	5067.954	2060.692	2.459345696	3.060877162		1	172.75	1.66529224
1	183.853	183853	1382.33	4339.635	4339.635	1382.33	3.139362526	3.149597505		1	173	1.704402091
1	184.01	184010	1488.203	5017.514	5017.514	1488.203	3.371525256	3.244746944		1	173.25	1.749554321
1	184.21	184210	1036.94	3788.144	3788.144	1036.94	3.653194978	3.309490881		1	173.5	1.793254798
1	184.441	184441	1014.051	4131.667	4131.667	1014.051	4.074417362	3.337224873		1	173.75	1.815351005
1	184.951	184951	631.639	2116.687	2116.687	631.639	3.351102449	3.458061973		1	174	1.828550274
1	185.284	185284	740.9354	2651.025	2651.025	740.9354	3.577943502	3.452635355		1	174.25	1.830203441
1	185.483	185483	947.5746	3317.317	3317.317	947.5746	3.500850487	3.37857222		1	174.5	1.799993007
1	185.656	185656	981.1081	2918.613	2918.613	981.1081	2.974812867	3.288028575		1	174.75	1.757000684
1	185.903	185903	1073.111	3224.912	3224.912	1073.111	3.005198903	3.164495476		1	175	1.699537605
1	186.157	186157	933.8501	2810.294	2810.294	933.8501	3.009363066	3.025549448		1	175.25	1.630201625
1	186.472	186472	975.3714	2676.199	2676.199	975.3714	2.74377432	2.808087274		1	175.5	1.533914496
1	186.672	186672	1017.721	2874.492	2874.492	1017.721	2.824440097	2.684613589		1	175.75	1.447284898
1	186.886	186886	1153.317	2933.217	2933.217	1153.317	2.543287752	2.555539143		1	176	1.375095357
1	187.252	187252	1187.415	2772.776	2772.776	1187.415	2.33513641	2.337613748		1	176.25	1.353691197
1	187.397	187397	1672.068	3338.468	3338.468	1672.068	1.996610186	2.282430072		1	176.5	1.341081559
1	187.755	187755	1412.494	3089.367	3089.367	1412.494	2.187171769	2.229391169		1	176.75	1.356394043
1	187.917	187917	1446.619	2947.759	2947.759	1446.619	2.037688569	2.230718103		1	177	1.380868238
1	189.742	189742	3585.457	11144.26	11144.26	3585.457	3.108183978	2.321227446		1	177.25	1.427883706
1	189.932	189932	2675.587	6214.248	6214.248	2675.587	2.322573701	2.198706608		1	177.5	1.520482184
1	190.077	190077	2699.753	5908.855	5908.855	2699.753	2.188665037	2.058546146		1	177.75	1.601116917
1	190.409	190409	1083.197	1887.749	1887.749	1083.197	1.742756858	1.78009328		1	178	1.671089896
1	190.562	190562	1011.69	1819.743	1819.743	1011.69	1.79871601	1.69765567		1	178.25	1.746082199
1	190.83	190830	519.7261	760.4721	760.4721	519.7261	1.463217068	1.523525975		1	178.5	1.797941282
1	191.162	191162	447.4033	473.3688	473.3688	447.4033	1.058036005	1.349710893		1	178.75	1.830290793
1	191.466	191466	606.9074	563.764	563.764	606.9074	0.928912714	1.349525877		1	179	1.842927328
1	191.693	191693	600.0242	688.0531	688.0531	600.0242	1.146708916	1.41740975		1	179.25	1.843562523
1	191.84	191840	678.7814	715.0891	715.0891	678.7814	1.053489533	1.456326293		1	179.5	1.822578958
1	192.001	192001	407.0766	291.0099	291.0099	407.0766	0.714877495	1.539300541		1	179.75	1.786553983
1	192.237	192237	809.3346	665.0582	665.0582	809.3346	0.821734546	1.734345333		1	180	1.721753863
1	192.384	192384	845.2799	741.3325	741.3325	845.2799	0.87702606	1.808356509		1	180.25	1.637821809
1	192.546	192546	2351.797	16025.04	16025.04	2351.797	6.813955456	1.842242584		1	180.5	1.556205978
1	192.821	192821	837.2833	912.3575	912.3575	837.2833	1.089664036	1.885632152		1	180.75	1.491758017
1	193.22	193220	498.8646	616.4226	616.4226	498.8646	1.235651117	1.862690136		1	181	1.434265557
1	193.611	193611	651.5707	792.0431	792.0431	651.5707	1.215590419	1.522012495		1	181.25	1.387532362
1	193.813	193813	637.9773	629.3246	629.3246	637.9773	0.986437292	1.284101635		1	181.5	1.347948602
1	194.018	194018	836.9074	1094.059	1094.059	836.9074	1.307264101	1.119958827		1	181.75	1.313831413
1	194.279	194279	666.2934	740.8354	740.8354	666.2934	1.111875639	1.043324139		1	182	1.283880445
1	194.508	194508	733.8059	864.836	864.836	733.8059	1.178562342	1.015921724		1	182.25	1.260881972
1	194.667	194667	733.6597	692.257	692.257	733.6597	0.943566888	0.995761143		1	182.5	1.239604792
1	195.007	195007	662.2219	551.0959	551.0959	662.2219	0.8321922	0.967724875		1	182.75	1.221380511
1	195.154	195154	693.0325	664.2193	664.2193	693.0325	0.958424461	0.966287511		1	183	1.204583918
1	195.63	195630	674.5228	587.9128	587.9128	674.5228	0.871598114	0.950679357		1	183.25	1.194414321
1	195.811	195811	642.8519	849.7821	849.7821	642.8519	1.321894047	0.932168826		1	183.5	1.184244724
1	196.008	196008	969.2414	923.7838	923.7838	969.2414	0.953099816	0.91325205		1	183.75	1.187756757
1	196.175	196175	680.7862	529.6867	529.6867	680.7862	0.778051465	0.897034856		1	184	1.196653996
1	196.563	196563	675.6085	456.1706	456.1706	675.6085	0.675199616	0.823214726		1	184.25	1.202397598
1	196.754	196754	634.6305	534.7139	534.7139	634.6305	0.842559411	0.785020076		1	184.5	1.205201588
1	196.92	196920	859.9915	757.8996	757.8996	859.9915	0.881287315	0.767332305		1	184.75	1.20970139
1	197.117	197117	812.1104	749.1203	749.1203	812.1104	0.922436531	0.695064328		1	185	1.213258571
1	197.254	197254	850.4866	527.4917	527.4917	850.4866	0.620223411	0.62411082		1	185.25	1.21294908
1	197.432	197432	702.8887	440.2037	440.2037	702.8887	0.626277958	0.609869075		1	185.5	1.206604754
1	197.73	197730	152.3247	136.2483	136.2483	152.3247	0.894459664	0.830454252		1	185.75	1.196830961
1	198.003	198003	856.5805	685.5998	685.5998	856.5805	0.800391557	1.169999086		1	186	1.186986999
1	198.417	198417	1098.899	671.2908	671.2908	1098.899	0.610875795	1.757550612		1	186.25	1.175585378
1	198.619	198619	9.800551	18.66263	18.66263	9.800551	1.904242935	2.184287325		1	186.5	1.162629607
1	198.759	198759	1142.384	889.4586	889.4586	1142.384	0.778598615	2.535245217		1	186.75	1.150988985
1	198.901	198901	394.7469	844.2388	844.2388	394.7469	2.1386838	2.787113806		1	187	1.139601042
1	199.146	199146	6.7853	47.01392	47.01392	6.7853	6.928790179	3.026516424		1	187.25	1.12829293
1	199.31	199310	7.050723	32.13455	32.13455	7.050723	4.5576248	3.157150881		1	187.5	1.122851106
1	199.576	199576	9.984413	30.14214	30.14214	9.984413	3.01891959	3.325270205		1	187.75	1.120037425
1	199.729	199729	6.806876	18.87074	18.87074	6.806876	2.772305533	3.338755527		1	188	1.120394658
1	200.086	200086	7.146719	19.69732	19.69732	7.146719	2.756134668	3.066538643		1	188.25	1.121336534
1	200.353	200353	19.86964	22.06154	22.06154	19.86964	1.110314027	2.91173118		1	188.5	1.12227841
1	200.514	200514	7.286528	20.52604	20.52604	7.286528	2.816984989	2.899007705		1	188.75	1.123220286
1	200.883	200883	6.596233	18.1188	18.1188	6.596233	2.746840507	2.941514357		1	189	1.124162163
1	201.043	201043	18.34818	108.2994	108.2994	18.34818	5.902460081	3.029861444		1	189.25	1.125104039
1	201.236	201236	6.35532	17.90312	17.90312	6.35532	2.817028883	3.321238816		1	189.5	1.126045915
1	201.375	201375	6.752603	19.73715	19.73715	6.752603	2.922895067	3.600138607		1	189.75	1.126565757
1	201.597	201597	6.632457	23.79835	23.79835	6.632457	3.588164989	3.832721114		1	190	1.112656823
1	201.766	201766	6.940081	19.45709	19.45709	6.940081	2.803582552	3.801335272		1	190.25	1.095980043
1	202.009	202009	6.640436	18.19796	18.19796	6.640436	2.74047668	3.688151863		1	190.5	1.082124706
1	202.179	202179	6.456942	25.0845	25.0845	6.456942	3.884888543	3.519119948		1	190.75	1.07030757
1	202.393	202393	6.476488	67.89833	67.89833	6.476488	10.48381932	3.200562072		1	191	1.059597729
1	202.726	202726	757.7523	446.0208	446.0208	757.7523	0.588610289	2.513888321		1	191.25	1.053150666
1	202.94	202940	593.6166	270.547	270.547	593.6166	0.455760503	1.934642371		1	191.5	1.053913081
1	203.187	203187	1016.127	716.5707	716.5707	1016.127	0.705197972	1.215281551		1	191.75	1.059443939
1	222.967	222967	1018.88	941.2768	941.2768	1018.88	0.923834799	1.633992542		1	192	1.067518086
1	225.052	225052	2441.663	10610.99	10610.99	2441.663	4.345804478	2.15837534		1	192.25	1.082871366
1	227.155	227155	50.06462	88.56247	88.56247	50.06462	1.768963192	2.141154317		1	192.5	1.089839798
1	227.296	227296	223.8055	197.7807	197.7807	223.8055	0.883716888	2.139310687		1	192.75	1.093015901
1	227.433	227433	6.437381	18.13713	18.13713	6.437381	2.817470335	2.137374833		1	193	1.093085039
1	229.526	229526	7.877504	19.57461	19.57461	7.877504	2.484874651	2.094483315		1	193.25	1.090138391
1	229.802	229802	70.53366	107.5766	107.5766	70.53366	1.525181027	2.087147263		1	193.5	1.073590974
1	230.056	230056	85.64602	193.1019	193.1019	85.64602	2.254651179	2.080081323		1	193.75	1.053807339
2	8.282	8282	8683.752	11115.79	11115.79	8683.752	1.280067648	1.698753361		1	194	1.036796099
2	8.619	8619	2175.842	3989.766	3989.766	2175.842	1.833665312	1.666760293		1	194.25	1.030526395
2	8.802	8802	2360.2	4385.904	4385.904	2360.2	1.858276417	1.639432237		1	194.5	1.027870592
2	9.057	9057	3584.836	6476.846	6476.846	3584.836	1.806734255	1.593276912		1	194.75	1.025746409
2	9.526	9526	2844.153	4470.005	4470.005	2844.153	1.571647165	1.496631258		1	195	1.024180363
2	9.79	9790	1484.934	2569.67	2569.67	1484.934	1.730494419	1.438831126		1	195.25	1.023788189
2	9.988	9988	1836.717	2253.166	2253.166	1836.717	1.226735529	1.387643323		1	195.5	1.023165447
2	10.155	10155	1405.978	1913.813	1913.813	1405.978	1.361196975	1.338348621		1	195.75	1.021909345
2	10.392	10392	1365.528	1507.71	1507.71	1365.528	1.104122361	1.273456746		1	196	1.020056749
2	10.831	10831	1057.688	1074.959	1074.959	1057.688	1.016329012	1.141177454		1	196.25	1.017682429
2	11.171	11171	965.0745	980.73	980.73	965.0745	1.016222064	1.052266057		1	196.5	1.01406911
2	11.589	11589	848.9275	999.3845	999.3845	848.9275	1.17723186	1.019463576		1	196.75	1.010317796
2	11.771	11771	924.1464	989.026	989.026	924.1464	1.070204894	1.013552906		1	197	1.006683924
2	11.934	11934	756.1301	650.4815	650.4815	756.1301	0.860277219	1.001224078		1	197.25	0.998190659
2	12.113	12113	940.6562	842.4102	842.4102	940.6562	0.89555589	0.983063976		1	197.5	1.00077516
2	12.43	12430	835.9128	938.6257	938.6257	835.9128	1.122875137	0.955226904		1	197.75	1.015598194
2	12.642	12642	1000.388	947.1251	947.1251	1000.388	0.946757758	0.935647852		1	198	1.039219168
2	13.062	13062	780.2477	732.27	732.27	780.2477	0.938509655	0.881073632		1	198.25	1.066132297
2	13.231	13231	598.3764	505.0022	505.0022	598.3764	0.843954073	0.857634252		1	198.5	1.097457156
2	13.529	13529	724.1566	540.2989	540.2989	724.1566	0.746107817	0.826113665		1	198.75	1.141501949
2	13.82	13820	707.5186	570.2677	570.2677	707.5186	0.806010895	0.801580157		1	199	1.169698389
2	14.048	14048	997.8992	690.3207	690.3207	997.8992	0.691773979	0.786812859		1	199.25	1.186829321
2	14.219	14219	939.4178	711.9943	711.9943	939.4178	0.757910165	0.787196756		1	199.5	1.199582485
2	14.55	14550	1037.008	1032.229	1032.229	1037.008	0.99539155	0.807269161		1	199.75	1.203039476
2	14.744	14744	894.5168	700.7542	700.7542	894.5168	0.783388529	0.814513471		1	200	1.188558089
2	14.912	14912	1131.444	842.0743	842.0743	1131.444	0.74424744	0.817430125		1	200.25	1.17635299
2	15.211	15211	777.8374	619.265	619.265	777.8374	0.796136828	0.825434707		1	200.5	1.170933766
2	15.383	15383	883.0571	753.1186	753.1186	883.0571	0.852853796	0.825890835		1	200.75	1.172914935
2	15.633	15633	736.3686	649.0941	649.0941	736.3686	0.881479873	0.813767073		1	201	1.178986547
2	15.814	15814	694.3846	583.9611	583.9611	694.3846	0.840976456	0.801066338		1	201.25	1.205059179
2	16.047	16047	836.5588	674.0902	674.0902	836.5588	0.805789384	0.792182456		1	201.5	1.234060821
2	16.354	16354	484.3654	338.9358	338.9358	484.3654	0.699752294	0.795238871		1	201.75	1.239622305
2	16.596	16596	672.3057	461.5095	461.5095	672.3057	0.686457812	0.797614404		1	202	1.231116854
2	16.797	16797	812.4457	604.5529	604.5529	812.4457	0.744114837	0.799233591		1	202.25	1.209928701
2	17.065	17065	953.8126	820.2039	820.2039	953.8126	0.859921435	0.804098676		1	202.5	1.176996294
2	17.503	17503	722.1429	720.0088	720.0088	722.1429	0.997044768	0.809480574		1	202.75	1.136658503
2	17.687	17687	1068.11	990.9759	990.9759	1068.11	0.927784498	0.814234787		1	203	1.084315365
2	17.978	17978	1198.908	745.9658	745.9658	1198.908	0.622204373	0.822214098		1	203.25	1.04304389
2	18.141	18141	956.2795	707.0022	707.0022	956.2795	0.739325898	0.816526091		1	203.5	1.043445913
2	18.535	18535	882.9951	752.6981	752.6981	882.9951	0.85243746	0.78471523		1	203.75	1.043847937
2	19.008	19008	903.4025	741.0858	741.0858	903.4025	0.820327373	0.747966648		1	204	1.04424996
2	19.208	19208	774.6342	534.5891	534.5891	774.6342	0.690118123	0.743060151		1	204.25	1.044651984
2	19.537	19537	1048.138	845.0605	845.0605	1048.138	0.806249273	0.739741978		1	204.5	1.045054007
2	19.869	19869	879.6022	533.4366	533.4366	879.6022	0.606452098	0.736020472		1	204.75	1.045456031
2	20.086	20086	767.0542	561.4572	561.4572	767.0542	0.731965486	0.73437638		1	205	1.045858054
2	20.279	20279	482.1674	333.9106	333.9106	482.1674	0.692520067	0.731112055		1	205.25	1.046260078
2	20.462	20462	692.6359	595.5998	595.5998	692.6359	0.859903161	0.716488605		1	205.5	1.046662101
2	20.628	20628	869.7488	628.6424	628.6424	869.7488	0.722786165	0.69788433		1	205.75	1.047064125
2	20.792	20792	945.2147	656.97	656.97	945.2147	0.695048437	0.691296509		1	206	1.047466148
2	21.067	21067	838.6938	589.3349	589.3349	838.6938	0.702681837	0.705313343		1	206.25	1.047868172
2	21.262	21262	598.3597	510.5283	510.5283	598.3597	0.853213042	0.721340935		1	206.5	1.048270195
2	21.516	21516	1190.221	712.9354	712.9354	1190.221	0.598994136	0.746965633		1	206.75	1.048672218
2	21.824	21824	926.8899	533.7643	533.7643	926.8899	0.575865915	0.820280849		1	207	1.049074242
2	22.018	22018	1064.084	822.6499	822.6499	1064.084	0.773106165	0.85893212		1	207.25	1.049476265
2	22.471	22471	980.0933	662.7271	662.7271	980.0933	0.676187767	0.913732116		1	207.5	1.049878289
2	22.751	22751	2980.748	5638.917	5638.917	2980.748	1.891779178	0.940520565		1	207.75	1.050280312
2	22.961	22961	920.9535	877.4172	877.4172	920.9535	0.952726929	0.942579917		1	208	1.050682336
2	23.28	23280	901.5088	691.1825	691.1825	901.5088	0.766695234	0.891057665		1	208.25	1.051084359
2	23.5	23500	804.5882	518.0437	518.0437	804.5882	0.643861916	0.834797507		1	208.5	1.051486383
2	23.774	23774	1256.368	810.0756	810.0756	1256.368	0.644775734	0.781645986		1	208.75	1.051888406
2	24.12	24120	736.9687	466.6996	466.6996	736.9687	0.633269228	0.713511942		1	209	1.05229043
2	24.308	24308	733.7321	543.0682	543.0682	733.7321	0.740145075	0.669566934		1	209.25	1.052692453
2	24.599	24599	1153.394	689.2909	689.2909	1153.394	0.597619634	0.631285471		1	209.5	1.053094477
2	24.829	24829	744.7964	486.4041	486.4041	744.7964	0.653069886	0.656918207		1	209.75	1.0534965
2	25.071	25071	766.9394	527.0004	527.0004	766.9394	0.687147381	0.693450123		1	210	1.053898524
2	25.416	25416	610.9491	395.952	395.952	610.9491	0.64809327	0.739413815		1	210.25	1.054300547
2	25.663	25663	719.3577	601.3874	601.3874	719.3577	0.836006065	0.784053457		1	210.5	1.05470257
2	25.904	25904	907.7626	744.4556	744.4556	907.7626	0.82009944	0.811031699		1	210.75	1.055104594
2	26.191	26191	806.3774	805.3749	805.3749	806.3774	0.998756786	0.81580506		1	211	1.055506617
2	26.628	26628	914.2395	882.2189	882.2189	914.2395	0.964975698	0.805075431		1	211.25	1.055908641
2	26.891	26891	977.7731	622.6062	622.6062	977.7731	0.636759387	0.800202036		1	211.5	1.056310664
2	27.223	27223	629.2636	429.9507	429.9507	629.2636	0.683260084	0.779938693		1	211.75	1.056712688
2	27.615	27615	750.9536	650.2833	650.2833	750.9536	0.865943382	0.75544624		1	212	1.057114711
2	27.79	27790	721.9032	484.1209	484.1209	721.9032	0.670617473	0.765214496		1	212.25	1.057516735
2	28.099	28099	884.1465	665.003	665.003	884.1465	0.752141189	0.803226011		1	212.5	1.057918758
2	28.312	28312	984.6559	579.7521	579.7521	984.6559	0.588786499	0.840000259		1	212.75	1.058320782
2	28.533	28533	1096.98	933.3942	933.3942	1096.98	0.850876224	0.89024826		1	213	1.058722805
2	28.709	28709	1522.466	1448.758	1448.758	1522.466	0.951586439	0.936691719		1	213.25	1.059124829
2	29.063	29063	1491.088	1419.087	1419.087	1491.088	0.951712441	1.048956518		1	213.5	1.059526852
2	29.6	29600	1800.367	2607.653	2607.653	1800.367	1.448400798	1.253779965		1	213.75	1.059928876
2	35.567	35567	6023.072	11057.78	11057.78	6023.072	1.835903672	1.848718719		1	214	1.060330899
2	35.788	35788	1750.762	2596.356	2596.356	1750.762	1.482986265	1.696251233		1	214.25	1.060732922
2	36.21	36210	1775.006	3412.647	3412.647	1775.006	1.922611529	1.433249671		1	214.5	1.061134946
2	36.473	36473	1789.512	2098.836	2098.836	1789.512	1.172853828	1.288022986		1	214.75	1.061536969
2	36.683	36683	1374.92	1544.272	1544.272	1374.92	1.123172257	1.182432536		1	215	1.061938993
2	36.928	36928	1174.604	1095.921	1095.921	1174.604	0.933013169	1.070889985		1	215.25	1.062341016
2	37.164	37164	666.0053	687.3129	687.3129	666.0053	1.031993139	0.973877674		1	215.5	1.06274304
2	37.399	37399	914.7401	887.6973	887.6973	914.7401	0.97043663	0.887525737		1	215.75	1.063145063
2	37.712	37712	692.6344	481.2566	481.2566	692.6344	0.694820529	0.792083561		1	216	1.063547087
2	37.919	37919	596.3735	439.8606	439.8606	596.3735	0.737558929	0.748320713		1	216.25	1.06394911
2	38.153	38153	791.2836	575.9875	575.9875	791.2836	0.727915377	0.718133755		1	216.5	1.064351134
2	38.543	38543	860.7683	563.0571	563.0571	860.7683	0.654133174	0.681373285		1	216.75	1.064753157
2	38.763	38763	1163.002	675.1402	675.1402	1163.002	0.580515081	0.669023442		1	217	1.065155181
2	38.964	38964	1539.171	937.3258	937.3258	1539.171	0.608980938	0.669598211		1	217.25	1.065557204
2	39.2	39200	913.5048	797.4754	797.4754	913.5048	0.872984357	0.66717079		1	217.5	1.065959227
2	39.564	39564	770.8235	512.2512	512.2512	770.8235	0.664550575	0.652669476		1	217.75	1.066361251
2	39.987	39987	667.9041	439.6245	439.6245	667.9041	0.658215004	0.647411846		1	218	1.066763274
2	40.184	40184	715.919	501.8727	501.8727	715.919	0.70101883	0.649143481		1	218.25	1.067165298
2	40.42	40420	818.5084	590.6989	590.6989	818.5084	0.721677261	0.651955988		1	218.5	1.067567321
2	40.66	40660	830.8547	324.2571	324.2571	830.8547	0.390269321	0.65988796		1	218.75	1.067969345
2	40.851	40851	770.7876	438.8867	438.8867	770.7876	0.569400312	0.672528379		1	219	1.068371368
2	41.293	41293	740.4131	726.8893	726.8893	740.4131	0.981734791	0.718253651		1	219.25	1.068773392
2	41.458	41458	762.492	538.7497	538.7497	762.492	0.706564397	0.737968202		1	219.5	1.069175415
2	41.622	41622	502.1823	392.3623	392.3623	502.1823	0.781314475	0.765555372		1	219.75	1.069577439
2	41.984	41984	679.5162	491.0764	491.0764	679.5162	0.722685346	0.851942491		1	220	1.069979462
2	42.267	42267	906.3395	790.9246	790.9246	906.3395	0.872658204	0.89856519		1	220.25	1.070381486
2	42.449	42449	1034.726	873.2615	873.2615	1034.726	0.843954342	0.912106213		1	220.5	1.070783509
2	42.676	42676	963.8015	741.6838	741.6838	963.8015	0.769539993	0.921641333		1	220.75	1.071185533
2	42.86	42860	1717.538	2524.25	2524.25	1717.538	1.469690918	0.917430959		1	221	1.071587556
2	43.205	43205	1022.062	738.1468	738.1468	1022.062	0.72221333	0.88629863		1	221.25	1.071989579
2	43.659	43659	647.8603	521.7715	521.7715	647.8603	0.80537656	0.827801454		1	221.5	1.072391603
2	43.848	43848	720.6339	552.0567	552.0567	720.6339	0.766070955	0.792421263		1	221.75	1.072793626
2	44.063	44063	798.1366	650.5309	650.5309	798.1366	0.815062108	0.737346958		1	222	1.07319565
2	44.309	44309	855.3978	453.9882	453.9882	855.3978	0.53073342	0.68712288		1	222.25	1.073597673
2	44.495	44495	943.9856	620.2942	620.2942	943.9856	0.657101337	0.664816786		1	222.5	1.073999697
2	44.685	44685	692.5485	539.9179	539.9179	692.5485	0.779610237	0.645542276		1	222.75	1.07440172
2	45.013	45013	827.5315	509.0158	509.0158	827.5315	0.615101419	0.624230823		1	223	1.075381169
2	45.221	45221	886.7373	530.1706	530.1706	886.7373	0.597889138	0.623765094		1	223.25	1.080157624
2	45.481	45481	1584.655	771.7086	771.7086	1584.655	0.486988398	0.628845952		1	223.5	1.084934079
2	45.655	45655	1061.384	658.6048	658.6048	1061.384	0.620515101	0.632785198		1	223.75	1.089710534
2	45.878	45878	1200.002	727.9669	727.9669	1200.002	0.606638072	0.64439664		1	224	1.09448699
2	46.081	46081	717.1209	609.6693	609.6693	717.1209	0.850162504	0.65451436		1	224.25	1.099263445
2	46.255	46255	737.0825	530.7264	530.7264	737.0825	0.720036631	0.664875384		1	224.5	1.1040399
2	46.518	46518	954.918	585.154	585.154	954.918	0.612779317	0.68307337		1	224.75	1.108816355
2	46.709	46709	627.4037	459.5717	459.5717	627.4037	0.732497593	0.693863179		1	225	1.11359281
2	46.973	46973	907.7531	559.0987	559.0987	907.7531	0.615914944	0.711111604		1	225.25	1.114463142
2	47.17	47170	1279.253	925.152	925.152	1279.253	0.723197053	0.721976252		1	225.5	1.114307623
2	47.472	47472	794.4557	613.9076	613.9076	794.4557	0.772739877	0.732707818		1	225.75	1.114152104
2	47.964	47964	909.8864	643.0929	643.0929	909.8864	0.706783726	0.744630847		1	226	1.113996586
2	48.177	48177	1174.555	929.1141	929.1141	1174.555	0.791034988	0.745433431		1	226.25	1.113841067
2	48.589	48589	944.3158	697.0959	697.0959	944.3158	0.738202093	0.740767103		1	226.5	1.113685548
2	48.779	48779	844.5895	717.0145	717.0145	844.5895	0.848950289	0.747587846		1	226.75	1.113530029
2	49.306	49306	1289.421	893.0503	893.0503	1289.421	0.692597918	0.806252953		1	227	1.11337451
2	49.778	49778	1172.603	835.3522	835.3522	1172.603	0.712391321	0.878226224		1	227.25	1.113183725
2	50.097	50097	1078.107	904.4709	904.4709	1078.107	0.838943537	0.921853719		1	227.5	1.11288667
2	50.66	50660	1027.494	1218.406	1218.406	1027.494	1.185803518	0.984610725		1	227.75	1.112497476
2	50.908	50908	1056.261	1135.679	1135.679	1056.261	1.075187856	1.012907072		1	228	1.112108283
2	51.08	51080	1136.618	975.4148	975.4148	1136.618	0.858172931	1.034179019		1	228.25	1.111719089
2	51.307	51307	1275.093	1969.434	1969.434	1275.093	1.544541457	1.053448065		1	228.5	1.111329896
2	51.694	51694	952.7731	919.7579	919.7579	952.7731	0.965348308	1.083970767		1	228.75	1.110940702
2	51.934	51934	909.1378	881.2355	881.2355	909.1378	0.969309053	1.112411594		1	229	1.110551509
2	52.209	52209	1078.364	1066.205	1066.205	1078.364	0.988724587	1.14093431		1	229.25	1.110162315
2	52.422	52422	988.3815	968.8012	968.8012	988.3815	0.980189532	1.17299587		1	229.5	1.109773122
2	52.585	52585	890.7451	1166.573	1166.573	890.7451	1.309659744	1.211154808		1	229.75	1.109280348
2	52.872	52872	766.4949	951.544	951.544	766.4949	1.24142248	1.298650153		1	230	1.108756918
2	53.074	53074	673.3657	864.6448	864.6448	673.3657	1.284064217	1.358442566		2	9	1.072441398
2	53.255	53255	815.6553	1377.035	1377.035	815.6553	1.688256056	1.411425811		2	9.25	1.06863637
2	53.492	53492	751.7947	1339.297	1339.297	751.7947	1.781466403	1.488839547		2	9.5	1.064722803
2	53.781	53781	688.9361	998.4989	998.4989	688.9361	1.449334561	1.578151294		2	9.75	1.060590192
2	53.97	53970	650.1402	963.7353	963.7353	650.1402	1.482349961	1.606120832		2	10	1.055767253
2	54.341	54341	939.8391	1553.784	1553.784	939.8391	1.653244688	1.648908261		2	10.25	1.050315572
2	54.654	54654	748.2072	1318.392	1318.392	748.2072	1.762068047	1.764769496		2	10.5	1.04488981
2	54.946	54946	773.8273	1484.884	1484.884	773.8273	1.918882934	1.895049321		2	10.75	1.039167246
2	55.259	55259	904.1358	1567.619	1567.619	904.1358	1.733831356	2.049302994		2	11	1.033955848
2	55.511	55511	833.0396	1672.186	1672.186	833.0396	2.007330744	2.203092556		2	11.25	1.030087873
2	55.694	55694	831.9852	1965.14	1965.14	831.9852	2.361989132	2.328539458		2	11.5	1.028597504
2	55.903	55903	638.1397	1648.394	1648.394	638.1397	2.58312404	2.457224819		2	11.75	1.027669728
2	56.173	56173	725.7609	2307.316	2307.316	725.7609	3.179168236	2.604424074		2	12	1.026172672
2	56.357	56357	763.3882	2183.361	2183.361	763.3882	2.860092676	2.704229914		2	12.25	1.024387855
2	56.549	56549	700.989	1660.068	1660.068	700.989	2.368179815	2.803006934		2	12.5	1.022695976
2	56.864	56864	730.7927	2118.176	2118.176	730.7927	2.898463545	2.935073785		2	12.75	1.020633659
2	57.104	57104	710.2106	2132.648	2132.648	710.2106	3.002838876	3.031137195		2	13	1.018165906
2	57.412	57412	710.7961	2149.196	2149.196	710.7961	3.023646303	3.167638459		2	13.25	1.015620621
2	57.626	57626	627.5076	2113.361	2113.361	627.5076	3.367865186	3.26036432		2	13.5	1.013611799
2	57.794	57794	542.9445	1790.679	1790.679	542.9445	3.298088479	3.32937045		2	13.75	1.011963366
2	58.08	58080	1020.883	3403.085	3403.085	1020.883	3.333472102	3.501091379		2	14	1.010629396
2	58.305	58305	870.1181	3267.233	3267.233	870.1181	3.754930509	3.613759007		2	14.25	1.010565196
2	58.739	58739	737.5118	2537.573	2537.573	737.5118	3.440721898	3.667211037		2	14.5	1.011716883
2	58.986	58986	1041.446	4313.943	4313.943	1041.446	4.142262777	3.670733433		2	14.75	1.01250546
2	59.165	59165	998.2128	4114.219	4114.219	998.2128	4.121585097	3.67450513		2	15	1.012898083
2	59.341	59341	899.4309	3599.438	3599.438	899.4309	4.001906094	3.647805176		2	15.25	1.013335054
2	59.624	59624	1116.668	3317.02	3317.02	1116.668	2.970462125	3.590955844		2	15.5	1.012930819
2	60.08	60080	925.1285	2702.784	2702.784	925.1285	2.921522794	3.641275479		2	15.75	1.011817169
2	60.534	60534	715.8035	2755.722	2755.722	715.8035	3.849830296	3.703225267		2	16	1.010937268
2	60.819	60819	1316.322	4198.259	4198.259	1316.322	3.189386032	3.717042874		2	16.25	1.010954664
2	61.01	61010	1609.266	5681.996	5681.996	1609.266	3.530799756	3.70983598		2	16.5	1.011142193
2	61.515	61515	959.921	4530.84	4530.84	959.921	4.720013418	3.654875773		2	16.75	1.011308023
2	61.997	61997	821.1089	3540.856	3540.856	821.1089	4.312285496	3.582239558		2	17	1.011616731
2	62.268	62268	1102.181	3847.456	3847.456	1102.181	3.490766036	3.464926121		2	17.25	1.011879055
2	62.519	62519	967.6456	3572.46	3572.46	967.6456	3.691909517	3.299846576		2	17.5	1.012112414
2	62.86	62860	761.4202	2047.514	2047.514	761.4202	2.689072341	3.196977504		2	17.75	1.012607607
2	63.063	63063	848.7892	2116.829	2116.829	848.7892	2.493939602	3.21859604		2	18	1.013024218
2	63.365	63365	934.8281	2206.7	2206.7	934.8281	2.360540938	3.276526815		2	18.25	1.011981897
2	63.734	63734	853.1491	2532.484	2532.484	853.1491	2.968395559	3.545753405		2	18.5	1.010448542
2	63.897	63897	1145.06	3991.089	3991.089	1145.06	3.485484603	3.712513002		2	18.75	1.008964932
2	64.213	64213	621.0114	2963.093	2963.093	621.0114	4.771398722	4.004750021		2	19	1.00748942
2	64.397	64397	732.8679	3371.891	3371.891	732.8679	4.600953323	4.179479761		2	19.25	1.007037294
2	64.858	64858	707.7067	3814.486	3814.486	707.7067	5.389924951	4.795356865		2	19.5	1.006845751
2	65.268	65268	721.3361	3717.955	3717.955	721.3361	5.154261654	5.193496019		2	19.75	1.006636025
2	65.445	65445	648.2524	3471.569	3471.569	648.2524	5.355273656	5.242085646		2	20	1.006459294
2	65.731	65731	869.885	4248.141	4248.141	869.885	4.883566219	5.223280349		2	20.25	1.006199077
2	66.116	66116	663.2762	3119.337	3119.337	663.2762	4.702923156	5.142183059		2	20.5	1.004727393
2	66.542	66542	746.4428	4125.434	4125.434	746.4428	5.526791872	4.951278386		2	20.75	1.003265325
2	66.717	66717	638.5077	3211.738	3211.738	638.5077	5.030069332	4.873062494		2	21	1.003942546
2	66.916	66916	793.8975	3813.944	3813.944	793.8975	4.804076093	4.805914159		2	21.25	1.005344609
2	67.236	67236	1173.186	5289.555	5289.555	1173.186	4.508709616	4.684905782		2	21.5	1.007243538
2	67.534	67534	1004.49	4327.574	4327.574	1004.49	4.308230047	4.563472312		2	21.75	1.011597546
2	67.871	67871	657.2131	2858.986	2858.986	657.2131	4.350165875	4.421962723		2	22	1.015599454
2	68.061	68061	789.2863	3448	3448	789.2863	4.368503546	4.335633193		2	22.25	1.018003917
2	68.38	68380	1096.744	4248.395	4248.395	1096.744	3.873643257	4.167092103		2	22.5	1.020245632
2	68.62	68620	1082.07	4622.011	4622.011	1082.07	4.271452863	4.019314443		2	22.75	1.022062624
2	68.878	68878	820.1812	3412.576	3412.576	820.1812	4.160758623	3.850783201		2	23	1.021747823
2	69.123	69123	923.3378	3841.435	3841.435	923.3378	4.160378791	3.687311805		2	23.25	1.018680443
2	69.487	69487	1027.647	3230.387	3230.387	1027.647	3.14347923	3.39068057		2	23.5	1.014038459
2	69.728	69728	728.3364	2059.341	2059.341	728.3364	2.827458575	3.197268547		2	23.75	1.010354384
2	69.95	69950	733.1581	2143.728	2143.728	733.1581	2.923964149	3.025224721		2	24	1.00661991
2	70.229	70229	647.0391	1769.8	1769.8	647.0391	2.735228829	2.786853806		2	24.25	1.002516355
2	70.562	70562	820.0897	2100.457	2100.457	820.0897	2.561252751	2.539709213		2	24.5	0.999567678
2	70.891	70891	596.005	1613.774	1613.774	596.005	2.707651781	2.387277633		2	24.75	0.999856721
2	71.135	71135	1089.045	2334.504	2334.504	1089.045	2.143624919	2.291904599		2	25	1.002486549
2	71.553	71553	954.5791	2005.279	2005.279	954.5791	2.100694432	2.149084929		2	25.25	1.005112404
2	71.835	71835	935.2577	1968.847	1968.847	935.2577	2.105138509	2.066532142		2	25.5	1.007945731
2	72.007	72007	1003.452	1852.069	1852.069	1003.452	1.845697652	2.008172631		2	25.75	1.010923442
2	72.239	72239	896.7569	1558.016	1558.016	896.7569	1.737389475	1.921074538		2	26	1.012354342
2	72.467	72467	877.4967	1722.149	1722.149	877.4967	1.962570344	1.838338347		2	26.25	1.012485618
2	72.654	72654	743.7555	1725.086	1725.086	743.7555	2.319426209	1.775114187		2	26.5	1.012019317
2	72.84	72840	866.0226	1422.321	1422.321	866.0226	1.642360142	1.715068516		2	26.75	1.011608835
2	73.164	73164	561.9808	814.5366	814.5366	561.9808	1.449402898	1.614428876		2	27	1.010904969
2	73.336	73336	585.6296	826.8198	826.8198	585.6296	1.411847693	1.556815109		2	27.25	1.009742861
2	73.599	73599	945.03	1272.403	1272.403	945.03	1.346415458	1.460201537		2	27.5	1.008556247
2	73.899	73899	1059.465	1595.477	1595.477	1059.465	1.505927048	1.362753085		2	27.75	1.008582852
2	74.085	74085	888.8535	1162.099	1162.099	888.8535	1.307413426	1.315691013		2	28	1.01071492
2	74.357	74357	766.2412	933.3959	933.3959	766.2412	1.218148933	1.257406881		2	28.25	1.013620529
2	74.551	74551	720.5706	1019.447	1019.447	720.5706	1.4147774	1.224212306		2	28.5	1.017680885
2	74.931	74931	1206.273	1338.682	1338.682	1206.273	1.109767026	1.187952227		2	28.75	1.022766778
2	75.148	75148	899.6432	912.2006	912.2006	899.6432	1.0139582	1.173260405		2	29	1.02878965
2	75.615	75615	900.3466	1000.001	1000.001	900.3466	1.110684485	1.169129101		2	29.25	1.035725805
2	75.843	75843	644.5916	845.7485	845.7485	644.5916	1.312068758	1.171408878		2	29.5	1.042969643
2	76.024	76024	744.7016	773.404	773.404	744.7016	1.038542149	1.163564823		2	29.75	1.047003315
2	76.197	76197	912.7298	1072.701	1072.701	912.7298	1.175266766	1.153377612		2	30	1.048896877
2	76.363	76363	763.4617	947.2312	947.2312	763.4617	1.240705591	1.146694964		2	30.25	1.050790439
2	76.645	76645	719.3635	872.1325	872.1325	719.3635	1.212366905	1.126418546		2	30.5	1.052684001
2	76.812	76812	653.1791	718.2415	718.2415	653.1791	1.099608821	1.10063146		2	30.75	1.054577564
2	77.203	77203	679.7276	783.4925	783.4925	679.7276	1.152656594	1.016335768		2	31	1.056471126
2	77.392	77392	708.557	593.9415	593.9415	708.557	0.83824096	0.980032631		2	31.25	1.058364688
2	77.644	77644	803.2628	689.5469	689.5469	803.2628	0.858432508	0.926111759		2	31.5	1.06025825
2	77.819	77819	682.5296	610.6144	610.6144	682.5296	0.894634313	0.890809566		2	31.75	1.062151812
2	78.296	78296	1030.292	766.4865	766.4865	1030.292	0.743950744	0.814009747		2	32	1.064045374
2	78.611	78611	679.0179	517.3007	517.3007	679.0179	0.761836617	0.768338274		2	32.25	1.065938936
2	78.816	78816	906.8454	701.7212	701.7212	906.8454	0.773804664	0.744931816		2	32.5	1.067832498
2	78.999	78999	927.5438	717.5807	717.5807	927.5438	0.77363538	0.729761579		2	32.75	1.06972606
2	79.426	79426	763.2532	607.7668	607.7668	763.2532	0.796284641	0.709562956		2	33	1.071619622
2	79.821	79821	896.8274	538.3801	538.3801	896.8274	0.600316293	0.697305014		2	33.25	1.073513184
2	80.021	80021	1397.16	874.5873	874.5873	1397.16	0.625975049	0.691387055		2	33.5	1.075406747
2	80.382	80382	877.5306	593.0628	593.0628	877.5306	0.675831475	0.685094158		2	33.75	1.077300309
2	80.586	80586	862.0962	670.3764	670.3764	862.0962	0.777612058	0.682663439		2	34	1.079193871
2	80.774	80774	1300.517	855.3119	855.3119	1300.517	0.65767068	0.680574398		2	34.25	1.081087433
2	81.179	81179	1101.239	664.7036	664.7036	1101.239	0.603596131	0.680775156		2	34.5	1.082980995
2	81.507	81507	881.9237	835.4017	835.4017	881.9237	0.947249405	0.641949696		2	34.75	1.084874557
2	81.731	81731	713.1105	444.8063	444.8063	713.1105	0.623755084	0.595793327		2	35	1.086768119
2	82.122	82122	947.1582	484.5495	484.5495	947.1582	0.511582437	0.578867199		2	35.25	1.088661681
2	82.65	82650	1084.971	896.4541	896.4541	1084.971	0.826247061	0.726645716		2	35.5	1.090555243
2	82.955	82955	600.2683	451.8389	451.8389	600.2683	0.752728238	0.84094324		2	35.75	1.081471818
2	83.276	83276	767.7976	757.04	757.04	767.7976	0.985989016	1.043090334		2	36	1.069443238
2	83.518	83518	674.9183	409.4419	409.4419	674.9183	0.60665402	1.236759611		2	36.25	1.05782297
2	83.847	83847	780.9893	470.5544	470.5544	780.9893	0.602510687	1.415269379		2	36.5	1.04743719
2	84.034	84034	1050.498	607.9671	607.9671	1050.498	0.578741797	1.48234628		2	36.75	1.0381299
2	84.394	84394	2081.421	12301.44	12301.44	2081.421	5.910116214	1.609185343		2	37	1.029725243
2	84.73	84730	1064.703	870.9954	870.9954	1064.703	0.818064193	1.585445882		2	37.25	1.022203287
2	85.054	85054	792.7246	621.7416	621.7416	792.7246	0.784309709	1.490066608		2	37.5	1.015704454
2	85.366	85366	561.2166	437.1879	437.1879	561.2166	0.7790003	1.385792855		2	37.75	1.010183322
2	85.685	85685	896.6805	978.4352	978.4352	896.6805	1.091174839	1.225161948		2	38	1.0066753
2	85.924	85924	663.4947	689.8204	689.8204	663.4947	1.039677333	1.069886228		2	38.25	1.004481334
2	86.197	86197	826.2781	905.1445	905.1445	826.2781	1.095447768	0.935956252		2	38.5	1.002691224
2	86.504	86504	1054.854	888.0167	888.0167	1054.854	0.841838491	0.86061061		2	38.75	1.001500586
2	86.88	86880	1000.535	779.8994	779.8994	1000.535	0.779482377	0.803913408		2	39	1.001460682
2	87.154	87154	940.2091	753.1475	753.1475	940.2091	0.801042555	0.769824346		2	39.25	1.001153087
2	87.344	87344	907.0138	703.282	703.282	907.0138	0.775381808	0.750860634		2	39.5	1.000396482
2	87.553	87553	845.7911	582.9715	582.9715	845.7911	0.689261805	0.732837871		2	39.75	1.000027166
2	87.727	87727	1251.97	895.3693	895.3693	1251.97	0.715168335	0.711503925		2	40	0.999812067
2	87.962	87962	1262.089	847.0611	847.0611	1262.089	0.671157977	0.67798824		2	40.25	0.999994685
2	88.418	88418	797.9673	418.346	418.346	797.9673	0.524264591	0.625091344		2	40.5	1.000349445
2	89.37	89370	1131.6	875.7984	875.7984	1131.6	0.773946978	0.610507039		2	40.75	1.00120363
2	89.678	89678	1068.568	569.9403	569.9403	1068.568	0.533368302	0.621693984		2	41	1.002882371
2	89.889	89889	1210.397	704.5214	704.5214	1210.397	0.582058118	0.632201639		2	41.25	1.004847076
2	90.119	90119	1025.76	671.0324	671.0324	1025.76	0.654180705	0.650892883		2	41.5	1.00721936
2	90.494	90494	1048.499	486.4988	486.4988	1048.499	0.463995483	0.692565798		2	41.75	1.01109882
2	90.724	90724	932.9653	818.1409	818.1409	932.9653	0.876925326	0.711839593		2	42	1.015541148
2	90.936	90936	1056.489	782.9693	782.9693	1056.489	0.741105019	0.725240935		2	42.25	1.018669923
2	91.181	91181	603.1871	443.2416	443.2416	603.1871	0.734832691	0.739848258		2	42.5	1.020074087
2	91.389	91389	680.1331	612.4606	612.4606	680.1331	0.900501093	0.752165186		2	42.75	1.020507064
2	91.577	91577	1068.029	954.813	954.813	1068.029	0.893995388	0.763895308		2	43	1.019356132
2	91.795	91795	877.9493	633.542	633.542	877.9493	0.721615701	0.772798415		2	43.25	1.017510361
2	91.985	91985	844.9047	536.6494	536.6494	844.9047	0.635159681	0.772102218		2	43.5	1.015063314
2	92.305	92305	415.3014	251.3753	251.3753	415.3014	0.605284018	0.759678781		2	43.75	1.012212906
2	92.513	92513	794.7353	593.0569	593.0569	794.7353	0.746231984	0.753001971		2	44	1.007861416
2	92.891	92891	516.9489	451.4471	451.4471	516.9489	0.873291538	0.744777969		2	44.25	1.003735169
2	93.134	93134	891.6138	827.3791	827.3791	891.6138	0.927956813	0.738933765		2	44.5	1.00108705
2	93.328	93328	977.156	584.2496	584.2496	977.156	0.597908215	0.734956113		2	44.75	0.999340531
2	93.746	93746	823.6316	526.8722	526.8722	823.6316	0.639694009	0.728060019		2	45	0.998106567
2	94.062	94062	959.3135	695.8008	695.8008	959.3135	0.725311173	0.721495148		2	45.25	0.998050072
2	94.295	94295	861.6348	640.6685	640.6685	861.6348	0.743549936	0.714164218		2	45.5	0.998425673
2	94.636	94636	802.7204	563.3963	563.3963	802.7204	0.701858704	0.701170321		2	45.75	0.999068023
2	94.854	94854	887.0021	638.1522	638.1522	887.0021	0.719448353	0.69390713		2	46	1.000036254
2	95.252	95252	702.4801	447.5723	447.5723	702.4801	0.637131643	0.675340094		2	46.25	1.001107416
2	95.681	95681	1056.676	714.8097	714.8097	1056.676	0.676470082	0.657800848		2	46.5	1.002417859
2	95.891	95891	902.5881	584.6877	584.6877	902.5881	0.647790171	0.651887063		2	46.75	1.003535636
2	96.055	96055	885.0346	666.2928	666.2928	885.0346	0.752843787	0.646553842		2	47	1.004755567
2	96.289	96289	1230.706	885.2611	885.2611	1230.706	0.719311598	0.645455389		2	47.25	1.005683757
2	96.459	96459	1310.482	761.1726	761.1726	1310.482	0.580834075	0.652922619		2	47.5	1.006334588
2	96.67	96670	762.6957	372.1472	372.1472	762.6957	0.48793667	0.665162168		2	47.75	1.006794828
2	96.927	96927	401.668	270.9549	270.9549	401.668	0.674574275	0.682970668		2	48	1.007199099
2	97.185	97185	868.7744	591.0131	591.0131	868.7744	0.680283742	0.706752937		2	48.25	1.007186954
2	97.413	97413	835.7768	603.1785	603.1785	835.7768	0.721698066	0.72721993		2	48.5	1.006971854
2	97.635	97635	722.0021	746.3246	746.3246	722.0021	1.033687575	0.754610865		2	48.75	1.007334342
2	97.847	97847	791.1673	497.1514	497.1514	791.1673	0.628377083	0.78892885		2	49	1.009282322
2	98.101	98101	723.8915	600.3505	600.3505	723.8915	0.829337684	0.821591985		2	49.25	1.011396457
2	98.465	98465	666.6633	582.8995	582.8995	666.6633	0.874353665	0.849856051		2	49.5	1.014117288
2	98.705	98705	832.4141	682.4785	682.4785	832.4141	0.819878592	0.861255218		2	49.75	1.017013248
2	98.988	98988	901.018	673.9066	673.9066	901.018	0.747939109	0.859597523		2	50	1.019644055
2	99.276	99276	754.5466	727.128	727.128	754.5466	0.963662152	0.826204795		2	50.25	1.021947426
2	99.439	99439	725.0788	777.8532	777.8532	725.0788	1.072784365	0.807179404		2	50.5	1.024064408
2	99.718	99718	710.4813	565.3015	565.3015	710.4813	0.795659928	0.772098269		2	50.75	1.026199366
2	100.021	100021	770.6773	428.5889	428.5889	770.6773	0.556119792	0.72105009		2	51	1.028433207
2	100.358	100358	767.9224	401.57	401.57	767.9224	0.522930442	0.683860176		2	51.25	1.030281059
2	100.63	100630	870.7745	420.5005	420.5005	870.7745	0.482904012	0.683200032		2	51.5	1.031804981
2	100.91	100910	825.4467	717.506	717.506	825.4467	0.869233592	0.695043684		2	51.75	1.033471461
2	101.168	101168	927.7775	654.2567	654.2567	927.7775	0.705187073	0.704668139		2	52	1.035647914
2	101.624	101624	999.5242	727.6707	727.6707	999.5242	0.728017091	0.754882168		2	52.25	1.037763491
2	101.81	101810	1227.22	1142.024	1142.024	1227.22	0.930578054	0.778052595		2	52.5	1.041117436
2	101.993	101993	717.0748	613.5667	613.5667	717.0748	0.855652297	0.787066102		2	52.75	1.046450378
2	102.178	102178	670.5445	445.5585	445.5585	670.5445	0.664472679	0.775156548		2	53	1.052154065
2	102.522	102522	787.2643	593.2072	593.2072	787.2643	0.753504509	0.7378819		2	53.25	1.057731827
2	102.691	102691	782.9885	594.3223	594.3223	782.9885	0.75904346	0.72196605		2	53.5	1.063911693
2	102.926	102926	646.2729	461.3291	461.3291	646.2729	0.713830179	0.688107284		2	53.75	1.069780828
2	103.259	103259	782.1894	412.5439	412.5439	782.1894	0.527422003	0.647568488		2	54	1.072896192
2	103.49	103490	692.2965	441.929	441.929	692.2965	0.638352209	0.634631073		2	54.25	1.075086502
2	103.723	103723	856.5831	474.884	474.884	856.5831	0.55439338	0.625790532		2	54.5	1.080354874
2	104.003	104003	837.26	546.0046	546.0046	837.26	0.652132671	0.618919066		2	54.75	1.087939157
2	104.289	104289	773.3774	612.7428	612.7428	773.3774	0.79229468	0.620043484		2	55	1.096603962
2	104.481	104481	626.7871	356.156	356.156	626.7871	0.568224841	0.625009605		2	55.25	1.105963502
2	104.701	104701	636.3085	321.6549	321.6549	636.3085	0.505501498	0.629996539		2	55.5	1.117473365
2	104.869	104869	775.8785	521.145	521.145	775.8785	0.671683775	0.63491924		2	55.75	1.130132475
2	105.101	105101	994.7443	704.5796	704.5796	994.7443	0.708302224	0.642563673		2	56	1.141306249
2	105.374	105374	948.5815	557.7854	557.7854	948.5815	0.588020534	0.652069408		2	56.25	1.151644037
2	105.615	105615	977.2049	607.5273	607.5273	977.2049	0.621698991	0.662610822		2	56.5	1.161641831
2	105.901	105901	569.0068	410.2788	410.2788	569.0068	0.721043756	0.665673365		2	56.75	1.169958663
2	106.133	106133	736.6886	441.9708	441.9708	736.6886	0.599942499	0.656002747		2	57	1.177724858
2	106.368	106368	909.067	670.5021	670.5021	909.067	0.737571708	0.64356302		2	57.25	1.185802597
2	106.549	106549	648.2628	446.0443	446.0443	648.2628	0.688060922	0.627511956		2	57.5	1.194153343
2	106.844	106844	467.374	289.1717	289.1717	467.374	0.618715846	0.587201294		2	57.75	1.202170011
2	107.083	107083	604.8405	318.8484	318.8484	604.8405	0.527161128	0.569028754		2	58	1.212939062
2	107.249	107249	745.1052	446.4352	446.4352	745.1052	0.599157273	0.571377624		2	58.25	1.223054825
2	107.452	107452	1142.871	479.9443	479.9443	1142.871	0.419946171	0.577504082		2	58.5	1.226971475
2	107.756	107756	1145.188	554.0871	554.0871	1145.188	0.483839422	0.596547916		2	58.75	1.229219514
2	108.056	108056	804.7597	438.6884	438.6884	804.7597	0.545117257	0.625429275		2	59	1.229497592
2	108.262	108262	715.2275	540.562	540.562	715.2275	0.755790291	0.638077098		2	59.25	1.228782125
2	108.535	108535	720.8686	518.9757	518.9757	720.8686	0.719931066	0.650848397		2	59.5	1.225307015
2	108.748	108748	730.8715	649.9712	649.9712	730.8715	0.889309817	0.663197007		2	59.75	1.224470991
2	109.092	109092	699.768	477.7274	477.7274	699.768	0.682693979	0.67637252		2	60	1.226566724
2	109.265	109265	771.4573	422.8483	422.8483	771.4573	0.548116273	0.673182043		2	60.25	1.228999563
2	109.702	109702	878.682	571.0893	571.0893	878.682	0.649938544	0.638952285		2	60.5	1.231591039
2	110.075	110075	1131.028	540.396	540.396	1131.028	0.477791885	0.619860751		2	60.75	1.232739026
2	110.487	110487	1146.03	765.3383	765.3383	1146.03	0.667816986	0.630799241		2	61	1.232474338
2	110.693	110693	934.1814	501.9997	501.9997	934.1814	0.537368545	0.635881529		2	61.25	1.230461446
2	110.856	110856	883.6729	664.072	664.072	883.6729	0.751490738	0.64403838		2	61.5	1.228394542
2	111.049	111049	838.8669	641.573	641.573	838.8669	0.764809054	0.661490843		2	61.75	1.225580249
2	111.237	111237	1254.85	673.4608	673.4608	1254.85	0.536686297	0.672843565		2	62	1.222653938
2	111.759	111759	715.5254	495.9706	495.9706	715.5254	0.693155826	0.671289892		2	62.25	1.214432613
2	112.062	112062	734.1988	657.944	657.944	734.1988	0.896138757	0.663259213		2	62.5	1.202249413
2	112.559	112559	775.0578	356.9849	356.9849	775.0578	0.460591326	0.648921446		2	62.75	1.19600635
2	112.753	112753	592.5009	348.4198	348.4198	592.5009	0.588049402	0.639399119		2	63	1.194618116
2	113.114	113114	883.0311	665.5329	665.5329	883.0311	0.753691348	0.611204401		2	63.25	1.197852797
2	113.361	113361	770.0119	388.9161	388.9161	770.0119	0.505078038	0.602329939		2	63.5	1.207011136
2	113.532	113532	959.1055	579.4093	579.4093	959.1055	0.60411425	0.60026815		2	63.75	1.221224363
2	113.731	113731	899.5021	604.5804	604.5804	899.5021	0.672127836	0.601118311		2	64	1.239885208
2	113.932	113932	930.709	620.4406	620.4406	930.709	0.666632213	0.619546916		2	64.25	1.257518481
2	114.196	114196	790.7579	502.8103	502.8103	790.7579	0.635858712	0.660428572		2	64.5	1.278576274
2	114.466	114466	867.367	527.7194	527.7194	867.367	0.608415354	0.694755618		2	64.75	1.303948377
2	114.729	114729	860.8926	453.2745	453.2745	860.8926	0.526516897	0.726151976		2	65	1.325384334
2	114.957	114957	846.6415	689.5296	689.5296	846.6415	0.814429248	0.757606844		2	65.25	1.343826604
2	115.149	115149	1282.347	953.0654	953.0654	1282.347	0.743219581	0.773015563		2	65.5	1.348570915
2	115.509	115509	975.2535	1200.387	1200.387	975.2535	1.230846134	0.770046039		2	65.75	1.34711303
2	115.886	115886	723.1309	426.6071	426.6071	723.1309	0.589944504	0.751384614		2	66	1.34311258
2	116.177	116177	742.1345	564.9078	564.9078	742.1345	0.761193288	0.74212918		2	66.25	1.336694583
2	116.443	116443	746.6998	508.5311	508.5311	746.6998	0.681038216	0.735257056		2	66.5	1.328183784
2	116.755	116755	918.7491	639.771	639.771	918.7491	0.69635007	0.724698082		2	66.75	1.319966265
2	117.098	117098	1296.907	616.7596	616.7596	1296.907	0.475561933	0.714021444		2	67	1.313298068
2	117.333	117333	1210.132	507.2621	507.2621	1210.132	0.419179147	0.706155192		2	67.25	1.306085135
2	117.605	117605	1413.914	1872.321	1872.321	1413.914	1.324211374	0.700968853		2	67.5	1.298346124
2	117.908	117908	751.2275	568.7092	568.7092	751.2275	0.757039911	0.71446024		2	67.75	1.290403399
2	118.113	118113	796.4061	513.9443	513.9443	796.4061	0.645329437	0.722469827		2	68	1.282090948
2	118.407	118407	790.9694	555.024	555.024	790.9694	0.701700976	0.718917409		2	68.25	1.27239965
2	118.689	118689	840.7891	455.7478	455.7478	840.7891	0.542047703	0.711107066		2	68.5	1.261568827
2	118.998	118998	938.4638	647.3619	647.3619	938.4638	0.689810198	0.701941787		2	68.75	1.24950473
2	119.372	119372	973.4902	808.8537	808.8537	973.4902	0.830880167	0.678669048		2	69	1.236969123
2	119.608	119608	1006.06	704.2148	704.2148	1006.06	0.699972964	0.667290632		2	69.25	1.222872415
2	119.869	119869	992.1273	661.8027	661.8027	992.1273	0.667054218	0.6693426		2	69.5	1.207407926
2	120.115	120115	826.0846	512.8671	512.8671	826.0846	0.620840892	0.676861291		2	69.75	1.192212427
2	120.413	120413	745.0087	430.9293	430.9293	745.0087	0.578421836	0.682825447		2	70	1.177192802
2	120.665	120665	803.3775	587.7302	587.7302	803.3775	0.731574135	0.681006722		2	70.25	1.161145761
2	121.029	121029	1218.595	921.8559	921.8559	1218.595	0.756490795	0.676416498		2	70.5	1.147050594
2	121.319	121319	1148.776	743.1449	743.1449	1148.776	0.646901485	0.678098032		2	70.75	1.136938007
2	121.537	121537	1279.47	960.5672	960.5672	1279.47	0.750753984	0.683369369		2	71	1.128738693
2	121.703	121703	932.1677	570.9057	570.9057	932.1677	0.612449562	0.688428187		2	71.25	1.12174517
2	121.976	121976	1185.033	865.5133	865.5133	1185.033	0.730370631	0.699727753		2	71.5	1.11525621
2	122.168	122168	1141.723	740.1107	740.1107	1141.723	0.64824016	0.709397099		2	71.75	1.109499562
2	122.395	122395	1420.021	1045.19	1045.19	1420.021	0.736038411	0.721877588		2	72	1.103356335
2	122.793	122793	784.8919	598.5258	598.5258	784.8919	0.762558258	0.769999604		2	72.25	1.096256118
2	122.961	122961	791.8438	614.1622	614.1622	791.8438	0.775610291	0.794703362		2	72.5	1.089426579
2	123.28	123280	986.6064	736.556	736.556	986.6064	0.74655506	0.822358165		2	72.75	1.083116916
2	123.668	123668	760.6735	645.283	645.283	760.6735	0.848304825	0.824049718		2	73	1.077134313
2	123.878	123878	1045.234	1019.865	1019.865	1045.234	0.97572888	0.818872416		2	73.25	1.071076125
2	124.056	124056	1164.023	1116.945	1116.945	1164.023	0.959555782	0.809773465		2	73.5	1.064311091
2	124.332	124332	856.6579	551.4216	551.4216	856.6579	0.643689389	0.774372158		2	73.75	1.05782225
2	124.573	124573	1193.561	929.6699	929.6699	1193.561	0.778904388	0.731406184		2	74	1.052204162
2	124.769	124769	1006.706	603.5148	603.5148	1006.706	0.599494589	0.703821041		2	74.25	1.047884464
2	125.021	125021	800.7815	470.8962	470.8962	800.7815	0.588045803	0.665375332		2	74.5	1.044283937
2	125.484	125484	806.106	584.0071	584.0071	806.106	0.724479287	0.593680137		2	74.75	1.042178501
2	125.689	125689	570.3166	287.3979	287.3979	570.3166	0.503926942	0.587893907		2	75	1.040511576
2	125.855	125855	752.6202	416.8982	416.8982	752.6202	0.55392906	0.588986583		2	75.25	1.039681824
2	126.037	126037	883.0401	458.3326	458.3326	883.0401	0.519039396	0.588122082		2	75.5	1.039513815
2	126.203	126203	784.432	486.4905	486.4905	784.432	0.620181864	0.588175474		2	75.75	1.039539075
2	126.419	126419	705.9954	449.1543	449.1543	705.9954	0.636200038	0.596847136		2	76	1.039092843
2	126.818	126818	982.8044	712.4256	712.4256	982.8044	0.724890528	0.613764029		2	76.25	1.038077858
2	127.195	127195	874.7374	545.5716	545.5716	874.7374	0.623697581	0.61903051		2	76.5	1.036983965
2	127.451	127451	991.0388	531.1492	531.1492	991.0388	0.535951973	0.622549971		2	76.75	1.034960268
2	127.84	127840	919.3266	614.92	614.92	919.3266	0.668880896	0.625824521		2	77	1.031153989
2	128.004	128004	829.9106	505.5132	505.5132	829.9106	0.609117657	0.62002481		2	77.25	1.027143514
2	128.239	128239	841.9383	555.1378	555.1378	841.9383	0.659356867	0.610165709		2	77.5	1.023315983
2	128.764	128764	724.6177	430.4548	430.4548	724.6177	0.594044004	0.617493905		2	77.75	1.019350903
2	129.021	129021	884.0435	534.3019	534.3019	884.0435	0.604384173	0.627132745		2	78	1.016079683
2	129.212	129212	769.3078	462.7563	462.7563	769.3078	0.601522953	0.638389735		2	78.25	1.013021911
2	129.442	129442	823.1718	497.6232	497.6232	823.1718	0.604519251	0.665512807		2	78.5	1.010212359
2	129.739	129739	823.9732	600.5915	600.5915	823.9732	0.728896886	0.703699657		2	78.75	1.007784123
2	130.007	130007	698.3155	485.2511	485.2511	698.3155	0.694888056	0.740567613		2	79	1.006055631
2	130.215	130215	578.5207	401.4193	401.4193	578.5207	0.693871974	0.77692938		2	79.25	1.005157257
2	130.461	130461	736.0342	646.2121	646.2121	736.0342	0.877964774	0.804415336		2	79.5	1.00435035
2	130.641	130641	597.2636	520.6114	520.6114	597.2636	0.871661022	0.807593239		2	79.75	1.003760986
2	130.981	130981	751.5027	703.863	703.863	751.5027	0.936607413	0.803033323		2	80	1.003191243
2	131.178	131178	720.542	626.332	626.332	720.542	0.869251203	0.794893471		2	80.25	1.002840787
2	131.397	131397	726.5093	475.0977	475.0977	726.5093	0.653945793	0.774883841		2	80.5	1.002559178
2	131.765	131765	1002.189	791.7468	791.7468	1002.189	0.790017452	0.742650973		2	80.75	1.002342896
2	132.041	132041	750.6128	410.4871	410.4871	750.6128	0.546869305	0.722437312		2	81	1.002331147
2	132.524	132524	765.1912	420.2316	420.2316	765.1912	0.549185093	0.677283131		2	81.25	1.001699441
2	132.851	132851	784.9273	641.5659	641.5659	784.9273	0.817357098	0.661036206		2	81.5	0.99945139
2	133.103	133103	960.7729	632.6892	632.6892	960.7729	0.658521072	0.670063361		2	81.75	0.995819615
2	133.356	133356	1017.68	771.9834	771.9834	1017.68	0.75857185	0.6911194		2	82	0.994997478
2	133.66	133660	923.5573	484.349	484.349	923.5573	0.524438495	0.705970814		2	82.25	0.99731779
2	134.102	134102	833.7929	699.4766	699.4766	833.7929	0.838909278	0.705554113		2	82.5	1.002633248
2	134.31	134310	741.8851	520.1474	520.1474	741.8851	0.701115847	0.701571296		2	82.75	1.008669345
2	134.547	134547	634.4505	535.0048	535.0048	634.4505	0.84325696	0.685298432		2	83	1.016658103
2	134.78	134780	562.3003	291.4711	291.4711	562.3003	0.518354872	0.661481729		2	83.25	1.028617955
2	134.997	134997	585.9853	391.2742	391.2742	585.9853	0.667720163	0.644508311		2	83.5	1.043479885
2	135.345	135345	896.1312	534.9275	534.9275	896.1312	0.596929892	0.513826339		2	83.75	1.054136828
2	135.522	135522	1103.045	664.0186	664.0186	1103.045	0.601986864	0.428555279		2	84	1.062304134
2	135.776	135776	1601.776	921.7597	921.7597	1601.776	0.575461051	0.403619277		2	84.25	1.069011937
2	135.982	135982	1440.578	919.7956	919.7956	1440.578	0.638490661	0.514841654		2	84.5	1.072297223
2	136.448	136448	1014.403	430.0602	430.0602	1014.403	0.423953991	0.97623953		2	84.75	1.070615484
2	136.638	136638	911.0676	494.6371	494.6371	911.0676	0.542920306	1.154334246		2	85	1.065024705
2	136.871	136871	688.6368	446.1921	446.1921	688.6368	0.647935312	1.493802358		2	85.25	1.058840874
2	137.118	137118	1310.424	1860.19	1860.19	1310.424	1.419532915	1.806621758		2	85.5	1.050769905
2	137.323	137323	880.7341	1603.075	1603.075	880.7341	1.820157752	1.886187011		2	85.75	1.040485102
2	137.498	137498	993.0603	3141.453	3141.453	993.0603	3.163406089	1.937953308		2	86	1.029064992
2	137.673	137673	2015.976	8940.391	8940.391	2015.976	4.434770553	1.953225348		2	86.25	1.020735015
2	137.85	137850	1088.629	2552.271	2552.271	1088.629	2.344481913	1.904411806		2	86.5	1.016073972
2	138.272	138272	823.1954	566.1382	566.1382	823.1954	0.687732463	1.614050047		2	86.75	1.013181452
2	138.476	138476	683.0271	416.9423	416.9423	683.0271	0.610433027	1.480587968		2	87	1.010558149
2	138.674	138674	681.1553	448.6836	448.6836	681.1553	0.658709695	1.325450284		2	87.25	1.008374774
2	138.986	138986	638.1053	347.1416	347.1416	638.1053	0.544019302	0.954991563		2	87.5	1.006640116
2	139.522	139522	782.7481	531.9516	531.9516	782.7481	0.679594879	0.436963794		2	87.75	1.00442306
2	139.787	139787	822.7068	555.6421	555.6421	822.7068	0.675382895	0.454200235		2	88	1.001791308
2	140.162	140162	1013.105	618.2417	618.2417	1013.105	0.610244447	0.566563205		2	88.25	0.999588236
2	140.362	140362	1114.178	716.8502	716.8502	1114.178	0.643389297	0.563225007		2	88.5	0.998012341
2	140.624	140624	1612.894	708.7659	708.7659	1612.894	0.439437372	0.565753749		2	88.75	0.997721395
2	140.84	140840	1465.498	645.9265	645.9265	1465.498	0.440755634	0.564358239		2	89	0.997430449
2	141.128	141128	1513.58	763.9434	763.9434	1513.58	0.504726146	0.553940646		2	89.25	0.997139504
2	141.334	141334	1115.553	591.5093	591.5093	1115.553	0.530238635	0.548314918		2	89.5	0.997358546
2	141.509	141509	812.82	630.0031	630.0031	812.82	0.775083167	0.547703945		2	89.75	0.998122068
2	141.734	141734	803.6399	479.5622	479.5622	803.6399	0.596737668	0.551017602		2	90	0.999333179
2	142.168	142168	1146	625.1584	625.1584	1146	0.545513438	0.562618828		2	90.25	1.001173733
2	142.39	142390	954.4945	464.8254	464.8254	954.4945	0.486985939	0.562104708		2	90.5	1.003271779
2	142.562	142562	899.3805	469.7332	469.7332	899.3805	0.522285284	0.562940135		2	90.75	1.004822606
2	142.776	142776	1047.467	558.0291	558.0291	1047.467	0.532741461	0.56488535		2	91	1.006005679
2	143.009	143009	931.6421	488.6533	488.6533	931.6421	0.524507534	0.566285018		2	91.25	1.007135869
2	143.179	143179	1157.099	835.4722	835.4722	1157.099	0.722040379	0.576520887		2	91.5	1.008287281
2	143.355	143355	1152.227	657.0747	657.0747	1152.227	0.570264974	0.574570549		2	91.75	1.00918898
2	143.517	143517	805.5647	590.3651	590.3651	805.5647	0.732858701	0.56141924		2	92	1.009231465
2	143.721	143721	1028.977	589.1424	589.1424	1028.977	0.572551573	0.579275587		2	92.25	1.008494146
2	144.042	144042	955.4254	578.9573	578.9573	955.4254	0.605968085	0.670113326		2	92.5	1.007856422
2	144.366	144366	642.567	533.2712	533.2712	642.567	0.829907543	0.848947166		2	92.75	1.007433012
2	144.651	144651	772.6676	734.6422	734.6422	772.6676	0.950786858	1.175707181		2	93	1.007000826
2	144.838	144838	658.0212	586.3937	586.3937	658.0212	0.891147124	1.728735953		2	93.25	1.006575327
2	145.036	145036	776.3681	817.743	817.743	776.3681	1.05329289	2.287890803		2	93.5	1.006238271
2	145.251	145251	676.6671	869.2628	869.2628	676.6671	1.284624005	2.634582219		2	93.75	1.00592365
2	145.427	145427	695.392	2211.656	2211.656	695.392	3.180444986	2.964927341		2	94	1.0055291
2	145.704	145704	1685.484	11518.89	11518.89	1685.484	6.834173448	3.27806396		2	94.25	1.004981902
2	145.926	145926	2610.626	16368.94	16368.94	2610.626	6.270120653	3.240081024		2	94.5	1.004280925
2	146.205	146205	1126.489	3271.207	3271.207	1126.489	2.903896088	3.033029817		2	94.75	1.003598706
2	146.419	146419	953.6813	1274.548	1274.548	953.6813	1.336450657	2.85940114		2	95	1.002818069
2	146.725	146725	858.2602	678.9694	678.9694	858.2602	0.791099715	2.360463747		2	95.25	1.001932091
2	147.024	147024	814.5504	515.382	515.382	814.5504	0.632719596	1.571647385		2	95.5	1.001154759
2	147.475	147475	751.2216	466.4041	466.4041	751.2216	0.620860875	0.642133922		2	95.75	1.000444994
2	147.725	147725	949.6485	765.2919	765.2919	949.6485	0.805868592	0.520521056		2	96	0.999874079
2	148.052	148052	478.1439	323.5268	323.5268	478.1439	0.676630613	0.46338298		2	96.25	0.999668668
2	148.235	148235	648.4908	501.2994	501.2994	648.4908	0.773024691	0.443964814		2	96.5	1.000402693
2	148.413	148413	912.1808	491.7004	491.7004	912.1808	0.539038313	0.494984499		2	96.75	1.001572942
2	148.798	148798	808.9354	541.49	541.49	808.9354	0.669385961	0.592670178		2	97	1.00301586
2	149.054	149054	630.4584	433.0269	433.0269	630.4584	0.686844525	0.577579307		2	97.25	1.004754591
2	149.372	149372	612.1919	353.6186	353.6186	612.1919	0.577627048	0.576301686		2	97.5	1.006681592
2	149.702	149702	661.3925	432.7751	432.7751	661.3925	0.654339292	0.571234361		2	97.75	1.009361131
2	149.927	149927	725.3207	338.3541	338.3541	725.3207	0.466488961	0.560522973		2	98	1.012048616
2	150.388	150388	680.1312	331.4805	331.4805	680.1312	0.487377288	0.542286994		2	98.25	1.013914185
2	150.754	150754	833.4037	411.4945	411.4945	833.4037	0.493751708	0.53618853		2	98.5	1.015308692
2	151.067	151067	725.7721	450.1228	450.1228	725.7721	0.620198544	0.546471693		2	98.75	1.01602834
2	151.586	151586	800.774	420.8105	420.8105	800.774	0.525504699	0.57520709		2	99	1.015816737
2	151.921	151921	971.5375	593.8837	593.8837	971.5375	0.611282323	0.586490177		2	99.25	1.01361471
2	152.23	152230	1022.823	619.1494	619.1494	1022.823	0.605333865	0.597822429		2	99.5	1.011357732
2	152.465	152465	997.3139	641.7528	641.7528	997.3139	0.643481255	0.603720681		2	99.75	1.00886585
2	152.692	152692	894.475	533.8567	533.8567	894.475	0.596838033	0.604424868		2	100	1.005666211
2	152.855	152855	924.9049	576.3405	576.3405	924.9049	0.623134876	0.604662232		2	100.25	1.00347765
2	153.203	153203	899.4382	557.2594	557.2594	899.4382	0.619563857	0.603997576		2	100.5	1.002546065
2	153.579	153579	928.0539	398.0418	398.0418	928.0539	0.428899442	0.599834274		2	100.75	1.002907693
2	153.778	153778	591.333	480.6347	480.6347	591.333	0.812798711	0.599151897		2	101	1.003676869
2	153.948	153948	1235.736	602.8499	602.8499	1235.736	0.487846838	0.597500629		2	101.25	1.004838916
2	154.116	154116	834.3438	474.9229	474.9229	834.3438	0.56921727	0.596125908		2	101.5	1.006930251
2	154.427	154427	949.4445	634.7964	634.7964	949.4445	0.668597691	0.600722248		2	101.75	1.009159934
2	154.852	154852	1012.966	562.9632	562.9632	1012.966	0.555757251	0.612279492		2	102	1.010378228
2	155.236	155236	1029.426	683.3304	683.3304	1029.426	0.663797495	0.62159072		2	102.25	1.008915064
2	155.572	155572	850.7213	505.4817	505.4817	850.7213	0.594180139	0.628267301		2	102.5	1.006857192
2	155.982	155982	870.3138	518.0247	518.0247	870.3138	0.595216001	0.63470439		2	102.75	1.004821253
2	156.167	156167	797.9955	519.2352	519.2352	797.9955	0.650674346	0.635117871		2	103	1.00221053
2	156.544	156544	643.223	510.5378	510.5378	643.223	0.793718197	0.625557376		2	103.25	0.999898518
2	156.755	156755	1042.451	551.4137	551.4137	1042.451	0.528958867	0.617733255		2	103.5	0.99880365
2	157.036	157036	684.6777	416.3468	416.3468	684.6777	0.608091661	0.612078618		2	103.75	0.99811055
2	157.205	157205	997.8067	717.3546	717.3546	997.8067	0.718931432	0.610247726		2	104	0.997644477
2	157.53	157530	709.2617	340.7713	340.7713	709.2617	0.480459187	0.60726981		2	104.25	0.997712654
2	157.81	157810	520.7825	241.5331	241.5331	520.7825	0.463788818	0.61132839		2	104.5	0.99813428
2	158.005	158005	844.6523	633.2508	633.2508	844.6523	0.749717724	0.615441593		2	104.75	0.998589475
2	158.36	158360	946.2046	550.9697	550.9697	946.2046	0.582294464	0.62544169		2	105	0.999182272
2	158.575	158575	876.2446	543.4273	543.4273	876.2446	0.620177631	0.637825679		2	105.25	0.999829211
2	159.07	159070	656.3494	500.9852	500.9852	656.3494	0.763290406	0.681770871		2	105.5	1.00057588
2	159.276	159276	900.5566	628.0746	628.0746	900.5566	0.697429345	0.692827532		2	105.75	1.001067821
2	159.602	159602	1216.556	884.6739	884.6739	1216.556	0.727195378	0.690922052		2	106	1.000877163
2	159.863	159863	1176.925	763.2893	763.2893	1176.925	0.648545404	0.681107633		2	106.25	0.999985517
2	160.274	160274	602.7477	405.3371	405.3371	602.7477	0.672482201	0.674832567		2	106.5	0.998621757
2	160.523	160523	584.93	434.0047	434.0047	584.93	0.74197716	0.677938683		2	106.75	0.996205163
2	160.903	160903	731.1562	500.2641	500.2641	731.1562	0.684209612	0.686370767		2	107	0.994328304
2	161.103	161103	908.3712	559.0736	559.0736	908.3712	0.615468214	0.700169391		2	107.25	0.994029609
2	161.475	161475	1122.742	586.1248	586.1248	1122.742	0.52204763	0.737568855		2	107.5	0.994721149
2	161.67	161670	1160.026	950.5928	950.5928	1160.026	0.819458185	0.756866831		2	107.75	0.995910868
2	161.971	161971	755.0832	656.5186	656.5186	755.0832	0.869465246	0.798653264		2	108	0.997723892
2	162.134	162134	854.2278	865.7195	865.7195	854.2278	1.013452735	0.827037024		2	108.25	0.999038287
2	162.551	162551	1095.884	727.8898	727.8898	1095.884	0.664203328	0.87862228		2	108.5	0.999940066
2	162.803	162803	796.7464	779.1593	779.1593	796.7464	0.977926351	0.882967153		2	108.75	1.001008352
2	162.982	162982	860.4595	767.2135	767.2135	860.4595	0.89163232	0.880620345		2	109	1.001735751
2	163.193	163193	722.5956	678.0059	678.0059	722.5956	0.938292317	0.875805528		2	109.25	1.001782078
2	163.374	163374	867.5347	847.1551	847.1551	867.5347	0.976508605	0.861368925		2	109.5	1.000362721
2	163.735	163735	806.8296	636.9932	636.9932	806.8296	0.789501525	0.819424053		2	109.75	0.998974105
2	164.048	164048	1464.444	938.5547	938.5547	1464.444	0.640894906	0.789437714		2	110	0.99800204
2	164.306	164306	1476.353	1041.289	1041.289	1476.353	0.70531167	0.759111336		2	110.25	0.998063377
2	164.601	164601	1472.738	1106.087	1106.087	1472.738	0.751041258	0.745018653		2	110.5	0.998565746
2	164.774	164774	1518.464	1306.013	1306.013	1518.464	0.860088221	0.753644637		2	110.75	0.999144153
2	165.018	165018	1311.467	1051.015	1051.015	1311.467	0.801404077	0.772372834		2	111	1.000536318
2	165.328	165328	1717.19	1343.563	1343.563	1717.19	0.782419534	0.826745492		2	111.25	1.001732411
2	165.51	165510	2013.626	1339.106	1339.106	2013.626	0.665022204	0.868018433		2	111.5	1.001675885
2	165.711	165711	1623.488	1424.155	1424.155	1623.488	0.877219296	0.894928563		2	111.75	1.001619358
2	166.002	166002	1463.346	1507.865	1507.865	1463.346	1.030422743	0.909571544		2	112	1.00113209
2	166.248	166248	789.9333	761.3878	761.3878	789.9333	0.963863405	0.91030281		2	112.25	1.00059525
2	166.634	166634	1043.793	1222.425	1222.425	1043.793	1.171137381	0.871292651		2	112.5	1.000047366
2	167.156	167156	984.1491	765.3474	765.3474	984.1491	0.777674237	0.786978548		2	112.75	0.999205872
2	167.512	167512	1248.031	883.4414	883.4414	1248.031	0.707868154	0.744510014		2	113	0.997729203
2	167.737	167737	963.1198	554.4794	554.4794	963.1198	0.575711765	0.718881943		2	113.25	0.996681627
2	167.948	167948	1458.875	779.8462	779.8462	1458.875	0.534553132	0.686795701		2	113.5	0.996251345
2	168.238	168238	1352.41	767.4418	767.4418	1352.41	0.567462382	0.651906772		2	113.75	0.996418953
2	169.508	169508	1106.664	946.5033	946.5033	1106.664	0.855276127	0.634267732		2	114	0.998486518
2	169.991	169991	925.1899	577.8654	577.8654	925.1899	0.624591124	0.646194598		2	114.25	1.001313767
2	170.377	170377	1063.29	544.2182	544.2182	1063.29	0.511824808	0.653480226		2	114.5	1.003708274
2	170.713	170713	805.1378	465.2346	465.2346	805.1378	0.577832267	0.650445159		2	114.75	1.006005103
2	171.142	171142	999.1672	618.4698	618.4698	999.1672	0.618985291	0.64360343		2	115	1.008436692
2	171.528	171528	787.4613	617.671	617.671	787.4613	0.784382674	0.654716038		2	115.25	1.009281799
2	171.73	171730	690.2261	515.7118	515.7118	690.2261	0.747163574	0.663894371		2	115.5	1.009125142
2	171.931	171931	797.5357	539.4651	539.4651	797.5357	0.676414987	0.671102685		2	115.75	1.008213261
2	172.372	172372	938.898	573.1546	573.1546	938.898	0.610454597	0.688309067		2	116	1.007426412
2	172.661	172661	745.6657	443.876	443.876	745.6657	0.595274799	0.700358865		2	116.25	1.006855481
2	172.963	172963	666.4044	487.9	487.9	666.4044	0.732138023	0.70693512		2	116.5	1.006330155
2	173.225	173225	638.0341	369.302	369.302	638.0341	0.578812324	0.706054093		2	116.75	1.005687422
2	173.47	173470	967.4453	990.2181	990.2181	967.4453	1.023539109	0.703661711		2	117	1.005095233
2	173.688	173688	626.772	380.3452	380.3452	626.772	0.60683183	0.703116373		2	117.25	1.004476983
2	173.915	173915	638.1161	521.3789	521.3789	638.1161	0.817059623	0.699428753		2	117.5	1.004024028
2	174.193	174193	784.6308	484.9093	484.9093	784.6308	0.618009515	0.694845265		2	117.75	1.004362398
2	174.529	174529	887.2525	555.6365	555.6365	887.2525	0.626243938	0.702606587		2	118	1.005169898
2	174.776	174776	833.2704	561.9501	561.9501	833.2704	0.67439105	0.710028012		2	118.25	1.005379541
2	175.08	175080	1144.71	716.3892	716.3892	1144.71	0.62582593	0.713571392		2	118.5	1.005039758
2	175.254	175254	850.4654	584.0895	584.0895	850.4654	0.686788081	0.713931573		2	118.75	1.004504654
2	175.423	175423	830.0317	476.1074	476.1074	830.0317	0.573601466	0.715495899		2	119	1.003936392
2	175.595	175595	589.3888	624.5644	624.5644	589.3888	1.059681487	0.715549318		2	119.25	1.002754605
2	175.87	175870	675.3112	574.8328	574.8328	675.3112	0.851211708	0.709983696		2	119.5	1.001709077
2	176.087	176087	728.8428	546.7865	546.7865	728.8428	0.750211843	0.702959406		2	119.75	1.001398321
2	176.336	176336	574.1932	301.5433	301.5433	574.1932	0.525159998	0.694505384		2	120	1.001773553
2	176.53	176530	524.0823	279.9621	279.9621	524.0823	0.534194916	0.678350445		2	120.25	1.002245817
2	176.735	176735	875.4841	557.5936	557.5936	875.4841	0.636897461	0.661883169		2	120.5	1.002445942
2	176.967	176967	932.793	578.0936	578.0936	932.793	0.619744788	0.650229529		2	120.75	1.00227405
2	177.234	177234	871.3602	691.1646	691.1646	871.3602	0.793201939	0.63342771		2	121	1.002034556
2	177.435	177435	1044.577	720.4766	720.4766	1044.577	0.689730484	0.630767244		2	121.25	1.002104122
2	177.831	177831	753.8049	347.7585	347.7585	753.8049	0.461337542	0.655949497		2	121.5	1.002466996
2	178.254	178254	823.6398	623.8403	623.8403	823.6398	0.757418838	0.698783215		2	121.75	1.003067045
2	178.558	178558	937.3549	734.4196	734.4196	937.3549	0.783502172	0.746760245		2	122	1.003869472
2	178.901	178901	723.0667	543.6845	543.6845	723.0667	0.751914727	0.82317976		2	122.25	1.004854688
2	179.391	179391	751.6344	643.1139	643.1139	751.6344	0.855620632	0.908481501		2	122.5	1.00642474
2	179.784	179784	774.6891	760.5654	760.5654	774.6891	0.981768557	0.953138969		2	122.75	1.008721016
2	180.045	180045	930.4461	840.5848	840.5848	930.4461	0.903421273	0.972202324		2	123	1.011249481
2	180.512	180512	621.9949	719.6607	719.6607	621.9949	1.157020259	0.950895879		2	123.25	1.012895911
2	180.682	180682	648.1667	848.6297	848.6297	648.1667	1.309276919	0.933805645		2	123.5	1.013166345
2	181.046	181046	635.0532	397.6749	397.6749	635.0532	0.626207222	0.899585073		2	123.75	1.013068409
2	181.313	181313	849.9671	582.147	582.147	849.9671	0.684905333	0.864689763		2	124	1.012354926
2	181.673	181673	845.1291	593.9338	593.9338	845.1291	0.702772866	0.798697489		2	124.25	1.010247145
2	181.856	181856	738.6723	694.797	694.797	738.6723	0.940602484	0.774998758		2	124.5	1.007172836
2	182.066	182066	1095.204	733.6096	733.6096	1095.204	0.669838313	0.758775016		2	124.75	1.004291748
2	182.353	182353	864.6507	709.0753	709.0753	864.6507	0.820071388	0.743710236		2	125	1.001411396
2	182.764	182764	819.3391	614.495	614.495	819.3391	0.749988619	0.733452482		2	125.25	0.998474198
2	183.065	183065	684.2947	438.8067	438.8067	684.2947	0.64125398	0.736148523		2	125.5	0.995687258
2	183.293	183293	872.5452	701.9557	701.9557	872.5452	0.804492077	0.741233833		2	125.75	0.995312507
2	183.716	183716	806.2385	678.7332	678.7332	806.2385	0.841851636	0.759470993		2	126	0.995312689
2	183.878	183878	734.3611	524.8322	524.8322	734.3611	0.714678651	0.768172167		2	126.25	0.995446735
2	184.058	184058	1129.21	791.9551	791.9551	1129.21	0.701335535	0.775617763		2	126.5	0.996223041
2	184.248	184248	1158.242	850.2762	850.2762	1158.242	0.734109279	0.784586502		2	126.75	0.997028254
2	184.436	184436	979.0025	742.3407	742.3407	979.0025	0.758262313	0.796309906		2	127	0.997440413
2	184.668	184668	956.2879	825.4207	825.4207	956.2879	0.863150836	0.807166504		2	127.25	0.997704791
2	184.992	184992	1360.02	1285.679	1285.679	1360.02	0.945338304	0.812452453		2	127.5	0.997946046
2	185.179	185179	881.2164	782.0978	782.0978	881.2164	0.887520704	0.813717447		2	127.75	0.998105915
2	185.573	185573	892.8327	623.7608	623.7608	892.8327	0.698631222	0.816491709		2	128	0.997733629
2	185.846	185846	870.1578	733.3307	733.3307	870.1578	0.842755992	0.81190707		2	128.25	0.996985584
2	186.13	186130	795.1211	615.5169	615.5169	795.1211	0.774117175	0.809076662		2	128.5	0.997250679
2	186.542	186542	1653.916	1354.793	1354.793	1653.916	0.819142568	0.808340362		2	128.75	0.997515774
2	186.893	186893	1259.848	951.5089	951.5089	1259.848	0.755256904	0.809478949		2	129	0.998203018
2	187.079	187079	728.0696	585.8633	585.8633	728.0696	0.804680349	0.82024905		2	129.25	0.999458429
2	187.46	187460	781.8989	669.8647	669.8647	781.8989	0.856715235	0.856184077		2	129.5	1.001744968
2	187.759	187759	716.9939	744.9486	744.9486	716.9939	1.038988756	0.893663566		2	129.75	1.004194342
2	188.241	188241	674.9155	631.5657	631.5657	674.9155	0.935770033	0.988017556		2	130	1.00680697
2	188.678	188678	690.1243	654.9306	654.9306	690.1243	0.949003824	1.137382455		2	130.25	1.009939483
2	189.103	189103	765.4549	988.0636	988.0636	765.4549	1.290818832	1.316649141		2	130.5	1.011782732
2	189.36	189360	757.0983	1012.429	1012.429	757.0983	1.337249073	1.416533128		2	130.75	1.011860788
2	189.706	189706	896.0862	1378.007	1378.007	896.0862	1.537806296	1.591019804		2	131	1.0115658
2	189.879	189879	769.2657	1356.161	1356.161	769.2657	1.762929245	1.666915438		2	131.25	1.010507333
2	190.292	190292	784.6582	1501.312	1501.312	784.6582	1.913332455	1.788585822		2	131.5	1.008801666
2	190.553	190553	861.875	1725.16	1725.16	861.875	2.001635968	1.853657904		2	131.75	1.007138198
2	190.79	190790	740.1737	1376.177	1376.177	740.1737	1.859262225	1.903843832		2	132	1.005730934
2	191.066	191066	844.8446	1709.914	1709.914	844.8446	2.023939077	1.93264391		2	132.25	1.004018529
2	191.357	191357	1072.782	2216.048	2216.048	1072.782	2.065702072	1.950061605		2	132.5	1.002243055
2	191.655	191655	1949.325	4009.847	4009.847	1949.325	2.057043849	1.95174592		2	132.75	1.001219598
2	191.845	191845	1715.108	2823.255	2823.255	1715.108	1.646109166	1.93906384		2	133	1.001243855
2	192.104	192104	1477.803	2714.484	2714.484	1477.803	1.836837522	1.938925168		2	133.25	1.002453535
2	192.272	192272	1266.874	2193.732	2193.732	1266.874	1.731610247	1.928422759		2	133.5	1.003658122
2	192.671	192671	850.4265	1961.87	1961.87	850.4265	2.306924819	1.896846407		2	133.75	1.004245473
2	193.103	193103	855.1739	2267.238	2267.238	855.1739	2.651201118	2.068428501		2	134	1.004227568
2	193.426	193426	1485.234	2433.772	2433.772	1485.234	1.638645493	2.25312173		2	134.25	1.004004979
2	193.67	193670	1088.606	1769.241	1769.241	1088.606	1.625235393	2.402389284		2	134.5	1.002926659
2	193.902	193902	1076.246	2240.76	2240.76	1076.246	2.082014707	2.585190506		2	134.75	1.001105183
2	194.137	194137	563.5936	1633.577	1633.577	563.5936	2.898501686	2.808948956		2	135	0.999497233
2	194.396	194396	715.682	2756.379	2756.379	715.682	3.85140188	3.015091462		2	135.25	0.992365423
2	194.574	194574	595.4999	2169.953	2169.953	595.4999	3.643918328	3.131235546		2	135.5	0.983982719
2	194.838	194838	488.9928	1404.558	1404.558	488.9928	2.872349041	3.314026776		2	135.75	0.981477172
2	195.116	195116	341.1757	1396.824	1396.824	341.1757	4.094148557	3.464754441		2	136	0.991086362
2	195.352	195352	683.6002	2403.069	2403.069	683.6002	3.515313483	3.569608868		2	136.25	1.009890481
2	195.581	195581	759.5057	2475.338	2475.338	759.5057	3.259143414	3.639356833		2	136.5	1.028486091
2	195.743	195743	973.4866	3198.286	3198.286	973.4866	3.285392937	3.635884242		2	136.75	1.050708695
2	196.026	196026	1371.01	4346.91	4346.91	1371.01	3.170589565	3.565085187		2	137	1.076511975
2	196.189	196189	1113.065	3660.766	3660.766	1113.065	3.288905859	3.518051594		2	137.25	1.091756697
2	196.448	196448	994.7956	4175.603	4175.603	994.7956	4.197448199	3.395696121		2	137.5	1.097854835
2	196.766	196766	846.1547	3381.661	3381.661	846.1547	3.996504422	3.22438466		2	137.75	1.097388569
2	197.205	197205	1321.779	3476.61	3476.61	1321.779	2.630250594	2.985048375		2	138	1.087453079
2	197.514	197514	1108.142	2642.494	2642.494	1108.142	2.384616773	2.784012499		2	138.25	1.074385645
2	198.064	198064	1975.448	4417.082	4417.082	1975.448	2.235990013	2.626429269		2	138.5	1.061668515
2	198.438	198438	1343.177	3153.006	3153.006	1343.177	2.347424055	2.787443303		2	138.75	1.044456504
2	198.856	198856	1163.966	3435.327	3435.327	1163.966	2.951398065	3.056112931		2	139	1.022141332
2	199.186	199186	1296.362	4888.092	4888.092	1296.362	3.770622712	3.410478748		2	139.25	1.003786451
2	199.452	199452	959.2175	3590.638	3590.638	959.2175	3.743299095	3.802804887		2	139.5	0.98543157
2	199.761	199761	459.9242	1851.168	1851.168	459.9242	4.024941501	4.13605319		2	139.75	0.984942915
2	200.14	200140	657.7164	2856.682	2856.682	657.7164	4.343333996	4.385585954		2	140	0.989974096
2	200.322	200322	754.3728	3655.643	3655.643	754.3728	4.845936916	4.483653186		2	140.25	0.993550001
2	200.533	200533	764.7647	3157.385	3157.385	764.7647	4.128570526	4.537154501		2	140.5	0.993509172
2	200.829	200829	676.4567	3234.912	3234.912	676.4567	4.782142006	4.467382367		2	140.75	0.993538249
2	201.031	201031	745.5249	3744.96	3744.96	745.5249	5.023252744	4.357006488		2	141	0.993054416
2	201.315	201315	663.41	2777.8	2777.8	663.41	4.187154249	4.186275511		2	141.25	0.992449585
2	201.484	201484	1095.45	4827.418	4827.418	1095.45	4.406789904	4.028715675		2	141.5	0.992231292
2	201.863	201863	1082.385	2745.851	2745.851	1082.385	2.536852414	3.57197542		2	141.75	0.992513123
2	202.108	202108	905.929	3036.564	3036.564	905.929	3.351878569	3.328670543		2	142	0.993020789
2	202.477	202477	791.7031	2291.718	2291.718	791.7031	2.894668469	2.907713102		2	142.25	0.993347514
2	202.64	202640	761.1679	2523.805	2523.805	761.1679	3.31570078	2.801626275		2	142.5	0.993363472
2	202.986	202986	1014.189	2601.441	2601.441	1014.189	2.565045568	2.813930879		2	142.75	0.993516166
2	203.203	203203	1537.913	3052.008	3052.008	1537.913	1.984512778	2.83934277		2	143	0.993636341
2	203.385	203385	905.2774	2516.033	2516.033	905.2774	2.779295054	2.865298953		2	143.25	0.994358264
2	203.811	203811	683.4155	2542.506	2542.506	683.4155	3.720293145	3.070823135		2	143.5	0.993375651
2	204.064	204064	676.4029	2163.993	2163.993	676.4029	3.199266295	3.13390535		2	143.75	0.995250722
2	204.323	204323	699.2758	2321.89	2321.89	699.2758	3.320420927	3.159268518		2	144	1.000625055
2	204.642	204642	888.6853	3293.196	3293.196	888.6853	3.705694243	3.167802875		2	144.25	1.010249447
2	205.002	205002	854.6243	2346.063	2346.063	854.6243	2.745139589	3.001190369		2	144.5	1.026784472
2	205.204	205204	822.7782	2212.068	2212.068	822.7782	2.688535015	2.859991778		2	144.75	1.062177774
2	205.5	205500	1049.345	2331.963	2331.963	1049.345	2.222303437	2.664581513		2	145	1.116702058
2	205.765	205765	1043.889	2986.324	2986.324	1043.889	2.860767764	2.488727957		2	145.25	1.150639685
2	205.992	205992	1058.363	2692.368	2692.368	1058.363	2.543898455	2.320605993		2	145.5	1.182126444
2	206.267	206267	965.921	2047.622	2047.622	965.921	2.119864875	2.152675133		2	145.75	1.199047491
2	206.516	206516	1200.25	2424.398	2424.398	1200.25	2.019910852	2.046009598		2	146	1.192588086
2	206.721	206721	826.2355	1642.588	1642.588	826.2355	1.988038519	1.970951258		2	146.25	1.178257338
2	206.928	206928	1128.944	1957.477	1957.477	1128.944	1.733900884	1.905768456		2	146.5	1.157807887
2	207.152	207152	641.62	1111.814	1111.814	641.62	1.732823166	1.859167662		2	146.75	1.124927955
2	207.339	207339	746.4803	1271.187	1271.187	746.4803	1.702907632	1.825652719		2	147	1.074824456
2	207.631	207631	629.9168	1071.443	1071.443	629.9168	1.700927805	1.810977048		2	147.25	1.034630196
2	207.807	207807	810.2665	1708.31	1708.31	810.2665	2.108331024	1.81982418		2	147.5	0.998478587
2	208.001	208001	879.9389	1770.111	1770.111	879.9389	2.011629444	1.807058019		2	147.75	0.989832061
2	208.208	208208	933.9054	1484.111	1484.111	933.9054	1.589144896	1.762407152		2	148	0.986513566
2	208.425	208425	783.8355	1424.809	1424.809	783.8355	1.817739819	1.706584065		2	148.25	0.984674797
2	208.633	208633	675.2344	1164.272	1164.272	675.2344	1.724248646	1.65170411		2	148.5	0.989900904
2	208.948	208948	901.1283	1318.732	1318.732	901.1283	1.463423133	1.53484152		2	148.75	0.994719644
2	209.121	209121	981.2506	1573.037	1573.037	981.2506	1.603094052	1.459193819		2	149	0.994740258
2	209.373	209373	1110.06	1243.957	1243.957	1110.06	1.120621408	1.371922963		2	149.25	0.994438617
2	209.749	209749	560.0913	626.6341	626.6341	560.0913	1.118807059	1.279883957		2	149.5	0.994252068
2	209.99	209990	709.0228	785.8143	785.8143	709.0228	1.108306108	1.232819745		2	149.75	0.993842842
2	210.191	210191	720.8822	1070.399	1070.399	720.8822	1.484845929	1.205221946		2	150	0.992983356
2	210.424	210424	733.0419	900.9106	900.9106	733.0419	1.229002871	1.183110902		2	150.25	0.992232094
2	210.841	210841	740.948	981.8728	981.8728	740.948	1.325157501	1.176017305		2	150.5	0.991675628
2	211.104	211104	971.3724	1016.865	1016.865	971.3724	1.046833326	1.219899771		2	150.75	0.99135918
2	211.323	211323	848.684	965.6857	965.6857	848.684	1.137862502	1.281629547		2	151	0.991968078
2	211.652	211652	840.1621	1017.012	1017.012	840.1621	1.210494975	1.343458292		2	151.25	0.992905
2	211.938	211938	832.1392	1050.032	1050.032	832.1392	1.261846576	1.354519507		2	151.5	0.993956509
2	212.283	212283	989.4951	1058.612	1058.612	989.4951	1.069850674	1.360051373		2	151.75	0.994737843
2	212.481	212481	1034.432	2720.577	2720.577	1034.432	2.630020146	1.355137942		2	152	0.995395462
2	212.807	212807	1014.765	1110.204	1110.204	1014.765	1.094050347	1.321105854		2	152.25	0.996074375
2	213.071	213071	631.3941	704.1326	704.1326	631.3941	1.115203009	1.289333134		2	152.5	0.99649256
2	213.331	213331	680.2765	766.448	766.448	680.2765	1.126671287	1.246923134		2	152.75	0.996544223
2	213.574	213574	450.7387	435.297	435.297	450.7387	0.965741349	1.188734559		2	153	0.996534801
2	213.902	213902	618.9645	618.2384	618.2384	618.9645	0.998826912	1.126118249		2	153.25	0.996465813
2	214.226	214226	667.5219	755.2359	755.2359	667.5219	1.13140243	1.100581358		2	153.5	0.996255526
2	214.484	214484	643.6478	808.6264	808.6264	643.6478	1.256318129	1.088533851		2	153.75	0.996144531
2	214.786	214786	785.6668	1011.863	1011.863	785.6668	1.287903473	1.098479328		2	154	0.995979471
2	215.013	215013	685.1544	723.6782	723.6782	685.1544	1.056226451	1.118662972		2	154.25	0.996057808
2	215.327	215327	706.5703	718.9608	718.9608	706.5703	1.017536118	1.125359042		2	154.5	0.996407335
2	215.548	215548	579.5904	565.625	565.625	579.5904	0.975904708	1.10017008		2	154.75	0.996923785
2	215.78	215780	597.8797	712.2044	712.2044	597.8797	1.191216895	1.068249475		2	155	0.997407119
2	216.034	216034	790.0896	855.7272	855.7272	790.0896	1.083076147	1.028542206		2	155.25	0.997862974
2	216.52	216520	1010.217	879.4052	879.4052	1010.217	0.870511187	0.932251825		2	155.5	0.998240353
2	216.716	216716	718.5763	796.4707	796.4707	718.5763	1.108401015	0.907332226		2	155.75	0.998561338
2	216.896	216896	893.106	888.5013	888.5013	893.106	0.994844173	0.891094866		2	156	0.998841099
2	217.059	217059	1260.873	828.9231	828.9231	1260.873	0.657419978	0.876780794		2	156.25	0.998709557
2	217.235	217235	518.1646	350.3221	350.3221	518.1646	0.676082658	0.865580225		2	156.5	0.998227939
2	217.528	217528	829.3262	674.3054	674.3054	829.3262	0.813076206	0.860186838		2	156.75	0.997562886
2	217.898	217898	892.154	823.2006	823.2006	892.154	0.922711326	0.868880678		2	157	0.99717427
2	218.082	218082	902.6447	963.2234	963.2234	902.6447	1.067112453	0.876640528		2	157.25	0.996948827
2	218.421	218421	639.8882	594.3857	594.3857	639.8882	0.928889922	0.907019254		2	157.5	0.99677481
2	218.655	218655	897.0263	694.5951	694.5951	897.0263	0.774330808	0.932576481		2	157.75	0.996996177
2	218.873	218873	967.524	977.4593	977.4593	967.524	1.010268789	0.946297942		2	158	0.9973667
2	219.076	219076	901.5008	955.6291	955.6291	901.5008	1.060042431	0.957236146		2	158.25	0.997898994
2	219.276	219276	836.637	693.7498	693.7498	836.637	0.82921243	0.980830935		2	158.5	0.998746981
2	219.688	219688	906.391	963.6468	963.6468	906.391	1.063168986	1.059921923		2	158.75	1.000255389
2	219.867	219867	1052.682	1129.98	1129.98	1052.682	1.073429583	1.102761476		2	159	1.001941436
2	220.126	220126	1045.802	1171.721	1171.721	1045.802	1.120404245	1.179485468		2	159.25	1.003147455
2	220.297	220297	1047.167	1307.838	1307.838	1047.167	1.248929731	1.240123246		2	159.5	1.003154005
2	220.575	220575	1777.227	2107.23	2107.23	1777.227	1.185684215	1.352186457		2	159.75	1.002685939
2	220.791	220791	1943.364	2723.774	2723.774	1943.364	1.401576853	1.45114179		2	160	1.002204246
2	220.971	220971	3810.987	6614.341	6614.341	3810.987	1.735597891	1.531516548		2	160.25	1.001914285
2	226.877	226877	14255.83	25253.91	25253.91	14255.83	1.771479458	1.533233894		2	160.5	1.002100614
2	227.244	227244	2118.423	3537.304	3537.304	2118.423	1.66978172	1.672708784		2	160.75	1.002505059
2	227.631	227631	1077.763	1706.722	1706.722	1077.763	1.583578208	1.867103994		2	161	1.003271362
2	227.997	227997	1142.687	2522.207	2522.207	1142.687	2.207259731	2.097193821		2	161.25	1.004933902
2	228.403	228403	879.4941	1793.516	1793.516	879.4941	2.039258706	2.413019097		2	161.5	1.006840267
2	228.652	228652	864.0573	2306.488	2306.488	864.0573	2.669369265	2.633637929		2	161.75	1.00896201
2	228.885	228885	527.4082	1352.454	1352.454	527.4082	2.564340107	2.851337891		2	162	1.011676322
2	229.089	229089	907.7607	2629.726	2629.726	907.7607	2.896937486	3.068977759		2	162.25	1.014539032
2	229.29	229290	774.9892	2461.995	2461.995	774.9892	3.176812012	3.311974972		2	162.5	1.01688841
2	229.554	229554	958.1144	4051.547	4051.547	958.1144	4.228667266	3.628669015		2	162.75	1.01762833
2	229.922	229922	732.9172	2929.565	2929.565	732.9172	3.997129553	4.082118457		2	163	1.017488266
2	230.265	230265	695.4033	2638.579	2638.579	695.4033	3.794314752	4.50376397		2	163.25	1.016808333
2	230.671	230671	697.3662	3815.921	3815.921	697.3662	5.471904144	4.898343123		2	163.5	1.014944846
2	230.859	230859	872.5515	5255.496	5255.496	872.5515	6.023135597	5.071623184		2	163.75	1.01276142
2	231.111	231111	664.0166	3648.69	3648.69	664.0166	5.494877688	5.341806886		2	164	1.010941961
2	231.37	231370	701.4293	3609.137	3609.137	701.4293	5.14540382	5.646941379		2	164.25	1.008788878
2	231.575	231575	789.8509	4297.704	4297.704	789.8509	5.441158578	5.898159931		2	164.5	1.00758479
2	231.872	231872	627.8273	3622.135	3622.135	627.8273	5.769317454	6.368630684		2	164.75	1.007782635
2	232.222	232222	681.6513	4339.888	4339.888	681.6513	6.366727387	7.008225901		2	165	1.009191307
2	232.54	232540	1085.335	9100.72	9100.72	1085.335	8.385171399	7.480918468		2	165.25	1.012387484
2	232.997	232997	524.4773	4243.357	4243.357	524.4773	8.090639957	8.079343004		2	165.5	1.01638987
2	233.19	233190	648.9036	5665.166	5665.166	648.9036	8.730366113	8.271851836		2	165.75	1.018755499
2	233.4	233400	763.8553	6451.666	6451.666	763.8553	8.446188696	8.416415566		2	166	1.019711151
2	233.621	233621	742.4801	6606.873	6606.873	742.4801	8.898383943	8.539995711		2	166.25	1.019758993
2	233.982	233982	817.4469	7535.998	7535.998	817.4469	9.218944986	8.650558007		2	166.5	1.017839645
2	234.251	234251	822.6166	6537.612	6537.612	822.6166	7.9473378	8.551972173		2	166.75	1.015387527
2	234.578	234578	882.1942	6656.471	6656.471	882.1942	7.545357927	8.259398791		2	167	1.012319967
2	234.839	234839	692.5763	5780.96	5780.96	692.5763	8.347036998	8.088148722		2	167.25	1.009553949
2	235.274	235274	1099.925	9528.941	9528.941	1099.925	8.663264313	7.993705316		2	167.5	1.007288363
2	235.962	235962	1427.36	9651.636	9651.636	1427.36	6.761879274	7.841162305		2	167.75	1.005082558
2	236.238	236238	1342.367	8263.693	8263.693	1342.367	6.156060898	7.699994392		2	168	1.002320005
2	236.407	236407	1209.922	10095.85	10095.85	1209.922	8.344215578	7.507322617		2	168.25	1.00013219
2	236.909	236909	913.6899	8094.64	8094.64	913.6899	8.859285847	6.767761615		2	168.5	0.999868414
2	237.133	237133	932.1641	7956.074	7956.074	932.1641	8.535057293	6.576329085		2	168.75	0.999604639
2	237.483	237483	1261.057	6919.048	6919.048	1261.057	5.4867052	6.220626612		2	169	0.999340863
2	237.687	237687	776.6182	4525.345	4525.345	776.6182	5.826988088	6.168196654		2	169.25	0.999077088
2	237.853	237853	719.2181	3635.649	3635.649	719.2181	5.055002092	6.224051379		2	169.5	0.998813312
2	238.067	238067	1048.052	5373.214	5373.214	1048.052	5.126858209	6.341076527		2	169.75	0.999258832
2	238.364	238364	999.2634	5335.71	5335.71	999.2634	5.339643181	6.616857061		2	170	0.999723821
2	238.656	238656	737.4533	5119.246	5119.246	737.4533	6.941790077	7.265094973		2	170.25	1.000082283
2	238.977	238977	980.7189	8991.067	8991.067	980.7189	9.167832903	8.277251219		2	170.5	1.000179978
2	239.195	239195	911.9086	9246.867	9246.867	911.9086	10.14012479	8.826158318		2	170.75	0.999988991
2	239.435	239435	517.7666	5536.946	5536.946	517.7666	10.69390339	9.517187985		2	171	0.99968611
2	239.745	239745	1022.829	9412.522	9412.522	1022.829	9.202439508	10.39005639		2	171.25	0.999750271
2	240.01	240010	781.435	8753.441	8753.441	781.435	11.20175191	10.73499077		2	171.5	1.000297025
2	240.186	240186	884.6723	9405.343	9405.343	884.6723	10.63144285	10.90214198		2	171.75	1.001109996
2	240.366	240366	936.619	9713.981	9713.981	936.619	10.37132601	11.00119906		2	172	1.001807616
2	240.694	240694	842.7528	9618.442	9618.442	842.7528	11.41312375	10.94320415		2	172.25	1.002548609
2	241.005	241005	732.123	8707.27	8707.27	732.123	11.89317915	10.6754279		2	172.5	1.003315643
2	241.231	241231	624.1474	6004.725	6004.725	624.1474	9.620684152	10.4212908		2	172.75	1.003972823
2	241.776	241776	737.2236	6721.663	6721.663	737.2236	9.117536389	9.260621639		2	173	1.004315722
2	242.024	242024	687.055	6272.174	6272.174	687.055	9.129071181	8.614004605		2	173.25	1.0042397
2	242.297	242297	842.9118	7363.308	7363.308	842.9118	8.735561657	8.043650027		2	173.5	1.004070803
2	242.468	242468	816.1318	6311.791	6311.791	816.1318	7.733788832	7.731755622		2	173.75	1.003958563
2	242.653	242653	1613.58	10328.63	10328.63	1613.58	6.401064713	7.404097452		2	174	1.003648478
2	243.019	243019	818.8131	4733.751	4733.751	818.8131	5.781235058	6.965208404		2	174.25	1.003506769
2	243.273	243273	829.565	5444.692	5444.692	829.565	6.563309686	6.729764171		2	174.5	1.003945461
2	243.505	243505	796.8434	5701.6	5701.6	796.8434	7.15523276	6.5137703		2	174.75	1.004500785
2	243.687	243687	778.0617	5306.558	5306.558	778.0617	6.820227753	6.396903306		2	175	1.004758473
2	244.022	244022	675.8097	4697.918	4697.918	675.8097	6.95153976	6.239418002		2	175.25	1.004856042
2	244.371	244371	1157.669	6547.219	6547.219	1157.669	5.655518978	5.913778074		2	175.5	1.004977325
2	244.567	244567	933.624	5050.873	5050.873	933.624	5.409964825	5.72313832		2	175.75	1.004741259
2	244.756	244756	938.4123	5090.401	5090.401	938.4123	5.424482394	5.538586389		2	176	1.004237089
2	244.941	244941	756.1645	4144.137	4144.137	756.1645	5.480470189	5.28766551		2	176.25	1.00360274
2	245.148	245148	690.8567	3829.262	3829.262	690.8567	5.542773197	5.010999628		2	176.5	1.002343469
2	245.366	245366	885.814	4518.983	4518.983	885.814	5.10150325	4.798337387		2	176.75	1.000845487
2	245.603	245603	1536.09	5565.76	5565.76	1536.09	3.623329362	4.562578145		2	177	0.999859682
2	245.909	245909	1095.208	4314.244	4314.244	1095.208	3.93920059	4.353810465		2	177.25	0.99872497
2	246.279	246279	683.0404	3333.707	3333.707	683.0404	4.880687877	4.300793431		2	177.5	0.998852955
2	246.501	246501	1013.614	4045.116	4045.116	1013.614	3.990785447	4.33437635		2	177.75	1.000060666
2	246.805	246805	1270.309	5294.541	5294.541	1270.309	4.167915838	4.431252453		2	178	1.001752
2	247.149	247149	952.3512	5202.753	5202.753	952.3512	5.463061316	4.586663374		2	178.25	1.00367513
2	247.363	247363	809.9852	3780.255	3780.255	809.9852	4.667066756	4.725708743		2	178.5	1.006655195
2	247.651	247651	590.9958	2720.691	2720.691	590.9958	4.603570787	4.998335291		2	178.75	1.010600193
2	247.857	247857	796.7823	4341.105	4341.105	796.7823	5.448294973	5.248581631		2	179	1.01446514
2	248.08	248080	808.0186	4740.536	4740.536	808.0186	5.866864946	5.56061437		2	179.25	1.01777131
2	248.271	248271	781.9077	4546.061	4546.061	781.9077	5.814063476	5.934967768		2	179.5	1.020576906
2	248.588	248588	976.4201	4967.081	4967.081	976.4201	5.087032723	6.724211695		2	179.75	1.022734973
2	248.801	248801	966.562	6906.024	6906.024	966.562	7.144936383	7.177704113		2	180	1.024226964
2	249.139	249139	798.7837	6663.876	6663.876	798.7837	8.342528772	7.932493866		2	180.25	1.023766139
2	249.422	249422	861.4032	7401.641	7401.641	861.4032	8.592539475	8.601989241		2	180.5	1.022899661
2	249.698	249698	917.1592	9314.031	9314.031	917.1592	10.15530455	8.993390142		2	180.75	1.021074137
2	250.008	250008	715.7114	6954.507	6954.507	715.7114	9.716915226	8.893207521		2	181	1.019288681
2	250.443	250443	626.206	5720.689	5720.689	626.206	9.135474588	8.308665037		2	181.25	1.016934764
2	250.694	250694	824.132	7061.038	7061.038	824.132	8.567848354	8.121966915		2	181.5	1.013705188
2	250.978	250978	922.293	6073.575	6073.575	922.293	6.585298815	7.920193063		2	181.75	1.01053855
2	251.162	251162	965.6161	6574.891	6574.891	965.6161	6.809011366	7.844975538		2	182	1.008650626
2	251.4	251400	1172.035	7675.385	7675.385	1172.035	6.548767742	7.927982455		2	182.25	1.007529574
2	251.584	251584	503.7704	3690.945	3690.945	503.7704	7.326641264	8.027748431		2	182.5	1.006840149
2	251.824	251824	1014.345	9004.801	9004.801	1014.345	8.877453923	8.178210961		2	182.75	1.006366154
2	252.059	252059	898.0971	8340.542	8340.542	898.0971	9.286904501	8.525270685		2	183	1.006500192
2	252.221	252221	912.6716	8012.48	8012.48	912.6716	8.779149039	8.87267183		2	183.25	1.006857877
2	252.49	252490	602.2262	5696.359	5696.359	602.2262	9.458836231	9.274921365		2	183.5	1.007608704
2	252.799	252799	825.078	8152.505	8152.505	825.078	9.880890049	9.398780076		2	183.75	1.00845488
2	253.356	253356	792.7152	8725.17	8725.17	792.7152	11.00668941	9.385062932		2	184	1.009360514
2	253.821	253821	645.8119	7207.042	7207.042	645.8119	11.1596612	9.09915863		2	184.25	1.010233568
2	254.131	254131	880.3479	7754.947	7754.947	880.3479	8.808957232	8.490358728		2	184.5	1.011342197
2	254.36	254360	936.5964	6931.506	6931.506	936.5964	7.400739529	8.068366801		2	184.75	1.012041051
2	254.781	254781	954.4815	5328.655	5328.655	954.4815	5.582774522	7.714570964		2	185	1.01234509
2	255.111	255111	1528.052	7175.644	7175.644	1528.052	4.695942285	7.504631666		2	185.25	1.012475054
2	255.98	255980	1377.912	10239.05	10239.05	1377.912	7.43084464	7.183869108		2	185.5	1.01260878
2	256.183	256183	992.7885	7837.034	7837.034	992.7885	7.893961302	7.278532363		2	185.75	1.01242202
2	256.833	256833	948.2526	6115.573	6115.573	948.2526	6.449307916	7.778735839		2	186	1.012182954
2	257.029	257029	1097.079	7346.133	7346.133	1097.079	6.696083874	7.597391333		2	186.25	1.012068239
2	257.254	257254	1017.913	10129.94	10129.94	1017.913	9.951675634	7.357248024		2	186.5	1.012034299
2	257.478	257478	875.7252	7914.224	7914.224	875.7252	9.037337283	7.032533632		2	186.75	1.012079853
2	257.659	257659	747.6095	5991.054	5991.054	747.6095	8.013614059	6.718076182		2	187	1.012585758
2	257.844	257844	1072.078	8165.156	8165.156	1072.078	7.616195836	6.352939398		2	187.25	1.014158476
2	258.073	258073	1163.738	6717.049	6717.049	1163.738	5.77195984	5.820141657		2	187.5	1.016044022
2	258.454	258454	1822.103	7739.253	7739.253	1822.103	4.247428932	4.785010162		2	187.75	1.018424618
2	258.779	258779	7.59244	17.92807	17.92807	7.59244	2.361305456	3.73166588		2	188	1.022094201
2	259.035	259035	12.46557	21.14252	21.14252	12.46557	1.696073264	2.843535123		2	188.25	1.025911768
2	259.504	259504	718.4059	1070.949	1070.949	718.4059	1.490729684	1.279554707		2	188.5	1.032403049
2	265.418	265418	8770.156	14439.62	14439.62	8770.156	1.646449618	0.995342663		2	188.75	1.039331942
2	265.722	265722	6.319883	17.75933	17.75933	6.319883	2.810072592	2.395037646		2	189	1.047342707
2	265.916	265916	9.099641	19.21137	19.21137	9.099641	2.111222849	3.203084507		2	189.25	1.054983279
2	266.209	266209	2271.715	8611.183	8611.183	2271.715	3.790608857	4.295699976		2	189.5	1.063594367
2	266.48	266480	1876.282	8611.101	8611.101	1876.282	4.589449241	5.168728185		2	189.75	1.07295256
2	266.914	266914	1300.233	9352.128	9352.128	1300.233	7.19265547	6.299490546		2	190	1.079959689
2	267.221	267221	1117.677	8712.203	8712.203	1117.677	7.794920178	6.906080427		2	190.25	1.085554664
2	267.412	267412	1015.07	7094.048	7094.048	1015.07	6.988727871	7.201854649		2	190.5	1.090434117
2	267.706	267706	1142.334	8270.68	8270.68	1142.334	7.240159183	7.53203147		2	190.75	1.094606938
2	267.952	267952	706.5281	5309.46	5309.46	706.5281	7.514860343	7.657841336		2	191	1.096915058
2	268.215	268215	695.0493	5185.947	5185.947	695.0493	7.461264978	7.643594553		2	191.25	1.098274879
2	268.503	268503	894.4382	6941.42	6941.42	894.4382	7.760647969	7.529305111		2	191.5	1.098822803
2	268.746	268746	906.0078	6953.188	6953.188	906.0078	7.674534369	7.287707537		2	191.75	1.098407648
2	269.042	269042	934.2292	7357.45	7357.45	934.2292	7.875422862	6.779726736		2	192	1.097919635
2	269.474	269474	827.9511	4752.575	4752.575	827.9511	5.740163882	6.060655751		2	192.25	1.09722205
2	269.871	269871	893.1813	3584.592	3584.592	893.1813	4.013285992	5.370025187		2	192.5	1.095746857
2	270.146	270146	748.8365	2944.072	2944.072	748.8365	3.931528444	4.901140756		2	192.75	1.097102449
2	270.785	270785	2602.931	16125.91	16125.91	2602.931	6.19528908	4.194020767		2	193	1.104645578
2	270.949	270949	993.3967	3393.419	3393.419	993.3967	3.415975712	4.042332376		2	193.25	1.114138762
2	271.413	271413	651.619	2065.083	2065.083	651.619	3.16915713	3.65326881		2	193.5	1.125222872
2	271.727	271727	554.2461	2175.313	2175.313	554.2461	3.924814266	3.416696374		2	193.75	1.137911804
2	271.9	271900	735.2043	2267.252	2267.252	735.2043	3.083839417	3.289647995		2	194	1.154098665
2	272.073	272073	998.9737	2665.212	2665.212	998.9737	2.667950117	3.157360349		2	194.25	1.170840592
2	272.264	272264	690.8304	2188.614	2188.614	690.8304	3.168091618	2.999919391		2	194.5	1.184823279
2	272.593	272593	743.171	1879.786	1879.786	743.171	2.529412477	2.722306591		2	194.75	1.197748668
2	272.789	272789	737.1584	1896.484	1896.484	737.1584	2.572695366	2.572226963		2	195	1.209049819
2	272.979	272979	666.1207	1886.862	1886.862	666.1207	2.832612768	2.449962008		2	195.25	1.218350389
2	273.368	273368	837.8658	2154.692	2154.692	837.8658	2.571643335	2.229760649		2	195.5	1.225217455
2	273.651	273651	1041.698	2061.457	2061.457	1041.698	1.978939194	2.056773329		2	195.75	1.22669477
2	273.828	273828	1475.863	2463.386	2463.386	1475.863	1.669115629	1.949865683		2	196	1.221943559
2	274.112	274112	1383.885	2009.254	2009.254	1383.885	1.451893763	1.793858635		2	196.25	1.215687289
2	274.291	274291	883.6407	1771.801	1771.801	883.6407	2.005114749	1.702342009		2	196.5	1.206453432
2	274.486	274486	1243.438	1926.015	1926.015	1243.438	1.548943333	1.608803624		2	196.75	1.196222325
2	274.786	274786	962.9291	1359.267	1359.267	962.9291	1.411596139	1.498596208		2	197	1.185876208
2	275.141	275141	770.2873	1321.568	1321.568	770.2873	1.715681928	1.405221659		2	197.25	1.175161861
2	275.54	275540	1061.867	1435.502	1435.502	1061.867	1.3518661	1.32131137		2	197.5	1.162805847
2	275.828	275828	1460.003	1576.007	1576.007	1460.003	1.079454631	1.278578728		2	197.75	1.156977228
2	276.008	276008	1117.715	1058.496	1058.496	1117.715	0.9470178	1.253273966		2	198	1.151535829
2	276.183	276183	1116.785	1646.347	1646.347	1116.785	1.474184377	1.227221265		2	198.25	1.156225978
2	276.446	276446	868.4393	1029.659	1029.659	868.4393	1.185643027	1.195604025		2	198.5	1.16540185
2	276.651	276651	1115.331	1315.17	1315.17	1115.331	1.179174613	1.168005143		2	198.75	1.177608756
2	276.95	276950	629.8367	721.018	721.018	629.8367	1.144769747	1.122635406		2	199	1.194531396
2	277.386	277386	672.0397	885.0364	885.0364	672.0397	1.316940651	1.061610715		2	199.25	1.216875311
2	277.64	277640	463.8244	468.7963	468.7963	463.8244	1.010719358	1.029837509		2	199.5	1.243440764
2	277.976	277976	806.8241	737.5221	737.5221	806.8241	0.914105193	0.982530982		2	199.75	1.263922785
2	278.181	278181	1923.041	1651.921	1651.921	1923.041	0.859014966	0.951979752		2	200	1.276777893
2	278.441	278441	2430.901	2047.304	2047.304	2430.901	0.842199662	0.920470426		2	200.25	1.288282831
2	278.652	278652	2386.485	2023.442	2023.442	2386.485	0.847875432	0.906285806		2	200.5	1.294658689
2	278.986	278986	1030.38	953.5375	953.5375	1030.38	0.925423145	0.889129813		2	200.75	1.291408604
2	279.361	279361	887.8551	813.2369	813.2369	887.8551	0.915956782	0.856347093		2	201	1.282895879
2	279.534	279534	852.0835	828.5547	828.5547	852.0835	0.972386744	0.840942502		2	201.25	1.271607675
2	280.101	280101	755.5782	794.8796	794.8796	755.5782	1.052015	0.815498504		2	201.5	1.255205133
2	280.294	280294	699.4247	527.6256	527.6256	699.4247	0.754370842	0.816955821		2	201.75	1.232317893
2	280.466	280466	1003.905	659.9765	659.9765	1003.905	0.657409317	0.81890883		2	202	1.211637429
2	280.795	280795	1319.545	918.5198	918.5198	1319.545	0.696088273	0.835736212		2	202.25	1.191183603
2	281.102	281102	1182.686	1039.072	1039.072	1182.686	0.878569629	0.901710872		2	202.5	1.170373869
2	281.306	281306	1122.539	789.2373	789.2373	1122.539	0.703082298	0.960788333		2	202.75	1.163749142
2	281.511	281511	734.5713	709.5604	709.5604	734.5713	0.965951705	1.003190478		2	203	1.164511257
2	281.729	281729	713.6088	866.7775	866.7775	713.6088	1.21463959	1.060062367		2	203.25	1.166826371
2	281.916	281916	788.8748	1130.211	1130.211	788.8748	1.432687418	1.102423617		2	203.5	1.17250375
2	282.161	282161	744.6177	838.9442	838.9442	744.6177	1.126677757	1.117713733		2	203.75	1.181666307
2	282.367	282367	831.375	938.3798	938.3798	831.375	1.128708224	1.121491469		2	204	1.187481876
2	282.634	282634	819.8632	881.0337	881.0337	819.8632	1.074610618	1.107085778		2	204.25	1.190077813
2	282.887	282887	913.9606	892.4765	892.4765	913.9606	0.976493407	1.036683442		2	204.5	1.190980605
2	283.084	283084	899.2587	905.1141	905.1141	899.2587	1.006511363	0.955916243		2	204.75	1.187472101
2	283.281	283281	1012.505	1023.783	1023.783	1012.505	1.01113871	0.896433686		2	205	1.178682515
2	283.704	283704	786.4865	468.4181	468.4181	786.4865	0.595583141	0.811424058		2	205.25	1.165578863
2	283.912	283912	939.1218	625.1407	625.1407	939.1218	0.665665199	0.774672045		2	205.5	1.153041131
2	284.165	284165	959.7348	747.8683	747.8683	959.7348	0.779244746	0.748877399		2	205.75	1.140438285
2	284.368	284368	633.7542	438.6643	438.6643	633.7542	0.692167878	0.752602261		2	206	1.126539325
2	284.577	284577	928.029	741.6637	741.6637	928.029	0.799181599	0.762692169		2	206.25	1.114941911
2	284.827	284827	684.9867	544.2166	544.2166	684.9867	0.794492214	0.781835407		2	206.5	1.106570934
2	285.117	285117	854.9194	761.8016	761.8016	854.9194	0.891080025	0.822716505		2	206.75	1.099654602
2	285.351	285351	939.6552	861.0749	861.0749	939.6552	0.916373261	0.847158758		2	207	1.094258707
2	285.631	285631	789.2951	760.7815	760.7815	789.2951	0.963874602	0.872934578		2	207.25	1.090522212
2	285.804	285804	627.3533	484.0028	484.0028	627.3533	0.771499568	0.885467704		2	207.5	1.088695768
2	286.132	286132	879.4817	718.0235	718.0235	879.4817	0.816416646	0.892406906		2	207.75	1.08865003
2	286.398	286398	781.0485	681.2647	681.2647	781.0485	0.872243785	0.890685723		2	208	1.087902891
2	286.734	286734	890.8619	848.8477	848.8477	890.8619	0.952838706	0.879246502		2	208.25	1.083685132
2	286.952	286952	851.4343	728.9083	728.9083	851.4343	0.856094592	0.862259707		2	208.5	1.078761953
2	287.35	287350	736.5575	696.2964	696.2964	736.5575	0.945338823	0.82251138		2	208.75	1.072798747
2	287.695	287695	777.8518	622.752	622.752	777.8518	0.800604948	0.782624215		2	209	1.065491166
2	287.928	287928	764.368	528.7775	528.7775	764.368	0.691783931	0.74977917		2	209.25	1.058078028
2	288.218	288218	968.475	569.0711	569.0711	968.475	0.587595033	0.718445015		2	209.5	1.052480487
2	288.429	288429	1129.462	706.5097	706.5097	1129.462	0.625527641	0.70168033		2	209.75	1.047835377
2	288.604	288604	1142.686	973.1885	973.1885	1142.686	0.851667475	0.686945015		2	210	1.044170595
2	288.992	288992	860.2739	559.9849	559.9849	860.2739	0.650937916	0.663467684		2	210.25	1.041753052
2	289.336	289336	994.4718	640.0246	640.0246	994.4718	0.643582453	0.668545703		2	210.5	1.040400469
2	289.55	289550	833.7985	511.334	511.334	833.7985	0.613258479	0.681276509		2	210.75	1.040077401
2	290.053	290053	560.1698	315.1159	315.1159	560.1698	0.562536395	0.70817656		2	211	1.041975179
2	290.314	290314	882.0426	919.8937	919.8937	882.0426	1.042913007	0.722894967		2	211.25	1.046419683
2	290.669	290669	974.0634	644.0141	644.0141	974.0634	0.661162405	0.741220589		2	211.5	1.050509737
2	290.982	290982	896.0262	509.7189	509.7189	896.0262	0.568866067	0.731173962		2	211.75	1.052967675
2	291.255	291255	738.4442	556.2455	556.2455	738.4442	0.753266801	0.716068714		2	212	1.05359555
2	291.449	291449	954.1206	843.0647	843.0647	954.1206	0.883603918	0.707590362		2	212.25	1.053900071
2	291.757	291757	909.6151	711.4412	711.4412	909.6151	0.782134334	0.688574114		2	212.5	1.053416333
2	292.231	292231	1193.437	646.5341	646.5341	1193.437	0.54174129	0.647820469		2	212.75	1.051433736
2	292.448	292448	1097.89	508.7623	508.7623	1097.89	0.463400067	0.637464198		2	213	1.049217166
2	292.69	292690	1153.878	653.0035	653.0035	1153.878	0.565920747	0.630992586		2	213.25	1.046349985
2	292.904	292904	1049.279	727.7174	727.7174	1049.279	0.693540422	0.626192682		2	213.5	1.042272021
2	293.08	293080	1083.816	775.7034	775.7034	1083.816	0.715715029	0.625363248		2	213.75	1.038373487
2	293.342	293342	963.3739	633.5312	633.5312	963.3739	0.657617152	0.639102368		2	214	1.035582361
2	293.773	293773	720.3929	457.311	457.311	720.3929	0.634807756	0.672036512		2	214.25	1.034144048
2	294.013	294013	829.8359	580.6524	580.6524	829.8359	0.699719547	0.681661995		2	214.5	1.033354002
2	294.387	294387	912.1372	554.8862	554.8862	912.1372	0.608336334	0.696543361		2	214.75	1.033979437
2	294.57	294570	1071.203	855.4383	855.4383	1071.203	0.798577207	0.699122449		2	215	1.035514975
2	295.042	295042	907.8751	665.2336	665.2336	907.8751	0.732736915	0.685953893		2	215.25	1.035986723
2	295.49	295490	711.5405	461.5195	461.5195	711.5405	0.648620142	0.667022989		2	215.5	1.034613547
2	295.682	295682	802.8498	611.3917	611.3917	802.8498	0.761526876	0.663395824		2	215.75	1.032086602
2	295.921	295921	388.7491	217.3186	217.3186	388.7491	0.559020201	0.661760118		2	216	1.02916038
2	296.135	296135	933.1238	426.5931	426.5931	933.1238	0.45716667	0.660475092		2	216.25	1.025505556
2	296.317	296317	774.9773	552.2433	552.2433	774.9773	0.712592872	0.660007517		2	216.5	1.021742766
2	296.524	296524	910.0266	608.1905	608.1905	910.0266	0.668321673	0.663121134		2	216.75	1.019315688
2	296.798	296798	868.2279	731.7508	731.7508	868.2279	0.84280959	0.669709611		2	217	1.017621387
2	297.081	297081	841.3531	594.5663	594.5663	841.3531	0.706678682	0.672481435		2	217.25	1.016355945
2	297.286	297286	809.5606	530.356	530.356	809.5606	0.655115874	0.67489637		2	217.5	1.016006357
2	297.475	297475	923.9063	554.3936	554.3936	923.9063	0.600053923	0.679420858		2	217.75	1.016363468
2	297.682	297682	1042.595	730.9081	730.9081	1042.595	0.701047003	0.686723079		2	218	1.016954428
2	297.987	297987	1072.581	745.5804	745.5804	1072.581	0.695127361	0.698307811		2	218.25	1.01836081
2	298.259	298259	806.9294	592.9768	592.9768	806.9294	0.734855862	0.71093887		2	218.5	1.02018037
2	298.419	298419	896.8427	496.0741	496.0741	896.8427	0.5531339	0.718718952		2	218.75	1.021920651
2	298.627	298627	654.95	454.2773	454.2773	654.95	0.693606077	0.726043002		2	219	1.023028629
2	298.825	298825	825.2271	727.0355	727.0355	825.2271	0.881012633	0.733085248		2	219.25	1.024899123
2	299.23	299230	803.8911	694.5336	694.5336	803.8911	0.863964783	0.745030276		2	219.5	1.028398777
2	299.46	299460	747.4549	613.6483	613.6483	747.4549	0.820983714	0.742263378		2	219.75	1.032267635
2	299.842	299842	779.9558	457.8469	457.8469	779.9558	0.587016469	0.733775718		2	220	1.037387798
2	300.076	300076	879.2198	650.2716	650.2716	879.2198	0.739600723	0.728902654		2	220.25	1.043563621
2	301.365	301365	1550.081	1007.548	1007.548	1550.081	0.649997	0.684323517		2	220.5	1.051046103
2	301.71	301710	871.6258	424.5865	424.5865	871.6258	0.487120161	0.671051859		2	220.75	1.059433209
2	302.194	302194	1135.275	950.0043	950.0043	1135.275	0.836805444	0.657308239		2	221	1.066966553
2	302.448	302448	1009.372	795.418	795.418	1009.372	0.788032559	0.651251085		2	221.25	1.066972075
2	302.806	302806	736.9856	426.9229	426.9229	736.9856	0.579282553	0.640891181		2	221.5	1.066977598
2	303.236	303236	649.2731	374.7251	374.7251	649.2731	0.57714558	0.630105744		2	221.75	1.06698312
2	303.536	303536	733.9656	457.1423	457.1423	733.9656	0.622838863	0.620479741		2	222	1.066988643
2	303.783	303783	652.3413	401.5011	401.5011	652.3413	0.615477052	0.613191542		2	222.25	1.066994165
2	303.949	303949	650.2946	335.4793	335.4793	650.2946	0.515888184	0.609686844		2	222.5	1.066999687
2	304.146	304146	918.4671	580.7296	580.7296	918.4671	0.63228133	0.604746421		2	222.75	1.06700521
2	304.488	304488	940.0321	691.159	691.159	940.0321	0.735250424	0.600968097		2	223	1.067010732
2	304.728	304728	791.0141	417.5636	417.5636	791.0141	0.52788389	0.608526458		2	223.25	1.067016255
2	304.891	304891	812.8422	471.5038	471.5038	812.8422	0.580068062	0.614662473		2	223.5	1.067021777
2	305.156	305156	873.17	522.8044	522.8044	873.17	0.598742971	0.625520014		2	223.75	1.067027299
2	305.503	305503	699.4123	521.5441	521.5441	699.4123	0.745689059	0.645108051		2	224	1.067032822
2	305.86	305860	912.5485	595.2612	595.2612	912.5485	0.652306371	0.659703983		2	224.25	1.067038344
2	306.047	306047	1259.579	700.0982	700.0982	1259.579	0.555819206	0.663730142		2	224.5	1.067043867
2	306.245	306245	901.1903	534.2673	534.2673	901.1903	0.592846261	0.66725202		2	224.75	1.067049389
2	306.505	306505	847.0564	678.7255	678.7255	847.0564	0.801275452	0.665703514		2	225	1.067054911
2	306.922	306922	1454.141	1143.673	1143.673	1454.141	0.786493882	0.655249831		2	225.25	1.067060434
2	307.153	307153	892.1977	619.9222	619.9222	892.1977	0.694826046	0.654245488		2	225.5	1.067065956
2	307.449	307449	928.7468	395.1079	395.1079	928.7468	0.42542047	0.66039665		2	225.75	1.067071479
2	307.73	307730	912.347	512.3029	512.3029	912.347	0.561521987	0.668344291		2	226	1.067077001
2	307.907	307907	386.7605	322.1316	322.1316	386.7605	0.832896844	0.672984556		2	226.25	1.067082523
2	308.117	308117	657.9092	421.8433	421.8433	657.9092	0.64118772	0.681754607		2	226.5	1.067088046
2	308.335	308335	785.289	578.2184	578.2184	785.289	0.736312873	0.694944321		2	226.75	1.067093568
2	308.565	308565	936.7601	670.0942	670.0942	936.7601	0.715331706	0.706558194		2	227	1.070647437
2	308.745	308745	694.7977	463.3018	463.3018	694.7977	0.666815391	0.71823167		2	227.25	1.077920777
2	308.907	308907	785.2344	653.5179	653.5179	785.2344	0.832258368	0.727975337		2	227.5	1.087460547
2	309.086	309086	752.9146	556.1465	556.1465	752.9146	0.738658143	0.728557768		2	227.75	1.098142504
2	309.345	309345	778.1444	515.1914	515.1914	778.1444	0.662076859	0.721373624		2	228	1.110115837
2	309.526	309526	724.1659	488.3674	488.3674	724.1659	0.674386076	0.718830378		2	228.25	1.124889363
2	309.842	309842	795.2553	581.2469	581.2469	795.2553	0.730893463	0.724304231		2	228.5	1.140459636
2	310.076	310076	912.0445	683.0271	683.0271	912.0445	0.748896682	0.72625688		2	228.75	1.157646324
2	310.248	310248	984.5742	723.5015	723.5015	984.5742	0.734836948	0.723472219		2	229	1.176548689
2	310.494	310494	1084.991	687.6993	687.6993	1084.991	0.633829497	0.716856678		2	229.25	1.19854791
2	310.728	310728	994.9029	773.0517	773.0517	994.9029	0.777012209	0.710879654		2	229.5	1.221358691
2	310.906	310906	812.1382	634.8313	634.8313	812.1382	0.781678906	0.704110124		2	229.75	1.244626492
2	311.1	311100	821.3002	615.3242	615.3242	821.3002	0.749207415	0.697279132		2	230	1.268010772
2	311.406	311406	1089.679	630.8564	630.8564	1089.679	0.578937834	0.694813562		2	230.25	1.291356999
2	311.738	311738	943.0542	682.9736	682.9736	943.0542	0.724214579	0.693986156		2	230.5	1.310107764
2	311.98	311980	227.8419	114.5012	114.5012	227.8419	0.502546722	0.693417252		2	230.75	1.32826413
2	312.379	312379	642.3466	485.2014	485.2014	642.3466	0.755357622	0.699672521		2	231	1.347380377
2	312.549	312549	768.5329	634.4726	634.4726	768.5329	0.825563356	0.703838828		2	231.25	1.368861402
2	312.858	312858	676.1659	463.3345	463.3345	676.1659	0.685237898	0.706201841		2	231.5	1.391703405
2	313.193	313193	751.1198	575.3525	575.3525	751.1198	0.765992988	0.700094478		2	231.75	1.419744437
2	313.499	313499	723.5743	507.995	507.995	723.5743	0.702063354	0.690894982		2	232	1.452194868
2	313.717	313717	833.2635	453.0775	453.0775	833.2635	0.543738565	0.68235471		2	232.25	1.486175297
2	314.069	314069	782.4207	564.3449	564.3449	782.4207	0.721280636	0.648124557		2	232.5	1.514405564
2	314.347	314347	865.4796	586.3938	586.3938	865.4796	0.677536247	0.622584906		2	232.75	1.53981228
2	314.535	314535	1099.032	699.035	699.035	1099.032	0.636046084	0.583694902		2	233	1.56461007
2	314.736	314736	751.0397	364.9794	364.9794	751.0397	0.485965522	0.521881251		2	233.25	1.582144736
2	314.91	314910	797.1571	511.1721	511.1721	797.1571	0.641243865	0.508781872		2	233.5	1.594236997
2	315.133	315133	974.4317	608.252	608.252	974.4317	0.624212041	0.567807911		2	233.75	1.602378345
2	315.434	315434	907.8226	510.2919	510.2919	907.8226	0.562105306	0.712063646		2	234	1.607274936
2	315.804	315804	982.8946	503.3036	503.3036	982.8946	0.512062636	0.916725397		2	234.25	1.600314674
2	316.112	316112	896.5027	719.7279	719.7279	896.5027	0.802817326	1.167078854		2	234.5	1.583362572
2	316.471	316471	1087.331	632.689	632.689	1087.331	0.581873413	1.513833589		2	234.75	1.569487814
2	316.731	316731	1136.321	816.4401	816.4401	1136.321	0.718494246	1.633838799		2	235	1.562396281
2	316.913	316913	2734.13	17370.89	17370.89	2734.13	6.353351889	1.605289932		2	235.25	1.558272974
2	317.197	317197	1314.63	1101.575	1101.575	1314.63	0.837935389	1.515266595		2	235.5	1.55407055
2	317.419	317419	1308.053	1085.802	1085.802	1308.053	0.830090218	1.395668716		2	235.75	1.549859725
2	317.581	317581	1029.392	662.8463	662.8463	1029.392	0.643920198	1.256958885		2	236	1.544812444
2	317.764	317764	1083.141	844.6971	844.6971	1083.141	0.779858855	1.129772629		2	236.25	1.534525595
2	317.989	317989	1254.39	796.274	796.274	1254.39	0.634789818	0.9888801		2	236.5	1.51052002
2	318.181	318181	910.6081	523.2297	523.2297	910.6081	0.574593725	0.840160157		2	236.75	1.482540929
2	318.579	318579	979.3778	856.8243	856.8243	979.3778	0.874865961	0.612995266		2	237	1.458838336
2	318.764	318764	714.5542	636.9831	636.9831	714.5542	0.891441265	0.625048825		2	237.25	1.441170809
2	318.95	318950	908.8415	786.289	786.289	908.8415	0.865155255	0.703727773		2	237.5	1.422850269
2	319.244	319244	767.4821	550.7823	550.7823	767.4821	0.717648399	0.802973286		2	237.75	1.420809581
2	319.519	319519	833.7352	703.1964	703.1964	833.7352	0.843428945	0.813825418		2	238	1.429549041
2	319.755	319755	1083.959	851.485	851.485	1083.959	0.785532479	0.823155323		2	238.25	1.445241036
2	319.959	319959	691.5268	531.5727	531.5727	691.5268	0.768694286	0.827846211		2	238.5	1.476218299
2	320.126	320126	897.2935	761.2801	761.2801	897.2935	0.84841816	0.8282014		2	238.75	1.525043133
2	320.548	320548	774.6181	573.374	573.374	774.6181	0.740202172	0.835894463		2	239	1.583816587
2	320.843	320843	1033.767	994.9891	994.9891	1033.767	0.962488743	0.85733017		2	239.25	1.633146014
2	321.122	321122	812.4275	881.3661	881.3661	812.4275	1.084855079	0.882460274		2	239.5	1.687514591
2	321.301	321301	684.9467	499.0399	499.0399	684.9467	0.728582093	0.901807099		2	239.75	1.740414451
2	321.602	321602	1357.716	1188.379	1188.379	1357.716	0.87527804	0.942976242		2	240	1.765134762
2	322.076	322076	529.2615	470.3303	470.3303	529.2615	0.888653907	1.004563595		2	240.25	1.781497073
2	322.251	322251	906.3934	1062.32	1062.32	906.3934	1.172029717	1.027533758		2	240.5	1.784546661
2	322.473	322473	1028.996	1027.907	1027.907	1028.996	0.998941687	1.054974845		2	240.75	1.778277978
2	322.659	322659	857.3217	934.9611	934.9611	857.3217	1.090560405	1.068616653		2	241	1.761925823
2	322.952	322952	770.8282	884.9688	884.9688	770.8282	1.148075278	1.087846972		2	241.25	1.739218926
2	323.431	323431	1050.616	1195.76	1195.76	1050.616	1.138151332	1.106219708		2	241.5	1.698772955
2	323.719	323719	920.3806	1165.071	1165.071	920.3806	1.265857842	1.101757632		2	241.75	1.658326983
2	323.927	323927	873.8924	755.1011	755.1011	873.8924	0.864066446	1.092066199		2	242	1.609752914
2	324.181	324181	1079.364	1231.168	1231.168	1079.364	1.140642082	1.079923922		2	242.25	1.569130664
2	324.354	324354	991.186	879.9328	879.9328	991.186	0.887757495	1.068426057		2	242.5	1.53367219
2	324.587	324587	851.5032	953.9835	953.9835	851.5032	1.120352219	1.044348687		2	242.75	1.504250302
2	324.926	324926	955.5793	1141.233	1141.233	955.5793	1.194283928	1.015728025		2	243	1.481476424
2	325.162	325162	818.4649	805.8984	805.8984	818.4649	0.984646257	0.992672691		2	243.25	1.463479277
2	325.41	325410	680.3835	616.119	616.119	680.3835	0.905546651	0.974526525		2	243.5	1.445804969
2	325.631	325631	1053.612	1151.481	1151.481	1053.612	1.092889033	0.980950303		2	243.75	1.434323462
2	325.981	325981	1006.88	842.3598	842.3598	1006.88	0.836603965	1.003520751		2	244	1.425395372
2	326.23	326230	1255.299	1164.402	1164.402	1255.299	0.927589363	1.02514964		2	244.25	1.408448619
2	326.425	326425	1090.98	1126.708	1126.708	1090.98	1.032748538	1.055315316		2	244.5	1.390340204
2	326.661	326661	1361.766	1440.308	1440.308	1361.766	1.057676576	1.108384214		2	244.75	1.371814901
2	326.937	326937	1491.749	1787.445	1787.445	1491.749	1.198221014	1.156282169		2	245	1.346317728
2	327.436	327436	1402.463	2185.797	2185.797	1402.463	1.558541651	1.20084128		2	245.25	1.323731918
2	327.869	327869	1136.216	1407.674	1407.674	1136.216	1.23891408	1.220209966		2	245.5	1.305009299
2	328.135	328135	1161.537	1385.048	1385.048	1161.537	1.192426931	1.213705485		2	245.75	1.289606963
2	328.303	328303	1134.685	1128.528	1128.528	1134.685	0.994573824	1.188838069		2	246	1.280375743
2	328.584	328584	968.4779	1289.634	1289.634	968.4779	1.331609116	1.131616808		2	246.25	1.277654439
2	328.774	328774	923.3351	1011.989	1011.989	923.3351	1.09601487	1.105703234		2	246.5	1.27987846
2	328.941	328941	914.0416	946.9848	946.9848	914.0416	1.036041248	1.081217126		2	246.75	1.285917848
2	329.247	329247	763.9593	702.4661	702.4661	763.9593	0.91950723	1.042186781		2	247	1.293941697
2	329.487	329487	837.0441	867.1019	867.1019	837.0441	1.035909458	1.030174212		2	247.25	1.304040623
2	329.649	329649	838.9792	706.1543	706.1543	838.9792	0.841682726	1.027303692		2	247.5	1.319470076
2	329.813	329813	721.5956	934.6621	934.6621	721.5956	1.29527134	1.01903983		2	247.75	1.33946479
2	330.068	330068	902.1222	1014.257	1014.257	902.1222	1.12430112	1.002289182		2	248	1.364539507
2	330.282	330282	949.5827	826.1582	826.1582	949.5827	0.870022379	0.990257144		2	248.25	1.398354882
2	330.49	330490	1032.96	896.9515	896.9515	1032.96	0.8683313	0.973847638		2	248.5	1.444793871
2	330.733	330733	978.7678	834.8714	834.8714	978.7678	0.852982086	0.94491152		2	248.75	1.487639539
2	330.939	330939	843.588	1118.797	1118.797	843.588	1.326236267	0.920403057		2	249	1.529646908
2	331.33	331330	930.4626	595.0012	595.0012	930.4626	0.639468153	0.873496865		2	249.25	1.573175475
2	331.773	331773	963.3583	786.0557	786.0557	963.3583	0.815953628	0.817448015		2	249.5	1.612489394
2	332.096	332096	737.4614	560.9177	560.9177	737.4614	0.760606182	0.787355999		2	249.75	1.632543297
2	332.506	332506	1597.308	1082.227	1082.227	1597.308	0.677531822	0.759569999		2	250	1.626405761
2	332.85	332850	1098.644	831.3868	831.3868	1098.644	0.756739035	0.743508967		2	250.25	1.601505461
2	333.24	333240	1106.856	1019.508	1019.508	1106.856	0.921084586	0.749763315		2	250.5	1.578582786
2	333.814	333814	1240.835	896.7982	896.7982	1240.835	0.722737673	0.787822597		2	250.75	1.564598307
2	334.201	334201	1006.966	637.6536	637.6536	1006.966	0.633242433	0.801559298		2	251	1.551609453
2	334.428	334428	1089.547	834.5303	834.5303	1089.547	0.765942451	0.802652617		2	251.25	1.548910167
2	334.815	334815	808.3981	685.1741	685.1741	808.3981	0.847570151	0.801288058		2	251.5	1.55700335
2	335.068	335068	600.3251	572.7893	572.7893	600.3251	0.954131853	0.793336949		2	251.75	1.568369129
2	335.267	335267	899.0511	689.9759	689.9759	899.0511	0.767449036	0.784887513		2	252	1.591639115
2	335.487	335487	792.2075	645.9217	645.9217	792.2075	0.815344086	0.774835483		2	252.25	1.627943642
2	335.891	335891	895.7389	754.689	754.689	895.7389	0.84253235	0.741125785		2	252.5	1.655511408
2	336.156	336156	855.9598	572.8906	572.8906	855.9598	0.669296152	0.712078227		2	252.75	1.66312398
2	336.418	336418	1157.664	579.053	579.053	1157.664	0.500190902	0.688676118		2	253	1.664240009
2	336.712	336712	1032.796	748.5479	748.5479	1032.796	0.724778078	0.665646724		2	253.25	1.663772305
2	337.161	337161	1301.409	838.5373	838.5373	1301.409	0.644330337	0.632473409		2	253.5	1.656848049
2	337.326	337326	1330.992	861.1462	861.1462	1330.992	0.646995775	0.626099364		2	253.75	1.645171055
2	337.718	337718	995.1303	510.924	510.924	995.1303	0.513424222	0.642608663		2	254	1.615149994
2	337.972	337972	1069.909	762.7017	762.7017	1069.909	0.712865954	0.651553722		2	254.25	1.578947645
2	338.428	338428	1391.971	1040.046	1040.046	1391.971	0.747175049	0.644006539		2	254.5	1.554611302
2	338.617	338617	621.6933	343.8226	343.8226	621.6933	0.553042151	0.639814359		2	254.75	1.538651263
2	338.86	338860	1106.202	736.3721	736.3721	1106.202	0.66567598	0.633475874		2	255	1.526088281
2	339.046	339046	916.3424	671.3584	671.3584	916.3424	0.732650153	0.625937466		2	255.25	1.516826177
2	339.264	339264	1376.385	844.768	844.768	1376.385	0.613758505	0.613793203		2	255.5	1.509816029
2	339.495	339495	1329.492	746.7967	746.7967	1329.492	0.561715828	0.601607188		2	255.75	1.50280588
2	339.694	339694	815.3479	413.9661	413.9661	815.3479	0.507717135	0.592734443		2	256	1.497065042
2	339.901	339901	759.8821	430.4511	430.4511	759.8821	0.566470904	0.583486611		2	256.25	1.5074646
2	340.254	340254	799.4549	402.7307	402.7307	799.4549	0.503756622	0.568640665		2	256.5	1.522079528
2	340.515	340515	785.5116	599.8368	599.8368	785.5116	0.763625642	0.532477775		2	256.75	1.536694456
2	340.69	340690	1060.307	527.4552	527.4552	1060.307	0.497455171	0.516745879		2	257	1.529808774
2	340.956	340956	786.6979	425.891	425.891	786.6979	0.54136537	0.529570318		2	257.25	1.509851888
2	341.23	341230	1045.981	568.1439	568.1439	1045.981	0.543168471	0.557622515		2	257.5	1.481956535
2	341.432	341432	1141.694	600.8436	600.8436	1141.694	0.526273765	0.585116763		2	257.75	1.447327572
2	341.613	341613	1381.44	797.7319	797.7319	1381.44	0.577464023	0.627695331		2	258	1.405661131
2	341.81	341810	1339.576	567.5795	567.5795	1339.576	0.423700858	0.689386616		2	258.25	1.356227186
2	342.02	342020	1098.175	416.9662	416.9662	1098.175	0.379690122	0.735064892		2	258.5	1.30279734
2	342.217	342217	1452.762	861.6663	861.6663	1452.762	0.593122824	0.764797902		2	258.75	1.241244186
2	342.4	342400	1340.344	2933.176	2933.176	1340.344	2.188375522	0.797998405		2	259	1.175859839
2	342.63	342630	1021.482	646.1148	646.1148	1021.482	0.632526858	0.823300913		2	259.25	1.112170304
2	342.914	342914	961.7766	554.3325	554.3325	961.7766	0.576363056	0.808945335		2	259.5	1.048838509
2	343.141	343141	1119.269	715.0352	715.0352	1119.269	0.638841244	0.788487601		2	259.75	1.046927111
2	343.476	343476	956.1124	533.1012	533.1012	956.1124	0.557571683	0.719077472		2	260	1.046014418
2	343.653	343653	838.8698	588.6345	588.6345	838.8698	0.701699477	0.666106207		2	260.25	1.045101726
2	343.926	343926	832.7113	576.884	576.884	832.7113	0.692777917	0.611059416		2	260.5	1.044189033
2	344.164	344164	1012.822	708.502	708.502	1012.822	0.699532593	0.595082478		2	260.75	1.043276341
2	344.343	344343	1049.306	485.9747	485.9747	1049.306	0.463139161	0.586547645		2	261	1.042363648
2	344.653	344653	914.6674	566.7233	566.7233	914.6674	0.619594948	0.585599673		2	261.25	1.041450956
2	344.881	344881	697.221	358.9643	358.9643	697.221	0.514850098	0.5948809		2	261.5	1.040538263
2	345.275	345275	695.1736	530.7704	530.7704	695.1736	0.763507705	0.613577827		2	261.75	1.039625571
2	345.704	345704	864.5565	586.7451	586.7451	864.5565	0.678665998	0.641619135		2	262	1.038712878
2	345.975	345975	842.4659	504.5162	504.5162	842.4659	0.598856523	0.663364046		2	262.25	1.037800186
2	346.257	346257	687.1844	457.5257	457.5257	687.1844	0.665797565	0.693195282		2	262.5	1.036887493
2	346.551	346551	770.3009	456.5533	456.5533	770.3009	0.592694751	0.732401916		2	262.75	1.035974801
2	346.949	346949	611.6877	441.0718	441.0718	611.6877	0.721073515	0.76422149		2	263	1.035062108
2	347.242	347242	961.6539	1083.569	1083.569	961.6539	1.126776484	0.764461837		2	263.25	1.034149416
2	347.425	347425	1081.791	787.5508	787.5508	1081.791	0.728006426	0.761065741		2	263.5	1.033236723
2	347.678	347678	1222.133	952.5734	952.5734	1222.133	0.779435135	0.752528321		2	263.75	1.032324031
2	347.936	347936	833.1685	636.4467	636.4467	833.1685	0.763887137	0.729424252		2	264	1.031411338
2	348.161	348161	820.0009	456.7631	456.7631	820.0009	0.557027559	0.70038279		2	264.25	1.030498646
2	348.327	348327	774.4918	515.0592	515.0592	774.4918	0.665028603	0.682695273		2	264.5	1.029585953
2	348.514	348514	786.3766	574.2095	574.2095	786.3766	0.730196575	0.653392626		2	264.75	1.028673261
2	348.696	348696	1070.274	618.6138	618.6138	1070.274	0.577995728	0.626148089		2	265	1.027760568
2	348.901	348901	877.3725	449.4432	449.4432	877.3725	0.512260414	0.614195985		2	265.25	1.026847876
2	349.247	349247	1065.944	713.4266	713.4266	1065.944	0.669290882	0.605125394		2	265.5	1.054915725
2	349.805	349805	1029.978	611.5377	611.5377	1029.978	0.593738604	0.615603926		2	265.75	1.141424412
2	350.081	350081	986.1622	525.2826	525.2826	986.1622	0.532653351	0.63943373		2	266	1.217745343
2	350.332	350332	991.0409	538.4386	538.4386	991.0409	0.543306134	0.668554546		2	266.25	1.286985652
2	350.58	350580	1180.508	964.0279	964.0279	1180.508	0.816621234	0.685772431		2	266.5	1.347231455
2	350.867	350867	1514.792	1163.403	1163.403	1514.792	0.768028218	0.691795716		2	266.75	1.396713193
2	351.191	351191	1574.565	1587.948	1587.948	1574.565	1.00849949	0.697530754		2	267	1.442081796
2	351.469	351469	1013.151	603.6155	603.6155	1013.151	0.595780392	0.70141388		2	267.25	1.478665374
2	351.707	351707	779.1137	422.7929	422.7929	779.1137	0.542658793	0.701793175		2	267.5	1.505230517
2	352.115	352115	1048.817	560.1841	560.1841	1048.817	0.534110431	0.697602924		2	267.75	1.52451474
2	352.356	352356	1139.268	759.5705	759.5705	1139.268	0.666718015	0.688561179		2	268	1.532165128
2	352.777	352777	1301.996	1044.467	1044.467	1301.996	0.802204461	0.660054062		2	268.25	1.530225246
2	352.967	352967	1116.33	854.6158	854.6158	1116.33	0.765558392	0.653835042		2	268.5	1.52268862
2	353.32	353320	1178.576	772.5922	772.5922	1178.576	0.655530233	0.659990664		2	268.75	1.503723326
2	353.754	353754	817.6422	470.5182	470.5182	817.6422	0.575457333	0.679775519		2	269	1.471130733
2	354.001	354001	803.0133	539.8649	539.8649	803.0133	0.672298827	0.689132386		2	269.25	1.439354031
2	354.302	354302	741.118	491.6446	491.6446	741.118	0.663382349	0.69998003		2	269.5	1.407593729
2	354.683	354683	676.3951	412.9157	412.9157	676.3951	0.610465244	0.714292784		2	269.75	1.374555359
2	354.971	354971	747.1913	510.2137	510.2137	747.1913	0.682842132	0.718318149		2	270	1.341855953
2	355.343	355343	790.4647	726.1814	726.1814	790.4647	0.918676571	0.711768022		2	270.25	1.314202412
2	355.507	355507	319.641	305.6743	305.6743	319.641	0.956305042	0.709831735		2	270.5	1.293186145
2	355.884	355884	908.6071	546.2135	546.2135	908.6071	0.601154779	0.70112265		2	270.75	1.272169877
2	356.178	356178	1060.798	668.0485	668.0485	1060.798	0.629760331	0.691293093		2	271	1.254455733
2	356.411	356411	1743.801	1301.114	1301.114	1743.801	0.746136744	0.688283095		2	271.25	1.238531229
2	356.594	356594	1223.373	648.6011	648.6011	1223.373	0.530174444	0.687538057		2	271.5	1.223169052
2	356.978	356978	1235.711	615.6313	615.6313	1235.711	0.498200065	0.68476923		2	271.75	1.208893682
2	357.451	357451	682.6655	485.9753	485.9753	682.6655	0.711879097	0.71046134		2	272	1.19471644
2	357.608	357608	750.9506	649.8739	649.8739	750.9506	0.865401666	0.724331408		2	272.25	1.179392315
2	358.13	358130	700.9557	598.5778	598.5778	700.9557	0.853945264	0.756322158		2	272.5	1.163387737
2	358.398	358398	632.0829	554.7011	554.7011	632.0829	0.877576501	0.756424948		2	272.75	1.148293837
2	358.656	358656	603.6719	372.7674	372.7674	603.6719	0.617500003	0.752048502		2	273	1.13583414
2	358.889	358889	629.966	439.6162	439.6162	629.966	0.697841153	0.73704879		2	273.25	1.125083515
2	359.132	359132	1002.751	737.5003	737.5003	1002.751	0.735477003	0.709738239		2	273.5	1.113879719
2	359.46	359460	739.8603	373.718	373.718	739.8603	0.505119683	0.678009055		2	273.75	1.102325452
2	359.628	359628	759.4667	540.0627	540.0627	759.4667	0.711107808	0.663576856		2	274	1.091568947
2	359.964	359964	602.4464	503.4533	503.4533	602.4464	0.835681481	0.62451751		2	274.25	1.081535368
2	360.218	360218	1164.521	789.4856	789.4856	1164.521	0.677948788	0.610024606		2	274.5	1.07244646
2	360.461	360461	1135.925	511.5068	511.5068	1135.925	0.4502998	0.595852146		2	274.75	1.065469714
2	360.656	360656	1031.113	601.8817	601.8817	1031.113	0.583720407	0.581306563		2	275	1.060189067
2	360.89	360890	832.8867	547.2199	547.2199	832.8867	0.657016014	0.591468577		2	275.25	1.055630331
2	361.243	361243	631.835	450.5705	450.5705	631.835	0.713114183	0.618333769		2	275.5	1.051636353
2	361.556	361556	825.1692	402.1588	402.1588	825.1692	0.487365258	0.688969834		2	275.75	1.048630253
2	361.903	361903	1388.554	1049.469	1049.469	1388.554	0.755799918	0.931986653		2	276	1.045914175
2	362.091	362091	1068.6	1141.595	1141.595	1068.6	1.068309002	1.105819975		2	276.25	1.043237721
2	362.428	362428	1091.139	897.9389	897.9389	1091.139	0.822937224	1.392606279		2	276.5	1.040895469
2	362.677	362677	4158.268	8234.055	8234.055	4158.268	1.980164578	1.628587951		2	276.75	1.038209968
2	363.167	363167	891.9687	1736.374	1736.374	891.9687	1.946675932	2.230002429		2	277	1.035372923
2	363.559	363559	1217.054	3413.363	3413.363	1217.054	2.80461097	2.494958816		2	277.25	1.032714755
2	363.819	363819	1283.239	3970.122	3970.122	1283.239	3.093828975	2.454106253		2	277.5	1.030185395
2	364.084	364084	1595.72	5609.488	5609.488	1595.72	3.515333517	2.317419496		2	277.75	1.02767849
2	364.342	364342	1032.951	2025.595	2025.595	1032.951	1.960978788	2.172259257		2	278	1.024989573
2	364.513	364513	1317.985	1971.598	1971.598	1317.985	1.495918391	2.013991579		2	278.25	1.022305168
2	364.739	364739	850.4818	1293.738	1293.738	850.4818	1.521182464	1.770308244		2	278.5	1.020245441
2	365.042	365042	924.3244	1082.438	1082.438	924.3244	1.171058559	1.460702387		2	278.75	1.019086789
2	365.328	365328	886.711	788.5155	788.5155	886.711	0.889258733	1.0990083		2	279	1.018072931
2	365.566	365566	786.9926	600.7275	600.7275	786.9926	0.763320392	0.878969441		2	279.25	1.016412667
2	365.923	365923	1254.798	943.3151	943.3151	1254.798	0.751766499	0.734901417		2	279.5	1.014735262
2	366.226	366226	854.8304	568.6317	568.6317	854.8304	0.665198266	0.679743566		2	279.75	1.013768932
2	366.424	366424	1040.896	641.0454	641.0454	1040.896	0.615859221	0.645707362		2	280	1.012916685
2	366.599	366599	979.714	738.4316	738.4316	979.714	0.753721596	0.625118142		2	280.25	1.012657846
2	366.776	366776	1033.474	628.1501	628.1501	1033.474	0.607804454	0.624515097		2	280.5	1.012963554
2	367.098	367098	775.8247	507.7777	507.7777	775.8247	0.654500559	0.622991713		2	280.75	1.013934923
2	367.591	367591	964.8924	532.4909	532.4909	964.8924	0.551865576	0.610835768		2	281	1.017456463
2	367.812	367812	1013.768	874.123	874.123	1013.768	0.862251521	0.60679295		2	281.25	1.022377589
2	368.171	368171	1044.05	524.7352	524.7352	1044.05	0.502595853	0.593480936		2	281.5	1.026657877
2	368.386	368386	928.1004	436.9488	436.9488	928.1004	0.470799064	0.586811652		2	281.75	1.031512474
2	368.554	368554	1175.429	662.0858	662.0858	1175.429	0.563271623	0.582302609		2	282	1.034767376
2	368.76	368760	899.4745	544.0826	544.0826	899.4745	0.60488941	0.576187966		2	282.25	1.035654661
2	369.251	369251	1095.569	655.1174	655.1174	1095.569	0.597970005	0.564217768		2	282.5	1.035272529
2	369.537	369537	1028.42	613.219	613.219	1028.42	0.596272924	0.561103435		2	282.75	1.032271148
2	369.851	369851	1239.889	691.8631	691.8631	1239.889	0.558004063	0.559299883		2	283	1.025855653
2	370.207	370207	1186.189	737.6693	737.6693	1186.189	0.621881757	0.569473612		2	283.25	1.01943182
2	370.43	370430	766.2439	412.5486	412.5486	766.2439	0.538403764	0.588826648		2	283.5	1.015377304
2	370.654	370654	1043.951	610.4999	610.4999	1043.951	0.584797467	0.610678619		2	283.75	1.011645409
2	371.081	371081	1443.116	844.8862	844.8862	1443.116	0.585459658	0.673699115		2	284	1.008789348
2	371.243	371243	1684.524	1106.405	1106.405	1684.524	0.656805721	0.701305626		2	284.25	1.007629874
2	371.498	371498	1678.836	1181.336	1181.336	1678.836	0.703663729	0.730267916		2	284.5	1.00827846
2	371.883	371883	1246.623	900.7842	900.7842	1246.623	0.722579481	0.743345505		2	284.75	1.009567194
2	372.276	372276	852.1492	946.7787	946.7787	852.1492	1.111048042	0.746624259		2	285	1.011867755
2	372.482	372482	775.7215	788.6139	788.6139	775.7215	1.016619882	0.748382004		2	285.25	1.014176064
2	372.751	372751	1425.44	834.3317	834.3317	1425.44	0.585315201	0.739062694		2	285.5	1.016019494
2	372.947	372947	1541.792	902.5977	902.5977	1541.792	0.585421185	0.725327909		2	285.75	1.01759052
2	373.174	373174	1358.569	710.0894	710.0894	1358.569	0.52267452	0.716402241		2	286	1.01820271
2	373.57	373570	1303.102	784.5383	784.5383	1303.102	0.602054406	0.709960076		2	286.25	1.018356852
2	373.789	373789	1320.498	938.9822	938.9822	1320.498	0.71108188	0.706554795		2	286.5	1.018020299
2	373.995	373995	1174.205	939.4094	939.4094	1174.205	0.800038664	0.715078876		2	286.75	1.017320392
2	374.424	374424	813.4892	621.4551	621.4551	813.4892	0.763937739	0.763651244		2	287	1.015760505
2	374.747	374747	929.6678	892.9687	892.9687	929.6678	0.960524501	0.782690399		2	287.25	1.013863803
2	375.138	375138	854.6605	627.6415	627.6415	854.6605	0.734375229	0.740892968		2	287.5	1.011787689
2	375.405	375405	1056.362	984.2365	984.2365	1056.362	0.931722743	0.700347439		2	287.75	1.009486046
2	375.585	375585	604.1524	303.9342	303.9342	604.1524	0.503075383	0.685554346		2	288	1.006988911
2	375.815	375815	1212.563	672.187	672.187	1212.563	0.554352227	0.676401012		2	288.25	1.005006396
2	376.087	376087	1296.959	715.9665	715.9665	1296.959	0.552034798	0.665745785		2	288.5	1.003471831
2	376.27	376270	746.2322	520.2913	520.2913	746.2322	0.697224403	0.662375603		2	288.75	1.002135482
2	376.514	376514	878.0178	575.1305	575.1305	878.0178	0.655032848	0.679598326		2	289	1.001032067
2	376.798	376798	738.4494	431.6644	431.6644	738.4494	0.58455515	0.703902903		2	289.25	1.001312416
2	377.113	377113	724.0057	639.6885	639.6885	724.0057	0.883540696	0.717477857		2	289.5	1.002150012
2	377.336	377336	857.2219	707.6515	707.6515	857.2219	0.82551729	0.731479392		2	289.75	1.003188502
2	377.742	377742	887.427	766.9191	766.9191	887.427	0.864205281	0.741493977		2	290	1.004204162
2	377.958	377958	718.2832	562.5233	562.5233	718.2832	0.783149738	0.720060214		2	290.25	1.005263419
2	378.172	378172	773.0772	450.3399	450.3399	773.0772	0.582529015	0.686058722		2	290.5	1.006266992
2	378.375	378375	754.6139	548.8771	548.8771	754.6139	0.727361502	0.666884664		2	290.75	1.00673222
2	378.6	378600	1144.228	589.7649	589.7649	1144.228	0.515426034	0.662626451		2	291	1.00609086
2	378.944	378944	1095.396	562.3494	562.3494	1095.396	0.513375437	0.660302782		2	291.25	1.005040039
2	379.229	379229	887.2068	581.1837	581.1837	887.2068	0.655071287	0.662052275		2	291.5	1.004135747
2	379.489	379489	1011.575	680.9942	680.9942	1011.575	0.673201888	0.686021071		2	291.75	1.00296318
2	379.811	379811	1027.562	607.5849	607.5849	1027.562	0.591287825	0.720132184		2	292	1.0013432
2	380.095	380095	1168.529	1380.534	1380.534	1168.529	1.181428959	0.726196476		2	292.25	0.999765544
2	380.536	380536	775.5414	510.3322	510.3322	775.5414	0.658033472	0.732273253		2	292.5	0.998942057
2	380.745	380745	812.2107	609.8055	609.8055	812.2107	0.750797176	0.732046856		2	292.75	0.998453836
2	380.97	380970	1123.795	757.7359	757.7359	1123.795	0.674265235	0.720805552		2	293	0.998157068
2	381.169	381169	1502.969	1116.774	1116.774	1502.969	0.743045266	0.710127226		2	293.25	0.998805647
2	381.43	381430	960.8759	503.852	503.852	960.8759	0.524367403	0.700057839		2	293.5	1.000089312
2	381.775	381775	932.3111	617.5909	617.5909	932.3111	0.662430062	0.679302917		2	293.75	1.001540529
2	382.153	382153	625.3391	384.9592	384.9592	625.3391	0.61560072	0.663085171		2	294	1.00236565
2	382.528	382528	719.974	589.5778	589.5778	719.974	0.818887626	0.674574678		2	294.25	1.003121637
2	382.776	382776	864.1204	620.7007	620.7007	864.1204	0.718303491	0.682645495		2	294.5	1.003656727
2	383.039	383039	963.146	629.4182	629.4182	963.146	0.653502377	0.683573302		2	294.75	1.003350173
2	383.53	383530	706.3184	454.3624	454.3624	706.3184	0.64328269	0.684049482		2	295	1.002820315
2	383.765	383765	765.7131	515.6925	515.6925	765.7131	0.673480054	0.681906843		2	295.25	1.002063601
2	384.053	384053	830.1744	578.6757	578.6757	830.1744	0.697053173	0.673805139		2	295.5	1.001278829
2	384.307	384307	670.5001	411.2701	411.2701	670.5001	0.613378134	0.66366326		2	295.75	1.000982283
2	384.64	384640	454.428	346.8836	346.8836	454.428	0.763341167	0.65451361		2	296	1.00085734
2	385.001	385001	690.2632	432.4642	432.4642	690.2632	0.626520724	0.648866493		2	296.25	1.000773314
2	385.215	385215	884.3932	549.1643	549.1643	884.3932	0.620950387	0.64631763		2	296.5	1.000969345
2	385.404	385404	772.2502	433.0943	433.0943	772.2502	0.560821221	0.646572527		2	296.75	1.001409595
2	385.575	385575	673.1434	522.8412	522.8412	673.1434	0.776715927	0.647994416		2	297	1.001647573
2	385.778	385778	866.3852	444.0724	444.0724	866.3852	0.512557694	0.650778876		2	297.25	1.001859079
2	386.036	386036	831.5336	635.0082	635.0082	831.5336	0.763659099	0.661475779		2	297.5	1.002302002
2	386.264	386264	950.1444	652.8235	652.8235	950.1444	0.687078196	0.675480104		2	297.75	1.00298594
2	386.558	386558	1097.007	652.9149	652.9149	1097.007	0.595178426	0.691205466		2	298	1.003715646
2	386.757	386757	766.8437	509.096	509.096	766.8437	0.663884961	0.701380659		2	298.25	1.004597576
2	387.027	387027	845.2944	708.675	708.675	845.2944	0.838376547	0.717433157		2	298.5	1.005437021
2	387.2	387200	889.3753	659.7845	659.7845	889.3753	0.741851612	0.723989107		2	298.75	1.00610907
2	387.469	387469	875.8804	618.1875	618.1875	875.8804	0.705789854	0.727185214		2	299	1.00670381
2	387.713	387713	833.2853	589.6316	589.6316	833.2853	0.707598706	0.72674254		2	299.25	1.00720086
2	388.102	388102	920.7193	687.9563	687.9563	920.7193	0.747194395	0.723464752		2	299.5	1.006941429
2	388.31	388310	876.1305	634.6932	634.6932	876.1305	0.724427697	0.716962258		2	299.75	1.006519453
2	388.628	388628	773.3273	555.533	555.533	773.3273	0.718367242	0.704849265		2	300	1.006114208
2	388.873	388873	594.4126	368.1906	368.1906	594.4126	0.619419238	0.702779025		2	300.25	1.005536833
2	389.07	389070	882.1771	649.6699	649.6699	882.1771	0.736439316	0.701834388		2	300.5	1.004880019
2	389.438	389438	550.0477	397.1909	397.1909	550.0477	0.722102647	0.701183253		2	300.75	1.004223206
2	389.624	389624	984.0351	649.6519	649.6519	984.0351	0.660191796	0.703075537		2	301	1.003566392
2	389.885	389885	1072.176	723.4394	723.4394	1072.176	0.674739408	0.70798571		2	301.25	1.002909579
2	390.048	390048	1070.789	850.8658	850.8658	1070.789	0.794615746	0.708775027		2	301.5	1.00221293
2	390.252	390252	860.2737	585.4564	585.4564	860.2737	0.680546668	0.705416419		2	301.75	1.001512955
2	390.463	390463	797.5279	583.4998	583.4998	797.5279	0.731635595	0.699998696		2	302	1.000973669
2	390.792	390792	886.5995	597.1597	597.1597	886.5995	0.673539405	0.696169354		2	302.25	1.000453734
2	391.061	391061	751.2338	509.8197	509.8197	751.2338	0.678643187	0.695567978		2	302.5	0.999980727
2	391.312	391312	1018.379	840.1785	840.1785	1018.379	0.825015539	0.69634596		2	302.75	0.99943114
2	391.775	391775	1451.684	725.2619	725.2619	1451.684	0.499600395	0.719796477		2	303	0.99893838
2	392.185	392185	893.3926	427.778	427.778	893.3926	0.478824203	0.745528173		2	303.25	0.998454574
2	392.356	392356	1400.802	1613.888	1613.888	1400.802	1.152117144	0.750958267		2	303.5	0.997845194
2	392.769	392769	2498.428	2074.778	2074.778	2498.428	0.830433377	0.748753399		2	303.75	0.997277753
2	392.954	392954	1751.906	1244.115	1244.115	1751.906	0.710149403	0.747531031		2	304	0.996840381
2	393.175	393175	977.3479	630.6247	630.6247	977.3479	0.645240758	0.740837661		2	304.25	0.996474951
2	393.458	393458	1064.001	837.3416	837.3416	1064.001	0.786974448	0.725591549		2	304.5	0.996303917
2	393.639	393639	844.7865	687.1798	687.1798	844.7865	0.813436058	0.723383412		2	304.75	0.996912305
2	393.804	393804	843.6865	658.6768	658.6768	843.6865	0.780712741	0.719950786		2	305	0.997654786
2	394.046	394046	533.6126	288.6176	288.6176	533.6126	0.540874784	0.715377327		2	305.25	0.998543436
2	394.227	394227	805.23	462.2435	462.2435	805.23	0.574051513	0.727131456		2	305.5	0.99961551
2	394.477	394477	772.364	603.415	603.415	772.364	0.781257283	0.751751565		2	305.75	1.000395531
2	394.74	394740	709.3194	611.8032	611.8032	709.3194	0.862521454	0.780397703		2	306	1.000966161
2	395.175	395175	1697.988	1353.513	1353.513	1697.988	0.797127542	0.838301948		2	306.25	1.001308317
2	395.496	395496	1003.879	866.5038	866.5038	1003.879	0.863155619	0.889089549		2	306.5	1.001195207
2	395.857	395857	844.5898	992.7274	992.7274	844.5898	1.175395914	0.941362527		2	306.75	1.000726368
2	396.066	396066	999.4586	1034.762	1034.762	999.4586	1.035322524	0.96423582		2	307	1.00037305
2	396.452	396452	788.8272	658.2271	658.2271	788.8272	0.834437631	1.000237022		2	307.25	1.000475646
2	396.702	396702	522.8465	472.4946	472.4946	522.8465	0.903696592	1.0310308		2	307.5	1.000899378
2	396.984	396984	654.278	701.5051	701.5051	654.278	1.072182008	1.073556585		2	307.75	1.001433387
2	397.188	397188	719.4209	775.9846	775.9846	719.4209	1.078623932	1.106698265		2	308	1.002041107
2	397.361	397361	556.7872	610.3327	610.3327	556.7872	1.096168698	1.13599051		2	308.25	1.003023592
2	397.544	397544	767.0567	968.8567	968.8567	767.0567	1.26308355	1.168480653		2	308.5	1.004047203
2	397.714	397714	718.9813	929.071	929.071	718.9813	1.292204679	1.202890375		2	308.75	1.005206181
2	398.111	398111	886.689	1166.728	1166.728	886.689	1.315825504	1.306826854		2	309	1.005946518
2	398.383	398383	1473.346	2409.211	2409.211	1473.346	1.635197028	1.384565997		2	309.25	1.0056222
2	398.555	398555	972.9506	1226.75	1226.75	972.9506	1.260855382	1.437302109		2	309.5	1.00525657
2	398.792	398792	909.9477	1004.413	1004.413	909.9477	1.103813988	1.519297113		2	309.75	1.005523583
2	399.152	399152	836.7448	1477.839	1477.839	836.7448	1.766176497	1.632779169		2	310	1.005744807
2	399.498	399498	636.3536	1166.449	1166.449	636.3536	1.833020195	1.709074551		2	310.25	1.005577357
2	399.833	399833	692.1006	1291.345	1291.345	692.1006	1.865834244	1.778898356		2	310.5	1.005067239
2	400.025	400025	664.434	1285.326	1285.326	664.434	1.934467532	1.810333426		2	310.75	1.004561267
2	400.229	400229	663.9932	1314.082	1314.082	663.9932	1.979059424	1.832258168		2	311	1.003859129
2	400.466	400466	771.3249	1470.734	1470.734	771.3249	1.906763285	1.87710825		2	311.25	1.003499826
2	400.966	400966	1015.622	1563.802	1563.802	1015.622	1.539748056	1.960650795		2	311.5	1.003386542
2	401.239	401239	939.1317	1661.322	1661.322	939.1317	1.768997895	2.025306908		2	311.75	1.003339341
2	401.429	401429	1049.402	2340.814	2340.814	1049.402	2.230617056	2.114471076		2	312	1.003322085
2	401.625	401625	1054.043	2616.504	2616.504	1054.043	2.482350341	2.253127595		2	312.25	1.003619824
2	401.81	401810	950.8137	2141.314	2141.314	950.8137	2.252085766	2.412438977		2	312.5	1.003998732
2	402.074	402074	938.0793	2785.442	2785.442	938.0793	2.969303341	2.660919539		2	312.75	1.004206728
2	402.611	402611	928.2351	2562.018	2562.018	928.2351	2.760096014	3.462831001		2	313	1.004072807
2	403.001	403001	972.0561	4066.099	4066.099	972.0561	4.182987998	3.989585533		2	313.25	1.003675334
2	403.18	403180	957.0657	3780.482	3780.482	957.0657	3.950075737	4.162728964		2	313.5	1.003103681
2	403.386	403386	992.9307	4340.751	4340.751	992.9307	4.371655545	4.369467162		2	313.75	1.002214098
2	403.579	403579	596.1987	2665.271	2665.271	596.1987	4.470440811	4.495102203		2	314	1.000367257
2	403.81	403810	942.6553	4659.918	4659.918	942.6553	4.943395534	4.583036009		2	314.25	0.998594329
2	403.985	403985	937.0408	4732.108	4732.108	937.0408	5.050055451	4.613994255		2	314.5	0.995513031
2	404.162	404162	902.4385	4069.742	4069.742	902.4385	4.509716729	4.543434069		2	314.75	0.990187173
2	404.333	404333	765.6948	3617.431	3617.431	765.6948	4.724377128	4.408425614		2	315	0.991081815
2	404.513	404513	972.2163	4150.563	4150.563	972.2163	4.26917652	4.291702222		2	315.25	0.998015806
2	405.023	405023	969.07	3225.024	3225.024	969.07	3.327957733	3.703798724		2	315.5	1.007488105
2	405.438	405438	1787.426	5511.02	5511.02	1787.426	3.083215753	3.246532598		2	315.75	1.017993159
2	405.735	405735	1203.599	3498.983	3498.983	1203.599	2.907100288	3.204192905		2	316	1.032364951
2	406.06	406060	1752.494	4789.534	4789.534	1752.494	2.732981682	3.249392301		2	316.25	1.049406603
2	406.359	406359	1240.069	3658.366	3658.366	1240.069	2.950131001	3.225305346		2	316.5	1.066639426
2	406.534	406534	1119.602	4028.274	4028.274	1119.602	3.597951772	3.162525215		2	316.75	1.074512588
2	406.699	406699	1228.75	5318.275	5318.275	1228.75	4.32819939	3.10253101		2	317	1.070475256
2	407.053	407053	1505.674	5304.28	5304.28	1505.674	3.522860858	2.987081832		2	317.25	1.063562406
2	407.414	407414	996.1675	2755.551	2755.551	996.1675	2.766152279	2.828173101		2	317.5	1.051377335
2	407.578	407578	1049.642	2744.962	2744.962	1049.642	2.615141162	2.753586989		2	317.75	1.037185912
2	407.833	407833	1224.317	2742.491	2742.491	1224.317	2.240017087	2.701691596		2	318	1.025096339
2	408.061	408061	1011.473	2332.05	2332.05	1011.473	2.305597876	2.743862631		2	318.25	1.011454055
2	408.352	408352	1304.453	2773.637	2773.637	1304.453	2.126283584	2.823498827		2	318.5	1.00061425
2	408.929	408929	1507.315	3437.436	3437.436	1507.315	2.280502748	2.973210532		2	318.75	0.998035247
2	409.297	409297	922.2232	3580.188	3580.188	922.2232	3.88212745	3.113103364		2	319	1.005363725
2	409.802	409802	796.2199	3522.761	3522.761	796.2199	4.424356889	3.357197187		2	319.25	1.011638864
2	410.222	410222	892.1305	3907.45	3907.45	892.1305	4.379908545	3.572642776		2	319.5	1.01238832
2	410.734	410734	1566.546	5667.373	5667.373	1566.546	3.617750771	3.756504392		2	319.75	1.013139024
2	410.922	410922	1318.582	4535.041	4535.041	1318.582	3.439331797	3.786428759		2	320	1.013517016
2	415.268	415268	1421.368	3091.937	3091.937	1421.368	2.175324758	2.095860559		2	320.25	1.013709099
2	415.597	415597	1279.305	1925.787	1925.787	1279.305	1.505338445	2.005051929		2	320.5	1.014055317
2	415.821	415821	1177.966	2311.892	2311.892	1177.966	1.962613522	1.963701335		2	320.75	1.015236831
2	416.071	416071	955.2836	1884.89	1884.89	955.2836	1.973120862	1.919441186		2	321	1.01682446
2	416.238	416238	1166.512	2391.823	2391.823	1166.512	2.050405825	1.88555789		2	321.25	1.018710212
2	416.437	416437	1048.604	2050.121	2050.121	1048.604	1.955095537	1.843103732		2	321.5	1.021196629
2	416.676	416676	850.8999	1801.852	1801.852	850.8999	2.117583984	1.787054673		2	321.75	1.023717267
2	417.166	417166	1180.619	2052.435	2052.435	1180.619	1.738439751	1.663172258		2	322	1.026184877
2	417.39	417390	677.5858	1164.004	1164.004	677.5858	1.71786953	1.595192816		2	322.25	1.028670026
2	417.679	417679	948.607	1266.809	1266.809	948.607	1.335441337	1.488085123		2	322.5	1.030915041
2	418.122	418122	1180.073	1345.042	1345.042	1180.073	1.139795589	1.3299836		2	322.75	1.032254646
2	418.361	418361	917.8533	933.5378	933.5378	917.8533	1.017088243	1.256934913		2	323	1.033401657
2	418.81	418810	962.179	1206.723	1206.723	962.179	1.254156451	1.124221529		2	323.25	1.03413011
2	419.126	419126	1235.44	1712.977	1712.977	1235.44	1.386531924	1.051051672		2	323.5	1.034576299
2	419.444	419444	1611.986	1637.913	1637.913	1611.986	1.016083887	1.016493089		2	323.75	1.034208815
2	419.666	419666	1563.156	1223.65	1223.65	1563.156	0.782807346	0.994674912		2	324	1.033317213
2	419.9	419900	1394.273	1117.334	1117.334	1394.273	0.801373906	0.965485106		2	324.25	1.032311534
2	420.16	420160	1632.453	1630.442	1630.442	1632.453	0.998768112	0.940422373		2	324.5	1.030640333
2	420.577	420577	1114.026	1162.182	1162.182	1114.026	1.043226998	0.900245697		2	324.75	1.028911952
2	421.08	421080	763.5794	623.1516	623.1516	763.5794	0.816092734	0.839500487		2	325	1.027233975
2	421.407	421407	897.3721	837.0847	837.0847	897.3721	0.932817836	0.805716072		2	325.25	1.02554257
2	421.729	421729	829.5282	578.608	578.608	829.5282	0.697514563	0.779940375		2	325.5	1.024851943
2	422.107	422107	847.8229	611.2164	611.2164	847.8229	0.720924618	0.752636254		2	325.75	1.025724171
2	422.332	422332	886.6393	638.5833	638.5833	886.6393	0.720228959	0.737021676		2	326	1.026981184
2	422.805	422805	758.1166	554.6213	554.6213	758.1166	0.731577834	0.729009014		2	326.25	1.028733919
2	422.956	422956	701.4668	439.49	439.49	701.4668	0.626530008	0.72370715		2	326.5	1.032071659
2	423.395	423395	840.9738	678.7005	678.7005	840.9738	0.807041194	0.69143599		2	326.75	1.035995274
2	423.798	423798	936.1228	612.8023	612.8023	936.1228	0.654617428	0.658579471		2	327	1.038887957
2	424.073	424073	1021.301	879.9028	879.9028	1021.301	0.861550904	0.639291449		2	327.25	1.040583853
2	424.404	424404	918.58	490.186	490.186	918.58	0.533634523	0.607646829		2	327.5	1.042063078
2	424.6	424600	1014.864	582.8473	582.8473	1014.864	0.574310745	0.587522814		2	327.75	1.042912602
2	424.79	424790	1240.306	727.3871	727.3871	1240.306	0.586457777	0.576086185		2	328	1.043073629
2	424.961	424961	1207.69	618.1864	618.1864	1207.69	0.511875067	0.574492301		2	328.25	1.04152972
2	425.169	425169	1623.656	723.2026	723.2026	1623.656	0.445416147	0.577055361		2	328.5	1.037886277
2	425.339	425339	1130.271	515.1673	515.1673	1130.271	0.455790956	0.578700763		2	328.75	1.034866937
2	425.688	425688	880.4735	607.8247	607.8247	880.4735	0.690338437	0.596181973		2	329	1.032186462
2	425.863	425863	1101.766	721.4511	721.4511	1101.766	0.654813363	0.605947591		2	329.25	1.029781733
2	426.119	426119	1383.528	987.5288	987.5288	1383.528	0.713775796	0.620716866		2	329.5	1.028863085
2	426.535	426535	1109.26	899.2472	899.2472	1109.26	0.810673061	0.656392752		2	329.75	1.028275901
2	426.82	426820	1183.308	685.7012	685.7012	1183.308	0.579478209	0.675839926		2	330	1.027101581
2	427.085	427085	1303.43	868.9043	868.9043	1303.43	0.666629048	0.689920643		2	330.25	1.025984894
2	427.297	427297	978.0667	542.7452	542.7452	978.0667	0.554916347	0.700242878		2	330.5	1.02451118
2	427.556	427556	1950.002	1304.965	1304.965	1950.002	0.669212134	0.70572848		2	330.75	1.022249812
2	428.135	428135	634.3625	502.6644	502.6644	634.3625	0.792392993	0.690258699		2	331	1.019985718
2	428.344	428344	931.5442	829.7726	829.7726	931.5442	0.890749575	0.681737763		2	331.25	1.017707387
2	428.552	428552	1475.891	994.9216	994.9216	1475.891	0.674115907	0.674420286		2	331.5	1.015344385
2	428.774	428774	917.6909	651.607	651.607	917.6909	0.710050628	0.664453194		2	331.75	1.012941537
2	428.945	428945	544.1326	304.1389	304.1389	544.1326	0.558942618	0.657284287		2	332	1.011113911
2	429.141	429141	1258.763	680.8581	680.8581	1258.763	0.540894593	0.648517487		2	332.25	1.009641642
2	429.488	429488	791.6463	423.3837	423.3837	791.6463	0.534814222	0.622626352		2	332.5	1.008354562
2	430.031	430031	1056.379	624.0874	624.0874	1056.379	0.590779824	0.586741115		2	332.75	1.00745825
2	430.203	430203	907.398	571.3576	571.3576	907.398	0.629665924	0.58402471		2	333	1.007286308
2	430.624	430624	774.5957	497.7177	497.7177	774.5957	0.642551592	0.592370308		2	333.25	1.007629061
2	430.989	430989	1044.082	737.1965	737.1965	1044.082	0.706071458	0.600654787		2	333.5	1.008888311
2	431.401	431401	730.1057	378.8048	378.8048	730.1057	0.51883556	0.605443721		2	333.75	1.010147561
2	431.654	431654	839.5579	387.1251	387.1251	839.5579	0.461105899	0.609172147		2	334	1.010971472
2	432.01	432010	1054.216	709.7109	709.7109	1054.216	0.673212036	0.613369618		2	334.25	1.01153139
2	432.274	432274	1131.926	741.5518	741.5518	1131.926	0.655123922	0.616702681		2	334.5	1.011577231
2	432.524	432524	909.8732	609.8199	609.8199	909.8732	0.670225148	0.619552427		2	334.75	1.011510267
2	432.798	432798	889.1428	471.3819	471.3819	889.1428	0.530153199	0.62241819		2	335	1.011051182
2	433.129	433129	871.6933	573.3727	573.3727	871.6933	0.657768851	0.627510974		2	335.25	1.010301794
2	433.427	433427	953.3147	716.9044	716.9044	953.3147	0.752012321	0.631216039		2	335.5	1.009400939
2	433.647	433647	863.6371	498.4691	498.4691	863.6371	0.577174255	0.631075894		2	335.75	1.007816276
2	434.153	434153	1185.252	698.29	698.29	1185.252	0.589148974	0.625797675		2	336	1.006014886
2	434.52	434520	1013.019	559.0624	559.0624	1013.019	0.551877507	0.622028907		2	336.25	1.004078049
2	434.788	434788	1144.312	715.4672	715.4672	1144.312	0.625237872	0.618098178		2	336.5	1.002450151
2	435.14	435140	968.0819	650.2301	650.2301	968.0819	0.671668482	0.61545175		2	336.75	1.00097535
2	435.408	435408	925.0834	629.5968	629.5968	925.0834	0.680583826	0.617231564		2	337	0.999572195
2	435.599	435599	1092.539	742.6383	742.6383	1092.539	0.679736192	0.619167347		2	337.25	0.99840738
2	435.886	435886	1154.076	641.7892	641.7892	1154.076	0.55610653	0.624100848		2	337.5	0.998741039
2	436.191	436191	617.7485	348.0888	348.0888	617.7485	0.563479798	0.630597326		2	337.75	0.999524114
2	436.355	436355	843.6704	492.7433	492.7433	843.6704	0.584047159	0.632418772		2	338	1.000082826
2	436.635	436635	889.0639	542.8166	542.8166	889.0639	0.610548466	0.631259522		2	338.25	0.999768498
2	436.867	436867	984.6225	690.5169	690.5169	984.6225	0.701301159	0.628878559		2	338.5	0.999423376
2	437.084	437084	972.3216	611.6149	611.6149	972.3216	0.629025314	0.628169876		2	338.75	0.998962686
2	437.374	437374	908.1395	705.0974	705.0974	908.1395	0.776419702	0.628121771		2	339	0.998313676
2	437.75	437750	690.7886	372.0694	372.0694	690.7886	0.538615432	0.628580433		2	339.25	0.997308736
2	438.082	438082	765.7073	427.5228	427.5228	765.7073	0.558337109	0.635020403		2	339.5	0.996306822
2	438.288	438288	643.8253	468.9036	468.9036	643.8253	0.728308751	0.645309054		2	339.75	0.995459668
2	438.59	438590	1030.991	588.8094	588.8094	1030.991	0.571110126	0.661875961		2	340	0.994630902
2	438.754	438754	698.6655	435.2971	435.2971	698.6655	0.623040783	0.671928923		2	340.25	0.993832178
2	439.096	439096	887.6702	629.8618	629.8618	887.6702	0.70956736	0.707825791		2	340.5	0.991230107
2	439.586	439586	970.3188	887.9898	887.9898	970.3188	0.915152628	0.7426233		2	340.75	0.990096874
2	439.847	439847	664.3079	480.3564	480.3564	664.3079	0.723093012	0.73235787		2	341	0.991193563
2	440.027	440027	789.6465	541.6275	541.6275	789.6465	0.685911354	0.71894447		2	341.25	0.993189183
2	440.262	440262	973.6885	782.1463	782.1463	973.6885	0.80328185	0.703679041		2	341.5	0.996286225
2	440.457	440457	759.5132	534.9408	534.9408	759.5132	0.70432061	0.687265214		2	341.75	1.001564716
2	440.657	440657	743.8772	428.5635	428.5635	743.8772	0.576121301	0.660658139		2	342	1.006131621
2	441.047	441047	867.9423	570.9678	570.9678	867.9423	0.657840734	0.616284622		2	342.25	1.00917563
2	441.303	441303	965.6434	431.1972	431.1972	965.6434	0.446538753	0.598145054		2	342.5	1.012078669
2	441.469	441469	932.709	485.1916	485.1916	932.709	0.520196117	0.588570613		2	342.75	1.012704306
2	441.803	441803	890.5419	560.1416	560.1416	890.5419	0.628989607	0.5872075		2	343	1.011485774
2	442.245	442245	839.4899	588.6337	588.6337	839.4899	0.701180205	0.607458876		2	343.25	1.008804801
2	442.793	442793	672.9472	417.2666	417.2666	672.9472	0.620058453	0.635273239		2	343.5	1.004701954
2	443.032	443032	951.2688	650.1664	650.1664	951.2688	0.683472852	0.64175758		2	343.75	0.999737722
2	443.314	443314	1012.717	554.4679	554.4679	1012.717	0.547505275	0.648031592		2	344	0.996664438
2	443.588	443588	1177.074	781.879	781.879	1177.074	0.664256453	0.652519185		2	344.25	0.995516592
2	443.799	443799	1092.574	705.4879	705.4879	1092.574	0.645711778	0.652542248		2	344.5	0.995143262
2	444.257	444257	767.9539	543.2869	543.2869	767.9539	0.707447283	0.646246231		2	344.75	0.995407681
2	444.448	444448	876.9726	678.8093	678.8093	876.9726	0.774037068	0.647682849		2	345	0.99624177
2	444.801	444801	1377.219	837.8719	837.8719	1377.219	0.608379568	0.660486148		2	345.25	0.997143004
2	445.03	445030	1022.746	494.8384	494.8384	1022.746	0.483833132	0.669409652		2	345.5	0.998350368
2	445.256	445256	905.3538	546.8904	546.8904	905.3538	0.604062633	0.678057702		2	345.75	0.999643728
2	445.56	445560	985.1027	795.8113	795.8113	985.1027	0.807846025	0.690898323		2	346	1.001216125
2	445.725	445725	862.3723	687.2768	687.2768	862.3723	0.796960663	0.6961714		2	346.25	1.003225151
2	446.016	446016	633.3982	383.7077	383.7077	633.3982	0.605792217	0.707503956		2	346.5	1.005743141
2	446.237	446237	743.4961	584.4751	584.4751	743.4961	0.786117237	0.715582831		2	346.75	1.007468417
2	446.434	446434	822.1072	596.6212	596.6212	822.1072	0.725721901	0.720284358		2	347	1.008680209
2	446.948	446948	887.7407	707.9058	707.9058	887.7407	0.797424068	0.728651929		2	347.25	1.008684011
2	447.349	447349	892.5057	492.0618	492.0618	892.5057	0.551326227	0.725403506		2	347.5	1.008245038
2	447.554	447554	1217.778	1036.01	1036.01	1217.778	0.850737983	0.709876204		2	347.75	1.007298933
2	447.756	447756	742.1266	455.4306	455.4306	742.1266	0.613683164	0.694083902		2	348	1.005406062
2	448.21	448210	835.4907	750.9075	750.9075	835.4907	0.898762248	0.673818658		2	348.25	1.003107017
2	448.558	448558	615.6989	360.6445	360.6445	615.6989	0.585748164	0.659332989		2	348.5	1.000424381
2	448.737	448737	825.3012	443.2223	443.2223	825.3012	0.537043082	0.656473927		2	348.75	0.997948878
2	449.055	449055	921.302	536.1509	536.1509	921.302	0.581949133	0.6595083		2	349	0.997082927
2	449.238	449238	1056.664	678.9165	678.9165	1056.664	0.64250935	0.663767467		2	349.25	0.996595303
2	449.578	449578	1083.928	807.2326	807.2326	1083.928	0.744728986	0.673020262		2	349.5	0.996951943
2	449.959	449959	842.3836	686.823	686.823	842.3836	0.815332825	0.697236524		2	349.75	0.997308583
2	450.302	450302	875.3901	540.0467	540.0467	875.3901	0.616921187	0.728221341		2	350	0.99866604
2	450.574	450574	1005.526	788.2889	788.2889	1005.526	0.783956755	0.744545062		2	350.25	1.000686813
2	450.817	450817	1041.749	780.7853	780.7853	1041.749	0.749494648	0.751285652		2	350.5	1.002295583
2	451.078	451078	897.7227	681.3005	681.3005	897.7227	0.758920878	0.753851107		2	350.75	1.002988548
2	451.3	451300	779.3901	482.8592	482.8592	779.3901	0.619534685	0.753162902		2	351	1.003353924
2	451.494	451494	1189.953	866.4574	866.4574	1189.953	0.728144221	0.751274926		2	351.25	1.00367336
2	451.715	451715	862.26	815.7907	815.7907	862.26	0.946107555	0.744839074		2	351.5	1.003909496
2	451.901	451901	848.9222	651.6858	651.6858	848.9222	0.767662573	0.732813234		2	351.75	1.003901009
2	452.086	452086	1292.587	910.3688	910.3688	1292.587	0.704299827	0.71628469		2	352	1.00370596
2	452.318	452318	1319.841	845.9275	845.9275	1319.841	0.64093137	0.696219305		2	352.25	1.003231475
2	452.494	452494	1097.508	749.7572	749.7572	1097.508	0.683145089	0.676218533		2	352.5	1.002188641
2	452.687	452687	1145.224	752.3864	752.3864	1145.224	0.6569775	0.647310031		2	352.75	1.00090266
2	452.882	452882	802.6318	490.7321	490.7321	802.6318	0.611403759	0.625984389		2	353	1.000335051
2	453.157	453157	1021.336	656.5883	656.5883	1021.336	0.642871983	0.59223986		2	353.25	1.000666228
2	453.388	453388	864.7107	462.4324	462.4324	864.7107	0.534782789	0.574016072		2	353.5	1.001382318
2	453.654	453654	1049.121	520.3377	520.3377	1049.121	0.495974916	0.595083048		2	353.75	1.002248096
2	454.04	454040	773.6837	535.2936	535.2936	773.6837	0.691876538	0.659040347		2	354	1.002969881
2	454.252	454252	752.1642	539.1914	539.1914	752.1642	0.716853315	0.690936491		2	354.25	1.003654456
2	454.446	454446	727.8067	367.4874	367.4874	727.8067	0.504924453	0.724695934		2	354.5	1.004361868
2	454.726	454726	792.2926	628.3884	628.3884	792.2926	0.793126681	0.787435307		2	354.75	1.004955251
2	454.923	454923	953.4223	935.8884	935.8884	953.4223	0.981609513	0.819772835		2	355	1.005151114
2	455.154	455154	939.8451	923.6878	923.6878	939.8451	0.98280855	0.845165963		2	355.25	1.004816711
2	455.51	455510	656.4525	608.5064	608.5064	656.4525	0.926961814	0.880008948		2	355.5	1.004551499
2	455.958	455958	683.5114	537.384	537.384	683.5114	0.786210735	0.895437674		2	355.75	1.004118777
2	456.214	456214	684.8804	544.1668	544.1668	684.8804	0.794542814	0.868925802		2	356	1.003588996
2	456.519	456519	814.7371	746.03	746.03	814.7371	0.915669607	0.825678768		2	356.25	1.003066242
2	456.754	456754	838.1169	729.0435	729.0435	838.1169	0.869858966	0.799280534		2	356.5	1.002880715
2	456.98	456980	628.1426	445.3926	445.3926	628.1426	0.709062878	0.768326513		2	356.75	1.002766193
2	457.249	457249	778.7048	639.2345	639.2345	778.7048	0.820894516	0.737392921		2	357	1.002732083
2	457.456	457456	918.256	555.0427	555.0427	918.256	0.604453115	0.718739849		2	357.25	1.003763661
2	457.701	457701	806.1436	575.2017	575.2017	806.1436	0.713522628	0.697831686		2	357.5	1.0049219
2	458.048	458048	812.429	439.5827	439.5827	812.429	0.541072143	0.671989389		2	357.75	1.00630781
2	458.351	458351	1158.504	917.4053	917.4053	1158.504	0.7918879	0.652465951		2	358	1.007471714
2	458.585	458585	1391.825	870.478	870.478	1391.825	0.625422018	0.642020164		2	358.25	1.008080441
2	458.749	458749	1071.645	639.4031	639.4031	1071.645	0.596655702	0.639114928		2	358.5	1.007953314
2	458.975	458975	921.1735	705.4097	705.4097	921.1735	0.765772897	0.637745805		2	358.75	1.007292585
2	459.253	459253	774.4806	399.3916	399.3916	774.4806	0.515689612	0.63571959		2	359	1.005665111
2	459.551	459551	771.374	538.6938	538.6938	771.374	0.69835618	0.636445381		2	359.25	1.003670975
2	459.757	459757	718.4399	436.0935	436.0935	718.4399	0.607000669	0.637893629		2	359.5	1.001866716
2	459.925	459925	706.2064	379.4772	379.4772	706.2064	0.537346022	0.641906849		2	359.75	0.999954009
2	460.14	460140	793.9217	548.1058	548.1058	793.9217	0.690377653	0.651096396		2	360	0.997908135
2	460.403	460403	1060.726	820.2116	820.2116	1060.726	0.773254922	0.658756151		2	360.25	0.996821422
2	460.645	460645	889.475	545.5302	545.5302	889.475	0.613317069	0.656800342		2	360.5	0.99566557
2	460.937	460937	917.9269	554.0245	554.0245	917.9269	0.603560589	0.648735818		2	360.75	0.995091695
2	461.365	461365	932.4939	734.4758	734.4758	932.4939	0.787646761	0.638801076		2	361	0.996189522
2	461.661	461661	758.84	550.7072	550.7072	758.84	0.725722418	0.612518361		2	361.25	0.997714427
2	461.85	461850	1008.278	472.0862	472.0862	1008.278	0.468210355	0.603534283		2	361.5	1.002000361
2	462.06	462060	1030.523	660.5553	660.5553	1030.523	0.640990352	0.611178879		2	361.75	1.013281651
2	462.224	462224	883.2124	457.0849	457.0849	883.2124	0.517525456	0.620212349		2	362	1.028235098
2	462.455	462455	942.9387	597.6171	597.6171	942.9387	0.633781496	0.64521664		2	362.25	1.044906099
2	462.662	462662	1093.829	725.0817	725.0817	1093.829	0.662883961	0.699068273		2	362.5	1.061596995
2	462.943	462943	862.5578	568.2943	568.2943	862.5578	0.65884779	0.807111518		2	362.75	1.08114661
2	463.203	463203	729.1752	621.9182	621.9182	729.1752	0.852906407	0.8853117		2	363	1.104456548
2	463.48	463480	752.9046	734.4959	734.4959	752.9046	0.975549758	0.956427043		2	363.25	1.124289355
2	463.657	463657	742.7625	829.915	829.915	742.7625	1.117335622	1.005811628		2	363.5	1.137126003
2	463.877	463877	1158.9	1065.42	1065.42	1158.9	0.919337303	1.043566723		2	363.75	1.137875621
2	464.048	464048	5243.829	7938.999	7938.999	5243.829	1.513969849	1.051160467		2	364	1.129959793
2	464.259	464259	830.1464	889.6052	889.6052	830.1464	1.071624475	1.051906166		2	364.25	1.11957326
2	464.568	464568	926.1432	772.9493	772.9493	926.1432	0.834589403	1.015218943		2	364.5	1.104531988
2	464.925	464925	631.6456	562.1813	562.1813	631.6456	0.890026464	0.934739089		2	364.75	1.08425228
2	465.097	465097	723.5217	570.1144	570.1144	723.5217	0.78797139	0.903627914		2	365	1.064846555
2	465.367	465367	922.4706	810.1172	810.1172	922.4706	0.878203815	0.855094207		2	365.25	1.041603332
2	465.892	465892	995.2686	784.9186	784.9186	995.2686	0.788650019	0.742306196		2	365.5	1.022029482
2	466.16	466160	1501.328	1091.005	1091.005	1501.328	0.726693301	0.704810723		2	365.75	1.011753257
2	466.354	466354	1022.965	612.4588	612.4588	1022.965	0.598709438	0.692618529		2	366	1.005384855
2	466.775	466775	1152.443	756.5852	756.5852	1152.443	0.656505528	0.684770359		2	366.25	1.001946113
2	467.06	467060	1099.946	725.277	725.277	1099.946	0.659375097	0.678614144		2	366.5	0.998994638
2	467.248	467248	814.3234	574.8929	574.8929	814.3234	0.705976151	0.674850963		2	366.75	0.998070725
2	467.614	467614	926.3051	668.5885	668.5885	926.3051	0.721780005	0.672860466		2	367	0.99798349
2	467.938	467938	837.4404	592.8987	592.8987	837.4404	0.70798913	0.664411892		2	367.25	0.997663555
2	468.499	468499	671.2498	418.9562	418.9562	671.2498	0.624143501	0.651679362		2	367.5	0.997195276
2	468.741	468741	828.7861	558.2605	558.2605	828.7861	0.673588155	0.648930051		2	367.75	0.996803863
2	468.982	468982	779.3187	507.4479	507.4479	779.3187	0.651142979	0.649366178		2	368	0.996188124
2	469.226	469226	782.0467	491.5346	491.5346	782.0467	0.628523335	0.650097239		2	368.25	0.995520271
2	469.6	469600	988.0513	564.5995	564.5995	988.0513	0.571427314	0.646337186		2	368.5	0.994967353
2	469.818	469818	886.6754	538.4738	538.4738	886.6754	0.607295297	0.645240921		2	368.75	0.994415292
2	469.986	469986	876.03	606.5503	606.5503	876.03	0.692385306	0.647025573		2	369	0.99394826
2	470.21	470210	880.2831	610.3158	610.3158	880.2831	0.693317638	0.647652043		2	369.25	0.993485258
2	470.518	470518	670.6043	559.8415	559.8415	670.6043	0.83483136	0.652235374		2	369.5	0.993277428
2	470.786	470786	710.5274	447.5262	447.5262	710.5274	0.629850728	0.668147896		2	369.75	0.993153881
2	471.179	471179	624.1264	351.5317	351.5317	624.1264	0.563237992	0.700730449		2	370	0.993433285
2	471.453	471453	490.0105	268.4016	268.4016	490.0105	0.54774663	0.732778002		2	370.25	0.994166164
2	471.738	471738	665.0832	603.5983	603.5983	665.0832	0.90755307	0.794666593		2	370.5	0.995871619
2	472.015	472015	869.5693	758.7567	758.7567	869.5693	0.872566108	0.868986582		2	370.75	0.998089222
2	472.259	472259	751.2476	598.565	598.565	751.2476	0.796761281	0.909404934		2	371	1.000892184
2	472.496	472496	764.0154	630.7917	630.7917	764.0154	0.825626944	0.928760756		2	371.25	1.003957916
2	472.774	472774	549.2118	457.1296	457.1296	549.2118	0.832337543	0.948873294		2	371.5	1.00610285
2	472.962	472962	1687.688	3156.691	3156.691	1687.688	1.870423325	0.953915612		2	371.75	1.006747955
2	473.364	473364	689.7066	519.5349	519.5349	689.7066	0.753269434	0.912480308		2	372	1.007165303
2	473.651	473651	816.8541	608.6962	608.6962	816.8541	0.745171261	0.879625496		2	372.25	1.007323749
2	473.848	473848	667.0221	443.1172	443.1172	667.0221	0.664321617	0.859470982		2	372.5	1.007426385
2	474.302	474302	1054.235	769.1534	769.1534	1054.235	0.729584391	0.775970208		2	372.75	1.006768432
2	474.662	474662	852.0619	509.6805	509.6805	852.0619	0.59817309	0.733483023		2	373	1.005564101
2	475.139	475139	836.9589	763.1598	763.1598	836.9589	0.911824703	0.767358384		2	373.25	1.004950436
2	475.414	475414	847.1918	733.3028	733.3028	847.1918	0.865568812	0.799219657		2	373.5	1.004641478
2	475.643	475643	672.9001	598.8355	598.8355	672.9001	0.88993225	0.810019949		2	373.75	1.004342349
2	475.896	475896	810.2629	687.6698	687.6698	810.2629	0.848699601	0.812985743		2	374	1.004986834
2	476.114	476114	601.711	424.8413	424.8413	601.711	0.706055399	0.81871907		2	374.25	1.007137115
2	476.417	476417	717.1969	526.9311	526.9311	717.1969	0.734709115	0.820300373		2	374.5	1.008974027
2	476.678	476678	785.1118	955.6596	955.6596	785.1118	1.217227406	0.80639229		2	374.75	1.010055691
2	476.958	476958	1072.864	729.8957	729.8957	1072.864	0.680324533	0.79635652		2	375	1.008025503
2	477.139	477139	1526.234	1147.854	1147.854	1526.234	0.752082577	0.793124703		2	375.25	1.005612808
2	477.386	477386	1397.177	880.4257	880.4257	1397.177	0.630146145	0.781359499		2	375.5	1.003231622
2	477.574	477574	1419.713	1006.116	1006.116	1419.713	0.708675627	0.780674559		2	375.75	1.00220211
2	479.233	479233	1436.836	1290.123	1290.123	1436.836	0.897891617	0.96534371		2	376	1.001455058
2	479.525	479525	947.6597	1078.507	1078.507	947.6597	1.138074142	1.011693281		2	376.25	1.000968114
2	479.755	479755	757.6315	808.1118	808.1118	757.6315	1.066629093	1.048452792		2	376.5	1.002173418
2	480.245	480245	881.4148	933.0184	933.0184	881.4148	1.058546328	1.136942152		2	376.75	1.003782769
2	480.556	480556	1009.045	1288.89	1288.89	1009.045	1.277336491	1.196373697		2	377	1.004756132
2	480.892	480892	1131.756	1231.592	1231.592	1131.756	1.08821336	1.25393773		2	377.25	1.005779524
2	481.088	481088	838.4495	1020.4	1020.4	838.4495	1.217008299	1.282416343		2	377.5	1.00649703
2	481.441	481441	874.0867	1230.323	1230.323	874.0867	1.407552592	1.329907078		2	377.75	1.006890191
2	481.614	481614	619.0623	723.5734	723.5734	619.0623	1.168821619	1.352437266		2	378	1.004815304
2	481.827	481827	897.3085	1659.71	1659.71	897.3085	1.849653714	1.378897752		2	378.25	1.002179587
2	482.09	482090	755.4303	1125.992	1125.992	755.4303	1.490530629	1.410954677		2	378.5	1.00110296
2	482.285	482285	599.3441	629.7641	629.7641	599.3441	1.050755484	1.430695377		2	378.75	1.000882218
2	482.464	482464	982.9206	1474.659	1474.659	982.9206	1.500282932	1.448471747		2	379	1.000808783
2	482.784	482784	692.8031	1138.196	1138.196	692.8031	1.642885258	1.479278666		2	379.25	1.001062639
2	482.97	482970	691.8237	949.1069	949.1069	691.8237	1.371891278	1.494538585		2	379.5	1.002824925
2	483.224	483224	841.1062	1357.419	1357.419	841.1062	1.613849714	1.518453646		2	379.75	1.004836811
2	483.533	483533	638.4952	788.0488	788.0488	638.4952	1.234228229	1.556633667		2	380	1.005634293
2	483.916	483916	932.5378	1648.578	1648.578	932.5378	1.767840403	1.60589921		2	380.25	1.005950648
2	484.288	484288	748.0286	1411.519	1411.519	748.0286	1.886985337	1.671552331		2	380.5	1.006212344
2	484.685	484685	1181.401	1862.214	1862.214	1181.401	1.576275964	1.751065628		2	380.75	1.006213853
2	485.013	485013	913.9918	1539.569	1539.569	913.9918	1.68444509	1.780008897		2	381	1.005256574
2	485.202	485202	772.2127	1331.116	1331.116	772.2127	1.723768594	1.77012142		2	381.25	1.004330273
2	485.494	485494	988.7859	1961.37	1961.37	988.7859	1.983614451	1.734033571		2	381.5	1.003482823
2	485.715	485715	535.5512	891.8668	891.8668	535.5512	1.665324996	1.708875992		2	381.75	1.002340299
2	486.012	486012	721.9829	1387.236	1387.236	721.9829	1.921425009	1.667862298		2	382	1.001492708
2	486.353	486353	965.5988	1527.4	1527.4	965.5988	1.581816382	1.600406688		2	382.25	1.001219807
2	486.847	486847	1009.596	1108.987	1108.987	1009.596	1.098446309	1.532228947		2	382.5	1.001801687
2	487.057	487057	1320.694	1915.734	1915.734	1320.694	1.450550998	1.529772084		2	382.75	1.002415693
2	487.422	487422	913.1479	1337.712	1337.712	913.1479	1.464945602	1.534657143		2	383	1.002540002
2	487.837	487837	542.1219	866.7825	866.7825	542.1219	1.598870107	1.568718275		2	383.25	1.002565998
2	488.16	488160	783.3924	1579.369	1579.369	783.3924	2.016063725	1.615900637		2	383.5	1.002584417
2	488.476	488476	1109.405	1870.53	1870.53	1109.405	1.686065954	1.641871274		2	383.75	1.002434247
2	488.65	488650	1030.995	1487.45	1487.45	1030.995	1.442732506	1.639442791		2	384	1.00192166
2	488.955	488955	925.6048	1391.563	1391.563	925.6048	1.503409446	1.622261189		2	384.25	1.001210848
2	489.206	489206	1253.01	2444.097	2444.097	1253.01	1.950580602	1.612136194		2	384.5	1.000635105
2	489.496	489496	844.4273	1249.871	1249.871	844.4273	1.480140445	1.595944675		2	384.75	1.000212166
2	489.725	489725	847.7566	1211.924	1211.924	847.7566	1.429565986	1.574028701		2	385	0.99991508
2	489.98	489980	716.7448	1051.813	1051.813	716.7448	1.467486056	1.554645094		2	385.25	0.999723848
2	490.437	490437	1380.217	1972.845	1972.845	1380.217	1.429373062	1.551061755		2	385.5	0.999800267
2	490.788	490788	1332.988	2040.744	2040.744	1332.988	1.530954517	1.544767352		2	385.75	1.000029993
2	491.173	491173	1158.358	2247.937	2247.937	1158.358	1.94062371	1.51971737		2	386	1.00075839
2	491.459	491459	405.1828	573.4122	573.4122	405.1828	1.415193833	1.499024423		2	386.25	1.001870315
2	491.806	491806	862.3477	1242.765	1242.765	862.3477	1.441141433	1.475149976		2	386.5	1.002894574
2	492.074	492074	659.6336	928.6798	928.6798	659.6336	1.407872188	1.45833231		2	386.75	1.00387603
2	492.439	492439	648.547	894.4218	894.4218	648.547	1.379116394	1.432083922		2	387	1.00500073
2	492.772	492772	1250.763	1382.974	1382.974	1250.763	1.105704278	1.398911784		2	387.25	1.005665839
2	493.107	493107	832.4042	1096.886	1096.886	832.4042	1.317732419	1.349995575		2	387.5	1.005859234
2	493.318	493318	785.5502	1289.31	1289.31	785.5502	1.64128276	1.314944537		2	387.75	1.005806194
2	493.64	493640	1222.391	1801.061	1801.061	1222.391	1.473391902	1.267178888		2	388	1.005646167
2	494.113	494113	903.8962	1092.07	1092.07	903.8962	1.208180762	1.210612378		2	388.25	1.005229395
2	494.339	494339	1158.656	1198.909	1198.909	1158.656	1.034741114	1.183905955		2	388.5	1.004537107
2	494.549	494549	777.6876	890.4885	890.4885	777.6876	1.145046546	1.156397135		2	388.75	1.004088405
2	495.007	495007	436.2438	404.55	404.55	436.2438	0.927348423	1.087322491		2	389	1.003963187
2	495.33	495330	1095.753	924.676	924.676	1095.753	0.843872661	1.040986685		2	389.25	1.003913493
2	495.794	495794	948.4397	1270.884	1270.884	948.4397	1.339973432	1.001896254		2	389.5	1.00393614
2	495.971	495971	830.7322	916.503	916.503	830.7322	1.103247232	0.986241962		2	389.75	1.004212048
2	496.358	496358	821.481	728.1766	728.1766	821.481	0.886419284	0.932666688		2	390	1.004447288
2	496.784	496784	937.2784	762.1696	762.1696	937.2784	0.813173119	0.862335433		2	390.25	1.004212304
2	497.211	497211	818.1745	692.5229	692.5229	818.1745	0.846424449	0.804816439		2	390.5	1.003765521
2	497.412	497412	855.3161	700.0001	700.0001	855.3161	0.818410994	0.780140479		2	390.75	1.00354447
2	497.631	497631	803.8945	547.023	547.023	803.8945	0.680466156	0.756342886		2	391	1.003472009
2	497.816	497816	605.7216	409.0367	409.0367	605.7216	0.675288284	0.75143147		2	391.25	1.003506152
2	498.102	498102	1025.457	869.6354	869.6354	1025.457	0.848046676	0.762064879		2	391.5	1.004244107
2	498.344	498344	774.137	608.5929	608.5929	774.137	0.786156585	0.770665943		2	391.75	1.005206018
2	498.526	498526	779.4199	456.6125	456.6125	779.4199	0.585836338	0.775185005		2	392	1.006374939
2	498.931	498931	850.7174	688.8138	688.8138	850.7174	0.809685802	0.79465434		2	392.25	1.007413762
2	499.13	499130	493.1257	496.2944	496.2944	493.1257	1.006425745	0.802226917		2	392.5	1.007611067
2	499.327	499327	901.9194	834.6732	834.6732	901.9194	0.925441009	0.811100726		2	392.75	1.007509677
2	499.505	499505	1167.998	904.895	904.895	1167.998	0.774740196	0.821354998		2	393	1.007303276
2	499.691	499691	923.4926	644.9487	644.9487	923.4926	0.698379933	0.828022635		2	393.25	1.006593696
2	500	500000	939.4379	705.5673	705.5673	939.4379	0.751052624	0.830750308		2	393.5	1.005703517
2	500.397	500397	828.6071	756.1841	756.1841	828.6071	0.912596694	0.82368205		2	393.75	1.005399273
2	500.579	500579	584.1561	415.4931	415.4931	584.1561	0.711270669	0.812298039		2	394	1.005032541
2	500.958	500958	765.931	721.3925	721.3925	765.931	0.941850506	0.777357841		2	394.25	1.006031491
2	501.162	501162	878.9394	752.3888	752.3888	878.9394	0.85601897	0.762196357		2	394.5	1.007920042
2	501.534	501534	1117.577	730.1942	730.1942	1117.577	0.653372609	0.717279356		2	394.75	1.010007006
2	501.709	501709	1105.276	705.3845	705.3845	1105.276	0.638197609	0.70286634		2	395	1.012535049
2	501.888	501888	908.4426	613.352	613.352	908.4426	0.67516869	0.702913295		2	395.25	1.01520612
2	502.111	502111	768.7337	481.7702	481.7702	768.7337	0.626706231	0.710524714		2	395.5	1.018206847
2	502.312	502312	799.9447	561.8498	561.8498	799.9447	0.702360801	0.715928308		2	395.75	1.020956851
2	502.541	502541	727.2485	469.4232	469.4232	727.2485	0.645478402	0.732723779		2	396	1.023322743
2	502.727	502727	899.1922	683.2545	683.2545	899.1922	0.759853678	0.746649191		2	396.25	1.025175141
2	503.028	503028	649.3123	602.7981	602.7981	649.3123	0.928363901	0.763059653		2	396.5	1.0270555
2	503.308	503308	1019.785	801.6339	801.6339	1019.785	0.786081282	0.781717654		2	396.75	1.029495536
2	503.488	503488	727.6405	633.7706	633.7706	727.6405	0.870994124	0.786730699		2	397	1.032373664
2	503.815	503815	1050.071	980.8242	980.8242	1050.071	0.934055126	0.776448652		2	397.25	1.035491348
2	504.067	504067	855.9402	443.7127	443.7127	855.9402	0.518392173	0.760610549		2	397.5	1.03879383
2	504.372	504372	907.6995	597.9909	597.9909	907.6995	0.658798314	0.744074428		2	397.75	1.042717247
2	504.697	504697	1207.462	878.8836	878.8836	1207.462	0.727876819	0.72477993		2	398	1.047689358
2	504.922	504922	903.1529	614.2415	614.2415	903.1529	0.680107986	0.707897976		2	398.25	1.052914904
2	505.224	505224	1213.909	938.1097	938.1097	1213.909	0.772800679	0.691345543		2	398.5	1.058527703
2	505.439	505439	793.4183	576.3213	576.3213	793.4183	0.726377625	0.691154172		2	398.75	1.064933788
2	505.744	505744	1033.636	802.8111	802.8111	1033.636	0.776686474	0.694985727		2	399	1.071018583
2	506.039	506039	867.6403	542.6501	542.6501	867.6403	0.625432106	0.690371271		2	399.25	1.076300117
2	506.444	506444	790.4656	448.6418	448.6418	790.4656	0.567566508	0.681932189		2	399.5	1.080486077
2	506.76	506760	772.8027	494.9459	494.9459	772.8027	0.640455708	0.673051283		2	399.75	1.084444499
2	507.065	507065	855.7394	651.295	651.295	855.7394	0.761090351	0.66164118		2	400	1.087835774
2	507.258	507258	791.9844	595.8748	595.8748	791.9844	0.752381991	0.65492702		2	400.25	1.09011416
2	507.475	507475	870.5485	643.774	643.774	870.5485	0.739503887	0.649695063		2	400.5	1.093650936
2	507.687	507687	942.9864	438.1092	438.1092	942.9864	0.464597581	0.645648729		2	400.75	1.096824162
2	507.916	507916	447.2251	287.2775	287.2775	447.2251	0.642355494	0.64059871		2	401	1.100177545
2	508.169	508169	1006.945	640.8768	640.8768	1006.945	0.636456609	0.631529713		2	401.25	1.104869692
2	508.377	508377	680.2282	411.8271	411.8271	680.2282	0.605424915	0.623351616		2	401.5	1.115066677
2	508.618	508618	767.5739	452.7018	452.7018	767.5739	0.589782691	0.613023646		2	401.75	1.129961601
2	508.817	508817	714.4759	453.6738	453.6738	714.4759	0.634974252	0.603055172		2	402	1.147471872
2	509.306	509306	779.0149	533.5509	533.5509	779.0149	0.684904615	0.585365492		2	402.25	1.172728807
2	509.503	509503	956.9449	440.7787	440.7787	956.9449	0.460610324	0.584411099		2	402.5	1.201089411
2	509.854	509854	862.4569	628.6909	628.6909	862.4569	0.728953412	0.587433022		2	402.75	1.227943563
2	510.191	510191	804.1035	361.8266	361.8266	804.1035	0.449975159	0.589718934		2	403	1.253594723
2	510.371	510371	722.3838	333.2497	333.2497	722.3838	0.461319454	0.590739479		2	403.25	1.27218719
2	510.651	510651	894.3702	644.638	644.638	894.3702	0.720773121	0.594153081		2	403.5	1.288193122
2	510.839	510839	812.2509	445.9246	445.9246	812.2509	0.548998591	0.594692596		2	403.75	1.297044732
2	511.062	511062	1014.212	731.4773	731.4773	1014.212	0.721227219	0.595129589		2	404	1.300677348
2	511.427	511427	653.9197	430.0373	430.0373	653.9197	0.657630134	0.595749431		2	404.25	1.290493361
2	511.682	511682	696.4649	347.7388	347.7388	696.4649	0.499291206	0.591845491		2	404.5	1.27728854
2	511.946	511946	919.9923	492.3524	492.3524	919.9923	0.535170131	0.586285831		2	404.75	1.255893865
2	512.129	512129	641.0966	423.0183	423.0183	641.0966	0.659835507	0.582237984		2	405	1.234001172
2	512.656	512656	1124.976	532.3585	532.3585	1124.976	0.473217651	0.562499875		2	405.25	1.212986322
2	513.075	513075	924.7669	591.47	591.47	924.7669	0.639588203	0.547247338		2	405.5	1.196578602
2	513.436	513436	889.3879	412.3234	412.3234	889.3879	0.463603564	0.546599974		2	405.75	1.194192109
2	513.784	513784	964.487	537.966	537.966	964.487	0.557774236	0.566220797		2	406	1.196833378
2	514.053	514053	883.9383	467.7689	467.7689	883.9383	0.529187275	0.589039335		2	406.25	1.196304529
2	514.419	514419	1042.994	577.2763	577.2763	1042.994	0.553479982	0.612932462		2	406.5	1.191794863
2	514.645	514645	841.0052	580.6783	580.6783	841.0052	0.690457443	0.623572966		2	406.75	1.185047196
2	514.936	514936	874.7595	674.2967	674.2967	874.7595	0.77083667	0.636626728		2	407	1.178853486
2	515.138	515138	1057.249	700.5626	700.5626	1057.249	0.66262782	0.639628476		2	407.25	1.170952775
2	515.423	515423	681.6536	401.6039	401.6039	681.6536	0.589161269	0.638332259		2	407.5	1.162497418
2	515.733	515733	1049.079	701.2405	701.2405	1049.079	0.668434408	0.636995356		2	407.75	1.157143449
2	516.163	516163	858.8731	481.3759	481.3759	858.8731	0.560473835	0.635068157		2	408	1.158206754
2	516.489	516489	862.8878	467.7852	467.7852	862.8878	0.542115904	0.631451586		2	408.25	1.162993043
2	516.722	516722	775.2129	558.2159	558.2159	775.2129	0.720080767	0.630044099		2	408.5	1.168030748
2	516.898	516898	760.8929	467.324	467.324	760.8929	0.614178421	0.633311966		2	408.75	1.172958437
2	517.155	517155	798.6536	397.1577	397.1577	798.6536	0.497284054	0.642902631		2	409	1.178537018
2	517.321	517321	1142.522	844.883	844.883	1142.522	0.73948948	0.645217937		2	409.25	1.185756582
2	517.57	517570	796.9522	624.6701	624.6701	796.9522	0.783823798	0.639022399		2	409.5	1.194567781
2	517.845	517845	883.9704	635.2772	635.2772	883.9704	0.71866343	0.630786368		2	409.75	1.203747487
2	518.028	518028	674.1923	330.4566	330.4566	674.1923	0.490151845	0.624106594		2	410	1.213372592
2	518.205	518205	865.3082	506.9831	506.9831	865.3082	0.585898874	0.614224932		2	410.25	1.222787398
2	518.41	518410	973.4368	684.7375	684.7375	973.4368	0.703422657	0.606235162		2	410.5	1.229607399
2	518.629	518629	911.6314	442.1483	442.1483	911.6314	0.485007756	0.598809669		2	410.75	1.236184389
2	519.053	519053	838.1852	444.6649	444.6649	838.1852	0.530509129	0.584188194		2	411	1.235959229
2	519.273	519273	720.6567	445.9087	445.9087	720.6567	0.618753284	0.586859937		2	411.25	1.228571579
2	519.653	519653	737.8194	418.9141	418.9141	737.8194	0.567773225	0.599216255		2	411.5	1.221183929
2	519.852	519852	817.7703	577.3849	577.3849	817.7703	0.706047774	0.605430876		2	411.75	1.213796279
2	520.036	520036	923.8838	565.4529	565.4529	923.8838	0.612038982	0.615162715		2	412	1.20640863
2	520.489	520489	1123.859	764.4549	764.4549	1123.859	0.680205346	0.645393239		2	412.25	1.19902098
2	520.717	520717	863.626	503.8904	503.8904	863.626	0.583459044	0.649239336		2	412.5	1.19163333
2	521.017	521017	723.9498	471.1193	471.1193	723.9498	0.650762387	0.650988261		2	412.75	1.18424568
2	521.191	521191	857.7666	520.8001	520.8001	857.7666	0.607158288	0.649088285		2	413	1.17685803
2	521.516	521516	958.484	594.1869	594.1869	958.484	0.61992365	0.630360056		2	413.25	1.16947038
2	521.806	521806	860.2868	748.4532	748.4532	860.2868	0.870004282	0.602957817		2	413.5	1.16208273
2	522.288	522288	743.056	339.3182	339.3182	743.056	0.456652258	0.57468895		2	413.75	1.154695081
2	522.595	522595	725.545	389.5741	389.5741	725.545	0.536939955	0.581987964		2	414	1.147307431
2	522.909	522909	669.7091	277.0308	277.0308	669.7091	0.413658408	0.598024041		2	414.25	1.139919781
2	523.182	523182	757.5508	426.0457	426.0457	757.5508	0.562398852	0.611140305		2	414.5	1.132532131
2	523.345	523345	1110.563	679.2833	679.2833	1110.563	0.6116567	0.623741412		2	414.75	1.125144481
2	523.561	523561	969.0364	790.8029	790.8029	969.0364	0.816071409	0.641736607		2	415	1.117756831
2	523.82	523820	784.6767	574.6533	574.6533	784.6767	0.732344034	0.661906908		2	415.25	1.110369181
2	524.07	524070	910.4962	673.6007	673.6007	910.4962	0.739817146	0.689421665		2	415.5	1.104972722
2	524.349	524349	1141.149	733.681	733.681	1141.149	0.642931817	0.708591351		2	415.75	1.100793239
2	524.528	524528	813.0812	613.6621	613.6621	813.0812	0.75473655	0.706556161		2	416	1.097390164
2	524.937	524937	729.5131	478.6683	478.6683	729.5131	0.656147641	0.677729246		2	416.25	1.09366679
2	525.212	525212	839.6596	579.2672	579.2672	839.6596	0.689883377	0.66070903		2	416.5	1.0895138
2	525.373	525373	931.8381	534.2616	534.2616	931.8381	0.573341657	0.653939865		2	416.75	1.084957059
2	525.717	525717	871.049	569.4948	569.4948	871.049	0.653803403	0.634568424		2	417	1.08015556
2	526.242	526242	822.2754	474.408	474.408	822.2754	0.576945388	0.613535714		2	417.25	1.075030798
2	526.438	526438	898.3383	492.97	492.97	898.3383	0.548757634	0.614241365		2	417.5	1.068706206
2	526.654	526654	942.2296	754.833	754.833	942.2296	0.801113656	0.616396981		2	417.75	1.061741644
2	526.914	526914	1003.419	530.1113	530.1113	1003.419	0.528305025	0.620302234		2	418	1.054963736
2	527.08	527080	986.1031	575.2233	575.2233	986.1031	0.583329776	0.624779593		2	418.25	1.048684124
2	527.37	527370	943.6456	620.0023	620.0023	943.6456	0.657028762	0.6316643		2	418.5	1.042985757
2	527.733	527733	1032.914	645.1207	645.1207	1032.914	0.624563807	0.641231568		2	418.75	1.037372283
2	528.197	528197	1070.021	800.7853	800.7853	1070.021	0.748382789	0.657294031		2	419	1.03268293
2	528.573	528573	830.2732	530.0659	530.0659	830.2732	0.638423473	0.663927818		2	419.25	1.029442874
2	528.755	528755	760.826	478.4634	478.4634	760.826	0.628873619	0.663457437		2	419.5	1.027423178
2	529.089	529089	758.0035	500.328	500.328	758.0035	0.660060277	0.659269025		2	419.75	1.02538781
2	529.57	529570	743.5725	546.3499	546.3499	743.5725	0.734763456	0.650626287		2	420	1.023234084
2	530.075	530075	805.3268	436.1396	436.1396	805.3268	0.541568466	0.625825896		2	420.25	1.021403708
2	530.507	530507	949.2781	605.3842	605.3842	949.2781	0.637731135	0.607063597		2	420.5	1.019573918
2	530.987	530987	993.5973	624.8248	624.8248	993.5973	0.628851145	0.601687687		2	420.75	1.017423209
2	531.202	531202	732.5814	443.2504	443.2504	732.5814	0.605052763	0.601317166		2	421	1.015129663
2	531.44	531440	915.1059	557.4803	557.4803	915.1059	0.60919758	0.604698308		2	421.25	1.013061467
2	531.703	531703	845.6645	471.6001	471.6001	845.6645	0.557668082	0.617785015		2	421.5	1.011263701
2	531.913	531913	1151.659	715.2557	715.2557	1151.659	0.621065524	0.630013986		2	421.75	1.009755909
2	532.076	532076	1002.414	622.8019	622.8019	1002.414	0.621302077	0.638825159		2	422	1.008384081
2	532.367	532367	1235.139	802.6715	802.6715	1235.139	0.649863295	0.658817097		2	422.25	1.00704305
2	532.621	532621	1168.221	730.5816	730.5816	1168.221	0.625379616	0.677077291		2	422.5	1.006394554
2	532.809	532809	877.4869	620.1853	620.1853	877.4869	0.706774426	0.692373215		2	422.75	1.006072833
2	533.074	533074	1827.307	1756.642	1756.642	1827.307	0.961328337	0.715169118		2	423	1.005353578
2	533.362	533362	952.5626	614.2404	614.2404	952.5626	0.644829432	0.743124154		2	423.25	1.003957488
2	533.599	533599	1517.539	1048.895	1048.895	1517.539	0.691181578	0.768163829		2	423.5	1.002497433
2	533.813	533813	1036.887	631.026	631.026	1036.887	0.608577405	0.78319519		2	423.75	1.000949045
2	534.039	534039	1080.649	967.5336	967.5336	1080.649	0.89532642	0.792219692		2	424	0.999575463
2	534.338	534338	935.3672	882.2891	882.2891	935.3672	0.943254264	0.79965457		2	424.25	0.997901017
2	534.544	534544	718.9895	441.0603	441.0603	718.9895	0.613444703	0.798349242		2	424.5	0.996033791
2	534.728	534728	1836.385	1827.527	1827.527	1836.385	0.995176393	0.790626762		2	424.75	0.994567917
2	534.919	534919	1126.648	754.2275	754.2275	1126.648	0.669443784	0.778610998		2	425	0.994300436
2	535.089	535089	1118.699	1057.498	1057.498	1118.699	0.945292702	0.768329429		2	425.25	0.994518193
2	535.548	535548	696.8989	391.2833	391.2833	696.8989	0.561463506	0.715272955		2	425.5	0.995196257
2	536.033	536033	1171.424	778.0764	778.0764	1171.424	0.664214153	0.656073928		2	425.75	0.996174453
2	536.453	536453	1235.203	707.2104	707.2104	1235.203	0.572545889	0.497454743		2	426	0.997253914
2	536.664	536664	891.5505	543.1349	543.1349	891.5505	0.609202619	0.419090713		2	426.25	0.998628903
2	536.88	536880	838.3146	406.7688	406.7688	838.3146	0.485222135	0.434119312		2	426.5	1.000257616
2	537.115	537115	954.8878	910.7263	910.7263	954.8878	0.953752158	0.623378561		2	426.75	1.001600119
2	537.42	537420	822.0737	427.3824	427.3824	822.0737	0.519883315	1.013175899		2	427	1.00268954
2	537.734	537734	814.3065	549.081	549.081	814.3065	0.674292788	1.328696931		2	427.25	1.003642942
2	537.953	537953	948.2841	587.7056	587.7056	948.2841	0.619756885	1.502073259		2	427.5	1.004143407
2	538.337	538337	741.6661	341.6532	341.6532	741.6661	0.460656352	1.851712116		2	427.75	1.00383975
2	538.511	538511	624.4383	403.0302	403.0302	624.4383	0.645428379	1.925363384		2	428	1.003332329
2	538.714	538714	1631.944	14202.7	14202.7	1631.944	8.702933434	1.936177218		2	428.25	1.002702147
2	539.063	539063	859.0533	586.3596	586.3596	859.0533	0.682564865	1.886701134		2	428.5	1.0019941
2	539.447	539447	1086.119	809.0955	809.0955	1086.119	0.744941853	1.552072258		2	428.75	1.001179817
2	539.634	539634	942.3383	511.3861	511.3861	942.3383	0.542677826	1.319096698		2	429	1.00036648
2	539.869	539869	1372.268	913.9189	913.9189	1372.268	0.665991556	1.098444762		2	429.25	0.999269545
2	540.178	540178	920.7068	486.7315	486.7315	920.7068	0.528649837	0.847760916		2	429.5	0.997860269
2	540.465	540465	618.5778	489.2346	489.2346	618.5778	0.790902292	0.587280671		2	429.75	0.996605166
2	540.755	540755	725.5522	393.972	393.972	725.5522	0.542996079	0.428630683		2	430	0.995350063
2	540.921	540921	783.3595	413.9699	413.9699	783.3595	0.52845456	0.425123742		2	430.25	0.995058852
2	541.168	541168	1284.625	876.0813	876.0813	1284.625	0.68197435	0.502057861		2	430.5	0.995435329
2	541.612	541612	833.9316	436.3768	436.3768	833.9316	0.523276489	0.647620941		2	430.75	0.995839315
2	541.995	541995	959.2662	724.2581	724.2581	959.2662	0.755012634	0.695067596		2	431	0.99626112
2	542.243	542243	878.7543	588.6604	588.6604	878.7543	0.669880534	0.721044116		2	431.25	0.996481872
2	542.501	542501	887.3596	609.2725	609.2725	887.3596	0.686612846	0.73437333		2	431.5	0.996726038
2	542.664	542664	908.2786	767.1169	767.1169	908.2786	0.844583259	0.741963286		2	431.75	0.996984429
2	542.873	542873	1131.638	927.2273	927.2273	1131.638	0.819367413	0.747417301		2	432	0.997208353
2	543.152	543152	881.7251	683.64	683.64	881.7251	0.775343698	0.735788751		2	432.25	0.997447494
2	543.313	543313	718.9936	529.4232	529.4232	718.9936	0.736339239	0.728306298		2	432.5	0.997666215
2	543.726	543726	746.1977	406.3533	406.3533	746.1977	0.5445652	0.704682901		2	432.75	0.997866563
2	543.906	543906	806.5514	638.2125	638.2125	806.5514	0.791285589	0.691543456		2	433	0.998140804
2	544.105	544105	964.4883	583.3263	583.3263	964.4883	0.604803915	0.681259411		2	433.25	0.998405867
2	544.382	544382	1304.07	762.7412	762.7412	1304.07	0.584892836	0.677996119		2	433.5	0.998569512
2	544.549	544549	1252.885	934.0176	934.0176	1252.885	0.745493481	0.67522765		2	433.75	0.998480778
2	544.713	544713	1659.571	1075.419	1075.419	1659.571	0.648010239	0.669050034		2	434	0.998282671
2	544.879	544879	1081.087	794.0562	794.0562	1081.087	0.734497964	0.662319957		2	434.25	0.998085758
2	545.168	545168	910.2968	695.2712	695.2712	910.2968	0.763785174	0.654732698		2	434.5	0.99789073
2	545.489	545489	1021.671	660.7674	660.7674	1021.671	0.646751645	0.652731235		2	434.75	0.997618863
2	545.651	545651	997.7172	701.9891	701.9891	997.7172	0.703595267	0.652831319		2	435	0.997455442
2	545.819	545819	640.8589	296.2687	296.2687	640.8589	0.462299423	0.654218356		2	435.25	0.997430978
2	546.226	546226	908.1596	549.7686	549.7686	908.1596	0.605365621	0.662697558		2	435.5	0.997581523
2	546.405	546405	738.2502	381.6017	381.6017	738.2502	0.516900232	0.666790626		2	435.75	0.99785493
2	546.643	546643	783.1336	716.3613	716.3613	783.1336	0.914737026	0.670343617		2	436	0.998216988
2	546.998	546998	735.1724	567.5303	567.5303	735.1724	0.771968997	0.683553661		2	436.25	0.998575822
2	547.313	547313	889.7971	617.3949	617.3949	889.7971	0.693860319	0.694201787		2	436.5	0.998618807
2	547.592	547592	908.8005	593.1389	593.1389	908.8005	0.652661283	0.690342674		2	436.75	0.99848669
2	548.132	548132	900.6181	559.9899	559.9899	900.6181	0.621783973	0.668841073		2	437	0.998362477
2	548.369	548369	880.0087	557.7245	557.7245	880.0087	0.633771575	0.661545507		2	437.25	0.998339545
2	548.878	548878	1285.16	1037.405	1037.405	1285.16	0.807218556	0.644691591		2	437.5	0.998349659
2	549.188	549188	1224.528	732.3326	732.3326	1224.528	0.598052964	0.635416316		2	437.75	0.998372826
2	549.439	549439	707.732	384.2003	384.2003	707.732	0.542861281	0.633742291		2	438	0.998741217
2	549.659	549659	755.879	432.5937	432.5937	755.879	0.572305488	0.637843049		2	438.25	0.999499467
2	550.128	550128	880.1337	583.7062	583.7062	880.1337	0.663201739	0.655645511		2	438.5	1.000527118
2	550.499	550499	1027.82	766.2771	766.2771	1027.82	0.745536281	0.670191918		2	438.75	1.001647242
2	550.719	550719	946.6654	627.1212	627.1212	946.6654	0.662452858	0.684022533		2	439	1.003627371
2	551.158	551158	1165.542	846.4555	846.4555	1165.542	0.726233375	0.717058775		2	439.25	1.005223634
2	551.411	551411	1187.703	835.744	835.744	1187.703	0.703664132	0.723098611		2	439.5	1.006572335
2	551.908	551908	800.1123	584.8803	584.8803	800.1123	0.730997761	0.726233671		2	439.75	1.006546279
2	552.224	552224	943.9039	704.7726	704.7726	943.9039	0.746657154	0.722609558		2	440	1.00539033
2	552.527	552527	1116.265	842.2727	842.2727	1116.265	0.754545471	0.710588104		2	440.25	1.004137037
2	552.922	552922	1140.533	945.8676	945.8676	1140.533	0.829320677	0.686565325		2	440.5	1.002396347
2	553.179	553179	1181.488	689.3267	689.3267	1181.488	0.583439442	0.675312653		2	440.75	1.000005831
2	553.572	553572	1017.933	597.8096	597.8096	1017.933	0.587277945	0.67041274		2	441	0.997844992
2	553.74	553740	652.1047	414.5909	414.5909	652.1047	0.635773519	0.668489053		2	441.25	0.99634604
2	553.925	553925	836.7844	399.9642	399.9642	836.7844	0.477977601	0.663397356		2	441.5	0.995323801
2	554.214	554214	856.1303	585.6012	585.6012	856.1303	0.684009432	0.65615605		2	441.75	0.995246292
2	554.502	554502	1164.178	896.6635	896.6635	1164.178	0.770211686	0.648464022		2	442	0.995915541
2	554.664	554664	1219.286	996.1027	996.1027	1219.286	0.816955743	0.639097464		2	442.25	0.99678757
2	554.966	554966	950.444	581.7312	581.7312	950.444	0.612062573	0.614508421		2	442.5	0.997751514
2	555.332	555332	1696.601	1107.142	1107.142	1696.601	0.652564746	0.589113258		2	442.75	0.998715458
2	555.544	555544	1885.057	848.0906	848.0906	1885.057	0.449901833	0.571809352		2	443	0.999307896
2	555.853	555853	1235.842	574.9177	574.9177	1235.842	0.465203238	0.547204875		2	443.25	0.999742298
2	556.075	556075	1305.407	613.136	613.136	1305.407	0.46968953	0.549454602		2	443.5	1.000081886
2	556.397	556397	1255.19	743.8611	743.8611	1255.19	0.592628287	0.565972039		2	443.75	1.000192719
2	556.59	556590	816.2713	430.9748	430.9748	816.2713	0.527979852	0.57515984		2	444	0.999983223
2	556.868	556868	799.8642	397.7393	397.7393	799.8642	0.497258535	0.601498231		2	444.25	0.999722149
2	557.033	557033	812.5384	793.6554	793.6554	812.5384	0.976760483	0.615104829		2	444.5	0.99996725
2	557.26	557260	735.9101	413.0718	413.0718	735.9101	0.561307421	0.621775585		2	444.75	1.000656077
2	557.437	557437	890.8691	507.4234	507.4234	890.8691	0.569582445	0.624943809		2	445	1.001385681
2	557.672	557672	1022.234	635.9061	635.9061	1022.234	0.622074887	0.627779216		2	445.25	1.00211401
2	557.988	557988	1066.123	662.0723	662.0723	1066.123	0.621009302	0.621782906		2	445.5	1.002914386
2	558.338	558338	952.0342	527.1777	527.1777	952.0342	0.553738196	0.606912531		2	445.75	1.00358145
2	558.565	558565	1156.138	660.6293	660.6293	1156.138	0.57141042	0.603048569		2	446	1.004321052
2	558.758	558758	987.6662	662.9357	662.9357	987.6662	0.671214323	0.600196677		2	446.25	1.005005681
2	558.946	558946	844.5291	450.0928	450.0928	844.5291	0.532951203	0.59568554		2	446.5	1.005420893
2	559.183	559183	821.0529	550.5819	550.5819	821.0529	0.6705803	0.600051359		2	446.75	1.005730064
2	559.433	559433	714.4196	516.4937	516.4937	714.4196	0.722955669	0.604821635		2	447	1.005942928
2	559.649	559649	1000.472	596.0931	596.0931	1000.472	0.595811877	0.61874088		2	447.25	1.00578908
2	559.98	559980	904.7608	548.4121	548.4121	904.7608	0.60614043	0.707873669		2	447.5	1.004859311
2	560.246	560246	662.4136	394.7602	394.7602	662.4136	0.595942173	0.79570266		2	447.75	1.003384543
2	560.446	560446	878.6265	595.1179	595.1179	878.6265	0.677327511	0.836777618		2	448	1.002521521
2	560.642	560642	866.5558	802.013	802.013	866.5558	0.92551801	0.862257038		2	448.25	1.001682939
2	560.834	560834	855.5792	765.0416	765.0416	855.5792	0.894179756	0.88963306		2	448.5	1.000892401
2	561.189	561189	2466.55	4060.85	4060.85	2466.55	1.646368409	0.917940725		2	448.75	1.000501226
2	561.542	561542	1037.518	883.7615	883.7615	1037.518	0.851803535	0.885159501		2	449	1.000682446
2	561.778	561778	1023.425	682.2966	682.2966	1023.425	0.66667963	0.84586589		2	449.25	1.001070678
2	562.031	562031	1096.874	704.2749	704.2749	1096.874	0.642074568	0.812917807		2	449.5	1.001587519
2	562.373	562373	879.3255	644.931	644.931	879.3255	0.7334383	0.747168789		2	449.75	1.002579263
2	562.698	562698	998.1677	501.3688	501.3688	998.1677	0.502289144	0.684180627		2	450	1.003869763
2	563.048	563048	914.1881	638.0779	638.0779	914.1881	0.697972223	0.672213677		2	450.25	1.005585371
2	563.23	563230	773.1486	489.8274	489.8274	773.1486	0.633548842	0.672901008		2	450.5	1.006844908
2	563.46	563460	962.1527	763.254	763.254	962.1527	0.793277408	0.668285597		2	450.75	1.007553152
2	563.796	563796	630.1896	484.1995	484.1995	630.1896	0.768339401	0.651132891		2	451	1.007830984
2	564.206	564206	668.5691	479.9961	479.9961	668.5691	0.717945385	0.631124929		2	451.25	1.007848721
2	564.572	564572	1238.106	794.5093	794.5093	1238.106	0.641713472	0.617413491		2	451.5	1.007680249
2	564.792	564792	1074.504	563.019	563.019	1074.504	0.523980367	0.609018845		2	451.75	1.007032705
2	565.024	565024	1730.331	1039.968	1039.968	1730.331	0.601022579	0.599420827		2	452	1.005619123
2	565.219	565219	969.981	478.4079	478.4079	969.981	0.493213682	0.594791605		2	452.25	1.003957907
2	565.507	565507	1140.211	617.522	617.522	1140.211	0.541585724	0.604524638		2	452.5	1.001923464
2	565.931	565931	1014.15	595.513	595.513	1014.15	0.587204063	0.626446691		2	452.75	0.999272255
2	566.296	566296	1088.869	739.6739	739.6739	1088.869	0.679304765	0.636329384		2	453	0.997075655
2	566.475	566475	943.0658	711.732	711.732	943.0658	0.754700255	0.642403047		2	453.25	0.995054796
2	566.808	566808	1143.592	978.8732	978.8732	1143.592	0.855963665	0.645966735		2	453.5	0.994901599
2	567.073	567073	1252.987	726.122	726.122	1252.987	0.579512796	0.638233974		2	453.75	0.997036503
2	567.302	567302	610.4435	360.8959	360.8959	610.4435	0.591202789	0.62852581		2	454	1.000183281
2	567.489	567489	906.1784	414.3074	414.3074	906.1784	0.457202908	0.613892516		2	454.25	1.003086952
2	567.85	567850	853.6139	487.4585	487.4585	853.6139	0.571052674	0.56993255		2	454.5	1.006593582
2	568.039	568039	793.0305	476.65	476.65	793.0305	0.601048762	0.553933584		2	454.75	1.010739786
2	568.458	568458	1029.285	514.5466	514.5466	1029.285	0.499906829	0.525560704		2	455	1.013540095
2	568.689	568689	1011.796	560.9857	560.9857	1011.796	0.554445461	0.517038902		2	455.25	1.015539889
2	568.986	568986	929.8516	542.5897	542.5897	929.8516	0.583522898	0.487526094		2	455.5	1.017398672
2	569.489	569489	793.8953	377.3615	377.3615	793.8953	0.475329052	0.433735844		2	455.75	1.018100918
2	569.762	569762	861.2232	429.4723	429.4723	861.2232	0.498677114	0.489308498		2	456	1.018314668
2	570.028	570028	1069.786	564.845	564.845	1069.786	0.527998123	0.695112209		2	456.25	1.016243296
2	570.254	570254	1153.232	778.6484	778.6484	1153.232	0.675187993	0.929245624		2	456.5	1.013550398
2	570.445	570445	1067.115	741.7117	741.7117	1067.115	0.695062575	1.070558672		2	456.75	1.011374485
2	570.676	570676	923.318	676.2367	676.2367	923.318	0.73239848	1.220246605		2	457	1.00881416
2	570.943	570943	908.9446	581.6241	581.6241	908.9446	0.639889494	1.41267545		2	457.25	1.006632107
2	571.108	571108	1002.767	569.4595	569.4595	1002.767	0.567888153	1.478310239		2	457.5	1.00493669
2	571.286	571286	3089.275	19155.23	19155.23	3089.275	6.200558383	1.494342407		2	457.75	1.003356398
2	571.589	571589	984.3482	614.6316	614.6316	984.3482	0.624404657	1.471319951		2	458	1.001942022
2	571.849	571849	1043.857	740.021	740.021	1043.857	0.70892948	1.333782717		2	458.25	1.000681707
2	572.141	572141	1100.109	702.8663	702.8663	1100.109	0.638906054	1.057624621		2	458.5	0.999682047
2	572.402	572402	914.386	536.4285	536.4285	914.386	0.586654323	0.863574933		2	458.75	0.999172637
2	572.617	572617	1065.83	717.7168	717.7168	1065.83	0.673387688	0.750927619		2	459	0.999055247
2	572.798	572798	869.9734	574.6474	574.6474	869.9734	0.660534449	0.653959759		2	459.25	0.998916825
2	572.963	572963	743.8633	434.2692	434.2692	743.8633	0.583802427	0.589624827		2	459.5	0.998960864
2	573.333	573333	837.9679	688.5139	688.5139	837.9679	0.821647106	0.581767927		2	459.75	0.99907658
2	573.679	573679	852.4189	485.1942	485.1942	852.4189	0.569196905	0.645126172		2	460	0.999628713
2	573.861	573861	1279.172	1008.596	1008.596	1279.172	0.78847567	0.657797129		2	460.25	1.000326664
2	574.115	574115	830.7228	514.9403	514.9403	830.7228	0.61987019	0.658786351		2	460.5	1.000605623
2	574.497	574497	850.211	529.2649	529.2649	850.211	0.622510059	0.661899341		2	460.75	1.000296303
2	574.742	574742	739.2748	544.9792	544.9792	739.2748	0.737180816	0.651641016		2	461	0.999792874
2	575.177	575177	838.7932	503.9805	503.9805	838.7932	0.600839993	0.62463872		2	461.25	0.999352039
2	575.668	575668	888.8251	480.4267	480.4267	888.8251	0.540518826	0.60409564		2	461.5	0.998238638
2	575.843	575843	851.3488	500.2441	500.2441	851.3488	0.587590069	0.603474174		2	461.75	0.996831259
2	576.246	576246	1355.202	875.0036	875.0036	1355.202	0.645662861	0.60847219		2	462	0.996884963
2	576.68	576680	742.1895	379.7405	379.7405	742.1895	0.511648979	0.614038772		2	462.25	0.997950926
2	576.91	576910	916.6095	660.0411	660.0411	916.6095	0.720089744	0.614721634		2	462.5	1.000525957
2	577.095	577095	778.6029	472.3192	472.3192	778.6029	0.606623993	0.615818648		2	462.75	1.006297935
2	577.325	577325	737.0475	559.2503	559.2503	737.0475	0.758771043	0.619148824		2	463	1.01323761
2	577.624	577624	772.0177	451.3172	451.3172	772.0177	0.584594369	0.623925608		2	463.25	1.018792508
2	577.989	577989	785.4398	463.8945	463.8945	785.4398	0.590617511	0.630902627		2	463.5	1.023702162
2	578.25	578250	868.2502	431.2064	431.2064	868.2502	0.496638411	0.63927314		2	463.75	1.028242276
2	578.488	578488	929.6897	554.1191	554.1191	929.6897	0.596025857	0.648289447		2	464	1.030312912
2	578.916	578916	1195.346	1040.019	1040.019	1195.346	0.870056871	0.667672262		2	464.25	1.030529073
2	579.082	579082	822.6716	599.0407	599.0407	822.6716	0.728165042	0.682065712		2	464.5	1.028357804
2	579.27	579270	953.3242	646.8192	646.8192	953.3242	0.678488179	0.699255446		2	464.75	1.024627648
2	579.477	579477	823.9835	526.1124	526.1124	823.9835	0.638498708	0.713898396		2	465	1.020600134
2	579.688	579688	739.166	431.794	431.794	739.166	0.584163774	0.731149604		2	465.25	1.017178009
2	579.968	579968	831.9071	739.3803	739.3803	831.9071	0.888777485	0.745985259		2	465.5	1.013409738
2	580.152	580152	973.6399	752.0563	752.0563	973.6399	0.772417297	0.74611801		2	465.75	1.009329674
2	580.494	580494	642.2771	466.7564	466.7564	642.2771	0.726721224	0.738694015		2	466	1.005864332
2	580.834	580834	678.6629	490.9908	490.9908	678.6629	0.723467866	0.725781168		2	466.25	1.00373411
2	581.207	581207	654.032	488.2159	488.2159	654.032	0.746470968	0.703461629		2	466.5	1.003030831
2	581.538	581538	901.146	656.7969	656.7969	901.146	0.728846269	0.688770525		2	466.75	1.002676794
2	581.773	581773	777.383	383.5848	383.5848	777.383	0.493430909	0.679058593		2	467	1.002272179
2	582.086	582086	1063.282	824.8566	824.8566	1063.282	0.775764661	0.661626363		2	467.25	1.00188702
2	582.389	582389	963.2425	538.042	538.042	963.2425	0.558573776	0.651934053		2	467.5	1.001783733
2	582.664	582664	977.1723	631.1379	631.1379	977.1723	0.645881898	0.654195421		2	467.75	1.001467232
2	582.93	582930	902.1819	649.0893	649.0893	902.1819	0.719466108	0.660784552		2	468	1.000987927
2	583.145	583145	831.0072	589.3038	589.3038	831.0072	0.709144036	0.666147907		2	468.25	1.000556889
2	583.565	583565	1035.57	605.6001	605.6001	1035.57	0.584798806	0.694092102		2	468.5	1.000126713
2	584.038	584038	842.3587	668.1228	668.1228	842.3587	0.793157119	0.726641272		2	468.75	0.999919957
2	584.514	584514	879.4767	603.7637	603.7637	879.4767	0.686503349	0.728944814		2	469	0.999955948
2	584.865	584865	825.1919	627.2721	627.2721	825.1919	0.760153002	0.724731112		2	469.25	0.999989057
2	585.047	585047	926.2651	645.9057	645.9057	926.2651	0.697322721	0.7218861		2	469.5	0.999798122
2	585.219	585219	758.9732	645.6642	645.6642	758.9732	0.850707509	0.717225385		2	469.75	0.999664446
2	585.446	585446	720.4342	543.2409	543.2409	720.4342	0.754046518	0.707299769		2	470	0.999777017
2	585.747	585747	595.5329	377.7027	377.7027	595.5329	0.634226421	0.694587484		2	470.25	0.999866852
2	585.986	585986	694.4052	376.9774	376.9774	694.4052	0.542878135	0.685495169		2	470.5	1.000149466
2	586.211	586211	996.8196	675.7407	675.7407	996.8196	0.677896683	0.67515655		2	470.75	1.001216257
2	586.689	586689	1152.595	756.259	756.259	1152.595	0.656135937	0.655147459		2	471	1.002726449
2	586.873	586873	1087.038	785.2531	785.2531	1087.038	0.722378702	0.650949681		2	471.25	1.004484675
2	587.171	587171	913.3602	580.3661	580.3661	913.3602	0.635418644	0.646410983		2	471.5	1.007063703
2	587.509	587509	927.1123	619.5791	619.5791	927.1123	0.66828916	0.64246761		2	471.75	1.011234431
2	587.689	587689	736.5441	529.6651	529.6651	736.5441	0.719122046	0.641148964		2	472	1.016329959
2	587.919	587919	449.6882	235.9323	235.9323	449.6882	0.524657529	0.638444549		2	472.25	1.019592885
2	588.126	588126	828.5877	518.9448	518.9448	828.5877	0.62630039	0.63104311		2	472.5	1.021198522
2	588.511	588511	726.1482	415.7214	415.7214	726.1482	0.572502142	0.608755895		2	472.75	1.022572517
2	588.89	588890	1058.25	717.0891	717.0891	1058.25	0.67761786	0.602036604		2	473	1.022789925
2	589.17	589170	1107.175	749.6124	749.6124	1107.175	0.677049608	0.620447421		2	473.25	1.020832398
2	589.338	589338	1322.963	795.6585	795.6585	1322.963	0.601421582	0.635944167		2	473.5	1.018757053
2	589.531	589531	953.6868	565.9046	565.9046	953.6868	0.593386214	0.65068212		2	473.75	1.016674472
2	589.706	589706	981.5276	545.4876	545.4876	981.5276	0.555753705	0.664106287		2	474	1.01378908
2	590.108	590108	891.8349	616.3212	616.3212	891.8349	0.691070959	0.700730831		2	474.25	1.010296085
2	590.278	590278	1088.528	807.2853	807.2853	1088.528	0.741630257	0.714780108		2	474.5	1.007794356
2	590.479	590479	965.5693	823.3689	823.3689	965.5693	0.852728955	0.735965327		2	474.75	1.006816688
2	591.042	591042	906.6345	817.5601	817.5601	906.6345	0.901752691	0.77648557		2	475	1.00816543
2	591.268	591268	1221.531	934.8415	934.8415	1221.531	0.765303132	0.774076278		2	475.25	1.00989229
2	591.481	591481	1096.519	677.3252	677.3252	1096.519	0.617704937	0.768242659		2	475.5	1.011643848
2	591.658	591658	1337.734	1107.295	1107.295	1337.734	0.827739296	0.758538607		2	475.75	1.012251475
2	592.805	592805	967.4285	500.3131	500.3131	967.4285	0.517157702	0.634135246		2	476	1.012589272
2	593.015	593015	1347.198	812.7498	812.7498	1347.198	0.603289049	0.624224046		2	476.25	1.012870951
2	593.224	593224	1246.191	635.4651	635.4651	1246.191	0.509925926	0.630069202		2	476.5	1.012601168
2	593.437	593437	817.5189	437.3117	437.3117	817.5189	0.534925492	0.636379712		2	476.75	1.011684566
2	593.618	593618	855.3196	536.9715	536.9715	855.3196	0.627802169	0.636638358		2	477	1.011061254
2	593.791	593791	892.5161	681.8826	681.8826	892.5161	0.764000336	0.640617923		2	477.25	1.010471062
2	593.999	593999	1025.52	885.0501	885.0501	1025.52	0.863025685	0.643407191		2	477.5	1.009947397
2	594.253	594253	789.903	626.94	626.94	789.903	0.79369239	0.641778703		2	477.75	1.011415194
2	594.518	594518	601.1546	298.5302	298.5302	601.1546	0.49659472	0.638250344		2	478	1.013529225
2	594.698	594698	934.129	632.5551	632.5551	934.129	0.677160328	0.634389595		2	478.25	1.015643256
2	594.895	594895	1068.103	583.313	583.313	1068.103	0.546120552	0.619965786		2	478.5	1.017757286
2	595.159	595159	1054.105	504.403	504.403	1054.105	0.478513051	0.583033317		2	478.75	1.019871317
2	595.583	595583	1477.064	826.2441	826.2441	1477.064	0.559382735	0.536713636		2	479	1.021985348
2	595.817	595817	1956.105	1173.04	1173.04	1956.105	0.59968151	0.53979309		2	479.25	1.024160616
2	596.192	596192	896.9148	487.6084	487.6084	896.9148	0.543650746	0.55908336		2	479.5	1.027175191
2	596.538	596538	860.9834	481.2868	481.2868	860.9834	0.558996608	0.585859965		2	479.75	1.030208441
2	596.94	596940	1163.264	686.9954	686.9954	1163.264	0.590575656	0.627851205		2	480	1.033630271
2	597.126	597126	810.973	491.7268	491.7268	810.973	0.606341765	0.638513724		2	480.25	1.037063979
2	597.395	597395	906.961	577.0336	577.0336	906.961	0.636227578	0.641411425		2	480.5	1.040693255
2	597.582	597582	823.1652	701.2777	701.2777	823.1652	0.851928264	0.643344644		2	480.75	1.044031071
2	597.793	597793	806.6261	627.2635	627.2635	806.6261	0.777638487	0.646702651		2	481	1.047071255
2	597.999	597999	839.2947	466.3302	466.3302	839.2947	0.555621524	0.648529017		2	481.25	1.049698255
2	598.215	598215	1291.68	702.9016	702.9016	1291.68	0.544176267	0.65088939		2	481.5	1.05223401
2	598.466	598466	913.2123	543.6471	543.6471	913.2123	0.595312941	0.646092829		2	481.75	1.054645303
2	598.743	598743	934.0687	558.041	558.041	934.0687	0.59743036	0.641013211		2	482	1.056973865
2	599.091	599091	1036.099	707.5823	707.5823	1036.099	0.682929237	0.655056494		2	482.25	1.059037694
2	599.477	599477	807.1473	553.901	553.901	807.1473	0.686245249	0.680670599		2	482.5	1.060920556
2	599.869	599869	1069.953	767.6259	767.6259	1069.953	0.717438897	0.707031242		2	482.75	1.062748916
2	600.117	600117	1297.605	823.773	823.773	1297.605	0.634841111	0.722890955		2	483	1.064371395
2	600.575	600575	842.8207	586.6801	586.6801	842.8207	0.696091233	0.750228617		2	483.25	1.066217614
2	600.907	600907	1043.476	908.8812	908.8812	1043.476	0.871013037	0.757517359		2	483.5	1.068564225
2	601.105	601105	711.7988	614.7229	614.7229	711.7988	0.863618905	0.751903206		2	483.75	1.070994425
2	601.328	601328	648.6678	567.4082	567.4082	648.6678	0.874728482	0.7384347		2	484	1.073742717
2	601.732	601732	943.3988	618.9396	618.9396	943.3988	0.656074186	0.716906312		2	484.25	1.077094499
2	601.941	601941	1006.038	640.1494	640.1494	1006.038	0.636307376	0.713531041		2	484.5	1.080829555
2	602.117	602117	1051.571	511.8713	511.8713	1051.571	0.486768178	0.710462504		2	484.75	1.084080057
2	602.327	602327	1226.389	754.2998	754.2998	1226.389	0.615057539	0.704439426		2	485	1.085755914
2	602.538	602538	798.0415	634.8724	634.8724	798.0415	0.795538077	0.697003839		2	485.25	1.084641286
2	602.912	602912	977.8582	766.0879	766.0879	977.8582	0.783434551	0.684337551		2	485.5	1.082298578
2	603.111	603111	763.1076	542.1671	542.1671	763.1076	0.710472678	0.679848123		2	485.75	1.080072159
2	603.342	603342	808.4701	507.4641	507.4641	808.4701	0.627684438	0.674490706		2	486	1.077449537
2	603.523	603523	962.9247	759.0896	759.0896	962.9247	0.788316677	0.671360595		2	486.25	1.073747103
2	603.874	603874	718.0419	551.6935	551.6935	718.0419	0.768330511	0.671771051		2	486.5	1.070658079
2	604.138	604138	1173.825	630.4382	630.4382	1173.825	0.537080229	0.668752607		2	486.75	1.068037007
2	604.469	604469	1113.577	676.5797	676.5797	1113.577	0.607573342	0.651566344		2	487	1.066884051
2	605.631	605631	1056.899	588.6407	588.6407	1056.899	0.556950759	0.582110859		2	487.25	1.067029618
2	606.15	606150	1121.493	735.8608	735.8608	1121.493	0.656143908	0.607148362		2	487.5	1.067690821
2	607.248	607248	988.1141	578.9501	578.9501	988.1141	0.585914218	0.709550113		2	487.75	1.069249563
2	607.436	607436	900.2636	603.5311	603.5311	900.2636	0.67039376	0.722290935		2	488	1.071600795
2	607.613	607613	837.9786	617.2386	617.2386	837.9786	0.736580385	0.73178803		2	488.25	1.073938197
2	607.955	607955	1042.793	1025.231	1025.231	1042.793	0.98315869	0.747448215		2	488.5	1.075323752
2	608.262	608262	765.0791	634.7948	634.7948	765.0791	0.829711333	0.760852437		2	488.75	1.07473677
2	608.559	608559	776.0282	497.1201	497.1201	776.0282	0.640595406	0.765868071		2	489	1.073721587
2	608.872	608872	1120.936	761.1802	761.1802	1120.936	0.67905768	0.762839913		2	489.25	1.072903699
2	609.173	609173	926.9727	757.5871	757.5871	926.9727	0.817270131	0.766470332		2	489.5	1.071831224
2	609.423	609423	842.7534	807.2993	807.2993	842.7534	0.957930635	0.764085437		2	489.75	1.070051057
2	609.676	609676	796.3556	623.2491	623.2491	796.3556	0.782626631	0.765258013		2	490	1.068710999
2	609.953	609953	962.7353	591.5834	591.5834	962.7353	0.614481883	0.801005617		2	490.25	1.068562085
2	610.197	610197	904.7019	757.5655	757.5655	904.7019	0.837364772	0.844721691		2	490.5	1.068364873
2	610.38	610380	931.538	660.9501	660.9501	931.538	0.709525645	0.871810745		2	490.75	1.0680243
2	610.598	610598	853.8097	850.0307	850.0307	853.8097	0.995573955	0.904522043		2	491	1.066924666
2	610.83	610830	983.958	916.2326	916.2326	983.958	0.931170436	0.945739817		2	491.25	1.065646344
2	611.082	611082	754.924	753.7521	753.7521	754.924	0.998447658	0.979873337		2	491.5	1.064283298
2	611.338	611338	979.6603	1050.86	1050.86	979.6603	1.072677948	1.002404548		2	491.75	1.062976624
2	611.522	611522	574.7241	723.6268	723.6268	574.7241	1.259085533	1.017368048		2	492	1.061759112
2	611.702	611702	842.7635	845.1368	845.1368	842.7635	1.002816093	1.029478916		2	492.25	1.060444854
2	611.865	611865	955.7245	913.9581	913.9581	955.7245	0.956298703	1.032488482		2	492.5	1.058950725
2	612.185	612185	666.271	625.4865	625.4865	666.271	0.93878692	1.028715552		2	492.75	1.05705885
2	612.581	612581	755.4949	680.0681	680.0681	755.4949	0.900162397	1.026573564		2	493	1.054363264
2	612.934	612934	597.4938	616.9912	616.9912	597.4938	1.03263197	1.017587357		2	493.25	1.051371774
2	613.1	613100	507.7872	459.8618	459.8618	507.7872	0.905619125	1.016448936		2	493.5	1.048462702
2	613.383	613383	559.3535	747.6604	747.6604	559.3535	1.336650973	1.011090432		2	493.75	1.045885708
2	613.701	613701	671.0348	681.8413	681.8413	671.0348	1.016104232	1.001263197		2	494	1.043614475
2	614.084	614084	1230.155	1261.345	1261.345	1230.155	1.025354528	1.012480813		2	494.25	1.041358031
2	614.327	614327	1227.67	1095.231	1095.231	1227.67	0.892121661	1.029392795		2	494.5	1.038956934
2	614.628	614628	1118.874	1193.607	1193.607	1118.874	1.066793044	1.049875872		2	494.75	1.036166438
2	615.074	615074	1290.404	1319.911	1319.911	1290.404	1.022866482	1.131052324		2	495	1.033302151
2	615.239	615239	1228.57	1384.459	1384.459	1228.57	1.126886543	1.190104723		2	495.25	1.030573794
2	615.66	615660	736.876	1075.114	1075.114	736.876	1.459016171	1.380307285		2	495.5	1.028613983
2	615.826	615826	985.2235	1182.691	1182.691	985.2235	1.200429141	1.46598345		2	495.75	1.027013998
2	616.044	616044	835.1599	1369.455	1369.455	835.1599	1.639751861	1.600806664		2	496	1.025238213
2	616.334	616334	1096.539	2272.467	2272.467	1096.539	2.072399614	1.777498427		2	496.25	1.022609055
2	616.619	616619	888.7277	1531.572	1531.572	888.7277	1.723331005	1.996879132		2	496.5	1.019692314
2	616.855	616855	936.743	2237.051	2237.051	936.743	2.388116057	2.164450844		2	496.75	1.016556848
2	617.033	617033	950.1594	2153.645	2153.645	950.1594	2.266614423	2.26056637		2	497	1.013920077
2	617.371	617371	933.1151	1928.87	1928.87	933.1151	2.067129768	2.454907311		2	497.25	1.011397177
2	617.588	617588	791.6243	1898.833	1898.833	791.6243	2.398654261	2.529535254		2	497.5	1.009159912
2	618.062	618062	938.8191	2997.523	2997.523	938.8191	3.192865377	2.519569979		2	497.75	1.007838523
2	618.253	618253	1050.934	3186.646	3186.646	1050.934	3.032203735	2.494467399		2	498	1.008225109
2	618.434	618434	955.2531	2240.566	2240.566	955.2531	2.345520784	2.450062563		2	498.25	1.008912797
2	618.811	618811	972.3556	1616.308	1616.308	972.3556	1.662260185	2.274854521		2	498.5	1.00946085
2	619.044	619044	615.8433	1198.257	1198.257	615.8433	1.94571736	2.175136746		2	498.75	1.01032792
2	619.416	619416	717.3725	1602.173	1602.173	717.3725	2.233390603	1.992272206		2	499	1.011188378
2	619.762	619762	899.6404	1405.95	1405.95	899.6404	1.562791089	1.802187441		2	499.25	1.011974806
2	619.931	619931	698.9352	1419.246	1419.246	698.9352	2.030583093	1.739672195		2	499.5	1.012995394
2	620.15	620150	549.2725	900.2202	900.2202	549.2725	1.63893186	1.709190864		2	499.75	1.013563359
2	620.401	620401	679.3543	1140.483	1140.483	679.3543	1.678774978	1.711250325		2	500	1.013731006
2	620.668	620668	1200.772	1747.159	1747.159	1200.772	1.455029764	1.696339801		2	500.25	1.013392875
2	620.993	620993	840.5825	1406.152	1406.152	840.5825	1.672830448	1.6410418		2	500.5	1.012704631
2	621.177	621177	1169.237	2062.787	2062.787	1169.237	1.764216322	1.607696082		2	500.75	1.011131665
2	621.499	621499	632.7489	1121.525	1121.525	632.7489	1.772464559	1.5330621		2	501	1.009437828
2	621.715	621715	982.2085	1515.451	1515.451	982.2085	1.542901533	1.480269231		2	501.25	1.007716002
2	621.924	621924	958.1639	1314.481	1314.481	958.1639	1.371874895	1.440337193		2	501.5	1.005422859
2	622.132	622132	837.2422	1188.186	1188.186	837.2422	1.419166401	1.3911069		2	501.75	1.004016899
2	622.308	622308	962.1948	1206.66	1206.66	962.1948	1.254070382	1.33871947		2	502	1.004310053
2	622.58	622580	945.3747	1040.947	1040.947	945.3747	1.101094624	1.295003194		2	502.25	1.004881737
2	622.804	622804	1232.829	1660.418	1660.418	1232.829	1.346835611	1.32034163		2	502.5	1.006055818
2	623.319	623319	1168.732	1369.536	1369.536	1168.732	1.171813555	1.471205522		2	502.75	1.00743738
2	623.511	623511	1073.158	1601.091	1601.091	1073.158	1.491943404	1.522367363		2	503	1.008472803
2	623.747	623747	814.9122	1231.177	1231.177	814.9122	1.510809385	1.602952576		2	503.25	1.009712555
2	624.084	624084	774.4666	1432.963	1432.963	774.4666	1.850257971	1.723127084		2	503.5	1.010358317
2	624.451	624451	1303.524	3224.793	3224.793	1303.524	2.473903818	1.784440999		2	503.75	1.009761151
2	624.623	624623	1246.678	2440.594	2440.594	1246.678	1.957677925	1.809092598		2	504	1.00872261
2	624.857	624857	991.7613	1649.767	1649.767	991.7613	1.663471845	1.84414678		2	504.25	1.007649003
2	625.2	625200	1248.023	1861.544	1861.544	1248.023	1.491594306	1.86872992		2	504.5	1.006569249
2	625.402	625402	1173.303	1832.339	1832.339	1173.303	1.56169293	1.869263626		2	504.75	1.005378693
2	625.735	625735	1090.911	2116.968	2116.968	1090.911	1.940550604	1.885903026		2	505	1.004073551
2	626.035	626035	613.3582	1259.207	1259.207	613.3582	2.052971657	1.928290041		2	505.25	1.003139127
2	626.352	626352	794.8733	1780.959	1780.959	794.8733	2.24055708	1.986538661		2	505.5	1.003184561
2	626.598	626598	693.1665	1316.135	1316.135	693.1665	1.898728516	2.042840929		2	505.75	1.003410288
2	626.862	626862	839.7034	1856.545	1856.545	839.7034	2.210953296	2.157382771		2	506	1.003113216
2	627.04	627040	1205.173	2398.83	2398.83	1205.173	1.990444525	2.225564119		2	506.25	1.002732873
2	627.342	627342	642.313	1401.451	1401.451	642.313	2.181881731	2.314259032		2	506.5	1.002306225
2	627.707	627707	876.0475	2125.339	2125.339	876.0475	2.426054523	2.416851442		2	506.75	1.00177248
2	627.996	627996	922.6223	2160.435	2160.435	922.6223	2.34162452	2.421845916		2	507	1.001069067
2	628.273	628273	1467.046	3044.366	3044.366	1467.046	2.075167377	2.315834854		2	507.25	1.000395432
2	628.5	628500	10726.69	46769.82	46769.82	10726.69	4.360135326	2.212187985		2	507.5	0.999940587
2	628.673	628673	1208.225	1820.265	1820.265	1208.225	1.506561278	2.11828364		2	507.75	0.999563907
2	628.922	628922	1684.554	2453.34	2453.34	1684.554	1.456373616	1.93540159		2	508	0.999057075
2	629.088	629088	946.1725	1465.688	1465.688	946.1725	1.549070598	1.843811235		2	508.25	0.998354939
2	629.329	629329	934.5393	1478.808	1478.808	934.5393	1.582392522	1.688869587		2	508.5	0.99757518
2	629.544	629544	907.7227	1305.392	1305.392	907.7227	1.438095577	1.558123226		2	508.75	0.996688717
2	629.724	629724	710.5586	814.497	814.497	710.5586	1.146277028	1.511780756		2	509	0.995930851
2	630.153	630153	863.4549	1280.691	1280.691	863.4549	1.483217016	1.46999106		2	509.25	0.995243823
2	630.48	630480	708.4351	1037.049	1037.049	708.4351	1.463858863	1.438649095		2	509.5	0.995018531
2	630.708	630708	966.8123	1507.778	1507.778	966.8123	1.559535393	1.412516353		2	509.75	0.995178973
2	631.103	631103	859.2211	1842.855	1842.855	859.2211	2.144797189	1.396033455		2	510	0.995322225
2	631.539	631539	751.3339	847.4201	847.4201	751.3339	1.127887481	1.358800486		2	510.25	0.995446057
2	631.885	631885	712.0641	765.3173	765.3173	712.0641	1.074787087	1.276726858		2	510.5	0.995617646
2	632.201	632201	949.0649	860.5516	860.5516	949.0649	0.906736304	1.183106905		2	510.75	0.995779076
2	632.568	632568	966.8443	1023.504	1023.504	966.8443	1.058602714	1.097086894		2	511	0.995822446
2	632.794	632794	1094.46	1344.898	1344.898	1094.46	1.228823347	1.055371196		2	511.25	0.995855929
2	632.987	632987	653.9347	708.796	708.796	653.9347	1.083894156	1.022684585		2	511.5	0.995793862
2	633.155	633155	903.0056	924.7927	924.7927	903.0056	1.024127314	1.005332407		2	511.75	0.995473406
2	633.346	633346	1003.521	1024.713	1024.713	1003.521	1.021117645	0.995882198		2	512	0.995069106
2	634.854	634854	796.5042	785.7082	785.7082	796.5042	0.986445771	1.019648779		2	512.25	0.994508069
2	635.05	635050	814.1381	817.5325	817.5325	814.1381	1.004169317	1.001100198		2	512.5	0.99379676
2	635.379	635379	753.168	745.0605	745.0605	753.168	0.989235469	0.962967891		2	512.75	0.99309296
2	635.548	635548	954.4548	886.6874	886.6874	954.4548	0.928998838	0.944150356		2	513	0.99240162
2	635.751	635751	904.7802	716.8459	716.8459	904.7802	0.792287342	0.917524477		2	513.25	0.992170378
2	635.935	635935	864.273	1081.862	1081.862	864.273	1.251759571	0.887851226		2	513.5	0.992419161
2	636.246	636246	469.1407	345.2304	345.2304	469.1407	0.73587817	0.841577534		2	513.75	0.993489943
2	636.594	636594	821.5809	592.4822	592.4822	821.5809	0.721148946	0.784813437		2	514	0.995027484
2	636.904	636904	661.553	471.645	471.645	661.553	0.712936076	0.737899028		2	514.25	0.996345989
2	637.446	637446	590.9729	415.2679	415.2679	590.9729	0.702685182	0.695087673		2	514.5	0.99747381
2	637.929	637929	729.3618	385.4579	385.4579	729.3618	0.528486548	0.67316344		2	514.75	0.998350238
2	638.149	638149	741.178	488.1853	488.1853	741.178	0.658661347	0.667031537		2	515	0.999056325
2	638.433	638433	950.2658	734.3801	734.3801	950.2658	0.772815459	0.666411918		2	515.25	0.999173413
2	638.78	638780	695.7403	439.451	439.451	695.7403	0.631630797	0.6750678		2	515.5	0.999088414
2	639.042	639042	652.0394	532.0956	532.0956	652.0394	0.816048233	0.68132704		2	515.75	0.999006292
2	639.42	639420	945.7876	676.0348	676.0348	945.7876	0.714785011	0.685872627		2	516	0.998921174
2	639.701	639701	726.3979	501.8399	501.8399	726.3979	0.69086089	0.690366561		2	516.25	0.998792357
2	639.905	639905	667.88	367.5959	367.5959	667.88	0.550392136	0.696177132		2	516.5	0.99858589
2	640.131	640131	838.6243	639.3216	639.3216	838.6243	0.762345665	0.695567508		2	516.75	0.99852351
2	640.309	640309	691.5892	486.8881	486.8881	691.5892	0.704013452	0.697969697		2	517	0.999021426
2	640.78	640780	643.1406	424.6996	424.6996	643.1406	0.660352651	0.731753438		2	517.25	0.999561494
2	641.153	641153	587.8266	505.1253	505.1253	587.8266	0.859310041	0.770495336		2	517.5	0.99929838
2	641.316	641316	536.7816	406.3972	406.3972	536.7816	0.757099722	0.791737029		2	517.75	0.998756542
2	641.479	641479	520.334	425.57	425.57	520.334	0.817878516	0.821510892		2	518	0.998110604
2	641.963	641963	766.8794	538.8006	538.8006	766.8794	0.702588438	0.927252824		2	518.25	0.997149051
2	642.32	642320	1020.316	1165.712	1165.712	1020.316	1.142500951	1.002923718		2	518.5	0.996443511
2	642.528	642528	1505.707	1673.546	1673.546	1505.707	1.111468566	1.052354164		2	518.75	0.995794257
2	642.787	642787	1846.901	1984.344	1984.344	1846.901	1.074418174	1.093551858		2	519	0.995139337
2	643.328	643328	2293.362	2873.577	2873.577	2293.362	1.252997564	1.126372461		2	519.25	0.995182238
2	643.801	643801	546.4898	587.8427	587.8427	546.4898	1.075670031	1.120934631		2	519.5	0.995764188
2	644.144	644144	1424.615	1811.3	1811.3	1424.615	1.271431229	1.071809625		2	519.75	0.996372247
2	644.398	644398	1561.28	1427.091	1427.091	1561.28	0.914051932	1.011331867		2	520	0.997208881
2	644.96	644960	1136.052	965.4763	965.4763	1136.052	0.849852207	0.883507031		2	520.25	0.998438413
2	645.276	645276	1388.281	1024.833	1024.833	1388.281	0.738202857	0.829200623		2	520.5	0.999664136
2	645.733	645733	1212.217	841.7624	841.7624	1212.217	0.694399105	0.749706667		2	520.75	0.999956829
2	645.947	645947	987.2679	806.7788	806.7788	987.2679	0.817183259	0.723084772		2	521	1.000067546
2	646.195	646195	1127.003	801.248	801.248	1127.003	0.710954629	0.70489933		2	521.25	0.999672461
2	646.529	646529	1039.079	629.254	629.254	1039.079	0.605588218	0.69306461		2	521.5	0.99857806
2	646.726	646726	819.9273	550.2592	550.2592	819.9273	0.671107304	0.688385839		2	521.75	0.996828335
2	646.937	646937	1065.012	843.033	843.033	1065.012	0.791571363	0.684389293		2	522	0.995562016
2	647.139	647139	1334.649	854.1937	854.1937	1334.649	0.640013741	0.683208481		2	522.25	0.994448172
2	647.346	647346	1602.084	1203.711	1203.711	1602.084	0.751340754	0.687769085		2	522.5	0.994661767
2	647.581	647581	1363.571	888.0227	888.0227	1363.571	0.651247863	0.698483154		2	522.75	0.995434694
2	647.789	647789	1076.803	797.1157	797.1157	1076.803	0.740261403	0.706311798		2	523	0.99638369
2	648.045	648045	685.6785	416.9464	416.9464	685.6785	0.608078567	0.717784528		2	523.25	0.997447306
2	648.254	648254	1053.476	735.1545	735.1545	1053.476	0.69783697	0.73096058		2	523.5	0.998986196
2	648.75	648750	811.5626	665.8443	665.8443	811.5626	0.820447246	0.744945485		2	523.75	1.000490401
2	648.947	648947	683.8269	564.6985	564.6985	683.8269	0.825791586	0.733880688		2	524	1.002409477
2	649.222	649222	568.388	471.4987	471.4987	568.388	0.82953669	0.708916468		2	524.25	1.003934255
2	649.536	649536	659.1471	454.2141	454.2141	659.1471	0.689093679	0.687405577		2	524.5	1.00432057
2	649.746	649746	850.2682	541.3685	541.3685	850.2682	0.636703219	0.676226909		2	524.75	1.003107743
2	649.918	649918	1092.283	653.4432	653.4432	1092.283	0.598236171	0.668048629		2	525	1.001810292
2	650.094	650094	985.7898	415.0494	415.0494	985.7898	0.421032354	0.663631197		2	525.25	1.000692158
2	650.429	650429	739.4711	506.4925	506.4925	739.4711	0.68493887	0.655452143		2	525.5	0.99975601
2	650.843	650843	735.5407	570.167	570.167	735.5407	0.775167166	0.650670797		2	525.75	0.998727282
2	651.045	651045	607.9055	369.9115	369.9115	607.9055	0.60850165	0.656318134		2	526	0.997966431
2	651.249	651249	956.0991	740.7843	740.7843	956.0991	0.774798658	0.669567741		2	526.25	0.997232116
2	651.821	651821	731.1319	490.4664	490.4664	731.1319	0.670831624	0.701214794		2	526.5	0.997330538
2	652.11	652110	627.4313	421.6337	421.6337	627.4313	0.671999787	0.689323549		2	526.75	0.997556829
2	652.386	652386	705.7798	507.5332	507.5332	705.7798	0.719109841	0.669793852		2	527	0.99792017
2	652.643	652643	678.6875	539.4481	539.4481	678.6875	0.794840188	0.663222278		2	527.25	0.99839068
2	652.86	652860	782.62	508.9763	508.9763	782.62	0.650349212	0.678025313		2	527.5	0.998867381
2	653.243	653243	1080.573	475.961	475.961	1080.573	0.440470935	0.709269527		2	527.75	0.999378597
2	653.775	653775	972.8033	614.0079	614.0079	972.8033	0.631173743	0.721107298		2	528	1.000036039
2	654.012	654012	1107.535	925.6451	925.6451	1107.535	0.835770517	0.725311284		2	528.25	1.000625139
2	654.3	654300	476.2973	289.9343	289.9343	476.2973	0.608725475	0.724274153		2	528.5	1.00096021
2	654.468	654468	925.7912	1207.499	1207.499	925.7912	1.304288699	0.718868967		2	528.75	1.001023299
2	654.998	654998	912.0129	485.5008	485.5008	912.0129	0.532339839	0.694732986		2	529	1.000788922
2	655.169	655169	1001.995	556.0058	556.0058	1001.995	0.554898777	0.685775554		2	529.25	1.000484374
2	655.471	655471	802.7215	541.5492	541.5492	802.7215	0.674641454	0.659654275		2	529.5	1.000143126
2	655.74	655740	802.6956	470.6489	470.6489	802.6956	0.586335468	0.641835896		2	529.75	0.999376051
2	655.973	655973	806.6004	426.1355	426.1355	806.6004	0.528310549	0.633733408		2	530	0.998443375
2	656.511	656511	738.5271	390.7704	390.7704	738.5271	0.529121274	0.621318331		2	530.25	0.99758619
2	656.713	656713	937.258	784.2831	784.2831	937.258	0.836784642	0.622888205		2	530.5	0.996761358
2	657.251	657251	955.7141	728.9729	728.9729	955.7141	0.762752062	0.642285231		2	530.75	0.996531515
2	657.512	657512	998.4823	588.7689	588.7689	998.4823	0.589663833	0.651293786		2	531	0.996328171
2	657.765	657765	951.0507	631.7325	631.7325	951.0507	0.664246922	0.652558824		2	531.25	0.996353528
2	658.061	658061	1005.007	672.3065	672.3065	1005.007	0.668957032	0.650292805		2	531.5	0.996785383
2	658.254	658254	912.747	563.469	563.469	912.747	0.617333171	0.654110141		2	531.75	0.997760651
2	658.468	658468	1015.157	572.3572	572.3572	1015.157	0.563811509	0.665750079		2	532	0.998838992
2	658.929	658929	903.2287	606.327	606.327	903.2287	0.671288457	0.702076517		2	532.25	1.000059186
2	659.105	659105	1043.453	720.4415	720.4415	1043.453	0.690439819	0.716049585		2	532.5	1.001396157
2	659.431	659431	959.0463	819.0538	819.0538	959.0463	0.854029467	0.761047773		2	532.75	1.00285429
2	659.798	659798	891.0062	719.9664	719.9664	891.0062	0.808037475	0.812132355		2	533	1.004467106
2	660.003	660003	636.2333	474.2535	474.2535	636.2333	0.74540817	0.828052254		2	533.25	1.006248471
2	660.54	660540	930.6043	912.7543	912.7543	930.6043	0.980818915	0.867737515		2	533.5	1.008181935
2	660.701	660701	735.3231	708.0595	708.0595	735.3231	0.962922965	0.872847937		2	533.75	1.009782239
2	660.914	660914	571.2387	532.4748	532.4748	571.2387	0.932140627	0.871566952		2	534	1.010685657
2	661.196	661196	763.734	587.8469	587.8469	763.734	0.7697011	0.859323377		2	534.25	1.011202536
2	661.69	661690	457.6425	229.8533	229.8533	457.6425	0.502255145	0.827067209		2	534.5	1.011290784
2	661.911	661911	438.379	377.9216	377.9216	438.379	0.862088741	0.804707541		2	534.75	1.010577813
2	662.178	662178	417.0455	507.5035	507.5035	417.0455	1.216901993	0.767584475		2	535	1.009398004
2	662.404	662404	960.553	627.0409	627.0409	960.553	0.652791569	0.744603821		2	535.25	1.00757534
2	662.775	662775	962.9267	544.8277	544.8277	962.9267	0.565803918	0.726147392		2	535.5	1.005380065
2	663.129	663129	665.8346	479.5983	479.5983	665.8346	0.720296452	0.711454041		2	535.75	1.00308553
2	663.291	663291	597.0221	361.9118	361.9118	597.0221	0.60619498	0.704571645		2	536	1.000767408
2	663.731	663731	700.4707	467.0793	467.0793	700.4707	0.666807762	0.687614252		2	536.25	0.994235698
2	663.939	663939	767.4436	558.8669	558.8669	767.4436	0.728218855	0.680148587		2	536.5	0.987085602
2	664.46	664460	854.4185	703.2495	703.2495	854.4185	0.823073822	0.673455694		2	536.75	0.982913136
2	664.648	664648	1169.833	826.3906	826.3906	1169.833	0.706417583	0.673665071		2	537	0.990941907
2	664.926	664926	1037.597	576.0332	576.0332	1037.597	0.555160819	0.67225082		2	537.25	1.01108444
2	665.449	665449	585.2058	378.8422	378.8422	585.2058	0.647365764	0.659257218		2	537.5	1.033696054
2	665.747	665747	665.4163	384.8119	384.8119	665.4163	0.578302485	0.650541923		2	537.75	1.052520626
2	665.961	665961	740.9998	477.6782	477.6782	740.9998	0.64464012	0.64605249		2	538	1.067980148
2	666.238	666238	740.9495	503.2954	503.2954	740.9495	0.679257358	0.645332268		2	538.25	1.085272409
2	666.538	666538	1019.782	691.8281	691.8281	1019.782	0.678407836	0.645440582		2	538.5	1.096531451
2	666.708	666708	714.0797	451.846	451.846	714.0797	0.632766903	0.645461399		2	538.75	1.097318953
2	667.069	667069	682.932	466.3109	466.3109	682.932	0.682807219	0.649895775		2	539	1.094626592
2	667.245	667245	572.1195	366.5115	366.5115	572.1195	0.640620535	0.649421844		2	539.25	1.081568788
2	667.53	667530	634.2987	402.2289	402.2289	634.2987	0.63413168	0.637315564		2	539.5	1.063511342
2	667.802	667802	704.0608	453.7116	453.7116	704.0608	0.64442105	0.625255076		2	539.75	1.042554967
2	668.344	668344	892.8829	455.1406	455.1406	892.8829	0.509742767	0.603714489		2	540	1.025993362
2	668.504	668504	861.6689	565.6323	565.6323	861.6689	0.656438105	0.596766865		2	540.25	1.010059053
2	668.973	668973	812.8786	525.0219	525.0219	812.8786	0.64587984	0.590788361		2	540.5	0.993780853
2	669.289	669289	927.437	529.9265	529.9265	927.437	0.571388137	0.60994763		2	540.75	0.983391096
2	669.467	669467	587.7087	284.0153	284.0153	587.7087	0.483258628	0.620872275		2	541	0.984786162
2	669.847	669847	853.3961	558.5335	558.5335	853.3961	0.654483305	0.651115125		2	541.25	0.990803556
2	670.053	670053	640.3499	440.6012	440.6012	640.3499	0.688063198	0.671391116		2	541.5	0.997029878
2	670.298	670298	1150.737	895.0934	895.0934	1150.737	0.777843591	0.688236923		2	541.75	1.001117972
2	670.742	670742	982.6068	741.3054	741.3054	982.6068	0.754427305	0.706529722		2	542	1.003463422
2	670.962	670962	823.6272	534.6064	534.6064	823.6272	0.64908784	0.713335651		2	542.25	1.005424461
2	671.245	671245	966.7332	804.117	804.117	966.7332	0.831787922	0.71602906		2	542.5	1.00640564
2	671.488	671488	661.8636	386.8134	386.8134	661.8636	0.584430689	0.7055711		2	542.75	1.007156636
2	671.742	671742	732.5069	540.2763	540.2763	732.5069	0.737571619	0.685058825		2	543	1.006998359
2	671.985	671985	620.2861	410.359	410.359	620.2861	0.661564075	0.669576846		2	543.25	1.006171096
2	672.238	672238	557.8102	420.1848	420.1848	557.8102	0.753275577	0.653173445		2	543.5	1.005136109
2	672.46	672460	643.7799	327.4275	327.4275	643.7799	0.50860162	0.640465096		2	543.75	1.004020992
2	672.952	672952	669.4171	417.6788	417.6788	669.4171	0.623944025	0.632472952		2	544	1.002786889
2	673.166	673166	645.3606	456.9014	456.9014	645.3606	0.707978454	0.631902004		2	544.25	1.002244907
2	673.333	673333	971.3814	482.3314	482.3314	971.3814	0.496541729	0.632621582		2	544.5	1.00197817
2	673.625	673625	982.9328	700.9794	700.9794	982.9328	0.713150889	0.643692884		2	544.75	1.001333212
2	674.053	674053	1096.124	679.0484	679.0484	1096.124	0.619499619	0.670847001		2	545	1.000694585
2	674.294	674294	650.4653	459.2389	459.2389	650.4653	0.706015986	0.676921125		2	545.25	1.000320687
2	674.541	674541	985.8842	693.3675	693.3675	985.8842	0.703295073	0.670163372		2	545.5	1.000207999
2	675.071	675071	943.158	653.0216	653.0216	943.158	0.692377735	0.640084069		2	545.75	1.000277178
2	675.248	675248	922.1094	675.3334	675.3334	922.1094	0.732378826	0.633954145		2	546	1.000606914
2	675.554	675554	694.0153	382.9354	382.9354	694.0153	0.551767951	0.615747721		2	546.25	1.001006282
2	675.722	675722	722.1063	429.3586	429.3586	722.1063	0.59459196	0.607605607		2	546.5	1.001383265
2	676.008	676008	624.5212	365.0311	365.0311	624.5212	0.584497532	0.604064078		2	546.75	1.001847908
2	676.296	676296	874.0184	398.5255	398.5255	874.0184	0.455969234	0.603803093		2	547	1.002554097
2	676.583	676583	939.6079	529.3212	529.3212	939.6079	0.563342645	0.606087329		2	547.25	1.003196084
2	676.82	676820	875.8255	638.5013	638.5013	875.8255	0.729027986	0.614104407		2	547.5	1.003161371
2	677.057	677057	834.6468	612.8472	612.8472	834.6468	0.73425933	0.628224145		2	547.75	1.002586778
2	677.374	677374	562.259	369.511	369.511	562.259	0.657190014	0.644969924		2	548	1.001830571
2	677.546	677546	619.4964	389.6769	389.6769	619.4964	0.629022057	0.648493918		2	548.25	1.001155354
2	677.893	677893	922.6412	585.631	585.631	922.6412	0.634733199	0.649924741		2	548.5	1.000547557
2	678.186	678186	865.3299	515.6251	515.6251	865.3299	0.595871124	0.659350874		2	548.75	0.999918708
2	678.354	678354	751.4603	548.9032	548.9032	751.4603	0.730448701	0.666446748		2	549	0.999319439
2	678.592	678592	975.072	654.8384	654.8384	975.072	0.671579535	0.67813656		2	549.25	0.998860713
2	678.928	678928	945.9083	776.7557	776.7557	945.9083	0.82117442	0.72563558		2	549.5	0.998851332
2	679.218	679218	848.0648	503.7153	503.7153	848.0648	0.593958504	0.780732222		2	549.75	0.999338881
2	679.633	679633	1241.337	837.8444	837.8444	1241.337	0.674953216	0.839582297		2	550	1.000059774
2	679.94	679940	1667.307	1242.109	1242.109	1667.307	0.744979179	0.867258628		2	550.25	1.000792254
2	680.299	680299	4080.583	7068.104	7068.104	4080.583	1.732130923	0.889481823		2	550.5	1.001538689
2	680.544	680544	1280.47	704.3789	704.3789	1280.47	0.550094028	0.882096155		2	550.75	1.002761799
2	681.037	681037	1177.843	928.2523	928.2523	1177.843	0.788095103	0.838765042		2	551	1.004190988
2	681.195	681195	859.3429	717.1599	717.1599	859.3429	0.834544511	0.827878276		2	551.25	1.005261081
2	681.63	681630	935.4714	668.1934	668.1934	935.4714	0.714285226	0.783520995		2	551.5	1.005595709
2	682.096	682096	796.5892	516.3274	516.3274	796.5892	0.648172734	0.735839232		2	551.75	1.005715508
2	682.293	682293	962.3655	574.9644	574.9644	962.3655	0.597449098	0.732480548		2	552	1.005711067
2	682.532	682532	546.412	425.5347	425.5347	546.412	0.778779932	0.737923091		2	552.25	1.005437546
2	682.831	682831	808.2001	689.8269	689.8269	808.2001	0.853534787	0.740054157		2	552.5	1.004684056
2	683.004	683004	1020.782	683.1355	683.1355	1020.782	0.669227612	0.736626704		2	552.75	1.003572401
2	683.259	683259	811.2922	694.805	694.805	811.2922	0.8564177	0.734284954		2	553	1.002518305
2	683.57	683570	646.4471	531.6415	531.6415	646.4471	0.822405267	0.729101255		2	553.25	1.001855671
2	683.829	683829	746.7707	537.8544	537.8544	746.7707	0.720240363	0.714680978		2	553.5	1.001618884
2	684.05	684050	914.9804	624.7005	624.7005	914.9804	0.682747412	0.696467398		2	553.75	1.001383644
2	684.424	684424	928.8373	557.507	557.507	928.8373	0.600220297	0.670681865		2	554	1.000874994
2	684.917	684917	782.7845	415.446	415.446	782.7845	0.530728444	0.633906882		2	554.25	1.000394613
2	685.173	685173	968.0373	560.66	560.66	968.0373	0.579171898	0.622693654		2	554.5	0.999887375
2	685.395	685395	646.9247	510.312	510.312	646.9247	0.78882751	0.627084799		2	554.75	0.998639838
2	685.861	685861	672.7882	421.3206	421.3206	672.7882	0.626230662	0.659659051		2	555	0.997124607
2	686.112	686112	611.131	426.7012	426.7012	611.131	0.698215604	0.680988648		2	555.25	0.995806857
2	686.332	686332	811.9129	540.1202	540.1202	811.9129	0.665244018	0.70762752		2	555.5	0.994332939
2	686.616	686616	1146.146	787.8194	787.8194	1146.146	0.687363913	0.755028164		2	555.75	0.992814033
2	686.983	686983	948.5955	621.7948	621.7948	948.5955	0.655489932	0.799035677		2	556	0.992304159
2	687.147	687147	931.6731	749.3479	749.3479	931.6731	0.804303462	0.810552781		2	556.25	0.99304384
2	687.333	687333	762.4109	618.274	618.274	762.4109	0.810945909	0.826387485		2	556.5	0.993989162
2	687.53	687530	1499.613	1818.23	1818.23	1499.613	1.21246615	0.835904289		2	556.75	0.995466202
2	687.804	687804	681.6055	568.7138	568.7138	681.6055	0.834373842	0.828514269		2	557	0.997142399
2	688.152	688152	839.3533	674.1109	674.1109	839.3533	0.803131292	0.80810588		2	557.25	0.99783356
2	688.455	688455	614.4024	357.8277	357.8277	614.4024	0.58239958	0.763039201		2	557.5	0.998154308
2	688.755	688755	787.4522	585.0171	585.0171	787.4522	0.742923951	0.694968562		2	557.75	0.998199522
2	689.051	689051	719.6769	575.0466	575.0466	719.6769	0.7990344	0.659292071		2	558	0.997817709
2	689.253	689253	853.3506	473.4705	473.4705	853.3506	0.554837015	0.673167059		2	558.25	0.997010814
2	689.51	689510	839.4549	520.0961	520.0961	839.4549	0.619564077	0.719298707		2	558.5	0.996517305
2	689.977	689977	791.3748	579.9357	579.9357	791.3748	0.73282053	0.793046565		2	558.75	0.996225586
2	690.159	690159	978.9833	638.1519	638.1519	978.9833	0.651851671	0.805610058		2	559	0.995949477
2	690.427	690427	1079.596	714.4994	714.4994	1079.596	0.661821089	0.82644846		2	559.25	0.996302684
2	690.61	690610	905.8624	644.2571	644.2571	905.8624	0.711208568	0.829176734		2	559.5	0.996895938
2	690.809	690809	866.3955	1626.37	1626.37	866.3955	1.877168106	0.815753021		2	559.75	0.999691461
2	690.989	690989	727.6886	482.2175	482.2175	727.6886	0.662670131	0.799712168		2	560	1.004898132
2	691.375	691375	767.6862	428.2396	428.2396	767.6862	0.557831572	0.727879886		2	560.25	1.011130958
2	691.676	691676	889.4111	360.3373	360.3373	889.4111	0.405141447	0.654999696		2	560.5	1.014722155
2	691.851	691851	765.4476	412.6557	412.6557	765.4476	0.539103787	0.626854907		2	560.75	1.017294281
2	692.124	692124	689.6547	462.7083	462.7083	689.6547	0.670927495	0.570668725		2	561	1.019209693
2	692.3	692300	674.9629	356.3421	356.3421	674.9629	0.52794324	0.542508545		2	561.25	1.019924244
2	692.552	692552	762.5472	341.9336	341.9336	762.5472	0.448409751	0.54330257		2	561.5	1.018160588
2	692.839	692839	439.3931	264.8051	264.8051	439.3931	0.602661034	0.568422598		2	561.75	1.015233441
2	693.223	693223	651.5259	442.3212	442.3212	651.5259	0.678900409	0.600696275		2	562	1.012683016
2	693.629	693629	430.6239	161.421	161.421	430.6239	0.374853788	0.633018556		2	562.25	1.009177946
2	694.021	694021	696.5011	643.0764	643.0764	696.5011	0.923295599	0.661590839		2	562.5	1.005511761
2	694.221	694221	902.3344	744.2411	744.2411	902.3344	0.82479522	0.664468649		2	562.75	1.002461525
2	694.675	694675	739.8375	425.541	425.541	739.8375	0.575181712	0.660460824		2	563	1.001812175
2	695.021	695021	904.0195	437.2778	437.2778	904.0195	0.483703947	0.655118397		2	563.25	1.001709226
2	695.183	695183	1065.951	628.7798	628.7798	1065.951	0.589876833	0.651193465		2	563.5	1.001233973
2	695.449	695449	1085.068	835.5377	835.5377	1085.068	0.770032569	0.638936488		2	563.75	1.000264454
2	695.851	695851	922.9984	721.2236	721.2236	922.9984	0.781392037	0.623403065		2	564	0.9993298
2	696.177	696177	955.401	476.5772	476.5772	955.401	0.498824263	0.622385179		2	564.25	0.998440902
2	696.349	696349	845.3946	320.8806	320.8806	845.3946	0.379563106	0.623632067		2	564.5	0.997729418
2	696.565	696565	950.0492	721.085	721.085	950.0492	0.758997534	0.625420528		2	564.75	0.997008542
2	696.843	696843	1589.336	1215.433	1215.433	1589.336	0.764742635	0.62339217		2	565	0.996233094
2	697.388	697388	1247.975	783.2067	783.2067	1247.975	0.627582043	0.621609853		2	565.25	0.995885587
2	697.596	697596	1308.799	598.7991	598.7991	1308.799	0.457517999	0.632679405		2	565.5	0.996527415
2	697.762	697762	1347.126	1030.79	1030.79	1347.126	0.765177125	0.646113748		2	565.75	0.997499818
2	698.171	698171	846.485	579.2717	579.2717	846.485	0.684326007	0.67707128		2	566	0.998352656
2	698.352	698352	884.1248	528.623	528.623	884.1248	0.597905409	0.688035848		2	566.25	0.998866873
2	698.67	698670	674.0759	427.3197	427.3197	674.0759	0.633934101	0.70705306		2	566.5	0.999443209
2	698.879	698879	720.3718	559.2018	559.2018	720.3718	0.77626831	0.717068416		2	566.75	0.999646453
2	699.202	699202	909.9792	780.8438	780.8438	909.9792	0.858089723	0.735794301		2	567	0.999267995
2	699.427	699427	693.0948	521.4909	521.4909	693.0948	0.752409194	0.743566199		2	567.25	0.998536143
2	699.887	699887	580.5221	483.3467	483.3467	580.5221	0.83260689	0.744602944		2	567.5	0.997155276
2	700.154	700154	771.2279	466.748	466.748	771.2279	0.605201134	0.738783545		2	567.75	0.994842607
2	700.447	700447	783.0733	473.8226	473.8226	783.0733	0.605080776	0.711648167		2	568	0.992952945
2	700.731	700731	840.3168	661.8616	661.8616	840.3168	0.787633426	0.670811406		2	568.25	0.991616737
2	701	701000	822.8474	556.269	556.269	822.8474	0.676029359	0.644611363		2	568.5	0.990429052
2	701.273	701273	841.244	617.0457	617.0457	841.244	0.733491948	0.630495601		2	568.75	0.989438907
2	701.59	701590	1016.074	632.4135	632.4135	1016.074	0.622408899	0.61696817		2	569	0.987543659
2	701.868	701868	907.5903	587.593	587.593	907.5903	0.647420978	0.61780215		2	569.25	0.98551271
2	702.055	702055	655.5204	311.7819	311.7819	655.5204	0.475625015	0.634334163		2	569.5	0.983741227
2	702.232	702232	1259.545	732.4474	732.4474	1259.545	0.581517453	0.657773096		2	569.75	0.987607227
2	702.41	702410	607.3661	262.6632	262.6632	607.3661	0.432462727	0.674020191		2	570	1.001781318
2	702.712	702712	622.6479	321.2998	321.2998	622.6479	0.516021655	0.705567777		2	570.25	1.020898569
2	702.97	702970	730.3865	950.3727	950.3727	730.3865	1.301191492	0.73081337		2	570.5	1.034655911
2	703.445	703445	738.9878	654.9684	654.9684	738.9878	0.886304754	0.738760606		2	570.75	1.047371241
2	703.814	703814	594.3047	486.5042	486.5042	594.3047	0.818610723	0.739022932		2	571	1.059660402
2	703.991	703991	1035.916	659.03	659.03	1035.916	0.636180926	0.740645108		2	571.25	1.063895596
2	704.164	704164	961.9441	581.54	581.54	961.9441	0.604546564	0.730166494		2	571.5	1.06290669
2	704.466	704466	884.2923	457.0006	457.0006	884.2923	0.516798122	0.701938341		2	571.75	1.055923096
2	704.716	704716	981.8763	734.857	734.857	981.8763	0.748421161	0.710415737		2	572	1.041096086
2	705.115	705115	888.3146	604.1152	604.1152	888.3146	0.680068976	0.741933236		2	572.25	1.024809566
2	705.37	705370	826.4823	630.9337	630.9337	826.4823	0.763396506	0.755413275		2	572.5	1.012323982
2	705.619	705619	946.6306	877.1838	877.1838	946.6306	0.926637909	0.775814568		2	572.75	1.002254312
2	705.949	705949	784.6425	639.1882	639.1882	784.6425	0.814623475	0.802430673		2	573	0.99535381
2	706.193	706193	799.6157	663.1711	663.1711	799.6157	0.82936228	0.794090855		2	573.25	0.994950525
2	706.47	706470	612.0782	521.3288	521.3288	612.0782	0.851735612	0.773376822		2	573.5	0.997139728
2	706.717	706717	814.4458	584.8775	584.8775	814.4458	0.718129432	0.75700562		2	573.75	1.00000526
2	706.944	706944	862.4414	525.9165	525.9165	862.4414	0.609799692	0.738647239		2	574	1.000633446
2	707.114	707114	1201.482	910.1789	910.1789	1201.482	0.757546846	0.718737636		2	574.25	1.000751044
2	707.523	707523	989.8233	609.49	609.49	989.8233	0.615756368	0.678329703		2	574.5	1.000894411
2	707.923	707923	1066.535	755.8412	755.8412	1066.535	0.708688604	0.665350743		2	574.75	1.000086938
2	708.159	708159	1387.674	849.3854	849.3854	1387.674	0.612092898	0.662011337		2	575	0.998908044
2	708.418	708418	897.5124	595.6322	595.6322	897.5124	0.663647878	0.659425704		2	575.25	0.997841364
2	708.605	708605	1150.209	890.3031	890.3031	1150.209	0.774035936	0.662996807		2	575.5	0.997046767
2	708.819	708819	703.2395	397.8252	397.8252	703.2395	0.565703718	0.668568623		2	575.75	0.996490675
2	709.221	709221	886.0488	688.8124	688.8124	886.0488	0.777397814	0.668001317		2	576	0.996613502
2	709.483	709483	217.1986	121.4981	121.4981	217.1986	0.559387123	0.667068429		2	576.25	0.996849166
2	709.781	709781	798.1586	552.7188	552.7188	798.1586	0.692492444	0.665126495		2	576.5	0.997092758
2	709.963	709963	487.7986	335.5316	335.5316	487.7986	0.687848633	0.661830565		2	576.75	0.997283932
2	710.209	710209	694.6721	475.9185	475.9185	694.6721	0.685098048	0.655043553		2	577	0.997360561
2	710.428	710428	946.2453	658.5876	658.5876	946.2453	0.696000921	0.651511877		2	577.25	0.997573843
2	710.941	710941	1097.569	630.3385	630.3385	1097.569	0.574304212	0.65838495		2	577.5	0.997868724
2	711.168	711168	920.285	523.8828	523.8828	920.285	0.569261479	0.66315516		2	577.75	0.99820218
2	711.467	711467	934.824	588.4173	588.4173	934.824	0.629441799	0.666115907		2	578	0.998576035
2	711.729	711729	1224.099	989.5806	989.5806	1224.099	0.808415496	0.667061646		2	578.25	0.999185116
2	712.09	712090	884.8246	601.2106	601.2106	884.8246	0.679468677	0.66777972		2	578.5	0.999911339
2	712.323	712323	1064.655	710.0017	710.0017	1064.655	0.666884296	0.664570697		2	578.75	1.000771414
2	712.576	712576	731.0079	466.527	466.527	731.0079	0.638196933	0.65991763		2	579	1.001895802
2	712.861	712861	587.1652	459.2463	459.2463	587.1652	0.782141551	0.658525694		2	579.25	1.003602854
2	713.026	713026	816.259	493.2995	493.2995	816.259	0.604341882	0.660379812		2	579.5	1.004997004
2	713.434	713434	991.3401	534.9594	534.9594	991.3401	0.539632564	0.66650665		2	579.75	1.006414222
2	713.899	713899	480.8183	299.6194	299.6194	480.8183	0.623144751	0.671737007		2	580	1.007293438
2	714.476	714476	719.8753	517.7862	517.7862	719.8753	0.719272074	0.682524831		2	580.25	1.007140162
2	714.74	714740	1079.185	827.7462	827.7462	1079.185	0.767010475	0.687935388		2	580.5	1.006720482
2	714.976	714976	1150.711	813.3348	813.3348	1150.711	0.706810659	0.689753332		2	580.75	1.005999198
2	715.159	715159	809.4093	642.5674	642.5674	809.4093	0.793872025	0.688775667		2	581	1.005002262
2	715.611	715611	942.8325	531.3828	531.3828	942.8325	0.563602549	0.682554931		2	581.25	1.003916321
2	715.882	715882	698.2547	352.1443	352.1443	698.2547	0.504320701	0.672078158		2	581.5	1.003073394
2	716.045	716045	670.5289	500.2816	500.2816	670.5289	0.746099982	0.662235523		2	581.75	1.002279694
2	716.448	716448	1124.643	760.9774	760.9774	1124.643	0.676639076	0.641339181		2	582	1.001247073
2	716.827	716827	751.4762	553.4068	553.4068	751.4762	0.73642625	0.637643395		2	582.25	1.000484695
2	717.078	717078	712.2616	410.4412	410.4412	712.2616	0.576250636	0.635576827		2	582.5	1.000216264
2	717.447	717447	601.6739	321.8138	321.8138	601.6739	0.534864151	0.62820427		2	582.75	1.000480546
2	717.645	717645	697.9532	444.5055	444.5055	697.9532	0.636870065	0.624162342		2	583	1.000951921
2	717.863	717863	958.676	643.8201	643.8201	958.676	0.671572147	0.619836727		2	583.25	1.001757411
2	718.234	718234	1102.963	761.5639	761.5639	1102.963	0.690470941	0.608674999		2	583.5	1.003020999
2	718.512	718512	1148.278	688.8135	688.8135	1148.278	0.599866496	0.601998736		2	583.75	1.004316637
2	718.702	718702	995.2381	515.7943	515.7943	995.2381	0.518262213	0.600429547		2	584	1.005623537
2	718.915	718915	800.551	463.8163	463.8163	800.551	0.579371333	0.599644713		2	584.25	1.005900123
2	719.326	719326	805.3311	471.1959	471.1959	805.3311	0.585095869	0.600184157		2	584.5	1.005992031
2	719.693	719693	928.0132	741.7718	741.7718	928.0132	0.799311691	0.607163283		2	584.75	1.005781953
2	719.891	719891	866.738	365.4511	365.4511	866.738	0.421639642	0.61289082		2	585	1.005516763
2	720.152	720152	825.1231	457.4998	457.4998	825.1231	0.55446248	0.618233495		2	585.25	1.00500392
2	720.315	720315	997.3019	682.8489	682.8489	997.3019	0.684696279	0.619941006		2	585.5	1.004179625
2	720.494	720494	1121.576	775.7345	775.7345	1121.576	0.691646843	0.621673063		2	585.75	1.003378494
2	720.727	720727	947.9213	632.2443	632.2443	947.9213	0.666979738	0.6232959		2	586	1.002647582
2	720.94	720940	1202.476	698.2162	698.2162	1202.476	0.580648761	0.623348861		2	586.25	1.001787042
2	721.103	721103	1150.329	675.3595	675.3595	1150.329	0.587101168	0.622950962		2	586.5	1.00099205
2	721.343	721343	979.0626	706.2236	706.2236	979.0626	0.721326297	0.620218713		2	586.75	1.000285316
2	721.507	721507	705.2695	313.0124	313.0124	705.2695	0.443819561	0.616688042		2	587	0.999925203
2	721.889	721889	691.289	509.7852	509.7852	691.289	0.737441504	0.610005589		2	587.25	0.999657338
2	722.231	722231	820.0859	489.1973	489.1973	820.0859	0.596519584	0.609696884		2	587.5	0.999435766
2	722.553	722553	940.5968	535.0143	535.0143	940.5968	0.56880302	0.6121014		2	587.75	0.999273128
2	722.82	722820	585.7091	396.9339	396.9339	585.7091	0.677698024	0.615540913		2	588	0.998902154
2	723.11	723110	948.0103	452.2762	452.2762	948.0103	0.477079416	0.617800103		2	588.25	0.998014602
2	723.288	723288	953.2102	636.4526	636.4526	953.2102	0.667693862	0.619348604		2	588.5	0.996915195
2	723.468	723468	709.3904	462.8971	462.8971	709.3904	0.652528002	0.623357418		2	588.75	0.996544932
2	723.771	723771	824.9644	599.4112	599.4112	824.9644	0.726590384	0.636885292		2	589	0.996905832
2	723.943	723943	637.5022	431.2532	431.2532	637.5022	0.676473273	0.645564477		2	589.25	0.998315577
2	724.159	724159	780.1708	361.0204	361.0204	780.1708	0.462745337	0.660279515		2	589.5	0.999871987
2	724.327	724327	1153.244	787.8305	787.8305	1153.244	0.683142943	0.674344744		2	589.75	1.001376133
2	724.534	724534	817.7441	605.9192	605.9192	817.7441	0.740964319	0.688478959		2	590	1.003106385
2	724.741	724741	668.5702	504.8545	504.8545	668.5702	0.75512564	0.700818788		2	590.25	1.004745345
2	724.934	724934	850.1035	547.2907	547.2907	850.1035	0.64379302	0.713925188		2	590.5	1.00664532
2	725.306	725306	753.7191	595.0383	595.0383	753.7191	0.789469578	0.731192734		2	590.75	1.008012189
2	725.635	725635	831.9396	612.868	612.868	831.9396	0.736673672	0.732027664		2	591	1.009379059
2	725.969	725969	765.7402	595.9805	595.9805	765.7402	0.778306402	0.725962969		2	591.25	1.009440244
2	726.317	726317	1026.262	730.1426	730.1426	1026.262	0.711458283	0.716040387		2	591.5	1.008903373
2	726.752	726752	944.2625	555.4393	555.4393	944.2625	0.58822552	0.688823782		2	591.75	1.007487302
2	727.114	727114	1084.66	745.7482	745.7482	1084.66	0.687540981	0.664683997		2	592	1.005427469
2	727.443	727443	885.7419	625.3655	625.3655	885.7419	0.70603581	0.647535252		2	592.25	1.003367636
2	727.647	727647	799.1458	539.3132	539.3132	799.1458	0.674862084	0.637147876		2	592.5	1.001307803
2	727.827	727827	766.8652	441.4203	441.4203	766.8652	0.575616549	0.630813372		2	592.75	0.99924797
2	728.02	728020	1062.146	652.8298	652.8298	1062.146	0.614632828	0.625900305		2	593	0.998095666
2	728.231	728231	1207.404	830.0603	830.0603	1207.404	0.687475195	0.622147717		2	593.25	0.99854444
2	728.558	728558	1057.59	510.4535	510.4535	1057.59	0.482657268	0.619566036		2	593.5	0.99897215
2	728.723	728723	1320.112	906.9451	906.9451	1320.112	0.687021328	0.619402072		2	593.75	0.999215628
2	729.004	729004	921.4924	576.2868	576.2868	921.4924	0.625384214	0.623426414		2	594	0.999498679
2	729.209	729209	944.5858	594.4643	594.4643	944.5858	0.629338595	0.63569512		2	594.25	0.999376916
2	729.499	729499	610.3548	399.1536	399.1536	610.3548	0.653969789	0.656761389		2	594.5	0.999125624
2	729.775	729775	1125.003	722.4108	722.4108	1125.003	0.642141221	0.678186001		2	594.75	0.998524901
2	729.973	729973	914.1201	593.725	593.725	914.1201	0.64950437	0.697091367		2	595	0.996602521
2	730.242	730242	1043.996	810.2649	810.2649	1043.996	0.776118778	0.709181412		2	595.25	0.994157557
2	730.669	730669	880.5091	666.8326	666.8326	880.5091	0.757326188	0.679127312		2	595.5	0.99208282
2	730.954	730954	848.1571	690.7018	690.7018	848.1571	0.814355972	0.647323556		2	595.75	0.991560962
2	731.284	731284	967.9122	560.4323	560.4323	967.9122	0.579011505	0.624376903		2	596	0.992343068
2	731.479	731479	764.4987	439.5923	439.5923	764.4987	0.575007256	0.619153991		2	596.25	0.993434343
2	731.795	731795	838.2229	365.109	365.109	838.2229	0.435575072	0.610964246		2	596.5	0.994904091
2	731.972	731972	675.005	386.6318	386.6318	675.005	0.572783609	0.609380109		2	596.75	0.996809748
2	732.367	732367	1064.791	568.5885	568.5885	1064.791	0.533990708	0.628743246		2	597	0.998578718
2	732.621	732621	904.5762	676.2023	676.2023	904.5762	0.747534923	0.64103258		2	597.25	0.999228897
2	733.039	733039	714.3259	546.6425	546.6425	714.3259	0.765256447	0.661153166		2	597.5	0.999430016
2	733.321	733321	926.8747	694.1982	694.1982	926.8747	0.748966608	0.678753842		2	597.75	0.999697525
2	733.575	733575	908.9113	786.9145	786.9145	908.9113	0.865777002	0.687433553		2	598	0.999889084
2	733.774	733774	912.7947	493.7776	493.7776	912.7947	0.540951432	0.683719545		2	598.25	1.000016754
2	733.959	733959	868.7898	487.5195	487.5195	868.7898	0.561147817	0.67390861		2	598.5	0.999655821
2	734.302	734302	923.1499	623.2071	623.2071	923.1499	0.675087654	0.658826051		2	598.75	0.999338762
2	734.57	734570	848.5265	452.0223	452.0223	848.5265	0.532714417	0.654020558		2	599	1.000105157
2	734.97	734970	719.7447	527.3695	527.3695	719.7447	0.732717448	0.646296908		2	599.25	1.001185641
2	735.322	735322	716.3795	495.8017	495.8017	716.3795	0.692093646	0.647793559		2	599.5	1.00244744
2	735.599	735599	897.7474	522.0172	522.0172	897.7474	0.581474477	0.668620006		2	599.75	1.003724565
2	735.886	735886	845.0814	601.7525	601.7525	845.0814	0.712064542	0.690887541		2	600	1.004968888
2	736.169	736169	1248.495	881.3639	881.3639	1248.495	0.705941073	0.697327584		2	600.25	1.00614036
2	736.352	736352	881.4012	577.3066	577.3066	881.4012	0.654987309	0.700083211		2	600.5	1.007273959
2	736.705	736705	860.7171	646.3353	646.3353	860.7171	0.750926524	0.701698406		2	600.75	1.007905899
2	737.074	737074	846.4348	636.3374	636.3374	846.4348	0.751785489	0.692733062		2	601	1.00796742
2	737.364	737364	559.2464	413.2942	413.2942	559.2464	0.739019867	0.681980424		2	601.25	1.007075969
2	737.573	737573	943.6987	676.51	676.51	943.6987	0.716870755	0.677460933		2	601.5	1.006021816
2	737.817	737817	1025.867	663.3383	663.3383	1025.867	0.646612378	0.674097958		2	601.75	1.005060569
2	738.044	738044	840.7261	424.7798	424.7798	840.7261	0.505253495	0.670053951		2	602	1.004748101
2	738.305	738305	1061.782	557.3993	557.3993	1061.782	0.524965859	0.666417724		2	602.25	1.004303354
2	738.609	738609	715.8383	596.4198	596.4198	715.8383	0.83317671	0.663874074		2	602.5	1.003672455
2	738.932	738932	823.3647	636.4249	636.4249	823.3647	0.772956261	0.66351236		2	602.75	1.0030253
2	739.126	739126	745.4247	453.4382	453.4382	745.4247	0.60829511	0.666422864		2	603	1.002457696
2	739.529	739529	899.2779	613.587	613.587	899.2779	0.682310774	0.678761766		2	603.25	1.002022568
2	739.753	739753	924.3864	714.7323	714.7323	924.3864	0.773196468	0.685079132		2	603.5	1.00165291
2	739.992	739992	709.5767	425.7177	425.7177	709.5767	0.599960089	0.688942231		2	603.75	1.00164286
2	740.262	740262	626.3337	342.8294	342.8294	626.3337	0.54735902	0.69337352		2	604	1.001544436
2	740.529	740529	916.7783	729.2366	729.2366	916.7783	0.795433967	0.69923499		2	604.25	1.000982805
2	740.828	740828	690.651	559.203	559.203	690.651	0.809675219	0.7056971		2	604.5	0.999978228
2	741.045	741045	1294.853	774.6083	774.6083	1294.853	0.598221034	0.711125231		2	604.75	0.998843051
2	741.546	741546	937.4638	674.3949	674.3949	937.4638	0.719382338	0.736813955		2	605	0.997707873
2	741.861	741861	1129.936	1038.79	1038.79	1129.936	0.919335254	0.75166558		2	605.25	0.996572696
2	742.093	742093	781.3285	527.3114	527.3114	781.3285	0.674890779	0.759476898		2	605.5	0.995437518
2	742.544	742544	1046.441	705.4756	705.4756	1046.441	0.674166628	0.773376014		2	605.75	0.995278793
2	742.84	742840	912.3513	761.0915	761.0915	912.3513	0.834208818	0.773869452		2	606	0.996194986
2	743.111	743111	739.7737	497.9053	497.9053	739.7737	0.673050826	0.759989009		2	606.25	0.997453183
2	743.309	743309	851.3147	790.3114	790.3114	851.3147	0.928342245	0.742604341		2	606.5	0.999224386
2	743.809	743809	801.9533	591.8426	591.8426	801.9533	0.738001328	0.704278109		2	606.75	1.00099559
2	744.353	744353	1143.912	740.2563	740.2563	1143.912	0.647126964	0.683602135		2	607	1.002766793
2	744.609	744609	903.0106	541.8779	541.8779	903.0106	0.600079224	0.677185776		2	607.25	1.004534123
2	744.774	744774	793.9198	485.3846	485.3846	793.9198	0.611377371	0.676020683		2	607.5	1.005752573
2	745.007	745007	604.4613	418.344	418.344	604.4613	0.692093936	0.679284819		2	607.75	1.006689724
2	745.205	745205	742.9718	441.8252	441.8252	742.9718	0.594672907	0.683119847		2	608	1.007552079
2	745.463	745463	777.2027	536.2017	536.2017	777.2027	0.689912297	0.695017361		2	608.25	1.008381293
2	745.783	745783	724.2587	565.9195	565.9195	724.2587	0.781377566	0.722126621		2	608.5	1.008726425
2	746.156	746156	859.9598	785.592	785.592	859.9598	0.913521772	0.746470487		2	608.75	1.008661741
2	746.438	746438	986.8365	799.7782	799.7782	986.8365	0.810446513	0.75380181		2	609	1.008689357
2	746.771	746771	788.2052	444.2402	444.2402	788.2052	0.563609832	0.759191552		2	609.25	1.008792067
2	747.23	747230	959.6016	821.804	821.804	959.6016	0.85640124	0.757481395		2	609.5	1.008693806
2	747.39	747390	1058.347	808.6138	808.6138	1058.347	0.764034669	0.753187674		2	609.75	1.009481247
2	747.96	747960	970.5686	538.0173	538.0173	970.5686	0.554332069	0.724219333		2	610	1.012111094
2	748.416	748416	958.7158	734.6996	734.6996	958.7158	0.766337219	0.700893703		2	610.25	1.01538836
2	748.609	748609	597.2871	489.1342	489.1342	597.2871	0.818926443	0.693844062		2	610.5	1.018218106
2	749.031	749031	910.1673	608.1593	608.1593	910.1673	0.66818408	0.678532102		2	610.75	1.021386664
2	749.276	749276	730.5185	414.5962	414.5962	730.5185	0.567536893	0.66531229		2	611	1.024215635
2	749.703	749703	984.1518	524.6289	524.6289	984.1518	0.533077214	0.637393909		2	611.25	1.026182644
2	749.894	749894	883.8073	537.222	537.222	883.8073	0.607849698	0.628840389		2	611.5	1.027771829
2	750.1	750100	747.9311	739.2216	739.2216	747.9311	0.988355211	0.62212949		2	611.75	1.028895091
2	750.429	750429	893.0796	485.7877	485.7877	893.0796	0.543946699	0.612236989		2	612	1.028935475
2	750.616	750616	800.6494	365.1671	365.1671	800.6494	0.456088645	0.608338125		2	612.25	1.028743066
2	751.026	751026	999.4896	478.0468	478.0468	999.4896	0.47829092	0.605352056		2	612.5	1.028640339
2	751.36	751360	879.1492	598.7668	598.7668	879.1492	0.681075294	0.606772905		2	612.75	1.028280233
2	751.691	751691	883.2517	623.3238	623.3238	883.2517	0.705714804	0.609960127		2	613	1.027890018
2	751.963	751963	1088.966	699.4439	699.4439	1088.966	0.642300953	0.622105845		2	613.25	1.02762216
2	752.365	752365	766.0288	436.8932	436.8932	766.0288	0.570335215	0.644668603		2	613.5	1.027156181
2	752.607	752607	1084.766	816.0725	816.0725	1084.766	0.752302801	0.645807053		2	613.75	1.026793333
2	752.872	752872	1042.404	508.5478	508.5478	1042.404	0.487860561	0.64237707		2	614	1.027349577
2	753.162	753162	906.1241	562.805	562.805	906.1241	0.621112494	0.639950403		2	614.25	1.028414122
2	753.381	753381	1052.852	831.8	831.8	1052.852	0.790044565	0.639868764		2	614.5	1.029715553
2	753.658	753658	1154.9	740.5984	740.5984	1154.9	0.641266257	0.64001666		2	614.75	1.032064112
2	753.905	753905	634.8432	385.6476	385.6476	634.8432	0.607469057	0.643484185		2	615	1.035520787
2	754.111	754111	654.6255	417.9018	417.9018	654.6255	0.638383014	0.647716913		2	615.25	1.041407508
2	754.363	754363	559.308	323.8543	323.8543	559.308	0.579026762	0.650891778		2	615.5	1.049987712
2	754.649	754649	839.3839	523.8726	523.8726	839.3839	0.624115616	0.649475571		2	615.75	1.059007767
2	754.848	754848	974.8001	762.6442	762.6442	974.8001	0.782359583	0.648326091		2	616	1.070162447
2	755.117	755117	913.1285	592.4046	592.4046	913.1285	0.648763673	0.64803781		2	616.25	1.081764395
2	755.317	755317	696.7829	409.3382	409.3382	696.7829	0.58746878	0.647855628		2	616.5	1.095359346
2	755.631	755631	849.3663	592.7061	592.7061	849.3663	0.697821541	0.647891405		2	616.75	1.109384135
2	755.943	755943	593.5489	355.3463	355.3463	593.5489	0.598680749	0.644926657		2	617	1.120995766
2	756.203	756203	991.7512	632.5961	632.5961	991.7512	0.63785766	0.641116824		2	617.25	1.131827734
2	756.398	756398	893.0949	564.5593	564.5593	893.0949	0.632138085	0.640424578		2	617.5	1.140483064
2	756.682	756682	795.6352	549.3609	549.3609	795.6352	0.69046832	0.642647264		2	617.75	1.142523379
2	757.165	757165	899.1695	508.3809	508.3809	899.1695	0.565389395	0.651843996		2	618	1.142124102
2	757.438	757438	1064.636	717.9214	717.9214	1064.636	0.674335078	0.661438489		2	618.25	1.140148073
2	757.61	757610	986.4254	782.2349	782.2349	986.4254	0.792999552	0.673246485		2	618.5	1.134414703
2	757.847	757847	743.8577	431.8896	431.8896	743.8577	0.580607823	0.690759497		2	618.75	1.125588457
2	758.135	758135	719.4818	447.525	447.525	719.4818	0.622010175	0.708734452		2	619	1.117290138
2	758.457	758457	795.0059	620.5488	620.5488	795.0059	0.780558735	0.731244099		2	619.25	1.108166952
2	758.628	758628	876.799	666.4669	666.4669	876.799	0.760113663	0.738524345		2	619.5	1.098462312
2	759.022	759022	728.9742	624.6137	624.6137	728.9742	0.856839241	0.739551838		2	619.75	1.088028703
2	759.236	759236	825.8587	625.1764	625.1764	825.8587	0.757001652	0.735246926		2	620	1.08204925
2	759.631	759631	555.3345	372.941	372.941	555.3345	0.671561014	0.726821683		2	620.25	1.080525577
2	760.024	760024	1200.28	770.9938	770.9938	1200.28	0.642344953	0.710057185		2	620.5	1.080199705
2	760.23	760230	872.6004	678.7208	678.7208	872.6004	0.777813991	0.698252722		2	620.75	1.078427097
2	760.484	760484	976.0061	718.2692	718.2692	976.0061	0.735926958	0.689062173		2	621	1.075189815
2	760.681	760681	731.8364	457.5725	457.5725	731.8364	0.625238783	0.686617116		2	621.25	1.071467655
2	760.907	760907	1173.807	669.6657	669.6657	1173.807	0.570507503	0.684705178		2	621.5	1.067064756
2	761.2	761200	1252.993	826.332	826.332	1252.993	0.659486525	0.687395912		2	621.75	1.062564819
2	761.511	761511	930.8693	753.4231	753.4231	930.8693	0.809375817	0.695878893		2	622	1.058672828
2	761.893	761893	740.5708	582.5471	582.5471	740.5708	0.786619051	0.703196473		2	622.25	1.053631245
2	762.055	762055	645.37	434.769	434.769	645.37	0.673674016	0.704132404		2	622.5	1.04997553
2	762.508	762508	775.5159	496.5125	496.5125	775.5159	0.6402351	0.70764801		2	622.75	1.050459616
2	762.707	762707	1044.222	767.6648	767.6648	1044.222	0.735154785	0.707741063		2	623	1.055285365
2	763.072	763072	873.0154	599.2331	599.2331	873.0154	0.68639465	0.699415878		2	623.25	1.06084878
2	763.484	763484	901.2484	609.4745	609.4745	901.2484	0.676255847	0.682904024		2	623.5	1.066048209
2	763.781	763781	656.8935	421.2214	421.2214	656.8935	0.641232407	0.674806868		2	623.75	1.072473942
2	764.036	764036	688.1511	528.396	528.396	688.1511	0.767848805	0.666893553		2	624	1.079246392
2	764.434	764434	606.2315	425.3484	425.3484	606.2315	0.701627019	0.658663301		2	624.25	1.08362874
2	764.71	764710	1448.006	980.1115	980.1115	1448.006	0.676869778	0.669781994		2	624.5	1.086713253
2	765.048	765048	830.7306	467.7967	467.7967	830.7306	0.563114805	0.690756677		2	624.75	1.089497729
2	765.243	765243	813.637	469.2541	469.2541	813.637	0.576736432	0.700606342		2	625	1.091493982
2	765.554	765554	791.8793	601.3355	601.3355	791.8793	0.759377723	0.726524575		2	625.25	1.092592939
2	765.819	765819	1147.421	818.1029	818.1029	1147.421	0.71299279	0.745920251		2	625.5	1.092995447
2	766.229	766229	903.5936	777.5031	777.5031	903.5936	0.860456626	0.760932909		2	625.75	1.094048488
2	766.397	766397	1129.009	1081.696	1081.696	1129.009	0.958093337	0.766451731		2	626	1.096731823
2	766.662	766662	1041.756	790.7006	790.7006	1041.756	0.759007484	0.768998445		2	626.25	1.100108643
2	766.988	766988	935.5157	654.4124	654.4124	935.5157	0.699520489	0.744482543		2	626.5	1.104105659
2	767.204	767204	622.0616	448.1451	448.1451	622.0616	0.720419167	0.727157184		2	626.75	1.110819422
2	767.447	767447	1109.024	616.0953	616.0953	1109.024	0.555529276	0.707219692		2	627	1.118526488
2	767.752	767752	1012.071	764.2412	764.2412	1012.071	0.755126073	0.673632301		2	627.25	1.124375691
2	767.937	767937	1277.091	829.2379	829.2379	1277.091	0.649317785	0.662544195		2	627.5	1.129801956
2	768.138	768138	885.0906	528.2815	528.2815	885.0906	0.596867146	0.662611556		2	627.75	1.134278345
2	768.409	768409	1012.271	778.594	778.594	1012.271	0.769155691	0.671685478		2	628	1.134485013
2	768.598	768598	849.2598	517.7922	517.7922	849.2598	0.609698234	0.679149834		2	628.25	1.127216681
2	768.815	768815	1243.789	928.3061	928.3061	1243.789	0.746353361	0.692390144		2	628.5	1.118674283
2	769.221	769221	926.026	655.4622	655.4622	926.026	0.707822675	0.731878482		2	628.75	1.107244466
2	769.482	769482	923.9118	633.7231	633.7231	923.9118	0.685912984	0.751518534		2	629	1.094378394
2	769.81	769810	939.4429	770.8711	770.8711	939.4429	0.820561952	0.774930303		2	629.25	1.082777855
2	770.115	770115	793.7454	628.1985	628.1985	793.7454	0.791435768	0.789965218		2	629.5	1.071019806
2	770.332	770332	847.1778	751.4374	751.4374	847.1778	0.886989012	0.788278083		2	629.75	1.065274248
2	770.549	770549	1217.228	914.4025	914.4025	1217.228	0.75121711	0.782501191		2	630	1.063424233
2	770.74	770740	1152.518	869.9191	869.9191	1152.518	0.75479871	0.776752185		2	630.25	1.061585749
2	771.16	771160	1240.494	988.9095	988.9095	1240.494	0.797190071	0.731328929		2	630.5	1.059736936
2	771.394	771394	773.5083	601.3131	601.3131	773.5083	0.77738416	0.695545888		2	630.75	1.057792719
2	771.766	771766	823.2949	420.2989	420.2989	823.2949	0.510508325	0.667035388		2	631	1.057000218
2	771.994	771994	874.6617	643.0948	643.0948	874.6617	0.735249754	0.683293869		2	631.25	1.055720073
2	772.369	772369	881.686	539.8757	539.8757	881.686	0.61232196	0.73585955		2	631.5	1.054098246
2	772.555	772555	750.6389	574.6977	574.6977	750.6389	0.765611401	0.754452725		2	631.75	1.050043056
2	772.966	772966	1039.998	630.07	630.07	1039.998	0.605837704	0.819034464		2	632	1.04502215
2	773.242	773242	440.3355	266.4526	266.4526	440.3355	0.605112692	0.850149375		2	632.25	1.039625903
2	773.642	773642	2835.86	5989.491	5989.491	2835.86	2.112054544	0.847525721		2	632.5	1.035174502
2	773.834	773834	900.0357	483.5914	483.5914	900.0357	0.537302465	0.841344556		2	632.75	1.031411691
2	774.024	774024	753.9602	563.4313	563.4313	753.9602	0.747295812	0.832671515		2	633	1.028209619
2	774.219	774219	884.9879	636.6484	636.6484	884.9879	0.719386559	0.814670051		2	633.25	1.026636363
2	774.522	774522	1086.269	623.8973	623.8973	1086.269	0.574348803	0.767997784		2	633.5	1.026459911
2	774.871	774871	785.3397	366.3461	366.3461	785.3397	0.466481065	0.718903574		2	633.75	1.026759226
2	775.045	775045	707.4835	464.6096	464.6096	707.4835	0.65670733	0.698171112		2	634	1.027058541
2	775.449	775449	802.8331	650.5933	650.5933	802.8331	0.810371795	0.633556884		2	634.25	1.027357856
2	775.888	775888	859.8196	551.2762	551.2762	859.8196	0.64115333	0.582727156		2	634.5	1.027657172
2	776.461	776461	1091.328	623.6334	623.6334	1091.328	0.571444515	0.590773295		2	634.75	1.027956487
2	776.639	776639	895.3353	509.7827	509.7827	895.3353	0.5693763	0.593434348		2	635	1.027031385
2	776.966	776966	787.3406	414.7478	414.7478	787.3406	0.526770498	0.588608352		2	635.25	1.024910963
2	777.191	777191	497.9312	304.9508	304.9508	497.9312	0.612435614	0.584895937		2	635.5	1.022751649
2	777.55	777550	992.7071	595.4007	595.4007	992.7071	0.599774798	0.58869738		2	635.75	1.020332918
2	778.03	778030	855.753	559.1789	559.1789	855.753	0.653434928	0.622690755		2	636	1.017334075
2	778.221	778221	1009.727	515.0171	515.0171	1009.727	0.510055787	0.640112758		2	636.25	1.01450395
2	778.548	778548	1035.376	883.8358	883.8358	1035.376	0.853637519	0.683648043		2	636.5	1.011406118
2	778.746	778746	834.5377	512.7835	512.7835	834.5377	0.614452169	0.714365939		2	636.75	1.00844787
2	778.917	778917	798.228	535.5576	535.5576	798.228	0.670933117	0.736016959		2	637	1.006101358
2	779.106	779106	815.2345	670.4288	670.4288	815.2345	0.822375402	0.762050467		2	637.25	1.004601248
2	779.461	779461	794.5979	623.4153	623.4153	794.5979	0.784567012	0.812878114		2	637.5	1.003238956
2	779.661	779661	652.1015	495.3404	495.3404	652.1015	0.759606288	0.831390612		2	637.75	1.00237689
2	779.987	779987	684.7653	599.5919	599.5919	684.7653	0.875616653	0.86083546		2	638	1.001609317
2	780.213	780213	2103.788	2237.584	2237.584	2103.788	1.063597663	0.872526597		2	638.25	1.00127709
2	780.578	780578	770.3899	720.7748	720.7748	770.3899	0.935597416	0.869204105		2	638.5	1.001373723
2	780.884	780884	747.039	586.2549	586.2549	747.039	0.784771478	0.853934566		2	638.75	1.001847469
2	781.134	781134	811.7839	562.6762	562.6762	811.7839	0.693135451	0.839254388		2	639	1.002303588
2	781.436	781436	1016.976	854.14	854.14	1016.976	0.83988216	0.807794562		2	639.25	1.002569826
2	781.781	781781	812.4679	635.3024	635.3024	812.4679	0.781941539	0.760206663		2	639.5	1.002822318
2	781.949	781949	823.6655	710.4172	710.4172	823.6655	0.862506928	0.744221363		2	639.75	1.00317254
2	782.358	782358	1157.041	742.9785	742.9785	1157.041	0.642136709	0.701445863		2	640	1.003488458
2	782.555	782555	959.1299	539.9189	539.9189	959.1299	0.562925731	0.687508911		2	640.25	1.003583613
2	782.907	782907	1004.543	797.8092	797.8092	1004.543	0.794201144	0.687809857		2	640.5	1.004684843
2	783.099	783099	904.6641	571.001	571.001	904.6641	0.631174598	0.693598351		2	640.75	1.006047072
2	783.463	783463	811.3068	551.8752	551.8752	811.3068	0.68022997	0.703526825		2	641	1.007946413
2	783.913	783913	749.8608	528.8297	528.8297	749.8608	0.705237159	0.726801978		2	641.25	1.010113911
2	784.325	784325	1141.603	747.0414	747.0414	1141.603	0.654379325	0.759020394		2	641.5	1.013377652
2	784.781	784781	1316.551	1473.674	1473.674	1316.551	1.119344408	0.772330199		2	641.75	1.01752686
2	785.217	785217	1163.124	824.9531	824.9531	1163.124	0.709256365	0.73672778		2	642	1.021657765
2	785.392	785392	846.5974	567.0465	567.0465	846.5974	0.669794757	0.718478289		2	642.25	1.025683303
2	785.574	785574	885.2633	733.8896	733.8896	885.2633	0.829007144	0.705365031		2	642.5	1.030060032
2	785.882	785882	884.8613	488.158	488.158	884.8613	0.551677421	0.675380631		2	642.75	1.033248082
2	786.145	786145	1026.844	571.9484	571.9484	1026.844	0.556996389	0.650795937		2	643	1.034676816
2	786.499	786499	1236.16	730.8469	730.8469	1236.16	0.591223547	0.635340699		2	643.25	1.035828975
2	786.731	786731	1002.957	606.226	606.226	1002.957	0.604438675	0.628233049		2	643.5	1.036038233
2	786.97	786970	1151.068	710.0438	710.0438	1151.068	0.616856519	0.626170096		2	643.75	1.035819896
2	787.168	787168	884.5909	594.7463	594.7463	884.5909	0.672340514	0.634474628		2	644	1.03361022
2	787.457	787457	1074.841	818.5821	818.5821	1074.841	0.761584365	0.661028738		2	644.25	1.030126185
2	787.73	787730	686.2636	465.3815	465.3815	686.2636	0.678138109	0.682787315		2	644.5	1.025686802
2	787.93	787930	788.9352	501.5182	501.5182	788.9352	0.635689978	0.69094464		2	644.75	1.021367214
2	788.35	788350	935.008	691.577	691.577	935.008	0.739648217	0.703254339		2	645	1.017216548
2	788.719	788719	1007.501	795.9284	795.9284	1007.501	0.790002591	0.718474151		2	645.25	1.01395272
2	788.9	788900	992.5564	600.2089	600.2089	992.5564	0.60471012	0.728354697		2	645.5	1.010653299
2	789.154	789154	947.8976	673.9921	673.9921	947.8976	0.711038935	0.743294353		2	645.75	1.007413731
2	789.609	789609	996.5344	910.7803	910.7803	996.5344	0.913947677	0.786649658		2	646	1.005256772
2	789.779	789779	1110.9	829.0247	829.0247	1110.9	0.74626402	0.804804189		2	646.25	1.004022475
2	789.959	789959	744.276	514.8507	514.8507	744.276	0.691747013	0.821593503		2	646.5	1.003349538
2	790.25	790250	764.037	794.9956	794.9956	764.037	1.040519765	0.861802122		2	646.75	1.002881513
2	790.472	790472	830.8189	652.4572	652.4572	830.8189	0.785318196	0.887003797		2	647	1.002584465
2	790.736	790736	759.3434	635.8001	635.8001	759.3434	0.837302464	0.895828802		2	647.25	1.002708519
2	791.1	791100	917.6569	828.0779	828.0779	917.6569	0.902382906	0.896147557		2	647.5	1.003402566
2	791.291	791291	664.6444	702.9468	702.9468	664.6444	1.05762841	0.891924794		2	647.75	1.004166313
2	791.465	791465	711.0819	661.032	661.032	711.0819	0.929614437	0.876957616		2	648	1.004996166
2	791.753	791753	1074.737	948.7242	948.7242	1074.737	0.882750105	0.846208381		2	648.25	1.006131152
2	791.974	791974	922.393	753.2967	753.2967	922.393	0.816676514	0.82857128		2	648.5	1.006677219
2	792.138	792138	1349.414	969.491	969.491	1349.414	0.718453343	0.810068018		2	648.75	1.007212696
2	792.44	792440	808.5901	461.5074	461.5074	808.5901	0.570755689	0.790214553		2	649	1.006006642
2	792.609	792609	1163.143	1003.022	1003.022	1163.143	0.862337649	0.792388205		2	649.25	1.004329973
2	792.906	792906	706.5636	585.1769	585.1769	706.5636	0.828201311	0.804191349		2	649.5	1.003028929
2	793.101	793101	804.8162	670.0884	670.0884	804.8162	0.832598052	0.817416232		2	649.75	1.001977924
2	793.335	793335	595.5175	475.6161	475.6161	595.5175	0.798660157	0.851793698		2	650	1.001214746
2	793.682	793682	618.6029	646.311	646.311	618.6029	1.044791416	0.927862979		2	650.25	1.000746179
2	793.89	793890	604.7035	592.7593	592.7593	604.7035	0.98024784	0.961746509		2	650.5	1.00035189
2	794.196	794196	634.295	545.0011	545.0011	634.295	0.85922339	0.946338445		2	650.75	1.000132552
2	794.583	794583	682.1226	827.8384	827.8384	682.1226	1.213621129	0.94709318		2	651	1.000384396
2	794.894	794894	749.6419	773.9521	773.9521	749.6419	1.032429084	1.091782021		2	651.25	1.0014907
2	795.222	795222	794.856	866.7131	866.7131	794.856	1.090402664	1.306093794		2	651.5	1.002541453
2	795.553	795553	803.2008	870.1317	870.1317	803.2008	1.083330221	1.467249463		2	651.75	1.003592206
2	795.9	795900	933.4286	825.02	825.02	933.4286	0.883859783	1.603925742		2	652	1.003331112
2	796.407	796407	859.0566	785.2298	785.2298	859.0566	0.91406061	1.759427716		2	652.25	1.002234726
2	796.574	796574	1401.611	7562.473	7562.473	1401.611	5.395557683	1.757085375		2	652.5	1.00128223
2	796.841	796841	1171.563	1387.512	1387.512	1171.563	1.184325555	1.72541308		2	652.75	1.001558949
2	797.139	797139	803.7293	927.72	927.72	803.7293	1.15426923	1.668012634		2	653	1.002996596
2	797.366	797366	858.6707	964.0701	964.0701	858.6707	1.122747172	1.570472588		2	653.25	1.004514344
2	797.693	797693	569.0802	653.9357	653.9357	569.0802	1.149109915	1.405992733		2	653.5	1.004936936
2	797.903	797903	1115.415	1317.806	1317.806	1115.415	1.181449057	1.325700825		2	653.75	1.005359528
2	798.126	798126	659.0561	715.8685	715.8685	659.0561	1.086202677	1.210720024		2	654	1.00570498
2	798.508	798508	1161.919	1141.102	1141.102	1161.919	0.982083949	1.046046875		2	654.25	1.005656041
2	798.832	798832	1567.359	1316.509	1316.509	1567.359	0.839953706	0.948942819		2	654.5	1.005121045
2	799.126	799126	1421.384	833.9789	833.9789	1421.384	0.586737222	0.855151334		2	654.75	1.004256172
2	799.438	799438	953.7834	857.45	857.45	953.7834	0.898998662	0.783747866		2	655	1.003390259
2	799.905	799905	1093.624	1041.839	1041.839	1093.624	0.952648259	0.739153676		2	655.25	1.002185525
2	800.225	800225	1449.546	1441.434	1441.434	1449.546	0.994403765	0.731598293		2	655.5	1.000587476
2	802.152	802152	1235.218	854.8661	854.8661	1235.218	0.692077107	0.83563093		2	655.75	0.999353383
2	802.613	802613	857.7177	620.1923	620.1923	857.7177	0.723072755	0.851242801		2	656	0.998716949
2	802.934	802934	569.549	497.7881	497.7881	569.549	0.874003993	0.866434721		2	656.25	0.99827869
2	803.135	803135	966.135	1111.589	1111.589	966.135	1.150552459	0.879369421		2	656.5	0.997840431
2	803.354	803354	1064.243	905.4552	905.4552	1064.243	0.850797421	0.895758642		2	656.75	0.998041745
2	803.689	803689	945.589	858.9021	858.9021	945.589	0.90832497	0.919307757		2	657	0.99872647
2	804.06	804060	921.1086	836.9432	836.9432	921.1086	0.908625975	0.943038089		2	657.25	0.999411196
2	804.35	804350	943.4834	834.4772	834.4772	943.4834	0.884464104	0.962332846		2	657.5	1.00006682
2	804.601	804601	752.0688	833.6662	833.6662	752.0688	1.108497255	0.979042557		2	657.75	1.000188688
2	804.804	804804	1315.809	1351.328	1351.328	1315.809	1.026994039	0.993012727		2	658	1.000057719
2	807.704	807704	1176.371	1585.045	1585.045	1176.371	1.347402308	1.208104254		2	658.25	1.000306224
2	808.296	808296	1037.879	1279.647	1279.647	1037.879	1.232944303	1.248091788		2	658.5	1.001388037
2	809.875	809875	2226.027	2884.792	2884.792	2226.027	1.295937561	1.338916337		2	658.75	1.002884567
3	1.451	1451	2465.26	3931.326	3931.326	2465.26	1.594690215	1.510277451		2	659	1.004384296
3	1.626	1626	1694.514	2821.905	2821.905	1694.514	1.665318197	1.470342726		2	659.25	1.006538008
3	1.93	1930	1149.136	1505.246	1505.246	1149.136	1.309893694	1.404816174		2	659.5	1.009165553
3	2.148	2148	1104.111	1387.566	1387.566	1104.111	1.256726905	1.361529666		2	659.75	1.011809101
3	2.315	2315	802.8188	1051.366	1051.366	802.8188	1.309593149	1.330504623		2	660	1.013508346
3	2.502	2502	787.3268	832.9868	832.9868	787.3268	1.057993707	1.296698768		2	660.25	1.014912721
3	2.958	2958	755.3059	754.8353	754.8353	755.3059	0.999376941	1.22076028		2	660.5	1.01631624
3	3.166	3166	804.836	868.2551	868.2551	804.836	1.078797544	1.192095323		2	660.75	1.016906638
3	3.347	3347	915.3759	1109.999	1109.999	915.3759	1.212615495	1.171671331		2	661	1.016548064
3	3.513	3513	890.3593	1330.561	1330.561	890.3593	1.494409055	1.154870966		2	661.25	1.015633751
3	3.969	3969	1299.486	1605.477	1605.477	1299.486	1.235470794	1.114229236		2	661.5	1.014393673
3	4.294	4294	1643.694	2509.437	2509.437	1643.694	1.526705701	1.101730797		2	661.75	1.012990058
3	4.471	4471	2600.86	3480.964	3480.964	2600.86	1.33838961	1.104774529		2	662	1.010812584
3	4.716	4716	1501.49	1693.497	1693.497	1501.49	1.127877642	1.120712146		2	662.25	1.008376333
3	5.386	5386	2377.06	2515.652	2515.652	2377.06	1.058303955	1.247557018		2	662.5	1.00682394
3	5.444	5444	729.6358	673.9669	673.9669	729.6358	0.923703168	1.265977811		2	662.75	1.005879146
3	6.058	6058	2340.904	2016.091	2016.091	2340.904	0.86124463	1.556676629		2	663	1.005075214
3	8.547	8547	2447.14	13626.49	13626.49	2447.14	5.568332829	3.717462633		2	663.25	1.00427795
3	9.162	9162	14556.68	125463.9	125463.9	14556.68	8.618991418	3.811896135		2	663.5	1.003533735
3	9.23	9230	625.1119	294.6243	294.6243	625.1119	0.471314496	3.79623519		2	663.75	1.002805625
3	11.184	11184	1128.998	801.1777	801.1777	1128.998	0.709636067	1.544530819		2	664	1.00223076
3	11.47	11470	860.2386	699.1751	699.1751	860.2386	0.812768806	1.257468672		2	664.25	1.001986788
3	14.178	14178	1219.137	1001.036	1001.036	1219.137	0.82110214	0.700310596		2	664.5	1.001785236
3	14.412	14412	705.5059	615.8343	615.8343	705.5059	0.872897448	0.719552946		2	664.75	1.001758339
3	14.595	14595	1352.074	848.5476	848.5476	1352.074	0.627589614	0.731107188		2	665	1.001550658
3	14.953	14953	1202.965	879.8178	879.8178	1202.965	0.731374396	0.737941095		2	665.25	1.001078822
3	15.176	15176	1116.67	713.2819	713.2819	1116.67	0.638758004	0.734643165		2	665.5	1.000589933
3	15.48	15480	826.5365	651.5374	651.5374	826.5365	0.788274202	0.732924697		2	665.75	1.000036387
3	15.841	15841	953.0018	595.2554	595.2554	953.0018	0.624610992	0.734484725		2	666	0.999692417
3	16.071	16071	761.8538	640.0237	640.0237	761.8538	0.840087298	0.737197264		2	666.25	0.999645737
3	16.495	16495	534.1431	363.6971	363.6971	534.1431	0.680898246	0.749391367		2	666.5	0.999652594
3	16.704	16704	750.4909	604.3722	604.3722	750.4909	0.805302503	0.758401442		2	666.75	0.999694409
3	16.966	16966	877.3502	707.8588	707.8588	877.3502	0.806814428	0.770517425		2	667	0.999927695
3	17.226	17226	1283.611	1051.068	1051.068	1283.611	0.818836859	0.781668389		2	667.25	0.999939945
3	17.435	17435	1072.124	762.944	762.944	1072.124	0.711619178	0.790240207		2	667.5	0.999133213
3	17.751	17751	990.0714	893.736	893.736	990.0714	0.902698533	0.804080856		2	667.75	0.998295365
3	18.101	18101	797.4677	563.0734	563.0734	797.4677	0.706076748	0.818572304		2	668	0.997522422
3	18.286	18286	1027.382	831.9537	831.9537	1027.382	0.809780296	0.821846516		2	668.25	0.99676764
3	18.757	18757	816.7353	634.0689	634.0689	816.7353	0.776345653	0.827867634		2	668.5	0.995969249
3	18.949	18949	1153.744	1187.002	1187.002	1153.744	1.028826152	0.843113715		2	668.75	0.995717834
3	19.266	19266	1044.708	946.6517	946.6517	1044.708	0.906139993	0.882432419		2	669	0.995626246
3	19.455	19455	1005.625	782.8298	782.8298	1005.625	0.778451013	0.910341113		2	669.25	0.996777723
3	19.945	19945	786.6128	671.9044	671.9044	786.6128	0.854174252	0.978782696		2	669.5	0.997986778
3	20.4	20400	753.517	697.1514	697.1514	753.517	0.925196645	1.029935276		2	669.75	0.999498258
3	20.762	20762	986.8241	973.3692	973.3692	986.8241	0.986365453	1.063077681		2	670	1.001228722
3	20.998	20998	762.1508	774.3953	774.3953	762.1508	1.016065718	1.077215702		2	670.25	1.002654012
3	21.226	21226	2772.199	5470.934	5470.934	2772.199	1.973499738	1.083003969		2	670.5	1.003536959
3	21.461	21461	905.9517	958.4811	958.4811	905.9517	1.057982561	1.075274726		2	670.75	1.004313178
3	21.907	21907	744.4668	742.262	742.262	744.4668	0.997038417	1.031117862		2	671	1.004838875
3	22.093	22093	782.0458	587.1421	587.1421	782.0458	0.750777128	1.011319888		2	671.25	1.004999664
3	22.426	22426	953.8893	730.2601	730.2601	953.8893	0.765560637	0.990255168		2	671.5	1.004147936
3	22.853	22853	761.4077	606.9189	606.9189	761.4077	0.79710108	0.991252572		2	671.75	1.002624584
3	23.289	23289	1257.91	1133.328	1133.328	1257.91	0.900961118	1.011199328		2	672	1.001413308
3	23.507	23507	728.9402	839.2788	839.2788	728.9402	1.151368521	1.028596923		2	672.25	1.000188892
3	23.68	23680	838.3115	1124.032	1124.032	838.3115	1.340828558	1.052332494		2	672.5	0.999226304
3	23.879	23879	902.6454	1186.778	1186.778	902.6454	1.314777652	1.082806338		2	672.75	0.998917799
3	24.334	24334	1083.403	1111.684	1111.684	1083.403	1.02610386	1.093857632		2	673	0.998658799
3	24.565	24565	995.0804	881.5141	881.5141	995.0804	0.885872237	1.087887755		2	673.25	0.99865265
3	24.809	24809	1282.292	1489.788	1489.788	1282.292	1.161816497	1.093814572		2	673.5	0.99916083
3	25.027	25027	434.6124	490.253	490.253	434.6124	1.128023499	1.123145579		2	673.75	1.000123325
3	25.458	25458	763.2047	1011.205	1011.205	763.2047	1.324945981	1.232331162		2	674	1.001328237
3	25.68	25680	688.0143	994.716	994.716	688.0143	1.445778089	1.309674663		2	674.25	1.001960865
3	25.894	25894	729.8205	838.8557	838.8557	729.8205	1.149400024	1.4022203		2	674.5	1.001616959
3	26.066	26066	596.7793	889.8812	889.8812	596.7793	1.491139522	1.491602018		2	674.75	1.000630669
3	26.226	26226	560.0453	707.0458	707.0458	560.0453	1.26247966	1.595007821		2	675	0.999552827
3	26.716	26716	806.5419	1533.457	1533.457	806.5419	1.901273821	2.012275645		2	675.25	0.998772009
3	26.977	26977	873.7968	1801.854	1801.854	873.7968	2.062097275	2.238713038		2	675.5	0.99764204
3	27.412	27412	1303.99	3766.747	3766.747	1303.99	2.888631815	2.506484934		2	675.75	0.996753098
3	27.576	27576	1072.239	3871.14	3871.14	1072.239	3.610333144	2.543688652		2	676	0.996517925
3	28.043	28043	991.8485	2452.604	2452.604	991.8485	2.472760709	2.521504266		2	676.25	0.99649374
3	28.336	28336	711.6208	1638.278	1638.278	711.6208	2.302178351	2.53409991		2	676.5	0.996613915
3	28.567	28567	869.8934	1798.744	1798.744	869.8934	2.067775201	2.518100039		2	676.75	0.997093247
3	28.882	28882	865.7815	2220.173	2220.173	865.7815	2.564357173	2.500398077		2	677	0.998087786
3	29.224	29224	1236.411	2754.072	2754.072	1236.411	2.227472903	2.650705389		2	677.25	0.999120269
3	29.627	29627	734.8981	1995.439	1995.439	734.8981	2.715259435	2.919561608		2	677.5	0.999813992
3	29.841	29841	954.1865	3235.323	3235.323	954.1865	3.39066105	3.10592865		2	677.75	0.999949489
3	30.013	30013	843.942	3129.316	3129.316	843.942	3.707975193	3.278988253		2	678	1.000255784
3	30.194	30194	888.7172	3180.422	3180.422	888.7172	3.578665969	3.482669411		2	678.25	1.000915708
3	30.473	30473	955.0908	3093.365	3093.365	955.0908	3.238817712	3.833262665		2	678.5	1.001794167
3	30.707	30707	1547.41	5544.559	5544.559	1547.41	3.58312212	4.156070427		2	678.75	1.003834223
3	30.873	30873	1235.089	6070.885	6070.885	1235.089	4.915342133	4.398002828		2	679	1.006784947
3	31.079	31079	797.9552	4095.439	4095.439	797.9552	5.132417208	4.72844235		2	679.25	1.010276021
3	31.559	31559	1032.502	5597.812	5597.812	1032.502	5.421599183	5.609422694		2	679.5	1.012969182
3	31.741	31741	902.757	5253.632	5253.632	902.757	5.819541693	5.947638931		2	679.75	1.015203214
3	32.012	32012	543.2258	3300.885	3300.885	543.2258	6.076451082	6.415587195		2	680	1.016786578
3	32.29	32290	729.1031	4871.698	4871.698	729.1031	6.681768326	6.87099133		2	680.25	1.01796222
3	32.586	32586	780.4557	6665.675	6665.675	780.4557	8.540747412	7.361017755		2	680.5	1.017732344
3	33.069	33069	679.3481	5741.24	5741.24	679.3481	8.451101873	8.110942991		2	680.75	1.016256136
3	33.375	33375	728.5632	5575.137	5575.137	728.5632	7.652235249	8.576275273		2	681	1.014586905
3	33.756	33756	649.6568	5753.978	5753.978	649.6568	8.856950316	9.116742186		2	681.25	1.013086776
3	34.211	34211	845.612	8492.136	8492.136	845.612	10.04259164	9.669554622		2	681.5	1.011150181
3	34.585	34585	841.7827	8318.741	8318.741	841.7827	9.882290287	10.07148775		2	681.75	1.009210389
3	34.854	34854	801.2462	7715.428	7715.428	801.2462	9.629284981	10.28183533		2	682	1.007267134
3	35.074	35074	870.4859	9705.21	9705.21	870.4859	11.14918691	10.38070573		2	682.25	1.006321468
3	35.232	35232	858.4156	9562.304	9562.304	858.4156	11.13948069	10.39461872		2	682.5	1.00662387
3	35.585	35585	1082.395	10664.59	10664.59	1082.395	9.852770939	10.2697891		2	682.75	1.006797262
3	35.887	35887	846.7202	8863.793	8863.793	846.7202	10.46838495	10.08593174		2	683	1.006586766
3	36.133	36133	693.5183	7162.071	7162.071	693.5183	10.32715503	9.954579203		2	683.25	1.006409129
3	36.375	36375	827.581	8641.487	8641.487	827.581	10.44186249	9.825062393		2	683.5	1.006097696
3	36.621	36621	801.59	6812.693	6812.693	801.59	8.498974538	9.656250927		2	683.75	1.005247738
3	36.843	36843	618.6537	5694.151	5694.151	618.6537	9.204100776	9.49590564		2	684	1.003843013
3	37.027	37027	800.6843	6967.939	6967.939	800.6843	8.702479866	9.373199443		2	684.25	1.002482466
3	37.398	37398	644.1456	6024.502	6024.502	644.1456	9.352702246	9.164591559		2	684.5	1.001140465
3	37.809	37809	798.7292	7707.575	7707.575	798.7292	9.649797453	8.89413182		2	684.75	0.999723795
3	38.207	38207	791.6342	6642.071	6642.071	791.6342	8.390328513	8.461225656		2	685	0.998501279
3	38.503	38503	961.1622	10450.66	10450.66	961.1622	10.87294111	7.684876275		2	685.25	0.998041328
3	38.732	38732	1154.955	8109.492	8109.492	1154.955	7.021478759	7.147183462		2	685.5	0.99881678
3	39.047	39047	1328.716	7810.9	7810.9	1328.716	5.878532358	6.620088149		2	685.75	1.000144333
3	39.213	39213	936.3304	5622.669	5622.669	936.3304	6.005005284	6.309586909		2	686	1.001631086
3	39.409	39409	1385.448	5908.861	5908.861	1385.448	4.264946068	6.032377416		2	686.25	1.003623497
3	39.588	39588	1147.04	5371.362	5371.362	1147.04	4.682802692	5.953376156		2	686.5	1.006507866
3	39.932	39932	716.848	4689.548	4689.548	716.848	6.541900096	6.483188726		2	686.75	1.009199288
3	40.233	40233	899.5034	6801.212	6801.212	899.5034	7.561074255	7.426535603		2	687	1.011412443
3	40.686	40686	1099.204	9173.163	9173.163	1099.204	8.345278038	8.842803464		2	687.25	1.012862794
3	40.855	40855	934.1965	9091.1	9091.1	934.1965	9.731464419	9.150851006		2	687.5	1.014012442
3	41.019	41019	987.8272	10680.8	10680.8	987.8272	10.81241739	9.305358035		2	687.75	1.013671782
3	41.253	41253	760.2784	6992.753	6992.753	760.2784	9.197621555	9.402235724		2	688	1.012687952
3	41.451	41451	969.7608	11735.97	11735.97	969.7608	12.10192245	9.426386283		2	688.25	1.010903491
3	41.765	41765	1269.905	10988.81	10988.81	1269.905	8.65325359	9.486985989		2	688.5	1.007811551
3	41.941	41941	1016.768	7816.569	7816.569	1016.768	7.687662279	9.544349206		2	688.75	1.003502299
3	42.128	42128	1561.191	13923	13923	1561.191	8.918191304	9.580433578		2	689	1.001172853
3	42.323	42323	879.8499	7707.72	7707.72	879.8499	8.76026695	9.604914925		2	689.25	1.001744271
3	42.827	42827	856.0895	8188.807	8188.807	856.0895	9.565363201	9.712182743		2	689.5	1.005128034
3	43.182	43182	756.0789	7347.929	7347.929	756.0789	9.718468535	9.980677141		2	689.75	1.008143563
3	43.392	43392	944.1843	10676.64	10676.64	944.1843	11.30779235	10.19437219		2	690	1.010987389
3	43.768	43768	648.8748	7272.825	7272.825	648.8748	11.20836408	10.47569321		2	690.25	1.012358704
3	44	44000	983.7988	10495.14	10495.14	983.7988	10.66797398	10.4713531		2	690.5	1.013486886
3	44.318	44318	923.195	10142.77	10142.77	923.195	10.98659546	10.16731297		2	690.75	1.012894051
3	44.707	44707	860.8669	7835.514	7835.514	860.8669	9.101887876	9.50997216		2	691	1.011217635
3	44.997	44997	853.413	6871.537	6871.537	853.413	8.051830708	8.969700561		2	691.25	1.007683397
3	45.253	45253	655.7133	5986.368	5986.368	655.7133	9.129550979	8.559724725		2	691.5	1.003617081
3	45.558	45558	911.0674	7016.392	7016.392	911.0674	7.701287523	8.153061492		2	691.75	0.999475714
3	45.992	45992	573.6589	4285.104	4285.104	573.6589	7.469776901	7.607492032		2	692	0.99591217
3	46.228	46228	556.7286	3983.569	3983.569	556.7286	7.155315894	7.32418732		2	692.25	0.992441965
3	46.541	46541	614.7376	4168.406	4168.406	614.7376	6.780789072	6.959739622		2	692.5	0.9918821
3	46.845	46845	741.3171	4233.803	4233.803	741.3171	5.711190259	6.646929586		2	692.75	0.993211065
3	47.086	47086	690.1399	4317.603	4317.603	690.1399	6.2561272	6.399381529		2	693	0.99483077
3	47.244	47244	565.7302	4388.071	4388.071	565.7302	7.756472962	6.205973997		2	693.25	0.99641785
3	47.54	47540	915.2298	4919.386	4919.386	915.2298	5.375028217	5.729035297		2	693.5	0.997929806
3	47.77	47770	518.7257	3054.656	3054.656	518.7257	5.888769344	5.354179398		2	693.75	0.999379964
3	47.991	47991	890.2628	4701.232	4701.232	890.2628	5.280723849	4.99803801		2	694	1.000764239
3	48.155	48155	938.1085	4985.502	4985.502	938.1085	5.314419388	4.704822767		2	694.25	1.001079688
3	48.456	48456	1199.193	3794.358	3794.358	1199.193	3.164092852	4.181376307		2	694.5	1.000912033
3	48.629	48629	816.8875	2671.272	2671.272	816.8875	3.270061055	3.932101885		2	694.75	1.000706702
3	48.792	48792	394.8511	1115.887	1115.887	394.8511	2.826095711	3.745745167		2	695	1.00041346
3	49.142	49142	711.0532	2584.928	2584.928	711.0532	3.635351054	3.435612054		2	695.25	0.999856133
3	49.33	49330	426.4181	1672.037	1672.037	426.4181	3.921121078	3.286045221		2	695.5	0.999009837
3	49.523	49523	556.8507	1947.311	1947.311	556.8507	3.497007367	3.119331747		2	695.75	0.998275992
3	49.853	49853	509.9305	1608.396	1608.396	509.9305	3.154147477	2.821371197		2	696	0.997944176
3	50.051	50051	499.2807	1521.303	1521.303	499.2807	3.046989399	2.650868632		2	696.25	0.997942395
3	50.205	50205	838.6898	1965.245	1965.245	838.6898	2.343232265	2.521638009		2	696.5	0.998091894
3	50.554	50554	1345.977	2456.926	2456.926	1345.977	1.825384832	2.236703925		2	696.75	0.998030238
3	50.934	50934	913.9384	1690.325	1690.325	913.9384	1.849495546	1.87515095		2	697	0.997939686
3	51.111	51111	508.9535	758.6667	758.6667	508.9535	1.490640501	1.70308807		2	697.25	0.997877578
3	51.436	51436	756.9194	996.852	996.852	756.9194	1.316985666	1.471115487		2	697.5	0.998296096
3	51.651	51651	773.3271	1120.244	1120.244	773.3271	1.448603056	1.421180273		2	697.75	0.999630999
3	51.975	51975	793.6009	1325.182	1325.182	793.6009	1.669834296	1.399485136		2	698	1.00107327
3	52.334	52334	1121.839	1301.464	1301.464	1121.839	1.160116559	1.389927852		2	698.25	1.002420065
3	52.617	52617	1032.409	1594.811	1594.811	1032.409	1.544747285	1.430730583		2	698.5	1.003561823
3	52.814	52814	659.4976	1007.926	1007.926	659.4976	1.528323985	1.461613981		2	698.75	1.004625361
3	53.107	53107	619.5287	993.7909	993.7909	619.5287	1.604107929	1.479590492		2	699	1.00562787
3	53.447	53447	919.1653	1441.675	1441.675	919.1653	1.568461081	1.457528133		2	699.25	1.006643464
3	53.72	53720	633.3261	767.2138	767.2138	633.3261	1.211404046	1.430419102		2	699.5	1.007120415
3	54.085	54085	624.5118	1012.343	1012.343	624.5118	1.621015007	1.391006923		2	699.75	1.007163218
3	54.289	54289	608.982	792.6211	792.6211	608.982	1.301550949	1.371651008		2	700	1.006999577
3	54.512	54512	757.1361	925.8179	925.8179	757.1361	1.222789271	1.319180706		2	700.25	1.006069191
3	54.712	54712	848.4313	1274.578	1274.578	848.4313	1.502276024	1.242564194		2	700.5	1.00410427
3	54.933	54933	828.3494	1049.968	1049.968	828.3494	1.267542416	1.171284297		2	700.75	1.001440393
3	55.163	55163	910.7925	1094.542	1094.542	910.7925	1.20174683	1.163736692		2	701	0.999590643
3	55.325	55325	605.4486	764.7406	764.7406	605.4486	1.263097478	1.198680856		2	701.25	0.998608658
3	55.701	55701	896.3706	1208.487	1208.487	896.3706	1.348200175	1.347827307		2	701.5	0.997782438
3	55.895	55895	814.6467	1026.79	1026.79	814.6467	1.260411415	1.492772839		2	701.75	0.997527144
3	56.211	56211	964.3268	1260.674	1260.674	964.3268	1.307309929	2.028576748		2	702	0.998440541
3	56.407	56407	684.2685	1071.306	1071.306	684.2685	1.565622267	2.337882834		2	702.25	1.000715307
3	56.575	56575	1124.441	2157.301	2157.301	1124.441	1.918554197	2.53583863		2	702.5	1.002538943
3	56.754	56754	1042.954	2924.67	2924.67	1042.954	2.804217636	2.783472619		2	702.75	1.004503772
3	56.978	56978	1198.489	5929.858	5929.858	1198.489	4.947778411	3.076827822		2	703	1.006177256
3	57.326	57326	1699.465	8827.903	8827.903	1699.465	5.194518863	3.293409197		2	703.25	1.006495006
3	57.536	57536	711.3161	2252.555	2252.555	711.3161	3.166742606	3.178071213		2	703.5	1.006745822
3	57.861	57861	578.7839	1073.492	1073.492	578.7839	1.854737148	2.720011796		2	703.75	1.006759323
3	58.23	58230	817.4565	1139.304	1139.304	817.4565	1.393718198	2.08883383		2	704	1.006844599
3	58.501	58501	535.5715	747.9009	747.9009	535.5715	1.396453882	1.767390063		2	704.25	1.005479328
3	58.695	58695	839.8837	1150.627	1150.627	839.8837	1.369983725	1.628016148		2	704.5	1.004033169
3	58.915	58915	743.0018	951.6677	951.6677	743.0018	1.280841715	1.485863291		2	704.75	1.004793609
3	59.296	59296	606.7786	824.3474	824.3474	606.7786	1.358563733	1.310078547		2	705	1.006293785
3	59.47	59470	659.7396	952.316	952.316	659.7396	1.443472546	1.271996828		2	705.25	1.007526001
3	59.689	59689	437.6958	632.8862	632.8862	437.6958	1.445949904	1.278431086		2	705.5	1.008817042
3	59.85	59850	491.9155	614.8139	614.8139	491.9155	1.249836405	1.316132288		2	705.75	1.010360367
3	60.026	60026	733.8864	1042.021	1042.021	733.8864	1.419866889	1.374234078		2	706	1.011447235
3	60.418	60418	773.0038	1328.407	1328.407	773.0038	1.718499961	1.492834235		2	706.25	1.010622304
3	60.823	60823	699.3153	1289.012	1289.012	699.3153	1.843248675	1.588217633		2	706.5	1.009221479
3	61.138	61138	1052.429	1449.168	1449.168	1052.429	1.376974599	1.683741466		2	706.75	1.007926122
3	61.567	61567	797.6572	1187.643	1187.643	797.6572	1.488914035	1.82414069		2	707	1.006236015
3	61.75	61750	635.8181	1206.263	1206.263	635.8181	1.897182543	1.88206385		2	707.25	1.004201055
3	62.092	62092	664.3722	1373.219	1373.219	664.3722	2.066942295	1.987323759		2	707.5	1.002324736
3	62.421	62421	911.6291	2163.787	2163.787	911.6291	2.373538756	2.093670788		2	707.75	1.001592577
3	62.68	62680	710.5981	1664.905	1664.905	710.5981	2.342962921	2.185460328		2	708	1.001083376
3	62.898	62898	791.2405	1883.481	1883.481	791.2405	2.38041531	2.270927503		2	708.25	1.000843449
3	63.248	63248	739.5436	1546.641	1546.641	739.5436	2.091345257	2.405624773		2	708.5	1.000834999
3	63.595	63595	849.4411	2227.182	2227.182	849.4411	2.621938119	2.538626779		2	708.75	1.001274121
3	63.798	63798	508.5393	1222.417	1222.417	508.5393	2.403780789	2.62729629		2	709	1.001391193
3	63.956	63956	735.3773	1926.483	1926.483	735.3773	2.619720516	2.706324012		2	709.25	1.001359657
3	64.245	64245	908.2914	2835.912	2835.912	908.2914	3.122249093	2.860718555		2	709.5	1.001288217
3	64.748	64748	1114.651	3458.169	3458.169	1114.651	3.102467947	3.17121644		2	709.75	1.001164456
3	64.924	64924	751.44	2588.933	2588.933	751.44	3.445295699	3.307701188		2	710	1.000821181
3	65.147	65147	733.3456	2611.134	2611.134	733.3456	3.560577714	3.483826505		2	710.25	1.000332914
3	65.405	65405	943.9336	3639.58	3639.58	943.9336	3.855758498	3.710875954		2	710.5	1.000188133
3	65.769	65769	1312.665	4583.552	4583.552	1312.665	3.491791127	4.180715523		2	710.75	1.00044258
3	66.119	66119	614.2498	3043.885	3043.885	614.2498	4.955451349	4.731167213		2	711	1.000731163
3	66.395	66395	694.0098	3070.933	3070.933	694.0098	4.42491302	5.153818646		2	711.25	1.001061037
3	66.615	66615	777.4789	4272.642	4272.642	777.4789	5.495508624	5.44051724		2	711.5	1.001233322
3	66.882	66882	680.0834	3925.414	3925.414	680.0834	5.771959733	5.718990694		2	711.75	1.00129929
3	67.158	67158	695.3207	4265.759	4265.759	695.3207	6.134951829	5.965802206		2	712	1.001337067
3	67.323	67323	677.5299	4645.528	4645.528	677.5299	6.856565297	6.105879737		2	712.25	1.001183265
3	67.646	67646	604.0582	4374.005	4374.005	604.0582	7.241032404	6.39302422		2	712.5	1.000859593
3	67.978	67978	662.8965	4378.172	4378.172	662.8965	6.604608713	6.657884337		2	712.75	1.000688852
3	68.259	68259	718.3794	4449.177	4449.177	718.3794	6.193352705	6.845195957		2	713	1.000766325
3	68.55	68550	1022.061	5846.801	5846.801	1022.061	5.720598868	7.066241912		2	713.25	1.001044054
3	68.759	68759	1206.956	8119.974	8119.974	1206.956	6.727647072	7.275995649		2	713.5	1.001310352
3	68.948	68948	973.8981	7950.195	7950.195	973.8981	8.163271907	7.553983539		2	713.75	1.001523971
3	69.248	69248	805.597	7361.742	7361.742	805.597	9.13824406	8.102264922		2	714	1.00179474
3	69.434	69434	540.9674	5008.59	5008.59	540.9674	9.258580092	8.386798725		2	714.25	1.002149816
3	69.687	69687	791.7322	6413.918	6413.918	791.7322	8.101120556	8.856162023		2	714.5	1.00250817
3	69.887	69887	836.3315	6908.836	6908.836	836.3315	8.260882198	9.185903527		2	714.75	1.002887678
3	70.14	70140	731.7014	6590.77	6590.77	731.7014	9.007458507	9.343475453		2	715	1.00301019
3	70.418	70418	638.9668	7118.343	7118.343	638.9668	11.14039571	9.379588876		2	715.25	1.002850519
3	70.777	70777	851.555	7581.761	7581.761	851.555	8.903430783	9.394561875		2	715.5	1.002589142
3	70.97	70970	662.7245	6722.58	6722.58	662.7245	10.14385314	9.466331422		2	715.75	1.002064869
3	71.144	71144	505.4347	5371.562	5371.562	505.4347	10.62760827	9.588727061		2	716	1.001135916
3	71.433	71433	1007.196	7919.88	7919.88	1007.196	7.863295724	9.844708941		2	716.25	1.000121993
3	71.661	71661	1157.228	9379.903	9379.903	1157.228	8.105492608	10.03943045		2	716.5	0.999303545
3	72.03	72030	867.2882	8729.031	8729.031	867.2882	10.06474088	10.21250564		2	716.75	0.99911835
3	72.285	72285	665.9855	7722.207	7722.207	665.9855	11.59515785	10.18229107		2	717	0.998953105
3	72.529	72529	597.4056	6703.317	6703.317	597.4056	11.22071336	10.07508174		2	717.25	0.998643257
3	72.902	72902	768.2027	8942.323	8942.323	768.2027	11.64057742	9.827036933		2	717.5	0.998262059
3	73.247	73247	628.4417	5514.615	5514.615	628.4417	8.77506219	9.582841265		2	717.75	0.997878926
3	73.76	73760	637.678	6584.98	6584.98	637.678	10.32649707	8.809798438		2	718	0.997395482
3	73.935	73935	885.0941	6238.417	6238.417	885.0941	7.048309327	8.493582511		2	718.25	0.996831486
3	74.27	74270	705.2577	4527.877	4527.877	705.2577	6.420173789	8.127507793		2	718.5	0.996375394
3	74.824	74824	880.2419	5765.095	5765.095	880.2419	6.549443965	8.390908276		2	718.75	0.99622086
3	75.142	75142	581.0968	5559.792	5559.792	581.0968	9.567755321	8.649580356		2	719	0.99618315
3	75.332	75332	651.9467	6699.626	6699.626	651.9467	10.27634008	8.835649112		2	719.25	0.996208077
3	75.567	75567	818.6311	8489.462	8489.462	818.6311	10.37031454	9.19893784		2	719.5	0.996467021
3	75.758	75758	880.7865	7632.529	7632.529	880.7865	8.665583544	9.527642887		2	719.75	0.996871092
3	76.111	76111	783.7996	7069.771	7069.771	783.7996	9.01987064	9.990096146		2	720	0.997350437
3	76.346	76346	533.1601	5445.717	5445.717	533.1601	10.21403702	10.12045748		2	720.25	0.997664791
3	76.615	76615	778.6617	8305.765	8305.765	778.6617	10.66671829	10.17683559		2	720.5	0.99785127
3	76.773	76773	883.2123	8942.332	8942.332	883.2123	10.124782	10.17893497		2	720.75	0.997971812
3	77.071	77071	598.2826	6019.789	6019.789	598.2826	10.06178184	10.1539247		2	721	0.997964274
3	77.337	77337	734.8677	7738.054	7738.054	734.8677	10.52986	10.06017704		2	721.25	0.997818043
3	77.576	77576	912.3188	8775.119	8775.119	912.3188	9.61847876	9.898464176		2	721.5	0.997480848
3	77.858	77858	800.8668	8526.62	8526.62	800.8668	10.64673926	9.68256481		2	721.75	0.997146475
3	78.129	78129	1853.611	16238.61	16238.61	1853.611	8.760527425	9.520553211		2	722	0.996954145
3	78.328	78328	1227.632	11091.97	11091.97	1227.632	9.035256494	9.440077071		2	722.25	0.996949083
3	78.485	78485	1169.217	10539.8	10539.8	1169.217	9.014408788	9.382747661		2	722.5	0.997090902
3	78.652	78652	819.4483	8403.7	8403.7	819.4483	10.25531446	9.327912546		2	722.75	0.997313754
3	78.818	78818	1234.886	10668.25	10668.25	1234.886	8.639056561	9.279857499		2	723	0.997488781
3	79.106	79106	963.3546	8800.27	8800.27	963.3546	9.135026708	9.25786634		2	723.25	0.997646401
3	79.361	79361	816.6836	7488.693	7488.693	816.6836	9.169638034	9.282219572		2	723.5	0.998084583
3	79.546	79546	733.4773	6997.362	6997.362	733.4773	9.5399844	9.286905062		2	723.75	0.998932494
3	80.043	80043	821.2524	7964.808	7964.808	821.2524	9.698368005	9.037773898		2	724	0.999958037
3	80.218	80218	807.0648	7907.269	7907.269	807.0648	9.797563963	8.821521585		2	724.25	1.001359666
3	80.453	80453	837.2827	6966.183	6966.183	837.2827	8.319989175	8.467301009		2	724.5	1.002746758
3	80.788	80788	538.9669	3857.532	3857.532	538.9669	7.157270697	7.861951939		2	724.75	1.003906965
3	80.977	80977	670.945	5431.97	5431.97	670.945	8.095998927	7.48214396		2	725	1.005088918
3	81.214	81214	1871.509	8881.845	8881.845	1871.509	4.745820084	6.906973926		2	725.25	1.005970476
3	81.47	81470	967.6475	5909.325	5909.325	967.6475	6.106898432	6.158455693		2	725.5	1.006205346
3	81.721	81721	731.6905	5394.434	5394.434	731.6905	7.372562579	5.396325387		2	725.75	1.006072742
3	81.981	81981	1226.566	6078.846	6078.846	1226.566	4.955987692	4.68509188		2	726	1.005703509
3	82.273	82273	1235.039	5605.501	5605.501	1235.039	4.538723878	3.941529134		2	726.25	1.005161996
3	82.646	82646	2801.852	5455.258	5455.258	2801.852	1.947018615	3.012189616		2	726.5	1.004147072
3	83.014	83014	65.05751	64.43151	64.43151	65.05751	0.990377744	2.304303508		2	726.75	1.002958821
3	83.238	83238	1721.691	2607.365	2607.365	1721.691	1.514420997	1.986996152		2	727	1.001692996
3	83.515	83515	1494.864	2330.32	2330.32	1494.864	1.558884286	1.669406859		2	727.25	1.000576979
3	83.694	83694	1823.987	2518.372	2518.372	1823.987	1.380696244	1.525605739		2	727.5	0.999592279
3	83.945	83945	2382.829	3637.017	3637.017	2382.829	1.526344106	1.386060995		2	727.75	0.998748307
3	84.263	84263	19628.14	33358.34	33358.34	19628.14	1.699516103	1.319322399		2	728	0.998207902
3	84.596	84596	6233.84	9742.202	9742.202	6233.84	1.562793078	1.389885533		2	728.25	0.997872758
3	84.779	84779	2513.406	3578.321	3578.321	2513.406	1.423693983	1.467420883		2	728.5	0.997722818
3	90.734	90734	14283.03	25387.43	25387.43	14283.03	1.777454084	1.553570822		2	728.75	0.997704951
3	91.013	91013	1837.772	2580.672	2580.672	1837.772	1.404239481	1.454401638		2	729	0.99797694
3	91.375	91375	1433.381	1722.281	1722.281	1433.381	1.201551437	1.313710604		2	729.25	0.99913956
3	91.614	91614	1209.042	1286.326	1286.326	1209.042	1.063921683	1.222142877		2	729.5	1.000519537
3	91.87	91870	947.8612	1258.533	1258.533	947.8612	1.327760858	1.136445173		2	729.75	1.001993774
3	92.284	92284	774.6625	740.0448	740.0448	774.6625	0.955312539	1.023572119		2	730	1.003669562
3	92.609	92609	1028.127	902.4448	902.4448	1028.127	0.877756153	0.955913838		2	730.25	1.004453042
3	92.767	92767	1050.398	882.0698	882.0698	1050.398	0.839748172	0.931167302		2	730.5	1.003116326
3	93.137	93137	947.6607	883.0606	883.0606	947.6607	0.931832037	0.895482666		2	730.75	1.001526046
3	93.305	93305	859.2021	872.7717	872.7717	859.2021	1.015793257	0.884662975		2	731	0.99955369
3	93.59	93590	806.1829	750.1816	750.1816	806.1829	0.930535242	0.881880291		2	731.25	0.998233098
3	93.885	93885	693.9592	690.4235	690.4235	693.9592	0.994905032	0.889740718		2	731.5	0.997615385
3	94.234	94234	977.5004	684.8412	684.8412	977.5004	0.700604521	0.898793671		2	731.75	0.997123179
3	94.545	94545	781.1382	593.0136	593.0136	781.1382	0.759166048	0.915387237		2	732	0.997018511
3	95.043	95043	711.8078	852.8122	852.8122	711.8078	1.198093362	0.956112992		2	732.25	0.997949494
3	95.241	95241	733.9411	796.0067	796.0067	733.9411	1.084564824	0.976379231		2	732.5	0.998874038
3	95.607	95607	610.3172	675.1838	675.1838	610.3172	1.106283421	1.017739045		2	732.75	0.999790487
3	95.888	95888	1203.182	1086.518	1086.518	1203.182	0.903037113	1.056138492		2	733	1.000704659
3	96.134	96134	788.9025	808.136	808.136	788.9025	1.024380072	1.098315839		2	733.25	1.001847698
3	96.415	96415	949.1286	1129.725	1129.725	949.1286	1.190276007	1.160223332		2	733.5	1.002649008
3	96.673	96673	736.626	901.7304	901.7304	736.626	1.224135993	1.239754896		2	733.75	1.00259559
3	96.924	96924	617.3045	742.363	742.363	617.3045	1.202588026	1.335513684		2	734	1.0016793
3	97.133	97133	696.6145	885.8043	885.8043	696.6145	1.271584643	1.418633138		2	734.25	1.000844189
3	97.427	97427	674.6909	1042.27	1042.27	674.6909	1.544811113	1.523880952		2	734.5	1.000400779
3	97.849	97849	792.1184	1582.1	1582.1	792.1184	1.997302423	1.655933128		2	734.75	1.000041395
3	98.417	98417	632.8963	1255.868	1255.868	632.8963	1.984318758	1.823215871		2	735	0.999728378
3	98.586	98586	561.6614	1017.918	1017.918	561.6614	1.812333908	1.867775796		2	735.25	0.999809128
3	98.821	98821	733.3945	1407.141	1407.141	733.3945	1.918668602	1.905045548		2	735.5	1.000849051
3	99.033	99033	433.6344	770.8174	770.8174	433.6344	1.777574381	1.941000496		2	735.75	1.002304502
3	99.218	99218	899.2632	1603.04	1603.04	899.2632	1.782614923	1.988317854		2	736	1.003303167
3	99.574	99574	715.1836	1461.343	1461.343	715.1836	2.043311675	2.078918298		2	736.25	1.003687978
3	99.739	99739	576.4829	1413.435	1413.435	576.4829	2.451824677	2.126763256		2	736.5	1.003856101
3	99.927	99927	653.1584	1392.97	1392.97	653.1584	2.132667972	2.190490815		2	736.75	1.003844301
3	100.139	100139	925.1717	1914.76	1914.76	925.1717	2.069626643	2.2725584		2	737	1.003382873
3	100.424	100424	785.9502	1888.056	1888.056	785.9502	2.402259074	2.394222096		2	737.25	1.002750551
3	100.63	100630	855.2221	2272.365	2272.365	855.2221	2.657046632	2.491306273		2	737.5	1.002206036
3	100.81	100810	732.5237	2103.448	2103.448	732.5237	2.871508458	2.583106894		2	737.75	1.001900793
3	101.035	101035	1023.817	2459.37	2459.37	1023.817	2.402157807	2.714519681		2	738	1.00158298
3	101.373	101373	920.0376	2678.177	2678.177	920.0376	2.910942988	2.948761563		2	738.25	1.00130541
3	101.62	101620	883.4728	2621.86	2621.86	883.4728	2.96767484	3.137349824		2	738.5	1.001123252
3	102.054	102054	1102.215	3768.121	3768.121	1102.215	3.418680566	3.477169411		2	738.75	1.001041973
3	102.272	102272	743.8608	2555.254	2555.254	743.8608	3.435123883	3.664779057		2	739	1.001103989
3	102.488	102488	826.2529	3046.536	3046.536	826.2529	3.687171325	3.872078286		2	739.25	1.001536005
3	102.697	102697	861.9837	3715.596	3715.596	861.9837	4.310517705	4.0675628		2	739.5	1.002117485
3	102.928	102928	717.3464	3718.567	3718.567	717.3464	5.183781504	4.248159202		2	739.75	1.002658419
3	103.361	103361	775.0115	2814.109	2814.109	775.0115	3.631054507	4.468941029		2	740	1.002968287
3	103.528	103528	716.9713	3103.772	3103.772	716.9713	4.329004522	4.536378366		2	740.25	1.003279982
3	103.698	103698	788.5682	3743.113	3743.113	788.5682	4.746720702	4.606714992		2	740.5	1.003691857
3	103.865	103865	679.2294	3771.159	3771.159	679.2294	5.55211391	4.685066052		2	740.75	1.004103063
3	104.1	104100	734.5035	3628.356	3628.356	734.5035	4.939875712	4.787531515		2	741	1.004557971
3	104.441	104441	1070.592	3759.96	3759.96	1070.592	3.512038199	4.905424055		2	741.25	1.005441996
3	104.848	104848	890.9376	5076.608	5076.608	890.9376	5.698051132	5.084288014		2	741.5	1.006415792
3	105.008	105008	669.178	3577.21	3577.21	669.178	5.345677832	5.189611376		2	741.75	1.007325633
3	105.283	105283	655.7558	3721.354	3721.354	655.7558	5.674908251	5.454175841		2	742	1.008078728
3	105.615	105615	890.5588	4120.002	4120.002	890.5588	4.626311031	5.8643368		2	742.25	1.008684164
3	105.916	105916	776.3451	5223.287	5223.287	776.3451	6.728047875	6.226499032		2	742.5	1.009269458
3	106.135	106135	1091.001	6982.417	6982.417	1091.001	6.400009716	6.430636283		2	742.75	1.009398557
3	106.518	106518	742.2804	4981.048	4981.048	742.2804	6.710466826	6.761289552		2	743	1.0087874
3	106.724	106724	974.8574	6918.854	6918.854	974.8574	7.097298538	6.91226923		2	743.25	1.007428376
3	107.002	107002	1138.324	8541.661	8541.661	1138.324	7.503716868	6.986410396		2	743.5	1.005922647
3	107.177	107177	1185.252	8170.2	8170.2	1185.252	6.893217645	6.923304844		2	743.75	1.004466889
3	107.516	107516	816.6943	5412.245	5412.245	816.6943	6.627014539	6.701244707		2	744	1.003571857
3	107.946	107946	900.205	6226.091	6226.091	900.205	6.916303509	6.144126058		2	744.25	1.002850035
3	108.187	108187	782.9521	5111.43	5111.43	782.9521	6.528407038	5.732030498		2	744.5	1.002272752
3	108.457	108457	825.361	4320.708	4320.708	825.361	5.234931139	5.392183271		2	744.75	1.00198958
3	108.653	108653	780.326	3128.775	3128.775	780.326	4.009574204	5.329106104		2	745	1.002217222
3	108.925	108925	1020.196	3990.813	3990.813	1020.196	3.911810084	5.550320838		2	745.25	1.002673648
3	109.222	109222	918.2046	4290.85	4290.85	918.2046	4.673087022	6.054157413		2	745.5	1.003657939
3	109.585	109585	546.7139	4287.574	4287.574	546.7139	7.842445564	6.791844886		2	745.75	1.005266846
3	109.988	109988	899.5335	6837.195	6837.195	899.5335	7.600823093	7.400531062		2	746	1.006555102
3	110.222	110222	780.0611	5951.591	5951.591	780.0611	7.629647216	7.624822337		2	746.25	1.007514191
3	110.465	110465	663.8601	6548.244	6548.244	663.8601	9.863891504	7.853259108		2	746.5	1.007961714
3	110.763	110763	849.7772	7221.755	7221.755	849.7772	8.498409936	8.040675123		2	746.75	1.008269102
3	110.99	110990	717.4905	5312.117	5312.117	717.4905	7.403745415	8.051536068		2	747	1.008230107
3	111.335	111335	859.2959	6731.338	6731.338	859.2959	7.833550701	7.669520401		2	747.25	1.008124236
3	111.492	111492	1056.353	7720.74	7720.74	1056.353	7.308863609	7.41316921		2	747.5	1.007414145
3	111.73	111730	817.033	5367.987	5367.987	817.033	6.570098148	7.111013892		2	747.75	1.006448957
3	111.896	111896	1087.27	7736.967	7736.967	1087.27	7.115957398	6.954184496		2	748	1.005482763
3	112.264	112264	1191.516	7840.405	7840.405	1191.516	6.580192796	6.59629823		2	748.25	1.004511287
3	112.453	112453	902.8804	5330.472	5330.472	902.8804	5.903851717	6.513711659		2	748.5	1.003633143
3	112.811	112811	990.0041	6623.224	6623.224	990.0041	6.690097546	6.494695747		2	748.75	1.002942037
3	112.969	112969	859.573	5670.991	5670.991	859.573	6.597451293	6.475570017		2	749	1.002252938
3	113.203	113203	800.5945	4837.138	4837.138	800.5945	6.041932589	6.353844246		2	749.25	1.001269799
3	113.446	113446	816.6406	5331.45	5331.45	816.6406	6.528514502	6.087654688		2	749.5	1.000050638
3	113.652	113652	753.2871	4302.817	4302.817	753.2871	5.712054541	5.801434523		2	749.75	0.998882463
3	113.943	113943	741.0974	4935.993	4935.993	741.0974	6.660383642	5.370521188		2	750	0.998130247
3	114.154	114154	1020.787	5968.19	5968.19	1020.787	5.846655571	5.086316963		2	750.25	0.99754014
3	114.378	114378	572.8127	1992.298	1992.298	572.8127	3.478096767	4.771145839		2	750.5	0.997018813
3	114.674	114674	1084.992	3868.531	3868.531	1084.992	3.565492649	4.296306383		2	750.75	0.996760946
3	114.872	114872	1138.025	4013.494	4013.494	1138.025	3.526718657	4.001161534		2	751	0.996622628
3	115.089	115089	879.988	3258.141	3258.141	879.988	3.702483443	3.752709255		2	751.25	0.996680632
3	115.293	115293	1046.55	4062.394	4062.394	1046.55	3.881700827	3.623125159		2	751.5	0.996818588
3	115.553	115553	1000.802	4132.49	4132.49	1000.802	4.129178399	3.534890522		2	751.75	0.997158441
3	115.758	115758	958.8004	3354.475	3354.475	958.8004	3.498616605	3.443566798		2	752	0.998038731
3	116.072	116072	1094.066	3512.794	3512.794	1094.066	3.210769734	3.341320164		2	752.25	0.999104663
3	116.409	116409	929.6075	3334.753	3334.753	929.6075	3.587269896	3.249404003		2	752.5	0.999643237
3	116.815	116815	907.5463	2834.16	2834.16	907.5463	3.122881995	2.990638224		2	752.75	0.999540869
3	117.066	117066	940.5208	2222.927	2222.927	940.5208	2.363506474	2.811302355		2	753	0.999339545
3	117.226	117226	990.4232	2487.57	2487.57	990.4232	2.511623314	2.701437398		2	753.25	0.999234073
3	117.391	117391	898.9595	2340.367	2340.367	898.9595	2.603417618	2.598768634		2	753.5	0.99923519
3	117.659	117659	635.3445	1588.763	1588.763	635.3445	2.500632334	2.442105782		2	753.75	0.999339713
3	117.962	117962	732.4468	1932.324	1932.324	732.4468	2.638176588	2.268153991		2	754	0.999653301
3	118.244	118244	628.6846	1427.256	1427.256	628.6846	2.270225802	2.120404365		2	754.25	0.999959595
3	118.445	118445	1010.266	1626.132	1626.132	1010.266	1.609607767	2.029449756		2	754.5	1.00001621
3	118.855	118855	1041.399	2281.323	2281.323	1041.399	2.190632985	1.879290613		2	754.75	0.999915842
3	119.153	119153	1031.446	1530.77	1530.77	1031.446	1.484100961	1.787605041		2	755	0.999860464
3	119.368	119368	674.6837	944.3479	944.3479	674.6837	1.39968981	1.725336575		2	755.25	0.999841735
3	119.563	119563	823.8255	1464.647	1464.647	823.8255	1.777860724	1.66875758		2	755.5	0.999838683
3	119.851	119851	881.987	1641.59	1641.59	881.987	1.861240585	1.591953589		2	755.75	0.999753915
3	120.092	120092	1032.588	1858.719	1858.719	1032.588	1.800058687	1.53771883		2	756	0.999551145
3	120.269	120269	927.8343	1494.245	1494.245	927.8343	1.61046536	1.501938633		2	756.25	0.999312499
3	120.442	120442	939.399	1292.653	1292.653	939.399	1.376042555	1.469069305		2	756.5	0.99933323
3	120.611	120611	1180.826	1455.05	1455.05	1180.826	1.232230659	1.435970657		2	756.75	0.999539797
3	120.869	120869	1253.844	1655.711	1655.711	1253.844	1.320507974	1.38202982		2	757	0.999901415
3	121.095	121095	936.9306	1151.843	1151.843	936.9306	1.229379209	1.335918429		2	757.25	1.000367017
3	121.571	121571	1086.047	1448.553	1448.553	1086.047	1.333784818	1.262607136		2	757.5	1.001192287
3	121.88	121880	862.4643	1082.992	1082.992	862.4643	1.255694873	1.244973292		2	757.75	1.002551853
3	122.159	122159	780.9342	1217.398	1217.398	780.9342	1.558899585	1.247024383		2	758	1.003821786
3	122.41	122410	1350.231	1715.544	1715.544	1350.231	1.270555927	1.258526714		2	758.25	1.005072572
3	122.603	122603	488.7447	500.9662	500.9662	488.7447	1.025005898	1.270862303		2	758.5	1.00631092
3	122.929	122929	1963.22	2182.655	2182.655	1963.22	1.111773006	1.302504564		2	758.75	1.006749073
3	123.281	123281	1567.108	2013.714	2013.714	1567.108	1.284987378	1.349567007		2	759	1.0067986
3	123.473	123473	1604.906	2628.292	2628.292	1604.906	1.637661022	1.376177166		2	759.25	1.006453244
3	123.705	123705	1742.43	2494.295	2494.295	1742.43	1.431503705	1.405264243		2	759.5	1.006048156
3	123.919	123919	1880.386	2569.616	2569.616	1880.386	1.366536445	1.428605623		2	759.75	1.005450263
3	124.484	124484	2502.581	4333.941	4333.941	2502.581	1.731788502	1.499144353		2	760	1.00464012
3	124.738	124738	2095.111	3450.84	3450.84	2095.111	1.647091729	1.545781918		2	760.25	1.003610626
3	125.14	125140	1657.524	2505.134	2505.134	1657.524	1.511371178	1.613509192		2	760.5	1.002952339
3	125.433	125433	1362.447	1680.608	1680.608	1362.447	1.233521744	1.676603378		2	760.75	1.002737338
3	125.685	125685	1219.461	2113.886	2113.886	1219.461	1.733459291	1.756273956		2	761	1.002701318
3	126.201	126201	955.7834	2275.472	2275.472	955.7834	2.380740239	1.961531698		2	761.25	1.00294445
3	126.525	126525	1131.483	2620.358	2620.358	1131.483	2.315861573	2.115288426		2	761.5	1.003462475
3	126.756	126756	1091.977	2057.114	2057.114	1091.977	1.883843707	2.234755177		2	761.75	1.003833065
3	126.938	126938	1631.948	3814.641	3814.641	1631.948	2.337477052	2.339114911		2	762	1.004088122
3	127.139	127139	1155.746	2664.486	2664.486	1155.746	2.30542524	2.465879444		2	762.25	1.004227224
3	127.381	127381	1349.245	3504.8	3504.8	1349.245	2.59760088	2.622001817		2	762.5	1.004374613
3	127.569	127569	383.2665	841.9447	841.9447	383.2665	2.196760479	2.73638853		2	762.75	1.004311892
3	127.794	127794	8980.441	42360.54	42360.54	8980.441	4.716977707	2.880499823		2	763	1.003878716
3	127.991	127991	3209.897	5352.283	5352.283	3209.897	1.667431385	3.022398211		2	763.25	1.003212033
3	128.444	128444	1018.356	3154.155	3154.155	1018.356	3.097300944	3.348300691		2	763.5	1.002466473
3	128.796	128796	856.6396	3689.421	3689.421	856.6396	4.306853197	3.539369992		2	763.75	1.0019487
3	129.186	129186	637.4104	2228.196	2228.196	637.4104	3.495700729	3.672256072		2	764	1.001368216
3	129.361	129361	590.4585	2138.072	2138.072	590.4585	3.621036872	3.717121148		2	764.25	1.000947171
3	129.529	129529	994.1833	3717.072	3717.072	994.1833	3.738819592	3.752535378		2	764.5	1.000860104
3	129.861	129861	920.0404	3487.531	3487.531	920.0404	3.790628107	3.87218642		2	764.75	1.001691338
3	130.137	130137	905.2517	3642.533	3642.533	905.2517	4.023779243	3.913540916		2	765	1.002869872
3	130.362	130362	1200.878	3917.355	3917.355	1200.878	3.262075748	3.812984044		2	765.25	1.003888714
3	130.591	130591	814.3397	2982.385	2982.385	814.3397	3.662335264	3.624482756		2	765.5	1.005471449
3	130.874	130874	837.3714	3188.317	3188.317	837.3714	3.807530326	3.352251988		2	765.75	1.006903099
3	131.15	131150	726.0045	3508.413	3508.413	726.0045	4.83249484	3.136914743		2	766	1.007790218
3	131.443	131443	858.3838	2435.265	2435.265	858.3838	2.837035135	2.903324798		2	766.25	1.008479614
3	131.608	131608	1121.339	2643.78	2643.78	1121.339	2.357699144	2.745613256		2	766.5	1.008921651
3	131.915	131915	1482.041	2353.134	2353.134	1482.041	1.587765791	2.502804199		2	766.75	1.008537189
3	132.071	132071	913.5246	1612.306	1612.306	913.5246	1.764928936	2.445907816		2	767	1.007104409
3	132.241	132241	1095.105	1887.697	1887.697	1095.105	1.723758909	2.451919475		2	767.25	1.005574666
3	132.551	132551	769.4044	2116.401	2116.401	769.4044	2.750700412	2.593886083		2	767.5	1.003903412
3	132.942	132942	1008.281	3435.364	3435.364	1008.281	3.407149396	2.893912238		2	767.75	1.001811999
3	133.24	133240	881.6638	3049.104	3049.104	881.6638	3.458352265	3.109792088		2	768	1.000954545
3	133.691	133691	1250.197	4080.223	4080.223	1250.197	3.263664047	3.548917445		2	768.25	1.001242942
3	133.917	133917	917.6123	3309.751	3309.751	917.6123	3.606916559	3.762886796		2	768.5	1.001920395
3	134.075	134075	855.689	3157.032	3157.032	855.689	3.689461942	3.845483578		2	768.75	1.002918956
3	134.4	134400	776.4114	3129.886	3129.886	776.4114	4.031221077	3.859969695		2	769	1.004587143
3	134.73	134730	760.6469	3569.719	3569.719	760.6469	4.693004073	3.808725297		2	769.25	1.006385816
3	135.003	135003	662.5412	2186.846	2186.846	662.5412	3.300694357	3.743538947		2	769.5	1.007809631
3	135.2	135200	800.1486	3116.556	3116.556	800.1486	3.894971509	3.665984171		2	769.75	1.009165206
3	135.447	135447	769.1842	2535.242	2535.242	769.1842	3.296014141	3.546086797		2	770	1.010202049
3	135.63	135630	889.1968	2774.845	2774.845	889.1968	3.120619642	3.449459306		2	770.25	1.010552963
3	135.947	135947	860.8205	2882.31	2882.31	860.8205	3.348328717	3.214282625		2	770.5	1.010164775
3	136.178	136178	983.2977	2784.478	2784.478	983.2977	2.831775158	2.996972577		2	770.75	1.009546788
3	136.394	136394	989.1339	3076.776	3076.776	989.1339	3.110575828	2.798736554		2	771	1.007492827
3	136.609	136609	786.2409	2168.567	2168.567	786.2409	2.758145754	2.639444996		2	771.25	1.005132784
3	136.963	136963	1044.545	2789.355	2789.355	1044.545	2.670401945	2.442605919		2	771.5	1.002842821
3	137.441	137441	1288.089	1892.834	1892.834	1288.089	1.469490074	2.226170371		2	771.75	1.001387277
3	137.734	137734	830.0931	1539.324	1539.324	830.0931	1.854399223	2.119428364		2	772	1.002593118
3	137.957	137957	828.5589	1717.244	1717.244	828.5589	2.072567201	2.050445735		2	772.25	1.005255279
3	138.176	138176	597.1028	1263.911	1263.911	597.1028	2.116739362	2.008889269		2	772.5	1.007517266
3	138.379	138379	640.4889	1512.889	1512.889	640.4889	2.362084651	1.998076561		2	772.75	1.010262624
3	138.683	138683	705.7934	1656.516	1656.516	705.7934	2.347026764	2.000316634		2	773	1.013132172
3	138.941	138941	903.8759	1807.227	1807.227	903.8759	1.999419389	1.988413494		2	773.25	1.015200703
3	139.149	139149	1357.53	2128.075	2128.075	1357.53	1.567608082	1.958357952		2	773.5	1.015076134
3	139.416	139416	957.5348	1553.46	1553.46	957.5348	1.622353569	1.903448952		2	773.75	1.01474125
3	139.596	139596	906.2956	1839.827	1839.827	906.2956	2.030051784	1.859437571		2	774	1.013960179
3	139.911	139911	787.2128	1282.541	1282.541	787.2128	1.629217665	1.776449501		2	774.25	1.012146697
3	140.293	140293	849.4511	1944.851	1944.851	849.4511	2.289538503	1.66186396		2	774.5	1.009221335
3	140.587	140587	897.9381	1212.801	1212.801	897.9381	1.350651008	1.568786065		2	774.75	1.006527423
3	140.776	140776	662.863	1210.823	1210.823	662.863	1.826656489	1.514352059		2	775	1.004066723
3	141.007	141007	1105.146	1260.369	1260.369	1105.146	1.140454745	1.460271492		2	775.25	1.001168686
3	141.205	141205	846.9347	1007.243	1007.243	846.9347	1.18928059	1.424002631		2	775.5	0.998302283
3	141.433	141433	1156.835	1508.806	1508.806	1156.835	1.304253416	1.387425372		2	775.75	0.996103327
3	141.759	141759	952.5415	1330.456	1330.456	952.5415	1.396743344	1.342635153		2	776	0.995008978
3	142.074	142074	1030.263	1131.548	1131.548	1030.263	1.098309849	1.304991714		2	776.25	0.995275661
3	142.353	142353	1439.357	2121.12	2121.12	1439.357	1.473658029	1.303712065		2	776.5	0.995545034
3	142.584	142584	966.7368	1356.017	1356.017	966.7368	1.40267444	1.31665181		2	776.75	0.995578446
3	142.756	142756	1181.127	1564.295	1564.295	1181.127	1.324408806	1.309224793		2	777	0.995293662
3	143.071	143071	1493.219	1981.088	1981.088	1493.219	1.326723006	1.26151825		2	777.25	0.995101719
3	143.416	143416	1426.323	1816.149	1816.149	1426.323	1.27330836	1.197521189		2	777.5	0.995302821
3	143.707	143707	1135.998	1313.34	1313.34	1135.998	1.15611119	1.122168224		2	777.75	0.996419027
3	143.919	143919	758.036	691.367	691.367	758.036	0.912050351	1.053058514		2	778	0.997764009
3	144.122	144122	825.49	764.6842	764.6842	825.49	0.92633975	0.988106356		2	778.25	0.999542201
3	144.406	144406	703.5984	697.8168	697.8168	703.5984	0.991782812	0.919487354		2	778.5	1.002070666
3	144.753	144753	728.9127	531.6582	531.6582	728.9127	0.729385289	0.86830481		2	778.75	1.004928143
3	145.005	145005	925.7572	772.2935	772.2935	925.7572	0.834228997	0.839474776		2	779	1.00740293
3	145.41	145410	913.8196	737.1061	737.1061	913.8196	0.806621022	0.807458111		2	779.25	1.010078342
3	145.897	145897	756.8332	650.4788	650.4788	756.8332	0.859474452	0.791618672		2	779.5	1.01264755
3	146.164	146164	622.3119	550.5469	550.5469	622.3119	0.884680013	0.714663109		2	779.75	1.014390316
3	146.354	146354	802.9218	687.9689	687.9689	802.9218	0.856831761	0.611490034		2	780	1.016067564
3	146.688	146688	719.6308	566.8083	566.8083	719.6308	0.787637633	0.481870718		2	780.25	1.016879028
3	146.928	146928	607.1768	397.1513	397.1513	607.1768	0.654094985	0.542989682		2	780.5	1.016706152
3	147.158	147158	978.7141	830.5006	830.5006	978.7141	0.848563028	0.809858844		2	780.75	1.016000202
3	147.344	147344	974.2935	857.2066	857.2066	974.2935	0.87982379	1.137052144		2	781	1.014974783
3	147.834	147834	1410.689	1325.213	1325.213	1410.689	0.939408332	1.982647826		2	781.25	1.013459059
3	148.003	148003	869.0474	798.6956	798.6956	869.0474	0.919047223	2.300410458		2	781.5	1.011316507
3	148.166	148166	1987.622	2817.29	2817.29	1987.622	1.417417396	2.597119703		2	781.75	1.008696872
3	148.437	148437	1660.497	2179.462	2179.462	1660.497	1.312535946	2.917305206		2	782	1.006752491
3	148.727	148727	6.556709	61.35302	61.35302	6.556709	9.357288847	3.278534523		2	782.25	1.004766235
3	149.001	149001	6.46974	34.41948	34.41948	6.46974	5.320071595	3.564080817		2	782.5	1.003145017
3	149.296	149296	6.317758	18.15745	18.15745	6.317758	2.874033795	3.72891761		2	782.75	1.002862094
3	149.63	149630	12.39817	17.91795	17.91795	12.39817	1.445209253	3.609217159		2	783	1.003085286
3	149.974	149974	9.426738	18.97828	18.97828	9.426738	2.013239362	3.226141751		2	783.25	1.003624906
3	150.149	150149	7.826592	17.73833	17.73833	7.826592	2.266418129	2.998181661		2	783.5	1.004211637
3	150.51	150510	8.368714	37.5399	37.5399	8.368714	4.485742971	2.607098212		2	783.75	1.005193935
3	150.727	150727	6.596955	18.47416	18.47416	6.596955	2.800407158	2.488345523		2	784	1.006351226
3	150.927	150927	7.517464	22.24496	22.24496	7.517464	2.959104294	2.43455702		2	784.25	1.007836376
3	151.118	151118	14.54083	18.25476	18.25476	14.54083	1.255413893	2.396142569		2	784.5	1.008669953
3	151.421	151421	7.734144	23.72402	23.72402	7.734144	3.067439655	2.276772323		2	784.75	1.009224286
3	151.975	151975	2084.696	2685.238	2685.238	2084.696	1.288071738	1.675560392		2	785	1.00793452
3	152.254	152254	1509.583	1865.939	1865.939	1509.583	1.236062542	1.321686966		2	785.25	1.006326997
3	152.557	152557	1271.596	1156.06	1156.06	1271.596	0.909140954	1.041669099		2	785.5	1.004610936
3	152.726	152726	1131.919	1094.707	1094.707	1131.919	0.967124856	0.942779021		2	785.75	1.00290429
3	153.084	153084	961.2046	773.7067	773.7067	961.2046	0.804934454	0.779876075		2	786	1.00109014
3	153.252	153252	906.7545	735.451	735.451	906.7545	0.811080618	0.73908275		2	786.25	0.99971222
3	153.447	153447	883.5584	679.8752	679.8752	883.5584	0.769473982	0.728454789		2	786.5	0.998884054
3	153.7	153700	719.2939	452.151	452.151	719.2939	0.628603968	0.75054888		2	786.75	0.998333978
3	154.087	154087	785.723	581.3442	581.3442	785.723	0.739884412	0.79487567		2	787	0.998285307
3	154.253	154253	849.0156	507.9621	507.9621	849.0156	0.598295367	0.814049929		2	787.25	0.999392951
3	154.556	154556	905.4523	891.308	891.308	905.4523	0.984378746	0.884064308		2	787.5	1.001098168
3	154.716	154716	1078.762	804.0911	804.0911	1078.762	0.745383226	0.92438256		2	787.75	1.002552713
3	154.981	154981	934.6893	776.5298	776.5298	934.6893	0.830789226	0.970018476		2	788	1.003266284
3	155.203	155203	1188.116	2487.102	2487.102	1188.116	2.093315804	0.985697903		2	788.25	1.003822908
3	155.509	155509	773.6976	575.0578	575.0578	773.6976	0.743259123	0.997111921		2	788.5	1.004515557
3	155.689	155689	792.8352	656.3321	656.3321	792.8352	0.827829163	0.999253647		2	788.75	1.005330311
3	155.866	155866	1336.476	1000.074	1000.074	1336.476	0.748291776	0.99869906		2	789	1.006399166
3	156.043	156043	643.7295	559.4417	559.4417	643.7295	0.869063326	0.988794522		2	789.25	1.00778217
3	156.421	156421	643.6328	673.026	673.026	643.6328	1.045667654	0.936986971		2	789.5	1.009591818
3	156.652	156652	897.2611	851.98	851.98	897.2611	0.949534088	0.907818374		2	789.75	1.0115247
3	156.86	156860	810.3976	763.0295	763.0295	810.3976	0.941549555	0.898721438		2	790	1.013465755
3	157.049	157049	822.9145	790.9658	790.9658	822.9145	0.961176161	0.906227934		2	790.25	1.016089911
3	157.371	157371	949.4863	916.3121	916.3121	949.4863	0.965060897	0.933914306		2	790.5	1.018075503
3	157.538	157538	820.9394	682.7351	682.7351	820.9394	0.831651033	0.950965462		2	790.75	1.018675737
3	157.799	157799	1047.829	1011.502	1011.502	1047.829	0.965331175	0.974182376		2	791	1.018692368
3	158.102	158102	981.7095	993.7321	993.7321	981.7095	1.012246596	0.99934547		2	791.25	1.018447091
3	158.276	158276	854.6722	931.7876	931.7876	854.6722	1.090228043	1.01786888		2	791.5	1.016957345
3	158.518	158518	915.4466	964.6175	964.6175	915.4466	1.053712472	1.050211314		2	791.75	1.014929638
3	158.977	158977	773.8297	916.8491	916.8491	773.8297	1.184820252	1.138961507		2	792	1.013342629
3	159.183	159183	890.8882	807.3003	807.3003	890.8882	0.906174647	1.20193852		2	792.25	1.011600507
3	159.393	159393	1039.455	1107.559	1107.559	1039.455	1.06551895	1.2827562		2	792.5	1.010710263
3	159.646	159646	1149.154	1743.294	1743.294	1149.154	1.517023828	1.377907009		2	792.75	1.011242444
3	159.811	159811	1071.703	1600.351	1600.351	1071.703	1.493278455	1.42511761		2	793	1.012197703
3	160.179	160179	993.7639	1779.789	1779.789	993.7639	1.790957591	1.524050275		2	793.25	1.014380966
3	160.358	160358	1539.386	2355.012	2355.012	1539.386	1.52983852	1.570475488		2	793.5	1.018077416
3	160.639	160639	964.7394	1488.722	1488.722	964.7394	1.543133825	1.616569696		2	793.75	1.021949843
3	160.856	160856	1063.12	1942.103	1942.103	1063.12	1.826795658	1.6083179		2	794	1.023261589
3	161.082	161082	1072.608	1599.654	1599.654	1072.608	1.491368701	1.589983197		2	794.25	1.022519857
3	161.501	161501	701.2135	995.9548	995.9548	701.2135	1.420330327	1.547906559		2	794.5	1.022556895
3	161.748	161748	795.09	1184.297	1184.297	795.09	1.489513137	1.500982668		2	794.75	1.028471399
3	162.128	162128	725.5095	910.9553	910.9553	725.5095	1.25560768	1.430605217		2	795	1.038822128
3	162.324	162324	675.712	942.3803	942.3803	675.712	1.394647868	1.407784548		2	795.25	1.050876904
3	162.624	162624	905.7103	1411.78	1411.78	905.7103	1.558754494	1.389059966		2	795.5	1.060123479
3	162.79	162790	1094.317	1552.091	1552.091	1094.317	1.418319372	1.38220982		2	795.75	1.067978338
3	163.158	163158	716.6978	1048.2	1048.2	716.6978	1.462541116	1.3739902		2	796	1.074796576
3	163.425	163425	1415.975	1717.511	1717.511	1415.975	1.212952912	1.372418955		2	796.25	1.080621513
3	163.761	163761	670.2613	823.0368	823.0368	670.2613	1.22793424	1.382121455		2	796.5	1.084180482
3	164.265	164265	1178.698	1775.427	1775.427	1178.698	1.506261146	1.412533117		2	796.75	1.08251563
3	164.722	164722	1029.804	1405.51	1405.51	1029.804	1.364832531	1.421688572		2	797	1.079369006
3	164.984	164984	832.5612	1285.039	1285.039	832.5612	1.543476924	1.40493258		2	797.25	1.073711779
3	165.159	165159	739.1274	1109.476	1109.476	739.1274	1.501061928	1.371954156		2	797.5	1.064805002
3	165.572	165572	656.2197	868.4813	868.4813	656.2197	1.323461182	1.246623395		2	797.75	1.055774699
3	165.832	165832	821.8717	1039.457	1039.457	821.8717	1.264743633	1.202893892		2	798	1.047531365
3	166.084	166084	862.6172	1196.522	1196.522	862.6172	1.387083402	1.153733666		2	798.25	1.038535323
3	166.299	166299	951.3938	888.7744	888.7744	951.3938	0.934181408	1.12066584		2	798.5	1.030348361
3	166.543	166543	900.796	739.3004	739.3004	900.796	0.820719009	1.154618232		2	798.75	1.024576639
3	166.939	166939	1067.156	885.3791	885.3791	1067.156	0.829662299	1.297622126		2	799	1.018638257
3	167.446	167446	890.1888	1503.057	1503.057	890.1888	1.688469907	1.528630515		2	799.25	1.013428866
3	167.772	167772	1276.943	2120.126	2120.126	1276.943	1.660313734	1.635130336		2	799.5	1.00971063
3	167.961	167961	1455.363	2374.069	2374.069	1455.363	1.63125557	1.687590074		2	799.75	1.0078971
3	168.195	168195	2243.3	4098.636	4098.636	2243.3	1.827056568	1.763946996		2	800	1.006602318
3	168.363	168363	1532.924	3249.208	3249.208	1532.924	2.119614541	1.808129603		2	800.25	1.006301284
3	168.561	168561	6116.425	11506.83	11506.83	6116.425	1.881299942	1.82872049		2	800.5	1.007326585
3	168.899	168899	14563.7	24525.55	24525.55	14563.7	1.684019171	1.75969341		2	800.75	1.008351885
3	169.113	169113	2303.668	3734.903	3734.903	2303.668	1.621285272	1.666811219		2	801	1.009377186
3	169.521	169521	2321.697	3488.358	3488.358	2321.697	1.502503557	1.446807593		2	801.25	1.010402486
3	169.881	169881	1835.827	2591.512	2591.512	1835.827	1.411631924	1.27583692		2	801.5	1.011427787
3	170.136	170136	1402.01	1669.154	1669.154	1402.01	1.190543577	1.169855867		2	801.75	1.012453088
3	170.373	170373	1790.891	1622.939	1622.939	1790.891	0.906218748	1.069150625		2	802	1.013478388
3	170.552	170552	731.8528	602.4909	602.4909	731.8528	0.823240548	1.006499691		2	802.25	1.014353889
3	170.739	170739	955.5968	890.6997	890.6997	955.5968	0.932087362	0.955888703		2	802.5	1.014997046
3	171.208	171208	582.255	644.1153	644.1153	582.255	1.106242626	0.854640994		2	802.75	1.015780305
3	171.396	171396	886.1841	545.8292	545.8292	886.1841	0.615932062	0.822304956		2	803	1.016764481
3	171.7	171700	669.8176	622.0469	622.0469	669.8176	0.928681032	0.787895683		2	803.25	1.018078226
3	171.905	171905	934.7761	714.6304	714.6304	934.7761	0.764493658	0.772523556		2	803.5	1.019449137
3	172.136	172136	903.5083	716.1056	716.1056	903.5083	0.792583311	0.758004446		2	803.75	1.020754828
3	172.362	172362	602.5692	517.5867	517.5867	602.5692	0.858966406	0.747009736		2	804	1.021969595
3	172.597	172597	1443.638	749.4343	749.4343	1443.638	0.519128964	0.741253958		2	804.25	1.023221465
3	173.007	173007	846.2067	512.6322	512.6322	846.2067	0.605800214	0.739848933		2	804.5	1.024485494
3	173.212	173212	883.3744	609.2576	609.2576	883.3744	0.689693521	0.740835318		2	804.75	1.025775241
3	173.505	173505	1209.508	1441.911	1441.911	1209.508	1.192146724	0.750181403		2	805	1.027161893
3	173.691	173691	865.4692	567.0162	567.0162	865.4692	0.655154684	0.761855176		2	805.25	1.028570496
3	174.079	174079	1000.515	676.5235	676.5235	1000.515	0.67617527	0.789113349		2	805.5	1.0299791
3	174.596	174596	840.3104	674.8175	674.8175	840.3104	0.803057418	0.801286429		2	805.75	1.031387703
3	174.79	174790	756.6224	623.092	623.092	756.6224	0.823517781	0.789314172		2	806	1.032796306
3	174.994	174994	914.5587	793.0757	793.0757	914.5587	0.86716763	0.768297416		2	806.25	1.034204909
3	175.453	175453	805.0959	556.623	556.623	805.0959	0.691374779	0.725595087		2	806.5	1.035613512
3	175.642	175642	669.4765	487.3119	487.3119	669.4765	0.727899934	0.711646621		2	806.75	1.037022115
3	175.814	175814	808.7953	512.5115	512.5115	808.7953	0.633672698	0.699427602		2	807	1.038430718
3	176.17	176170	776.5531	453.6658	453.6658	776.5531	0.58420448	0.685509248		2	807.25	1.039839321
3	176.424	176424	838.5218	550.4204	550.4204	838.5218	0.656417519	0.676163619		2	807.5	1.041247924
3	176.758	176758	989.4073	723.521	723.521	989.4073	0.731267093	0.663961413		2	807.75	1.042633383
3	177.015	177015	905.2767	586.5921	586.5921	905.2767	0.647969952	0.654186469		2	808	1.043916205
3	177.284	177284	1016.654	559.2704	559.2704	1016.654	0.550108887	0.643988678		2	808.25	1.045199027
3	177.452	177452	1145.795	948.8603	948.8603	1145.795	0.828123966	0.6379757		2	808.5	1.04632647
3	178.665	178665	1089.344	676.4413	676.4413	1089.344	0.620962065	0.602452529		2	808.75	1.047418877
3	178.907	178907	1293.805	684.4436	684.4436	1293.805	0.529016042	0.596977018		2	809	1.048511284
3	179.08	179080	996.9818	489.6135	489.6135	996.9818	0.491095725	0.592353067		3	2	1.056285015
3	179.492	179492	916.8615	524.3878	524.3878	916.8615	0.571937855	0.578928349		3	2.25	1.052613043
3	179.713	179713	962.0053	683.7175	683.7175	962.0053	0.710721136	0.574168904		3	2.5	1.049155045
3	179.904	179904	898.8369	519.3418	519.3418	898.8369	0.577793146	0.573638526		3	2.75	1.045990162
3	180.106	180106	755.4981	464.5916	464.5916	755.4981	0.61494741	0.578422475		3	3	1.042919077
3	180.601	180601	907.8917	542.0384	542.0384	907.8917	0.5970298	0.605512348		3	3.25	1.040461145
3	180.915	180915	765.4594	414.2376	414.2376	765.4594	0.541162079	0.622911722		3	3.5	1.038453335
3	181.214	181214	827.4476	480.2331	480.2331	827.4476	0.580378866	0.639003527		3	3.75	1.036748741
3	181.586	181586	683.3717	410.0781	410.0781	683.3717	0.6000806	0.660534329		3	4	1.035175404
3	182.02	182020	993.4388	642.1935	642.1935	993.4388	0.646434889	0.692628064		3	4.25	1.034445046
3	182.217	182217	342.1265	310.9352	310.9352	342.1265	0.90883109	0.709939137		3	4.5	1.034691036
3	182.478	182478	770.4428	575.4922	575.4922	770.4428	0.746962915	0.730319153		3	4.75	1.036247444
3	182.782	182782	449.4012	351.129	351.129	449.4012	0.781326352	0.744011607		3	5	1.039842962
3	183.115	183115	858.1613	540.2521	540.2521	858.1613	0.6295461	0.739825802		3	5.25	1.043438479
3	183.445	183445	1021.939	804.4677	804.4677	1021.939	0.787197377	0.721399054		3	5.5	1.048807932
3	183.756	183756	806.8833	486.041	486.041	806.8833	0.602368397	0.699584599		3	5.75	1.057799558
3	184.056	184056	826.6589	652.7275	652.7275	826.6589	0.789597136	0.682056607		3	6	1.066791184
3	184.43	184430	739.4215	480.2065	480.2065	739.4215	0.649435403	0.663422673		3	6.25	1.081539506
3	184.603	184603	610.8816	391.9603	391.9603	610.8816	0.641630555	0.654381291		3	6.5	1.098026831
3	184.812	184812	691.1443	449.0561	449.0561	691.1443	0.649728429	0.64415398		3	6.75	1.114514156
3	185.128	185128	955.3197	566.679	566.679	955.3197	0.593182575	0.632153271		3	7	1.131001481
3	185.354	185354	956.9976	704.3458	704.3458	956.9976	0.735995367	0.619953539		3	7.25	1.147488805
3	185.573	185573	835.2763	407.7114	407.7114	835.2763	0.488115609	0.605890946		3	7.5	1.16397613
3	185.761	185761	1012.405	734.7225	734.7225	1012.405	0.725719944	0.601833022		3	7.75	1.180463455
3	186.085	186085	1039.874	535.9858	535.9858	1039.874	0.515433408	0.621639425		3	8	1.19695078
3	186.248	186248	1135.333	781.9369	781.9369	1135.333	0.688729122	0.632381622		3	8.25	1.213438104
3	186.411	186411	838.524	445.2092	445.2092	838.524	0.530943897	0.642376906		3	8.5	1.229925429
3	186.609	186609	638.4959	454.2063	454.2063	638.4959	0.711369172	0.659449454		3	8.75	1.235392984
3	186.918	186918	686.2837	399.6513	399.6513	686.2837	0.582341239	0.688128203		3	9	1.238309164
[truncated: 3,802,335 more chars]
