# Supplementary material for: The effects of manipulating levels of replication initiation factors on origin firing efficiency in yeast
Source: PLoS Genet. 2019 Oct 4;15(10):e1008430. doi: 10.1371/journal.pgen.1008430 (PMC6795477; doi:10.1371/journal.pgen.1008430)
Supplement: S3 Data — Zip archive. (ZIP) [file pgen.1008430.s021.zip › Lynch_S3_Data_SLD2-AID/SLD2-AID_noaux_t30.txt]

Chr	Coord_kb	Coord_bp	gProcessedSignal	rProcessedSignal	Sphase	G1	ssDNAraw	ssDNA_loess		Chr	Coord_kb	ssDNA_scaled
1	0.048	48	8676.656	24097.37	24097.37	8676.656	2.777264651	2.569607243		1	1	1.176236145
1	0.193	193	9922.757	23474.66	23474.66	9922.757	2.365739683	2.468616662		1	1.25	1.155503601
1	0.766	766	3622.263	6929.786	6929.786	3622.263	1.913109567	2.103171018		1	1.5	1.134771057
1	1.516	1516	7018.272	10984.31	10984.31	7018.272	1.56510178	1.704768084		1	1.75	1.118677847
1	2.287	2287	4954.752	6921.607	6921.607	4954.752	1.39696336	1.39312342		1	2	1.102901856
1	2.834	2834	2663.158	3747.664	3747.664	2663.158	1.407225557	1.221697295		1	2.25	1.087125865
1	2.997	2997	1634.807	2073.513	2073.513	1634.807	1.26835339	1.176180181		1	2.5	1.074369749
1	3.194	3194	1500.22	1515.579	1515.579	1500.22	1.010237832	1.118142944		1	2.75	1.062138213
1	3.505	3505	1141.629	1138.529	1138.529	1141.629	0.997284582	1.02150097		1	3	1.050784424
1	3.736	3736	882.3088	932.8408	932.8408	882.3088	1.057272465	0.959898347		1	3.25	1.039145061
1	3.891	3891	929.4728	872.3643	872.3643	929.4728	0.938558181	0.927011059		1	3.5	1.02701685
1	4.075	4075	763.6284	635.3255	635.3255	763.6284	0.831982545	0.893774081		1	3.75	1.016693303
1	4.229	4229	762.796	645.001	645.001	762.796	0.845574701	0.869753313		1	4	1.008948925
1	4.372	4372	818.5276	610.3405	610.3405	818.5276	0.745656591	0.855178675		1	4.25	1.002749693
1	4.58	4580	713.5512	561.9524	561.9524	713.5512	0.787543206	0.849689615		1	4.5	1.000281135
1	4.857	4857	710.6173	627.1477	627.1477	710.6173	0.882539308	0.847464665		1	4.75	0.999738366
1	5.169	5169	917.6471	850.4407	850.4407	917.6471	0.92676226	0.853737048		1	5	1.000053003
1	5.349	5349	986.8032	851.309	851.309	986.8032	0.862693798	0.863048265		1	5.25	1.001237558
1	5.626	5626	861.1721	838.0948	838.0948	861.1721	0.973202453	0.862980099		1	5.5	1.00203126
1	5.763	5763	881.604	748.7434	748.7434	881.604	0.849296736	0.848460924		1	5.75	0.999974811
1	5.987	5987	873.3989	678.6988	678.6988	873.3989	0.77707769	0.812837388		1	6	0.993963893
1	6.146	6146	1016.504	858.0774	858.0774	1016.504	0.844145621	0.794475533		1	6.25	0.989980865
1	6.32	6320	1377.645	1013.271	1013.271	1377.645	0.735509511	0.779999302		1	6.5	0.986721797
1	6.75	6750	795.1368	502.8414	502.8414	795.1368	0.632396086	0.744041799		1	6.75	0.983458081
1	6.973	6973	696.7072	483.5047	483.5047	696.7072	0.693985508	0.743852129		1	7	0.984041259
1	7.162	7162	623.3858	401.0297	401.0297	623.3858	0.643309007	0.77132841		1	7.25	0.991300657
1	7.322	7322	671.4086	546.6248	546.6248	671.4086	0.814146259	0.813052975		1	7.5	1.000545082
1	7.748	7748	1068.195	935.2113	935.2113	1068.195	0.875506158	0.909832788		1	7.75	1.009356544
1	8.117	8117	1240.895	1654.804	1654.804	1240.895	1.333556828	0.928274609		1	8	1.011307147
1	8.298	8298	764.0441	736.0077	736.0077	764.0441	0.963305259	0.929041889		1	8.25	1.012308048
1	8.471	8471	949.881	930.3743	930.3743	949.881	0.979464059	0.924053586		1	8.5	1.010877218
1	8.646	8646	956.5828	730.1445	730.1445	956.5828	0.763284161	0.897620955		1	8.75	1.00301607
1	8.845	8845	859.7768	622.2116	622.2116	859.7768	0.723689683	0.843466712		1	9	0.993576812
1	9.065	9065	835.0536	618.3464	618.3464	835.0536	0.740487078	0.794342801		1	9.25	0.986771203
1	9.25	9250	1108.653	840.2777	840.2777	1108.653	0.757926691	0.765263788		1	9.5	0.981149217
1	9.438	9438	831.9949	663.3475	663.3475	831.9949	0.797297556	0.735213979		1	9.75	0.979460162
1	9.582	9582	771.1727	603.6372	603.6372	771.1727	0.782752294	0.721368005		1	10	0.980778271
1	9.737	9737	835.9244	606.7216	606.7216	835.9244	0.725809176	0.718009346		1	10.25	0.983145663
1	9.989	9989	544.4129	323.7659	323.7659	544.4129	0.594706518	0.726229256		1	10.5	0.987423946
1	10.241	10241	821.8947	577.0177	577.0177	821.8947	0.70205794	0.741055955		1	10.75	0.993736549
1	10.499	10499	836.329	761.2203	761.2203	836.329	0.9101924	0.769283151		1	11	0.998580448
1	10.771	10771	901.0912	827.9943	827.9943	901.0912	0.918879576	0.813276402		1	11.25	1.00201853
1	11.079	11079	1349.14	1160.38	1160.38	1349.14	0.860088649	0.850439152		1	11.5	1.004957199
1	11.227	11227	1275.443	1085.208	1085.208	1275.443	0.850847901	0.861075323		1	11.75	1.006260794
1	11.364	11364	861.0202	703.1635	703.1635	861.0202	0.816663186	0.872120167		1	12	1.006606614
1	11.599	11599	922.7947	879.355	879.355	922.7947	0.952925932	0.888765175		1	12.25	1.006952435
1	13.246	13246	7935.918	7015.313	7015.313	7935.918	0.883995147	0.903358456		1	12.5	1.007298255
1	14.005	14005	2629.789	2794.519	2794.519	2629.789	1.062640006	0.885088882		1	12.75	1.007644076
1	14.275	14275	3099.411	3093.581	3093.581	3099.411	0.998118997	0.879225263		1	13	1.007989896
1	14.632	14632	1513.391	1155.625	1155.625	1513.391	0.763599757	0.870972016		1	13.25	1.008315152
1	15.417	15417	1586.565	1166.215	1166.215	1586.565	0.735056553	0.850335737		1	13.5	1.007375693
1	16.138	16138	1352.165	991.4483	991.4483	1352.165	0.733230264	0.841696833		1	13.75	1.006436234
1	16.454	16454	1101.936	776.7307	776.7307	1101.936	0.704878232	0.844329872		1	14	1.005496774
1	16.825	16825	1737.11	1332.458	1332.458	1737.11	0.767054476	0.849979623		1	14.25	1.004647333
1	17.254	17254	2734.977	3648.009	3648.009	2734.977	1.333835349	0.854420438		1	14.5	1.003750508
1	17.518	17518	2433.742	1715.56	1715.56	2433.742	0.704906272	0.856294381		1	14.75	1.002789818
1	17.759	17759	2229.4	1885.618	1885.618	2229.4	0.845796178	0.859183553		1	15	1.001763805
1	18.506	18506	1848.192	1703.915	1703.915	1848.192	0.921936141	0.863036871		1	15.25	1.000737791
1	19.765	19765	2303.8	2086.119	2086.119	2303.8	0.905512197	0.835542658		1	15.5	0.999897157
1	21.406	21406	2059.528	1756.823	1756.823	2059.528	0.853022149	0.784096224		1	15.75	0.999429513
1	22.502	22502	1862.601	1284.071	1284.071	1862.601	0.689396709	0.765897838		1	16	0.99896187
1	22.516	22516	1421.88	1006.66	1006.66	1421.88	0.70797817	0.765843704		1	16.25	0.998849424
1	23.206	23206	2104.076	1641.738	1641.738	2104.076	0.780265542	0.773132462		1	16.5	0.999224156
1	25.415	25415	6726.034	5589.825	5589.825	6726.034	0.831072962	0.854247274		1	16.75	0.999818512
1	27.166	27166	2051.672	2080.743	2080.743	2051.672	1.014169419	0.906065982		1	17	1.000279629
1	27.452	27452	3565.136	3406.942	3406.942	3565.136	0.955627499	0.91149964		1	17.25	1.000683643
1	27.615	27615	1919.335	1834.655	1834.655	1919.335	0.955880552	0.913887349		1	17.5	1.000962716
1	27.935	27935	988.9175	732.2484	732.2484	988.9175	0.740454487	0.915203341		1	17.75	1.001416868
1	28.19	28190	1021.491	839.5733	839.5733	1021.491	0.82190964	0.913752702		1	18	1.001627793
1	28.525	28525	863.312	708.0023	708.0023	863.312	0.820100149	0.911755336		1	18.25	1.001829122
1	28.686	28686	817.7639	724.9166	724.9166	817.7639	0.886461973	0.913415158		1	18.5	1.002030451
1	28.855	28855	1256.279	1498.464	1498.464	1256.279	1.192779629	0.917942097		1	18.75	1.00120341
1	29.094	29094	1257.198	1191.397	1191.397	1257.198	0.947660591	0.924214264		1	19	1.000351082
1	29.351	29351	557.3118	604.5029	604.5029	557.3118	1.084676298	0.926663179		1	19.25	0.999498754
1	29.675	29675	826.2872	653.9091	653.9091	826.2872	0.791382343	0.927732444		1	19.5	0.998646425
1	29.826	29826	876.4548	619.8881	619.8881	876.4548	0.70726762	0.929169329		1	19.75	0.997794097
1	30.166	30166	796.2811	768.9095	768.9095	796.2811	0.965625707	0.912956009		1	20	0.996592777
1	30.377	30377	729.7153	802.7403	802.7403	729.7153	1.100073275	0.899984577		1	20.25	0.995369181
1	30.638	30638	695.4452	634.755	634.755	695.4452	0.912731873	0.909156865		1	20.5	0.994145585
1	30.873	30873	939.7666	858.1642	858.1642	939.7666	0.913167376	0.960787843		1	20.75	0.992921989
1	31.019	31019	914.7995	824.5377	824.5377	914.7995	0.901331603	1.00266253		1	21	0.991698393
1	31.18	31180	1108.96	1055.248	1055.248	1108.96	0.951565431	1.041121023		1	21.25	0.990474797
1	31.327	31327	1071.325	1110.171	1110.171	1071.325	1.036259772	1.076870527		1	21.5	0.989467604
1	31.533	31533	893.9256	922.9364	922.9364	893.9256	1.03245326	1.14200227		1	21.75	0.988819546
1	31.804	31804	958.8132	1265.911	1265.911	958.8132	1.3202895	1.208748584		1	22	0.988171489
1	32.163	32163	982.6945	1455.405	1455.405	982.6945	1.481035052	1.237751961		1	22.25	0.987523431
1	32.394	32394	847.4856	1178.148	1178.148	847.4856	1.390168753	1.243988528		1	22.5	0.986875373
1	32.706	32706	1033.899	1372.325	1372.325	1033.899	1.327329846	1.25132411		1	22.75	0.987247635
1	32.929	32929	1124.133	1152.111	1152.111	1124.133	1.024888514	1.248191847		1	23	0.987659918
1	33.096	33096	1054.806	1203.012	1203.012	1054.806	1.140505458	1.237534611		1	23.25	0.988251876
1	33.252	33252	927.8596	943.4328	943.4328	927.8596	1.016784005	1.228429304		1	23.5	0.98968504
1	33.457	33457	870.2407	926.2223	926.2223	870.2407	1.064328869	1.218700003		1	23.75	0.991118204
1	33.809	33809	1424.543	2293.885	2293.885	1424.543	1.610260273	1.200312011		1	24	0.992551367
1	33.986	33986	718.8858	998.012	998.012	718.8858	1.388276135	1.192248157		1	24.25	0.993984531
1	34.34	34340	1028.342	1179.01	1179.01	1028.342	1.146515459	1.180575577		1	24.5	0.995417695
1	34.527	34527	907.6579	952.0194	952.0194	907.6579	1.048874692	1.174574467		1	24.75	0.996850858
1	34.736	34736	1640.959	1706.316	1706.316	1640.959	1.039828539	1.16571151		1	25	0.998284022
1	34.992	34992	1641.006	1943.137	1943.137	1641.006	1.184113282	1.143628227		1	25.25	0.999717185
1	35.156	35156	1089.439	1029.082	1029.082	1089.439	0.944598091	1.12512928		1	25.5	1.001055782
1	35.305	35305	986.6922	1014.361	1014.361	986.6922	1.028041977	1.110110457		1	25.75	1.002210808
1	35.595	35595	1351.709	1982.344	1982.344	1351.709	1.466546424	1.091705418		1	26	1.003365834
1	35.779	35779	1212.367	1338.576	1338.576	1212.367	1.104101316	1.082513761		1	26.25	1.00452086
1	35.924	35924	887.3707	884.8107	884.8107	887.3707	0.997115073	1.073401011		1	26.5	1.005675886
1	36.219	36219	717.7697	823.2735	823.2735	717.7697	1.146988372	1.040500863		1	26.75	1.006830912
1	36.657	36657	739.2579	635.4333	635.4333	739.2579	0.859555644	0.979766022		1	27	1.007985938
1	37.056	37056	837.6844	752.4425	752.4425	837.6844	0.898241032	0.959032533		1	27.25	1.009002023
1	37.207	37207	526.8611	408.789	408.789	526.8611	0.775895203	0.976598208		1	27.5	1.009710935
1	37.408	37408	883.6399	845.6445	845.6445	883.6399	0.957001263	1.018854778		1	27.75	1.010060601
1	37.568	37568	815.7474	863.9092	863.9092	815.7474	1.05904009	1.042752841		1	28	1.010121649
1	37.857	37857	775.3533	993.9237	993.9237	775.3533	1.281897814	1.084405121		1	28.25	1.009897057
1	38.03	38030	1033.479	1105.456	1105.456	1033.479	1.069645344	1.11521082		1	28.5	1.009664353
1	38.277	38277	836.3693	1042.885	1042.885	836.3693	1.246919274	1.139478077		1	28.75	1.010167849
1	38.497	38497	832.0302	1161.788	1161.788	832.0302	1.396329124	1.125550396		1	29	1.011201016
1	38.703	38703	947.8959	1076.901	1076.901	947.8959	1.136096274	1.096890821		1	29.25	1.011818207
1	38.846	38846	1202.362	1113.738	1113.738	1202.362	0.926291749	1.079295524		1	29.5	1.012045224
1	39.096	39096	836.7979	759.6912	759.6912	836.7979	0.907855051	1.030455609		1	29.75	1.012246806
1	39.409	39409	995.5002	860.7446	860.7446	995.5002	0.864635286	0.948117899		1	30	1.011064341
1	39.58	39580	593.91	535.6556	535.6556	593.91	0.901913758	0.922744656		1	30.25	1.009022341
1	39.844	39844	702.9578	558.2797	558.2797	702.9578	0.79418665	0.922074558		1	30.5	1.008478291
1	40.035	40035	847.0967	939.836	939.836	847.0967	1.109479	0.931232926		1	30.75	1.013077013
1	40.193	40193	857.3881	798.7232	798.7232	857.3881	0.931577194	0.934865473		1	31	1.022982525
1	40.358	40358	703.5542	623.4222	623.4222	703.5542	0.886104013	0.939395044		1	31.25	1.032494994
1	40.717	40717	798.8708	836.3998	836.3998	798.8708	1.046977559	0.968649716		1	31.5	1.04395775
1	41.031	41031	857.9589	905.7324	905.7324	857.9589	1.055682737	0.984980043		1	31.75	1.053930535
1	41.229	41229	601.7803	615.3938	615.3938	601.7803	1.022622043	0.97930759		1	32	1.058478972
1	41.603	41603	767.9734	699.4263	699.4263	767.9734	0.910742872	0.952808041		1	32.25	1.060901524
1	41.85	41850	653.1487	521.5595	521.5595	653.1487	0.798531024	0.940892157		1	32.5	1.061897545
1	42.18	42180	1329.469	1212.298	1212.298	1329.469	0.911866317	0.922800901		1	32.75	1.062557194
1	42.332	42332	1219.269	1328.94	1328.94	1219.269	1.089948157	0.914828202		1	33	1.061457322
1	42.507	42507	1020.16	977.5619	977.5619	1020.16	0.958243707	0.914873393		1	33.25	1.059097625
1	42.678	42678	1272.236	1089.845	1089.845	1272.236	0.856637448	0.927792149		1	33.5	1.057209807
1	42.864	42864	1036.422	933.1657	933.1657	1036.422	0.900372339	0.949897862		1	33.75	1.055170968
1	43.055	43055	936.8288	833.3924	833.3924	936.8288	0.889588791	0.973103326		1	34	1.053358826
1	43.205	43205	1105.221	1206.264	1206.264	1105.221	1.091423344	0.995497626		1	34.25	1.052071896
1	43.356	43356	914.1559	833.8603	833.8603	914.1559	0.912164216	1.025780285		1	34.5	1.050806994
1	43.707	43707	864.025	947.6816	947.6816	864.025	1.096821967	1.085631787		1	34.75	1.049099522
1	43.934	43934	910.1575	995.2333	995.2333	910.1575	1.093473712	1.106853613		1	35	1.045699598
1	44.103	44103	1256.043	1621.979	1621.979	1256.043	1.291340344	1.121384093		1	35.25	1.041473262
1	44.488	44488	853.0463	954.7404	954.7404	853.0463	1.119212873	1.13106667		1	35.5	1.038675691
1	44.697	44697	1021.272	1278.008	1278.008	1021.272	1.251388465	1.102202342		1	35.75	1.03652561
1	44.941	44941	1124.897	1169.406	1169.406	1124.897	1.039567178	1.051675762		1	36	1.033553539
1	45.092	45092	1403.9	1374.29	1374.29	1403.9	0.978908754	1.035814023		1	36.25	1.029069416
1	45.244	45244	1285.009	1224.958	1224.958	1285.009	0.953268032	1.034825268		1	36.5	1.02365745
1	45.5	45500	1674.271	1592.185	1592.185	1674.271	0.950972095	1.040416244		1	36.75	1.019504279
1	45.768	45768	1485.801	1234.622	1234.622	1485.801	0.830947078	1.043116768		1	37	1.017476172
1	46.151	46151	855.1925	916.0698	916.0698	855.1925	1.071185493	1.053146131		1	37.25	1.021175479
1	46.392	46392	1158.816	1687.151	1687.151	1158.816	1.455926566	1.064439224		1	37.5	1.028506439
1	46.537	46537	812.2333	988.7178	988.7178	812.2333	1.217283015	1.067949488		1	37.75	1.034187165
1	46.773	46773	808.6101	744.9561	744.9561	808.6101	0.921279737	1.060208964		1	38	1.040570041
1	47.067	47067	862.11	820.9223	820.9223	862.11	0.952224542	1.040197406		1	38.25	1.044778434
1	47.274	47274	915.8704	853.0399	853.0399	915.8704	0.931398045	1.035163188		1	38.5	1.042953053
1	47.567	47567	814.0908	803.4155	803.4155	814.0908	0.986886844	1.062120344		1	38.75	1.037641116
1	47.751	47751	764.9101	768.8435	768.8435	764.9101	1.005142304	1.084295117		1	39	1.031100169
1	47.912	47912	1169.473	1117.932	1117.932	1169.473	0.955928012	1.092036474		1	39.25	1.021847757
1	48.146	48146	1473.982	2000.114	2000.114	1473.982	1.356946014	1.104790196		1	39.5	1.013209902
1	48.337	48337	2379.511	2839.428	2839.428	2379.511	1.193282149	1.120790073		1	39.75	1.011289342
1	48.508	48508	1729.877	2025.821	2025.821	1729.877	1.171078059	1.121722282		1	40	1.012419872
1	48.71	48710	1362.846	1513.406	1513.406	1362.846	1.110474698	1.099395469		1	40.25	1.013493264
1	48.93	48930	1042.949	1338.827	1338.827	1042.949	1.283693642	1.060662316		1	40.5	1.015762632
1	49.205	49205	754.3398	677.6566	677.6566	754.3398	0.898343956	1.011136169		1	40.75	1.018791221
1	49.446	49446	820.453	666.7127	666.7127	820.453	0.812615348	0.951657412		1	41	1.020821037
1	49.594	49594	824.3918	642.9608	642.9608	824.3918	0.779921392	0.901522014		1	41.25	1.019954872
1	50.13	50130	817.8788	751.0313	751.0313	817.8788	0.91826723	0.764346234		1	41.5	1.01718947
1	50.476	50476	685.6089	456.8503	456.8503	685.6089	0.666342429	0.793507242		1	41.75	1.014942996
1	50.673	50673	572.3326	380.727	380.727	572.3326	0.665219839	0.831927091		1	42	1.012906048
1	51.019	51019	978.0682	810.2644	810.2644	978.0682	0.828433436	0.881673935		1	42.25	1.010792281
1	51.176	51176	973.375	979.2088	979.2088	973.375	1.005993374	0.893670411		1	42.5	1.010127583
1	51.371	51371	1129.854	1180.06	1180.06	1129.854	1.04443583	0.914701396		1	42.75	1.013480613
1	51.554	51554	1155.351	1293.085	1293.085	1155.351	1.119213988	0.931031969		1	43	1.018175364
1	51.691	51691	969.385	799.5251	799.5251	969.385	0.824775605	0.936713538		1	43.25	1.024123614
1	51.988	51988	922.3662	938.5908	938.5908	922.3662	1.017590194	0.938776607		1	43.5	1.031275741
1	52.215	52215	817.5671	752.6192	752.6192	817.5671	0.920559548	0.944037578		1	43.75	1.037413814
1	52.376	52376	866.3789	819.6306	819.6306	866.3789	0.946041738	0.952025278		1	44	1.040985227
1	52.618	52618	762.5464	514.3048	514.3048	762.5464	0.674457056	0.964357359		1	44.25	1.042944944
1	53.092	53092	770.1226	812.1789	812.1789	770.1226	1.054609876	0.994326401		1	44.5	1.043620668
1	53.254	53254	1176.087	1180.093	1180.093	1176.087	1.003406211	1.018540524		1	44.75	1.037659781
1	53.553	53553	960.8708	1080.332	1080.332	960.8708	1.124325976	1.080715054		1	45	1.030517538
1	53.7	53700	1038.63	1308.655	1308.655	1038.63	1.259981899	1.091715817		1	45.25	1.028874898
1	53.873	53873	1095.267	1169.749	1169.749	1095.267	1.06800351	1.085354625		1	45.5	1.02972729
1	54.057	54057	866.6241	712.9007	712.9007	866.6241	0.822618134	1.071756704		1	45.75	1.030120572
1	54.223	54223	1067.468	1396.251	1396.251	1067.468	1.308002675	1.055355287		1	46	1.031097337
1	54.427	54427	959.0266	998.5776	998.5776	959.0266	1.041240775	1.015196613		1	46.25	1.032438886
1	54.573	54573	913.5143	939.5077	939.5077	913.5143	1.028454289	0.971393789		1	46.5	1.03388587
1	55.016	55016	740.1507	505.2842	505.2842	740.1507	0.68267746	0.847829375		1	46.75	1.032935048
1	55.267	55267	672.7151	501.8066	501.8066	672.7151	0.745942227	0.804012806		1	47	1.030405092
1	55.755	55755	663.0213	434.291	434.291	663.0213	0.655018172	0.727112528		1	47.25	1.028998318
1	55.953	55953	591.0776	455.7663	455.7663	591.0776	0.771076928	0.716902065		1	47.5	1.032153328
1	56.231	56231	491.8607	347.093	347.093	491.8607	0.705673375	0.736826773		1	47.75	1.036558731
1	56.374	56374	600.7475	428.0044	428.0044	600.7475	0.712453069	0.756360659		1	48	1.038534887
1	56.581	56581	663.9661	555.8928	555.8928	663.9661	0.837230696	0.783877716		1	48.25	1.041137275
1	56.986	56986	703.1932	616.3888	616.3888	703.1932	0.876556827	0.849808062		1	48.5	1.042413769
1	57.14	57140	645.3772	631.9318	631.9318	645.3772	0.979166602	0.880713482		1	48.75	1.037835533
1	57.442	57442	574.5265	478.6384	478.6384	574.5265	0.833100649	0.938308543		1	49	1.030919936
1	57.667	57667	427.8445	409.6093	409.6093	427.8445	0.957378908	0.982138869		1	49.25	1.023422322
1	57.816	57816	749.6524	737.2735	737.2735	749.6524	0.983487147	1.014172524		1	49.5	1.013014691
1	58.076	58076	1162.464	1406.921	1406.921	1162.464	1.210292104	1.065485069		1	49.75	1.001810606
1	58.458	58458	1379.298	1563.963	1563.963	1379.298	1.133883323	1.132591548		1	50	0.991822021
1	58.656	58656	1037.076	1022.076	1022.076	1037.076	0.985536258	1.165583588		1	50.25	0.988206872
1	58.904	58904	765.3812	943.5393	943.5393	765.3812	1.232770416	1.200316973		1	50.5	0.991911219
1	59.254	59254	963.2399	1423.888	1423.888	963.2399	1.478227802	1.22500943		1	50.75	0.998906853
1	59.569	59569	511.2712	640.2829	640.2829	511.2712	1.25233516	1.233030771		1	51	1.004518377
1	59.949	59949	827.8109	960.1009	960.1009	827.8109	1.159807028	1.254592394		1	51.25	1.008063683
1	60.185	60185	786.5184	859.0965	859.0965	786.5184	1.092277689	1.287025688		1	51.5	1.011898193
1	60.339	60339	1111.489	1457.773	1457.773	1111.489	1.311549642	1.311821074		1	51.75	1.013601475
1	60.527	60527	921.9456	1313.667	1313.667	921.9456	1.42488559	1.337575323		1	52	1.013902992
1	60.674	60674	885.1553	1280.655	1280.655	885.1553	1.446813909	1.363112217		1	52.25	1.014951994
1	61.077	61077	740.9127	876.6019	876.6019	740.9127	1.183137905	1.469348445		1	52.5	1.016914415
1	61.276	61276	1212.807	1680.061	1680.061	1212.807	1.385266576	1.496501496		1	52.75	1.0191561
1	61.51	61510	1036.584	1673.996	1673.996	1036.584	1.614915916	1.493985929		1	53	1.021623763
1	61.755	61755	909.9141	1783.623	1783.623	909.9141	1.96021031	1.472956273		1	53.25	1.02621877
1	61.996	61996	959.5049	1364.664	1364.664	959.5049	1.4222585	1.440344957		1	53.5	1.03429808
1	62.223	62223	1322.475	1905.723	1905.723	1322.475	1.441027619	1.387312153		1	53.75	1.037449025
1	62.38	62380	964.9395	1276.325	1276.325	964.9395	1.322699506	1.339247403		1	54	1.03527771
1	62.566	62566	934.6901	941.9652	941.9652	934.6901	1.007783435	1.286875724		1	54.25	1.031229752
1	62.719	62719	1089.044	1145.976	1145.976	1089.044	1.052277043	1.236823741		1	54.5	1.022370875
1	62.995	62995	754.1738	836.23	836.23	754.1738	1.108802772	1.117186686		1	54.75	1.01124417
1	63.171	63171	975.5588	1221.295	1221.295	975.5588	1.251892761	1.057938556		1	55	1.000357852
1	63.564	63564	887.2971	1023.412	1023.412	887.2971	1.153403973	0.993394541		1	55.25	0.993283901
1	63.886	63886	785.7606	715.2211	715.2211	785.7606	0.910227746	0.966361733		1	55.5	0.987088478
1	64.022	64022	546.229	493.5616	493.5616	546.229	0.90358	0.956314063		1	55.75	0.980938134
1	64.205	64205	626.6381	478.9464	478.9464	626.6381	0.764311011	0.943035663		1	56	0.979746988
1	64.405	64405	693.0388	604.9798	604.9798	693.0388	0.87293785	0.931795337		1	56.25	0.982736879
1	64.651	64651	825.8422	856.4652	856.4652	825.8422	1.037080934	0.925489539		1	56.5	0.98799616
1	64.813	64813	724.4002	743.2041	743.2041	724.4002	1.025957889	0.933190426		1	56.75	0.993972212
1	64.975	64975	777.6175	781.3222	781.3222	777.6175	1.004764167	0.951405546		1	57	1.00040866
1	65.252	65252	811.2581	695.6889	695.6889	811.2581	0.857543241	0.979964219		1	57.25	1.008069992
1	65.447	65447	1029.363	1002.923	1002.923	1029.363	0.974314212	0.988022365		1	57.5	1.01555039
1	65.797	65797	1164.641	1224.335	1224.335	1164.641	1.05125528	0.999425193		1	57.75	1.023414975
1	65.99	65990	1355.226	1574.578	1574.578	1355.226	1.161856399	1.009794774		1	58	1.031299357
1	66.305	66305	1016.104	1006.484	1006.484	1016.104	0.990532465	1.045164525		1	58.25	1.038412983
1	66.506	66506	686.8539	618.2844	618.2844	686.8539	0.900168726	1.072448917		1	58.5	1.045210017
1	66.742	66742	783.7087	830.9515	830.9515	783.7087	1.060281071	1.095378704		1	58.75	1.051323387
1	66.901	66901	711.2234	807.1331	807.1331	711.2234	1.134851722	1.094652985		1	59	1.055747926
1	67.134	67134	948.0792	1036.907	1036.907	948.0792	1.093692384	1.078503876		1	59.25	1.058501442
1	67.325	67325	1053.701	1370.309	1370.309	1053.701	1.300472335	1.079374388		1	59.5	1.059523463
1	67.605	67605	1307.764	1578.047	1578.047	1307.764	1.206675669	1.102432143		1	59.75	1.061401117
1	67.816	67816	1285.242	1425.997	1425.997	1285.242	1.10951634	1.1280986		1	60	1.064258124
1	68.025	68025	1628.637	1555.982	1555.982	1628.637	0.955389077	1.171735321		1	60.25	1.069861176
1	68.291	68291	2335.211	2378.268	2378.268	2335.211	1.018438163	1.312254704		1	60.5	1.075541554
1	68.461	68461	770.0346	851.0725	851.0725	770.0346	1.105239297	1.427188414		1	60.75	1.083233501
1	68.67	68670	1827.513	2575.885	2575.885	1827.513	1.409502969	1.520474301		1	61	1.093522163
1	68.863	68863	1355.219	2287.345	2287.345	1355.219	1.687804702	1.561748624		1	61.25	1.100376287
1	69.042	69042	1783.97	3934.023	3934.023	1783.97	2.205206926	1.589264595		1	61.5	1.100554194
1	69.198	69198	1434.487	2588.367	2588.367	1434.487	1.804385122	1.588856102		1	61.75	1.097321318
1	69.346	69346	1354.265	2695.424	2695.424	1354.265	1.990322426	1.550045878		1	62	1.09201723
1	69.515	69515	1251	1651.724	1651.724	1251	1.320322942	1.470861769		1	62.25	1.082593325
1	69.682	69682	1381.483	1426.739	1426.739	1381.483	1.032758999	1.390998773		1	62.5	1.071105111
1	69.987	69987	2407.725	2166.551	2166.551	2407.725	0.899833245	1.175428735		1	62.75	1.058292091
1	70.223	70223	1907.338	1463.944	1463.944	1907.338	0.767532551	0.974104592		1	63	1.041449717
1	70.409	70409	920.8755	781.3341	781.3341	920.8755	0.848468767	0.868011019		1	63.25	1.030437283
1	70.564	70564	1114.438	1143.817	1143.817	1114.438	1.026362166	0.830825078		1	63.5	1.024027331
1	70.747	70747	1074.325	922.4798	922.4798	1074.325	0.858659903	0.816741383		1	63.75	1.019948575
1	71.002	71002	782.9944	657.7622	657.7622	782.9944	0.840059903	0.813469773		1	64	1.016851222
1	71.286	71286	1548.962	1433.607	1433.607	1548.962	0.925527547	0.831343936		1	64.25	1.014129654
1	71.466	71466	1063.211	907.9366	907.9366	1063.211	0.853957117	0.857957084		1	64.5	1.012389504
1	71.618	71618	1490.163	1119.133	1119.133	1490.163	0.751013815	0.877945372		1	64.75	1.012519935
1	71.774	71774	766.2497	566.9133	566.9133	766.2497	0.739854515	0.90651202		1	65	1.016233563
1	71.925	71925	659.6787	551.2531	551.2531	659.6787	0.835638774	0.945509246		1	65.25	1.020257485
1	72.146	72146	667.6889	744.0555	744.0555	667.6889	1.114374524	0.98649988		1	65.5	1.021817263
1	72.479	72479	657.5691	726.971	726.971	657.5691	1.105543128	1.008679941		1	65.75	1.02308882
1	72.66	72660	698.7517	796.104	796.104	698.7517	1.139323167	1.015789686		1	66	1.025122042
1	72.86	72860	737.0802	963.5988	963.5988	737.0802	1.307318797	1.016211122		1	66.25	1.029504449
1	73.253	73253	545.1929	430.2624	430.2624	545.1929	0.789192963	0.955427044		1	66.5	1.034600996
1	73.432	73432	477.9595	339.7353	339.7353	477.9595	0.71080353	0.915710592		1	66.75	1.038302186
1	73.659	73659	664.1084	526.7014	526.7014	664.1084	0.793095525	0.882797991		1	67	1.037123368
1	73.812	73812	628.6804	556.3363	556.3363	628.6804	0.884927063	0.87508267		1	67.25	1.035755969
1	73.997	73997	643.2299	561.7481	561.7481	643.2299	0.873323986	0.87158576		1	67.5	1.038059157
1	74.179	74179	732.2043	752.9657	752.9657	732.2043	1.028354655	0.873096919		1	67.75	1.042162663
1	74.322	74322	685.3182	620.9035	620.9035	685.3182	0.906007603	0.88502601		1	68	1.049413597
1	74.602	74602	597.8562	591.6347	591.6347	597.8562	0.989593651	0.934655049		1	68.25	1.068784657
1	74.745	74745	644.002	609.3814	609.3814	644.002	0.946241471	0.955099836		1	68.5	1.092826757
1	74.931	74931	1023.807	934.1969	934.1969	1023.807	0.91247364	0.973716559		1	68.75	1.107343646
1	75.15	75150	557.1128	476.282	476.282	557.1128	0.85491125	0.995158003		1	69	1.114404135
1	75.399	75399	1021.891	1151.313	1151.313	1021.891	1.126649515	1.016809221		1	69.25	1.113219476
1	75.677	75677	817.2844	835.5025	835.5025	817.2844	1.022291016	1.043776811		1	69.5	1.098024548
1	76.011	76011	706.1699	811.7967	811.7967	706.1699	1.149577035	1.077383914		1	69.75	1.076956085
1	76.223	76223	1227.771	1273.195	1273.195	1227.771	1.036997127	1.089617137		1	70	1.049073765
1	76.42	76420	1029.084	1192.151	1192.151	1029.084	1.158458396	1.091375393		1	70.25	1.016970573
1	76.654	76654	748.9391	796.6246	796.6246	748.9391	1.063670731	1.08606407		1	70.5	0.999403518
1	76.865	76865	744.312	788.7657	788.7657	744.312	1.059724551	1.078496207		1	70.75	0.994801742
1	77.036	77036	700.8195	736.1545	736.1545	700.8195	1.050419545	1.068199702		1	71	0.994301002
1	77.358	77358	705.7944	758.0344	758.0344	705.7944	1.074015889	1.03764607		1	71.25	0.996733742
1	77.614	77614	767.3937	800.1473	800.1473	767.3937	1.042681612	1.019353404		1	71.5	1.00194025
1	77.886	77886	829.9103	868.7455	868.7455	829.9103	1.046794455	1.012181855		1	71.75	1.008136394
1	78.058	78058	575.0836	449.026	449.026	575.0836	0.780801261	1.009429433		1	72	1.017082381
1	78.423	78423	855.1794	876.5491	876.5491	855.1794	1.024988558	0.99968143		1	72.25	1.022391449
1	78.725	78725	598.5346	664.9778	664.9778	598.5346	1.11100979	0.980384495		1	72.5	1.02490148
1	78.983	78983	967.6975	994.946	994.946	967.6975	1.028158076	0.962387443		1	72.75	1.025912262
1	79.151	79151	756.7927	737.8172	737.8172	756.7927	0.974926423	0.954932088		1	73	1.022567982
1	79.338	79338	760.1886	708.679	708.679	760.1886	0.932241025	0.947950813		1	73.25	1.016531435
1	79.671	79671	904.2	830.7739	830.7739	904.2	0.918794404	0.933417906		1	73.5	1.008719362
1	80.017	80017	717.9049	573.8989	573.8989	717.9049	0.799407972	0.931328115		1	73.75	1.004403938
1	80.173	80173	582.1348	460.1901	460.1901	582.1348	0.790521542	0.940769018		1	74	1.003373802
1	80.383	80383	820.3244	942.7583	942.7583	820.3244	1.149250589	0.962438248		1	74.25	1.004530489
1	80.69	80690	839.528	742.7216	742.7216	839.528	0.884689492	0.9922361		1	74.5	1.010393656
1	80.866	80866	653.9951	599.0158	599.0158	653.9951	0.915933162	1.013213892		1	74.75	1.016486042
1	81.062	81062	1164.137	1333.327	1333.327	1164.137	1.145335128	1.047200553		1	75	1.020368963
1	81.274	81274	1409.046	1716.814	1716.814	1409.046	1.218422961	1.07310498		1	75.25	1.024019173
1	81.714	81714	1092.946	1316.464	1316.464	1092.946	1.204509646	1.059936871		1	75.5	1.027571395
1	81.922	81922	998.4917	928.9579	928.9579	998.4917	0.930361164	1.042757906		1	75.75	1.031398656
1	82.213	82213	827.7606	844.8396	844.8396	827.7606	1.020632777	1.030631107		1	76	1.035325792
1	82.551	82551	795.6087	779.6238	779.6238	795.6087	0.979908591	1.030054198		1	76.25	1.037446026
1	82.726	82726	456.1009	487.4006	487.4006	456.1009	1.068624508	1.029614773		1	76.5	1.037399416
1	82.907	82907	551.1392	529.5839	529.5839	551.1392	0.960889554	1.031281103		1	76.75	1.036316166
1	83.113	83113	777.8662	776.1089	776.1089	777.8662	0.997740871	1.040803047		1	77	1.034403184
1	83.276	83276	470.9013	439.3061	439.3061	470.9013	0.932904836	1.0516792		1	77.25	1.030894678
1	83.439	83439	1464.345	1475.428	1475.428	1464.345	1.007568572	1.059403974		1	77.5	1.027710739
1	83.738	83738	1274.828	1776.206	1776.206	1274.828	1.393290703	1.074819537		1	77.75	1.025879212
1	84.118	84118	1221.128	1441.615	1441.615	1221.128	1.180560105	1.102353005		1	78	1.025034608
1	84.428	84428	1044.077	1140.608	1140.608	1044.077	1.092455825	1.114619332		1	78.25	1.024089183
1	84.738	84738	1299.176	1211.455	1211.455	1299.176	0.93247951	1.113965235		1	78.5	1.022599766
1	84.878	84878	931.7296	921.5262	921.5262	931.7296	0.989048969	1.110726378		1	78.75	1.020083036
1	85.116	85116	800.1258	818.2364	818.2364	800.1258	1.022634691	1.098999974		1	79	1.017427859
1	85.383	85383	1190.683	1526.858	1526.858	1190.683	1.282337952	1.071567337		1	79.25	1.01580472
1	85.711	85711	1448.005	1814.928	1814.928	1448.005	1.253398987	1.024748826		1	79.5	1.014188067
1	86.049	86049	813.404	766.2486	766.2486	813.404	0.942027086	0.982706527		1	79.75	1.012948496
1	86.188	86188	840.3862	811.5558	811.5558	840.3862	0.965693868	0.965176136		1	80	1.012712764
1	86.367	86367	602.9907	539.2653	539.2653	602.9907	0.894317773	0.934911433		1	80.25	1.015411036
1	86.65	86650	937.771	759.7005	759.7005	937.771	0.810113023	0.896309335		1	80.5	1.019326465
1	87.046	87046	1307.247	1072.709	1072.709	1307.247	0.820586316	0.884083914		1	80.75	1.023322007
1	87.195	87195	785.1046	597.6997	597.6997	785.1046	0.76129945	0.883962053		1	81	1.029108038
1	87.4	87400	913.8367	737.576	737.576	913.8367	0.807120134	0.883028629		1	81.25	1.034372744
1	87.671	87671	883.5483	896.2301	896.2301	883.5483	1.014353262	0.89344807		1	81.5	1.033774652
1	87.976	87976	924.6197	924.9763	924.9763	924.6197	1.000385672	0.913931319		1	81.75	1.032310618
1	88.125	88125	546.942	536.387	536.387	546.942	0.980701793	0.915366184		1	82	1.029585407
1	88.334	88334	746.0738	748.8139	748.8139	746.0738	1.003672693	0.898513398		1	82.25	1.0281898
1	88.589	88589	553.4826	450.0184	450.0184	553.4826	0.813066933	0.863896606		1	82.5	1.028123184
1	88.803	88803	785.6109	636.998	636.998	785.6109	0.810831418	0.844034129		1	82.75	1.028075486
1	89.105	89105	634.1153	463.7515	463.7515	634.1153	0.731336241	0.815496401		1	83	1.028972243
1	89.275	89275	723.4251	531.8784	531.8784	723.4251	0.735222485	0.797506183		1	83.25	1.031214793
1	89.418	89418	597.2605	436.5119	436.5119	597.2605	0.730856804	0.790019804		1	83.5	1.033182591
1	89.566	89566	762.3498	690.477	690.477	762.3498	0.905722019	0.791646376		1	83.75	1.035233983
1	89.823	89823	899.3879	674.1548	674.1548	899.3879	0.74957068	0.806081115		1	84	1.038061913
1	90.086	90086	707.9411	563.7264	563.7264	707.9411	0.796289974	0.823573968		1	84.25	1.04021211
1	90.379	90379	652.8774	677.6441	677.6441	652.8774	1.037934687	0.857154835		1	84.5	1.041287966
1	90.636	90636	823.6661	756.7607	756.7607	823.6661	0.918771211	0.899698233		1	84.75	1.041166226
1	90.967	90967	734.3343	593.44	593.44	734.3343	0.808133298	0.935807439		1	85	1.039765501
1	91.203	91203	820.372	685.3091	685.3091	820.372	0.835363835	0.926907268		1	85.25	1.036723853
1	91.535	91535	688.2012	662.0879	662.0879	688.2012	0.962055719	0.893417914		1	85.5	1.031983278
1	91.71	91710	783.7279	778.2013	778.2013	783.7279	0.992948318	0.889073559		1	85.75	1.026524002
1	91.958	91958	1071.428	1248.829	1248.829	1071.428	1.165574355	0.905083793		1	86	1.021669317
1	92.242	92242	837.8857	800.4048	800.4048	837.8857	0.955267288	0.933743877		1	86.25	1.01634446
1	92.435	92435	1137.924	755.5894	755.5894	1137.924	0.664006911	0.951926776		1	86.5	1.010423929
1	92.63	92630	1099.508	721.9753	721.9753	1099.508	0.656634877	0.975100443		1	86.75	1.006747723
1	92.856	92856	1289.304	1068.216	1068.216	1289.304	0.828521435	1.008784962		1	87	1.005542798
1	93.08	93080	841.7585	947.3735	947.3735	841.7585	1.125469478	1.030546345		1	87.25	1.005262971
1	93.423	93423	971.2099	1417.114	1417.114	971.2099	1.459122276	1.057046793		1	87.5	1.005756586
1	93.666	93666	838.5059	1171.472	1171.472	838.5059	1.397094523	1.079623351		1	87.75	1.00761128
1	94.078	94078	593.3144	506.825	506.825	593.3144	0.854226697	1.090237966		1	88	1.010016873
1	94.357	94357	642.1771	570.9981	570.9981	642.1771	0.889159859	1.044228784		1	88.25	1.008631226
1	94.634	94634	640.78	601.722	601.722	640.78	0.939046162	0.966700603		1	88.5	1.004055703
1	94.986	94986	730.4267	689.365	689.365	730.4267	0.943783955	0.894714446		1	88.75	0.999836598
1	95.127	95127	927.0945	850.2476	850.2476	927.0945	0.91710996	0.88342149		1	89	0.996162394
1	95.395	95395	719.8403	636.7012	636.7012	719.8403	0.88450341	0.866050218		1	89.25	0.992217829
1	95.774	95774	1146.453	895.3133	895.3133	1146.453	0.780942001	0.859626422		1	89.5	0.990776742
1	96.055	96055	657.2289	504.2935	504.2935	657.2289	0.767302686	0.892584045		1	89.75	0.992503394
1	96.393	96393	744.5516	678.2993	678.2993	744.5516	0.911017181	0.955277052		1	90	0.99498143
1	96.548	96548	578.6545	519.441	519.441	578.6545	0.897670372	0.970739228		1	90.25	0.998808837
1	96.844	96844	1001.307	1108.963	1108.963	1001.307	1.107515477	0.99208331		1	90.5	1.004244051
1	97.199	97199	1186.359	1319.831	1319.831	1186.359	1.112505574	1.022476239		1	90.75	1.009700298
1	97.477	97477	1037.34	1231.171	1231.171	1037.34	1.186853876	1.031934801		1	91	1.013201744
1	97.746	97746	830.7663	881.7876	881.7876	830.7663	1.061414744	1.009188232		1	91.25	1.011266416
1	98.078	98078	749.2787	685.4452	685.4452	749.2787	0.914806733	0.955824159		1	91.5	1.007329465
1	98.328	98328	669.2103	555.8496	555.8496	669.2103	0.830605267	0.929720435		1	91.75	1.006503204
1	98.627	98627	907.2597	738.3142	738.3142	907.2597	0.813784851	0.914004055		1	92	1.009261237
1	98.797	98797	661.3199	462.5682	462.5682	661.3199	0.699462091	0.905265738		1	92.25	1.013191542
1	99.061	99061	1020.296	1004.09	1004.09	1020.296	0.984116374	0.898745227		1	92.5	1.017118481
1	99.313	99313	888.2027	837.5131	837.5131	888.2027	0.942930144	0.915986392		1	92.75	1.022322608
1	99.49	99490	863.392	986.8302	986.8302	863.392	1.142968895	0.937790945		1	93	1.026973094
1	99.703	99703	979.6689	961.0104	961.0104	979.6689	0.98095428	0.957139127		1	93.25	1.030236925
1	99.88	99880	993.0569	852.0288	852.0288	993.0569	0.857985882	0.967826586		1	93.5	1.033440454
1	100.15	100150	964.6943	935.2135	935.2135	964.6943	0.969440267	0.987336188		1	93.75	1.036186062
1	100.418	100418	1057.073	1064.149	1064.149	1057.073	1.006693956	0.997807779		1	94	1.0371916
1	100.758	100758	907.842	861.8684	861.8684	907.842	0.94935947	0.9864339		1	94.25	1.0330772
1	101.036	101036	821.5015	824.4915	824.4915	821.5015	1.003639677	0.968462647		1	94.5	1.024074117
1	101.293	101293	1002.421	1122.525	1122.525	1002.421	1.11981393	0.956954789		1	94.75	1.014515467
1	101.656	101656	894.5724	583.6933	583.6933	894.5724	0.652483019	0.950196687		1	95	1.006805651
1	101.818	101818	686.4167	747.7627	747.7627	686.4167	1.089371369	0.946852508		1	95.25	1.003973009
1	101.962	101962	786.5567	698.433	698.433	786.5567	0.887962686	0.943052344		1	95.5	1.002227879
1	102.334	102334	945.6721	880.3991	880.3991	945.6721	0.930977133	0.926973424		1	95.75	1.001566358
1	102.575	102575	940.7217	923.8073	923.8073	940.7217	0.982019762	0.914699457		1	96	1.005641031
1	102.842	102842	939.8867	858.6373	858.6373	939.8867	0.913554049	0.903828996		1	96.25	1.012294728
1	103.308	103308	648.4531	584.7496	584.7496	648.4531	0.901760821	0.882119127		1	96.5	1.01810196
1	103.638	103638	1173.583	1004.378	1004.378	1173.583	0.855821872	0.867845982		1	96.75	1.021123484
1	103.894	103894	728.1863	584.6176	584.6176	728.1863	0.802840702	0.865159879		1	97	1.024266745
1	104.104	104104	799.997	771.6322	771.6322	799.997	0.964543867	0.868453976		1	97.25	1.027197438
1	104.502	104502	790.3895	599.8956	599.8956	790.3895	0.758987309	0.882297764		1	97.5	1.02809956
1	104.793	104793	750.4984	686.1743	686.1743	750.4984	0.914291489	0.901686018		1	97.75	1.024751679
1	105.018	105018	819.182	828.523	828.523	819.182	1.011402838	0.926141659		1	98	1.01847829
1	105.2	105200	631.1604	566.8026	566.8026	631.1604	0.898032576	0.951208794		1	98.25	1.013717224
1	105.451	105451	885.9364	832.4349	832.4349	885.9364	0.939610225	0.986302274		1	98.5	1.011034312
1	105.621	105621	811.4463	779.038	779.038	811.4463	0.960061066	1.014691669		1	98.75	1.009005106
1	105.785	105785	938.0719	1208.151	1208.151	938.0719	1.287908741	1.048714049		1	99	1.00784519
1	106.081	106081	1125.38	982.2807	982.2807	1125.38	0.872843573	1.101877917		1	99.25	1.009628713
1	106.309	106309	983.7428	1048.294	1048.294	983.7428	1.065617964	1.124794187		1	99.5	1.013847506
1	106.502	106502	1208.154	1534.16	1534.16	1208.154	1.269838117	1.138553179		1	99.75	1.01716933
1	106.89	106890	950.5713	1242.549	1242.549	950.5713	1.307160231	1.162143248		1	100	1.019748464
1	107.15	107150	822.3512	986.6194	986.6194	822.3512	1.199754314	1.183135403		1	100.25	1.022050568
1	107.287	107287	780.0263	909.1623	909.1623	780.0263	1.165553392	1.194176244		1	100.5	1.022647119
1	107.439	107439	787.9827	865.6406	865.6406	787.9827	1.098552798	1.203434011		1	100.75	1.021341487
1	107.577	107577	672.6316	781.8725	781.8725	672.6316	1.162408219	1.207843686		1	101	1.018857399
1	107.739	107739	1025.461	1084.788	1084.788	1025.461	1.05785398	1.20963565		1	101.25	1.016998099
1	107.949	107949	891.1783	1103.153	1103.153	891.1783	1.237858911	1.209952866		1	101.5	1.01609586
1	108.086	108086	796.1076	1008.863	1008.863	796.1076	1.267244528	1.211296447		1	101.75	1.015339509
1	108.293	108293	1039.464	1411.575	1411.575	1039.464	1.357983538	1.214340655		1	102	1.014270672
1	108.459	108459	963.6974	1462.919	1462.919	963.6974	1.518027339	1.214311894		1	102.25	1.01258371
1	108.616	108616	985.5968	1078.617	1078.617	985.5968	1.094379568	1.212737513		1	102.5	1.010697033
1	108.786	108786	1293.89	1220.134	1220.134	1293.89	0.9429967	1.210238784		1	102.75	1.008988401
1	109.06	109060	776.0327	861.5751	861.5751	776.0327	1.110230407	1.196524116		1	103	1.007254485
1	109.359	109359	755.503	928.9409	928.9409	755.503	1.22956613	1.152342715		1	103.25	1.005436197
1	109.581	109581	1100.408	1430.725	1430.725	1100.408	1.300176843	1.109433385		1	103.5	1.003717897
1	109.921	109921	969.0508	982.865	982.865	969.0508	1.014255393	1.065611503		1	103.75	1.002602604
1	110.204	110204	827.5411	906.1794	906.1794	827.5411	1.095026459	1.051820061		1	104	1.002626303
1	110.408	110408	932.4361	802.3842	802.3842	932.4361	0.860524598	1.045665584		1	104.25	1.003673809
1	110.65	110650	639.2751	601.0356	601.0356	639.2751	0.940183029	1.050707095		1	104.5	1.005031383
1	110.836	110836	968.8437	1197.743	1197.743	968.8437	1.236260297	1.070888142		1	104.75	1.007621821
1	110.99	110990	859.1341	901.0273	901.0273	859.1341	1.04876212	1.097340607		1	105	1.011581602
1	111.293	111293	993.5391	1152.793	1152.793	993.5391	1.160289515	1.155309118		1	105.25	1.016891829
1	111.446	111446	662.9635	758.86	758.86	662.9635	1.144648235	1.194522287		1	105.5	1.022556639
1	111.662	111662	806.8101	1086.765	1086.765	806.8101	1.346989831	1.267740947		1	105.75	1.029889173
1	111.811	111811	832.6226	1208.058	1208.058	832.6226	1.45090705	1.306182285		1	106	1.037051296
1	112.001	112001	547.0923	570.2	570.2	547.0923	1.042237297	1.335416483		1	106.25	1.041974365
1	112.247	112247	619.9952	876.7368	876.7368	619.9952	1.414102561	1.364022495		1	106.5	1.045025914
1	112.482	112482	960.5406	1429.967	1429.967	960.5406	1.488710628	1.388820887		1	106.75	1.047402141
1	112.637	112637	984.7068	1517.295	1517.295	984.7068	1.540859675	1.401543826		1	107	1.050117518
1	112.789	112789	884.707	1333.071	1333.071	884.707	1.506793775	1.409279779		1	107.25	1.053266386
1	113.089	113089	794.4349	1032.698	1032.698	794.4349	1.299915198	1.433586117		1	107.5	1.055481505
1	113.326	113326	1132.544	1526.869	1526.869	1132.544	1.348176318	1.483473062		1	107.75	1.056147978
1	113.52	113520	940.9549	1163.052	1163.052	940.9549	1.236033736	1.531783118		1	108	1.056272991
1	113.74	113740	920.9811	1407.058	1407.058	920.9811	1.527781623	1.565276093		1	108.25	1.056781193
1	113.932	113932	1054.319	1784.645	1784.645	1054.319	1.692699268	1.577576042		1	108.5	1.05681124
1	114.228	114228	788.3562	1551.854	1551.854	788.3562	1.968468061	1.590128308		1	108.75	1.056322152
1	114.425	114425	1194.4	2218.501	2218.501	1194.4	1.857418788	1.582113557		1	109	1.054567299
1	114.597	114597	1549.983	2245.442	2245.442	1549.983	1.448688147	1.548891082		1	109.25	1.049715428
1	114.854	114854	1106.649	1342.709	1342.709	1106.649	1.213310634	1.467477132		1	109.5	1.042946257
1	115.039	115039	913.8945	1225.243	1225.243	913.8945	1.340683197	1.420753411		1	109.75	1.037101509
1	115.197	115197	722.9061	931.0288	931.0288	722.9061	1.28789728	1.384175335		1	110	1.03305967
1	115.419	115419	722.1445	906.1801	906.1801	722.1445	1.254845948	1.318229541		1	110.25	1.031290968
1	115.574	115574	820.7827	1108.251	1108.251	820.7827	1.350236792	1.281010749		1	110.5	1.030846019
1	115.733	115733	933.6371	1163.077	1163.077	933.6371	1.245748482	1.26207893		1	110.75	1.033027748
1	115.996	115996	1049.703	1270.527	1270.527	1049.703	1.210368076	1.255452911		1	111	1.03891285
1	116.311	116311	927.3637	1248.504	1248.504	927.3637	1.3462938	1.234138186		1	111.25	1.046379759
1	116.505	116505	1412.238	1921.058	1921.058	1412.238	1.360293378	1.195452292		1	111.5	1.056643602
1	116.65	116650	876.4513	972.8002	972.8002	876.4513	1.109930694	1.160478343		1	111.75	1.068761061
1	116.938	116938	824.4728	866.0468	866.0468	824.4728	1.05042495	1.089406264		1	112	1.07575794
1	117.274	117274	871.192	774.3044	774.3044	871.192	0.888787317	0.98520519		1	112.25	1.08029728
1	117.636	117636	805.9829	687.5018	687.5018	805.9829	0.852997998	0.862932873		1	112.5	1.084349982
1	117.814	117814	750.8377	622.171	622.171	750.8377	0.828635802	0.823516972		1	112.75	1.087003432
1	117.995	117995	1057.082	1001.652	1001.652	1057.082	0.947563198	0.801184783		1	113	1.089982205
1	118.162	118162	646.9256	457.7854	457.7854	646.9256	0.707632222	0.788539801		1	113.25	1.096398681
1	118.398	118398	684.6722	432.8346	432.8346	684.6722	0.632177851	0.777581937		1	113.5	1.10566068
1	118.6	118600	794.764	658.1462	658.1462	794.764	0.828102682	0.775048584		1	113.75	1.111767059
1	118.759	118759	606.2667	430.9236	430.9236	606.2667	0.710782235	0.779451101		1	114	1.114037467
1	119.041	119041	800.6651	820.7562	820.7562	800.6651	1.025093013	0.795965361		1	114.25	1.115407177
1	119.266	119266	523.9925	402.0605	402.0605	523.9925	0.767302013	0.824297601		1	114.5	1.112034066
1	119.56	119560	746.4599	564.9656	564.9656	746.4599	0.756859947	0.882121293		1	114.75	1.101542327
1	119.86	119860	1076.83	1042.92	1042.92	1076.83	0.968509421	0.93422899		1	115	1.090642276
1	120.059	120059	1068.034	998.8022	998.8022	1068.034	0.935178281	0.958797861		1	115.25	1.080936183
1	120.272	120272	1079.814	976.8176	976.8176	1079.814	0.904616536	0.984247453		1	115.5	1.070062325
1	120.499	120499	801.4754	933.2966	933.2966	801.4754	1.16447317	1.009326302		1	115.75	1.064265828
1	120.671	120671	524.9032	610.029	610.029	524.9032	1.162174283	1.028457133		1	116	1.063256001
1	120.939	120939	506.6013	469.962	469.962	506.6013	0.927676261	1.057926507		1	116.25	1.060615049
1	121.076	121076	592.977	651.7051	651.7051	592.977	1.099039423	1.069627824		1	116.5	1.054086773
1	121.242	121242	603.1557	602.9966	602.9966	603.1557	0.999736221	1.076388256		1	116.75	1.044618438
1	121.46	121460	783.6318	799.98	799.98	783.6318	1.020862094	1.075900332		1	117	1.034373725
1	121.785	121785	698.5219	778.2743	778.2743	698.5219	1.114173085	1.079485149		1	117.25	1.022269855
1	121.957	121957	881.2461	1039.069	1039.069	881.2461	1.179090608	1.090186799		1	117.5	1.009190543
1	122.237	122237	1088.774	1268.719	1268.719	1088.774	1.16527305	1.11125547		1	117.75	0.998078036
1	122.43	122430	1197.351	1400.423	1400.423	1197.351	1.169601061	1.125107078		1	118	0.99231999
1	122.586	122586	835.3685	661.3247	661.3247	835.3685	0.791656257	1.135598038		1	118.25	0.9897671
1	122.957	122957	1012.774	1316.78	1316.78	1012.774	1.300171608	1.159521265		1	118.5	0.988494572
1	123.157	123157	774.0254	1023.351	1023.351	774.0254	1.322115527	1.168954831		1	118.75	0.988947185
1	123.537	123537	622.1339	664.1796	664.1796	622.1339	1.06758304	1.179800681		1	119	0.991189413
1	123.747	123747	670.2809	809.0275	809.0275	670.2809	1.206997693	1.186185		1	119.25	0.995672873
1	124.041	124041	931.4623	1256.307	1256.307	931.4623	1.348747019	1.201327558		1	119.5	1.00317239
1	124.182	124182	889.5705	1106.139	1106.139	889.5705	1.24345288	1.214069279		1	119.75	1.010166808
1	124.353	124353	1153.883	1039.82	1039.82	1153.883	0.901148557	1.233380903		1	120	1.015848043
1	124.642	124642	907.1543	927.4122	927.4122	907.1543	1.022331262	1.257722531		1	120.25	1.020547994
1	124.839	124839	1053.669	1461.923	1461.923	1053.669	1.387459439	1.267209191		1	120.5	1.024890973
1	125.02	125020	890.9206	1355.795	1355.795	890.9206	1.521791055	1.277739187		1	120.75	1.029216435
1	125.448	125448	899.5457	1322.622	1322.622	899.5457	1.470322186	1.291087054		1	121	1.03327433
1	125.694	125694	849.9956	1114.906	1114.906	849.9956	1.311660907	1.283146838		1	121.25	1.035340351
1	125.917	125917	777.7498	864.054	864.054	777.7498	1.110966534	1.268984377		1	121.5	1.035335854
1	126.223	126223	960.0728	1137.361	1137.361	960.0728	1.184661205	1.24443448		1	121.75	1.035766355
1	126.524	126524	825.9184	969.7532	969.7532	825.9184	1.174151345	1.204161083		1	122	1.038002464
1	127.032	127032	930.8038	989.9773	989.9773	930.8038	1.063572474	1.113499356		1	122.25	1.040932185
1	127.322	127322	1063.42	1357.329	1357.329	1063.42	1.276380922	1.08508905		1	122.5	1.043683923
1	127.508	127508	667.7323	703.527	703.527	667.7323	1.053606363	1.078673317		1	122.75	1.046237801
1	127.783	127783	696.7984	746.7924	746.7924	696.7984	1.071748156	1.073281123		1	123	1.048638296
1	128.042	128042	694.4097	658.432	658.432	694.4097	0.94818952	1.078076259		1	123.25	1.050208795
1	128.196	128196	909.0872	750.3844	750.3844	909.0872	0.825426208	1.084213389		1	123.5	1.051322759
1	128.361	128361	1020.839	1275.911	1275.911	1020.839	1.249865062	1.092613065		1	123.75	1.052508452
1	128.5	128500	1201.275	1582.721	1582.721	1201.275	1.317534286	1.105093356		1	124	1.05451867
1	128.709	128709	1143.967	1406.497	1406.497	1143.967	1.229490886	1.152785323		1	124.25	1.05803645
1	129.043	129043	1023.693	1081.484	1081.484	1023.693	1.056453448	1.277454058		1	124.5	1.06178538
1	129.362	129362	652.5136	709.4825	709.4825	652.5136	1.087306839	1.363271943		1	124.75	1.06446452
1	129.523	129523	919.2245	1236.4	1236.4	919.2245	1.34504683	1.377374293		1	125	1.066595883
1	129.699	129699	1104.804	1777.212	1777.212	1104.804	1.608621982	1.382919247		1	125.25	1.067897349
1	130.007	130007	917.9506	1364.329	1364.329	917.9506	1.486277148	1.368833736		1	125.5	1.068599335
1	130.157	130157	989.0623	1558.269	1558.269	989.0623	1.575501361	1.343109889		1	125.75	1.067066529
1	130.328	130328	883.6174	1356.321	1356.321	883.6174	1.534964115	1.297388655		1	126	1.064371174
1	130.543	130543	973.1908	1101.608	1101.608	973.1908	1.131954803	1.245957063		1	126.25	1.061014103
1	130.727	130727	871.6605	799.7415	799.7415	871.6605	0.917491959	1.19461122		1	126.5	1.055792028
1	130.91	130910	806.4402	746.4313	746.4313	806.4402	0.925587911	1.12375011		1	126.75	1.048993907
1	131.163	131163	565.8154	549.6768	549.6768	565.8154	0.97147727	1.052859226		1	127	1.042028418
1	131.344	131344	861.5488	920.8757	920.8757	861.5488	1.068860754	1.04186934		1	127.25	1.037802681
1	131.648	131648	859.7518	1062.261	1062.261	859.7518	1.235543793	1.053696158		1	127.5	1.035742964
1	131.922	131922	1041.497	1002.286	1002.286	1041.497	0.962351308	1.063889046		1	127.75	1.034959087
1	132.118	132118	772.0336	667.5656	667.5656	772.0336	0.864684646	1.079929639		1	128	1.035485278
1	132.329	132329	946.8184	1172.473	1172.473	946.8184	1.238329335	1.114197072		1	128.25	1.036993951
1	132.548	132548	989.3441	1384.344	1384.344	989.3441	1.399254314	1.131363786		1	128.5	1.039824512
1	132.979	132979	901.3236	925.3224	925.3224	901.3236	1.026626175	1.091769388		1	128.75	1.049659224
1	133.13	133130	748.0954	897.1743	897.1743	748.0954	1.199277926	1.071690934		1	129	1.064227307
1	133.42	133420	816.8776	791.1299	791.1299	816.8776	0.968480345	1.040926168		1	129.25	1.075426801
1	133.565	133565	964.394	935.3764	935.3764	964.394	0.969911053	1.026416166		1	129.5	1.082017788
1	133.954	133954	720.6865	660.5088	660.5088	720.6865	0.916499477	0.966366966		1	129.75	1.08283385
1	134.282	134282	801.8182	741.2235	741.2235	801.8182	0.92442838	0.934280234		1	130	1.081048953
1	134.556	134556	903.0435	792.9587	792.9587	903.0435	0.878095795	0.949172899		1	130.25	1.073101031
1	134.759	134759	698.4788	713.5541	713.5541	698.4788	1.021583046	0.976360936		1	130.5	1.063421662
1	135.124	135124	920.8137	982.5443	982.5443	920.8137	1.067039185	1.017970415		1	130.75	1.052409421
1	135.426	135426	815.3741	787.2368	787.2368	815.3741	0.965491546	1.038261531		1	131	1.038800172
1	135.77	135770	823.215	864.5228	864.5228	823.215	1.050178629	1.061580414		1	131.25	1.030845176
1	135.967	135967	1042.314	1327.24	1327.24	1042.314	1.273359084	1.067923694		1	131.5	1.030901624
1	136.112	136112	1033.566	1110.755	1110.755	1033.566	1.074682217	1.068827874		1	131.75	1.032392892
1	136.279	136279	695.7472	738.3854	738.3854	695.7472	1.061284041	1.06758563		1	132	1.034388378
1	136.423	136423	652.4971	587.2228	587.2228	652.4971	0.899962314	1.063746348		1	132.25	1.039242777
1	136.645	136645	986.39	961.0266	961.0266	986.39	0.974286641	1.047226404		1	132.5	1.043338381
1	136.81	136810	949.0814	901.9607	901.9607	949.0814	0.950351255	1.029503338		1	132.75	1.041028713
1	136.993	136993	1000.585	1199.809	1199.809	1000.585	1.199107522	1.012088022		1	133	1.037308472
1	137.199	137199	1383.138	1607.239	1607.239	1383.138	1.162023601	0.993840629		1	133.25	1.0326224
1	137.396	137396	834.7339	762.3235	762.3235	834.7339	0.913253313	0.974085707		1	133.5	1.028557097
1	137.718	137718	894.764	756.686	756.686	894.764	0.845682213	0.947645572		1	133.75	1.023083217
1	137.857	137857	779.0001	671.8686	671.8686	779.0001	0.862475627	0.94078579		1	134	1.017464385
1	138.112	138112	730.3783	664.1946	664.1946	730.3783	0.909384356	0.930750692		1	134.25	1.013646323
1	138.317	138317	1294.357	1198.846	1198.846	1294.357	0.926209693	0.921772458		1	134.5	1.015007432
1	138.668	138668	1211.86	1112.755	1112.755	1211.86	0.918220752	0.903917146		1	134.75	1.01953896
1	138.806	138806	1331.968	1192.153	1192.153	1331.968	0.895031262	0.896960978		1	135	1.024016257
1	139.027	139027	1694.387	1851.648	1851.648	1694.387	1.092812917	0.885866758		1	135.25	1.027544768
1	139.288	139288	1722.217	1481.132	1481.132	1722.217	0.860014737	0.869224486		1	135.5	1.030174029
1	139.438	139438	1301.443	984.8612	984.8612	1301.443	0.756745551	0.856925411		1	135.75	1.032819729
1	141.556	141556	2164.193	1704.272	1704.272	2164.193	0.787486144	0.704902063		1	136	1.034053807
1	141.737	141737	1775.189	1229.557	1229.557	1775.189	0.692634418	0.71280816		1	136.25	1.034002581
1	142.098	142098	1151.498	801.7276	801.7276	1151.498	0.696247497	0.739751078		1	136.5	1.032474989
1	142.436	142436	714.0066	553.9171	553.9171	714.0066	0.775787087	0.77259692		1	136.75	1.029029733
1	142.594	142594	880.9345	737.5593	737.5593	880.9345	0.83724647	0.789329123		1	137	1.025207959
1	143.011	143011	454.6611	415.2148	415.2148	454.6611	0.913240213	0.842549083		1	137.25	1.021657607
1	143.256	143256	727.5813	512.3269	512.3269	727.5813	0.704150725	0.882101857		1	137.5	1.018038747
1	143.448	143448	856.9869	614.0533	614.0533	856.9869	0.716525889	0.916364076		1	137.75	1.014997628
1	143.668	143668	812.6956	823.8171	823.8171	812.6956	1.013684706	0.958485647		1	138	1.013294687
1	143.904	143904	1024.257	1340.509	1340.509	1024.257	1.308762352	1.010771097		1	138.25	1.011663033
1	144.106	144106	1025.991	1354.325	1354.325	1025.991	1.320016452	1.050694159		1	138.5	1.009751605
1	144.337	144337	623.7419	664.5337	664.5337	623.7419	1.065398525	1.092220174		1	138.75	1.007772113
1	144.582	144582	648.2862	665.7165	665.7165	648.2862	1.026886736	1.164766096		1	139	1.005811027
1	144.835	144835	571.599	574.3438	574.3438	571.599	1.004801968	1.245279838		1	139.25	1.003379551
1	145.069	145069	825.0498	1122.243	1122.243	825.0498	1.360212438	1.328077051		1	139.5	1.000386429
1	145.221	145221	627.3602	951.9067	951.9067	627.3602	1.517320831	1.418215373		1	139.75	0.997585026
1	145.428	145428	656.4824	1003.895	1003.895	656.4824	1.52920322	1.600555628		1	140	0.994783622
1	145.636	145636	749.8943	1323.667	1323.667	749.8943	1.7651381	1.827989808		1	140.25	0.991982219
1	145.992	145992	787.4442	1712.388	1712.388	787.4442	2.174615039	2.252585123		1	140.5	0.989180815
1	146.344	146344	658.4102	1538.056	1538.056	658.4102	2.336014843	2.78004679		1	140.75	0.986379412
1	146.651	146651	631.8581	2078.28	2078.28	631.8581	3.28915622	3.295319727		1	141	0.983578008
1	146.912	146912	648.1118	2520.942	2520.942	648.1118	3.889671504	3.635938806		1	141.25	0.980776605
1	147.099	147099	679.111	2794.932	2794.932	679.111	4.115574626	3.839510303		1	141.5	0.977975201
1	147.363	147363	1315.279	6050.433	6050.433	1315.279	4.60011374	4.134870307		1	141.75	0.978733438
1	147.714	147714	650.382	2230.037	2230.037	650.382	3.428811068	4.352051898		1	142	0.981646359
1	147.88	147880	525.4204	2164.368	2164.368	525.4204	4.11930713	4.330807873		1	142.25	0.985094221
1	148.022	148022	893.3535	4479.045	4479.045	893.3535	5.01374316	4.268086347		1	142.5	0.988974134
1	148.227	148227	678.6368	3085.153	3085.153	678.6368	4.546103306	4.144625287		1	142.75	0.993636459
1	148.638	148638	904.0631	3433.125	3433.125	904.0631	3.797439581	3.628113036		1	143	0.998617612
1	148.973	148973	876.5693	2473.437	2473.437	876.5693	2.82172442	3.048958097		1	143.25	1.004860437
1	149.14	149140	1052.178	2801.951	2801.951	1052.178	2.663000937	2.801207684		1	143.5	1.011914893
1	149.317	149317	1201.973	3312.488	3312.488	1201.973	2.755875548	2.53245093		1	143.75	1.019772679
1	149.571	149571	1007.574	2167.947	2167.947	1007.574	2.1516504	2.101803576		1	144	1.028061234
1	149.713	149713	819.367	1523.193	1523.193	819.367	1.858987487	1.899917793		1	144.25	1.03537316
1	149.904	149904	896.4691	1233.195	1233.195	896.4691	1.375613504	1.682824694		1	144.5	1.04534983
1	150.158	150158	802.9543	1095.732	1095.732	802.9543	1.364625608	1.436690183		1	144.75	1.057487075
1	150.34	150340	956.8409	1305.481	1305.481	956.8409	1.3643658	1.286179854		1	145	1.07082461
1	150.616	150616	733.3021	913.6126	913.6126	733.3021	1.245888427	1.109703547		1	145.25	1.092696367
1	150.754	150754	904.409	1004.355	1004.355	904.409	1.110509736	1.042961698		1	145.5	1.129465485
1	150.964	150964	1024.141	927.8353	927.8353	1024.141	0.905964413	0.95658125		1	145.75	1.173907875
1	151.12	151120	994.4779	926.7266	926.7266	994.4779	0.931872493	0.911071054		1	146	1.220839447
1	151.365	151365	1068.05	845.247	845.247	1068.05	0.791392725	0.879836306		1	146.25	1.279323783
1	151.546	151546	736.9407	599.0159	599.0159	736.9407	0.812841386	0.865521549		1	146.5	1.342190504
1	151.765	151765	1021.153	978.511	978.511	1021.153	0.958241321	0.866704725		1	146.75	1.401927389
1	152.201	152201	766.6725	644.7937	644.7937	766.6725	0.841028862	0.936059021		1	147	1.449889323
1	152.366	152366	855.8797	848.0803	848.0803	855.8797	0.990887271	0.956230598		1	147.25	1.493088588
1	152.547	152547	567.6045	585.5766	585.5766	567.6045	1.031663068	0.978107895		1	147.5	1.526059322
1	153	153000	677.9976	819.7363	819.7363	677.9976	1.20905487	1.06837982		1	147.75	1.546011996
1	153.409	153409	360.5706	414.9658	414.9658	360.5706	1.150858667	1.12260066		1	148	1.535139824
1	153.642	153642	741.4981	871.2368	871.2368	741.4981	1.174968351	1.11575362		1	148.25	1.509835838
1	153.883	153883	1017.926	1049.561	1049.561	1017.926	1.031077898	1.090860142		1	148.5	1.460786841
1	154.24	154240	1072.562	1265.465	1265.465	1072.562	1.17985254	1.062485601		1	148.75	1.403483106
1	154.531	154531	726.1423	729.0385	729.0385	726.1423	1.003988474	1.050795538		1	149	1.337042275
1	154.679	154679	639.1365	551.4376	551.4376	639.1365	0.862785336	1.043267745		1	149.25	1.278542129
1	154.956	154956	1074.62	1081.387	1081.387	1074.62	1.00629711	1.038258067		1	149.5	1.214221394
1	155.152	155152	845.4465	963.1677	963.1677	845.4465	1.139241454	1.042087023		1	149.75	1.157344972
1	155.293	155293	523.5403	560.0616	560.0616	523.5403	1.069758336	1.046616119		1	150	1.115495261
1	155.481	155481	793.6908	803.2896	803.2896	793.6908	1.012093878	1.05877374		1	150.25	1.079714801
1	155.813	155813	787.9045	833.7894	833.7894	787.9045	1.058236626	1.071399527		1	150.5	1.052123659
1	155.959	155959	792.945	1063.268	1063.268	792.945	1.340910151	1.078065451		1	150.75	1.030426696
1	156.232	156232	807.6113	957.4273	957.4273	807.6113	1.185505081	1.123637603		1	151	1.014999588
1	156.414	156414	746.9988	834.6597	834.6597	746.9988	1.117350791	1.158579767		1	151.25	1.006946836
1	156.611	156611	705.367	737.6257	737.6257	705.367	1.045733214	1.18275009		1	151.5	1.00299114
1	156.971	156971	1017.748	1380.324	1380.324	1017.748	1.356253218	1.324166573		1	151.75	1.002595247
1	157.22	157220	1075.744	1635.1	1635.1	1075.744	1.519971294	1.545804247		1	152	1.008443774
1	157.409	157409	721.2147	1172.365	1172.365	721.2147	1.625542297	1.760640479		1	152.25	1.014370508
1	157.766	157766	996.3674	1995.437	1995.437	996.3674	2.002712052	2.27432475		1	152.5	1.019112993
1	157.944	157944	862.3953	2053.42	2053.42	862.3953	2.381065852	2.700384411		1	152.75	1.026315286
1	158.186	158186	727.0732	2201.977	2201.977	727.0732	3.028549257	3.405104758		1	153	1.03409289
1	158.325	158325	591.068	1959.588	1959.588	591.068	3.315334276	3.66153695		1	153.25	1.039266984
1	158.598	158598	1009.995	3620.208	3620.208	1009.995	3.584382101	3.953391128		1	153.5	1.042140223
1	158.966	158966	1076.48	7108.484	7108.484	1076.48	6.603451992	4.222431799		1	153.75	1.039747184
1	159.128	159128	1145.887	7290.26	7290.26	1145.887	6.362110749	4.240496371		1	154	1.03615069
1	159.499	159499	1384.04	7191.302	7191.302	1384.04	5.195877287	4.077216663		1	154.25	1.033109985
1	159.769	159769	1541.898	6412.986	6412.986	1541.898	4.159150605	3.80353865		1	154.5	1.031542096
1	160.004	160004	1970.388	4557.13	4557.13	1970.388	2.312808442	3.442403121		1	154.75	1.029971993
1	160.192	160192	1989.726	3878.264	3878.264	1989.726	1.949144757	3.116686086		1	155	1.029524553
1	166.141	166141	1838.968	1920.9	1920.9	1838.968	1.044553249	1.067626273		1	155.25	1.030479567
1	166.406	166406	1861.636	2041.19	2041.19	1861.636	1.096449574	1.127269975		1	155.5	1.032706018
1	166.6	166600	1526.066	1724.362	1724.362	1526.066	1.129939334	1.16556771		1	155.75	1.034190284
1	166.755	166755	1098.791	1272.63	1272.63	1098.791	1.158209341	1.191376372		1	156	1.03667348
1	166.934	166934	1475.783	1990.413	1990.413	1475.783	1.34871658	1.215963252		1	156.25	1.043259106
1	167.138	167138	1218.3	1477.856	1477.856	1218.3	1.213047689	1.235828709		1	156.5	1.049821947
1	167.374	167374	1113.636	1503.103	1503.103	1113.636	1.349725584	1.248363328		1	156.75	1.060472477
1	167.71	167710	1185.702	1527.23	1527.23	1185.702	1.288038647	1.253477701		1	157	1.078055548
1	168.001	168001	1036.951	1283.609	1283.609	1036.951	1.23786852	1.23474111		1	157.25	1.11395091
1	168.159	168159	1277.97	1629.491	1629.491	1277.97	1.275062012	1.216625185		1	157.5	1.162608704
1	168.332	168332	832.7475	1012.416	1012.416	832.7475	1.215753875	1.199450265		1	157.75	1.218767706
1	168.621	168621	798.915	985.5357	985.5357	798.915	1.233592685	1.167077717		1	158	1.314336178
1	169.027	169027	654.1342	570.0109	570.0109	654.1342	0.87139749	1.1112442		1	158.25	1.417329025
1	169.276	169276	1193.219	1176.453	1176.453	1193.219	0.985948933	1.089993426		1	158.5	1.468137231
1	169.465	169465	1062.763	1220.081	1220.081	1062.763	1.148027359	1.089245189		1	158.75	1.501841989
1	169.771	169771	732.5274	855.8471	855.8471	732.5274	1.168348242	1.106274602		1	159	1.527087189
1	170.117	170117	638.2631	754.8839	754.8839	638.2631	1.182715874	1.114801003		1	159.25	1.52093307
1	170.26	170260	773.7091	858.6679	858.6679	773.7091	1.109807161	1.10589547		1	159.5	1.503666443
1	170.526	170526	837.0012	908.2117	908.2117	837.0012	1.085078134	1.080307917		1	159.75	1.464105423
1	170.716	170716	811.2231	936.4045	936.4045	811.2231	1.154311927	1.066864455		1	160	1.405678896
1	171.049	171049	1117.009	1258.904	1258.904	1117.009	1.127031206	1.005685504		1	160.25	1.350750329
1	171.32	171320	973.0812	964.0271	964.0271	973.0812	0.990695432	0.949031274		1	160.5	1.33730715
1	171.474	171474	733.0703	614.5147	614.5147	733.0703	0.838275265	0.946073238		1	160.75	1.32386397
1	171.679	171679	728.4702	681.2762	681.2762	728.4702	0.93521492	0.944836177		1	161	1.310420791
1	171.844	171844	968.2101	887.1467	887.1467	968.2101	0.91627499	0.938850202		1	161.25	1.296977611
1	172.079	172079	756.238	705.275	705.275	756.238	0.93260984	0.983412988		1	161.5	1.283534432
1	172.342	172342	814.0383	1008.613	1008.613	814.0383	1.239024012	1.089810278		1	161.75	1.270091252
1	172.71	172710	886.7004	1130.06	1130.06	886.7004	1.274455273	1.325888662		1	162	1.256648073
1	172.912	172912	639.7141	831.5463	831.5463	639.7141	1.299871771	1.566341855		1	162.25	1.243204894
1	173.253	173253	885.4977	2061.995	2061.995	885.4977	2.328628296	2.237152056		1	162.5	1.229761714
1	173.464	173464	1153.422	2381.445	2381.445	1153.422	2.064677976	2.729044566		1	162.75	1.216318535
1	173.619	173619	849.385	2082.123	2082.123	849.385	2.45133008	3.068942457		1	163	1.202875355
1	173.917	173917	753.1004	2962.488	2962.488	753.1004	3.933722516	3.882901141		1	163.25	1.189432176
1	174.183	174183	675.3547	3368.056	3368.056	675.3547	4.987091968	4.677490392		1	163.5	1.175988996
1	174.351	174351	626.81	3744.284	3744.284	626.81	5.973554985	5.039266362		1	163.75	1.162545817
1	174.913	174913	1223.308	7717.624	7717.624	1223.308	6.308815114	5.679186701		1	164	1.149102638
1	175.099	175099	813.5198	5749.878	5749.878	813.5198	7.067901728	5.79311083		1	164.25	1.135659458
1	175.949	175949	1096.983	7098.223	7098.223	1096.983	6.470677303	5.895813311		1	164.5	1.122216279
1	176.407	176407	1216.077	6034.434	6034.434	1216.077	4.962213741	5.778368568		1	164.75	1.108773099
1	176.603	176603	1174.587	4562.322	4562.322	1174.587	3.884192486	5.69489192		1	165	1.09532992
1	177.113	177113	2025.833	12314.29	12314.29	2025.833	6.078630371	5.358182375		1	165.25	1.08188674
1	177.285	177285	1308.903	6211.23	6211.23	1308.903	4.745370742	5.22189841		1	165.5	1.068443561
1	177.542	177542	1730.629	8645.29	8645.29	1730.629	4.995461188	5.022829612		1	165.75	1.055000381
1	177.719	177719	1003.482	6464.469	6464.469	1003.482	6.442037824	4.855777772		1	166	1.041557202
1	177.911	177911	1203.469	6581.791	6581.791	1203.469	5.46901582	4.603388473		1	166.25	1.037805229
1	178.25	178250	686.3897	2621.015	2621.015	686.3897	3.818552347	4.016742262		1	166.5	1.046183682
1	178.467	178467	1361.041	4349.411	4349.411	1361.041	3.195650241	3.63224175		1	166.75	1.053164819
1	178.619	178619	865.4565	2801.252	2801.252	865.4565	3.236733446	3.318456711		1	167	1.058136609
1	178.768	178768	922.2071	2346.769	2346.769	922.2071	2.544731005	2.936112524		1	167.25	1.061163261
1	179.16	179160	923.0916	1711.628	1711.628	923.0916	1.854234184	2.017946546		1	167.5	1.062490865
1	179.455	179455	773.6757	1174.682	1174.682	773.6757	1.518313164	1.646134472		1	167.75	1.062587814
1	179.603	179603	1021.563	1521.568	1521.568	1021.563	1.489450969	1.502883937		1	168	1.060074835
1	179.758	179758	799.852	1254.807	1254.807	799.852	1.568798978	1.364889896		1	168.25	1.055826175
1	180.043	180043	672.6051	803.0929	803.0929	672.6051	1.194003584	1.187739039		1	168.5	1.05161735
1	180.213	180213	951.0213	906.1437	906.1437	951.0213	0.952811152	1.131824441		1	168.75	1.046731795
1	180.536	180536	906.1841	1161.54	1161.54	906.1841	1.281792519	1.054068272		1	169	1.04136444
1	180.674	180674	1003.12	1047.56	1047.56	1003.12	1.044301778	1.022866178		1	169.25	1.037813568
1	180.922	180922	1055.909	1000.021	1000.021	1055.909	0.947071196	0.993566165		1	169.5	1.037654425
1	181.067	181067	1339.561	1291.317	1291.317	1339.561	0.963985216	0.984812898		1	169.75	1.039826473
1	181.321	181321	1477.607	1369.001	1369.001	1477.607	0.926498724	1.003787822		1	170	1.040889927
1	181.497	181497	1172.137	1244.995	1244.995	1172.137	1.062158263	1.037214975		1	170.25	1.040046961
1	181.679	181679	1277.147	1237.914	1237.914	1277.147	0.969280748	1.067360997		1	170.5	1.03634553
1	181.992	181992	1132.814	1283.731	1283.731	1132.814	1.133223106	1.135652265		1	170.75	1.032881128
1	182.298	182298	2253.14	2998.699	2998.699	2253.14	1.330897769	1.211361971		1	171	1.025710634
1	182.441	182441	2299.406	2793.317	2793.317	2299.406	1.214799387	1.228092667		1	171.25	1.017745117
1	182.59	182590	813.5052	1178.216	1178.216	813.5052	1.448320183	1.231572106		1	171.5	1.01497421
1	182.991	182991	1803.324	2359.267	2359.267	1803.324	1.308287917	1.213655426		1	171.75	1.014403453
1	183.527	183527	1948.677	2039.768	2039.768	1948.677	1.046745048	1.162353583		1	172	1.018489344
1	183.853	183853	1454.095	1549.443	1549.443	1454.095	1.065572057	1.100056855		1	172.25	1.031628052
1	184.01	184010	1602.107	1753.956	1753.956	1602.107	1.094780811	1.063269836		1	172.5	1.053262578
1	184.21	184210	1446.876	1482.112	1482.112	1446.876	1.024353158	1.031399738		1	172.75	1.081727954
1	184.441	184441	1292.815	1348.856	1348.856	1292.815	1.043348043	1.014826968		1	173	1.138859275
1	184.951	184951	721.2812	604.9902	604.9902	721.2812	0.838771619	0.998829694		1	173.25	1.215637242
1	185.284	185284	884.1255	998.4823	998.4823	884.1255	1.129344533	1.000651187		1	173.5	1.305676096
1	185.483	185483	891.6552	854.0406	854.0406	891.6552	0.957814859	1.00790527		1	173.75	1.402276536
1	185.656	185656	1046.843	1028.734	1028.734	1046.843	0.982701322	1.018175697		1	174	1.512195736
1	185.903	185903	1131.071	1157.255	1157.255	1131.071	1.02314974	1.033162151		1	174.25	1.620062435
1	186.157	186157	1294.076	1506.731	1506.731	1294.076	1.164329607	1.050957036		1	174.5	1.680504047
1	186.472	186472	913.1705	1020.292	1020.292	913.1705	1.117307228	1.080295271		1	174.75	1.724944751
1	186.672	186672	942.7539	962.2268	962.2268	942.7539	1.020655338	1.098652906		1	175	1.762239132
1	186.886	186886	1193.674	1304.026	1304.026	1193.674	1.092447352	1.11813855		1	175.25	1.774553959
1	187.252	187252	1274.826	1561.084	1561.084	1274.826	1.224546722	1.156392447		1	175.5	1.779269737
1	187.397	187397	1310.482	1544.347	1544.347	1310.482	1.178457239	1.173005608		1	175.75	1.783985515
1	187.755	187755	1425.492	1726.923	1726.923	1425.492	1.211457518	1.228731183		1	176	1.785697585
1	187.917	187917	1117.989	1323.712	1323.712	1117.989	1.184011649	1.261642386		1	176.25	1.775689305
1	189.742	189742	3635.04	5940.329	5940.329	3635.04	1.634185318	1.694454002		1	176.5	1.76322048
1	189.932	189932	3159.277	4659.404	4659.404	3159.277	1.474832375	1.727797358		1	176.75	1.741220508
1	190.077	190077	4029.772	6946.588	6946.588	4029.772	1.723816633	1.755395232		1	177	1.715452753
1	190.409	190409	1805.235	3251.989	3251.989	1805.235	1.801421422	1.803235306		1	177.25	1.686858908
1	190.562	190562	1460.577	3000.765	3000.765	1460.577	2.054506541	1.811016317		1	177.5	1.656530237
1	190.83	190830	963.1586	1999.307	1999.307	963.1586	2.075781704	1.809009315		1	177.75	1.619009786
1	191.162	191162	889.9972	1395.626	1395.626	889.9972	1.568124035	1.793651368		1	178	1.561924645
1	191.466	191466	1065.491	1683.461	1683.461	1065.491	1.579986128	1.753148641		1	178.25	1.49438358
1	191.693	191693	1322.244	2946.955	2946.955	1322.244	2.228752787	1.706242861		1	178.5	1.423720957
1	191.84	191840	1366.294	2481.065	2481.065	1366.294	1.815908582	1.678212845		1	178.75	1.332889414
1	192.001	192001	959.7709	1666.726	1666.726	959.7709	1.736587346	1.645393498		1	179	1.240843594
1	192.237	192237	1277.437	1609.828	1609.828	1277.437	1.260201482	1.587966911		1	179.25	1.164627731
1	192.384	192384	1305.611	1358.446	1358.446	1305.611	1.040467643	1.555266192		1	179.5	1.117490612
1	192.546	192546	1241.224	1852.981	1852.981	1241.224	1.492865913	1.524268319		1	179.75	1.081495185
1	192.821	192821	1330.309	2413.109	2413.109	1330.309	1.813946234	1.474398868		1	180	1.056899652
1	193.22	193220	933.6035	1473.045	1473.045	933.6035	1.577805782	1.397234943		1	180.25	1.042607154
1	193.611	193611	967.8139	1279.424	1279.424	967.8139	1.32197316	1.304689151		1	180.5	1.033211573
1	193.813	193813	752.3945	948.7845	948.7845	752.3945	1.261019984	1.256588723		1	180.75	1.025585635
1	194.018	194018	1085.93	1264.977	1264.977	1085.93	1.164878952	1.21392067		1	181	1.021678074
1	194.279	194279	822.0755	1000.626	1000.626	822.0755	1.217194771	1.155486947		1	181.25	1.023180907
1	194.508	194508	812.7624	759.4083	759.4083	812.7624	0.934354616	1.102150842		1	181.5	1.029305092
1	194.667	194667	903.0992	958.396	958.396	903.0992	1.06123004	1.07462564		1	181.75	1.036352248
1	195.007	195007	696.7727	672.2311	672.2311	696.7727	0.964778184	1.065491137		1	182	1.044904299
1	195.154	195154	775.4315	789.176	789.176	775.4315	1.01772497	1.074561601		1	182.25	1.054560837
1	195.63	195630	787.1213	994.4023	994.4023	787.1213	1.263340606	1.082824141		1	182.5	1.059241939
1	195.811	195811	890.7947	1083.845	1083.845	890.7947	1.216716938	1.066870909		1	182.75	1.058453994
1	196.008	196008	1105.878	1266.87	1266.87	1105.878	1.145578445	1.048445286		1	183	1.05663846
1	196.175	196175	721.6448	671.6735	671.6735	721.6448	0.930753606	1.02765356		1	183.25	1.052902867
1	196.563	196563	664.2203	536.7614	536.7614	664.2203	0.808107491	0.895234754		1	183.5	1.049167274
1	196.754	196754	605.6845	525.0064	525.0064	605.6845	0.866798473	0.821934168		1	183.75	1.04211104
1	196.92	196920	986.0845	979.3109	979.3109	986.0845	0.993130812	0.786542978		1	184	1.033660935
1	197.117	197117	834.9386	619.5571	619.5571	834.9386	0.742039115	0.774364493		1	184.25	1.027871639
1	197.254	197254	686.6854	440.1473	440.1473	686.6854	0.640973727	0.773163043		1	184.5	1.025443437
1	197.432	197432	517.8192	390.1991	390.1991	517.8192	0.753543129	0.781846185		1	184.75	1.024219196
1	197.73	197730	11.78127	7.976187	7.976187	11.78127	0.677022681	0.808005882		1	185	1.023276749
1	198.003	198003	779.7858	648.14	648.14	779.7858	0.831176972	0.853137482		1	185.25	1.023490238
1	198.417	198417	1102.505	880.2354	880.2354	1102.505	0.798395835	1.020451634		1	185.5	1.02480932
1	198.619	198619	3.731361	9.809147	9.809147	3.731361	2.628838914	1.185218501		1	185.75	1.027145545
1	198.759	198759	1424.465	1273.776	1273.776	1424.465	0.894213617	1.322577706		1	186	1.029655724
1	198.901	198901	53.41544	43.27516	43.27516	53.41544	0.810162006	1.45077171		1	186.25	1.032725143
1	199.146	199146	9.877818	8.846294	8.846294	9.877818	0.895571674	1.700209254		1	186.5	1.036354332
1	199.31	199310	6.155998	9.649162	9.649162	6.155998	1.56744073	1.891837588		1	186.75	1.03992783
1	199.576	199576	3.991532	12.70823	12.70823	3.991532	3.1837976	2.146267099		1	187	1.043721256
1	199.729	199729	2.952167	7.558304	7.558304	2.952167	2.560256246	2.258262974		1	187.25	1.047800559
1	200.086	200086	3.412509	8.972663	8.972663	3.412509	2.62934486	2.52398573		1	187.5	1.052929792
1	200.353	200353	3.233327	8.218963	8.218963	3.233327	2.541952299	2.645877147		1	187.75	1.059005024
1	200.514	200514	3.311852	8.443106	8.443106	3.311852	2.549360901	2.655585417		1	188	1.067337561
1	200.883	200883	7.998535	21.38238	21.38238	7.998535	2.673287046	2.54761739		1	188.25	1.076593647
1	201.043	201043	14.83774	17.59401	17.59401	14.83774	1.185760769	2.486742264		1	188.5	1.085849732
1	201.236	201236	26.10563	89.66619	89.66619	26.10563	3.434745302	2.411812566		1	188.75	1.095105818
1	201.375	201375	3.529875	8.870055	8.870055	3.529875	2.512852438	2.346445869		1	189	1.104361904
1	201.597	201597	3.554519	8.9039	8.9039	3.554519	2.504952147	2.218646923		1	189.25	1.11361799
1	201.766	201766	3.39718	7.767253	7.767253	3.39718	2.286382529	2.102357496		1	189.5	1.122874075
1	202.009	202009	15.57189	17.63072	17.63072	15.57189	1.132214522	1.909522169		1	189.75	1.132053144
1	202.179	202179	5.072668	7.307921	7.307921	5.072668	1.440646421	1.755386926		1	190	1.139059986
1	202.393	202393	2.96438	7.486861	7.486861	2.96438	2.525607716	1.538875479		1	190.25	1.145239759
1	202.726	202726	602.0382	426.7945	426.7945	602.0382	0.708915979	1.153318726		1	190.5	1.14953912
1	202.94	202940	480.8086	328.6447	328.6447	480.8086	0.683525004	0.873655012		1	190.75	1.149811575
1	203.187	203187	1026.033	753.7467	753.7467	1026.033	0.734622278	0.543466755		1	191	1.148490336
1	222.967	222967	663.3325	615.8415	615.8415	663.3325	0.928405438	0.822251704		1	191.25	1.145490007
1	225.052	225052	1564.887	1773.212	1773.212	1564.887	1.133124628	1.378971923		1	191.5	1.139900413
1	227.155	227155	18.16826	30.95724	30.95724	18.16826	1.703918812	1.779892153		1	191.75	1.131977606
1	227.296	227296	12.28502	35.00332	35.00332	12.28502	2.849268459	1.808896053		1	192	1.124206592
1	227.433	227433	4.970473	8.45835	8.45835	4.970473	1.701719333	1.837320825		1	192.25	1.114758002
1	229.526	229526	8.281503	8.543157	8.543157	8.281503	1.031594989	2.30174369		1	192.5	1.106639144
1	229.802	229802	12.27624	39.0575	39.0575	12.27624	3.181552332	2.367234048		1	192.75	1.099489602
1	230.056	230056	35.60002	85.91441	85.91441	35.60002	2.413324768	2.428382703		1	193	1.092075152
2	8.282	8282	8036.73	10690.12	10690.12	8036.73	1.330157912	1.342997491		1	193.25	1.084324356
2	8.619	8619	2550.102	3342.712	3342.712	2550.102	1.310815018	1.258225391		1	193.5	1.075086498
2	8.802	8802	2368.755	3056.282	3056.282	2368.755	1.290248253	1.218182347		1	193.75	1.06581759
2	9.057	9057	2023.945	2174.238	2174.238	2023.945	1.074257453	1.169187191		1	194	1.057399238
2	9.526	9526	2438.057	2577.047	2577.047	2438.057	1.057008511	1.097034139		1	194.25	1.048705442
2	9.79	9790	1675.559	1705.195	1705.195	1675.559	1.017687232	1.065026658		1	194.5	1.039656024
2	9.988	9988	1860.962	1944.433	1944.433	1860.962	1.044853683	1.046524729		1	194.75	1.034719847
2	10.155	10155	1711.149	1757.464	1757.464	1711.149	1.027066608	1.034927975		1	195	1.033671277
2	10.392	10392	1116.385	1075.765	1075.765	1116.385	0.963614703	1.021033662		1	195.25	1.035318127
2	10.831	10831	1373.584	1387.773	1387.773	1373.584	1.010329911	1.033725152		1	195.5	1.03599561
2	11.171	11171	1066.684	1186.191	1186.191	1066.684	1.112035992	1.046815508		1	195.75	1.034696689
2	11.589	11589	1024.832	1026.663	1026.663	1024.832	1.001786634	1.042671644		1	196	1.031097577
2	11.771	11771	979.3029	978.0734	978.0734	979.3029	0.998744515	1.037874702		1	196.25	1.023738766
2	11.934	11934	838.8805	945.5497	945.5497	838.8805	1.127156609	1.028213258		1	196.5	1.010418611
2	12.113	12113	1087.617	1119.487	1119.487	1087.617	1.029302595	1.004895132		1	196.75	0.99585809
2	12.43	12430	912.5602	893.2514	893.2514	912.5602	0.978841067	0.942614124		1	197	0.989321164
2	12.642	12642	984.9516	919.5885	919.5885	984.9516	0.933638262	0.90973052		1	197.25	0.98800989
2	13.062	13062	720.8938	641.9604	641.9604	720.8938	0.890506202	0.846497154		1	197.5	0.990291919
2	13.231	13231	602.0124	468.182	468.182	602.0124	0.777694944	0.8208333		1	197.75	0.993960165
2	13.529	13529	805.8016	585.5734	585.5734	805.8016	0.726696745	0.797535862		1	198	1.000412389
2	13.82	13820	743.0174	499.6558	499.6558	743.0174	0.672468505	0.810435601		1	198.25	1.016073875
2	14.048	14048	933.208	705.9309	705.9309	933.208	0.756456117	0.829544174		1	198.5	1.037179808
2	14.219	14219	1028.792	938.2803	938.2803	1028.792	0.91202138	0.85559518		1	198.75	1.072399051
2	14.55	14550	1192.632	1363.87	1363.87	1192.632	1.143579914	0.938897982		1	199	1.109526481
2	14.744	14744	839.7516	752.0229	752.0229	839.7516	0.895530178	0.975257391		1	199.25	1.151703912
2	14.912	14912	1091.79	1110.712	1110.712	1091.79	1.017331172	0.997624003		1	199.5	1.191021033
2	15.211	15211	971.1814	904.5031	904.5031	971.1814	0.931343104	1.037790814		1	199.75	1.222294591
2	15.383	15383	1027.58	1090.935	1090.935	1027.58	1.061654567	1.050622766		1	200	1.251344974
2	15.633	15633	829.9032	938.8318	938.8318	829.9032	1.131254585	1.044111126		1	200.25	1.273026759
2	15.814	15814	690.336	815.003	815.003	690.336	1.180588873	1.029444292		1	200.5	1.281751514
2	16.047	16047	876.0073	840.7022	840.7022	876.0073	0.95969771	1.016410816		1	200.75	1.271102976
2	16.354	16354	428.1542	381.559	381.559	428.1542	0.891171919	1.001291223		1	201	1.258078063
2	16.596	16596	686.422	620.7454	620.7454	686.422	0.904320374	0.988114263		1	201.25	1.242798293
2	16.797	16797	810.8731	743.2432	743.2432	810.8731	0.916596197	0.979978793		1	201.5	1.222387213
2	17.065	17065	1150.629	1211.728	1211.728	1150.629	1.053100522	0.966510429		1	201.75	1.197233599
2	17.503	17503	1141.326	1212.833	1212.833	1141.326	1.062652564	0.951915031		1	202	1.166524848
2	17.687	17687	1328.124	1298.314	1298.314	1328.124	0.977554807	0.961439382		1	202.25	1.130132238
2	17.978	17978	1245.71	1036.3	1036.3	1245.71	0.831895064	0.980101328		1	202.5	1.08820444
2	18.141	18141	992.1682	867.7554	867.7554	992.1682	0.874605132	0.975372278		1	202.75	1.042456842
2	18.535	18535	1227.504	1359.286	1359.286	1227.504	1.107357695	0.950658066		1	203	0.991171145
2	19.008	19008	901.9731	858.7586	858.7586	901.9731	0.952088926	0.917823116		1	203.25	0.952283449
2	19.208	19208	676.3217	700.2201	700.2201	676.3217	1.035335847	0.907733535		1	203.5	0.952833539
2	19.537	19537	1278.456	1120.637	1120.637	1278.456	0.876555001	0.891670866		1	203.75	0.95338363
2	19.869	19869	811.9596	599.6729	599.6729	811.9596	0.738550169	0.867960219		1	204	0.953933721
2	20.086	20086	713.8651	456.5468	456.5468	713.8651	0.639542121	0.850221413		1	204.25	0.954483812
2	20.279	20279	593.7038	497.568	497.568	593.7038	0.838074474	0.83802803		1	204.5	0.955033902
2	20.462	20462	873.174	863.7672	863.7672	873.174	0.989226889	0.824635319		1	204.75	0.955583993
2	20.628	20628	891.2983	759.0735	759.0735	891.2983	0.851649218	0.811222204		1	205	0.956134084
2	20.792	20792	996.5169	998.3244	998.3244	996.5169	1.001813818	0.806173811		1	205.25	0.956684175
2	21.067	21067	843.4933	741.1319	741.1319	843.4933	0.878645865	0.818104189		1	205.5	0.957234266
2	21.262	21262	732.4635	500.883	500.883	732.4635	0.683833392	0.833986875		1	205.75	0.957784356
2	21.516	21516	1041.338	748.7276	748.7276	1041.338	0.719005357	0.858327269		1	206	0.958334447
2	21.824	21824	888.7316	695.198	695.198	888.7316	0.782236167	0.900138802		1	206.25	0.958884538
2	22.018	22018	1161.148	1098.64	1098.64	1161.148	0.946167069	0.926547435		1	206.5	0.959434629
2	22.471	22471	1083.859	1080.863	1080.863	1083.859	0.997235803	1.007301042		1	206.75	0.959984719
2	22.751	22751	1539.923	2144.476	2144.476	1539.923	1.392586512	1.062934138		1	207	0.96053481
2	22.961	22961	1021.674	1009.037	1009.037	1021.674	0.987631084	1.091715051		1	207.25	0.961084901
2	23.28	23280	1140.553	1382.573	1382.573	1140.553	1.212195312	1.111572474		1	207.5	0.961634992
2	23.5	23500	946.3687	919.3791	919.3791	946.3687	0.971480883	1.116238495		1	207.75	0.962185083
2	23.774	23774	1298.61	1315.405	1315.405	1298.61	1.012933059	1.116435643		1	208	0.962735173
2	24.12	24120	742.237	807.8451	807.8451	742.237	1.088392387	1.096924966		1	208.25	0.963285264
2	24.308	24308	840.7915	948.6691	948.6691	840.7915	1.128304818	1.078511877		1	208.5	0.963835355
2	24.599	24599	1204.823	1593.251	1593.251	1204.823	1.322394244	1.054469919		1	208.75	0.964385446
2	24.829	24829	761.4428	670.7267	670.7267	761.4428	0.880862883	1.042411586		1	209	0.964935536
2	25.071	25071	786.6212	713.8094	713.8094	786.6212	0.907437277	1.029162696		1	209.25	0.965485627
2	25.416	25416	658.7826	663.0355	663.0355	658.7826	1.006455696	0.991447887		1	209.5	0.966035718
2	25.663	25663	851.2222	938.1996	938.1996	851.2222	1.102179431	0.958669629		1	209.75	0.966585809
2	25.904	25904	938.6297	861.2264	861.2264	938.6297	0.91753585	0.939363052		1	210	0.9671359
2	26.191	26191	868.5197	750.8939	750.8939	868.5197	0.864567493	0.941368458		1	210.25	0.96768599
2	26.628	26628	1045.888	1066.343	1066.343	1045.888	1.019557543	0.969963405		1	210.5	0.968236081
2	26.891	26891	848.3254	742.8278	742.8278	848.3254	0.875640173	0.987028462		1	210.75	0.968786172
2	27.223	27223	775.4605	654.1057	654.1057	775.4605	0.843506149	1.010153853		1	211	0.969336263
2	27.615	27615	873.5455	943.3796	943.3796	873.5455	1.079943289	1.039758893		1	211.25	0.969886353
2	27.79	27790	915.1231	1034.705	1034.705	915.1231	1.130673021	1.047289788		1	211.5	0.970436444
2	28.099	28099	1225.368	1903.011	1903.011	1225.368	1.55301183	1.056110029		1	211.75	0.970986535
2	28.312	28312	1028.875	1078.735	1078.735	1028.875	1.048460697	1.060363995		1	212	0.971536626
2	28.533	28533	974.7076	880.1727	880.1727	974.7076	0.903012042	1.062287492		1	212.25	0.972086717
2	28.709	28709	1361.454	1296.778	1296.778	1361.454	0.952494906	1.062781244		1	212.5	0.972636807
2	29.063	29063	1450.748	1472.579	1472.579	1450.748	1.015048099	1.059521912		1	212.75	0.973186898
2	29.6	29600	1251.736	1332.405	1332.405	1251.736	1.064445698	1.055010008		1	213	0.973736989
2	35.567	35567	2045.583	2417.548	2417.548	2045.583	1.181838136	1.192482108		1	213.25	0.97428708
2	35.788	35788	2003.903	2455.894	2455.894	2003.903	1.225555329	1.183236761		1	213.5	0.97483717
2	36.21	36210	2327.858	2733.49	2733.49	2327.858	1.174251179	1.161815092		1	213.75	0.975387261
2	36.473	36473	2815.279	3333.46	3333.46	2815.279	1.184060265	1.145638558		1	214	0.975937352
2	36.683	36683	1700.674	1660.754	1660.754	1700.674	0.976526953	1.130625817		1	214.25	0.976487443
2	36.928	36928	1405.345	1498.787	1498.787	1405.345	1.066490435	1.111440745		1	214.5	0.977037534
2	37.164	37164	815.6862	876.3336	876.3336	815.6862	1.074351387	1.090786115		1	214.75	0.977587624
2	37.399	37399	930.1605	1079.033	1079.033	930.1605	1.160050335	1.067697116		1	215	0.978137715
2	37.712	37712	733.3737	788.5956	788.5956	733.3737	1.075298446	1.036554983		1	215.25	0.978687806
2	37.919	37919	620.0945	765.6594	765.6594	620.0945	1.234746317	1.014472684		1	215.5	0.979237897
2	38.153	38153	887.7746	899.954	899.954	887.7746	1.013719023	0.986668817		1	215.75	0.979787987
2	38.543	38543	938.4628	703.3731	703.3731	938.4628	0.749494919	0.945280803		1	216	0.980338078
2	38.763	38763	837.467	592.2511	592.2511	837.467	0.707193358	0.921785256		1	216.25	0.980888169
2	38.964	38964	1853.399	1931.768	1931.768	1853.399	1.042283933	0.896855244		1	216.5	0.98143826
2	39.2	39200	1055.552	936.9854	936.9854	1055.552	0.887673369	0.873332316		1	216.75	0.981988351
2	39.564	39564	742.557	569.7111	569.7111	742.557	0.767228778	0.858161285		1	217	0.982538441
2	39.987	39987	772.8064	783.1181	783.1181	772.8064	1.013343187	0.852710555		1	217.25	0.983088532
2	40.184	40184	830.6839	823.3043	823.3043	830.6839	0.991116236	0.846609776		1	217.5	0.983638623
2	40.42	40420	867.836	761.2127	761.2127	867.836	0.877138883	0.837747131		1	217.75	0.984188714
2	40.66	40660	716.1662	457.0573	457.0573	716.1662	0.638200044	0.837418128		1	218	0.984738804
2	40.851	40851	568.2262	420.1413	420.1413	568.2262	0.739390933	0.845851256		1	218.25	0.985288895
2	41.293	41293	763.016	713.4105	713.4105	763.016	0.934987602	0.878104178		1	218.5	0.985838986
2	41.458	41458	775.7111	752.3139	752.3139	775.7111	0.96983774	0.892654843		1	218.75	0.986389077
2	41.622	41622	547.3249	399.1921	399.1921	547.3249	0.72935125	0.914832424		1	219	0.986939168
2	41.984	41984	725.0384	686.8057	686.8057	725.0384	0.947268034	0.99028119		1	219.25	0.987489258
2	42.267	42267	1107.684	1295.013	1295.013	1107.684	1.169117727	1.035883264		1	219.5	0.988039349
2	42.449	42449	1374.949	1649.132	1649.132	1374.949	1.199413215	1.05608243		1	219.75	0.98858944
2	42.676	42676	1107.372	1131.768	1131.768	1107.372	1.022030537	1.076596605		1	220	0.989139531
2	42.86	42860	1444.623	1509.535	1509.535	1444.623	1.044933522	1.07864172		1	220.25	0.989689621
2	43.205	43205	1006.3	991.8631	991.8631	1006.3	0.985653483	1.058381471		1	220.5	0.990239712
2	43.659	43659	929.9717	1147.17	1147.17	929.9717	1.233553666	1.016693588		1	220.75	0.990789803
2	43.848	43848	818.0016	751.6816	751.6816	818.0016	0.918924364	0.997256242		1	221	0.991339894
2	44.063	44063	888.0862	766.0366	766.0366	888.0862	0.862570097	0.969575424		1	221.25	0.991889985
2	44.309	44309	885.7713	864.4544	864.4544	885.7713	0.975934081	0.943690197		1	221.5	0.992440075
2	44.495	44495	931.7939	905.6053	905.6053	931.7939	0.971894429	0.927785247		1	221.75	0.992990166
2	44.685	44685	798.8159	711.4938	711.4938	798.8159	0.890685576	0.909231177		1	222	0.993540257
2	45.013	45013	955.6687	803.351	803.351	955.6687	0.840616628	0.883552813		1	222.25	0.994090348
2	45.221	45221	870.7891	726.188	726.188	870.7891	0.833942455	0.86913149		1	222.5	0.994640438
2	45.481	45481	1344.179	1234.841	1234.841	1344.179	0.918658155	0.85767225		1	222.75	0.995190529
2	45.655	45655	1016.146	907.5835	907.5835	1016.146	0.893162498	0.861680929		1	223	0.997043621
2	45.878	45878	1370.055	1401.714	1401.714	1370.055	1.023107831	0.873130394		1	223.25	1.00746493
2	46.081	46081	641.4054	498.5804	498.5804	641.4054	0.777324918	0.888602446		1	223.5	1.017886238
2	46.255	46255	606.573	470.7118	470.7118	606.573	0.776018385	0.912190586		1	223.75	1.028307547
2	46.518	46518	906.5702	734.3464	734.3464	906.5702	0.810027067	0.9536813		1	224	1.038728856
2	46.709	46709	792.5305	870.7962	870.7962	792.5305	1.09875418	0.983276193		1	224.25	1.049150165
2	46.973	46973	1134.508	1247.494	1247.494	1134.508	1.099590307	1.033275014		1	224.5	1.059571474
2	47.17	47170	1258.916	1293.337	1293.337	1258.916	1.027341777	1.05660182		1	224.75	1.069992782
2	47.472	47472	1155.915	1431.971	1431.971	1155.915	1.238820328	1.070655868		1	225	1.080414091
2	47.964	47964	1118.085	1230.871	1230.871	1118.085	1.100874263	1.076617566		1	225.25	1.088474707
2	48.177	48177	1564.59	1869.299	1869.299	1564.59	1.194753258	1.062819381		1	225.5	1.095915342
2	48.589	48589	998.2306	823.6895	823.6895	998.2306	0.82514952	1.010506737		1	225.75	1.103355977
2	48.779	48779	804.4699	742.5802	742.5802	804.4699	0.923067724	0.995032736		1	226	1.110796613
2	49.306	49306	1218.524	1188.199	1188.199	1218.524	0.975113334	0.977683606		1	226.25	1.118237248
2	49.778	49778	1143.784	1019.673	1019.673	1143.784	0.891490876	0.968335047		1	226.5	1.125677884
2	50.097	50097	1224.968	1146.471	1146.471	1224.968	0.935919142	0.963652943		1	226.75	1.133118519
2	50.66	50660	1511.799	1746.943	1746.943	1511.799	1.155539195	0.971929938		1	227	1.140559155
2	50.908	50908	1295.775	1193.596	1193.596	1295.775	0.921144489	0.974250135		1	227.25	1.148223138
2	51.08	51080	1144.682	1012.781	1012.781	1144.682	0.884770618	0.970360614		1	227.5	1.156458939
2	51.307	51307	1383.192	1463.365	1463.365	1383.192	1.057962307	0.95406105		1	227.75	1.165119294
2	51.694	51694	1173.554	1044.274	1044.274	1173.554	0.8898389	0.918005064		1	228	1.173779649
2	51.934	51934	958.264	898.0011	898.0011	958.264	0.937112424	0.893362624		1	228.25	1.182440004
2	52.209	52209	901.3936	768.6552	768.6552	901.3936	0.852740911	0.85656993		1	228.5	1.191100359
2	52.422	52422	841.9595	721.9729	721.9729	841.9595	0.857491245	0.834593999		1	228.75	1.199760714
2	52.585	52585	789.0125	613.2436	613.2436	789.0125	0.777229258	0.822648712		1	229	1.208421069
2	52.872	52872	783.371	573.3546	573.3546	783.371	0.731906849	0.804926088		1	229.25	1.217081424
2	53.074	53074	700.9161	533.7845	533.7845	700.9161	0.761552631	0.797455781		1	229.5	1.225741779
2	53.255	53255	762.5617	660.6433	660.6433	762.5617	0.86634734	0.793168009		1	229.75	1.234940345
2	53.492	53492	721.2934	605.0614	605.0614	721.2934	0.838856144	0.790052552		1	230	1.244308298
2	53.781	53781	662.3144	511.2377	511.2377	662.3144	0.771895795	0.796898996		2	9	1.051540451
2	53.97	53970	562.574	415.9576	415.9576	562.574	0.739382908	0.802210881		2	9.25	1.045195241
2	54.341	54341	898.1629	754.279	754.279	898.1629	0.839802	0.806476576		2	9.5	1.039190791
2	54.654	54654	647.3206	582.458	582.458	647.3206	0.899798338	0.813196715		2	9.75	1.034326513
2	54.946	54946	644.5798	495.8996	495.8996	644.5798	0.769337792	0.824988359		2	10	1.030550838
2	55.259	55259	626.1998	536.7152	536.7152	626.1998	0.857098964	0.856936246		2	10.25	1.028000987
2	55.511	55511	749.7121	542.7514	542.7514	749.7121	0.723946432	0.887766762		2	10.5	1.027188774
2	55.694	55694	750.2758	658.7399	658.7399	750.2758	0.877996998	0.90011305		2	10.75	1.028317112
2	55.903	55903	547.5188	516.0121	516.0121	547.5188	0.942455492	0.90484024		2	11	1.029698499
2	56.173	56173	664.0258	664.9331	664.9331	664.0258	1.001366363	0.907110541		2	11.25	1.03060406
2	56.357	56357	696.146	705.6436	705.6436	696.146	1.013643115	0.905248541		2	11.5	1.03021714
2	56.549	56549	662.1415	650.0872	650.0872	662.1415	0.981794979	0.897964602		2	11.75	1.029416921
2	56.864	56864	568.106	483.9813	483.9813	568.106	0.851920768	0.879616176		2	12	1.026479934
2	57.104	57104	586.1864	424.2086	424.2086	586.1864	0.723675268	0.853350845		2	12.25	1.019979708
2	57.412	57412	577.5344	386.2277	386.2277	577.5344	0.668752718	0.804701714		2	12.5	1.012763586
2	57.626	57626	486.8878	434.833	434.833	486.8878	0.893086662	0.784128349		2	12.75	1.006786503
2	57.794	57794	552.2915	477.3031	477.3031	552.2915	0.86422315	0.77296102		2	13	1.000910415
2	58.08	58080	764.7286	576.6088	576.6088	764.7286	0.754004493	0.758736066		2	13.25	0.995214673
2	58.305	58305	706.2996	465.5694	465.5694	706.2996	0.659167016	0.760789827		2	13.5	0.992163384
2	58.739	58739	610.4232	532.8388	532.8388	610.4232	0.872900637	0.781095594		2	13.75	0.993338872
2	58.986	58986	930.5079	746.3563	746.3563	930.5079	0.802095608	0.822165891		2	14	0.996178452
2	59.165	59165	941.3821	865.0224	865.0224	941.3821	0.918885541	0.841474142		2	14.25	1.002091497
2	59.341	59341	957.2328	844.1853	844.1853	957.2328	0.881901769	0.874015636		2	14.5	1.011914018
2	59.624	59624	909.8539	735.7838	735.7838	909.8539	0.80868346	0.973139927		2	14.75	1.019679567
2	60.08	60080	998.499	1378.995	1378.995	998.499	1.381067983	1.174301366		2	15	1.024892245
2	60.534	60534	912.398	1320.499	1320.499	912.398	1.44728397	1.584354275		2	15.25	1.029771649
2	60.819	60819	1444.497	2334.049	2334.049	1444.497	1.615821286	2.07654237		2	15.5	1.030844946
2	61.01	61010	1741.368	3397.908	3397.908	1741.368	1.951286575	2.501576274		2	15.75	1.028824012
2	61.515	61515	1297.538	4680.408	4680.408	1297.538	3.607145224	3.582508132		2	16	1.026390068
2	61.997	61997	902.5351	4340.086	4340.086	902.5351	4.808772534	4.639099171		2	16.25	1.024418818
2	62.268	62268	1141.225	5954.856	5954.856	1141.225	5.217950886	5.237817915		2	16.5	1.022378101
2	62.519	62519	997.0402	6250.334	6250.334	997.0402	6.268888657	5.606522213		2	16.75	1.020588938
2	62.86	62860	946.3422	5939.491	5939.491	946.3422	6.276261378	5.93751023		2	17	1.018699276
2	63.063	63063	800.2878	5290.982	5290.982	800.2878	6.611349067	6.044441753		2	17.25	1.017226885
2	63.365	63365	820.261	3640.602	3640.602	820.261	4.438345844	5.964558923		2	17.5	1.015926317
2	63.734	63734	1068.757	6128.342	6128.342	1068.757	5.734083613	5.636118242		2	17.75	1.018028375
2	63.897	63897	1327.816	8362.869	8362.869	1327.816	6.298213759	5.464149551		2	18	1.020211435
2	64.213	64213	661.7451	3560.175	3560.175	661.7451	5.379979391	4.948731211		2	18.25	1.018505392
2	64.397	64397	749.541	3570.485	3570.485	749.541	4.763561967	4.541337273		2	18.5	1.01605722
2	64.858	64858	891.8074	2854.684	2854.684	891.8074	3.201009545	3.574941194		2	18.75	1.013384427
2	65.268	65268	926.0068	2289.544	2289.544	926.0068	2.472491563	2.745232604		2	19	1.010675068
2	65.445	65445	725.7795	1496.207	1496.207	725.7795	2.061517307	2.361543708		2	19.25	1.008693083
2	65.731	65731	820.9207	1348.063	1348.063	820.9207	1.642135471	1.866741947		2	19.5	1.006787564
2	66.116	66116	813.3799	1188.72	1188.72	813.3799	1.461457309	1.463703695		2	19.75	1.004130697
2	66.542	66542	1151.13	1352.114	1352.114	1151.13	1.174597135	1.1616154		2	20	1.001132091
2	66.717	66717	674.1855	706.5538	706.5538	674.1855	1.04801097	1.088056929		2	20.25	0.998417
2	66.916	66916	687.5769	704.8299	704.8299	687.5769	1.025092466	1.059648492		2	20.5	0.995560778
2	67.236	67236	1481.66	1514.812	1514.812	1481.66	1.022374904	1.029591438		2	20.75	0.99335981
2	67.534	67534	1229.362	1651.435	1651.435	1229.362	1.343326864	1.008876083		2	21	0.994566726
2	67.871	67871	723.3508	677.6485	677.6485	723.3508	0.936818622	1.04019551		2	21.25	0.997347484
2	68.061	68061	842.9645	827.913	827.913	842.9645	0.982144562	1.051527951		2	21.5	1.001060664
2	68.38	68380	845.948	873.8464	873.8464	845.948	1.032978859	1.076466921		2	21.75	1.006259242
2	68.62	68620	1583.082	1839.426	1839.426	1583.082	1.161927177	1.109330105		2	22	1.011567855
2	68.878	68878	891.4934	1008.936	1008.936	891.4934	1.131736926	1.137130822		2	22.25	1.018406974
2	69.123	69123	1051.752	1299.713	1299.713	1051.752	1.235759951	1.167091842		2	22.5	1.025456979
2	69.487	69487	1136.362	1230.127	1230.127	1136.362	1.082513319	1.212238132		2	22.75	1.033211706
2	69.728	69728	882.0393	1023.176	1023.176	882.0393	1.160011804	1.220777513		2	23	1.038114934
2	69.95	69950	837.8648	1189.289	1189.289	837.8648	1.41942829	1.225191333		2	23.25	1.040544471
2	70.229	70229	963.1074	1288.156	1288.156	963.1074	1.337499847	1.226306002		2	23.5	1.041564463
2	70.562	70562	1062.043	1278.799	1278.799	1062.043	1.204093431	1.205007223		2	23.75	1.041592545
2	70.891	70891	845.4991	1013.237	1013.237	845.4991	1.198389212	1.180204752		2	24	1.039605686
2	71.135	71135	1275.155	1305.085	1305.085	1275.155	1.023471656	1.174769981		2	24.25	1.036561527
2	71.553	71553	1075.71	1072.169	1072.169	1075.71	0.996708221	1.165986383		2	24.5	1.033198232
2	71.835	71835	1510.543	1764.134	1764.134	1510.543	1.167880689	1.154368636		2	24.75	1.0306854
2	72.007	72007	1236.788	1651.171	1651.171	1236.788	1.33504772	1.14437486		2	25	1.028577254
2	72.239	72239	1163.583	1284.739	1284.739	1163.583	1.104123213	1.13202871		2	25.25	1.024915514
2	72.467	72467	1153.67	1328.611	1328.611	1153.67	1.151638684	1.120859622		2	25.5	1.020342195
2	72.654	72654	1209.772	1602.767	1602.767	1209.772	1.324850468	1.111509694		2	25.75	1.015877145
2	72.84	72840	1133.646	1319.086	1319.086	1133.646	1.163578401	1.103800115		2	26	1.014055851
2	73.164	73164	669.5867	509.4048	509.4048	669.5867	0.760774968	1.08895329		2	26.25	1.01486692
2	73.336	73336	592.7302	507.8315	507.8315	592.7302	0.856766704	1.079037565		2	26.5	1.017420793
2	73.599	73599	1121.591	1278.251	1278.251	1121.591	1.139676584	1.06322317		2	26.75	1.019964218
2	73.899	73899	1204.877	1402.53	1402.53	1204.877	1.164044131	1.051946903		2	27	1.022577829
2	74.085	74085	880.6447	981.0074	981.0074	880.6447	1.11396503	1.047829494		2	27.25	1.025321146
2	74.357	74357	696.5652	728.2003	728.2003	696.5652	1.045415849	1.038144865		2	27.5	1.028268762
2	74.551	74551	1077.941	1356.848	1356.848	1077.941	1.258740506	1.025169944		2	27.75	1.030531637
2	74.931	74931	1202.23	934.1068	934.1068	1202.23	0.776978448	0.997149212		2	28	1.03173619
2	75.148	75148	874.5073	733.2447	733.2447	874.5073	0.838466071	0.981047216		2	28.25	1.032648169
2	75.615	75615	899.6875	944.2817	944.2817	899.6875	1.049566322	0.937026689		2	28.5	1.033096932
2	75.843	75843	753.1104	679.3456	679.3456	753.1104	0.902053139	0.921512835		2	28.75	1.033159922
2	76.024	76024	752.5006	558.3921	558.3921	752.5006	0.742048711	0.920839092		2	29	1.032800573
2	76.197	76197	993.9983	941.6453	941.6453	993.9983	0.947330896	0.926655472		2	29.25	1.032464728
2	76.363	76363	720.9237	783.0029	783.0029	720.9237	1.086110638	0.92676644		2	29.5	1.032136801
2	76.645	76645	630.5306	585.1124	585.1124	630.5306	0.927968286	0.91316446		2	29.75	1.032545142
2	76.812	76812	663.0543	616.3095	616.3095	663.0543	0.929500797	0.90307606		2	30	1.033444329
2	77.203	77203	564.8702	494.9623	494.9623	564.8702	0.876240772	0.878148486		2	30.25	1.034343515
2	77.392	77392	819.5978	741.1382	741.1382	819.5978	0.904270607	0.86151446		2	30.5	1.035242702
2	77.644	77644	944.8087	738.1163	738.1163	944.8087	0.781233598	0.837960336		2	30.75	1.036141889
2	77.819	77819	684.3957	541.7183	541.7183	684.3957	0.791527913	0.825667668		2	31	1.037041075
2	78.296	78296	881.2978	620.6953	620.6953	881.2978	0.70429689	0.787191808		2	31.25	1.037940262
2	78.611	78611	573.2808	463.2845	463.2845	573.2808	0.808128408	0.76683728		2	31.5	1.038839449
2	78.816	78816	765.4052	589.0481	589.0481	765.4052	0.769589885	0.756572115		2	31.75	1.039738635
2	78.999	78999	756.251	616.4021	616.4021	756.251	0.815076079	0.747962974		2	32	1.040637822
2	79.426	79426	703.2885	572.3335	572.3335	703.2885	0.813796187	0.737348176		2	32.25	1.041537009
2	79.821	79821	728.9741	471.4954	471.4954	728.9741	0.646793075	0.745154582		2	32.5	1.042436196
2	80.021	80021	1102.456	687.1771	687.1771	1102.456	0.623314763	0.752859884		2	32.75	1.043335382
2	80.382	80382	827.6019	656.7484	656.7484	827.6019	0.793555936	0.76696982		2	33	1.044234569
2	80.586	80586	994.5584	859.3816	859.3816	994.5584	0.864083597	0.774616249		2	33.25	1.045133756
2	80.774	80774	1417.082	1000.47	1000.47	1417.082	0.706007133	0.782698536		2	33.5	1.046032942
2	81.179	81179	980.6127	889.0849	889.0849	980.6127	0.906662641	0.815149603		2	33.75	1.046932129
2	81.507	81507	954.7543	869.7798	869.7798	954.7543	0.910998568	0.848510052		2	34	1.047831316
2	81.731	81731	621.9024	510.2544	510.2544	621.9024	0.820473438	0.86533532		2	34.25	1.048730502
2	82.122	82122	964.7968	742.6514	742.6514	964.7968	0.769749029	0.878821833		2	34.5	1.049629689
2	82.65	82650	1038.762	906.0173	906.0173	1038.762	0.872208745	0.889978917		2	34.75	1.050528876
2	82.955	82955	640.8867	685.0211	685.0211	640.8867	1.06886459	0.896384788		2	35	1.051428062
2	83.276	83276	758.9351	696.1668	696.1668	758.9351	0.917294246	0.900753382		2	35.25	1.052327249
2	83.518	83518	552.8499	487.0792	487.0792	552.8499	0.881033351	0.907335756		2	35.5	1.053226436
2	83.847	83847	643.8897	525.0903	525.0903	643.8897	0.815497282	0.92442853		2	35.75	1.052272237
2	84.034	84034	963.0456	845.0185	845.0185	963.0456	0.877443913	0.934032756		2	36	1.050343985
2	84.394	84394	1400.186	1410.822	1410.822	1400.186	1.007596134	0.959121498		2	36.25	1.048295665
2	84.73	84730	1089.078	1087.349	1087.349	1089.078	0.998412419	0.987454307		2	36.5	1.045852985
2	85.054	85054	884.0883	847.7517	847.7517	884.0883	0.958899354	1.002961542		2	36.75	1.042991499
2	85.366	85366	626.0491	587.4123	587.4123	626.0491	0.938284713	1.005924336		2	37	1.03983169
2	85.685	85685	947.6827	1025.241	1025.241	947.6827	1.081839945	1.003899653		2	37.25	1.036271775
2	85.924	85924	867.7666	1071.908	1071.908	867.7666	1.235249202	0.997055734		2	37.5	1.032417476
2	86.197	86197	811.2809	721.7304	721.7304	811.2809	0.88961838	0.976583037		2	37.75	1.028491618
2	86.504	86504	1118.715	1030.424	1030.424	1118.715	0.921078201	0.94030646		2	38	1.02417451
2	86.88	86880	917.4787	782.4723	782.4723	917.4787	0.852850644	0.898799601		2	38.25	1.019729317
2	87.154	87154	756.0348	566.3715	566.3715	756.0348	0.749134167	0.865028403		2	38.5	1.015587401
2	87.344	87344	969.0007	792.9815	792.9815	969.0007	0.81834977	0.845142216		2	38.75	1.011423677
2	87.553	87553	743.1065	637.2391	637.2391	743.1065	0.857534014	0.829477795		2	39	1.006754732
2	87.727	87727	1317.116	1227.805	1227.805	1317.116	0.932192001	0.815262938		2	39.25	1.003317242
2	87.962	87962	1617.22	1290.786	1290.786	1617.22	0.798151148	0.801570031		2	39.5	1.001690551
2	88.418	88418	475.8903	347.0817	347.0817	475.8903	0.729331319	0.796476904		2	39.75	1.00089994
2	89.37	89370	1198.536	1038.694	1038.694	1198.536	0.866635629	0.826469132		2	40	1.000360314
2	89.678	89678	1143.234	1086.576	1086.576	1143.234	0.950440592	0.839459933		2	40.25	0.999083784
2	89.889	89889	1072.866	790.8616	790.8616	1072.866	0.737148535	0.853770514		2	40.5	0.998069993
2	90.119	90119	952.3613	853.587	853.587	952.3613	0.896284845	0.876945906		2	40.75	0.998656119
2	90.494	90494	953.9616	752.4659	752.4659	953.9616	0.788780072	0.907378003		2	41	1.00104971
2	90.724	90724	1035.256	1003.425	1003.425	1035.256	0.969253016	0.912825		2	41.25	1.003897697
2	90.936	90936	849.2363	781.5145	781.5145	849.2363	0.920255646	0.916108963		2	41.5	1.007545852
2	91.181	91181	714.6655	633.3778	633.3778	714.6655	0.886257697	0.921391816		2	41.75	1.014286372
2	91.389	91389	715.9106	685.8916	685.8916	715.9106	0.958068787	0.924706149		2	42	1.022302838
2	91.577	91577	1176.518	1228.861	1228.861	1176.518	1.044489757	0.925634957		2	42.25	1.028591953
2	91.795	91795	941.8326	1019.769	1019.769	941.8326	1.082749737	0.922029545		2	42.5	1.032892585
2	91.985	91985	887.1494	733.4271	733.4271	887.1494	0.826723323	0.915368123		2	42.75	1.035504079
2	92.305	92305	618.5082	410.5372	410.5372	618.5082	0.663753852	0.902860931		2	43	1.034411425
2	92.513	92513	807.1022	652.2944	652.2944	807.1022	0.808193064	0.891224311		2	43.25	1.031886888
2	92.891	92891	339.0707	375.1898	375.1898	339.0707	1.106523802	0.861390933		2	43.5	1.028303075
2	93.134	93134	1026.471	973.9679	973.9679	1026.471	0.948850869	0.851265183		2	43.75	1.024562711
2	93.328	93328	999.6933	755.8519	755.8519	999.6933	0.756083791	0.854879147		2	44	1.019934092
2	93.746	93746	816.2956	564.1919	564.1919	816.2956	0.691161266	0.872165112		2	44.25	1.015595885
2	94.062	94062	889.3528	844.9836	844.9836	889.3528	0.950110687	0.878348559		2	44.5	1.012067404
2	94.295	94295	888.9684	790.4022	790.4022	888.9684	0.889122943	0.883356836		2	44.75	1.008452583
2	94.636	94636	809.1936	719.0546	719.0546	809.1936	0.888606385	0.885685916		2	45	1.005397065
2	94.854	94854	957.0767	958.2304	958.2304	957.0767	1.001205442	0.882032508		2	45.25	1.002787218
2	95.252	95252	794.186	680.0058	680.0058	794.186	0.856229901	0.875154132		2	45.5	1.001266109
2	95.681	95681	894.9684	738.7811	738.7811	894.9684	0.825482889	0.86042376		2	45.75	1.002585071
2	95.891	95891	940.5465	913.4696	913.4696	940.5465	0.971211524	0.852672297		2	46	1.005062711
2	96.055	96055	776.3774	593.8217	593.8217	776.3774	0.764862166	0.851787211		2	46.25	1.009603213
2	96.289	96289	1089.467	791.7865	791.7865	1089.467	0.726765014	0.85318465		2	46.5	1.015743134
2	96.459	96459	1201.565	1008.441	1008.441	1201.565	0.839272948	0.856863094		2	46.75	1.02201898
2	96.67	96670	741.7044	640.6616	640.6616	741.7044	0.863769448	0.866778659		2	47	1.029111538
2	96.927	96927	62.97579	64.68297	64.68297	62.97579	1.027108513	0.883585417		2	47.25	1.032835353
2	97.185	97185	809.7615	761.2033	761.2033	809.7615	0.940033948	0.90842324		2	47.5	1.034501189
2	97.413	97413	868.9156	816.7938	816.7938	868.9156	0.940015118	0.94067911		2	47.75	1.034974119
2	97.635	97635	929.6091	892.9742	892.9742	929.6091	0.96059107	0.979380783		2	48	1.035014867
2	97.847	97847	935.2663	857.296	857.296	935.2663	0.916633049	1.017529757		2	48.25	1.031777759
2	98.101	98101	928.7281	952.5233	952.5233	928.7281	1.025621277	1.08250676		2	48.5	1.026822107
2	98.465	98465	1020.793	1218.078	1218.078	1020.793	1.193266412	1.198021382		2	48.75	1.023010856
2	98.705	98705	849.5156	964.1659	964.1659	849.5156	1.134959617	1.244101627		2	49	1.021506311
2	98.988	98988	1263.056	1669.551	1669.551	1263.056	1.321834503	1.262809802		2	49.25	1.020221444
2	99.276	99276	1285.036	1945.26	1945.26	1285.036	1.513778602	1.266528269		2	49.5	1.019333765
2	99.439	99439	1085.247	1553.24	1553.24	1085.247	1.431231784	1.250517803		2	49.75	1.018560739
2	99.718	99718	790.2488	999.1707	999.1707	790.2488	1.26437484	1.188121617		2	50	1.017965469
2	100.021	100021	788.7795	761.1984	761.1984	788.7795	0.965033194	1.135699301		2	50.25	1.018094364
2	100.358	100358	682.3827	564.6968	564.6968	682.3827	0.827536806	1.095848538		2	50.5	1.018668157
2	100.63	100630	821.9249	749.0852	749.0852	821.9249	0.91137913	1.068767817		2	50.75	1.019166837
2	100.91	100910	999.0863	1225.75	1225.75	999.0863	1.226870992	1.086815108		2	51	1.019072815
2	101.168	101168	1389.311	1292.334	1292.334	1389.311	0.930197774	1.130670139		2	51.25	1.016884705
2	101.624	101624	1623.005	2151.89	2151.89	1623.005	1.325867758	1.176460454		2	51.5	1.01343853
2	101.81	101810	2173.781	2975.949	2975.949	2173.781	1.369019694	1.181842921		2	51.75	1.009719114
2	101.993	101993	982.1817	1187.115	1187.115	982.1817	1.208651108	1.182029039		2	52	1.005391105
2	102.178	102178	754.1379	909.453	909.453	754.1379	1.20595053	1.147728521		2	52.25	1.000365287
2	102.522	102522	686.4584	662.9297	662.9297	686.4584	0.965724507	1.039117014		2	52.5	0.996702465
2	102.691	102691	751.5872	800.2115	800.2115	751.5872	1.064695487	0.992326161		2	52.75	0.994139313
2	102.926	102926	740.7779	671.601	671.601	740.7779	0.90661587	0.921978269		2	53	0.992224171
2	103.259	103259	614.1523	404.2947	404.2947	614.1523	0.658297136	0.801021925		2	53.25	0.991146029
2	103.49	103490	645.4365	436.2059	436.2059	645.4365	0.675830852	0.740572161		2	53.5	0.990670748
2	103.723	103723	766.4777	505.5426	505.5426	766.4777	0.65956596	0.702243453		2	53.75	0.991595358
2	104.003	104003	699.6029	518.5544	518.5544	699.6029	0.741212479	0.668048541		2	54	0.992593137
2	104.289	104289	914.7482	792.9928	792.9928	914.7482	0.86689736	0.658770618		2	54.25	0.99304189
2	104.481	104481	541.7251	319.6885	319.6885	541.7251	0.590130492	0.681102147		2	54.5	0.993738181
2	104.701	104701	531.538	349.4941	349.4941	531.538	0.657514797	0.717171159		2	54.75	0.994859588
2	104.869	104869	660.5243	484.8505	484.8505	660.5243	0.734038854	0.749907512		2	55	0.996955732
2	105.101	105101	920.9323	619.185	619.185	920.9323	0.672345839	0.818757382		2	55.25	1.000939455
2	105.374	105374	1085.928	837.8979	837.8979	1085.928	0.771596183	0.882239238		2	55.5	1.00568595
2	105.615	105615	928.7926	868.0962	868.0962	928.7926	0.934650211	0.926806901		2	55.75	1.00802126
2	105.901	105901	632.651	795.1704	795.1704	632.651	1.25688634	0.972513821		2	56	1.008688849
2	106.133	106133	929.7899	1147.677	1147.677	929.7899	1.234340145	0.974515478		2	56.25	1.008794302
2	106.368	106368	1014.251	992.7398	992.7398	1014.251	0.978791049	0.963101591		2	56.5	1.007778319
2	106.549	106549	680.6813	548.4916	548.4916	680.6813	0.805797956	0.953170124		2	56.75	1.00566028
2	106.844	106844	553.6822	393.6368	393.6368	553.6822	0.71094357	0.901404301		2	57	1.002299998
2	107.083	107083	578.6332	537.6458	537.6458	578.6332	0.929165143	0.860926191		2	57.25	0.996922909
2	107.249	107249	827.5481	695.4725	695.4725	827.5481	0.840401301	0.851019921		2	57.5	0.991607384
2	107.452	107452	953.4005	669.929	669.929	953.4005	0.702673221	0.839727534		2	57.75	0.988429483
2	107.756	107756	864.536	696.555	696.555	864.536	0.805698085	0.829928626		2	58	0.986373304
2	108.056	108056	726.3414	705.23	705.23	726.3414	0.970934605	0.84894047		2	58.25	0.985994364
2	108.262	108262	607.4711	517.0337	517.0337	607.4711	0.85112477	0.874102934		2	58.5	0.987497086
2	108.535	108535	900.8216	891.5101	891.5101	900.8216	0.989663325	0.896683768		2	58.75	0.989528368
2	108.748	108748	687.416	592.1261	592.1261	687.416	0.861379572	0.899437906		2	59	0.995890371
2	109.092	109092	637.5508	586.751	586.751	637.5508	0.920320389	0.898512519		2	59.25	1.001122516
2	109.265	109265	675.3721	584.0137	584.0137	675.3721	0.864728792	0.899950808		2	59.5	1.012443708
2	109.702	109702	805.1517	732.1074	732.1074	805.1517	0.909278835	0.886734489		2	59.75	1.027901928
2	110.075	110075	981.7302	891.0403	891.0403	981.7302	0.907622379	0.882611908		2	60	1.045119473
2	110.487	110487	1288.495	1023.986	1023.986	1288.495	0.794714764	0.921519718		2	60.25	1.074599984
2	110.693	110693	757.0139	603.0094	603.0094	757.0139	0.796563181	0.944463236		2	60.5	1.109851303
2	110.856	110856	935.4186	972.9546	972.9546	935.4186	1.040127489	0.957751921		2	60.75	1.172881453
2	111.049	111049	953.9592	1084	1084	953.9592	1.136316941	0.974320442		2	61	1.254365706
2	111.237	111237	1329.364	1142.152	1142.152	1329.364	0.859171754	0.996441824		2	61.25	1.338038901
2	111.759	111759	761.14	815.9839	815.9839	761.14	1.072054944	1.044532592		2	61.5	1.421579631
2	112.062	112062	885.572	1124.046	1124.046	885.572	1.269288099	1.039611691		2	61.75	1.507014853
2	112.559	112559	782.8158	790.0432	790.0432	782.8158	1.009232568	1.003283517		2	62	1.592579053
2	112.753	112753	618.9352	504.9726	504.9726	618.9352	0.815873132	0.990030126		2	62.25	1.678806374
2	113.114	113114	1204.592	1290.875	1290.875	1204.592	1.071628402	0.940362718		2	62.5	1.738218679
2	113.361	113361	766.0776	609.3023	609.3023	766.0776	0.795353238	0.910279636		2	62.75	1.777580182
2	113.532	113532	1079.282	899.1173	899.1173	1079.282	0.833069856	0.904449303		2	63	1.805761903
2	113.731	113731	995.0616	969.7146	969.7146	995.0616	0.974527205	0.902489271		2	63.25	1.803220589
2	113.932	113932	957.1017	965.5449	965.5449	957.1017	1.008821633	0.899859075		2	63.5	1.779712402
2	114.196	114196	943.4933	804.7725	804.7725	943.4933	0.852971081	0.903359661		2	63.75	1.744561035
2	114.466	114466	730.2434	502.6334	502.6334	730.2434	0.688309405	0.916666041		2	64	1.69412128
2	114.729	114729	798.0842	672.1718	672.1718	798.0842	0.842231684	0.922815047		2	64.25	1.627093887
2	114.957	114957	1180.062	1490.364	1490.364	1180.062	1.26295398	0.918375631		2	64.5	1.542573231
2	115.149	115149	1496.768	1507.406	1507.406	1496.768	1.007107314	0.912637759		2	64.75	1.460755852
2	115.509	115509	1176.505	976.611	976.611	1176.505	0.83009507	0.903434129		2	65	1.380548459
2	115.886	115886	683.9825	581.8775	581.8775	683.9825	0.850719865	0.87899347		2	65.25	1.301565562
2	116.177	116177	802.3649	662.9257	662.9257	802.3649	0.826214731	0.868166687		2	65.5	1.221123055
2	116.443	116443	764.4019	564.7514	564.7514	764.4019	0.738814752	0.882842183		2	65.75	1.155625907
2	116.755	116755	996.7847	1065.691	1065.691	996.7847	1.069128569	0.91119888		2	66	1.114767929
2	117.098	117098	1280.687	994.2696	994.2696	1280.687	0.77635644	0.938791639		2	66.25	1.080975071
2	117.333	117333	925.9302	659.8343	659.8343	925.9302	0.712617755	0.968445704		2	66.5	1.053298287
2	117.605	117605	1674.921	2406.238	2406.238	1674.921	1.436627757	1.003679312		2	66.75	1.036429369
2	117.908	117908	882.2065	1018.081	1018.081	882.2065	1.154016662	1.019784413		2	67	1.031498016
2	118.113	118113	788.6844	794.2592	794.2592	788.6844	1.00706848	1.028670705		2	67.25	1.027885415
2	118.407	118407	870.5886	747.3718	747.3718	870.5886	0.858467248	1.033161813		2	67.5	1.025172305
2	118.689	118689	889.9306	876.9478	876.9478	889.9306	0.985411447	1.020096983		2	67.75	1.027937249
2	118.998	118998	1113.736	1173.141	1173.141	1113.736	1.053338493	0.996744515		2	68	1.030894017
2	119.372	119372	1369.325	1301.835	1301.835	1369.325	0.950712943	0.960592568		2	68.25	1.033768773
2	119.608	119608	1077.351	993.1085	993.1085	1077.351	0.921805892	0.93224146		2	68.5	1.037920685
2	119.869	119869	1122.142	950.7604	950.7604	1122.142	0.847272805	0.904855895		2	68.75	1.042672853
2	120.115	120115	964.6787	1029.371	1029.371	964.6787	1.067060981	0.87542432		2	69	1.047155291
2	120.413	120413	676.3065	503.0546	503.0546	676.3065	0.743826357	0.831923328		2	69.25	1.051962652
2	120.665	120665	789.9215	647.1603	647.1603	789.9215	0.819271662	0.805804114		2	69.5	1.056623589
2	121.029	121029	1081.901	776.5712	776.5712	1081.901	0.717783975	0.774243532		2	69.75	1.057953109
2	121.319	121319	973.4663	814.1171	814.1171	973.4663	0.83630743	0.755140217		2	70	1.058605083
2	121.537	121537	914.3164	596.9562	596.9562	914.3164	0.652898931	0.758860459		2	70.25	1.058538224
2	121.703	121703	803.0351	580.1809	580.1809	803.0351	0.722485107	0.780672105		2	70.5	1.056041896
2	121.976	121976	1332.939	1280.047	1280.047	1332.939	0.960319264	0.827988435		2	70.75	1.053210179
2	122.168	122168	1331.586	1120.374	1120.374	1331.586	0.841383133	0.865860742		2	71	1.051171682
2	122.395	122395	1444.891	1047.137	1047.137	1444.891	0.724716951	0.932258976		2	71.25	1.050324982
2	122.793	122793	978.8963	948.119	948.119	978.8963	0.968559182	1.028969134		2	71.5	1.049504843
2	122.961	122961	1261.206	1643.14	1643.14	1261.206	1.302832368	1.051393469		2	71.75	1.048063934
2	123.28	123280	1164.966	1408.498	1408.498	1164.966	1.209046444	1.096687993		2	72	1.046020535
2	123.668	123668	837.7286	892.3811	892.3811	837.7286	1.065238909	1.120146681		2	72.25	1.043945465
2	123.878	123878	1236.149	1497.974	1497.974	1236.149	1.211806991	1.096877808		2	72.5	1.042028309
2	124.056	124056	1104.049	1184.468	1184.468	1104.049	1.072840064	1.061305834		2	72.75	1.040205002
2	124.332	124332	710.1671	583.4681	583.4681	710.1671	0.821592693	1.014870192		2	73	1.038477999
2	124.573	124573	1206.117	1330.087	1330.087	1206.117	1.10278439	0.970940095		2	73.25	1.036530759
2	124.769	124769	1039.32	932.6219	932.6219	1039.32	0.897338548	0.937306118		2	73.5	1.034217206
2	125.021	125021	807.2027	627.2213	627.2213	807.2027	0.777030726	0.919964445		2	73.75	1.032401769
2	125.484	125484	788.453	752.4676	752.4676	788.453	0.954359486	0.90392287		2	74	1.031178379
2	125.689	125689	660.7521	615.9142	615.9142	660.7521	0.932141116	0.897615073		2	74.25	1.029967458
2	125.855	125855	759.0812	590.8272	590.8272	759.0812	0.778345189	0.892197046		2	74.5	1.027879583
2	126.037	126037	854.6297	771.9693	771.9693	854.6297	0.90327928	0.888028763		2	74.75	1.025056208
2	126.203	126203	810.849	713.2202	713.2202	810.849	0.879596818	0.886590338		2	75	1.022173233
2	126.419	126419	984.9527	1073.223	1073.223	984.9527	1.089618821	0.89191255		2	75.25	1.018957719
2	126.818	126818	970.0649	852.2148	852.2148	970.0649	0.87851318	0.917484865		2	75.5	1.01527872
2	127.195	127195	828.6848	712.8041	712.8041	828.6848	0.860163116	0.935937039		2	75.75	1.012152312
2	127.451	127451	926.0698	605.2272	605.2272	926.0698	0.653543826	0.939825402		2	76	1.011073162
2	127.84	127840	1057.15	1092.735	1092.735	1057.15	1.033661259	0.939955663		2	76.25	1.011972784
2	128.004	128004	934.2638	1053.225	1053.225	934.2638	1.127331488	0.933489597		2	76.5	1.010952945
2	128.239	128239	783.7492	859.5813	859.5813	783.7492	1.096755569	0.915485078		2	76.75	1.008870818
2	128.764	128764	715.8548	631.4937	631.4937	715.8548	0.882153336	0.889786702		2	77	1.00641493
2	129.021	129021	874.6403	708.888	708.888	874.6403	0.810490896	0.902600192		2	77.25	1.003748688
2	129.212	129212	800.2337	559.4414	559.4414	800.2337	0.699097526	0.913791569		2	77.5	1.000221661
2	129.442	129442	775.0711	625.9356	625.9356	775.0711	0.807584749	0.928014556		2	77.75	0.996957973
2	129.739	129739	987.9368	907.9985	907.9985	987.9368	0.919085614	0.952009879		2	78	0.993922008
2	130.007	130007	704.0073	735.6709	735.6709	704.0073	1.044976238	0.973982172		2	78.25	0.990773816
2	130.215	130215	659.4456	752.7025	752.7025	659.4456	1.141417124	1.012061893		2	78.5	0.988136612
2	130.461	130461	803.457	906.0084	906.0084	803.457	1.127637696	1.061590389		2	78.75	0.985930231
2	130.641	130641	566.1507	660.3395	660.3395	566.1507	1.166367011	1.077065388		2	79	0.984066363
2	130.981	130981	835.5454	990.3809	990.3809	835.5454	1.185310696	1.098888632		2	79.25	0.983096132
2	131.178	131178	682.5915	629.9661	629.9661	682.5915	0.922903523	1.107989631		2	79.5	0.982641406
2	131.397	131397	747.456	737.983	737.983	747.456	0.987326344	1.107618206		2	79.75	0.983412745
2	131.765	131765	1410.539	1615.43	1615.43	1410.539	1.145257239	1.08456003		2	80	0.98470843
2	132.041	132041	947.795	1104.689	1104.689	947.795	1.165535796	1.072421403		2	80.25	0.986232085
2	132.524	132524	904.5662	906.8512	906.8512	904.5662	1.002526073	1.074608042		2	80.5	0.987728041
2	132.851	132851	855.185	840.2705	840.2705	855.185	0.982559914	1.077725904		2	80.75	0.989331991
2	133.103	133103	1209.49	1310.082	1310.082	1209.49	1.083168939	1.077009005		2	81	0.992320122
2	133.356	133356	1385.283	1721.914	1721.914	1385.283	1.24300522	1.073430397		2	81.25	0.99568662
2	133.66	133660	916.8453	914.6471	914.6471	916.8453	0.997602431	1.066591614		2	81.5	0.999656244
2	134.102	134102	1117.081	1039.561	1039.561	1117.081	0.930604853	1.05282361		2	81.75	1.002496423
2	134.31	134310	870.7714	1025.852	1025.852	870.7714	1.178095652	1.044811392		2	82	1.003842637
2	134.547	134547	799.613	839.5348	839.5348	799.613	1.049926402	1.033534837		2	82.25	1.004921848
2	134.78	134780	628.2496	637.5874	637.5874	628.2496	1.014863201	1.014575702		2	82.5	1.005746571
2	134.997	134997	648.9096	616.0337	616.0337	648.9096	0.949336703	0.990720261		2	82.75	1.006569296
2	135.345	135345	880.2438	934.7589	934.7589	880.2438	1.061931819	0.959590062		2	83	1.007337082
2	135.522	135522	1064.298	848.703	848.703	1064.298	0.797429855	0.952824222		2	83.25	1.007868245
2	135.776	135776	2010.506	2225.372	2225.372	2010.506	1.106871603	0.947541456		2	83.5	1.008874675
2	135.982	135982	1835.081	1534.133	1534.133	1835.081	0.836002879	0.941636897		2	83.75	1.010832834
2	136.448	136448	1048.595	909.3466	909.3466	1048.595	0.867204784	0.933230767		2	84	1.01284636
2	136.638	136638	912.4637	761.4468	761.4468	912.4637	0.834495443	0.928750662		2	84.25	1.015469049
2	136.871	136871	703.0572	644.6757	644.6757	703.0572	0.916960526	0.914896539		2	84.5	1.018431193
2	137.118	137118	1147.369	1388.981	1388.981	1147.369	1.21057916	0.897570285		2	84.75	1.021608451
2	137.323	137323	766.9495	873.1234	873.1234	766.9495	1.138436625	0.891470907		2	85	1.023476467
2	137.498	137498	836.2806	552.1973	552.1973	836.2806	0.660301459	0.892501057		2	85.25	1.024170531
2	137.673	137673	739.3704	555.3858	555.3858	739.3704	0.751160447	0.894724247		2	85.5	1.024209726
2	137.85	137850	830.1148	591.9779	591.9779	830.1148	0.713127751	0.898824109		2	85.75	1.02373583
2	138.272	138272	1085.73	1022.413	1022.413	1085.73	0.941682555	0.921843191		2	86	1.02206819
2	138.476	138476	748.1099	710.7435	710.7435	748.1099	0.950052258	0.934850331		2	86.25	1.018784094
2	138.674	138674	810.0863	846.8675	846.8675	810.0863	1.045404051	0.944002463		2	86.5	1.0141722
2	138.986	138986	637.2257	656.926	656.926	637.2257	1.030915734	0.964751813		2	86.75	1.009858873
2	139.522	139522	860.415	847.2205	847.2205	860.415	0.984664958	1.003427041		2	87	1.005309443
2	139.787	139787	858.3402	920.2371	920.2371	858.3402	1.072112316	1.002977142		2	87.25	1.000777565
2	140.162	140162	1084.982	1029.456	1029.456	1084.982	0.948823114	0.99013417		2	87.5	0.997416274
2	140.362	140362	1012.788	840.3874	840.3874	1012.788	0.829776222	0.982080564		2	87.75	0.994367718
2	140.624	140624	2451.466	2486.93	2486.93	2451.466	1.014466446	0.968904265		2	88	0.992372978
2	140.84	140840	1605.302	1589.997	1589.997	1605.302	0.990465968	0.956850816		2	88.25	0.991937054
2	141.128	141128	1437.737	1312.644	1312.644	1437.737	0.912993127	0.939219629		2	88.5	0.992047421
2	141.334	141334	1150.126	1186.548	1186.548	1150.126	1.031667835	0.92539301		2	88.75	0.993277019
2	141.509	141509	800.6676	792.3965	792.3965	800.6676	0.989669746	0.915387508		2	89	0.994506617
2	141.734	141734	782.9004	665.9161	665.9161	782.9004	0.850575757	0.904302824		2	89.25	0.995736215
2	142.168	142168	991.6354	748.7805	748.7805	991.6354	0.755096581	0.881126115		2	89.5	0.997182434
2	142.39	142390	817.8236	667.8172	667.8172	817.8236	0.816578538	0.859951246		2	89.75	0.999116869
2	142.562	142562	754.6418	620.7229	620.7229	754.6418	0.82253978	0.839749376		2	90	1.002334761
2	142.776	142776	1037.574	1005.64	1005.64	1037.574	0.969222436	0.824321549		2	90.25	1.005866401
2	143.009	143009	887.9549	769.6626	769.6626	887.9549	0.866781184	0.820362782		2	90.5	1.008979888
2	143.179	143179	1101.543	954.6805	954.6805	1101.543	0.866675654	0.821125219		2	90.75	1.009870952
2	143.355	143355	936.4223	829.464	829.464	936.4223	0.885779845	0.827426837		2	91	1.010536203
2	143.517	143517	662.8635	509.0803	509.0803	662.8635	0.768001708	0.843659343		2	91.25	1.011317151
2	143.721	143721	796.7997	484.1238	484.1238	796.7997	0.607585319	0.876384899		2	91.5	1.011748544
2	144.042	144042	988.2975	873.5053	873.5053	988.2975	0.883848538	0.920665213		2	91.75	1.011361254
2	144.366	144366	712.7432	757.8918	757.8918	712.7432	1.063344834	0.967209361		2	92	1.010113574
2	144.651	144651	1038.233	1178.243	1178.243	1038.233	1.134854122	0.998784015		2	92.25	1.008588113
2	144.838	144838	948.5729	929.0229	929.0229	948.5729	0.979390092	0.995179832		2	92.5	1.006549375
2	145.036	145036	866.4591	989.7143	989.7143	866.4591	1.142251608	0.982745678		2	92.75	1.003515648
2	145.251	145251	744.6321	736.5159	736.5159	744.6321	0.989100389	0.971274928		2	93	1.001069237
2	145.427	145427	700.4448	659.4314	659.4314	700.4448	0.941446635	0.954418076		2	93.25	1.000534875
2	145.704	145704	607.1056	459.6519	459.6519	607.1056	0.757120178	0.920477746		2	93.5	1.001872165
2	145.926	145926	924.8803	648.7139	648.7139	924.8803	0.70140309	0.904160655		2	93.75	1.003472579
2	146.205	146205	1011.806	911.3396	911.3396	1011.806	0.900705867	0.878018757		2	94	1.004236301
2	146.419	146419	857.2969	798.7553	798.7553	857.2969	0.931713739	0.864211325		2	94.25	1.005056576
2	146.725	146725	789.773	655.9127	655.9127	789.773	0.83050788	0.865231991		2	94.5	1.005426175
2	147.024	147024	694.3786	719.5426	719.5426	694.3786	1.036239596	0.870806888		2	94.75	1.005272931
2	147.475	147475	718.7255	614.2923	614.2923	718.7255	0.854696682	0.880077695		2	95	1.004606913
2	147.725	147725	1027.6	920.245	920.245	1027.6	0.895528416	0.889411082		2	95.25	1.003932394
2	148.052	148052	502.1429	438.5978	438.5978	502.1429	0.873452159	0.896584514		2	95.5	1.002597586
2	148.235	148235	706.5723	590.8183	590.8183	706.5723	0.836175293	0.896989587		2	95.75	1.001229714
2	148.413	148413	738.9985	593.967	593.967	738.9985	0.80374588	0.896545659		2	96	1.000325355
2	148.798	148798	662.0726	580.7225	580.7225	662.0726	0.877128128	0.891098087		2	96.25	1.000460818
2	149.054	149054	614.7983	588.1782	588.1782	614.7983	0.956701084	0.883942475		2	96.5	1.001372243
2	149.372	149372	819.2753	935.9084	935.9084	819.2753	1.142361304	0.873481282		2	96.75	1.003436196
2	149.702	149702	653.3683	555.0576	555.0576	653.3683	0.849532492	0.862624327		2	97	1.006340423
2	149.927	149927	635.5499	445.174	445.174	635.5499	0.700454834	0.847831501		2	97.25	1.010556502
2	150.388	150388	495.7656	351.8708	351.8708	495.7656	0.709752351	0.813434491		2	97.5	1.0165244
2	150.754	150754	919.7816	805.1906	805.1906	919.7816	0.87541499	0.818466895		2	97.75	1.023429288
2	151.067	151067	830.6895	632.6565	632.6565	830.6895	0.761604065	0.833059741		2	98	1.032264698
2	151.586	151586	842.4066	684.7278	684.7278	842.4066	0.812823404	0.855066601		2	98.25	1.043680337
2	151.921	151921	929.376	729.1224	729.1224	929.376	0.784528974	0.868177574		2	98.5	1.055381309
2	152.23	152230	1061.595	982.9135	982.9135	1061.595	0.925883694	0.877704922		2	98.75	1.061990541
2	152.465	152465	1274.563	1581.078	1581.078	1274.563	1.240486347	0.876326847		2	99	1.064470983
2	152.692	152692	936.058	775.6765	775.6765	936.058	0.828662861	0.871640451		2	99.25	1.064974904
2	152.855	152855	833.2683	596.6976	596.6976	833.2683	0.716093004	0.867709331		2	99.5	1.060398018
2	153.203	153203	823.6484	661.1773	661.1773	823.6484	0.802742165	0.85047488		2	99.75	1.051922348
2	153.579	153579	768.4471	535.0105	535.0105	768.4471	0.696222941	0.825567858		2	100	1.045169843
2	153.778	153778	627.7883	524.8817	524.8817	627.7883	0.83608073	0.80812322		2	100.25	1.040375037
2	153.948	153948	1037.408	868.8694	868.8694	1037.408	0.83753875	0.789241867		2	100.5	1.03617409
2	154.116	154116	837.5057	751.019	751.019	837.5057	0.896733001	0.775225212		2	100.75	1.035360962
2	154.427	154427	803.9701	576.5848	576.5848	803.9701	0.717171945	0.759309327		2	101	1.039359286
2	154.852	154852	994.4386	735.5303	735.5303	994.4386	0.739643755	0.742898375		2	101.25	1.045102999
2	155.236	155236	1027.599	788.915	788.915	1027.599	0.767726516	0.736626387		2	101.5	1.049022223
2	155.572	155572	800.0422	477.5098	477.5098	800.0422	0.596855766	0.741158836		2	101.75	1.051535392
2	155.982	155982	755.3253	562.6928	562.6928	755.3253	0.744967499	0.753582292		2	102	1.051632893
2	156.167	156167	691.2049	478.2263	478.2263	691.2049	0.691873423	0.75808296		2	102.25	1.042931643
2	156.544	156544	684.488	706.4935	706.4935	684.488	1.032148847	0.767444576		2	102.5	1.030608862
2	156.755	156755	988.079	739.1897	739.1897	988.079	0.748107894	0.775109617		2	102.75	1.019462275
2	157.036	157036	605.8056	507.3468	507.3468	605.8056	0.837474596	0.778504671		2	103	1.007040752
2	157.205	157205	963.457	706.8134	706.8134	963.457	0.733622154	0.778674959		2	103.25	0.992864032
2	157.53	157530	910.8431	675.832	675.832	910.8431	0.741985091	0.796800405		2	103.5	0.982659595
2	157.81	157810	582.4042	418.4331	418.4331	582.4042	0.718458246	0.841106515		2	103.75	0.976417855
2	158.005	158005	1018.936	979.5978	979.5978	1018.936	0.961392865	0.879624862		2	104	0.971651408
2	158.36	158360	906.2171	715.9769	715.9769	906.2171	0.790072158	0.947365343		2	104.25	0.970343281
2	158.575	158575	871.6067	642.6723	642.6723	871.6067	0.737342083	0.998996607		2	104.5	0.974118419
2	159.07	159070	838.6756	1105.975	1105.975	838.6756	1.31871608	1.155315277		2	104.75	0.980753731
2	159.276	159276	1302.577	2029.975	2029.975	1302.577	1.558429943	1.189758317		2	105	0.990443109
2	159.602	159602	1894.535	2561.449	2561.449	1894.535	1.352019889	1.188911693		2	105.25	1.000531578
2	159.863	159863	1266.972	1217.447	1217.447	1266.972	0.960910738	1.177518938		2	105.5	1.008670788
2	160.274	160274	704.895	751.746	751.746	704.895	1.066465218	1.119131772		2	105.75	1.015359118
2	160.523	160523	773.2816	914.7016	914.7016	773.2816	1.182882924	1.059417987		2	106	1.019259888
2	160.903	160903	670.2995	623.827	623.827	670.2995	0.930669052	0.989526889		2	106.25	1.018551871
2	161.103	161103	792.2628	606.4228	606.4228	792.2628	0.765431369	0.972606556		2	106.5	1.016526394
2	161.475	161475	804.0302	547.6026	547.6026	804.0302	0.681072179	0.951992109		2	106.75	1.010600243
2	161.67	161670	1123.988	1093.683	1093.683	1123.988	0.973037968	0.946167624		2	107	1.00390035
2	161.971	161971	1184.776	1440.59	1440.59	1184.776	1.215917608	0.951922272		2	107.25	1.000150543
2	162.134	162134	1154.123	1448.384	1448.384	1154.123	1.254965025	0.961199044		2	107.5	0.998154745
2	162.551	162551	1029.214	996.6752	996.6752	1029.214	0.968384806	0.979389732		2	107.75	0.996896702
2	162.803	162803	612.1494	400.4894	400.4894	612.1494	0.654234734	0.981089551		2	108	0.999280547
2	162.982	162982	833.2797	653.2065	653.2065	833.2797	0.783898252	0.981044776		2	108.25	1.003534055
2	163.193	163193	765.1217	836.2805	836.2805	765.1217	1.093003244	0.973194188		2	108.5	1.006836192
2	163.374	163374	905.3848	1063.155	1063.155	905.3848	1.17425762	0.960572413		2	108.75	1.007717278
2	163.735	163735	871.884	873.4955	873.4955	871.884	1.001848296	0.941773748		2	109	1.007612286
2	164.048	164048	1590.768	1351.761	1351.761	1590.768	0.849753704	0.955028903		2	109.25	1.007778721
2	164.306	164306	1662.07	1347.927	1347.927	1662.07	0.810992918	0.966757293		2	109.5	1.006688637
2	164.601	164601	1569.108	1720.945	1720.945	1569.108	1.096766443	0.964761726		2	109.75	1.00565207
2	164.774	164774	1805.816	1829.754	1829.754	1805.816	1.013256057	0.962164522		2	110	1.005220698
2	165.018	165018	1710.356	1602.998	1602.998	1710.356	0.937230612	0.960093014		2	110.25	1.007671341
2	165.328	165328	2336.323	2299.903	2299.903	2336.323	0.984411402	0.965771999		2	110.5	1.011391514
2	165.51	165510	1768.956	1540.522	1540.522	1768.956	0.870865075	0.967148901		2	110.75	1.015472827
2	165.711	165711	2049.281	2090.683	2090.683	2049.281	1.020203183	0.966455377		2	111	1.018751874
2	166.002	166002	1369.981	1351.469	1351.469	1369.981	0.986487404	0.965764271		2	111.25	1.023049093
2	166.248	166248	696.4584	584.1097	584.1097	696.4584	0.838685699	0.958362187		2	111.5	1.026644786
2	166.634	166634	1179.798	1349.319	1349.319	1179.798	1.143686462	0.925968208		2	111.75	1.030240478
2	167.156	167156	999.0288	820.8522	820.8522	999.0288	0.821650187	0.868233335		2	112	1.029758882
2	167.512	167512	1221.126	996.3194	996.3194	1221.126	0.815902208	0.842404179		2	112.25	1.027456344
2	167.737	167737	1005.127	839.4598	839.4598	1005.127	0.835177843	0.832295154		2	112.5	1.024603497
2	167.948	167948	1284.073	1014.315	1014.315	1284.073	0.789920043	0.822097574		2	112.75	1.021893136
2	168.238	168238	1551.523	1082.635	1082.635	1551.523	0.69778856	0.811282679		2	113	1.016555808
2	169.508	169508	1073.519	990.73	990.73	1073.519	0.922880732	0.834879983		2	113.25	1.01152127
2	169.991	169991	963.9647	893.3926	893.3926	963.9647	0.926789747	0.845967144		2	113.5	1.008670817
2	170.377	170377	827.3866	618.1197	618.1197	827.3866	0.747074826	0.846369179		2	113.75	1.008155674
2	170.713	170713	663.7475	524.0426	524.0426	663.7475	0.789521015	0.843560219		2	114	1.007924635
2	171.142	171142	1012.248	832.3928	832.3928	1012.248	0.822321012	0.839424967		2	114.25	1.008745843
2	171.528	171528	806.3381	763.9874	763.9874	806.3381	0.947477739	0.841183992		2	114.5	1.010531831
2	171.73	171730	756.7215	600.5034	600.5034	756.7215	0.793559321	0.843453525		2	114.75	1.011303861
2	171.931	171931	893.7058	890.219	890.219	893.7058	0.996098492	0.844578004		2	115	1.010474008
2	172.372	172372	959.2649	647.0263	647.0263	959.2649	0.674502215	0.847837837		2	115.25	1.009375729
2	172.661	172661	690.2328	529.0423	529.0423	690.2328	0.766469371	0.850213468		2	115.5	1.008377919
2	172.963	172963	627.0467	561.8782	561.8782	627.0467	0.896070739	0.849057243		2	115.75	1.00590284
2	173.225	173225	602.8336	527.3732	527.3732	602.8336	0.874823832	0.837414158		2	116	1.003864226
2	173.47	173470	827.2564	827.6572	827.6572	827.2564	1.000484493	0.828401258		2	116.25	1.003464897
2	173.688	173688	652.2607	532.1719	532.1719	652.2607	0.81588834	0.827895716		2	116.5	1.00593601
2	173.915	173915	670.3718	537.3115	537.3115	670.3718	0.801512683	0.8278988		2	116.75	1.009483265
2	174.193	174193	759.3008	592.3531	592.3531	759.3008	0.780129693	0.831575802		2	117	1.012631146
2	174.529	174529	759.3577	593.7731	593.7731	759.3577	0.781941238	0.845446778		2	117.25	1.01685633
2	174.776	174776	608.8687	470.4794	470.4794	608.8687	0.772710767	0.859414091		2	117.5	1.02186863
2	175.08	175080	1056.786	786.8582	786.8582	1056.786	0.744576669	0.874981999		2	117.75	1.025195222
2	175.254	175254	1190.907	1234.465	1234.465	1190.907	1.036575484	0.888481883		2	118	1.027128897
2	175.423	175423	868.2873	900.4904	900.4904	868.2873	1.03708807	0.906481948		2	118.25	1.028220328
2	175.595	175595	755.2441	744.9045	744.9045	755.2441	0.986309592	0.918905731		2	118.5	1.027922097
2	175.87	175870	609.5281	522.1664	522.1664	609.5281	0.85667322	0.934465729		2	118.75	1.025835393
2	176.087	176087	815.495	787.4441	787.4441	815.495	0.965602609	0.939984728		2	119	1.022879191
2	176.336	176336	547.8208	440.5966	440.5966	547.8208	0.804271397	0.91833541		2	119.25	1.019106499
2	176.53	176530	510.4911	438.0912	438.0912	510.4911	0.85817598	0.891591969		2	119.5	1.014864827
2	176.735	176735	812.1739	775.5647	775.5647	812.1739	0.954924432	0.872375095		2	119.75	1.010513263
2	176.967	176967	937.4341	948.0459	948.0459	937.4341	1.011320049	0.85088123		2	120	1.006117146
2	177.234	177234	814.3165	626.5065	626.5065	814.3165	0.76936486	0.828576496		2	120.25	1.0008926
2	177.435	177435	902.7894	696.7929	696.7929	902.7894	0.771822199	0.82618498		2	120.5	0.995770152
2	177.831	177831	687.1567	416.9946	416.9946	687.1567	0.606840623	0.827675923		2	120.75	0.991949681
2	178.254	178254	638.3973	568.5378	568.5378	638.3973	0.890570496	0.8411762		2	121	0.988565645
2	178.558	178558	1008.561	969.1832	969.1832	1008.561	0.960956452	0.867124867		2	121.25	0.985900333
2	178.901	178901	729.9124	712.4788	712.4788	729.9124	0.97611549	0.903833608		2	121.5	0.985672956
2	179.391	179391	929.9804	888.6748	888.6748	929.9804	0.95558444	0.969036139		2	121.75	0.990448447
2	179.784	179784	897.3896	832.6952	832.6952	897.3896	0.927908235	1.028750569		2	122	0.997302677
2	180.045	180045	1182.273	1170.019	1170.019	1182.273	0.98963522	1.056996062		2	122.25	1.006220655
2	180.512	180512	836.4919	997.1792	997.1792	836.4919	1.19209666	1.095580978		2	122.5	1.016825235
2	180.682	180682	1331.273	1769.737	1769.737	1331.273	1.329356939	1.10819838		2	122.75	1.026308991
2	181.046	181046	710.4755	701.7208	701.7208	710.4755	0.987677689	1.12533881		2	123	1.032305537
2	181.313	181313	841.3687	781.3421	781.3421	841.3687	0.92865601	1.131388029		2	123.25	1.03784728
2	181.673	181673	1136.394	1387.056	1387.056	1136.394	1.220576666	1.132046989		2	123.5	1.040588856
2	181.856	181856	1103.679	1328.501	1328.501	1103.679	1.203702345	1.124161212		2	123.75	1.040756125
2	182.066	182066	1403.318	1525.309	1525.309	1403.318	1.086930404	1.103662524		2	124	1.034735657
2	182.353	182353	1111.072	1236.742	1236.742	1111.072	1.113106981	1.067519524		2	124.25	1.027892917
2	182.764	182764	1275.904	1251.501	1251.501	1275.904	0.980873953	0.980714091		2	124.5	1.02095825
2	183.065	183065	673.9652	652.6408	652.6408	673.9652	0.968359791	0.903792658		2	124.75	1.014139015
2	183.293	183293	1089.725	1097.961	1097.961	1089.725	1.00755787	0.86609662		2	125	1.011148279
2	183.716	183716	681.2232	468.9907	468.9907	681.2232	0.688453799	0.848054534		2	125.25	1.009684006
2	183.878	183878	785.0531	510.6993	510.6993	785.0531	0.650528353	0.846227597		2	125.5	1.008341439
2	184.058	184058	930.3092	705.3323	705.3323	930.3092	0.758169757	0.841555071		2	125.75	1.007122718
2	184.248	184248	917.8512	710.7748	710.7748	917.8512	0.77439001	0.841005485		2	126	1.006069245
2	184.436	184436	851.9545	683.3479	683.3479	851.9545	0.802094361	0.847882703		2	126.25	1.005893184
2	184.668	184668	931.4238	951.3216	951.3216	931.4238	1.021362778	0.851050608		2	126.5	1.007353742
2	184.992	184992	1396.425	1634.908	1634.908	1396.425	1.170781102	0.854221618		2	126.75	1.009855173
2	185.179	185179	979.2443	933.5303	933.5303	979.2443	0.953317063	0.855012503		2	127	1.011926247
2	185.573	185573	781.8219	552.2821	552.2821	781.8219	0.706403978	0.839961545		2	127.25	1.013546686
2	185.846	185846	727.3027	590.1049	590.1049	727.3027	0.811360799	0.82586418		2	127.5	1.01402587
2	186.13	186130	651.6504	392.8653	392.8653	651.6504	0.602877402	0.814129382		2	127.75	1.01403894
2	186.542	186542	1558.797	1222.569	1222.569	1558.797	0.784302895	0.787392917		2	128	1.0130588
2	186.893	186893	1186.19	965.9356	965.9356	1186.19	0.814317774	0.761999036		2	128.25	1.0101393
2	187.079	187079	618.614	474.5577	474.5577	618.614	0.767130553	0.756987996		2	128.5	1.008228841
2	187.46	187460	702.3561	604.0064	604.0064	702.3561	0.859971744	0.770237249		2	128.75	1.006318382
2	187.759	187759	777.4959	610.5363	610.5363	777.4959	0.785259832	0.792946662		2	129	1.008048348
2	188.241	188241	916.7125	757.3449	757.3449	916.7125	0.826153129	0.830417172		2	129.25	1.010325832
2	188.678	188678	712.4327	486.9882	486.9882	712.4327	0.683556777	0.87322973		2	129.5	1.012910989
2	189.103	189103	896.8231	857.3135	857.3135	896.8231	0.955944935	0.910164196		2	129.75	1.016066312
2	189.36	189360	918.6668	848.1431	848.1431	918.6668	0.923232558	0.92329865		2	130	1.019266179
2	189.706	189706	862.0065	800.7287	800.7287	862.0065	0.928912601	0.941112987		2	130.25	1.0264008
2	189.879	189879	789.5427	861.2281	861.2281	789.5427	1.090793569	0.944722718		2	130.5	1.033556391
2	190.292	190292	1078.049	1093.651	1093.651	1078.049	1.01447244	0.920155931		2	130.75	1.036541099
2	190.553	190553	755.0127	748.6736	748.6736	755.0127	0.991603982	0.903188176		2	131	1.038992881
2	190.79	190790	656.0135	502.226	502.226	656.0135	0.76557266	0.879627031		2	131.25	1.040257607
2	191.066	191066	835.6382	587.7831	587.7831	835.6382	0.703394244	0.833873121		2	131.5	1.039211138
2	191.357	191357	1116.509	993.8207	993.8207	1116.509	0.890114365	0.807313444		2	131.75	1.036765633
2	191.655	191655	2022.556	1787.989	1787.989	2022.556	0.884024472	0.811273223		2	132	1.035005363
2	191.845	191845	1397.016	1222.243	1222.243	1397.016	0.874895492	0.819323144		2	132.25	1.034871568
2	192.104	192104	1354.405	850.6881	850.6881	1354.405	0.628089899	0.848310886		2	132.5	1.035048262
2	192.272	192272	1051.259	768.0657	768.0657	1051.259	0.730615101	0.877369417		2	132.75	1.035401634
2	192.671	192671	855.5669	788.4529	788.4529	855.5669	0.921556105	0.948232111		2	133	1.035485802
2	193.103	193103	1403.372	2239.708	2239.708	1403.372	1.595947475	1.03682736		2	133.25	1.035115446
2	193.426	193426	1372.844	1237.289	1237.289	1372.844	0.901259721	1.113246216		2	133.5	1.034375643
2	193.67	193670	1552.863	1518.268	1518.268	1552.863	0.977721795	1.158480655		2	133.75	1.033376055
2	193.902	193902	1546.646	1896.833	1896.833	1546.646	1.226417034	1.178166974		2	134	1.032160317
2	194.137	194137	626.961	691.9562	691.9562	626.961	1.103667054	1.183615789		2	134.25	1.03077427
2	194.396	194396	815.2339	1048.335	1048.335	815.2339	1.285931559	1.198082052		2	134.5	1.029002104
2	194.574	194574	633.6365	838.8074	838.8074	633.6365	1.323799055	1.202570338		2	134.75	1.026074228
2	194.838	194838	608.8147	807.5169	807.5169	608.8147	1.326375497	1.212005068		2	135	1.021926985
2	195.116	195116	546.1998	660.925	660.925	546.1998	1.210042552	1.28308221		2	135.25	1.018435631
2	195.352	195352	867.6225	1110.953	1110.953	867.6225	1.28045665	1.360991838		2	135.5	1.016183938
2	195.581	195581	786.9036	1095.592	1095.592	786.9036	1.392282358	1.427402149		2	135.75	1.01531234
2	195.743	195743	1055.543	1233.859	1233.859	1055.543	1.168932957	1.471381535		2	136	1.014255423
2	196.026	196026	1520.964	2041.184	2041.184	1520.964	1.342033079	1.550467637		2	136.25	1.013551376
2	196.189	196189	1469.335	2554.052	2554.052	1469.335	1.738236685	1.585736881		2	136.5	1.01280235
2	196.448	196448	1410.954	2901.63	2901.63	1410.954	2.056502196	1.638557999		2	136.75	1.011254686
2	196.766	196766	984.7884	2017.355	2017.355	984.7884	2.048516209	1.714582315		2	137	1.008718783
2	197.205	197205	1207.509	2072.81	2072.81	1207.509	1.716600042	1.840565162		2	137.25	1.006813413
2	197.514	197514	1126.34	1827.409	1827.409	1126.34	1.62243106	1.946663137		2	137.5	1.006639121
2	198.064	198064	1918.2	3583.431	3583.431	1918.2	1.868121677	2.265554427		2	137.75	1.007260677
2	198.438	198438	1023.941	2230.754	2230.754	1023.941	2.178596228	2.498036815		2	138	1.008899667
2	198.856	198856	1218.966	3478.333	3478.333	1218.966	2.853511091	2.624844251		2	138.25	1.011028624
2	199.186	199186	1722.674	6058.428	6058.428	1722.674	3.516874348	2.592645339		2	138.5	1.013419802
2	199.452	199452	906.1889	2609.418	2609.418	906.1889	2.879551934	2.521802397		2	138.75	1.015464489
2	199.761	199761	687.252	1698.696	1698.696	687.252	2.471722163	2.413115281		2	139	1.018072461
2	200.14	200140	570.7836	1088.314	1088.314	570.7836	1.906701594	2.116313143		2	139.25	1.020888634
2	200.322	200322	791.6098	1425.98	1425.98	791.6098	1.80136729	1.932802622		2	139.5	1.023704808
2	200.533	200533	814.4714	1167.565	1167.565	814.4714	1.43352486	1.764983033		2	139.75	1.023892201
2	200.829	200829	807.4162	1111.51	1111.51	807.4162	1.376625834	1.534769044		2	140	1.022743548
2	201.031	201031	832.1124	1265.817	1265.817	832.1124	1.521209154	1.395826844		2	140.25	1.021324167
2	201.315	201315	746.166	1048.602	1048.602	746.166	1.405319996	1.296616416		2	140.5	1.019536591
2	201.484	201484	1191.371	1727.246	1727.246	1191.371	1.449796915	1.26348669		2	140.75	1.017465336
2	201.863	201863	1018.608	924.4997	924.4997	1018.608	0.907610877	1.213408396		2	141	1.015152086
2	202.108	202108	1147.341	1301.861	1301.861	1147.341	1.134676613	1.203634974		2	141.25	1.012650357
2	202.477	202477	1143.494	1545.999	1545.999	1143.494	1.351995725	1.21846202		2	141.5	1.010288461
2	202.64	202640	994.702	1363.411	1363.411	994.702	1.370672825	1.227232167		2	141.75	1.008344223
2	202.986	202986	1506.007	1837.809	1837.809	1506.007	1.220319029	1.282536425		2	142	1.006259956
2	203.203	203203	1983.234	2268.377	2268.377	1983.234	1.143776781	1.300789162		2	142.25	1.00363828
2	203.385	203385	1066.377	1258.134	1258.134	1066.377	1.17982102	1.307956115		2	142.5	0.999536557
2	203.811	203811	1142.733	1946.013	1946.013	1142.733	1.702946358	1.323763217		2	142.75	0.996283775
2	204.064	204064	801.3178	1031.83	1031.83	801.3178	1.287666392	1.294743284		2	143	0.995396987
2	204.323	204323	954.8381	1366.5	1366.5	954.8381	1.431132671	1.248199041		2	143.25	0.995889015
2	204.642	204642	1012.258	982.9139	982.9139	1012.258	0.971011244	1.188592473		2	143.5	0.998744181
2	205.002	205002	910.7415	1010.623	1010.623	910.7415	1.109670527	1.092645572		2	143.75	1.004743674
2	205.204	205204	750.7653	761.0037	761.0037	750.7653	1.013637285	1.025842206		2	144	1.010127574
2	205.5	205500	935.2003	755.414	755.414	935.2003	0.80775637	0.948640955		2	144.25	1.015696888
2	205.765	205765	984.9149	985.6974	985.6974	984.9149	1.000794485	0.908350626		2	144.5	1.020616082
2	205.992	205992	1410.323	1375.535	1375.535	1410.323	0.97533331	0.883531676		2	144.75	1.022929887
2	206.267	206267	1073.442	884.9502	884.9502	1073.442	0.824404299	0.865045177		2	145	1.021076854
2	206.516	206516	1206.086	1031.8	1031.8	1206.086	0.85549455	0.860743596		2	145.25	1.018941456
2	206.721	206721	787.6011	685.2226	685.2226	787.6011	0.870012244	0.863282646		2	145.5	1.014905077
2	206.928	206928	920.6978	686.5273	686.5273	920.6978	0.745659759	0.874772535		2	145.75	1.010474967
2	207.152	207152	669.9865	608.9692	608.9692	669.9865	0.908927568	0.89724038		2	146	1.007372951
2	207.339	207339	648.496	609.5192	609.5192	648.496	0.939896622	0.914731765		2	146.25	1.003920939
2	207.631	207631	684.0819	666.8378	666.8378	684.0819	0.974792346	0.954053295		2	146.5	1.002260814
2	207.807	207807	807.3427	763.4108	763.4108	807.3427	0.94558457	0.983478524		2	146.75	1.00245075
2	208.001	208001	975.6092	1039.254	1039.254	975.6092	1.065235957	1.007381171		2	147	1.003178457
2	208.208	208208	773.6344	792.9358	792.9358	773.6344	1.024948994	1.016859203		2	147.25	1.003973589
2	208.425	208425	815.6036	821.5516	821.5516	815.6036	1.007292758	1.020687639		2	147.5	1.004841362
2	208.633	208633	746.1612	853.5162	853.5162	746.1612	1.143876417	1.031346301		2	147.75	1.006238375
2	208.948	208948	689.445	757.6278	757.6278	689.445	1.098895198	1.06233562		2	148	1.007094566
2	209.121	209121	808.0137	766.3165	766.3165	808.0137	0.948395429	1.078547967		2	148.25	1.007330052
2	209.373	209373	1043.676	928.7103	928.7103	1043.676	0.889845412	1.106065969		2	148.5	1.007074405
2	209.749	209749	587.3396	704.0644	704.0644	587.3396	1.198734769	1.149449844		2	148.75	1.006522158
2	209.99	209990	797.6591	1007.241	1007.241	797.6591	1.262746203	1.160762434		2	149	1.005534653
2	210.191	210191	711.5496	835.2203	835.2203	711.5496	1.17380475	1.155759244		2	149.25	1.004292401
2	210.424	210424	943.6094	1372.983	1372.983	943.6094	1.455033195	1.14108		2	149.5	1.003008398
2	210.841	210841	780.2643	751.4249	751.4249	780.2643	0.963038934	1.108940824		2	149.75	1.001478201
2	211.104	211104	943.6882	916.8539	916.8539	943.6882	0.971564443	1.072415916		2	150	0.998811117
2	211.323	211323	890.4828	893.604	893.604	890.4828	1.003505065	1.027945097		2	150.25	0.995898985
2	211.652	211652	830.0397	843.55	843.55	830.0397	1.016276691	0.981916015		2	150.5	0.994531904
2	211.938	211938	783.9618	700.1576	700.1576	783.9618	0.893101679	0.979281361		2	150.75	0.995068547
2	212.283	212283	980.6928	966.5286	966.5286	980.6928	0.985556945	0.985655459		2	151	0.996867666
2	212.481	212481	839.8472	713.7332	713.7332	839.8472	0.84983697	0.994512545		2	151.25	0.998566746
2	212.807	212807	1013.695	1132.483	1132.483	1013.695	1.117183176	1.027404441		2	151.5	1.000221685
2	213.071	213071	814.8439	1030.358	1030.358	814.8439	1.264485136	1.047007051		2	151.75	1.001793025
2	213.331	213331	842.6168	890.5966	890.5966	842.6168	1.056941423	1.057284664		2	152	1.003218106
2	213.574	213574	546.7261	566.8777	566.8777	546.7261	1.036858676	1.065630036		2	152.25	1.004306911
2	213.902	213902	561.216	531.2871	531.2871	561.216	0.946671335	1.059567163		2	152.5	1.003997273
2	214.226	214226	767.4532	741.5617	741.5617	767.4532	0.966263089	1.04318285		2	152.75	1.003160073
2	214.484	214484	1136.289	1504.364	1504.364	1136.289	1.323927276	1.038620483		2	153	1.001643652
2	214.786	214786	967.3052	875.4669	875.4669	967.3052	0.905057576	1.038899455		2	153.25	0.999588085
2	215.013	215013	617.8925	646.3167	646.3167	617.8925	1.046001853	1.04529657		2	153.5	0.997002699
2	215.327	215327	727.7536	734.2658	734.2658	727.7536	1.008948358	1.088059138		2	153.75	0.993845499
2	215.548	215548	642.2236	687.1598	687.1598	642.2236	1.069969711	1.128587657		2	154	0.989837284
2	215.78	215780	646.8131	779.6585	779.6585	646.8131	1.205384523	1.157935954		2	154.25	0.987255756
2	216.034	216034	891.1267	991.5401	991.5401	891.1267	1.112681395	1.182995977		2	154.5	0.98540154
2	216.52	216520	1699.396	1842.241	1842.241	1699.396	1.084056335	1.234416155		2	154.75	0.983894461
2	216.716	216716	1524.116	2520.166	2520.166	1524.116	1.653526372	1.237713275		2	155	0.982902185
2	216.896	216896	1467.689	2138.321	2138.321	1467.689	1.45693059	1.225527987		2	155.25	0.982329889
2	217.059	217059	1526.503	1660.482	1660.482	1526.503	1.08776858	1.206730353		2	155.5	0.982856373
2	217.235	217235	445.7356	410.7724	410.7724	445.7356	0.921560674	1.185141174		2	155.75	0.983850035
2	217.528	217528	848.8094	889.2254	889.2254	848.8094	1.04761493	1.113511005		2	156	0.985015882
2	217.898	217898	948.8999	1088.187	1088.187	948.8999	1.14678798	1.008614579		2	156.25	0.985971915
2	218.082	218082	880.5196	903.1089	903.1089	880.5196	1.025654511	0.977773083		2	156.5	0.986941087
2	218.421	218421	880.2452	816.3606	816.3606	880.2452	0.927424086	0.925093615		2	156.75	0.988279951
2	218.655	218655	753.1451	521.3825	521.3825	753.1451	0.69227364	0.903320228		2	157	0.988770431
2	218.873	218873	811.7673	675.1571	675.1571	811.7673	0.83171261	0.898842398		2	157.25	0.989256724
2	219.076	219076	1005.318	1003.286	1003.286	1005.318	0.997978749	0.903055793		2	157.5	0.991433414
2	219.276	219276	793.0574	778.9842	778.9842	793.0574	0.9822545	0.909370978		2	157.75	0.997129368
2	219.688	219688	927.733	829.1627	829.1627	927.733	0.893751435	0.932307171		2	158	1.004470767
2	219.867	219867	1270.375	1265.407	1265.407	1270.375	0.996089344	0.948199602		2	158.25	1.011923519
2	220.126	220126	1113.205	1073.703	1073.703	1113.205	0.964515071	0.975615974		2	158.5	1.020449148
2	220.297	220297	1350.299	1367.168	1367.168	1350.299	1.012492789	0.996549797		2	158.75	1.031888663
2	220.575	220575	1934.868	2212.984	2212.984	1934.868	1.143739004	1.036382337		2	159	1.044213948
2	220.791	220791	2486.009	2717.042	2717.042	2486.009	1.092933292	1.069415263		2	159.25	1.052363516
2	220.971	220971	1186.115	1178.918	1178.918	1186.115	0.993932292	1.09622829		2	159.5	1.052951368
2	226.877	226877	11131.52	11871.37	11871.37	11131.52	1.066464418	1.086101723		2	159.75	1.051901455
2	227.244	227244	2264.349	2324.528	2324.528	2264.349	1.026576734	1.007358121		2	160	1.048092989
2	227.631	227631	1377.848	1332.741	1332.741	1377.848	0.967262717	0.938487042		2	160.25	1.042548431
2	227.997	227997	922.7606	823.9033	823.9033	922.7606	0.892867879	0.887173274		2	160.5	1.033554894
2	228.403	228403	782.4143	739.8725	739.8725	782.4143	0.945627528	0.848280646		2	160.75	1.026175776
2	228.652	228652	868.8683	686.412	686.412	868.8683	0.790006955	0.832554591		2	161	1.02050142
2	228.885	228885	481.5397	300.2716	300.2716	481.5397	0.623565617	0.821399628		2	161.25	1.01786928
2	229.089	229089	828.5694	595.7376	595.7376	828.5694	0.718995415	0.81708157		2	161.5	1.015806166
2	229.29	229290	681.5507	527.5211	527.5211	681.5507	0.774001259	0.816116626		2	161.75	1.015252217
2	229.554	229554	1013.095	887.1439	887.1439	1013.095	0.875676911	0.823618764		2	162	1.016169507
2	229.922	229922	738.7589	677.7636	677.7636	738.7589	0.917435445	0.852686441		2	162.25	1.018150097
2	230.265	230265	584.9716	489.576	489.576	584.9716	0.836922681	0.874861517		2	162.5	1.019852665
2	230.671	230671	713.7076	662.6736	662.6736	713.7076	0.928494526	0.883829231		2	162.75	1.020409548
2	230.859	230859	950.4737	1094.538	1094.538	950.4737	1.151571053	0.889271735		2	163	1.020353815
2	231.111	231111	610.5946	574.2424	574.2424	610.5946	0.940464262	0.889766603		2	163.25	1.018612219
2	231.37	231370	536.7987	399.2037	399.2037	536.7987	0.743674864	0.883799688		2	163.5	1.016237944
2	231.575	231575	669.8323	480.737	480.737	669.8323	0.717697549	0.887064136		2	163.75	1.01442665
2	231.872	231872	543.6557	412.7052	412.7052	543.6557	0.759129721	0.893707837		2	164	1.016079494
2	232.222	232222	624.5468	620.5366	620.5366	624.5468	0.993579024	0.913281746		2	164.25	1.017830418
2	232.54	232540	956.1308	1082.27	1082.27	956.1308	1.13192672	0.963168469		2	164.5	1.018022967
2	232.997	232997	584.9389	667.0685	667.0685	584.9389	1.140407143	1.06255143		2	164.75	1.017567084
2	233.19	233190	546.8214	498.1724	498.1724	546.8214	0.911033109	1.111232748		2	165	1.017211293
2	233.4	233400	718.4887	807.1127	807.1127	718.4887	1.123347799	1.152119663		2	165.25	1.017850947
2	233.621	233621	650.7483	820.1135	820.1135	650.7483	1.260262224	1.185534797		2	165.5	1.018277171
2	233.982	233982	784.271	1151.775	1151.775	784.271	1.468593127	1.298818378		2	165.75	1.018166251
2	234.251	234251	761.3905	1161.964	1161.964	761.3905	1.526107825	1.414459725		2	166	1.018073559
2	234.578	234578	1029	1656.866	1656.866	1029	1.61017104	1.571712646		2	166.25	1.01689102
2	234.839	234839	712.511	1008.776	1008.776	712.511	1.415804107	1.799516701		2	166.5	1.01361559
2	235.274	235274	900.5281	1893.682	1893.682	900.5281	2.102857201	2.479811755		2	166.75	1.009856978
2	235.962	235962	1665.978	4944.003	4944.003	1665.978	2.967628024	3.632295906		2	167	1.005540206
2	236.238	236238	1275.375	4774.266	4774.266	1275.375	3.743421347	4.064216562		2	167.25	1.001781811
2	236.407	236407	1206.66	5487.209	5487.209	1206.66	4.547435897	4.392733564		2	167.5	0.998950083
2	236.909	236909	734.7227	5239.802	5239.802	734.7227	7.131672943	5.209145043		2	167.75	0.997137879
2	238.364	238364	742.6239	3768.228	3768.228	742.6239	5.074207819	5.535077973		2	168	0.995341199
2	238.656	238656	685.0059	4118.851	4118.851	685.0059	6.012869378	5.338865679		2	168.25	0.993990361
2	238.977	238977	1123.103	6966.314	6966.314	1123.103	6.202738306	5.01380655		2	168.5	0.994715548
2	239.195	239195	983.927	5198.337	5198.337	983.927	5.283254754	4.651870988		2	168.75	0.995440735
2	239.435	239435	743.2561	3473.711	3473.711	743.2561	4.673639409	4.115533151		2	169	0.996165922
2	239.745	239745	960.7704	2724.315	2724.315	960.7704	2.835552594	3.460285218		2	169.25	0.996891109
2	240.01	240010	934.0799	2346.501	2346.501	934.0799	2.512098804	2.933928456		2	169.5	0.997616296
2	240.186	240186	950.8955	2402.875	2402.875	950.8955	2.526960113	2.608269083		2	169.75	0.998506743
2	240.366	240366	1076.159	2055.111	2055.111	1076.159	1.90967227	2.320788872		2	170	0.999371864
2	240.694	240694	992.3265	1749.692	1749.692	992.3265	1.763222085	1.813608215		2	170.25	0.999412515
2	241.005	241005	673.7615	1101.392	1101.392	673.7615	1.634691207	1.443958368		2	170.5	0.999272633
2	241.231	241231	677.2521	865.8893	865.8893	677.2521	1.278533208	1.306120961		2	170.75	0.998938958
2	241.776	241776	726.5009	882.0678	882.0678	726.5009	1.214131737	1.268791317		2	171	0.998562743
2	242.024	242024	987.0764	1452.262	1452.262	987.0764	1.471276185	1.235395089		2	171.25	0.998425888
2	242.297	242297	973.0014	1281.451	1281.451	973.0014	1.317008383	1.183510285		2	171.5	0.998603748
2	242.468	242468	925.5812	1071.609	1071.609	925.5812	1.157768762	1.165769146		2	171.75	0.998995449
2	242.653	242653	1558.103	1646.923	1646.923	1558.103	1.057005217	1.137551148		2	172	0.999233159
2	243.019	243019	752.9324	737.6292	737.6292	752.9324	0.979675201	1.057843362		2	172.25	0.99952166
2	243.273	243273	840.5178	749.1597	749.1597	840.5178	0.891307358	1.005579471		2	172.5	0.999826713
2	243.505	243505	872.9578	992.2708	992.2708	872.9578	1.13667671	0.95278422		2	172.75	0.99998013
2	243.687	243687	796.0133	750.112	750.112	796.0133	0.942336014	0.907131716		2	173	0.999596123
2	244.022	244022	634.5375	611.6524	611.6524	634.5375	0.963934204	0.843372368		2	173.25	0.997891552
2	244.371	244371	934.1556	636.3999	636.3999	934.1556	0.681256848	0.797856502		2	173.5	0.996617199
2	244.567	244567	711.4084	490.2919	490.2919	711.4084	0.689184862	0.787330289		2	173.75	0.996549268
2	244.756	244756	1031.037	882.6228	882.6228	1031.037	0.856053468	0.796150746		2	174	0.996725135
2	244.941	244941	684.653	515.2613	515.2613	684.653	0.752587515	0.813911841		2	174.25	0.997491024
2	245.148	245148	650.7844	506.0842	506.0842	650.7844	0.77765263	0.838226495		2	174.5	0.999102259
2	245.366	245366	945.8372	766.3574	766.3574	945.8372	0.810242397	0.891271511		2	174.75	1.001240173
2	245.603	245603	1387.882	1327.397	1327.397	1387.882	0.956419206	0.955965307		2	175	1.00326054
2	245.909	245909	1277.256	1388.696	1388.696	1277.256	1.087249541	1.035299545		2	175.25	1.005959242
2	246.279	246279	1007.335	1458.695	1458.695	1007.335	1.448073382	1.148321191		2	175.5	1.00968611
2	246.501	246501	1315.949	1522.159	1522.159	1315.949	1.156700602	1.184761455		2	175.75	1.012126562
2	246.805	246805	1300.64	1388.001	1388.001	1300.64	1.067167702	1.172556335		2	176	1.013702743
2	247.149	247149	824.9671	928.0871	928.0871	824.9671	1.124998924	1.120657948		2	176.25	1.011835679
2	247.363	247363	1096.654	1319.102	1319.102	1096.654	1.202842464	1.096404183		2	176.5	1.007138867
2	247.651	247651	575.8265	628.2859	628.2859	575.8265	1.091102789	1.055564184		2	176.75	1.003276187
2	247.857	247857	783.2799	834.3451	834.3451	783.2799	1.065194064	1.017726663		2	177	0.999707196
2	248.08	248080	1008.732	962.7684	962.7684	1008.732	0.95443428	0.993458619		2	177.25	0.996625698
2	248.271	248271	737.209	622.9323	622.9323	737.209	0.844987378	0.991150671		2	177.5	0.996320267
2	248.588	248588	752.8139	514.6259	514.6259	752.8139	0.683603079	0.99574697		2	177.75	0.996467213
2	248.801	248801	1136.599	1176.62	1176.62	1136.599	1.035211187	1.001786375		2	178	0.997356878
2	249.139	249139	1045.877	1368.619	1368.619	1045.877	1.308585044	1.023792762		2	178.25	0.998602521
2	249.422	249422	812.5242	931.7115	931.7115	812.5242	1.146687693	1.047638202		2	178.5	1.001900594
2	249.698	249698	1116.649	1226.236	1226.236	1116.649	1.098139165	1.073678431		2	178.75	1.005881442
2	250.008	250008	652.1985	703.4828	703.4828	652.1985	1.078632962	1.111225178		2	179	1.010460987
2	250.443	250443	698.611	699.1762	699.1762	698.611	1.000809034	1.094220569		2	179.25	1.015654482
2	250.694	250694	986.0748	1198.22	1198.22	986.0748	1.215141083	1.087531212		2	179.5	1.021169232
2	250.978	250978	926.8712	1112.678	1112.678	926.8712	1.200466688	1.174780828		2	179.75	1.027099551
2	251.162	251162	1039.071	1324.342	1324.342	1039.071	1.27454428	1.280859286		2	180	1.03155541
2	251.4	251400	1219.545	1858.963	1858.963	1219.545	1.524308656	1.453551945		2	180.25	1.034959958
2	251.584	251584	656.2686	924.2316	924.2316	656.2686	1.408312999	1.632182361		2	180.5	1.038184678
2	251.824	251824	957.6382	1514.738	1514.738	957.6382	1.581743502	1.891280002		2	180.75	1.040809158
2	252.059	252059	783.1996	1418.715	1418.715	783.1996	1.811434786	2.148927532		2	181	1.042647014
2	252.221	252221	816.8091	1654.378	1654.378	816.8091	2.025415731	2.325912336		2	181.25	1.043706735
2	252.49	252490	577.1519	1800.522	1800.522	577.1519	3.119667457	2.63210885		2	181.5	1.043983006
2	252.799	252799	940.8256	3716.613	3716.613	940.8256	3.950374012	2.987539455		2	181.75	1.043514437
2	255.111	255111	1174.85	7636.399	7636.399	1174.85	6.499892752	4.233475577		2	182	1.040606912
2	256.183	256183	1353.386	8550.144	8550.144	1353.386	6.317594537	4.002454131		2	182.25	1.03598361
2	256.833	256833	813.924	2280.521	2280.521	813.924	2.801884451	3.660006742		2	182.5	1.029111575
2	257.029	257029	912.1856	2566.235	2566.235	912.1856	2.813281639	3.52104897		2	182.75	1.020868364
2	257.254	257254	1252.903	3623.235	3623.235	1252.903	2.891871917	3.355643847		2	183	1.010991227
2	257.478	257478	1056.082	2554.452	2554.452	1056.082	2.418800813	3.192360318		2	183.25	1.003622854
2	257.659	257659	781.0422	1682.186	1682.186	781.0422	2.153770949	3.052298206		2	183.5	1.001134585
2	257.844	257844	985.9352	1908.552	1908.552	985.9352	1.935778335	2.914234296		2	183.75	0.999636419
2	258.073	258073	1208.084	1722.861	1722.861	1208.084	1.42611027	2.739803918		2	184	0.998916649
2	258.454	258454	1580.007	2097.388	2097.388	1580.007	1.327454878	2.450120621		2	184.25	0.998607222
2	258.779	258779	3.738984	20.15678	20.15678	3.738984	5.39097787	2.208307123		2	184.5	0.999805885
2	259.035	259035	2.97603	9.661351	9.661351	2.97603	3.246388981	2.008800974		2	184.75	1.000289309
2	259.504	259504	74.78722	76.72226	76.72226	74.78722	1.025873939	1.717244664		2	185	1.00066435
2	265.418	265418	3129.219	3906.49	3906.49	3129.219	1.248391372	1.962783935		2	185.25	1.000359113
2	265.722	265722	3.076566	10.18051	10.18051	3.076566	3.309049765	1.816327253		2	185.5	0.998868176
2	265.916	265916	4.807942	7.806076	7.806076	4.807942	1.623579486	1.713008481		2	185.75	0.997005902
2	266.209	266209	1836.694	2202.749	2202.749	1836.694	1.199301027	1.57416379		2	186	0.995238567
2	266.48	266480	1924.648	2428.471	2428.471	1924.648	1.261774101	1.462702113		2	186.25	0.993184236
2	266.914	266914	1243.617	1563.199	1563.199	1243.617	1.256977832	1.322398718		2	186.5	0.990651452
2	267.221	267221	1339.615	1387.513	1387.513	1339.615	1.035755049	1.247730179		2	186.75	0.987876655
2	267.412	267412	1130.624	1051.049	1051.049	1130.624	0.929618512	1.207970497		2	187	0.985811479
2	267.706	267706	1292.524	1511.162	1511.162	1292.524	1.169155853	1.171722644		2	187.25	0.986407562
2	267.952	267952	850.5666	850.6888	850.6888	850.5666	1.000143669	1.162589473		2	187.5	0.988021939
2	268.215	268215	835.354	938.9679	938.9679	835.354	1.124035918	1.154983364		2	187.75	0.990986265
2	268.503	268503	1420.207	2193.689	2193.689	1420.207	1.544626241	1.204001246		2	188	0.99401788
2	268.746	268746	1045.397	1332.731	1332.731	1045.397	1.274856346	1.24386456		2	188.25	0.997080432
2	269.042	269042	978.4488	1330.485	1330.485	978.4488	1.359790109	1.222077647		2	188.5	1.000904108
2	269.474	269474	963.5977	1185.9	1185.9	963.5977	1.230700322	1.16024728		2	188.75	1.004603413
2	269.871	269871	1412.402	1530.506	1530.506	1412.402	1.083619253	1.104889098		2	189	1.007995244
2	270.146	270146	848.8458	867.5412	867.5412	848.8458	1.022024495	1.064664321		2	189.25	1.010565542
2	270.785	270785	940.8764	619.7799	619.7799	940.8764	0.658726162	0.954636695		2	189.5	1.012568507
2	270.949	270949	952.0702	918.218	918.218	952.0702	0.964443588	0.939628065		2	189.75	1.014367652
2	271.413	271413	690.971	632.2256	632.2256	690.971	0.914981381	0.951999541		2	190	1.013664205
2	271.727	271727	665.9362	744.4541	744.4541	665.9362	1.11790604	0.974422344		2	190.25	1.011342593
2	271.9	271900	976.8158	915.7652	915.7652	976.8158	0.937500397	0.978465074		2	190.5	1.008841512
2	272.073	272073	858.6345	855.392	855.392	858.6345	0.996223655	0.987004307		2	190.75	1.005246106
2	272.264	272264	758.3408	852.273	852.273	758.3408	1.123865418	0.996265362		2	191	0.999190418
2	272.593	272593	706.9598	738.0661	738.0661	706.9598	1.044000097	0.979309306		2	191.25	0.994860517
2	272.789	272789	614.9754	541.2633	541.2633	614.9754	0.880138132	0.962719043		2	191.5	0.993632534
2	272.979	272979	741.0191	549.9156	549.9156	741.0191	0.742107187	0.946733156		2	191.75	0.994582442
2	273.368	273368	862.9582	990.0781	990.0781	862.9582	1.147307135	0.890416351		2	192	0.997919114
2	273.651	273651	1127.723	967.0246	967.0246	1127.723	0.857501887	0.841160309		2	192.25	1.003678771
2	273.828	273828	1432.577	1171.691	1171.691	1432.577	0.817890417	0.82017177		2	192.5	1.010594499
2	274.112	274112	1135.456	811.4885	811.4885	1135.456	0.71468071	0.799061805		2	192.75	1.01786507
2	274.291	274291	768.6243	548.8105	548.8105	768.6243	0.714016588	0.787904653		2	193	1.025869271
2	274.486	274486	1060.659	718.817	718.817	1060.659	0.677707916	0.777713095		2	193.25	1.034596588
2	274.786	274786	847.5524	709.14	709.14	847.5524	0.836691631	0.758537323		2	193.5	1.043239034
2	275.141	275141	815.2295	723.3818	723.3818	815.2295	0.887335161	0.744835928		2	193.75	1.049218984
2	275.54	275540	985.3635	746.7659	746.7659	985.3635	0.757858293	0.765028471		2	194	1.051587317
2	275.828	275828	1377.037	1049.288	1049.288	1377.037	0.761989692	0.7923643		2	194.25	1.053068571
2	276.008	276008	1138.99	818.8077	818.8077	1138.99	0.718889279	0.810649282		2	194.5	1.054751064
2	276.183	276183	1034.647	837.3273	837.3273	1034.647	0.809287902	0.833271288		2	194.75	1.056024316
2	276.446	276446	833.5634	677.9287	677.9287	833.5634	0.813289907	0.870349009		2	195	1.062981527
2	276.651	276651	1030.078	934.7481	934.7481	1030.078	0.907453707	0.897517069		2	195.25	1.074517808
2	276.95	276950	811.414	810.4984	810.4984	811.414	0.998871599	0.945503557		2	195.5	1.086475309
2	277.386	277386	620.8928	721.2238	721.2238	620.8928	1.161591502	1.000602991		2	195.75	1.097313868
2	277.64	277640	505.5912	529.7084	529.7084	505.5912	1.047700988	1.015493377		2	196	1.108220862
2	277.976	277976	819.4585	841.1568	841.1568	819.4585	1.026478827	1.029593316		2	196.25	1.116803509
2	278.181	278181	2235.419	2646.437	2646.437	2235.419	1.183866201	1.033016424		2	196.5	1.125048424
2	278.441	278441	2624.978	2341.916	2341.916	2624.978	0.892165953	1.028730018		2	196.75	1.134379178
2	278.652	278652	2168.011	2007.908	2007.908	2168.011	0.926152127	1.024193612		2	197	1.145460034
2	278.986	278986	1050.486	751.788	751.788	1050.486	0.715657324	1.016529029		2	197.25	1.157056657
2	279.361	279361	929.9152	1066.026	1066.026	929.9152	1.146369045	1.00268085		2	197.5	1.170457741
2	279.534	279534	947.1567	1241.313	1241.313	947.1567	1.310567723	0.994967624		2	197.75	1.19257027
2	280.101	280101	720.2358	659.7657	659.7657	720.2358	0.916041246	0.940650464		2	198	1.215199579
2	280.294	280294	659.6723	619.6225	619.6225	659.6723	0.939288341	0.922305944		2	198.25	1.239042911
2	280.466	280466	897.4022	817.9876	817.9876	897.4022	0.911506123	0.912804402		2	198.5	1.260223603
2	280.795	280795	1018.102	813.6538	813.6538	1018.102	0.799186918	0.893669704		2	198.75	1.272063823
2	281.102	281102	1210.879	986.9348	986.9348	1210.879	0.8150565	0.885764705		2	199	1.274890559
2	281.306	281306	1172.923	1049.677	1049.677	1172.923	0.894924049	0.910339127		2	199.25	1.269396258
2	281.511	281511	719.5498	591.6889	591.6889	719.5498	0.822304307	0.953666988		2	199.5	1.258361652
2	281.729	281729	840.4029	794.8952	794.8952	840.4029	0.945850139	0.99073872		2	199.75	1.244633536
2	281.916	281916	1038.938	1101.79	1101.79	1038.938	1.060496392	1.023641185		2	200	1.214809713
2	282.161	282161	854.4331	954.1516	954.1516	854.4331	1.116707206	1.082351214		2	200.25	1.180378078
2	282.367	282367	1063.569	1252.601	1252.601	1063.569	1.17773365	1.11117694		2	200.5	1.146942337
2	282.634	282634	1041.968	1280.555	1280.555	1041.968	1.228977281	1.102993114		2	200.75	1.116496569
2	282.887	282887	1132.572	1347.746	1347.746	1132.572	1.189987038	1.074935652		2	201	1.088541932
2	283.084	283084	1144.145	1205.078	1205.078	1144.145	1.053256362	1.05322363		2	201.25	1.073269493
2	283.281	283281	1108.537	997.395	997.395	1108.537	0.899739927	1.012284797		2	201.5	1.064222417
2	283.704	283704	738.3331	573.581	573.581	738.3331	0.776859388	0.902809595		2	201.75	1.059065364
2	283.912	283912	977.6659	834.3789	834.3789	977.6659	0.853439708	0.887763544		2	202	1.055881172
2	284.165	284165	1033.703	909.9946	909.9946	1033.703	0.880325006	0.875478475		2	202.25	1.056099349
2	284.368	284368	668.815	519.1553	519.1553	668.815	0.776231544	0.874407301		2	202.5	1.05771653
2	284.577	284577	1003.722	965.7726	965.7726	1003.722	0.962191324	0.89407575		2	202.75	1.061637406
2	284.827	284827	695.6173	618.4792	618.4792	695.6173	0.889108422	0.939479099		2	203	1.067710307
2	285.117	285117	1016.826	1002.231	1002.231	1016.826	0.985646512	0.980148448		2	203.25	1.070664977
2	285.351	285351	1089.546	1219.483	1219.483	1089.546	1.119257929	0.996766705		2	203.5	1.0721611
2	285.631	285631	1011.591	1192.064	1192.064	1011.591	1.178405106	1.017449017		2	203.75	1.073609318
2	285.804	285804	563.7882	595.1288	595.1288	563.7882	1.055589315	1.027268083		2	204	1.070578226
2	286.132	286132	899.4534	785.1777	785.1777	899.4534	0.872949838	1.036620151		2	204.25	1.06421385
2	286.398	286398	1000.103	1009.093	1009.093	1000.103	1.008989074	1.039682081		2	204.5	1.057002493
2	286.734	286734	989.2122	980.0667	980.0667	989.2122	0.990754764	1.037647594		2	204.75	1.048366484
2	286.952	286952	766.821	756.0087	756.0087	766.821	0.985899838	1.031926711		2	205	1.037964413
2	287.35	287350	902.5869	945.2975	945.2975	902.5869	1.047320208	1.017183874		2	205.25	1.025579011
2	287.695	287695	1228.845	1576.984	1576.984	1228.845	1.283305869	1.009600361		2	205.5	1.01539957
2	287.928	287928	929.3087	855.0156	855.0156	929.3087	0.920055521	1.001168585		2	205.75	1.009465587
2	288.218	288218	1268.907	1187.662	1187.662	1268.907	0.935972455	0.979020667		2	206	1.00515092
2	288.429	288429	1265.39	1074.489	1074.489	1265.39	0.84913663	0.958902132		2	206.25	1.002527225
2	288.604	288604	1245.264	1172.741	1172.741	1245.264	0.941760944	0.941590588		2	206.5	1.001720414
2	288.992	288992	873.4787	782.9062	782.9062	873.4787	0.89630829	0.879596586		2	206.75	1.002324954
2	289.336	289336	802.4423	658.7206	658.7206	802.4423	0.820894661	0.826180107		2	207	1.004994874
2	289.55	289550	852.1518	831.5454	831.5454	852.1518	0.975818393	0.806802432		2	207.25	1.008806113
2	290.053	290053	449.5329	276.4388	276.4388	449.5329	0.614946759	0.77083927		2	207.5	1.013490491
2	290.314	290314	808.01	573.4195	573.4195	808.01	0.709668816	0.757777161		2	207.75	1.019350559
2	290.669	290669	1046.239	784.4521	784.4521	1046.239	0.749782889	0.744319286		2	208	1.024550705
2	290.982	290982	789.653	542.463	542.463	789.653	0.686963768	0.736298896		2	208.25	1.026165307
2	291.255	291255	699.5494	512.3848	512.3848	699.5494	0.732449774	0.733532315		2	208.5	1.027247312
2	291.449	291449	876.1603	762.4808	762.4808	876.1603	0.870252624	0.73494412		2	208.75	1.030108275
2	291.757	291757	978.3071	843.2784	843.2784	978.3071	0.861977185	0.743223335		2	209	1.033910058
2	292.231	292231	1016.445	725.1824	725.1824	1016.445	0.713449719	0.765789274		2	209.25	1.037879478
2	292.448	292448	749.5532	452.2512	452.2512	749.5532	0.603361042	0.777808965		2	209.5	1.042264036
2	292.69	292690	794.72	567.5839	567.5839	794.72	0.714193552	0.792984725		2	209.75	1.04675666
2	292.904	292904	642.574	537.4228	537.4228	642.574	0.836359392	0.811335038		2	210	1.048476564
2	293.08	293080	944.19	867.3282	867.3282	944.19	0.918594986	0.829265813		2	210.25	1.047154041
2	293.342	293342	1016.572	824.2131	824.2131	1016.572	0.810776905	0.854920051		2	210.5	1.044528196
2	293.773	293773	754.3241	805.2044	805.2044	754.3241	1.067451511	0.917487408		2	210.75	1.041520112
2	294.013	294013	752.5264	690.1086	690.1086	752.5264	0.917055667	0.958263065		2	211	1.036977847
2	294.387	294387	869.7788	690.546	690.546	869.7788	0.793932894	0.994914048		2	211.25	1.030094549
2	294.57	294570	1176.816	1334.41	1334.41	1176.816	1.133915582	0.990835037		2	211.5	1.023914334
2	295.042	295042	1079.546	1124.506	1124.506	1079.546	1.041647137	0.935768364		2	211.75	1.020453446
2	295.49	295490	754.1615	580.2115	580.2115	754.1615	0.769346486	0.885898999		2	212	1.020361901
2	295.682	295682	806.4502	921.1872	921.1872	806.4502	1.142274129	0.869712247		2	212.25	1.021082994
2	295.921	295921	460.6378	395.4752	395.4752	460.6378	0.858538314	0.850838495		2	212.5	1.022860202
2	296.135	296135	732.8702	471.6083	471.6083	732.8702	0.643508632	0.844976835		2	212.75	1.026798084
2	296.317	296317	672.9885	437.7199	437.7199	672.9885	0.650412154	0.841900777		2	213	1.029933192
2	296.524	296524	811.6735	646.8407	646.8407	811.6735	0.796922285	0.840166774		2	213.25	1.031860876
2	296.798	296798	1047.278	1066.766	1066.766	1047.278	1.01860824	0.847840881		2	213.5	1.033266846
2	297.081	297081	954.0186	920.7459	920.7459	954.0186	0.965123636	0.865558957		2	213.75	1.033155713
2	297.286	297286	850.8781	629.6421	629.6421	850.8781	0.739990958	0.876896681		2	214	1.031943403
2	297.475	297475	962.0293	966.6985	966.6985	962.0293	1.00485349	0.889418171		2	214.25	1.030092948
2	297.682	297682	1013.581	975.0572	975.0572	1013.581	0.961992381	0.908775043		2	214.5	1.029449248
2	297.987	297987	1082.712	1036.144	1036.144	1082.712	0.956989486	0.931778595		2	214.75	1.029485301
2	298.259	298259	842.7486	694.1493	694.1493	842.7486	0.823673038	0.94702159		2	215	1.030431999
2	298.419	298419	835.4264	721.6443	721.6443	835.4264	0.863803562	0.951740536		2	215.25	1.035528071
2	298.627	298627	691.5947	579.5249	579.5249	691.5947	0.837954513	0.948000977		2	215.5	1.042118147
2	298.825	298825	971.6542	1025.017	1025.017	971.6542	1.054919538	0.939417381		2	215.75	1.04748169
2	299.23	299230	985.4219	1101.394	1101.394	985.4219	1.117687764	0.921185493		2	216	1.051462773
2	299.46	299460	775.9393	772.6306	772.6306	775.9393	0.995735878	0.910542377		2	216.25	1.055554283
2	299.842	299842	659.4724	509.4129	509.4129	659.4724	0.772455223	0.894957317		2	216.5	1.059683699
2	300.076	300076	677.4669	523.5937	523.5937	677.4669	0.772869789	0.897152842		2	216.75	1.06016946
2	301.365	301365	1701	1474.396	1474.396	1701	0.866781893	0.955673112		2	217	1.056754047
2	301.71	301710	1178.2	929.4606	929.4606	1178.2	0.788881854	0.961895786		2	217.25	1.051748876
2	302.194	302194	1350.107	1514.114	1514.114	1350.107	1.121477038	0.954257837		2	217.5	1.042207309
2	302.448	302448	1053.529	1342.634	1342.634	1053.529	1.274415797	0.949297806		2	217.75	1.031312959
2	302.806	302806	739.556	734.6936	734.6936	739.556	0.993425244	0.931214301		2	218	1.02209337
2	303.236	303236	613.9492	392.484	392.484	613.9492	0.639277647	0.89341251		2	218.25	1.015871901
2	303.536	303536	679.5161	529.9807	529.9807	679.5161	0.7799384	0.873312351		2	218.5	1.010575825
2	303.783	303783	805.5952	656.8657	656.8657	805.5952	0.815379362	0.852538964		2	218.75	1.008019576
2	303.949	303949	593.907	475.3251	475.3251	593.907	0.800335911	0.834613598		2	219	1.008036669
2	304.146	304146	926.7706	906.6937	906.6937	926.7706	0.97833671	0.820636736		2	219.25	1.009140675
2	304.488	304488	943.4033	874.022	874.022	943.4033	0.926456373	0.826585411		2	219.5	1.011215652
2	304.728	304728	639.2503	444.519	444.519	639.2503	0.695375505	0.840957161		2	219.75	1.013708952
2	304.891	304891	761.4503	570.3168	570.3168	761.4503	0.748987557	0.849480922		2	220	1.017528593
2	305.156	305156	925.478	852.0333	852.0333	925.478	0.920641333	0.861687787		2	220.25	1.021980715
2	305.503	305503	887.4707	1054.729	1054.729	887.4707	1.188466278	0.879693773		2	220.5	1.02741986
2	305.86	305860	1040.033	790.012	790.012	1040.033	0.75960282	0.908346926		2	220.75	1.033275663
2	306.047	306047	1251.967	793.8476	793.8476	1251.967	0.634080291	0.925540043		2	221	1.038432759
2	306.245	306245	968.0114	804.0809	804.0809	968.0114	0.830652304	0.939392413		2	221.25	1.038365838
2	306.505	306505	1173.71	1439.004	1439.004	1173.71	1.22603028	0.955532907		2	221.5	1.038298917
2	306.922	306922	1779.596	2027.807	2027.807	1779.596	1.139476038	0.976175245		2	221.75	1.038231997
2	307.153	307153	976.3609	951.4219	951.4219	976.3609	0.974457191	0.974847724		2	222	1.038165076
2	307.449	307449	897.7966	664.8307	664.8307	897.7966	0.74051372	0.964389345		2	222.25	1.038098155
2	307.73	307730	1193.109	1300.28	1300.28	1193.109	1.089824987	0.954349171		2	222.5	1.038031235
2	307.907	307907	544.9027	572.5561	572.5561	544.9027	1.050749244	0.929504501		2	222.75	1.037964314
2	308.117	308117	765.7996	658.0976	658.0976	765.7996	0.859360073	0.898024386		2	223	1.037897393
2	308.335	308335	698.3603	604.3632	604.3632	698.3603	0.865403145	0.900544115		2	223.25	1.037830473
2	308.565	308565	939.3843	820.3261	820.3261	939.3843	0.873259325	0.913564612		2	223.5	1.037763552
2	308.745	308745	845.3713	772.534	772.534	845.3713	0.913839871	0.925111765		2	223.75	1.037696631
2	308.907	308907	598.0057	442.3067	442.3067	598.0057	0.739636261	0.940078036		2	224	1.037629711
2	309.086	309086	792.4865	817.96	817.96	792.4865	1.032143765	0.964057348		2	224.25	1.03756279
2	309.345	309345	793.4858	812.0331	812.0331	793.4858	1.023374457	0.99431662		2	224.5	1.037495869
2	309.526	309526	697.9833	728.8308	728.8308	697.9833	1.044195183	1.013404822		2	224.75	1.037428949
2	309.842	309842	1134.668	1408.425	1408.425	1134.668	1.241266168	1.055486383		2	225	1.037362028
2	310.076	310076	1031.21	1173.155	1173.155	1031.21	1.137648975	1.073831824		2	225.25	1.037295108
2	310.248	310248	1229.53	1201.497	1201.497	1229.53	0.977200231	1.068125166		2	225.5	1.037228187
2	310.494	310494	956.3139	896.1667	896.1667	956.3139	0.93710517	1.055316633		2	225.75	1.037161266
2	310.728	310728	1121.374	1181.213	1181.213	1121.374	1.053362215	1.049379296		2	226	1.037094346
2	310.906	310906	850.9647	875.4759	875.4759	850.9647	1.028804015	1.039746846		2	226.25	1.037027425
2	311.1	311100	989.5433	1189.986	1189.986	989.5433	1.202560818	1.034143341		2	226.5	1.036960504
2	311.406	311406	970.6132	797.3518	797.3518	970.6132	0.821492846	1.043141812		2	226.75	1.036893584
2	311.738	311738	935.4865	725.9327	725.9327	935.4865	0.775994843	1.05208215		2	227	1.032739508
2	311.98	311980	944.1141	1453.797	1453.797	944.1141	1.539853075	1.055290718		2	227.25	1.024399644
2	312.379	312379	646.122	685.1203	685.1203	646.122	1.060357487	1.064077836		2	227.5	1.017453924
2	312.549	312549	765.5759	721.8895	721.8895	765.5759	0.942936553	1.060653077		2	227.75	1.011209707
2	312.858	312858	750.6189	791.2974	791.2974	750.6189	1.05419328	1.04320225		2	228	1.005758529
2	313.193	313193	902.4397	925.8138	925.8138	902.4397	1.02590101	1.016022676		2	228.25	1.002019726
2	313.499	313499	743.4324	733.3179	733.3179	743.4324	0.986394863	0.970331996		2	228.5	0.99877517
2	313.717	313717	999.2325	883.9617	883.9617	999.2325	0.884640662	0.926978483		2	228.75	0.996543998
2	314.069	314069	915.2333	822.2516	822.2516	915.2333	0.898406559	0.868659984		2	229	0.995154963
2	314.347	314347	725.4669	679.7651	679.7651	725.4669	0.937003604	0.837729081		2	229.25	0.994740195
2	314.535	314535	1095.813	892.2887	892.2887	1095.813	0.814270957	0.818264181		2	229.5	0.995641863
2	314.736	314736	928.6434	688.3014	688.3014	928.6434	0.741190214	0.801039381		2	229.75	0.998298392
2	314.91	314910	759.1385	567.1209	567.1209	759.1385	0.747058541	0.789973238		2	230	1.001206658
2	315.133	315133	869.8163	601.287	601.287	869.8163	0.691280446	0.779508427		2	230.25	1.00372992
2	315.434	315434	832.1179	626.4066	626.4066	832.1179	0.752785873	0.768598312		2	230.5	1.00469167
2	315.804	315804	830.5185	641.3359	641.3359	830.5185	0.772211456	0.776305615		2	230.75	1.005638374
2	316.112	316112	1044.714	1039.663	1039.663	1044.714	0.995165184	0.783678083		2	231	1.006174229
2	316.471	316471	882.8604	592.5382	592.5382	882.8604	0.671157297	0.764742819		2	231.25	1.005708321
2	316.731	316731	803.7075	435.9662	435.9662	803.7075	0.542443862	0.747222646		2	231.5	1.005599904
2	316.913	316913	1331.729	1476.025	1476.025	1331.729	1.108352375	0.740172112		2	231.75	1.0063975
2	317.197	317197	1055.317	710.0566	710.0566	1055.317	0.672837261	0.729411822		2	232	1.007941114
2	317.419	317419	1014.412	625.2281	625.2281	1014.412	0.616345331	0.722332016		2	232.25	1.010565134
2	317.581	317581	968.6229	762.7363	762.7363	968.6229	0.787444009	0.724610277		2	232.5	1.016687922
2	317.764	317764	975.6645	672.1587	672.1587	975.6645	0.68892401	0.743529659		2	232.75	1.024797187
2	317.989	317989	1092.575	700.8902	700.8902	1092.575	0.641503055	0.781186563		2	233	1.033301112
2	318.181	318181	856.2254	580.8787	580.8787	856.2254	0.678417973	0.80580364		2	233.25	1.042606738
2	318.579	318579	1000.17	986.251	986.251	1000.17	0.986083366	0.864171638		2	233.5	1.049526628
2	318.764	318764	856.001	917.8641	917.8641	856.001	1.072269892	0.883242002		2	233.75	1.058702584
2	318.95	318950	1009.169	932.8048	932.8048	1009.169	0.924329622	0.886846183		2	234	1.071276409
2	319.244	319244	734.1268	680.1045	680.1045	734.1268	0.926412849	0.881875367		2	234.25	1.088054873
2	319.519	319519	818.7565	656.5163	656.5163	818.7565	0.801845604	0.877959969		2	234.5	1.106815961
2	319.755	319755	817.1978	740.7372	740.7372	817.1978	0.906435627	0.858310273		2	234.75	1.136108834
2	319.959	319959	617.4285	457.3414	457.3414	617.4285	0.740719614	0.829494583		2	235	1.187544472
2	320.126	320126	821.5227	589.4254	589.4254	821.5227	0.71747914	0.817966043		2	235.25	1.248582344
2	320.548	320548	637.6107	489.1115	489.1115	637.6107	0.767100521	0.827374421		2	235.5	1.313544538
2	320.843	320843	1273.901	1208.788	1208.788	1273.901	0.948886923	0.846791679		2	235.75	1.378923475
2	321.122	321122	980.7127	959.8811	959.8811	980.7127	0.978758713	0.874941697		2	236	1.443648699
2	321.301	321301	568.0027	434.4398	434.4398	568.0027	0.764855167	0.905779044		2	236.25	1.505436841
2	321.602	321602	1133.072	926.6719	926.6719	1133.072	0.817840261	0.966241977		2	236.5	1.57669474
2	322.076	322076	781.3838	1007.383	1007.383	781.3838	1.289229441	1.060293268		2	236.75	1.640168864
2	322.251	322251	990.7272	1102.718	1102.718	990.7272	1.113038988	1.096014384		2	237	1.68372083
2	322.473	322473	1139.819	1259.804	1259.804	1139.819	1.105266713	1.129933196		2	237.25	1.692463751
2	322.659	322659	1181.096	1239.295	1239.295	1181.096	1.049275419	1.145777414		2	237.5	1.701206673
2	322.952	322952	964.0294	1130.795	1130.795	964.0294	1.172988085	1.16508696		2	237.75	1.709949594
2	323.431	323431	1031.505	1385.815	1385.815	1031.505	1.343488398	1.177427075		2	238	1.718692516
2	323.719	323719	1202.66	1478.9	1478.9	1202.66	1.229690852	1.178422597		2	238.25	1.727435437
2	323.927	323927	846.8756	925.4736	925.4736	846.8756	1.092809381	1.18760961		2	238.5	1.717155179
2	324.181	324181	1084.322	1154.16	1154.16	1084.322	1.064407067	1.217561229		2	238.75	1.68592945
2	324.354	324354	1113.917	1289.412	1289.412	1113.917	1.157547645	1.236748939		2	239	1.644081191
2	324.587	324587	1040.148	1179.939	1179.939	1040.148	1.134395298	1.262919095		2	239.25	1.57434972
2	324.926	324926	1335.706	2133.104	2133.104	1335.706	1.596986163	1.310311807		2	239.5	1.488357479
2	325.162	325162	1000.437	1280.927	1280.927	1000.437	1.280367479	1.328037607		2	239.75	1.405960509
2	325.41	325410	789.8925	1097.583	1097.583	789.8925	1.389534652	1.334257458		2	240	1.328438385
2	325.631	325631	1165.565	1642.044	1642.044	1165.565	1.408796592	1.336843013		2	240.25	1.258538835
2	325.981	325981	961.1987	1200.107	1200.107	961.1987	1.248552459	1.320371798		2	240.5	1.197267925
2	326.23	326230	1179.687	1485.849	1485.849	1179.687	1.259528163	1.272594107		2	240.75	1.140044722
2	326.425	326425	1168.892	1564.412	1564.412	1168.892	1.338371723	1.219479324		2	241	1.093655032
2	326.661	326661	1237.166	1501.893	1501.893	1237.166	1.213978561	1.165221651		2	241.25	1.071005249
2	326.937	326937	1218.653	1146.833	1146.833	1218.653	0.941066079	1.1069588		2	241.5	1.068331943
2	327.436	327436	1247.754	1216.356	1216.356	1247.754	0.974836386	0.999028319		2	241.75	1.065658637
2	327.869	327869	923.7569	835.9613	835.9613	923.7569	0.904958112	0.961729266		2	242	1.060671435
2	328.135	328135	1105.863	1052.802	1052.802	1105.863	0.952018469	0.947919259		2	242.25	1.053461286
2	328.303	328303	1216.915	1218.084	1218.084	1216.915	1.000960626	0.936103058		2	242.5	1.048535058
2	328.584	328584	863.5418	727.2313	727.2313	863.5418	0.842149506	0.908126623		2	242.75	1.041593799
2	328.774	328774	772.1822	677.9116	677.9116	772.1822	0.877916637	0.889036165		2	243	1.033093954
2	328.941	328941	1034.214	1015.504	1015.504	1034.214	0.981908967	0.876125145		2	243.25	1.025027498
2	329.247	329247	761.7687	757.1879	757.1879	761.7687	0.993986626	0.855377286		2	243.5	1.01622404
2	329.487	329487	829.0653	645.5488	645.5488	829.0653	0.778646507	0.842056582		2	243.75	1.007047319
2	329.649	329649	860.8024	731.7807	731.7807	860.8024	0.850114614	0.838524673		2	244	0.999619003
2	329.813	329813	824.6312	647.4206	647.4206	824.6312	0.785103207	0.842560038		2	244.25	0.994323115
2	330.068	330068	794.051	533.7745	533.7745	794.051	0.672216898	0.852273006		2	244.5	0.990777916
2	330.282	330282	1078.445	713.026	713.026	1078.445	0.661161209	0.859518292		2	244.75	0.991549479
2	330.49	330490	1223.519	965.4988	965.4988	1223.519	0.789116311	0.870871331		2	245	0.995447945
2	330.733	330733	1068.628	1226.683	1226.683	1068.628	1.147904603	0.880545369		2	245.25	1.002036664
2	330.939	330939	1077.763	1379.091	1379.091	1077.763	1.279586514	0.88748902		2	245.5	1.012153652
2	331.33	331330	869.7159	662.7771	662.7771	869.7159	0.762061611	0.908923406		2	245.75	1.022492904
2	331.773	331773	852.2357	697.5819	697.5819	852.2357	0.818531657	0.921087855		2	246	1.033268113
2	332.096	332096	683.7898	545.4619	545.4619	683.7898	0.797704061	0.898155969		2	246.25	1.045190171
2	332.506	332506	1671.422	1564.813	1564.813	1671.422	0.936216587	0.844479856		2	246.5	1.052236463
2	332.85	332850	1009.689	885.6917	885.6917	1009.689	0.877192581	0.817532113		2	246.75	1.05070139
2	333.24	333240	1222.296	1105.263	1105.263	1222.296	0.904251507	0.823058706		2	247	1.045763817
2	333.814	333814	1329.494	925.1104	925.1104	1329.494	0.695836461	0.852228421		2	247.25	1.040467361
2	334.201	334201	1027.156	803.0003	803.0003	1027.156	0.781770539	0.885050228		2	247.5	1.035435032
2	334.428	334428	1167.669	826.5505	826.5505	1167.669	0.707863701	0.910721008		2	247.75	1.0292533
2	334.815	334815	1059.287	1226.222	1226.222	1059.287	1.157591852	0.945730799		2	248	1.023755549
2	335.068	335068	713.9634	757.6764	757.6764	713.9634	1.061225828	0.971369912		2	248.25	1.022075692
2	335.267	335267	1129.663	1161.364	1161.364	1129.663	1.028062351	0.989455781		2	248.5	1.022554441
2	335.487	335487	910.2414	923.5699	923.5699	910.2414	1.014642819	0.998419934		2	248.75	1.02347074
2	335.891	335891	1071.097	1074.786	1074.786	1071.097	1.003444133	1.00767993		2	249	1.025719218
2	336.156	336156	1085.678	1143.081	1143.081	1085.678	1.052872951	1.007998021		2	249.25	1.02859221
2	336.418	336418	1275.522	1266.247	1266.247	1275.522	0.992728467	0.981326089		2	249.5	1.032003661
2	336.712	336712	1343.119	1209.772	1209.772	1343.119	0.900718402	0.947641117		2	249.75	1.035903349
2	337.161	337161	1531.822	1305.681	1305.681	1531.822	0.852371229	0.950388089		2	250	1.040630527
2	337.326	337326	1593.571	1618.229	1618.229	1593.571	1.015473424	0.955000291		2	250.25	1.03930492
2	337.718	337718	1125.4	843.9645	843.9645	1125.4	0.749924027	0.963221357		2	250.5	1.037889924
2	337.972	337972	1347.546	1409.164	1409.164	1347.546	1.045726083	0.97095607		2	250.75	1.039768623
2	338.428	338428	1980.026	2270.029	2270.029	1980.026	1.146464238	0.99258963		2	251	1.052684022
2	338.617	338617	814.2498	730.1316	730.1316	814.2498	0.896692391	0.993077521		2	251.25	1.077233158
2	338.86	338860	1307.889	1447.814	1447.814	1307.889	1.106985379	0.983720849		2	251.5	1.109381113
2	339.046	339046	1202.994	1321.133	1321.133	1202.994	1.098204147	0.972499198		2	251.75	1.150089955
2	339.264	339264	1310.221	1132.98	1132.98	1310.221	0.864724348	0.95645205		2	252	1.192686587
2	339.495	339495	1299.341	1114.531	1114.531	1299.341	0.85776636	0.921304662		2	252.25	1.235569043
2	339.694	339694	815.5158	662.899	662.899	815.5158	0.812858561	0.888445912		2	252.5	1.280013964
2	339.901	339901	758.1749	614.7872	614.7872	758.1749	0.810877807	0.862073334		2	252.75	1.324907899
2	340.254	340254	864.8849	802.9165	802.9165	864.8849	0.928350697	0.813935072		2	253	1.350617566
2	340.515	340515	1066.69	952.5279	952.5279	1066.69	0.892975372	0.787774277		2	253.25	1.371650472
2	340.69	340690	909.9635	637.5666	637.5666	909.9635	0.70065074	0.779361712		2	253.5	1.392683378
2	340.956	340956	716.4785	505.8982	505.8982	716.4785	0.706089855	0.774772579		2	253.75	1.413716284
2	341.23	341230	816.7351	499.1238	499.1238	816.7351	0.611120791	0.766735707		2	254	1.434749189
2	341.432	341432	1057.808	824.5372	824.5372	1057.808	0.779477183	0.752108258		2	254.25	1.455782095
2	341.613	341613	1273.722	1282.733	1282.733	1273.722	1.007074542	0.736897518		2	254.5	1.476815001
2	341.81	341810	1185.535	851.8152	851.8152	1185.535	0.718507003	0.724630934		2	254.75	1.497847907
2	342.02	342020	949.6115	611.6799	611.6799	949.6115	0.644136997	0.716001906		2	255	1.518880813
2	342.217	342217	1470.51	1045.618	1045.618	1470.51	0.711058068	0.710874206		2	255.25	1.523542894
2	342.4	342400	1004.358	642.8124	642.8124	1004.358	0.640023179	0.709133565		2	255.5	1.51513187
2	342.63	342630	1217.042	1040.216	1040.216	1217.042	0.854708383	0.70819394		2	255.75	1.506720847
2	342.914	342914	577.974	271.9408	271.9408	577.974	0.470506978	0.711426006		2	256	1.498309823
2	343.141	343141	1098.655	780.6752	780.6752	1098.655	0.710573565	0.722278185		2	256.25	1.486642256
2	343.476	343476	980.8204	873.1332	873.1332	980.8204	0.890207014	0.74823065		2	256.5	1.466079949
2	343.653	343653	875.2658	705.5888	705.5888	875.2658	0.806142317	0.76024297		2	256.75	1.445517643
2	343.926	343926	624.2828	469.1351	469.1351	624.2828	0.751478497	0.780271361		2	257	1.420207016
2	344.164	344164	1045.285	902.326	902.326	1045.285	0.863234429	0.800086317		2	257.25	1.391633681
2	344.343	344343	795.1309	536.3686	536.3686	795.1309	0.674566414	0.811890824		2	257.5	1.363025449
2	344.653	344653	936.5126	846.9756	846.9756	936.5126	0.904393171	0.826320433		2	257.75	1.333214752
2	344.881	344881	677.5073	562.5637	562.5637	677.5073	0.830343378	0.83555263		2	258	1.303712103
2	345.275	345275	629.455	481.2616	481.2616	629.455	0.764568714	0.851196902		2	258.25	1.274021426
2	345.704	345704	955.2042	972.3781	972.3781	955.2042	1.017979297	0.865626059		2	258.5	1.244463417
2	345.975	345975	803.9679	590.6141	590.6141	803.9679	0.734623982	0.871234265		2	258.75	1.215423959
2	346.257	346257	771.4647	695.5665	695.5665	771.4647	0.901618052	0.868005292		2	259	1.185167294
2	346.551	346551	855.5245	747.1218	747.1218	855.5245	0.873290946	0.862914458		2	259.25	1.160042991
2	346.949	346949	684.9304	602.5721	602.5721	684.9304	0.879756688	0.86612512		2	259.5	1.13578019
2	347.242	347242	1143.283	1073.176	1073.176	1143.283	0.938679225	0.867715416		2	259.75	1.136986491
2	347.425	347425	1001.46	769.5703	769.5703	1001.46	0.768448365	0.866546432		2	260	1.138606924
2	347.678	347678	1261.482	981.5655	981.5655	1261.482	0.778105038	0.860988454		2	260.25	1.140227356
2	347.936	347936	817.3184	726.1371	726.1371	817.3184	0.888438459	0.854587178		2	260.5	1.141847789
2	348.161	348161	736.0631	595.6471	595.6471	736.0631	0.809233746	0.849494109		2	260.75	1.143468221
2	348.327	348327	772.6684	682.0304	682.0304	772.6684	0.882694827	0.845155772		2	261	1.145088654
2	348.514	348514	903.665	922.3807	922.3807	903.665	1.020710883	0.840572259		2	261.25	1.146709087
2	348.696	348696	1022.062	889.359	889.359	1022.062	0.870161497	0.835205173		2	261.5	1.148329519
2	348.901	348901	912.4587	653.7938	653.7938	912.4587	0.716518786	0.827403784		2	261.75	1.149949952
2	349.247	349247	876.1457	595.9303	595.9303	876.1457	0.680172601	0.816678486		2	262	1.151570384
2	349.805	349805	941.6266	879.8734	879.8734	941.6266	0.93441859	0.803341644		2	262.25	1.153190817
2	350.081	350081	855.4319	718.5962	718.5962	855.4319	0.840039049	0.799947064		2	262.5	1.154811249
2	350.332	350332	847.6329	588.6938	588.6938	847.6329	0.694515043	0.803075001		2	262.75	1.156431682
2	350.58	350580	1159.212	880.12	880.12	1159.212	0.759239897	0.811583156		2	263	1.158052115
2	350.867	350867	1736.763	1433.11	1433.11	1736.763	0.825161522	0.825942159		2	263.25	1.159672547
2	351.191	351191	1337.914	1168.743	1168.743	1337.914	0.873556148	0.857472876		2	263.5	1.16129298
2	351.469	351469	1117.065	1189.391	1189.391	1117.065	1.064746456	0.892196627		2	263.75	1.162913412
2	351.707	351707	750.9996	572.7877	572.7877	750.9996	0.762700406	0.915634646		2	264	1.164533845
2	352.115	352115	1154.796	1029.923	1029.923	1154.796	0.891865749	0.960060593		2	264.25	1.166154278
2	352.356	352356	1275.038	1163.165	1163.165	1275.038	0.912259086	0.979719492		2	264.5	1.16777471
2	352.777	352777	1471.903	1580.542	1580.542	1471.903	1.073808532	0.985585328		2	264.75	1.169395143
2	352.967	352967	1719.245	2144.135	2144.135	1719.245	1.247137552	0.983943897		2	265	1.171015575
2	353.32	353320	1143.298	1041.844	1041.844	1143.298	0.911261981	0.981047895		2	265.25	1.172636008
2	353.754	353754	865.8211	788.7866	788.7866	865.8211	0.911027232	0.975896975		2	265.5	1.167557558
2	354.001	354001	1127.274	1080.636	1080.636	1127.274	0.958627627	0.969660821		2	265.75	1.148532481
2	354.302	354302	739.4589	630.8236	630.8236	739.4589	0.853088116	0.951027831		2	266	1.128516343
2	354.683	354683	617.7471	461.0555	461.0555	617.7471	0.746349922	0.915792221		2	266.25	1.110421931
2	354.971	354971	875.7428	1013.552	1013.552	875.7428	1.157362641	0.898702381		2	266.5	1.094644071
2	355.343	355343	793.4922	779.1019	779.1019	793.4922	0.981864598	0.894941465		2	266.75	1.082026674
2	355.507	355507	454.3131	453.3497	453.3497	454.3131	0.997879436	0.896100547		2	267	1.070484166
2	355.884	355884	856.7748	640.395	640.395	856.7748	0.747448454	0.90129075		2	267.25	1.061150152
2	356.178	356178	1268.849	862.3952	862.3952	1268.849	0.679667321	0.907737006		2	267.5	1.054191598
2	356.411	356411	1737.838	1594.137	1594.137	1737.838	0.917310474	0.913993614		2	267.75	1.049971474
2	356.594	356594	1403.161	1364.651	1364.651	1403.161	0.972554824	0.917827933		2	268	1.048583937
2	356.978	356978	1270.303	1303.977	1303.977	1270.303	1.026508636	0.936848527		2	268.25	1.048543208
2	357.451	357451	819.5779	717.1746	717.1746	819.5779	0.87505361	0.962648354		2	268.5	1.055186041
2	357.608	357608	948.1806	1084.281	1084.281	948.1806	1.143538478	0.964280867		2	268.75	1.061443149
2	358.13	358130	972.3136	895.6828	895.6828	972.3136	0.921187156	0.957406651		2	269	1.058570415
2	358.398	358398	723.4844	695.0574	695.0574	723.4844	0.960708206	0.951647589		2	269.25	1.053440154
2	358.656	358656	548.2517	468.2685	468.2685	548.2517	0.854112263	0.936460183		2	269.5	1.047869
2	358.889	358889	718.8898	664.0551	664.0551	718.8898	0.92372308	0.921813941		2	269.75	1.042426698
2	359.132	359132	867.506	803.7236	803.7236	867.506	0.926476128	0.91518913		2	270	1.036846833
2	359.46	359460	578.414	552.1294	552.1294	578.414	0.954557462	0.908072523		2	270.25	1.030717169
2	359.628	359628	699.4324	615.4484	615.4484	699.4324	0.879925494	0.904826518		2	270.5	1.023996814
2	359.964	359964	691.7507	617.2061	617.2061	691.7507	0.892237767	0.897222989		2	270.75	1.017276459
2	360.218	360218	1570.206	1607.754	1607.754	1570.206	1.023912786	0.894204724		2	271	1.014204789
2	360.461	360461	1140.357	780.7531	780.7531	1140.357	0.684656735	0.890912404		2	271.25	1.015245415
2	360.656	360656	1068.36	1035.681	1035.681	1068.36	0.969411996	0.887380985		2	271.5	1.016893812
2	360.89	360890	819.4027	805.7334	805.7334	819.4027	0.983317971	0.889117138		2	271.75	1.019508402
2	361.243	361243	712.9267	593.9128	593.9128	712.9267	0.833062922	0.886292539		2	272	1.020826225
2	361.556	361556	800.1167	624.7933	624.7933	800.1167	0.780877714	0.88422996		2	272.25	1.022728593
2	361.903	361903	1512.884	1624.073	1624.073	1512.884	1.073494729	0.922434119		2	272.5	1.020935712
2	362.091	362091	1462.002	1459.088	1459.088	1462.002	0.998006843	0.981602692		2	272.75	1.018112767
2	362.428	362428	1206.481	1135.079	1135.079	1206.481	0.940817966	1.137199253		2	273	1.014627095
2	362.677	362677	1426.761	1569.795	1569.795	1426.761	1.100250848	1.234486107		2	273.25	1.008976688
2	363.167	363167	618.9403	758.2317	758.2317	618.9403	1.225048199	1.467627355		2	273.5	1.002722969
2	363.559	363559	1047.124	1853.58	1853.58	1047.124	1.770162846	1.601402772		2	273.75	0.996787253
2	363.819	363819	1036.283	2092.648	2092.648	1036.283	2.019378876	1.596386771		2	274	0.993347347
2	364.084	364084	1265.443	2789.386	2789.386	1265.443	2.204276289	1.558416359		2	274.25	0.990704801
2	364.342	364342	943.0258	1304.095	1304.095	943.0258	1.382883692	1.510371882		2	274.5	0.988575051
2	364.513	364513	937.6655	1185.342	1185.342	937.6655	1.264141637	1.452474099		2	274.75	0.986080325
2	364.739	364739	972.6227	1019.203	1019.203	972.6227	1.047891438	1.32610358		2	275	0.984431643
2	365.042	365042	798.2716	803.745	803.745	798.2716	1.006856564	1.17129484		2	275.25	0.984443242
2	365.328	365328	967.034	1033.776	1033.776	967.034	1.069017222	1.059021766		2	275.5	0.986418435
2	365.566	365566	849.1863	795.4357	795.4357	849.1863	0.936703407	0.958846777		2	275.75	0.989846256
2	365.923	365923	1106.613	928.071	928.071	1106.613	0.838659043	0.849434207		2	276	0.993729797
2	366.226	366226	738.3186	605.4319	605.4319	738.3186	0.820014422	0.842372681		2	276.25	0.998862988
2	366.424	366424	950.7616	744.9362	744.9362	950.7616	0.783515237	0.841796357		2	276.5	1.004294083
2	366.599	366599	1051.786	903.6687	903.6687	1051.786	0.859175441	0.831083817		2	276.75	1.009898713
2	366.776	366776	1122.511	1022.283	1022.283	1122.511	0.910710897	0.826738338		2	277	1.015896233
2	367.098	367098	833.6628	672.892	672.892	833.6628	0.807151285	0.820261909		2	277.25	1.020828561
2	367.591	367591	916.3794	738.5492	738.5492	916.3794	0.805942604	0.813310502		2	277.5	1.024555094
2	367.812	367812	1075.347	1062.163	1062.163	1075.347	0.987739771	0.814862241		2	277.75	1.026557042
2	368.171	368171	882.5504	585.8623	585.8623	882.5504	0.663828717	0.81638541		2	278	1.028100207
2	368.386	368386	972.5023	761.2816	761.2816	972.5023	0.782806992	0.814496418		2	278.25	1.028394458
2	368.554	368554	1367.176	983.0156	983.0156	1367.176	0.719011744	0.812612199		2	278.5	1.027704836
2	368.76	368760	1037.261	932.7683	932.7683	1037.261	0.899260938	0.811617787		2	278.75	1.026843564
2	369.251	369251	1444.704	1237.076	1237.076	1444.704	0.856283363	0.817937208		2	279	1.025917367
2	369.537	369537	1145.094	1040.99	1040.99	1145.094	0.90908694	0.823791375		2	279.25	1.024476073
2	369.851	369851	1356.776	1053.392	1053.392	1356.776	0.77639345	0.826202525		2	279.5	1.022868626
2	370.207	370207	1011.12	814.5775	814.5775	1011.12	0.805619017	0.828815472		2	279.75	1.019401548
2	370.43	370430	839.1362	662.3343	662.3343	839.1362	0.789304883	0.836827123		2	280	1.015662636
2	370.654	370654	1068.037	956.8273	956.8273	1068.037	0.895874675	0.851785748		2	280.25	1.011941126
2	371.081	371081	1679.81	1515.736	1515.736	1679.81	0.902325858	0.886334047		2	280.5	1.009496146
2	371.243	371243	1570.363	1483.544	1483.544	1570.363	0.944714057	0.902623524		2	280.75	1.007226193
2	371.498	371498	2027.937	1656.061	1656.061	2027.937	0.816623495	0.937870741		2	281	1.005993522
2	371.883	371883	984.9723	781.4829	781.4829	984.9723	0.793405967	0.982487399		2	281.25	1.008366832
2	372.276	372276	1334.782	1914.116	1914.116	1334.782	1.434028928	1.004007182		2	281.5	1.015821262
2	372.482	372482	865.9622	948.3026	948.3026	865.9622	1.095085444	1.013267102		2	281.75	1.022548606
2	372.751	372751	1458.381	1305.775	1305.775	1458.381	0.895359306	1.021217295		2	282	1.030250922
2	372.947	372947	1593.741	1585.156	1585.156	1593.741	0.994613303	1.024238017		2	282.25	1.038218328
2	373.174	373174	1619.348	1472.373	1472.373	1619.348	0.909238163	1.027631296		2	282.5	1.04013784
2	373.57	373570	1583.483	1631.391	1631.391	1583.483	1.030254824	1.025866933		2	282.75	1.037488288
2	373.789	373789	1620.641	1613.838	1613.838	1620.641	0.995802278	1.021109851		2	283	1.033172068
2	373.995	373995	1144.542	1183.89	1183.89	1144.542	1.034378817	1.017749972		2	283.25	1.026341213
2	374.424	374424	894.1732	932.8856	932.8856	894.1732	1.043294073	1.018811676		2	283.5	1.016486957
2	374.747	374747	1181.249	1282.885	1282.885	1181.249	1.086041131	1.020884673		2	283.75	1.007725017
2	375.138	375138	846.6832	828.6204	828.6204	846.6832	0.978666401	1.01540146		2	284	1.005228446
2	375.405	375405	1401.717	1662.352	1662.352	1401.717	1.185939815	0.986729497		2	284.25	1.003907611
2	375.585	375585	672.2412	616.9081	616.9081	672.2412	0.917688621	0.970532819		2	284.5	1.005749723
2	375.815	375815	1284.978	1112.9	1112.9	1284.978	0.866084867	0.961230835		2	284.75	1.011786063
2	376.087	376087	1535.759	1467.488	1467.488	1535.759	0.955545759	0.950276283		2	285	1.017756867
2	376.27	376270	1165.245	1121.583	1121.583	1165.245	0.962529768	0.950034224		2	285.25	1.021793032
2	376.514	376514	897.965	734.2267	734.2267	897.965	0.817656256	0.977675936		2	285.5	1.024631056
2	376.798	376798	798.0646	788.1697	788.1697	798.0646	0.98760138	1.013657863		2	285.75	1.027196147
2	377.113	377113	1043.898	981.5236	981.5236	1043.898	0.940248568	1.036815643		2	286	1.028547084
2	377.336	377336	849.0408	970.3512	970.3512	849.0408	1.142879353	1.058350067		2	286.25	1.029346708
2	377.742	377742	1304.485	1616.251	1616.251	1304.485	1.238995466	1.077209559		2	286.5	1.029516254
2	377.958	377958	995.0679	1386.482	1386.482	995.0679	1.393354162	1.063959939		2	286.75	1.029229504
2	378.172	378172	944.7264	1049.616	1049.616	944.7264	1.111026431	1.047598379		2	287	1.028124344
2	378.375	378375	799.1248	687.3532	687.3532	799.1248	0.860132485	1.026673704		2	287.25	1.026678607
2	378.6	378600	979.4924	731.4907	731.4907	979.4924	0.746805897	0.989362075		2	287.5	1.025585565
2	378.944	378944	986.1231	719.3688	719.3688	986.1231	0.729491886	0.944876786		2	287.75	1.024605668
2	379.229	379229	1076.307	1123.602	1123.602	1076.307	1.043941924	0.935278607		2	288	1.02274159
2	379.489	379489	1180.075	1126.827	1126.827	1180.075	0.954877444	0.933329303		2	288.25	1.019666034
2	379.811	379811	1086.462	1040.73	1040.73	1086.462	0.95790741	0.933189544		2	288.5	1.015905021
2	380.095	380095	1240.334	1173.899	1173.899	1240.334	0.946437814	0.944050676		2	288.75	1.010657034
2	380.536	380536	918.0673	1009.2	1009.2	918.0673	1.099265816	0.977227854		2	289	1.004426606
2	380.745	380745	1000.539	1075.774	1075.774	1000.539	1.07519447	0.982602396		2	289.25	0.998366111
2	380.97	380970	1098.627	946.3303	946.3303	1098.627	0.861375426	0.974268778		2	289.5	0.993962928
2	381.169	381169	1644.377	1512.554	1512.554	1644.377	0.919834077	0.964931961		2	289.75	0.991023712
2	381.43	381430	789.1464	697.9428	697.9428	789.1464	0.884427528	0.952780353		2	290	0.988233217
2	381.775	381775	1015.049	901.3746	901.3746	1015.049	0.888010924	0.929172024		2	290.25	0.986102449
2	382.153	382153	818.7097	916.7514	916.7514	818.7097	1.119751482	0.903647135		2	290.5	0.9845016
2	382.528	382528	578.3661	445.6688	445.6688	578.3661	0.770565218	0.881084706		2	290.75	0.98317737
2	382.776	382776	833.373	617.1804	617.1804	833.373	0.740581228	0.866353671		2	291	0.982220801
2	383.039	383039	854.6627	856.6921	856.6921	854.6627	1.002374504	0.84748144		2	291.25	0.981825278
2	383.53	383530	717.4112	564.7395	564.7395	717.4112	0.787190805	0.807148903		2	291.5	0.982251797
2	383.765	383765	677.936	551.6253	551.6253	677.936	0.813683445	0.795408317		2	291.75	0.983300929
2	384.053	384053	834.8599	649.5095	649.5095	834.8599	0.777986223	0.796771924		2	292	0.985136366
2	384.307	384307	675.9616	476.5373	476.5373	675.9616	0.70497688	0.800229566		2	292.25	0.98701754
2	384.64	384640	540.0585	444.9435	444.9435	540.0585	0.823880191	0.801210012		2	292.5	0.989238807
2	385.001	385001	787.7932	575.8402	575.8402	787.7932	0.730953504	0.806970345		2	292.75	0.991902139
2	385.215	385215	847.9634	720.3782	720.3782	847.9634	0.849539261	0.81028626		2	293	0.995490621
2	385.404	385404	767.2552	787.3449	787.3449	767.2552	1.026183856	0.810248946		2	293.25	0.999361744
2	385.575	385575	681.7355	528.3535	528.3535	681.7355	0.77501245	0.80887936		2	293.5	1.004348896
2	385.778	385778	826.89	695.0916	695.0916	826.89	0.840609513	0.811115235		2	293.75	1.010014705
2	386.036	386036	881.7186	698.2868	698.2868	881.7186	0.791961063	0.817656211		2	294	1.016556935
2	386.264	386264	883.2487	570.1328	570.1328	883.2487	0.645495204	0.823375308		2	294.25	1.020527631
2	386.558	386558	867.0646	695.7573	695.7573	867.0646	0.802428447	0.83603972		2	294.5	1.022230387
2	386.757	386757	745.6216	650.1332	650.1332	745.6216	0.871934504	0.855835242		2	294.75	1.018708334
2	387.027	387027	826.9166	757.7622	757.7622	826.9166	0.916370768	0.885314962		2	295	1.01415491
2	387.2	387200	908.0021	825.3175	825.3175	908.0021	0.908937876	0.905032897		2	295.25	1.009775249
2	387.469	387469	849.3984	794.2169	794.2169	849.3984	0.935034608	0.949642835		2	295.5	1.005472842
2	387.713	387713	927.1559	967.8506	967.8506	927.1559	1.043891971	0.97476772		2	295.75	1.002239084
2	388.102	388102	1034.55	1068.637	1068.637	1034.55	1.032948625	0.961299196		2	296	0.999793084
2	388.31	388310	958.6715	933.0024	933.0024	958.6715	0.973224301	0.941985519		2	296.25	0.998912357
2	388.628	388628	709.7921	596.2856	596.2856	709.7921	0.840084864	0.913265688		2	296.5	0.998496249
2	388.873	388873	660.1918	591.6719	591.6719	660.1918	0.896212131	0.882346335		2	296.75	0.999453044
2	389.07	389070	986.9218	860.888	860.888	986.9218	0.872296062	0.847742666		2	297	1.001637313
2	389.438	389438	553.8958	418.1188	418.1188	553.8958	0.754869057	0.804515025		2	297.25	1.003888208
2	389.624	389624	970.9905	771.9482	771.9482	970.9905	0.795011074	0.796497421		2	297.5	1.006518832
2	389.885	389885	1050.885	829.2174	829.2174	1050.885	0.789065787	0.791577996		2	297.75	1.00997648
2	390.048	390048	966.174	680.5064	680.5064	966.174	0.704331104	0.806439148		2	298	1.012880798
2	390.252	390252	835.6643	686.2876	686.2876	835.6643	0.821247958	0.838479058		2	298.25	1.015068019
2	390.463	390463	768.4259	653.7369	653.7369	768.4259	0.850748133	0.865169618		2	298.5	1.015656119
2	390.792	390792	1097.47	1055.257	1055.257	1097.47	0.961536078	0.918036949		2	298.75	1.014467204
2	391.061	391061	814.5252	772.2831	772.2831	814.5252	0.948138989	0.975068742		2	299	1.01272972
2	391.312	391312	1381.6	1373.711	1373.711	1381.6	0.994289954	1.005775099		2	299.25	1.010968809
2	391.775	391775	1747.171	2334.215	2334.215	1747.171	1.335996877	0.987242358		2	299.5	1.009196944
2	392.185	392185	905.4529	768.8812	768.8812	905.4529	0.849167527	0.941545588		2	299.75	1.007604602
2	392.356	392356	1260.959	1035.412	1035.412	1260.959	0.821130584	0.925004164		2	300	1.007250056
2	392.769	392769	3152.393	2797.095	2797.095	3152.393	0.887292606	0.86716794		2	300.25	1.008594637
2	392.954	392954	1767.267	1279.341	1279.341	1767.267	0.72390929	0.845403938		2	300.5	1.01036656
2	393.175	393175	1237.574	1159.147	1159.147	1237.574	0.936628436	0.825758936		2	300.75	1.012138482
2	393.458	393458	1096.37	790.9737	790.9737	1096.37	0.721447778	0.800850926		2	301	1.013910405
2	393.639	393639	642.9716	507.1619	507.1619	642.9716	0.788778074	0.790953138		2	301.25	1.015682327
2	393.804	393804	749.6575	568.3694	568.3694	749.6575	0.758172099	0.790491485		2	301.5	1.016877551
2	394.046	394046	473.0938	397.4153	397.4153	473.0938	0.840034894	0.795761833		2	301.75	1.017370333
2	394.227	394227	661.6783	589.7779	589.7779	661.6783	0.891336319	0.801415105		2	302	1.016754415
2	394.477	394477	770.4391	702.6997	702.6997	770.4391	0.912076892	0.817549404		2	302.25	1.016105741
2	394.74	394740	543.4484	340.7224	340.7224	543.4484	0.626963664	0.832141169		2	302.5	1.015092049
2	395.175	395175	1393.713	1124.246	1124.246	1393.713	0.806655316	0.851341293		2	302.75	1.013120576
2	395.496	395496	1055.807	1001.083	1001.083	1055.807	0.948168557	0.86468102		2	303	1.010016421
2	395.857	395857	1036.896	1109.141	1109.141	1036.896	1.069674297	0.876794266		2	303.25	1.006631009
2	396.066	396066	881.9811	674.3906	674.3906	881.9811	0.764631578	0.884022831		2	303.5	1.004016022
2	396.452	396452	855.9012	746.664	746.664	855.9012	0.872371718	0.895431893		2	303.75	1.000829663
2	396.702	396702	556.5966	448.7701	448.7701	556.5966	0.806275317	0.898416271		2	304	0.997033023
2	396.984	396984	605.8894	547.0636	547.0636	605.8894	0.902910003	0.897914177		2	304.25	0.995698293
2	397.188	397188	634.3815	587.4782	587.4782	634.3815	0.926064521	0.897981857		2	304.5	0.996456759
2	397.361	397361	640.6062	670.2957	670.2957	640.6062	1.046345945	0.900075078		2	304.75	0.99876786
2	397.544	397544	609.3753	468.3656	468.3656	609.3753	0.768599581	0.903451636		2	305	1.000702819
2	397.714	397714	689.4322	624.5944	624.5944	689.4322	0.905954784	0.90574441		2	305.25	1.002586161
2	398.111	398111	1084.641	1091.447	1091.447	1084.641	1.006274887	0.910918466		2	305.5	1.004611412
2	398.383	398383	978.553	896.1135	896.1135	978.553	0.915753669	0.911703258		2	305.75	1.007730656
2	398.555	398555	982.036	821.0087	821.0087	982.036	0.836027091	0.90883849		2	306	1.011118491
2	398.792	398792	706.2913	556.7288	556.7288	706.2913	0.788242472	0.90197138		2	306.25	1.014004169
2	399.152	399152	959.9841	1046.149	1046.149	959.9841	1.089756591	0.890441484		2	306.5	1.016427066
2	399.498	399498	731.113	587.6812	587.6812	731.113	0.803817194	0.87181698		2	306.75	1.018368914
2	399.833	399833	728.2005	633.3601	633.3601	728.2005	0.869760595	0.856869458		2	307	1.019628171
2	400.025	400025	587.7946	478.9514	478.9514	587.7946	0.814827833	0.855512483		2	307.25	1.018955851
2	400.229	400229	648.8496	544.5128	544.5128	648.8496	0.83919725	0.855370914		2	307.5	1.017573684
2	400.466	400466	702.8932	665.356	665.356	702.8932	0.946596154	0.857489638		2	307.75	1.015852452
2	400.966	400966	924.2567	623.2926	623.2926	924.2567	0.674371741	0.869344943		2	308	1.010235573
2	401.239	401239	962.2451	880.444	880.444	962.2451	0.914989331	0.880297669		2	308.25	1.007737436
2	401.429	401429	1077.568	928.4961	928.4961	1077.568	0.861658939	0.89225053		2	308.5	1.009349076
2	401.625	401625	1084.319	1209.593	1209.593	1084.319	1.115532422	0.908059256		2	308.75	1.011798368
2	401.81	401810	781.8744	740.9739	740.9739	781.8744	0.947689168	0.922279298		2	309	1.016007742
2	402.074	402074	866.2571	726.7153	726.7153	866.2571	0.838914105	0.944810156		2	309.25	1.020797595
2	402.611	402611	826.1965	744.3576	744.3576	826.1965	0.900944993	1.001254491		2	309.5	1.02508227
2	403.001	403001	851.5613	983.0122	983.0122	851.5613	1.154364577	1.029362823		2	309.75	1.030167314
2	403.18	403180	1155.381	1192.407	1192.407	1155.381	1.032046572	1.031793167		2	310	1.034013841
2	403.386	403386	1332.43	1398.502	1398.502	1332.43	1.049587596	1.029220368		2	310.25	1.034036877
2	403.579	403579	721.7163	681.8993	681.8993	721.7163	0.944830122	1.030746397		2	310.5	1.032029732
2	403.81	403810	1067.504	1213.521	1213.521	1067.504	1.136783562	1.026926323		2	310.75	1.030940716
2	403.985	403985	1062.442	1258.256	1258.256	1062.442	1.18430559	1.027597561		2	311	1.029198911
2	404.162	404162	926.7954	875.8953	875.8953	926.7954	0.945079464	1.012667021		2	311.25	1.029436617
2	404.333	404333	848.734	828.3786	828.3786	848.734	0.97601675	0.982052943		2	311.5	1.030547978
2	404.513	404513	1026.795	985.9761	985.9761	1026.795	0.9602463	0.984404474		2	311.75	1.031573379
2	405.023	405023	790.8201	821.3983	821.3983	790.8201	1.038666443	1.039632426		2	312	1.032118217
2	405.438	405438	1611.271	1814.981	1814.981	1611.271	1.126428143	1.216740309		2	312.25	1.032977755
2	405.735	405735	1141.311	1672.429	1672.429	1141.311	1.465357821	1.556336024		2	312.5	1.033040721
2	406.06	406060	2039.891	3382.684	3382.684	2039.891	1.658267035	2.044768448		2	312.75	1.031114443
2	406.359	406359	1157.352	2146.023	2146.023	1157.352	1.854252639	2.437488744		2	313	1.028363622
2	406.534	406534	902.9125	2594.805	2594.805	902.9125	2.873816677	2.694488498		2	313.25	1.024590313
2	406.699	406699	1200.979	4521.602	4521.602	1200.979	3.764930111	2.929758318		2	313.5	1.018754872
2	407.053	407053	1229.437	4546.808	4546.808	1229.437	3.698284662	3.337921564		2	313.75	1.011164131
2	407.414	407414	930.8402	3434.916	3434.916	930.8402	3.690124255	3.720813002		2	314	1.004697844
2	407.578	407578	1051.161	4086.274	4086.274	1051.161	3.88739118	3.819501219		2	314.25	0.999769183
2	407.833	407833	1022.174	3871.693	3871.693	1022.174	3.787704442	3.875818051		2	314.5	0.995611222
2	408.061	408061	962.385	4128.206	4128.206	962.385	4.289557713	3.869690344		2	314.75	0.992217392
2	408.352	408352	1059.592	3798.495	3798.495	1059.592	3.584865684	3.816497503		2	315	0.989969421
2	408.929	408929	1515.409	5014.214	5014.214	1515.409	3.308818939	3.545306221		2	315.25	0.988332975
2	409.297	409297	840.0211	2810.059	2810.059	840.0211	3.345224304	3.238502208		2	315.5	0.987506413
2	409.802	409802	741.2064	1510.785	1510.785	741.2064	2.038278407	2.670283871		2	315.75	0.988319415
2	410.222	410222	1083.841	1847.618	1847.618	1083.841	1.704694692	2.137584333		2	316	0.98922746
2	410.734	410734	1807.265	2451.579	2451.579	1807.265	1.356513295	1.590250305		2	316.25	0.988509657
2	410.922	410922	1400.652	1663.284	1663.284	1400.652	1.187506961	1.438142768		2	316.5	0.98638479
2	415.268	415268	1527.902	1434.852	1434.852	1527.902	0.939099497	0.972723932		2	316.75	0.983839757
2	415.597	415597	1239.849	1003.925	1003.925	1239.849	0.809715538	0.96532864		2	317	0.982339348
2	415.821	415821	1013.242	934.8544	934.8544	1013.242	0.922636843	0.952568145		2	317.25	0.980910213
2	416.071	416071	937.9574	990.0219	990.0219	937.9574	1.055508384	0.940062396		2	317.5	0.980246644
2	416.238	416238	1121.421	1294.791	1294.791	1121.421	1.154598496	0.932930257		2	317.75	0.983152165
2	416.437	416437	1099.655	1085.03	1085.03	1099.655	0.986700374	0.925819061		2	318	0.989477206
2	416.676	416676	875.3782	982.5165	982.5165	875.3782	1.122390871	0.919004185		2	318.25	0.994679943
2	417.166	417166	952.9626	677.2197	677.2197	952.9626	0.710646672	0.909217122		2	318.5	1.000403724
2	417.39	417390	618.6419	374.199	374.199	618.6419	0.604871736	0.903633487		2	318.75	1.004964352
2	417.679	417679	787.0226	632.6931	632.6931	787.0226	0.803907156	0.897552437		2	319	1.005620352
2	418.122	418122	1187.769	1191.832	1191.832	1187.769	1.003420699	0.904233074		2	319.25	1.004962963
2	418.361	418361	1419.115	1412.947	1412.947	1419.115	0.995653629	0.91319952		2	319.5	1.00440727
2	418.81	418810	1145.989	1078.017	1078.017	1145.989	0.94068704	0.933565872		2	319.75	1.001362371
2	419.126	419126	2097.767	2339.757	2339.757	2097.767	1.115355995	0.956259533		2	320	0.996356879
2	419.444	419444	2171.082	2066.303	2066.303	2171.082	0.95173881	0.982331996		2	320.25	0.995430536
2	419.666	419666	1970.487	1800.747	1800.747	1970.487	0.913858858	0.991117604		2	320.5	0.996300685
2	419.9	419900	1571.325	1335.883	1335.883	1571.325	0.850163397	0.988510662		2	320.75	0.998543472
2	420.16	420160	1884.51	1564.623	1564.623	1884.51	0.830254549	0.977706164		2	321	1.001972133
2	420.577	420577	1748.906	2257.895	2257.895	1748.906	1.291032794	0.955509484		2	321.25	1.007336423
2	421.08	421080	846.7217	757.4818	757.4818	846.7217	0.894605394	0.928387124		2	321.5	1.014948691
2	421.407	421407	985.4903	848.0554	848.0554	985.4903	0.8605416	0.905714043		2	321.75	1.022731975
2	421.729	421729	725.4239	616.9792	616.9792	725.4239	0.85050851	0.86614987		2	322	1.030476196
2	422.107	422107	862.8597	730.5085	730.5085	862.8597	0.846613302	0.805767531		2	322.25	1.03837526
2	422.332	422332	827.3536	687.6528	687.6528	827.3536	0.831147408	0.778898816		2	322.5	1.044061509
2	422.805	422805	660.2314	496.3856	496.3856	660.2314	0.751835796	0.749411762		2	322.75	1.047112263
2	422.956	422956	561.9664	381.6408	381.6408	561.9664	0.679116759	0.74104258		2	323	1.049383611
2	423.395	423395	577.3073	324.9082	324.9082	577.3073	0.562799396	0.716864338		2	323.25	1.050389095
2	423.798	423798	919.3408	662.9907	662.9907	919.3408	0.721158791	0.701042813		2	323.5	1.051154301
2	424.073	424073	1027.071	921.9426	921.9426	1027.071	0.897642519	0.695678131		2	323.75	1.051486242
2	424.404	424404	847.7519	725.9	725.9	847.7519	0.856264669	0.682289147		2	324	1.054050617
2	424.6	424600	844.7755	597.6311	597.6311	844.7755	0.707443694	0.682067169		2	324.25	1.058577456
2	424.79	424790	1058.304	608.4232	608.4232	1058.304	0.574903997	0.695179015		2	324.5	1.062938326
2	424.961	424961	1025.667	650.8041	650.8041	1025.667	0.634517928	0.711761547		2	324.75	1.068021405
2	425.169	425169	1673.613	1022.869	1022.869	1673.613	0.611174148	0.732799657		2	325	1.072730399
2	425.339	425339	989.1294	686.75	686.75	989.1294	0.69429743	0.753550493		2	325.25	1.074974548
2	425.688	425688	952.4549	670.0629	670.0629	952.4549	0.703511421	0.810285042		2	325.5	1.0757654
2	425.863	425863	1085.468	902.6623	902.6623	1085.468	0.831588126	0.835378824		2	325.75	1.075130376
2	426.119	426119	1523.979	1439.22	1439.22	1523.979	0.944383092	0.879432158		2	326	1.072864069
2	426.535	426535	1370.679	1791.256	1791.256	1370.679	1.306838436	0.970152426		2	326.25	1.065123819
2	426.82	426820	1537.597	1539.821	1539.821	1537.597	1.001446413	1.009618786		2	326.5	1.054990235
2	427.085	427085	1509.55	1487.143	1487.143	1509.55	0.985156504	1.024262179		2	326.75	1.046278505
2	427.297	427297	1007.413	1004.491	1004.491	1007.413	0.997099501	1.02780275		2	327	1.037988408
2	427.556	427556	1571.916	1186.674	1186.674	1571.916	0.754922019	1.006320655		2	327.25	1.029546611
2	428.135	428135	707.2413	631.0872	631.0872	707.2413	0.892322323	0.899200203		2	327.5	1.022405235
2	428.344	428344	1070.025	1262.079	1262.079	1070.025	1.179485526	0.87552291		2	327.75	1.019043208
2	428.552	428552	1345.425	1260.981	1260.981	1345.425	0.937236189	0.863729861		2	328	1.016381102
2	428.774	428774	863.7926	744.4606	744.4606	863.7926	0.861851097	0.852963661		2	328.25	1.014024149
2	428.945	428945	612.4579	466.6159	466.6159	612.4579	0.761874245	0.845895481		2	328.5	1.010380197
2	429.141	429141	1005.735	625.3277	625.3277	1005.735	0.621761896	0.839153961		2	328.75	1.00647069
2	429.488	429488	796.074	521.7371	521.7371	796.074	0.65538769	0.830060283		2	329	1.003454057
2	430.031	430031	1140.568	1165.846	1165.846	1140.568	1.022162642	0.818376608		2	329.25	1.000813493
2	430.203	430203	864.6919	804.6426	804.6426	864.6919	0.930554108	0.815389702		2	329.5	0.998715647
2	430.624	430624	852.9221	790.5641	790.5641	852.9221	0.926888986	0.814019146		2	329.75	0.998596484
2	430.989	430989	942.7972	729.4288	729.4288	942.7972	0.773685794	0.821969737		2	330	0.999950492
2	431.401	431401	774.6853	513.5219	513.5219	774.6853	0.662878074	0.836156052		2	330.25	1.001316832
2	431.654	431654	735.0655	524.6064	524.6064	735.0655	0.713686603	0.83972165		2	330.5	1.00332053
2	432.01	432010	1195.451	1022.953	1022.953	1195.451	0.855704667	0.838068645		2	330.75	1.004858122
2	432.274	432274	1024.943	965.5861	965.5861	1024.943	0.942087609	0.836016403		2	331	1.006374742
2	432.524	432524	962.8796	886.6421	886.6421	962.8796	0.920823434	0.834206985		2	331.25	1.008514308
2	432.798	432798	728.7774	683.8579	683.8579	728.7774	0.938363209	0.834727637		2	331.5	1.009927737
2	433.129	433129	884.0735	635.8369	635.8369	884.0735	0.719212713	0.837572172		2	331.75	1.010999453
2	433.427	433427	949.2738	864.7628	864.7628	949.2738	0.910972999	0.837156845		2	332	1.008582029
2	433.647	433647	660.7225	515.5599	515.5599	660.7225	0.780297175	0.830214002		2	332.25	1.004370459
2	434.153	434153	1247.428	842.3592	842.3592	1247.428	0.67527681	0.804232697		2	332.5	0.99926084
2	434.52	434520	877.022	634.3977	634.3977	877.022	0.723354374	0.78985528		2	332.75	0.996154166
2	434.788	434788	1135.927	1123.924	1123.924	1135.927	0.9894333	0.779279586		2	333	0.995263043
2	435.14	435140	842.4294	639.97	639.97	842.4294	0.759671968	0.770571534		2	333.25	0.995873331
2	435.408	435408	1001.783	886.7603	886.7603	1001.783	0.88518202	0.769496836		2	333.5	0.997856737
2	435.599	435599	1171.355	875.6195	875.6195	1171.355	0.747527009	0.769385226		2	333.75	0.999840143
2	435.886	435886	1085.544	760.7184	760.7184	1085.544	0.700771595	0.77110606		2	334	1.00281062
2	436.191	436191	776.6762	481.7047	481.7047	776.6762	0.620213031	0.773819414		2	334.25	1.006337039
2	436.355	436355	876.453	576.2745	576.2745	876.453	0.65750759	0.773147931		2	334.5	1.010496469
2	436.635	436635	824.2911	708.5108	708.5108	824.2911	0.859539549	0.771835338		2	334.75	1.014027243
2	436.867	436867	993.5431	856.302	856.302	993.5431	0.861866989	0.770193769		2	335	1.017872128
2	437.084	437084	1003.851	924.1263	924.1263	1003.851	0.920581142	0.766542845		2	335.25	1.021530269
2	437.374	437374	882.8467	666.8664	666.8664	882.8467	0.755359226	0.761213227		2	335.5	1.023217453
2	437.75	437750	528.981	389.5994	389.5994	528.981	0.736509251	0.755344178		2	335.75	1.024112036
2	438.082	438082	698.0124	441.6354	441.6354	698.0124	0.632704233	0.743055706		2	336	1.024637007
2	438.288	438288	598.5846	446.4291	446.4291	598.5846	0.745807861	0.732736187		2	336.25	1.023172304
2	438.59	438590	724.5645	561.5825	561.5825	724.5645	0.775062124	0.72610148		2	336.5	1.019035545
2	438.754	438754	555.8744	351.2582	351.2582	555.8744	0.631902099	0.732349763		2	336.75	1.015279772
2	439.096	439096	663.4357	466.0599	466.0599	663.4357	0.702494454	0.764512865		2	337	1.015518553
2	439.586	439586	1112.805	1139.311	1139.311	1112.805	1.023819088	0.803492126		2	337.25	1.016060716
2	439.847	439847	646.9248	458.1888	458.1888	646.9248	0.708256663	0.802136932		2	337.5	1.016962068
2	440.027	440027	777.8821	598.5004	598.5004	777.8821	0.769397316	0.800164444		2	337.75	1.017827953
2	440.262	440262	971.2529	866.1205	866.1205	971.2529	0.891755896	0.795369521		2	338	1.01909073
2	440.457	440457	677.8859	564.1915	564.1915	677.8859	0.832280919	0.78782595		2	338.25	1.020942361
2	440.657	440657	723.2056	558.211	558.211	723.2056	0.771856579	0.782234304		2	338.5	1.022289739
2	441.047	441047	925.4438	664.2567	664.2567	925.4438	0.717770976	0.76825633		2	338.75	1.021537392
2	441.303	441303	748.4257	447.8559	447.8559	748.4257	0.598397276	0.755527411		2	339	1.019557521
2	441.469	441469	854.0191	622.6171	622.6171	854.0191	0.729043531	0.748854588		2	339.25	1.016779905
2	441.803	441803	931.6434	753.423	753.423	931.6434	0.808703201	0.737498734		2	339.5	1.011003009
2	442.245	442245	812.6317	671.5924	671.5924	812.6317	0.826441302	0.724200969		2	339.75	1.004888239
2	442.793	442793	614.1988	493.5247	493.5247	614.1988	0.803525992	0.71885934		2	340	0.99977719
2	443.032	443032	938.0046	608.1013	608.1013	938.0046	0.64829245	0.718142794		2	340.25	0.994454795
2	443.314	443314	875.6565	576.5855	576.5855	875.6565	0.658460823	0.719248895		2	340.5	0.990520203
2	443.588	443588	1347.909	854.438	854.438	1347.909	0.633898876	0.726164871		2	340.75	0.98881053
2	443.799	443799	1182.16	796.9491	796.9491	1182.16	0.674146562	0.733074857		2	341	0.988054206
2	444.257	444257	946.0895	885.0628	885.0628	946.0895	0.935495849	0.759835357		2	341.25	0.986774896
2	444.448	444448	1123.939	942.7262	942.7262	1123.939	0.838769898	0.784742376		2	341.5	0.983825257
2	444.801	444801	1615.795	1255.596	1255.596	1615.795	0.7770763	0.852492188		2	341.75	0.981010964
2	445.03	445030	912.7036	618.5584	618.5584	912.7036	0.677721004	0.886380708		2	342	0.979208865
2	445.256	445256	892.6413	734.0812	734.0812	892.6413	0.822369747	0.910819668		2	342.25	0.978231039
2	445.56	445560	1151.112	1165.587	1165.587	1151.112	1.012574797	0.942362433		2	342.5	0.977944519
2	445.725	445725	1203.896	1517.07	1517.07	1203.896	1.260133766	0.953533893		2	342.75	0.97807481
2	446.016	446016	735.9739	703.5779	703.5779	735.9739	0.955982135	0.96186286		2	343	0.979008049
2	446.237	446237	870.9258	899.8405	899.8405	870.9258	1.033199958	0.96476319		2	343.25	0.981378694
2	446.434	446434	838.4455	661.0924	661.0924	838.4455	0.788473908	0.962935651		2	343.5	0.984366316
2	446.948	446948	1022.366	1011.605	1011.605	1022.366	0.989474415	0.933389816		2	343.75	0.987098346
2	447.349	447349	977.1409	773.9166	773.9166	977.1409	0.792021499	0.914336763		2	344	0.990075978
2	447.554	447554	1097.248	1044.468	1044.468	1097.248	0.951897839	0.904261986		2	344.25	0.993093016
2	447.756	447756	643.5353	540.9734	540.9734	643.5353	0.840627391	0.895214579		2	344.5	0.995191385
2	448.21	448210	926.6359	825.446	825.446	926.6359	0.890798641	0.90569523		2	344.75	0.996916395
2	448.558	448558	837.2993	933.7369	933.7369	837.2993	1.115176974	0.920674927		2	345	0.998482176
2	448.737	448737	884.9394	753.2955	753.2955	884.9394	0.851239644	0.925453147		2	345.25	1.000031886
2	449.055	449055	948.1027	929.2665	929.2665	948.1027	0.980132743	0.929945367		2	345.5	1.001368313
2	449.238	449238	1039.407	791.4724	791.4724	1039.407	0.761465336	0.932353655		2	345.75	1.002588115
2	449.578	449578	1354.389	1318.836	1318.836	1354.389	0.973749787	0.933310135		2	346	1.003270349
2	449.959	449959	970.3754	970.3722	970.3722	970.3754	0.999996702	0.931463495		2	346.25	1.002823453
2	450.302	450302	927.021	864.0832	864.0832	927.021	0.932107471	0.934676075		2	346.5	1.00215404
2	450.574	450574	1077.798	989.864	989.864	1077.798	0.918413283	0.948597518		2	346.75	1.002266792
2	450.817	450817	1061.022	950.4403	950.4403	1061.022	0.895778127	0.966020935		2	347	1.002560627
2	451.078	451078	943.4825	892.9218	892.9218	943.4825	0.946410559	0.977454519		2	347.25	1.002757707
2	451.3	451300	919.7447	914.5623	914.5623	919.7447	0.994365393	0.981164743		2	347.5	1.002325964
2	451.494	451494	1125.668	1059.802	1059.802	1125.668	0.941487188	0.983531781		2	347.75	1.0014366
2	451.715	451715	1080.95	1281.108	1281.108	1080.95	1.185168602	0.981504408		2	348	1.000489972
2	451.901	451901	1026.601	1031.357	1031.357	1026.601	1.004632764	0.973536249		2	348.25	0.999557896
2	452.086	452086	1171.329	1048.111	1048.111	1171.329	0.894804961	0.963967483		2	348.5	0.998581737
2	452.318	452318	1868.691	1803.104	1803.104	1868.691	0.964902169	0.941203243		2	348.75	0.997369449
2	452.494	452494	1481.045	1309.835	1309.835	1481.045	0.884399191	0.917418268		2	349	0.995993244
2	452.687	452687	973.2509	914.2584	914.2584	973.2509	0.939386134	0.899718513		2	349.25	0.994786738
2	452.882	452882	730.8264	642.2812	642.2812	730.8264	0.878842363	0.885911015		2	349.5	0.993853891
2	453.157	453157	763.4679	580.0472	580.0472	763.4679	0.759753226	0.870137281		2	349.75	0.992921045
2	453.388	453388	767.5744	628.1833	628.1833	767.5744	0.818400536	0.869966757		2	350	0.992341395
2	453.654	453654	1016.437	964.4559	964.4559	1016.437	0.948859496	0.876930631		2	350.25	0.992514658
2	454.04	454040	941.8577	988.645	988.645	941.8577	1.049675551	0.918131603		2	350.5	0.993573988
2	454.252	454252	810.1166	747.5798	747.5798	810.1166	0.922805186	0.98022805		2	350.75	0.995330293
2	454.446	454446	668.5139	615.9826	615.9826	668.5139	0.921420781	1.038344222		2	351	0.998264806
2	454.726	454726	774.8304	651.6116	651.6116	774.8304	0.840973199	1.117065689		2	351.25	1.002317142
2	454.923	454923	1025.669	1219.258	1219.258	1025.669	1.188744127	1.181715282		2	351.5	1.007064231
2	455.154	455154	1303.167	1951.589	1951.589	1303.167	1.497573987	1.237797306		2	351.75	1.010977675
2	455.51	455510	950.1283	1393.739	1393.739	950.1283	1.466895576	1.295339852		2	352	1.015227469
2	455.958	455958	949.957	1396.86	1396.86	949.957	1.470445504	1.345813456		2	352.25	1.018901577
2	456.214	456214	745.567	922.6374	922.6374	745.567	1.237497636	1.344819294		2	352.5	1.020564699
2	456.519	456519	913.7813	1019.982	1019.982	913.7813	1.116221135	1.286657508		2	352.75	1.021108499
2	456.754	456754	1032.776	1279.264	1279.264	1032.776	1.2386655	1.216556875		2	353	1.020868708
2	456.98	456980	815.0201	1111.871	1111.871	815.0201	1.36422525	1.160293195		2	353.25	1.020548512
2	457.249	457249	826.1446	876.1452	876.1452	826.1446	1.060522819	1.093788953		2	353.5	1.020125339
2	457.456	457456	994.6029	1016.386	1016.386	994.6029	1.021901304	1.044056477		2	353.75	1.01966212
2	457.701	457701	757.0368	679.0996	679.0996	757.0368	0.897049655	0.99744315		2	354	1.018685078
2	458.048	458048	782.8546	752.5034	752.5034	782.8546	0.961230093	0.933350222		2	354.25	1.016274743
2	458.351	458351	1355.694	1215.99	1215.99	1355.694	0.896950197	0.888608672		2	354.5	1.012913471
2	458.585	458585	1466.753	1212.66	1212.66	1466.753	0.82676497	0.861486692		2	354.75	1.009650625
2	458.749	458749	1059.032	874.1718	874.1718	1059.032	0.825444179	0.84655863		2	355	1.007557517
2	458.975	458975	1175.325	1120.068	1120.068	1175.325	0.95298577	0.835764134		2	355.25	1.007162931
2	459.253	459253	912.7304	708.9591	708.9591	912.7304	0.776745357	0.833896006		2	355.5	1.007189374
2	459.551	459551	588.2401	499.3759	499.3759	588.2401	0.848932094	0.837214671		2	355.75	1.007719374
2	459.757	459757	604.0255	523.9307	523.9307	604.0255	0.867398313	0.847054635		2	356	1.008404451
2	459.925	459925	681.8832	538.3975	538.3975	681.8832	0.789574373	0.855860545		2	356.25	1.009315585
2	460.14	460140	716.8655	547.437	547.437	716.8655	0.763653712	0.870737356		2	356.5	1.010281641
2	460.403	460403	1086.358	1091.63	1091.63	1086.358	1.004852912	0.899618299		2	356.75	1.011795458
2	460.645	460645	961.3533	923.2366	923.2366	961.3533	0.960350997	0.914767721		2	357	1.013745906
2	460.937	460937	866.221	710.8937	710.8937	866.221	0.820683982	0.901471469		2	357.25	1.015874766
2	461.365	461365	1023.862	1087.976	1087.976	1023.862	1.062619767	0.853922998		2	357.5	1.017665912
2	461.661	461661	879.5314	857.3755	857.3755	879.5314	0.974809427	0.831177078		2	357.75	1.017549293
2	461.85	461850	923.0804	696.4857	696.4857	923.0804	0.754523333	0.813870501		2	358	1.017035316
2	462.06	462060	904.2638	695.5958	695.5958	904.2638	0.769239905	0.78750557		2	358.25	1.01636547
2	462.224	462224	712.4859	526.9965	526.9965	712.4859	0.739658848	0.780841532		2	358.5	1.014931578
2	462.455	462455	702.0358	442.8046	442.8046	702.0358	0.630743617	0.796427476		2	358.75	1.012575475
2	462.662	462662	980.0396	690.8978	690.8978	980.0396	0.704969269	0.817955315		2	359	1.010738972
2	462.943	462943	984.106	868.551	868.551	984.106	0.882578706	0.876417001		2	359.25	1.009777459
2	463.203	463203	853.2484	800.129	800.129	853.2484	0.937744507	0.954599123		2	359.5	1.008945475
2	463.48	463480	960.4954	1089.279	1089.279	960.4954	1.134080392	1.019803438		2	359.75	1.008128364
2	463.657	463657	1197.377	1501.16	1501.16	1197.377	1.253707061	1.055499278		2	360	1.007305546
2	463.877	463877	1507.664	1579.676	1579.676	1507.664	1.047763958	1.108483644		2	360.25	1.006833441
2	464.048	464048	4167.482	4763.07	4763.07	4167.482	1.142913155	1.136937434		2	360.5	1.006276875
2	464.259	464259	943.5472	1079.105	1079.105	943.5472	1.143668276	1.150947511		2	360.75	1.005944703
2	464.568	464568	988.9588	1148.301	1148.301	988.9588	1.161121171	1.154107692		2	361	1.005969454
2	464.925	464925	756.33	813.8672	813.8672	756.33	1.0760742	1.152267155		2	361.25	1.005658696
2	465.097	465097	729.2748	742.2492	742.2492	729.2748	1.017790825	1.148515082		2	361.5	1.005401504
2	465.367	465367	1043.236	1274.016	1274.016	1043.236	1.221215526	1.136167363		2	361.75	1.008678419
2	465.892	465892	1146.689	1219.28	1219.28	1146.689	1.063304872	1.108967323		2	362	1.016074251
2	466.16	466160	1604.976	2093.427	2093.427	1604.976	1.304335392	1.09183256		2	362.25	1.032006366
2	466.354	466354	1295.773	1387.279	1387.279	1295.773	1.070618851	1.081920841		2	362.5	1.049228562
2	466.775	466775	1213.346	1195.154	1195.154	1213.346	0.98500675	1.061953045		2	362.75	1.065447443
2	467.06	467060	1005.944	888.0432	888.0432	1005.944	0.882795861	1.046842223		2	363	1.084017549
2	467.248	467248	940.3713	1003.663	1003.663	940.3713	1.06730501	1.036788244		2	363.25	1.100844388
2	467.614	467614	997.7128	1007.759	1007.759	997.7128	1.01006923	1.014082464		2	363.5	1.114163694
2	467.938	467938	903.527	1001.288	1001.288	903.527	1.108199312	0.991746951		2	363.75	1.116731784
2	468.499	468499	728.5114	694.2075	694.2075	728.5114	0.952912336	0.961411632		2	364	1.112475137
2	468.741	468741	897.8992	901.7271	901.7271	897.8992	1.004263173	0.953061221		2	364.25	1.105770169
2	468.982	468982	782.1294	706.6099	706.6099	782.1294	0.903443727	0.945902946		2	364.5	1.094743856
2	469.226	469226	864.5239	847.3567	847.3567	864.5239	0.980142596	0.939632154		2	364.75	1.073450656
2	469.6	469600	1042.839	767.1142	767.1142	1042.839	0.735601756	0.930960033		2	365	1.053509783
2	469.818	469818	757.7124	681.8252	681.8252	757.7124	0.89984696	0.92805284		2	365.25	1.037412239
2	469.986	469986	1043.367	1004.235	1004.235	1043.367	0.962494501	0.929519355		2	365.5	1.021329758
2	470.21	470210	980.3092	983.5534	983.5534	980.3092	1.003309364	0.933534892		2	365.75	1.008189117
2	470.518	470518	676.1055	767.377	767.377	676.1055	1.134995944	0.932978905		2	366	0.999631515
2	470.786	470786	722.81	580.0376	580.0376	722.81	0.802475893	0.932468589		2	366.25	0.998798337
2	471.179	471179	676.1027	672.4481	672.4481	676.1027	0.994594608	0.943303968		2	366.5	0.997992963
2	471.453	471453	549.17	499.9831	499.9831	549.17	0.91043411	0.975370561		2	366.75	0.996468102
2	471.738	471738	865.1013	862.7225	862.7225	865.1013	0.997250264	1.008325246		2	367	0.995665087
2	472.015	472015	849.2306	757.2754	757.2754	849.2306	0.891719399	1.031745597		2	367.25	0.995022771
2	472.259	472259	792.3432	761.2537	761.2537	792.3432	0.960762584	1.054935672		2	367.5	0.994472448
2	472.496	472496	1005.601	1127.493	1127.493	1005.601	1.121213086	1.063522842		2	367.75	0.994446422
2	472.774	472774	645.9265	670.1835	670.1835	645.9265	1.037553808	1.049143599		2	368	0.994638911
2	472.962	472962	1461.967	2289.97	2289.97	1461.967	1.566362305	1.03249735		2	368.25	0.994643817
2	473.364	473364	750.3757	755.9129	755.9129	750.3757	1.007379237	1.002951746		2	368.5	0.994257665
2	473.651	473651	942.3603	834.012	834.012	942.3603	0.88502455	0.983277448		2	368.75	0.994015405
2	473.848	473848	758.6809	543.5573	543.5573	758.6809	0.716450487	0.963721173		2	369	0.994490103
2	474.302	474302	950.8974	747.8987	747.8987	950.8974	0.786518819	0.931130282		2	369.25	0.994992431
2	474.662	474662	775.9268	662.9318	662.9318	775.9268	0.85437415	0.950104136		2	369.5	0.995790141
2	475.139	475139	992.4334	1111.922	1111.922	992.4334	1.120399616	0.98407641		2	369.75	0.996163721
2	475.414	475414	799.8169	893.9523	893.9523	799.8169	1.117696188	0.994327896		2	370	0.996455533
2	475.643	475643	804.8142	927.487	927.487	804.8142	1.152423752	1.006507665		2	370.25	0.996933904
2	475.896	475896	966.0473	976.9586	976.9586	966.0473	1.011294789	1.002697077		2	370.5	0.998673266
2	476.114	476114	713.1004	651.7335	651.7335	713.1004	0.913943534	0.976484636		2	370.75	1.001491397
2	476.417	476417	587.0482	489.7149	489.7149	587.0482	0.834198793	0.92620574		2	371	1.004649237
2	476.678	476678	778.8164	721.3054	721.3054	778.8164	0.926155895	0.892627811		2	371.25	1.008366503
2	476.958	476958	955.7575	791.0465	791.0465	955.7575	0.827664444	0.852310357		2	371.5	1.013754336
2	477.139	477139	1960.277	2001.847	2001.847	1960.277	1.021206187	0.819148135		2	371.75	1.018277347
2	477.386	477386	1545.61	882.899	882.899	1545.61	0.571230129	0.786772972		2	372	1.021683779
2	477.574	477574	1319.671	852.2294	852.2294	1319.671	0.645789291	0.77654814		2	372.25	1.023820937
2	479.233	479233	1524.438	1114.798	1114.798	1524.438	0.731284578	0.798985741		2	372.5	1.025571888
2	479.525	479525	1173.159	1052.231	1052.231	1173.159	0.896921048	0.794915398		2	372.75	1.026725386
2	479.755	479755	747.1183	720.4647	720.4647	747.1183	0.964324793	0.789140881		2	373	1.027325273
2	480.245	480245	685.5888	476.3939	476.3939	685.5888	0.694868265	0.780280448		2	373.25	1.027678473
2	480.556	480556	1052.729	790.0026	790.0026	1052.729	0.750433017	0.779249516		2	373.5	1.027504579
2	480.892	480892	1025.012	722.2795	722.2795	1025.012	0.704654677	0.77856998		2	373.75	1.026845481
2	481.088	481088	973.9675	723.6235	723.6235	973.9675	0.742964729	0.779034009		2	374	1.026190622
2	481.441	481441	752.248	540.675	540.675	752.248	0.71874568	0.786379715		2	374.25	1.026287213
2	481.614	481614	462.0324	364.6143	364.6143	462.0324	0.789153098	0.792506932		2	374.5	1.026430589
2	481.827	481827	980.084	898.3137	898.3137	980.084	0.91656807	0.800289869		2	374.75	1.026671504
2	482.09	482090	730.6235	562.6332	562.6332	730.6235	0.770072684	0.814038845		2	375	1.026124173
2	482.285	482285	536.5979	444.1786	444.1786	536.5979	0.827768055	0.825437735		2	375.25	1.023944393
2	482.464	482464	861.7714	781.5636	781.5636	861.7714	0.906926825	0.827918213		2	375.5	1.020011324
2	482.784	482784	784.0411	766.8861	766.8861	784.0411	0.978119769	0.822884888		2	375.75	1.017775474
2	482.97	482970	777.4392	619.742	619.742	777.4392	0.797158157	0.833134627		2	376	1.016201884
2	483.224	483224	849.3669	624.678	624.678	849.3669	0.735463084	0.834479123		2	376.25	1.015621213
2	483.533	483533	648.5701	524.907	524.907	648.5701	0.809329631	0.850710744		2	376.5	1.019684833
2	483.916	483916	914.0243	802.6292	802.6292	914.0243	0.878126763	0.985408556		2	376.75	1.02460042
2	484.288	484288	740.4486	814.4757	814.4757	740.4486	1.099976015	1.182386052		2	377	1.027868244
2	484.685	484685	1376.921	1729.495	1729.495	1376.921	1.256059716	1.426165528		2	377.25	1.031230555
2	485.013	485013	916.2975	1326.677	1326.677	916.2975	1.447867096	1.738714787		2	377.5	1.033716393
2	485.202	485202	870.6912	1442.709	1442.709	870.6912	1.656969773	1.897774625		2	377.75	1.035394756
2	485.494	485494	1063.696	2259.943	2259.943	1063.696	2.124613611	2.101097242		2	378	1.032901554
2	485.715	485715	748.1145	2003.529	2003.529	748.1145	2.678104755	2.268509737		2	378.25	1.029593358
2	486.012	486012	845.3868	2527.319	2527.319	845.3868	2.989541592	2.436534177		2	378.5	1.024345732
2	486.353	486353	1142.84	3397.967	3397.967	1142.84	2.973265724	2.536729931		2	378.75	1.018728534
2	486.847	486847	925.2979	1557.629	1557.629	925.2979	1.683381104	2.580915938		2	379	1.014517487
2	487.057	487057	1156.484	2869.506	2869.506	1156.484	2.481232771	2.555643845		2	379.25	1.013288895
2	487.422	487422	841.6999	2191.481	2191.481	841.6999	2.603636997	2.390072309		2	379.5	1.013008409
2	487.837	487837	544.2661	1405.014	1405.014	544.2661	2.581483579	2.086150639		2	379.75	1.012991469
2	488.16	488160	911.8396	1825.391	1825.391	911.8396	2.001877304	1.887014796		2	380	1.014115753
2	488.476	488476	1324.987	2019.552	2019.552	1324.987	1.524205143	1.709109778		2	380.25	1.016503419
2	488.65	488650	1318.331	1724.818	1724.818	1318.331	1.308334553	1.620556272		2	380.5	1.019439663
2	488.955	488955	995.4438	1317.568	1317.568	995.4438	1.32359858	1.486598771		2	380.75	1.02067263
2	489.206	489206	1469.974	2174.153	2174.153	1469.974	1.479041806	1.375288564		2	381	1.019180774
2	489.496	489496	1015.042	1220.821	1220.821	1015.042	1.202729542	1.265807096		2	381.25	1.017354131
2	489.725	489725	919.9804	975.2493	975.2493	919.9804	1.060076171	1.210227753		2	381.5	1.015297985
2	489.98	489980	819.6942	1038.917	1038.917	819.6942	1.267444615	1.176394921		2	381.75	1.012627208
2	490.437	490437	1976.215	2393.659	2393.659	1976.215	1.211234102	1.125132345		2	382	1.009988179
2	490.788	490788	1986.58	2524.204	2524.204	1986.58	1.270627913	1.074649213		2	382.25	1.007464127
2	491.173	491173	1340.783	1335.277	1335.277	1340.783	0.995893444	1.028543233		2	382.5	1.005115869
2	491.459	491459	557.4889	494.154	494.154	557.4889	0.886392536	0.991191608		2	382.75	1.002794198
2	491.806	491806	840.3485	771.1215	771.1215	840.3485	0.917621082	0.935434075		2	383	1.00004371
2	492.074	492074	798.797	735.1054	735.1054	798.797	0.920265599	0.894725495		2	383.25	0.996900933
2	492.439	492439	673.8291	602.9442	602.9442	673.8291	0.894802851	0.84335521		2	383.5	0.99369492
2	492.772	492772	1191.72	815.6268	815.6268	1191.72	0.684411439	0.797510648		2	383.75	0.991594282
2	493.107	493107	651.7478	512.2197	512.2197	651.7478	0.785917037	0.762069224		2	384	0.991650995
2	493.318	493318	707.7749	513.0755	513.0755	707.7749	0.724913387	0.746959222		2	384.25	0.992108833
2	493.64	493640	1479.825	1337.497	1337.497	1479.825	0.90382106	0.730518112		2	384.5	0.992318682
2	494.113	494113	984.0015	710.7367	710.7367	984.0015	0.722292293	0.718588179		2	384.75	0.992657055
2	494.339	494339	891.2377	526.4946	526.4946	891.2377	0.590745432	0.720042353		2	385	0.993279831
2	494.549	494549	745.8396	447.1226	447.1226	745.8396	0.599488952	0.726801879		2	385.25	0.993798915
2	495.007	495007	513.8425	436.0472	436.0472	513.8425	0.848600885	0.745184009		2	385.5	0.993674132
2	495.33	495330	1033.642	738.2617	738.2617	1033.642	0.714233458	0.766222285		2	385.75	0.993881265
2	495.794	495794	1046.172	1018.469	1018.469	1046.172	0.973519651	0.801470966		2	386	0.994808084
2	495.971	495971	934.0348	723.5531	723.5531	934.0348	0.774653257	0.809325052		2	386.25	0.995788598
2	496.358	496358	698.2809	479.1087	479.1087	698.2809	0.686126028	0.829340339		2	386.5	0.99743051
2	496.784	496784	1075.841	1074.504	1074.504	1075.841	0.998757251	0.840083471		2	386.75	1.000802274
2	497.211	497211	727.218	579.0712	579.0712	727.218	0.79628282	0.82888695		2	387	1.00505305
2	497.412	497412	896.9276	785.7517	785.7517	896.9276	0.876048078	0.821268956		2	387.25	1.009886089
2	497.631	497631	590.3835	400.1144	400.1144	590.3835	0.677719482	0.804250933		2	387.5	1.016054322
2	497.816	497816	601.6707	454.0606	454.0606	601.6707	0.754666298	0.782652342		2	387.75	1.019278416
2	498.102	498102	987.8814	889.865	889.865	987.8814	0.900781207	0.758655514		2	388	1.017927085
2	498.344	498344	844.8551	769.9535	769.9535	844.8551	0.911343851	0.729701997		2	388.25	1.01523031
2	498.526	498526	714.9685	482.0839	482.0839	714.9685	0.674272923	0.71282607		2	388.5	1.011681621
2	498.931	498931	710.0431	418.4024	418.4024	710.0431	0.589263384	0.721684494		2	388.75	1.007473202
2	499.13	499130	956.71	618.0098	618.0098	956.71	0.645974015	0.734769441		2	389	1.001567167
2	499.327	499327	882.9369	643.7687	643.7687	882.9369	0.729121979	0.754472904		2	389.25	0.996346652
2	499.505	499505	1152.165	816.9777	816.9777	1152.165	0.70908047	0.787725942		2	389.5	0.992481775
2	499.691	499691	862.5289	625.4706	625.4706	862.5289	0.725159006	0.838276083		2	389.75	0.991276554
2	500	500000	1108.818	1226.731	1226.731	1108.818	1.106341167	0.915290916		2	390	0.992516178
2	500.397	500397	1140.075	1300.091	1300.091	1140.075	1.140355678	0.997434867		2	390.25	0.998152341
2	500.579	500579	631.133	639.5648	639.5648	631.133	1.013359783	1.035034568		2	390.5	1.003296448
2	500.958	500958	895.9601	935.7866	935.7866	895.9601	1.044451198	1.081886652		2	390.75	1.009568112
2	501.162	501162	1104.437	1423.755	1423.755	1104.437	1.289122874	1.067583795		2	391	1.017506363
2	501.534	501534	1229.709	1222.76	1222.76	1229.709	0.99434907	1.017116322		2	391.25	1.023135079
2	501.709	501709	1211.093	1188.569	1188.569	1211.093	0.981401924	1.007108367		2	391.5	1.023144393
2	501.888	501888	1010.156	882.1781	882.1781	1010.156	0.873308776	0.992344651		2	391.75	1.021582145
2	502.111	502111	863.6389	725.6982	725.6982	863.6389	0.840279659	0.980718979		2	392	1.017510887
2	502.312	502312	1088.215	1035.561	1035.561	1088.215	0.951614341	0.984404611		2	392.25	1.013310244
2	502.541	502541	867.5966	919.7707	919.7707	867.5966	1.060136358	0.990740169		2	392.5	1.008561245
2	502.727	502727	969.9278	985.6577	985.6577	969.9278	1.016217599	0.997639417		2	392.75	1.003095603
2	503.028	503028	665.6206	681.8452	681.8452	665.6206	1.024375147	1.02249497		2	393	0.99864411
2	503.308	503308	1205.804	1350.297	1350.297	1205.804	1.11983125	1.037093203		2	393.25	0.995185007
2	503.488	503488	825.6565	836.3563	836.3563	825.6565	1.012959142	1.034409856		2	393.5	0.991968416
2	503.815	503815	930.5744	1130.944	1130.944	930.5744	1.215318195	1.024895224		2	393.75	0.990733272
2	504.067	504067	753.4567	672.5988	672.5988	753.4567	0.892684079	1.017528526		2	394	0.991376079
2	504.372	504372	875.3185	753.9181	753.9181	875.3185	0.86130717	1.000720797		2	394.25	0.992646786
2	504.697	504697	1277.281	1112.304	1112.304	1277.281	0.870837349	0.985005941		2	394.5	0.995133116
2	504.922	504922	1002.907	1127.822	1127.822	1002.907	1.124552925	0.980988165		2	394.75	0.997280833
2	505.224	505224	1144.061	1147.855	1147.855	1144.061	1.003316257	0.978446129		2	395	0.999003519
2	505.439	505439	645.1393	576.3046	576.3046	645.1393	0.893302578	0.971873475		2	395.25	1.000695979
2	505.744	505744	1134.711	1237.837	1237.837	1134.711	1.090883053	0.954716449		2	395.5	1.002312917
2	506.039	506039	900.7893	883.925	883.925	900.7893	0.981278308	0.934190449		2	395.75	1.003622535
2	506.444	506444	776.1897	632.3245	632.3245	776.1897	0.814652011	0.90063616		2	396	1.004955186
2	506.76	506760	845.0015	756.1019	756.1019	845.0015	0.89479356	0.857879582		2	396.25	1.006160603
2	507.065	507065	732.7979	613.7919	613.7919	732.7979	0.837600517	0.817346929		2	396.5	1.007182165
2	507.258	507258	622.9036	510.9662	510.9662	622.9036	0.820297394	0.80077926		2	396.75	1.00754528
2	507.475	507475	759.3211	591.1058	591.1058	759.3211	0.778466185	0.78302961		2	397	1.007481066
2	507.687	507687	660.4767	410.5305	410.5305	660.4767	0.621566968	0.767536044		2	397.25	1.007607918
2	507.916	507916	501.7971	384.2541	384.2541	501.7971	0.76575592	0.755502927		2	397.5	1.008217987
2	508.169	508169	957.8986	660.0668	660.0668	957.8986	0.689077946	0.744798336		2	397.75	1.00877592
2	508.377	508377	829.3456	779.3454	779.3454	829.3456	0.939711262	0.732879704		2	398	1.009284585
2	508.618	508618	650.6351	452.8334	452.8334	650.6351	0.695986737	0.718852686		2	398.25	1.009573044
2	508.817	508817	642.5136	464.5043	464.5043	642.5136	0.722948588	0.712605904		2	398.5	1.009328725
2	509.306	509306	828.1456	579.1212	579.1212	828.1456	0.699298771	0.702486932		2	398.75	1.008303625
2	509.503	509503	667.2817	439.6509	439.6509	667.2817	0.658868511	0.706194165		2	399	1.007073627
2	509.854	509854	1004.336	768.6029	768.6029	1004.336	0.765284626	0.739222366		2	399.25	1.005490077
2	510.191	510191	736.6513	434.7908	434.7908	736.6513	0.590226068	0.781623212		2	399.5	1.003392078
2	510.371	510371	763.2732	601.0559	601.0559	763.2732	0.787471511	0.797723554		2	399.75	1.00165061
2	510.651	510651	1050.354	887.2006	887.2006	1050.354	0.844668179	0.827791691		2	400	1.000888179
2	510.839	510839	930.8365	1023.697	1023.697	930.8365	1.099760269	0.852058431		2	400.25	1.000867802
2	511.062	511062	968.4968	908.3486	908.3486	968.4968	0.937895303	0.870538421		2	400.5	1.001295119
2	511.427	511427	702.4949	576.1109	576.1109	702.4949	0.820092644	0.879247736		2	400.75	1.002220528
2	511.682	511682	667.5535	523.6497	523.6497	667.5535	0.784431061	0.878546912		2	401	1.003233038
2	511.946	511946	965.073	859.2856	859.2856	965.073	0.890384043	0.870448307		2	401.25	1.004838028
2	512.129	512129	568.2014	498.4515	498.4515	568.2014	0.877244407	0.849445723		2	401.5	1.00749007
2	512.656	512656	951.8396	824.0021	824.0021	951.8396	0.865694283	0.756557182		2	401.75	1.010564058
2	513.075	513075	777.1866	530.795	530.795	777.1866	0.68296983	0.72249029		2	402	1.013815561
2	513.436	513436	733.9971	451.6695	451.6695	733.9971	0.615355973	0.698258216		2	402.25	1.017689601
2	513.784	513784	711.2513	422.2323	422.2323	711.2513	0.59364714	0.694519069		2	402.5	1.021791995
2	514.053	514053	970.2536	629.6551	629.6551	970.2536	0.648959303	0.717247826		2	402.75	1.025177458
2	514.419	514419	993.3423	673.7308	673.7308	993.3423	0.678246361	0.770192474		2	403	1.027990407
2	514.645	514645	862.6191	826.2889	826.2889	862.6191	0.957883845	0.796232944		2	403.25	1.028244591
2	514.936	514936	885.1487	777.6388	777.6388	885.1487	0.878540295	0.838974852		2	403.5	1.02812014
2	515.138	515138	1037.936	966.2554	966.2554	1037.936	0.930939287	0.877278864		2	403.75	1.027776182
2	515.423	515423	609.6411	481.905	481.905	609.6411	0.79047328	0.913164475		2	404	1.027528535
2	515.733	515733	1243.507	1196.897	1196.897	1243.507	0.9625173	0.914314126		2	404.25	1.022935584
2	516.163	516163	896.7561	850.2053	850.2053	896.7561	0.948089787	0.893289304		2	404.5	1.020956364
2	516.489	516489	795.2242	730.7694	730.7694	795.2242	0.918947638	0.859268955		2	404.75	1.024989592
2	516.722	516722	713.4759	621.808	621.808	713.4759	0.871519276	0.827312962		2	405	1.029216085
2	516.898	516898	716.2545	577.0141	577.0141	716.2545	0.805599267	0.810324269		2	405.25	1.044728933
2	517.155	517155	760.8886	570.1014	570.1014	760.8886	0.749257381	0.787168088		2	405.5	1.068322025
2	517.321	517321	1298.016	808.6552	808.6552	1298.016	0.622993245	0.76977731		2	405.75	1.113790706
2	517.57	517570	733.5997	521.5675	521.5675	733.5997	0.710970165	0.751365227		2	406	1.172446708
2	517.845	517845	846.1156	722.2907	722.2907	846.1156	0.853654867	0.750215602		2	406.25	1.22548398
2	518.028	518028	638.651	445.3681	445.3681	638.651	0.697357555	0.754777263		2	406.5	1.280161598
2	518.205	518205	788.2461	599.382	599.382	788.2461	0.760399576	0.757763226		2	406.75	1.333866669
2	518.41	518410	1115.111	1021.767	1021.767	1115.111	0.916291741	0.771254775		2	407	1.378867648
2	518.629	518629	742.1639	479.3708	479.3708	742.1639	0.645909616	0.786901024		2	407.25	1.421028009
2	519.053	519053	767.0814	665.5345	665.5345	767.0814	0.867619134	0.787904613		2	407.5	1.456263126
2	519.273	519273	592.7443	467.2872	467.2872	592.7443	0.788345329	0.786127735		2	407.75	1.469521136
2	519.653	519653	735.1654	622.7589	622.7589	735.1654	0.847100394	0.781318743		2	408	1.47168216
2	519.852	519852	799.7524	624.7709	624.7709	799.7524	0.781205408	0.777073178		2	408.25	1.466032684
2	520.036	520036	809.0877	582.4282	582.4282	809.0877	0.719857934	0.772686026		2	408.5	1.45226231
2	520.489	520489	1144.346	762.2249	762.2249	1144.346	0.666079053	0.755170574		2	408.75	1.433918429
2	520.717	520717	845.9601	617.3748	617.3748	845.9601	0.729791866	0.744680746		2	409	1.411543126
2	521.017	521017	639.9818	567.3875	567.3875	639.9818	0.886568181	0.736544253		2	409.25	1.3790041
2	521.191	521191	784.7252	547.7251	547.7251	784.7252	0.69798332	0.734626074		2	409.5	1.337227594
2	521.516	521516	860.7555	622.4438	622.4438	860.7555	0.723136593	0.733748483		2	409.75	1.29331236
2	521.806	521806	700.4066	544.6918	544.6918	700.4066	0.777679422	0.74315489		2	410	1.244972262
2	522.288	522288	802.6458	462.7918	462.7918	802.6458	0.576582846	0.771942224		2	410.25	1.196341366
2	522.595	522595	658.5639	574.4028	574.4028	658.5639	0.872205112	0.787134271		2	410.5	1.15461853
2	522.909	522909	561.3247	500.7169	500.7169	561.3247	0.892027199	0.801085077		2	410.75	1.113544966
2	523.182	523182	707.029	507.9676	507.9676	707.029	0.718453699	0.813926167		2	411	1.090515254
2	523.345	523345	1146.908	886.4311	886.4311	1146.908	0.772887712	0.819485107		2	411.25	1.08633555
2	523.561	523561	1068.809	944.6681	944.6681	1068.809	0.883851184	0.826416593		2	411.5	1.082155845
2	523.82	523820	1047.527	1068.176	1068.176	1047.527	1.019712141	0.835232877		2	411.75	1.077976141
2	524.07	524070	873.012	722.8554	722.8554	873.012	0.828001677	0.839619369		2	412	1.073796437
2	524.349	524349	1071.11	728.1455	728.1455	1071.11	0.679804595	0.832486777		2	412.25	1.069616732
2	524.528	524528	891.695	705.6168	705.6168	891.695	0.791320799	0.827053924		2	412.5	1.065437028
2	524.937	524937	819.9628	646.043	646.043	819.9628	0.787893061	0.805491656		2	412.75	1.061257324
2	525.212	525212	767.6999	727.431	727.431	767.6999	0.94754604	0.789328214		2	413	1.057077619
2	525.373	525373	907.2721	736.6544	736.6544	907.2721	0.811944289	0.786315997		2	413.25	1.052897915
2	525.717	525717	781.0743	576.2472	576.2472	781.0743	0.737762336	0.796611856		2	413.5	1.048718211
2	526.242	526242	694.9789	485.9771	485.9771	694.9789	0.699268856	0.827129253		2	413.75	1.044538506
2	526.438	526438	853.3725	621.2222	621.2222	853.3725	0.727961353	0.835902673		2	414	1.040358802
2	526.654	526654	1260.639	1117.682	1117.682	1260.639	0.886599574	0.845786322		2	414.25	1.036179098
2	526.914	526914	1058.512	941.2461	941.2461	1058.512	0.889216277	0.858970707		2	414.5	1.031999393
2	527.08	527080	1224.735	1188.742	1188.742	1224.735	0.970611602	0.864084874		2	414.75	1.027819689
2	527.37	527370	1219.964	1116.36	1116.36	1219.964	0.915076183	0.869469381		2	415	1.023639985
2	527.733	527733	1256.56	1117.073	1117.073	1256.56	0.888992965	0.874205918		2	415.25	1.01946028
2	528.197	528197	1191.265	1127.643	1127.643	1191.265	0.946592908	0.866752478		2	415.5	1.018345202
2	528.573	528573	862.3797	674.7331	674.7331	862.3797	0.782408375	0.855066375		2	415.75	1.016644108
2	528.755	528755	803.2731	584.0988	584.0988	803.2731	0.727148463	0.850901942		2	416	1.014614779
2	529.089	529089	671.6755	564.4582	564.4582	671.6755	0.840373365	0.847429321		2	416.25	1.012879911
2	529.57	529570	852.7749	791.1173	791.1173	852.7749	0.927697684	0.84598361		2	416.5	1.011556227
2	530.075	530075	771.2437	613.1896	613.1896	771.2437	0.795065943	0.840422508		2	416.75	1.010542005
2	530.507	530507	862.1617	678.5795	678.5795	862.1617	0.787067554	0.816383029		2	417	1.009762449
2	530.987	530987	1141.379	1062.819	1062.819	1141.379	0.931170978	0.779500432		2	417.25	1.008917935
2	531.202	531202	787.2265	593.0767	593.0767	787.2265	0.753374918	0.769771422		2	417.5	1.008011773
2	531.44	531440	1023.313	864.0858	864.0858	1023.313	0.844400296	0.757805691		2	417.75	1.00759092
2	531.703	531703	809.9463	580.6663	580.6663	809.9463	0.716919504	0.7477694		2	418	1.0081795
2	531.913	531913	936.9367	704.8177	704.8177	936.9367	0.752257543	0.74492985		2	418.25	1.00921642
2	532.076	532076	951.3815	566.6284	566.6284	951.3815	0.595584842	0.741868095		2	418.5	1.010850858
2	532.367	532367	1216.61	904.7911	904.7911	1216.61	0.743698556	0.747453885		2	418.75	1.012621204
2	532.621	532621	1189.07	841.0302	841.0302	1189.07	0.707300832	0.774232415		2	419	1.015176297
2	532.809	532809	938.5812	732.6064	732.6064	938.5812	0.780546638	0.799290167		2	419.25	1.018176149
2	533.074	533074	1333.621	1487.346	1487.346	1333.621	1.115268881	0.859027778		2	419.5	1.021005313
2	533.362	533362	1175.589	1012.354	1012.354	1175.589	0.8611462	0.944191152		2	419.75	1.021884815
2	533.599	533599	1236.882	946.0383	946.0383	1236.882	0.764857359	0.985701842		2	420	1.020975167
2	533.813	533813	958.031	875.936	875.936	958.031	0.914308618	0.987543533		2	420.25	1.019189251
2	534.039	534039	1345.834	1721.753	1721.753	1345.834	1.279320481	0.983179346		2	420.5	1.01711174
2	534.338	534338	1219.15	1602.295	1602.295	1219.15	1.314272239	0.972419606		2	420.75	1.015015546
2	534.544	534544	829.0783	786.575	786.575	829.0783	0.948734275	0.95782609		2	421	1.012911037
2	534.728	534728	1521.421	1189.428	1189.428	1521.421	0.781787553	0.94849405		2	421.25	1.010397403
2	534.919	534919	1112.476	814.7208	814.7208	1112.476	0.732349102	0.938119855		2	421.5	1.006913991
2	535.089	535089	1156.391	848.9454	848.9454	1156.391	0.734133524	0.92307737		2	421.75	1.001997568
2	535.548	535548	774.3941	711.7083	711.7083	774.3941	0.919051811	0.881149159		2	422	0.995762956
2	536.033	536033	1261.616	1414.891	1414.891	1261.616	1.121491008	0.854130368		2	422.25	0.990428593
2	536.453	536453	1090.551	867.522	867.522	1090.551	0.795489619	0.835921098		2	422.5	0.987264818
2	536.664	536664	814.4095	591.8988	591.8988	814.4095	0.726782779	0.828799925		2	422.75	0.984831709
2	536.88	536880	886.9748	774.7724	774.7724	886.9748	0.873499901	0.817550629		2	423	0.982611526
2	537.115	537115	1024.231	756.2078	756.2078	1024.231	0.738317626	0.805199201		2	423.25	0.980461957
2	537.42	537420	762.0842	585.0802	585.0802	762.0842	0.767736951	0.790498679		2	423.5	0.978571654
2	537.734	537734	633.7138	521.0808	521.0808	633.7138	0.822265193	0.774167932		2	423.75	0.977039386
2	537.953	537953	694.6487	486.2977	486.2977	694.6487	0.70006278	0.770817648		2	424	0.976129994
2	538.337	538337	712.9663	578.7546	578.7546	712.9663	0.811755899	0.791899586		2	424.25	0.974789922
2	538.511	538511	604.5089	478.7814	478.7814	604.5089	0.792017123	0.806906724		2	424.5	0.973800443
2	538.714	538714	888.0165	855.7268	855.7268	888.0165	0.963638401	0.822437909		2	424.75	0.975398805
2	539.063	539063	661.2856	463.4756	463.4756	661.2856	0.700870547	0.861383635		2	425	0.979034399
2	539.447	539447	1333.001	1300.823	1300.823	1333.001	0.975860483	0.911814178		2	425.25	0.983246545
2	539.634	539634	910.6269	688.9722	688.9722	910.6269	0.756591091	0.924203147		2	425.5	0.989028563
2	539.869	539869	1535.162	1468.155	1468.155	1535.162	0.956351838	0.933012216		2	425.75	0.995187745
2	540.178	540178	898.8929	991.0873	991.0873	898.8929	1.102564388	0.937273309		2	426	1.001397913
2	540.465	540465	813.6479	850.0314	850.0314	813.6479	1.044716517	0.915695366		2	426.25	1.009054859
2	540.755	540755	668.7198	593.3943	593.3943	668.7198	0.887358652	0.88145313		2	426.5	1.017566285
2	540.921	540921	795.7506	657.1627	657.1627	795.7506	0.825840031	0.86608087		2	426.75	1.023405948
2	541.168	541168	1270.139	990.1407	990.1407	1270.139	0.779553025	0.838123512		2	427	1.026472085
2	541.612	541612	878.8194	658.1478	658.1478	878.8194	0.748899945	0.767253498		2	427.25	1.027635561
2	541.995	541995	837.1251	519.4718	519.4718	837.1251	0.620542617	0.737704738		2	427.5	1.025129505
2	542.243	542243	826.6171	564.3614	564.3614	826.6171	0.682736179	0.760530051		2	427.75	1.018801036
2	542.501	542501	807.3403	628.6014	628.6014	807.3403	0.778607732	0.803054884		2	428	1.011580239
2	542.664	542664	1044.136	827.9072	827.9072	1044.136	0.792911268	0.822928172		2	428.25	1.005647083
2	542.873	542873	1068.997	1011.979	1011.979	1068.997	0.946662152	0.855550956		2	428.5	1.002603745
2	543.152	543152	782.1456	788.3183	788.3183	782.1456	1.007892009	0.904717799		2	428.75	1.000644386
2	543.313	543313	856.2764	786.7659	786.7659	856.2764	0.918822357	0.917615947		2	429	0.999063878
2	543.726	543726	879.0794	883.1384	883.1384	879.0794	1.00461733	0.935099052		2	429.25	0.997860793
2	543.906	543906	1069.959	942.9569	942.9569	1069.959	0.8813019	0.941877837		2	429.5	0.996846753
2	544.105	544105	1187.961	1140.506	1140.506	1187.961	0.960053402	0.944529983		2	429.75	0.996006963
2	544.382	544382	1542.68	1524.966	1524.966	1542.68	0.988517385	0.943377465		2	430	0.995167172
2	544.549	544549	1228.735	986.1498	986.1498	1228.735	0.802573216	0.944704895		2	430.25	0.994572843
2	544.713	544713	1731.604	1493.306	1493.306	1731.604	0.862383085	0.944447718		2	430.5	0.994445784
2	544.879	544879	1080.668	1030.193	1030.193	1080.668	0.953292778	0.945591557		2	430.75	0.99481124
2	545.168	545168	1125.27	1252.42	1252.42	1125.27	1.112995103	0.957304376		2	431	0.995683119
2	545.489	545489	1013.837	1037.126	1037.126	1013.837	1.022971148	0.970737374		2	431.25	0.997027009
2	545.651	545651	1164.026	1158.901	1158.901	1164.026	0.995597177	0.974741345		2	431.5	0.998056539
2	545.819	545819	681.9593	615.9673	615.9673	681.9593	0.903231762	0.980183103		2	431.75	0.998325781
2	546.226	546226	899.1886	673.9572	673.9572	899.1886	0.749517065	0.986900066		2	432	0.998144557
2	546.405	546405	1023.499	1142.82	1142.82	1023.499	1.116581452	0.982975865		2	432.25	0.997846044
2	546.643	546643	1268.958	1443.335	1443.335	1268.958	1.137417472	0.973366442		2	432.5	0.997561554
2	546.998	546998	925.5453	899.9075	899.9075	925.5453	0.972299789	0.956467362		2	432.75	0.997601479
2	547.313	547313	851.7379	654.3157	654.3157	851.7379	0.768212498	0.935688053		2	433	0.997886729
2	547.592	547592	830.027	834.814	834.814	830.027	1.005767282	0.910075513		2	433.25	0.998033472
2	548.132	548132	1086.088	1001.602	1001.602	1086.088	0.922210723	0.865603172		2	433.5	0.997635303
2	548.369	548369	914.8165	727.338	727.338	914.8165	0.795064365	0.846092249		2	433.75	0.996085406
2	548.878	548878	1693.858	1547.89	1547.89	1693.858	0.913825126	0.807444893		2	434	0.994081387
2	549.188	549188	1079.378	748.4973	748.4973	1079.378	0.693452433	0.815366504		2	434.25	0.992261677
2	549.439	549439	752.0375	560.4439	560.4439	752.0375	0.745233981	0.829293998		2	434.5	0.990732682
2	549.659	549659	611.1021	451.8853	451.8853	611.1021	0.739459576	0.839205616		2	434.75	0.989193417
2	550.128	550128	981.5467	940.5851	940.5851	981.5467	0.958268313	0.8783102		2	435	0.988140536
2	550.499	550499	1132.976	1030.115	1030.115	1132.976	0.909211669	0.908965162		2	435.25	0.98753097
2	550.719	550719	938.3076	937.6548	937.6548	938.3076	0.999304279	0.921430785		2	435.5	0.987423662
2	551.158	551158	1393.581	1428.085	1428.085	1393.581	1.024759235	0.952054628		2	435.75	0.987555977
2	551.411	551411	1404.321	1353.519	1353.519	1404.321	0.96382451	0.959500277		2	436	0.987841613
2	551.908	551908	1038.736	872.0173	872.0173	1038.736	0.839498487	0.916668848		2	436.25	0.988069171
2	552.224	552224	1099.268	992.7615	992.7615	1099.268	0.903111434	0.889198194		2	436.5	0.987895936
2	552.527	552527	1425.186	1443.928	1443.928	1425.186	1.013150564	0.875181931		2	436.75	0.987670102
2	552.922	552922	1468.234	1168.04	1168.04	1468.234	0.795540765	0.855306262		2	437	0.98719152
2	553.179	553179	1150.659	871.4768	871.4768	1150.659	0.757371906	0.85015488		2	437.25	0.986494611
2	553.572	553572	1027.491	711.1827	711.1827	1027.491	0.692154676	0.874781903		2	437.5	0.985831795
2	553.74	553740	991.6583	929.407	929.407	991.6583	0.93722505	0.889123179		2	437.75	0.985222579
2	553.925	553925	856.5436	768.2363	768.2363	856.5436	0.896902738	0.897458767		2	438	0.983777967
2	554.214	554214	867.2844	878.0992	878.0992	867.2844	1.012469727	0.913568082		2	438.25	0.981990263
2	554.502	554502	1386.49	1332.242	1332.242	1386.49	0.960873861	0.933803092		2	438.5	0.980965965
2	554.664	554664	1355.769	1173.824	1173.824	1355.769	0.86579941	0.934718792		2	438.75	0.981608959
2	554.966	554966	1487.447	1466.686	1466.686	1487.447	0.986042528	0.90098183		2	439	0.985244505
2	555.332	555332	2002.557	2003.385	2003.385	2002.557	1.000413471	0.846034104		2	439.25	0.988566506
2	555.544	555544	1983.934	1623.737	1623.737	1983.934	0.818443053	0.812547581		2	439.5	0.991671272
2	555.853	555853	1395.006	960.6698	960.6698	1395.006	0.688649224	0.747466654		2	439.75	0.992606371
2	556.075	556075	1194.15	720.2514	720.2514	1194.15	0.603149856	0.719063713		2	440	0.992265993
2	556.397	556397	1021.06	576.3868	576.3868	1021.06	0.564498462	0.709347021		2	440.25	0.991509456
2	556.59	556590	617.7153	419.8569	419.8569	617.7153	0.679693218	0.709191315		2	440.5	0.990105864
2	556.868	556868	688.1987	530.8085	530.8085	688.1987	0.771301224	0.732207305		2	440.75	0.988900224
2	557.033	557033	642.3716	551.7251	551.7251	642.3716	0.858887753	0.755317901		2	441	0.987501374
2	557.26	557260	807.5501	641.5172	641.5172	807.5501	0.794399258	0.779685181		2	441.25	0.985662598
2	557.437	557437	832.0237	615.7929	615.7929	832.0237	0.740114615	0.797244082		2	441.5	0.984044895
2	557.672	557672	1145.553	1115.541	1115.541	1145.553	0.973801299	0.822411954		2	441.75	0.982717914
2	557.988	557988	1081.399	891.859	891.859	1081.399	0.824727043	0.836726149		2	442	0.981511313
2	558.338	558338	867.155	643.9294	643.9294	867.155	0.742577048	0.843455246		2	442.25	0.980352973
2	558.565	558565	986.6356	790.9627	790.9627	986.6356	0.801676627	0.846345507		2	442.5	0.979972535
2	558.758	558758	886.1268	764.6373	764.6373	886.1268	0.862898289	0.845541096		2	442.75	0.979592096
2	558.946	558946	763.7512	644.4052	644.4052	763.7512	0.84373707	0.841638839		2	443	0.979429773
2	559.183	559183	834.1945	677.5006	677.5006	834.1945	0.812161432	0.840827764		2	443.25	0.979548287
2	559.433	559433	909.1175	975.166	975.166	909.1175	1.072651225	0.851809836		2	443.5	0.980320415
2	559.649	559649	933.4462	774.6278	774.6278	933.4462	0.829858004	0.866089701		2	443.75	0.98149543
2	559.98	559980	889.5792	657.9957	657.9957	889.5792	0.739670734	0.881677881		2	444	0.98357943
2	560.246	560246	653.2503	453.9204	453.9204	653.2503	0.694864434	0.887018578		2	444.25	0.985859877
2	560.446	560446	938.3946	868.1682	868.1682	938.3946	0.925163252	0.887906781		2	444.5	0.991370223
2	560.642	560642	1019.284	1074.116	1074.116	1019.284	1.053794624	0.883667853		2	444.75	0.998860963
2	560.834	560834	999.8718	925.3839	925.3839	999.8718	0.925502549	0.876684829		2	445	1.004986572
2	561.189	561189	1816.154	1684.072	1684.072	1816.154	0.927273788	0.86169052		2	445.25	1.009393716
2	561.542	561542	1069.911	892.4311	892.4311	1069.911	0.834117137	0.833638363		2	445.5	1.013447467
2	561.778	561778	826.4835	578.0672	578.0672	826.4835	0.699429813	0.810532243		2	445.75	1.016275152
2	562.031	562031	875.8151	731.2721	731.2721	875.8151	0.83496174	0.796667683		2	446	1.017392245
2	562.373	562373	946.3295	691.0331	691.0331	946.3295	0.73022462	0.797301223		2	446.25	1.017897704
2	562.698	562698	886.9778	691.6339	691.6339	886.9778	0.779764612	0.804494465		2	446.5	1.017038939
2	563.048	563048	747.9641	511.0207	511.0207	747.9641	0.683215545	0.812684139		2	446.75	1.014795447
2	563.23	563230	882.9769	705.7397	705.7397	882.9769	0.799273118	0.822269376		2	447	1.012632879
2	563.46	563460	1059.256	1049.346	1049.346	1059.256	0.990644377	0.83633477		2	447.25	1.010778445
2	563.796	563796	646.6084	648.3548	648.3548	646.6084	1.002700862	0.844413816		2	447.5	1.008885552
2	564.206	564206	603.312	498.8032	498.8032	603.312	0.826774869	0.852651971		2	447.75	1.007100737
2	564.572	564572	1084.634	871.3047	871.3047	1084.634	0.803316787	0.858846869		2	448	1.007938156
2	564.792	564792	1016.98	781.7749	781.7749	1016.98	0.768722	0.862358966		2	448.25	1.008963798
2	565.024	565024	2176.361	1872.108	1872.108	2176.361	0.860201042	0.865299476		2	448.5	1.010643821
2	565.219	565219	1060.529	975.1533	975.1533	1060.529	0.919497062	0.866177752		2	448.75	1.011808219
2	565.507	565507	955.2761	788.8167	788.8167	955.2761	0.825747342	0.870839682		2	449	1.012359567
2	565.931	565931	1030.181	944.5613	944.5613	1030.181	0.916888683	0.882194125		2	449.25	1.012862109
2	566.296	566296	1130.63	881.2367	881.2367	1130.63	0.779420942	0.877109632		2	449.5	1.012971905
2	566.475	566475	1043.649	1006.755	1006.755	1043.649	0.964649034	0.861953233		2	449.75	1.012876014
2	566.808	566808	1337.474	1463.392	1463.392	1337.474	1.094146129	0.825807197		2	450	1.01277782
2	567.073	567073	1200.285	905.4124	905.4124	1200.285	0.75433118	0.790523856		2	450.25	1.013143374
2	567.302	567302	551.881	338.8815	338.8815	551.881	0.614048137	0.75115472		2	450.5	1.014801501
2	567.489	567489	772.5212	493.4347	493.4347	772.5212	0.638732892	0.727568781		2	450.75	1.017362901
2	567.85	567850	836.5075	502.3419	502.3419	836.5075	0.600522888	0.681550439		2	451	1.019364426
2	568.039	568039	744.389	605.8495	605.8495	744.389	0.813888303	0.66437023		2	451.25	1.020346642
2	568.458	568458	788.9361	482.7132	482.7132	788.9361	0.611853355	0.668035513		2	451.5	1.020838042
2	568.689	568689	901.8757	531.6351	531.6351	901.8757	0.589477131	0.681751825		2	451.75	1.020296047
2	568.986	568986	810.8498	563.2529	563.2529	810.8498	0.694645173	0.701178146		2	452	1.018486746
2	569.489	569489	736.1681	641.968	641.968	736.1681	0.872039959	0.751037288		2	452.25	1.015280072
2	569.762	569762	707.7487	525.8923	525.8923	707.7487	0.743049475	0.779096068		2	452.5	1.010439261
2	570.028	570028	978.0777	831.3787	831.3787	978.0777	0.850012939	0.808073295		2	452.75	1.007065504
2	570.254	570254	1053.526	779.1341	779.1341	1053.526	0.739549	0.835661089		2	453	1.004549675
2	570.445	570445	1194.036	1055.115	1055.115	1194.036	0.883654262	0.853239524		2	453.25	1.003133062
2	570.676	570676	1125.464	981.5032	981.5032	1125.464	0.872087601	0.866672007		2	453.5	1.003574919
2	570.943	570943	960.4924	828.686	828.686	960.4924	0.862772053	0.877903442		2	453.75	1.005804056
2	571.108	571108	833.06	586.8023	586.8023	833.06	0.704393801	0.883016083		2	454	1.009969981
2	571.286	571286	1060.674	1245.568	1245.568	1060.674	1.174317462	0.888841266		2	454.25	1.020239409
2	571.589	571589	885.735	712.542	712.542	885.735	0.804464089	0.898338534		2	454.5	1.031773985
2	571.849	571849	1118.549	1104.015	1104.015	1118.549	0.987006381	0.898759965		2	454.75	1.042923197
2	572.141	572141	992.2147	767.2857	767.2857	992.2147	0.77330612	0.88211626		2	455	1.054704989
2	572.402	572402	1000.198	824.9379	824.9379	1000.198	0.824774595	0.863126723		2	455.25	1.062964397
2	572.617	572617	1271.543	1117.74	1117.74	1271.543	0.879042235	0.843639812		2	455.5	1.069272959
2	572.798	572798	916.2484	913.2542	913.2542	916.2484	0.996732109	0.823593763		2	455.75	1.073746627
2	572.963	572963	768.8463	552.7894	552.7894	768.8463	0.718985576	0.811221186		2	456	1.077379646
2	573.333	573333	1026.725	789.5343	789.5343	1026.725	0.768983223	0.79609183		2	456.25	1.076178158
2	573.679	573679	888.26	542.0988	542.0988	888.26	0.610292932	0.784876265		2	456.5	1.06873548
2	573.861	573861	1555.52	1342.361	1342.361	1555.52	0.862966082	0.781100999		2	456.75	1.057412187
2	574.115	574115	865.525	640.8341	640.8341	865.525	0.740399295	0.779465622		2	457	1.047670237
2	574.497	574497	1044.252	901.7862	901.7862	1044.252	0.863571437	0.781869605		2	457.25	1.038022191
2	574.742	574742	805.2357	663.7233	663.7233	805.2357	0.824259655	0.783053394		2	457.5	1.028988676
2	575.177	575177	810.0117	638.1298	638.1298	810.0117	0.787803189	0.780578906		2	457.75	1.021605488
2	575.668	575668	798.4322	666.5033	666.5033	798.4322	0.834765056	0.786906643		2	458	1.014396538
2	575.843	575843	791.7968	580.8126	580.8126	791.7968	0.733537443	0.795843894		2	458.25	1.008355797
2	576.246	576246	1377.621	1091.066	1091.066	1377.621	0.791992863	0.825712853		2	458.5	1.003331341
2	576.68	576680	709.6922	477.0432	477.0432	709.6922	0.672183237	0.855376612		2	458.75	0.999455286
2	576.91	576910	814.8297	635.0517	635.0517	814.8297	0.779367394	0.871143898		2	459	0.997751306
2	577.095	577095	918.6021	1009.182	1009.182	918.6021	1.098606241	0.886636961		2	459.25	0.997489033
2	577.325	577325	884.3169	933.9401	933.9401	884.3169	1.056114725	0.901937196		2	459.5	0.997915319
2	577.624	577624	947.4739	988.9385	988.9385	947.4739	1.043763316	0.915897828		2	459.75	0.999487977
2	577.989	577989	701.3901	513.9947	513.9947	701.3901	0.732822861	0.929108283		2	460	1.001725118
2	578.25	578250	743.944	602.2574	602.2574	743.944	0.809546686	0.931403707		2	460.25	1.00512328
2	578.488	578488	768.6417	702.33	702.33	768.6417	0.913728724	0.917543596		2	460.5	1.00869427
2	578.916	578916	1295.687	1547.345	1547.345	1295.687	1.194227464	0.883325686		2	460.75	1.009364942
2	579.082	579082	826.4709	651.1713	651.1713	826.4709	0.787893802	0.88104579		2	461	1.006942933
2	579.27	579270	834.1983	638.8618	638.8618	834.1983	0.765839249	0.87976955		2	461.25	1.002606985
2	579.477	579477	874.3056	852.0803	852.0803	874.3056	0.974579483	0.880167915		2	461.5	0.998992889
2	579.688	579688	1002.789	835.6532	835.6532	1002.789	0.833329045	0.885888204		2	461.75	0.995789111
2	579.968	579968	987.3768	790.6954	790.6954	987.3768	0.80080411	0.894653381		2	462	0.991419539
2	580.152	580152	994.2526	854.9434	854.9434	994.2526	0.859885506	0.895235355		2	462.25	0.98947703
2	580.494	580494	645.4738	581.6672	581.6672	645.4738	0.901147653	0.893614145		2	462.5	0.992367021
2	580.834	580834	746.3515	779.0754	779.0754	746.3515	1.043845159	0.895299629		2	462.75	0.997855509
2	581.207	581207	803.1605	757.8486	757.8486	803.1605	0.943583007	0.909772493		2	463	1.006799994
2	581.538	581538	809.9823	716.8511	716.8511	809.9823	0.885020697	0.923822298		2	463.25	1.018056956
2	581.773	581773	785.3895	636.3752	636.3752	785.3895	0.810267008	0.932459005		2	463.5	1.02713896
2	582.086	582086	1307.068	1241.924	1241.924	1307.068	0.950160206	0.945579268		2	463.75	1.035578721
2	582.389	582389	1065.823	979.3545	979.3545	1065.823	0.918871614	0.950843203		2	464	1.043549013
2	582.664	582664	1214.821	1226.247	1226.247	1214.821	1.009405501	0.941815077		2	464.25	1.04688985
2	582.93	582930	1016.306	976.6318	976.6318	1016.306	0.960962348	0.928364231		2	464.5	1.047367932
2	583.145	583145	1047.094	1065.776	1065.776	1047.094	1.01784176	0.923721446		2	464.75	1.047330016
2	583.565	583565	1245.359	1197.98	1197.98	1245.359	0.961955549	0.937225304		2	465	1.046933743
2	584.038	584038	881.2047	722.4275	722.4275	881.2047	0.819818029	0.962495086		2	465.25	1.04551104
2	584.514	584514	858.5462	575.4532	575.4532	858.5462	0.670264687	0.968897256		2	465.5	1.043599951
2	584.865	584865	825.1253	773.6559	773.6559	825.1253	0.937622322	0.960123674		2	465.75	1.041577856
2	585.047	585047	1141.463	1268.008	1268.008	1141.463	1.110862113	0.952630258		2	466	1.039351307
2	585.219	585219	1017.103	1185.183	1185.183	1017.103	1.165253667	0.940867876		2	466.25	1.037036409
2	585.446	585446	815.917	916.1057	916.1057	815.917	1.12279276	0.920716492		2	466.5	1.035125814
2	585.747	585747	748.4021	658.672	658.672	748.4021	0.880104425	0.89500756		2	466.75	1.033274673
2	585.986	585986	690.0779	538.5265	538.5265	690.0779	0.780385084	0.86284771		2	467	1.031227141
2	586.211	586211	930.4347	639.9957	639.9957	930.4347	0.687845907	0.815872385		2	467.25	1.029141525
2	586.689	586689	965.1268	565.1673	565.1673	965.1268	0.58558865	0.736199867		2	467.5	1.026720236
2	586.873	586873	1049.051	822.7234	822.7234	1049.051	0.784254912	0.730261816		2	467.75	1.024152465
2	587.171	587171	871.6088	633.5602	633.5602	871.6088	0.726885961	0.737086189		2	468	1.021605772
2	587.509	587509	1042.213	852.8976	852.8976	1042.213	0.818352486	0.75691837		2	468.25	1.019495312
2	587.689	587689	691.69	547.5314	547.5314	691.69	0.791584959	0.785141661		2	468.5	1.017387908
2	587.919	587919	594.5406	444.7595	444.7595	594.5406	0.748072545	0.827177448		2	468.75	1.016047917
2	588.126	588126	641.1763	593.3437	593.3437	641.1763	0.925398677	0.846543264		2	469	1.014899899
2	588.511	588511	652.6314	470.5091	470.5091	652.6314	0.720941561	0.882424305		2	469.25	1.01390626
2	588.89	588890	1131.92	1251.278	1251.278	1131.92	1.105447381	0.912145692		2	469.5	1.013001267
2	589.17	589170	1392.887	1650.997	1650.997	1392.887	1.185305771	0.93223938		2	469.75	1.012326979
2	589.338	589338	1651.818	1506.025	1506.025	1651.818	0.911737855	0.944076022		2	470	1.012453536
2	589.531	589531	847.6246	648.2609	648.2609	847.6246	0.764797176	0.954950912		2	470.25	1.013029978
2	589.706	589706	812.7851	657.1337	657.1337	812.7851	0.808496243	0.962489716		2	470.5	1.012959524
2	590.108	590108	874.3841	794.8101	794.8101	874.3841	0.908994228	0.974376563		2	470.75	1.012885484
2	590.278	590278	1256.694	1359.24	1359.24	1256.694	1.081599817	0.975469011		2	471	1.013795903
2	590.479	590479	978.0813	917.7885	917.7885	978.0813	0.938356045	0.972363865		2	471.25	1.015863588
2	591.042	591042	976.1463	1211.391	1211.391	976.1463	1.240993281	0.954217359		2	471.5	1.020420967
2	591.268	591268	1163.833	1188.921	1188.921	1163.833	1.021556357	0.946665085		2	471.75	1.024875723
2	591.481	591481	900.508	632.5333	632.5333	900.508	0.702418302	0.937664303		2	472	1.028175655
2	591.658	591658	1244.416	1069.15	1069.15	1244.416	0.859158031	0.932089924		2	472.25	1.031860487
2	592.805	592805	1068.217	962.4438	962.4438	1068.217	0.900981542	0.93054786		2	472.5	1.033302332
2	593.015	593015	1232.095	1104.728	1104.728	1232.095	0.896625666	0.936890146		2	472.75	1.031283582
2	593.224	593224	1075.861	843.3022	843.3022	1075.861	0.783839362	0.951677914		2	473	1.028054997
2	593.437	593437	924.9455	726.8357	726.8357	924.9455	0.785814624	0.971935768		2	473.25	1.025186475
2	593.618	593618	986.3921	1061.566	1061.566	986.3921	1.076210971	0.982356116		2	473.5	1.022422945
2	593.791	593791	1297.127	1553.861	1553.861	1297.127	1.197925107	0.989215016		2	473.75	1.019272643
2	593.999	593999	1386.628	1506.264	1506.264	1386.628	1.086278367	0.996791652		2	474	1.016050381
2	594.253	594253	1299.253	1585.854	1585.854	1299.253	1.220589062	0.995519487		2	474.25	1.013248616
2	594.518	594518	729.9967	764.3279	764.3279	729.9967	1.047029254	0.987501514		2	474.5	1.014295031
2	594.698	594698	897.5916	712.9353	712.9353	897.5916	0.794275815	0.980124143		2	474.75	1.016606451
2	594.895	594895	937.833	750.5384	750.5384	937.833	0.80029003	0.962871479		2	475	1.019386149
2	595.159	595159	816.6264	691.392	691.392	816.6264	0.846644194	0.921809679		2	475.25	1.021577655
2	595.583	595583	1495.656	1462.562	1462.562	1495.656	0.977873254	0.858403958		2	475.5	1.023246187
2	595.817	595817	1718.409	1481.138	1481.138	1718.409	0.861924024	0.840237574		2	475.75	1.024181973
2	596.192	596192	836.2181	651.2226	651.2226	836.2181	0.778771232	0.821128802		2	476	1.02188642
2	596.538	596538	834.1322	757.9652	757.9652	834.1322	0.908687136	0.803562137		2	476.25	1.016223285
2	596.94	596940	1101.905	852.6157	852.6157	1101.905	0.773765161	0.766486344		2	476.5	1.010230015
2	597.126	597126	836.0076	560.1474	560.1474	836.0076	0.670026684	0.752758803		2	476.75	1.00503642
2	597.395	597395	740.0559	459.1184	459.1184	740.0559	0.620383406	0.735785185		2	477	0.999159348
2	597.582	597582	802.7744	647.8202	647.8202	802.7744	0.806976655	0.72409544		2	477.25	0.992912109
2	597.793	597793	862.5374	690.1754	690.1754	862.5374	0.800168665	0.717980629		2	477.5	0.989161207
2	597.999	597999	708.3295	476.5682	476.5682	708.3295	0.672805806	0.722317578		2	477.75	0.988904502
2	598.215	598215	1163.274	850.8231	850.8231	1163.274	0.731403865	0.730252647		2	478	0.989432365
2	598.466	598466	788.5385	560.02	560.02	788.5385	0.710199946	0.746732296		2	478.25	0.989960228
2	598.743	598743	963.8366	725.1503	725.1503	963.8366	0.752358128	0.77628288		2	478.5	0.990488092
2	599.091	599091	888.8344	686.5136	686.5136	888.8344	0.772375147	0.806971205		2	478.75	0.991015955
2	599.477	599477	799.9488	723.8813	723.8813	799.9488	0.904909539	0.840506385		2	479	0.991543818
2	599.869	599869	1071.231	1013.916	1013.916	1071.231	0.946496134	0.869122353		2	479.25	0.991998791
2	600.117	600117	1097.927	969.158	969.158	1097.927	0.882716246	0.866792136		2	479.5	0.99145474
2	600.575	600575	661.7633	485.3887	485.3887	661.7633	0.733477816	0.838479001		2	479.75	0.99051843
2	600.907	600907	1069.812	1028.074	1028.074	1069.812	0.960985669	0.819952672		2	480	0.989807198
2	601.105	601105	957.3676	750.6588	750.6588	957.3676	0.78408628	0.810198228		2	480.25	0.989112977
2	601.328	601328	613.8012	534.9823	534.9823	613.8012	0.871588879	0.795540312		2	480.5	0.988983599
2	601.732	601732	958.426	704.1796	704.1796	958.426	0.73472506	0.781475796		2	480.75	0.988893365
2	601.941	601941	895.518	612.8867	612.8867	895.518	0.684393502	0.793402411		2	481	0.988888448
2	602.117	602117	984.5159	700.8931	700.8931	984.5159	0.711916486	0.810201932		2	481.25	0.989447264
2	602.327	602327	1442.267	1125.293	1125.293	1442.267	0.780225159	0.823961477		2	481.5	0.990393994
2	602.538	602538	797.1919	616.2989	616.2989	797.1919	0.773087258	0.834790199		2	481.75	0.991800139
2	602.912	602912	983.6163	959.5175	959.5175	983.6163	0.975499796	0.857257731		2	482	0.99365131
2	603.111	603111	1004.469	1198.24	1198.24	1004.469	1.19290889	0.862707435		2	482.25	0.995845994
2	603.342	603342	875.5187	737.1184	737.1184	875.5187	0.841921937	0.869067413		2	482.5	0.996464247
2	603.523	603523	951.7111	763.3432	763.3432	951.7111	0.802074495	0.872721288		2	482.75	0.995850349
2	603.874	603874	850.5555	775.7693	775.7693	850.5555	0.912073698	0.886017612		2	483	0.997391813
2	604.138	604138	1151.795	978.5443	978.5443	1151.795	0.849582	0.893330546		2	483.25	0.997790141
2	604.469	604469	1093.265	845.5761	845.5761	1093.265	0.773441114	0.887106005		2	483.5	0.999840334
2	605.631	605631	958.4494	788.9844	788.9844	958.4494	0.823188371	0.815633825		2	483.75	1.012025377
2	606.15	606150	1154.906	1068.95	1068.95	1154.906	0.925573164	0.797455533		2	484	1.028083545
2	607.248	607248	881.1094	606.1533	606.1533	881.1094	0.687943291	0.810230587		2	484.25	1.048749953
2	607.436	607436	831.6518	581.6109	581.6109	831.6518	0.699344245	0.811838709		2	484.5	1.072214528
2	607.613	607613	758.638	530.5117	530.5117	758.638	0.699294921	0.812245943		2	484.75	1.099619084
2	607.955	607955	1013.507	1042.33	1042.33	1013.507	1.028438876	0.812875621		2	485	1.136809922
2	608.262	608262	840.7017	808.4611	808.4611	840.7017	0.961650369	0.816667277		2	485.25	1.16879375
2	608.559	608559	690.6728	582.6143	582.6143	690.6728	0.843546032	0.822244265		2	485.5	1.196027628
2	608.872	608872	929.79	579.26	579.26	929.79	0.623000893	0.828311172		2	485.75	1.224545316
2	609.173	609173	946.7473	909.8002	909.8002	946.7473	0.960974697	0.837078498		2	486	1.246625736
2	609.423	609423	844.3326	778.6064	778.6064	844.3326	0.922156032	0.844964909		2	486.25	1.258603097
2	609.676	609676	964.257	789.3046	789.3046	964.257	0.818562479	0.852930059		2	486.5	1.265380602
2	609.953	609953	839.1363	622.1014	622.1014	839.1363	0.741359181	0.866500308		2	486.75	1.268871596
2	610.197	610197	999.1325	851.154	851.154	999.1325	0.851893017	0.902464428		2	487	1.267351587
2	610.38	610380	765.7542	635.3128	635.3128	765.7542	0.829656305	0.927930909		2	487.25	1.2526128
2	610.598	610598	1176.177	1246.454	1246.454	1176.177	1.059750361	0.94672419		2	487.5	1.231514254
2	610.83	610830	1116.247	1006.267	1006.267	1116.247	0.901473419	0.968622409		2	487.75	1.202931446
2	611.082	611082	1180.579	1386.699	1386.699	1180.579	1.174592298	0.983803345		2	488	1.177295969
2	611.338	611338	1161.356	1331.678	1331.678	1161.356	1.146657872	0.988698862		2	488.25	1.153985721
2	611.522	611522	642.0594	584.9971	584.9971	642.0594	0.911126136	0.989550299		2	488.5	1.132215127
2	611.702	611702	1073.321	1027.545	1027.545	1073.321	0.957351063	0.988040435		2	488.75	1.113440491
2	611.865	611865	956.5869	901.2738	901.2738	956.5869	0.942176607	0.980755708		2	489	1.096268666
2	612.185	612185	693.2176	574.7659	574.7659	693.2176	0.829127679	0.948367317		2	489.25	1.079413423
2	612.581	612581	703.2829	628.9172	628.9172	703.2829	0.894259195	0.908330742		2	489.5	1.064763163
2	612.934	612934	590.4149	586.0702	586.0702	590.4149	0.992641276	0.872936104		2	489.75	1.055719989
2	613.1	613100	501.9017	389.2718	389.2718	501.9017	0.775593707	0.860906877		2	490	1.050605688
2	613.383	613383	586.3857	622.0327	622.0327	586.3857	1.060791046	0.852225271		2	490.25	1.04622769
2	613.701	613701	710.801	523.4471	523.4471	710.801	0.736418632	0.848153678		2	490.5	1.041538356
2	614.084	614084	1251.557	937.7931	937.7931	1251.557	0.74930115	0.854068315		2	490.75	1.035924898
2	614.327	614327	1229.761	922.4351	922.4351	1229.761	0.750092986	0.868261578		2	491	1.031108108
2	614.628	614628	1142.833	1208.397	1208.397	1142.833	1.057369712	0.897415943		2	491.25	1.026303757
2	615.074	615074	1366.415	1265.334	1265.334	1366.415	0.92602467	0.945505925		2	491.5	1.021013956
2	615.239	615239	1464.266	1287.499	1287.499	1464.266	0.879279448	0.968322247		2	491.75	1.014742542
2	615.66	615660	1193.984	1432.13	1432.13	1193.984	1.199454934	1.050520229		2	492	1.008737255
2	615.826	615826	1092.938	1027.059	1027.059	1092.938	0.939723022	1.072157988		2	492.25	1.003115349
2	616.044	616044	1077.129	1055.543	1055.543	1077.129	0.979959689	1.081437594		2	492.5	0.997651566
2	616.334	616334	1385.482	1702.885	1702.885	1385.482	1.229092114	1.088794904		2	492.75	0.992278342
2	616.619	616619	1186.977	1477.079	1477.079	1186.977	1.244404062	1.104682687		2	493	0.98803974
2	616.855	616855	1263.236	1624.588	1624.588	1263.236	1.286052646	1.115401838		2	493.25	0.984673767
2	617.033	617033	1230.955	1130.663	1130.663	1230.955	0.918525048	1.122333481		2	493.5	0.982462773
2	617.371	617371	1151.1	1187.739	1187.739	1151.1	1.031829554	1.128392646		2	493.75	0.980913665
2	617.588	617588	955.2364	835.6331	835.6331	955.2364	0.874791936	1.129466244		2	494	0.979929273
2	618.062	618062	1707.156	2009.771	2009.771	1707.156	1.177262652	1.11377213		2	494.25	0.979621947
2	618.253	618253	1706.906	2676.132	2676.132	1706.906	1.567826231	1.106883206		2	494.5	0.980520397
2	618.434	618434	1232.196	1303.228	1303.228	1232.196	1.057646673	1.106883951		2	494.75	0.98202607
2	618.811	618811	834.0777	812.8471	812.8471	834.0777	0.974546017	1.086673025		2	495	0.983592538
2	619.044	619044	593.9659	651.5714	651.5714	593.9659	1.096984524	1.090299691		2	495.25	0.986107357
2	619.416	619416	795.6502	819.0452	819.0452	795.6502	1.029403625	1.080005866		2	495.5	0.988937001
2	619.762	619762	840.4282	987.8775	987.8775	840.4282	1.175445446	1.086933621		2	495.75	0.991901943
2	619.931	619931	597.6864	668.6484	668.6484	597.6864	1.118727814	1.14516636		2	496	0.993884086
2	620.15	620150	611.4549	805.758	805.758	611.4549	1.31777176	1.313837245		2	496.25	0.995902648
2	620.401	620401	659.7507	929.8059	929.8059	659.7507	1.40932916	1.586934547		2	496.5	0.997333731
2	620.668	620668	1192.466	1744.637	1744.637	1192.466	1.46304968	1.856407747		2	496.75	0.998317997
2	620.993	620993	734.7269	1428.874	1428.874	734.7269	1.944768866	2.227510164		2	497	0.997567637
2	621.177	621177	859.0463	1994.201	1994.201	859.0463	2.321412711	2.472819731		2	497.25	0.996473126
2	621.499	621499	630.0725	2136.467	2136.467	630.0725	3.390827246	2.794376702		2	497.5	0.994447008
2	621.715	621715	974.5822	3283.964	3283.964	974.5822	3.369612127	2.928004699		2	497.75	0.990688812
2	621.924	621924	1087.193	3598.67	3598.67	1087.193	3.310056264	3.028565824		2	498	0.987075637
2	622.132	622132	774.4662	2544.573	2544.573	774.4662	3.285583025	3.062612129		2	498.25	0.982975148
2	622.308	622308	839.2578	2559.091	2559.091	839.2578	3.049231118	3.055568915		2	498.5	0.978961137
2	622.58	622580	808.8118	2059.842	2059.842	808.8118	2.546750678	3.016857865		2	498.75	0.979349655
2	622.804	622804	839.1666	1989.265	1989.265	839.1666	2.370524518	2.940183082		2	499	0.98067602
2	623.319	623319	1057.391	2690.228	2690.228	1057.391	2.544213068	2.585892592		2	499.25	0.983884242
2	623.511	623511	1054.471	2992.22	2992.22	1054.471	2.837650348	2.458430837		2	499.5	0.99013211
2	623.747	623747	798.5686	1940.432	1940.432	798.5686	2.429887677	2.304254244		2	499.75	1.000465414
2	624.084	624084	815.4722	1688.157	1688.157	815.4722	2.07015886	2.052383946		2	500	1.010193048
2	624.451	624451	1553.037	3040.629	3040.629	1553.037	1.957859987	1.790209223		2	500.25	1.018268678
2	624.623	624623	1342.248	2256.355	2256.355	1342.248	1.681026904	1.644679321		2	500.5	1.026339163
2	624.857	624857	961.641	1273.21	1273.21	961.641	1.323997209	1.44669496		2	500.75	1.032187293
2	625.2	625200	1092.36	1032.783	1032.783	1092.36	0.945460288	1.251321164		2	501	1.035741822
2	625.402	625402	1118.105	1014.168	1014.168	1118.105	0.907041825	1.146123026		2	501.25	1.032104803
2	625.735	625735	1037.535	1058.168	1058.168	1037.535	1.019886558	1.018649996		2	501.5	1.026809876
2	626.035	626035	772.8071	871.4298	871.4298	772.8071	1.127616193	0.992941636		2	501.75	1.023999419
2	626.352	626352	855.5732	791.9309	791.9309	855.5732	0.92561443	1.027301153		2	502	1.021310923
2	626.598	626598	619.5231	622.1792	622.1792	619.5231	1.00428733	1.044129816		2	502.25	1.020805415
2	626.862	626862	998.3207	1076.808	1076.808	998.3207	1.078619325	1.061106828		2	502.5	1.021794904
2	627.04	627040	1373.475	1888.945	1888.945	1373.475	1.375303518	1.083361671		2	502.75	1.02334559
2	627.342	627342	764.6975	817.9859	817.9859	764.6975	1.069685595	1.105007911		2	503	1.026568501
2	627.707	627707	898.0548	888.9041	888.9041	898.0548	0.989810533	1.091884608		2	503.25	1.028736419
2	627.996	627996	1138.426	1107.868	1107.868	1138.426	0.973157676	1.072337514		2	503.5	1.028735078
2	628.273	628273	2022.713	2050.099	2050.099	2022.713	1.013539242	1.035196709		2	503.75	1.027599451
2	628.5	628500	2091.239	2480.167	2480.167	2091.239	1.185979699	0.9961072		2	504	1.026459891
2	628.673	628673	1997.074	2429.697	2429.697	1997.074	1.216628427	0.973766483		2	504.25	1.024579731
2	628.922	628922	1666.528	1319.087	1319.087	1666.528	0.791518054	0.944008869		2	504.5	1.022563892
2	629.088	629088	846.2076	677.2168	677.2168	846.2076	0.800296287	0.926809996		2	504.75	1.020929026
2	629.329	629329	976.6234	854.1633	854.1633	976.6234	0.874608677	0.911870415		2	505	1.020347033
2	629.544	629544	840.1777	660.5905	660.5905	840.1777	0.786250932	0.901328557		2	505.25	1.019928589
2	629.724	629724	791.344	744.2208	744.2208	791.344	0.940451687	0.893057977		2	505.5	1.018490868
2	630.153	630153	1001.159	934.0427	934.0427	1001.159	0.932961398	0.882233224		2	505.75	1.016282885
2	630.48	630480	668.695	539.4291	539.4291	668.695	0.806689298	0.876606895		2	506	1.013567236
2	630.708	630708	955.4657	908.7044	908.7044	955.4657	0.951059154	0.868818637		2	506.25	1.010414448
2	631.103	631103	940.8257	931.428	931.428	940.8257	0.990011221	0.856025992		2	506.5	1.006722266
2	631.539	631539	808.9359	725.4666	725.4666	808.9359	0.896815928	0.864737503		2	506.75	1.001441376
2	631.885	631885	683.1811	445.9919	445.9919	683.1811	0.652816508	0.902096447		2	507	0.996250846
2	632.201	632201	863.6305	677.5418	677.5418	863.6305	0.784527411	0.94652668		2	507.25	0.992422998
2	632.568	632568	834.24	727.9596	727.9596	834.24	0.872602129	0.984719577		2	507.5	0.989259519
2	632.794	632794	1152.603	1343.686	1343.686	1152.603	1.165783882	1.00000375		2	507.75	0.986609127
2	632.987	632987	714.0796	904.897	904.897	714.0796	1.267221469	1.013450716		2	508	0.984692506
2	633.155	633155	933.3266	870.0979	870.0979	933.3266	0.932254476	1.022772695		2	508.25	0.982851587
2	633.346	633346	1211.663	1460.197	1460.197	1211.663	1.20511809	1.031473754		2	508.5	0.980597836
2	634.854	634854	893.0589	771.4931	771.4931	893.0589	0.863877063	1.045071397		2	508.75	0.978878735
2	635.05	635050	809.9597	717.1548	717.1548	809.9597	0.885420349	1.024158526		2	509	0.977959197
2	635.379	635379	785.0782	869.8227	869.8227	785.0782	1.107944024	0.975125111		2	509.25	0.977151555
2	635.548	635548	1185.548	1363.813	1363.813	1185.548	1.150365063	0.957519075		2	509.5	0.977540593
2	635.751	635751	884.3717	867.0785	867.0785	884.3717	0.980445779	0.940000437		2	509.75	0.981177898
2	635.935	635935	985.6997	1096.49	1096.49	985.6997	1.11239762	0.92112411		2	510	0.985573483
2	636.246	636246	77.05483	54.2171	54.2171	77.05483	0.703617152	0.895738124		2	510.25	0.990149077
2	636.594	636594	906.0911	716.4547	716.4547	906.0911	0.790709345	0.875008962		2	510.5	0.994001403
2	636.904	636904	657.3896	491.4324	491.4324	657.3896	0.747551224	0.855992215		2	510.75	0.998527884
2	637.446	637446	622.2217	529.1678	529.1678	622.2217	0.850448964	0.842774179		2	511	1.002404284
2	637.929	637929	687.5395	594.7069	594.7069	687.5395	0.864978521	0.89255234		2	511.25	1.003906731
2	638.149	638149	772.4406	721.0578	721.0578	772.4406	0.933479934	0.913146821		2	511.5	1.004534759
2	638.433	638433	1165.012	1188.946	1188.946	1165.012	1.020543994	0.931276859		2	511.75	1.004131008
2	638.78	638780	888.5101	1011.115	1011.115	888.5101	1.137989315	0.957652741		2	512	1.002224801
2	639.042	639042	803.2604	647.7126	647.7126	803.2604	0.806354452	0.972752216		2	512.25	0.996583897
2	639.42	639420	1076.112	1029.109	1029.109	1076.112	0.956321461	0.97907183		2	512.5	0.989704619
2	639.701	639701	761.1112	726.6378	726.6378	761.1112	0.954706487	0.979185264		2	512.75	0.984218793
2	639.905	639905	757.0464	812.7484	812.7484	757.0464	1.073578053	0.981894028		2	513	0.981045502
2	640.131	640131	990.1512	1044.347	1044.347	990.1512	1.054734873	0.988675673		2	513.25	0.978259627
2	640.309	640309	776.6549	672.7162	672.7162	776.6549	0.86617132	0.994985868		2	513.5	0.976203111
2	640.78	640780	703.9652	648.1039	648.1039	703.9652	0.92064764	1.008808799		2	513.75	0.975783753
2	641.153	641153	742.9607	802.3633	802.3633	742.9607	1.079953893	1.018011274		2	514	0.978575957
2	641.316	641316	667.3045	657.8604	657.8604	667.3045	0.985847391	1.021002935		2	514.25	0.983724035
2	641.479	641479	767.2059	898.2535	898.2535	767.2059	1.170811512	1.023109486		2	514.5	0.988997714
2	641.963	641963	760.3102	778.5685	778.5685	760.3102	1.024014277	1.029623147		2	514.75	0.994013722
2	642.32	642320	1102.443	1043.355	1043.355	1102.443	0.946402671	1.029925433		2	515	1.000173412
2	642.528	642528	1628.247	1672.573	1672.573	1628.247	1.027223142	1.031307741		2	515.25	1.006460338
2	642.787	642787	1774.61	1745.469	1745.469	1774.61	0.983578927	1.030981017		2	515.5	1.009905654
2	643.328	643328	2460.825	2445.847	2445.847	2460.825	0.993913423	1.002391825		2	515.75	1.009910787
2	643.801	643801	499.1919	543.5389	543.5389	499.1919	1.088837579	0.965246941		2	516	1.00800245
2	644.144	644144	1659.517	1724.02	1724.02	1659.517	1.038868538	0.937681485		2	516.25	1.005340816
2	644.398	644398	1535.87	1302.543	1302.543	1535.87	0.848081543	0.906111128		2	516.5	1.001211518
2	644.96	644960	1072.758	850.1608	850.1608	1072.758	0.792500079	0.826526767		2	516.75	0.996036213
2	645.276	645276	1298.971	938.2065	938.2065	1298.971	0.722269011	0.810037408		2	517	0.992371148
2	645.733	645733	1058.795	856.073	856.073	1058.795	0.808535174	0.797618918		2	517.25	0.988637078
2	645.947	645947	780.5086	563.0544	563.0544	780.5086	0.721394229	0.798167779		2	517.5	0.985409473
2	646.195	646195	1132.651	888.4901	888.4901	1132.651	0.784434128	0.810465564		2	517.75	0.98448392
2	646.529	646529	913.1863	731.776	731.776	913.1863	0.801343603	0.842434969		2	518	0.98502511
2	646.726	646726	898.4969	921.4117	921.4117	898.4969	1.025503483	0.860469406		2	518.25	0.986062585
2	646.937	646937	1195.92	1095.418	1095.418	1195.92	0.915962606	0.878470908		2	518.5	0.988710329
2	647.139	647139	1288.728	1184.504	1184.504	1288.728	0.919126456	0.897492857		2	518.75	0.990193864
2	647.346	647346	1649.854	1441.812	1441.812	1649.854	0.873902782	0.917298995		2	519	0.990286245
2	647.581	647581	1533.784	1498.349	1498.349	1533.784	0.976897008	0.940926255		2	519.25	0.990057429
2	647.789	647789	1061.87	904.099	904.099	1061.87	0.851421549	0.961674911		2	519.5	0.989579943
2	648.045	648045	676.2795	629.6484	629.6484	676.2795	0.931047592	0.989524153		2	519.75	0.988954584
2	648.254	648254	1138.189	1162.294	1162.294	1138.189	1.021178381	1.014637149		2	520	0.988063947
2	648.75	648750	774.1656	874.2208	874.2208	774.1656	1.129242632	1.056591904		2	520.25	0.986638164
2	648.947	648947	863.3834	950.4357	950.4357	863.3834	1.100826933	1.049982848		2	520.5	0.985116467
2	649.222	649222	704.8434	753.8581	753.8581	704.8434	1.069539844	1.039171241		2	520.75	0.983418104
2	649.536	649536	1047.797	1423.444	1423.444	1047.797	1.358511238	1.052102821		2	521	0.982359564
2	649.746	649746	1099.706	1120.655	1120.655	1099.706	1.019049637	1.06070088		2	521.25	0.98196325
2	649.918	649918	1260.157	963.7142	963.7142	1260.157	0.764757249	1.0689807		2	521.5	0.98185786
2	650.094	650094	978.9533	732.8476	732.8476	978.9533	0.748603228	1.080261136		2	521.75	0.983036046
2	650.429	650429	917.1553	1022.496	1022.496	917.1553	1.114855903	1.100250891		2	522	0.985128489
2	650.843	650843	1093.548	1554.937	1554.937	1093.548	1.421919294	1.130141233		2	522.25	0.987459508
2	651.045	651045	884.3499	1089.575	1089.575	884.3499	1.232063237	1.145391375		2	522.5	0.989451639
2	651.249	651249	1195.164	1394.968	1394.968	1195.164	1.167177057	1.151423319		2	522.75	0.991260675
2	651.821	651821	910.0698	1039.512	1039.512	910.0698	1.142233266	1.122720935		2	523	0.993031768
2	652.11	652110	799.34	862.6304	862.6304	799.34	1.079178322	1.096877829		2	523.25	0.994730294
2	652.386	652386	753.5775	724.8643	724.8643	753.5775	0.961897482	1.07179772		2	523.5	0.996012619
2	652.643	652643	896.6236	1075.717	1075.717	896.6236	1.19974201	1.047406719		2	523.75	0.997322602
2	652.86	652860	866.9854	866.7574	866.7574	866.9854	0.99973702	1.024789962		2	524	0.998187657
2	653.243	653243	868.9107	733.8411	733.8411	868.9107	0.844552956	0.987107548		2	524.25	0.997661002
2	653.775	653775	879.9339	768.4871	768.4871	879.9339	0.873346396	0.945498464		2	524.5	0.996550392
2	654.012	654012	1110.558	1130.978	1130.978	1110.558	1.018387153	0.927519586		2	524.75	0.994590563
2	654.3	654300	508.8648	481.7518	481.7518	508.8648	0.946718657	0.900936344		2	525	0.992473386
2	654.468	654468	971.9877	983.1237	983.1237	971.9877	1.011456935	0.883804033		2	525.25	0.990417085
2	654.998	654998	972.0493	818.2834	818.2834	972.0493	0.841812653	0.844028214		2	525.5	0.990651235
2	655.169	655169	861.5263	749.1647	749.1647	861.5263	0.869578445	0.839783192		2	525.75	0.991964652
2	655.471	655471	702.7983	461.7979	461.7979	702.7983	0.657084543	0.83505199		2	526	0.994233364
2	655.74	655740	862.0865	629.9631	629.9631	862.0865	0.730742333	0.834129319		2	526.25	0.996485384
2	655.973	655973	712.4601	535.9104	535.9104	712.4601	0.75219707	0.837729357		2	526.5	0.998242063
2	656.511	656511	772.5758	751.8711	751.8711	772.5758	0.973200429	0.850820549		2	526.75	1.000102164
2	656.713	656713	1279.777	1357.546	1357.546	1279.777	1.060767618	0.857501765		2	527	1.001814118
2	657.251	657251	974.9381	894.8989	894.8989	974.9381	0.917903301	0.884322355		2	527.25	1.002691668
2	657.512	657512	890.9158	723.7567	723.7567	890.9158	0.812373852	0.885364019		2	527.5	1.003304328
2	657.765	657765	871.3421	671.7586	671.7586	871.3421	0.770947025	0.87933295		2	527.75	1.003736333
2	658.061	658061	710.1504	636.7064	636.7064	710.1504	0.896579654	0.884704426		2	528	1.003109387
2	658.254	658254	859.0972	912.7153	912.7153	859.0972	1.062412146	0.902622003		2	528.25	1.00235819
2	658.468	658468	801.3124	570.5266	570.5266	801.3124	0.71199023	0.93056476		2	528.5	1.001145155
2	658.929	658929	1137.177	1169.025	1169.025	1137.177	1.028006194	0.992260945		2	528.75	1.00015867
2	659.105	659105	1082.528	1020.188	1020.188	1082.528	0.942412575	1.018201503		2	529	0.999743134
2	659.431	659431	955.6672	1008.433	1008.433	955.6672	1.055213572	1.086574762		2	529.25	0.999523126
2	659.798	659798	961.4098	1281.333	1281.333	961.4098	1.332764655	1.142639029		2	529.5	0.999405818
2	660.003	660003	726.1869	865.4494	865.4494	726.1869	1.191772256	1.1583634		2	529.75	0.99906352
2	660.54	660540	759.68	937.5157	937.5157	759.68	1.234092908	1.183239633		2	530	0.998633725
2	660.701	660701	757.4342	804.6694	804.6694	757.4342	1.062362117	1.164028678		2	530.25	0.996984482
2	660.914	660914	713.1494	815.396	815.396	713.1494	1.143373324	1.115075824		2	530.5	0.994812618
2	661.196	661196	866.6808	976.3284	976.3284	866.6808	1.126514398	1.063881274		2	530.75	0.991836811
2	661.69	661690	548.0326	534.389	534.389	548.0326	0.975104401	1.008049226		2	531	0.988901952
2	661.911	661911	677.1449	696.8581	696.8581	677.1449	1.029112233	0.983377006		2	531.25	0.987098171
2	662.178	662178	625.1789	512.5059	512.5059	625.1789	0.819774788	0.969604105		2	531.5	0.98524941
2	662.404	662404	1195.888	994.0671	994.0671	1195.888	0.831237624	0.980356045		2	531.75	0.983940809
2	662.775	662775	821.9464	609.5712	609.5712	821.9464	0.741619162	1.02399903		2	532	0.983341596
2	663.129	663129	863.9859	1041.109	1041.109	863.9859	1.205006934	1.052876803		2	532.25	0.983640153
2	663.291	663291	703.2238	934.4829	934.4829	703.2238	1.328855622	1.063791685		2	532.5	0.986179818
2	663.731	663731	754.9867	858.0016	858.0016	754.9867	1.13644598	1.106704768		2	532.75	0.990855626
2	663.939	663939	965.3347	1216.709	1216.709	965.3347	1.260401185	1.103320572		2	533	0.998805129
2	664.46	664460	1037.046	1065.807	1065.807	1037.046	1.027733582	1.068147808		2	533.25	1.009534412
2	664.648	664648	1262.717	1371.347	1371.347	1262.717	1.086028778	1.055377494		2	533.5	1.018478358
2	664.926	664926	792.7489	624.434	624.434	792.7489	0.787681951	1.029048502		2	533.75	1.021388296
2	665.449	665449	599.9972	508.3957	508.3957	599.9972	0.847330121	0.958200088		2	534	1.020909188
2	665.747	665747	741.2222	745.8761	745.8761	741.2222	1.006278684	0.93274024		2	534.25	1.019606215
2	665.961	665961	794.311	798.7908	798.7908	794.311	1.005639856	0.92905524		2	534.5	1.017320157
2	666.238	666238	930.7034	1061.32	1061.32	930.7034	1.14034181	0.934265447		2	534.75	1.015190086
2	666.538	666538	1235.553	1126.766	1126.766	1235.553	0.911952786	0.940282243		2	535	1.012638102
2	666.708	666708	819.2759	600.5947	600.5947	819.2759	0.733079906	0.943582596		2	535.25	1.009112655
2	667.069	667069	652.7899	584.5313	584.5313	652.7899	0.895435576	0.953946897		2	535.5	1.005547446
2	667.245	667245	608.0531	625.2103	625.2103	608.0531	1.028216615	0.955304617		2	535.75	1.003106107
2	667.53	667530	592.624	545.7139	545.7139	592.624	0.920843402	0.95618252		2	536	1.000931827
2	667.802	667802	813.2542	844.1823	844.1823	813.2542	1.038030053	0.957565206		2	536.25	0.999176051
2	668.344	668344	870.7014	859.0895	859.0895	870.7014	0.98666374	0.978448657		2	536.5	0.9975544
2	668.504	668504	986.4783	975.2936	975.2936	986.4783	0.988661991	0.982955835		2	536.75	0.995991067
2	668.973	668973	745.8295	721.7083	721.7083	745.8295	0.96765856	0.982139831		2	537	0.993949439
2	669.289	669289	876.2927	882.2922	882.2922	876.2927	1.006846457	0.977979641		2	537.25	0.991989993
2	669.467	669467	600.4985	537.0569	537.0569	600.4985	0.894351776	0.976566481		2	537.5	0.990061251
2	669.847	669847	834.7256	820.8109	820.8109	834.7256	0.983330211	0.971936592		2	537.75	0.988123082
2	670.053	670053	709.2179	689.5618	689.5618	709.2179	0.972284822	0.97044291		2	538	0.988041093
2	670.298	670298	1425.598	1546.983	1546.983	1425.598	1.085146724	0.971972215		2	538.25	0.990183839
2	670.742	670742	1189.315	1055.02	1055.02	1189.315	0.88708206	0.978285834		2	538.5	0.993124277
2	670.962	670962	686.8524	640.4533	640.4533	686.8524	0.932446767	0.981043261		2	538.75	0.996324252
2	671.245	671245	1107.5	1193.572	1193.572	1107.5	1.077717381	0.986950506		2	539	1.000679629
2	671.488	671488	672.8354	580.0765	580.0765	672.8354	0.862137307	0.992874402		2	539.25	1.005611212
2	671.742	671742	842.1996	911.4102	911.4102	842.1996	1.082178381	0.993767808		2	539.5	1.010198446
2	671.985	671985	602.6503	602.6176	602.6176	602.6503	0.99994574	0.987497586		2	539.75	1.012263249
2	672.238	672238	592.1135	553.1162	553.1162	592.1135	0.93413881	0.978280371		2	540	1.013241675
2	672.46	672460	679.9261	742.346	742.346	679.9261	1.091803948	0.971438826		2	540.25	1.012779775
2	672.952	672952	685.2235	663.0293	663.0293	685.2235	0.967610276	0.952032357		2	540.5	1.009611006
2	673.166	673166	676.0497	675.6909	675.6909	676.0497	0.99946927	0.944422481		2	540.75	1.00500255
2	673.333	673333	842.5545	608.7544	608.7544	842.5545	0.722510413	0.940055477		2	541	1.001114529
2	673.625	673625	1095.34	977.3453	977.3453	1095.34	0.892275732	0.932452019		2	541.25	0.996102514
2	674.053	674053	1241.321	1240.358	1240.358	1241.321	0.999224214	0.921386463		2	541.5	0.989872761
2	674.294	674294	736.8463	705.1646	705.1646	736.8463	0.957003652	0.916461384		2	541.75	0.985419678
2	674.541	674541	1136.655	1055.348	1055.348	1136.655	0.928468181	0.912651589		2	542	0.982540599
2	675.071	675071	1020.671	894.4498	894.4498	1020.671	0.876335078	0.898627948		2	542.25	0.986212308
2	675.248	675248	805.945	740.9741	740.9741	805.945	0.919385442	0.882046174		2	542.5	0.992645318
2	675.554	675554	679.0175	645.1022	645.1022	679.0175	0.950052392	0.83766685		2	542.75	0.997869294
2	675.722	675722	610.1795	511.7423	511.7423	610.1795	0.838675013	0.823620811		2	543	1.004360603
2	676.008	676008	648.6615	560.0399	560.0399	648.6615	0.86337774	0.814527936		2	543.25	1.009768086
2	676.296	676296	635.7767	445.0442	445.0442	635.7767	0.700000802	0.813145492		2	543.5	1.011791864
2	676.583	676583	922.1689	544.8009	544.8009	922.1689	0.590782122	0.830912479		2	543.75	1.013426548
2	676.82	676820	817.7176	700.9906	700.9906	817.7176	0.857252675	0.854953484		2	544	1.014539309
2	677.057	677057	868.5351	732.6516	732.6516	868.5351	0.843548637	0.876576346		2	544.25	1.014663589
2	677.374	677374	1050.045	1123.267	1123.267	1050.045	1.06973225	0.912298865		2	544.5	1.014724277
2	677.546	677546	855.9183	951.7472	951.7472	855.9183	1.111960335	0.937660102		2	544.75	1.014784735
2	677.893	677893	899.5099	854.3929	854.3929	899.5099	0.949842687	0.983817084		2	545	1.015689103
2	678.186	678186	896.9855	920.2469	920.2469	896.9855	1.025932861	1.007195922		2	545.25	1.017287795
2	678.354	678354	864.8461	903.1113	903.1113	864.8461	1.044245097	1.019424869		2	545.5	1.01889165
2	678.592	678592	946.1925	821.1237	821.1237	946.1925	0.867818863	1.044195273		2	545.75	1.019974924
2	678.928	678928	1034.187	1147.083	1147.083	1034.187	1.10916401	1.098452498		2	546	1.020790194
2	679.218	679218	1121.179	1159.216	1159.216	1121.179	1.033925894	1.141936063		2	546.25	1.021290342
2	679.633	679633	1440.408	1557.786	1557.786	1440.408	1.081489411	1.20406588		2	546.5	1.020161028
2	679.94	679940	2229.425	3011.256	3011.256	2229.425	1.350687285	1.252154004		2	546.75	1.018464461
2	680.299	680299	3888.233	6711.229	6711.229	3888.233	1.726035708	1.285509086		2	547	1.016600811
2	680.544	680544	1856.097	2315.909	2315.909	1856.097	1.247730587	1.280354191		2	547.25	1.014026199
2	681.037	681037	1573.804	1772.243	1772.243	1573.804	1.126088763	1.247227257		2	547.5	1.010697356
2	681.195	681195	1362.996	1680.083	1680.083	1362.996	1.232639714	1.243812634		2	547.75	1.00734739
2	681.63	681630	1217.852	1287.633	1287.633	1217.852	1.057298424	1.227126675		2	548	1.004133082
2	682.096	682096	1101.123	1067.505	1067.505	1101.123	0.969469351	1.205020127		2	548.25	1.000919356
2	682.293	682293	1469.598	1802.599	1802.599	1469.598	1.226593259	1.208095808		2	548.5	0.9978371
2	682.532	682532	943.1919	1202.003	1202.003	943.1919	1.274399197	1.213007626		2	548.75	0.994873679
2	682.831	682831	1805.539	2620.55	2620.55	1805.539	1.451394847	1.206133254		2	549	0.993843109
2	683.004	683004	1354.144	1631.039	1631.039	1354.144	1.20447973	1.203057805		2	549.25	0.995130193
2	683.259	683259	1335.628	1635.919	1635.919	1335.628	1.224831315	1.187814132		2	549.5	0.997196478
2	683.57	683570	1035.905	1226.988	1226.988	1035.905	1.184459965	1.125385133		2	549.75	0.999499343
2	683.829	683829	988.8943	1146.491	1146.491	988.8943	1.159366577	1.055494015		2	550	1.002753557
2	684.05	684050	1104.253	1003.518	1003.518	1104.253	0.908775435	1.012262724		2	550.25	1.005993473
2	684.424	684424	853.4044	715.2137	715.2137	853.4044	0.838071259	0.954565222		2	550.5	1.009214334
2	684.917	684917	728.3131	553.2363	553.2363	728.3131	0.759613276	0.881837298		2	550.75	1.011489193
2	685.173	685173	888.0376	782.0479	782.0479	888.0376	0.880647283	0.867310198		2	551	1.01421181
2	685.395	685395	630.8327	441.2767	441.2767	630.8327	0.699514626	0.882311978		2	551.25	1.016355193
2	685.861	685861	737.0597	798.1046	798.1046	737.0597	1.082822192	0.941171816		2	551.5	1.015897476
2	686.112	686112	703.7039	800.5748	800.5748	703.7039	1.137658609	0.969315767		2	551.75	1.012533929
2	686.332	686332	899.2398	1003.195	1003.195	899.2398	1.115603424	1.005545717		2	552	1.009159574
2	686.616	686616	1194.878	1040.118	1040.118	1194.878	0.870480501	1.037717543		2	552.25	1.005931755
2	686.983	686983	996.8478	861.8795	861.8795	996.8478	0.864604908	1.034400968		2	552.5	1.004126324
2	687.147	687147	1465.958	1728.217	1728.217	1465.958	1.178899395	1.027721772		2	552.75	1.002179553
2	687.333	687333	1041.826	1182.675	1182.675	1041.826	1.135194361	1.023677747		2	553	1.000584317
2	687.53	687530	1035.217	1073.119	1073.119	1035.217	1.036612614	1.020585964		2	553.25	1.00071877
2	687.804	687804	836.9831	758.8284	758.8284	836.9831	0.906623324	1.010686196		2	553.5	1.003164513
2	688.152	688152	1138.755	1156.695	1156.695	1138.755	1.015754047	0.999873359		2	553.75	1.006178151
2	688.455	688455	733.4256	607.1105	607.1105	733.4256	0.827773806	1.005877287		2	554	1.008061807
2	688.755	688755	884.5207	933.4314	933.4314	884.5207	1.055296275	1.007512311		2	554.25	1.010318964
2	689.051	689051	781.5313	823.4901	823.4901	781.5313	1.053687933	0.993005574		2	554.5	1.013061183
2	689.253	689253	807.6637	792.6614	792.6614	807.6637	0.981425066	0.981029119		2	554.75	1.011726225
2	689.51	689510	813.4196	866.4134	866.4134	813.4196	1.065149401	0.963331241		2	555	1.00716226
2	689.977	689977	1032.796	1035.735	1035.735	1032.796	1.002845673	0.905934411		2	555.25	1.001302768
2	690.159	690159	955.802	767.1775	767.1775	955.802	0.802653165	0.879795061		2	555.5	0.995238047
2	690.427	690427	1071.463	885.0825	885.0825	1071.463	0.826050456	0.849765642		2	555.75	0.987379515
2	690.61	690610	678.5073	482.3633	482.3633	678.5073	0.710918364	0.831621303		2	556	0.981056605
2	690.809	690809	737.6666	513.7837	513.7837	737.6666	0.696498527	0.809621984		2	556.25	0.97873414
2	690.989	690989	763.68	664.7449	664.7449	763.68	0.870449534	0.795292529		2	556.5	0.978028649
2	691.375	691375	971.6169	897.1258	897.1258	971.6169	0.923332849	0.786763848		2	556.75	0.980085341
2	691.676	691676	731.8853	593.7383	593.7383	731.8853	0.811245013	0.788745415		2	557	0.984496883
2	691.851	691851	791.7989	585.8127	585.8127	791.7989	0.739850358	0.793205944		2	557.25	0.988855049
2	692.124	692124	579.829	438.9998	438.9998	579.829	0.757119427	0.807337193		2	557.5	0.992817228
2	692.3	692300	617.3965	554.1414	554.1414	617.3965	0.897545419	0.817088912		2	557.75	0.996244628
2	692.552	692552	577.6643	390.8157	390.8157	577.6643	0.676544664	0.841087173		2	558	0.997963739
2	692.839	692839	403.7576	377.9913	377.9913	403.7576	0.93618374	0.868137422		2	558.25	0.998714117
2	693.223	693223	591.547	530.0509	530.0509	591.547	0.896041904	0.884470378		2	558.5	0.999300266
2	693.629	693629	444.6746	378.1799	378.1799	444.6746	0.850464362	0.897909927		2	558.75	0.999309093
2	694.021	694021	868.8232	993.0917	993.0917	868.8232	1.143030826	0.901148556		2	559	0.998665827
2	694.221	694221	1102.84	1153.835	1153.835	1102.84	1.046239708	0.894476734		2	559.25	0.999027538
2	694.675	694675	552.958	299.2378	299.2378	552.958	0.54115828	0.869119393		2	559.5	1.000974054
2	695.021	695021	707.0464	448.6175	448.6175	707.0464	0.634495134	0.850311682		2	559.75	1.003254457
2	695.183	695183	883.3595	735.7958	735.7958	883.3595	0.832951703	0.839012926		2	560	1.005008158
2	695.449	695449	1210.345	1434.497	1434.497	1210.345	1.185196783	0.823050631		2	560.25	1.005782018
2	695.851	695851	829.2321	617.9204	617.9204	829.2321	0.745171828	0.806509257		2	560.5	1.005735584
2	696.177	696177	774.2154	505.0798	505.0798	774.2154	0.652376328	0.796053626		2	560.75	1.004642916
2	696.349	696349	730.7287	615.2445	615.2445	730.7287	0.841960224	0.791605864		2	561	1.003071361
2	696.565	696565	1027.177	872.5593	872.5593	1027.177	0.849473168	0.779937894		2	561.25	1.001068308
2	696.843	696843	1740.81	1544.79	1544.79	1740.81	0.887397246	0.754600944		2	561.5	0.997966729
2	697.388	697388	952.4676	629.879	629.879	952.4676	0.661312784	0.732696462		2	561.75	0.994266377
2	697.596	697596	1105.858	702.6216	702.6216	1105.858	0.635363311	0.756825566		2	562	0.991939112
2	697.762	697762	1413.381	1040.162	1040.162	1413.381	0.735938859	0.778387619		2	562.25	0.991737232
2	698.171	698171	665.4823	482.5284	482.5284	665.4823	0.725080742	0.845846236		2	562.5	0.992211634
2	698.352	698352	842.1413	786.1261	786.1261	842.1413	0.933484796	0.882284922		2	562.75	0.99308575
2	698.67	698670	885.6874	833.6914	833.6914	885.6874	0.941293057	0.927424553		2	563	0.993999001
2	698.879	698879	826.1715	918.0012	918.0012	826.1715	1.111150893	0.944732737		2	563.25	0.995861711
2	699.202	699202	1303.05	1489.654	1489.654	1303.05	1.143205556	0.971145446		2	563.5	0.998016772
2	699.427	699427	894.8736	1002.093	1002.093	894.8736	1.119815134	0.974584956		2	563.75	0.998955224
2	699.887	699887	722.8743	642.7118	642.7118	722.8743	0.889105893	0.948109391		2	564	0.999767822
2	700.154	700154	535.8571	324.9944	324.9944	535.8571	0.60649453	0.942582774		2	564.25	1.000530286
2	700.447	700447	763.9343	648.4835	648.4835	763.9343	0.848873391	0.94321136		2	564.5	1.001190895
2	700.731	700731	886.567	951.6678	951.6678	886.567	1.073430209	0.950445002		2	564.75	1.001824774
2	701	701000	911.2941	1024.486	1024.486	911.2941	1.124210066	0.984600058		2	565	1.002341025
2	701.273	701273	1229.623	1341.324	1341.324	1229.623	1.090841664	1.038079383		2	565.25	1.002603969
2	701.59	701590	1131.128	1219.958	1219.958	1131.128	1.078532226	1.099370004		2	565.5	1.003235747
2	701.868	701868	1074.052	1112.654	1112.654	1074.052	1.035940532	1.163509753		2	565.75	1.004269352
2	702.055	702055	859.4474	1032.951	1032.951	859.4474	1.201878091	1.210594485		2	566	1.004876007
2	702.232	702232	1770.145	2139.124	2139.124	1770.145	1.208445636	1.240554875		2	566.25	1.004332323
2	702.41	702410	728.7582	788.1317	788.1317	728.7582	1.081472154	1.260410142		2	566.5	1.001442457
2	702.712	702712	889.2207	1267.986	1267.986	889.2207	1.42595196	1.292627657		2	566.75	0.997205952
2	702.97	702970	833.9291	1219.197	1219.197	833.9291	1.461991193	1.304322758		2	567	0.992232132
2	703.445	703445	1333.548	1870.601	1870.601	1333.548	1.402724911	1.254375989		2	567.25	0.985964177
2	703.814	703814	909.1983	1174.472	1174.472	909.1983	1.291766604	1.20374168		2	567.5	0.980667445
2	703.991	703991	1062.069	1204.305	1204.305	1062.069	1.133923502	1.176251327		2	567.75	0.975692193
2	704.164	704164	891.4291	942.527	942.527	891.4291	1.057321328	1.136045205		2	568	0.971573418
2	704.466	704466	776.9701	616.4693	616.4693	776.9701	0.793427315	1.080892947		2	568.25	0.971308118
2	704.716	704716	1074.218	1235.856	1235.856	1074.218	1.150470389	1.077291511		2	568.5	0.971981514
2	705.115	705115	1135.358	1220.986	1220.986	1135.358	1.075419383	1.081617258		2	568.75	0.974356427
2	705.37	705370	887.9527	852.7414	852.7414	887.9527	0.960345523	1.081281842		2	569	0.976982967
2	705.619	705619	961.4767	1035.848	1035.848	961.4767	1.07735112	1.094630427		2	569.25	0.980851695
2	705.949	705949	1168.275	1701.453	1701.453	1168.275	1.456380561	1.092443507		2	569.5	0.984726701
2	706.193	706193	762.3614	862.1555	862.1555	762.3614	1.130901302	1.057704492		2	569.75	0.988738114
2	706.47	706470	745.3129	773.2736	773.2736	745.3129	1.037515384	1.013517129		2	570	0.992978317
2	706.717	706717	866.6827	793.5968	793.5968	866.6827	0.915671675	0.963056178		2	570.25	0.997685218
2	706.944	706944	821.0458	633.9539	633.9539	821.0458	0.772129764	0.903667201		2	570.5	1.001005042
2	707.114	707114	1198.93	974.3606	974.3606	1198.93	0.812691817	0.871963808		2	570.75	1.003088758
2	707.523	707523	895.2638	708.1364	708.1364	895.2638	0.790980714	0.829866308		2	571	1.004631945
2	707.923	707923	937.3885	616.3929	616.3929	937.3885	0.657563966	0.805292369		2	571.25	1.005879872
2	708.159	708159	1477.276	1307.129	1307.129	1477.276	0.884823824	0.79948627		2	571.5	1.007110977
2	708.418	708418	1036.919	871.7814	871.7814	1036.919	0.840742044	0.81512931		2	571.75	1.007587227
2	708.605	708605	1459.223	1214.716	1214.716	1459.223	0.832440278	0.837161541		2	572	1.006268601
2	708.819	708819	786.4189	663.6169	663.6169	786.4189	0.843846581	0.855264605		2	572.25	1.003775819
2	709.221	709221	959.0409	901.1322	901.1322	959.0409	0.939618112	0.878328337		2	572.5	1.000662612
2	709.483	709483	473.3114	496.9772	496.9772	473.3114	1.050000486	0.891198429		2	572.75	0.996707459
2	709.781	709781	774.4649	649.1804	649.1804	774.4649	0.838230887	0.890329439		2	573	0.993709757
2	709.963	709963	589.0018	430.287	430.287	589.0018	0.730535968	0.885912499		2	573.25	0.992113841
2	710.209	710209	706.8606	604.5678	604.5678	706.8606	0.855285752	0.88622696		2	573.5	0.990738887
2	710.428	710428	1186.31	1229.12	1229.12	1186.31	1.036086689	0.894278935		2	573.75	0.989603127
2	710.941	710941	1131.919	994.1525	994.1525	1131.919	0.878289436	0.920118903		2	574	0.98910395
2	711.168	711168	897.1757	793.3788	793.3788	897.1757	0.884307054	0.93303942		2	574.25	0.98912099
2	711.467	711467	905.0089	647.941	647.941	905.0089	0.715949865	0.961338862		2	574.5	0.989365923
2	711.729	711729	1549.742	1949.814	1949.814	1549.742	1.258153938	0.993253598		2	574.75	0.989541365
2	712.09	712090	1317.472	1292.184	1292.184	1317.472	0.980805664	1.019751401		2	575	0.989319348
2	712.323	712323	1260.311	1377.538	1377.538	1260.311	1.093014343	1.012875283		2	575.25	0.989309032
2	712.576	712576	1004.558	1131.623	1131.623	1004.558	1.126488466	1.003986968		2	575.5	0.989812021
2	712.861	712861	612.9372	548.4925	548.4925	612.9372	0.894859212	0.998522453		2	575.75	0.990803808
2	713.026	713026	1073.94	1157.516	1157.516	1073.94	1.077821852	0.99177032		2	576	0.993361917
2	713.434	713434	959.9669	874.9959	874.9959	959.9669	0.91148549	0.983005693		2	576.25	0.996251036
2	713.899	713899	583.7699	480.2659	480.2659	583.7699	0.822697265	1.004527679		2	576.5	0.998918679
2	714.476	714476	754.4144	619.8653	619.8653	754.4144	0.821650939	1.035643022		2	576.75	1.001588549
2	714.74	714740	1393.193	1337.92	1337.92	1393.193	0.960326387	1.034691417		2	577	1.004477613
2	714.976	714976	1653.482	2301.817	2301.817	1653.482	1.392102847	1.021991276		2	577.25	1.007329398
2	715.159	715159	1334.981	1834.618	1834.618	1334.981	1.374265252	1.008026736		2	577.5	1.009383926
2	715.611	715611	1031.937	954.5649	954.5649	1031.937	0.925022458	0.974820888		2	577.75	1.010999743
2	715.882	715882	690.5318	555.1051	555.1051	690.5318	0.803880574	0.941358398		2	578	1.012365283
2	716.045	716045	797.1315	630.3458	630.3458	797.1315	0.790767646	0.922497116		2	578.25	1.012708535
2	716.448	716448	1190.071	893.5298	893.5298	1190.071	0.750820581	0.8852596		2	578.5	1.010394955
2	716.827	716827	721.275	563.6215	563.6215	721.275	0.781423867	0.84808987		2	578.75	1.007274621
2	717.078	717078	745.2357	674.529	674.529	745.2357	0.905121695	0.833950032		2	579	1.00502261
2	717.447	717447	507.7203	429.9368	429.9368	507.7203	0.846798523	0.8683485		2	579.25	1.004668741
2	717.645	717645	709.4043	700.7788	700.7788	709.4043	0.987841207	0.883877417		2	579.5	1.004807082
2	717.863	717863	943.4424	907.5719	907.5719	943.4424	0.961979131	0.883476905		2	579.75	1.005905775
2	718.234	718234	1123.103	903.9305	903.9305	1123.103	0.804850935	0.876958056		2	580	1.006986971
2	718.512	718512	1215.959	1049.563	1049.563	1215.959	0.86315657	0.865820852		2	580.25	1.006989501
2	718.702	718702	903.9388	832.3175	832.3175	903.9388	0.920767534	0.847074196		2	580.5	1.006813571
2	718.915	718915	835.4456	587.8128	587.8128	835.4456	0.703591951	0.823080521		2	580.75	1.007007051
2	719.326	719326	815.2716	685.4302	685.4302	815.2716	0.840738473	0.779644945		2	581	1.008077614
2	719.693	719693	1004.636	827.1347	827.1347	1004.636	0.823317799	0.738493001		2	581.25	1.009616472
2	719.891	719891	713.0172	472.0018	472.0018	713.0172	0.66197814	0.724890204		2	581.5	1.011273133
2	720.152	720152	708.7424	478.1007	478.1007	708.7424	0.674576122	0.714118898		2	581.75	1.01274132
2	720.315	720315	802.8354	565.9476	565.9476	802.8354	0.70493603	0.709636278		2	582	1.014358795
2	720.494	720494	912.4256	657.8493	657.8493	912.4256	0.720989525	0.708711017		2	582.25	1.015366385
2	720.727	720727	1034.816	784.599	784.599	1034.816	0.758201458	0.716308587		2	582.5	1.015174475
2	720.94	720940	912.8497	612.7668	612.7668	912.8497	0.671268008	0.728720016		2	582.75	1.013655013
2	721.103	721103	816.9582	492.4558	492.4558	816.9582	0.602791918	0.738386232		2	583	1.011998032
2	721.343	721343	1030.54	840.9079	840.9079	1030.54	0.815987638	0.762525816		2	583.25	1.012036248
2	721.507	721507	760.7868	650.7704	650.7704	760.7868	0.855391287	0.778755768		2	583.5	1.013291121
2	721.889	721889	708.0972	608.3889	608.3889	708.0972	0.8591884	0.811037092		2	583.75	1.015160379
2	722.231	722231	859.2616	685.9361	685.9361	859.2616	0.798285528	0.844227812		2	584	1.017245502
2	722.553	722553	1076.849	1062.939	1062.939	1076.849	0.987082683	0.869551509		2	584.25	1.018007592
2	722.82	722820	619.6591	485.4551	485.4551	619.6591	0.783422853	0.884317897		2	584.5	1.018532534
2	723.11	723110	811.8955	549.2582	549.2582	811.8955	0.676513418	0.895614544		2	584.75	1.017640987
2	723.288	723288	1025.344	1074.851	1074.851	1025.344	1.048283308	0.899020555		2	585	1.016324474
2	723.468	723468	785.7702	720.2497	720.2497	785.7702	0.916616207	0.89717008		2	585.25	1.013756429
2	723.771	723771	888.3161	959.1717	959.1717	888.3161	1.079763949	0.887676357		2	585.5	1.010320025
2	723.943	723943	612.7667	591.1869	591.1869	612.7667	0.964783008	0.886456663		2	585.75	1.006963442
2	724.159	724159	559.4863	413.6373	413.6373	559.4863	0.739316226	0.890768142		2	586	1.001549434
2	724.327	724327	843.6552	709.316	709.316	843.6552	0.840765279	0.894070266		2	586.25	0.993657248
2	724.534	724534	879.2638	708.2034	708.2034	879.2638	0.805450423	0.896861623		2	586.5	0.987151878
2	724.741	724741	697.0467	614.0769	614.0769	697.0467	0.880969525	0.899147371		2	586.75	0.981926487
2	724.934	724934	834.3225	700.8138	700.8138	834.3225	0.839979504	0.9006311		2	587	0.981760833
2	725.306	725306	823.875	867.8234	867.8234	823.875	1.053343529	0.90504167		2	587.25	0.983095845
2	725.635	725635	853.3485	809.3806	809.3806	853.3485	0.948476033	0.910205522		2	587.5	0.985385896
2	725.969	725969	791.7177	734.1652	734.1652	791.7177	0.927306791	0.913086943		2	587.75	0.991614978
2	726.317	726317	822.978	715.2104	715.2104	822.978	0.869051664	0.910666388		2	588	0.997620049
2	726.752	726752	823.5144	736.19	736.19	823.5144	0.893961296	0.902637147		2	588.25	1.001264513
2	727.114	727114	1003.923	807.4476	807.4476	1003.923	0.804292361	0.895907725		2	588.5	1.004901951
2	727.443	727443	967.9747	750.6967	750.6967	967.9747	0.775533389	0.89484755		2	588.75	1.00798803
2	727.647	727647	899.6756	841.5662	841.5662	899.6756	0.935410719	0.893631062		2	589	1.010934407
2	727.827	727827	834.1688	934.6106	934.6106	834.1688	1.120409442	0.89156397		2	589.25	1.013718954
2	728.02	728020	955.4094	789.1571	789.1571	955.4094	0.825988419	0.889978431		2	589.5	1.016111967
2	728.231	728231	1181.298	1133.735	1133.735	1181.298	0.959736663	0.887289472		2	589.75	1.017764719
2	728.558	728558	932.0636	829.5166	829.5166	932.0636	0.889978538	0.872141601		2	590	1.018918788
2	728.723	728723	1250.005	1011.669	1011.669	1250.005	0.809331963	0.865698528		2	590.25	1.019559806
2	729.004	729004	890.4165	676.2259	676.2259	890.4165	0.759448977	0.853014866		2	590.5	1.018997458
2	729.209	729209	1064.963	883.5536	883.5536	1064.963	0.829656617	0.84038841		2	590.75	1.017739472
2	729.499	729499	810.7282	669.9353	669.9353	810.7282	0.826337729	0.830499958		2	591	1.016481485
2	729.775	729775	1202.334	1140.175	1140.175	1202.334	0.948301387	0.847044537		2	591.25	1.015185008
2	729.973	729973	839.5132	715.873	715.873	839.5132	0.852723936	0.857297791		2	591.5	1.013592506
2	730.242	730242	810.9628	560.2945	560.2945	810.9628	0.690900372	0.857417773		2	591.75	1.012796356
2	730.669	730669	917.4272	909.7319	909.7319	917.4272	0.991612086	0.854386372		2	592	1.012743884
2	730.954	730954	1016.624	1022.527	1022.527	1016.624	1.005806473	0.847568382		2	592.25	1.012691411
2	731.284	731284	829.8072	730.0821	730.0821	829.8072	0.879821361	0.825546428		2	592.5	1.012638939
2	731.479	731479	726.714	507.7627	507.7627	726.714	0.698710497	0.809025874		2	592.75	1.012586467
2	731.795	731795	818.227	596.7413	596.7413	818.227	0.729310204	0.79406398		2	593	1.01349434
2	731.972	731972	562.3464	431.1134	431.1134	562.3464	0.766633164	0.794871074		2	593.25	1.016259737
2	732.367	732367	660.2	429.7777	429.7777	660.2	0.650981066	0.803003133		2	593.5	1.019602529
2	732.621	732621	856.4599	680.2445	680.2445	856.4599	0.79425143	0.808526765		2	593.75	1.021480115
2	733.039	733039	1075.524	972.8854	972.8854	1075.524	0.90456875	0.820878779		2	594	1.02291595
2	733.321	733321	1215.284	1309.841	1309.841	1215.284	1.077806504	0.836065095		2	594.25	1.02272047
2	733.575	733575	987.5313	922.2106	922.2106	987.5313	0.933854552	0.858656087		2	594.5	1.021551404
2	733.774	733774	882.8852	710.5988	710.5988	882.8852	0.804859794	0.879982595		2	594.75	1.019603684
2	733.959	733959	799.0374	627.5054	627.5054	799.0374	0.785326694	0.897239619		2	595	1.015071587
2	734.302	734302	920.9981	774.97	774.97	920.9981	0.841445818	0.92092039		2	595.25	1.009086248
2	734.57	734570	748.023	506.2125	506.2125	748.023	0.67673387	0.937231628		2	595.5	1.003249728
2	734.97	734970	975.6446	1208.356	1208.356	975.6446	1.238520666	0.963740475		2	595.75	0.999287958
2	735.322	735322	907.1012	1084.833	1084.833	907.1012	1.195933816	1.00819668		2	596	0.997020108
2	735.599	735599	898.6036	916.5369	916.5369	898.6036	1.019956853	1.051522124		2	596.25	0.995032984
2	735.886	735886	785.1111	766.2054	766.2054	785.1111	0.975919714	1.081221189		2	596.5	0.993051437
2	736.169	736169	1464.147	1332.685	1332.685	1464.147	0.910212567	1.088852691		2	596.75	0.98969777
2	736.352	736352	927.0107	969.8074	969.8074	927.0107	1.04616635	1.090090834		2	597	0.98627074
2	736.705	736705	1016.011	1330.773	1330.773	1016.011	1.309801764	1.074046322		2	597.25	0.983597452
2	737.074	737074	909.798	1033.017	1033.017	909.798	1.135435558	1.04238553		2	597.5	0.981144362
2	737.364	737364	613.4017	578.8906	578.8906	613.4017	0.943738174	1.031478424		2	597.75	0.979584024
2	737.573	737573	1001.856	1062.665	1062.665	1001.856	1.060696348	1.035585533		2	598	0.980072287
2	737.817	737817	1347.315	1263.516	1263.516	1347.315	0.937802964	1.043359551		2	598.25	0.981664106
2	738.044	738044	972.2087	981.8356	981.8356	972.2087	1.009902092	1.048821177		2	598.5	0.984444375
2	738.305	738305	1172.945	1093.178	1093.178	1172.945	0.931994254	1.056519311		2	598.75	0.988587845
2	738.609	738609	761.6017	750.6228	750.6228	761.6017	0.98558446	1.070754656		2	599	0.992029642
2	738.932	738932	1296.643	1823.676	1823.676	1296.643	1.406459604	1.08229981		2	599.25	0.995439017
2	739.126	739126	945.6038	1122.741	1122.741	945.6038	1.187327081	1.091352174		2	599.5	0.998780002
2	739.529	739529	1040.389	1040.803	1040.803	1040.389	1.000397928	1.110657821		2	599.75	1.001629142
2	739.753	739753	955.8987	913.9127	913.9127	955.8987	0.956076936	1.102053614		2	600	1.00279317
2	739.992	739992	735.7889	827.0613	827.0613	735.7889	1.124046992	1.084404282		2	600.25	1.001337957
2	740.262	740262	887.4257	1001.21	1001.21	887.4257	1.128218396	1.066965711		2	600.5	0.998925199
2	740.529	740529	1236.913	1340.058	1340.058	1236.913	1.08338905	1.043664644		2	600.75	0.996676825
2	740.828	740828	1049.669	1154.638	1154.638	1049.669	1.100002001	1.017727142		2	601	0.994593817
2	741.045	741045	1343.236	1139.601	1139.601	1343.236	0.848399686	1.010319449		2	601.25	0.992298306
2	741.546	741546	1115.847	1135.848	1135.848	1115.847	1.0179245	0.998847288		2	601.5	0.990563085
2	741.861	741861	1272.945	1184.817	1184.817	1272.945	0.930768415	0.999283322		2	601.75	0.989462539
2	742.093	742093	1002.632	985.7555	985.7555	1002.632	0.983167802	1.013010827		2	602	0.992043331
2	742.544	742544	1385.026	1678.333	1678.333	1385.026	1.211770032	1.045211627		2	602.25	0.995147295
2	742.84	742840	981.485	888.5555	888.5555	981.485	0.905317453	1.046550733		2	602.5	0.997321026
2	743.111	743111	942.3805	968.3371	968.3371	942.3805	1.027543651	1.046714882		2	602.75	0.999613735
2	743.309	743309	1125.806	1280.175	1280.175	1125.806	1.137118651	1.043522273		2	603	1.001509288
2	743.809	743809	1000.044	1214.949	1214.949	1000.044	1.214895545	1.012049508		2	603.25	1.002581313
2	744.353	744353	1519.377	1302.55	1302.55	1519.377	0.857292166	0.964274124		2	603.5	1.003474702
2	744.609	744609	875.9679	719.5049	719.5049	875.9679	0.821382724	0.949332387		2	603.75	1.004889649
2	744.774	744774	846.0483	685.2391	685.2391	846.0483	0.809929055	0.943079623		2	604	1.006167867
2	745.007	745007	557.4498	540.5639	540.5639	557.4498	0.969708663	0.935063579		2	604.25	1.00643584
2	745.205	745205	783.9981	696.7211	696.7211	783.9981	0.888677026	0.928967505		2	604.5	1.005495217
2	745.463	745463	864.5152	878.0876	878.0876	864.5152	1.015699435	0.923414844		2	604.75	1.003094604
2	745.783	745783	996.8201	1030.436	1030.436	996.8201	1.033723136	0.918792367		2	605	1.00069399
2	746.156	746156	991.1026	1019.445	1019.445	991.1026	1.028596838	0.918463403		2	605.25	0.998293377
2	746.438	746438	942.6711	831.5562	831.5562	942.6711	0.882127605	0.922957163		2	605.5	0.995892763
2	746.771	746771	736.7064	577.6411	577.6411	736.7064	0.784085899	0.928840754		2	605.75	0.993984137
2	747.23	747230	1044.514	948.8726	948.8726	1044.514	0.908434545	0.93410392		2	606	0.99261711
2	747.39	747390	1359.028	1432.001	1432.001	1359.028	1.053694994	0.935172061		2	606.25	0.991978534
2	747.96	747960	788.8594	473.6739	473.6739	788.8594	0.600454149	0.953040125		2	606.5	0.992432635
2	748.416	748416	1288	1662.139	1662.139	1288	1.29048059	0.965353411		2	606.75	0.992886735
2	748.609	748609	765.8289	835.6038	835.6038	765.8289	1.091110299	0.962534986		2	607	0.993340835
2	749.031	749031	934.5366	890.5931	890.5931	934.5366	0.9529783	0.921251096		2	607.25	0.993793973
2	749.276	749276	777.7748	644.5783	644.5783	777.7748	0.828746701	0.899380698		2	607.5	0.994065346
2	749.703	749703	772.252	638.6985	638.6985	772.252	0.82705969	0.860885565		2	607.75	0.994145314
2	749.894	749894	948.4705	769.5854	769.5854	948.4705	0.811396243	0.841713395		2	608	0.994291005
2	750.1	750100	753.9116	662.4677	662.4677	753.9116	0.878707398	0.82930316		2	608.25	0.994773044
2	750.429	750429	667.1736	464.3277	464.3277	667.1736	0.69596234	0.835550266		2	608.5	0.995493886
2	750.616	750616	709.6585	549.9365	549.9365	709.6585	0.774931182	0.847099472		2	608.75	0.99624482
2	751.026	751026	1053.273	770.1609	770.1609	1053.273	0.731207294	0.866729555		2	609	0.997196049
2	751.36	751360	917.6792	936.172	936.172	917.6792	1.020151704	0.88084458		2	609.25	0.99836194
2	751.691	751691	1375.476	1486.567	1486.567	1375.476	1.080765495	0.900198247		2	609.5	0.999592391
2	751.963	751963	1539.592	1567.631	1567.631	1539.592	1.018211968	0.903610128		2	609.75	1.0010234
2	752.365	752365	715.9377	555.9868	555.9868	715.9377	0.776585449	0.868684683		2	610	1.003657491
2	752.607	752607	1222.231	963.7362	963.7362	1222.231	0.788505773	0.845227225		2	610.25	1.00934206
2	752.872	752872	1100.435	796.6299	796.6299	1100.435	0.723922721	0.814718609		2	610.5	1.013781394
2	753.162	753162	1031.984	744.688	744.688	1031.984	0.721608087	0.770949576		2	610.75	1.017340163
2	753.381	753381	1189.165	1055.718	1055.718	1189.165	0.887780922	0.748499733		2	611	1.020117838
2	753.658	753658	1250.75	1032.697	1032.697	1250.75	0.825662203	0.744881378		2	611.25	1.021390587
2	753.905	753905	573.7168	322.6282	322.6282	573.7168	0.562347486	0.745899465		2	611.5	1.021770337
2	754.111	754111	502.756	355.9113	355.9113	502.756	0.707920542	0.742136262		2	611.75	1.021215612
2	754.363	754363	619.0067	446.6776	446.6776	619.0067	0.721603821	0.73895857		2	612	1.018280077
2	754.649	754649	639.729	504.1616	504.1616	639.729	0.788086205	0.737799015		2	612.25	1.0143309
2	754.848	754848	1069.642	1010.708	1010.708	1069.642	0.944903061	0.737405276		2	612.5	1.010384936
2	755.117	755117	782.1848	540.5923	540.5923	782.1848	0.691131175	0.738683317		2	612.75	1.006460987
2	755.317	755317	715.312	505.1777	505.1777	715.312	0.706234063	0.743354216		2	613	1.002834062
2	755.631	755631	806.6229	574.5196	574.5196	806.6229	0.712253024	0.753670033		2	613.25	1.00098437
2	755.943	755943	551.746	343.2698	343.2698	551.746	0.62215186	0.763076707		2	613.5	1.000113534
2	756.203	756203	884.7863	633.5527	633.5527	884.7863	0.716051661	0.766726906		2	613.75	0.999829892
2	756.398	756398	1047.434	1068.046	1068.046	1047.434	1.019678567	0.768971219		2	614	1.000432619
2	756.682	756682	883.0131	732.9832	732.9832	883.0131	0.830093234	0.778219504		2	614.25	1.002148819
2	757.165	757165	856.9977	604.8106	604.8106	856.9977	0.705731882	0.8248705		2	614.5	1.005466931
2	757.438	757438	1034.101	760.3172	760.3172	1034.101	0.735244623	0.853570586		2	614.75	1.009456125
2	757.61	757610	954.4478	800.1594	800.1594	954.4478	0.838347996	0.865327074		2	615	1.013664468
2	757.847	757847	636.0246	599.2721	599.2721	636.0246	0.942215285	0.876235593		2	615.25	1.018807454
2	758.135	758135	682.3229	659.4697	659.4697	682.3229	0.966506767	0.885774057		2	615.5	1.026427724
2	758.457	758457	761.1568	707.3106	707.3106	761.1568	0.929257415	0.890935289		2	615.75	1.03313616
2	758.628	758628	700.3111	648.656	648.656	700.3111	0.926239781	0.892606303		2	616	1.035839037
2	759.022	759022	292.2376	243.0272	243.0272	292.2376	0.831608253	0.892737429		2	616.25	1.036947341
2	759.236	759236	710.3491	670.1014	670.1014	710.3491	0.943340957	0.884448575		2	616.5	1.038724741
2	759.631	759631	570.347	438.7048	438.7048	570.347	0.769189283	0.850245842		2	616.75	1.040689304
2	760.024	760024	1116.602	879.7311	879.7311	1116.602	0.787864521	0.826783869		2	617	1.042315373
2	760.23	760230	813.8915	649.9166	649.9166	813.8915	0.798529779	0.828781346		2	617.25	1.043123301
2	760.484	760484	855.0982	791.8176	791.8176	855.0982	0.925996102	0.837231872		2	617.5	1.043561575
2	760.681	760681	708.3916	656.2716	656.2716	708.3916	0.926424876	0.841812295		2	617.75	1.04279216
2	760.907	760907	977.3468	731.8255	731.8255	977.3468	0.748787943	0.850037718		2	618	1.0414999
2	761.2	761200	885.295	645.5186	645.5186	885.295	0.729156496	0.862467746		2	618.25	1.040120832
2	761.511	761511	1023.936	1025.462	1025.462	1023.936	1.001490328	0.863218161		2	618.5	1.039551673
2	761.893	761893	739.0396	689.3216	689.3216	739.0396	0.932726203	0.862417924		2	618.75	1.037459314
2	762.055	762055	781.8441	713.3981	713.3981	781.8441	0.912455693	0.864721177		2	619	1.037408045
2	762.508	762508	653.8966	524.9598	524.9598	653.8966	0.802817754	0.883833435		2	619.25	1.036625041
2	762.707	762707	1227.497	1002.172	1002.172	1227.497	0.816435397	0.893997696		2	619.5	1.03617049
2	763.072	763072	961.3282	865.3298	865.3298	961.3282	0.900139827	0.906104106		2	619.75	1.036951952
2	763.484	763484	948.9159	745.9549	745.9549	948.9159	0.786112763	0.8982998		2	620	1.054377134
2	763.781	763781	664.342	652.2087	652.2087	664.342	0.981736365	0.887330184		2	620.25	1.089399218
2	764.036	764036	841.8512	904.8602	904.8602	841.8512	1.074845768	0.884038958		2	620.5	1.130647095
2	764.434	764434	801.4306	817.3226	817.3226	801.4306	1.01982954	0.882815929		2	620.75	1.171735348
2	764.71	764710	1083.269	920.6425	920.6425	1083.269	0.849874316	0.885775738		2	621	1.216510265
2	765.048	765048	732.2122	482.2864	482.2864	732.2122	0.65867026	0.908249966		2	621.25	1.264731293
2	765.243	765243	661.4482	501.7783	501.7783	661.4482	0.758605587	0.925259108		2	621.5	1.303647624
2	765.554	765554	827.0582	768.6483	768.6483	827.0582	0.929376312	0.941209408		2	621.75	1.327041775
2	765.819	765819	1434.068	1309.11	1309.11	1434.068	0.912864662	0.95733102		2	622	1.34205414
2	766.229	766229	1381.143	1690.063	1690.063	1381.143	1.223669816	0.984550097		2	622.25	1.34469005
2	766.397	766397	1472.617	1741.915	1741.915	1472.617	1.182870359	0.977616969		2	622.5	1.340061715
2	766.662	766662	1202.199	1226.883	1226.883	1202.199	1.020532374	0.951847322		2	622.75	1.329199646
2	766.988	766988	923.1806	703.8399	703.8399	923.1806	0.762407594	0.919406324		2	623	1.30526359
2	767.204	767204	852.2681	675.8309	675.8309	852.2681	0.792979228	0.879503796		2	623.25	1.278413633
2	767.447	767447	902.7991	746.5186	746.5186	902.7991	0.826893381	0.83438853		2	623.5	1.252244093
2	767.752	767752	827.6879	637.9364	637.9364	827.6879	0.770745108	0.814031547		2	623.75	1.226684355
2	767.937	767937	1273.468	996.7592	996.7592	1273.468	0.782712404	0.803809211		2	624	1.197514224
2	768.138	768138	781.5973	507.1034	507.1034	781.5973	0.64880393	0.800815031		2	624.25	1.169199746
2	768.409	768409	921.853	809.8932	809.8932	921.853	0.878549183	0.829984816		2	624.5	1.140310536
2	768.598	768598	935.2613	852.2422	852.2422	935.2613	0.911234326	0.863614352		2	624.75	1.107287981
2	768.815	768815	1476.596	1364.887	1364.887	1476.596	0.924346944	0.891289701		2	625	1.080438203
2	769.221	769221	946.2982	960.9535	960.9535	946.2982	1.015486979	0.920939878		2	625.25	1.058588055
2	769.482	769482	974.7997	965.3136	965.3136	974.7997	0.990268668	0.940761676		2	625.5	1.040373278
2	769.81	769810	1092.114	1028.331	1028.331	1092.114	0.941596756	0.961762371		2	625.75	1.026128523
2	770.115	770115	936.9443	865.2455	865.2455	936.9443	0.923475921	0.984410021		2	626	1.022783921
2	770.332	770332	1040.669	897.7824	897.7824	1040.669	0.862697361	0.99342625		2	626.25	1.025953802
2	770.549	770549	1415.462	1366.964	1366.964	1415.462	0.965736982	0.9883169		2	626.5	1.029260416
2	770.74	770740	1122.864	1023.986	1023.986	1122.864	0.91194125	0.977852871		2	626.75	1.031833035
2	771.16	771160	1406.833	1760.539	1760.539	1406.833	1.251420034	0.949327205		2	627	1.035651061
2	771.394	771394	1089.011	1220.711	1220.711	1089.011	1.120935418	0.923414585		2	627.25	1.038781701
2	771.766	771766	826.2316	666.6409	666.6409	826.2316	0.806845078	0.880303428		2	627.5	1.038924306
2	771.994	771994	881.9515	614.0831	614.0831	881.9515	0.69627763	0.869809408		2	627.75	1.037308347
2	772.369	772369	801.204	576.5166	576.5166	801.204	0.719562808	0.851831824		2	628	1.034627025
2	772.555	772555	644.7184	476.5121	476.5121	644.7184	0.739101133	0.844944992		2	628.25	1.029393879
2	772.966	772966	856.0785	689.3129	689.3129	856.0785	0.805198238	0.837765549		2	628.5	1.022809877
2	773.242	773242	528.1183	510.3168	510.3168	528.1183	0.96629259	0.837294739		2	628.75	1.017885486
2	773.642	773642	1297.192	1682.214	1682.214	1297.192	1.296811883	0.863127545		2	629	1.013414774
2	773.834	773834	821.0196	624.8789	624.8789	821.0196	0.761101075	0.880653402		2	629.25	1.010423588
2	774.024	774024	764.4789	643.4547	643.4547	764.4789	0.841690595	0.890657333		2	629.5	1.008350089
2	774.219	774219	771.5266	581.3091	581.3091	771.5266	0.753453089	0.891214108		2	629.75	1.006619679
2	774.522	774522	771.9837	519.909	519.909	771.9837	0.673471474	0.883802421		2	630	1.00563487
2	774.871	774871	700.9731	590.5946	590.5946	700.9731	0.842535327	0.875320826		2	630.25	1.004771612
2	775.045	775045	769.4073	823.1993	823.1993	769.4073	1.069913556	0.873785203		2	630.5	1.004047143
2	775.449	775449	894.9423	847.7654	847.7654	894.9423	0.947284981	0.871146326		2	630.75	1.002725561
2	775.888	775888	1024.97	876.2719	876.2719	1024.97	0.854924437	0.870119617		2	631	1.001461539
2	776.461	776461	936.5423	638.8816	638.8816	936.5423	0.682170576	0.868173019		2	631.25	1.001399301
2	776.639	776639	763.2344	637.69	637.69	763.2344	0.835510035	0.865959724		2	631.5	1.002179128
2	776.966	776966	772.473	772.0757	772.0757	772.473	0.999485678	0.854687578		2	631.75	1.005857522
2	777.191	777191	638.1175	584.6187	584.6187	638.1175	0.916161522	0.844248081		2	632	1.01065746
2	777.55	777550	984.4517	828.2018	828.2018	984.4517	0.84128231	0.835557026		2	632.25	1.015865588
2	778.03	778030	839.1381	685.3282	685.3282	839.1381	0.816704902	0.838660162		2	632.5	1.019927288
2	778.221	778221	897.3197	705.6924	705.6924	897.3197	0.786444787	0.842923784		2	632.75	1.022953641
2	778.548	778548	1012.761	867.7068	867.7068	1012.761	0.856773513	0.857862426		2	633	1.025630116
2	778.746	778746	787.0769	614.1983	614.1983	787.0769	0.78035361	0.868946684		2	633.25	1.027648462
2	778.917	778917	1023.83	945.7294	945.7294	1023.83	0.923717219	0.877393337		2	633.5	1.028547999
2	779.106	779106	820.5465	740.6341	740.6341	820.5465	0.90261076	0.889426207		2	633.75	1.028899927
2	779.461	779461	874.7548	722.3095	722.3095	874.7548	0.825727964	0.916974975		2	634	1.029251855
2	779.661	779661	749.8369	778.2395	778.2395	749.8369	1.037878371	0.928243057		2	634.25	1.029603782
2	779.987	779987	917.9389	915.3977	915.3977	917.9389	0.997231624	0.947159898		2	634.5	1.02995571
2	780.213	780213	1184.333	1257.292	1257.292	1184.333	1.061603451	0.96172327		2	634.75	1.030307638
2	780.578	780578	869.0145	826.2098	826.2098	869.0145	0.9507434	0.993728358		2	635	1.02802205
2	780.884	780884	687.3813	618.9181	618.9181	687.3813	0.900399967	1.021339746		2	635.25	1.0225357
2	781.134	781134	850.4261	723.4608	723.4608	850.4261	0.8507039	1.035101476		2	635.5	1.017566269
2	781.436	781436	1156.487	1255.586	1255.586	1156.487	1.085689679	1.04264745		2	635.75	1.014064107
2	781.781	781781	1139.851	1285.862	1285.862	1139.851	1.128096567	1.04503946		2	636	1.010275391
2	781.949	781949	1173.634	1625.511	1625.511	1173.634	1.385023781	1.042249408		2	636.25	1.00710332
2	782.358	782358	1123.001	999.1471	999.1471	1123.001	0.889711674	1.025464126		2	636.5	1.004778476
2	782.555	782555	923.7116	836.6121	836.6121	923.7116	0.905707041	1.015278013		2	636.75	1.002410335
2	782.907	782907	977.0618	1035.716	1035.716	977.0618	1.060031208	0.980039652		2	637	1.000569987
2	783.099	783099	947.1604	940.9976	940.9976	947.1604	0.993493394	0.953746204		2	637.25	0.999618158
2	783.463	783463	675.5085	467.4799	467.4799	675.5085	0.692041477	0.91396664		2	637.5	0.999740758
2	783.913	783913	781.1995	757.0185	757.0185	781.1995	0.969046319	0.897915424		2	637.75	1.003763137
2	784.325	784325	1168.926	1007.304	1007.304	1168.926	0.861734618	0.894384447		2	638	1.00768078
2	784.781	784781	1122.013	985.2475	985.2475	1122.013	0.878107027	0.882506544		2	638.25	1.010864909
2	785.217	785217	1136.852	967.6344	967.6344	1136.852	0.851152481	0.844994871		2	638.5	1.013483799
2	785.392	785392	835.4877	700.3695	700.3695	835.4877	0.838276255	0.828496207		2	638.75	1.016450466
2	785.574	785574	860.9641	890.6095	890.6095	860.9641	1.034432795	0.816154568		2	639	1.018785871
2	785.882	785882	792.337	595.2023	595.2023	792.337	0.751198417	0.788559934		2	639.25	1.019706649
2	786.145	786145	921.9028	644.3332	644.3332	921.9028	0.698916632	0.76776216		2	639.5	1.020155401
2	786.499	786499	1245.663	904.783	904.783	1245.663	0.726346532	0.755573149		2	639.75	1.020269643
2	786.731	786731	865.0859	540.6259	540.6259	865.0859	0.62493898	0.750310046		2	640	1.021035996
2	786.97	786970	873.2223	626.3672	626.3672	873.2223	0.717305548	0.750898959		2	640.25	1.022308285
2	787.168	787168	762.3234	558.0582	558.0582	762.3234	0.732049154	0.761308199		2	640.5	1.02350993
2	787.457	787457	1146.024	1035.619	1035.619	1146.024	0.903662576	0.790904104		2	640.75	1.024655365
2	787.73	787730	780.8082	678.4409	678.4409	780.8082	0.868895716	0.819405897		2	641	1.025640181
2	787.93	787930	749.4737	615.5888	615.5888	749.4737	0.821361443	0.839537344		2	641.25	1.026507422
2	788.35	788350	1213.609	1082.44	1082.44	1213.609	0.891918237	0.891011768		2	641.5	1.027069525
2	788.719	788719	1315.978	1310.316	1310.316	1315.978	0.995697496	0.927563057		2	641.75	1.027594781
2	788.9	788900	930.1749	798.3494	798.3494	930.1749	0.858278803	0.939943366		2	642	1.02804719
2	789.154	789154	951.3523	751.7488	751.7488	951.3523	0.790189712	0.954249004		2	642.25	1.028080238
2	789.609	789609	1725.761	2061.695	2061.695	1725.761	1.194658472	0.975781749		2	642.5	1.028276243
2	789.779	789779	1312.99	1400.923	1400.923	1312.99	1.066971569	0.981610846		2	642.75	1.028261573
2	789.959	789959	769.292	639.8863	639.8863	769.292	0.83178598	0.98398941		2	643	1.026497028
2	790.25	790250	904.8256	936.2872	936.2872	904.8256	1.034770899	0.984341927		2	643.25	1.024434519
2	790.472	790472	840.9807	776.0205	776.0205	840.9807	0.92275661	0.978455754		2	643.5	1.021682302
2	790.736	790736	926.7187	823.9115	823.9115	926.7187	0.889063208	0.946919648		2	643.75	1.018617311
2	791.1	791100	990.8566	956.1124	956.1124	990.8566	0.964935188	0.880088297		2	644	1.015495301
2	791.291	791291	721.854	643.3663	643.3663	721.854	0.891269287	0.855408853		2	644.25	1.011631754
2	791.465	791465	775.3642	766.758	766.758	775.3642	0.988900442	0.835336989		2	644.5	1.006504942
2	791.753	791753	1091.334	866.5491	866.5491	1091.334	0.794027401	0.806838884		2	644.75	1.000978028
2	791.974	791974	811.525	574.6817	574.6817	811.525	0.708150334	0.802192193		2	645	0.996009562
2	792.138	792138	1165.386	801.4934	801.4934	1165.386	0.687749295	0.801598094		2	645.25	0.993972951
2	792.44	792440	564.936	390.1405	390.1405	564.936	0.690592386	0.810775749		2	645.5	0.992810863
2	792.609	792609	945.6914	732.4208	732.4208	945.6914	0.774481824	0.827824248		2	645.75	0.991829208
2	792.906	792906	686.5209	621.1274	621.1274	686.5209	0.904746527	0.875430673		2	646	0.992318389
2	793.101	793101	809.6661	920.1566	920.1566	809.6661	1.136464278	0.901840945		2	646.25	0.994649855
2	793.335	793335	596.5394	543.8276	543.8276	596.5394	0.911637354	0.937073469		2	646.5	0.998385618
2	793.682	793682	594.7712	586.4604	586.4604	594.7712	0.986026896	1.005505958		2	646.75	1.001954117
2	793.89	793890	653.5723	773.8269	773.8269	653.5723	1.183995864	1.034335643		2	647	1.005370984
2	794.196	794196	648.9541	597.8849	597.8849	648.9541	0.921305374	1.062232311		2	647.25	1.009072535
2	794.583	794583	959.0032	973.1944	973.1944	959.0032	1.014797865	1.081332483		2	647.5	1.012923772
2	794.894	794894	917.4683	950.7267	950.7267	917.4683	1.03625019	1.063563138		2	647.75	1.016827042
2	795.222	795222	1109.788	1369.641	1369.641	1109.788	1.234146522	1.023986215		2	648	1.021017895
2	795.553	795553	910.1203	908.5312	908.5312	910.1203	0.998253967	0.990785188		2	648.25	1.025627689
2	795.9	795900	1179.838	1206.683	1206.683	1179.838	1.022753124	0.955204206		2	648.5	1.028951247
2	796.407	796407	1007.623	793.3929	793.3929	1007.623	0.787390621	0.903758004		2	648.75	1.032252592
2	796.574	796574	864.5869	589.6874	589.6874	864.5869	0.682045263	0.89914153		2	649	1.030895503
2	796.841	796841	1157.118	1085.943	1085.943	1157.118	0.938489419	0.896619723		2	649.25	1.029712947
2	797.139	797139	952.0625	873.6298	873.6298	952.0625	0.917618119	0.893139399		2	649.5	1.031320308
2	797.366	797366	925.5906	790.0458	790.0458	925.5906	0.853558582	0.887519562		2	649.75	1.032924135
2	797.693	797693	594.9502	493.1881	493.1881	594.9502	0.828956945	0.882631286		2	650	1.035007198
2	797.903	797903	1169.328	1196.459	1196.459	1169.328	1.023202215	0.883924842		2	650.25	1.037401015
2	798.126	798126	828.6373	1012.198	1012.198	828.6373	1.221521165	0.888434709		2	650.5	1.039868796
2	798.508	798508	1152.315	918.737	918.737	1152.315	0.797296746	0.902068884		2	650.75	1.042686672
2	798.832	798832	1930.613	1783.761	1783.761	1930.613	0.92393504	0.917619376		2	651	1.045585356
2	799.126	799126	1102.187	737.6921	737.6921	1102.187	0.669298495	0.935552883		2	651.25	1.047049592
2	799.438	799438	955.9815	860.7816	860.7816	955.9815	0.900416588	0.960599406		2	651.5	1.045091139
2	799.905	799905	1240.385	1262.505	1262.505	1240.385	1.017833173	1.041409237		2	651.75	1.043132685
2	800.225	800225	1783.613	2093.363	2093.363	1783.613	1.173664354	1.129687187		2	652	1.040077571
2	802.152	802152	1053.933	1492.59	1492.59	1053.933	1.416209569	1.599392741		2	652.25	1.036555832
2	802.613	802613	872.8552	1309.331	1309.331	872.8552	1.500055221	1.580652717		2	652.5	1.032937395
2	802.934	802934	703.3034	1289.805	1289.805	703.3034	1.833924022	1.545057814		2	652.75	1.029077597
2	803.135	803135	1056.435	2019.12	2019.12	1056.435	1.911258147	1.499412698		2	653	1.025137355
2	803.354	803354	1104.24	1620.086	1620.086	1104.24	1.467150257	1.432667067		2	653.25	1.021319402
2	803.689	803689	876.2712	1227.694	1227.694	876.2712	1.401043421	1.36127952		2	653.5	1.018266816
2	804.06	804060	954.3235	1095.93	1095.93	954.3235	1.14838417	1.32863545		2	653.75	1.015214231
2	804.35	804350	872.7306	776.2522	776.2522	872.7306	0.889452255	1.3040033		2	654	1.012244274
2	804.601	804601	814.9724	811.6287	811.6287	814.9724	0.995897162	1.285899118		2	654.25	1.008672554
2	804.804	804804	1237.395	1131.705	1131.705	1237.395	0.914586692	1.270423052		2	654.5	1.004902473
2	807.704	807704	1066.204	1064.236	1064.236	1066.204	0.998154199	1.09300051		2	654.75	1.00197337
2	808.296	808296	907.6842	972.5918	972.5918	907.6842	1.071509012	1.097041999		2	655	0.999059949
2	809.875	809875	2173.513	2748.626	2748.626	2173.513	1.264600672	1.199545436		2	655.25	0.998206871
3	1.451	1451	2601.019	4622.723	4622.723	2601.019	1.77727383	1.705063676		2	655.5	0.997650827
3	1.626	1626	1708.747	2913.752	2913.752	1708.747	1.705198019	1.66665196		2	655.75	0.997546432
3	1.93	1930	1265.916	1881.904	1881.904	1265.916	1.486594687	1.605228862		2	656	0.998186907
3	2.148	2148	1128.408	1909.995	1909.995	1128.408	1.692645745	1.564975779		2	656.25	0.999136611
3	2.315	2315	796.9285	1195.043	1195.043	796.9285	1.499561128	1.535899289		2	656.5	1.000086315
3	2.502	2502	788.045	1094.031	1094.031	788.045	1.388284933	1.505321837		2	656.75	1.001459121
3	2.958	2958	799.8511	1083.012	1083.012	799.8511	1.354017016	1.439246047		2	657	1.003404827
3	3.166	3166	881.5815	1258.617	1258.617	881.5815	1.427680821	1.412513197		2	657.25	1.005350534
3	3.347	3347	1044.696	1452.897	1452.897	1044.696	1.390736635	1.390688227		2	657.5	1.005513462
3	3.513	3513	818.5283	1103.631	1103.631	818.5283	1.348311353	1.37237154		2	657.75	1.004635207
3	3.969	3969	1168.89	1578.615	1578.615	1168.89	1.350524857	1.331391584		2	658	1.005245149
3	4.294	4294	1230.02	1609.606	1609.606	1230.02	1.308601486	1.307204091		2	658.25	1.008157237
3	4.471	4471	1738.751	2522.233	2522.233	1738.751	1.45060046	1.294607417		2	658.5	1.013246149
3	4.716	4716	1308.301	1583.493	1583.493	1308.301	1.210343033	1.278977532		2	658.75	1.018469494
3	5.386	5386	1803.606	2284.66	2284.66	1803.606	1.266717897	1.247900878		2	659	1.023843125
3	5.444	5444	852.1722	1048.763	1048.763	852.1722	1.230693749	1.245501983		2	659.25	1.031006934
3	6.058	6058	2151.119	2621.321	2621.321	2151.119	1.218584839	1.216050263		2	659.5	1.038579023
3	8.547	8547	1131.748	1244.832	1244.832	1131.748	1.09991977	1.082507312		2	659.75	1.04454129
3	9.162	9162	1903.225	2267.83	2267.83	1903.225	1.1915722	1.052800483		2	660	1.048104969
3	9.23	9230	504.4585	438.6067	438.6067	504.4585	0.869460421	1.049572897		2	660.25	1.049927211
3	11.184	11184	656.6704	538.346	538.346	656.6704	0.819811583	0.960057762		2	660.5	1.051735224
3	11.47	11470	942.4876	1126.047	1126.047	942.4876	1.194760546	0.945694214		2	660.75	1.047267233
3	14.178	14178	1075.642	871.772	871.772	1075.642	0.810466679	0.799913767		2	661	1.038945563
3	14.412	14412	791.4556	562.75	562.75	791.4556	0.711031674	0.799586236		2	661.25	1.032437789
3	14.595	14595	1347.009	1100.566	1100.566	1347.009	0.817044281	0.802095888		2	661.5	1.028026679
3	14.953	14953	998.9835	704.98	704.98	998.9835	0.705697341	0.820947636		2	661.75	1.023628507
3	15.176	15176	761.4118	551.891	551.891	761.4118	0.724825909	0.84119153		2	662	1.020105742
3	15.48	15480	770.4089	741.9365	741.9365	770.4089	0.963042483	0.873593087		2	662.25	1.019207046
3	15.841	15841	993.9893	903.7023	903.7023	993.9893	0.90916703	0.910688194		2	662.5	1.022113891
3	16.071	16071	875.8154	862.6939	862.6939	875.8154	0.985017962	0.933007474		2	662.75	1.026705151
3	16.495	16495	600.0009	598.8322	598.8322	600.0009	0.99805217	0.975587828		2	663	1.030029736
3	16.704	16704	878.9951	959.64	959.64	878.9951	1.0917467	0.993591929		2	663.25	1.032945343
3	16.966	16966	1181.853	990.3793	990.3793	1181.853	0.837988565	1.009827801		2	663.5	1.036558855
3	17.226	17226	1531.473	1339.934	1339.934	1531.473	0.87493152	1.018380762		2	663.75	1.040027821
3	17.435	17435	1200.358	1285.573	1285.573	1200.358	1.070991321	1.021132615		2	664	1.03890484
3	17.751	17751	1236.264	1519.837	1519.837	1236.264	1.229379	1.0190853		2	664.25	1.036269965
3	18.101	18101	916.8163	867.3882	867.3882	916.8163	0.946087237	1.003906265		2	664.5	1.033632485
3	18.286	18286	1037.21	1027.836	1027.836	1037.21	0.990962293	0.994557612		2	664.75	1.030554864
3	18.757	18757	1072.384	1037.495	1037.495	1072.384	0.967465945	0.953864426		2	665	1.026387598
3	18.949	18949	1588.911	1646.396	1646.396	1588.911	1.036178867	0.932127306		2	665.25	1.02110047
3	19.266	19266	1227.404	1007.159	1007.159	1227.404	0.820560305	0.902688386		2	665.5	1.016211679
3	19.455	19455	1067.871	896.2981	896.2981	1067.871	0.839331811	0.894437298		2	665.75	1.012909127
3	19.945	19945	846.1564	711.9401	711.9401	846.1564	0.841381215	0.907212865		2	666	1.012456421
3	20.4	20400	998.7909	893.6024	893.6024	998.7909	0.894684163	0.938825086		2	666.25	1.013192876
3	20.762	20762	1415.146	1360.367	1360.367	1415.146	0.96129092	0.960034702		2	666.5	1.013975648
3	20.998	20998	1024.277	838.5805	838.5805	1024.277	0.818704803	0.965243693		2	666.75	1.014798121
3	21.226	21226	1575.708	1829.446	1829.446	1575.708	1.161031105	0.962502001		2	667	1.015918653
3	21.461	21461	1101.869	1295.007	1295.007	1101.869	1.17528218	0.954988459		2	667.25	1.016442288
3	21.907	21907	936.8735	885.3411	885.3411	936.8735	0.944995349	0.93670192		2	667.5	1.016562512
3	22.093	22093	663.9575	536.0292	536.0292	663.9575	0.807324565	0.930861218		2	667.75	1.016751533
3	22.426	22426	941.7079	725.4708	725.4708	941.7079	0.770377736	0.918284463		2	668	1.017983822
3	22.853	22853	684.6245	639.9626	639.9626	684.6245	0.934764385	0.896745986		2	668.25	1.019487637
3	23.289	23289	1323.983	1065.953	1065.953	1323.983	0.805110791	0.881807584		2	668.5	1.020739129
3	23.507	23507	906.4724	719.7906	719.7906	906.4724	0.79405683	0.881575942		2	668.75	1.0206899
3	23.68	23680	808.7618	869.7619	869.7619	808.7618	1.075424062	0.886878909		2	669	1.020573834
3	23.879	23879	1193.823	1187.684	1187.684	1193.823	0.994857697	0.898080982		2	669.25	1.020060006
3	24.334	24334	1485.893	1335.902	1335.902	1485.893	0.899056662	0.926984338		2	669.5	1.01969646
3	24.565	24565	1108.375	812.655	812.655	1108.375	0.733194993	0.933598227		2	669.75	1.01922093
3	24.809	24809	1463.725	1439.36	1439.36	1463.725	0.983354114	0.933393048		2	670	1.01886323
3	25.027	25027	462.9662	477.6389	477.6389	462.9662	1.03169281	0.930885887		2	670.25	1.01899521
3	25.458	25458	743.8593	687.9004	687.9004	743.8593	0.924772198	0.921703312		2	670.5	1.019490419
3	25.68	25680	778.8432	803.099	803.099	778.8432	1.031143367	0.915909879		2	670.75	1.020043305
3	25.894	25894	609.0232	520.0631	520.0631	609.0232	0.853929867	0.908167459		2	671	1.020581966
3	26.066	26066	537.2504	426.1091	426.1091	537.2504	0.793129423	0.899706366		2	671.25	1.021399387
3	26.226	26226	489.486	397.2775	397.2775	489.486	0.811621783	0.890934134		2	671.5	1.02231177
3	26.716	26716	987.3821	976.6897	976.6897	987.3821	0.98917096	0.86669204		2	671.75	1.02241243
3	26.977	26977	896.1505	833.8728	833.8728	896.1505	0.930505311	0.859524486		2	672	1.021380452
3	27.412	27412	1188.703	1006.54	1006.54	1188.703	0.846754824	0.850524546		2	672.25	1.019969064
3	27.576	27576	762.5852	507.1586	507.1586	762.5852	0.665051721	0.845450044		2	672.5	1.018712398
3	28.043	28043	845.6315	665.0189	665.0189	845.6315	0.786416897	0.819449772		2	672.75	1.017172923
3	28.336	28336	728.6241	694.553	694.553	728.6241	0.953239126	0.803552728		2	673	1.015662552
3	28.567	28567	844.5832	710.6522	710.6522	844.5832	0.841423557	0.793053436		2	673.25	1.014398069
3	28.882	28882	749.8337	604.7359	604.7359	749.8337	0.80649336	0.777786322		2	673.5	1.013380342
3	29.224	29224	1063.718	723.2764	723.2764	1063.718	0.679951265	0.764472209		2	673.75	1.012367661
3	29.627	29627	703.3548	493.6852	493.6852	703.3548	0.701900662	0.760323172		2	674	1.011358592
3	29.841	29841	813.37	580.2723	580.2723	813.37	0.713417387	0.764156256		2	674.25	1.010516157
3	30.013	30013	767.1027	594.9376	594.9376	767.1027	0.775564471	0.769200439		2	674.5	1.009879731
3	30.194	30194	921.8325	792.924	792.924	921.8325	0.860160604	0.776567508		2	674.75	1.008917662
3	30.473	30473	668.7756	490.675	490.675	668.7756	0.73369154	0.792438536		2	675	1.007884957
3	30.707	30707	1289.574	1203.676	1203.676	1289.574	0.933390406	0.812820908		2	675.25	1.004957682
3	30.873	30873	955.2593	798.3079	798.3079	955.2593	0.835697595	0.831842914		2	675.5	0.999297237
3	31.079	31079	600.3564	472.6903	472.6903	600.3564	0.787349481	0.858867018		2	675.75	0.995742772
3	31.559	31559	960.9573	861.3792	861.3792	960.9573	0.896376145	0.925364595		2	676	0.994501901
3	31.741	31741	892.0281	955.1269	955.1269	892.0281	1.070736337	0.951481412		2	676.25	0.994280842
3	32.012	32012	602.3112	515.6202	515.6202	602.3112	0.856069421	0.995987659		2	676.5	0.996217945
3	32.29	32290	744.1041	726.0735	726.0735	744.1041	0.975768713	1.042419223		2	676.75	0.999664779
3	32.586	32586	1127.315	1275.682	1275.682	1127.315	1.131610952	1.084731		2	677	1.003337152
3	33.069	33069	839.5669	1133.805	1133.805	839.5669	1.35046415	1.127454197		2	677.25	1.007544434
3	33.375	33375	656.1731	711.9125	711.9125	656.1731	1.084946183	1.147964447		2	677.5	1.012626377
3	33.756	33756	663.5255	835.501	835.501	663.5255	1.259184462	1.182067316		2	677.75	1.017921594
3	34.211	34211	800.5433	854.243	854.243	800.5433	1.06707907	1.257474366		2	678	1.022224054
3	34.585	34585	730.8335	855.0465	855.0465	730.8335	1.169960737	1.319166892		2	678.25	1.025268315
3	34.854	34854	1199.656	1767.242	1767.242	1199.656	1.473123962	1.365900412		2	678.5	1.02882242
3	35.074	35074	1272.463	2103.623	2103.623	1272.463	1.653189916	1.431391839		2	678.75	1.034300412
3	35.232	35232	1254.274	2348.527	2348.527	1254.274	1.872419424	1.504305253		2	679	1.04047319
3	35.585	35585	1077.645	1565.123	1565.123	1077.645	1.452354904	1.716592411		2	679.25	1.046324217
3	35.887	35887	966.4204	1561.167	1561.167	966.4204	1.615411885	1.939505073		2	679.5	1.052167317
3	36.133	36133	735.6594	1439.207	1439.207	735.6594	1.956349637	2.15912942		2	679.75	1.05813697
3	36.375	36375	821.6836	2085.649	2085.649	821.6836	2.538262903	2.416119287		2	680	1.063653541
3	36.621	36621	801.9491	2261.817	2261.817	801.9491	2.820399699	2.712860844		2	680.25	1.067279801
3	36.843	36843	645.1317	1836.71	1836.71	645.1317	2.847031079	2.99562362		2	680.5	1.067330309
3	37.027	37027	871.657	2569.015	2569.015	871.657	2.947277427	3.234252031		2	680.75	1.065024788
3	37.398	37398	789.9512	3067.94	3067.94	789.9512	3.883708259	3.66470001		2	681	1.062402227
3	37.809	37809	624.1748	3095.574	3095.574	624.1748	4.959466483	4.05889093		2	681.25	1.061151642
3	40.855	40855	883.1686	5656.838	5656.838	883.1686	6.405162049	4.947666729		2	681.5	1.059654534
3	41.019	41019	1127.639	6847.534	6847.534	1127.639	6.072452265	4.731063624		2	681.75	1.057987312
3	41.253	41253	585.4268	3048.996	3048.996	585.4268	5.208159244	4.344969314		2	682	1.056135801
3	41.451	41451	895.5404	3472	3472	895.5404	3.876988688	3.942710294		2	682.25	1.05580018
3	41.765	41765	1021.016	2458.398	2458.398	1021.016	2.407795764	3.2171351		2	682.5	1.056569138
3	41.941	41941	680.0653	1394.595	1394.595	680.0653	2.050678075	2.806671853		2	682.75	1.055889335
3	42.128	42128	819.8164	1489.357	1489.357	819.8164	1.816695787	2.392204105		2	683	1.055129569
3	42.323	42323	709.018	1279.819	1279.819	709.018	1.805058546	2.006028691		2	683.25	1.052822658
3	42.827	42827	819.2383	1021.861	1021.861	819.2383	1.2473306	1.408970543		2	683.5	1.045186102
3	43.182	43182	644.3748	792.8502	792.8502	644.3748	1.230417763	1.259797247		2	683.75	1.035409325
3	43.392	43392	807.8783	957.7953	957.7953	807.8783	1.185568792	1.222400864		2	684	1.026858994
3	43.768	43768	781.9914	1028.525	1028.525	781.9914	1.315263825	1.160384498		2	684.25	1.020515145
3	44	44000	1115.213	1349.303	1349.303	1115.213	1.20990609	1.117698627		2	684.5	1.014574124
3	44.318	44318	911.1864	1175.58	1175.58	911.1864	1.29016412	1.097756805		2	684.75	1.008816469
3	44.707	44707	821.1379	901.7303	901.7303	821.1379	1.098147217	1.100715421		2	685	1.00423505
3	44.997	44997	936.116	1030.238	1030.238	936.116	1.100545232	1.097196049		2	685.25	1.003514752
3	45.253	45253	713.8053	739.4073	739.4073	713.8053	1.035866923	1.086991349		2	685.5	1.007114955
3	45.558	45558	751.7812	704.4765	704.4765	751.7812	0.937076506	1.080309724		2	685.75	1.0120447
3	45.992	45992	684.7947	717.488	717.488	684.7947	1.047741754	1.08574018		2	686	1.016666705
3	46.228	46228	673.3594	821.2495	821.2495	673.3594	1.21963026	1.098315257		2	686.25	1.022175201
3	46.541	46541	753.749	858.4666	858.4666	753.749	1.138929007	1.142286126		2	686.5	1.027254498
3	46.845	46845	845.3643	949.2906	949.2906	845.3643	1.122936703	1.203069861		2	686.75	1.029116924
3	47.086	47086	1054.141	1220.23	1220.23	1054.141	1.157558619	1.24036674		2	687	1.028680112
3	47.244	47244	1122.652	1530.332	1530.332	1122.652	1.363140136	1.250330709		2	687.25	1.027395847
3	47.54	47540	956.1675	1127.829	1127.829	956.1675	1.179530783	1.232407617		2	687.5	1.026704943
3	47.77	47770	783.9755	1016.364	1016.364	783.9755	1.296423166	1.200700185		2	687.75	1.025390504
3	47.991	47991	1239.161	1809.796	1809.796	1239.161	1.460501097	1.170230174		2	688	1.024135159
3	48.155	48155	1313.692	1707.433	1707.433	1313.692	1.299720939	1.155255147		2	688.25	1.023700999
3	48.456	48456	1312.167	1254.725	1254.725	1312.167	0.95622356	1.114936061		2	688.5	1.024373446
3	48.629	48629	865.0762	746.0191	746.0191	865.0762	0.862373858	1.08851669		2	688.75	1.024586159
3	48.792	48792	544.7059	507.1057	507.1057	544.7059	0.930971557	1.076856379		2	689	1.02271587
3	49.142	49142	933.8458	1115.502	1115.502	933.8458	1.194524835	1.085384691		2	689.25	1.020483694
3	49.33	49330	613.5731	648.581	648.581	613.5731	1.057055793	1.097229566		2	689.5	1.017800487
3	49.523	49523	776.4639	831.1557	831.1557	776.4639	1.070437016	1.126427709		2	689.75	1.013087937
3	49.853	49853	738.1143	925.8987	925.8987	738.1143	1.254411004	1.213877612		2	690	1.008216629
3	50.051	50051	625.1322	977.1756	977.1756	625.1322	1.563150322	1.26168096		2	690.25	1.003059668
3	50.205	50205	740.612	876.6512	876.6512	740.612	1.183684844	1.283004085		2	690.5	0.99883345
3	50.554	50554	1405.241	1612.725	1612.725	1405.241	1.147650118	1.284331481		2	690.75	0.994714551
3	50.934	50934	1130.924	1582.368	1582.368	1130.924	1.399181554	1.251881971		2	691	0.991421268
3	51.111	51111	739.9311	1033.146	1033.146	739.9311	1.396273248	1.234255307		2	691.25	0.990558913
3	51.436	51436	999.8953	1160.923	1160.923	999.8953	1.161044561	1.213119472		2	691.5	0.990256207
3	51.651	51651	937.389	981.1987	981.1987	937.389	1.04673588	1.209213511		2	691.75	0.990731557
3	51.975	51975	1209.472	1568.339	1568.339	1209.472	1.296713773	1.208024275		2	692	0.99233754
3	52.334	52334	1078.043	1005.411	1005.411	1078.043	0.932626064	1.210890295		2	692.25	0.994429503
3	52.617	52617	1019.311	1063.76	1063.76	1019.311	1.043606907	1.214327838		2	692.5	0.997835456
3	52.814	52814	662.5691	919.8934	919.8934	662.5691	1.38837353	1.219656777		2	692.75	1.001521991
3	53.107	53107	811.107	1198.581	1198.581	811.107	1.477710093	1.23316376		2	693	1.003900649
3	53.447	53447	1117.918	1416.296	1416.296	1117.918	1.266905086	1.243510796		2	693.25	1.005520958
3	53.72	53720	815.091	945.2513	945.2513	815.091	1.159688059	1.236054695		2	693.5	1.006812921
3	54.085	54085	1071.757	1567.295	1567.295	1071.757	1.462360404	1.189732572		2	693.75	1.007635641
3	54.289	54289	666.2842	771.3961	771.3961	666.2842	1.157758356	1.152502504		2	694	1.007958094
3	54.512	54512	707.6571	703.1802	703.1802	707.6571	0.993673631	1.111722989		2	694.25	1.006690722
3	54.712	54712	764.3666	730.6264	730.6264	764.3666	0.955858615	1.081562349		2	694.5	1.004510809
3	54.933	54933	777.5332	647.3313	647.3313	777.5332	0.8325449	1.054080004		2	694.75	1.002348408
3	55.163	55163	813.8719	862.7455	862.7455	813.8719	1.060050728	1.025785342		2	695	1.000226868
3	55.325	55325	670.239	667.982	667.982	670.239	0.996632545	1.005930555		2	695.25	0.997657044
3	55.701	55701	1145.531	1556.123	1556.123	1145.531	1.35842941	0.959632683		2	695.5	0.995465117
3	55.895	55895	974.3015	1054.697	1054.697	974.3015	1.082516038	0.929741202		2	695.75	0.993859149
3	56.211	56211	925.7582	784.8087	784.8087	925.7582	0.84774696	0.871689883		2	696	0.992464284
3	56.407	56407	649.8249	521.6359	521.6359	649.8249	0.802733013	0.843235921		2	696.25	0.991283327
3	56.575	56575	731.1643	540.7161	540.7161	731.1643	0.739527491	0.831303608		2	696.5	0.989610245
3	56.754	56754	624.4795	438.0679	438.0679	624.4795	0.701492843	0.827454836		2	696.75	0.986429803
3	56.978	56978	530.8941	336.3374	336.3374	530.8941	0.633530115	0.827446533		2	697	0.984121431
3	57.326	57326	699.4031	577.9546	577.9546	699.4031	0.826354072	0.850018525		2	697.25	0.982552775
3	57.536	57536	545.5006	587.4066	587.4066	545.5006	1.07682118	0.90590182		2	697.5	0.983715246
3	57.861	57861	668.6036	708.3668	708.3668	668.6036	1.05947201	1.01523497		2	697.75	0.98857672
3	58.23	58230	823.8307	991.5632	991.5632	823.8307	1.203600691	1.112929717		2	698	0.994948395
3	58.501	58501	645.9045	837.8491	837.8491	645.9045	1.297171796	1.195199403		2	698.25	1.001834444
3	58.695	58695	946.3561	1110.301	1110.301	946.3561	1.173238065	1.244844645		2	698.5	1.008320012
3	58.915	58915	887.0275	863.1227	863.1227	887.0275	0.973050666	1.27959756		2	698.75	1.01312162
3	59.296	59296	941.6712	1436.685	1436.685	941.6712	1.525675841	1.281837053		2	699	1.016334139
3	59.47	59470	924.8487	1516.904	1516.904	924.8487	1.640164494	1.270113242		2	699.25	1.019027466
3	59.689	59689	591.6574	719.2796	719.2796	591.6574	1.215702871	1.254058146		2	699.5	1.018793944
3	59.85	59850	579.5818	636.1898	636.1898	579.5818	1.097670424	1.24645048		2	699.75	1.016547587
3	60.026	60026	817.1312	897.0438	897.0438	817.1312	1.097796535	1.235609143		2	700	1.014951428
3	60.418	60418	845.0752	1111.724	1111.724	845.0752	1.31553263	1.185759217		2	700.25	1.014485935
3	60.823	60823	821.8586	931.59	931.59	821.8586	1.133516155	1.141948805		2	700.5	1.014762665
3	61.138	61138	981.8656	891.0852	891.0852	981.8656	0.907542947	1.149378462		2	700.75	1.016057837
3	61.567	61567	858.7559	854.8708	854.8708	858.7559	0.995475897	1.260034364		2	701	1.021013412
3	61.75	61750	757.506	906.7306	906.7306	757.506	1.196994611	1.328053377		2	701.25	1.028659065
3	62.092	62092	1176.16	2087.325	2087.325	1176.16	1.774694769	1.446456573		2	701.5	1.03621438
3	62.421	62421	1307.318	2550.32	2550.32	1307.318	1.950803095	1.503323059		2	701.75	1.044694066
3	62.68	62680	730.3409	1019.592	1019.592	730.3409	1.396049434	1.49089224		2	702	1.054133091
3	62.898	62898	1009.908	1655.161	1655.161	1009.908	1.638922555	1.454342141		2	702.25	1.061285871
3	63.248	63248	1034.076	1283.207	1283.207	1034.076	1.240921364	1.367910291		2	702.5	1.065571087
3	63.595	63595	1013.947	1193.573	1193.573	1013.947	1.177155216	1.278236452		2	702.75	1.069370798
3	63.798	63798	610.3665	694.955	694.955	610.3665	1.138586407	1.219851972		2	703	1.070435212
3	63.956	63956	864.45	1023.58	1023.58	864.45	1.184082365	1.163121346		2	703.25	1.066331233
3	64.245	64245	812.3967	962.2324	962.2324	812.3967	1.184436618	1.051933242		2	703.5	1.061951893
3	64.748	64748	983.8302	561.4676	561.4676	983.8302	0.570695634	0.917310179		2	703.75	1.056596272
3	64.924	64924	695.871	610.806	610.806	695.871	0.877757515	0.906252512		2	704	1.050606967
3	65.147	65147	783.5625	722.4029	722.4029	783.5625	0.92194675	0.910158641		2	704.25	1.042204716
3	65.405	65405	922.0097	1060.16	1060.16	922.0097	1.149836059	0.929312605		2	704.5	1.035969942
3	65.769	65769	1055.01	778.8215	778.8215	1055.01	0.738212434	0.958740566		2	704.75	1.035541707
3	66.119	66119	669.2669	666.782	666.782	669.2669	0.996287131	1.014146799		2	705	1.035964843
3	66.395	66395	701.6188	784.5303	784.5303	701.6188	1.118171719	1.074722674		2	705.25	1.036131763
3	66.615	66615	943.5874	1220.419	1220.419	943.5874	1.293382044	1.104960801		2	705.5	1.037195125
3	66.882	66882	779.6905	808.1506	808.1506	779.6905	1.036501791	1.11430273		2	705.75	1.038055535
3	67.158	67158	788.9044	891.3719	891.3719	788.9044	1.129885826	1.117620758		2	706	1.036716079
3	67.323	67323	813.0325	1014.441	1014.441	813.0325	1.247725029	1.115442352		2	706.25	1.031006756
3	67.646	67646	599.2539	616.9079	616.9079	599.2539	1.029459967	1.089014715		2	706.5	1.024571048
3	67.978	67978	585.6883	572.0518	572.0518	585.6883	0.976717138	1.057617631		2	706.75	1.016302176
3	68.259	68259	707.3756	760.2359	760.2359	707.3756	1.074727344	1.05150958		2	707	1.006747977
3	68.55	68550	848.849	861.7227	861.7227	848.849	1.015166066	1.06942026		2	707.25	1.001243572
3	68.759	68759	1336.972	1577.751	1577.751	1336.972	1.180092777	1.090731824		2	707.5	0.997226363
3	68.948	68948	1071.426	1101.097	1101.097	1071.426	1.027693	1.115754988		2	707.75	0.994679612
3	69.248	69248	917.2064	1057.914	1057.914	917.2064	1.153408873	1.166037971		2	708	0.992724618
3	69.434	69434	700.6032	851.2411	851.2411	700.6032	1.215011721	1.198881689		2	708.25	0.992971981
3	69.687	69687	799.7992	953.1884	953.1884	799.7992	1.191784638	1.242187572		2	708.5	0.996064359
3	69.887	69887	909.3783	1322.264	1322.264	909.3783	1.454030737	1.281974855		2	708.75	0.999910644
3	70.14	70140	845.5741	1108.107	1108.107	845.5741	1.310478881	1.348652777		2	709	1.002443085
3	70.418	70418	833.9082	1355.485	1355.485	833.9082	1.625460692	1.391238788		2	709.25	1.004644944
3	70.777	70777	800.1444	1232.098	1232.098	800.1444	1.539844558	1.441799618		2	709.5	1.006424053
3	70.97	70970	860.942	1306.331	1306.331	860.942	1.517327532	1.543944421		2	709.75	1.00631024
3	71.144	71144	606.473	1118.336	1118.336	606.473	1.84399965	1.721352392		2	710	1.00561395
3	71.433	71433	1077.544	1723.052	1723.052	1077.544	1.599054888	2.154696745		2	710.25	1.005890998
3	71.661	71661	908.5101	1667.058	1667.058	908.5101	1.834936122	2.572086916		2	710.5	1.007478897
3	72.03	72030	869.1752	2674.167	2674.167	869.1752	3.076671999	3.380056873		2	710.75	1.009444818
3	72.285	72285	844.0763	3101.126	3101.126	844.0763	3.673987766	4.028065973		2	711	1.011471054
3	72.529	72529	816.6491	4787.445	4787.445	816.6491	5.86230365	4.617136322		2	711.25	1.014175534
3	72.902	72902	856.1538	5292.069	5292.069	856.1538	6.181213002	5.284271289		2	711.5	1.018009494
3	73.247	73247	653.69	4719.378	4719.378	653.69	7.219596445	5.675752119		2	711.75	1.022605023
3	75.758	75758	813.1544	4355.456	4355.456	813.1544	5.356247227	4.48326276		2	712	1.025469821
3	76.111	76111	767.588	2607.606	2607.606	767.588	3.397142738	4.041232097		2	712.25	1.025763993
3	76.346	76346	575.6757	1989.501	1989.501	575.6757	3.455940558	3.70699197		2	712.5	1.02445688
3	76.615	76615	1073.831	3678.944	3678.944	1073.831	3.425999063	3.302396113		2	712.75	1.023519202
3	76.773	76773	1224.609	4800.589	4800.589	1224.609	3.920099395	3.060425054		2	713	1.022298919
3	77.071	77071	779.3144	2247.287	2247.287	779.3144	2.883671853	2.633262833		2	713.25	1.021381585
3	77.337	77337	990.0843	2108.005	2108.005	990.0843	2.129116682	2.300460619		2	713.5	1.021241401
3	77.576	77576	1114.796	2113.873	2113.873	1114.796	1.896197152	2.039383316		2	713.75	1.023047829
3	77.858	77858	1063.125	1704.288	1704.288	1063.125	1.603092769	1.751317927		2	714	1.024974759
3	78.129	78129	1901.392	2586.939	2586.939	1901.392	1.36055006	1.519561284		2	714.25	1.027079458
3	78.328	78328	2150.92	3251.564	3251.564	2150.92	1.511708478	1.415673141		2	714.5	1.028968601
3	78.485	78485	1357.316	1849.97	1849.97	1357.316	1.362961904	1.36729057		2	714.75	1.028749531
3	78.652	78652	1056.9	1503.334	1503.334	1056.9	1.42239947	1.329262913		2	715	1.026564916
3	78.818	78818	1505.751	1657.375	1657.375	1505.751	1.100696596	1.286936078		2	715.25	1.02362704
3	79.106	79106	1063.326	1279.497	1279.497	1063.326	1.203297013	1.226589076		2	715.5	1.020759778
3	79.361	79361	1139.118	1753.445	1753.445	1139.118	1.539300582	1.207324173		2	715.75	1.016807205
3	79.546	79546	1002.179	1384.415	1384.415	1002.179	1.381404919	1.203875601		2	716	1.012130981
3	80.043	80043	1271.117	1465.126	1465.126	1271.117	1.152628751	1.187222864		2	716.25	1.008360861
3	80.218	80218	987.1816	1137.422	1137.422	987.1816	1.152191248	1.168189494		2	716.5	1.004708469
3	80.453	80453	935.7017	1004.52	1004.52	935.7017	1.073547264	1.139902969		2	716.75	1.000880737
3	80.788	80788	725.6173	687.3076	687.3076	725.6173	0.947203988	1.103685866		2	717	0.998180309
3	80.977	80977	869.7336	813.4054	813.4054	869.7336	0.935235111	1.090408495		2	717.25	0.999997503
3	81.214	81214	1649.272	2450.221	2450.221	1649.272	1.485637906	1.087736894		2	717.5	1.003513458
3	81.47	81470	1019.033	1131.01	1131.01	1019.033	1.109885548	1.099458058		2	717.75	1.005258738
3	81.721	81721	1110.631	1181.455	1181.455	1110.631	1.063769155	1.116545444		2	718	1.004850517
3	81.981	81981	1369.851	1397.684	1397.684	1369.851	1.020318268	1.130256918		2	718.25	1.004108552
3	82.273	82273	1674.081	1792.157	1792.157	1674.081	1.070531832	1.140989271		2	718.5	1.002544963
3	82.646	82646	2826.272	3183.846	3183.846	2826.272	1.126517901	1.155479334		2	718.75	0.9986991
3	83.014	83014	29.83396	44.251	44.251	29.83396	1.483242587	1.165235314		2	719	0.994394994
3	83.238	83238	2076.82	2224.355	2224.355	2076.82	1.071038896	1.166513778		2	719.25	0.990270268
3	83.515	83515	1605.055	1891.828	1891.828	1605.055	1.178668644	1.164103772		2	719.5	0.985970387
3	83.694	83694	2089.462	2313.825	2313.825	2089.462	1.107378359	1.161177215		2	719.75	0.981980468
3	83.945	83945	2304.796	2572.705	2572.705	2304.796	1.116239789	1.154869524		2	720	0.979765911
3	84.263	84263	12724.77	15357.02	15357.02	12724.77	1.20686032	1.142485216		2	720.25	0.978365848
3	84.596	84596	2366.197	2696.27	2696.27	2366.197	1.139495148	1.130505986		2	720.5	0.977972874
3	84.779	84779	1058.522	1132.036	1132.036	1058.522	1.069449667	1.12700445		2	720.75	0.979337672
3	90.734	90734	10959.61	13063.66	13063.66	10959.61	1.191982196	1.164179013		2	721	0.981621568
3	91.013	91013	1941.382	2065.226	2065.226	1941.382	1.06379167	1.123954635		2	721.25	0.984883421
3	91.375	91375	1451.287	1514.794	1514.794	1451.287	1.043759091	1.070985136		2	721.5	0.988769386
3	91.614	91614	1380.27	1575.305	1575.305	1380.27	1.141302064	1.040779948		2	721.75	0.992083403
3	91.87	91870	1209.347	1391.358	1391.358	1209.347	1.150503536	1.012517056		2	722	0.995598975
3	92.284	92284	782.2133	704.0261	704.0261	782.2133	0.900043633	0.976991741		2	722.25	0.99933214
3	92.609	92609	838.748	635.7228	635.7228	838.748	0.757942552	0.956074735		2	722.5	1.002401604
3	92.767	92767	891.2171	658.5881	658.5881	891.2171	0.738976059	0.948073528		2	722.75	1.004753238
3	93.137	93137	887.9278	961.4223	961.4223	887.9278	1.082770806	0.937364876		2	723	1.006452271
3	93.305	93305	986.3271	1005.635	1005.635	986.3271	1.019575555	0.935250132		2	723.25	1.007539445
3	93.59	93590	905.0785	956.2358	956.2358	905.0785	1.056522501	0.93395431		2	723.5	1.007207541
3	93.885	93885	688.6969	701.3084	701.3084	688.6969	1.01831212	0.935534569		2	723.75	1.005984657
3	94.234	94234	971.2432	751.8474	751.8474	971.2432	0.774108277	0.940932666		2	724	1.005869142
3	94.545	94545	894.8959	759.5207	759.5207	894.8959	0.848725198	0.946698205		2	724.25	1.006643856
3	95.043	95043	772.7332	905.2616	905.2616	772.7332	1.171506026	0.952409166		2	724.5	1.007244338
3	95.241	95241	857.7621	895.9691	895.9691	857.7621	1.044542653	0.954826703		2	724.75	1.007683562
3	95.607	95607	626.8734	494.9529	494.9529	626.8734	0.789557987	0.964862518		2	725	1.008026561
3	95.888	95888	988.4873	864.6726	864.6726	988.4873	0.874743257	0.971397411		2	725.25	1.008489307
3	96.134	96134	900.399	766.7907	766.7907	900.399	0.851612119	0.971707158		2	725.5	1.009068332
3	96.415	96415	1035.106	1297.974	1297.974	1035.106	1.253952735	0.964237379		2	725.75	1.009554015
3	96.673	96673	747.9624	829.1329	829.1329	747.9624	1.108522166	0.953503848		2	726	1.009815307
3	96.924	96924	590.917	563.8388	563.8388	590.917	0.954175967	0.942579018		2	726.25	1.009543834
3	97.133	97133	640.7019	453.008	453.008	640.7019	0.707049565	0.935224043		2	726.5	1.008943743
3	97.427	97427	700.055	582.4453	582.4453	700.055	0.831999343	0.923285721		2	726.75	1.008223338
3	97.849	97849	848.8868	836.7662	836.7662	848.8868	0.985721771	0.900663114		2	727	1.00749784
3	98.417	98417	730.7055	652.0971	652.0971	730.7055	0.892421229	0.883308554		2	727.25	1.007098577
3	98.586	98586	518.0855	486.5637	486.5637	518.0855	0.939157147	0.885705084		2	727.5	1.006948419
3	98.821	98821	706.3741	601.7514	601.7514	706.3741	0.85188769	0.89709876		2	727.75	1.006626907
3	99.033	99033	483.4837	452.7403	452.7403	483.4837	0.936412748	0.912348687		2	728	1.00626698
3	99.218	99218	797.7782	601.7254	601.7254	797.7782	0.754251495	0.92610846		2	728.25	1.005684129
3	99.574	99574	635.3928	605.1072	605.1072	635.3928	0.952335626	0.943146429		2	728.5	1.003876142
3	99.739	99739	520.3127	526.7351	526.7351	520.3127	1.012343347	0.946192107		2	728.75	1.002260551
3	99.927	99927	668.1802	667.2891	667.2891	668.1802	0.998666378	0.949868641		2	729	1.00049886
3	100.139	100139	1105.902	1190.069	1190.069	1105.902	1.076107105	0.952923185		2	729.25	0.998281208
3	100.424	100424	879.4993	837.4134	837.4134	879.4993	0.952147887	0.952462712		2	729.5	0.996965062
3	100.63	100630	871.6818	740.456	740.456	871.6818	0.849456763	0.938108644		2	729.75	0.999304643
3	100.81	100810	752.4297	688.4658	688.4658	752.4297	0.914990198	0.91729815		2	730	1.001141192
3	101.035	101035	965.93	934.4292	934.4292	965.93	0.967388113	0.901696415		2	730.25	1.001149177
3	101.373	101373	881.4856	766.7806	766.7806	881.4856	0.869873087	0.885941614		2	730.5	1.000872096
3	101.62	101620	923.4283	755.9505	755.9505	923.4283	0.818634755	0.883355887		2	730.75	1.000382273
3	102.054	102054	1074.895	938.3961	938.3961	1074.895	0.873011876	0.927004132		2	731	0.999141144
3	102.272	102272	690.3479	610.8013	610.8013	690.3479	0.88477317	0.960740921		2	731.25	0.996536591
3	102.488	102488	822.0529	819.8201	819.8201	822.0529	0.997283873	0.997112085		2	731.5	0.993447998
3	102.697	102697	968.5382	984.77	984.77	968.5382	1.016759071	1.031692057		2	731.75	0.991600045
3	102.928	102928	849.759	1208.502	1208.502	849.759	1.422170286	1.070140302		2	732	0.991483409
3	103.361	103361	896.2331	743.4814	743.4814	896.2331	0.829562532	1.154258083		2	732.25	0.992286926
3	103.528	103528	756.0248	865.6867	865.6867	756.0248	1.145050665	1.191963577		2	732.5	0.993114509
3	103.698	103698	1001.946	1389.007	1389.007	1001.946	1.386309242	1.23391916		2	732.75	0.994120423
3	103.865	103865	947.941	1323.19	1323.19	947.941	1.395856915	1.27573893		2	733	0.995273751
3	104.1	104100	687.712	904.3003	904.3003	687.712	1.314940411	1.332840275		2	733.25	0.997227603
3	104.441	104441	890.1532	951.7286	951.7286	890.1532	1.069173935	1.422120965		2	733.5	1.000309974
3	104.848	104848	1113.525	1890.46	1890.46	1113.525	1.697725691	1.559255859		2	733.75	1.004279265
3	105.008	105008	923.0982	1827.966	1827.966	923.0982	1.980250855	1.615859579		2	734	1.00781684
3	105.283	105283	871.5587	1522.036	1522.036	871.5587	1.746337912	1.696688062		2	734.25	1.010511432
3	105.615	105615	936.6932	1518.487	1518.487	936.6932	1.621114576	1.817627739		2	734.5	1.012953253
3	105.916	105916	1417.368	3089.607	3089.607	1417.368	2.17981992	2.006536676		2	734.75	1.015480697
3	106.135	106135	1505.363	2975.257	2975.257	1505.363	1.976438241	2.20989059		2	735	1.018348378
3	106.518	106518	845.6943	2187.416	2187.416	845.6943	2.586532746	2.648708303		2	735.25	1.02327763
3	106.724	106724	1313.158	3920.88	3920.88	1313.158	2.985840242	2.903401282		2	735.5	1.029043704
3	107.002	107002	1345.993	3662.594	3662.594	1345.993	2.721109248	3.237948476		2	735.75	1.033900545
3	107.177	107177	1402.5	4133.444	4133.444	1402.5	2.947197148	3.469050761		2	736	1.036577584
3	107.516	107516	828.8074	3442.019	3442.019	828.8074	4.152978123	4.037191355		2	736.25	1.037374619
3	107.946	107946	1035.613	6118.592	6118.592	1035.613	5.908183849	4.814386671		2	736.5	1.036432175
3	108.653	108653	726.5306	4165.162	4165.162	726.5306	5.732947793	5.575702988		2	736.75	1.03437475
3	108.925	108925	1057.318	5347.76	5347.76	1057.318	5.057853929	5.520113914		2	737	1.031025969
3	109.222	109222	1066.617	6099.191	6099.191	1066.617	5.718257819	5.262387513		2	737.25	1.029001313
3	109.988	109988	862.0874	4164.106	4164.106	862.0874	4.83025967	4.116731895		2	737.5	1.028749175
3	110.222	110222	639.1384	2789.768	2789.768	639.1384	4.364888731	3.759313992		2	737.75	1.029853532
3	110.465	110465	602.1157	1931.678	1931.678	602.1157	3.208150859	3.340354706		2	738	1.030874174
3	110.763	110763	881.1489	1980.712	1980.712	881.1489	2.247874338	2.752033088		2	738.25	1.031988003
3	110.99	110990	815.4511	1762.572	1762.572	815.4511	2.161468664	2.372520053		2	738.5	1.033666802
3	111.335	111335	977.9739	1582.505	1582.505	977.9739	1.618146456	1.769002248		2	738.75	1.03525045
3	111.492	111492	937.0179	1580.353	1580.353	937.0179	1.686577172	1.530216569		2	739	1.036761403
3	111.73	111730	748.9387	1020.773	1020.773	748.9387	1.362959345	1.299805899		2	739.25	1.038606643
3	111.896	111896	1054.843	1236.152	1236.152	1054.843	1.171882451	1.194189022		2	739.5	1.040476338
3	112.264	112264	1244.249	1188.368	1188.368	1244.249	0.955088571	1.048295338		2	739.75	1.039367946
3	112.453	112453	777.2693	601.1742	601.1742	777.2693	0.773443902	0.983925004		2	740	1.036513922
3	112.811	112811	905.1026	940.8326	940.8326	905.1026	1.039476188	0.908248283		2	740.25	1.033993122
3	112.969	112969	675.7596	633.9017	633.9017	675.7596	0.938058002	0.900897359		2	740.5	1.030629528
3	113.203	113203	677.4989	614.9754	614.9754	677.4989	0.907714241	0.901948393		2	740.75	1.027241464
3	113.446	113446	644.472	650.1538	650.1538	644.472	1.008816209	0.899541822		2	741	1.025268477
3	113.652	113652	708.513	737.4594	737.4594	708.513	1.040855143	0.898707981		2	741.25	1.02429581
3	113.943	113943	698.6697	655.3013	655.3013	698.6697	0.937927178	0.916388671		2	741.5	1.023402096
3	114.154	114154	826.3364	654.2589	654.2589	826.3364	0.791758538	0.931599016		2	741.75	1.023281737
3	114.378	114378	351.1811	225.9178	225.9178	351.1811	0.643308538	0.93917154		2	742	1.024589739
3	114.674	114674	976.0599	1016.464	1016.464	976.0599	1.041395103	0.941216896		2	742.25	1.027198839
3	114.872	114872	946.8446	1040.279	1040.279	946.8446	1.098679762	0.943977936		2	742.5	1.029985483
3	115.089	115089	701.1817	760.5273	760.5273	701.1817	1.08463655	0.946779334		2	742.75	1.030621425
3	115.293	115293	688.9145	657.9528	657.9528	688.9145	0.955057268	0.94794749		2	743	1.03070012
3	115.553	115553	873.0369	809.3839	809.3839	873.0369	0.927090138	0.943432002		2	743.25	1.030360714
3	115.758	115758	712.3561	553.5823	553.5823	712.3561	0.777114564	0.934857112		2	743.5	1.028335258
3	116.072	116072	857.8332	778.4579	778.4579	857.8332	0.907470007	0.917259862		2	743.75	1.025878535
3	116.409	116409	713.8083	717.4033	717.4033	713.8083	1.005036366	0.898445059		2	744	1.022680023
3	116.815	116815	850.7921	752.1173	752.1173	850.7921	0.88402008	0.882732397		2	744.25	1.019252372
3	117.066	117066	806.9339	746.0506	746.0506	806.9339	0.92454983	0.875237457		2	744.5	1.01650072
3	117.226	117226	793.2818	670.6676	670.6676	793.2818	0.845434245	0.870447631		2	744.75	1.014673337
3	117.391	117391	658.4527	510.3985	510.3985	658.4527	0.775148314	0.864982454		2	745	1.013317502
3	117.659	117659	681.6498	560.6887	560.6887	681.6498	0.822546563	0.846947728		2	745.25	1.012177004
3	117.962	117962	726.6157	687.2177	687.2177	726.6157	0.945778766	0.817944803		2	745.5	1.011377894
3	118.244	118244	565.4708	468.6398	468.6398	565.4708	0.828760389	0.799583256		2	745.75	1.010814106
3	118.445	118445	987.4759	722.5498	722.5498	987.4759	0.731713858	0.800708982		2	746	1.010709808
3	118.855	118855	880.3752	783.6636	783.6636	880.3752	0.890147292	0.865524753		2	746.25	1.01092218
3	119.153	119153	859.0189	675.7199	675.7199	859.0189	0.786618199	0.928994001		2	746.5	1.011560901
3	119.368	119368	392.0434	269.7042	269.7042	392.0434	0.687944753	0.95540457		2	746.75	1.012250488
3	119.563	119563	892.2524	893.0473	893.0473	892.2524	1.000890891	0.969139477		2	747	1.012718355
3	119.851	119851	759.9788	923.3341	923.3341	759.9788	1.21494718	0.98515206		2	747.25	1.01315093
3	120.092	120092	1187.918	1635.59	1635.59	1187.918	1.376854295	0.981581784		2	747.5	1.013835169
3	120.269	120269	1074.792	1166.869	1166.869	1074.792	1.085669599	0.973166684		2	747.75	1.01505864
3	120.442	120442	815.7662	674.9136	674.9136	815.7662	0.827337048	0.96402096		2	748	1.016254981
3	120.611	120611	1186.945	1021.452	1021.452	1186.945	0.86057231	0.95741002		2	748.25	1.017308884
3	120.869	120869	1117.049	841.5952	841.5952	1117.049	0.753409385	0.93951947		2	748.5	1.01781717
3	121.095	121095	979.4168	725.2824	725.2824	979.4168	0.740524769	0.911747158		2	748.75	1.015415201
3	121.571	121571	1026.962	1004.795	1004.795	1026.962	0.978414975	0.85391435		2	749	1.011596994
3	121.88	121880	772.1832	636.0618	636.0618	772.1832	0.823718776	0.845616528		2	749.25	1.008071526
3	122.159	122159	928.7619	817.2316	817.2316	928.7619	0.879915078	0.876151464		2	749.5	1.004556525
3	122.41	122410	1527.141	1378.249	1378.249	1527.141	0.902502781	0.924768871		2	749.75	1.000962902
3	122.603	122603	882.6741	892.5279	892.5279	882.6741	1.011163577	0.964779494		2	750	0.997709375
3	122.929	122929	2186.56	2205.867	2205.867	2186.56	1.008829851	1.014431155		2	750.25	0.99721352
3	123.281	123281	1934.89	1760.576	1760.576	1934.89	0.909910124	1.048050396		2	750.5	0.998428719
3	123.473	123473	2142.394	2369.279	2369.279	2142.394	1.105902556	1.064539762		2	750.75	1.000548777
3	123.705	123705	2159.061	2656.615	2656.615	2159.061	1.230449255	1.077140101		2	751	1.002417434
3	123.919	123919	1951.364	2165.723	2165.723	1951.364	1.109850853	1.077202121		2	751.25	1.004089639
3	124.484	124484	2575	2912.162	2912.162	2575	1.130936699	1.000457811		2	751.5	1.006093328
3	124.738	124738	1678.739	1690.448	1690.448	1678.739	1.006974878	0.946021126		2	751.75	1.007952359
3	125.14	125140	1770.362	1471.319	1471.319	1770.362	0.831083699	0.868740249		2	752	1.00786763
3	125.433	125433	1051.2	724.678	724.678	1051.2	0.689381659	0.839760649		2	752.25	1.00447679
3	125.685	125685	980.0992	801.4599	801.4599	980.0992	0.81773345	0.838286967		2	752.5	1.000874087
3	126.201	126201	1086.567	849.722	849.722	1086.567	0.782024486	0.87417491		2	752.75	0.996684704
3	126.525	126525	1065.865	924.4624	924.4624	1065.865	0.867335357	0.912103308		2	753	0.991475968
3	126.756	126756	945.8563	772.6947	772.6947	945.8563	0.816926102	0.941164194		2	753.25	0.986250527
3	126.938	126938	2020.363	2300.83	2300.83	2020.363	1.138820103	0.969306393		2	753.5	0.983911364
3	127.139	127139	1287.928	1421.55	1421.55	1287.928	1.103749588	1.008745737		2	753.75	0.983648354
3	127.381	127381	1702.94	2061.899	2061.899	1702.94	1.210787814	1.057963302		2	754	0.98347716
3	127.569	127569	657.0083	709.0733	709.0733	657.0083	1.079245574	1.089962829		2	754.25	0.982886955
3	127.794	127794	940.0324	888.1011	888.1011	940.0324	0.94475584	1.112762239		2	754.5	0.982577785
3	127.991	127991	1994.361	2382.419	2382.419	1994.361	1.194577612	1.123316362		2	754.75	0.982452275
3	128.444	128444	915.2648	879.5937	879.5937	915.2648	0.96102647	1.160289284		2	755	0.982534746
3	128.796	128796	1063.722	1688.296	1688.296	1063.722	1.587159051	1.162229447		2	755.25	0.983106452
3	129.186	129186	651.527	796.519	796.519	651.527	1.222541813	1.196885866		2	755.5	0.984289328
3	129.361	129361	659.2987	750.8133	750.8133	659.2987	1.138805977	1.276634587		2	755.75	0.985521334
3	129.529	129529	996.4729	1227.488	1227.488	996.4729	1.231832797	1.383043678		2	756	0.986554692
3	129.861	129861	871.535	1329.294	1329.294	871.535	1.525233066	1.633928477		2	756.25	0.98708407
3	130.137	130137	889.3976	1456.48	1456.48	889.3976	1.6376028	1.830786576		2	756.5	0.987868552
3	130.362	130362	1181.964	1789.595	1789.595	1181.964	1.514085877	1.987648974		2	756.75	0.98981917
3	130.591	130591	767.998	1577.359	1577.359	767.998	2.053858213	2.165495896		2	757	0.993588855
3	130.874	130874	727.0106	2036.674	2036.674	727.0106	2.801436458	2.377427809		2	757.25	0.997471901
3	131.15	131150	866.7871	3054.964	3054.964	866.7871	3.524468696	2.537945042		2	757.5	1.001219026
3	131.443	131443	1026.175	3125.134	3125.134	1026.175	3.045420128	2.671877616		2	757.75	1.00339882
3	131.608	131608	1230.51	3413.517	3413.517	1230.51	2.77406685	2.740346603		2	758	1.004886928
3	131.915	131915	1305.993	2713.771	2713.771	1305.993	2.077936865	2.827091624		2	758.25	1.005872724
3	132.071	132071	745.4298	1569.347	1569.347	745.4298	2.105291471	2.839731971		2	758.5	1.006456311
3	132.241	132241	1031.116	2549.672	2549.672	1031.116	2.472730517	2.824198048		2	758.75	1.006657924
3	132.551	132551	794.215	2497.501	2497.501	794.215	3.144615753	2.733372624		2	759	1.006670913
3	132.942	132942	1315.777	4463.28	4463.28	1315.777	3.392124957	2.548457344		2	759.25	1.005188769
3	133.24	133240	1047.873	2758.947	2758.947	1047.873	2.632902079	2.393281053		2	759.5	1.001809249
3	133.691	133691	1738.224	3213.963	3213.963	1738.224	1.84899242	2.045108461		2	759.75	0.998929281
3	133.917	133917	1013.897	1775.16	1775.16	1013.897	1.750828733	1.824607554		2	760	0.996599242
3	134.075	134075	755.4746	1139.524	1139.524	755.4746	1.508355145	1.674338286		2	760.25	0.996791279
3	134.4	134400	849.195	1133.656	1133.656	849.195	1.334977243	1.423930188		2	760.5	0.998064751
3	134.73	134730	737.8589	979.3236	979.3236	737.8589	1.327250508	1.285576835		2	760.75	0.999113815
3	135.003	135003	631.1029	603.1703	603.1703	631.1029	0.955740023	1.225694813		2	761	1.000621829
3	135.2	135200	741.1458	849.4862	849.4862	741.1458	1.146179605	1.193924361		2	761.25	1.001965267
3	135.447	135447	958.1767	1090.067	1090.067	958.1767	1.137647158	1.147202442		2	761.5	1.002059441
3	135.63	135630	1158.207	1611.038	1611.038	1158.207	1.390975879	1.111561792		2	761.75	1.001985421
3	135.947	135947	1013.681	1281.982	1281.982	1013.681	1.264679914	1.072908263		2	762	1.002176153
3	136.178	136178	1045.344	1264.373	1264.373	1045.344	1.209528155	1.051277834		2	762.25	1.00358263
3	136.394	136394	881.1601	793.3021	793.3021	881.1601	0.900292807	1.02655132		2	762.5	1.005229295
3	136.609	136609	682.2681	560.5741	560.5741	682.2681	0.821633167	0.994938057		2	762.75	1.007091466
3	136.963	136963	1138.693	972.3833	972.3833	1138.693	0.85394685	0.939097746		2	763	1.008386001
3	137.441	137441	1477.303	1397.135	1397.135	1477.303	0.945733543	0.876756729		2	763.25	1.008232436
3	137.734	137734	678.9312	460.4259	460.4259	678.9312	0.678162824	0.861234676		2	763.5	1.007448181
3	137.957	137957	737.885	710.0044	710.0044	737.885	0.962215521	0.852265275		2	763.75	1.006006642
3	138.176	138176	685.7995	700.631	700.631	685.7995	1.021626583	0.840256713		2	764	1.005386613
3	138.379	138379	676.6035	586.6984	586.6984	676.6035	0.867122916	0.831412228		2	764.25	1.00521141
3	138.683	138683	739.4009	629.6259	629.6259	739.4009	0.851535209	0.821575948		2	764.5	1.005233635
3	138.941	138941	766.2898	613.2154	613.2154	766.2898	0.800239544	0.815735321		2	764.75	1.006000436
3	139.149	139149	1049.001	634.6667	634.6667	1049.001	0.60502011	0.813709081		2	765	1.008595568
3	139.416	139416	902.6991	631.8637	631.8637	902.6991	0.699971563	0.815252256		2	765.25	1.011805304
3	139.596	139596	867.6137	760.1993	760.1993	867.6137	0.876195593	0.817560003		2	765.5	1.013807008
3	139.911	139911	1034.346	989.7314	989.7314	1034.346	0.956866851	0.820984686		2	765.75	1.016100906
3	140.293	140293	962.8081	841.8162	841.8162	962.8081	0.874334356	0.824085682		2	766	1.018632182
3	140.587	140587	890.1716	808.9148	808.9148	890.1716	0.908717825	0.82850647		2	766.25	1.020870314
3	140.776	140776	681.6403	541.6337	541.6337	681.6403	0.7946034	0.832709298		2	766.5	1.018359538
3	141.007	141007	837.0927	663.1361	663.1361	837.0927	0.792189563	0.839666657		2	766.75	1.014533007
3	141.205	141205	878.0194	765.6438	765.6438	878.0194	0.872012395	0.847945435		2	767	1.010489453
3	141.433	141433	1042.181	833.5817	833.5817	1042.181	0.799843501	0.859946672		2	767.25	1.003272761
3	141.759	141759	832.4003	589.3721	589.3721	832.4003	0.708039269	0.878791806		2	767.5	0.997010521
3	142.074	142074	860.003	794.8815	794.8815	860.003	0.92427759	0.895133847		2	767.75	0.994405538
3	142.353	142353	1331.504	1376.927	1376.927	1331.504	1.034114054	0.909036304		2	768	0.992642302
3	142.584	142584	1039.424	981.2276	981.2276	1039.424	0.944010914	0.921326177		2	768.25	0.99420343
3	142.756	142756	1147.687	1061.22	1061.22	1147.687	0.924659772	0.929827635		2	768.5	0.999403134
3	143.071	143071	1789.617	1941.251	1941.251	1789.617	1.084729861	0.941378463		2	768.75	1.005151851
3	143.416	143416	1235.985	1067.767	1067.767	1235.985	0.863899643	0.942074977		2	769	1.008555273
3	143.707	143707	1221.367	1100.54	1100.54	1221.367	0.901072323	0.9366443		2	769.25	1.011418786
3	143.919	143919	706.8163	627.7652	627.7652	706.8163	0.888158918	0.933994709		2	769.5	1.014349399
3	144.122	144122	845.0437	802.108	802.108	845.0437	0.949191148	0.935630193		2	769.75	1.016848312
3	144.406	144406	657.7275	559.2094	559.2094	657.7275	0.850214413	0.949390273		2	770	1.019650614
3	144.753	144753	805.3625	746.3164	746.3164	805.3625	0.926683823	0.977675793		2	770.25	1.021859433
3	145.005	145005	969.2396	1095.282	1095.282	969.2396	1.130042561	0.997937284		2	770.5	1.021773792
3	145.41	145410	1134.601	1140.547	1140.547	1134.601	1.005240609	1.013591989		2	770.75	1.019854026
3	145.897	145897	886.0615	946.0772	946.0772	886.0615	1.067733109	0.974175038		2	771	1.017203221
3	146.164	146164	722.6654	737.996	737.996	722.6654	1.021213967	0.943796546		2	771.25	1.013950778
3	146.354	146354	903.7072	838.8577	838.8577	903.7072	0.928240585	0.930964		2	771.5	1.009543492
3	146.688	146688	711.6424	610.5763	610.5763	711.6424	0.857981902	0.82976537		2	771.75	1.005020372
3	146.928	146928	588.8308	534.682	534.682	588.8308	0.908040136	0.792724016		2	772	1.003047687
3	147.158	147158	814.8348	663.7595	663.7595	814.8348	0.814593952	0.85593617		2	772.25	1.001176612
3	147.344	147344	819.4811	717.2952	717.2952	819.4811	0.875304141	0.937041864		2	772.5	0.999528747
3	147.834	147834	1353.565	1114.67	1114.67	1353.565	0.823506813	1.206408702		2	772.75	0.998679042
3	148.003	148003	857.9881	790.3871	790.3871	857.9881	0.921209863	1.295253354		2	773	0.998080935
3	148.166	148166	1660.117	1597.644	1597.644	1660.117	0.962368315	1.391871689		2	773.25	0.998097147
3	148.437	148437	2117.782	2391.674	2391.674	2117.782	1.129329648	1.599931779		2	773.5	1.000617741
3	148.727	148727	5.784211	20.72114	20.72114	5.784211	3.5823624	1.83082814		2	773.75	1.00358849
3	149.001	149001	3.06755	7.684829	7.684829	3.06755	2.505200893	1.993991947		2	774	1.006150039
3	149.296	149296	4.129085	7.65806	7.65806	4.129085	1.854662716	2.107941927		2	774.25	1.006315857
3	149.63	149630	6.287618	8.41621	8.41621	6.287618	1.338537106	2.2037807		2	774.5	1.00536116
3	149.974	149974	7.172083	16.13638	16.13638	7.172083	2.249887515	2.253283368		2	774.75	1.004412102
3	150.149	150149	2.975576	7.547135	7.547135	2.975576	2.536361027	2.255080232		2	775	1.003775285
3	150.51	150510	4.427974	9.028863	9.028863	4.427974	2.039050591	2.208701726		2	775.25	1.003504238
3	150.727	150727	5.982606	8.558982	8.558982	5.982606	1.430644438	2.155201028		2	775.5	1.003282689
3	150.927	150927	3.899014	9.487807	9.487807	3.899014	2.433386236	2.093513359		2	775.75	1.003191409
3	151.118	151118	3.666458	9.695638	9.695638	3.666458	2.6444154	2.02677763		2	776	1.003081622
3	151.421	151421	3.945961	9.321978	9.321978	3.945961	2.362410069	1.866232918		2	776.25	1.002949031
3	151.975	151975	1972.076	1998.263	1998.263	1972.076	1.0132789	1.430062923		2	776.5	1.002761418
3	152.254	152254	1201.701	1101.43	1101.43	1201.701	0.916559111	1.216607737		2	776.75	1.001894235
3	152.557	152557	922.7521	796.8966	796.8966	922.7521	0.863608547	1.047184288		2	777	1.000485534
3	152.726	152726	1111.867	1019.922	1019.922	1111.867	0.917305757	0.991998622		2	777.25	0.998879037
3	153.084	153084	969.1258	885.8886	885.8886	969.1258	0.914111047	0.935988736		2	777.5	0.997934173
3	153.252	153252	849.8451	860.8471	860.8471	849.8451	1.012945889	0.924378363		2	777.75	0.997947056
3	153.447	153447	911.76	887.0196	887.0196	911.76	0.972865228	0.911148939		2	778	0.998199376
3	153.7	153700	837.8605	978.8712	978.8712	837.8605	1.168298541	0.897640332		2	778.25	0.999102109
3	154.087	154087	727.5235	551.2421	551.2421	727.5235	0.757696624	0.891571727		2	778.5	1.000885123
3	154.253	154253	824.1019	712.86	712.86	824.1019	0.865014387	0.88760554		2	778.75	1.002988753
3	154.556	154556	928.6057	765.6356	765.6356	928.6057	0.824500216	0.867121588		2	779	1.005101544
3	154.716	154716	1027.221	868.3134	868.3134	1027.221	0.845303396	0.846425242		2	779.25	1.007899684
3	154.981	154981	938.8881	906.394	906.394	938.8881	0.96539087	0.804602604		2	779.5	1.010798992
3	155.203	155203	890.7239	706.5629	706.5629	890.7239	0.793245696	0.772388071		2	779.75	1.013021358
3	155.509	155509	623.2005	458.8923	458.8923	623.2005	0.736347773	0.750634793		2	780	1.015299133
3	155.689	155689	722.6924	486.6483	486.6483	722.6924	0.673382341	0.753878867		2	780.25	1.017948447
3	155.866	155866	1037.932	604.002	604.002	1037.932	0.581928296	0.763636412		2	780.5	1.021370742
3	156.043	156043	573.2027	411.9478	411.9478	573.2027	0.718677354	0.777688507		2	780.75	1.02486146
3	156.421	156421	683.8655	578.5535	578.5535	683.8655	0.846004807	0.81189808		2	781	1.027745995
3	156.652	156652	759.5911	828.7285	828.7285	759.5911	1.091019234	0.843977757		2	781.25	1.029350061
3	156.86	156860	660.7005	665.8775	665.8775	660.7005	1.007835623	0.885825483		2	781.5	1.030144895
3	157.049	157049	811.7584	591.2401	591.2401	811.7584	0.728344911	0.924317371		2	781.75	1.030415499
3	157.371	157371	972.9137	839.5749	839.5749	972.9137	0.862948995	0.965349713		2	782	1.02968672
3	157.538	157538	1119.088	1142.738	1142.738	1119.088	1.02113328	0.965416353		2	782.25	1.028084963
3	157.799	157799	1102.221	1041.012	1041.012	1102.221	0.94446758	0.945498215		2	782.5	1.026246747
3	158.102	158102	1136.148	1220.155	1220.155	1136.148	1.073940191	0.915336441		2	782.75	1.022755167
3	158.276	158276	1010.497	986.0953	986.0953	1010.497	0.975851784	0.906165142		2	783	1.018313159
3	158.518	158518	921.1243	786.6102	786.6102	921.1243	0.853967483	0.900608141		2	783.25	1.013620345
3	158.977	158977	658.7379	511.5448	511.5448	658.7379	0.77655286	0.891588124		2	783.5	1.009780267
3	159.183	159183	752.0848	548.8275	548.8275	752.0848	0.729741513	0.891231199		2	783.75	1.008388115
3	159.393	159393	1076.538	895.2577	895.2577	1076.538	0.831608081	0.895094116		2	784	1.007364027
3	159.646	159646	1157.238	1110.237	1110.237	1157.238	0.959385191	0.916263823		2	784.25	1.007029533
3	159.811	159811	1384.368	1573.741	1573.741	1384.368	1.136793829	0.939175023		2	784.5	1.006217538
3	160.179	160179	1080.617	1019.274	1019.274	1080.617	0.943233356	0.987623424		2	784.75	1.0052009
3	160.358	160358	1567.335	1521.876	1521.876	1567.335	0.97099599	0.996958935		2	785	1.002133293
3	160.639	160639	927.0162	914.4365	914.4365	927.0162	0.986429903	0.98461471		2	785.25	0.998732903
3	160.856	160856	1411.994	1584.339	1584.339	1411.994	1.122057884	0.961014223		2	785.5	0.995499541
3	161.082	161082	1258.958	1127.265	1127.265	1258.958	0.89539524	0.931357917		2	785.75	0.992254423
3	161.501	161501	649.632	623.4464	623.4464	649.632	0.959691641	0.888241		2	786	0.988951355
3	161.748	161748	746.0203	614.8544	614.8544	746.0203	0.824179181	0.868331254		2	786.25	0.986596817
3	162.128	162128	548.8101	375.5755	375.5755	548.8101	0.684345095	0.829969127		2	786.5	0.985254783
3	162.324	162324	603.253	390.1356	390.1356	603.253	0.646719701	0.817165479		2	786.75	0.984443972
3	162.624	162624	828.1212	749.7568	749.7568	828.1212	0.905370856	0.821708351		2	787	0.984774825
3	162.79	162790	1050.887	1056.878	1056.878	1050.887	1.005700898	0.837903581		2	787.25	0.987464655
3	163.158	163158	705.3438	570.3396	570.3396	705.3438	0.80859802	0.89243799		2	787.5	0.991474959
3	163.425	163425	1563.719	1371.861	1371.861	1563.719	0.8773066	0.946610259		2	787.75	0.995538015
3	163.761	163761	1481.965	1638.399	1638.399	1481.965	1.105558498	1.052697499		2	788	0.99970594
3	164.265	164265	1308.999	1583.892	1583.892	1308.999	1.210002452	1.247605549		2	788.25	1.004489305
3	164.722	164722	1156.137	1662.933	1662.933	1156.137	1.438352894	1.445575735		2	788.5	1.008722282
3	164.984	164984	914.8383	1333.057	1333.057	914.8383	1.457150406	1.577115734		2	788.75	1.012439972
3	165.159	165159	778.4057	1132.187	1132.187	778.4057	1.454494745	1.660850094		2	789	1.014921
3	165.572	165572	570.9575	1122.897	1122.897	570.9575	1.966691041	1.810787164		2	789.25	1.016984352
3	165.832	165832	734.1745	1403.361	1403.361	734.1745	1.911481535	1.873268884		2	789.5	1.018831405
3	166.084	166084	894.2692	2201.324	2201.324	894.2692	2.461589866	1.92641199		2	789.75	1.020391504
3	166.299	166299	752.8158	1549.243	1549.243	752.8158	2.057931037	1.958320569		2	790	1.020925833
3	166.543	166543	721.4241	1136.63	1136.63	721.4241	1.575536498	1.97119378		2	790.25	1.020973113
3	166.939	166939	777.055	1233.013	1233.013	777.055	1.586776998	1.914041514		2	790.5	1.019532007
3	167.446	167446	974.843	2075.214	2075.214	974.843	2.128767402	1.744302238		2	790.75	1.014729554
3	167.772	167772	1176.309	1973.377	1973.377	1176.309	1.677600868	1.625437357		2	791	1.007563663
3	167.961	167961	1810.522	2978.544	2978.544	1810.522	1.645129968	1.567214572		2	791.25	1.001671476
3	168.195	168195	2253.997	3192.819	3192.819	2253.997	1.416514308	1.49675649		2	791.5	0.997170166
3	168.363	168363	1065.61	1433.707	1433.707	1065.61	1.345433132	1.440856757		2	791.75	0.993308143
3	168.561	168561	2259.859	2938.896	2938.896	2259.859	1.300477596	1.373551889		2	792	0.992521665
3	168.899	168899	4453.666	5582.478	5582.478	4453.666	1.253456815	1.26765324		2	792.25	0.992974986
3	169.113	169113	2740.282	3388.837	3388.837	2740.282	1.236674547	1.20702368		2	792.5	0.994821347
3	169.521	169521	2210.971	2501.695	2501.695	2210.971	1.131491548	1.096239626		2	792.75	1.000066393
3	169.881	169881	1834.991	1965.513	1965.513	1834.991	1.071129504	1.021422342		2	793	1.005957718
3	170.136	170136	1255.78	1187.494	1187.494	1255.78	0.945622641	0.991890677		2	793.25	1.011595672
3	170.373	170373	1524.766	1387.034	1387.034	1524.766	0.909670074	0.991084009		2	793.5	1.018673736
3	170.552	170552	737.1563	589.725	589.725	737.1563	0.799999946	1.004693512		2	793.75	1.025748607
3	170.739	170739	1156.447	1104.861	1104.861	1156.447	0.955392681	1.024119342		2	794	1.030343581
3	171.208	171208	903.8534	1184.973	1184.973	903.8534	1.311023447	1.047319772		2	794.25	1.033549232
3	171.396	171396	995.8643	1066.249	1066.249	995.8643	1.070676999	1.036229203		2	794.5	1.035475504
3	171.7	171700	1001.147	1270.78	1270.78	1001.147	1.269324085	1.011070471		2	794.75	1.034625395
3	171.905	171905	1038.096	1013.377	1013.377	1038.096	0.976188137	0.990539149		2	795	1.031344165
3	172.136	172136	750.2088	742.0813	742.0813	750.2088	0.989166349	0.965473434		2	795.25	1.026723813
3	172.362	172362	662.6315	523.6469	523.6469	662.6315	0.790253557	0.917682729		2	795.5	1.022808966
3	172.597	172597	1279.984	933.5441	933.5441	1279.984	0.729340445	0.842509282		2	795.75	1.018825422
3	173.007	173007	920.5689	636.5892	636.5892	920.5689	0.691517169	0.753984619		2	796	1.014840056
3	173.212	173212	945.2381	751.4203	751.4203	945.2381	0.794953462	0.766351714		2	796.25	1.010879678
3	173.505	173505	1136.609	799.8719	799.8719	1136.609	0.703735321	0.802194299		2	796.5	1.007991205
3	173.691	173691	891.1811	734.1202	734.1202	891.1811	0.823760962	0.82813721		2	796.75	1.007412332
3	174.079	174079	1103.352	1050.397	1050.397	1103.352	0.952005344	0.93968905		2	797	1.006988248
3	174.596	174596	750.999	784.7835	784.7835	750.999	1.044986079	1.091518583		2	797.25	1.006305796
3	174.79	174790	932.679	1142.211	1142.211	932.679	1.224656071	1.114546738		2	797.5	1.005544731
3	174.994	174994	1310.411	1825.182	1825.182	1310.411	1.392831715	1.113630412		2	797.75	1.005149126
3	175.453	175453	908.9275	805.173	805.173	908.9275	0.885849531	1.066606198		2	798	1.005602512
3	175.642	175642	858.1469	1048.09	1048.09	858.1469	1.221341008	1.039616086		2	798.25	1.006691264
3	175.814	175814	724.5252	658.2261	658.2261	724.5252	0.908493038	1.016294529		2	798.5	1.008084282
3	176.17	176170	635.7191	480.2538	480.2538	635.7191	0.755449695	0.945039828		2	798.75	1.009942143
3	176.424	176424	823.3108	655.4705	655.4705	823.3108	0.796139805	0.876065973		2	799	1.012156409
3	176.758	176758	859.4718	727.5444	727.5444	859.4718	0.84650177	0.790180218		2	799.25	1.014910347
3	177.015	177015	795.9354	629.3494	629.3494	795.9354	0.79070412	0.747060596		2	799.5	1.018941398
3	177.284	177284	925.1381	532.3829	532.3829	925.1381	0.575463166	0.724919246		2	799.75	1.025695049
3	177.452	177452	833.3071	657.6983	657.6983	833.3071	0.789262806	0.716789619		2	800	1.033973763
3	178.665	178665	1022.343	819.4371	819.4371	1022.343	0.801528548	0.718583065		2	800.25	1.044615376
3	178.907	178907	986.5749	687.2251	687.2251	986.5749	0.696576712	0.717279854		2	800.5	1.054128767
3	179.08	179080	963.215	737.9031	737.9031	963.215	0.766083481	0.714544983		2	800.75	1.063642157
3	179.492	179492	599.1123	400.6501	400.6501	599.1123	0.668739567	0.707939217		2	801	1.073155547
3	179.713	179713	914.0589	640.5766	640.5766	914.0589	0.700804511	0.704740401		2	801.25	1.082668937
3	179.904	179904	656.1362	414.2203	414.2203	656.1362	0.631302312	0.702398719		2	801.5	1.092182327
3	180.106	180106	699.527	462.7958	462.7958	699.527	0.661583899	0.700708796		2	801.75	1.101695718
3	180.601	180601	853.3794	717.2189	717.2189	853.3794	0.840445528	0.700172794		2	802	1.111209108
3	180.915	180915	571.6749	393.6317	393.6317	571.6749	0.688558655	0.701613569		2	802.25	1.116371312
3	181.214	181214	595.3039	407.8391	407.8391	595.3039	0.685093949	0.703579605		2	802.5	1.114784737
3	181.586	181586	506.6251	296.7873	296.7873	506.6251	0.585812468	0.703836039		2	802.75	1.111695933
3	182.02	182020	787.1785	630.8566	630.8566	787.1785	0.801414927	0.702974307		2	803	1.106170742
3	182.217	182217	370.4942	287.5951	287.5951	370.4942	0.776247239	0.704248585		2	803.25	1.095912854
3	182.478	182478	864.3753	615.0961	615.0961	864.3753	0.711607678	0.709315492		2	803.5	1.086107316
3	182.782	182782	520.988	364.8828	364.8828	520.988	0.700366995	0.722176885		2	803.75	1.078981694
3	183.115	183115	544.8407	334.0291	334.0291	544.8407	0.61307663	0.741930027		2	804	1.075547524
3	183.445	183445	708.5997	614.7541	614.7541	708.5997	0.867561897	0.761441827		2	804.25	1.072203853
3	183.756	183756	851.945	543.2827	543.2827	851.945	0.637696917	0.782879225		2	804.5	1.069188746
3	184.056	184056	817.3203	743.5676	743.5676	817.3203	0.909762794	0.804555807		2	804.75	1.066278057
3	184.43	184430	922.8157	860.5429	860.5429	922.8157	0.932518703	0.827479555		2	805	1.063763302
3	184.603	184603	576.4351	478.643	478.643	576.4351	0.830350199	0.837698477		2	805.25	1.061375479
3	184.812	184812	733.1299	552.205	552.205	733.1299	0.753215767	0.848912142		2	805.5	1.058987656
3	185.128	185128	1043.848	851.2104	851.2104	1043.848	0.815454357	0.861966713		2	805.75	1.056599833
3	185.354	185354	1011.778	1050.197	1050.197	1011.778	1.037971769	0.866855887		2	806	1.05421201
3	185.573	185573	1004.051	811.9381	811.9381	1004.051	0.808662209	0.868894333		2	806.25	1.051824187
3	185.761	185761	1106.505	1007.841	1007.841	1106.505	0.910832757	0.870341379		2	806.5	1.049436364
3	186.085	186085	1202.373	938.8707	938.8707	1202.373	0.780848123	0.876726482		2	806.75	1.047048541
3	186.248	186248	1041.184	871.7581	871.7581	1041.184	0.837275736	0.882671043		2	807	1.044660718
3	186.411	186411	792.8593	695.7861	695.7861	792.8593	0.877565666	0.889134875		2	807.25	1.042272895
3	186.609	186609	641.1347	599.1011	599.1011	641.1347	0.934438738	0.896734843		2	807.5	1.039885072
3	186.918	186918	769.7515	709.5431	709.5431	769.7515	0.92178203	0.905380354		2	807.75	1.037985635
3	187.102	187102	512.224	481.3971	481.3971	512.224	0.939817541	0.908642254		2	808	1.038252082
3	187.351	187351	645.8164	640.8181	640.8181	645.8164	0.992260494	0.913569706		2	808.25	1.038518529
3	187.691	187691	857.7722	874.2057	874.2057	857.7722	1.01915835	0.922827069		2	808.5	1.040635019
3	187.956	187956	763.6063	575.5622	575.5622	763.6063	0.753742079	0.933460894		2	808.75	1.043168674
3	188.171	188171	874.7565	717.1424	717.1424	874.7565	0.819819458	0.94536208		2	809	1.04570233
3	188.472	188472	815.9483	751.5795	751.5795	815.9483	0.921111668	0.964136322		3	2	1.115886505
3	188.834	188834	972.9048	1019.811	1019.811	972.9048	1.048212528	0.980444907		3	2.25	1.108847628
3	189.08	189080	1046.853	1207.014	1207.014	1046.853	1.152992827	0.981468103		3	2.5	1.102358199
3	189.459	189459	1029.01	1055.721	1055.721	1029.01	1.02595796	0.959407253		3	2.75	1.096696916
3	189.876	189876	1178.07	1181.111	1181.111	1178.07	1.002581341	0.916088183		3	3	1.091148845
3	190.21	190210	958.9727	795.995	795.995	958.9727	0.830049698	0.88325947		3	3.25	1.086236831
3	190.371	190371	953.8561	647.384	647.384	953.8561	0.678701955	0.872198115		3	3.5	1.08177523
3	190.55	190550	1304.231	1270.677	1270.677	1304.231	0.974272962	0.864491812		3	3.75	1.078226176
3	190.958	190958	831.4222	704.9408	704.9408	831.4222	0.847873439	0.858584743		3	4	1.074793423
3	191.327	191327	655.0868	489.6613	489.6613	655.0868	0.747475449	0.860040896		3	4.25	1.07188874
3	191.581	191581	775.1801	577.0588	577.0588	775.1801	0.744419007	0.860534943		3	4.5	1.069122128
3	191.976	191976	1369.567	1446.56	1446.56	1369.567	1.056217038	0.861703181		3	4.75	1.066724658
3	192.27	192270	754.0244	736.7643	736.7643	754.0244	0.977109361	0.864472788		3	5	1.064914357
3	192.488	192488	1068.007	996.1161	996.1161	1068.007	0.932686864	0.866734344		3	5.25	1.063104056
3	192.727	192727	748.3331	675.378	675.378	748.3331	0.902509858	0.868054852		3	5.5	1.061325388
3	192.949	192949	937.0308	728.4146	728.4146	937.0308	0.777364629	0.86917597		3	5.75	1.059453268
3	193.118	193118	951.3613	563.946	563.946	951.3613	0.592777949	0.871060304		3	6	1.057581148
3	193.438	193438	1146.582	1065.181	1065.181	1146.582	0.929005514	0.876122846		3	6.25	1.055538585
3	193.734	193734	905.9918	864.2959	864.2959	905.9918	0.953977619	0.880951591		3	6.5	1.053444533
3	194.189	194189	706.5036	652.8768	652.8768	706.5036	0.924095504	0.884567834		3	6.75	1.051350482
3	194.355	194355	757.6861	648.3571	648.3571	757.6861	0.855706737	0.883853601		3	7	1.04925643
3	194.79	194790	775.5127	668.6574	668.6574	775.5127	0.862213346	0.877880492		3	7.25	1.047162378
3	195.075	195075	792.3584	801.4447	801.4447	792.3584	1.011467412	0.872148349		3	7.5	1.045068326
3	195.603	195603	544.6918	519.7065	519.7065	544.6918	0.954129473	0.861850969		3	7.75	1.042974275
3	195.763	195763	487.762	323.6967	323.6967	487.762	0.663636569	0.858859921		3	8	1.040880223
3	196.12	196120	855.5805	742.0852	742.0852	855.5805	0.867347023	0.850131295		3	8.25	1.038786171
3	196.534	196534	709.8761	447.8805	447.8805	709.8761	0.630927707	0.84045428		3	8.5	1.03669212
3	196.815	196815	910.3853	750.7094	750.7094	910.3853	0.824606241	0.836923174		3	8.75	1.034767602
3	197.046	197046	1166.643	1175.89	1175.89	1166.643	1.007926161	0.836018241		3	9	1.032882337
3	197.357	197357	932.5781	774.0091	774.0091	932.5781	0.829967056	0.835846791		3	9.25	1.031013764
[truncated: 3,790,557 more chars]
