# Supplementary material for: The effects of manipulating levels of replication initiation factors on origin firing efficiency in yeast
Source: PLoS Genet. 2019 Oct 4;15(10):e1008430. doi: 10.1371/journal.pgen.1008430 (PMC6795477; doi:10.1371/journal.pgen.1008430)
Supplement: S3 Data — Zip archive. (ZIP) [file pgen.1008430.s021.zip › Lynch_S3_Data_SLD2-AID/SLD2-AID_plusaux_t30.txt]

Chr	Coord_kb	Coord_bp	gProcessedSignal	rProcessedSignal	Sphase	G1	ssDNAraw	ssDNA_loess		Chr	Coord_kb	ssDNA_scaled
1	0.048	48	8335.776	21372.79	21372.79	8335.776	2.563983245	2.305710803		1	1	1.399010596
1	0.193	193	10562.78	21797.41	21797.41	10562.78	2.063605414	2.206408348		1	1.25	1.339081436
1	0.766	766	3205.178	5225.839	5225.839	3205.178	1.630436438	1.853815274		1	1.5	1.279152275
1	1.516	1516	5818.364	8461.377	8461.377	5818.364	1.454253636	1.48886503		1	1.75	1.234084601
1	2.287	2287	4521.48	5428.131	5428.131	4521.48	1.200520847	1.213093568		1	2	1.190033096
1	2.834	2834	2175.627	2656.276	2656.276	2175.627	1.220924359	1.067832612		1	2.25	1.145981592
1	2.997	2997	1368.399	1413.902	1413.902	1368.399	1.033252728	1.027693238		1	2.5	1.111596461
1	3.194	3194	1316.407	1256.281	1256.281	1316.407	0.954325676	0.97714667		1	2.75	1.078890466
1	3.505	3505	872.1086	781.5976	781.5976	872.1086	0.896215907	0.909199732		1	3	1.047747963
1	3.736	3736	779.4657	659.9541	659.9541	779.4657	0.846674972	0.874053078		1	3.25	1.017198821
1	3.891	3891	884.5652	760.4492	760.4492	884.5652	0.859686997	0.854940105		1	3.5	0.9902912
1	4.075	4075	578.5973	418.9777	418.9777	578.5973	0.724126608	0.836382133		1	3.75	0.971588101
1	4.229	4229	684.1937	652.095	652.095	684.1937	0.953085362	0.829222195		1	4	0.957606994
1	4.372	4372	829.3707	608.4149	608.4149	829.3707	0.7335862	0.830194293		1	4.25	0.950423592
1	4.58	4580	841.1549	652.2906	652.2906	841.1549	0.775470249	0.832232826		1	4.5	0.951450158
1	4.857	4857	717.6638	608.2597	608.2597	717.6638	0.84755522	0.851902608		1	4.75	0.957783363
1	5.169	5169	939.3463	874.4309	874.4309	939.3463	0.930893005	0.890900557		1	5	0.970331843
1	5.349	5349	1034.204	940.2864	940.2864	1034.204	0.909188516	0.89699469		1	5.25	0.982089206
1	5.626	5626	843.4664	860.325	860.325	843.4664	1.019987281	0.875272966		1	5.5	0.97790707
1	5.763	5763	810.174	755.1521	755.1521	810.174	0.932086317	0.859606921		1	5.75	0.966054195
1	5.987	5987	882.2788	667.2293	667.2293	882.2788	0.756256752	0.837321799		1	6	0.953531715
1	6.146	6146	949.2599	795.1441	795.1441	949.2599	0.83764636	0.817169457		1	6.25	0.934565523
1	6.32	6320	1453.384	1052.116	1052.116	1453.384	0.72390779	0.783716673		1	6.5	0.916881456
1	6.75	6750	906.9971	570.1654	570.1654	906.9971	0.628629794	0.730112784		1	6.75	0.901528442
1	6.973	6973	714.5927	461.2558	461.2558	714.5927	0.645480705	0.758837287		1	7	0.918513448
1	7.162	7162	595.2932	422.2464	422.2464	595.2932	0.709308287	0.799110582		1	7.25	0.94270244
1	7.322	7322	820.5477	677.2677	677.2677	820.5477	0.825384923	0.825621887		1	7.5	0.965644439
1	7.748	7748	1046.829	958.774	958.774	1046.829	0.915884065	0.908523948		1	7.75	0.989614434
1	8.117	8117	1127.121	1533.588	1533.588	1127.121	1.360624103	0.981292958		1	8	1.013902106
1	8.298	8298	732.2942	839.3704	839.3704	732.2942	1.146220194	0.993653539		1	8.25	1.029743167
1	8.471	8471	849.514	830.0481	830.0481	849.514	0.97708584	0.976700704		1	8.5	1.020054652
1	8.646	8646	881.295	687.6133	687.6133	881.295	0.78023057	0.940543243		1	8.75	0.996569661
1	8.845	8845	845.2194	618.4683	618.4683	845.2194	0.731725159	0.907045266		1	9	0.973740245
1	9.065	9065	893.1863	704.4788	704.4788	893.1863	0.788725488	0.863968003		1	9.25	0.943248303
1	9.25	9250	1023.098	848.2918	848.2918	1023.098	0.829140317	0.814799846		1	9.5	0.927302643
1	9.438	9438	904.7101	797.6611	797.6611	904.7101	0.881675909	0.783630879		1	9.75	0.930006476
1	9.582	9582	750.4701	619.0164	619.0164	750.4701	0.824838191	0.780845881		1	10	0.936084025
1	9.737	9737	797.3772	617.0171	617.0171	797.3772	0.773808306	0.787290102		1	10.25	0.94473687
1	9.989	9989	648.6501	446.1194	446.1194	648.6501	0.687765869	0.799506033		1	10.5	0.959909209
1	10.241	10241	836.3648	680.2633	680.2633	836.3648	0.813357162	0.816712117		1	10.75	0.972941831
1	10.499	10499	848.959	848.3842	848.3842	848.959	0.999322936	0.848513965		1	11	0.985066326
1	10.771	10771	1060.862	1054.262	1054.262	1060.862	0.993778644	0.877296889		1	11.25	0.99740508
1	11.079	11079	1374.437	1094.266	1094.266	1374.437	0.796155808	0.907409978		1	11.5	1.005881861
1	11.227	11227	1213.164	1238.708	1238.708	1213.164	1.021055686	0.922856764		1	11.75	1.00997352
1	11.364	11364	765.3894	652.5819	652.5819	765.3894	0.852614238	0.934030083		1	12	1.012051728
1	11.599	11599	820.1689	793.1106	793.1106	820.1689	0.967008869	0.947697223		1	12.25	1.014129935
1	13.246	13246	8374.462	8739.293	8739.293	8374.462	1.043564709	0.975489031		1	12.5	1.016208143
1	14.005	14005	2565.791	2792.008	2792.008	2565.791	1.088166573	0.959733655		1	12.75	1.018286351
1	14.275	14275	2950.011	3247.503	3247.503	2950.011	1.10084437	0.94856963		1	13	1.020364559
1	14.632	14632	1375.92	1017.525	1017.525	1375.92	0.739523373	0.926967594		1	13.25	1.022368611
1	15.417	15417	1492.529	1178.637	1178.637	1492.529	0.789691189	0.888111029		1	13.5	1.01981207
1	16.138	16138	1331.095	968.7884	968.7884	1331.095	0.727813116	0.871313053		1	13.75	1.017255529
1	16.454	16454	1014.967	814.5782	814.5782	1014.967	0.802566192	0.864803853		1	14	1.014698988
1	16.825	16825	1633.3	1254.299	1254.299	1633.3	0.767953836	0.862034413		1	14.25	1.009657301
1	17.254	17254	2748.695	3675.109	3675.109	2748.695	1.337037758	0.872556378		1	14.5	1.002440961
1	17.518	17518	2517.817	1864.019	1864.019	2517.817	0.740331406	0.881025007		1	14.75	0.995628713
1	17.759	17759	2056.224	1700.473	1700.473	2056.224	0.826988208	0.883492306		1	15	0.989532495
1	18.506	18506	1752.297	1652.323	1652.323	1752.297	0.942946886	0.878013463		1	15.25	0.983436276
1	19.765	19765	1945.936	1969.886	1969.886	1945.936	1.012307702	0.867564473		1	15.5	0.978411369
1	21.406	21406	1937.626	1582.71	1582.71	1937.626	0.81682946	0.848582786		1	15.75	0.975541993
1	22.502	22502	1725.941	1221.962	1221.962	1725.941	0.70799755	0.814139654		1	16	0.972672616
1	22.516	22516	1306.287	1044.166	1044.166	1306.287	0.79933889	0.81365133		1	16.25	0.969952181
1	23.206	23206	1798.842	1576.841	1576.841	1798.842	0.876586715	0.797959687		1	16.5	0.967712895
1	25.415	25415	7153.921	5749.52	5749.52	7153.921	0.803687936	0.856640323		1	16.75	0.966793539
1	27.166	27166	1953.396	1999.996	1999.996	1953.396	1.02385589	0.927093836		1	17	0.968632211
1	27.452	27452	3330.778	3162.161	3162.161	3330.778	0.949376092	0.933744333		1	17.25	0.971652896
1	27.615	27615	1665.439	1537.237	1537.237	1665.439	0.923022098	0.936274631		1	17.5	0.975588724
1	27.935	27935	917.0673	782.3741	782.3741	917.0673	0.853126156	0.937639113		1	17.75	0.977043263
1	28.19	28190	981.6555	778.4623	778.4623	981.6555	0.793009666	0.935210076		1	18	0.976217869
1	28.525	28525	795.3751	713.018	713.018	795.3751	0.896455019	0.926467317		1	18.25	0.975314565
1	28.686	28686	777.7633	763.0419	763.0419	777.7633	0.981072133	0.921250928		1	18.5	0.974411261
1	28.855	28855	1175.013	1256.971	1256.971	1175.013	1.069750718	0.916420886		1	18.75	0.973391964
1	29.094	29094	1235.586	1241.931	1241.931	1235.586	1.005135215	0.9087046		1	19	0.972369814
1	29.351	29351	594.7184	603.9683	603.9683	594.7184	1.015553411	0.89788835		1	19.25	0.971347665
1	29.675	29675	818.2822	589.169	589.169	818.2822	0.720007108	0.884407164		1	19.5	0.970325515
1	29.826	29826	979.6789	619.1864	619.1864	979.6789	0.632029944	0.870673189		1	19.75	0.969303366
1	30.166	30166	848.9799	863.8614	863.8614	848.9799	1.017528684	0.818580257		1	20	0.967902916
1	30.377	30377	703.3338	641.0417	641.0417	703.3338	0.911433092	0.810245986		1	20.25	0.966478319
1	30.638	30638	702.7564	567.3405	567.3405	702.7564	0.807307482	0.839083119		1	20.5	0.965053722
1	30.873	30873	970.4718	819.2133	819.2133	970.4718	0.844139211	0.881818762		1	20.75	0.963629125
1	31.019	31019	870.6426	728.1739	728.1739	870.6426	0.836363739	0.912592227		1	21	0.962204527
1	31.18	31180	1064.824	1007.367	1007.367	1064.824	0.946040848	0.965050886		1	21.25	0.96077993
1	31.327	31327	999.6173	926.7732	926.7732	999.6173	0.927128012	1.027821903		1	21.5	0.958435705
1	31.533	31533	886.1267	818.3479	818.3479	886.1267	0.923511164	1.09673662		1	21.75	0.954565287
1	31.804	31804	933.9355	1204.937	1204.937	933.9355	1.290171538	1.149610379		1	22	0.950694869
1	32.163	32163	859.2225	1324.575	1324.575	859.2225	1.5415972	1.211392069		1	22.25	0.946824451
1	32.394	32394	786.7357	1130.858	1130.858	786.7357	1.437405218	1.240687192		1	22.5	0.942954032
1	32.706	32706	1053.819	1464.706	1464.706	1053.819	1.38990282	1.25567301		1	22.75	0.940060936
1	32.929	32929	1101.653	1054.648	1054.648	1101.653	0.9573323	1.25464981		1	23	0.937260117
1	33.096	33096	999.6371	1087.529	1087.529	999.6371	1.087923808	1.254054107		1	23.25	0.935528049
1	33.252	33252	907.7374	863.8364	863.8364	907.7374	0.951636894	1.251688606		1	23.5	0.938799684
1	33.457	33457	833.4123	915.5172	915.5172	833.4123	1.098516545	1.241716624		1	23.75	0.94207132
1	33.809	33809	1508.232	2554.945	2554.945	1508.232	1.693999995	1.223622237		1	24	0.945342955
1	33.986	33986	772.1377	1222.095	1222.095	772.1377	1.582742301	1.224777043		1	24.25	0.948614591
1	34.34	34340	987.5793	1107.078	1107.078	987.5793	1.121001625	1.241685715		1	24.5	0.951886226
1	34.527	34527	921.5955	996.0169	996.0169	921.5955	1.080752781	1.241637033		1	24.75	0.955157861
1	34.736	34736	1465.159	1605.19	1605.19	1465.159	1.095573927	1.220872019		1	25	0.958429497
1	34.992	34992	1618.823	1826.438	1826.438	1618.823	1.128250587	1.178798518		1	25.25	0.961701132
1	35.156	35156	1105.387	1117.299	1117.299	1105.387	1.010776316	1.155515662		1	25.5	0.965545261
1	35.305	35305	903.2415	1092.82	1092.82	903.2415	1.209886835	1.141382014		1	25.75	0.970500702
1	35.595	35595	1375.615	2080.502	2080.502	1375.615	1.512415901	1.120162533		1	26	0.975456143
1	35.779	35779	1086.25	1154.622	1154.622	1086.25	1.062943153	1.102808305		1	26.25	0.980411584
1	35.924	35924	886.1941	861.5913	861.5913	886.1941	0.972237685	1.078202779		1	26.5	0.985367025
1	36.219	36219	693.6863	749.9884	749.9884	693.6863	1.081163633	0.999547734		1	26.75	0.990322466
1	36.657	36657	691.9246	634.7629	634.7629	691.9246	0.917387386	0.909517027		1	27	0.995277907
1	37.056	37056	745.6072	681.0817	681.0817	745.6072	0.913459124	0.925287309		1	27.25	0.999530582
1	37.207	37207	546.4039	365.5325	365.5325	546.4039	0.668978571	0.94296035		1	27.5	1.002211664
1	37.408	37408	945.3955	808.7568	808.7568	945.3955	0.855469272	0.966453152		1	27.75	1.003374688
1	37.568	37568	800.7556	794.3606	794.3606	800.7556	0.992013793	0.999102592		1	28	1.003458276
1	37.857	37857	779.3815	1003.836	1003.836	779.3815	1.287990541	1.093809329		1	28.25	1.001795267
1	38.03	38030	952.5594	956.5716	956.5716	952.5594	1.004212021	1.133392551		1	28.5	0.998581092
1	38.277	38277	772.8236	1050.109	1050.109	772.8236	1.358795202	1.162154501		1	28.75	0.994788802
1	38.497	38497	917.2539	1334.098	1334.098	917.2539	1.454447891	1.18025585		1	29	0.991004206
1	38.703	38703	932.8976	1150.29	1150.29	932.8976	1.23302922	1.187897806		1	29.25	0.986274726
1	38.846	38846	1163.851	1167.087	1167.087	1163.851	1.002780425	1.179008586		1	29.5	0.981126475
1	39.096	39096	884.505	789.2047	789.2047	884.505	0.892255781	1.13178939		1	29.75	0.974178827
1	39.409	39409	1067.272	1236.584	1236.584	1067.272	1.158639972	1.075653937		1	30	0.957640169
1	39.58	39580	548.2705	572.0672	572.0672	548.2705	1.043403211	1.059915187		1	30.25	0.943476148
1	39.844	39844	662.5075	653.8486	653.8486	662.5075	0.98693011	1.036343448		1	30.5	0.947699785
1	40.035	40035	801.0686	916.122	916.122	801.0686	1.143624903	1.022602201		1	30.75	0.965244925
1	40.193	40193	853.5936	889.2232	889.2232	853.5936	1.041740707	1.016019655		1	31	0.989451421
1	40.358	40358	694.6916	639.9478	639.9478	694.6916	0.921196974	1.013546511		1	31.25	1.031992665
1	40.717	40717	838.497	855.0231	855.0231	838.497	1.019709194	1.009770129		1	31.5	1.076701828
1	41.031	41031	881.6544	974.3756	974.3756	881.6544	1.105167286	1.00050989		1	31.75	1.102997615
1	41.229	41229	738.7014	696.665	696.665	738.7014	0.943094192	0.995124126		1	32	1.124804683
1	41.603	41603	719.1764	660.467	660.467	719.1764	0.918365786	0.98946132		1	32.25	1.144059111
1	41.85	41850	677.7814	645.5239	645.5239	677.7814	0.952407222	0.984315653		1	32.5	1.155563744
1	42.18	42180	1184.92	1170.28	1170.28	1184.92	0.987644736	0.977001694		1	32.75	1.160338662
1	42.332	42332	1210.791	1399.719	1399.719	1210.791	1.156036839	0.979841189		1	33	1.159809287
1	42.507	42507	973.8165	961.5869	961.5869	973.8165	0.987441577	0.989326432		1	33.25	1.158490199
1	42.678	42678	1143.956	1072.45	1072.45	1143.956	0.937492351	1.002236354		1	33.5	1.152473787
1	42.864	42864	1076.528	1071.04	1071.04	1076.528	0.99490213	1.018544529		1	33.75	1.146142864
1	43.055	43055	970.0563	987.7325	987.7325	970.0563	1.018221829	1.044464037		1	34	1.145547093
1	43.205	43205	1034.011	1123.464	1123.464	1034.011	1.086510685	1.069406182		1	34.25	1.151429729
1	43.356	43356	926.6339	874.6762	874.6762	926.6339	0.943928557	1.088985065		1	34.5	1.153526959
1	43.707	43707	892.059	965.8767	965.8767	892.059	1.082749796	1.135417326		1	34.75	1.142160409
1	43.934	43934	804.1286	1036.019	1036.019	804.1286	1.28837477	1.163212112		1	35	1.122007497
1	44.103	44103	1205.706	1657.962	1657.962	1205.706	1.375096417	1.171308876		1	35.25	1.106704443
1	44.488	44488	829.7354	879.994	879.994	829.7354	1.06057184	1.134850892		1	35.5	1.097105246
1	44.697	44697	1010.894	1253.204	1253.204	1010.894	1.239698722	1.10355243		1	35.75	1.086478968
1	44.941	44941	1094.37	1182.77	1182.77	1094.37	1.080777068	1.080977945		1	36	1.063027358
1	45.092	45092	1365.466	1362.727	1362.727	1365.466	0.997994091	1.073705781		1	36.25	1.031122597
1	45.244	45244	1344.44	1212.216	1212.216	1344.44	0.901651245	1.06405754		1	36.5	1.00580734
1	45.5	45500	1861.561	1994.389	1994.389	1861.561	1.07135302	1.052391217		1	36.75	0.991720178
1	45.768	45768	1381.129	1320.57	1320.57	1381.129	0.956152539	1.062901332		1	37	0.996587974
1	46.151	46151	792.5381	812.4387	812.4387	792.5381	1.02510996	1.098149527		1	37.25	1.008860629
1	46.392	46392	1002.387	1403.164	1403.164	1002.387	1.399822623	1.106258569		1	37.5	1.027206579
1	46.537	46537	775.0181	997.6118	997.6118	775.0181	1.28721097	1.098054536		1	37.75	1.063424319
1	46.773	46773	851.7572	874.7196	874.7196	851.7572	1.026958856	1.070848438		1	38	1.09681689
1	47.067	47067	883.4584	826.9589	826.9589	883.4584	0.936047357	1.043193364		1	38.25	1.112818716
1	47.274	47274	930.8006	931.0058	931.0058	930.8006	1.000220455	1.040500862		1	38.5	1.123339766
1	47.567	47567	828.206	828.8601	828.8601	828.206	1.000789779	1.045517334		1	38.75	1.12561034
1	47.751	47751	893.8833	811.2949	811.2949	893.8833	0.907607179	1.046990301		1	39	1.10834119
1	47.912	47912	1147.087	1003.099	1003.099	1147.087	0.874475083	1.05530395		1	39.25	1.085802357
1	48.146	48146	1395.146	1580.373	1580.373	1395.146	1.132765316	1.081226706		1	39.5	1.0676282
1	48.337	48337	2321.092	2674.261	2674.261	2321.092	1.152156399	1.089687284		1	39.75	1.056523243
1	48.508	48508	1698.958	2012.867	2012.867	1698.958	1.184765603	1.086801357		1	40	1.046859612
1	48.71	48710	1223.099	1598.986	1598.986	1223.099	1.307323446	1.083540827		1	40.25	1.041955456
1	48.93	48930	1124.108	1401.076	1401.076	1124.108	1.246389137	1.070868088		1	40.5	1.040422125
1	49.205	49205	761.8719	718.2617	718.2617	761.8719	0.942759144	1.010927083		1	40.75	1.038818167
1	49.446	49446	861.7157	698.2811	698.2811	861.7157	0.810338143	0.940578457		1	41	1.035186063
1	49.594	49594	843.3991	639.7574	639.7574	843.3991	0.758546458	0.911663866		1	41.25	1.031925822
1	50.13	50130	820.2465	716.2153	716.2153	820.2465	0.873170809	0.852251052		1	41.5	1.030061049
1	50.476	50476	640.4082	443.8167	443.8167	640.4082	0.693021576	0.83394266		1	41.75	1.027784115
1	50.673	50673	571.1777	439.8706	439.8706	571.1777	0.770111648	0.835756704		1	42	1.025120044
1	51.019	51019	925.625	920.7377	920.7377	925.625	0.99472	0.878014043		1	42.25	1.023798909
1	51.176	51176	934.6067	866.5363	866.5363	934.6067	0.927166796	0.904450697		1	42.5	1.029039402
1	51.371	51371	985.8158	970.2247	970.2247	985.8158	0.984184571	0.928805107		1	42.75	1.03869613
1	51.554	51554	1137.119	1176.225	1176.225	1137.119	1.03439042	0.942868316		1	43	1.052712159
1	51.691	51691	1126.397	846.1373	846.1373	1126.397	0.751189234	0.952983221		1	43.25	1.071550862
1	51.988	51988	745.9856	846.0028	846.0028	745.9856	1.134073902	0.975100498		1	43.5	1.087705984
1	52.215	52215	782.3301	794.1657	794.1657	782.3301	1.015128652	0.986399194		1	43.75	1.103789659
1	52.376	52376	814.2241	781.616	781.616	814.2241	0.959951935	0.990618153		1	44	1.116446327
1	52.618	52618	870.039	756.3475	756.3475	870.039	0.869325973	1.000535499		1	44.25	1.112019697
1	53.092	53092	798.0973	819.1642	819.1642	798.0973	1.026396406	1.064843627		1	44.5	1.100031556
1	53.254	53254	1187.219	1258.052	1258.052	1187.219	1.05966296	1.088871474		1	44.75	1.083082479
1	53.553	53553	935.5041	1115.036	1115.036	935.5041	1.19190926	1.109749383		1	45	1.072977315
1	53.7	53700	947.2537	1100.43	1100.43	947.2537	1.161705676	1.109066019		1	45.25	1.065906816
1	53.873	53873	1011.384	1130.755	1130.755	1011.384	1.118027376	1.106525505		1	45.5	1.06029427
1	54.057	54057	794.4123	668.4395	668.4395	794.4123	0.841426423	1.095372865		1	45.75	1.065124174
1	54.223	54223	1062.584	1414.567	1414.567	1062.584	1.331251929	1.069304493		1	46	1.075990381
1	54.427	54427	901.2833	1030.854	1030.854	901.2833	1.143762455	1.023955722		1	46.25	1.084477462
1	54.573	54573	892.7978	906.6245	906.6245	892.7978	1.015486933	0.995708576		1	46.5	1.083820951
1	55.016	55016	734.9738	515.0173	515.0173	734.9738	0.700728788	0.883337956		1	46.75	1.070693149
1	55.267	55267	762.0557	578.6388	578.6388	762.0557	0.759313	0.805626529		1	47	1.058867841
1	55.755	55755	774.917	477.6156	477.6156	774.917	0.616344202	0.71158991		1	47.25	1.054590446
1	55.953	55953	601.0506	486.0174	486.0174	601.0506	0.808613118	0.712725397		1	47.5	1.056342843
1	56.231	56231	472.3735	391.4674	391.4674	472.3735	0.828724304	0.735183056		1	47.75	1.057629643
1	56.374	56374	610.0762	340.8196	340.8196	610.0762	0.55865087	0.749445753		1	48	1.066531757
1	56.581	56581	704.4256	590.3697	590.3697	704.4256	0.838086662	0.783560063		1	48.25	1.076769136
1	56.986	56986	733.4022	659.1131	659.1131	733.4022	0.898706194	0.887616391		1	48.5	1.077312443
1	57.14	57140	659.5031	636.8861	636.8861	659.5031	0.965705999	0.920143605		1	48.75	1.074504579
1	57.442	57442	597.013	566.5755	566.5755	597.013	0.949017023	0.983079585		1	49	1.061880144
1	57.667	57667	409.527	426.353	426.353	409.527	1.041086424	1.033676603		1	49.25	1.033396481
1	57.816	57816	817.9624	866.24	866.24	817.9624	1.059021784	1.062667301		1	49.5	1.000014059
1	58.076	58076	1095.371	1358.937	1358.937	1095.371	1.240618019	1.106947003		1	49.75	0.982448417
1	58.458	58458	1266.044	1383.93	1383.93	1266.044	1.093113667	1.165999898		1	50	0.968796893
1	58.656	58656	999.073	1151.435	1151.435	999.073	1.152503371	1.19181143		1	50.25	0.958569997
1	58.904	58904	752.5663	899.0048	899.0048	752.5663	1.194585514	1.216022571		1	50.5	0.952787607
1	59.254	59254	931.2035	1240.046	1240.046	931.2035	1.331659514	1.239949755		1	50.75	0.958205187
1	59.569	59569	527.566	703.5721	703.5721	527.566	1.333619111	1.26408566		1	51	0.973246711
1	59.949	59949	847.6126	1023.292	1023.292	847.6126	1.20726379	1.29462826		1	51.25	0.991966534
1	60.185	60185	698.7783	804.4113	804.4113	698.7783	1.151168117	1.315567849		1	51.5	1.004295052
1	60.339	60339	971.8102	1330.456	1330.456	971.8102	1.369049224	1.333876349		1	51.75	1.01348683
1	60.527	60527	954.5734	1306.02	1306.02	954.5734	1.368171374	1.375228877		1	52	1.022512356
1	60.674	60674	722.3709	1198.771	1198.771	722.3709	1.659495143	1.420598179		1	52.25	1.028236079
1	61.077	61077	722.5518	772.7014	772.7014	722.5518	1.069406235	1.514231706		1	52.5	1.032366045
1	61.276	61276	1161.311	1587.135	1587.135	1161.311	1.366675249	1.526643539		1	52.75	1.043570708
1	61.51	61510	1096.227	2005.48	2005.48	1096.227	1.829438611	1.535429125		1	53	1.060279818
1	61.755	61755	938.9176	1901.453	1901.453	938.9176	2.025154284	1.520813732		1	53.25	1.077973473
1	61.996	61996	864.5454	1190.215	1190.215	864.5454	1.376694619	1.460151918		1	53.5	1.086727815
1	62.223	62223	1253.751	1889.715	1889.715	1253.751	1.507249047	1.37955502		1	53.75	1.087852577
1	62.38	62380	843.718	1107.947	1107.947	843.718	1.313172174	1.331853502		1	54	1.083170564
1	62.566	62566	891.4399	861.071	861.071	891.4399	0.965932757	1.268695075		1	54.25	1.065669532
1	62.719	62719	1078.812	1106.412	1106.412	1078.812	1.025583698	1.202730507		1	54.5	1.039328158
1	62.995	62995	741.5559	709.5053	709.5053	741.5559	0.956779253	1.098627323		1	54.75	1.010252269
1	63.171	63171	918.6604	1148.813	1148.813	918.6604	1.250530664	1.05748586		1	55	0.979011994
1	63.564	63564	951.3379	1071.531	1071.531	951.3379	1.126341124	0.996435623		1	55.25	0.941322101
1	63.886	63886	738.5176	729.0809	729.0809	738.5176	0.987222105	0.961273815		1	55.5	0.916610536
1	64.022	64022	534.0904	464.1459	464.1459	534.0904	0.86903996	0.943957974		1	55.75	0.892878064
1	64.205	64205	616.307	530.5068	530.5068	616.307	0.860783343	0.918339913		1	56	0.894833234
1	64.405	64405	712.388	637.7309	637.7309	712.388	0.895201632	0.900654348		1	56.25	0.904959804
1	64.651	64651	869.1187	827.2237	827.2237	869.1187	0.951795997	0.897245818		1	56.5	0.921282243
1	64.813	64813	771.9264	613.4615	613.4615	771.9264	0.794715014	0.900156672		1	56.75	0.949249222
1	64.975	64975	792.4966	757.0153	757.0153	792.4966	0.955228451	0.906348227		1	57	0.980577058
1	65.252	65252	838.2579	746.2483	746.2483	838.2579	0.890237122	0.936651258		1	57.25	1.00643742
1	65.447	65447	1061.579	961.6995	961.6995	1061.579	0.905914209	0.970222959		1	57.5	1.032574234
1	65.797	65797	1157.837	1337.666	1337.666	1157.837	1.155314608	1.025090975		1	57.75	1.059030447
1	65.99	65990	1357.733	1534.754	1534.754	1357.733	1.130379832	1.05273716		1	58	1.080794064
1	66.305	66305	905.3661	1001.933	1001.933	905.3661	1.106660609	1.106419592		1	58.25	1.100421521
1	66.506	66506	712.5048	757.1586	757.1586	712.5048	1.062671578	1.128630174		1	58.5	1.118959216
1	66.742	66742	668.2681	714.2609	714.2609	668.2681	1.068823875	1.121394178		1	58.75	1.133498451
1	66.901	66901	751.7682	834.6225	834.6225	751.7682	1.110212563	1.105077444		1	59	1.144138011
1	67.134	67134	1013.101	1121.194	1121.194	1013.101	1.106695186	1.095301327		1	59.25	1.15255757
1	67.325	67325	1257.005	1614.156	1614.156	1257.005	1.284128544	1.092259027		1	59.5	1.161977968
1	67.605	67605	1318.57	1712.004	1712.004	1318.57	1.298379305	1.080440716		1	59.75	1.171749314
1	67.816	67816	1254.665	1205.757	1205.757	1254.665	0.961019077	1.103747636		1	60	1.181858077
1	68.025	68025	1649.759	1450.684	1450.684	1649.759	0.87933086	1.198892229		1	60.25	1.193751346
1	68.291	68291	2254.95	2367.054	2367.054	2254.95	1.049714628	1.371277014		1	60.5	1.216409868
1	68.461	68461	780.7951	1000.614	1000.614	780.7951	1.28153212	1.444782508		1	60.75	1.250385055
1	68.67	68670	1673.016	2539.016	2539.016	1673.016	1.517628044	1.52393936		1	61	1.278999949
1	68.863	68863	1365.513	2393.547	2393.547	1365.513	1.75285552	1.60299251		1	61.25	1.293128966
1	69.042	69042	1629.146	3799.16	3799.16	1629.146	2.3319948	1.62713365		1	61.5	1.298070979
1	69.198	69198	1321.561	2338.873	2338.873	1321.561	1.769780585	1.588963837		1	61.75	1.291202817
1	69.346	69346	1206.315	2140.578	2140.578	1206.315	1.774476816	1.523688802		1	62	1.260472062
1	69.515	69515	1192.471	1440.869	1440.869	1192.471	1.208305275	1.442939069		1	62.25	1.217425497
1	69.682	69682	1339.826	1252.497	1252.497	1339.826	0.934820641	1.322229906		1	62.5	1.177893734
1	69.987	69987	2474.005	1853.357	1853.357	2474.005	0.749132277	0.983860257		1	62.75	1.128596492
1	70.223	70223	1856.169	1334.908	1334.908	1856.169	0.719173739	0.787929311		1	63	1.082496034
1	70.409	70409	860.3033	632.5635	632.5635	860.3033	0.735279639	0.717211896		1	63.25	1.056758358
1	70.564	70564	1142.37	869.4468	869.4468	1142.37	0.761090365	0.679148532		1	63.5	1.037626347
1	70.747	70747	1051.812	765.2812	765.2812	1051.812	0.727583637	0.651466415		1	63.75	1.022722701
1	71.002	71002	808.9928	493.159	493.159	808.9928	0.609596278	0.662233285		1	64	1.008256112
1	71.286	71286	1500.813	1247.232	1247.232	1500.813	0.831037578	0.7271108		1	64.25	0.992295505
1	71.466	71466	1157.374	823.3288	823.3288	1157.374	0.711376616	0.767373444		1	64.5	0.98489483
1	71.618	71618	1543.477	1054.514	1054.514	1543.477	0.683206812	0.814346959		1	64.75	0.984740451
1	71.774	71774	740.2578	601.3315	601.3315	740.2578	0.812327138	0.879599827		1	65	0.989695619
1	71.925	71925	575.9505	522.8588	522.8588	575.9505	0.907818988	0.9252945		1	65.25	1.00316886
1	72.146	72146	679.1186	678.5705	678.5705	679.1186	0.999192924	0.970701285		1	65.5	1.023908366
1	72.479	72479	651.5553	819.8393	819.8393	651.5553	1.258280456	1.036347242		1	65.75	1.043215465
1	72.66	72660	691.5389	761.9906	761.9906	691.5389	1.101876698	1.049998646		1	66	1.061304246
1	72.86	72860	712.2357	925.2228	925.2228	712.2357	1.299040191	1.02627251		1	66.25	1.082293037
1	73.253	73253	523.7547	416.4192	416.4192	523.7547	0.795065324	0.913378993		1	66.5	1.097525676
1	73.432	73432	531.6736	386.6178	386.6178	531.6736	0.727171332	0.87699625		1	66.75	1.093883148
1	73.659	73659	718.9656	465.587	465.587	718.9656	0.647578966	0.841349227		1	67	1.084203071
1	73.812	73812	680.8824	525.8	525.8	680.8824	0.772233208	0.817104624		1	67.25	1.080523086
1	73.997	73997	634.8635	540.9664	540.9664	634.8635	0.852098758	0.802466601		1	67.5	1.076295747
1	74.179	74179	695.2651	644.0387	644.0387	695.2651	0.926321054	0.815970726		1	67.75	1.082002802
1	74.322	74322	697.7614	683.8168	683.8168	697.7614	0.980015232	0.841068987		1	68	1.126859232
1	74.602	74602	566.4654	507.0881	507.0881	566.4654	0.8951793	0.894704103		1	68.25	1.204299149
1	74.745	74745	619.9759	551.363	551.363	619.9759	0.88932973	0.922452296		1	68.5	1.260876858
1	74.931	74931	975.7167	796.0513	796.0513	975.7167	0.81586315	0.968441558		1	68.75	1.308738427
1	75.15	75150	565.7454	492.5504	492.5504	565.7454	0.870622015	1.013849047		1	69	1.340642367
1	75.399	75399	1037.051	1312.845	1312.845	1037.051	1.265940634	1.05351928		1	69.25	1.313330707
1	75.677	75677	778.1938	893.9313	893.9313	778.1938	1.148725806	1.099397292		1	69.5	1.256222832
1	76.011	76011	736.2722	931.3429	931.3429	736.2722	1.264943726	1.139308278		1	69.75	1.156062088
1	76.223	76223	1092.092	1085.64	1085.64	1092.092	0.994092073	1.152275829		1	70	1.021216559
1	76.42	76420	1081.862	1244.825	1244.825	1081.862	1.150631966	1.15825703		1	70.25	0.924953804
1	76.654	76654	735.1921	790.0496	790.0496	735.1921	1.074616553	1.155724175		1	70.5	0.884164137
1	76.865	76865	670.9152	862.791	862.791	670.9152	1.285991136	1.133680763		1	70.75	0.862846842
1	77.036	77036	740.6114	796.7389	796.7389	740.6114	1.075785358	1.103653706		1	71	0.868046983
1	77.358	77358	635.3575	668.0055	668.0055	635.3575	1.051385244	1.057521573		1	71.25	0.895998166
1	77.614	77614	689.1092	821.5745	821.5745	689.1092	1.192226863	1.042880951		1	71.5	0.925060607
1	77.886	77886	856.5957	779.8241	779.8241	856.5957	0.910375922	1.029498689		1	71.75	0.97022556
1	78.058	78058	559.8089	430.9879	430.9879	559.8089	0.769883973	1.020485225		1	72	1.005273192
1	78.423	78423	825.1327	899.7377	899.7377	825.1327	1.09041576	1.000389226		1	72.25	1.030150937
1	78.725	78725	619.7527	620.3617	620.3617	619.7527	1.00098265	0.985647514		1	72.5	1.053170705
1	78.983	78983	987.5129	1115.135	1115.135	987.5129	1.129235881	0.975718532		1	72.75	1.053855852
1	79.151	79151	697.7467	771.0167	771.0167	697.7467	1.105009454	0.968091742		1	73	1.027615176
1	79.338	79338	728.8236	619.7819	619.7819	728.8236	0.850386705	0.957454803		1	73.25	0.992236445
1	79.671	79671	976.7731	832.8254	832.8254	976.7731	0.852629336	0.948204278		1	73.5	0.968627904
1	80.017	80017	737.616	624.3624	624.3624	737.616	0.846459947	0.951976585		1	73.75	0.949223672
1	80.173	80173	559.4589	491.9666	491.9666	559.4589	0.879361469	0.955158072		1	74	0.937282166
1	80.383	80383	718.974	779.4654	779.4654	718.974	1.084135727	0.963643054		1	74.25	0.949964037
1	80.69	80690	929.0925	892.6092	892.6092	929.0925	0.960732328	1.010040066		1	74.5	0.972986621
1	80.866	80866	725.3919	714.5178	714.5178	725.3919	0.985009345	1.045564804		1	74.75	0.996890763
1	81.062	81062	1137.037	1273.242	1273.242	1137.037	1.119789418	1.071698522		1	75	1.025985556
1	81.274	81274	1493.481	1668.923	1668.923	1493.481	1.117471866	1.077323005		1	75.25	1.049155607
1	81.714	81714	1025.834	1295.494	1295.494	1025.834	1.262869041	1.061669764		1	75.5	1.069061201
1	81.922	81922	903.4767	946.1063	946.1063	903.4767	1.047183951	1.057752934		1	75.75	1.087748426
1	82.213	82213	795.5733	849.5946	849.5946	795.5733	1.067902354	1.049857683		1	76	1.102465172
1	82.551	82551	830.2917	808.7039	808.7039	830.2917	0.97399974	1.034799068		1	76.25	1.109904828
1	82.726	82726	542.0444	467.94	467.94	542.0444	0.863287214	1.03421462		1	76.5	1.112020949
1	82.907	82907	540.1882	547.8908	547.8908	540.1882	1.014259105	1.043502575		1	76.75	1.106259009
1	83.113	83113	695.9415	643.6594	643.6594	695.9415	0.924875726	1.058965901		1	77	1.088662187
1	83.276	83276	563.217	571.0978	571.0978	563.217	1.013992475	1.066663512		1	77.25	1.070444163
1	83.439	83439	1466.914	1745.594	1745.594	1466.914	1.189977054	1.072558641		1	77.5	1.058820988
1	83.738	83738	1246.584	1798.214	1798.214	1246.584	1.4425133	1.091547258		1	77.75	1.052312886
1	84.118	84118	1172.127	1371.743	1371.743	1172.127	1.170302365	1.112036679		1	78	1.046073571
1	84.428	84428	967.498	898.0348	898.0348	967.498	0.928203262	1.11624927		1	78.25	1.039368569
1	84.738	84738	1237.363	1219.519	1219.519	1237.363	0.98557901	1.111075994		1	78.5	1.032824594
1	84.878	84878	1002.365	1040.874	1040.874	1002.365	1.038418141	1.105006689		1	78.75	1.026939976
1	85.116	85116	793.1964	819.4481	819.4481	793.1964	1.033096091	1.089281666		1	79	1.022142381
1	85.383	85383	1107.925	1343.068	1343.068	1107.925	1.21223729	1.066036032		1	79.25	1.015991159
1	85.711	85711	1415.937	1810.737	1810.737	1415.937	1.278825965	1.034328084		1	79.5	1.011308227
1	86.049	86049	743.0627	784.8191	784.8191	743.0627	1.056194989	0.980360957		1	79.75	1.009392386
1	86.188	86188	809.2803	768.3381	768.3381	809.2803	0.949409123	0.955449754		1	80	1.010735141
1	86.367	86367	634.5402	508.1245	508.1245	634.5402	0.8007759	0.932570668		1	80.25	1.01392643
1	86.65	86650	845.2021	643.8262	643.8262	845.2021	0.76174231	0.905040865		1	80.5	1.025284671
1	87.046	87046	1135.645	906.4754	906.4754	1135.645	0.798203136	0.869164177		1	80.75	1.045396751
1	87.195	87195	789.0522	616.2834	616.2834	789.0522	0.781042623	0.863029256		1	81	1.065733222
1	87.4	87400	962.6678	853.7802	853.7802	962.6678	0.886889745	0.872073887		1	81.25	1.072262879
1	87.671	87671	884.3561	948.5155	948.5155	884.3561	1.072549282	0.905727978		1	81.5	1.06861573
1	87.976	87976	888.3264	881.7203	881.7203	888.3264	0.992563432	0.931855535		1	81.75	1.064531249
1	88.125	88125	509.641	474.2371	474.2371	509.641	0.930531688	0.929804099		1	82	1.061893102
1	88.334	88334	730.4844	747.3664	747.3664	730.4844	1.023110692	0.919203645		1	82.25	1.058234087
1	88.589	88589	590.4507	473.5645	473.5645	590.4507	0.802039019	0.908709958		1	82.5	1.052747097
1	88.803	88803	846.1965	767.7159	767.7159	846.1965	0.907254875	0.898890679		1	82.75	1.051946538
1	89.105	89105	588.6398	490.7491	490.7491	588.6398	0.833700168	0.876354591		1	83	1.059354506
1	89.275	89275	779.6376	578.7047	578.7047	779.6376	0.742273974	0.870154277		1	83.25	1.066720434
1	89.418	89418	656.6786	578.3624	578.3624	656.6786	0.880738919	0.871975084		1	83.5	1.072137898
1	89.566	89566	847.0262	827.0347	827.0347	847.0262	0.976398015	0.877456143		1	83.75	1.079902682
1	89.823	89823	826.9021	692.6463	692.6463	826.9021	0.83764003	0.885311451		1	84	1.086543352
1	90.086	90086	732.8451	671.6954	671.6954	732.8451	0.916558492	0.894078918		1	84.25	1.090561413
1	90.379	90379	788.4042	844.2038	844.2038	788.4042	1.070775371	0.911517341		1	84.5	1.091161102
1	90.636	90636	851.5666	811.5761	811.5761	851.5666	0.953038905	0.922948242		1	84.75	1.088948199
1	90.967	90967	804.1317	599.4632	599.4632	804.1317	0.745478881	0.91576827		1	85	1.082243524
1	91.203	91203	726.6052	601.1752	601.1752	726.6052	0.827375306	0.901486603		1	85.25	1.072720561
1	91.535	91535	793.2388	794.2588	794.2588	793.2388	1.001285868	0.889745208		1	85.5	1.061444258
1	91.71	91710	741.4538	679.618	679.618	741.4538	0.916601951	0.892625336		1	85.75	1.048328098
1	91.958	91958	1000.468	1208.519	1208.519	1000.468	1.207953678	0.903832631		1	86	1.028663802
1	92.242	92242	963.3691	810.4661	810.4661	963.3691	0.841283055	0.924641866		1	86.25	1.008633515
1	92.435	92435	1024.743	770.5887	770.5887	1024.743	0.751982399	0.954046072		1	86.5	0.994892666
1	92.63	92630	1133.456	731.6739	731.6739	1133.456	0.645524749	0.995485288		1	86.75	0.983241076
1	92.856	92856	1281.189	1075.779	1075.779	1281.189	0.839672367	1.029083549		1	87	0.972083164
1	93.08	93080	835.2195	943.4102	943.4102	835.2195	1.129535649	1.044467668		1	87.25	0.968203261
1	93.423	93423	876.819	1368.4	1368.4	876.819	1.560641364	1.062821593		1	87.5	0.977581322
1	93.666	93666	769.3784	1097.307	1097.307	769.3784	1.426225379	1.064927585		1	87.75	0.991376633
1	94.078	94078	567.2028	448.5369	448.5369	567.2028	0.790787528	1.022306497		1	88	1.00075132
1	94.357	94357	692.4027	572.1249	572.1249	692.4027	0.826289239	0.976456723		1	88.25	0.99678019
1	94.634	94634	641.1784	593.0522	593.0522	641.1784	0.924941015	0.942745849		1	88.5	0.991316046
1	94.986	94986	713.4435	556.6279	556.6279	713.4435	0.780198993	0.889878565		1	88.75	0.98587247
1	95.127	95127	915.029	840.6756	840.6756	915.029	0.918742029	0.865421676		1	89	0.977432356
1	95.395	95395	735.6828	637.3557	637.3557	735.6828	0.866345795	0.842289355		1	89.25	0.970967057
1	95.774	95774	1203.256	1160.518	1160.518	1203.256	0.964481374	0.893855021		1	89.5	0.972910898
1	96.055	96055	623.9185	482.2577	482.2577	623.9185	0.772949832	0.96229692		1	89.75	0.976885625
1	96.393	96393	738.3692	772.2651	772.2651	738.3692	1.045906438	1.02356399		1	90	0.980891645
1	96.548	96548	552.4339	568.5868	568.5868	552.4339	1.029239516	1.041741132		1	90.25	0.987112492
1	96.844	96844	930.175	1031.855	1031.855	930.175	1.109312764	1.086021531		1	90.5	0.993546082
1	97.199	97199	1120.639	1319.236	1319.236	1120.639	1.177217641	1.117940188		1	90.75	0.995307834
1	97.477	97477	999.4988	1218.966	1218.966	999.4988	1.219577252	1.10004497		1	91	0.992005144
1	97.746	97746	911.2535	1036.277	1036.277	911.2535	1.137199473	1.061149565		1	91.25	0.985134434
1	98.078	98078	642.0215	670.2939	670.2939	642.0215	1.044036531	1.023243696		1	91.5	0.98077884
1	98.328	98328	655.1713	650.2435	650.2435	655.1713	0.992478608	0.994806788		1	91.75	0.982478412
1	98.627	98627	972.3338	771.2173	771.2173	972.3338	0.793161052	0.948194667		1	92	0.98862507
1	98.797	98797	637.5579	454.4858	454.4858	637.5579	0.712854158	0.933099658		1	92.25	0.99796083
1	99.061	99061	1071.19	1091.059	1091.059	1071.19	1.01854853	0.934974781		1	92.5	1.018650762
1	99.313	99313	830.7148	766.8637	766.8637	830.7148	0.923137159	0.948407361		1	92.75	1.041048897
1	99.49	99490	884.9911	978.6407	978.6407	884.9911	1.105819821	0.955540172		1	93	1.053684147
1	99.703	99703	915.517	987.3317	987.3317	915.517	1.078441689	0.972551673		1	93.25	1.060872205
1	99.88	99880	989.0236	807.3736	807.3736	989.0236	0.816334009	0.995866483		1	93.5	1.065761396
1	100.15	100150	900.6419	986.3924	986.3924	900.6419	1.095210427	1.018956586		1	93.75	1.062189258
1	100.418	100418	1048.734	1131.071	1131.071	1048.734	1.078510852	1.011545262		1	94	1.049448563
1	100.758	100758	897.9292	853.6359	853.6359	897.9292	0.950671723	0.986069086		1	94.25	1.031548722
1	101.036	101036	818.3656	726.4871	726.4871	818.3656	0.887729274	0.971694493		1	94.5	1.014312855
1	101.293	101293	890.369	1017.922	1017.922	890.369	1.143258582	0.968075673		1	94.75	0.997696276
1	101.656	101656	890.6005	697.5962	697.5962	890.6005	0.783287456	0.96290555		1	95	0.979038464
1	101.818	101818	706.1236	645.4755	645.4755	706.1236	0.914111212	0.958538077		1	95.25	0.962956255
1	101.962	101962	789.3358	678.161	678.161	789.3358	0.859153987	0.95351791		1	95.5	0.963828407
1	102.334	102334	826.0443	968.5579	968.5579	826.0443	1.172525372	0.939550487		1	95.75	0.980585058
1	102.575	102575	926.2944	896.9395	896.9395	926.2944	0.968309319	0.930671094		1	96	1.009311216
1	102.842	102842	919.7359	852.3987	852.3987	919.7359	0.926786374	0.916216765		1	96.25	1.033323501
1	103.308	103308	668.2194	559.8019	559.8019	668.2194	0.837751643	0.882577215		1	96.5	1.052274589
1	103.638	103638	1073.977	824.2263	824.2263	1073.977	0.767452469	0.869738082		1	96.75	1.069934309
1	103.894	103894	787.2718	706.6849	706.6849	787.2718	0.897637766	0.8658036		1	97	1.083771579
1	104.104	104104	894.83	835.0131	835.0131	894.83	0.933152778	0.863173214		1	97.25	1.090968736
1	104.502	104502	719.2521	603.0503	603.0503	719.2521	0.838440791	0.874105478		1	97.5	1.082131882
1	104.793	104793	787.4471	650.2565	650.2565	787.4471	0.825778011	0.902299759		1	97.75	1.064383959
1	105.018	105018	808.7084	789.5587	789.5587	808.7084	0.976320637	0.931796073		1	98	1.050322378
1	105.2	105200	557.7827	558.8206	558.8206	557.7827	1.00186076	0.958074921		1	98.25	1.036296949
1	105.451	105451	869.4653	789.9799	789.9799	869.4653	0.908581286	1.006583949		1	98.5	1.018716767
1	105.621	105621	881.6642	966.689	966.689	881.6642	1.096436716	1.045229269		1	98.75	1.003582931
1	105.785	105785	844.4517	993.3766	993.3766	844.4517	1.176356919	1.079000667		1	99	1.002237311
1	106.081	106081	1166.028	1107.514	1107.514	1166.028	0.949817672	1.142295754		1	99.25	1.00741378
1	106.309	106309	1052.463	1167.391	1167.391	1052.463	1.109199088	1.192774103		1	99.5	1.012975447
1	106.502	106502	1177.378	1639.923	1639.923	1177.378	1.392860237	1.226262408		1	99.75	1.024012345
1	106.89	106890	859.2678	1225.889	1225.889	859.2678	1.426666983	1.275980789		1	100	1.037503733
1	107.15	107150	753.0782	966.8198	966.8198	753.0782	1.283823911	1.303795935		1	100.25	1.042460837
1	107.287	107287	702.573	910.8245	910.8245	702.573	1.296412615	1.316036359		1	100.5	1.03714522
1	107.439	107439	728.2233	890.7394	890.7394	728.2233	1.223167949	1.325873965		1	100.75	1.027916933
1	107.577	107577	660.8014	806.8357	806.8357	660.8014	1.220995748	1.331241527		1	101	1.021457212
1	107.739	107739	949.6904	1087.65	1087.65	949.6904	1.145267974	1.335301517		1	101.25	1.019055715
1	107.949	107949	770.8369	1101.543	1101.543	770.8369	1.429022145	1.333192362		1	101.5	1.017305018
1	108.086	108086	707.6167	1031.5	1031.5	707.6167	1.457710085	1.328417906		1	101.75	1.014962002
1	108.293	108293	914.7026	1494.689	1494.689	914.7026	1.634071008	1.325446363		1	102	1.010882877
1	108.459	108459	976.5009	1422.283	1422.283	976.5009	1.456509666	1.338942212		1	102.25	1.00625865
1	108.616	108616	1022.969	1190.927	1190.927	1022.969	1.164186794	1.358402565		1	102.5	1.001691903
1	108.786	108786	1173.77	1156.734	1156.734	1173.77	0.985486083	1.364040366		1	102.75	0.995663468
1	109.06	109060	786.4413	945.088	945.088	786.4413	1.201727325	1.320745473		1	103	0.987591041
1	109.359	109359	759.9459	1227.452	1227.452	759.9459	1.615183397	1.242793379		1	103.25	0.978700462
1	109.581	109581	988.6664	1435.358	1435.358	988.6664	1.451812259	1.192690955		1	103.5	0.97295784
1	109.921	109921	931.3097	1065.925	1065.925	931.3097	1.144544076	1.110938205		1	103.75	0.969464843
1	110.204	110204	836.0671	699.0861	699.0861	836.0671	0.836160279	1.042392205		1	104	0.967720487
1	110.408	110408	907.4733	739.137	739.137	907.4733	0.814499997	1.017748971		1	104.25	0.969054377
1	110.65	110650	682.1791	515.9903	515.9903	682.1791	0.756385383	1.013294818		1	104.5	0.972437305
1	110.836	110836	1022.819	1252.882	1252.882	1022.819	1.224930315	1.020309468		1	104.75	0.984301474
1	110.99	110990	823.1892	919.0444	919.0444	823.1892	1.116443705	1.036067095		1	105	0.999722335
1	111.293	111293	873.8621	1062.699	1062.699	873.8621	1.216094622	1.143133509		1	105.25	1.018591119
1	111.446	111446	639.4693	786.8479	786.8479	639.4693	1.230470173	1.219401268		1	105.5	1.04321542
1	111.662	111662	744.6287	845.6793	845.6793	744.6287	1.135706024	1.305908383		1	105.75	1.069852455
1	111.811	111811	792.8819	1255.828	1255.828	792.8819	1.58387775	1.347782578		1	106	1.096051694
1	112.001	112001	465.6204	501.3326	501.3326	465.6204	1.0766981	1.400011035		1	106.25	1.123016884
1	112.247	112247	615.737	912.6523	912.6523	615.737	1.482211236	1.453461204		1	106.5	1.14577845
1	112.482	112482	946.8451	1553.742	1553.742	946.8451	1.640967461	1.475145905		1	106.75	1.161604757
1	112.637	112637	926.9535	1577.276	1577.276	926.9535	1.701569712	1.482101601		1	107	1.176239762
1	112.789	112789	842.0711	1364.278	1364.278	842.0711	1.620145852	1.495127374		1	107.25	1.188546694
1	113.089	113089	739.7106	932.5591	932.5591	739.7106	1.260708039	1.534303358		1	107.5	1.196190444
1	113.326	113326	1123.855	1555.169	1555.169	1123.855	1.383780826	1.561613828		1	107.75	1.19961153
1	113.52	113520	899.5902	1287.216	1287.216	899.5902	1.430891533	1.577274388		1	108	1.197751324
1	113.74	113740	814.57	1362.425	1362.425	814.57	1.672569577	1.596263696		1	108.25	1.195115049
1	113.932	113932	929.6625	1521.214	1521.214	929.6625	1.6363078	1.614777744		1	108.5	1.203963067
1	114.228	114228	698.3498	1265.475	1265.475	698.3498	1.812093309	1.622480407		1	108.75	1.213235584
1	114.425	114425	1048.669	1941.931	1941.931	1048.669	1.851805479	1.598043932		1	109	1.197165628
1	114.597	114597	1366.588	2152.643	2152.643	1366.588	1.575195304	1.562597116		1	109.25	1.168092536
1	114.854	114854	1060.724	1395.561	1395.561	1060.724	1.315668355	1.512765294		1	109.5	1.138416597
1	115.039	115039	869.7502	1255.396	1255.396	869.7502	1.443398346	1.477877563		1	109.75	1.109392212
1	115.197	115197	682.2564	958.7189	958.7189	682.2564	1.405217892	1.441221985		1	110	1.079710142
1	115.419	115419	666.7098	840.2053	840.2053	666.7098	1.260226413	1.396115677		1	110.25	1.05263092
1	115.574	115574	715.4335	985.4143	985.4143	715.4335	1.377366729	1.379206188		1	110.5	1.04239408
1	115.733	115733	877.7679	1122.508	1122.508	877.7679	1.278820973	1.370018312		1	110.75	1.042891878
1	115.996	115996	1001.001	1377.54	1377.54	1001.001	1.376162461	1.344396711		1	111	1.053993177
1	116.311	116311	861.5693	1344.524	1344.524	861.5693	1.560552355	1.293934679		1	111.25	1.097511929
1	116.505	116505	1339.176	1854.585	1854.585	1339.176	1.384870249	1.261054902		1	111.5	1.153223488
1	116.65	116650	832.9528	1015.388	1015.388	832.9528	1.219022254	1.232140714		1	111.75	1.197369256
1	116.938	116938	781.2116	800.6195	800.6195	781.2116	1.024843333	1.147385463		1	112	1.231408749
1	117.274	117274	821.2174	749.0129	749.0129	821.2174	0.912076266	1.022885681		1	112.25	1.258011998
1	117.636	117636	779.9314	581.754	581.754	779.9314	0.745904063	0.915586504		1	112.5	1.26895621
1	117.814	117814	695.4611	649.4952	649.4952	695.4611	0.933905865	0.884751335		1	112.75	1.276755406
1	117.995	117995	1039.041	1164.85	1164.85	1039.041	1.121081844	0.860858043		1	113	1.291975833
1	118.162	118162	745.1023	609.5421	609.5421	745.1023	0.818064982	0.842729754		1	113.25	1.306841058
1	118.398	118398	706.6628	519.0002	519.0002	706.6628	0.734438264	0.827042806		1	113.5	1.31807505
1	118.6	118600	880.1782	754.0154	754.0154	880.1782	0.856662208	0.823527499		1	113.75	1.32870025
1	118.759	118759	645.4266	528.1312	528.1312	645.4266	0.818266864	0.82399848		1	114	1.338217628
1	119.041	119041	741.6722	619.5103	619.5103	741.6722	0.835288555	0.832394503		1	114.25	1.339796124
1	119.266	119266	552.2562	466.6899	466.6899	552.2562	0.845060499	0.847828313		1	114.5	1.32148782
1	119.56	119560	687.3408	552.4427	552.4427	687.3408	0.803739135	0.878314873		1	114.75	1.297025127
1	119.86	119860	1052.994	933.7737	933.7737	1052.994	0.886779697	0.93938834		1	115	1.273527184
1	120.059	120059	1013.916	1019.855	1019.855	1013.916	1.005857487	0.990941965		1	115.25	1.246541142
1	120.272	120272	1107.604	1105.562	1105.562	1107.604	0.998156381	1.035702513		1	115.5	1.225271966
1	120.499	120499	811.0205	982.6681	982.6681	811.0205	1.211643972	1.076917061		1	115.75	1.215952807
1	120.671	120671	532.5618	628.885	628.885	532.5618	1.180867648	1.110345315		1	116	1.203830897
1	120.939	120939	487.0716	479.869	479.869	487.0716	0.985212441	1.150776229		1	116.25	1.18410122
1	121.076	121076	551.0186	705.1016	705.1016	551.0186	1.279633029	1.161743374		1	116.5	1.163506898
1	121.242	121242	568.2482	685.1985	685.1985	568.2482	1.205808483	1.169329537		1	116.75	1.134347544
1	121.46	121460	970.4729	1040.512	1040.512	970.4729	1.072170073	1.175735999		1	117	1.095774414
1	121.785	121785	717.0897	829.2139	829.2139	717.0897	1.156360076	1.176478237		1	117.25	1.050139723
1	121.957	121957	859.3492	1043.092	1043.092	859.3492	1.213816223	1.171003383		1	117.5	1.012758177
1	122.237	122237	1010.489	1201.385	1201.385	1010.489	1.188914476	1.15762012		1	117.75	0.98317065
1	122.43	122430	1205.039	1425.213	1425.213	1205.039	1.182711099	1.144793513		1	118	0.965670826
1	122.586	122586	731.0619	716.6375	716.6375	731.0619	0.980269249	1.131160088		1	118.25	0.954125962
1	122.957	122957	941.6458	1107.492	1107.492	941.6458	1.176123761	1.092485258		1	118.5	0.948405165
1	123.157	123157	729.1744	841.0142	841.0142	729.1744	1.15337867	1.059607595		1	118.75	0.947766744
1	123.537	123537	671.5886	659.6921	659.6921	671.5886	0.98228603	0.976233711		1	119	0.951314698
1	123.747	123747	660.5892	515.0142	515.0142	660.5892	0.77962855	0.949555135		1	119.25	0.958978627
1	124.041	124041	990.4259	1083.395	1083.395	990.4259	1.0938678	0.942316094		1	119.5	0.971473012
1	124.182	124182	832.6372	875.1903	875.1903	832.6372	1.051106412	0.942852511		1	119.75	0.993593144
1	124.353	124353	1099.552	724.6033	724.6033	1099.552	0.658998665	0.944233774		1	120	1.022492373
1	124.642	124642	939.8355	641.8533	641.8533	939.8355	0.682942174	0.961096519		1	120.25	1.04979529
1	124.839	124839	933.4412	1038.566	1038.566	933.4412	1.112620699	0.98012323		1	120.5	1.072472318
1	125.02	125020	877.3048	1015.49	1015.49	877.3048	1.15751105	0.993324001		1	120.75	1.094715787
1	125.448	125448	800.0419	1027.526	1027.526	800.0419	1.284340233	1.031152258		1	121	1.111167859
1	125.694	125694	790.5473	742.3261	742.3261	790.5473	0.939002764	1.056184682		1	121.25	1.118018068
1	125.917	125917	809.9322	846.0097	846.0097	809.9322	1.044543852	1.070294649		1	121.5	1.121103305
1	126.223	126223	920.1548	937.9536	937.9536	920.1548	1.019343267	1.066257287		1	121.75	1.121384576
1	126.524	126524	767.2051	797.1554	797.1554	767.2051	1.039038192	1.046592112		1	122	1.117714339
1	127.032	127032	915.0202	927.7118	927.7118	915.0202	1.013870295	1.027452017		1	122.25	1.111708152
1	127.322	127322	1086.726	1185.542	1185.542	1086.726	1.090930004	1.041273141		1	122.5	1.102801202
1	127.508	127508	682.3321	706.9078	706.9078	682.3321	1.036017212	1.054916968		1	122.75	1.090676448
1	127.783	127783	776.2698	948.1141	948.1141	776.2698	1.221371874	1.076376221		1	123	1.07656373
1	128.042	128042	745.5879	688.1082	688.1082	745.5879	0.922906877	1.086469532		1	123.25	1.053797253
1	128.196	128196	820.925	747.208	747.208	820.925	0.910202515	1.092197981		1	123.5	1.02677558
1	128.361	128361	1056.423	1265.192	1265.192	1056.423	1.197618757	1.107593386		1	123.75	1.009597166
1	128.5	128500	1361.26	1883.374	1883.374	1361.26	1.383552003	1.133478676		1	124	1.006564675
1	128.709	128709	1045.846	1293.722	1293.722	1045.846	1.237010038	1.188777696		1	124.25	1.006602196
1	129.043	129043	958.4953	970.7136	970.7136	958.4953	1.012747376	1.276590834		1	124.5	1.011237519
1	129.362	129362	663.2612	763.4399	763.4399	663.2612	1.15103959	1.383497535		1	124.75	1.020457879
1	129.523	129523	877.1747	1147.225	1147.225	877.1747	1.307863758	1.43835353		1	125	1.030477075
1	129.699	129699	1056.764	1800.152	1800.152	1056.764	1.703456969	1.465917591		1	125.25	1.041210086
1	130.007	130007	1000.237	1610.865	1610.865	1000.237	1.610483315	1.442105208		1	125.5	1.052437939
1	130.157	130157	966.8273	1701.393	1701.393	966.8273	1.759769299	1.418276656		1	125.75	1.063908627
1	130.328	130328	875.0146	1487.237	1487.237	875.0146	1.699671068	1.389291637		1	126	1.068574653
1	130.543	130543	959.8733	1022.442	1022.442	959.8733	1.065184332	1.316956033		1	126.25	1.066256188
1	130.727	130727	846.3005	820.8296	820.8296	846.3005	0.969903244	1.230290248		1	126.5	1.058209871
1	130.91	130910	758.3855	795.9597	795.9597	758.3855	1.049544987	1.167649287		1	126.75	1.053242592
1	131.163	131163	534.2514	498.3722	498.3722	534.2514	0.932842104	1.110722747		1	127	1.048602291
1	131.344	131344	803.5741	832.4398	832.4398	803.5741	1.035921641	1.070057961		1	127.25	1.053126655
1	131.648	131648	850.8357	994.5634	994.5634	850.8357	1.168925328	1.028106511		1	127.5	1.061249451
1	131.922	131922	1009.939	1066.428	1066.428	1009.939	1.055933081	1.064016322		1	127.75	1.070841546
1	132.118	132118	1008.089	870.4307	870.4307	1008.089	0.863446283	1.115021962		1	128	1.076276139
1	132.329	132329	872.5718	1180.874	1180.874	872.5718	1.353325881	1.146359168		1	128.25	1.082386642
1	132.548	132548	914.7903	1191.547	1191.547	914.7903	1.302535674	1.149544949		1	128.5	1.100240839
1	132.979	132979	810.516	926.7795	926.7795	810.516	1.143443806	1.141419618		1	128.75	1.13279345
1	133.13	133130	679.0444	804.6019	804.6019	679.0444	1.184903226	1.131846338		1	129	1.165173598
1	133.42	133420	807.7558	874.5832	874.5832	807.7558	1.082732182	1.081054806		1	129.25	1.204918129
1	133.565	133565	890.6038	919.6029	919.6029	890.6038	1.032561168	1.044123352		1	129.5	1.246572472
1	133.954	133954	726.2262	727.0582	727.0582	726.2262	1.001145649	0.96728284		1	129.75	1.262069641
1	134.282	134282	816.6714	681.7797	681.7797	816.6714	0.834827447	0.942973068		1	130	1.252547865
1	134.556	134556	1000.622	824.7741	824.7741	1000.622	0.824261409	0.932064682		1	130.25	1.232776662
1	134.759	134759	718.7549	640.477	640.477	718.7549	0.89109236	0.933451515		1	130.5	1.197755336
1	135.124	135124	909.4134	875.8428	875.8428	909.4134	0.963085435	0.984014435		1	130.75	1.144055192
1	135.426	135426	742.8513	813.6186	813.6186	742.8513	1.095264422	1.053471327		1	131	1.107098358
1	135.77	135770	851.6581	893.062	893.062	851.6581	1.048615636	1.110561103		1	131.25	1.079401375
1	135.967	135967	1038.284	1397.03	1397.03	1038.284	1.345518182	1.12844431		1	131.5	1.058392217
1	136.112	136112	1074.164	1337.867	1337.867	1074.164	1.245496032	1.140060558		1	131.75	1.054916256
1	136.279	136279	679.4045	688.9184	688.9184	679.4045	1.014003293	1.145127516		1	132	1.076020809
1	136.423	136423	646.0487	673.0811	673.0811	646.0487	1.041842666	1.137200732		1	132.25	1.10080619
1	136.645	136645	897.9016	936.6388	936.6388	897.9016	1.043141921	1.109581387		1	132.5	1.107811673
1	136.81	136810	895.2372	980.1058	980.1058	895.2372	1.094800127	1.088737723		1	132.75	1.106279622
1	136.993	136993	1126.857	1328.746	1328.746	1126.857	1.179161154	1.060357311		1	133	1.103496943
1	137.199	137199	1363.632	1593.46	1593.46	1363.632	1.168541073	1.017790071		1	133.25	1.089082878
1	137.396	137396	752.6381	681.6124	681.6124	752.6381	0.905631006	0.983478905		1	133.5	1.064377044
1	137.718	137718	1072.694	985.6966	985.6966	1072.694	0.918898213	0.943447147		1	133.75	1.038218504
1	137.857	137857	761.8279	532.5533	532.5533	761.8279	0.699046727	0.927180526		1	134	1.016687313
1	138.112	138112	755.4687	700.5564	700.5564	755.4687	0.9273136	0.898925045		1	134.25	1.007559372
1	138.317	138317	1252.982	1227.825	1227.825	1252.982	0.979922297	0.876443632		1	134.5	1.002115443
1	138.668	138668	1140.408	977.2944	977.2944	1140.408	0.856969085	0.84021569		1	134.75	1.001670049
1	138.806	138806	1397.256	1183.806	1183.806	1397.256	0.847236297	0.828916028		1	135	1.018147166
1	139.027	139027	1577.5	1267.519	1267.519	1577.5	0.803498574	0.814178342		1	135.25	1.040885374
1	139.288	139288	1520.305	1253.159	1253.159	1520.305	0.824281312	0.799266922		1	135.5	1.066876399
1	139.438	139438	1275.498	956.4813	956.4813	1275.498	0.749888514	0.791304357		1	135.75	1.087315684
1	141.556	141556	2124.998	1767.475	1767.475	2124.998	0.831753724	0.730955867		1	136	1.099063111
1	141.737	141737	1816.13	1295.772	1295.772	1816.13	0.713479762	0.736818885		1	136.25	1.105546007
1	142.098	142098	1190.813	815.1365	815.1365	1190.813	0.684520995	0.757115346		1	136.5	1.097355164
1	142.436	142436	759.1264	619.4683	619.4683	759.1264	0.816027871	0.799656328		1	136.75	1.081933792
1	142.594	142594	830.0563	660.2178	660.2178	830.0563	0.79538918	0.826838018		1	137	1.063506074
1	143.011	143011	405.1675	392.3528	392.3528	405.1675	0.968371846	0.89345954		1	137.25	1.038872636
1	143.256	143256	707.8305	474.7328	474.7328	707.8305	0.670687121	0.926676891		1	137.5	1.019976075
1	143.448	143448	1029.046	788.0097	788.0097	1029.046	0.765767225	0.954343216		1	137.75	1.004779705
1	143.668	143668	799.2413	720.9656	720.9656	799.2413	0.902062494	0.982249423		1	138	0.990805102
1	143.904	143904	967.5384	1309.855	1309.855	967.5384	1.353801565	1.007928079		1	138.25	0.977235908
1	144.106	144106	948.2858	1336.943	1336.943	948.2858	1.409852388	1.028618001		1	138.5	0.96431129
1	144.337	144337	698.221	671.8413	671.8413	698.221	0.962218696	1.048830104		1	138.75	0.952461354
1	144.582	144582	638.8039	575.508	575.508	638.8039	0.900914976	1.061052509		1	139	0.943829134
1	144.835	144835	624.2489	601.7824	601.7824	624.2489	0.964010349	1.065483419		1	139.25	0.936665749
1	145.069	145069	808.1204	834.5812	834.5812	808.1204	1.032743636	1.069519727		1	139.5	0.930803311
1	145.221	145221	668.7882	673.6634	673.6634	668.7882	1.007289602	1.064797466		1	139.75	0.927294126
1	145.428	145428	601.5061	659.5706	659.5706	601.5061	1.096531856	1.045130248		1	140	0.923784941
1	145.636	145636	769.0568	818.2697	818.2697	769.0568	1.063991242	1.037934364		1	140.25	0.920275756
1	145.992	145992	721.4141	931.6137	931.6137	721.4141	1.291371627	1.076592685		1	140.5	0.916766571
1	146.344	146344	647.7601	630.9242	630.9242	647.7601	0.974009051	1.134675011		1	140.75	0.913257386
1	146.651	146651	628.0056	634.0423	634.0423	628.0056	1.009612494	1.172726333		1	141	0.909748201
1	146.912	146912	674.7417	832.0683	832.0683	674.7417	1.233165669	1.186254649		1	141.25	0.906239017
1	147.099	147099	608.6143	654.6575	654.6575	608.6143	1.075652511	1.192429903		1	141.5	0.902729832
1	147.363	147363	1263.962	2118.905	2118.905	1263.962	1.67639929	1.206098777		1	141.75	0.905192172
1	147.714	147714	694.5818	753.4035	753.4035	694.5818	1.084686498	1.237740139		1	142	0.91211652
1	147.88	147880	598.127	684.0975	684.0975	598.127	1.143732853	1.255052705		1	142.25	0.924255405
1	148.022	148022	969.9341	1315.21	1315.21	969.9341	1.355978721	1.270453187		1	142.5	0.941212135
1	148.227	148227	656.5502	752.6369	752.6369	656.5502	1.146350881	1.301642722		1	142.75	0.961456771
1	148.638	148638	938.0825	1162.933	1162.933	938.0825	1.239691605	1.385332006		1	143	0.98113311
1	148.973	148973	934.3438	1287.159	1287.159	934.3438	1.377607472	1.426328647		1	143.25	0.997962166
1	149.14	149140	1143.919	1608.123	1608.123	1143.919	1.40580146	1.432246927		1	143.5	1.015241766
1	149.317	149317	1215.66	2124.267	2124.267	1215.66	1.747418686	1.434757835		1	143.75	1.030135341
1	149.571	149571	953.5914	1556.106	1556.106	953.5914	1.631837284	1.4196967		1	144	1.04323415
1	149.713	149713	781.4987	1063.896	1063.896	781.4987	1.361353512	1.39047431		1	144.25	1.054789824
1	149.904	149904	992.1171	1111.35	1111.35	992.1171	1.120180269	1.327343113		1	144.5	1.062545875
1	150.158	150158	769.6981	969.2001	969.2001	769.6981	1.259195131	1.243280269		1	144.75	1.066010595
1	150.34	150340	952.6645	1164.338	1164.338	952.6645	1.222191023	1.179167408		1	145	1.068146053
1	150.616	150616	734.5094	671.3521	671.3521	734.5094	0.914014307	1.06120991		1	145.25	1.065048666
1	150.754	150754	864.404	949.5686	949.5686	864.404	1.09852407	1.018664076		1	145.5	1.055490161
1	150.964	150964	975.0709	921.794	921.794	975.0709	0.945360999	0.969487875		1	145.75	1.059270818
1	151.12	151120	940.035	872.188	872.188	940.035	0.927825028	0.935699169		1	146	1.07286708
1	151.365	151365	1159.68	1014.095	1014.095	1159.68	0.874461058	0.902145244		1	146.25	1.093189112
1	151.546	151546	768.7998	655.7734	655.7734	768.7998	0.852983312	0.900084252		1	146.5	1.110355565
1	151.765	151765	1062.901	1112.943	1112.943	1062.901	1.047080584	0.917011338		1	146.75	1.122103558
1	152.201	152201	743.1429	543.1493	543.1493	743.1429	0.730881369	0.972567252		1	147	1.127671762
1	152.366	152366	841.621	847.3657	847.3657	841.621	1.006825756	1.003644414		1	147.25	1.133133827
1	152.547	152547	515.1034	580.9827	580.9827	515.1034	1.127895292	1.057176591		1	147.5	1.142100159
1	153	153000	644.7084	817.3321	817.3321	644.7084	1.267754693	1.17611604		1	147.75	1.153453364
1	153.409	153409	321.3349	409.5339	409.5339	321.3349	1.274476878	1.206214844		1	148	1.166543936
1	153.642	153642	697.9617	963.1586	963.1586	697.9617	1.379959101	1.213043991		1	148.25	1.185391616
1	153.883	153883	945.4655	1066.688	1066.688	945.4655	1.12821462	1.214774373		1	148.5	1.21046967
1	154.24	154240	1210.729	1482.446	1482.446	1210.729	1.224424293	1.181723641		1	148.75	1.231064986
1	154.531	154531	683.5631	756.4988	756.4988	683.5631	1.106699294	1.138671053		1	149	1.244980538
1	154.679	154679	718.4604	700.9715	700.9715	718.4604	0.975657809	1.124835405		1	149.25	1.24819345
1	154.956	154956	1126.815	1193.815	1193.815	1126.815	1.059459627	1.109140935		1	149.5	1.243316024
1	155.152	155152	853.2652	935.1341	935.1341	853.2652	1.095947778	1.100291322		1	149.75	1.220821299
1	155.293	155293	516.4858	680.4774	680.4774	516.4858	1.317514247	1.096278039		1	150	1.180093451
1	155.481	155481	770.6674	747.9581	747.9581	770.6674	0.970532943	1.093120079		1	150.25	1.138367334
1	155.813	155813	718.5531	782.0905	782.0905	718.5531	1.088424084	1.094530177		1	150.5	1.089061742
1	155.959	155959	866.395	1078.196	1078.196	866.395	1.244462399	1.100292406		1	150.75	1.044286605
1	156.232	156232	913.6647	1076.541	1076.541	913.6647	1.178267038	1.11593624		1	151	1.015611859
1	156.414	156414	869.4326	909.9474	909.9474	869.4326	1.046599127	1.129629375		1	151.25	0.994036668
1	156.611	156611	661.7155	648.1113	648.1113	661.7155	0.979441014	1.150200576		1	151.5	0.985520474
1	156.971	156971	1053.735	1211.734	1211.734	1053.735	1.149941873	1.19287597		1	151.75	0.993030166
1	157.22	157220	1019.845	1310.223	1310.223	1019.845	1.284727581	1.231424234		1	152	1.008352866
1	157.409	157409	722.7009	1045.476	1045.476	722.7009	1.446623354	1.273687521		1	152.25	1.025516665
1	157.766	157766	1120.604	1630.744	1630.744	1120.604	1.45523664	1.43379791		1	152.5	1.055803776
1	157.944	157944	784.6335	1036.012	1036.012	784.6335	1.320376966	1.527133235		1	152.75	1.088908985
1	158.186	158186	654.4346	926.3474	926.3474	654.4346	1.415492702	1.612850643		1	153	1.121245523
1	158.325	158325	618.3401	1045.874	1045.874	618.3401	1.691421921	1.638722988		1	153.25	1.130308935
1	158.598	158598	944.6893	1473.592	1473.592	944.6893	1.559869472	1.68212462		1	153.5	1.137387212
1	158.966	158966	1057.173	2276.636	2276.636	1057.173	2.15351319	1.690795283		1	153.75	1.139819556
1	159.128	159128	846.8287	1825.885	1825.885	846.8287	2.156144448	1.670971785		1	154	1.134953887
1	159.499	159499	1247.806	2086.252	2086.252	1247.806	1.671936182	1.59020804		1	154.25	1.123279187
1	159.769	159769	1922.314	2849.17	2849.17	1922.314	1.482156401	1.492836063		1	154.5	1.105058192
1	160.004	160004	1747.338	2099.72	2099.72	1747.338	1.201667909	1.393326457		1	154.75	1.094001097
1	160.192	160192	1857.076	2078.321	2078.321	1857.076	1.119136212	1.316199871		1	155	1.087272508
1	166.141	166141	1595.346	1545.705	1545.705	1595.346	0.968883866	0.978964532		1	155.25	1.082517422
1	166.406	166406	1805.624	2024.383	2024.383	1805.624	1.121154238	1.086887766		1	155.5	1.080398513
1	166.6	166600	1277.018	1351.731	1351.731	1277.018	1.058505832	1.154663943		1	155.75	1.080921603
1	166.755	166755	982.4444	1111.137	1111.137	982.4444	1.130992248	1.201087255		1	156	1.085049519
1	166.934	166934	1254.552	1641.141	1641.141	1254.552	1.308149044	1.245287671		1	156.25	1.09226597
1	167.138	167138	1079.414	1448.392	1448.392	1079.414	1.341831772	1.284652148		1	156.5	1.102768563
1	167.374	167374	1045.583	1507.265	1507.265	1045.583	1.441554616	1.319064377		1	156.75	1.116596018
1	167.71	167710	1000.347	1323.428	1323.428	1000.347	1.32296893	1.338527705		1	157	1.131713776
1	168.001	168001	993.204	1398.405	1398.405	993.204	1.407973589	1.331921085		1	157.25	1.151797133
1	168.159	168159	1172.61	1724.639	1724.639	1172.61	1.47076948	1.325833536		1	157.5	1.189418375
1	168.332	168332	894.129	1158.401	1158.401	894.129	1.295563616	1.308806184		1	157.75	1.244653723
1	168.621	168621	771.8988	1045.77	1045.77	771.8988	1.354801951	1.251130338		1	158	1.303940729
1	169.027	169027	613.3947	509.82	509.82	613.3947	0.831145101	1.184592924		1	158.25	1.342265031
1	169.276	169276	1209.061	1174.912	1174.912	1209.061	0.971755767	1.18440303		1	158.5	1.362848064
1	169.465	169465	1126.371	1425.943	1425.943	1126.371	1.265962103	1.194090598		1	158.75	1.372287668
1	169.771	169771	713.2406	925.6663	925.6663	713.2406	1.297831756	1.202095862		1	159	1.372745236
1	170.117	170117	607.0922	786.4776	786.4776	607.0922	1.29548296	1.212101964		1	159.25	1.351945452
1	170.26	170260	872.2899	1144.188	1144.188	872.2899	1.31170612	1.21981517		1	159.5	1.325064321
1	170.526	170526	822.5799	1045.053	1045.053	822.5799	1.270457739	1.222703152		1	159.75	1.28064867
1	170.716	170716	832.8487	1006.898	1006.898	832.8487	1.208980695	1.195974286		1	160	1.229085523
1	171.049	171049	1090.166	1279.974	1279.974	1090.166	1.174109264	1.107011195		1	160.25	1.188636074
1	171.32	171320	893.5465	1003.418	1003.418	893.5465	1.122961144	1.066984664		1	160.5	1.181654475
1	171.474	171474	724.2426	660.0145	660.0145	724.2426	0.911316871	1.063050294		1	160.75	1.174672876
1	171.679	171679	711.9605	673.0485	673.0485	711.9605	0.945345282	1.060508839		1	161	1.167691276
1	171.844	171844	935.7367	901.8863	901.8863	935.7367	0.963824867	1.076735153		1	161.25	1.160709677
1	172.079	172079	715.6484	835.2415	835.2415	715.6484	1.167111531	1.129898292		1	161.5	1.153728078
1	172.342	172342	765.2286	1055.692	1055.692	765.2286	1.379577292	1.217720214		1	161.75	1.146746479
1	172.71	172710	850.1043	1191.353	1191.353	850.1043	1.401419802	1.395842232		1	162	1.13976488
1	172.912	172912	660.3029	895.9198	895.9198	660.3029	1.356831539	1.54435694		1	162.25	1.132783281
1	173.253	173253	906.248	1849.613	1849.613	906.248	2.04095678	1.856645154		1	162.5	1.125801682
1	173.464	173464	1154.671	2156.238	2156.238	1154.671	1.867404655	2.016011298		1	162.75	1.118820082
1	173.619	173619	896.3571	1616.535	1616.535	896.3571	1.803449763	2.128457846		1	163	1.111838483
1	173.917	173917	747.026	1881.386	1881.386	747.026	2.518501364	2.39257269		1	163.25	1.104856884
1	174.183	174183	607.4004	1874.809	1874.809	607.4004	3.086611402	2.569773449		1	163.5	1.097875285
1	174.913	174913	1124.364	3128.49	3128.49	1124.364	2.782453013	2.67381096		1	163.75	1.090893686
1	175.099	175099	728.9322	1973.659	1973.659	728.9322	2.707602984	2.664020998		1	164	1.083912087
1	175.339	175339	1178.053	3701.644	3701.644	1178.053	3.142171023	2.648836102		1	164.25	1.076930487
1	175.517	175517	666.6383	1854.246	1854.246	666.6383	2.781487352	2.616888793		1	164.5	1.069948888
1	175.949	175949	933.6229	2058.99	2058.99	933.6229	2.205376496	2.429077852		1	164.75	1.062967289
1	176.407	176407	1182.145	2091.919	2091.919	1182.145	1.769595946	2.269328048		1	165	1.05598569
1	176.603	176603	1042.129	1787.2	1787.2	1042.129	1.714950836	2.279246994		1	165.25	1.049004091
1	177.113	177113	1696.887	4195.481	4195.481	1696.887	2.472457506	2.434234672		1	165.5	1.042022492
1	177.285	177285	1102.345	2460.857	2460.857	1102.345	2.232383691	2.462882063		1	165.75	1.035040893
1	177.542	177542	1347.053	3568.689	3568.689	1347.053	2.649256562	2.514629132		1	166	1.028059293
1	177.719	177719	1156.914	3683.398	3683.398	1156.914	3.183813144	2.558921243		1	166.25	1.045990291
1	177.911	177911	1087.059	3278.972	3278.972	1087.059	3.016369857	2.569091892		1	166.5	1.093466653
1	178.25	178250	616.3149	1338.348	1338.348	616.3149	2.171532767	2.433482632		1	166.75	1.132809498
1	178.467	178467	1364.231	3328.477	3328.477	1364.231	2.43981921	2.295907197		1	167	1.161595924
1	178.619	178619	884.5027	1937.741	1937.741	884.5027	2.190768892	2.204267204		1	167.25	1.182759617
1	178.768	178768	882.6001	1691.789	1691.789	882.6001	1.916823939	2.106523448		1	167.5	1.195262585
1	179.16	179160	880.5453	1347.563	1347.563	880.5453	1.530373281	1.773756489		1	167.75	1.200807915
1	179.455	179455	711.9875	1059.502	1059.502	711.9875	1.488090732	1.562039575		1	168	1.198011819
1	179.603	179603	1026.089	1736.439	1736.439	1026.089	1.692288876	1.491740405		1	168.25	1.190589359
1	179.758	179758	830.5972	1244.762	1244.762	830.5972	1.498634958	1.430722451		1	168.5	1.17009641
1	180.043	180043	600.4782	795.3173	795.3173	600.4782	1.324473228	1.329357961		1	168.75	1.147785329
1	180.213	180213	967.2734	1101.947	1101.947	967.2734	1.139230129	1.266854224		1	169	1.127601402
1	180.536	180536	818.6302	1092.334	1092.334	818.6302	1.334343639	1.162368907		1	169.25	1.125337757
1	180.674	180674	935.0049	1031.207	1031.207	935.0049	1.102889407	1.12966986		1	169.5	1.130551504
1	180.922	180922	990.7091	1143.619	1143.619	990.7091	1.154343894	1.091426205		1	169.75	1.133773463
1	181.067	181067	1422.661	1477.292	1477.292	1422.661	1.038400575	1.078630659		1	170	1.137306605
1	181.321	181321	1389.368	1291.518	1291.518	1389.368	0.929572295	1.069645867		1	170.25	1.142507549
1	181.497	181497	1120.605	1104.041	1104.041	1120.605	0.985218699	1.08585669		1	170.5	1.144056929
1	181.679	181679	1081.833	1146.937	1146.937	1081.833	1.060179344	1.124824046		1	170.75	1.126553635
1	181.992	181992	1030.771	1128.938	1128.938	1030.771	1.095236478	1.179662836		1	171	1.093650944
1	182.298	182298	2222.122	3191.035	3191.035	2222.122	1.436030515	1.217023992		1	171.25	1.07257686
1	182.441	182441	2095.975	2797.517	2797.517	2095.975	1.334709145	1.235040506		1	171.5	1.06538652
1	182.59	182590	824.1125	1147.758	1147.758	824.1125	1.392720047	1.241754642		1	171.75	1.067732996
1	182.991	182991	1855.509	2235.049	2235.049	1855.509	1.204547647	1.199204265		1	172	1.089672698
1	183.527	183527	1612.846	1710.899	1710.899	1612.846	1.060795017	1.091260939		1	172.25	1.126606973
1	183.853	183853	1452.81	1413.989	1413.989	1452.81	0.973278681	1.042664782		1	172.5	1.179416168
1	184.01	184010	1368.117	1340.022	1340.022	1368.117	0.979464476	1.028635003		1	172.75	1.243978315
1	184.21	184210	1069.342	1076.906	1076.906	1069.342	1.007073509	1.012923176		1	173	1.342355852
1	184.441	184441	1196.059	1147.616	1147.616	1196.059	0.959497817	0.998790276		1	173.25	1.455144922
1	184.951	184951	690.6378	711.899	711.899	690.6378	1.030784877	0.998663106		1	173.5	1.547873802
1	185.284	185284	825.9564	973.6718	973.6718	825.9564	1.178841643	1.0127041		1	173.75	1.647600049
1	185.483	185483	797.7917	764.3057	764.3057	797.7917	0.958026638	1.020198131		1	174	1.747754164
1	185.656	185656	1013.753	1002.197	1002.197	1013.753	0.988600774	1.025983417		1	174.25	1.812514779
1	185.903	185903	1022.727	1149.791	1149.791	1022.727	1.124240389	1.036255018		1	174.5	1.830067033
1	186.157	186157	1134.652	1168.64	1168.64	1134.652	1.029954559	1.049183689		1	174.75	1.847619287
1	186.472	186472	875.5362	804.1695	804.1695	875.5362	0.918488008	1.063997039		1	175	1.856807491
1	186.672	186672	953.5365	956.3776	956.3776	953.5365	1.00297954	1.074100586		1	175.25	1.849533916
1	186.886	186886	1105.533	1302.553	1302.553	1105.533	1.178212681	1.089724513		1	175.5	1.832524575
1	187.252	187252	1293.732	1565.201	1565.201	1293.732	1.209834031	1.125446396		1	175.75	1.781119367
1	187.397	187397	1081.856	1225.211	1225.211	1081.856	1.132508393	1.141859709		1	176	1.729735752
1	187.755	187755	1378.372	1676.198	1676.198	1378.372	1.216070843	1.191210834		1	176.25	1.686778088
1	187.917	187917	908.11	1056.039	1056.039	908.11	1.162897667	1.222279164		1	176.5	1.662119234
1	189.742	189742	3289.205	5502.477	5502.477	3289.205	1.67288965	1.84557492		1	176.75	1.686694571
1	189.932	189932	3013.726	4898.237	4898.237	3013.726	1.625309335	1.886667371		1	177	1.724122242
1	190.077	190077	3568.365	6402.701	6402.701	3568.365	1.794295427	1.914383991		1	177.25	1.752280498
1	190.409	190409	1609.602	2844.521	2844.521	1609.602	1.767220095	1.976482986		1	177.5	1.77647864
1	190.562	190562	1151.08	2765.191	2765.191	1151.08	2.40225788	1.996272437		1	177.75	1.803273567
1	190.83	190830	806.1109	1948.352	1948.352	806.1109	2.416977614	1.998530894		1	178	1.789935991
1	191.162	191162	724.7026	1408.979	1408.979	724.7026	1.944216842	1.95674253		1	178.25	1.740669067
1	191.466	191466	1018.567	1686.898	1686.898	1018.567	1.656148295	1.907515398		1	178.5	1.663093266
1	191.693	191693	1294.889	3042.409	3042.409	1294.889	2.349551969	1.835652251		1	178.75	1.58541436
1	191.84	191840	1202.328	2409.804	2409.804	1202.328	2.004281694	1.770575795		1	179	1.482575851
1	192.001	192001	915.3555	1633.87	1633.87	915.3555	1.784956774	1.712767296		1	179.25	1.383844361
1	192.237	192237	1192.149	1455.581	1455.581	1192.149	1.220972378	1.654523433		1	179.5	1.300835233
1	192.384	192384	1335.638	1435.303	1435.303	1335.638	1.07461977	1.620152255		1	179.75	1.248225169
1	192.546	192546	1193.883	1748.479	1748.479	1193.883	1.464531282	1.58272644		1	180	1.204272115
1	192.821	192821	1374.303	2588.049	2588.049	1374.303	1.883172052	1.533272947		1	180.25	1.160050073
1	193.22	193220	856.2583	1497.348	1497.348	856.2583	1.74871064	1.489346823		1	180.5	1.120210145
1	193.611	193611	845.9088	1323.102	1323.102	845.9088	1.564118969	1.436456621		1	180.75	1.092590876
1	193.813	193813	663.4671	898.8487	898.8487	663.4671	1.35477509	1.389697546		1	181	1.076133425
1	194.018	194018	952.6433	1242.606	1242.606	952.6433	1.30437699	1.334071739		1	181.25	1.070031778
1	194.279	194279	855.8998	1055.56	1055.56	855.8998	1.233275203	1.275756122		1	181.5	1.077096983
1	194.508	194508	805.3487	924.9945	924.9945	805.3487	1.14856397	1.241449886		1	181.75	1.102105386
1	194.667	194667	813.422	823.1539	823.1539	813.422	1.011964147	1.219798505		1	182	1.123473988
1	195.007	195007	661.431	734.8847	734.8847	661.431	1.111052702	1.176427542		1	182.25	1.138511109
1	195.154	195154	631.2824	752.1982	752.1982	631.2824	1.191539951	1.164526574		1	182.5	1.151583542
1	195.63	195630	725.3038	1006.747	1006.747	725.3038	1.388034917	1.164098211		1	182.75	1.145217612
1	195.811	195811	871.5982	1206.818	1206.818	871.5982	1.384603594	1.152057745		1	183	1.131726711
1	196.008	196008	1046.049	1133.18	1133.18	1046.049	1.083295333	1.116636132		1	183.25	1.106924134
1	196.175	196175	687.1814	627.2134	627.2134	687.1814	0.912733377	1.074450524		1	183.5	1.082121558
1	196.563	196563	642.3472	530.8272	530.8272	642.3472	0.826386727	0.983102227		1	183.75	1.06306661
1	196.754	196754	559.3859	515.9732	515.9732	559.3859	0.922392216	0.940011328		1	184	1.049031341
1	196.92	196920	925.5921	965.1667	965.1667	925.5921	1.042755983	0.895925212		1	184.25	1.039645303
1	197.117	197117	777.3093	691.3272	691.3272	777.3093	0.889384959	0.862865578		1	184.5	1.033881291
1	197.254	197254	682.6684	569.4365	569.4365	682.6684	0.83413338	0.85063509		1	184.75	1.033850581
1	197.432	197432	462.8921	373.8072	373.8072	462.8921	0.807547158	0.833214826		1	185	1.034843721
1	197.73	197730	15.15246	14.02254	14.02254	15.15246	0.92542993	0.840467659		1	185.25	1.040036734
1	198.003	198003	769.1029	651.9576	651.9576	769.1029	0.847685791	0.92129713		1	185.5	1.044714872
1	198.417	198417	1005.703	972.2364	972.2364	1005.703	0.966723178	1.158556614		1	185.75	1.049210576
1	198.619	198619	10.07727	16.46927	16.46927	10.07727	1.634298773	1.313031683		1	186	1.054777308
1	198.759	198759	1424.461	1290.421	1290.421	1424.461	0.90590125	1.467745644		1	186.25	1.060868653
1	198.901	198901	38.25782	25.82849	25.82849	38.25782	0.675116617	1.673275431		1	186.5	1.066708543
1	199.146	199146	45.78492	63.82724	63.82724	45.78492	1.394066867	1.990475828		1	186.75	1.073794492
1	199.31	199310	5.783535	18.5378	18.5378	5.783535	3.205271516	2.163829713		1	187	1.084167285
1	199.576	199576	4.960724	14.57862	14.57862	4.960724	2.938808932	2.465903593		1	187.25	1.096187689
1	199.729	199729	4.390886	13.99636	13.99636	4.390886	3.187593575	2.58861345		1	187.5	1.111364463
1	200.086	200086	4.507788	14.81693	14.81693	4.507788	3.286962475	2.656767541		1	187.75	1.128342201
1	200.353	200353	4.714758	14.9836	14.9836	4.714758	3.178021014	2.626820717		1	188	1.157951936
1	200.514	200514	14.19401	15.15217	15.15217	14.19401	1.067504532	2.625868589		1	188.25	1.200014631
1	201.043	201043	9.05849	15.14658	15.14658	9.05849	1.672086628	2.687981784		1	188.5	1.242077327
1	201.236	201236	6.672829	14.22907	14.22907	6.672829	2.132389426	2.674563007		1	188.75	1.284140023
1	201.375	201375	5.018438	15.96424	15.96424	5.018438	3.181117312	2.636730366		1	189	1.326202718
1	201.597	201597	5.119095	16.25297	16.25297	5.119095	3.174969404	2.550514283		1	189.25	1.368265414
1	201.766	201766	4.387	13.96396	13.96396	4.387	3.183031685	2.470406095		1	189.5	1.410328109
1	202.009	202009	4.375422	14.24221	14.24221	4.375422	3.255048313	2.306869658		1	189.75	1.451897161
1	202.179	202179	11.72938	13.69245	13.69245	11.72938	1.167363492	2.157171611		1	190	1.477691749
1	202.393	202393	4.23282	13.62602	13.62602	4.23282	3.219135234	1.940577581		1	190.25	1.500883701
1	202.726	202726	528.9249	391.9255	391.9255	528.9249	0.740985157	1.521780175		1	190.5	1.52133319
1	202.94	202940	432.5854	365.7887	365.7887	432.5854	0.845587253	1.221008442		1	190.75	1.526064239
1	203.187	203187	940.9258	812.0069	812.0069	940.9258	0.862987177	0.888933983		1	191	1.51585511
1	222.967	222967	662.1633	577.5234	577.5234	662.1633	0.872176697	1.28168387		1	191.25	1.498789884
1	225.052	225052	1393.874	1438.728	1438.728	1393.874	1.032179379	1.53557433		1	191.5	1.47625633
1	227.155	227155	26.85678	28.63403	28.63403	26.85678	1.066175096	1.830692315		1	191.75	1.433725506
1	227.296	227296	4.643308	14.79625	14.79625	4.643308	3.186575174	1.851329254		1	192	1.385795921
1	227.433	227433	4.938831	15.68574	15.68574	4.938831	3.17600258	1.871475622		1	192.25	1.355428607
1	229.526	229526	9.214252	19.64424	19.64424	9.214252	2.131940824	2.195528705		1	192.5	1.32679156
1	230.056	230056	39.85336	55.83345	55.83345	39.85336	1.400972214	2.282889117		1	192.75	1.303483697
2	8.282	8282	7381.16	8776.382	8776.382	7381.16	1.18902476	1.199866192		1	193	1.287485751
2	8.619	8619	2049.453	2450.511	2450.511	2049.453	1.195690265	1.135032275		1	193.25	1.273555007
2	8.802	8802	1947.893	2305.24	2305.24	1947.893	1.183453095	1.106380972		1	193.5	1.256895418
2	9.057	9057	1562.373	1575.979	1575.979	1562.373	1.008708548	1.073773214		1	193.75	1.233647617
2	9.526	9526	2348.779	2298.953	2298.953	2348.779	0.978786425	1.03168909		1	194	1.201466263
2	9.79	9790	1427.536	1223.202	1223.202	1427.536	0.856862454	1.015610396		1	194.25	1.173523813
2	9.988	9988	1776.269	1772.686	1772.686	1776.269	0.997982851	1.009102154		1	194.5	1.154021711
2	10.155	10155	1488.504	1510.185	1510.185	1488.504	1.014565631	1.007828031		1	194.75	1.137549223
2	10.392	10392	1138.601	1077.956	1077.956	1138.601	0.946737268	1.007396869		1	195	1.12183887
2	10.831	10831	1190.485	1232.714	1232.714	1190.485	1.035472098	1.050302588		1	195.25	1.115493579
2	11.171	11171	907.1554	1052.575	1052.575	907.1554	1.160302854	1.083449641		1	195.5	1.115382746
2	11.589	11589	973.2025	1128.266	1128.266	973.2025	1.159333232	1.083596001		1	195.75	1.111392585
2	11.771	11771	957.21	1041.522	1041.522	957.21	1.088080985	1.078174592		1	196	1.09265223
2	11.934	11934	793.3953	884.7971	884.7971	793.3953	1.115203354	1.069591435		1	196.25	1.062462742
2	12.113	12113	1052.17	971.99	971.99	1052.17	0.923795584	1.048670341		1	196.5	1.03346698
2	12.43	12430	903.3574	960.0178	960.0178	903.3574	1.062722019	0.988701944		1	196.75	1.005376504
2	12.642	12642	934.2542	900.265	900.265	934.2542	0.963618895	0.955628079		1	197	0.976599799
2	13.062	13062	684.1083	646.5947	646.5947	684.1083	0.945164238	0.894241151		1	197.25	0.961077938
2	13.231	13231	642.098	501.2183	501.2183	642.098	0.780594707	0.869353916		1	197.5	0.953135494
2	13.529	13529	628.5276	512.385	512.385	628.5276	0.815214797	0.843011225		1	197.75	0.958810359
2	13.82	13820	623.7515	510.2461	510.2461	623.7515	0.818027852	0.840377249		1	198	0.99527508
2	14.048	14048	980.1612	808.172	808.172	980.1612	0.824529679	0.846275164		1	198.25	1.065446882
2	14.219	14219	1118.448	960.4433	960.4433	1118.448	0.858728613	0.861734101		1	198.5	1.143863903
2	14.55	14550	1283.914	1287.755	1287.755	1283.914	1.002991633	0.916432659		1	198.75	1.260012944
2	14.744	14744	765.0277	602.0367	602.0367	765.0277	0.786947584	0.942725622		1	199	1.429307433
2	14.912	14912	1018.391	1090.61	1090.61	1018.391	1.070914806	0.962730284		1	199.25	1.576584429
2	15.211	15211	957.2933	921.9141	921.9141	957.2933	0.963042466	1.004347375		1	199.5	1.714122973
2	15.383	15383	1078.73	1091.451	1091.451	1078.73	1.011792571	1.0202985		1	199.75	1.819067038
2	15.633	15633	888.7884	940.0103	940.0103	888.7884	1.057631153	1.029255757		1	200	1.842579035
2	15.814	15814	749.0078	877.9608	877.9608	749.0078	1.172165096	1.031285322		1	200.25	1.841605473
2	16.047	16047	859.8367	859.3796	859.3796	859.8367	0.999468387	1.03297003		1	200.5	1.835486025
2	16.354	16354	369.4273	351.1922	351.1922	369.4273	0.950639544	1.027002992		1	200.75	1.849096286
2	16.596	16596	674.4178	683.8381	683.8381	674.4178	1.013968048	1.018868925		1	201	1.863557142
2	16.797	16797	846.7433	781.9699	781.9699	846.7433	0.923502908	1.011035575		1	201.25	1.857556663
2	17.065	17065	1043.857	1097.067	1097.067	1043.857	1.050974415	0.99426744		1	201.5	1.816881096
2	17.503	17503	1155.484	1202.51	1202.51	1155.484	1.040698097	0.973451443		1	201.75	1.76259513
2	17.687	17687	1276.359	1295.017	1295.017	1276.359	1.014618144	0.977049833		1	202	1.681278856
2	17.978	17978	1188.791	1026.479	1026.479	1188.791	0.863464646	0.984797979		1	202.25	1.569147314
2	18.141	18141	965.0911	811.5293	811.5293	965.0911	0.840883622	0.981026373		1	202.5	1.431553241
2	18.535	18535	1190.42	1353.542	1353.542	1190.42	1.137028948	0.966581398		1	202.75	1.274914688
2	19.008	19008	883.0049	878.6263	878.6263	883.0049	0.995041251	0.947440215		1	203	1.103622244
2	19.208	19208	765.3479	783.3421	783.3421	765.3479	1.023511138	0.942808928		1	203.25	0.980385667
2	19.537	19537	1244.865	1053.758	1053.758	1244.865	0.846483755	0.935355619		1	203.5	0.982831099
2	19.869	19869	775.1123	680.3598	680.3598	775.1123	0.877756423	0.914069548		1	203.75	0.985276531
2	20.086	20086	696.5327	521.8286	521.8286	696.5327	0.749180333	0.89672148		1	204	0.987721963
2	20.279	20279	532.6774	503.1043	503.1043	532.6774	0.944482157	0.883406501		1	204.25	0.990167395
2	20.462	20462	858.7515	753.512	753.512	858.7515	0.877450578	0.865553251		1	204.5	0.992612827
2	20.628	20628	847.4026	806.8778	806.8778	847.4026	0.952177631	0.845999257		1	204.75	0.995058259
2	20.792	20792	974.2717	987.6087	987.6087	974.2717	1.0136892	0.836166678		1	205	0.997503691
2	21.067	21067	837.2194	715.4637	715.4637	837.2194	0.854571335	0.835644056		1	205.25	0.999949123
2	21.262	21262	675.6373	481.1393	481.1393	675.6373	0.71212661	0.839331157		1	205.5	1.002394555
2	21.516	21516	1090.545	855.0271	855.0271	1090.545	0.784036514	0.853957684		1	205.75	1.004839987
2	21.824	21824	935.7644	642.0603	642.0603	935.7644	0.686134565	0.897838094		1	206	1.007285418
2	22.018	22018	1191.185	1155.932	1155.932	1191.185	0.970405101	0.927327679		1	206.25	1.00973085
2	22.471	22471	1119.706	1109.915	1109.915	1119.706	0.99125574	1.031428228		1	206.5	1.012176282
2	22.751	22751	1427.717	1915.588	1915.588	1427.717	1.341714079	1.103858781		1	206.75	1.014621714
2	22.961	22961	993.689	1156.015	1156.015	993.689	1.163356946	1.136488579		1	207	1.017067146
2	23.28	23280	1173.785	1484.101	1484.101	1173.785	1.264372095	1.141259601		1	207.25	1.019512578
2	23.5	23500	952.5308	944.9981	944.9981	952.5308	0.992091909	1.129790612		1	207.5	1.02195801
2	23.774	23774	1308.694	1482.301	1482.301	1308.694	1.132656679	1.11731141		1	207.75	1.024403442
2	24.12	24120	674.457	675.3189	675.3189	674.457	1.001277917	1.08939285		1	208	1.026848874
2	24.308	24308	823.6965	931.5238	931.5238	823.6965	1.13090659	1.065722884		1	208.25	1.029294306
2	24.599	24599	1135.388	1248.01	1248.01	1135.388	1.099192523	1.037475979		1	208.5	1.031739738
2	24.829	24829	770.966	672.3233	672.3233	770.966	0.872053113	1.02611481		1	208.75	1.03418517
2	25.071	25071	803.3181	680.6646	680.6646	803.3181	0.847316399	1.015403574		1	209	1.036630602
2	25.416	25416	605.0754	701.5575	701.5575	605.0754	1.159454673	0.995946517		1	209.25	1.039076034
2	25.663	25663	795.7405	950.3964	950.3964	795.7405	1.194354692	0.983066982		1	209.5	1.041521466
2	25.904	25904	910.1784	944.2526	944.2526	910.1784	1.037436837	0.978016142		1	209.75	1.043966898
2	26.191	26191	919.4314	686.2898	686.2898	919.4314	0.746428499	0.990615021		1	210	1.04641233
2	26.628	26628	1021.143	1067.001	1067.001	1021.143	1.0449085	1.030011882		1	210.25	1.048857762
2	26.891	26891	780.9737	719.3304	719.3304	780.9737	0.921068661	1.045273487		1	210.5	1.051303194
2	27.223	27223	722.3242	696.8981	696.8981	722.3242	0.964799601	1.053626643		1	210.75	1.053748625
2	27.615	27615	828.5823	959.961	959.961	828.5823	1.15855842	1.057748104		1	211	1.056194057
2	27.79	27790	806.6884	968.5158	968.5158	806.6884	1.200607075	1.055208111		1	211.25	1.058639489
2	28.099	28099	1288.925	1853.364	1853.364	1288.925	1.437914541	1.046816707		1	211.5	1.061084921
2	28.312	28312	903.8248	863.466	863.466	903.8248	0.955346656	1.038080272		1	211.75	1.063530353
2	28.533	28533	1013.539	958.2648	958.2648	1013.539	0.945464161	1.025821709		1	212	1.065975785
2	28.709	28709	1199.084	969.8882	969.8882	1199.084	0.808857595	1.014292461		1	212.25	1.068421217
2	29.063	29063	1241.477	1139.617	1139.617	1241.477	0.917952568	0.984952447		1	212.5	1.070866649
2	29.6	29600	1169.047	1173.443	1173.443	1169.047	1.003760328	0.938653831		1	212.75	1.073312081
2	35.567	35567	1693.202	1722.849	1722.849	1693.202	1.017509429	0.976412731		1	213	1.075757513
2	35.788	35788	1702.071	1706.533	1706.533	1702.071	1.002621512	0.989278167		1	213.25	1.078202945
2	36.21	36210	2185.872	1949.719	1949.719	2185.872	0.891963939	1.007105357		1	213.5	1.080648377
2	36.473	36473	2520.816	2810.52	2810.52	2520.816	1.114924691	1.013444462		1	213.75	1.083093809
2	36.683	36683	1672.5	1446.037	1446.037	1672.5	0.864596114	1.015218945		1	214	1.085539241
2	36.928	36928	1244.625	1215.243	1215.243	1244.625	0.976392889	1.014537775		1	214.25	1.087984673
2	37.164	37164	688.1991	745.5362	745.5362	688.1991	1.083314698	1.011300451		1	214.5	1.090430105
2	37.399	37399	865.3093	1021.448	1021.448	865.3093	1.180442646	1.004934997		1	214.75	1.092875537
2	37.712	37712	787.8302	761.1724	761.1724	787.8302	0.966163013	0.993884031		1	215	1.095320969
2	37.919	37919	621.3493	644.4273	644.4273	621.3493	1.037141749	0.982212033		1	215.25	1.097766401
2	38.153	38153	851.5285	852.4579	852.4579	851.5285	1.001091449	0.963302601		1	215.5	1.100211832
2	38.543	38543	1001.465	834.7964	834.7964	1001.465	0.833575212	0.935699528		1	215.75	1.102657264
2	38.763	38763	834.0373	640.3418	640.3418	834.0373	0.767761586	0.924486708		1	216	1.105102696
2	38.964	38964	1789.054	1771.787	1771.787	1789.054	0.990348531	0.913151754		1	216.25	1.107548128
2	39.2	39200	1041.182	961.8956	961.8956	1041.182	0.923849625	0.901844221		1	216.5	1.10999356
2	39.564	39564	726.765	541.189	541.189	726.765	0.744654737	0.891827779		1	216.75	1.112438992
2	39.987	39987	658.9231	730.173	730.173	658.9231	1.108130827	0.887465936		1	217	1.114884424
2	40.184	40184	809.8575	868.7641	868.7641	809.8575	1.072736994	0.883347172		1	217.25	1.117329856
2	40.42	40420	855.054	760.5424	760.5424	855.054	0.889467098	0.876064681		1	217.5	1.119775288
2	40.66	40660	678.4216	462.3244	462.3244	678.4216	0.681470637	0.876916971		1	217.75	1.12222072
2	40.851	40851	515.3578	367.3943	367.3943	515.3578	0.712891704	0.884978993		1	218	1.124666152
2	41.293	41293	765.3187	664.9254	664.9254	765.3187	0.868821577	0.912274519		1	218.25	1.127111584
2	41.458	41458	777.8847	890.6684	890.6684	777.8847	1.144987683	0.926058883		1	218.5	1.129557016
2	41.622	41622	499.6647	404.4775	404.4775	499.6647	0.809497849	0.948797487		1	218.75	1.132002448
2	41.984	41984	745.6392	735.7205	735.7205	745.6392	0.986697722	1.027940796		1	219	1.13444788
2	42.267	42267	1134.926	1247.437	1247.437	1134.926	1.099135098	1.077132184		1	219.25	1.136893312
2	42.449	42449	1292.566	1630.384	1630.384	1292.566	1.261354546	1.100196471		1	219.5	1.139338744
2	42.676	42676	1100.596	1194.59	1194.59	1100.596	1.085402818	1.123896075		1	219.75	1.141784176
2	42.86	42860	1426.881	1546.721	1546.721	1426.881	1.083987382	1.127894767		1	220	1.144229607
2	43.205	43205	972.3261	995.9502	995.9502	972.3261	1.024296478	1.113121166		1	220.25	1.146675039
2	43.659	43659	867.7572	1191.031	1191.031	867.7572	1.372539461	1.076222017		1	220.5	1.149120471
2	43.848	43848	702.9162	726.9396	726.9396	702.9162	1.034176762	1.055299582		1	220.75	1.151565903
2	44.063	44063	849.7714	682.9823	682.9823	849.7714	0.803724743	1.023355974		1	221	1.154011335
2	44.309	44309	796.1801	783.1667	783.1667	796.1801	0.983655206	0.992710885		1	221.25	1.156456767
2	44.495	44495	922.299	948.8249	948.8249	922.299	1.02876063	0.97351306		1	221.5	1.158902199
2	44.685	44685	757.9639	757.2849	757.2849	757.9639	0.999104179	0.950623568		1	221.75	1.161347631
2	45.013	45013	987.7876	844.8614	844.8614	987.7876	0.855306748	0.917594833		1	222	1.163793063
2	45.221	45221	1013.89	841.9186	841.9186	1013.89	0.830384558	0.899142018		1	222.25	1.166238495
2	45.481	45481	1461.384	1372.328	1372.328	1461.384	0.939060507	0.882887741		1	222.5	1.168683927
2	45.655	45655	1035.283	1014.79	1014.79	1035.283	0.980205412	0.883041261		1	222.75	1.171129359
2	45.878	45878	1338.379	1299.121	1299.121	1338.379	0.970667502	0.888701241		1	223	1.175231606
2	46.081	46081	608.3659	538.4376	538.4376	608.3659	0.885055523	0.901055921		1	223.25	1.190228666
2	46.255	46255	616.7985	471.4706	471.4706	616.7985	0.764383506	0.923179408		1	223.5	1.205225725
2	46.518	46518	872.8293	703.5494	703.5494	872.8293	0.806056121	0.963500948		1	223.75	1.220222785
2	46.709	46709	757.5991	813.0876	813.0876	757.5991	1.073242563	0.995283778		1	224	1.235219845
2	46.973	46973	1101.971	1181.636	1181.636	1101.971	1.072293191	1.0509713		1	224.25	1.250216905
2	47.17	47170	1398.591	1462.044	1462.044	1398.591	1.045369232	1.07904455		1	224.5	1.265213965
2	47.472	47472	1048.496	1420.036	1420.036	1048.496	1.354355191	1.105980816		1	224.75	1.280211024
2	47.964	47964	1124.302	1303.999	1303.999	1124.302	1.159829832	1.132278455		1	225	1.295208084
2	48.177	48177	1588.71	1870.197	1870.197	1588.71	1.177179599	1.120504757		1	225.25	1.312015706
2	48.589	48589	1017.721	1036.154	1036.154	1017.721	1.018112037	1.070888871		1	225.5	1.329298828
2	48.779	48779	918.2695	913.1347	913.1347	918.2695	0.994408178	1.053967666		1	225.75	1.34658195
2	49.306	49306	1262.212	1181.813	1181.813	1262.212	0.936303093	1.012433559		1	226	1.363865073
2	49.778	49778	1168.502	1070.945	1070.945	1168.502	0.916511054	0.972743717		1	226.25	1.381148195
2	50.097	50097	1215.113	1134.928	1134.928	1215.113	0.934010253	0.956470567		1	226.5	1.398431318
2	50.66	50660	1418.247	1461.728	1461.728	1418.247	1.03065827	0.966591537		1	226.75	1.41571444
2	50.908	50908	1190.152	1185.292	1185.292	1190.152	0.995916488	0.97333811		1	227	1.432997562
2	51.08	51080	1199.352	1034.336	1034.336	1199.352	0.862412369	0.972582468		1	227.25	1.450562861
2	51.307	51307	1251.7	1399.666	1399.666	1251.7	1.118212032	0.963369684		1	227.5	1.46891472
2	51.694	51694	1179.154	1035.408	1035.408	1179.154	0.878093955	0.942445824		1	227.75	1.487983053
2	51.934	51934	972.4121	903.3301	903.3301	972.4121	0.928958103	0.925009571		1	228	1.507051386
2	52.209	52209	879.0655	844.0269	844.0269	879.0655	0.960141082	0.897480542		1	228.25	1.526119719
2	52.422	52422	898.213	864.002	864.002	898.213	0.961912152	0.881382636		1	228.5	1.545188053
2	52.585	52585	774.0925	610.0483	610.0483	774.0925	0.788081915	0.871910118		1	228.75	1.564256386
2	52.872	52872	816.5596	607.8994	607.8994	816.5596	0.744464213	0.854150352		1	229	1.583324719
2	53.074	53074	656.7265	555.3005	555.3005	656.7265	0.845558235	0.846676768		1	229.25	1.602393052
2	53.255	53255	728.3316	654.5541	654.5541	728.3316	0.89870342	0.846478462		1	229.5	1.621461385
2	53.492	53492	820.8886	713.9109	713.9109	820.8886	0.869680612	0.852298962		1	229.75	1.64163365
2	53.781	53781	610.9854	544.618	544.618	610.9854	0.891376455	0.860860422		1	230	1.661934051
2	53.97	53970	600.2035	468.0562	468.0562	600.2035	0.779829175	0.869645506		2	9	1.074418522
2	54.341	54341	871.3261	815.2521	815.2521	871.3261	0.935645219	0.893261637		2	9.25	1.062296241
2	54.654	54654	629.8373	585.0323	585.0323	629.8373	0.928862581	0.907021013		2	9.5	1.051244995
2	54.946	54946	582.1649	531.0068	531.0068	582.1649	0.912124383	0.921639679		2	9.75	1.043374871
2	55.259	55259	698.3868	717.7565	717.7565	698.3868	1.027734917	0.935678101		2	10	1.038923434
2	55.511	55511	681.6051	526.6141	526.6141	681.6051	0.772608802	0.95053539		2	10.25	1.038255717
2	55.694	55694	749.0086	720.3928	720.3928	749.0086	0.961795098	0.962109772		2	10.5	1.043328416
2	55.903	55903	536.145	505.4791	505.4791	536.145	0.942802973	0.96738819		2	10.75	1.055365366
2	56.173	56173	706.4509	681.5961	681.5961	706.4509	0.964817371	0.961360067		2	11	1.067382019
2	56.357	56357	693.5533	740.0389	740.0389	693.5533	1.067025274	0.953782355		2	11.25	1.075608383
2	56.549	56549	665.4098	702.8655	702.8655	665.4098	1.056289673	0.943838026		2	11.5	1.075651506
2	56.864	56864	580.1466	538.5998	538.5998	580.1466	0.928385687	0.913335832		2	11.75	1.073304246
2	57.104	57104	611.9129	486.2292	486.2292	611.9129	0.794605245	0.887901462		2	12	1.064967557
2	57.412	57412	612.8331	435.358	435.358	612.8331	0.710402229	0.843613019		2	12.25	1.045693626
2	57.626	57626	539.73	458.7724	458.7724	539.73	0.85000352	0.808591738		2	12.5	1.023538783
2	57.794	57794	536.3212	492.4202	492.4202	536.3212	0.918144202	0.792294235		2	12.75	1.004848948
2	58.08	58080	743.5753	584.4701	584.4701	743.5753	0.786026782	0.770165087		2	13	0.986848122
2	58.305	58305	710.101	473.8282	473.8282	710.101	0.667268741	0.762690233		2	13.25	0.969296165
2	58.739	58739	660.9875	465.296	465.296	660.9875	0.703940695	0.796107718		2	13.5	0.958409129
2	58.986	58986	948.7044	776.05	776.05	948.7044	0.818010331	0.828393793		2	13.75	0.956160778
2	59.165	59165	873.0084	860.7477	860.7477	873.0084	0.985955805	0.854711386		2	14	0.958142476
2	59.341	59341	1010.504	907.6784	907.6784	1010.504	0.898243253	0.882215385		2	14.25	0.968893474
2	59.624	59624	869.2236	684.5071	684.5071	869.2236	0.787492539	0.935741151		2	14.5	0.989245783
2	60.08	60080	1054.317	1370.908	1370.908	1054.317	1.300280656	1.082236534		2	14.75	1.006621059
2	60.534	60534	821.1376	906.2365	906.2365	821.1376	1.103635371	1.26295093		2	15	1.022158154
2	60.819	60819	1439.74	1737.571	1737.571	1439.74	1.206864434	1.356104759		2	15.25	1.03840794
2	61.01	61010	1819.629	2385.75	2385.75	1819.629	1.311118915	1.407756307		2	15.5	1.046549382
2	61.515	61515	1304.062	2394.524	2394.524	1304.062	1.836204107	1.540160455		2	15.75	1.049543222
2	61.997	61997	954.4422	1677.608	1677.608	954.4422	1.757684226	1.639231188		2	16	1.050559288
2	62.268	62268	1161.163	2043.262	2043.262	1161.163	1.759668539	1.675490223		2	16.25	1.048782944
2	62.519	62519	1001.679	1694.61	1694.61	1001.679	1.691769519	1.699885407		2	16.5	1.045369602
2	62.86	62860	933.5838	1565.62	1565.62	933.5838	1.676999965	1.72709967		2	16.75	1.040823359
2	63.063	63063	799.4686	1312.562	1312.562	799.4686	1.641793061	1.74125634		2	17	1.033663928
2	63.365	63365	850.5703	1100.246	1100.246	850.5703	1.29353917	1.752277778		2	17.25	1.027329105
2	63.734	63734	1021.453	1849.526	1849.526	1021.453	1.810681451	1.761433723		2	17.5	1.021475965
2	63.897	63897	1245.508	2474.462	2474.462	1245.508	1.986709038	1.763879898		2	17.75	1.024004786
2	64.213	64213	680.2837	1292.792	1292.792	680.2837	1.90037186	1.75235557		2	18	1.026744658
2	64.397	64397	767.0725	1281.843	1281.843	767.0725	1.671084545	1.732535942		2	18.25	1.023168738
2	64.858	64858	813.9753	1541.39	1541.39	813.9753	1.89365697	1.65444057		2	18.5	1.018653441
2	65.268	65268	864.4996	1392.341	1392.341	864.4996	1.610574487	1.562880777		2	18.75	1.013735104
2	65.445	65445	707.7023	976.648	976.648	707.7023	1.380026602	1.506517381		2	19	1.008751157
2	65.731	65731	896.3204	1179.301	1179.301	896.3204	1.315713667	1.380994366		2	19.25	1.005841398
2	66.116	66116	727.5658	817.6859	817.6859	727.5658	1.123865223	1.238685326		2	19.5	1.003051303
2	66.542	66542	983.0313	1181.847	1181.847	983.0313	1.202247578	1.151657211		2	19.75	0.995910728
2	66.717	66717	670.466	809.1112	809.1112	670.466	1.206789308	1.124135796		2	20	0.98699282
2	66.916	66916	796.0594	719.4764	719.4764	796.0594	0.90379738	1.105779577		2	20.25	0.978031998
2	67.236	67236	1335.489	1341.443	1341.443	1335.489	1.004458292	1.100687676		2	20.5	0.966046094
2	67.534	67534	1201.44	1614.989	1614.989	1201.44	1.344211113	1.101918126		2	20.75	0.955014871
2	67.871	67871	617.1889	703.4797	703.4797	617.1889	1.139812625	1.107871622		2	21	0.95357963
2	68.061	68061	769.4039	856.3585	856.3585	769.4039	1.113015544	1.117239567		2	21.25	0.955221522
2	68.38	68380	922.858	992.0043	992.0043	922.858	1.074926262	1.135380945		2	21.5	0.962084955
2	68.62	68620	1510.72	1672.404	1672.404	1510.72	1.107024465	1.155215752		2	21.75	0.978962193
2	68.878	68878	840.8167	952.8584	952.8584	840.8167	1.133253419	1.183691081		2	22	0.997335596
2	69.123	69123	961.6586	1269.044	1269.044	961.6586	1.319640879	1.205071522		2	22.25	1.024947987
2	69.487	69487	1157.761	1278.652	1278.652	1157.761	1.104417924	1.24291821		2	22.5	1.053662778
2	69.728	69728	796.9767	947.2695	947.2695	796.9767	1.188578662	1.260878725		2	22.75	1.08552159
2	69.95	69950	850.1865	1202.071	1202.071	850.1865	1.413890952	1.261653854		2	23	1.102010975
2	70.229	70229	879.7886	1210.28	1210.28	879.7886	1.37564865	1.254714591		2	23.25	1.103852962
2	70.562	70562	986.4465	1316.06	1316.06	986.4465	1.334142298	1.24304536		2	23.5	1.098423968
2	70.891	70891	785.553	983.2182	983.2182	785.553	1.251625543	1.213936651		2	23.75	1.092814753
2	71.135	71135	1188.992	1184.037	1184.037	1188.992	0.995832604	1.191413526		2	24	1.083292653
2	71.553	71553	1021.036	1109.843	1109.843	1021.036	1.086977345	1.165490046		2	24.25	1.070459364
2	71.835	71835	1440.776	1475.647	1475.647	1440.776	1.02420293	1.146548187		2	24.5	1.057680609
2	72.007	72007	1142.721	1483.943	1483.943	1142.721	1.298604821	1.135849817		2	24.75	1.049271996
2	72.239	72239	1156.858	1276.77	1276.77	1156.858	1.103653171	1.121704974		2	25	1.043620974
2	72.467	72467	1134.068	1363.149	1363.149	1134.068	1.201999351	1.111695183		2	25.25	1.03709963
2	72.654	72654	1085.356	1463.868	1463.868	1085.356	1.348744559	1.112596656		2	25.5	1.030329816
2	72.84	72840	1116.31	1295.875	1295.875	1116.31	1.160855855	1.119610116		2	25.75	1.025244446
2	73.164	73164	861.3795	703.355	703.355	861.3795	0.816544856	1.12482128		2	26	1.025730555
2	73.336	73336	618.983	511.4701	511.4701	618.983	0.826307185	1.117766563		2	26.25	1.032481459
2	73.599	73599	1021.075	1194.555	1194.555	1021.075	1.169899371	1.101580036		2	26.5	1.043584604
2	73.899	73899	1141.461	1409.133	1409.133	1141.461	1.23449947	1.082266067		2	26.75	1.052757041
2	74.085	74085	831.6931	993.7204	993.7204	831.6931	1.194816213	1.074893005		2	27	1.058138853
2	74.357	74357	684.6714	806.9554	806.9554	684.6714	1.178602465	1.069263285		2	27.25	1.061042733
2	74.551	74551	969.3307	1137.577	1137.577	969.3307	1.173569557	1.062850606		2	27.5	1.062337617
2	74.931	74931	1285.987	879.522	879.522	1285.987	0.683927598	1.026715255		2	27.75	1.061967982
2	75.148	75148	853.2367	753.6026	753.6026	853.2367	0.883228066	1.006869072		2	28	1.058872523
2	75.615	75615	893.2516	1061.375	1061.375	893.2516	1.188215056	0.978482232		2	28.25	1.054496962
2	75.843	75843	743.8678	715.9917	715.9917	743.8678	0.962525465	0.965221494		2	28.5	1.048106937
2	76.024	76024	676.5937	564.2451	564.2451	676.5937	0.833949681	0.955143642		2	28.75	1.039851424
2	76.197	76197	939.5932	884.0478	884.0478	939.5932	0.940883565	0.950329235		2	29	1.029643842
2	76.363	76363	769.5719	807.7614	807.7614	769.5719	1.049624343	0.950428396		2	29.25	1.01912896
2	76.645	76645	684.2391	730.5649	730.5649	684.2391	1.067704111	0.94506968		2	29.5	1.008510549
2	76.812	76812	726.1913	599.677	599.677	726.1913	0.825783785	0.931730397		2	29.75	1.004730791
2	77.203	77203	584.6964	519.1501	519.1501	584.6964	0.887896864	0.885748492		2	30	1.005510135
2	77.392	77392	745.3645	632.9461	632.9461	745.3645	0.849176611	0.866028316		2	30.25	1.006289479
2	77.644	77644	851.9665	721.7197	721.7197	851.9665	0.847122158	0.845002002		2	30.5	1.007068823
2	77.819	77819	675.0032	539	539	675.0032	0.798514733	0.830015468		2	30.75	1.007848167
2	78.296	78296	862.196	702.4228	702.4228	862.196	0.814690395	0.775072754		2	31	1.008627511
2	78.611	78611	561.0455	396.2163	396.2163	561.0455	0.706210637	0.739216613		2	31.25	1.009406854
2	78.816	78816	648.4665	508.5333	508.5333	648.4665	0.784209053	0.723453069		2	31.5	1.010186198
2	78.999	78999	753.3268	561.3075	561.3075	753.3268	0.745104913	0.714178501		2	31.75	1.010965542
2	79.426	79426	672.908	468.5425	468.5425	672.908	0.696295036	0.700701938		2	32	1.011744886
2	79.821	79821	750.12	441.6163	441.6163	750.12	0.588727537	0.702776398		2	32.25	1.01252423
2	80.021	80021	1149.716	652.0285	652.0285	1149.716	0.567121359	0.712196003		2	32.5	1.013303573
2	80.382	80382	801.0097	669.0778	669.0778	801.0097	0.835293006	0.740830172		2	32.75	1.014082917
2	80.586	80586	951.6362	824.5557	824.5557	951.6362	0.866461049	0.757087318		2	33	1.014862261
2	80.774	80774	1517.522	1091.177	1091.177	1517.522	0.719051849	0.775931507		2	33.25	1.015641605
2	81.179	81179	1113.465	936.6152	936.6152	1113.465	0.841171658	0.826153915		2	33.5	1.016420949
2	81.507	81507	954.505	892.6982	892.6982	954.505	0.935247275	0.863605904		2	33.75	1.017200293
2	81.731	81731	567.5162	531.2877	531.2877	567.5162	0.936163056	0.891933455		2	34	1.017979636
2	82.122	82122	932.0189	706.0813	706.0813	932.0189	0.757582598	0.930693551		2	34.25	1.01875898
2	82.65	82650	1093.945	1012.211	1012.211	1093.945	0.925285092	0.953354706		2	34.5	1.019538324
2	82.955	82955	671.9656	787.1674	787.1674	671.9656	1.171440026	0.961842838		2	34.75	1.020317668
2	83.276	83276	753.5845	726.9902	726.9902	753.5845	0.964709598	0.96639937		2	35	1.021097012
2	83.518	83518	529.2347	487.8566	487.8566	529.2347	0.921815217	0.966173484		2	35.25	1.021876356
2	83.847	83847	629.3763	578.5069	578.5069	629.3763	0.919174904	0.966910562		2	35.5	1.022655699
2	84.034	84034	873.9562	802.9494	802.9494	873.9562	0.91875245	0.966756454		2	35.75	1.028112748
2	84.394	84394	1527.731	1597.204	1597.204	1527.731	1.045474629	0.962873708		2	36	1.033614501
2	84.73	84730	1104.192	1040.642	1040.642	1104.192	0.942446603	0.967500195		2	36.25	1.038459805
2	85.054	85054	963.3544	897.8707	897.8707	963.3544	0.932025327	0.974755075		2	36.5	1.041220106
2	85.366	85366	577.5191	518.0012	518.0012	577.5191	0.89694211	0.975019473		2	36.75	1.041890118
2	85.685	85685	951.1447	878.5676	878.5676	951.1447	0.923694996	0.963840383		2	37	1.041159762
2	85.924	85924	798.0616	979.923	979.923	798.0616	1.227878901	0.951892411		2	37.25	1.038903909
2	86.197	86197	773.1733	684.0307	684.0307	773.1733	0.884705538	0.939195652		2	37.5	1.035158925
2	86.504	86504	936.4325	845.5051	845.5051	936.4325	0.902900209	0.921603751		2	37.75	1.030415985
2	86.88	86880	884.2488	727.2084	727.2084	884.2488	0.822402473	0.893693867		2	38	1.022496924
2	87.154	87154	747.6054	616.8585	616.8585	747.6054	0.825112419	0.877634164		2	38.25	1.013023916
2	87.344	87344	907.2124	710.6902	710.6902	907.2124	0.783377961	0.865615128		2	38.5	1.004307085
2	87.553	87553	695.047	600.1454	600.1454	695.047	0.863460169	0.853308212		2	38.75	0.997610365
2	87.727	87727	1261.645	1320.23	1320.23	1261.645	1.046435408	0.848550685		2	39	0.990850218
2	87.962	87962	1522.028	1303.52	1303.52	1522.028	0.856436281	0.844426424		2	39.25	0.985451651
2	88.418	88418	456.4168	319.4883	319.4883	456.4168	0.699992419	0.842236069		2	39.5	0.982062602
2	89.37	89370	1095.378	1005.66	1005.66	1095.378	0.918094028	0.863125337		2	39.75	0.980250143
2	89.678	89678	1123.529	1019.147	1019.147	1123.529	0.907094521	0.875591698		2	40	0.978912309
2	89.889	89889	1039.186	799.755	799.755	1039.186	0.76959755	0.884892142		2	40.25	0.97601384
2	90.119	90119	909.7684	933.0803	933.0803	909.7684	1.025623994	0.898688		2	40.5	0.973569498
2	90.494	90494	964.2654	643.548	643.548	964.2654	0.667397171	0.925820315		2	40.75	0.975720863
2	90.724	90724	1007.005	1115.042	1115.042	1007.005	1.107285465	0.936694084		2	41	0.982354003
2	90.936	90936	896.2327	848.2743	848.2743	896.2327	0.946488897	0.93768027		2	41.25	0.989959629
2	91.181	91181	672.302	702.2318	702.2318	672.302	1.044518386	0.936608432		2	41.5	1.000927231
2	91.389	91389	715.198	622.3441	622.3441	715.198	0.870170358	0.938186971		2	41.75	1.02304641
2	91.577	91577	1164.055	1135.236	1135.236	1164.055	0.975242579	0.938383166		2	42	1.049619211
2	91.795	91795	892.1025	961.8201	961.8201	892.1025	1.078149764	0.937967858		2	42.25	1.071026833
2	91.985	91985	889.9999	763.5266	763.5266	889.9999	0.857895153	0.936437491		2	42.5	1.086467919
2	92.305	92305	590.6468	456.5246	456.5246	590.6468	0.772923175	0.930241443		2	42.75	1.096312351
2	92.513	92513	725.2677	568.0203	568.0203	725.2677	0.783187091	0.925153474		2	43	1.094536615
2	92.891	92891	324.7303	360.5377	360.5377	324.7303	1.110268121	0.91391423		2	43.25	1.088410237
2	93.134	93134	1065.577	1075.597	1075.597	1065.577	1.009403356	0.906752145		2	43.5	1.078400417
2	93.328	93328	947.7837	852.2239	852.2239	947.7837	0.899175519	0.902640385		2	43.75	1.067071476
2	93.746	93746	859.7866	725.6806	725.6806	859.7866	0.844024087	0.90271132		2	44	1.050601654
2	94.062	94062	834.4224	672.3692	672.3692	834.4224	0.805789969	0.900339436		2	44.25	1.034514406
2	94.295	94295	813.6842	705.3762	705.3762	813.6842	0.866891848	0.889869183		2	44.5	1.021139341
2	94.636	94636	761.1301	649.9778	649.9778	761.1301	0.853964125	0.867262965		2	44.75	1.006935442
2	94.854	94854	1016.877	1061.668	1061.668	1016.877	1.044047609	0.855664001		2	45	0.994533665
2	95.252	95252	891.9435	702.552	702.552	891.9435	0.787664241	0.832214557		2	45.25	0.983905123
2	95.681	95681	925.8229	708.1353	708.1353	925.8229	0.76487123	0.814885927		2	45.5	0.976799082
2	95.891	95891	822.8219	725.0057	725.0057	822.8219	0.881121054	0.811810057		2	45.75	0.978054297
2	96.055	96055	809.9861	680.644	680.644	809.9861	0.840315655	0.808699293		2	46	0.983312571
2	96.289	96289	1080.574	820.003	820.003	1080.574	0.758858718	0.81238379		2	46.25	0.996326749
2	96.459	96459	1337.9	1001.104	1001.104	1337.9	0.748265192	0.822909965		2	46.5	1.015144258
2	96.67	96670	769.4299	576.6664	576.6664	769.4299	0.749472304	0.840707357		2	46.75	1.036421643
2	96.927	96927	65.30531	63.94782	63.94782	65.30531	0.979213176	0.872376108		2	47	1.061490235
2	97.185	97185	865.6386	860.3306	860.3306	865.6386	0.993868111	0.914657659		2	47.25	1.07693982
2	97.413	97413	850.8661	797.0619	797.0619	850.8661	0.936765374	0.956451906		2	47.5	1.0874317
2	97.635	97635	994.0126	990.5938	990.5938	994.0126	0.996560607	1.010889132		2	47.75	1.094014603
2	97.847	97847	927.5582	920.4501	920.4501	927.5582	0.992336761	1.075014802		2	48	1.098669262
2	98.101	98101	825.1313	952.2116	952.2116	825.1313	1.154012216	1.142689345		2	48.25	1.089518584
2	98.465	98465	1044.029	1280.713	1280.713	1044.029	1.226702515	1.239534789		2	48.5	1.074686939
2	98.705	98705	808.8655	973.88	973.88	808.8655	1.204007341	1.30107458		2	48.75	1.06234322
2	98.988	98988	1164.304	1595.305	1595.305	1164.304	1.370179094	1.334798359		2	49	1.052490391
2	99.276	99276	1244.326	2064.939	2064.939	1244.326	1.659483929	1.317945404		2	49.25	1.042783949
2	99.439	99439	1087.799	1593.791	1593.791	1087.799	1.46515211	1.301805678		2	49.5	1.032573244
2	99.718	99718	783.5422	939.0579	939.0579	783.5422	1.198477759	1.236208792		2	49.75	1.022216979
2	100.021	100021	693.2927	749.541	749.541	693.2927	1.081132111	1.123243327		2	50	1.015478034
2	100.358	100358	685.5358	529.7958	529.7958	685.5358	0.772820034	1.039415175		2	50.25	1.014395318
2	100.63	100630	875.0016	700.1963	700.1963	875.0016	0.80022288	1.024468081		2	50.5	1.016609328
2	100.91	100910	931.8099	1055.095	1055.095	931.8099	1.132307137	1.020321528		2	50.75	1.01923244
2	101.168	101168	1355.185	1170.69	1170.69	1355.185	0.863859916	1.059595592		2	51	1.021150782
2	101.624	101624	1422.086	1928.041	1928.041	1422.086	1.355783687	1.197627988		2	51.25	1.017578729
2	101.81	101810	2172.412	3068.444	3068.444	2172.412	1.412459515	1.220654499		2	51.5	1.011298493
2	101.993	101993	956.2476	1142.851	1142.851	956.2476	1.1951413	1.223504623		2	51.75	1.004126988
2	102.178	102178	676.3604	856.5748	856.5748	676.3604	1.266447296	1.218761124		2	52	0.99428671
2	102.522	102522	673.6016	719.9225	719.9225	673.6016	1.068766018	1.137615447		2	52.25	0.982453248
2	102.691	102691	702.7106	877.6753	877.6753	702.7106	1.248985429	1.078252479		2	52.5	0.973816307
2	102.926	102926	621.6623	632.1157	632.1157	621.6623	1.016815239	1.007677674		2	52.75	0.96635289
2	103.259	103259	559.1141	415.8433	415.8433	559.1141	0.743753914	0.901414539		2	53	0.960300771
2	103.49	103490	548.9077	412.4607	412.4607	548.9077	0.751420867	0.818346048		2	53.25	0.958857016
2	103.723	103723	813.3054	573.3335	573.3335	813.3054	0.704942448	0.758480514		2	53.5	0.961838455
2	104.003	104003	676.5782	507.0646	507.0646	676.5782	0.749454535	0.713636748		2	53.75	0.965486967
2	104.289	104289	852.3025	703.8326	703.8326	852.3025	0.825801403	0.683209336		2	54	0.971207994
2	104.481	104481	507.0773	339.4211	339.4211	507.0773	0.66936757	0.680776973		2	54.25	0.979047716
2	104.701	104701	540.4572	375.1377	375.1377	540.4572	0.694111763	0.715582303		2	54.5	0.985344694
2	104.869	104869	604.0867	327.2671	327.2671	604.0867	0.541755182	0.746737929		2	54.75	0.991047407
2	105.101	105101	922.9828	756.5233	756.5233	922.9828	0.819650485	0.795691851		2	55	0.997074554
2	105.374	105374	1137.253	872.3794	872.3794	1137.253	0.767093514	0.877508419		2	55.25	1.002598377
2	105.615	105615	1017.168	872.2598	872.2598	1017.168	0.857537595	0.929199437		2	55.5	1.009796974
2	105.901	105901	599.2734	798.2021	798.2021	599.2734	1.331949825	0.973052888		2	55.75	1.016515157
2	106.133	106133	914.5317	1051.835	1051.835	914.5317	1.150135091	0.998842549		2	56	1.017351872
2	106.368	106368	983.3424	915.6771	915.6771	983.3424	0.931188465	0.992007576		2	56.25	1.013886885
2	106.549	106549	667.2641	611.9295	611.9295	667.2641	0.917072416	0.972805802		2	56.5	1.008067352
2	106.844	106844	548.3169	515.0583	515.0583	548.3169	0.9393442	0.94634531		2	56.75	0.997228787
2	107.083	107083	664.41	654.147	654.147	664.41	0.984553213	0.916134055		2	57	0.984690375
2	107.249	107249	781.9071	602.1712	602.1712	781.9071	0.770131388	0.897525307		2	57.25	0.968918433
2	107.452	107452	958.7091	722.8802	722.8802	958.7091	0.754014122	0.893076387		2	57.5	0.950348117
2	107.756	107756	922.9228	714.9354	714.9354	922.9228	0.77464269	0.894049154		2	57.75	0.934264001
2	108.056	108056	714.1567	812.2044	812.2044	714.1567	1.137291578	0.895838468		2	58	0.924309032
2	108.262	108262	605.2064	550.64	550.64	605.2064	0.909838363	0.904431358		2	58.25	0.91847739
2	108.535	108535	887.1554	779.3378	779.3378	887.1554	0.878468192	0.927316653		2	58.5	0.924974062
2	108.748	108748	630.8918	629.1331	629.1331	630.8918	0.997212359	0.935138504		2	58.75	0.934748227
2	109.092	109092	660.1307	674.7529	674.7529	660.1307	1.022150462	0.913285995		2	59	0.950959186
2	109.265	109265	668.8179	523.2777	523.2777	668.8179	0.782391889	0.895537703		2	59.25	0.969453917
2	109.702	109702	806.5799	752.4429	752.4429	806.5799	0.932880797	0.867675879		2	59.5	0.99127452
2	110.075	110075	1175.585	919.6945	919.6945	1175.585	0.782329223	0.869368599		2	59.75	1.022769686
2	110.487	110487	1214.196	875.457	875.457	1214.196	0.721017859	0.881850689		2	60	1.062335936
2	110.693	110693	866.9351	705.1704	705.1704	866.9351	0.813406217	0.904380066		2	60.25	1.108332992
2	110.856	110856	916.2263	943.9854	943.9854	916.2263	1.030297209	0.929082404		2	60.5	1.15735631
2	111.049	111049	822.252	866.6236	866.6236	822.252	1.053963505	0.950835034		2	60.75	1.198803947
2	111.237	111237	1183.067	992.4125	992.4125	1183.067	0.83884725	0.966423491		2	61	1.234027545
2	111.759	111759	671.1981	761.6715	761.6715	671.1981	1.134793886	1.022571246		2	61.25	1.266358733
2	112.062	112062	818.1984	1055.262	1055.262	818.1984	1.289738528	1.040971836		2	61.5	1.298649326
2	112.559	112559	807.1652	754.6196	754.6196	807.1652	0.934901059	1.009888398		2	61.75	1.324382105
2	112.753	112753	619.8112	534.4855	534.4855	619.8112	0.862335982	0.987347186		2	62	1.349590271
2	113.114	113114	1177.201	1135.461	1135.461	1177.201	0.964543013	0.957407337		2	62.25	1.366068584
2	113.361	113361	732.5378	660.5002	660.5002	732.5378	0.901660228	0.942875762		2	62.5	1.378363235
2	113.532	113532	970.3238	914.3333	914.3333	970.3238	0.942297097	0.934826766		2	62.75	1.388354927
2	113.731	113731	1004.315	991.4721	991.4721	1004.315	0.987212279	0.938415496		2	63	1.397489383
2	113.932	113932	829.8051	836.6885	836.6885	829.8051	1.008295201	0.950476996		2	63.25	1.403015761
2	114.196	114196	862.2489	832.9554	832.9554	862.2489	0.966026631	0.960591538		2	63.5	1.406733505
2	114.466	114466	683.8667	486.0007	486.0007	683.8667	0.710665836	0.966147367		2	63.75	1.40971214
2	114.729	114729	860.1038	893.548	893.548	860.1038	1.038883911	0.975718136		2	64	1.408948413
2	114.957	114957	1157.176	1482.123	1482.123	1157.176	1.280810352	0.978695617		2	64.25	1.403158245
2	115.149	115149	1513.784	1530.341	1530.341	1513.784	1.010937492	0.972941275		2	64.5	1.386761953
2	115.509	115509	1135.97	922.4255	922.4255	1135.97	0.812015722	0.950170465		2	64.75	1.365898308
2	115.886	115886	716.7346	615.4777	615.4777	716.7346	0.858724694	0.932135175		2	65	1.34126327
2	116.177	116177	741.2919	721.2535	721.2535	741.2919	0.972968273	0.918973581		2	65.25	1.313759847
2	116.443	116443	709.4536	646.036	646.036	709.4536	0.910610645	0.913268925		2	65.5	1.272121234
2	116.755	116755	972.4352	998.7589	998.7589	972.4352	1.027069876	0.941272202		2	65.75	1.218716078
2	117.098	117098	1356.049	1047.094	1047.094	1356.049	0.772165313	0.989507443		2	66	1.173192378
2	117.333	117333	977.6046	740.0201	740.0201	977.6046	0.756972809	1.011081514		2	66.25	1.138583461
2	117.605	117605	1407.854	1800.926	1800.926	1407.854	1.279199406	1.033191382		2	66.5	1.113423163
2	117.908	117908	898.8906	1121.086	1121.086	898.8906	1.247188479	1.053074786		2	66.75	1.094138623
2	118.113	118113	724.7728	817.9195	817.9195	724.7728	1.128518482	1.053666622		2	67	1.085936809
2	118.407	118407	820.3514	764.8718	764.8718	820.3514	0.932370933	1.048271474		2	67.25	1.084115303
2	118.689	118689	806.2322	888.8506	888.8506	806.2322	1.102474696	1.035612759		2	67.5	1.08462383
2	118.998	118998	1085.249	986.3799	986.3799	1085.249	0.908897313	0.993223755		2	67.75	1.086572832
2	119.372	119372	1335.997	1276.386	1276.386	1335.997	0.955380888	0.929354798		2	68	1.090759224
2	119.608	119608	1055.865	837.9793	837.9793	1055.865	0.793642464	0.898895564		2	68.25	1.097535891
2	119.869	119869	1133.669	937.7976	937.7976	1133.669	0.827223466	0.862486312		2	68.5	1.106063631
2	120.115	120115	1019.946	1133.472	1133.472	1019.946	1.111305893	0.834751613		2	68.75	1.118017649
2	120.413	120413	717.6306	452.0841	452.0841	717.6306	0.629967702	0.802221013		2	69	1.130222145
2	120.665	120665	815.7751	639.6965	639.6965	815.7751	0.784157913	0.772800603		2	69.25	1.142015154
2	121.029	121029	1118.787	899.5735	899.5735	1118.787	0.804061452	0.749314937		2	69.5	1.154631927
2	121.319	121319	1114.139	907.4401	907.4401	1114.139	0.81447656	0.74820651		2	69.75	1.16304048
2	121.537	121537	1005.79	647.6971	647.6971	1005.79	0.643968522	0.754037164		2	70	1.162771856
2	121.703	121703	876.9122	607.7879	607.7879	876.9122	0.693100062	0.765752528		2	70.25	1.159603438
2	121.976	121976	1454.874	1307.086	1307.086	1454.874	0.898418695	0.81607082		2	70.5	1.155287613
2	122.168	122168	1241.046	1037.031	1037.031	1241.046	0.835610445	0.853688033		2	70.75	1.146023011
2	122.395	122395	1429.492	991.7425	991.7425	1429.492	0.693772683	0.905265109		2	71	1.13492062
2	122.793	122793	914.3627	882.2802	882.2802	914.3627	0.96491272	1.024188008		2	71.25	1.125268103
2	122.961	122961	1256.622	1581.567	1581.567	1256.622	1.258586114	1.054036324		2	71.5	1.117630048
2	123.28	123280	1131.482	1405.825	1405.825	1131.482	1.242463424	1.076624081		2	71.75	1.109492012
2	123.668	123668	791.4746	831.51	831.51	791.4746	1.050583304	1.079037835		2	72	1.101623441
2	123.878	123878	1197.503	1519.575	1519.575	1197.503	1.26895298	1.070080626		2	72.25	1.094202787
2	124.056	124056	1236.567	1185.514	1185.514	1236.567	0.958713923	1.048259735		2	72.5	1.089587885
2	124.332	124332	702.7787	581.3135	581.3135	702.7787	0.827164369	0.991939408		2	72.75	1.09173688
2	124.573	124573	1212.798	1204.913	1204.913	1212.798	0.993498505	0.954851564		2	73	1.094676449
2	124.769	124769	1094.014	943.503	943.503	1094.014	0.86242315	0.932893792		2	73.25	1.094238196
2	125.021	125021	862.01	703.8185	703.8185	862.01	0.816485308	0.90605779		2	73.5	1.087528076
2	125.484	125484	800.5194	756.0816	756.0816	800.5194	0.944488791	0.902802621		2	73.75	1.079737344
2	125.689	125689	666.6945	661.0383	661.0383	666.6945	0.991516054	0.906544068		2	74	1.073039344
2	125.855	125855	691.8873	616.7115	616.7115	691.8873	0.891346755	0.905970074		2	74.25	1.069697059
2	126.037	126037	834.1383	712.0699	712.0699	834.1383	0.853659279	0.901756018		2	74.5	1.066277427
2	126.203	126203	772.2693	772.8305	772.8305	772.2693	1.00072669	0.898235835		2	74.75	1.056124542
2	126.419	126419	937.9642	835.9526	835.9526	937.9642	0.891241478	0.896972732		2	75	1.044536582
2	126.818	126818	869.8347	804.7995	804.7995	869.8347	0.925232691	0.90841021		2	75.25	1.03481404
2	127.195	127195	848.4126	703.8135	703.8135	848.4126	0.82956512	0.923210758		2	75.5	1.027327762
2	127.451	127451	1002.195	700.1741	700.1741	1002.195	0.698640584	0.927199023		2	75.75	1.02001602
2	127.84	127840	1073.426	1148.348	1148.348	1073.426	1.06979708	0.928966678		2	76	1.013044957
2	128.004	128004	843.2702	832.8956	832.8956	843.2702	0.987697182	0.928654118		2	76.25	1.010030502
2	128.239	128239	813.9109	915.4236	915.4236	813.9109	1.124722129	0.922067697		2	76.5	1.008781253
2	128.764	128764	804.4179	655.975	655.975	804.4179	0.815465444	0.900079177		2	76.75	1.003292139
2	129.021	129021	839.991	747.8219	747.8219	839.991	0.890273705	0.903099181		2	77	0.989960801
2	129.212	129212	867.9064	675.7671	675.7671	867.9064	0.778617487	0.910237292		2	77.25	0.975784267
2	129.442	129442	758.0736	633.0459	633.0459	758.0736	0.835071819	0.920448458		2	77.5	0.964045995
2	129.739	129739	871.144	716.9728	716.9728	871.144	0.823024437	0.956809758		2	77.75	0.953655032
2	130.007	130007	835.2118	815.6573	815.6573	835.2118	0.976587376	1.000894234		2	78	0.940473453
2	130.215	130215	657.7258	852.8386	852.8386	657.7258	1.29664763	1.025508163		2	78.25	0.926287533
2	130.461	130461	834.2946	939.8717	939.8717	834.2946	1.126546546	1.067013494		2	78.5	0.912237773
2	130.641	130641	624.792	673.7412	673.7412	624.792	1.078344793	1.092922809		2	78.75	0.9007478
2	130.981	130981	818.3581	979.2337	979.2337	818.3581	1.196583378	1.091960305		2	79	0.893663098
2	131.178	131178	629.1769	600.692	600.692	629.1769	0.954726723	1.083301169		2	79.25	0.889776076
2	131.397	131397	675.9047	741.987	741.987	675.9047	1.097768665	1.078807979		2	79.5	0.887231066
2	131.765	131765	1285.005	1477.615	1477.615	1285.005	1.149890467	1.073051447		2	79.75	0.887877872
2	132.041	132041	756.8822	674.3026	674.3026	756.8822	0.890895043	1.06271805		2	80	0.892214752
2	132.524	132524	877.1347	779.4733	779.4733	877.1347	0.888658606	1.05145118		2	80.25	0.901650259
2	132.851	132851	813.9682	861.1952	861.1952	813.9682	1.058020694	1.060689942		2	80.5	0.911440778
2	133.103	133103	1037.755	1248.647	1248.647	1037.755	1.20321945	1.072528315		2	80.75	0.922915271
2	133.356	133356	1299.921	1707.23	1707.23	1299.921	1.313333656	1.080143045		2	81	0.937906658
2	133.66	133660	917.3058	872.745	872.745	917.3058	0.951422088	1.083404807		2	81.25	0.952835511
2	134.102	134102	1049.555	1043.572	1043.572	1049.555	0.994299489	1.085407701		2	81.5	0.966898151
2	134.31	134310	817.7848	875.475	875.475	817.7848	1.070544476	1.083022525		2	81.75	0.982174935
2	134.547	134547	748.6361	832.2512	832.2512	748.6361	1.111689912	1.076678607		2	82	0.994383761
2	134.78	134780	646.9626	670.9744	670.9744	646.9626	1.037114665	1.068829205		2	82.25	1.003048017
2	134.997	134997	609.6293	669.5679	669.5679	609.6293	1.098319749	1.063349394		2	82.5	1.008333856
2	135.345	135345	800.4596	819.7812	819.7812	800.4596	1.024138133	1.057397232		2	82.75	1.012876362
2	135.522	135522	975.6891	952.7573	952.7573	975.6891	0.976496816	1.05258208		2	83	1.016001595
2	135.776	135776	2115.771	2402.512	2402.512	2115.771	1.135525537	1.040719894		2	83.25	1.017749811
2	135.982	135982	1751.466	2064.281	2064.281	1751.466	1.178601811	1.027577687		2	83.5	1.017828623
2	136.448	136448	1048.333	921.8336	921.8336	1048.333	0.879332807	0.992257636		2	83.75	1.0180764
2	136.638	136638	795.6478	624.8563	624.8563	795.6478	0.785342836	0.965965496		2	84	1.018121341
2	136.871	136871	725.3865	663.1816	663.1816	725.3865	0.914245854	0.934669768		2	84.25	1.01695987
2	137.118	137118	1127.967	1383.021	1383.021	1127.967	1.226118317	0.917216462		2	84.5	1.016913783
2	137.323	137323	792.2168	861.8169	861.8169	792.2168	1.087854865	0.903416935		2	84.75	1.018694549
2	137.498	137498	974.1982	661.138	661.138	974.1982	0.678648349	0.898555102		2	85	1.021452275
2	137.673	137673	838.4228	643.5681	643.5681	838.4228	0.767593749	0.902350839		2	85.25	1.022129768
2	137.85	137850	841.5377	667.9827	667.9827	841.5377	0.793764439	0.911927313		2	85.5	1.019864818
2	138.272	138272	1004.695	1080.159	1080.159	1004.695	1.075111352	0.942467086		2	85.75	1.015070183
2	138.476	138476	758.7611	645.3391	645.3391	758.7611	0.850516849	0.964702782		2	86	1.009043697
2	138.674	138674	728.5005	772.4896	772.4896	728.5005	1.060383075	0.995343867		2	86.25	1.003033952
2	138.986	138986	682.1362	728.0883	728.0883	682.1362	1.067364993	1.033116979		2	86.5	0.995976626
2	139.522	139522	810.7992	843.2506	843.2506	810.7992	1.040023966	1.068408448		2	86.75	0.986868089
2	139.787	139787	919.6478	1162.212	1162.212	919.6478	1.263757712	1.076223057		2	87	0.97864938
2	140.162	140162	975.0616	1018.081	1018.081	975.0616	1.044119674	1.061524514		2	87.25	0.971211059
2	140.362	140362	1003.072	898.6692	898.6692	1003.072	0.895916943	1.046661887		2	87.5	0.963756358
2	140.624	140624	2571.861	2881.282	2881.282	2571.861	1.120310157	1.028738962		2	87.75	0.959676315
2	140.84	140840	1644.153	1480.046	1480.046	1644.153	0.900187513	1.0116776		2	88	0.95775349
2	141.128	141128	1392.984	1325.707	1325.707	1392.984	0.951702963	0.985932872		2	88.25	0.957161907
2	141.334	141334	1093.444	1148.137	1148.137	1093.444	1.050019022	0.975224316		2	88.5	0.957650755
2	141.509	141509	686.5305	710.3526	710.3526	686.5305	1.03469926	0.96873766		2	88.75	0.960353171
2	141.734	141734	693.2948	647.3308	647.3308	693.2948	0.933702085	0.958069668		2	89	0.963055586
2	142.168	142168	918.2221	849.7052	849.7052	918.2221	0.925380907	0.923378829		2	89.25	0.965758001
2	142.39	142390	779.305	682.0783	682.0783	779.305	0.87523922	0.904349499		2	89.5	0.969647298
2	142.562	142562	766.452	631.3452	631.3452	766.452	0.823724382	0.883747528		2	89.75	0.974759968
2	142.776	142776	1080.425	1041.04	1041.04	1080.425	0.963546752	0.850837972		2	90	0.981058232
2	143.009	143009	901.6831	803.4065	803.4065	901.6831	0.891007606	0.82885665		2	90.25	0.989243904
2	143.179	143179	1049.805	818.3812	818.3812	1049.805	0.779555441	0.824294914		2	90.5	0.998080681
2	143.355	143355	886.5966	781.834	781.834	886.5966	0.881837354	0.822012099		2	90.75	1.003357327
2	143.517	143517	619.4656	447.1013	447.1013	619.4656	0.721753234	0.825645198		2	91	1.003645641
2	143.721	143721	783.5963	561.8276	561.8276	783.5963	0.71698603	0.849244198		2	91.25	1.003513517
2	144.042	144042	1083.679	963.1514	963.1514	1083.679	0.888779242	0.91723031		2	91.5	1.004090259
2	144.366	144366	711.4861	723.3934	723.3934	711.4861	1.016735815	0.971143075		2	91.75	1.003967483
2	144.651	144651	1015.152	1104.844	1104.844	1015.152	1.088353271	1.00526758		2	92	1.003028256
2	144.838	144838	790.7069	776.7275	776.7275	790.7069	0.982320377	1.020630515		2	92.25	1.000643574
2	145.036	145036	733.4362	841.916	841.916	733.4362	1.147906253	1.018315575		2	92.5	0.997769086
2	145.251	145251	730.3003	780.899	780.899	730.3003	1.069284786	1.006296584		2	92.75	0.994140911
2	145.427	145427	620.3703	644.4665	644.4665	620.3703	1.03884164	0.997811098		2	93	0.990492925
2	145.704	145704	652.9444	533.6635	533.6635	652.9444	0.817318442	0.975596575		2	93.25	0.987336096
2	145.926	145926	929.659	719.5598	719.5598	929.659	0.774004017	0.948310927		2	93.5	0.986536059
2	146.205	146205	998.1912	926.4619	926.4619	998.1912	0.928140721	0.922935808		2	93.75	0.986541834
2	146.419	146419	830.424	822.5454	822.5454	830.424	0.990512557	0.913668306		2	94	0.985617408
2	146.725	146725	796.611	693.3759	693.3759	796.611	0.870407137	0.902663281		2	94.25	0.981226315
2	147.024	147024	740.219	690.8748	690.8748	740.219	0.933338377	0.894481559		2	94.5	0.973535091
2	147.475	147475	680.9968	688.8798	688.8798	680.9968	1.011575678	0.892015827		2	94.75	0.966105415
2	147.725	147725	973.5756	874.6935	874.6935	973.5756	0.898434082	0.894114714		2	95	0.959141761
2	148.052	148052	526.5996	459.2437	459.2437	526.5996	0.872092763	0.902760192		2	95.25	0.95188546
2	148.235	148235	679.5096	555.4688	555.4688	679.5096	0.817455412	0.908566277		2	95.5	0.946892441
2	148.413	148413	718.8455	528.1182	528.1182	718.8455	0.734675532	0.911027144		2	95.75	0.942792831
2	148.798	148798	613.6333	561.6258	561.6258	613.6333	0.915246614	0.913493811		2	96	0.940756893
2	149.054	149054	541.5611	611.7114	611.7114	541.5611	1.129533491	0.915372473		2	96.25	0.941755549
2	149.372	149372	802.4704	798.152	798.152	802.4704	0.994618618	0.913396651		2	96.5	0.948947299
2	149.702	149702	681.159	620.3117	620.3117	681.159	0.91067093	0.8985456		2	96.75	0.960867656
2	149.927	149927	568.7839	472.5013	472.5013	568.7839	0.830722002	0.883433169		2	97	0.977506009
2	150.388	150388	491.1831	415.8203	415.8203	491.1831	0.846568825	0.863232293		2	97.25	0.998311583
2	150.754	150754	967.5407	828.9747	828.9747	967.5407	0.856785353	0.856654875		2	97.5	1.023540796
2	151.067	151067	808.1588	641.2848	641.2848	808.1588	0.793513354	0.854294871		2	97.75	1.05698527
2	151.586	151586	752.3681	580.3502	580.3502	752.3681	0.771364708	0.890985061		2	98	1.09152154
2	151.921	151921	934.4057	808.4148	808.4148	934.4057	0.865164671	0.923079214		2	98.25	1.124307786
2	152.23	152230	951.1592	1009.574	1009.574	951.1592	1.061414325	0.936416923		2	98.5	1.15690904
2	152.465	152465	1072.427	1443.178	1443.178	1072.427	1.345712109	0.936872441		2	98.75	1.185446276
2	152.692	152692	948.0914	831.0925	831.0925	948.0914	0.876595337	0.93430408		2	99	1.19907215
2	152.855	152855	854.7104	639.2048	639.2048	854.7104	0.747861264	0.926091141		2	99.25	1.191865236
2	153.203	153203	898.3364	758.0504	758.0504	898.3364	0.84383801	0.892364998		2	99.5	1.176099347
2	153.579	153579	778.1761	574.401	574.401	778.1761	0.73813755	0.855091202		2	99.75	1.144972038
2	153.778	153778	653.6198	545.0547	545.0547	653.6198	0.833901758	0.827361875		2	100	1.099055529
2	153.948	153948	1009.282	960.6336	960.6336	1009.282	0.951799002	0.804704143		2	100.25	1.067136371
2	154.116	154116	806.0273	663.2974	663.2974	806.0273	0.822921755	0.792731597		2	100.5	1.050057645
2	154.427	154427	859.6287	607.1942	607.1942	859.6287	0.706344728	0.773132235		2	100.75	1.04566288
2	154.852	154852	1039.422	739.7127	739.7127	1039.422	0.711657729	0.761915952		2	101	1.051244833
2	155.236	155236	1072.971	925.6683	925.6683	1072.971	0.862715115	0.778855841		2	101.25	1.076071413
2	155.572	155572	812.2429	513.6704	513.6704	812.2429	0.632409837	0.805599583		2	101.5	1.113351935
2	155.982	155982	690.4243	534.9521	534.9521	690.4243	0.774816443	0.829345736		2	101.75	1.139527502
2	156.167	156167	775.5271	637.3126	637.3126	775.5271	0.821779922	0.833945496		2	102	1.144502406
2	156.544	156544	805.5469	1037.43	1037.43	805.5469	1.287857976	0.842973172		2	102.25	1.133887097
2	156.755	156755	937.4918	707.5216	707.5216	937.4918	0.754696308	0.847486468		2	102.5	1.104835317
2	157.036	157036	495.8215	380.2849	380.2849	495.8215	0.766979447	0.826023106		2	102.75	1.064305547
2	157.205	157205	837.4035	695.9799	695.9799	837.4035	0.831116541	0.820722776		2	103	1.026633676
2	157.53	157530	883.7457	705.6844	705.6844	883.7457	0.798515229	0.838904716		2	103.25	0.987332622
2	157.81	157810	566.4522	408.0553	408.0553	566.4522	0.720370227	0.85728625		2	103.5	0.943729542
2	158.005	158005	979.9009	935.7614	935.7614	979.9009	0.954955139	0.87523214		2	103.75	0.913373131
2	158.36	158360	997.427	748.7316	748.7316	997.427	0.750663056	0.945946333		2	104	0.893648456
2	158.575	158575	872.5144	652.6153	652.6153	872.5144	0.747970807	1.005228049		2	104.25	0.880466174
2	159.07	159070	803.9049	1084.398	1084.398	803.9049	1.348913286	1.107339264		2	104.5	0.878704686
2	159.276	159276	1130.571	1693.315	1693.315	1130.571	1.497752021	1.124602089		2	104.75	0.898846818
2	159.602	159602	1815.246	2355.897	2355.897	1815.246	1.297838971	1.146538419		2	105	0.923336055
2	159.863	159863	1258.939	993.2898	993.2898	1258.939	0.788989617	1.149469869		2	105.25	0.955833403
2	160.274	160274	668.3428	797.0599	797.0599	668.3428	1.192591437	1.061447082		2	105.5	0.987454344
2	160.523	160523	762.5225	871.1981	871.1981	762.5225	1.142521172	1.008736349		2	105.75	1.009803198
2	160.903	160903	678.5058	656.4833	656.4833	678.5058	0.96754265	0.965928135		2	106	1.026630875
2	161.103	161103	729.9045	498.4128	498.4128	729.9045	0.682846592	0.943484501		2	106.25	1.032237879
2	161.475	161475	823.781	560.7129	560.7129	823.781	0.680657723	0.91754913		2	106.5	1.023648515
2	161.67	161670	1120.28	947.0712	947.0712	1120.28	0.845387939	0.920272887		2	106.75	1.012205928
2	161.971	161971	1080.544	1242.536	1242.536	1080.544	1.149917079	0.940225258		2	107	0.998337764
2	162.134	162134	1123.774	1408.98	1408.98	1123.774	1.253793022	0.949196698		2	107.25	0.983991014
2	162.551	162551	1010.806	956.9761	956.9761	1010.806	0.946745567	0.990735421		2	107.5	0.98188578
2	162.803	162803	570.2107	471.1463	471.1463	570.2107	0.826267027	1.020492665		2	107.75	0.982279875
2	162.982	162982	812.2323	793.1578	793.1578	812.2323	0.976515955	1.031588823		2	108	0.98300627
2	163.193	163193	824.6961	872.8798	872.8798	824.6961	1.058426007	1.021782832		2	108.25	0.987157385
2	163.374	163374	898.7426	943.4116	943.4116	898.7426	1.049701661	1.01142522		2	108.5	0.997232689
2	163.735	163735	829.5198	926.9065	926.9065	829.5198	1.117401297	1.004724766		2	108.75	1.002468821
2	164.048	164048	1550.358	1570.971	1570.971	1550.358	1.013295639	0.997843091		2	109	0.994645184
2	164.306	164306	1655.482	1437.269	1437.269	1655.482	0.868187634	0.997245376		2	109.25	0.983780747
2	164.601	164601	1544.729	1558.333	1558.333	1544.729	1.008806723	1.004232354		2	109.5	0.975641534
2	164.774	164774	1760.867	1678.083	1678.083	1760.867	0.952986796	1.008345866		2	109.75	0.96940423
2	165.018	165018	1620.855	1617.827	1617.827	1620.855	0.99813185	1.018458544		2	110	0.96996314
2	165.328	165328	2263.505	2455.424	2455.424	2263.505	1.084788414	1.034470811		2	110.25	0.972742698
2	165.51	165510	1778.984	1741.346	1741.346	1778.984	0.97884298	1.036026035		2	110.5	0.976980343
2	165.711	165711	1927.718	2125.942	2125.942	1927.718	1.102828318	1.033242063		2	110.75	0.991634213
2	166.002	166002	1420.126	1549.971	1549.971	1420.126	1.091432028	1.024156673		2	111	1.007543406
2	166.248	166248	653.3386	626.9574	626.9574	653.3386	0.959620938	0.999993651		2	111.25	1.018632368
2	166.634	166634	1145.529	1311.523	1311.523	1145.529	1.144905978	0.939773506		2	111.5	1.031879678
2	167.156	167156	1042.635	734.7236	734.7236	1042.635	0.704679586	0.866434988		2	111.75	1.045126988
2	167.512	167512	1275.78	938.852	938.852	1275.78	0.73590431	0.826509579		2	112	1.052813836
2	167.737	167737	1047.205	857.2302	857.2302	1047.205	0.818588719	0.800608463		2	112.25	1.048876307
2	167.948	167948	1431.922	1183.023	1183.023	1431.922	0.826178381	0.784067651		2	112.5	1.041173687
2	168.238	168238	1557.368	970.1026	970.1026	1557.368	0.622911605	0.774320309		2	112.75	1.028422986
2	169.508	169508	1048.022	944.5255	944.5255	1048.022	0.901245871	0.799643775		2	113	1.018159546
2	169.991	169991	1003.086	949.1778	949.1778	1003.086	0.946257649	0.812809491		2	113.25	1.009560158
2	170.377	170377	842.9774	687.4484	687.4484	842.9774	0.815500392	0.818391952		2	113.5	1.003119866
2	170.713	170713	645.5401	367.656	367.656	645.5401	0.569532396	0.822582585		2	113.75	1.004707448
2	171.142	171142	1029.992	857.8092	857.8092	1029.992	0.832830935	0.827365343		2	114	1.011371141
2	171.528	171528	732.2162	546.5263	546.5263	732.2162	0.746400175	0.831346027		2	114.25	1.015617881
2	171.73	171730	805.5565	763.5948	763.5948	805.5565	0.947909675	0.833669041		2	114.5	1.018417011
2	171.931	171931	878.8343	925.1661	925.1661	878.8343	1.052719608	0.841425458		2	114.75	1.022657483
2	172.372	172372	1003.295	724.3787	724.3787	1003.295	0.721999711	0.875243152		2	115	1.023354319
2	172.661	172661	706.4333	501.2977	501.2977	706.4333	0.709617879	0.888007514		2	115.25	1.018007209
2	172.963	172963	573.9849	547.2171	547.2171	573.9849	0.953364975	0.874052203		2	115.5	1.010217132
2	173.225	173225	588.1243	500.2196	500.2196	588.1243	0.850533807	0.850827014		2	115.75	1.004256999
2	173.47	173470	927.8366	933.6972	933.6972	927.8366	1.006316414	0.838194161		2	116	0.99851179
2	173.688	173688	610.0836	540.9385	540.9385	610.0836	0.88666291	0.828863107		2	116.25	0.993796741
2	173.915	173915	710.8018	626.9204	626.9204	710.8018	0.881990451	0.821672525		2	116.5	0.994277992
2	174.193	174193	772.8263	557.2911	557.2911	772.8263	0.721107835	0.83007157		2	116.75	1.005332008
2	174.529	174529	854.0039	611.8494	611.8494	854.0039	0.716448016	0.84812239		2	117	1.022526229
2	174.776	174776	647.5405	485.0606	485.0606	647.5405	0.749081486	0.86208933		2	117.25	1.036189866
2	175.08	175080	1053.628	759.0301	759.0301	1053.628	0.720396668	0.896462434		2	117.5	1.046631074
2	175.254	175254	1140.719	1166.456	1166.456	1140.719	1.022562086	0.92128203		2	117.75	1.055523255
2	175.423	175423	779.8437	841.8322	841.8322	779.8437	1.079488364	0.938105209		2	118	1.060761867
2	175.595	175595	683.9151	815.5248	815.5248	683.9151	1.192435728	0.954504719		2	118.25	1.059684062
2	175.87	175870	589.2474	608.8715	608.8715	589.2474	1.033303668	0.988122012		2	118.5	1.056208141
2	176.087	176087	782.1216	696.0572	696.0572	782.1216	0.889960334	0.999420393		2	118.75	1.047906202
2	176.336	176336	549.639	430.1239	430.1239	549.639	0.782557097	0.972840349		2	119	1.030978015
2	176.53	176530	463.392	442.4906	442.4906	463.392	0.954894776	0.950097346		2	119.25	1.009945848
2	176.735	176735	807.5681	839.9442	839.9442	807.5681	1.04009086	0.926519805		2	119.5	0.991543681
2	176.967	176967	933.8545	908.3864	908.3864	933.8545	0.972727979	0.885532886		2	119.75	0.974918295
2	177.234	177234	750.6587	644.4437	644.4437	750.6587	0.858504271	0.855043262		2	120	0.959464475
2	177.435	177435	892.5435	652.3993	652.3993	892.5435	0.730943982	0.848556594		2	120.25	0.945817275
2	177.831	177831	714.9562	480.1465	480.1465	714.9562	0.671574706	0.844259539		2	120.5	0.9320478
2	178.254	178254	574.3869	543.0742	543.0742	574.3869	0.945485003	0.867360301		2	120.75	0.919856224
2	178.558	178558	918.152	798.7755	798.7755	918.152	0.869981768	0.896508869		2	121	0.911909881
2	178.901	178901	754.6176	788.8663	788.8663	754.6176	1.045385504	0.934826288		2	121.25	0.910571978
2	179.391	179391	917.5835	962.8338	962.8338	917.5835	1.04931464	1.03695282		2	121.5	0.912826928
2	179.784	179784	875.5148	816.4439	816.4439	875.5148	0.932530095	1.113491093		2	121.75	0.923353479
2	180.045	180045	1096.489	1215.71	1215.71	1096.489	1.108729773	1.14063529		2	122	0.946190877
2	180.512	180512	882.204	1150.785	1150.785	882.204	1.30444319	1.17997198		2	122.25	0.971584483
2	180.682	180682	1068.744	1497.896	1497.896	1068.744	1.401547985	1.188941557		2	122.5	1.003270726
2	181.046	181046	679.2335	806.3403	806.3403	679.2335	1.187132702	1.205371921		2	122.75	1.04007076
2	181.313	181313	897.4803	896.8382	896.8382	897.4803	0.999284553	1.212929762		2	123	1.062465128
2	181.673	181673	1048.525	1289.733	1289.733	1048.525	1.230045063	1.204275075		2	123.25	1.071185766
2	181.856	181856	1020.065	1183.507	1183.507	1020.065	1.160227044	1.186341437		2	123.5	1.072906475
2	182.066	182066	1268.083	1339.356	1339.356	1268.083	1.056205311	1.156018986		2	123.75	1.071698312
2	182.353	182353	991.1378	1306.372	1306.372	991.1378	1.318052848	1.110359278		2	124	1.061640898
2	182.764	182764	1174.33	1318.364	1318.364	1174.33	1.122652065	1.012966982		2	124.25	1.038756755
2	183.065	183065	747.9449	643.5887	643.5887	747.9449	0.860476086	0.943666226		2	124.5	1.017777072
2	183.293	183293	1068.842	1112.048	1112.048	1068.842	1.040423187	0.900278839		2	124.75	1.002474189
2	183.716	183716	697.48	478.7909	478.7909	697.48	0.68645825	0.817236944		2	125	0.989306913
2	183.878	183878	741.8693	471.8477	471.8477	741.8693	0.636025375	0.799115453		2	125.25	0.987412068
2	184.058	184058	917.1869	676.8855	676.8855	917.1869	0.738001709	0.792762309		2	125.5	0.98674546
2	184.248	184248	945.7849	659.4516	659.4516	945.7849	0.697253255	0.794325365		2	125.75	0.988340864
2	184.436	184436	824.2985	613.4083	613.4083	824.2985	0.744157972	0.795836744		2	126	0.986508052
2	184.668	184668	978.4119	969.1909	969.1909	978.4119	0.990575544	0.807490109		2	126.25	0.984216445
2	184.992	184992	1286.102	1310.149	1310.149	1286.102	1.018697584	0.842248032		2	126.5	0.98487344
2	185.179	185179	962.8047	863.5645	863.5645	962.8047	0.896925929	0.853661696		2	126.75	0.988403834
2	185.573	185573	698.1895	593.4477	593.4477	698.1895	0.849980843	0.867679543		2	127	0.992884028
2	185.846	185846	732.0228	672.7877	672.7877	732.0228	0.919080253	0.875770932		2	127.25	0.997077495
2	186.13	186130	728.4574	590.1142	590.1142	728.4574	0.810087453	0.870358096		2	127.5	0.99872983
2	186.542	186542	1613.953	1122.537	1122.537	1613.953	0.695520254	0.847791378		2	127.75	0.999289476
2	186.893	186893	1081.505	934.1722	934.1722	1081.505	0.863770579	0.840314447		2	128	0.999340726
2	187.079	187079	604.1248	495.5618	495.5618	604.1248	0.820297064	0.845916872		2	128.25	0.995865302
2	187.46	187460	747.9153	739.2781	739.2781	747.9153	0.988451633	0.866908063		2	128.5	0.990707051
2	187.759	187759	855.1669	791.4474	791.4474	855.1669	0.925488814	0.886518584		2	128.75	0.985548799
2	188.241	188241	892.2331	743.0499	743.0499	892.2331	0.832797954	0.937148301		2	129	0.986626131
2	188.678	188678	658.5649	590.8997	590.8997	658.5649	0.897253558	0.993013909		2	129.25	0.991095293
2	189.103	189103	874.1002	1040.912	1040.912	874.1002	1.190838304	1.023529194		2	129.5	0.998792707
2	189.36	189360	917.4298	840.7451	840.7451	917.4298	0.91641355	1.024462869		2	129.75	1.014098835
2	189.706	189706	872.7398	967.4731	967.4731	872.7398	1.108547015	1.019710174		2	130	1.034357773
2	189.879	189879	802.4032	914.4224	914.4224	802.4032	1.139604628	1.012691594		2	130.25	1.049959848
2	190.292	190292	1027.557	997.6254	997.6254	1027.557	0.970871105	0.974754074		2	130.5	1.070263226
2	190.553	190553	662.316	662.2067	662.2067	662.316	0.999834973	0.955041643		2	130.75	1.080109564
2	190.79	190790	644.1236	497.5587	497.5587	644.1236	0.772458423	0.921114944		2	131	1.07937599
2	191.066	191066	831.8128	698.698	698.698	831.8128	0.839970243	0.881654296		2	131.25	1.074793885
2	191.357	191357	930.8346	857.7771	857.7771	930.8346	0.921513983	0.876815333		2	131.5	1.072514372
2	191.655	191655	1992.66	1992.877	1992.877	1992.66	1.0001089	0.881301396		2	131.75	1.070587828
2	191.845	191845	1384.865	1301.821	1301.821	1384.865	0.940034588	0.890264183		2	132	1.066137848
2	192.104	192104	1276.868	954.61	954.61	1276.868	0.747618391	0.928062241		2	132.25	1.062979884
2	192.272	192272	970.3153	751.5734	751.5734	970.3153	0.774566164	0.954128725		2	132.5	1.060106974
2	192.671	192671	833.6189	759.4628	759.4628	833.6189	0.911043164	1.013937499		2	132.75	1.062976751
2	193.103	193103	1390.664	2412.525	2412.525	1390.664	1.734800786	1.094445669		2	133	1.067830806
2	193.426	193426	1427.152	1260.859	1260.859	1427.152	0.883479125	1.144122082		2	133.25	1.072394124
2	193.67	193670	1395.21	1433.055	1433.055	1395.21	1.027124949	1.174507147		2	133.5	1.074726953
2	193.902	193902	1507.944	1954.964	1954.964	1507.944	1.296443369	1.201031209		2	133.75	1.07577358
2	194.137	194137	643.0555	666.9224	666.9224	643.0555	1.037114837	1.219983362		2	134	1.076331667
2	194.396	194396	814.4584	1027.333	1027.333	814.4584	1.261369519	1.218629195		2	134.25	1.075723292
2	194.574	194574	645.2856	853.6861	853.6861	645.2856	1.322958547	1.209192504		2	134.5	1.072878877
2	194.838	194838	581.487	792.5438	792.5438	581.487	1.362960479	1.2061278		2	134.75	1.068890092
2	195.116	195116	483.3825	504.6915	504.6915	483.3825	1.044083102	1.232610993		2	135	1.065667381
2	195.352	195352	753.3553	1052.821	1052.821	753.3553	1.39750925	1.255405315		2	135.25	1.063560881
2	195.581	195581	776.2065	998.5202	998.5202	776.2065	1.286410511	1.269655114		2	135.5	1.060683136
2	195.743	195743	940.968	965.2765	965.2765	940.968	1.025833503	1.279844344		2	135.75	1.055142739
2	196.026	196026	1642.275	1843.658	1843.658	1642.275	1.122624408	1.293050772		2	136	1.047398143
2	196.189	196189	1321.111	1784.063	1784.063	1321.111	1.35042627	1.298170364		2	136.25	1.038063424
2	196.448	196448	1384.546	2302.532	2302.532	1384.546	1.663023114	1.304447036		2	136.5	1.027125448
2	196.766	196766	1037.919	1397.288	1397.288	1037.919	1.346239928	1.306114756		2	136.75	1.01030695
2	197.205	197205	1174.912	1309.556	1309.556	1174.912	1.114599221	1.305022399		2	137	0.997809978
2	197.514	197514	1067.352	1468.864	1468.864	1067.352	1.376175807	1.305412917		2	137.25	0.989325036
2	198.064	198064	1611.476	2025.621	2025.621	1611.476	1.256997312	1.300713789		2	137.5	0.984530495
2	198.438	198438	1003.174	1136.054	1136.054	1003.174	1.132459573	1.293330246		2	137.75	0.988431377
2	198.856	198856	1194.232	1611.766	1611.766	1194.232	1.349625533	1.288102372		2	138	0.996444493
2	199.186	199186	1923.333	2945.86	2945.86	1923.333	1.531643246	1.285441384		2	138.25	1.005357395
2	199.452	199452	894.0724	1139.669	1139.669	894.0724	1.274694309	1.282259473		2	138.5	1.01892551
2	199.761	199761	827.0458	1006.786	1006.786	827.0458	1.217327988	1.269754396		2	138.75	1.036723526
2	200.14	200140	567.626	659.4051	659.4051	567.626	1.161689387	1.247001879		2	139	1.051253202
2	200.322	200322	722.5706	959.9142	959.9142	722.5706	1.328471156	1.239870307		2	139.25	1.059362267
2	200.533	200533	842.6395	866.9574	866.9574	842.6395	1.028859198	1.231279017		2	139.5	1.067471331
2	200.829	200829	672.9559	878.2054	878.2054	672.9559	1.304996954	1.216765346		2	139.75	1.07149717
2	201.031	201031	850.0474	1053.441	1053.441	850.0474	1.239273245	1.213567378		2	140	1.067921781
2	201.315	201315	730.9577	952.5385	952.5385	730.9577	1.303137651	1.234539342		2	140.25	1.06157204
2	201.484	201484	1177.317	1608.953	1608.953	1177.317	1.36662683	1.24745789		2	140.5	1.052821161
2	201.863	201863	1043.741	983.16	983.16	1043.741	0.941957823	1.265401547		2	140.75	1.043739391
2	202.108	202108	1247.2	1475.386	1475.386	1247.2	1.182958627	1.279504877		2	141	1.033191311
2	202.477	202477	1200.097	1893.589	1893.589	1200.097	1.577863289	1.303414807		2	141.25	1.024430249
2	202.64	202640	879.7616	1291.759	1291.759	879.7616	1.468305732	1.324564798		2	141.5	1.019247894
2	202.986	202986	1358.411	1842.091	1842.091	1358.411	1.356063077	1.375030971		2	141.75	1.013198074
2	203.203	203203	2199.959	2469.933	2469.933	2199.959	1.122717742	1.386872362		2	142	1.003353637
2	203.385	203385	993.7102	1169.059	1169.059	993.7102	1.17645869	1.398081004		2	142.25	0.993275513
2	203.811	203811	1021.828	1806.87	1806.87	1021.828	1.768272155	1.394582261		2	142.5	0.980872841
2	204.064	204064	685.6978	984.568	984.568	685.6978	1.435862854	1.343927557		2	142.75	0.9629717
2	204.323	204323	899.2623	1370.753	1370.753	899.2623	1.524308314	1.282937828		2	143	0.950591464
2	204.642	204642	944.8491	1014.932	1014.932	944.8491	1.074173643	1.208448696		2	143.25	0.947472239
2	205.002	205002	948.7291	955.2023	955.2023	948.7291	1.006823023	1.104129781		2	143.5	0.948403292
2	205.204	205204	759.9672	693.5988	693.5988	759.9672	0.912669389	1.054591441		2	143.75	0.963242608
2	205.5	205500	859.4969	699.8451	699.8451	859.4969	0.814249708	0.981862432		2	144	0.989327016
2	205.765	205765	1047.647	1042.853	1042.853	1047.647	0.995424031	0.91650228		2	144.25	1.010759641
2	205.992	205992	1476.811	1505.564	1505.564	1476.811	1.019469655	0.879868559		2	144.5	1.028172637
2	206.267	206267	1106.338	1126.183	1126.183	1106.338	1.017937556	0.871638382		2	144.75	1.041086252
2	206.516	206516	1256.368	1185.332	1185.332	1256.368	0.943459241	0.881264199		2	145	1.043714746
2	206.721	206721	826.188	545.0043	545.0043	826.188	0.65966136	0.886621954		2	145.25	1.037613953
2	206.928	206928	919.8267	669.6118	669.6118	919.8267	0.727976042	0.887035428		2	145.5	1.03052209
2	207.152	207152	659.4383	607.3037	607.3037	659.4383	0.920940898	0.889546727		2	145.75	1.019677241
2	207.339	207339	672.2095	559.9719	559.9719	672.2095	0.833031815	0.898460763		2	146	1.00570502
2	207.631	207631	612.7579	683.6831	683.6831	612.7579	1.115747508	0.922234942		2	146.25	0.995559892
2	207.807	207807	741.4783	752.1468	752.1468	741.4783	1.014388149	0.932974194		2	146.5	0.990519332
2	208.001	208001	956.6193	1003.486	1003.486	956.6193	1.048992008	0.9401046		2	146.75	0.986195952
2	208.208	208208	837.032	660.8965	660.8965	837.032	0.789571366	0.947674231		2	147	0.982825879
2	208.425	208425	831.8645	749.5923	749.5923	831.8645	0.901099037	0.957145527		2	147.25	0.981893651
2	208.633	208633	734.8755	724.7471	724.7471	734.8755	0.986217529	0.963195594		2	147.5	0.981391043
2	208.948	208948	734.5305	764.9834	764.9834	734.5305	1.041459	0.96660982		2	147.75	0.982647247
2	209.121	209121	850.8444	762.7474	762.7474	850.8444	0.896459329	0.972820184		2	148	0.985903417
2	209.373	209373	951.8261	843.0306	843.0306	951.8261	0.885698133	0.997809122		2	148.25	0.989543146
2	209.749	209749	622.7389	630.5929	630.5929	622.7389	1.012612027	1.036095982		2	148.5	0.990927892
2	209.99	209990	727.881	847.0628	847.0628	727.881	1.163738029	1.050991394		2	148.75	0.991716962
2	210.191	210191	713.4586	813.2131	813.2131	713.4586	1.139818204	1.065141897		2	149	0.992598738
2	210.424	210424	859.2286	986.6863	986.6863	859.2286	1.148339685	1.072211365		2	149.25	0.992194027
2	210.841	210841	754.2778	748.0139	748.0139	754.2778	0.9916955	1.034099835		2	149.5	0.988982817
2	211.104	211104	874.6469	804.3016	804.3016	874.6469	0.919572916	0.999596599		2	149.75	0.982916193
2	211.323	211323	920.8649	1009.819	1009.819	920.8649	1.096598426	0.984461138		2	150	0.97548366
2	211.652	211652	908.6304	885.2678	885.2678	908.6304	0.974288115	0.981077527		2	150.25	0.970086876
2	211.938	211938	777.4049	719.0036	719.0036	777.4049	0.924876599	0.982881749		2	150.5	0.966116292
2	212.283	212283	977.9561	917.4119	917.4119	977.9561	0.938091086	0.991190005		2	150.75	0.963902993
2	212.481	212481	882.0781	620.1841	620.1841	882.0781	0.703094318	1.005870612		2	151	0.962953826
2	212.807	212807	1041.298	1173.178	1173.178	1041.298	1.126649624	1.036880637		2	151.25	0.969078187
2	213.071	213071	812.5847	1158.983	1158.983	812.5847	1.42629193	1.058684224		2	151.5	0.977784783
2	213.331	213331	799.7259	923.6986	923.6986	799.7259	1.155018988	1.085547137		2	151.75	0.988520027
2	213.574	213574	553.0444	560.4347	560.4347	553.0444	1.013362942	1.104033702		2	152	0.998270444
2	213.902	213902	514.7663	475.103	475.103	514.7663	0.922948919	1.10727061		2	152.25	1.003180303
2	214.226	214226	746.0466	766.538	766.538	746.0466	1.027466649	1.106992302		2	152.5	1.003190524
2	214.484	214484	1100.3	1533.026	1533.026	1100.3	1.393280015	1.103655758		2	152.75	1.000680667
2	214.786	214786	809.0422	842.7966	842.7966	809.0422	1.041721433	1.092952767		2	153	0.991151566
2	215.013	215013	586.5703	598.3355	598.3355	586.5703	1.020057613	1.098846784		2	153.25	0.979164359
2	215.327	215327	743.6117	800.4107	800.4107	743.6117	1.076382607	1.15749399		2	153.5	0.966955317
2	215.548	215548	645.6878	689.501	689.501	645.6878	1.067855084	1.196337947		2	153.75	0.95135888
2	215.78	215780	693.3585	908.1709	908.1709	693.3585	1.309814331	1.223776659		2	154	0.936449197
2	216.034	216034	868.021	1066.655	1066.655	868.021	1.228835477	1.260173474		2	154.25	0.928216518
2	216.52	216520	1562.759	1776.987	1776.987	1562.759	1.137083197	1.294045669		2	154.5	0.921772262
2	216.716	216716	1437.198	2616.743	2616.743	1437.198	1.820725467	1.279202464		2	154.75	0.918521944
2	216.896	216896	1346.829	1988.216	1988.216	1346.829	1.47622007	1.256915333		2	155	0.920412191
2	217.059	217059	1552.472	1811.732	1811.732	1552.472	1.166998181	1.236196114		2	155.25	0.926089962
2	217.235	217235	482.0031	413.4071	413.4071	482.0031	0.857685563	1.200693628		2	155.5	0.935892729
2	217.528	217528	846.7314	848.4979	848.4979	846.7314	1.002086258	1.101401644		2	155.75	0.943794657
2	217.898	217898	903.2359	1040.327	1040.327	903.2359	1.151777736	0.988646535		2	156	0.950634603
2	218.082	218082	804.3578	705.8088	705.8088	804.3578	0.877481141	0.954164916		2	156.25	0.953659258
2	218.421	218421	914.2693	887.68	887.68	914.2693	0.970917431	0.902883097		2	156.5	0.956608432
2	218.655	218655	737.973	546.2902	546.2902	737.973	0.740257706	0.892991134		2	156.75	0.959298209
2	218.873	218873	784.4385	727.0957	727.0957	784.4385	0.926899559	0.897837583		2	157	0.950131908
2	219.076	219076	1139.403	1024.858	1024.858	1139.403	0.899469283	0.901533049		2	157.25	0.947406359
2	219.276	219276	774.3406	757.6108	757.6108	774.3406	0.978394779	0.903594922		2	157.5	0.954296414
2	219.688	219688	797.5088	749.26	749.26	797.5088	0.939500605	0.920497078		2	157.75	0.962238176
2	219.867	219867	1088.453	997.6567	997.6567	1088.453	0.91658225	0.930498778		2	158	0.972792716
2	220.126	220126	981.3551	913.6744	913.6744	981.3551	0.931033425	0.947914196		2	158.25	0.997061376
2	220.297	220297	1141.913	1106.225	1106.225	1141.913	0.968747181	0.962077428		2	158.5	1.026872474
2	220.575	220575	1759.818	2008.091	2008.091	1759.818	1.141078793	0.988966887		2	158.75	1.054844123
2	220.791	220791	2341.903	2167.213	2167.213	2341.903	0.925406817	1.012483687		2	159	1.080249992
2	220.971	220971	1060.32	1061.737	1061.737	1060.32	1.001336389	1.034268557		2	159.25	1.094794561
2	226.877	226877	8752.591	9563.103	9563.103	8752.591	1.092602522	1.01902647		2	159.5	1.103293322
2	227.244	227244	1954.205	1817.951	1817.951	1954.205	0.930276506	0.979636647		2	159.75	1.107493431
2	227.631	227631	1262.645	1209.135	1209.135	1262.645	0.957620709	0.934922297		2	160	1.093664284
2	227.997	227997	928.1051	775.1825	775.1825	928.1051	0.835231376	0.898103416		2	160.25	1.067287667
2	228.403	228403	712.583	731.0609	731.0609	712.583	1.025930874	0.871467576		2	160.5	1.041186904
2	228.652	228652	767.1407	716.1982	716.1982	767.1407	0.93359432	0.861160958		2	160.75	1.026190515
2	228.885	228885	504.6554	324.8256	324.8256	504.6554	0.643658227	0.858042441		2	161	1.01233706
2	229.089	229089	771.4778	630.5061	630.5061	771.4778	0.817270568	0.86037252		2	161.25	1.001594093
2	229.29	229290	592.4291	436.8416	436.8416	592.4291	0.737373637	0.863763468		2	161.5	0.994038286
2	229.554	229554	973.619	867.4802	867.4802	973.619	0.890985283	0.877256321		2	161.75	0.997820503
2	229.922	229922	789.2333	729.4067	729.4067	789.2333	0.924196559	0.903245966		2	162	1.005823644
2	230.265	230265	573.7163	567.3267	567.3267	573.7163	0.988862788	0.92105185		2	162.25	1.015149448
2	230.671	230671	718.893	705.799	705.799	718.893	0.981785885	0.947437313		2	162.5	1.027417706
2	230.859	230859	880.4757	1061.115	1061.115	880.4757	1.205161028	0.959880055		2	162.75	1.041496764
2	231.111	231111	597.0859	547.7798	547.7798	597.0859	0.9174221	0.968499328		2	163	1.049634166
2	231.37	231370	514.211	460.6441	460.6441	514.211	0.895827005	0.978312776		2	163.25	1.043608617
2	231.575	231575	641.3972	561.8559	561.8559	641.3972	0.875987454	0.992704596		2	163.5	1.038960854
2	231.872	231872	518.6266	449.1707	449.1707	518.6266	0.866077251	1.013831444		2	163.75	1.036649612
2	232.222	232222	585.405	630.7425	630.7425	585.405	1.077446383	1.045089639		2	164	1.033941818
2	232.54	232540	944.4859	1110.135	1110.135	944.4859	1.175385466	1.095059216		2	164.25	1.033191379
2	232.997	232997	563.3666	761.878	761.878	563.3666	1.352366292	1.175310758		2	164.5	1.035391041
2	233.19	233190	554.7195	649.0465	649.0465	554.7195	1.1700445	1.204526181		2	164.75	1.038314835
2	233.4	233400	741.8904	854.9654	854.9654	741.8904	1.152414696	1.241343614		2	165	1.043210313
2	233.621	233621	672.5002	824.0087	824.0087	672.5002	1.225291383	1.273640031		2	165.25	1.049481264
2	233.982	233982	709.083	915.9462	915.9462	709.083	1.291733408	1.299654166		2	165.5	1.052190103
2	234.251	234251	718.7989	1009.224	1009.224	718.7989	1.404042215	1.311449367		2	165.75	1.050260868
2	234.578	234578	985.5701	1442.613	1442.613	985.5701	1.463734543	1.336364631		2	166	1.04641569
2	234.839	234839	731.2592	914.7755	914.7755	731.2592	1.250959304	1.373310176		2	166.25	1.034327651
2	235.274	235274	907.7909	1163.632	1163.632	907.7909	1.281828227	1.454935598		2	166.5	1.01511354
2	235.962	235962	1633.09	2685.849	2685.849	1633.09	1.644642365	1.575406241		2	166.75	0.996786074
2	236.238	236238	1242.887	1850.847	1850.847	1242.887	1.489151468	1.624235411		2	167	0.979482834
2	236.407	236407	1156.204	1862.37	1862.37	1156.204	1.610762461	1.648881648		2	167.25	0.963492197
2	236.909	236909	738.0439	1344.475	1344.475	738.0439	1.82167348	1.657891836		2	167.5	0.949679924
2	237.133	237133	840.97	1544.952	1544.952	840.97	1.83710715	1.653001927		2	167.75	0.935755077
2	237.483	237483	1149.55	2255.869	2255.869	1149.55	1.96239311	1.660750261		2	168	0.927247502
2	237.687	237687	646.9845	1032.029	1032.029	646.9845	1.595137132	1.682980411		2	168.25	0.923424519
2	237.853	237853	601.9771	900.0145	900.0145	601.9771	1.495097571	1.705445329		2	168.5	0.925880275
2	238.067	238067	769.5118	1205.815	1205.815	769.5118	1.566987017	1.72701299		2	168.75	0.928336031
2	238.364	238364	716.5667	937.7221	937.7221	716.5667	1.308631981	1.758336625		2	169	0.930791787
2	238.656	238656	645.2576	977.0685	977.0685	645.2576	1.514230131	1.797094146		2	169.25	0.933247543
2	238.977	238977	1095.172	2591.72	2591.72	1095.172	2.366495856	1.815060223		2	169.5	0.935703299
2	239.195	239195	975.2274	2263.066	2263.066	975.2274	2.320552109	1.833377659		2	169.75	0.939031547
2	239.435	239435	750.0705	1438.088	1438.088	750.0705	1.917270443	1.845897886		2	170	0.942331905
2	239.745	239745	957.5808	1483.855	1483.855	957.5808	1.549587252	1.77382755		2	170.25	0.944113071
2	240.01	240010	924.7722	1525.875	1525.875	924.7722	1.650000941	1.682762912		2	170.5	0.94577364
2	240.186	240186	982.9966	1636.054	1636.054	982.9966	1.664353671	1.631924019		2	170.75	0.947285569
2	240.366	240366	1201.833	1582.077	1582.077	1201.833	1.316386719	1.581816284		2	171	0.948658621
2	240.694	240694	1073.655	1690.379	1690.379	1073.655	1.574415431	1.4717657		2	171.25	0.949987195
2	241.005	241005	679.9617	968.8291	968.8291	679.9617	1.424828928	1.387698117		2	171.5	0.95125729
2	241.231	241231	598.2147	703.9349	703.9349	598.2147	1.176726182	1.359127024		2	171.75	0.952924148
2	241.776	241776	725.6008	934.9538	934.9538	725.6008	1.288523662	1.34212593		2	172	0.958971663
2	242.024	242024	964.2476	1562.573	1562.573	964.2476	1.620510126	1.321659929		2	172.25	0.968415994
2	242.297	242297	921.4494	1327.195	1327.195	921.4494	1.440334108	1.290980491		2	172.5	0.975809903
2	242.468	242468	959.3023	1150.966	1150.966	959.3023	1.199794893	1.269631147		2	172.75	0.977286965
2	242.653	242653	1419.851	1487.468	1487.468	1419.851	1.047622603	1.237104256		2	173	0.970822331
2	243.019	243019	672.1909	762.7421	762.7421	672.1909	1.134710541	1.156774594		2	173.25	0.960361529
2	243.273	243273	814.7141	882.691	882.691	814.7141	1.083436509	1.104213428		2	173.5	0.954140587
2	243.505	243505	986.8956	1178.116	1178.116	986.8956	1.193759502	1.043951957		2	173.75	0.949208856
2	243.687	243687	803.1009	772.102	772.102	803.1009	0.96140099	1.000330033		2	174	0.947899144
2	244.022	244022	620.4549	631.4159	631.4159	620.4549	1.01766607	0.938285286		2	174.25	0.952280243
2	244.371	244371	972.535	840.7133	840.7133	972.535	0.864455572	0.884377275		2	174.5	0.958896669
2	244.567	244567	771.8052	633.646	633.646	771.8052	0.820992136	0.874885287		2	174.75	0.965820511
2	244.756	244756	911.2567	830.0824	830.0824	911.2567	0.91092049	0.87737739		2	175	0.979022039
2	244.941	244941	684.5627	562.7085	562.7085	684.5627	0.821997021	0.886847196		2	175.25	0.995424137
2	245.148	245148	670.6607	555.1004	555.1004	670.6607	0.827691857	0.922645005		2	175.5	1.007609668
2	245.366	245366	931.177	879.0784	879.0784	931.177	0.944050809	0.981906594		2	175.75	1.021406321
2	245.603	245603	1373.614	1301.493	1301.493	1373.614	0.947495439	1.038008513		2	176	1.031967433
2	245.909	245909	1162.836	1399.914	1399.914	1162.836	1.203879137	1.116592278		2	176.25	1.025627202
2	246.279	246279	923.6353	1498.426	1498.426	923.6353	1.622313482	1.230875843		2	176.5	1.011633247
2	246.501	246501	1210.38	1442.228	1442.228	1210.38	1.191549761	1.272309681		2	176.75	0.99698004
2	246.805	246805	1302.539	1440.258	1440.258	1302.539	1.105731191	1.274384622		2	177	0.976237478
2	247.149	247149	834.7894	1079.305	1079.305	834.7894	1.29290693	1.243343789		2	177.25	0.962819269
2	247.363	247363	1031.887	1253.657	1253.657	1031.887	1.214916943	1.230679999		2	177.5	0.959530611
2	247.651	247651	640.7137	870.0844	870.0844	640.7137	1.357992501	1.199025179		2	177.75	0.958194195
2	247.857	247857	777.268	997.0965	997.0965	777.268	1.282822012	1.180069819		2	178	0.962307919
2	248.08	248080	975.6442	1055.487	1055.487	975.6442	1.081835981	1.181167722		2	178.25	0.96903384
2	248.271	248271	710.9496	733.1888	733.1888	710.9496	1.03128098	1.186066531		2	178.5	0.980761412
2	248.588	248588	757.6851	647.709	647.709	757.6851	0.854852497	1.195011541		2	178.75	0.994067528
2	248.801	248801	1114.359	1418.94	1418.94	1114.359	1.273323947	1.20045025		2	179	1.01254251
2	249.139	249139	961.597	1485.81	1485.81	961.597	1.545148331	1.214183726		2	179.25	1.038211472
2	249.422	249422	905.229	1193.532	1193.532	905.229	1.318486261	1.230759982		2	179.5	1.06314652
2	249.698	249698	1120.885	1450.962	1450.962	1120.885	1.294478916	1.251915123		2	179.75	1.087132193
2	250.008	250008	692.3233	762.3013	762.3013	692.3233	1.101077055	1.279364497		2	180	1.101460891
2	250.443	250443	676.7429	777.3269	777.3269	676.7429	1.148629561	1.316316058		2	180.25	1.112273132
2	250.694	250694	952.7857	1397.387	1397.387	952.7857	1.466633053	1.306810204		2	180.5	1.122647143
2	250.978	250978	961.1566	1292.89	1292.89	961.1566	1.345139803	1.309493088		2	180.75	1.129075929
2	251.162	251162	1007.962	1494.106	1494.106	1007.962	1.482303896	1.34252811		2	181	1.13463512
2	251.4	251400	1226.304	1803.352	1803.352	1226.304	1.470558687	1.390292176		2	181.25	1.13850275
2	251.584	251584	597.8143	838.7118	838.7118	597.8143	1.402963763	1.44136934		2	181.5	1.137166566
2	251.824	251824	991.1666	1418.028	1418.028	991.1666	1.430665642	1.5369703		2	181.75	1.131400313
2	252.059	252059	815.261	1081.997	1081.997	815.261	1.327178658	1.643560261		2	182	1.116039773
2	252.221	252221	857.0589	1156.537	1156.537	857.0589	1.349425343	1.709290001		2	182.25	1.096924016
2	252.49	252490	553.6569	1079.037	1079.037	553.6569	1.948927215	1.822459189		2	182.5	1.07169106
2	252.799	252799	929.0815	2320.625	2320.625	929.0815	2.497762575	1.980651926		2	182.75	1.042506807
2	254.131	254131	850.2996	2567.639	2567.639	850.2996	3.019687414	2.580064947		2	183	1.014104899
2	254.36	254360	1043.202	2670.452	2670.452	1043.202	2.55986089	2.612835887		2	183.25	0.989389392
2	254.781	254781	902.8773	2166.773	2166.773	902.8773	2.399853225	2.636528136		2	183.5	0.965338807
2	255.111	255111	1267.977	2741.404	2741.404	1267.977	2.162029753	2.588063645		2	183.75	0.942575275
2	255.98	255980	2324.625	6643.257	6643.257	2324.625	2.85777577	2.249356925		2	184	0.933400314
2	256.183	256183	1316.913	3386.77	3386.77	1316.913	2.571749235	2.190956704		2	184.25	0.933169766
2	256.833	256833	757.6117	1240.632	1240.632	757.6117	1.637556548	2.043230769		2	184.5	0.93549009
2	257.029	257029	886.1136	1806.716	1806.716	886.1136	2.03892142	2.009768633		2	184.75	0.943980863
2	257.254	257254	1259.154	2884.775	2884.775	1259.154	2.291042239	1.980166229		2	185	0.957010803
2	257.478	257478	853.0444	1611.88	1611.88	853.0444	1.889561669	1.955303483		2	185.25	0.96363746
2	257.659	257659	759.5124	1245.391	1245.391	759.5124	1.639724381	1.938069701		2	185.5	0.968019244
2	257.844	257844	891.1175	1418.765	1418.765	891.1175	1.592118884	1.922189879		2	185.75	0.971883123
2	258.073	258073	1127.136	1544.65	1544.65	1127.136	1.370420251	1.906615975		2	186	0.971838881
2	258.454	258454	1396.492	1743.491	1743.491	1396.492	1.248479046	1.892367098		2	186.25	0.967380265
2	258.779	258779	4.273254	13.67737	13.67737	4.273254	3.200692025	1.891633219		2	186.5	0.96063441
2	259.035	259035	5.594363	13.78713	13.78713	5.594363	2.464468251	1.900699116		2	186.75	0.957318349
2	259.504	259504	60.30074	81.57127	81.57127	60.30074	1.352740779	1.918942046		2	187	0.957405419
2	265.418	265418	2490.505	2783.835	2783.835	2490.505	1.117779326	1.413675677		2	187.25	0.963218898
2	265.722	265722	8.680206	14.2837	14.2837	8.680206	1.645548504	1.377521183		2	187.5	0.970211086
2	265.916	265916	7.035955	14.16528	14.16528	7.035955	2.013270409	1.356592316		2	187.75	0.978288712
2	266.209	266209	1826.645	1664.214	1664.214	1826.645	0.911076865	1.330853207		2	188	0.991050507
2	266.48	266480	1757.654	1884.173	1884.173	1757.654	1.071981744	1.312449274		2	188.25	1.00408831
2	266.914	266914	1131.446	1575.072	1575.072	1131.446	1.392087647	1.297851053		2	188.5	1.019832811
2	267.221	267221	1227.083	1482.896	1482.896	1227.083	1.208472451	1.292981359		2	188.75	1.033589648
2	267.412	267412	1138.545	1221.517	1221.517	1138.545	1.072875468	1.292574475		2	189	1.042432539
2	267.706	267706	1276.933	1438.611	1438.611	1276.933	1.126614317	1.299379033		2	189.25	1.046338901
2	267.952	267952	792.8295	897.1563	897.1563	792.8295	1.131587939	1.304295483		2	189.5	1.045588406
2	268.215	268215	796.2065	1087.351	1087.351	796.2065	1.365664561	1.331286048		2	189.75	1.043315035
2	268.503	268503	1263.644	2214.128	2214.128	1263.644	1.752177037	1.383036454		2	190	1.035261244
2	268.746	268746	1036.513	1435.533	1435.533	1036.513	1.384963816	1.403862623		2	190.25	1.023948064
2	269.042	269042	918.6588	1404.336	1404.336	918.6588	1.528680725	1.383807362		2	190.5	1.014308379
2	269.474	269474	907.1068	1216.852	1216.852	907.1068	1.341464974	1.315844437		2	190.75	0.998443749
2	269.871	269871	1246.262	1507.119	1507.119	1246.262	1.209311525	1.251622967		2	191	0.980831814
2	270.146	270146	855.8842	990.1194	990.1194	855.8842	1.15683804	1.195816696		2	191.25	0.974675874
2	270.785	270785	860.0422	695.662	695.662	860.0422	0.808869611	1.047409009		2	191.5	0.97485984
2	270.949	270949	957.0366	1067.023	1067.023	957.0366	1.114923922	1.037000133		2	191.75	0.978217028
2	271.413	271413	643.6572	639.1205	639.1205	643.6572	0.992951683	1.047343246		2	192	0.991568366
2	271.727	271727	666.2463	730.6323	730.6323	666.2463	1.096639936	1.050422249		2	192.25	1.010205073
2	271.9	271900	927.0874	908.0063	908.0063	927.0874	0.97941823	1.050317629		2	192.5	1.028723201
2	272.073	272073	896.4026	943.2611	943.2611	896.4026	1.052273945	1.055143944		2	192.75	1.048603457
2	272.264	272264	737.3306	908.1533	908.1533	737.3306	1.231677215	1.053754069		2	193	1.071555534
2	272.593	272593	686.9277	752.377	752.377	686.9277	1.095278295	1.022630776		2	193.25	1.092149371
2	272.789	272789	568.4165	577.0962	577.0962	568.4165	1.015269965	0.997842606		2	193.5	1.110023868
2	272.979	272979	721.4012	591.8862	591.8862	721.4012	0.820467446	0.977168758		2	193.75	1.124958682
2	273.368	273368	905.0101	1015.398	1015.398	905.0101	1.121974219	0.911206219		2	194	1.137413143
2	273.651	273651	1117.17	893.5625	893.5625	1117.17	0.799844697	0.867539063		2	194.25	1.142565071
2	273.828	273828	1390.73	1123.517	1123.517	1390.73	0.807861339	0.853741231		2	194.5	1.139472834
2	274.112	274112	1112.69	786.6511	786.6511	1112.69	0.706981369	0.83554302		2	194.75	1.136533645
2	274.291	274291	760.0986	566.6251	566.6251	760.0986	0.745462628	0.826770503		2	195	1.143633058
2	274.486	274486	1006.635	873.1626	873.1626	1006.635	0.867407352	0.82225561		2	195.25	1.155452903
2	274.786	274786	755.1574	654.6285	654.6285	755.1574	0.866876892	0.821264656		2	195.5	1.164843159
2	275.141	275141	796.9911	842.8813	842.8813	796.9911	1.057579313	0.820829493		2	195.75	1.172506703
2	275.54	275540	1029.322	767.9678	767.9678	1029.322	0.746090922	0.829795369		2	196	1.178254014
2	275.828	275828	1406.512	1132.972	1132.972	1406.512	0.805518901	0.844652748		2	196.25	1.182102086
2	276.008	276008	1077.219	788.8303	788.8303	1077.219	0.732284057	0.852956506		2	196.5	1.184600286
2	276.183	276183	1010.53	933.9458	933.9458	1010.53	0.924213828	0.862718243		2	196.75	1.185246181
2	276.446	276446	742.5666	684.8841	684.8841	742.5666	0.922320099	0.901233578		2	197	1.185000677
2	276.651	276651	1070.736	980.5763	980.5763	1070.736	0.915796518	0.941989731		2	197.25	1.184777401
2	276.95	276950	697.4851	573.1034	573.1034	697.4851	0.821671173	0.987747569		2	197.5	1.184933051
2	277.386	277386	646.0601	789.22	789.22	646.0601	1.221589137	1.020225394		2	197.75	1.18394844
2	277.64	277640	478.0972	556.9333	556.9333	478.0972	1.164895548	1.034712986		2	198	1.182896186
2	277.976	277976	760.5073	764.587	764.587	760.5073	1.005364446	1.049224697		2	198.25	1.180817837
2	278.181	278181	2202.394	2838.331	2838.331	2202.394	1.288748062	1.054168915		2	198.5	1.178607411
2	278.441	278441	2614.297	2318.29	2318.29	2614.297	0.886773767	1.054650427		2	198.75	1.177067078
2	278.652	278652	2199.918	1951.961	1951.961	2199.918	0.887288072	1.051495242		2	199	1.175841949
2	278.986	278986	945.3262	687.5693	687.5693	945.3262	0.727335495	1.033787076		2	199.25	1.174725931
2	279.361	279361	951.944	1162.326	1162.326	951.944	1.221002496	1.005181145		2	199.5	1.172578594
2	279.534	279534	1073.832	1365.459	1365.459	1073.832	1.271576001	0.990742156		2	199.75	1.167594414
2	280.101	280101	660.6868	654.2037	654.2037	660.6868	0.990187332	0.930224988		2	200	1.160306828
2	280.294	280294	697.1561	633.7088	633.7088	697.1561	0.908991257	0.919369477		2	200.25	1.154043008
2	280.466	280466	883.4747	733.6604	733.6604	883.4747	0.830426044	0.911710012		2	200.5	1.149082704
2	280.795	280795	989.2644	810.2981	810.2981	989.2644	0.819091539	0.892232183		2	200.75	1.143179082
2	281.102	281102	1215.971	869.7975	869.7975	1215.971	0.715311056	0.889314036		2	201	1.139937159
2	281.306	281306	1067.604	965.4044	965.4044	1067.604	0.904271996	0.919098689		2	201.25	1.147662309
2	281.511	281511	806.1591	710.2219	710.2219	806.1591	0.880994707	0.970700569		2	201.5	1.156764237
2	281.729	281729	802.0062	782.9294	782.9294	802.0062	0.97621365	1.012797934		2	201.75	1.162595163
2	281.916	281916	945.6289	1068.925	1068.925	945.6289	1.130385292	1.047257517		2	202	1.16911584
2	282.161	282161	869.016	943.2119	943.2119	869.016	1.085379211	1.089432324		2	202.25	1.176711339
2	282.367	282367	1115.238	1484.492	1484.492	1115.238	1.331098833	1.094594702		2	202.5	1.185427626
2	282.634	282634	1025.519	1198.732	1198.732	1025.519	1.16890277	1.087859228		2	202.75	1.20228059
2	282.887	282887	1076.073	1234.609	1234.609	1076.073	1.147328295	1.074267167		2	203	1.219614453
2	283.084	283084	1154.079	1166.461	1166.461	1154.079	1.010728902	1.04436392		2	203.25	1.226497543
2	283.281	283281	1103.132	930.2062	930.2062	1103.132	0.843241063	0.991550646		2	203.5	1.230128073
2	283.704	283704	798.3326	631.8692	631.8692	798.3326	0.791486155	0.898440391		2	203.75	1.229116568
2	283.912	283912	927.3412	782.6194	782.6194	927.3412	0.843938995	0.889835312		2	204	1.210228003
2	284.165	284165	1025.717	938.0195	938.0195	1025.717	0.914501271	0.890287889		2	204.25	1.182338221
2	284.368	284368	676.0387	578.7275	578.7275	676.0387	0.856056761	0.894853749		2	204.5	1.153508636
2	284.577	284577	979.5281	972.594	972.594	979.5281	0.992920979	0.918857126		2	204.75	1.121756377
2	284.827	284827	656.6568	580.1028	580.1028	656.6568	0.883418553	0.953365524		2	205	1.086068036
2	285.117	285117	941.5662	916.5912	916.5912	941.5662	0.973475046	0.975938252		2	205.25	1.055810175
2	285.351	285351	988.4304	1151.079	1151.079	988.4304	1.164552406	0.998428617		2	205.5	1.02554928
2	285.631	285631	996.2532	1113.678	1113.678	996.2532	1.117866422	1.021279847		2	205.75	0.995173113
2	285.804	285804	529.3482	551.618	551.618	529.3482	1.042070229	1.030658673		2	206	0.975185519
2	286.132	286132	886.1078	766.2447	766.2447	886.1078	0.864730792	1.044948178		2	206.25	0.97149963
2	286.398	286398	899.3097	847.7044	847.7044	899.3097	0.942616765	1.058658717		2	206.5	0.975686302
2	286.734	286734	965.363	1049.184	1049.184	965.363	1.086828478	1.073793226		2	206.75	0.978658967
2	286.952	286952	817.1996	986.8787	986.8787	817.1996	1.20763483	1.076598203		2	207	0.979231779
2	287.35	287350	993.764	1037.959	1037.959	993.764	1.044472329	1.070420979		2	207.25	0.982372638
2	287.695	287695	1223.28	1498.475	1498.475	1223.28	1.224964849	1.057294618		2	207.5	0.990920297
2	287.928	287928	922.7994	893.0717	893.0717	922.7994	0.967785306	1.041881439		2	207.75	0.999751781
2	288.218	288218	1055.109	1121.948	1121.948	1055.109	1.063347957	1.01578657		2	208	1.004959779
2	288.429	288429	1235.672	1125.207	1125.207	1235.672	0.910603299	0.994633544		2	208.25	1.009610032
2	288.604	288604	1271.47	1163.428	1163.428	1271.47	0.915025915	0.971542616		2	208.5	1.014447545
2	288.992	288992	815.2846	722.5452	722.5452	815.2846	0.886249047	0.900019079		2	208.75	1.016978063
2	289.336	289336	803.0634	670.7677	670.7677	803.0634	0.835261201	0.847244445		2	209	1.018954903
2	289.55	289550	842.8542	854.0091	854.0091	842.8542	1.013234673	0.827514399		2	209.25	1.02739652
2	290.053	290053	495.2372	328.5525	328.5525	495.2372	0.663424517	0.793607934		2	209.5	1.03977595
2	290.314	290314	787.4365	592.5389	592.5389	787.4365	0.752491026	0.780717922		2	209.75	1.052297106
2	290.669	290669	975.1039	695.2404	695.2404	975.1039	0.712991098	0.769876981		2	210	1.059951486
2	290.982	290982	818.7756	567.6236	567.6236	818.7756	0.693259057	0.762775138		2	210.25	1.067457587
2	291.255	291255	615.6218	437.5625	437.5625	615.6218	0.710765116	0.753108983		2	210.5	1.066636541
2	291.449	291449	794.172	804.3223	804.3223	794.172	1.012780984	0.746662717		2	210.75	1.055380488
2	291.757	291757	879.8506	785.2833	785.2833	879.8506	0.892518912	0.744838854		2	211	1.041007216
2	292.231	292231	1018.335	611.4542	611.4542	1018.335	0.60044504	0.763398849		2	211.25	1.029314917
2	292.448	292448	814.417	513.2778	513.2778	814.417	0.630239546	0.77534478		2	211.5	1.02593272
2	292.69	292690	835.8215	622.3098	622.3098	835.8215	0.744548687	0.788848942		2	211.75	1.02546717
2	292.904	292904	718.4961	519.1062	519.1062	718.4961	0.722489934	0.801317791		2	212	1.026786975
2	293.08	293080	962.6702	890.7103	890.7103	962.6702	0.925249686	0.812878225		2	212.25	1.029752876
2	293.342	293342	938.9413	814.3419	814.3419	938.9413	0.867297988	0.831786698		2	212.5	1.038266921
2	293.773	293773	716.9123	797.2891	797.2891	716.9123	1.112115248	0.904968823		2	212.75	1.049982137
2	294.013	294013	747.0417	652.1007	652.1007	747.0417	0.872910709	0.938937536		2	213	1.060505692
2	294.387	294387	791.542	516.115	516.115	791.542	0.652037416	0.945576488		2	213.25	1.072505273
2	294.57	294570	1151.915	1243.109	1243.109	1151.915	1.0791673	0.939660325		2	213.5	1.082961829
2	295.042	295042	1168.258	1298.423	1298.423	1168.258	1.111418026	0.923065517		2	213.75	1.086590845
2	295.49	295490	836.6979	740.9319	740.9319	836.6979	0.885542918	0.905930266		2	214	1.087288343
2	295.682	295682	778.1962	723.3961	723.3961	778.1962	0.929580612	0.898590359		2	214.25	1.087039806
2	295.921	295921	454.7994	407.1442	407.1442	454.7994	0.8952171	0.897913782		2	214.5	1.085269661
2	296.135	296135	804.1279	545.8713	545.8713	804.1279	0.678836414	0.909736304		2	214.75	1.080904865
2	296.317	296317	582.5692	534.1298	534.1298	582.5692	0.91685211	0.923995798		2	215	1.083013651
2	296.524	296524	794.5787	696.0686	696.0686	794.5787	0.876022224	0.935549011		2	215.25	1.10498673
2	296.798	296798	1012.41	999.9895	999.9895	1012.41	0.987731749	0.956757569		2	215.5	1.127051337
2	297.081	297081	856.2426	954.7626	954.7626	856.2426	1.115060848	0.978376559		2	215.75	1.142976915
2	297.286	297286	825.899	778.8155	778.8155	825.899	0.942991213	0.980392015		2	216	1.160255079
2	297.475	297475	943.4614	1074.713	1074.713	943.4614	1.139117085	0.979290299		2	216.25	1.170071496
2	297.682	297682	954.9487	1029.169	1029.169	954.9487	1.077721767	0.978888455		2	216.5	1.178655163
2	297.987	297987	1205.616	1058.97	1058.97	1205.616	0.878364255	0.978592346		2	216.75	1.169955672
2	298.259	298259	818.4775	674.7565	674.7565	818.4775	0.824404458	0.976154786		2	217	1.154537673
2	298.419	298419	772.9469	653.9663	653.9663	772.9469	0.846068857	0.971297061		2	217.25	1.130849148
2	298.627	298627	678.6551	586.3424	586.3424	678.6551	0.863977004	0.959731447		2	217.5	1.089113
2	298.825	298825	887.0022	903.2241	903.2241	887.0022	1.018288455	0.950831664		2	217.75	1.051110243
2	299.23	299230	1006.626	1112.665	1112.665	1006.626	1.10534101	0.938249169		2	218	1.019474735
2	299.46	299460	720.8459	805.3507	805.3507	720.8459	1.117230049	0.930570799		2	218.25	0.999384657
2	299.842	299842	699.2415	572.1639	572.1639	699.2415	0.818263647	0.924622254		2	218.5	0.984996045
2	300.076	300076	699.8008	585.2964	585.2964	699.8008	0.836375723	0.925882268		2	218.75	0.982808554
2	301.365	301365	1666.943	1438.412	1438.412	1666.943	0.86290413	0.939596988		2	219	0.985294593
2	301.71	301710	1113.193	846.4018	846.4018	1113.193	0.760336977	0.933633121		2	219.25	0.986859871
2	302.194	302194	1190.635	1323.659	1323.659	1190.635	1.111725256	0.924584051		2	219.5	0.991519004
2	302.448	302448	1013.362	1222.543	1222.543	1013.362	1.206422779	0.91971798		2	219.75	0.997025148
2	302.806	302806	654.4873	617.175	617.175	654.4873	0.942990032	0.903431644		2	220	1.004651382
2	303.236	303236	597.1244	379.6375	379.6375	597.1244	0.63577623	0.873176404		2	220.25	1.013884742
2	303.536	303536	643.8925	489.6896	489.6896	643.8925	0.760514527	0.857880173		2	220.5	1.025475436
2	303.783	303783	770.855	610.139	610.139	770.855	0.791509428	0.839582668		2	220.75	1.038435355
2	303.949	303949	668.394	565.3098	565.3098	668.394	0.845773301	0.828902976		2	221	1.051329533
2	304.146	304146	894.0109	899.5627	899.5627	894.0109	1.006209991	0.827247087		2	221.25	1.051011687
2	304.488	304488	1031.752	833.3816	833.3816	1031.752	0.807734417	0.836730518		2	221.5	1.050693841
2	304.728	304728	623.2714	454.0832	454.0832	623.2714	0.728548109	0.846436065		2	221.75	1.050375995
2	304.891	304891	754.7768	612.185	612.185	754.7768	0.811080839	0.855651243		2	222	1.050058149
2	305.156	305156	966.6215	909.67	909.67	966.6215	0.941081902	0.873635841		2	222.25	1.049740303
2	305.503	305503	848.3269	950.8816	950.8816	848.3269	1.120890543	0.89590128		2	222.5	1.049422457
2	305.86	305860	981.7077	771.9607	771.9607	981.7077	0.786344754	0.920361519		2	222.75	1.049104611
2	306.047	306047	1190.133	874.85	874.85	1190.133	0.735085911	0.92974176		2	223	1.048786765
2	306.245	306245	979.6076	802.0628	802.0628	979.6076	0.818759266	0.940276265		2	223.25	1.048468919
2	306.505	306505	1089.345	1309.203	1309.203	1089.345	1.201825868	0.952108011		2	223.5	1.048151073
2	306.922	306922	1746.527	1784.669	1784.669	1746.527	1.021838769	0.951019867		2	223.75	1.047833227
2	307.153	307153	1046.222	1059.064	1059.064	1046.222	1.012274642	0.946188185		2	224	1.047515381
2	307.449	307449	843.6077	674.9856	674.9856	843.6077	0.800117875	0.940674361		2	224.25	1.047197535
2	307.73	307730	1186.805	1143.319	1143.319	1186.805	0.963358766	0.917204247		2	224.5	1.046879689
2	307.907	307907	537.04	507.8421	507.8421	537.04	0.945631797	0.895095058		2	224.75	1.046561843
2	308.117	308117	790.9183	654.8165	654.8165	790.9183	0.827919268	0.880997614		2	225	1.046243997
2	308.335	308335	732.6566	656.2039	656.2039	732.6566	0.895650022	0.888291781		2	225.25	1.04592615
2	308.565	308565	884.8735	778.4389	778.4389	884.8735	0.879717722	0.906844668		2	225.5	1.045608304
2	308.745	308745	897.8513	803.4059	803.4059	897.8513	0.89480953	0.921021962		2	225.75	1.045290458
2	308.907	308907	595.6822	518.1637	518.1637	595.6822	0.869866012	0.941850992		2	226	1.044972612
2	309.086	309086	820.782	822.5395	822.5395	820.782	1.002141251	0.966413057		2	226.25	1.044654766
2	309.345	309345	806.3254	797.6649	797.6649	806.3254	0.989259299	0.994631437		2	226.5	1.04433692
2	309.526	309526	706.788	699.7417	699.7417	706.788	0.990030532	1.018262875		2	226.75	1.044019074
2	309.842	309842	1056.077	1301.598	1301.598	1056.077	1.232483995	1.046204262		2	227	1.037354083
2	310.076	310076	1045.072	1147.84	1147.84	1045.072	1.098335808	1.044869948		2	227.25	1.024111262
2	310.248	310248	1187.876	1143.81	1143.81	1187.876	0.962903535	1.041084685		2	227.5	1.009881365
2	310.494	310494	1029.407	935.2561	935.2561	1029.407	0.908538702	1.026235163		2	227.75	0.996527476
2	310.728	310728	1058.339	1110.156	1110.156	1058.339	1.048960683	1.003007295		2	228	0.984189648
2	310.906	310906	850.2877	791.3844	791.3844	850.2877	0.930725447	0.993146853		2	228.25	0.976109745
2	311.1	311100	959.6763	1146.272	1146.272	959.6763	1.194436082	0.990285749		2	228.5	0.969186899
2	311.406	311406	999.3726	781.5567	781.5567	999.3726	0.782047357	0.987076084		2	228.75	0.965441271
2	311.738	311738	867.3756	657.2701	657.2701	867.3756	0.757768722	0.993550252		2	229	0.965198234
2	311.98	311980	1150.53	1524.091	1524.091	1150.53	1.324686014	1.003214932		2	229.25	0.967037088
2	312.379	312379	638.1248	682.0613	682.0613	638.1248	1.068852519	1.009698321		2	229.5	0.97265696
2	312.549	312549	709.3036	654.1923	654.1923	709.3036	0.922302241	1.007169216		2	229.75	0.980835801
2	312.858	312858	740.5742	783.1429	783.1429	740.5742	1.057480668	1.00215633		2	230	0.988814766
2	313.193	313193	827.0225	788.5087	788.5087	827.0225	0.953430771	0.989282782		2	230.25	0.995208216
2	313.499	313499	743.9526	691.996	691.996	743.9526	0.930161411	0.956879406		2	230.5	1.003115538
2	313.717	313717	900.9346	803.1761	803.1761	900.9346	0.891492124	0.92446321		2	230.75	1.011166035
2	314.069	314069	884.5723	809.1162	809.1162	884.5723	0.914697645	0.880420211		2	231	1.017095807
2	314.347	314347	737.6049	741.0734	741.0734	737.6049	1.004702382	0.857460595		2	231.25	1.021560692
2	314.535	314535	1069.987	849.457	849.457	1069.987	0.793894692	0.844004886		2	231.5	1.028296642
2	314.736	314736	859.1279	729.6571	729.6571	859.1279	0.849299738	0.832905836		2	231.75	1.03702308
2	314.91	314910	782.031	567.5637	567.5637	782.031	0.725756012	0.824803171		2	232	1.046929951
2	315.133	315133	1033.576	783.4512	783.4512	1033.576	0.758000573	0.814574261		2	232.25	1.05886477
2	315.434	315434	830.785	626.7429	626.7429	830.785	0.75439843	0.805264053		2	232.5	1.078217594
2	315.804	315804	865.559	678.9676	678.9676	865.559	0.784426712	0.800966491		2	232.75	1.099481006
2	316.112	316112	1038.991	1108.492	1108.492	1038.991	1.066892783	0.79425232		2	233	1.121072531
2	316.471	316471	882.6978	594.0892	594.0892	882.6978	0.673038043	0.771536725		2	233.25	1.140423535
2	316.731	316731	816.7741	480.4462	480.4462	816.7741	0.588224088	0.751743205		2	233.5	1.160578208
2	316.913	316913	1342.311	1287.985	1287.985	1342.311	0.959528008	0.742030822		2	233.75	1.173868808
2	317.197	317197	1015.383	665.5765	665.5765	1015.383	0.65549305	0.715347624		2	234	1.182493624
2	317.419	317419	988.8866	658.9702	658.9702	988.8866	0.666375902	0.702723732		2	234.25	1.187893936
2	317.581	317581	906.0446	740.414	740.414	906.0446	0.817193767	0.714088072		2	234.5	1.197261905
2	317.764	317764	988.8001	741.7585	741.7585	988.8001	0.750160219	0.738086637		2	234.75	1.212184008
2	317.989	317989	1111.834	600.7823	600.7823	1111.834	0.540352517	0.764066422		2	235	1.233273284
2	318.181	318181	800.4744	533.6558	533.6558	800.4744	0.666674412	0.789497403		2	235.25	1.256383392
2	318.579	318579	972.4577	876.2089	876.2089	972.4577	0.901025207	0.869580936		2	235.5	1.278097132
2	318.764	318764	853.2628	847.5605	847.5605	853.2628	0.993317065	0.891400677		2	235.75	1.299662586
2	318.95	318950	994.38	998.4379	998.4379	994.38	1.004080834	0.897527631		2	236	1.321262009
2	319.244	319244	760.9455	826.847	826.847	760.9455	1.086604757	0.896637697		2	236.25	1.342867204
2	319.519	319519	815.5905	669.1886	669.1886	815.5905	0.820495825	0.895388569		2	236.5	1.354969007
2	319.755	319755	861.9337	803.9499	803.9499	861.9337	0.932728237	0.879446752		2	236.75	1.357179535
2	319.959	319959	654.8556	478.7918	478.7918	654.8556	0.731141033	0.86416348		2	237	1.357606797
2	320.126	320126	782.4201	545.3029	545.3029	782.4201	0.69694388	0.857729852		2	237.25	1.357452491
2	320.548	320548	643.4622	461.9307	461.9307	643.4622	0.717883195	0.829894135		2	237.5	1.360906206
2	320.843	320843	1181.611	1182.802	1182.802	1181.611	1.001007946	0.830567396		2	237.75	1.375145089
2	321.122	321122	1034.01	1052.415	1052.415	1034.01	1.017799634	0.871972188		2	238	1.389310454
2	321.301	321301	577.3159	421.3476	421.3476	577.3159	0.729838898	0.900503472		2	238.25	1.402145046
2	321.602	321602	1281.018	1059.436	1059.436	1281.018	0.82702663	0.951668029		2	238.5	1.416960895
2	322.076	322076	740.8002	905.8343	905.8343	740.8002	1.222778153	1.049445497		2	238.75	1.429753246
2	322.251	322251	992.0436	1079.909	1079.909	992.0436	1.088570099	1.07149637		2	239	1.436964227
2	322.473	322473	1372.23	1406.347	1406.347	1372.23	1.02486245	1.091335608		2	239.25	1.446449473
2	322.659	322659	1164.512	1341.475	1341.475	1164.512	1.151963226	1.103732667		2	239.5	1.44375943
2	322.952	322952	887.1434	957.5212	957.5212	887.1434	1.079330805	1.099338005		2	239.75	1.414853044
2	323.431	323431	1009.958	1172.221	1172.221	1009.958	1.160663117	1.058357466		2	240	1.372530702
2	323.719	323719	1159.369	1297.871	1297.871	1159.369	1.11946326	1.044212593		2	240.25	1.337015922
2	323.927	323927	851.7757	858.7203	858.7203	851.7757	1.008153085	1.046426947		2	240.5	1.298959162
2	324.181	324181	1162.195	1064.445	1064.445	1162.195	0.915891911	1.053349462		2	240.75	1.259435764
2	324.354	324354	1142.868	1155.662	1155.662	1142.868	1.011194644	1.056007658		2	241	1.226144217
2	324.587	324587	972.0016	795.0707	795.0707	972.0016	0.817972625	1.062433857		2	241.25	1.211111264
2	324.926	324926	1333.625	1796.783	1796.783	1333.625	1.34729253	1.079389979		2	241.5	1.207269363
2	325.162	325162	997.6387	1196.013	1196.013	997.6387	1.19884383	1.083919619		2	241.75	1.203427462
2	325.41	325410	781.262	861.8166	861.8166	781.262	1.103108304	1.088322863		2	242	1.193921328
2	325.631	325631	1136.44	1231.926	1231.926	1136.44	1.084022034	1.088853604		2	242.25	1.180433847
2	325.981	325981	984.4321	971.306	971.306	984.4321	0.986666323	1.059786438		2	242.5	1.164542691
2	326.23	326230	1144.982	1032.731	1032.731	1144.982	0.901962651	1.030349895		2	242.75	1.140802496
2	326.425	326425	977.3936	1229.509	1229.509	977.3936	1.257946645	1.010917742		2	243	1.113771587
2	326.661	326661	1366.728	1302.831	1302.831	1366.728	0.953248196	0.99089723		2	243.25	1.088168424
2	326.937	326937	1254.584	1051.778	1051.778	1254.584	0.83834801	0.966553068		2	243.5	1.056776595
2	327.436	327436	1127.114	1025.436	1025.436	1127.114	0.909789072	0.928871003		2	243.75	1.028898948
2	327.869	327869	824.552	824.9555	824.9555	824.552	1.000489357	0.909211036		2	244	1.00608891
2	328.135	328135	1034.938	913.7756	913.7756	1034.938	0.882927866	0.899281179		2	244.25	0.986732065
2	328.303	328303	1277.168	1170.25	1170.25	1277.168	0.916285093	0.892147749		2	244.5	0.97444699
2	328.584	328584	788.4705	572.2169	572.2169	788.4705	0.725730259	0.873129548		2	244.75	0.974037254
2	328.774	328774	731.5922	653.7811	653.7811	731.5922	0.89364143	0.862088116		2	245	0.983767872
2	328.941	328941	1004.079	996.4193	996.4193	1004.079	0.992371417	0.852566197		2	245.25	1.010036418
2	329.247	329247	760.8898	648.993	648.993	760.8898	0.852939545	0.829356585		2	245.5	1.041197473
2	329.487	329487	773.0472	552.9239	552.9239	773.0472	0.715252445	0.822916168		2	245.75	1.071806337
2	329.649	329649	836.8544	723.7986	723.7986	836.8544	0.864903859	0.832790019		2	246	1.105768793
2	329.813	329813	892.5457	784.9618	784.9618	892.5457	0.879463987	0.850747329		2	246.25	1.143809436
2	330.068	330068	771.5302	594.3102	594.3102	771.5302	0.770300631	0.873067617		2	246.5	1.16854199
2	330.282	330282	1136.322	850.2354	850.2354	1136.322	0.748234567	0.886122106		2	246.75	1.169471189
2	330.49	330490	1232.472	982.0477	982.0477	1232.472	0.796811368	0.90263292		2	247	1.160987797
2	330.733	330733	979.1383	1050.375	1050.375	979.1383	1.072754482	0.914955393		2	247.25	1.151419903
2	330.939	330939	1050.619	1354.337	1354.337	1050.619	1.289084816	0.917968205		2	247.5	1.140707554
2	331.33	331330	868.5784	728.0718	728.0718	868.5784	0.838233831	0.922595928		2	247.75	1.12804366
2	331.773	331773	813.2992	717.1809	717.1809	813.2992	0.881816802	0.915303866		2	248	1.123540128
2	332.096	332096	665.617	454.4166	454.4166	665.617	0.682699811	0.900804009		2	248.25	1.125882149
2	332.506	332506	1669.989	1483.658	1483.658	1669.989	0.888423816	0.885685011		2	248.5	1.129330828
2	332.85	332850	980.3037	1012.63	1012.63	980.3037	1.032975801	0.867213687		2	248.75	1.132591898
2	333.24	333240	1195.625	1168.603	1168.603	1195.625	0.977399268	0.852952802		2	249	1.137216717
2	333.814	333814	1313.849	945.1197	945.1197	1313.849	0.719351843	0.899577529		2	249.25	1.14320196
2	334.201	334201	1071.05	940.5966	940.5966	1071.05	0.878200457	0.942036412		2	249.5	1.151110358
2	334.428	334428	1118.479	864.612	864.612	1118.479	0.773024795	0.957713731		2	249.75	1.160855146
2	334.815	334815	917.9392	1039.448	1039.448	917.9392	1.132371294	0.979725491		2	250	1.17176042
2	335.068	335068	726.4431	787.9839	787.9839	726.4431	1.084715238	0.991017882		2	250.25	1.182236479
2	335.267	335267	1192.172	1148.832	1148.832	1192.172	0.963646185	0.998268408		2	250.5	1.18924959
2	335.487	335487	967.3158	1062.83	1062.83	967.3158	1.098741486	1.008729419		2	250.75	1.185890734
2	335.891	335891	1050.566	1167.44	1167.44	1050.566	1.111248603	1.021160072		2	251	1.188897636
2	336.156	336156	974.4819	957.1578	957.1578	974.4819	0.982222245	1.004159722		2	251.25	1.211926304
2	336.418	336418	1320.353	1264.506	1264.506	1320.353	0.957702978	0.970471864		2	251.5	1.240431545
2	336.712	336712	1286.271	1130.305	1130.305	1286.271	0.878745614	0.946603742		2	251.75	1.284493776
2	337.161	337161	1420.975	1157.533	1157.533	1420.975	0.814604761	0.956760807		2	252	1.338341822
2	337.326	337326	1590.577	1685.854	1685.854	1590.577	1.059900904	0.965431039		2	252.25	1.389916345
2	337.718	337718	1032.617	892.0226	892.0226	1032.617	0.863846518	0.984283911		2	252.5	1.442179218
2	337.972	337972	1356.06	1367.507	1367.507	1356.06	1.008441367	1.007917194		2	252.75	1.505230491
2	338.428	338428	1854.927	2094.496	2094.496	1854.927	1.129152791	1.055205597		2	253	1.562148398
2	338.617	338617	744.6274	772.2672	772.2672	744.6274	1.037118967	1.054362899		2	253.25	1.617571107
2	338.86	338860	1269.557	1559.779	1559.779	1269.557	1.228601	1.04679927		2	253.5	1.672993816
2	339.046	339046	1078.54	1132.034	1132.034	1078.54	1.049598531	1.037144036		2	253.75	1.728416525
2	339.264	339264	1256.86	1199.116	1199.116	1256.86	0.954056936	1.01226296		2	254	1.783839234
2	339.495	339495	1277.414	1196.322	1196.322	1277.414	0.936518623	0.972084758		2	254.25	1.821270042
2	339.694	339694	891.4279	798.8022	798.8022	891.4279	0.896092886	0.940744774		2	254.5	1.832906172
2	339.901	339901	757.1938	693.1688	693.1688	757.1938	0.915444368	0.90897819		2	254.75	1.839837078
2	340.254	340254	825.7393	670.167	670.167	825.7393	0.811596348	0.846238392		2	255	1.824851971
2	340.515	340515	994.014	936.6849	936.6849	994.014	0.942325661	0.812482772		2	255.25	1.790131419
2	340.69	340690	932.6722	680.907	680.907	932.6722	0.730060358	0.803388798		2	255.5	1.742128258
2	340.956	340956	677.2398	529.8767	529.8767	677.2398	0.78240632	0.795328717		2	255.75	1.694125097
2	341.23	341230	826.076	512.4138	512.4138	826.076	0.620298617	0.784783242		2	256	1.647127703
2	341.432	341432	1182.221	911.4216	911.4216	1182.221	0.77094012	0.779546317		2	256.25	1.613690732
2	341.613	341613	1398.575	1464.766	1464.766	1398.575	1.047327458	0.773706578		2	256.5	1.585700327
2	341.81	341810	1208.849	924.8969	924.8969	1208.849	0.765105402	0.764326613		2	256.75	1.557709921
2	342.02	342020	977.6298	654.8393	654.8393	977.6298	0.669823383	0.754361843		2	257	1.534371521
2	342.217	342217	1464.958	1082.346	1082.346	1464.958	0.738823912	0.749819353		2	257.25	1.517608526
2	342.4	342400	1050.59	809.6599	809.6599	1050.59	0.770671623	0.74947832		2	257.5	1.504069065
2	342.63	342630	1174.908	984.735	984.735	1174.908	0.838137965	0.750521591		2	257.75	1.492762968
2	342.914	342914	587.2315	311.1462	311.1462	587.2315	0.529852707	0.755890032		2	258	1.483561538
2	343.141	343141	1189.965	870.2103	870.2103	1189.965	0.731290668	0.766641279		2	258.25	1.477854766
2	343.476	343476	999.2539	910.4207	910.4207	999.2539	0.911100472	0.787354392		2	258.5	1.47404512
2	343.653	343653	911.5641	794.2686	794.2686	911.5641	0.871325012	0.801379171		2	258.75	1.473767017
2	343.926	343926	648.4045	545.0878	545.0878	648.4045	0.840660113	0.831695544		2	259	1.47759033
2	344.164	344164	1032.02	902.6729	902.6729	1032.02	0.874666092	0.851932655		2	259.25	1.482320834
2	344.343	344343	745.3798	541.0771	541.0771	745.3798	0.72590792	0.86258024		2	259.5	1.487111408
2	344.653	344653	897.7149	868.2861	868.2861	897.7149	0.9672181	0.879003281		2	259.75	1.476834252
2	344.881	344881	635.1975	551.9348	551.9348	635.1975	0.868918407	0.882507289		2	260	1.466312093
2	345.275	345275	575.3541	492.0642	492.0642	575.3541	0.855237149	0.878074852		2	260.25	1.455789934
2	345.704	345704	855.0068	833.8901	833.8901	855.0068	0.975302302	0.872862417		2	260.5	1.445267774
2	345.975	345975	780.5436	598.7751	598.7751	780.5436	0.767125757	0.868663014		2	260.75	1.434745615
2	346.257	346257	692.7067	610.9087	610.9087	692.7067	0.881915391	0.864234495		2	261	1.424223456
2	346.551	346551	900.0671	765.7071	765.7071	900.0671	0.850722241	0.86913505		2	261.25	1.413701296
2	346.949	346949	719.1285	621.8249	621.8249	719.1285	0.864692332	0.881557385		2	261.5	1.403179137
2	347.242	347242	1033.972	941.777	941.777	1033.972	0.910834143	0.88629683		2	261.75	1.392656978
2	347.425	347425	1014.377	830.5805	830.5805	1014.377	0.81880849	0.887851913		2	262	1.382134819
2	347.678	347678	1229.052	1060.577	1060.577	1229.052	0.862922806	0.891378078		2	262.25	1.371612659
2	347.936	347936	765.0778	703.6329	703.6329	765.0778	0.919688037	0.890647413		2	262.5	1.3610905
2	348.161	348161	676.3284	624.3828	624.3828	676.3284	0.923194708	0.88331061		2	262.75	1.350568341
2	348.327	348327	703.3352	619.1889	619.1889	703.3352	0.880361028	0.875928521		2	263	1.340046181
2	348.514	348514	865.7853	905.8444	905.8444	865.7853	1.046269092	0.868159459		2	263.25	1.329524022
2	348.696	348696	938.0526	775.7199	775.7199	938.0526	0.826947124	0.85839225		2	263.5	1.319001863
2	348.901	348901	858.2088	657.7003	657.7003	858.2088	0.766363966	0.846350219		2	263.75	1.308479704
2	349.247	349247	949.4755	641.6777	641.6777	949.4755	0.675823336	0.825198224		2	264	1.297957544
2	349.805	349805	946.5063	809.9972	809.9972	946.5063	0.855775815	0.787310517		2	264.25	1.287435385
2	350.081	350081	798.1936	648.246	648.246	798.1936	0.812141315	0.779690734		2	264.5	1.276913226
2	350.332	350332	861.2531	661.8617	661.8617	861.2531	0.768486871	0.780387788		2	264.75	1.266391066
2	350.58	350580	1213.09	862.4525	862.4525	1213.09	0.710955082	0.784864398		2	265	1.255868907
2	350.867	350867	1803.381	1480.283	1480.283	1803.381	0.820837638	0.796205232		2	265.25	1.245346748
2	351.191	351191	1338.334	1137.557	1137.557	1338.334	0.8499799	0.825363367		2	265.5	1.233471576
2	351.469	351469	1040.54	1101.648	1101.648	1040.54	1.058727199	0.858719639		2	265.75	1.218976781
2	351.707	351707	809.709	506.7735	506.7735	809.709	0.625871146	0.882306958		2	266	1.206519339
2	352.115	352115	1038.409	829.966	829.966	1038.409	0.799266956	0.927616275		2	266.25	1.196102885
2	352.356	352356	1298.72	1278.167	1278.167	1298.72	0.984174418	0.949708018		2	266.5	1.188076717
2	352.777	352777	1459.282	1535.528	1535.528	1459.282	1.052248983	0.976082598		2	266.75	1.183934088
2	352.967	352967	1602.678	2037.016	2037.016	1602.678	1.271007651	0.987041287		2	267	1.180544496
2	353.32	353320	1262.092	1095.132	1095.132	1262.092	0.867711704	0.999129895		2	267.25	1.178787105
2	353.754	353754	808.3527	724.3058	724.3058	808.3527	0.896026945	0.991151413		2	267.5	1.179620463
2	354.001	354001	1111.02	1161.388	1161.388	1111.02	1.045334917	0.979140564		2	267.75	1.182402468
2	354.302	354302	722.1315	645.2504	645.2504	722.1315	0.893535873	0.963294234		2	268	1.18681802
2	354.683	354683	629.3008	557.0533	557.0533	629.3008	0.885194012	0.927804614		2	268.25	1.200786033
2	354.971	354971	863.0971	911.1409	911.1409	863.0971	1.055664421	0.892286633		2	268.5	1.222916321
2	355.343	355343	807.0934	677.6632	677.6632	807.0934	0.839634174	0.862746035		2	268.75	1.233308084
2	355.507	355507	433.6092	383.0714	383.0714	433.6092	0.883448506	0.858063112		2	269	1.224963544
2	355.884	355884	866.1117	775.4822	775.4822	866.1117	0.895360494	0.851835731		2	269.25	1.207441201
2	356.178	356178	1120.532	679.7202	679.7202	1120.532	0.606604898	0.857894271		2	269.5	1.18800871
2	356.411	356411	1672.823	1431.806	1431.806	1672.823	0.855921995	0.866915271		2	269.75	1.168085673
2	356.594	356594	1410.819	1172.279	1172.279	1410.819	0.830920905	0.873225249		2	270	1.145546603
2	356.978	356978	1200.602	1262.013	1262.013	1200.602	1.051150173	0.908612159		2	270.25	1.119051652
2	357.451	357451	848.9636	749.5652	749.5652	848.9636	0.882917948	0.954478967		2	270.5	1.09044801
2	357.608	357608	898.6661	988.1443	988.1443	898.6661	1.099567793	0.955292815		2	270.75	1.061844367
2	358.13	358130	876.1215	795.6933	795.6933	876.1215	0.908199719	0.935583395		2	271	1.053272128
2	358.398	358398	765.7831	764.2082	764.2082	765.7831	0.997943412	0.927038272		2	271.25	1.056017486
2	358.656	358656	577.4393	563.8087	563.8087	577.4393	0.976394748	0.909572731		2	271.5	1.058227728
2	358.889	358889	699.7312	580.7061	580.7061	699.7312	0.829898824	0.892685256		2	271.75	1.059317435
2	359.132	359132	895.2797	630.38	630.38	895.2797	0.70411515	0.886502917		2	272	1.060647091
2	359.46	359460	581.1169	466.3598	466.3598	581.1169	0.80252321	0.880979208		2	272.25	1.061015848
2	359.628	359628	738.388	722.1102	722.1102	738.388	0.977954951	0.879624748		2	272.5	1.049967312
2	359.964	359964	638.6764	623.2383	623.2383	638.6764	0.975827978	0.883555832		2	272.75	1.035851529
2	360.218	360218	1433.348	1452.021	1452.021	1433.348	1.013027541	0.891253912		2	273	1.021482754
2	360.461	360461	1218.493	935.1885	935.1885	1218.493	0.767495997	0.8994362		2	273.25	1.00059876
2	360.656	360656	1053.053	962.5134	962.5134	1053.053	0.914021801	0.900078598		2	273.5	0.980707651
2	360.89	360890	848.6287	819.0903	819.0903	848.6287	0.965192787	0.894347434		2	273.75	0.965427637
2	361.243	361243	690.3423	551.9827	551.9827	690.3423	0.799578267	0.902887697		2	274	0.957002656
2	361.556	361556	743.8506	696.9679	696.9679	743.8506	0.936972962	0.901860145		2	274.25	0.950135351
2	361.903	361903	1633.769	1803.527	1803.527	1633.769	1.103905754	0.927525841		2	274.5	0.946898496
2	362.091	362091	1508.233	1482.404	1482.404	1508.233	0.982874662	1.000668421		2	274.75	0.94649168
2	362.428	362428	1140.347	1070.45	1070.45	1140.347	0.938705499	1.193759054		2	275	0.946303869
2	362.677	362677	1305.262	1318.965	1318.965	1305.262	1.010498275	1.31694747		2	275.25	0.947425346
2	363.167	363167	618.2087	900.6272	900.6272	618.2087	1.45683359	1.586547581		2	275.5	0.950192834
2	363.559	363559	1003.803	2025.542	2025.542	1003.803	2.017868048	1.795520434		2	275.75	0.955972602
2	363.819	363819	1113.92	2540.354	2540.354	1113.92	2.280553361	1.845982166		2	276	0.961863822
2	364.084	364084	1228.593	3122.288	3122.288	1228.593	2.541352588	1.794330118		2	276.25	0.971688298
2	364.342	364342	878.7125	1447.815	1447.815	878.7125	1.64765495	1.693724089		2	276.5	0.991117458
2	364.513	364513	991.2506	1383.945	1383.945	991.2506	1.396160567	1.629325329		2	276.75	1.013370288
2	364.739	364739	906.003	1126.319	1126.319	906.003	1.243173588	1.489290075		2	277	1.03028334
2	365.042	365042	817.357	878.9026	878.9026	817.357	1.075298309	1.273580527		2	277.25	1.039457499
2	365.328	365328	941.645	827.4036	827.4036	941.645	0.878678908	1.130333215		2	277.5	1.047651508
2	365.566	365566	815.6935	791.3622	791.3622	815.6935	0.970171026	1.002134609		2	277.75	1.053925786
2	365.923	365923	1121.883	1049.534	1049.534	1121.883	0.935511101	0.860478354		2	278	1.059019485
2	366.226	366226	729.9691	657.8119	657.8119	729.9691	0.901150336	0.833497134		2	278.25	1.06123298
2	366.424	366424	1003.802	802.5469	802.5469	1003.802	0.799507174	0.838445234		2	278.5	1.060972607
2	366.599	366599	1030.524	950.971	950.971	1030.524	0.922803351	0.834770718		2	278.75	1.057293241
2	366.776	366776	1098.158	938.217	938.217	1098.158	0.854355202	0.826444936		2	279	1.050603096
2	367.098	367098	780.9373	592.3348	592.3348	780.9373	0.758492135	0.830173269		2	279.25	1.041208229
2	367.591	367591	940.8037	704.2929	704.2929	940.8037	0.748607706	0.84414817		2	279.5	1.03132171
2	367.812	367812	971.8477	957.3969	957.3969	971.8477	0.985130592	0.850888876		2	279.75	1.018566449
2	368.171	368171	929.243	756.915	756.915	929.243	0.814550123	0.864994879		2	280	1.005421426
2	368.386	368386	960.0568	844.1478	844.1478	960.0568	0.879268602	0.866355602		2	280.25	0.995982216
2	368.554	368554	1462.196	1166.3	1166.3	1462.196	0.797635885	0.868180729		2	280.5	0.989998071
2	368.76	368760	965.0933	970.2278	970.2278	965.0933	1.005320211	0.868915897		2	280.75	0.98270668
2	369.251	369251	1370.294	1191.35	1191.35	1370.294	0.869411966	0.853057372		2	281	0.980434279
2	369.537	369537	1007.075	907.2047	907.2047	1007.075	0.900831318	0.847481388		2	281.25	0.990601749
2	369.851	369851	1260.234	890.5336	890.5336	1260.234	0.706641465	0.846067182		2	281.5	1.0186865
2	370.207	370207	930.7039	783.4853	783.4853	930.7039	0.841820154	0.844491109		2	281.75	1.042695608
2	370.43	370430	838.2146	639.6294	639.6294	838.2146	0.763085491	0.849345062		2	282	1.064888705
2	370.654	370654	1043.215	917.1552	917.1552	1043.215	0.879162205	0.865271365		2	282.25	1.079640787
2	371.081	371081	1742.098	1764.218	1764.218	1742.098	1.012697334	0.904782875		2	282.5	1.079432356
2	371.243	371243	1684.64	1701.138	1701.138	1684.64	1.00979319	0.915645191		2	282.75	1.074697003
2	371.498	371498	1791.363	1518.214	1518.214	1791.363	0.8475189	0.93583489		2	283	1.062621149
2	371.883	371883	1182.714	925.7371	925.7371	1182.714	0.782722704	0.961592542		2	283.25	1.034416195
2	372.276	372276	1191.668	1491.975	1491.975	1191.668	1.252005592	0.970666138		2	283.5	1.006574038
2	372.482	372482	841.5102	868.4476	868.4476	841.5102	1.032010783	0.972212216		2	283.75	0.983515105
2	372.751	372751	1383.972	1243.435	1243.435	1383.972	0.89845387	0.976270873		2	284	0.980290995
2	372.947	372947	1475.841	1269.444	1269.444	1475.841	0.860149569	0.98140629		2	284.25	0.981378228
2	373.174	373174	1543.03	1400.208	1400.208	1543.03	0.907440555	0.987369823		2	284.5	0.990154075
2	373.57	373570	1562.209	1682.113	1682.113	1562.209	1.076752854	0.996334505		2	284.75	1.006274669
2	373.789	373789	1634.884	1711.381	1711.381	1634.884	1.046790476	1.00125947		2	285	1.018144421
2	373.995	373995	1200.597	1148.393	1148.393	1200.597	0.956518299	1.004792345		2	285.25	1.028928172
2	374.424	374424	912.1826	957.467	957.467	912.1826	1.049644008	1.00614161		2	285.5	1.03970088
2	374.747	374747	1022.791	1024.234	1024.234	1022.791	1.001410845	1.004017943		2	285.75	1.048145858
2	375.138	375138	877.1069	890.8022	890.8022	877.1069	1.015614174	0.997397444		2	286	1.053794588
2	375.405	375405	1327.979	1532.775	1532.775	1327.979	1.154216294	0.977884719		2	286.25	1.059623833
2	375.585	375585	683.2709	587.6613	587.6613	683.2709	0.860070727	0.95999392		2	286.5	1.065645231
2	375.815	375815	1281.334	1098.95	1098.95	1281.334	0.857660844	0.94996999		2	286.75	1.070939081
2	376.087	376087	1612.147	1768.923	1768.923	1612.147	1.097246715	0.965571043		2	287	1.071852484
2	376.27	376270	1099.502	1003.718	1003.718	1099.502	0.912884197	0.982587442		2	287.25	1.069940976
2	376.514	376514	955.1398	809.2818	809.2818	955.1398	0.847291465	1.000976031		2	287.5	1.066364846
2	376.798	376798	710.4488	618.8095	618.8095	710.4488	0.871012098	1.04041442		2	287.75	1.060917502
2	377.113	377113	970.6494	1101.997	1101.997	970.6494	1.135319303	1.081665742		2	288	1.051925129
2	377.336	377336	871.4196	1057.898	1057.898	871.4196	1.21399381	1.086433813		2	288.25	1.040681123
2	377.742	377742	1216.574	1431.824	1431.824	1216.574	1.176931284	1.087691756		2	288.5	1.027225617
2	377.958	377958	1092.26	1536.386	1536.386	1092.26	1.406611979	1.079112697		2	288.75	1.007206825
2	378.172	378172	992.0618	1073.886	1073.886	992.0618	1.082478934	1.048667565		2	289	0.984625711
2	378.375	378375	822.9534	712.2675	712.2675	822.9534	0.865501619	1.004417216		2	289.25	0.965731334
2	378.6	378600	984.5603	718.2582	718.2582	984.5603	0.729521798	0.967330981		2	289.5	0.951782908
2	378.944	378944	961.0044	784.5117	784.5117	961.0044	0.816345586	0.92988498		2	289.75	0.942870381
2	379.229	379229	1036.526	927.8584	927.8584	1036.526	0.895161723	0.899496275		2	290	0.934568427
2	379.489	379489	1158.4	1037.909	1037.909	1158.4	0.895984979	0.883367473		2	290.25	0.928015442
2	379.811	379811	1087.36	1053.846	1053.846	1087.36	0.969178561	0.908154532		2	290.5	0.923660143
2	380.095	380095	1265.081	1070.714	1070.714	1265.081	0.846360035	0.932667189		2	290.75	0.920212307
2	380.536	380536	1010.141	1178.946	1178.946	1010.141	1.167110334	0.94633243		2	291	0.917305109
2	380.745	380745	864.2242	937.3465	937.3465	864.2242	1.084610336	0.953099115		2	291.25	0.912944402
2	380.97	380970	1192.587	969.984	969.984	1192.587	0.813344435	0.952299308		2	291.5	0.90953275
2	381.169	381169	1530.93	1386.401	1386.401	1530.93	0.905593985	0.938133724		2	291.75	0.908803448
2	381.43	381430	832.1103	731.9915	731.9915	832.1103	0.879680855	0.915662454		2	292	0.913470423
2	381.775	381775	1111.787	930.4977	930.4977	1111.787	0.83693882	0.889804336		2	292.25	0.918441618
2	382.153	382153	881.8743	797.2794	797.2794	881.8743	0.904073744	0.853125936		2	292.5	0.925240824
2	382.528	382528	603.6686	504.0911	504.0911	603.6686	0.835046083	0.824560879		2	292.75	0.932186188
2	382.776	382776	838.1974	616.689	616.689	838.1974	0.735732418	0.815102032		2	293	0.939712971
2	383.039	383039	961.2288	808.1996	808.1996	961.2288	0.840798361	0.807973945		2	293.25	0.94834572
2	383.53	383530	697.5251	596.4691	596.4691	697.5251	0.855122059	0.797471373		2	293.5	0.964832954
2	383.765	383765	716.0788	556.652	556.652	716.0788	0.777361374	0.795393208		2	293.75	0.985744856
2	384.053	384053	795.5494	655.4078	655.4078	795.5494	0.823842995	0.795750201		2	294	1.003496513
2	384.307	384307	799.1588	556.1392	556.1392	799.1588	0.695905745	0.800653103		2	294.25	1.006475484
2	384.64	384640	565.259	422.2306	422.2306	565.259	0.746968381	0.812266973		2	294.5	1.005873861
2	385.001	385001	749.2512	671.7351	671.7351	749.2512	0.896541907	0.82278219		2	294.75	1.001641362
2	385.215	385215	846.7985	691.1788	691.1788	846.7985	0.81622582	0.824389055		2	295	0.997311281
2	385.404	385404	763.5939	746.0121	746.0121	763.5939	0.976974934	0.82508301		2	295.25	0.992664589
2	385.575	385575	644.7244	493.1991	493.1991	644.7244	0.764976632	0.828153048		2	295.5	0.987954064
2	385.778	385778	831.5146	812.3695	812.3695	831.5146	0.97697563	0.831479568		2	295.75	0.984431661
2	386.036	386036	886.9833	634.3335	634.3335	886.9833	0.715158335	0.836813378		2	296	0.98634324
2	386.264	386264	918.0942	614.2327	614.2327	918.0942	0.66903015	0.848487196		2	296.25	0.994456088
2	386.558	386558	894.1739	793.8623	793.8623	894.1739	0.887816453	0.866120477		2	296.5	1.002073753
2	386.757	386757	678.9923	623.5396	623.5396	678.9923	0.918330885	0.87698475		2	296.75	1.011351409
2	387.027	387027	785.8575	683.6366	683.6366	785.8575	0.869924382	0.900280011		2	297	1.020783701
2	387.2	387200	909.7104	872.5636	872.5636	909.7104	0.959166346	0.919587494		2	297.25	1.02465054
2	387.469	387469	903.8899	786.8011	786.8011	903.8899	0.870461214	0.940697042		2	297.5	1.024258247
2	387.713	387713	836.1907	962.1589	962.1589	836.1907	1.150645301	0.946869005		2	297.75	1.024051671
2	388.102	388102	1076.458	1046.426	1046.426	1076.458	0.972101095	0.945776835		2	298	1.023880927
2	388.31	388310	949.1689	834.018	834.018	949.1689	0.878682393	0.93976158		2	298.25	1.022777224
2	388.628	388628	686.7351	458.2167	458.2167	686.7351	0.667239377	0.904868473		2	298.5	1.018125612
2	388.873	388873	642.3635	748.9214	748.9214	642.3635	1.165884114	0.87744451		2	298.75	1.011923158
2	389.07	389070	963.6258	869.2299	869.2299	963.6258	0.902040917	0.859248867		2	299	1.007584018
2	389.438	389438	552.4144	390.9937	390.9937	552.4144	0.707790564	0.817229795		2	299.25	1.003734909
2	389.624	389624	1014.414	760.8889	760.8889	1014.414	0.750077286	0.810244374		2	299.5	0.999974341
2	389.885	389885	1081.017	952.3207	952.3207	1081.017	0.880948866	0.825112954		2	299.75	0.998056497
2	390.048	390048	905.2556	728.943	728.943	905.2556	0.805234455	0.841180394		2	300	0.997769855
2	390.252	390252	788.1194	643.2707	643.2707	788.1194	0.816209701	0.860601792		2	300.25	0.998883488
2	390.463	390463	738.5965	576.7139	576.7139	738.5965	0.780824036	0.890316279		2	300.5	1.000193876
2	390.792	390792	1064.75	1083.914	1083.914	1064.75	1.017998591	0.960038496		2	300.75	1.001504264
2	391.061	391061	776.052	778.9548	778.9548	776.052	1.003740471	1.001091408		2	301	1.002814652
2	391.312	391312	1518.998	1513.89	1513.89	1518.998	0.996637257	1.028191854		2	301.25	1.004125039
2	391.775	391775	1720.624	2504.37	2504.37	1720.624	1.455501028	1.065259825		2	301.5	1.00357816
2	392.185	392185	886.8266	755.2553	755.2553	886.8266	0.851638077	1.021667756		2	301.75	1.001421384
2	392.356	392356	1277.816	1149.052	1149.052	1277.816	0.899231188	0.990083261		2	302	0.999118752
2	392.769	392769	2916.482	2784.639	2784.639	2916.482	0.954793824	0.924883804		2	302.25	0.996803394
2	392.954	392954	1738.324	1471.611	1471.611	1738.324	0.846568879	0.893937768		2	302.5	0.993769326
2	393.175	393175	1273.861	1291.446	1291.446	1273.861	1.013804489	0.856698212		2	302.75	0.988166512
2	393.458	393458	1144.13	856.6951	856.6951	1144.13	0.748774265	0.831417566		2	303	0.980186987
2	393.639	393639	626.9072	522.2205	522.2205	626.9072	0.833010851	0.818074141		2	303.25	0.971655018
2	393.804	393804	710.7038	502.6159	502.6159	710.7038	0.707208685	0.812027491		2	303.5	0.965375462
2	394.046	394046	502.9223	388.4983	388.4983	502.9223	0.772481753	0.824384269		2	303.75	0.956661503
2	394.227	394227	677.9588	572.3768	572.3768	677.9588	0.844264873	0.836102306		2	304	0.949984823
2	394.477	394477	765.1939	717.3226	717.3226	765.1939	0.937438994	0.85669204		2	304.25	0.950800944
2	394.74	394740	573.0835	470.7596	470.7596	573.0835	0.821450277	0.895128732		2	304.5	0.954291198
2	395.175	395175	1211.037	1112.711	1112.711	1211.037	0.918808426	0.946605826		2	304.75	0.959446154
2	395.496	395496	1019.872	1081.481	1081.481	1019.872	1.060408561	0.954168243		2	305	0.967017397
2	395.857	395857	903.5112	1039.779	1039.779	903.5112	1.150820267	0.950763008		2	305.25	0.97520437
2	396.066	396066	891.3025	687.2717	687.2717	891.3025	0.771086921	0.947554402		2	305.5	0.983106926
2	396.452	396452	803.8849	735.5779	735.5779	803.8849	0.91502888	0.928614819		2	305.75	0.991538861
2	396.702	396702	499.7549	441.8318	441.8318	499.7549	0.884096984	0.910670516		2	306	0.998711344
2	396.984	396984	615.8635	533.3097	533.3097	615.8635	0.865954388	0.897884906		2	306.25	1.005174545
2	397.188	397188	680.9871	558.4944	558.4944	680.9871	0.820124787	0.891418731		2	306.5	1.010779102
2	397.361	397361	631.0658	633.6494	633.6494	631.0658	1.004094026	0.88732617		2	306.75	1.010576243
2	397.544	397544	592.1734	524.5538	524.5538	592.1734	0.885811149	0.890827632		2	307	1.009551411
2	397.714	397714	703.395	590.8963	590.8963	703.395	0.840063265	0.899182703		2	307.25	1.007084735
2	398.111	398111	1072.07	1092.392	1092.392	1072.07	1.018955852	0.917711769		2	307.5	1.00316009
2	398.383	398383	840.1073	778.6675	778.6675	840.1073	0.926866723	0.92511296		2	307.75	0.992465647
2	398.555	398555	1074.721	926.3259	926.3259	1074.721	0.861922211	0.928881763		2	308	0.979728983
2	398.792	398792	780.4926	668.1267	668.1267	780.4926	0.856032075	0.930648284		2	308.25	0.978051963
2	399.152	399152	994.8044	1076.722	1076.722	994.8044	1.082345434	0.930163025		2	308.5	0.986009869
2	399.498	399498	647.5983	580.8152	580.8152	647.5983	0.896875733	0.927894041		2	308.75	0.9958938
2	399.833	399833	663.2267	599.4218	599.4218	663.2267	0.903796243	0.91803901		2	309	1.012124889
2	400.025	400025	536.2329	499.4222	499.4222	536.2329	0.931353149	0.914309989		2	309.25	1.026740785
2	400.229	400229	671.9018	548.2688	548.2688	671.9018	0.815995433	0.914455147		2	309.5	1.041809148
2	400.466	400466	688.1401	715.9869	715.9869	688.1401	1.04046676	0.91481927		2	309.75	1.053238847
2	400.966	400966	920.42	752.2567	752.2567	920.42	0.817297212	0.91729241		2	310	1.056802518
2	401.239	401239	877.0451	765.689	765.689	877.0451	0.873032641	0.918977435		2	310.25	1.054664796
2	401.429	401429	1050.825	898.7558	898.7558	1050.825	0.855285894	0.921097965		2	310.5	1.04711546
2	401.625	401625	1038.131	1257.197	1257.197	1038.131	1.211019611	0.926115464		2	310.75	1.035365614
2	401.81	401810	767.8844	720.7096	720.7096	767.8844	0.938565232	0.935414067		2	311	1.030425443
2	402.074	402074	928.9969	797.3808	797.3808	928.9969	0.8583245	0.955205648		2	311.25	1.02892381
2	402.611	402611	850.2963	683.705	683.705	850.2963	0.804078531	0.998223387		2	311.5	1.029020735
2	403.001	403001	837.1766	957.1833	957.1833	837.1766	1.143346935	1.040480674		2	311.75	1.031543207
2	403.18	403180	1233.033	1312.088	1312.088	1233.033	1.064114261	1.053626589		2	312	1.036228379
2	403.386	403386	1246.736	1294.032	1294.032	1246.736	1.037935858	1.061449737		2	312.25	1.0382296
2	403.579	403579	629.6856	619.0587	619.0587	629.6856	0.983123483	1.068809764		2	312.5	1.038375423
2	403.81	403810	1158.631	1516.43	1516.43	1158.631	1.308811865	1.07200232		2	312.75	1.036409912
2	403.985	403985	1116.968	1286.889	1286.889	1116.968	1.152127008	1.0660036		2	313	1.03285854
2	404.162	404162	1014.142	964.319	964.319	1014.142	0.950871771	1.058077756		2	313.25	1.026231298
2	404.333	404333	880.1173	830.7528	830.7528	880.1173	0.943911454	1.042372408		2	313.5	1.013168498
2	404.513	404513	1061.096	1174.754	1174.754	1061.096	1.107113777	1.010571062		2	313.75	0.995238273
2	405.023	405023	823.1275	733.8817	733.8817	823.1275	0.891577186	0.943189111		2	314	0.979828365
2	405.438	405438	1563.972	1219.243	1219.243	1563.972	0.779581092	0.989606171		2	314.25	0.968211055
2	405.735	405735	1140.564	1242.676	1242.676	1140.564	1.089527637	1.033114141		2	314.5	0.958869824
2	406.06	406060	1897.9	2017.466	2017.466	1897.9	1.062999104	1.099886376		2	314.75	0.95184679
2	406.359	406359	1172.461	1100.565	1100.565	1172.461	0.93867941	1.174484553		2	315	0.94614257
2	406.534	406534	961.4304	1196.954	1196.954	961.4304	1.244972075	1.201587961		2	315.25	0.941354364
2	406.699	406699	1193.123	1903.777	1903.777	1193.123	1.595625095	1.214293517		2	315.5	0.938172982
2	407.053	407053	1245.24	1910.835	1910.835	1245.24	1.534511419	1.23085232		2	315.75	0.936742487
2	407.414	407414	1051.34	1180.004	1180.004	1051.34	1.122380961	1.24671454		2	316	0.934328639
2	407.578	407578	1173.212	1309.433	1309.433	1173.212	1.11610945	1.254738119		2	316.25	0.928824216
2	407.833	407833	1072.39	1127.765	1127.765	1072.39	1.051636998	1.262808814		2	316.5	0.920847739
2	408.061	408061	961.3559	1307.127	1307.127	961.3559	1.359670232	1.268326884		2	316.75	0.911684859
2	408.352	408352	1103.239	1129.463	1129.463	1103.239	1.023770008	1.273504361		2	317	0.903372849
2	408.929	408929	1497.916	1968.395	1968.395	1497.916	1.314089041	1.269073027		2	317.25	0.892769887
2	409.297	409297	798.3232	1206.622	1206.622	798.3232	1.51144549	1.254605562		2	317.5	0.890834859
2	409.802	409802	675.7839	759.4307	759.4307	675.7839	1.123777438	1.222052104		2	317.75	0.904552188
2	410.222	410222	1070.801	1473.701	1473.701	1070.801	1.376260388	1.186314704		2	318	0.918972974
2	410.734	410734	1712.373	1768.962	1768.962	1712.373	1.033047122	1.1435155		2	318.25	0.937623087
2	410.922	410922	1452.355	1524.004	1524.004	1452.355	1.04933298	1.129923729		2	318.5	0.962404494
2	415.268	415268	1455.684	1354.632	1354.632	1455.684	0.930581088	0.954674893		2	318.75	0.980171148
2	415.597	415597	1235.115	1071.048	1071.048	1235.115	0.867164596	0.941795011		2	319	0.983928395
2	415.821	415821	1055.054	920.0606	920.0606	1055.054	0.87205072	0.93262516		2	319.25	0.983551116
2	416.071	416071	950.2949	958.7754	958.7754	950.2949	1.008924072	0.91831056		2	319.5	0.982991693
2	416.238	416238	1098.632	1256.32	1256.32	1098.632	1.143531228	0.907383418		2	319.75	0.975262058
2	416.437	416437	1121.674	1118.274	1118.274	1121.674	0.996968816	0.896247936		2	320	0.966788462
2	416.676	416676	865.7745	881.6185	881.6185	865.7745	1.018300377	0.88572937		2	320.25	0.96036778
2	417.166	417166	917.5272	663.8449	663.8449	917.5272	0.723515227	0.873653831		2	320.5	0.952244044
2	417.39	417390	571.7327	354.9526	354.9526	571.7327	0.620836625	0.871246477		2	320.75	0.950911398
2	417.679	417679	752.1247	456.1388	456.1388	752.1247	0.606466986	0.868519907		2	321	0.962494108
2	418.122	418122	1253.585	1231.692	1231.692	1253.585	0.982535688	0.868842759		2	321.25	0.981464313
2	418.361	418361	1298.392	1401.929	1401.929	1298.392	1.079742481	0.875670003		2	321.5	1.00213305
2	418.81	418810	1092.195	1044.011	1044.011	1092.195	0.955883336	0.926729238		2	321.75	1.025714447
2	419.126	419126	1941.516	2106.737	2106.737	1941.516	1.085098964	0.975758122		2	322	1.051119859
2	419.444	419444	2054.091	2084.777	2084.777	2054.091	1.014938968	1.006423892		2	322.25	1.069644075
2	419.666	419666	1942.14	1788.621	1788.621	1942.14	0.92095369	1.013916627		2	322.5	1.080366198
2	419.9	419900	1567.437	1254.5	1254.5	1567.437	0.800351146	1.016879209		2	322.75	1.0849145
2	420.16	420160	1893.301	1707.823	1707.823	1893.301	0.902034595	1.009262671		2	323	1.081398867
2	420.577	420577	1829.964	2379.935	2379.935	1829.964	1.300536513	0.977520197		2	323.25	1.070862087
2	421.08	421080	794.5646	788.137	788.137	794.5646	0.991910538	0.933740792		2	323.5	1.061563976
2	421.407	421407	845.0219	767.0311	767.0311	845.0219	0.907705587	0.898799661		2	323.75	1.056427771
2	421.729	421729	722.5284	539.8063	539.8063	722.5284	0.74710738	0.863508426		2	324	1.058336178
2	422.107	422107	814.3394	726.6892	726.6892	814.3394	0.8923665	0.827029666		2	324.25	1.061288631
2	422.332	422332	764.6472	538.5106	538.5106	764.6472	0.704260213	0.802416025		2	324.5	1.064059562
2	422.805	422805	748.5913	514.7173	514.7173	748.5913	0.687581194	0.762108626		2	324.75	1.069258063
2	422.956	422956	562.8085	440.8906	440.8906	562.8085	0.783375873	0.760722449		2	325	1.074294518
2	423.395	423395	575.9748	409.3431	409.3431	575.9748	0.710696197	0.776283393		2	325.25	1.076595998
2	423.798	423798	864.9429	663.3985	663.3985	864.9429	0.766985312	0.757114216		2	325.5	1.078101956
2	424.073	424073	916.1749	955.9507	955.9507	916.1749	1.043415073	0.741403474		2	325.75	1.073388303
2	424.404	424404	821.1067	627.989	627.989	821.1067	0.764808033	0.734684339		2	326	1.06283088
2	424.6	424600	782.4212	580.3667	580.3667	782.4212	0.741757381	0.733858573		2	326.25	1.048454087
2	424.79	424790	993.9514	615.169	615.169	993.9514	0.618912554	0.73192775		2	326.5	1.036728591
2	424.961	424961	1061.427	706.8549	706.8549	1061.427	0.665947729	0.736463065		2	326.75	1.0261329
2	425.169	425169	1585.111	1032.377	1032.377	1585.111	0.651296345	0.754919284		2	327	1.015663651
2	425.339	425339	1071.255	775.2688	775.2688	1071.255	0.723701453	0.7763414		2	327.25	1.006363287
2	425.688	425688	874.684	681.8847	681.8847	874.684	0.779578339	0.819177765		2	327.5	0.998012285
2	425.863	425863	1045.088	872.5407	872.5407	1045.088	0.83489687	0.847856781		2	327.75	0.992420369
2	426.119	426119	1599.063	1663.577	1663.577	1599.063	1.040344877	0.894961112		2	328	0.987349496
2	426.535	426535	1447.572	1683.799	1683.799	1447.572	1.163188429	0.951104871		2	328.25	0.982461274
2	426.82	426820	1469.88	1427.583	1427.583	1469.88	0.971224182	0.989726908		2	328.5	0.974784301
2	427.085	427085	1576.939	1621.871	1621.871	1576.939	1.028493176	1.012055778		2	328.75	0.967231271
2	427.297	427297	987.7839	916.6911	916.6911	987.7839	0.928027983	1.014302673		2	329	0.95964878
2	427.556	427556	1638.299	1259.486	1259.486	1638.299	0.76877664	1.002176522		2	329.25	0.950379811
2	428.135	428135	700.3295	761.7997	761.7997	700.3295	1.087773255	0.961536916		2	329.5	0.94763703
2	428.344	428344	1012.43	1228.437	1228.437	1012.43	1.213354997	0.951372703		2	329.75	0.957558997
2	428.552	428552	1273.46	1266.57	1266.57	1273.46	0.994589543	0.940247941		2	330	0.969020877
2	428.774	428774	775.9736	670.1653	670.1653	775.9736	0.863644459	0.929580222		2	330.25	0.977422527
2	428.945	428945	574.5786	484.9709	484.9709	574.5786	0.844046228	0.926357609		2	330.5	0.986767816
2	429.141	429141	1012.232	763.3481	763.3481	1012.232	0.754123659	0.922086987		2	330.75	0.992710975
2	429.488	429488	701.1796	551.1895	551.1895	701.1796	0.786088899	0.891752077		2	331	0.994428379
2	430.031	430031	1121.119	1194.149	1194.149	1121.119	1.065140275	0.829295767		2	331.25	0.995886039
2	430.203	430203	790.7195	683.1691	683.1691	790.7195	0.863984131	0.816532772		2	331.5	0.994973944
2	430.624	430624	833.1284	711.4638	711.4638	833.1284	0.853966567	0.80300667		2	331.75	0.99294667
2	430.989	430989	964.9108	737.2805	737.2805	964.9108	0.764091873	0.802314466		2	332	0.987740056
2	431.401	431401	674.7857	472.8811	472.8811	674.7857	0.70078708	0.807053345		2	332.25	0.982819415
2	431.654	431654	732.4104	418.808	418.808	732.4104	0.571821482	0.81465372		2	332.5	0.978277856
2	432.01	432010	1173.45	1010.944	1010.944	1173.45	0.861514338	0.831958882		2	332.75	0.971714469
2	432.274	432274	1026.588	975.1801	975.1801	1026.588	0.949923533	0.841074084		2	333	0.966367143
2	432.524	432524	882.0893	865.7625	865.7625	882.0893	0.981490763	0.854596812		2	333.25	0.962443964
2	432.798	432798	739.1869	700.7471	700.7471	739.1869	0.947997184	0.87090094		2	333.5	0.972447884
2	433.129	433129	894.9737	730.0971	730.0971	894.9737	0.815774922	0.879774117		2	333.75	0.982451804
2	433.427	433427	989.0533	1008.005	1008.005	989.0533	1.019161455	0.88563094		2	334	0.995065823
2	433.647	433647	674.0642	508.7821	508.7821	674.0642	0.754797688	0.886635704		2	334.25	1.007596689
2	434.153	434153	1256.184	890.6383	890.6383	1256.184	0.70900306	0.862430236		2	334.5	1.015670217
2	434.52	434520	886.4823	736.1922	736.1922	886.4823	0.830464635	0.842110889		2	334.75	1.022675241
2	434.788	434788	1045.091	1041.098	1041.098	1045.091	0.99617928	0.834877442		2	335	1.028564378
2	435.14	435140	815.9244	679.2832	679.2832	815.9244	0.832532034	0.827582491		2	335.25	1.033326314
2	435.408	435408	1192.005	1037.569	1037.569	1192.005	0.870440141	0.823384039		2	335.5	1.038981967
2	435.599	435599	1075.187	894.0106	894.0106	1075.187	0.831493126	0.822677241		2	335.75	1.042771436
2	435.886	435886	958.6559	743.517	743.517	958.6559	0.775582772	0.821758542		2	336	1.041463894
2	436.191	436191	724.0151	459.7351	459.7351	724.0151	0.634979989	0.813299495		2	336.25	1.030579487
2	436.355	436355	788.1273	631.7222	631.7222	788.1273	0.80154843	0.807387746		2	336.5	1.016658359
2	436.635	436635	795.0359	679.5208	679.5208	795.0359	0.854704549	0.798011143		2	336.75	1.008603073
2	436.867	436867	919.6723	812.2008	812.2008	919.6723	0.883141528	0.792545325		2	337	1.011389115
2	437.084	437084	946.7333	783.3829	783.3829	946.7333	0.827458905	0.78872388		2	337.25	1.015487221
2	437.374	437374	853.1874	706.5691	706.5691	853.1874	0.828152291	0.784165601		2	337.5	1.021577146
2	437.75	437750	623.8386	442.7749	442.7749	623.8386	0.709758742	0.771620646		2	337.75	1.028208971
2	438.082	438082	673.3217	440.3976	440.3976	673.3217	0.654067142	0.760699452		2	338	1.039815237
2	438.288	438288	598.325	511.9535	511.9535	598.325	0.855644508	0.760497156		2	338.25	1.052587139
2	438.59	438590	751.5401	553.3082	553.3082	751.5401	0.736232438	0.768781456		2	338.5	1.061522584
2	438.754	438754	521.9817	365.5577	365.5577	521.9817	0.700326659	0.774996698		2	338.75	1.059226196
2	439.096	439096	653.6358	523.4251	523.4251	653.6358	0.800790134	0.802588951		2	339	1.053959308
2	439.586	439586	1043.587	1021.415	1021.415	1043.587	0.978754047	0.855223306		2	339.25	1.041312829
2	439.847	439847	596.9875	551.9779	551.9779	596.9875	0.924605457	0.867456044		2	339.5	1.020344531
2	440.027	440027	805.6778	660.5817	660.5817	805.6778	0.819908033	0.864957504		2	339.75	1.001059618
2	440.262	440262	1106.02	992.9621	992.9621	1106.02	0.897779516	0.855746358		2	340	0.980975699
2	440.457	440457	674.5839	565.5611	565.5611	674.5839	0.838385114	0.848811494		2	340.25	0.959086281
2	440.657	440657	741.5522	651.4619	651.4619	741.5522	0.878511182	0.839849869		2	340.5	0.943062532
2	441.047	441047	896.9672	757.1473	757.1473	896.9672	0.844119272	0.810674229		2	340.75	0.936731172
2	441.303	441303	815.3948	453.5294	453.5294	815.3948	0.556208355	0.79528916		2	341	0.932821886
2	441.469	441469	821.2882	695.533	695.533	821.2882	0.846880547	0.787128938		2	341.25	0.92820562
2	441.803	441803	910.1583	613.7865	613.7865	910.1583	0.674373348	0.769939774		2	341.5	0.924800349
2	442.245	442245	833.319	787.6774	787.6774	833.319	0.945229138	0.7579543		2	341.75	0.919790774
2	442.793	442793	607.2618	462.4407	462.4407	607.2618	0.761517849	0.754081453		2	342	0.913941915
2	443.032	443032	934.7402	725.7384	725.7384	934.7402	0.776406535	0.756305521		2	342.25	0.911206303
2	443.314	443314	817.892	631.8271	631.8271	817.892	0.772506761	0.754446363		2	342.5	0.911292052
2	443.588	443588	1332.495	818.334	818.334	1332.495	0.614136638	0.750584991		2	342.75	0.912700019
2	443.799	443799	1170.832	781.8356	781.8356	1170.832	0.667760703	0.754817145		2	343	0.916233815
2	444.257	444257	953.2866	827.0792	827.0792	953.2866	0.867608125	0.806794789		2	343.25	0.922843791
2	444.448	444448	1064.504	1039.215	1039.215	1064.504	0.976243396	0.836824485		2	343.5	0.930664523
2	444.801	444801	1491.563	1215.749	1215.749	1491.563	0.815083909	0.881627465		2	343.75	0.941943349
2	445.03	445030	923.2603	641.8347	641.8347	923.2603	0.695182821	0.911366158		2	344	0.954671492
2	445.256	445256	857.6952	781.6492	781.6492	857.6952	0.911336801	0.937729499		2	344.25	0.964061373
2	445.56	445560	1060.222	1104.484	1104.484	1060.222	1.04174786	0.953630668		2	344.5	0.970884111
2	445.725	445725	1169.371	1421.534	1421.534	1169.371	1.215639861	0.960027614		2	344.75	0.975611593
2	446.016	446016	766.6826	697.1727	697.1727	766.6826	0.909336797	0.965254974		2	345	0.975943893
2	446.237	446237	892.2352	956.5876	956.5876	892.2352	1.072124928	0.952731886		2	345.25	0.974558375
2	446.434	446434	798.8557	656.7004	656.7004	798.8557	0.822051342	0.941086719		2	345.5	0.973073059
2	446.948	446948	997.2572	845.8844	845.8844	997.2572	0.848210873	0.915811831		2	345.75	0.971500835
2	447.349	447349	983.8919	765.3458	765.3458	983.8919	0.777875903	0.891223418		2	346	0.969589809
2	447.554	447554	1037.737	926.7465	926.7465	1037.737	0.893045637	0.886770575		2	346.25	0.967655725
2	447.756	447756	644.5982	604.4229	604.4229	644.5982	0.937673887	0.894001646		2	346.5	0.969596971
2	448.21	448210	864.6843	768.2516	768.2516	864.6843	0.888476407	0.922313478		2	346.75	0.973075601
2	448.558	448558	811.4068	922.1459	922.1459	811.4068	1.136477905	0.935549494		2	347	0.976541845
2	448.737	448737	883.031	810.9357	810.9357	883.031	0.918354735	0.944248887		2	347.25	0.978503753
2	449.055	449055	904.7158	887.3029	887.3029	904.7158	0.980753182	0.954497785		2	347.5	0.979751307
2	449.238	449238	997.016	834.7384	834.7384	997.016	0.837236714	0.950603068		2	347.75	0.980873015
2	449.578	449578	1245.344	1185.795	1185.795	1245.344	0.95218269	0.925492217		2	348	0.979585427
2	449.959	449959	994.1127	938.7979	938.7979	994.1127	0.944357617	0.907961881		2	348.25	0.975049358
2	450.302	450302	811.0972	770.4211	770.4211	811.0972	0.949850523	0.927458927		2	348.5	0.969821685
2	450.574	450574	1066.618	908.9323	908.9323	1066.618	0.852162911	0.953566334		2	348.75	0.96316081
2	450.817	450817	1102.954	1052.882	1052.882	1102.954	0.954601914	0.972623236		2	349	0.95580963
2	451.078	451078	856.5665	823.5539	823.5539	856.5665	0.961459385	0.997357656		2	349.25	0.948270566
2	451.3	451300	851.5511	752.6355	752.6355	851.5511	0.883840676	1.016381923		2	349.5	0.939908185
2	451.494	451494	1038.333	1144.263	1144.263	1038.333	1.102019294	1.026593915		2	349.75	0.931545805
2	451.715	451715	1010.692	1259.804	1259.804	1010.692	1.246476671	1.037894594		2	350	0.927053957
2	451.901	451901	996.7841	1208.898	1208.898	996.7841	1.212798238	1.042009289		2	350.25	0.926183514
2	452.086	452086	1208.07	1039.356	1039.356	1208.07	0.860344185	1.034508717		2	350.5	0.927789637
2	452.318	452318	1777.47	1744.04	1744.04	1777.47	0.981192369	1.014677189		2	350.75	0.931810348
2	452.494	452494	1779.746	1641.043	1641.043	1779.746	0.922065845	1.003457537		2	351	0.939984405
2	452.687	452687	1065.482	1042.799	1042.799	1065.482	0.978711043	0.990665574		2	351.25	0.95193974
2	452.882	452882	822.2571	977.845	977.845	822.2571	1.1892205	0.971867163		2	351.5	0.96639828
2	453.157	453157	834.79	600.0075	600.0075	834.79	0.71875262	0.954114952		2	351.75	0.978857166
2	453.388	453388	816.9468	752.5713	752.5713	816.9468	0.921199887	0.939341289		2	352	0.992534239
2	453.654	453654	980.2297	1016.025	1016.025	980.2297	1.036517257	0.9322161		2	352.25	1.004922079
2	454.04	454040	1019.53	1131.499	1131.499	1019.53	1.109824135	0.991137341		2	352.5	1.014153052
2	454.252	454252	763.0134	748.8576	748.8576	763.0134	0.981447508	1.036154906		2	352.75	1.021868644
2	454.446	454446	621.6144	569.163	569.163	621.6144	0.915620681	1.072322633		2	353	1.028657294
2	454.726	454726	762.2619	632.8707	632.8707	762.2619	0.830253618	1.135244098		2	353.25	1.032874914
2	454.923	454923	1032.991	1242.089	1242.089	1032.991	1.202419963	1.187791906		2	353.5	1.032425692
2	455.154	455154	1226.161	1891.737	1891.737	1226.161	1.542812893	1.235958873		2	353.75	1.030161589
2	455.51	455510	877.996	1324.754	1324.754	877.996	1.508838309	1.298558303		2	354	1.024232346
2	455.958	455958	893.3622	1188.32	1188.32	893.3622	1.330165973	1.365754923		2	354.25	1.01775055
2	456.214	456214	656.1472	776.159	776.159	656.1472	1.182903775	1.370662892		2	354.5	1.007316037
2	456.519	456519	964.9492	1250.662	1250.662	964.9492	1.296091027	1.308626802		2	354.75	0.994847894
2	456.754	456754	882.9075	1214.027	1214.027	882.9075	1.375033058	1.252351366		2	355	0.980286564
2	456.98	456980	749.6098	1089.555	1089.555	749.6098	1.453496206	1.203988496		2	355.25	0.97050649
2	457.249	457249	780.1214	773.9115	773.9115	780.1214	0.992039829	1.131703629		2	355.5	0.964659796
2	457.456	457456	997.6061	1027.613	1027.613	997.6061	1.030078906	1.085495772		2	355.75	0.962583921
2	457.701	457701	732.9741	651.5065	651.5065	732.9741	0.888853371	1.036858114		2	356	0.962671116
2	458.048	458048	746.026	753.5601	753.5601	746.026	1.010098978	0.972049751		2	356.25	0.965851424
2	458.351	458351	1223.213	1220.154	1220.154	1223.213	0.997499209	0.936487493		2	356.5	0.97043401
2	458.585	458585	1514.914	1180.85	1180.85	1514.914	0.779483192	0.915828573		2	356.75	0.979112833
2	458.749	458749	1066.67	1024.541	1024.541	1066.67	0.960504186	0.903419387		2	357	0.990514547
2	458.975	458975	1087.845	1059.786	1059.786	1087.845	0.974206803	0.896086531		2	357.25	1.002457265
2	459.253	459253	873.0734	721.6363	721.6363	873.0734	0.826547115	0.893784504		2	357.5	1.012184342
2	459.551	459551	578.0243	563.4945	563.4945	578.0243	0.974862995	0.885382202		2	357.75	1.009818843
2	459.757	459757	539.8032	546.8142	546.8142	539.8032	1.012988067	0.881672926		2	358	1.005168669
2	459.925	459925	667.362	441.4333	441.4333	667.362	0.661460047	0.880834836		2	358.25	1.000865669
2	460.14	460140	709.4179	620.0899	620.0899	709.4179	0.874082681	0.888885851		2	358.5	0.995139308
2	460.403	460403	1093.27	974.7277	974.7277	1093.27	0.891570884	0.907553373		2	358.75	0.986580487
2	460.645	460645	938.888	870.2349	870.2349	938.888	0.926878286	0.916058942		2	359	0.98022621
2	460.937	460937	907.6382	778.4761	778.4761	907.6382	0.857694288	0.901903394		2	359.25	0.977592829
2	461.365	461365	951.6676	1059.482	1059.482	951.6676	1.113289976	0.860525272		2	359.5	0.975691743
2	461.661	461661	894.1413	840.1611	840.1611	894.1413	0.939629005	0.841335439		2	359.75	0.975886525
2	461.85	461850	1007.715	877.7827	877.7827	1007.715	0.871062453	0.818465569		2	360	0.977657448
2	462.06	462060	927.4299	724.0502	724.0502	927.4299	0.780706121	0.795813226		2	360.25	0.981443114
2	462.224	462224	770.8045	522.5117	522.5117	770.8045	0.677878373	0.800249158		2	360.5	0.985006478
2	462.455	462455	738.6894	506.2605	506.2605	738.6894	0.685349621	0.814970678		2	360.75	0.984125476
2	462.662	462662	969.3471	574.2652	574.2652	969.3471	0.592424736	0.834073333		2	361	0.983747314
2	462.943	462943	896.779	835.1382	835.1382	896.779	0.931264225	0.891892531		2	361.25	0.986632194
2	463.203	463203	770.0489	824.3912	824.3912	770.0489	1.070569934	0.969196011		2	361.5	0.986227873
2	463.48	463480	979.1853	1056.225	1056.225	979.1853	1.078677345	1.031429487		2	361.75	0.993206194
2	463.657	463657	1126.92	1347.766	1347.766	1126.92	1.195973095	1.062889824		2	362	1.01737245
2	463.877	463877	1413.859	1761.155	1761.155	1413.859	1.245636941	1.109040453		2	362.25	1.079693922
2	464.048	464048	3782.776	4340.275	4340.275	3782.776	1.147378275	1.133205171		2	362.5	1.147485147
2	464.259	464259	981.8788	1017.313	1017.313	981.8788	1.036088161	1.132653583		2	362.75	1.210410765
2	464.568	464568	919.9451	960.2982	960.2982	919.9451	1.043864683	1.122491491		2	363	1.278173322
2	464.925	464925	661.8351	694.3664	694.3664	661.8351	1.04915318	1.137231673		2	363.25	1.345236261
2	465.097	465097	810.5506	889.5612	889.5612	810.5506	1.09747769	1.141596171		2	363.5	1.410891533
2	465.367	465367	986.1894	1084.108	1084.108	986.1894	1.099289852	1.145837964		2	363.75	1.444648162
2	465.892	465892	1119.52	1303.428	1303.428	1119.52	1.164273975	1.157257331		2	364	1.433865572
2	466.16	466160	1456.205	2090.615	2090.615	1456.205	1.435659814	1.161152644		2	364.25	1.393910985
2	466.354	466354	1298.352	1557.924	1557.924	1298.352	1.199924212	1.159864348		2	364.5	1.346924404
2	466.775	466775	1120.101	1176.683	1176.683	1120.101	1.050515087	1.142267696		2	364.75	1.271668352
2	467.06	467060	1094.342	1080.625	1080.625	1094.342	0.987465527	1.122830188		2	365	1.183989967
2	467.248	467248	844.5467	868.9825	868.9825	844.5467	1.028933628	1.10860382		2	365.25	1.117937289
2	467.614	467614	992.8153	1104.315	1104.315	992.8153	1.112306589	1.05729625		2	365.5	1.053049702
2	467.938	467938	892.0419	1040.571	1040.571	892.0419	1.166504623	1.010722798		2	365.75	0.999568502
2	468.499	468499	674.4214	695.8003	695.8003	674.4214	1.031699617	0.964207137		2	366	0.96237335
2	468.741	468741	869.2996	719.1633	719.1633	869.2996	0.827290499	0.948054646		2	366.25	0.952754721
2	468.982	468982	767.6784	588.5181	588.5181	767.6784	0.766620632	0.935258847		2	366.5	0.95411072
2	469.226	469226	828.9462	900.8834	900.8834	828.9462	1.086781506	0.925133826		2	366.75	0.94958758
2	469.6	469600	913.9488	785.2046	785.2046	913.9488	0.859134122	0.912302152		2	367	0.9502628
2	469.818	469818	769.4355	608.4029	608.4029	769.4355	0.790713322	0.909453316		2	367.25	0.952944414
2	469.986	469986	952.1346	916.0668	916.0668	952.1346	0.962119011	0.910639834		2	367.5	0.956435556
2	470.21	470210	961.3606	944.5018	944.5018	961.3606	0.982463604	0.912267566		2	367.75	0.960095442
2	470.518	470518	816.8534	866.9212	866.9212	816.8534	1.061293495	0.905463233		2	368	0.964666137
2	470.786	470786	748.2514	626.8631	626.8631	748.2514	0.837770701	0.904351884		2	368.25	0.968222474
2	471.179	471179	699.2681	663.9979	663.9979	699.2681	0.949561263	0.927365806		2	368.5	0.969256623
2	471.453	471453	502.2832	407.1377	407.1377	502.2832	0.810573995	0.949712093		2	368.75	0.969890215
2	471.738	471738	746.3854	669.9795	669.9795	746.3854	0.897632108	0.9707658		2	369	0.966089072
2	472.015	472015	807.7059	721.4323	721.4323	807.7059	0.893186864	0.998944719		2	369.25	0.962111234
2	472.259	472259	767.6584	862.5028	862.5028	767.6584	1.123550267	1.028589939		2	369.5	0.959703766
2	472.496	472496	1051.553	1059.519	1059.519	1051.553	1.007575462	1.044146712		2	369.75	0.9588758
2	472.774	472774	603.9125	601.4307	601.4307	603.9125	0.995890464	1.043692439		2	370	0.958326739
2	472.962	472962	1352.28	2078.298	2078.298	1352.28	1.536884373	1.039774295		2	370.25	0.958336366
2	473.364	473364	687.441	690.7373	690.7373	687.441	1.00479503	1.029762928		2	370.5	0.962718339
2	473.651	473651	894.705	749.9179	749.9179	894.705	0.838173364	1.000723871		2	370.75	0.972488526
2	473.848	473848	704.8726	653.4886	653.4886	704.8726	0.92710172	0.982813621		2	371	0.983884765
2	474.302	474302	943.7157	770.4126	770.4126	943.7157	0.816360902	0.980811297		2	371.25	0.993201342
2	474.662	474662	897.9028	779.5094	779.5094	897.9028	0.868144525	0.987064017		2	371.5	1.002940392
2	475.139	475139	904.6362	1067.899	1067.899	904.6362	1.180473432	0.993334306		2	371.75	1.011180091
2	475.414	475414	821.5183	783.3998	783.3998	821.5183	0.953599938	1.004567829		2	372	1.016894367
2	475.643	475643	793.2017	799.0692	799.0692	793.2017	1.007397236	1.017906269		2	372.25	1.019737864
2	475.896	475896	975.4557	1066.523	1066.523	975.4557	1.093358725	1.016569081		2	372.5	1.020929032
2	476.114	476114	669.1145	741.264	741.264	669.1145	1.107828331	0.995528263		2	372.75	1.022787246
2	476.417	476417	630.1048	554.0401	554.0401	630.1048	0.879282462	0.955654749		2	373	1.026010498
2	476.678	476678	690.5719	714.0723	714.0723	690.5719	1.034030345	0.92803221		2	373.25	1.029109994
2	476.958	476958	899.7091	717.671	717.671	899.7091	0.797670047	0.891365788		2	373.5	1.031898076
2	477.139	477139	1992.236	2005.891	2005.891	1992.236	1.006854108	0.869587357		2	373.75	1.034672887
2	477.386	477386	1461.867	978.1783	978.1783	1461.867	0.669129476	0.852924168		2	374	1.036853119
2	477.574	477574	1426.537	975.9797	975.9797	1426.537	0.684160102	0.842366801		2	374.25	1.037240471
2	479.233	479233	1478.984	1189.389	1189.389	1478.984	0.804193284	0.804967383		2	374.5	1.037263904
2	479.525	479525	1123.195	916.0998	916.0998	1123.195	0.81561955	0.803344227		2	374.75	1.036438849
2	479.755	479755	687.0838	608.1079	608.1079	687.0838	0.885056379	0.801686542		2	375	1.034353496
2	480.245	480245	639.9903	467.4063	467.4063	639.9903	0.730333413	0.799106817		2	375.25	1.029170102
2	480.556	480556	1083.642	936.959	936.959	1083.642	0.864638875	0.794538171		2	375.5	1.018938072
2	480.892	480892	1077.359	822.7265	822.7265	1077.359	0.763651206	0.787193449		2	375.75	1.011233491
2	481.088	481088	995.4887	800.5453	800.5453	995.4887	0.804173166	0.785835104		2	376	1.01506529
2	481.441	481441	766.6274	483.1026	483.1026	766.6274	0.630166102	0.788922424		2	376.25	1.024990284
2	481.614	481614	539.4521	449.9591	449.9591	539.4521	0.834103899	0.791957126		2	376.5	1.034445548
2	481.827	481827	971.9433	851.6468	851.6468	971.9433	0.876230949	0.797928967		2	376.75	1.051110341
2	482.09	482090	736.8169	585.9719	585.9719	736.8169	0.795274783	0.808354002		2	377	1.067425876
2	482.285	482285	548.9955	422.3476	422.3476	548.9955	0.769309767	0.817000235		2	377.25	1.076159003
2	482.464	482464	912.9806	792.5988	792.5988	912.9806	0.868144186	0.8251794		2	377.5	1.07731519
2	482.784	482784	770.8745	711.6419	711.6419	770.8745	0.923161812	0.842404825		2	377.75	1.077528041
2	482.97	482970	848.3779	659.3483	659.3483	848.3779	0.77718703	0.851821396		2	378	1.07051462
2	483.224	483224	724.35	669.0839	669.0839	724.35	0.923702492	0.862437908		2	378.25	1.050083782
2	483.533	483533	613.1559	499.2152	499.2152	613.1559	0.814173361	0.884129528		2	378.5	1.02651057
2	483.916	483916	958.4973	894.4374	894.4374	958.4973	0.933166322	0.932899478		2	378.75	1.010346718
2	484.288	484288	751.9585	735.2746	735.2746	751.9585	0.977812738	0.990027378		2	379	0.997001754
2	484.685	484685	1392.458	1409.93	1409.93	1392.458	1.012547596	1.08138026		2	379.25	0.984331018
2	485.013	485013	952.2042	1087.201	1087.201	952.2042	1.141772952	1.161239376		2	379.5	0.977444303
2	485.202	485202	875.4244	989.2703	989.2703	875.4244	1.130046524	1.188013973		2	379.75	0.986924883
2	485.494	485494	1101.542	1383.07	1383.07	1101.542	1.255576274	1.204633905		2	380	0.99727451
2	485.715	485715	794.0016	1246.996	1246.996	794.0016	1.570520765	1.210539629		2	380.25	1.003680069
2	486.012	486012	800.7961	919.7592	919.7592	800.7961	1.148556043	1.215509538		2	380.5	1.007496387
2	486.353	486353	1116.006	1443.877	1443.877	1116.006	1.293789639	1.201144076		2	380.75	1.011370691
2	486.847	486847	856.2328	660.8047	660.8047	856.2328	0.771758218	1.149490244		2	381	1.009933402
2	487.057	487057	1091.01	1258.836	1258.836	1091.01	1.153826271	1.135551352		2	381.25	1.000571399
2	487.422	487422	867.5637	1018.535	1018.535	867.5637	1.174017539	1.116958716		2	381.5	0.990352165
2	487.837	487837	543.1515	650.216	650.216	543.1515	1.197117195	1.100523112		2	381.75	0.981121274
2	488.16	488160	894.2971	1052.807	1052.807	894.2971	1.177245235	1.10704459		2	382	0.969442777
2	488.476	488476	1223.662	1308.339	1308.339	1223.662	1.069199665	1.122382424		2	382.25	0.9584891
2	488.65	488650	1227.913	1326.361	1326.361	1227.913	1.080175061	1.128816421		2	382.5	0.949107657
2	488.955	488955	1054.939	1115.539	1115.539	1054.939	1.05744408	1.141816792		2	382.75	0.943885694
2	489.206	489206	1306.734	1777.085	1777.085	1306.734	1.359943952	1.15472666		2	383	0.940406345
2	489.496	489496	1041.907	1086.029	1086.029	1041.907	1.04234735	1.162699853		2	383.25	0.937662197
2	489.725	489725	804.363	758.2159	758.2159	804.363	0.942629012	1.167112882		2	383.5	0.935027807
2	489.98	489980	805.0837	1098.977	1098.977	805.0837	1.365046889	1.175839639		2	383.75	0.93375325
2	490.437	490437	1807.732	2105.526	2105.526	1807.732	1.164733489	1.177551191		2	384	0.933831405
2	490.788	490788	1882.486	2614.085	2614.085	1882.486	1.388634497	1.159796487		2	384.25	0.935737088
2	491.173	491173	1469.339	1492.972	1492.972	1469.339	1.016084103	1.128533481		2	384.5	0.939595124
2	491.459	491459	484.8199	487.4251	487.4251	484.8199	1.005373542	1.086077625		2	384.75	0.943578965
2	491.806	491806	828.8831	811.1054	811.1054	828.8831	0.978552223	1.017480103		2	385	0.94716634
2	492.074	492074	697.5117	777.2778	777.2778	697.5117	1.114358082	0.970664289		2	385.25	0.948035598
2	492.439	492439	651.2558	607.3043	607.3043	651.2558	0.932512693	0.905748659		2	385.5	0.949163228
2	492.772	492772	1132.066	787.0188	787.0188	1132.066	0.695205757	0.839618507		2	385.75	0.951239292
2	493.107	493107	710.042	605.9476	605.9476	710.042	0.853396841	0.78768885		2	386	0.953726307
2	493.318	493318	721.2288	496.6488	496.6488	721.2288	0.688614764	0.763373015		2	386.25	0.959490763
2	493.64	493640	1544.198	1208.849	1208.849	1544.198	0.782832901	0.728262705		2	386.5	0.966816954
2	494.113	494113	889.1301	696.6931	696.6931	889.1301	0.783567107	0.69822821		2	386.75	0.973694535
2	494.339	494339	866.6281	553.3224	553.3224	866.6281	0.638477335	0.698431752		2	387	0.984211268
2	494.549	494549	705.9415	430.2697	430.2697	705.9415	0.609497671	0.703180969		2	387.25	0.996803387
2	495.007	495007	527.4114	377.2339	377.2339	527.4114	0.715255491	0.741334547		2	387.5	1.005656041
2	495.33	495330	1017.062	730.6967	730.6967	1017.062	0.718438699	0.784673564		2	387.75	1.008259096
2	495.794	495794	1008.582	1030.257	1030.257	1008.582	1.021490568	0.834179561		2	388	1.007913311
2	495.971	495971	933.5283	784.7347	784.7347	933.5283	0.840611581	0.849417917		2	388.25	1.005663708
2	496.358	496358	739.5809	593.0137	593.0137	739.5809	0.801823979	0.885121959		2	388.5	0.994538394
2	496.784	496784	1062.741	1116.692	1116.692	1062.741	1.050765897	0.893891402		2	388.75	0.980891876
2	497.211	497211	744.1851	635.9763	635.9763	744.1851	0.85459424	0.888559305		2	389	0.968330587
2	497.412	497412	822.5422	680.7272	680.7272	822.5422	0.827589393	0.884475225		2	389.25	0.955020429
2	497.631	497631	555.0065	463.8991	463.8991	555.0065	0.835844445	0.871629921		2	389.5	0.943298294
2	497.816	497816	595.282	490.8621	490.8621	595.282	0.824587506	0.860345422		2	389.75	0.944540222
2	498.102	498102	975.0132	872.5241	872.5241	975.0132	0.894884397	0.836680525		2	390	0.953913387
2	498.344	498344	806.1471	802.8158	802.8158	806.1471	0.995867628	0.811221078		2	390.25	0.965718172
2	498.526	498526	700.6477	547.0438	547.0438	700.6477	0.780768709	0.803435971		2	390.5	0.984313192
2	498.931	498931	776.8141	572.4064	572.4064	776.8141	0.736864071	0.810644999		2	390.75	1.010413227
2	499.13	499130	1021.231	817.6789	817.6789	1021.231	0.80067967	0.821405354		2	391	1.030436018
2	499.327	499327	822.5362	671.665	671.665	822.5362	0.816578042	0.839595706		2	391.25	1.045075034
2	499.505	499505	1127.64	884.8553	884.8553	1127.64	0.784696623	0.872237447		2	391.5	1.055787637
2	499.691	499691	893.8179	672.0091	672.0091	893.8179	0.751841175	0.921644632		2	391.75	1.06564779
2	500	500000	1038.255	1136.079	1136.079	1038.255	1.094219628	0.993443366		2	392	1.054848741
2	500.397	500397	1093.853	1328.972	1328.972	1093.853	1.214945701	1.090661505		2	392.25	1.039244314
2	500.579	500579	583.205	628.8697	628.8697	583.205	1.078299569	1.120933443		2	392.5	1.018400077
2	500.958	500958	790.6824	1006.36	1006.36	790.6824	1.272773999	1.106117346		2	392.75	0.998957236
2	501.162	501162	904.738	1177.36	1177.36	904.738	1.301327014	1.078597346		2	393	0.978415934
2	501.534	501534	1209.746	1066.451	1066.451	1209.746	0.881549515	1.037602742		2	393.25	0.960588361
2	501.709	501709	1341.628	1232.534	1232.534	1341.628	0.918685358	1.01579416		2	393.5	0.949909453
2	501.888	501888	1034.235	928.7919	928.7919	1034.235	0.898047252	0.994006033		2	393.75	0.942857421
2	502.111	502111	868.3218	723.2523	723.2523	868.3218	0.832931178	0.991589096		2	394	0.946812824
2	502.312	502312	1040.927	1081.055	1081.055	1040.927	1.038550254	0.995763273		2	394.25	0.954675831
2	502.541	502541	832.8672	872.8995	872.8995	832.8672	1.048065646	0.999219187		2	394.5	0.965541826
2	502.727	502727	1012.543	1121.03	1121.03	1012.543	1.107143104	1.014573149		2	394.75	0.983404148
2	503.028	503028	638.3697	646.7405	646.7405	638.3697	1.013112778	1.048066069		2	395	0.997978544
2	503.308	503308	1108.43	1213.322	1213.322	1108.43	1.094631145	1.047135731		2	395.25	1.009051069
2	503.488	503488	788.5893	880.223	880.223	788.5893	1.116199522	1.043385307		2	395.5	1.011887549
2	503.815	503815	955.0749	1063.824	1063.824	955.0749	1.113864473	1.034286539		2	395.75	1.010725818
2	504.067	504067	744.7925	749.0658	749.0658	744.7925	1.005737571	1.017750225		2	396	1.009147083
2	504.372	504372	854.8132	696.5273	696.5273	854.8132	0.814829837	0.985112109		2	396.25	1.004200313
2	504.697	504697	1261.905	1028.145	1028.145	1261.905	0.814756261	0.960436129		2	396.5	0.99762033
2	504.922	504922	961.4319	1106.552	1106.552	961.4319	1.150941632	0.960204389		2	396.75	0.989405498
2	505.224	505224	1136.47	1054.505	1054.505	1136.47	0.927877551	0.968379421		2	397	0.983929121
2	505.439	505439	583.6025	521.1369	521.1369	583.6025	0.892965503	0.967494946		2	397.25	0.980270946
2	505.744	505744	1071.009	1125.09	1125.09	1071.009	1.050495374	0.975962485		2	397.5	0.980287556
2	506.039	506039	866.5507	864.3886	864.3886	866.5507	0.997504935	0.980375938		2	397.75	0.985646037
2	506.444	506444	769.9675	717.3218	717.3218	769.9675	0.931626075	0.929478466		2	398	0.991394197
2	506.76	506760	814.0224	831.344	831.344	814.0224	1.021279021	0.873866137		2	398.25	0.995809639
2	507.065	507065	721.6695	578.9853	578.9853	721.6695	0.802285949	0.833554063		2	398.5	0.998855422
2	507.258	507258	666.7584	558.4648	558.4648	666.7584	0.837581949	0.814297411		2	398.75	1.000165146
2	507.475	507475	717.0275	500.962	500.962	717.0275	0.698664974	0.793610999		2	399	1.000181246
2	507.687	507687	699.527	461.8175	461.8175	699.527	0.660185382	0.778404357		2	399.25	0.999763714
2	507.916	507916	493.102	316.8022	316.8022	493.102	0.642467887	0.763696128		2	399.5	0.998933545
2	508.169	508169	943.4644	709.0005	709.0005	943.4644	0.751486225	0.75098401		2	399.75	0.995310456
2	508.377	508377	795.4251	785.3405	785.3405	795.4251	0.987321748	0.749126041		2	400	0.992509741
2	508.618	508618	635.2885	462.5476	462.5476	635.2885	0.728090623	0.750874879		2	400.25	0.992357947
2	508.817	508817	579.2177	466.8477	466.8477	579.2177	0.805996951	0.748099165		2	400.5	0.99260428
2	509.306	509306	823.9624	576.5226	576.5226	823.9624	0.699695277	0.7454319		2	400.75	0.993213459
2	509.503	509503	669.9774	478.3866	478.3866	669.9774	0.714033936	0.749624867		2	401	0.993843172
2	509.854	509854	950.0579	794.1766	794.1766	950.0579	0.835924421	0.77124166		2	401.25	0.994630372
2	510.191	510191	664.5636	428.6842	428.6842	664.5636	0.64506121	0.79743378		2	401.5	0.996509937
2	510.371	510371	684.6845	506.7057	506.7057	684.6845	0.740057209	0.806807485		2	401.75	1.00118149
2	510.651	510651	1020.135	839.0315	839.0315	1020.135	0.822471045	0.8234423		2	402	1.009684234
2	510.839	510839	840.5535	825.1506	825.1506	840.5535	0.981675289	0.837095301		2	402.25	1.019362831
2	511.062	511062	919.3225	964.7373	964.7373	919.3225	1.049400292	0.848052707		2	402.5	1.029228785
2	511.427	511427	675.8297	564.3971	564.3971	675.8297	0.835117338	0.861963341		2	402.75	1.04102882
2	511.682	511682	642.5368	444.2166	444.2166	642.5368	0.691348106	0.865690367		2	403	1.054373335
2	511.946	511946	908.3086	774.2365	774.2365	908.3086	0.852393669	0.849096628		2	403.25	1.062212457
2	512.129	512129	531.3984	440.7166	440.7166	531.3984	0.829352516	0.827619355		2	403.5	1.066898491
2	512.656	512656	863.9617	763.3775	763.3775	863.9617	0.883577941	0.772150756		2	403.75	1.069546887
2	513.075	513075	735.4213	582.0782	582.0782	735.4213	0.79148945	0.757159041		2	404	1.066669321
2	513.436	513436	824.527	575.1379	575.1379	824.527	0.69753677	0.751805337		2	404.25	1.059114041
2	513.784	513784	742.4721	434.5087	434.5087	742.4721	0.585218892	0.756816668		2	404.5	1.040823641
2	514.053	514053	1050.27	751.1011	751.1011	1050.27	0.715150485	0.773639284		2	404.75	1.024266379
2	514.419	514419	1181.825	886.4257	886.4257	1181.825	0.750048188	0.808479702		2	405	1.007994443
2	514.645	514645	910.4326	914.9054	914.9054	910.4326	1.004912829	0.825534641		2	405.25	1.019005233
2	514.936	514936	847.9839	775.9214	775.9214	847.9839	0.915019023	0.858649827		2	405.5	1.033838471
2	515.138	515138	961.6532	854.9299	854.9299	961.6532	0.889021011	0.879082843		2	405.75	1.052315899
2	515.423	515423	668.4062	571.3237	571.3237	668.4062	0.854755237	0.888183235		2	406	1.077619268
2	515.733	515733	1207.01	1091.889	1091.889	1207.01	0.904622994	0.888465643		2	406.25	1.10704474
2	516.163	516163	991.4803	855.6986	855.6986	991.4803	0.86305154	0.878082721		2	406.5	1.131199775
2	516.489	516489	766.0443	674.2466	674.2466	766.0443	0.880166591	0.860351479		2	406.75	1.141228334
2	516.722	516722	677.0928	592.6034	592.6034	677.0928	0.8752174	0.845044182		2	407	1.146989249
2	516.898	516898	763.7593	692.9063	692.9063	763.7593	0.907231244	0.836311766		2	407.25	1.152474873
2	517.155	517155	728.4229	564.7024	564.7024	728.4229	0.775239768	0.824457696		2	407.5	1.158097615
2	517.321	517321	1271.708	934.2518	934.2518	1271.708	0.73464333	0.81591465		2	407.75	1.162659349
2	517.57	517570	694.5287	526.9411	526.9411	694.5287	0.758703132	0.80563855		2	408	1.165944576
2	517.845	517845	870.8792	736.3671	736.3671	870.8792	0.84554448	0.796611212		2	408.25	1.168328448
2	518.028	518028	611.5382	489.5116	489.5116	611.5382	0.800459562	0.792613161		2	408.5	1.168662531
2	518.205	518205	781.1383	660.9796	660.9796	781.1383	0.846174871	0.794526763		2	408.75	1.167716676
2	518.41	518410	1029.219	884.7692	884.7692	1029.219	0.859651056	0.801810732		2	409	1.165664361
2	518.629	518629	713.0789	473.1724	473.1724	713.0789	0.663562475	0.807204675		2	409.25	1.160822521
2	519.053	519053	876.6681	760.2671	760.2671	876.6681	0.867223411	0.816571505		2	409.5	1.153465702
2	519.273	519273	615.4775	478.7099	478.7099	615.4775	0.77778619	0.818187643		2	409.75	1.145526597
2	519.653	519653	678.2037	564.15	564.15	678.2037	0.831829729	0.807331175		2	410	1.13557552
2	519.852	519852	849.0759	780.3847	780.3847	849.0759	0.91909887	0.800011838		2	410.25	1.125116694
2	520.036	520036	800.2707	638.2983	638.2983	800.2707	0.797602986	0.795079407		2	410.5	1.114821571
2	520.489	520489	1140.201	776.214	776.214	1140.201	0.680769443	0.781806914		2	410.75	1.104615481
2	520.717	520717	819.1804	557.0408	557.0408	819.1804	0.679997715	0.775416848		2	411	1.096940066
2	521.017	521017	639.4191	531.9873	531.9873	639.4191	0.831985313	0.763738219		2	411.25	1.091973786
2	521.191	521191	794.7747	622.36	622.36	794.7747	0.783064685	0.755460746		2	411.5	1.087007506
2	521.516	521516	828.6345	639.7494	639.7494	828.6345	0.772052576	0.747813669		2	411.75	1.082041226
2	521.806	521806	745.3289	593.4023	593.4023	745.3289	0.796161668	0.757127951		2	412	1.077074946
2	522.288	522288	742.144	499.2144	499.2144	742.144	0.672665143	0.789891379		2	412.25	1.072108665
2	522.595	522595	622.2186	491.8179	491.8179	622.2186	0.790426226	0.80678716		2	412.5	1.067142385
2	522.909	522909	550.7583	452.8604	452.8604	550.7583	0.822248888	0.818091092		2	412.75	1.062176105
2	523.182	523182	659.6516	534.6917	534.6917	659.6516	0.81056682	0.827425505		2	413	1.057209825
2	523.345	523345	1189.906	972.42	972.42	1189.906	0.817224218	0.832469356		2	413.25	1.052243545
2	523.561	523561	1148.196	1053.288	1053.288	1148.196	0.917341639	0.8424531		2	413.5	1.047277264
2	523.82	523820	997.178	1047.424	1047.424	997.178	1.050388195	0.854193098		2	413.75	1.042310984
2	524.07	524070	864.4619	670.5682	670.5682	864.4619	0.775705904	0.858465344		2	414	1.037344704
2	524.349	524349	907.9832	709.9912	709.9912	907.9832	0.781943102	0.859898914		2	414.25	1.032378424
2	524.528	524528	869.8543	660.2942	660.2942	869.8543	0.759085976	0.859557628		2	414.5	1.027412144
2	524.937	524937	809.7566	654.026	654.026	809.7566	0.80768221	0.843187367		2	414.75	1.022445863
2	525.212	525212	738.7253	748.0914	748.0914	738.7253	1.012678732	0.829269484		2	415	1.017479583
2	525.373	525373	876.1686	782.2568	782.2568	876.1686	0.892815378	0.82636816		2	415.25	1.012513303
2	525.717	525717	767.8186	565.3464	565.3464	767.8186	0.736302038	0.8331585		2	415.5	1.007681383
2	526.242	526242	642.2765	497.5407	497.5407	642.2765	0.774651883	0.854124546		2	415.75	1.0027251
2	526.438	526438	799.5823	665.4266	665.4266	799.5823	0.832217772	0.860082762		2	416	0.9962441
2	526.654	526654	1142.564	952.4434	952.4434	1142.564	0.833601794	0.867872619		2	416.25	0.988527469
2	526.914	526914	1145.48	950.3066	950.3066	1145.48	0.82961431	0.875675105		2	416.5	0.982006613
2	527.08	527080	1131.965	1100.293	1100.293	1131.965	0.972020336	0.875745672		2	416.75	0.977292315
2	527.37	527370	1122.413	1109.532	1109.532	1122.413	0.988523832	0.872638725		2	417	0.974257193
2	527.733	527733	1339.341	1122.905	1122.905	1339.341	0.838401124	0.871041466		2	417.25	0.971797141
2	528.197	528197	1086.606	1098.083	1098.083	1086.606	1.010562246	0.87135457		2	417.5	0.970544668
2	528.573	528573	846.6326	680.2302	680.2302	846.6326	0.803453824	0.871535091		2	417.75	0.969738208
2	528.755	528755	792.2089	570.401	570.401	792.2089	0.72001337	0.873781248		2	418	0.969827965
2	529.089	529089	752.8767	619.603	619.603	752.8767	0.822980709	0.888878155		2	418.25	0.971673054
2	529.57	529570	828.5085	747.4118	747.4118	828.5085	0.902117238	0.925619374		2	418.5	0.98102208
2	530.075	530075	736.0033	818.3478	818.3478	736.0033	1.111880612	0.949262215		2	418.75	0.995027424
2	530.507	530507	738.3889	648.7329	648.7329	738.3889	0.87857889	0.936475684		2	419	1.012911304
2	530.987	530987	1030.387	1063.219	1063.219	1030.387	1.031863756	0.909893902		2	419.25	1.028432879
2	531.202	531202	676.3418	561.9207	561.9207	676.3418	0.830823557	0.889813402		2	419.5	1.03858024
2	531.44	531440	937.956	950.4284	950.4284	937.956	1.013297425	0.855597298		2	419.75	1.041864231
2	531.703	531703	797.79	616.9944	616.9944	797.79	0.773379461	0.82875865		2	420	1.041356646
2	531.913	531913	947.5657	743.4244	743.4244	947.5657	0.784562379	0.809689289		2	420.25	1.035672619
2	532.076	532076	938.3503	620.0193	620.0193	938.3503	0.660754624	0.798346731		2	420.5	1.026297636
2	532.367	532367	1248.626	889.1475	889.1475	1248.626	0.712100741	0.796533875		2	420.75	1.015992364
2	532.621	532621	1203.505	1049.419	1049.419	1203.505	0.871968957	0.803943748		2	421	1.005273033
2	532.809	532809	915.6626	873.931	873.931	915.6626	0.954424697	0.818720757		2	421.25	0.992894065
2	533.074	533074	1012.887	906.3513	906.3513	1012.887	0.894819758	0.885601045		2	421.5	0.979608261
2	533.362	533362	1092.552	941.1506	941.1506	1092.552	0.861424079	0.96190121		2	421.75	0.96624551
2	533.599	533599	1188.94	954.1114	954.1114	1188.94	0.802489108	0.995590574		2	422	0.954360102
2	533.813	533813	857.9013	817.7702	817.7702	857.9013	0.953221775	1.026032127		2	422.25	0.941566683
2	534.039	534039	1367.085	1819.348	1819.348	1367.085	1.330822882	1.042881024		2	422.5	0.930094838
2	534.338	534338	1128.172	1522.327	1522.327	1128.172	1.349374918	1.035722706		2	422.75	0.91959967
2	534.544	534544	789.6831	869.1969	869.1969	789.6831	1.100690771	1.023190555		2	423	0.917376186
2	534.728	534728	1397.546	1271.104	1271.104	1397.546	0.909525697	1.013055689		2	423.25	0.921741718
2	534.919	534919	1121.138	921.5354	921.5354	1121.138	0.82196429	0.99587115		2	423.5	0.921813283
2	535.089	535089	1135.765	989.7523	989.7523	1135.765	0.871441099	0.97015555		2	423.75	0.915955083
2	535.548	535548	744.4862	564.0007	564.0007	744.4862	0.757570389	0.900870456		2	424	0.909145168
2	536.033	536033	1194.196	1247.419	1247.419	1194.196	1.044568061	0.846104025		2	424.25	0.905320592
2	536.453	536453	1072.181	865.4505	865.4505	1072.181	0.80718694	0.813899616		2	424.5	0.903581303
2	536.664	536664	728.5642	585.3113	585.3113	728.5642	0.803376422	0.815426128		2	424.75	0.90262281
2	536.88	536880	894.8853	667.9881	667.9881	894.8853	0.746451081	0.824231497		2	425	0.906361602
2	537.115	537115	1015.064	819.9917	819.9917	1015.064	0.807822659	0.830838764		2	425.25	0.918777342
2	537.42	537420	705.9431	554.9047	554.9047	705.9431	0.786047346	0.833042501		2	425.5	0.934037368
2	537.734	537734	632.0536	569.3958	569.3958	632.0536	0.900866319	0.836563476		2	425.75	0.950410478
2	537.953	537953	659.0382	556.552	556.552	659.0382	0.84449126	0.83935775		2	426	0.971951772
2	538.337	538337	659.722	639.8374	639.8374	659.722	0.969859122	0.850930187		2	426.25	0.991448337
2	538.511	538511	573.8822	478.0009	478.0009	573.8822	0.832925119	0.857842705		2	426.5	1.008069981
2	538.714	538714	891.134	789.2638	789.2638	891.134	0.885684757	0.864331887		2	426.75	1.024750403
2	539.063	539063	653.4931	484.4408	484.4408	653.4931	0.74130974	0.877413604		2	427	1.036895297
2	539.447	539447	1324.94	1271.014	1271.014	1324.94	0.959299289	0.886950026		2	427.25	1.0412851
2	539.634	539634	958.6901	673.2875	673.2875	958.6901	0.702299419	0.888013718		2	427.5	1.036848351
2	539.869	539869	1365.052	1263.322	1263.322	1365.052	0.925475367	0.890563006		2	427.75	1.028848641
2	540.178	540178	872.0968	891.5855	891.5855	872.0968	1.022346946	0.885587367		2	428	1.020204203
2	540.465	540465	858.0466	854.1268	854.1268	858.0466	0.995431717	0.863042113		2	428.25	1.01278102
2	540.755	540755	661.4841	532.0544	532.0544	661.4841	0.804334375	0.832533922		2	428.5	1.006418614
2	540.921	540921	777.9638	604.8244	604.8244	777.9638	0.777445429	0.818261184		2	428.75	1.000361343
2	541.168	541168	1252.606	1016.997	1016.997	1252.606	0.811904941	0.790944328		2	429	0.997615259
2	541.612	541612	911.7022	591.6719	591.6719	911.7022	0.648974961	0.723630133		2	429.25	0.991407525
2	541.995	541995	731.3687	488.7438	488.7438	731.3687	0.668259115	0.698484375		2	429.5	0.980477751
2	542.243	542243	799.6702	472.7889	472.7889	799.6702	0.59122986	0.722987261		2	429.75	0.966311913
2	542.501	542501	806.5521	578.7315	578.7315	806.5521	0.717537652	0.758457057		2	430	0.952146074
2	542.664	542664	942.9144	787.4459	787.4459	942.9144	0.835119179	0.78339245		2	430.25	0.943358105
2	542.873	542873	969.3365	817.7834	817.7834	969.3365	0.843652746	0.830537983		2	430.5	0.939401193
2	543.152	543152	780.7418	748.0113	748.0113	780.7418	0.95807769	0.88522253		2	430.75	0.937320848
2	543.313	543313	824.945	786.7994	786.7994	824.945	0.953759826	0.904606975		2	431	0.937159891
2	543.726	543726	698.6101	670.7171	670.7171	698.6101	0.96007358	0.946695762		2	431.25	0.938576481
2	543.906	543906	1011.511	1029.031	1029.031	1011.511	1.017320622	0.958887216		2	431.5	0.940897229
2	544.105	544105	1030.276	925.1983	925.1983	1030.276	0.898010145	0.966043987		2	431.75	0.94547523
2	544.382	544382	1418.139	1415.807	1415.807	1418.139	0.998355591	0.972345626		2	432	0.951461985
2	544.549	544549	1273.361	1122.184	1122.184	1273.361	0.881277187	0.968295917		2	432.25	0.955783703
2	544.713	544713	1744.078	1494.94	1494.94	1744.078	0.857152031	0.96409958		2	432.5	0.962214175
2	544.879	544879	1054.475	1091.25	1091.25	1054.475	1.034875175	0.970750328		2	432.75	0.969478635
2	545.168	545168	1085.826	1204.837	1204.837	1085.826	1.109604117	0.990388891		2	433	0.973553346
2	545.489	545489	1031.145	1057.515	1057.515	1031.145	1.025573513	1.00985031		2	433.25	0.976428482
2	545.651	545651	1079.951	1152.146	1152.146	1079.951	1.066850255	1.01848798		2	433.5	0.978306466
2	545.819	545819	655.3442	484.1341	484.1341	655.3442	0.738747821	1.030060328		2	433.75	0.97620989
2	546.226	546226	773.9578	653.0566	653.0566	773.9578	0.843788382	1.045248964		2	434	0.970318351
2	546.405	546405	978.961	1300.405	1300.405	978.961	1.328352202	1.039805208		2	434.25	0.964067025
2	546.643	546643	1090.094	1481.14	1481.14	1090.094	1.358726862	1.02719176		2	434.5	0.957248201
2	546.998	546998	959.0718	909.7553	909.7553	959.0718	0.948578928	1.004129909		2	434.75	0.953644508
2	547.313	547313	853.7636	654.8386	654.8386	853.7636	0.767002247	0.973185609		2	435	0.950974823
2	547.592	547592	855.5459	730.2154	730.2154	855.5459	0.853508152	0.94444508		2	435.25	0.948696557
2	548.132	548132	1022.464	1011.393	1011.393	1022.464	0.989172235	0.881111841		2	435.5	0.947309466
2	548.369	548369	892.069	713.2464	713.2464	892.069	0.799541739	0.850453185		2	435.75	0.94689087
2	548.878	548878	1622.296	1451.636	1451.636	1622.296	0.894803414	0.8167907		2	436	0.945118818
2	549.188	549188	1109.516	794.054	794.054	1109.516	0.715676025	0.840419109		2	436.25	0.941461446
2	549.439	549439	709.8421	557.6534	557.6534	709.8421	0.785602037	0.873027206		2	436.5	0.937204728
2	549.659	549659	635.6477	540.1334	540.1334	635.6477	0.849737048	0.89294382		2	436.75	0.933642868
2	550.128	550128	907.5155	899.6632	899.6632	907.5155	0.991347476	0.937031693		2	437	0.931131095
2	550.499	550499	1039.491	977.1793	977.1793	1039.491	0.940055566	0.976508602		2	437.25	0.929116959
2	550.719	550719	991.1345	1124.737	1124.737	991.1345	1.134797548	0.988286564		2	437.5	0.926085795
2	551.158	551158	1285.285	1335.763	1335.763	1285.285	1.03927378	0.992080372		2	437.75	0.921976692
2	551.411	551411	1386.308	1405.487	1405.487	1386.308	1.013834588	0.988370785		2	438	0.91792536
2	551.908	551908	1074.402	1032.573	1032.573	1074.402	0.961067645	0.930364054		2	438.25	0.916515249
2	552.224	552224	1046.423	720.8375	720.8375	1046.423	0.688858616	0.877762757		2	438.5	0.919361772
2	552.527	552527	1358.052	1419.775	1419.775	1358.052	1.045449659	0.847844035		2	438.75	0.923565176
2	552.922	552922	1522.463	1188.265	1188.265	1522.463	0.78048859	0.849041329		2	439	0.933417223
2	553.179	553179	1192.689	887.8373	887.8373	1192.689	0.744399672	0.860348392		2	439.25	0.945382071
2	553.572	553572	1021.486	746.8648	746.8648	1021.486	0.731155199	0.877998433		2	439.5	0.958611437
2	553.74	553740	932.5497	846.8547	846.8547	932.5497	0.908106774	0.89149924		2	439.75	0.966948968
2	553.925	553925	796.9383	736.2176	736.2176	796.9383	0.923807527	0.916655336		2	440	0.968142381
2	554.214	554214	866.9478	895.7458	895.7458	866.9478	1.033217686	0.942770609		2	440.25	0.963651727
2	554.502	554502	1415.717	1348.316	1348.316	1415.717	0.952390909	0.960873955		2	440.5	0.959054466
2	554.664	554664	1332.823	1309.368	1309.368	1332.823	0.982402014	0.965469551		2	440.75	0.952161438
2	554.966	554966	1334.049	1425.051	1425.051	1334.049	1.068214886	0.930694649		2	441	0.942948003
2	555.332	555332	2080.856	2011.937	2011.937	2080.856	0.966879496	0.857582647		2	441.25	0.935205783
2	555.544	555544	2014.993	1563.775	1563.775	2014.993	0.776069694	0.826330967		2	441.5	0.928830677
2	555.853	555853	1237.104	956.914	956.914	1237.104	0.773511362	0.768021244		2	441.75	0.922492358
2	556.075	556075	1289.885	795.8379	795.8379	1289.885	0.616983607	0.734942578		2	442	0.918517004
2	556.397	556397	1054.781	656.2226	656.2226	1054.781	0.622141089	0.735348039		2	442.25	0.915226756
2	556.59	556590	655.8777	430.3049	430.3049	655.8777	0.656074905	0.746026838		2	442.5	0.914356362
2	556.868	556868	726.3203	598.1327	598.1327	726.3203	0.823510922	0.76384378		2	442.75	0.913485969
2	557.033	557033	589.7178	475.9432	475.9432	589.7178	0.807069415	0.785965334		2	443	0.914285218
2	557.26	557260	828.8311	708.3724	708.3724	828.8311	0.854664358	0.821817764		2	443.25	0.91372389
2	557.437	557437	846.4284	726.4196	726.4196	846.4284	0.858217423	0.839682156		2	443.5	0.912224721
2	557.672	557672	1152.545	1130.556	1130.556	1152.545	0.980921352	0.869632018		2	443.75	0.913214516
2	557.988	557988	1065.283	957.1174	957.1174	1065.283	0.898463038	0.898967054		2	444	0.924936274
2	558.338	558338	888.2061	703.1046	703.1046	888.2061	0.791600733	0.892799133		2	444.25	0.938913369
2	558.565	558565	970.078	888.2388	888.2388	970.078	0.915636475	0.87945335		2	444.5	0.957349756
2	558.758	558758	930.368	865.4314	865.4314	930.368	0.930203317	0.873205936		2	444.75	0.972981161
2	558.946	558946	743.3275	601.3827	601.3827	743.3275	0.809041371	0.869791526		2	445	0.988901048
2	559.183	559183	747.2351	631.163	631.163	747.2351	0.844664551	0.862979185		2	445.25	1.003463025
2	559.433	559433	846.0623	888.4777	888.4777	846.0623	1.050132715	0.860358616		2	445.5	1.010095226
2	559.649	559649	896.4703	642.3519	642.3519	896.4703	0.716534502	0.869037717		2	445.75	1.015013907
2	559.98	559980	805.5543	595.2368	595.2368	805.5543	0.7389158	0.884728123		2	446	1.017226264
2	560.246	560246	605.9534	537.9679	537.9679	605.9534	0.887804079	0.890233525		2	446.25	1.010819964
2	560.446	560446	850.73	836.2757	836.2757	850.73	0.983009533	0.894764925		2	446.5	1.003862906
2	560.642	560642	977.1821	1020.692	1020.692	977.1821	1.044525887	0.895611252		2	446.75	0.997806822
2	560.834	560834	1037.074	887.6795	887.6795	1037.074	0.855946152	0.890352811		2	447	0.991439623
2	561.189	561189	1544.131	1333.193	1333.193	1544.131	0.863393715	0.871478744		2	447.25	0.983887798
2	561.542	561542	1102.52	954.7199	954.7199	1102.52	0.865943384	0.85733307		2	447.5	0.97928148
2	561.778	561778	876.6707	741.6127	741.6127	876.6707	0.845942154	0.850565929		2	447.75	0.982160119
2	562.031	562031	872.1752	732.2966	732.2966	872.1752	0.839620984	0.841171361		2	448	0.989761897
2	562.373	562373	900.4449	678.573	678.573	900.4449	0.753597472	0.838535916		2	448.25	0.996962832
2	562.698	562698	953.3763	782.1838	782.1838	953.3763	0.820435541	0.866129655		2	448.5	1.001647123
2	563.048	563048	1001.978	761.8282	761.8282	1001.978	0.760324279	0.896184202		2	448.75	1.007225913
2	563.23	563230	793.5779	714.2966	714.2966	793.5779	0.900096386	0.900555349		2	449	1.011195231
2	563.46	563460	1044.167	1163.09	1163.09	1044.167	1.113892701	0.906013316		2	449.25	1.009713199
2	563.796	563796	595.2012	672.9173	672.9173	595.2012	1.130571141	0.911603316		2	449.5	1.000617244
2	564.206	564206	590.7292	487.5355	487.5355	590.7292	0.825311327	0.904673534		2	449.75	0.993880609
2	564.572	564572	1114.474	928.6009	928.6009	1114.474	0.833218989	0.891349003		2	450	0.99029135
2	564.792	564792	1037.527	812.5079	812.5079	1037.527	0.783119765	0.886562357		2	450.25	0.997292035
2	565.024	565024	2211.526	1850.35	1850.35	2211.526	0.836684715	0.886732705		2	450.5	1.008110547
2	565.219	565219	972.497	900.7535	900.7535	972.497	0.926227536	0.888379456		2	450.75	1.018409233
2	565.507	565507	980.6087	850.7761	850.7761	980.6087	0.867599992	0.886984145		2	451	1.029541268
2	565.931	565931	1042.165	1037.059	1037.059	1042.165	0.995100584	0.896816643		2	451.25	1.040443993
2	566.296	566296	1116.1	962.0593	962.0593	1116.1	0.861983066	0.900492079		2	451.5	1.047736744
2	566.475	566475	988.6717	924.1173	924.1173	988.6717	0.934705929	0.887505994		2	451.75	1.053534151
2	566.808	566808	1215.728	1210.819	1210.819	1215.728	0.99596209	0.847455895		2	452	1.053202413
2	567.073	567073	1378.496	1148.806	1148.806	1378.496	0.833376375	0.821243918		2	452.25	1.044578535
2	567.302	567302	557.2095	370.0736	370.0736	557.2095	0.664155223	0.792414724		2	452.5	1.035991888
2	567.489	567489	752.9582	510.0571	510.0571	752.9582	0.67740427	0.770213948		2	452.75	1.026894081
2	567.85	567850	790.668	569.765	569.765	790.668	0.720612191	0.749166816		2	453	1.016872696
2	568.039	568039	717.4164	621.6991	621.6991	717.4164	0.866580552	0.740231248		2	453.25	1.008949767
2	568.458	568458	835.4578	470.4258	470.4258	835.4578	0.563075478	0.731116553		2	453.5	1.003123905
2	568.689	568689	916.4873	611.6458	611.6458	916.4873	0.667380552	0.740065218		2	453.75	1.008310806
2	568.986	568986	876.5473	896.2804	896.2804	876.5473	1.022512305	0.758516219		2	454	1.027110482
2	569.489	569489	740.475	592.2374	592.2374	740.475	0.799807421	0.79423044		2	454.25	1.052086466
2	569.762	569762	709.827	469.1149	469.1149	709.827	0.660886244	0.818426809		2	454.5	1.076091257
2	570.028	570028	997.2999	853.7597	853.7597	997.2999	0.856071178	0.838031237		2	454.75	1.104264286
2	570.254	570254	1026.229	784.2631	784.2631	1026.229	0.764218415	0.853725039		2	455	1.134907058
2	570.445	570445	1057.059	981.3546	981.3546	1057.059	0.928382049	0.867655689		2	455.25	1.159042289
2	570.676	570676	981.9934	961.527	961.527	981.9934	0.979158312	0.879855794		2	455.5	1.180698684
2	570.943	570943	922.3694	784.7833	784.7833	922.3694	0.850834058	0.895112897		2	455.75	1.19929893
2	571.108	571108	884.3968	631.4434	631.4434	884.3968	0.713982004	0.905555354		2	456	1.215065065
2	571.286	571286	1033.447	1304.36	1304.36	1033.447	1.262145035	0.911238463		2	456.25	1.213479006
2	571.589	571589	892.9578	657.0098	657.0098	892.9578	0.735768028	0.907214185		2	456.5	1.188428853
2	571.849	571849	1128.299	1060.586	1060.586	1128.299	0.939986652	0.895917552		2	456.75	1.159273644
2	572.141	572141	1006.259	800.9311	800.9311	1006.259	0.795949254	0.863856798		2	457	1.132328896
2	572.402	572402	950.885	784.0062	784.0062	950.885	0.824501596	0.824942937		2	457.25	1.099256419
2	572.617	572617	1172.473	1097.168	1097.168	1172.473	0.935772508	0.801915496		2	457.5	1.072299617
2	572.798	572798	911.8202	732.6877	732.6877	911.8202	0.803544054	0.786297227		2	457.75	1.0481337
2	572.963	572963	777.2752	587.226	587.226	777.2752	0.755493035	0.769251916		2	458	1.025131606
2	573.333	573333	945.9201	649.5074	649.5074	945.9201	0.68664087	0.744998715		2	458.25	1.009035715
2	573.679	573679	888.3172	474.3874	474.3874	888.3172	0.534029286	0.754762103		2	458.5	0.99671554
2	573.861	573861	1624.83	1355.612	1355.612	1624.83	0.834310051	0.764978222		2	458.75	0.98688946
2	574.115	574115	883.6514	677.4614	677.4614	883.6514	0.766661378	0.777384767		2	459	0.983191034
2	574.497	574497	1034.844	865.2312	865.2312	1034.844	0.836098195	0.811917565		2	459.25	0.982171196
2	574.742	574742	715.5364	691.5773	691.5773	715.5364	0.966515889	0.83225484		2	459.5	0.978728083
2	575.177	575177	764.9438	697.5052	697.5052	764.9438	0.911838491	0.855177391		2	459.75	0.976254457
2	575.668	575668	819.9805	701.5219	701.5219	819.9805	0.855534857	0.881702606		2	460	0.977163054
2	575.843	575843	775.0318	622.4468	622.4468	775.0318	0.803124207	0.887968002		2	460.25	0.983592062
2	576.246	576246	1409.16	1356.515	1356.515	1409.16	0.962640864	0.893169762		2	460.5	0.990621514
2	576.68	576680	659.6285	496.3998	496.3998	659.6285	0.7525445	0.890950884		2	460.75	0.990624535
2	576.91	576910	755.2895	569.6206	569.6206	755.2895	0.754175187	0.889570446		2	461	0.983158114
2	577.095	577095	963.7532	987.4056	987.4056	963.7532	1.024541968	0.888129119		2	461.25	0.971251376
2	577.325	577325	772.5589	746.7935	746.7935	772.5589	0.966649274	0.885192712		2	461.5	0.96146267
2	577.624	577624	985.7484	1111.345	1111.345	985.7484	1.127412431	0.882645297		2	461.75	0.951015286
2	577.989	577989	722.723	535.965	535.965	722.723	0.741591177	0.879214938		2	462	0.937083204
2	578.25	578250	802.8709	544.5725	544.5725	802.8709	0.678281527	0.875637645		2	462.25	0.936896397
2	578.488	578488	791.2405	676.6849	676.6849	791.2405	0.855220252	0.867691874		2	462.5	0.945378254
2	578.916	578916	1094.034	1073.704	1073.704	1094.034	0.981417397	0.847575037		2	462.75	0.961663301
2	579.082	579082	849.7676	686.6196	686.6196	849.7676	0.808008684	0.846419448		2	463	0.989575748
2	579.27	579270	803.7469	688.0853	688.0853	803.7469	0.856096988	0.855217626		2	463.25	1.024511321
2	579.477	579477	940.3312	989.972	989.972	940.3312	1.052790761	0.867398777		2	463.5	1.051719017
2	579.688	579688	1000.264	755.3174	755.3174	1000.264	0.755118049	0.880494475		2	463.75	1.07507715
2	579.968	579968	1073.075	951.9944	951.9944	1073.075	0.88716483	0.903870585		2	464	1.096764515
2	580.152	580152	983.2817	772.2631	772.2631	983.2817	0.785393545	0.913614389		2	464.25	1.09984596
2	580.494	580494	667.1338	588.0798	588.0798	667.1338	0.881502032	0.912020671		2	464.5	1.095929851
2	580.834	580834	674.2363	807.147	807.147	674.2363	1.197127773	0.909226818		2	464.75	1.098530122
2	581.207	581207	715.0464	644.1761	644.1761	715.0464	0.900887131	0.921444514		2	465	1.103027246
2	581.538	581538	818.5702	702.8544	702.8544	818.5702	0.858636681	0.935026454		2	465.25	1.105423946
2	581.773	581773	772.7345	605.9231	605.9231	772.7345	0.784128443	0.94211867		2	465.5	1.107754613
2	582.086	582086	1312.022	1303.405	1303.405	1312.022	0.993432275	0.945286098		2	465.75	1.110433464
2	582.389	582389	1060.926	981.4456	981.4456	1060.926	0.925083936	0.944494879		2	466	1.112728368
2	582.664	582664	1155.078	1139.141	1139.141	1155.078	0.986202663	0.943946436		2	466.25	1.113579591
2	582.93	582930	885.2276	915.5627	915.5627	885.2276	1.034268136	0.945607762		2	466.5	1.1102331
2	583.145	583145	967.1921	1009.444	1009.444	967.1921	1.043685117	0.948577868		2	466.75	1.105085394
2	583.565	583565	1025.991	871.7642	871.7642	1025.991	0.849680163	0.958795618		2	467	1.097010933
2	584.038	584038	772.0899	708.1723	708.1723	772.0899	0.917214822	0.991473205		2	467.25	1.08784848
2	584.514	584514	777.7445	656.0574	656.0574	777.7445	0.843538463	1.015423121		2	467.5	1.070583497
2	584.865	584865	943.7971	808.3024	808.3024	943.7971	0.856436622	1.015013644		2	467.75	1.053079958
2	585.047	585047	1049.222	1182.947	1182.947	1049.222	1.127451578	1.013562799		2	468	1.037234398
2	585.219	585219	834.8744	1095.633	1095.633	834.8744	1.312332729	1.009204863		2	468.25	1.027022602
2	585.446	585446	794.7555	984.7314	984.7314	794.7555	1.239036911	0.994250114		2	468.5	1.016818772
2	585.747	585747	736.6968	663.3483	663.3483	736.6968	0.900435973	0.963961807		2	468.75	1.008658955
2	585.986	585986	658.1731	574.5239	574.5239	658.1731	0.872906991	0.943009914		2	469	1.002222732
2	586.211	586211	1029.591	715.2312	715.2312	1029.591	0.69467507	0.914360866		2	469.25	0.997197102
2	586.689	586689	865.8097	646.4749	646.4749	865.8097	0.746670891	0.8238358		2	469.5	0.992971608
2	586.873	586873	1009.143	978.1065	978.1065	1009.143	0.969244696	0.806004863		2	469.75	0.990315741
2	587.171	587171	890.6876	633.0598	633.0598	890.6876	0.710754029	0.813590833		2	470	0.99051261
2	587.509	587509	1056.911	847.181	847.181	1056.911	0.801563235	0.835909687		2	470.25	0.99082904
2	587.689	587689	829.1876	888.1329	888.1329	829.1876	1.071088014	0.850880511		2	470.5	0.988108214
2	587.919	587919	493.5723	353.0301	353.0301	493.5723	0.71525509	0.881748614		2	470.75	0.987438368
2	588.126	588126	664.7661	593.4015	593.4015	664.7661	0.892647053	0.90132973		2	471	0.993538413
2	588.511	588511	697.3911	585.8801	585.8801	697.3911	0.840102634	0.91119296		2	471.25	1.00155489
2	588.89	588890	1047.049	1201.879	1201.879	1047.049	1.147872736	0.914982833		2	471.5	1.011421317
2	589.17	589170	1563.417	1748.63	1748.63	1563.417	1.118466794	0.92108324		2	471.75	1.020684068
2	589.338	589338	1601.288	1382.646	1382.646	1601.288	0.863458666	0.930487185		2	472	1.033212894
2	589.531	589531	982.2756	688.1913	688.1913	982.2756	0.700609177	0.944611215		2	472.25	1.048030231
2	589.706	589706	809.5113	674.7664	674.7664	809.5113	0.833547845	0.952292259		2	472.5	1.056229514
2	590.108	590108	837.3097	822.0188	822.0188	837.3097	0.981738059	0.956728624		2	472.75	1.056028263
2	590.278	590278	1165.882	1137.806	1137.806	1165.882	0.975918661	0.956083958		2	473	1.053612521
2	590.479	590479	821.4441	810.0214	810.0214	821.4441	0.986094367	0.953509679		2	473.25	1.050545384
2	591.042	591042	901.6398	1068.258	1068.258	901.6398	1.184794638	0.943038283		2	473.5	1.042367775
2	591.268	591268	1144.579	1147.925	1147.925	1144.579	1.002923346	0.937731453		2	473.75	1.030407089
2	591.481	591481	910.6023	636.6632	636.6632	910.6023	0.699167134	0.920274857		2	474	1.025687616
2	591.658	591658	1352.745	1132.723	1132.723	1352.745	0.837351459	0.906939545		2	474.25	1.025144435
2	592.805	592805	981.3358	806.183	806.183	981.3358	0.821515938	0.943802618		2	474.5	1.026725626
2	593.015	593015	1147.308	1042.623	1042.623	1147.308	0.908755975	0.953271614		2	474.75	1.028681639
2	593.224	593224	1034.506	796.7785	796.7785	1034.506	0.770201913	0.959752458		2	475	1.030300595
2	593.437	593437	855.0852	725.2776	725.2776	855.0852	0.848193373	0.970008758		2	475.25	1.033434471
2	593.618	593618	871.9076	936.6006	936.6006	871.9076	1.074197082	0.977355113		2	475.5	1.039202475
2	593.791	593791	1183.451	1372.003	1372.003	1183.451	1.159323876	0.980459113		2	475.75	1.043027157
2	593.999	593999	1345.93	1553.174	1553.174	1345.93	1.15397829	0.984776095		2	476	1.037702023
2	594.253	594253	1442.035	1773.212	1773.212	1442.035	1.229659474	0.984567422		2	476.25	1.023464845
2	594.518	594518	613.0888	560.2634	560.2634	613.0888	0.913837278	0.962584201		2	476.5	1.008311043
2	594.698	594698	854.0825	673.3023	673.3023	854.0825	0.788334031	0.938963462		2	476.75	0.994385778
2	594.895	594895	895.9569	673.8367	673.8367	895.9569	0.752086066	0.917804804		2	477	0.978477849
2	595.159	595159	921.8322	721.0335	721.0335	921.8322	0.782174348	0.886131265		2	477.25	0.96654957
2	595.583	595583	1420.064	1336.026	1336.026	1420.064	0.940820977	0.818397222		2	477.5	0.958875943
2	595.817	595817	1710.592	1354.253	1354.253	1710.592	0.791686738	0.795261472		2	477.75	0.954874171
2	596.192	596192	795.688	587.5145	587.5145	795.688	0.738372955	0.800957395		2	478	0.952097757
2	596.538	596538	840.0034	740.9765	740.9765	840.0034	0.882111311	0.809679354		2	478.25	0.949321343
2	596.94	596940	1042.183	872.0947	872.0947	1042.183	0.836796129	0.789118299		2	478.5	0.946544928
2	597.126	597126	858.388	638.7064	638.7064	858.388	0.744076571	0.777827294		2	478.75	0.943768514
2	597.395	597395	749.0006	578.1031	578.1031	749.0006	0.771832626	0.76720181		2	479	0.9409921
2	597.582	597582	690.5465	540.4136	540.4136	690.5465	0.782588283	0.761095659		2	479.25	0.938357928
2	597.793	597793	835.5011	637.2063	637.2063	835.5011	0.762663628	0.756442948		2	479.5	0.937673318
2	597.999	597999	717.3908	482.2297	482.2297	717.3908	0.672199448	0.760196219		2	479.75	0.936805976
2	598.215	598215	1171.352	897.2397	897.2397	1171.352	0.765986399	0.76765823		2	480	0.936152791
2	598.466	598466	745.6693	566.1669	566.1669	745.6693	0.759273447	0.776771779		2	480.25	0.935481174
2	598.743	598743	891.1823	753.2595	753.2595	891.1823	0.845236154	0.794994079		2	480.5	0.933671947
2	599.091	599091	862.5548	602.921	602.921	862.5548	0.698994429	0.820054892		2	480.75	0.93117756
2	599.477	599477	878.8145	850.957	850.957	878.8145	0.968301046	0.840250274		2	481	0.929279683
2	599.869	599869	1038.558	925.9779	925.9779	1038.558	0.891599603	0.862813761		2	481.25	0.929677228
2	600.117	600117	1092.946	1069.868	1069.868	1092.946	0.978884593	0.870430922		2	481.5	0.93101002
2	600.575	600575	793.9167	514.9266	514.9266	793.9167	0.648590211	0.85243551		2	481.75	0.933873589
2	600.907	600907	1093.384	920.089	920.089	1093.384	0.84150582	0.83049658		2	482	0.938315372
2	601.105	601105	952.7727	782.1032	782.1032	952.7727	0.820870707	0.824324745		2	482.25	0.943567778
2	601.328	601328	611.8575	617.0022	617.0022	611.8575	1.00840833	0.824609545		2	482.5	0.9493163
2	601.732	601732	946.2565	828.06	828.06	946.2565	0.875090422	0.832308052		2	482.75	0.955945876
2	601.941	601941	860.1734	706.2656	706.2656	860.1734	0.821073518	0.838019986		2	483	0.962104161
2	602.117	602117	1036.895	677.7634	677.7634	1036.895	0.653647091	0.851272323		2	483.25	0.967615659
2	602.327	602327	1447.679	1080.655	1080.655	1447.679	0.746474184	0.867166703		2	483.5	0.976261342
2	602.538	602538	817.1248	675.7523	675.7523	817.1248	0.826987873	0.87349729		2	483.75	0.991015109
2	602.912	602912	987.3404	972.5704	972.5704	987.3404	0.98504062	0.887312096		2	484	1.007783311
2	603.111	603111	937.1132	1158.184	1158.184	937.1132	1.235906185	0.890239377		2	484.25	1.026696777
2	603.342	603342	849.3082	693.9903	693.9903	849.3082	0.817124219	0.885778347		2	484.5	1.053603816
2	603.523	603523	1058.009	878.418	878.418	1058.009	0.830255697	0.883523663		2	484.75	1.082371628
2	603.874	603874	817.0622	798.9114	798.9114	817.0622	0.97778529	0.888147016		2	485	1.112357484
2	604.138	604138	1108.307	922.819	922.819	1108.307	0.83263843	0.892136167		2	485.25	1.12845277
2	604.469	604469	993.3457	692.2755	692.2755	993.3457	0.696912968	0.894597693		2	485.5	1.135373426
2	605.631	605631	985.1778	870.8813	870.8813	985.1778	0.883983886	0.852019876		2	485.75	1.138492335
2	606.15	606150	1348.785	1363.648	1363.648	1348.785	1.011019547	0.840780202		2	486	1.140553239
2	607.248	607248	929.4964	712.6667	712.6667	929.4964	0.766723464	0.858539016		2	486.25	1.135712833
2	607.436	607436	887.5825	594.1652	594.1652	887.5825	0.669419688	0.860194246		2	486.5	1.126003083
2	607.613	607613	707.6283	565.3004	565.3004	707.6283	0.798866297	0.860138681		2	486.75	1.113125291
2	607.955	607955	950.031	961.7911	961.7911	950.031	1.012378649	0.857774234		2	487	1.103125758
2	608.262	608262	763.2698	775.5575	775.5575	763.2698	1.016098764	0.857562562		2	487.25	1.096418727
2	608.559	608559	720.1488	690.762	690.762	720.1488	0.959193433	0.862601017		2	487.5	1.090580718
2	608.872	608872	1071.608	822.8269	822.8269	1071.608	0.767843185	0.863014501		2	487.75	1.085703149
2	609.173	609173	977.3667	827.3048	827.3048	977.3667	0.846463052	0.857858826		2	488	1.085627031
2	609.423	609423	813.5572	747.2471	747.2471	813.5572	0.918493623	0.860983095		2	488.25	1.089370482
2	609.676	609676	905.4943	735.008	735.008	905.4943	0.811720184	0.882432804		2	488.5	1.095211619
2	609.953	609953	914.6741	637.3312	637.3312	914.6741	0.696785008	0.909525612		2	488.75	1.100043865
2	610.197	610197	965.3715	949.2258	949.2258	965.3715	0.983275143	0.942217087		2	489	1.105488706
2	610.38	610380	818.5705	812.0051	812.0051	818.5705	0.991979432	0.975931629		2	489.25	1.111304307
2	610.598	610598	1119.387	1322.672	1322.672	1119.387	1.18160386	1.002766828		2	489.5	1.114674206
2	610.83	610830	995.7297	935.1052	935.1052	995.7297	0.939115505	1.011835798		2	489.75	1.117231728
2	611.082	611082	1018.111	1134.559	1134.559	1018.111	1.114376527	1.015692383		2	490	1.121146258
2	611.338	611338	1146.184	1296.541	1296.541	1146.184	1.131180509	1.015581592		2	490.25	1.121607512
2	611.522	611522	596.1264	580.2409	580.2409	596.1264	0.973352128	1.007458378		2	490.5	1.120382627
2	611.702	611702	1146.648	1048.356	1048.356	1146.648	0.914278837	0.992583195		2	490.75	1.114152855
2	611.865	611865	952.4297	936.8112	936.8112	952.4297	0.983601414	0.981787962		2	491	1.104725231
2	612.185	612185	601.2042	461.9082	461.9082	601.2042	0.768305012	0.960984069		2	491.25	1.092173627
2	612.581	612581	655.3713	629.109	629.109	655.3713	0.959927601	0.928610287		2	491.5	1.072896493
2	612.934	612934	545.161	584.5988	584.5988	545.161	1.072341565	0.893625859		2	491.75	1.048549532
2	613.1	613100	492.7997	395.7378	395.7378	492.7997	0.803039856	0.876128061		2	492	1.026400856
2	613.383	613383	560.4562	616.862	616.862	560.4562	1.100642655	0.857471121		2	492.25	1.004612304
2	613.701	613701	621.8943	428.4782	428.4782	621.8943	0.688988788	0.847282979		2	492.5	0.982085172
2	614.084	614084	1287.818	889.7956	889.7956	1287.818	0.690932725	0.840229253		2	492.75	0.957627164
2	614.327	614327	1235.183	935.7412	935.7412	1235.183	0.757572926	0.847105626		2	493	0.938063556
2	614.628	614628	1046.491	1001.18	1001.18	1046.491	0.956701969	0.884365385		2	493.25	0.921774097
2	615.074	615074	1350.367	1221.002	1221.002	1350.367	0.904200117	0.969784086		2	493.5	0.908137283
2	615.239	615239	1343.279	1443.583	1443.583	1343.279	1.07467101	0.993692702		2	493.75	0.897176082
2	615.66	615660	1165.568	1411.625	1411.625	1165.568	1.2111048	1.078074064		2	494	0.889355754
2	615.826	615826	1098.348	1091.45	1091.45	1098.348	0.993719659	1.103922485		2	494.25	0.88588175
2	616.044	616044	990.4274	1023.164	1023.164	990.4274	1.033053003	1.115965963		2	494.5	0.887714956
2	616.334	616334	1248.689	1498.3	1498.3	1248.689	1.199898453	1.117107802		2	494.75	0.896509687
2	616.619	616619	1080.541	1361.999	1361.999	1080.541	1.260478779	1.123998472		2	495	0.90676941
2	616.855	616855	1180.206	1524.295	1524.295	1180.206	1.29154995	1.138428675		2	495.25	0.923119014
2	617.033	617033	1124.703	991.9529	991.9529	1124.703	0.881968751	1.147678911		2	495.5	0.937342435
2	617.371	617371	1224.624	1399.048	1399.048	1224.624	1.142430656	1.166567099		2	495.75	0.950482746
2	617.588	617588	954.7961	830.239	830.239	954.7961	0.869545864	1.178793413		2	496	0.961620442
2	618.062	618062	1615.931	2129.512	2129.512	1615.931	1.317823595	1.186704683		2	496.25	0.972982898
2	618.253	618253	1784.795	2831.753	2831.753	1784.795	1.586598461	1.181444095		2	496.5	0.979331526
2	618.434	618434	1348.487	1548.286	1548.286	1348.487	1.148165314	1.174171992		2	496.75	0.981866819
2	618.811	618811	906.8792	991.4693	991.4693	906.8792	1.093276039	1.120950348		2	497	0.98088285
2	619.044	619044	574.4156	591.794	591.794	574.4156	1.030254053	1.072556875		2	497.25	0.979194458
2	619.416	619416	709.1193	638.7004	638.7004	709.1193	0.900695271	1.0151154		2	497.5	0.975030096
2	619.762	619762	830.8358	861.1849	861.1849	830.8358	1.036528397	0.98290037		2	497.75	0.967668938
2	619.931	619931	580.1928	568.1485	568.1485	580.1928	0.979240866	0.971261214		2	498	0.958185314
2	620.15	620150	591.3613	577.139	577.139	591.3613	0.975949897	0.971700226		2	498.25	0.94635705
2	620.401	620401	631.4645	552.3769	552.3769	631.4645	0.874755271	1.018305882		2	498.5	0.938197943
2	620.668	620668	1126.608	1170.976	1170.976	1126.608	1.039381932	1.104354075		2	498.75	0.939614298
2	620.993	620993	677.1074	783.0207	783.0207	677.1074	1.156420237	1.18275875		2	499	0.94303949
2	621.177	621177	831.2632	953.6565	953.6565	831.2632	1.147237722	1.209676321		2	499.25	0.95196102
2	621.499	621499	607.7619	883.5462	883.5462	607.7619	1.453770301	1.250067695		2	499.5	0.971092411
2	621.715	621715	960.6881	1307.372	1307.372	960.6881	1.360870401	1.248134938		2	499.75	1.00263746
2	621.924	621924	1068.214	1541.372	1541.372	1068.214	1.442943081	1.236155074		2	500	1.03125446
2	622.132	622132	783.2183	1033.732	1033.732	783.2183	1.319851694	1.22129086		2	500.25	1.061413853
2	622.308	622308	807.5323	797.3581	797.3581	807.5323	0.987400875	1.19395011		2	500.5	1.087587371
2	622.58	622580	752.8796	762.4536	762.4536	752.8796	1.012716509	1.122551001		2	500.75	1.090767423
2	622.804	622804	817.804	752.1873	752.1873	817.804	0.91976476	1.080434231		2	501	1.083970459
2	623.319	623319	1071.119	1020.806	1020.806	1071.119	0.953027628	1.051425916		2	501.25	1.068426936
2	623.511	623511	975.3413	1019.027	1019.027	975.3413	1.044790167	1.045041727		2	501.5	1.054854757
2	623.747	623747	804.2394	899.4618	899.4618	804.2394	1.118400566	1.036074914		2	501.75	1.039806722
2	624.084	624084	760.384	746.0476	746.0476	760.384	0.981145842	1.038162427		2	502	1.030933646
2	624.451	624451	1560.072	1903.798	1903.798	1560.072	1.220327011	1.042861385		2	502.25	1.031763033
2	624.623	624623	1405.258	1635.053	1635.053	1405.258	1.163525132	1.029351609		2	502.5	1.03379502
2	624.857	624857	918.0019	924.9085	924.9085	918.0019	1.007523514	0.998295505		2	502.75	1.042924526
2	625.2	625200	1044.69	875.8284	875.8284	1044.69	0.838362002	0.967159433		2	503	1.056628683
2	625.402	625402	1002.673	783.4765	783.4765	1002.673	0.78138785	0.964711932		2	503.25	1.057800168
2	625.735	625735	939.5691	907.0625	907.0625	939.5691	0.965402651	0.963366747		2	503.5	1.055693148
2	626.035	626035	662.7988	694.9714	694.9714	662.7988	1.048540522	0.970579143		2	503.75	1.052266254
2	626.352	626352	816.4658	676.4708	676.4708	816.4658	0.828535378	1.009461944		2	504	1.045394787
2	626.598	626598	655.6874	681.2118	681.2118	655.6874	1.038927696	1.054670625		2	504.25	1.033581666
2	626.862	626862	885.9303	1013.192	1013.192	885.9303	1.143647531	1.09020111		2	504.5	1.022362488
2	627.04	627040	1187.965	1521.817	1521.817	1187.965	1.281028481	1.107849299		2	504.75	1.014967029
2	627.342	627342	735.4473	888.8365	888.8365	735.4473	1.208565862	1.133124133		2	505	1.015919924
2	627.707	627707	886.7805	894.5142	894.5142	886.7805	1.008721098	1.120989393		2	505.25	1.018854377
2	627.996	627996	999.6336	979.0978	979.0978	999.6336	0.979456673	1.093584185		2	505.5	1.019305627
2	628.273	628273	1653.45	1850.141	1850.141	1653.45	1.118957936	1.066872864		2	505.75	1.022686978
2	628.5	628500	2016.237	2243.476	2243.476	2016.237	1.112704508	1.031648741		2	506	1.02452954
2	628.673	628673	1738.953	2246.294	2246.294	1738.953	1.291750841	1.006678528		2	506.25	1.011753785
2	628.922	628922	1595.118	1218.725	1218.725	1595.118	0.764034385	0.98436685		2	506.5	0.994887978
2	629.088	629088	956.4253	810.0066	810.0066	956.4253	0.84691047	0.969164558		2	506.75	0.973213442
2	629.329	629329	935.0099	979.4947	979.4947	935.0099	1.047576822	0.952447804		2	507	0.956719578
2	629.544	629544	806.7033	570.3922	570.3922	806.7033	0.707065658	0.949239008		2	507.25	0.943394009
2	629.724	629724	703.8171	707.2436	707.2436	703.8171	1.004868452	0.946781003		2	507.5	0.931926511
2	630.153	630153	936.5767	1003.353	1003.353	936.5767	1.071298272	0.938951103		2	507.75	0.923325204
2	630.48	630480	703.3382	599.7743	599.7743	703.3382	0.852753768	0.937783166		2	508	0.915993563
2	630.708	630708	837.1615	846.6623	846.6623	837.1615	1.011348826	0.934414863		2	508.25	0.911453911
2	631.103	631103	905.2819	922.8191	922.8191	905.2819	1.019372087	0.917397898		2	508.5	0.911334756
2	631.539	631539	797.6178	721.0965	721.0965	797.6178	0.904062698	0.89804788		2	508.75	0.910849559
2	631.885	631885	665.4152	483.5612	483.5612	665.4152	0.726705972	0.899728134		2	509	0.909897435
2	632.201	632201	933.9079	676.3267	676.3267	933.9079	0.724189934	0.91883943		2	509.25	0.909225661
2	632.568	632568	878.5926	895.0053	895.0053	878.5926	1.018680672	0.944794686		2	509.5	0.911109333
2	632.794	632794	1070.842	1133.096	1133.096	1070.842	1.058135561	0.954736799		2	509.75	0.918634671
2	632.987	632987	729.0953	805.961	805.961	729.0953	1.105426136	0.960111762		2	510	0.927380088
2	633.155	633155	891.5481	711.4566	711.4566	891.5481	0.798001364	0.965228713		2	510.25	0.93620678
2	633.346	633346	1332.907	1582.453	1582.453	1332.907	1.187219363	0.972415886		2	510.5	0.94308649
2	634.854	634854	760.3229	639.0034	639.0034	760.3229	0.840436872	1.039588301		2	510.75	0.951047743
2	635.05	635050	652.3413	569.854	569.854	652.3413	0.873551927	1.037015291		2	511	0.958129055
2	635.379	635379	753.5067	856.6012	856.6012	753.5067	1.13681962	1.018295707		2	511.25	0.963159545
2	635.548	635548	1190.724	1481.462	1481.462	1190.724	1.244169094	1.006228423		2	511.5	0.967008338
2	635.751	635751	939.2784	922.8251	922.8251	939.2784	0.982483042	0.996277425		2	511.75	0.966213189
2	635.935	635935	988.3264	1008.204	1008.204	988.3264	1.020112384	0.988678152		2	512	0.957022013
2	636.246	636246	53.87719	62.89883	62.89883	53.87719	1.167448228	0.969962332		2	512.25	0.943289603
2	636.594	636594	909.0214	761.7253	761.7253	909.0214	0.837961901	0.955339826		2	512.5	0.930326697
2	636.904	636904	649.4918	438.764	438.764	649.4918	0.675549714	0.943910732		2	512.75	0.920580964
2	637.446	637446	647.0934	595.5867	595.5867	647.0934	0.92040299	0.926839707		2	513	0.916174369
2	637.929	637929	710.3721	706.7223	706.7223	710.3721	0.994862129	0.969676958		2	513.25	0.91357386
2	638.149	638149	835.5632	850.5199	850.5199	835.5632	1.017900142	0.997323586		2	513.5	0.91266899
2	638.433	638433	1151.518	1153.502	1153.502	1151.518	1.001722943	1.020180595		2	513.75	0.914442525
2	638.78	638780	803.4563	1017.146	1017.146	803.4563	1.265963065	1.023462165		2	514	0.921338308
2	639.042	639042	739.8405	710.3306	710.3306	739.8405	0.96011316	1.019415897		2	514.25	0.932209492
2	639.42	639420	1003.043	1040.29	1040.29	1003.043	1.037134001	1.01583002		2	514.5	0.943146065
2	639.701	639701	855.2842	682.8627	682.8627	855.2842	0.798404437	1.014979736		2	514.75	0.954423039
2	639.905	639905	694.779	747.9074	747.9074	694.779	1.076468057	1.012406706		2	515	0.968039602
2	640.131	640131	896.8107	923.5298	923.5298	896.8107	1.029793467	1.009565313		2	515.25	0.976678206
2	640.309	640309	637.3489	597.534	597.534	637.3489	0.937530448	1.00798121		2	515.5	0.979434129
2	640.78	640780	668.622	642.3056	642.3056	668.622	0.96064084	1.003598758		2	515.75	0.979336476
2	641.153	641153	627.605	677.4748	677.4748	627.605	1.079460489	1.005733216		2	516	0.976362641
2	641.316	641316	708.5536	696.341	696.341	708.5536	0.982764042	1.00734307		2	516.25	0.972092569
2	641.479	641479	750.8415	912.9717	912.9717	750.8415	1.215931325	1.006540012		2	516.5	0.96533265
2	641.963	641963	630.3924	573.6115	573.6115	630.3924	0.909927689	0.99584595		2	516.75	0.957463347
2	642.32	642320	892.0133	690.3477	690.3477	892.0133	0.77392086	0.983656614		2	517	0.951528124
2	642.528	642528	1362.768	1456.353	1456.353	1362.768	1.068672731	0.973008578		2	517.25	0.945597563
2	642.787	642787	1587.39	1506.557	1506.557	1587.39	0.949078046	0.955097914		2	517.5	0.94015828
2	643.328	643328	2034.854	2008.972	2008.972	2034.854	0.98728066	0.91470875		2	517.75	0.935824236
2	643.801	643801	356.4383	319.794	319.794	356.4383	0.897193147	0.882121649		2	518	0.932619709
2	644.144	644144	1484.423	1240.659	1240.659	1484.423	0.835785352	0.859512288		2	518.25	0.934048746
2	644.398	644398	1363.149	1176.768	1176.768	1363.149	0.863271733	0.838525274		2	518.5	0.937941423
2	644.96	644960	922.9823	735.4201	735.4201	922.9823	0.796786786	0.780225741		2	518.75	0.940823507
2	645.276	645276	1179.933	759.2333	759.2333	1179.933	0.643454586	0.763903411		2	519	0.943544281
2	645.733	645733	996.3262	879.0241	879.0241	996.3262	0.882265367	0.779156585		2	519.25	0.944834017
2	645.947	645947	773.8591	526.9931	526.9931	773.8591	0.680993607	0.793771624		2	519.5	0.941722357
2	646.195	646195	977.8154	776.5048	776.5048	977.8154	0.794122081	0.809246076		2	519.75	0.937811386
2	646.529	646529	938.3296	673.2803	673.2803	938.3296	0.717530706	0.831437777		2	520	0.934008726
2	646.726	646726	842.6402	816.082	816.082	842.6402	0.968482159	0.847897676		2	520.25	0.930444484
2	646.937	646937	1113.977	1178.46	1178.46	1113.977	1.057885396	0.866670561		2	520.5	0.926842934
2	647.139	647139	1290.756	1167.277	1167.277	1290.756	0.904335909	0.884026061		2	520.75	0.923213973
2	647.346	647346	1631.088	1355.98	1355.98	1631.088	0.831334667	0.902982577		2	521	0.918419549
2	647.581	647581	1339.794	1291.288	1291.288	1339.794	0.963795927	0.93052153		2	521.25	0.913331854
2	647.789	647789	1130.153	894.3911	894.3911	1130.153	0.791389396	0.957673214		2	521.5	0.910433991
2	648.045	648045	640.0144	568.7635	568.7635	640.0144	0.888672974	0.987450595		2	521.75	0.91395101
2	648.254	648254	1002.139	1088.492	1088.492	1002.139	1.086168685	1.009650014		2	522	0.92133343
2	648.75	648750	723.1179	815.6689	815.6689	723.1179	1.127988811	1.060203281		2	522.25	0.929705023
2	648.947	648947	851.0679	916.3938	916.3938	851.0679	1.076757565	1.071638988		2	522.5	0.936725304
2	649.222	649222	638.5975	808.6219	808.6219	638.5975	1.266246579	1.071881248		2	522.75	0.942049859
2	649.536	649536	1003.308	1196.608	1196.608	1003.308	1.192662672	1.065671869		2	523	0.94640251
2	649.746	649746	1100.99	1261.986	1261.986	1100.99	1.146228394	1.071986281		2	523.25	0.950504748
2	649.918	649918	1210.788	766.4429	766.4429	1210.788	0.633011642	1.085561644		2	523.5	0.955482303
2	650.094	650094	936.4715	796.2719	796.2719	936.4715	0.850289518	1.09878847		2	523.75	0.961091702
2	650.429	650429	881.3047	963.4187	963.4187	881.3047	1.093173224	1.130625879		2	524	0.964170177
2	650.843	650843	1001.823	1523.249	1523.249	1001.823	1.52047717	1.176680579		2	524.25	0.965215113
2	651.045	651045	860.3878	1107.615	1107.615	860.3878	1.287343916	1.188798999		2	524.5	0.965323879
2	651.249	651249	1161.743	1367.67	1367.67	1161.743	1.177256932	1.195746987		2	524.75	0.960920232
2	651.821	651821	838.8321	971.9351	971.9351	838.8321	1.158676569	1.206313957		2	525	0.955662257
2	652.11	652110	756.9265	870.7176	870.7176	756.9265	1.15033309	1.192112876		2	525.25	0.950039213
2	652.386	652386	692.8399	835.378	835.378	692.8399	1.205730213	1.142182211		2	525.5	0.950182254
2	652.643	652643	902.3919	1197.153	1197.153	902.3919	1.326644222	1.076172563		2	525.75	0.952941657
2	652.86	652860	898.5851	903.7235	903.7235	898.5851	1.005718323	1.035199578		2	526	0.957860048
2	653.243	653243	912.9446	607.7051	607.7051	912.9446	0.665653863	0.995059995		2	526.25	0.962740855
2	653.775	653775	859.6012	727.6904	727.6904	859.6012	0.846544188	0.943314097		2	526.5	0.966657802
2	654.012	654012	1195.551	1070.986	1070.986	1195.551	0.895809547	0.912870153		2	526.75	0.970813083
2	654.3	654300	432.686	481.3859	481.3859	432.686	1.112552521	0.87362417		2	527	0.973255633
2	654.468	654468	910.0802	842.5427	842.5427	910.0802	0.925789507	0.857045185		2	527.25	0.972375143
2	654.998	654998	883.9609	829.3467	829.3467	883.9609	0.938216498	0.833938603		2	527.5	0.971459996
2	655.169	655169	984.848	831.6093	831.6093	984.848	0.844403705	0.829566538		2	527.75	0.970960579
2	655.471	655471	684.1518	439.6539	439.6539	684.1518	0.642626242	0.82065326		2	528	0.971043685
2	655.74	655740	871.1967	596.9012	596.9012	871.1967	0.685150896	0.813447901		2	528.25	0.971121709
2	655.973	655973	759.7549	550.7407	550.7407	759.7549	0.724892594	0.810138564		2	528.5	0.971180839
2	656.511	656511	720.3798	603.4549	603.4549	720.3798	0.837689924	0.825946853		2	528.75	0.972274242
2	656.713	656713	1202.806	1278.617	1278.617	1202.806	1.063028452	0.834358111		2	529	0.977760127
2	657.251	657251	1013.63	953.9395	953.9395	1013.63	0.941112142	0.86422833		2	529.25	0.985800346
2	657.512	657512	888.0648	688.0662	688.0662	888.0648	0.774792785	0.881741037		2	529.5	0.995207847
2	657.765	657765	818.3582	724.1566	724.1566	818.3582	0.884889526	0.896636428		2	529.75	1.001993462
2	658.061	658061	735.9968	590.4143	590.4143	735.9968	0.80219683	0.905976832		2	530	1.007759455
2	658.254	658254	888.27	932.6305	932.6305	888.27	1.049940333	0.909997216		2	530.25	1.006937534
2	658.468	658468	819.5009	715.2221	715.2221	819.5009	0.872753282	0.918048978		2	530.5	1.003292221
2	658.929	658929	1088.756	1127.768	1127.768	1088.756	1.03583172	0.957626441		2	530.75	0.996560742
2	659.105	659105	1094.408	823.6912	823.6912	1094.408	0.752636311	0.976260899		2	531	0.989496877
2	659.431	659431	919.934	958.0154	958.0154	919.934	1.041395796	1.006759171		2	531.25	0.976803108
2	659.798	659798	916.1447	1072.541	1072.541	916.1447	1.170711352	1.045504584		2	531.5	0.960330229
2	660.003	660003	628.5445	689.6631	689.6631	628.5445	1.097238302	1.06351613		2	531.75	0.948022385
2	660.54	660540	666.2202	690.2577	690.2577	666.2202	1.036080413	1.093390734		2	532	0.937748243
2	660.701	660701	792.7517	787.1756	787.1756	792.7517	0.992966146	1.098481873		2	532.25	0.934608908
2	660.914	660914	770.1898	902.5393	902.5393	770.1898	1.17184011	1.099487826		2	532.5	0.936161248
2	661.196	661196	798.0803	907.5854	907.5854	798.0803	1.137210629	1.079945187		2	532.75	0.942895303
2	661.69	661690	508.818	597.3428	597.3428	508.818	1.173981266	1.021322281		2	533	0.968927029
2	661.911	661911	608.5893	615.9472	615.9472	608.5893	1.012090091	1.012026433		2	533.25	1.001098047
2	662.178	662178	602.7305	577.0375	577.0375	602.7305	0.957372325	1.024488543		2	533.5	1.025379503
2	662.404	662404	1145.932	1020.836	1020.836	1145.932	0.890834709	1.043573894		2	533.75	1.04289396
2	662.775	662775	862.2611	580.3317	580.3317	862.2611	0.673034769	1.066380086		2	534	1.054176847
2	663.129	663129	798.0969	951.572	951.572	798.0969	1.192301336	1.090256231		2	534.25	1.053120651
2	663.291	663291	704.6028	979.1209	979.1209	704.6028	1.389606882	1.09697787		2	534.5	1.047227657
2	663.731	663731	766.6555	952.5703	952.5703	766.6555	1.242501097	1.095810387		2	534.75	1.039941081
2	663.939	663939	976.662	1156.476	1156.476	976.662	1.184110777	1.093164443		2	535	1.026414344
2	664.46	664460	1089.499	1182.951	1182.951	1089.499	1.085775205	1.077895012		2	535.25	1.00780972
2	664.648	664648	1175.63	1168.526	1168.526	1175.63	0.993957282	1.063560741		2	535.5	0.989219141
2	664.926	664926	822.428	635.9763	635.9763	822.428	0.773291157	1.02786178		2	535.75	0.974412763
2	665.449	665449	568.8656	484.3273	484.3273	568.8656	0.851391436	0.969102521		2	536	0.960505602
2	665.747	665747	718.2122	808.3876	808.3876	718.2122	1.125555372	0.964425965		2	536.25	0.95047292
2	665.961	665961	790.7584	883.8777	883.8777	790.7584	1.117759483	0.967808037		2	536.5	0.942972328
2	666.238	666238	882.2848	908.0093	908.0093	882.2848	1.029156685	0.972166699		2	536.75	0.945283934
2	666.538	666538	1171.764	1084.924	1084.924	1171.764	0.925889514	0.987757731		2	537	0.949556785
2	666.708	666708	757.2741	654.3302	654.3302	757.2741	0.864059922	0.995656677		2	537.25	0.951630174
2	667.069	667069	655.6644	622.692	622.692	655.6644	0.949711468	0.999121494		2	537.5	0.95267721
2	667.245	667245	609.3268	616.6386	616.6386	609.3268	1.0119998	0.999579588		2	537.75	0.954070413
2	667.53	667530	580.7529	610.7922	610.7922	580.7529	1.051724752	0.999503156		2	538	0.956044179
2	667.802	667802	774.0588	831.0652	831.0652	774.0588	1.073646085	0.999804452		2	538.25	0.959755764
2	668.344	668344	867.425	814.3606	814.3606	867.425	0.938825374	1.002270202		2	538.5	0.964237467
2	668.504	668504	980.8955	1067.866	1067.866	980.8955	1.088664389	1.001858294		2	538.75	0.968314314
2	668.973	668973	761.7569	733.7792	733.7792	761.7569	0.963272141	0.993927152		2	539	0.972930732
2	669.289	669289	914.4375	890.1877	890.1877	914.4375	0.973481184	0.992123268		2	539.25	0.976381888
2	669.467	669467	638.9448	592.6466	592.6466	638.9448	0.927539593	0.995691373		2	539.5	0.978940567
2	669.847	669847	762.2389	767.4622	767.4622	762.2389	1.006852576	1.00654489		2	539.75	0.979935982
2	670.053	670053	647.7268	666.6825	666.6825	647.7268	1.029264962	1.011530975		2	540	0.979532761
2	670.298	670298	1412.934	1509.758	1509.758	1412.934	1.068526909	1.020437769		2	540.25	0.975334432
2	670.742	670742	1219.613	1229.651	1229.651	1219.613	1.00823048	1.035750749		2	540.5	0.965200265
2	670.962	670962	636.0583	714.2627	714.2627	636.0583	1.122951623	1.043873888		2	540.75	0.952243868
2	671.245	671245	1110.398	1250.116	1250.116	1110.398	1.125826956	1.056686209		2	541	0.940649339
2	671.488	671488	649.0296	555.5021	555.5021	649.0296	0.855896403	1.061090533		2	541.25	0.925371829
2	671.742	671742	785.0826	780.2652	780.2652	785.0826	0.99386383	1.053806253		2	541.5	0.906699887
2	671.985	671985	600.7945	689.2534	689.2534	600.7945	1.147236534	1.041268574		2	541.75	0.893871405
2	672.238	672238	510.5895	545.7226	545.7226	510.5895	1.068808896	1.030526267		2	542	0.886190528
2	672.46	672460	693.6135	763.9573	763.9573	693.6135	1.101416423	1.024148378		2	542.25	0.898492248
2	672.952	672952	592.7517	604.518	604.518	592.7517	1.019850302	1.008415838		2	542.5	0.915424112
2	673.166	673166	627.9871	669.4156	669.4156	627.9871	1.065970304	0.999732578		2	542.75	0.937332834
2	673.333	673333	773.0615	564.7711	564.7711	773.0615	0.730564257	0.991508604		2	543	0.963264278
2	673.625	673625	991.1772	935.8527	935.8527	991.1772	0.944183038	0.977487042		2	543.25	0.983753744
2	674.053	674053	1449.683	1625.673	1625.673	1449.683	1.121398954	0.966103937		2	543.5	0.996878723
2	674.294	674294	761.9372	755.7216	755.7216	761.9372	0.991842372	0.961341835		2	543.75	1.009025719
2	674.541	674541	1146.14	1067.368	1067.368	1146.14	0.931271921	0.953371916		2	544	1.015896267
2	675.071	675071	976.3828	872.9629	872.9629	976.3828	0.894078531	0.909097566		2	544.25	1.019381604
2	675.248	675248	769.4401	600.7077	600.7077	769.4401	0.780707556	0.891555543		2	544.5	1.0194513
2	675.554	675554	695.4516	731.5707	731.5707	695.4516	1.051936181	0.869380702		2	544.75	1.017528948
2	675.722	675722	553.9447	497.9766	497.9766	553.9447	0.898964463	0.858395309		2	545	1.024125697
2	676.008	676008	641.767	602.5119	602.5119	641.767	0.938832785	0.842246912		2	545.25	1.032198832
2	676.296	676296	651.7074	448.4162	448.4162	651.7074	0.688063692	0.850876937		2	545.5	1.03962604
2	676.583	676583	857.6052	658.8943	658.8943	857.6052	0.768295598	0.87088608		2	545.75	1.046951818
2	676.82	676820	882.2473	645.838	645.838	882.2473	0.732037378	0.88417142		2	546	1.052620861
2	677.057	677057	762.1685	693.9985	693.9985	762.1685	0.910557836	0.896226456		2	546.25	1.056416173
2	677.374	677374	1277.224	1423.479	1423.479	1277.224	1.114510062	0.917579408		2	546.5	1.051613643
2	677.546	677546	890.1573	968.2857	968.2857	890.1573	1.087769207	0.927719591		2	546.75	1.044455793
2	677.893	677893	884.7182	746.743	746.743	884.7182	0.844046161	0.939548879		2	547	1.036422243
2	678.186	678186	930.7392	944.7618	944.7618	930.7392	1.015066089	0.95195082		2	547.25	1.024323621
2	678.354	678354	851.8346	912.2052	912.2052	851.8346	1.07087127	0.965957367		2	547.5	1.011784949
2	678.592	678592	892.6776	662.4371	662.4371	892.6776	0.742078775	0.991056294		2	547.75	0.997987211
2	678.928	678928	979.1301	1052.107	1052.107	979.1301	1.074532383	1.030960038		2	548	0.98354267
2	679.218	679218	1089.375	1006.475	1006.475	1089.375	0.92390132	1.087058684		2	548.25	0.968396044
2	679.633	679633	1466.55	1510.259	1510.259	1466.55	1.029803962	1.190817286		2	548.5	0.956544397
2	679.94	679940	2151.283	3006.317	3006.317	2151.283	1.397453055	1.246312891		2	548.75	0.948399338
2	680.299	680299	3542.448	5564.092	5564.092	3542.448	1.570691228	1.289370583		2	549	0.948810049
2	680.544	680544	1695.462	2247.078	2247.078	1695.462	1.325348489	1.311579088		2	549.25	0.959837242
2	681.037	681037	1419.744	1900.028	1900.028	1419.744	1.338289156	1.310370765		2	549.5	0.974653672
2	681.195	681195	1228.442	1575.175	1575.175	1228.442	1.28225427	1.301305194		2	549.75	0.98595899
2	681.63	681630	1155.829	1223.519	1223.519	1155.829	1.058564026	1.274504519		2	550	0.997536419
2	682.096	682096	971.0876	1088.783	1088.783	971.0876	1.12119957	1.23130099		2	550.25	1.009859273
2	682.293	682293	1312.286	1841.321	1841.321	1312.286	1.403140017	1.213366119		2	550.5	1.022938167
2	682.532	682532	1014.118	1203.471	1203.471	1014.118	1.18671693	1.203921556		2	550.75	1.028846013
2	682.831	682831	1671.557	2259.151	2259.151	1671.557	1.351524955	1.197856055		2	551	1.029910344
2	683.004	683004	1235.498	1277.677	1277.677	1235.498	1.03413927	1.187152948		2	551.25	1.029918465
2	683.259	683259	1204.544	1337.151	1337.151	1204.544	1.110088963	1.158054173		2	551.5	1.023638263
2	683.57	683570	1014.278	1215.223	1215.223	1014.278	1.198116296	1.113745663		2	551.75	1.009263927
2	683.829	683829	991.9606	1155.772	1155.772	991.9606	1.165139019	1.077892061		2	552	0.992634976
2	684.05	684050	1029.891	1054.843	1054.843	1029.891	1.024227807	1.043722237		2	552.25	0.973001339
2	684.424	684424	897.2259	943.6916	943.6916	897.2259	1.051788184	0.97308191		2	552.5	0.960840426
2	684.917	684917	697.2506	524.9112	524.9112	697.2506	0.752830044	0.910264814		2	552.75	0.95986004
2	685.173	685173	934.7286	789.8198	789.8198	934.7286	0.844972327	0.911701389		2	553	0.961807462
2	685.395	685395	605.7329	433.9309	433.9309	605.7329	0.716373339	0.916829587		2	553.25	0.967257998
2	685.861	685861	735.8969	759.6427	759.6427	735.8969	1.032267835	0.962165145		2	553.5	0.972789193
2	686.112	686112	689.5873	846.1485	846.1485	689.5873	1.227036084	0.998853968		2	553.75	0.981703036
2	686.332	686332	792.8785	895.0783	895.0783	792.8785	1.128897177	1.018473722		2	554	0.996764692
2	686.616	686616	1290.424	1044.115	1044.115	1290.424	0.809125528	1.024624757		2	554.25	1.007406051
2	686.983	686983	920.6427	903.7382	903.7382	920.6427	0.981638371	1.022514396		2	554.5	1.015147676
2	687.147	687147	1525.394	1780.735	1780.735	1525.394	1.167393473	1.020985531		2	554.75	1.012595098
2	687.333	687333	1029.488	1055.757	1055.757	1029.488	1.025516567	1.007771684		2	555	0.996996314
2	687.53	687530	1042.852	1108.907	1108.907	1042.852	1.063340723	0.979904157		2	555.25	0.972394145
2	687.804	687804	797.1965	723.4903	723.4903	797.1965	0.907543247	0.953360139		2	555.5	0.952124276
2	688.152	688152	969.9344	898.4884	898.4884	969.9344	0.926339348	0.968764752		2	555.75	0.929778647
2	688.455	688455	694.4619	525.9376	525.9376	694.4619	0.757331108	0.983438064		2	556	0.909413084
2	688.755	688755	758.9662	750.6218	750.6218	758.9662	0.989005571	0.989593655		2	556.25	0.904016327
2	689.051	689051	714.2739	673.78	673.78	714.2739	0.943307602	0.996633556		2	556.5	0.906915069
2	689.253	689253	742.9146	857.2222	857.2222	742.9146	1.153863715	0.993346158		2	556.75	0.914419932
2	689.51	689510	776.794	969.2726	969.2726	776.794	1.247785899	0.977599105		2	557	0.926863823
2	689.977	689977	962.1914	958.6216	958.6216	962.1914	0.996289927	0.935603786		2	557.25	0.94592751
2	690.159	690159	933.1706	775.1881	775.1881	933.1706	0.830703518	0.919019101		2	557.5	0.959461641
2	690.427	690427	1056.841	763.1871	763.1871	1056.841	0.722139943	0.876325102		2	557.75	0.973827721
2	690.61	690610	742.6212	519.911	519.911	742.6212	0.700102556	0.8393641		2	558	0.984607887
2	690.809	690809	760.2043	592.8776	592.8776	760.2043	0.779892458	0.811361372		2	558.25	0.982437504
2	690.989	690989	676.2282	692.3239	692.3239	676.2282	1.023802172	0.796990816		2	558.5	0.976981518
2	691.375	691375	991.7516	770.9574	770.9574	991.7516	0.777369454	0.775390872		2	558.75	0.972148795
2	691.676	691676	818.8341	575.2074	575.2074	818.8341	0.702471233	0.781733764		2	559	0.969574504
2	691.851	691851	687.2831	540.9667	540.9667	687.2831	0.78710898	0.792496039		2	559.25	0.966637176
2	692.124	692124	566.3734	447.7594	447.7594	566.3734	0.790572792	0.808750821		2	559.5	0.967018413
2	692.3	692300	606.1677	489.5303	489.5303	606.1677	0.807582291	0.819597361		2	559.75	0.972326404
2	692.552	692552	548.292	527.1142	527.1142	548.292	0.961374961	0.838235001		2	560	0.977901383
2	692.839	692839	372.318	320.5464	320.5464	372.318	0.860947899	0.862399344		2	560.25	0.980454265
2	693.223	693223	579.5809	466.0862	466.0862	579.5809	0.804177984	0.901520299		2	560.5	0.982756816
2	693.629	693629	453.1431	416.8149	416.8149	453.1431	0.919830623	0.926709459		2	560.75	0.981601725
2	694.021	694021	844.3502	945.785	945.785	844.3502	1.120133565	0.920610236		2	561	0.976120569
2	694.221	694221	1024.272	1064.612	1064.612	1024.272	1.03938407	0.916327645		2	561.25	0.969966129
2	694.675	694675	557.3155	397.7712	397.7712	557.3155	0.713727144	0.902829932		2	561.5	0.965030816
2	695.021	695021	720.6809	405.1959	405.1959	720.6809	0.562240376	0.887164127		2	561.75	0.961263477
2	695.183	695183	830.7675	836.125	836.125	830.7675	1.006448856	0.881068535		2	562	0.956806929
2	695.449	695449	1219.464	1321.187	1321.187	1219.464	1.083416157	0.870564253		2	562.25	0.955408474
2	695.851	695851	766.541	638.6552	638.6552	766.541	0.833165088	0.85124707		2	562.5	0.96025352
2	696.177	696177	805.2496	585.9194	585.9194	805.2496	0.727624578	0.83764177		2	562.75	0.970734934
2	696.349	696349	717.1244	632.7458	632.7458	717.1244	0.882337569	0.82775058		2	563	0.981310605
2	696.565	696565	1014.331	871.2318	871.2318	1014.331	0.85892258	0.81012578		2	563.25	0.985728325
2	696.843	696843	1775.465	1645.464	1645.464	1775.465	0.926779182	0.796809803		2	563.5	0.988511143
2	697.388	697388	1013.837	744.2964	744.2964	1013.837	0.734138131	0.788285489		2	563.75	0.990560126
2	697.596	697596	1124.892	757.2563	757.2563	1124.892	0.673181337	0.795531884		2	564	0.989238536
2	697.762	697762	1352.784	1061.195	1061.195	1352.784	0.784452655	0.815946396		2	564.25	0.98673415
2	698.171	698171	715.8357	498.3722	498.3722	715.8357	0.696210318	0.897661895		2	564.5	0.982250449
2	698.352	698352	932.4364	839.7363	839.7363	932.4364	0.900582924	0.920265997		2	564.75	0.979051248
2	698.67	698670	732.5765	766.2836	766.2836	732.5765	1.046011713	0.960940486		2	565	0.978676309
2	698.879	698879	777.1781	939.2987	939.2987	777.1781	1.208601606	0.985452246		2	565.25	0.979422249
2	699.202	699202	1268.597	1373.835	1373.835	1268.597	1.082956211	0.991116595		2	565.5	0.978825566
2	699.427	699427	850.4174	1013.81	1013.81	850.4174	1.19213224	0.983448613		2	565.75	0.981584926
2	699.887	699887	636.8163	529.5782	529.5782	636.8163	0.831602771	0.973286333		2	566	0.983994984
2	700.154	700154	566.7627	388.8207	388.8207	566.7627	0.686037913	0.966286954		2	566.25	0.985235156
2	700.447	700447	737.1475	596.4676	596.4676	737.1475	0.809156376	0.962557814		2	566.5	0.977584701
2	700.731	700731	1008.157	1109.104	1109.104	1008.157	1.100130238	0.984321407		2	566.75	0.96277231
2	701	701000	873.751	1069.75	1069.75	873.751	1.224319057	1.016218336		2	567	0.949980036
2	701.273	701273	1196.445	1318.029	1318.029	1196.445	1.101621052	1.058230977		2	567.25	0.935445569
2	701.59	701590	1005.821	1147.319	1147.319	1005.821	1.140679107	1.145970948		2	567.5	0.920967763
2	701.868	701868	1012.202	1041.645	1041.645	1012.202	1.029088067	1.238074289		2	567.75	0.913787315
2	702.055	702055	841.1794	1011.792	1011.792	841.1794	1.202825461	1.279888912		2	568	0.907421502
2	702.232	702232	1655.221	2296.506	2296.506	1655.221	1.387431648	1.30873424		2	568.25	0.904251971
2	702.41	702410	699.6009	813.9166	813.9166	699.6009	1.163401305	1.338704273		2	568.5	0.902824467
2	702.712	702712	836.2814	1274.167	1274.167	836.2814	1.523610354	1.367626025		2	568.75	0.908298257
2	702.97	702970	880.6294	1352.681	1352.681	880.6294	1.536038883	1.355235931		2	569	0.916010681
2	703.445	703445	1194.033	1773.166	1773.166	1194.033	1.485022608	1.299037547		2	569.25	0.924755262
2	703.814	703814	865.7903	1176.812	1176.812	865.7903	1.359234447	1.200751248		2	569.5	0.933595374
2	703.991	703991	1023.953	1071.927	1071.927	1023.953	1.04685176	1.143070352		2	569.75	0.944511118
2	704.164	704164	1025.258	971.7334	971.7334	1025.258	0.947794019	1.108124302		2	570	0.953676299
2	704.466	704466	742.0304	603.2599	603.2599	742.0304	0.812985425	1.078049443		2	570.25	0.962287402
2	704.716	704716	965.1174	1012.398	1012.398	965.1174	1.04898948	1.059143749		2	570.5	0.970717974
2	705.115	705115	981.9463	1144.333	1144.333	981.9463	1.165372282	1.091964215		2	570.75	0.977380318
2	705.37	705370	813.3694	745.2694	745.2694	813.3694	0.916274205	1.131522472		2	571	0.984590502
2	705.619	705619	964.9471	1125.963	1125.963	964.9471	1.166865002	1.143515192		2	571.25	0.990191167
2	705.949	705949	1095.546	1804.033	1804.033	1095.546	1.646697628	1.13507754		2	571.5	0.989357216
2	706.193	706193	757.2243	902.0911	902.0911	757.2243	1.191312931	1.12121178		2	571.75	0.985328801
2	706.47	706470	678.35	736.2683	736.2683	678.35	1.085381145	1.066544574		2	572	0.975042189
2	706.717	706717	840.5084	751.9001	751.9001	840.5084	0.894577734	0.998812351		2	572.25	0.959409494
2	706.944	706944	835.4143	589.0714	589.0714	835.4143	0.70512487	0.95168059		2	572.5	0.943074335
2	707.114	707114	1340.879	1204.478	1204.478	1340.879	0.898274938	0.924522763		2	572.75	0.931247327
2	707.523	707523	840.3403	687.3653	687.3653	840.3403	0.817960652	0.845209734		2	573	0.919614972
2	707.923	707923	973.399	689.7866	689.7866	973.399	0.708637054	0.797230305		2	573.25	0.911542006
2	708.159	708159	1412.362	1244.31	1244.31	1412.362	0.881013508	0.806819981		2	573.5	0.911183271
2	708.418	708418	1079.649	970.0516	970.0516	1079.649	0.898487935	0.83637662		2	573.75	0.915634928
2	708.605	708605	1411.892	1167.79	1167.79	1411.892	0.827110006	0.850989256		2	574	0.922049102
2	708.819	708819	781.2139	651.9975	651.9975	781.2139	0.834595365	0.865542076		2	574.25	0.930828428
2	709.221	709221	1047.1	1067.945	1067.945	1047.1	1.019907363	0.89826871		2	574.5	0.941951069
2	709.483	709483	437.4774	397.6193	397.6193	437.4774	0.908891065	0.901841096		2	574.75	0.952054932
2	709.781	709781	748.5919	665.1942	665.1942	748.5919	0.888593905	0.901273609		2	575	0.958544854
2	709.963	709963	531.0061	425.6143	425.6143	531.0061	0.801524314	0.905606202		2	575.25	0.96508251
2	710.209	710209	663.7718	591.5003	591.5003	663.7718	0.89111996	0.917343421		2	575.5	0.971735904
2	710.428	710428	1114.195	1253.406	1253.406	1114.195	1.12494312	0.929452294		2	575.75	0.977653257
2	710.941	710941	1199.637	1044.23	1044.23	1199.637	0.870454979	0.962089795		2	576	0.980291864
2	711.168	711168	882.548	729.9401	729.9401	882.548	0.827082606	0.986771644		2	576.25	0.981846039
2	711.467	711467	990.8498	799.1543	799.1543	990.8498	0.80653425	1.02961341		2	576.5	0.981216374
2	711.729	711729	1473.423	1948.033	1948.033	1473.423	1.32211388	1.051345631		2	576.75	0.980556043
2	712.09	712090	1173.856	1328.787	1328.787	1173.856	1.131984673	1.064531181		2	577	0.979737533
2	712.323	712323	1318.377	1572.836	1572.836	1318.377	1.193009283	1.066200645		2	577.25	0.978398045
2	712.576	712576	951.143	1095.323	1095.323	951.143	1.151586039	1.045344329		2	577.5	0.977191834
2	712.861	712861	562.6816	506.8524	506.8524	562.6816	0.900780121	1.0114344		2	577.75	0.976088019
2	713.026	713026	1028.407	1023.237	1023.237	1028.407	0.994972807	1.00221324		2	578	0.974907198
2	713.434	713434	978.785	869.6782	869.6782	978.785	0.888528328	1.001730213		2	578.25	0.973219169
2	713.899	713899	586.5252	478.4692	478.4692	586.5252	0.815769212	1.005540211		2	578.5	0.969026941
2	714.476	714476	766.2588	570.9355	570.9355	766.2588	0.745094869	1.003998433		2	578.75	0.963238232
2	714.74	714740	1269.266	1307.673	1307.673	1269.266	1.030259221	1.001009857		2	579	0.959106457
2	714.976	714976	1611.078	2412.117	2412.117	1611.078	1.497206839	0.999306105		2	579.25	0.962698445
2	715.159	715159	1243.729	1508.406	1508.406	1243.729	1.212809221	0.997034531		2	579.5	0.969863643
2	715.611	715611	958.6372	834.4777	834.4777	958.6372	0.870483328	0.98036594		2	579.75	0.978161766
2	715.882	715882	649.3393	509.1555	509.1555	649.3393	0.784113175	0.968062665		2	580	0.987962528
2	716.045	716045	701.6331	577.265	577.265	701.6331	0.822744822	0.957994261		2	580.25	0.991702888
2	716.448	716448	1063.143	923.7085	923.7085	1063.143	0.8688469	0.916058912		2	580.5	0.991118454
2	716.827	716827	756.4741	649.164	649.164	756.4741	0.858144383	0.883997463		2	580.75	0.990106431
2	717.078	717078	610.2216	609.5485	609.5485	610.2216	0.998896958	0.891166007		2	581	0.992445031
2	717.447	717447	506.0684	489.2036	489.2036	506.0684	0.966674861	0.912921424		2	581.25	0.99665448
2	717.645	717645	599.4809	560.7644	560.7644	599.4809	0.935416625	0.909031088		2	581.5	1.001708065
2	717.863	717863	897.3576	793.6108	793.6108	897.3576	0.884386336	0.901632328		2	581.75	1.005628134
2	718.234	718234	1148.606	898.5521	898.5521	1148.606	0.782297933	0.884515019		2	582	1.007101743
2	718.512	718512	1179.207	1111.71	1111.71	1179.207	0.942760686	0.857711682		2	582.25	1.007319505
2	718.702	718702	909.1127	827.5381	827.5381	909.1127	0.910270091	0.840033214		2	582.5	1.007031638
2	718.915	718915	866.6903	658.567	658.567	866.6903	0.759864279	0.825444794		2	582.75	1.007135115
2	719.326	719326	738.0271	579.1508	579.1508	738.0271	0.784728366	0.793775282		2	583	1.008165323
2	719.693	719693	956.3527	727.0125	727.0125	956.3527	0.760192866	0.776389493		2	583.25	1.010410526
2	719.891	719891	686.8833	509.0933	509.0933	686.8833	0.741164183	0.773470944		2	583.5	1.013406733
2	720.152	720152	679.2103	571.408	571.408	679.2103	0.841282884	0.772940926		2	583.75	1.02048206
2	720.315	720315	798.7001	586.8172	586.8172	798.7001	0.734715321	0.775374216		2	584	1.028990592
2	720.494	720494	970.8023	748.7657	748.7657	970.8023	0.771285462	0.783411064		2	584.25	1.035538719
2	720.727	720727	1035.195	802.5445	802.5445	1035.195	0.775259251	0.800707488		2	584.5	1.041735453
2	720.94	720940	936.3811	840.8845	840.8845	936.3811	0.898015242	0.815765118		2	584.75	1.041946839
2	721.103	721103	974.7641	710.4044	710.4044	974.7641	0.728796229	0.829397222		2	585	1.041350585
2	721.343	721343	1078.098	963.3408	963.3408	1078.098	0.893555873	0.850469305		2	585.25	1.038013036
2	721.507	721507	707.3608	610.3547	610.3547	707.3608	0.862861923	0.859573893		2	585.5	1.028975019
2	721.889	721889	647.8995	584.731	584.731	647.8995	0.902502626	0.880834691		2	585.75	1.016601235
2	722.231	722231	766.2095	671.3447	671.3447	766.2095	0.876189476	0.895115445		2	586	1.005530971
2	722.553	722553	991.2133	977.7614	977.7614	991.2133	0.986428854	0.901457545		2	586.25	0.988657031
2	722.82	722820	611.2999	554.3069	554.3069	611.2999	0.906767529	0.902524891		2	586.5	0.965332831
2	723.11	723110	813.7755	549.3353	549.3353	813.7755	0.675045267	0.900492381		2	586.75	0.944787598
2	723.288	723288	949.5364	971.643	971.643	949.5364	1.023281467	0.894015387		2	587	0.940508246
2	723.468	723468	730.7068	634.1342	634.1342	730.7068	0.86783673	0.882606773		2	587.25	0.945222552
2	723.771	723771	885.1524	930.6348	930.6348	885.1524	1.051383694	0.869815784		2	587.5	0.953354994
2	723.943	723943	655.851	605.6753	605.6753	655.851	0.923495276	0.869827806		2	587.75	0.965056012
2	724.159	724159	562.8275	354.1039	354.1039	562.8275	0.629151738	0.871457332		2	588	0.98000431
2	724.327	724327	856.9336	739.8725	739.8725	856.9336	0.863395367	0.875791098		2	588.25	0.987440974
2	724.534	724534	784.1939	742.7891	742.7891	784.1939	0.947200813	0.884294426		2	588.5	0.990596155
2	724.741	724741	712.5302	569.312	569.312	712.5302	0.79900052	0.8912551		2	588.75	0.991912342
2	724.934	724934	801.0413	713.7781	713.7781	801.0413	0.891062795	0.897923697		2	589	0.993782654
2	725.306	725306	887.6335	870.4155	870.4155	887.6335	0.980602354	0.917557478		2	589.25	0.997813343
2	725.635	725635	812.8042	845.2458	845.2458	812.8042	1.03991318	0.928979658		2	589.5	1.006080399
2	725.969	725969	677.913	590.658	590.658	677.913	0.871288794	0.928441314		2	589.75	1.011221171
2	726.317	726317	836.5518	796.9177	796.9177	836.5518	0.952622061	0.921960313		2	590	1.01258032
2	726.752	726752	950.3556	810.7296	810.7296	950.3556	0.853080258	0.912967552		2	590.25	1.012902195
2	727.114	727114	962.5168	828.585	828.585	962.5168	0.860852507	0.907420988		2	590.5	1.011389289
2	727.443	727443	845.6235	709.9325	709.9325	845.6235	0.839537335	0.901016614		2	590.75	1.009098621
2	727.647	727647	840.7093	770.1156	770.1156	840.7093	0.916030785	0.897246995		2	591	1.006807954
2	727.827	727827	822.7981	934.4347	934.4347	822.7981	1.135679215	0.894638701		2	591.25	1.00401701
2	728.02	728020	942.3461	724.681	724.681	942.3461	0.76901788	0.891250284		2	591.5	0.994503853
2	728.231	728231	1146.454	1077.068	1077.068	1146.454	0.939477729	0.882838139		2	591.75	0.990096204
2	728.558	728558	1019.614	802.8424	802.8424	1019.614	0.787398368	0.868691285		2	592	0.994054369
2	728.723	728723	1170.557	1056.867	1056.867	1170.557	0.902875298	0.862043243		2	592.25	0.998012534
2	729.004	729004	824.8736	684.4683	684.4683	824.8736	0.829785679	0.844789737		2	592.5	1.001970699
2	729.209	729209	989.6058	814.1619	814.1619	989.6058	0.822713347	0.839485985		2	592.75	1.005928865
2	729.499	729499	929.7893	798.5391	798.5391	929.7893	0.858838771	0.851522382		2	593	1.011131228
2	729.775	729775	1238.315	1050.451	1050.451	1238.315	0.848290621	0.865695891		2	593.25	1.015273872
2	729.973	729973	865.7935	698.7817	698.7817	865.7935	0.80709973	0.877364673		2	593.5	1.020969417
2	730.242	730242	749.7233	659.4106	659.4106	749.7233	0.879538624	0.903660199		2	593.75	1.024495558
2	730.669	730669	821.3283	862.0256	862.0256	821.3283	1.049550588	0.930349089		2	594	1.02698425
2	730.954	730954	1020.249	1045.63	1045.63	1020.249	1.02487726	0.917760221		2	594.25	1.026883069
2	731.284	731284	820.9698	748.6246	748.6246	820.9698	0.911878366	0.893128571		2	594.5	1.016787741
2	731.479	731479	710.4013	630.9318	630.9318	710.4013	0.888134354	0.88601933		2	594.75	1.001664338
2	731.795	731795	897.9376	762.3684	762.3684	897.9376	0.84902158	0.880296986		2	595	0.98778627
2	731.972	731972	541.0197	438.509	438.509	541.0197	0.810523166	0.875448885		2	595.25	0.971227128
2	732.367	732367	679.4175	454.8282	454.8282	679.4175	0.669438453	0.867251167		2	595.5	0.951552481
2	732.621	732621	846.4978	705.2153	705.2153	846.4978	0.833097617	0.862608135		2	595.75	0.93688639
2	733.039	733039	1018.838	1092.815	1092.815	1018.838	1.072609188	0.860904523		2	596	0.93499234
2	733.321	733321	1037.522	1056.692	1056.692	1037.522	1.018476717	0.877028374		2	596.25	0.937149283
2	733.575	733575	1009.629	989.6101	989.6101	1009.629	0.980172024	0.898622388		2	596.5	0.94025387
2	733.774	733774	838.6589	637.0349	637.0349	838.6589	0.759587599	0.914645393		2	596.75	0.935384048
2	733.959	733959	862.6355	686.2245	686.2245	862.6355	0.795497635	0.928028416		2	597	0.928802352
2	734.302	734302	873.2441	847.2178	847.2178	873.2441	0.970195848	0.953421109		2	597.25	0.922621382
2	734.57	734570	739.0121	565.9237	565.9237	739.0121	0.765784079	0.972725109		2	597.5	0.918110772
2	734.97	734970	1059.128	1348.915	1348.915	1059.128	1.273609044	1.017136591		2	597.75	0.914966726
2	735.322	735322	883.3768	968.6161	968.6161	883.3768	1.096492573	1.064360167		2	598	0.916365631
2	735.599	735599	915.1899	1027.129	1027.129	915.1899	1.122312429	1.089651708		2	598.25	0.920650713
2	735.886	735886	762.0542	816.5027	816.5027	762.0542	1.071449642	1.103159712		2	598.5	0.925616188
2	736.169	736169	1368.723	1144.979	1144.979	1368.723	0.836530839	1.109503866		2	598.75	0.933739613
2	736.352	736352	921.8366	1095.394	1095.394	921.8366	1.188273497	1.101427244		2	599	0.942608757
2	736.705	736705	965.8505	1262.538	1262.538	965.8505	1.307177457	1.057353229		2	599.25	0.949935274
2	737.074	737074	847.1163	859.7606	859.7606	847.1163	1.014926286	1.027745464		2	599.5	0.956438279
2	737.364	737364	661.8288	640.3774	640.3774	661.8288	0.96758769	1.040971089		2	599.75	0.963527295
2	737.573	737573	1011.259	1029.926	1029.926	1011.259	1.018459168	1.057413991		2	600	0.968883826
2	737.817	737817	1222.584	1302.698	1302.698	1222.584	1.065528422	1.071849691		2	600.25	0.968079765
2	738.044	738044	916.5489	898.4421	898.4421	916.5489	0.980244589	1.082202541		2	600.5	0.963240693
2	738.305	738305	1226.123	1050.004	1050.004	1226.123	0.856361067	1.097646557		2	600.75	0.956092037
2	738.609	738609	720.3655	925.6223	925.6223	720.3655	1.284934245	1.111923825		2	601	0.949552976
2	738.932	738932	1182.509	1718.576	1718.576	1182.509	1.453330165	1.138315512		2	601.25	0.948031836
2	739.126	739126	846.5192	1092.621	1092.621	846.5192	1.290722053	1.150272868		2	601.5	0.949695564
2	739.529	739529	1032.856	991.2864	991.2864	1032.856	0.959752763	1.144323474		2	601.75	0.952115814
2	739.753	739753	1020.151	940.9281	940.9281	1020.151	0.922341987	1.134576499		2	602	0.956875926
2	739.992	739992	847.7166	908.3627	908.3627	847.7166	1.071540536	1.123504988		2	602.25	0.966175031
2	740.262	740262	830.5215	973.443	973.443	830.5215	1.172086454	1.092673049		2	602.5	0.971603097
2	740.529	740529	1109.486	1374.648	1374.648	1109.486	1.238995355	1.060632468		2	602.75	0.97602251
2	740.828	740828	941.278	1075.57	1075.57	941.278	1.142669859	1.046122003		2	603	0.979608124
2	741.045	741045	1345.86	1152.344	1152.344	1345.86	0.856213871	1.038041812		2	603.25	0.979090099
2	741.546	741546	977.0853	936.3934	936.3934	977.0853	0.95835379	1.027262097		2	603.5	0.977245245
2	741.861	741861	1267.579	1349.71	1349.71	1267.579	1.064793595	1.02898695		2	603.75	0.978577098
2	742.093	742093	871.2625	898.8599	898.8599	871.2625	1.031675184	1.030331952		2	604	0.980319666
2	742.544	742544	1303.407	1482.056	1482.056	1303.407	1.137063097	1.038914696		2	604.25	0.981757246
2	742.84	742840	1003.915	832.347	832.347	1003.915	0.829101069	1.045743424		2	604.5	0.98199998
2	743.111	743111	855.1827	898.4714	898.4714	855.1827	1.050619242	1.042462472		2	604.75	0.977487211
2	743.309	743309	1056.502	1263.478	1263.478	1056.502	1.19590687	1.030228079		2	605	0.972974443
2	743.809	743809	1018.67	1178.774	1178.774	1018.67	1.157169643	0.976361478		2	605.25	0.968461674
2	744.353	744353	1458.103	1304.947	1304.947	1458.103	0.894962153	0.929659697		2	605.5	0.963948906
2	744.609	744609	954.9469	755.1411	755.1411	954.9469	0.790767633	0.923660029		2	605.75	0.960314638
2	744.774	744774	818.2889	569.2879	569.2879	818.2889	0.69570527	0.921449651		2	606	0.957647459
2	745.007	745007	530.4414	506.7048	506.7048	530.4414	0.95525123	0.917602234		2	606.25	0.956843929
2	745.205	745205	694.5377	510.8566	510.8566	694.5377	0.735534731	0.915020153		2	606.5	0.958835875
2	745.463	745463	767.7017	865.8145	865.8145	767.7017	1.127800681	0.913119816		2	606.75	0.96082782
2	745.783	745783	875.468	952.3598	952.3598	875.468	1.087829367	0.913837257		2	607	0.962819766
2	746.156	746156	997.6567	1084.455	1084.455	997.6567	1.087002172	0.923266374		2	607.25	0.96480445
2	746.438	746438	951.7864	785.4867	785.4867	951.7864	0.825276238	0.932229595		2	607.5	0.965601303
2	746.771	746771	741.1515	622.9472	622.9472	741.1515	0.840512635	0.93667574		2	607.75	0.965117222
2	747.23	747230	1065.048	953.0976	953.0976	1065.048	0.894886991	0.94051603		2	608	0.964403732
2	747.39	747390	1293.361	1254.693	1254.693	1293.361	0.970102701	0.946911406		2	608.25	0.964318815
2	747.96	747960	790.9979	572.7429	572.7429	790.9979	0.724076385	0.986445341		2	608.5	0.96630378
2	748.416	748416	1117.979	1565.724	1565.724	1117.979	1.400495	1.000035875		2	608.75	0.966921162
2	748.609	748609	743.7224	810.4511	810.4511	743.7224	1.08972259	0.991303115		2	609	0.965920481
2	749.031	749031	829.0808	779.2906	779.2906	829.0808	0.939945298	0.963818638		2	609.25	0.96493474
2	749.276	749276	676.6048	661.5491	661.5491	676.6048	0.977748163	0.943836603		2	609.5	0.969215826
2	749.703	749703	795.9264	587.5674	587.5674	795.9264	0.738218257	0.889339932		2	609.75	0.980132299
2	749.894	749894	928.4124	726.6386	726.6386	928.4124	0.782667918	0.875456966		2	610	0.993015777
2	750.1	750100	724.0791	715.6647	715.6647	724.0791	0.98837917	0.870075442		2	610.25	1.010828824
2	750.429	750429	644.7134	522.7702	522.7702	644.7134	0.810856731	0.866342159		2	610.5	1.029904605
2	750.616	750616	692.4937	513.4918	513.4918	692.4937	0.74151115	0.865396051		2	610.75	1.038774642
2	751.026	751026	952.7486	778.3818	778.3818	952.7486	0.816985509	0.897236318		2	611	1.0415969
2	751.36	751360	915.303	932.6272	932.6272	915.303	1.018927284	0.94239576		2	611.25	1.042179301
2	751.691	751691	1287.19	1436.109	1436.109	1287.19	1.115693099	0.964778038		2	611.5	1.038637229
2	751.963	751963	1572.381	1706.582	1706.582	1572.381	1.085348907	0.958292489		2	611.75	1.029264639
2	752.365	752365	721.9298	616.0664	616.0664	721.9298	0.853360535	0.934876993		2	612	1.021188907
2	752.607	752607	1210.212	966.0016	966.0016	1210.212	0.798208578	0.899405413		2	612.25	1.01264605
2	752.872	752872	1032.229	912.9036	912.9036	1032.229	0.884400264	0.839517075		2	612.5	1.002577567
2	753.162	753162	973.3491	763.0147	763.0147	973.3491	0.783906514	0.791295072		2	612.75	0.991064264
2	753.381	753381	1183.524	996.578	996.578	1183.524	0.842042916	0.771667061		2	613	0.978653559
2	753.658	753658	1153.098	851.8585	851.8585	1153.098	0.738756376	0.751795407		2	613.25	0.968589172
2	753.905	753905	602.9673	419.3993	419.3993	602.9673	0.695558947	0.754060508		2	613.5	0.962423064
2	754.111	754111	507.2949	308.7636	308.7636	507.2949	0.60864716	0.765776598		2	613.75	0.958806079
2	754.363	754363	608.3045	477.738	477.738	608.3045	0.785359964	0.774137526		2	614	0.956537857
2	754.649	754649	691.7147	529.784	529.784	691.7147	0.765899583	0.776204137		2	614.25	0.95808986
2	754.848	754848	1000.202	941.3113	941.3113	1000.202	0.941121194	0.778762992		2	614.5	0.96971311
2	755.117	755117	751.9527	684.2688	684.2688	751.9527	0.909989152	0.785219138		2	614.75	0.989029517
2	755.317	755317	684.855	574.0229	574.0229	684.855	0.838167057	0.792640689		2	615	1.012617125
2	755.631	755631	817.8738	535.2904	535.2904	817.8738	0.654490216	0.800884785		2	615.25	1.032463425
2	755.943	755943	539.5705	378.3046	378.3046	539.5705	0.701121726	0.79298823		2	615.5	1.057148261
2	756.203	756203	1022.981	676.9951	676.9951	1022.981	0.661786583	0.780896756		2	615.75	1.079850451
2	756.398	756398	1001.745	907.269	907.269	1001.745	0.905688573	0.777410002		2	616	1.090415958
2	756.682	756682	944.5848	858.5464	858.5464	944.5848	0.908914054	0.783018983		2	616.25	1.09201303
2	757.165	757165	831.5378	671.8202	671.8202	831.5378	0.807925028	0.804534848		2	616.5	1.094153164
2	757.438	757438	1068.393	746.4203	746.4203	1068.393	0.698638329	0.818818448		2	616.75	1.099516557
2	757.61	757610	949.4715	795.865	795.865	949.4715	0.838218946	0.830040901		2	617	1.106391544
2	757.847	757847	650.1014	507.2659	507.2659	650.1014	0.780287352	0.8461383		2	617.25	1.113210297
2	758.135	758135	649.8019	620.5016	620.5016	649.8019	0.954908873	0.862372147		2	617.5	1.120121937
2	758.457	758457	815.2629	705.2172	705.2172	815.2629	0.865018143	0.881320934		2	617.75	1.123896506
2	758.628	758628	651.5024	566.2042	566.2042	651.5024	0.869074619	0.890172673		2	618	1.125952082
2	759.022	759022	733.5026	666.5006	666.5006	733.5026	0.908654721	0.908906368		2	618.25	1.123911018
2	759.236	759236	627.8935	671.0106	671.0106	627.8935	1.068669448	0.91773032		2	618.5	1.115697773
2	759.631	759631	547.878	446.8033	446.8033	547.878	0.815516046	0.927167563		2	618.75	1.098311251
2	760.024	760024	1126.754	1049.025	1049.025	1126.754	0.931015111	0.91906382		2	619	1.074730632
2	760.23	760230	711.7016	647.6668	647.6668	711.7016	0.910025775	0.911504512		2	619.25	1.054558351
2	760.484	760484	848.0067	845.8836	845.8836	848.0067	0.997496364	0.906828987		2	619.5	1.038077978
2	760.681	760681	657.2095	689.9558	689.9558	657.2095	1.049826273	0.906651099		2	619.75	1.02661102
2	760.907	760907	964.4647	631.1308	631.1308	964.4647	0.654384551	0.906554777		2	620	1.020394884
2	761.2	761200	1218.567	917.6417	917.6417	1218.567	0.753049853	0.907514553		2	620.25	1.029690269
2	761.511	761511	961.5535	978.2352	978.2352	961.5535	1.017348697	0.909391901		2	620.5	1.059220411
2	761.893	761893	663.5517	729.7276	729.7276	663.5517	1.099729833	0.913077044		2	620.75	1.095638392
2	762.055	762055	764.4574	682.2254	682.2254	764.4574	0.892430893	0.916533476		2	621	1.125022436
2	762.508	762508	693.9483	574.1007	574.1007	693.9483	0.827296068	0.933854153		2	621.25	1.142289601
2	762.707	762707	1177.741	1113.727	1113.727	1177.741	0.945646793	0.939647751		2	621.5	1.157672333
2	763.072	763072	935.9025	897.8703	897.8703	935.9025	0.959363075	0.942821523		2	621.75	1.155736271
2	763.484	763484	896.5683	770.4407	770.4407	896.5683	0.859321816	0.938713731		2	622	1.148147308
2	763.781	763781	686.2737	622.464	622.464	686.2737	0.907020042	0.93249284		2	622.25	1.134469877
2	764.036	764036	709.8346	786.287	786.287	709.8346	1.107704527	0.916462177		2	622.5	1.105202696
2	764.434	764434	785.0391	847.2202	847.2202	785.0391	1.079207647	0.893761726		2	622.75	1.079111061
2	764.71	764710	973.7525	856.1799	856.1799	973.7525	0.87925823	0.900966258		2	623	1.068670532
2	765.048	765048	690.0651	498.5417	498.5417	690.0651	0.722456041	0.914865242		2	623.25	1.061733382
2	765.243	765243	636.9893	409.6462	409.6462	636.9893	0.643097459	0.921249403		2	623.5	1.056853837
2	765.554	765554	774.1586	694.1223	694.1223	774.1586	0.896615112	0.946425856		2	623.75	1.052265434
2	765.819	765819	1349.1	1361.498	1361.498	1349.1	1.00918983	0.964598027		2	624	1.053028329
2	766.229	766229	1308.62	1666.438	1666.438	1308.62	1.273431554	0.983608968		2	624.25	1.054331717
2	766.397	766397	1420.261	1670.946	1670.946	1420.261	1.17650629	0.992624605		2	624.5	1.053703522
2	766.662	766662	1240.775	1199.05	1199.05	1240.775	0.966371824	0.99519027		2	624.75	1.04064065
2	766.988	766988	830.5338	684.5594	684.5594	830.5338	0.824240266	0.947307839		2	625	1.02724993
2	767.204	767204	1045.346	931.4876	931.4876	1045.346	0.891080657	0.914690605		2	625.25	1.018007612
2	767.447	767447	835.619	725.2111	725.2111	835.619	0.867872918	0.877961858		2	625.5	1.016905309
2	767.752	767752	875.2055	676.8391	676.8391	875.2055	0.773348774	0.818101237		2	625.75	1.016615301
2	767.937	767937	1270.714	981.5298	981.5298	1270.714	0.77242385	0.80049784		2	626	1.019576204
2	768.138	768138	811.7846	623.4926	623.4926	811.7846	0.768051771	0.808844672		2	626.25	1.032982327
2	768.409	768409	920.8673	765.3163	765.3163	920.8673	0.831082068	0.840874412		2	626.5	1.052544839
2	768.598	768598	880.4847	767.0111	767.0111	880.4847	0.871123712	0.859066362		2	626.75	1.071495008
2	768.815	768815	1438.302	1192.862	1192.862	1438.302	0.829354336	0.87712341		2	627	1.08566116
2	769.221	769221	894.6726	897.8407	897.8407	894.6726	1.003541072	0.925693116		2	627.25	1.096273073
2	769.482	769482	914.1667	974.2741	974.2741	914.1667	1.065751028	0.954658814		2	627.5	1.09747844
2	769.81	769810	931.8474	990.4803	990.4803	931.8474	1.062921139	0.998630903		2	627.75	1.092079407
2	770.115	770115	706.9158	670.4779	670.4779	706.9158	0.948455106	1.03361506		2	628	1.080397372
2	770.332	770332	938.1982	844.6539	844.6539	938.1982	0.900293669	1.046947922		2	628.25	1.068521066
2	770.549	770549	1513.301	1504.899	1504.899	1513.301	0.994447899	1.057386961		2	628.5	1.050075789
2	770.74	770740	1196.724	1187.017	1187.017	1196.724	0.991888689	1.059136937		2	628.75	1.034375586
2	771.16	771160	1424.902	1921.746	1921.746	1424.902	1.348686436	1.025138771		2	629	1.023264028
2	771.394	771394	1017.767	1199.541	1199.541	1017.767	1.1786008	0.995744183		2	629.25	1.013758115
2	771.766	771766	824.9092	716.7222	716.7222	824.9092	0.868849808	0.963191008		2	629.5	1.009801326
2	771.994	771994	818.8126	734.1361	734.1361	818.8126	0.896586227	0.953059671		2	629.75	1.008033144
2	772.369	772369	783.6028	635.8244	635.8244	783.6028	0.811411598	0.933759546		2	630	1.005785308
2	772.555	772555	734.764	510.4517	510.4517	734.764	0.694715174	0.926854678		2	630.25	1.004238957
2	772.966	772966	891.9107	881.0241	881.0241	891.9107	0.98779407	0.921784377		2	630.5	1.003688708
2	773.242	773242	510.9759	481.9345	481.9345	510.9759	0.943164834	0.921487285		2	630.75	1.001283544
2	773.642	773642	1683.102	2395.302	2395.302	1683.102	1.42314726	0.945506593		2	631	0.995977745
2	773.834	773834	771.4026	640.4132	640.4132	771.4026	0.830193209	0.96192745		2	631.25	0.990577814
2	774.024	774024	846.9029	754.4744	754.4744	846.9029	0.890862931	0.970513006		2	631.5	0.985111927
2	774.219	774219	772.5766	713.9085	713.9085	772.5766	0.924061769	0.969989916		2	631.75	0.984764034
2	774.522	774522	775.3994	607.6449	607.6449	775.3994	0.783654076	0.961680147		2	632	0.988513312
2	774.871	774871	741.7943	643.3667	643.3667	741.7943	0.867311464	0.949382738		2	632.25	0.996209093
2	775.045	775045	735.5076	791.9508	791.9508	735.5076	1.076740471	0.943690721		2	632.5	1.004919231
2	775.449	775449	896.3037	917.7734	917.7734	896.3037	1.0239536	0.927385696		2	632.75	1.011232666
2	775.888	775888	978.6963	911.9266	911.9266	978.6963	0.931776895	0.90897413		2	633	1.015029187
2	776.461	776461	1066.768	715.1071	715.1071	1066.768	0.670349223	0.874673551		2	633.25	1.019115978
2	776.639	776639	777.4171	689.1982	689.1982	777.4171	0.886523078	0.86452075		2	633.5	1.024274948
2	776.966	776966	823.8416	745.1647	745.1647	823.8416	0.904499967	0.84001313		2	633.75	1.029760944
2	777.191	777191	589.5648	564.5654	564.5654	589.5648	0.957596858	0.820023205		2	634	1.035246939
2	777.55	777550	996.8647	814.3508	814.3508	996.8647	0.816912064	0.80148271		2	634.25	1.040732934
2	778.03	778030	830.748	568.5219	568.5219	830.748	0.684349406	0.809121762		2	634.5	1.046218929
2	778.221	778221	890.7134	595.7299	595.7299	890.7134	0.668823327	0.816043638		2	634.75	1.051704924
2	778.548	778548	923.6509	847.1524	847.1524	923.6509	0.917178124	0.839672893		2	635	1.053042898
2	778.746	778746	763.2422	639.9892	639.9892	763.2422	0.838513908	0.857893695		2	635.25	1.047113503
2	778.917	778917	839.0698	822.7421	822.7421	839.0698	0.980540713	0.870432421		2	635.5	1.039241291
2	779.106	779106	772.6146	628.112	628.112	772.6146	0.812969364	0.886077269		2	635.75	1.032674768
2	779.461	779461	813.2427	713.7652	713.7652	813.2427	0.877677967	0.921395704		2	636	1.026979921
2	779.661	779661	742.7289	741.6683	741.6683	742.7289	0.998572023	0.934550711		2	636.25	1.019604068
2	779.987	779987	793.9531	859.0092	859.0092	793.9531	1.081939475	0.953617911		2	636.5	1.014429092
2	780.213	780213	1067.816	1141.806	1141.806	1067.816	1.069290964	0.968395882		2	636.75	1.009649949
2	780.578	780578	826.8455	661.8048	661.8048	826.8455	0.800397172	1.000400588		2	637	1.005363364
2	780.884	780884	666.7234	626.8604	626.8604	666.7234	0.940210588	1.0272728		2	637.25	1.001484307
2	781.134	781134	803.3312	728.7717	728.7717	803.3312	0.907187098	1.041401324		2	637.5	1.000802486
2	781.436	781436	1135.151	1270.31	1270.31	1135.151	1.119066979	1.050705997		2	637.75	1.011725444
2	781.781	781781	1090.354	1365.467	1365.467	1090.354	1.252315303	1.056037083		2	638	1.023941735
2	781.949	781949	1094.393	1383.521	1383.521	1094.393	1.264190286	1.05512529		2	638.25	1.037170494
2	782.358	782358	1061.082	922.6017	922.6017	1061.082	0.869491425	1.047675795		2	638.5	1.044738314
2	782.555	782555	938.1614	918.2372	918.2372	938.1614	0.978762503	1.041067724		2	638.75	1.045903024
2	782.907	782907	941.0818	951.6589	951.6589	941.0818	1.011239299	1.009121355		2	639	1.044368996
2	783.099	783099	844.5739	891.0388	891.0388	844.5739	1.05501579	0.984181975		2	639.25	1.043077395
2	783.463	783463	675.914	539.9193	539.9193	675.914	0.798798812	0.945300883		2	639.5	1.042163669
2	783.913	783913	713.8611	691.338	691.338	713.8611	0.968448904	0.925149346		2	639.75	1.041559579
2	784.325	784325	1098.73	1022.307	1022.307	1098.73	0.93044424	0.914387982		2	640	1.040008078
2	784.781	784781	1224.26	1037.519	1037.519	1224.26	0.847466224	0.895042768		2	640.25	1.038674987
2	785.217	785217	1115.458	949.145	949.145	1115.458	0.850901603	0.849621541		2	640.5	1.037540822
2	785.392	785392	793.6356	719.7392	719.7392	793.6356	0.906888753	0.830014331		2	640.75	1.036394881
2	785.574	785574	928.5266	896.0026	896.0026	928.5266	0.964972463	0.815640022		2	641	1.036877562
2	785.882	785882	854.3198	624.3991	624.3991	854.3198	0.730872795	0.787581082		2	641.25	1.037780828
2	786.145	786145	974.8812	703.1425	703.1425	974.8812	0.721259678	0.767708217		2	641.5	1.037477752
2	786.499	786499	1201.514	864.5915	864.5915	1201.514	0.71958504	0.759892124		2	641.75	1.034756536
2	786.731	786731	785.3549	551.5764	551.5764	785.3549	0.702327572	0.759027407		2	642	1.031815702
2	786.97	786970	1079.45	664.7889	664.7889	1079.45	0.61585891	0.763470261		2	642.25	1.02761059
2	787.168	787168	760.8358	638.596	638.596	760.8358	0.839334847	0.777302236		2	642.5	1.021893695
2	787.457	787457	1080.336	984.7193	984.7193	1080.336	0.911493554	0.813418979		2	642.75	1.013624616
2	787.73	787730	754.6755	642.0845	642.0845	754.6755	0.850808725	0.846342101		2	643	1.004530317
2	787.93	787930	715.7457	599.8028	599.8028	715.7457	0.838011042	0.86743736		2	643.25	0.995335705
2	788.35	788350	1141.961	1163.149	1163.149	1141.961	1.018554049	0.917617474		2	643.5	0.986629325
2	788.719	788719	1237.856	1173.444	1173.444	1237.856	0.947964868	0.95224581		2	643.75	0.978144354
2	788.9	788900	909.1688	774.1446	774.1446	909.1688	0.851486105	0.960631891		2	644	0.969951329
2	789.154	789154	838.8935	785.1112	785.1112	838.8935	0.935889001	0.969061657		2	644.25	0.960960564
2	789.609	789609	1579.586	1830.379	1830.379	1579.586	1.158771349	0.989908342		2	644.5	0.94972369
2	789.779	789779	1343.402	1272.422	1272.422	1343.402	0.947163991	0.996238584		2	644.75	0.9369477
2	789.959	789959	730.9707	684.5585	684.5585	730.9707	0.936506073	1.000806034		2	645	0.925198025
2	790.25	790250	901.0503	939.8271	939.8271	901.0503	1.043035111	1.018605263		2	645.25	0.918836506
2	790.472	790472	828.8236	772.153	772.153	828.8236	0.931625258	1.02496929		2	645.5	0.921858044
2	790.736	790736	898.3736	898.2762	898.2762	898.3736	0.999891582	1.001628242		2	645.75	0.926261118
2	791.1	791100	994.2068	1007.313	1007.313	994.2068	1.013182569	0.947332095		2	646	0.934518218
2	791.291	791291	722.2789	728.4769	728.4769	722.2789	1.008581173	0.924427688		2	646.25	0.942312568
2	791.465	791465	753.5079	817.6411	817.6411	753.5079	1.085112844	0.894265632		2	646.5	0.950495518
2	791.753	791753	1056.819	960.324	960.324	1056.819	0.908692974	0.844911017		2	646.75	0.960605399
2	791.974	791974	831.122	585.0554	585.0554	831.122	0.70393444	0.837761496		2	647	0.971468228
2	792.138	792138	1182.718	801.7591	801.7591	1182.718	0.677895407	0.83458661		2	647.25	0.982359285
2	792.44	792440	646.3243	405.1031	405.1031	646.3243	0.626779931	0.842584886		2	647.5	0.995580753
2	792.609	792609	953.8047	724.8813	724.8813	953.8047	0.75998923	0.863604386		2	647.75	1.011124832
2	792.906	792906	691.4473	607.8452	607.8452	691.4473	0.879091147	0.923001922		2	648	1.025723603
2	793.101	793101	822.871	984.0326	984.0326	822.871	1.195852813	0.95540859		2	648.25	1.039029126
2	793.335	793335	575.7632	684.8553	684.8553	575.7632	1.189473902	1.00098979		2	648.5	1.051590181
2	793.682	793682	511.3223	609.1101	609.1101	511.3223	1.191244935	1.09236583		2	648.75	1.064142771
2	793.89	793890	668.5563	804.0968	804.0968	668.5563	1.202736105	1.128652792		2	649	1.069799409
2	794.196	794196	655.9557	585.3306	585.3306	655.9557	0.892332516	1.152866197		2	649.25	1.06962298
2	794.583	794583	897.1017	944.0528	944.0528	897.1017	1.05233643	1.162484581		2	649.5	1.067187501
2	794.894	794894	979.8811	1233.424	1233.424	979.8811	1.258748638	1.135931475		2	649.75	1.070103025
2	795.222	795222	1078.776	1272.5	1272.5	1078.776	1.179577595	1.082219389		2	650	1.07967107
2	795.553	795553	812.9453	897.3184	897.3184	812.9453	1.103786934	1.042193125		2	650.25	1.090454915
2	795.9	795900	1025.904	1051.77	1051.77	1025.904	1.025212885	1.017453086		2	650.5	1.102726419
2	796.407	796407	925.0405	794.5786	794.5786	925.0405	0.858966283	0.98631139		2	650.75	1.116427014
2	796.574	796574	905.1894	701.4672	701.4672	905.1894	0.774939698	0.984599773		2	651	1.126163657
2	796.841	796841	1111.008	1052.637	1052.637	1111.008	0.947461224	0.988744448		2	651.25	1.130925527
2	797.139	797139	874.6553	1020.552	1020.552	874.6553	1.166804797	0.988135375		2	651.5	1.133200731
2	797.366	797366	819.917	757.986	757.986	819.917	0.924466745	0.980329382		2	651.75	1.135475934
2	797.693	797693	548.3297	525.372	525.372	548.3297	0.958131577	0.969044544		2	652	1.131788955
2	797.903	797903	1052.918	1094.842	1094.842	1052.918	1.039816966	0.963505977		2	652.25	1.116649078
2	798.126	798126	887.2482	1169.319	1169.319	887.2482	1.317916452	0.959260645		2	652.5	1.090103872
2	798.508	798508	1120.039	988.7806	988.7806	1120.039	0.882809081	0.952888886		2	652.75	1.062056958
2	798.832	798832	1734.829	1515.118	1515.118	1734.829	0.873352936	0.944826742		2	653	1.044596895
2	799.126	799126	1010.611	670.919	670.919	1010.611	0.663874626	0.936751682		2	653.25	1.03171545
2	799.438	799438	930.7334	831.5196	831.5196	930.7334	0.893402558	0.931464473		2	653.5	1.019736187
2	799.905	799905	1174.384	1053.969	1053.969	1174.384	0.897465395	0.940800913		2	653.75	1.007756925
2	800.225	800225	1476.362	1634.272	1634.272	1476.362	1.106958862	0.958809531		2	654	0.992320608
2	802.152	802152	972.0826	947.6913	947.6913	972.0826	0.974908202	1.087437715		2	654.25	0.975583851
2	802.613	802613	756.8122	740.1203	740.1203	756.8122	0.977944462	1.093522338		2	654.5	0.963372578
2	802.934	802934	671.06	742.0017	742.0017	671.06	1.105715882	1.091119633		2	654.75	0.958003179
2	803.135	803135	1030.623	1284.234	1284.234	1030.623	1.246075432	1.081807941		2	655	0.952651545
2	803.354	803354	1057.937	1136.219	1136.219	1057.937	1.073994954	1.067265388		2	655.25	0.949345183
2	803.689	803689	798.8552	984.3174	984.3174	798.8552	1.232159971	1.05233956		2	655.5	0.945749231
2	804.06	804060	893.2782	913.7559	913.7559	893.2782	1.022924213	1.047061769		2	655.75	0.942512317
2	804.35	804350	892.5419	849.2311	849.2311	892.5419	0.951474771	1.042895041		2	656	0.941342823
2	804.601	804601	728.2935	728.341	728.341	728.2935	1.000065221	1.039896193		2	656.25	0.944961655
2	804.804	804804	1176.517	976.7277	976.7277	1176.517	0.830185794	1.037205307		2	656.5	0.948580487
2	807.704	807704	950.2754	932.4774	932.4774	950.2754	0.981270693	1.003471172		2	656.75	0.953895408
2	808.296	808296	855.3631	831.765	831.765	855.3631	0.972411599	1.005377053		2	657	0.960733295
2	809.875	809875	1780.695	1894.24	1894.24	1780.695	1.063764429	1.033446903		2	657.25	0.967571182
3	1.451	1451	2325.078	3742.849	3742.849	2325.078	1.609773522	1.599485584		2	657.5	0.975829255
3	1.626	1626	1678.298	2770.278	2770.278	1678.298	1.650647263	1.548490937		2	657.75	0.983128858
3	1.93	1930	1029.957	1503.911	1503.911	1029.957	1.460168725	1.469149113		2	658	0.987217068
3	2.148	2148	818.1069	1238.649	1238.649	818.1069	1.514042969	1.419023647		2	658.25	0.990104868
3	2.315	2315	767.6908	1064.17	1064.17	767.6908	1.386196109	1.383952796		2	658.5	0.995465891
3	2.502	2502	667.4773	706.4883	706.4883	667.4773	1.058445433	1.34836461		2	658.75	1.006039246
3	2.958	2958	683.3956	753.3368	753.3368	683.3956	1.10234365	1.27749699		2	659	1.017313063
3	3.166	3166	725.9367	927.868	927.868	725.9367	1.27816654	1.251798108		2	659.25	1.029472457
3	3.347	3347	943.0749	1194.84	1194.84	943.0749	1.266961935	1.232373254		2	659.5	1.041402934
3	3.513	3513	767.3831	1056.135	1056.135	767.3831	1.376281286	1.217807006		2	659.75	1.054405229
3	3.969	3969	1009.026	1192.425	1192.425	1009.026	1.181758448	1.195247881		2	660	1.065644948
3	4.294	4294	1217.948	1444.107	1444.107	1217.948	1.185688552	1.189379804		2	660.25	1.072544205
3	4.471	4471	1760.945	2263.06	2263.06	1760.945	1.285139513	1.187842454		2	660.5	1.079395832
3	4.716	4716	1064.913	1102.182	1102.182	1064.913	1.034997225	1.189358582		2	660.75	1.083114172
3	5.386	5386	1730.176	2153.782	2153.782	1730.176	1.244834052	1.212310948		2	661	1.080559721
3	5.444	5444	794.7822	1000.395	1000.395	794.7822	1.258703328	1.214483643		2	661.25	1.070711443
3	6.058	6058	2078.393	2734.609	2734.609	2078.393	1.315732395	1.224345888		2	661.5	1.056096195
3	8.547	8547	1007.971	1252.749	1252.749	1007.971	1.242842304	1.144514565		2	661.75	1.043745313
3	9.162	9162	1367.728	1643.475	1643.475	1367.728	1.201609531	1.120211237		2	662	1.042455567
3	9.23	9230	456.3662	402.6406	402.6406	456.3662	0.882275243	1.117631429		2	662.25	1.049543787
3	11.184	11184	661.5935	568.3328	568.3328	661.5935	0.859036251	0.992636122		2	662.5	1.05885775
3	11.47	11470	870.0265	1090.564	1090.564	870.0265	1.253483658	0.97736248		2	662.75	1.0664286
3	14.178	14178	1093.307	949.7702	949.7702	1093.307	0.868713179	0.851157154		2	663	1.074661685
3	14.412	14412	789.2466	605.3328	605.3328	789.2466	0.766975493	0.852284495		2	663.25	1.081421193
3	14.595	14595	1091.447	960.7577	960.7577	1091.447	0.880260517	0.855908985		2	663.5	1.08198605
3	14.953	14953	911.9917	776.3292	776.3292	911.9917	0.851245905	0.870847783		2	663.75	1.081565031
3	15.176	15176	833.4327	595.5718	595.5718	833.4327	0.714600951	0.888289797		2	664	1.079499887
3	15.48	15480	797.4218	794.5074	794.5074	797.4218	0.996345222	0.922174334		2	664.25	1.075890355
3	15.841	15841	947.1687	793.8131	793.8131	947.1687	0.838090511	0.965282157		2	664.5	1.071355886
3	16.071	16071	901.8402	990.9569	990.9569	901.8402	1.098816509	0.987366777		2	664.75	1.059344146
3	16.495	16495	491.9711	535.1549	535.1549	491.9711	1.087777107	1.025999761		2	665	1.044114459
3	16.704	16704	889.8778	1054.863	1054.863	889.8778	1.185402086	1.044998246		2	665.25	1.030277507
3	16.966	16966	1073.504	992.4697	992.4697	1073.504	0.924514208	1.063765185		2	665.5	1.018869013
3	17.226	17226	1434.607	1395.514	1395.514	1434.607	0.972750028	1.072337142		2	665.75	1.016982813
3	17.435	17435	1094.405	1063.269	1063.269	1094.405	0.971549838	1.068017596		2	666	1.018927903
3	17.751	17751	1152.695	1443.738	1443.738	1152.695	1.252489167	1.04683385		2	666.25	1.021080045
3	18.101	18101	912.5353	944.2219	944.2219	912.5353	1.034723698	1.020938974		2	666.5	1.027480626
3	18.286	18286	1025.247	1052.963	1052.963	1025.247	1.027033486	1.004928524		2	666.75	1.032543402
3	18.757	18757	1105.968	995.5521	995.5521	1105.968	0.900163567	0.956513447		2	667	1.033725461
3	18.949	18949	1626.909	1668.686	1668.686	1626.909	1.025678756	0.946103517		2	667.25	1.034276722
3	19.266	19266	1232.66	1084.085	1084.085	1232.66	0.87946798	0.928266883		2	667.5	1.034243692
3	19.455	19455	1030.52	775.3062	775.3062	1030.52	0.752344642	0.919175748		2	667.75	1.034359782
3	19.945	19945	960.4553	887.0965	887.0965	960.4553	0.923620808	0.91054766		2	668	1.03483191
3	20.4	20400	1052.942	1027.285	1027.285	1052.942	0.975633036	0.937802331		2	668.25	1.035392204
3	20.762	20762	1424.479	1315.228	1315.228	1424.479	0.923304591	0.971736157		2	668.5	1.035405027
3	20.998	20998	989.9333	882.7652	882.7652	989.9333	0.8917421	0.988891618		2	668.75	1.033350568
3	21.226	21226	1592.609	1765.345	1765.345	1592.609	1.108461022	0.995384093		2	669	1.031416861
3	21.461	21461	1090.041	1396.236	1396.236	1090.041	1.280902278	0.99048415		2	669.25	1.030713809
3	21.907	21907	895.0153	920.7706	920.7706	895.0153	1.02877638	0.965160607		2	669.5	1.032826239
3	22.093	22093	629.8754	495.6426	495.6426	629.8754	0.786889915	0.953176591		2	669.75	1.036343889
3	22.426	22426	1034.541	903.935	903.935	1034.541	0.873754641	0.937449091		2	670	1.039533094
3	22.853	22853	707.45	598.4749	598.4749	707.45	0.845960704	0.926491567		2	670.25	1.043693213
3	23.289	23289	1351.189	1058.586	1058.586	1351.189	0.783447763	0.920195099		2	670.5	1.047984917
3	23.507	23507	825.2109	697.5442	697.5442	825.2109	0.845292034	0.920206763		2	670.75	1.052242101
3	23.68	23680	893.38	1055.756	1055.756	893.38	1.181754684	0.92218936		2	671	1.056945853
3	23.879	23879	1249.248	1267.813	1267.813	1249.248	1.01486094	0.926446234		2	671.25	1.062454781
3	24.334	24334	1422.965	1335.72	1335.72	1422.965	0.938687881	0.9380981		2	671.5	1.064410328
3	24.565	24565	1108.044	890.7472	890.7472	1108.044	0.803891542	0.941772797		2	671.75	1.060788026
3	24.809	24809	1380.009	1311.489	1311.489	1380.009	0.95034815	0.941507723		2	672	1.054501103
3	25.027	25027	447.906	450.0973	450.0973	447.906	1.004892321	0.936527973		2	672.25	1.049352981
3	25.458	25458	767.2621	694.3456	694.3456	767.2621	0.904965331	0.919932037		2	672.5	1.045750728
3	25.68	25680	819.7906	840.6786	840.6786	819.7906	1.025479677	0.912409362		2	672.75	1.041812512
3	25.894	25894	588.0059	512.1863	512.1863	588.0059	0.871056396	0.908716355		2	673	1.037670953
3	26.066	26066	554.2272	453.9617	453.9617	554.2272	0.819089536	0.908689893		2	673.25	1.032314909
3	26.226	26226	514.3643	388.4521	388.4521	514.3643	0.755208128	0.910016713		2	673.5	1.026350794
3	26.716	26716	1107.142	1161.942	1161.942	1107.142	1.049496813	0.91657916		2	673.75	1.021756038
3	26.977	26977	1003.613	1025.234	1025.234	1003.613	1.021543165	0.917790442		2	674	1.018480499
3	27.412	27412	1194.983	1096.041	1096.041	1194.983	0.917202169	0.918081547		2	674.25	1.015868416
3	27.576	27576	736.5245	594.8211	594.8211	736.5245	0.807605314	0.918148955		2	674.5	1.012165566
3	28.043	28043	889.2323	810.0027	810.0027	889.2323	0.910901122	0.914051159		2	674.75	1.002912849
3	28.336	28336	731.2983	712.7393	712.7393	731.2983	0.974621847	0.897326102		2	675	0.992624584
3	28.567	28567	814.0311	797.7309	797.7309	814.0311	0.979975949	0.884359863		2	675.25	0.980989492
3	28.882	28882	758.7024	586.6125	586.6125	758.7024	0.773178653	0.874915681		2	675.5	0.972064561
3	29.224	29224	1061.378	850.156	850.156	1061.378	0.800992672	0.864230668		2	675.75	0.963946142
3	29.627	29627	693.5294	636.3478	636.3478	693.5294	0.917549854	0.856801676		2	676	0.95699223
3	29.841	29841	790.6123	699.5031	699.5031	790.6123	0.884761216	0.857409924		2	676.25	0.96034211
3	30.013	30013	791.9474	702.9393	702.9393	791.9474	0.887608571	0.859121087		2	676.5	0.968027686
3	30.194	30194	895.9933	818.717	818.717	895.9933	0.913753485	0.861119774		2	676.75	0.975490137
3	30.473	30473	691.9699	565.5346	565.5346	691.9699	0.817282081	0.868855681		2	677	0.981933646
3	30.707	30707	1380.608	1260.165	1260.165	1380.608	0.9127609	0.884070686		2	677.25	0.989766399
3	30.873	30873	915.4339	784.9879	784.9879	915.4339	0.857503638	0.901230095		2	677.5	0.997540606
3	31.079	31079	592.178	493.9347	493.9347	592.178	0.834098362	0.928496676		2	677.75	1.002302572
3	31.559	31559	1004.998	990.3573	990.3573	1004.998	0.98543211	1.008156925		2	678	1.006935282
3	31.741	31741	853.2815	976.2246	976.2246	853.2815	1.144082697	1.040707285		2	678.25	1.013442374
3	32.012	32012	546.5551	565.1009	565.1009	546.5551	1.033932169	1.104668814		2	678.5	1.025298901
3	32.29	32290	775.022	793.5167	793.5167	775.022	1.023863452	1.184425432		2	678.75	1.039322447
3	32.586	32586	1000.248	1459.1	1459.1	1000.248	1.458738233	1.253621072		2	679	1.056597908
3	33.069	33069	927.3683	1369.118	1369.118	927.3683	1.476347639	1.317530642		2	679.25	1.081314111
3	33.375	33375	660.6419	839.82	839.82	660.6419	1.271218189	1.358002849		2	679.5	1.112106388
3	33.756	33756	667.6591	988.3151	988.3151	667.6591	1.480269047	1.404883393		2	679.75	1.13890702
3	34.211	34211	784.7223	983.7747	983.7747	784.7223	1.25365967	1.448697451		2	680	1.15937213
3	34.585	34585	674.7553	946.0666	946.0666	674.7553	1.402088431	1.498704768		2	680.25	1.174143545
3	34.854	34854	1065.432	1640.598	1640.598	1065.432	1.539842993	1.554585366		2	680.5	1.186014582
3	35.074	35074	1178.556	2000.357	2000.357	1178.556	1.697294825	1.621875018		2	680.75	1.187730712
3	35.232	35232	1355.024	2621.681	2621.681	1355.024	1.934785657	1.681343989		2	681	1.187428854
3	35.585	35585	1080.753	1542.008	1542.008	1080.753	1.426790395	1.823939406		2	681.25	1.181248816
3	35.887	35887	859.8789	1608.416	1608.416	859.8789	1.870514557	1.927427455		2	681.5	1.173660904
3	36.133	36133	697.8324	1466.754	1466.754	697.8324	2.101871452	1.994436961		2	681.75	1.164234435
3	36.375	36375	808.8541	1900.719	1900.719	808.8541	2.349891037	2.058027883		2	682	1.152816197
3	36.621	36621	833.2399	1831.683	1831.683	833.2399	2.19826607	2.121246764		2	682.25	1.141524767
3	36.843	36843	647.0706	1544.562	1544.562	647.0706	2.38700692	2.177856874		2	682.5	1.135566469
3	37.027	37027	884.9867	1916.7	1916.7	884.9867	2.16579526	2.225305129		2	682.75	1.132764908
3	37.398	37398	765.8829	1549.291	1549.291	765.8829	2.022882349	2.31975176		2	683	1.126804609
3	37.809	37809	674.6501	1331.448	1331.448	674.6501	1.973538579	2.410940433		2	683.25	1.112853548
3	38.207	38207	692.2447	1986.853	1986.853	692.2447	2.87015993	2.476678543		2	683.5	1.095432698
3	38.732	38732	1167.955	3270.416	3270.416	1167.955	2.80012158	2.562311627		2	683.75	1.078244377
3	39.047	39047	1304.2	3477.377	3477.377	1304.2	2.666291213	2.657214299		2	684	1.059832055
3	39.213	39213	1156.737	3305.127	3305.127	1156.737	2.857284759	2.717611032		2	684.25	1.037414029
3	39.409	39409	1193.925	2888.208	2888.208	1193.925	2.419086626	2.778123799		2	684.5	1.016453112
3	39.588	39588	970.2804	2171.821	2171.821	970.2804	2.238343679	2.808030933		2	684.75	1.000760446
3	40.233	40233	907.9827	2967.314	2967.314	907.9827	3.268029226	2.782135641		2	685	0.990507197
3	40.686	40686	1114.191	3386.679	3386.679	1114.191	3.039585672	2.67235023		2	685.25	0.991861703
3	40.855	40855	938.8224	2597.654	2597.654	938.8224	2.766928015	2.610688171		2	685.5	0.998544104
3	41.019	41019	1141.574	3176.289	3176.289	1141.574	2.782376789	2.53965983		2	685.75	1.010525816
3	41.253	41253	644.2288	1556.916	1556.916	644.2288	2.41671282	2.384157767		2	686	1.025854925
3	41.451	41451	943.7835	2131.344	2131.344	943.7835	2.258297586	2.205323129		2	686.25	1.039982751
3	41.765	41765	1041.202	1714.417	1714.417	1041.202	1.646574824	1.913578632		2	686.5	1.045377829
3	41.941	41941	689.537	987.535	987.535	689.537	1.432171153	1.785602162		2	686.75	1.046235928
3	42.128	42128	752.3248	1234.054	1234.054	752.3248	1.640320776	1.684306992		2	687	1.045497812
3	42.323	42323	717.942	1084.161	1084.161	717.942	1.510095523	1.598514721		2	687.25	1.041217927
3	42.827	42827	736.2456	1063.827	1063.827	736.2456	1.444934951	1.448340994		2	687.5	1.026675204
3	43.182	43182	667.0473	973.5427	973.5427	667.0473	1.459480759	1.381601166		2	687.75	1.014085162
3	43.392	43392	860.4429	1151.57	1151.57	860.4429	1.338345636	1.361443203		2	688	1.015782222
3	43.768	43768	722.1696	1062.424	1062.424	722.1696	1.471155806	1.372277639		2	688.25	1.021434859
3	44	44000	1002.981	1398.536	1398.536	1002.981	1.394379355	1.386900179		2	688.5	1.026780362
3	44.318	44318	951.5396	1420.348	1420.348	951.5396	1.492684067	1.385758419		2	688.75	1.029307415
3	44.707	44707	802.6036	1190.81	1190.81	802.6036	1.483683851	1.346997231		2	689	1.032228516
3	44.997	44997	874.2616	1112.735	1112.735	874.2616	1.272771216	1.312311063		2	689.25	1.031230624
3	45.253	45253	668.0164	837.5195	837.5195	668.0164	1.253740926	1.283811915		2	689.5	1.023750864
3	45.558	45558	787.6695	871.7024	871.7024	787.6695	1.106685482	1.259394847		2	689.75	1.012816865
3	45.992	45992	659.88	800.4885	800.4885	659.88	1.213081924	1.25870421		2	690	1.001728126
3	46.228	46228	739.3925	1057.112	1057.112	739.3925	1.429703439	1.271757782		2	690.25	0.987448757
3	46.541	46541	791.9624	964.0868	964.0868	791.9624	1.217339106	1.294109547		2	690.5	0.966294412
3	46.845	46845	803.1342	879.4229	879.4229	803.1342	1.094988733	1.312268781		2	690.75	0.945644405
3	47.086	47086	1055.729	1307.844	1307.844	1055.729	1.23880655	1.326156744		2	691	0.934171703
3	47.244	47244	1028.816	1521.718	1521.718	1028.816	1.479096359	1.336023156		2	691.25	0.927279927
3	47.54	47540	916.8609	1108.241	1108.241	916.8609	1.208734062	1.34511148		2	691.5	0.925131687
3	47.77	47770	701.4932	1013.726	1013.726	701.4932	1.445097401	1.329366962		2	691.75	0.929200712
3	47.991	47991	1106.831	1904.215	1904.215	1106.831	1.720420733	1.31244618		2	692	0.936631148
3	48.155	48155	1339.975	2057.215	2057.215	1339.975	1.535263718	1.302543729		2	692.25	0.944093721
3	48.456	48456	1349.495	1273.718	1273.718	1349.495	0.943847884	1.268293076		2	692.5	0.952898686
3	48.629	48629	840.1963	784.3955	784.3955	840.1963	0.933585997	1.250981999		2	692.75	0.963005959
3	48.792	48792	500.3251	592.011	592.011	500.3251	1.183252649	1.244121545		2	693	0.974777855
3	49.142	49142	850.7889	1191.463	1191.463	850.7889	1.400421421	1.261681672		2	693.25	0.986795119
3	49.33	49330	560.5551	692.9662	692.9662	560.5551	1.236214245	1.281417784		2	693.5	0.994436177
3	49.523	49523	721.8884	860.3196	860.3196	721.8884	1.191762605	1.304563983		2	693.75	0.997451493
3	49.853	49853	608.4315	880.6424	880.6424	608.4315	1.447397776	1.340397647		2	694	0.995535234
3	50.051	50051	678.1648	1130.264	1130.264	678.1648	1.666650938	1.360476889		2	694.25	0.992839766
3	50.205	50205	789.1251	1036.068	1036.068	789.1251	1.312932512	1.378356425		2	694.5	0.989178173
3	50.554	50554	1352.029	1622.876	1622.876	1352.029	1.200326324	1.414716934		2	694.75	0.984942181
3	50.934	50934	1042.159	1570.964	1570.964	1042.159	1.507412976	1.424915183		2	695	0.979365929
3	51.111	51111	759.4016	1176.195	1176.195	759.4016	1.548844511	1.408037687		2	695.25	0.974591196
3	51.436	51436	951.9106	1404.674	1404.674	951.9106	1.475636473	1.354027973		2	695.5	0.969512539
3	51.651	51651	773.0075	929.9347	929.9347	773.0075	1.203008638	1.331000829		2	695.75	0.963594422
3	51.975	51975	1055.17	1490.644	1490.644	1055.17	1.412705062	1.319173982		2	696	0.958140111
3	52.334	52334	1204.757	1117.816	1117.816	1204.757	0.92783524	1.308211685		2	696.25	0.952432961
3	52.617	52617	991.4136	1138.916	1138.916	991.4136	1.148779884	1.3095048		2	696.5	0.943558513
3	52.814	52814	731.6679	1065.601	1065.601	731.6679	1.456399823	1.317348663		2	696.75	0.936580274
3	53.107	53107	776.9261	1220.916	1220.916	776.9261	1.571469925	1.327082773		2	697	0.933176038
3	53.447	53447	1168.931	1562.123	1562.123	1168.931	1.33636887	1.315402609		2	697.25	0.931249716
3	53.72	53720	801.1364	996.5674	996.5674	801.1364	1.24394223	1.271475807		2	697.5	0.932108604
3	54.085	54085	862.7744	1327.797	1327.797	862.7744	1.538985162	1.181860375		2	697.75	0.943086129
3	54.289	54289	713.6266	702.7678	702.7678	713.6266	0.984783639	1.133131219		2	698	0.967238365
3	54.512	54512	733.5562	714.2936	714.2936	733.5562	0.973740799	1.093903463		2	698.25	0.988929381
3	54.712	54712	799.3164	698.4424	698.4424	799.3164	0.873799662	1.074758414		2	698.5	1.004530406
3	54.933	54933	837.1778	685.8093	685.8093	837.1778	0.819191933	1.062411475		2	698.75	1.019864534
3	55.163	55163	833.6226	847.3424	847.3424	833.6226	1.016458047	1.049719519		2	699	1.028363093
3	55.325	55325	629.8064	700.574	700.574	629.8064	1.112364053	1.035306446		2	699.25	1.029302339
3	55.701	55701	1084.661	1666.704	1666.704	1084.661	1.536612822	0.987643715		2	699.5	1.025536211
3	55.895	55895	1000.727	969.1195	969.1195	1000.727	0.968415462	0.963450148		2	699.75	1.022815396
3	56.211	56211	878.3696	889.8857	889.8857	878.3696	1.013110768	0.935347633		2	700	1.019865062
3	56.407	56407	661.6779	548.8167	548.8167	661.6779	0.829431813	0.903147246		2	700.25	1.017274326
3	56.575	56575	745.2772	548.6615	548.6615	745.2772	0.736184469	0.879240746		2	700.5	1.018039985
3	56.754	56754	706.8108	514.5705	514.5705	706.8108	0.728017314	0.874382221		2	700.75	1.027870539
3	56.978	56978	532.7388	366.87	366.87	532.7388	0.688648921	0.871930581		2	701	1.042474221
3	57.326	57326	776.7028	642.6141	642.6141	776.7028	0.827361637	0.889177052		2	701.25	1.061427447
3	57.536	57536	472.7942	531.2371	531.2371	472.7942	1.123611711	0.919981384		2	701.5	1.094123227
3	57.861	57861	656.7408	757.8327	757.8327	656.7408	1.153929678	1.027516475		2	701.75	1.132509155
3	58.23	58230	840.6059	988.8891	988.8891	840.6059	1.17640038	1.203887761		2	702	1.166309095
3	58.501	58501	623.1592	785.9119	785.9119	623.1592	1.261173549	1.31933385		2	702.25	1.188070989
3	58.695	58695	1016.814	1277.685	1277.685	1016.814	1.256557246	1.371797008		2	702.5	1.205588333
3	58.915	58915	739.5524	897.1516	897.1516	739.5524	1.213100789	1.401908374		2	702.75	1.214691149
3	59.296	59296	883.333	1489.534	1489.534	883.333	1.686265542	1.419569747		2	703	1.207737811
3	59.47	59470	774.4637	1591.712	1591.712	774.4637	2.055244164	1.417685209		2	703.25	1.193166587
3	59.689	59689	566.9257	717.4525	717.4525	566.9257	1.265514158	1.410533952		2	703.5	1.17458406
3	59.85	59850	522.4044	629.7712	629.7712	522.4044	1.205524303	1.393599288		2	703.75	1.141779636
3	60.026	60026	860.8153	1034.984	1034.984	860.8153	1.202329931	1.356681889		2	704	1.104070428
3	60.418	60418	864.8682	1157.386	1157.386	864.8682	1.338222402	1.25230969		2	704.25	1.083531262
3	60.823	60823	679.0049	779.8438	779.8438	679.0049	1.148509827	1.203204151		2	704.5	1.071667774
3	61.138	61138	1010.786	900.8732	900.8732	1010.786	0.891260069	1.257664685		2	704.75	1.064998578
3	61.567	61567	891.0007	1041.682	1041.682	891.0007	1.169114682	1.401953866		2	705	1.075129236
3	61.75	61750	739.923	921.7854	921.7854	739.923	1.245785575	1.462460525		2	705.25	1.090106412
3	62.092	62092	1027.305	1991.705	1991.705	1027.305	1.938766968	1.531550871		2	705.5	1.102361663
3	62.421	62421	1228.086	2674.728	2674.728	1228.086	2.177964735	1.543917159		2	705.75	1.103535105
3	62.68	62680	696.7003	985.9721	985.9721	696.7003	1.415202634	1.53690185		2	706	1.099600754
3	62.898	62898	1106.178	1828.269	1828.269	1106.178	1.652780113	1.519604405		2	706.25	1.088655969
3	63.248	63248	1052.004	1269.388	1269.388	1052.004	1.206637998	1.470140439		2	706.5	1.063214009
3	63.595	63595	956.3372	1347.323	1347.323	956.3372	1.408836758	1.345137369		2	706.75	1.030523996
3	63.798	63798	682.119	795.955	795.955	682.119	1.166885837	1.24077043		2	707	1.006273459
3	63.956	63956	810.9003	898.9468	898.9468	810.9003	1.1085787	1.161299777		2	707.25	0.984309421
3	64.245	64245	831.507	991.3051	991.3051	831.507	1.192178899	1.056770869		2	707.5	0.960426523
3	64.748	64748	1040.756	856.5884	856.5884	1040.756	0.823044402	0.986548171		2	707.75	0.944815654
3	64.924	64924	740.4717	665.3315	665.3315	740.4717	0.898523873	0.976310055		2	708	0.936134297
3	65.147	65147	757.4806	690.1587	690.1587	757.4806	0.911123928	0.970783963		2	708.25	0.944433043
3	65.405	65405	966.4982	1192.278	1192.278	966.4982	1.233606022	0.991309797		2	708.5	0.957034442
3	65.769	65769	1068.753	856.13	856.13	1068.753	0.801055061	1.040675412		2	708.75	0.965934156
3	66.119	66119	633.217	705.848	705.848	633.217	1.114701595	1.09206876		2	709	0.97550478
3	66.395	66395	680.9688	816.4022	816.4022	680.9688	1.198883414	1.150206959		2	709.25	0.984562833
3	66.615	66615	885.1909	1237.949	1237.949	885.1909	1.398510762	1.192567017		2	709.5	0.986111973
3	66.882	66882	760.9279	917.6963	917.6963	760.9279	1.206022673	1.222998855		2	709.75	0.98587744
3	67.158	67158	790.5774	918.7988	918.7988	790.5774	1.162187029	1.219927112		2	710	0.988852423
3	67.323	67323	743.3519	958.0527	958.0527	743.3519	1.288827943	1.207027876		2	710.25	0.994881703
3	67.646	67646	622.8832	785.9846	785.9846	622.8832	1.261849091	1.176406651		2	710.5	1.001986797
3	67.978	67978	554.0743	632.2073	632.2073	554.0743	1.141015384	1.165057165		2	710.75	1.009822272
3	68.259	68259	695.9435	775.748	775.748	695.9435	1.114670947	1.176698671		2	711	1.018968885
3	68.55	68550	1070.744	986.155	986.155	1070.744	0.920999791	1.197121745		2	711.25	1.03375583
3	68.759	68759	1277.965	1601.463	1601.463	1277.965	1.253135258	1.218471736		2	711.5	1.050421586
3	68.948	68948	1041.647	1301.976	1301.976	1041.647	1.249920559	1.243495812		2	711.75	1.060157042
3	69.248	69248	789.1545	1172.99	1172.99	789.1545	1.48638828	1.310090766		2	712	1.064655429
3	69.434	69434	721.0439	1015.598	1015.598	721.0439	1.408510633	1.364238243		2	712.25	1.066839613
3	69.687	69687	810.0712	1047.765	1047.765	810.0712	1.293423344	1.43611136		2	712.5	1.059909153
3	69.887	69887	850.6969	1291.261	1291.261	850.6969	1.5178861	1.479078236		2	712.75	1.046623735
3	70.14	70140	812.8907	1170.771	1170.771	812.8907	1.440256359	1.502263279		2	713	1.036290627
3	70.418	70418	756.4322	1299.757	1299.757	756.4322	1.718272966	1.505022696		2	713.25	1.03544417
3	70.777	70777	798.0861	1222.609	1222.609	798.0861	1.531926192	1.525333765		2	713.5	1.035603261
3	70.97	70970	823.3677	1278.871	1278.871	823.3677	1.553219783	1.566620828		2	713.75	1.036612369
3	71.144	71144	594.7715	1123.58	1123.58	594.7715	1.889095224	1.626477541		2	714	1.037080846
3	71.433	71433	1001.325	1266.691	1266.691	1001.325	1.265014855	1.752799044		2	714.25	1.036751758
3	71.661	71661	938.8419	1359.92	1359.92	938.8419	1.448507997	1.863121933		2	714.5	1.036320419
3	72.03	72030	858.2042	1761.98	1761.98	858.2042	2.053101115	2.030361917		2	714.75	1.034946419
3	72.285	72285	735.6609	1673.489	1673.489	735.6609	2.27481031	2.152018446		2	715	1.033995893
3	72.529	72529	750.1596	2159.679	2159.679	750.1596	2.878959357	2.291879027		2	715.25	1.031370388
3	72.902	72902	905.3391	2277.04	2277.04	905.3391	2.515123891	2.504361652		2	715.5	1.026828606
3	73.247	73247	763.7071	1856.66	1856.66	763.7071	2.43111528	2.645267193		2	715.75	1.02170326
3	73.935	73935	804.6656	2348.693	2348.693	804.6656	2.918843554	2.718108278		2	716	1.01516031
3	74.27	74270	657.7635	1683.69	1683.69	657.7635	2.559719413	2.693512749		2	716.25	1.003282127
3	74.824	74824	900.6909	2437.207	2437.207	900.6909	2.705930525	2.619651811		2	716.5	0.990965053
3	75.142	75142	820.0906	2545.141	2545.141	820.0906	3.10348759	2.553204185		2	716.75	0.980546444
3	75.332	75332	565.4815	1526.683	1526.683	565.4815	2.699793008	2.510567107		2	717	0.97977156
3	75.567	75567	753.2275	1716.279	1716.279	753.2275	2.278566569	2.459379424		2	717.25	0.98586468
3	75.758	75758	813.0918	1638.398	1638.398	813.0918	2.015022166	2.410928414		2	717.5	0.991073478
3	76.111	76111	708.9983	1317.066	1317.066	708.9983	1.857643382	2.312834999		2	717.75	0.9879144
3	76.346	76346	602.8754	1156.616	1156.616	602.8754	1.918499245	2.246859148		2	718	0.982911151
3	76.615	76615	1013.01	2462.707	2462.707	1013.01	2.431078667	2.191288737		2	718.25	0.976832521
3	76.773	76773	1096.417	3073.276	3073.276	1096.417	2.803017465	2.169247106		2	718.5	0.96495817
3	77.071	77071	742.4461	1670.156	1670.156	742.4461	2.24953165	2.126702305		2	718.75	0.954059603
3	77.337	77337	898.5317	1725.843	1725.843	898.5317	1.920736909	2.063113176		2	719	0.94526579
3	77.576	77576	1103.581	2033.471	2033.471	1103.581	1.842611462	1.959794966		2	719.25	0.935775809
3	77.858	77858	929.0705	1508.544	1508.544	929.0705	1.623713163	1.798124669		2	719.5	0.928830131
3	78.129	78129	2015.264	3026.242	3026.242	2015.264	1.501660328	1.649053421		2	719.75	0.923912089
3	78.328	78328	2017.102	3507.08	3507.08	2017.102	1.738672611	1.571278955		2	720	0.922779171
3	78.485	78485	1258.586	1819.924	1819.924	1258.586	1.446006868	1.536225961		2	720.25	0.923347815
3	78.652	78652	944.1711	1482.676	1482.676	944.1711	1.570346731	1.514938914		2	720.5	0.928004492
3	78.818	78818	1495.819	1837.318	1837.318	1495.819	1.228302355	1.501183865		2	720.75	0.937106902
3	79.106	79106	1032.455	1437.915	1437.915	1032.455	1.392714452	1.468034262		2	721	0.946195852
3	79.361	79361	1070.392	1840.585	1840.585	1070.392	1.719542934	1.421430602		2	721.25	0.956797766
3	79.546	79546	949.9056	1552.172	1552.172	949.9056	1.634027634	1.387013109		2	721.5	0.965114149
3	80.043	80043	1147.969	1394.679	1394.679	1147.969	1.214909985	1.298100457		2	721.75	0.971968262
3	80.218	80218	976.4672	1165.742	1165.742	976.4672	1.193836311	1.269953089		2	722	0.978062775
3	80.453	80453	799.4339	902.3279	902.3279	799.4339	1.128708577	1.231892001		2	722.25	0.982998982
3	80.788	80788	701.0644	766.0239	766.0239	701.0644	1.092658392	1.175235908		2	722.5	0.985424715
3	80.977	80977	776.5159	766.3329	766.3329	776.5159	0.986886296	1.144900895		2	722.75	0.98632693
3	81.214	81214	1293.377	1717.898	1717.898	1293.377	1.328226805	1.111459508		2	723	0.985843295
3	81.47	81470	1096.569	1362.355	1362.355	1096.569	1.24237964	1.084135769		2	723.25	0.98295388
3	81.721	81721	1027.444	1153.791	1153.791	1027.444	1.122972152	1.06487365		2	723.5	0.975986926
3	81.981	81981	1220.274	1202.289	1202.289	1220.274	0.985261507	1.049189369		2	723.75	0.970787836
3	82.273	82273	1418.807	1361.426	1361.426	1418.807	0.959556867	1.032192331		2	724	0.970568875
3	82.646	82646	2490.074	2553.238	2553.238	2490.074	1.025366314	1.010979519		2	724.25	0.972316238
3	83.014	83014	33.47275	26.98008	26.98008	33.47275	0.806031175	0.994724486		2	724.5	0.976795752
3	83.238	83238	1683.298	1814.28	1814.28	1683.298	1.077812722	0.987331255		2	724.75	0.981066078
3	83.515	83515	1290.382	1266.602	1266.602	1290.382	0.981571349	0.980091858		2	725	0.985914124
3	83.694	83694	1632.445	1642.562	1642.562	1632.445	1.006197452	0.977014577		2	725.25	0.992414326
3	83.945	83945	2394.847	2411.218	2411.218	2394.847	1.006835927	0.9753046		2	725.5	0.997188403
3	84.263	84263	11873.41	12312.51	12312.51	11873.41	1.036981794	0.976665428		2	725.75	0.999406029
3	84.596	84596	1858.27	1845.917	1845.917	1858.27	0.993352419	0.982287467		2	726	0.998947722
3	84.779	84779	932.7109	857.3515	857.3515	932.7109	0.919203903	0.987193585		2	726.25	0.996654064
3	90.734	90734	9204.266	9434.179	9434.179	9204.266	1.024978961	0.974380942		2	726.5	0.994175644
3	91.013	91013	1676.776	1489.915	1489.915	1676.776	0.888559354	0.970980408		2	726.75	0.991629578
3	91.375	91375	1339.066	1219.006	1219.006	1339.066	0.910340491	0.967137963		2	727	0.989737265
3	91.614	91614	1125.304	1202.393	1202.393	1125.304	1.068505044	0.965031673		2	727.25	0.987572571
3	91.87	91870	1061.821	1191.963	1191.963	1061.821	1.122564914	0.964229639		2	727.5	0.985202871
3	92.284	92284	773.459	719.3102	719.3102	773.459	0.929991376	0.967411935		2	727.75	0.983129434
3	92.609	92609	823.6925	657.2198	657.2198	823.6925	0.797894603	0.972756279		2	728	0.98108349
3	92.767	92767	917.8343	704.7495	704.7495	917.8343	0.767839576	0.975963086		2	728.25	0.976361447
3	93.137	93137	776.3221	860.1744	860.1744	776.3221	1.108012254	0.986022445		2	728.5	0.97103328
3	93.305	93305	988.6514	1087.921	1087.921	988.6514	1.100409103	0.991806894		2	728.75	0.965705386
3	93.59	93590	889.4839	972.7861	972.7861	889.4839	1.093652285	1.002835547		2	729	0.958143383
3	93.885	93885	674.3471	671.774	671.774	674.3471	0.996184309	1.028211969		2	729.25	0.956247891
3	94.234	94234	891.1637	939.4862	939.4862	891.1637	1.054224044	1.058887853		2	729.5	0.96136443
3	94.545	94545	881.4432	788.1903	788.1903	881.4432	0.8942043	1.066728183		2	729.75	0.967689045
3	95.043	95043	821.8753	947.5447	947.5447	821.8753	1.152905678	1.068016389		2	730	0.975370191
3	95.241	95241	764.4704	930.6168	930.6168	764.4704	1.217335295	1.066030421		2	730.25	0.987270407
3	95.607	95607	549.4646	547.6518	547.6518	549.4646	0.996700788	1.060758847		2	730.5	0.994968239
3	95.888	95888	891.3653	888.2661	888.2661	891.3653	0.996523087	1.053521817		2	730.75	0.998409378
3	96.134	96134	824.1505	704.8128	704.8128	824.1505	0.855199141	1.043679053		2	731	0.992278783
3	96.415	96415	1026.852	1266.287	1266.287	1026.852	1.233173817	1.030795739		2	731.25	0.983086035
3	96.673	96673	731.1136	868.917	868.917	731.1136	1.188484252	1.019585268		2	731.5	0.978146216
3	96.924	96924	600.926	567.8642	567.8642	600.926	0.944981911	1.008608232		2	731.75	0.97591597
3	97.133	97133	692.36	585.2127	585.2127	692.36	0.845243371	0.998444085		2	732	0.972839906
3	97.427	97427	614.4631	648.089	648.089	614.4631	1.054724035	0.984025141		2	732.25	0.970283901
3	97.849	97849	943.1888	867.0075	867.0075	943.1888	0.919230063	0.96672556		2	732.5	0.967889998
3	98.417	98417	656.9573	607.1627	607.1627	656.9573	0.924204206	0.95302355		2	732.75	0.966541362
3	98.586	98586	501.4668	490.8354	490.8354	501.4668	0.978799394	0.950921278		2	733	0.966039413
3	98.821	98821	696.2631	697.454	697.454	696.2631	1.001710417	0.949683382		2	733.25	0.971904412
3	99.033	99033	562.9441	517.5022	517.5022	562.9441	0.919278131	0.954105271		2	733.5	0.981401136
3	99.218	99218	728.8385	704.3328	704.3328	728.8385	0.966377051	0.95755575		2	733.75	0.991483794
3	99.574	99574	627.7861	602.4961	602.4961	627.7861	0.959715578	0.957353256		2	734	1.000524013
3	99.739	99739	559.8766	486.1881	486.1881	559.8766	0.86838439	0.956612914		2	734.25	1.009641612
3	99.927	99927	726.8747	674.0379	674.0379	726.8747	0.927309617	0.954126209		2	734.5	1.018563997
3	100.139	100139	968.9862	1036.169	1036.169	968.9862	1.069333082	0.948057425		2	734.75	1.030893314
3	100.424	100424	837.0951	787.4012	787.4012	837.0951	0.940635299	0.924732611		2	735	1.044909315
3	100.63	100630	870.8645	878.9147	878.9147	870.8645	1.009243918	0.901039113		2	735.25	1.061432053
3	100.81	100810	764.8943	713.8821	713.8821	764.8943	0.933308171	0.883549074		2	735.5	1.074197076
3	101.035	101035	990.4654	844.8453	844.8453	990.4654	0.852978105	0.875344153		2	735.75	1.082151275
3	101.373	101373	787.2841	577.6721	577.6721	787.2841	0.733753038	0.888811131		2	736	1.086563616
3	101.62	101620	912.1222	705.7866	705.7866	912.1222	0.773785135	0.908816635		2	736.25	1.086668872
3	102.054	102054	968.2943	890.9129	890.9129	968.2943	0.920084834	0.959648421		2	736.5	1.075347935
3	102.272	102272	743.5949	772.5171	772.5171	743.5949	1.038895103	0.990554372		2	736.75	1.060959973
3	102.488	102488	811.8607	909.7958	909.7958	811.8607	1.120630423	1.023376321		2	737	1.051077969
3	102.697	102697	906.4152	914.03	914.03	906.4152	1.008401007	1.057644124		2	737.25	1.052107077
3	102.928	102928	868.4055	1286.117	1286.117	868.4055	1.481009736	1.099660703		2	737.5	1.059939356
3	103.361	103361	953.3705	807.3212	807.3212	953.3705	0.846807406	1.194915684		2	737.75	1.067927449
3	103.528	103528	764.4833	879.0495	879.0495	764.4833	1.149860958	1.241345583		2	738	1.073991808
3	103.698	103698	953.3339	1422.102	1422.102	953.3339	1.491714498	1.29503468		2	738.25	1.080985386
3	103.865	103865	900.9659	1251.425	1251.425	900.9659	1.388981536	1.349559718		2	738.5	1.087100276
3	104.1	104100	797.2019	1050.633	1050.633	797.2019	1.317900773	1.420653313		2	738.75	1.095297723
3	104.441	104441	978.5971	1108.296	1108.296	978.5971	1.132535545	1.538529343		2	739	1.10468839
3	104.848	104848	1099.533	1973.634	1973.634	1099.533	1.794974776	1.701148463		2	739.25	1.107612446
3	105.008	105008	924.8831	2248.982	2248.982	924.8831	2.431639199	1.756212244		2	739.5	1.10579428
3	105.283	105283	802.1436	1336.604	1336.604	802.1436	1.666290175	1.820333205		2	739.75	1.100845975
3	105.615	105615	1207.496	1857.061	1857.061	1207.496	1.537943811	1.828461887		2	740	1.094877404
3	105.916	105916	1183.399	2321.511	2321.511	1183.399	1.961731419	1.791189005		2	740.25	1.080813598
3	106.135	106135	1368.459	2341.543	2341.543	1368.459	1.711080127	1.755102524		2	740.5	1.066068607
3	106.518	106518	790.7422	1549.96	1549.96	790.7422	1.960133151	1.711849109		2	740.75	1.059070625
3	106.724	106724	1162.095	2251.587	2251.587	1162.095	1.937524041	1.706196783		2	741	1.054050711
3	107.002	107002	1317.262	1749.696	1749.696	1317.262	1.328282453	1.702318362		2	741.25	1.051052295
3	107.177	107177	1310.054	1857.497	1857.497	1310.054	1.417878194	1.699637353		2	741.5	1.04840236
3	107.516	107516	865.0432	1410.473	1410.473	865.0432	1.630523192	1.705977204		2	741.75	1.048465069
3	107.946	107946	1109.981	1957.855	1957.855	1109.981	1.763863526	1.716348766		2	742	1.049161482
3	108.187	108187	793.5393	1640.096	1640.096	793.5393	2.06681131	1.720619312		2	742.25	1.05089898
3	108.457	108457	864.7459	1729.064	1729.064	864.7459	1.999505288	1.735242703		2	742.5	1.053242752
3	108.653	108653	826.5316	1260.751	1260.751	826.5316	1.525351239	1.742465122		2	742.75	1.05599647
3	108.925	108925	1009.931	1585.308	1585.308	1009.931	1.569719119	1.733346964		2	743	1.05606505
3	109.222	109222	938.7075	1454.067	1454.067	938.7075	1.549009676	1.690881128		2	743.25	1.051171873
3	109.585	109585	648.7401	1169.111	1169.111	648.7401	1.802125381	1.611703124		2	743.5	1.039238936
3	109.988	109988	771.0675	1186.565	1186.565	771.0675	1.538860087	1.514133649		2	743.75	1.025970634
3	110.222	110222	645.0908	979.7943	979.7943	645.0908	1.518847114	1.464385766		2	744	1.014761503
3	110.465	110465	612.1104	758.2639	758.2639	612.1104	1.238769836	1.415295648		2	744.25	1.004188452
3	110.763	110763	867.7181	1109.38	1109.38	867.7181	1.278502776	1.349301948		2	744.5	0.998135165
3	110.99	110990	778.9225	975.3794	975.3794	778.9225	1.252216235	1.296908848		2	744.75	0.995946181
3	111.335	111335	936.6201	1319.819	1319.819	936.6201	1.409129486	1.217815978		2	745	0.993949362
3	111.492	111492	941.0491	1306.297	1306.297	941.0491	1.38812842	1.1810135		2	745.25	0.992457108
3	111.73	111730	742.9822	856.6178	856.6178	742.9822	1.152945252	1.124041886		2	745.5	0.991725087
3	111.896	111896	1131.484	1119.071	1119.071	1131.484	0.989029452	1.088785169		2	745.75	0.992001209
3	112.264	112264	1272.321	1181.747	1181.747	1272.321	0.92881199	1.00669783		2	746	0.994740045
3	112.453	112453	785.4135	617.1737	617.1737	785.4135	0.785794616	0.969823696		2	746.25	0.998154643
3	112.811	112811	831.4228	881.6121	881.6121	831.4228	1.060365556	0.922656193		2	746.5	1.001506187
3	112.969	112969	704.5282	580.3498	580.3498	704.5282	0.82374247	0.907859564		2	746.75	1.003150578
3	113.203	113203	749.5786	644.8889	644.8889	749.5786	0.86033526	0.892016505		2	747	1.004232578
3	113.446	113446	582.7278	550.2401	550.2401	582.7278	0.944248927	0.882483883		2	747.25	1.005574394
3	113.652	113652	744.3664	743.9022	743.9022	744.3664	0.999376382	0.882831717		2	747.5	1.012089653
3	113.943	113943	674.9018	587.464	587.464	674.9018	0.87044367	0.894358269		2	747.75	1.020631681
3	114.154	114154	785.8513	611.2955	611.2955	785.8513	0.777876807	0.902098858		2	748	1.028394281
3	114.378	114378	357.529	294.9297	294.9297	357.529	0.824911266	0.901542664		2	748.25	1.032064884
3	114.674	114674	973.298	909.6642	909.6642	973.298	0.934620435	0.885214657		2	748.5	1.032629762
3	114.872	114872	976.512	1045.343	1045.343	976.512	1.070486589	0.870718993		2	748.75	1.025676125
3	115.089	115089	780.7637	701.2239	701.2239	780.7637	0.898125643	0.856092869		2	749	1.017654897
3	115.293	115293	713.7702	605.3728	605.3728	713.7702	0.848134035	0.847323475		2	749.25	1.007861058
3	115.553	115553	957.6446	685.1317	685.1317	957.6446	0.715434202	0.83670119		2	749.5	0.992732731
3	115.758	115758	772.3598	591.9735	591.9735	772.3598	0.766447839	0.826584553		2	749.75	0.978286448
3	116.072	116072	913.6963	687.5625	687.5625	913.6963	0.752506604	0.819717179		2	750	0.971765986
3	116.409	116409	888.372	833.3581	833.3581	888.372	0.938073352	0.842261416		2	750.25	0.969640512
3	116.815	116815	805.7504	701.3476	701.3476	805.7504	0.870427865	0.875646697		2	750.5	0.968462918
3	117.066	117066	795.7932	717.4269	717.4269	795.7932	0.90152429	0.886396051		2	750.75	0.973300324
3	117.226	117226	813.8913	727.0421	727.0421	813.8913	0.893291401	0.894674741		2	751	0.982864744
3	117.391	117391	693.0211	596.0129	596.0129	693.0211	0.860021289	0.90217168		2	751.25	0.998779687
3	117.659	117659	697.6673	648.3416	648.3416	697.6673	0.929299109	0.907187382		2	751.5	1.010770287
3	117.962	117962	718.8528	815.3026	815.3026	718.8528	1.134171836	0.897944232		2	751.75	1.016439864
3	118.244	118244	543.1239	467.7325	467.7325	543.1239	0.861189316	0.882276646		2	752	1.01287618
3	118.445	118445	946.8214	606.2865	606.2865	946.8214	0.640338822	0.871870739		2	752.25	1.005702482
3	118.855	118855	930.4841	837.1716	837.1716	930.4841	0.89971618	0.867030584		2	752.5	0.992654374
3	119.153	119153	764.5296	655.6193	655.6193	764.5296	0.857546	0.887205442		2	752.75	0.969007462
3	119.368	119368	402.7043	234.4232	234.4232	402.7043	0.582122416	0.90893642		2	753	0.944939538
3	119.563	119563	847.088	829.3232	829.3232	847.088	0.979028389	0.92749604		2	753.25	0.927783571
3	119.851	119851	849.7268	1009.383	1009.383	849.7268	1.187891214	0.942012481		2	753.5	0.917793967
3	120.092	120092	1167.289	1544.151	1544.151	1167.289	1.322852353	0.93989543		2	753.75	0.912625701
3	120.269	120269	1126.964	1109.98	1109.98	1126.964	0.984929421	0.935183237		2	754	0.915987679
3	120.442	120442	911.4743	664.4692	664.4692	911.4743	0.729004866	0.930337903		2	754.25	0.921369634
3	120.611	120611	1149.855	1042.137	1042.137	1149.855	0.906320362	0.927341021		2	754.5	0.923704281
3	120.869	120869	1034.37	785.8736	785.8736	1034.37	0.759760627	0.917298843		2	754.75	0.924874476
3	121.095	121095	984.7595	762.7717	762.7717	984.7595	0.774576635	0.900489185		2	755	0.927292441
3	121.571	121571	1061.492	999.5592	999.5592	1061.492	0.941654954	0.869259426		2	755.25	0.931107113
3	121.88	121880	755.7709	630.6114	630.6114	755.7709	0.83439492	0.873921482		2	755.5	0.93469887
3	122.159	122159	854.6	788.1537	788.1537	854.6	0.922248654	0.912846211		2	755.75	0.934909516
3	122.41	122410	1366.539	1339.907	1339.907	1366.539	0.98051135	0.967797145		2	756	0.931197235
3	122.603	122603	797.7161	748.8407	748.8407	797.7161	0.938730834	1.01065873		2	756.25	0.926132424
3	122.929	122929	2113.877	2507.855	2507.855	2113.877	1.186376975	1.058538665		2	756.5	0.925821146
3	123.281	123281	2001.267	2031.058	2031.058	2001.267	1.01488607	1.075487699		2	756.75	0.929084185
3	123.473	123473	1883.647	2054.773	2054.773	1883.647	1.090848232	1.078841473		2	757	0.934570459
3	123.705	123705	1827.416	2367.952	2367.952	1827.416	1.295792529	1.0766372		2	757.25	0.940382286
3	123.919	123919	1827.945	1830.299	1830.299	1827.945	1.001287785	1.067967969		2	757.5	0.94722087
3	124.484	124484	2416.943	2435.514	2435.514	2416.943	1.007683673	0.968234577		2	757.75	0.955441067
3	124.738	124738	1787.558	1707.499	1707.499	1787.558	0.955213201	0.907067925		2	758	0.962935345
3	125.14	125140	1662.194	1338.228	1338.228	1662.194	0.805097359	0.842366067		2	758.25	0.970017986
3	125.433	125433	1005.39	704.9205	704.9205	1005.39	0.701141348	0.822141118		2	758.5	0.977115505
3	125.685	125685	926.4519	754.1594	754.1594	926.4519	0.814029741	0.814305143		2	758.75	0.983237316
3	126.201	126201	1044.813	902.9625	902.9625	1044.813	0.8642336	0.861900395		2	759	0.989093207
3	126.525	126525	1020.323	887.6206	887.6206	1020.323	0.869940793	0.915310927		2	759.25	0.994120298
3	126.756	126756	932.9902	794.3371	794.3371	932.9902	0.851388471	0.950716679		2	759.5	0.99706278
3	126.938	126938	2003.284	1997.004	1997.004	2003.284	0.996865147	0.97149452		2	759.75	0.997395809
3	127.139	127139	1252.317	1394.169	1394.169	1252.317	1.11327164	0.991660384		2	760	0.994856246
3	127.381	127381	1494.211	1846.933	1846.933	1494.211	1.23605903	1.018801543		2	760.25	0.9907071
3	127.569	127569	647.9541	717.1056	717.1056	647.9541	1.106722837	1.038857976		2	760.5	0.988578017
3	127.794	127794	1047.541	947.8834	947.8834	1047.541	0.904865203	1.057877388		2	760.75	0.988483013
3	127.991	127991	1446.298	1406.219	1406.219	1446.298	0.97228856	1.068496489		2	761	0.988600125
3	128.444	128444	840.5797	780.826	780.826	840.5797	0.928913701	1.079002062		2	761.25	0.989071558
3	128.796	128796	986.6828	1311.23	1311.23	986.6828	1.328927595	1.081414969		2	761.5	0.989815005
3	129.186	129186	646.6877	659.9957	659.9957	646.6877	1.020578712	1.087519271		2	761.75	0.99098355
3	129.361	129361	624.0184	682.1502	682.1502	624.0184	1.093157189	1.091613994		2	762	0.992787813
3	129.529	129529	1154.692	1153.078	1153.078	1154.692	0.998602225	1.095051895		2	762.25	0.997038963
3	129.861	129861	891.6195	1170.582	1170.582	891.6195	1.31287169	1.106334687		2	762.5	1.001748004
3	130.137	130137	916.75	1035.517	1035.517	916.75	1.129552223	1.132766721		2	762.75	1.00493702
3	130.362	130362	1129.456	1026.107	1026.107	1129.456	0.908496657	1.150631189		2	763	1.00600792
3	130.591	130591	720.8969	758.3313	758.3313	720.8969	1.051927536	1.150729044		2	763.25	1.005442045
3	130.874	130874	696.9852	795.0954	795.0954	696.9852	1.140763678	1.140509429		2	763.5	1.004127596
3	131.15	131150	805.1926	1174.986	1174.986	805.1926	1.459260803	1.131987049		2	763.75	1.001547939
3	131.443	131443	1013.542	1434.87	1434.87	1013.542	1.415698609	1.139052343		2	764	0.994445696
3	131.608	131608	1208.763	1356.642	1356.642	1208.763	1.122339119	1.15526155		2	764.25	0.98731779
3	131.915	131915	1189.907	1090.827	1090.827	1189.907	0.916732988	1.199344692		2	764.5	0.98299646
3	132.071	132071	698.5396	725.2475	725.2475	698.5396	1.03823391	1.221188975		2	764.75	0.986507257
3	132.241	132241	954.6033	947.087	947.087	954.6033	0.992126258	1.23876875		2	765	0.991571705
3	132.551	132551	798.8656	1050.455	1050.455	798.8656	1.314933325	1.26646568		2	765.25	0.995968307
3	132.942	132942	1205.445	1844.244	1844.244	1205.445	1.529927952	1.305107166		2	765.5	1.005938418
3	133.24	133240	1062.305	1743.899	1743.899	1062.305	1.641617991	1.327900391		2	765.75	1.014713255
3	133.691	133691	1426.417	1893.208	1893.208	1426.417	1.327247222	1.333730518		2	766	1.021178731
3	133.917	133917	990.9594	1308.388	1308.388	990.9594	1.320324526	1.301183698		2	766.25	1.026964864
3	134.075	134075	765.3459	860.1306	860.1306	765.3459	1.123845571	1.262308792		2	766.5	1.031342376
3	134.4	134400	793.1973	858.1401	858.1401	793.1973	1.081874711	1.195883356		2	766.75	1.025747576
3	134.73	134730	754.5519	882.2121	882.2121	754.5519	1.169186772	1.176512586		2	767	1.007633768
3	135.003	135003	747.2768	680.8829	680.8829	747.2768	0.9111522	1.161191564		2	767.25	0.989032867
3	135.2	135200	783.5549	936.6629	936.6629	783.5549	1.195401752	1.148908567		2	767.5	0.969239759
3	135.447	135447	800.215	1011.824	1011.824	800.215	1.264440182	1.142129262		2	767.75	0.94506806
3	135.63	135630	1151.808	1552.039	1552.039	1151.808	1.347480656	1.138317946		2	768	0.937491445
3	135.947	135947	886.1489	1048.586	1048.586	886.1489	1.183306778	1.122218281		2	768.25	0.946835779
3	136.178	136178	995.7653	1187.473	1187.473	995.7653	1.192522977	1.094375817		2	768.5	0.960408601
3	136.394	136394	834.2573	845.3712	845.3712	834.2573	1.013321909	1.058745129		2	768.75	0.971286545
3	136.609	136609	664.1295	614.2184	614.2184	664.1295	0.924847338	1.021084563		2	769	0.984853882
3	136.963	136963	1113.244	964.3483	964.3483	1113.244	0.866250615	0.972386823		2	769.25	0.999463779
3	137.441	137441	1507.633	1397.381	1397.381	1507.633	0.926870797	0.943430176		2	769.5	1.01333659
3	137.734	137734	702.1584	542.2832	542.2832	702.1584	0.772308926	0.933624181		2	769.75	1.029847425
3	137.957	137957	711.0789	711.52	711.52	711.0789	1.000620325	0.925939808		2	770	1.044546235
3	138.176	138176	672.7515	763.6535	763.6535	672.7515	1.135119728	0.915552858		2	770.25	1.055130701
3	138.379	138379	640.9873	615.6543	615.6543	640.9873	0.960478156	0.902951946		2	770.5	1.06159411
3	138.683	138683	711.9174	715.7803	715.7803	711.9174	1.005426051	0.882397516		2	770.75	1.063218674
3	138.941	138941	749.5699	615.7709	615.7709	749.5699	0.821498969	0.8659433		2	771	1.053249205
3	139.149	139149	1184.434	738.4952	738.4952	1184.434	0.623500507	0.85507184		2	771.25	1.041299199
3	139.416	139416	953.7197	671.4272	671.4272	953.7197	0.704008945	0.845431053		2	771.5	1.027818284
3	139.596	139596	890.5464	682.9098	682.9098	890.5464	0.766843592	0.841162853		2	771.75	1.017040829
3	139.911	139911	993.6336	1038.261	1038.261	993.6336	1.044913336	0.83665558		2	772	1.011207888
3	140.293	140293	966.1583	868.4846	868.4846	966.1583	0.898905076	0.83357123		2	772.25	1.004869269
3	140.587	140587	844.2012	754.5127	754.5127	844.2012	0.893759331	0.829324042		2	772.5	0.999456347
3	140.776	140776	589.0844	461.8598	461.8598	589.0844	0.784029928	0.825536168		2	772.75	0.99726541
3	141.007	141007	879.7988	633.9177	633.9177	879.7988	0.720525761	0.821407683		2	773	0.995934662
3	141.205	141205	842.1403	734.3976	734.3976	842.1403	0.872060867	0.819539221		2	773.25	0.996042989
3	141.433	141433	1054.033	878.2514	878.2514	1054.033	0.83322951	0.821367896		2	773.5	1.003438468
3	141.759	141759	826.4541	566.053	566.053	826.4541	0.68491765	0.830180869		2	773.75	1.012189443
3	142.074	142074	861.3914	751.502	751.502	861.3914	0.872428027	0.840422098		2	774	1.01942389
3	142.353	142353	1249.663	1033.998	1033.998	1249.663	0.827421473	0.846387238		2	774.25	1.01928163
3	142.584	142584	1077.085	903.8515	903.8515	1077.085	0.839164504	0.846457207		2	774.5	1.015904
3	142.756	142756	1117.962	1002.176	1002.176	1117.962	0.896431185	0.844771931		2	774.75	1.011649014
3	143.071	143071	1632.746	1531.929	1531.929	1632.746	0.938253102	0.843926731		2	775	1.007469732
3	143.416	143416	1131.533	1007.637	1007.637	1131.533	0.890506066	0.832161532		2	775.25	1.002668672
3	143.707	143707	1131.599	920.015	920.015	1131.599	0.813022104	0.827390587		2	775.5	0.997658388
3	143.919	143919	665.1375	543.5275	543.5275	665.1375	0.817165624	0.839072754		2	775.75	0.99249313
3	144.122	144122	751.9927	550.9745	550.9745	751.9927	0.732685969	0.855717441		2	776	0.986339044
3	144.406	144406	641.6264	465.3522	465.3522	641.6264	0.725269721	0.883539663		2	776.25	0.978966581
3	144.753	144753	739.5832	702.4888	702.4888	739.5832	0.949844183	0.916356044		2	776.5	0.971648359
3	145.005	145005	786.4489	772.7186	772.7186	786.4489	0.982541396	0.940161484		2	776.75	0.963644306
3	145.41	145410	1135.41	1274.809	1274.809	1135.41	1.122774152	0.982870902		2	777	0.95418116
3	145.897	145897	795.9388	889.8443	889.8443	795.9388	1.117980805	1.01877727		2	777.25	0.944320433
3	146.164	146164	616.3389	755.2487	755.2487	616.3389	1.225378927	1.020637213		2	777.5	0.937959912
3	146.354	146354	880.2136	781.7424	781.7424	880.2136	0.888128063	0.99849206		2	777.75	0.938255837
3	146.688	146688	649.1594	628.5983	628.5983	649.1594	0.968326577	0.914457431		2	778	0.940215873
3	146.928	146928	447.2624	324.3914	324.3914	447.2624	0.725282072	0.862660119		2	778.25	0.944893387
3	147.158	147158	795.1839	726.4882	726.4882	795.1839	0.913610298	0.856168557		2	778.5	0.953792938
3	147.344	147344	725.307	651.5094	651.5094	725.307	0.898253291	0.880851108		2	778.75	0.964622359
3	147.834	147834	1351.067	1171.062	1171.062	1351.067	0.866768265	0.988548077		2	779	0.974039537
3	148.003	148003	769.6993	537.8855	537.8855	769.6993	0.698825502	1.040133516		2	779.25	0.98541977
3	148.166	148166	1673.78	1589.592	1589.592	1673.78	0.949701872	1.096948576		2	779.5	0.997024939
3	148.437	148437	1742.453	1856.947	1856.947	1742.453	1.065708516	1.240577608		2	779.75	1.004806238
3	149.001	149001	38.6604	107.6332	107.6332	38.6604	2.784068452	1.702778603		2	780	1.012053794
3	149.296	149296	8.222601	15.73519	15.73519	8.222601	1.913651167	1.948677385		2	780.25	1.020513442
3	149.63	149630	22.66833	15.67834	15.67834	22.66833	0.691640716	2.157247316		2	780.5	1.031312523
3	150.149	150149	4.256183	13.71028	13.71028	4.256183	3.221261868	2.354164991		2	780.75	1.04212292
3	150.51	150510	9.698445	21.00547	21.00547	9.698445	2.165859579	2.420388409		2	781	1.051149584
3	150.727	150727	4.617197	14.72386	14.72386	4.617197	3.188917432	2.41931404		2	781.25	1.056640928
3	150.927	150927	8.111957	17.87473	17.87473	8.111957	2.203504037	2.385033316		2	781.5	1.059951265
3	151.421	151421	6.709564	20.36891	20.36891	6.709564	3.035802326	2.095624844		2	781.75	1.061854369
3	151.975	151975	1819.682	1767.325	1767.325	1819.682	0.97122739	1.57104676		2	782	1.061183558
3	152.254	152254	1063.021	967.1262	967.1262	1063.021	0.909790305	1.320069594		2	782.25	1.058940351
3	152.557	152557	1234.455	1137.337	1137.337	1234.455	0.921327225	1.118109466		2	782.5	1.055624775
3	152.726	152726	996.718	860.6969	860.6969	996.718	0.863531009	1.044309187		2	782.75	1.045997466
3	153.084	153084	872.2671	962.5175	962.5175	872.2671	1.103466473	0.936102191		2	783	1.033026952
3	153.252	153252	738.4617	733.6792	733.6792	738.4617	0.993523699	0.89953101		2	783.25	1.01874613
3	153.447	153447	923.3891	896.0492	896.0492	923.3891	0.970391788	0.900999372		2	783.5	1.00672151
3	153.7	153700	829.5797	974.1032	974.1032	829.5797	1.174212918	0.923264404		2	783.75	1.001206307
3	154.087	154087	713.3564	558.1176	558.1176	713.3564	0.782382551	0.885808453		2	784	0.996490918
3	154.253	154253	792.9556	708.1878	708.1878	792.9556	0.893098933	0.869093055		2	784.25	0.99327403
3	154.556	154556	945.1368	667.2315	667.2315	945.1368	0.705962883	0.837707522		2	784.5	0.988651563
3	154.716	154716	1066.533	952.2508	952.2508	1066.533	0.89284701	0.820727948		2	784.75	0.983426705
3	154.981	154981	970.7276	812.2568	812.2568	970.7276	0.836750495	0.792170291		2	785	0.971539445
3	155.203	155203	917.6824	748.2006	748.2006	917.6824	0.815315408	0.770890178		2	785.25	0.958581259
3	155.509	155509	618.5872	507.019	507.019	618.5872	0.819640303	0.752779738		2	785.5	0.946541412
3	155.689	155689	671.9981	467.0668	467.0668	671.9981	0.695041846	0.751717197		2	785.75	0.935763442
3	155.866	155866	1156.296	708.2194	708.2194	1156.296	0.612489709	0.758934492		2	786	0.925446863
3	156.043	156043	548.8195	412.4206	412.4206	548.8195	0.751468561	0.772718648		2	786.25	0.918907197
3	156.421	156421	691.0316	506.8776	506.8776	691.0316	0.733508569	0.815736632		2	786.5	0.916196968
3	156.652	156652	739.0721	743.4157	743.4157	739.0721	1.005877099	0.84507926		2	786.75	0.915946812
3	156.86	156860	675.6036	678.8342	678.8342	675.6036	1.004781798	0.883248555		2	787	0.918993965
3	157.049	157049	796.8418	586.6019	586.6019	796.8418	0.736158545	0.930664343		2	787.25	0.929824006
3	157.371	157371	1068.1	1012.395	1012.395	1068.1	0.947846644	1.005170466		2	787.5	0.945122696
3	157.538	157538	1158.322	1250.075	1250.075	1158.322	1.079211998	1.024691546		2	787.75	0.959826368
3	157.799	157799	1127.562	1272.796	1272.796	1127.562	1.12880356	1.021620912		2	788	0.973299501
3	158.102	158102	1134.843	1190.246	1190.246	1134.843	1.048819969	0.992513575		2	788.25	0.988014091
3	158.276	158276	898.2925	1000.465	1000.465	898.2925	1.113740792	0.974602735		2	788.5	1.000834541
3	158.518	158518	900.8605	850.2522	850.2522	900.8605	0.943822268	0.961488547		2	788.75	1.011666646
3	158.977	158977	631.4333	459.4232	459.4232	631.4333	0.727587854	0.956485349		2	789	1.016725322
3	159.183	159183	758.7326	565.5057	565.5057	758.7326	0.745329382	0.955050872		2	789.25	1.021409982
3	159.393	159393	1046.713	962.2373	962.2373	1046.713	0.919294305	0.955660064		2	789.5	1.027052739
3	159.646	159646	1097.527	1078.863	1078.863	1097.527	0.982994496	0.960765177		2	789.75	1.032099504
3	159.811	159811	1265.869	1524.866	1524.866	1265.869	1.20460016	0.972611354		2	790	1.036117002
3	160.179	160179	963.3116	1049.694	1049.694	963.3116	1.089672334	1.025298484		2	790.25	1.043650107
3	160.358	160358	1642.603	1621.386	1621.386	1642.603	0.987083306	1.050009103		2	790.5	1.045565701
3	160.639	160639	927.9517	937.4829	937.4829	927.9517	1.010271224	1.066052042		2	790.75	1.034257844
3	160.856	160856	1256.014	1522.785	1522.785	1256.014	1.212394926	1.047089665		2	791	1.015886818
3	161.082	161082	1256.043	1107.287	1107.287	1256.043	0.881567749	1.00705162		2	791.25	0.999676999
3	161.501	161501	649.0501	654.7347	654.7347	649.0501	1.008758338	0.938723614		2	791.5	0.979441171
3	161.748	161748	747.0826	727.6136	727.6136	747.0826	0.973939963	0.899306735		2	791.75	0.958335407
3	162.128	162128	619.4462	436.2963	436.2963	619.4462	0.704332838	0.840223783		2	792	0.954312068
3	162.324	162324	658.9797	439.7838	439.7838	658.9797	0.667370785	0.837788732		2	792.25	0.954457247
3	162.624	162624	864.6146	758.8464	758.8464	864.6146	0.87767012	0.847002535		2	792.5	0.960612518
3	162.79	162790	997.306	928.8647	928.8647	997.306	0.931373821	0.856692655		2	792.75	0.981182905
3	163.158	163158	704.9199	591.759	591.759	704.9199	0.839469846	0.883004073		2	793	1.004248291
3	163.425	163425	1604.529	1278.383	1278.383	1604.529	0.796734119	0.91317061		2	793.25	1.026815395
3	163.761	163761	1494.087	1547.155	1547.155	1494.087	1.035518681	0.972083154		2	793.5	1.056376968
3	164.265	164265	1156.574	1490.666	1490.666	1156.574	1.288863488	1.066306098		2	793.75	1.085831346
3	164.722	164722	1081.12	1264.456	1264.456	1081.12	1.169579695	1.111724117		2	794	1.102151419
3	164.984	164984	857.1261	866.9833	866.9833	857.1261	1.011500291	1.102504093		2	794.25	1.110452989
3	165.159	165159	796.2911	803.8369	803.8369	796.2911	1.009476183	1.084439284		2	794.5	1.113513944
3	165.572	165572	568.1069	585.8265	585.8265	568.1069	1.031190609	1.033932917		2	794.75	1.107505975
3	165.832	165832	692.1909	800.3684	800.3684	692.1909	1.156282754	1.017982733		2	795	1.092897921
3	166.084	166084	852.8329	982.0083	982.0083	852.8329	1.151466249	1.008908177		2	795.25	1.073320671
3	166.299	166299	780.5297	761.3799	761.3799	780.5297	0.975465636	0.999032623		2	795.5	1.058427648
3	166.543	166543	732.2923	577.5707	577.5707	732.2923	0.788716063	0.997780047		2	795.75	1.048351015
3	166.939	166939	808.0063	648.006	648.006	808.0063	0.801981371	1.03865638		2	796	1.040056565
3	167.446	167446	888.9442	1074.464	1074.464	888.9442	1.208696789	1.109765418		2	796.25	1.032491719
3	167.772	167772	974.6329	1211.597	1211.597	974.6329	1.243131645	1.159103049		2	796.5	1.027271427
3	167.961	167961	1550.264	1899.147	1899.147	1550.264	1.225047476	1.194393577		2	796.75	1.028243707
3	168.195	168195	2067.673	2577.82	2577.82	2067.673	1.246725183	1.229051905		2	797	1.028779512
3	168.363	168363	1104.04	1351.814	1351.814	1104.04	1.22442484	1.239245387		2	797.25	1.026759152
3	168.561	168561	1732.605	2298.128	2298.128	1732.605	1.32640042	1.228536287		2	797.5	1.022515917
3	168.899	168899	3930.561	4546.946	4546.946	3930.561	1.156818581	1.169414681		2	797.75	1.018494141
3	169.113	169113	2193.841	2627.68	2627.68	2193.841	1.197753164	1.121349339		2	798	1.015596524
3	169.521	169521	2017.453	2351.107	2351.107	2017.453	1.165383778	1.050853748		2	798.25	1.013395907
3	169.881	169881	1828.64	1741.782	1741.782	1828.64	0.952501312	1.027751087		2	798.5	1.011341617
3	170.136	170136	1084.339	919.0916	919.0916	1084.339	0.847605408	1.020643311		2	798.75	1.008309364
3	170.373	170373	1290.451	1219.674	1219.674	1290.451	0.945153284	1.017532543		2	799	1.005031003
3	170.552	170552	684.5971	602.7671	602.7671	684.5971	0.880469841	1.015711571		2	799.25	1.00229093
3	170.739	170739	1008.699	994.9905	994.9905	1008.699	0.986409722	1.023450363		2	799.5	1.001332087
3	171.208	171208	813.5805	1084.717	1084.717	813.5805	1.333263273	1.073178921		2	799.75	1.003794326
3	171.396	171396	965.614	1121.889	1121.889	965.614	1.161840031	1.07605413		2	800	1.007954696
3	171.7	171700	901.5177	1021.044	1021.044	901.5177	1.13258342	1.048264279		2	800.25	1.015014692
3	171.905	171905	1086.9	1174.657	1174.657	1086.9	1.080740639	1.026400443		2	800.5	1.023235609
3	172.136	172136	680.2622	734.3484	734.3484	680.2622	1.079507872	0.985872437		2	800.75	1.031456525
3	172.362	172362	638.4611	507.3054	507.3054	638.4611	0.794575269	0.920523735		2	801	1.039677441
3	172.597	172597	1384.515	990.0661	990.0661	1384.515	0.715099584	0.84701831		2	801.25	1.047898357
3	173.007	173007	850.0484	647.5342	647.5342	850.0484	0.761761566	0.770969743		2	801.5	1.056119274
3	173.212	173212	961.5421	669.5554	669.5554	961.5421	0.696334981	0.782961809		2	801.75	1.06434019
3	173.505	173505	1081.281	896.0146	896.0146	1081.281	0.828660265	0.84405106		2	802	1.072561106
3	173.691	173691	864.0957	718.0591	718.0591	864.0957	0.830994877	0.894252599		2	802.25	1.078196636
3	174.079	174079	1011.621	944.0286	944.0286	1011.621	0.933184068	0.978685262		2	802.5	1.079822179
3	174.596	174596	701.7857	710.6856	710.6856	701.7857	1.012681792	1.055448248		2	802.75	1.08005175
3	174.79	174790	858.3396	1204.656	1204.656	858.3396	1.403472472	1.082869316		2	803	1.077866999
3	174.994	174994	1412.32	1935.906	1935.906	1412.32	1.370727597	1.105284783		2	803.25	1.071023984
3	175.453	175453	830.7336	828.3655	828.3655	830.7336	0.997149387	1.111985001		2	803.5	1.064417228
3	175.642	175642	913.1776	1011.805	1011.805	913.1776	1.10800462	1.084383112		2	803.75	1.059841325
3	175.814	175814	824.5731	821.4665	821.4665	824.5731	0.996232475	1.041840383		2	804	1.058089284
3	176.17	176170	706.2999	581.5604	581.5604	706.2999	0.823390177	0.937942517		2	804.25	1.056323936
3	176.424	176424	843.0566	736.2044	736.2044	843.0566	0.873256197	0.88392753		2	804.5	1.054733244
3	176.758	176758	817.0742	731.4391	731.4391	817.0742	0.895192995	0.833911702		2	804.75	1.05316578
3	177.015	177015	779.7679	577.448	577.448	779.7679	0.740538306	0.794938063		2	805	1.05168996
3	177.284	177284	833.6149	536.3444	536.3444	833.6149	0.643395889	0.760725792		2	805.25	1.050257319
3	177.452	177452	851.5219	626.0895	626.0895	851.5219	0.735259422	0.745719838		2	805.5	1.048824678
3	178.665	178665	974.2955	841.4499	841.4499	974.2955	0.863649581	0.732564135		2	805.75	1.047392037
3	178.907	178907	1019.594	809.4575	809.4575	1019.594	0.793901788	0.738297337		2	806	1.045959396
3	179.08	179080	919.1714	760.855	760.855	919.1714	0.82776183	0.742054813		2	806.25	1.044526755
3	179.492	179492	584.8021	401.9351	401.9351	584.8021	0.687301054	0.746370554		2	806.5	1.043094114
3	179.713	179713	824.9297	612.3222	612.3222	824.9297	0.742271978	0.744881096		2	806.75	1.041661473
3	179.904	179904	615.0346	394.9387	394.9387	615.0346	0.642140621	0.742417729		2	807	1.040228832
3	180.106	180106	596.2229	391.0533	391.0533	596.2229	0.655884402	0.739576365		2	807.25	1.038796191
3	180.601	180601	846.0007	727.642	727.642	846.0007	0.860096215	0.737560744		2	807.5	1.03736355
3	180.915	180915	653.1353	469.3782	469.3782	653.1353	0.718653853	0.751462282		2	807.75	1.03626747
3	181.214	181214	623.637	459.6669	459.6669	623.637	0.737074452	0.775036612		2	808	1.036663967
3	181.586	181586	515.9901	403.7259	403.7259	515.9901	0.782429547	0.796970166		2	808.25	1.037060464
3	182.02	182020	884.7546	700.19	700.19	884.7546	0.791394586	0.797357278		2	808.5	1.038919964
3	182.217	182217	386.1391	403.9765	403.9765	386.1391	1.046194234	0.798716556		2	808.75	1.041109358
3	182.478	182478	967.693	652.6945	652.6945	967.693	0.67448509	0.802800428		2	809	1.043298751
3	182.782	182782	516.1726	406.3327	406.3327	516.1726	0.787203156	0.805066671		3	2	1.257674912
3	183.115	183115	544.6502	390.8245	390.8245	544.6502	0.717569736	0.807934213		3	2.25	1.230357946
3	183.445	183445	692.6556	613.2996	613.2996	692.6556	0.885432241	0.815017006		3	2.5	1.206288808
3	183.756	183756	806.2049	551.07	551.07	806.2049	0.68353591	0.831347999		3	2.75	1.18711412
3	184.056	184056	804.6952	751.4602	751.4602	804.6952	0.933844517	0.854646819		3	3	1.168633004
3	184.43	184430	952.9408	980.6089	980.6089	952.9408	1.029034437	0.883780262		3	3.25	1.154088168
3	184.603	184603	568.4705	458.0681	458.0681	568.4705	0.80579045	0.893967895		3	3.5	1.142345941
3	184.812	184812	723.0272	632.3602	632.3602	723.0272	0.874600845	0.901193533		3	3.75	1.136007919
3	185.128	185128	1079.017	915.0888	915.0888	1079.017	0.848076351	0.904848445		3	4	1.130394809
3	185.354	185354	989.3341	910.4596	910.4596	989.3341	0.920275163	0.906474024		3	4.25	1.128171098
3	185.573	185573	886.9384	896.0398	896.0398	886.9384	1.010261592	0.910793553		3	4.5	1.12711078
3	185.761	185761	1088.205	1053.394	1053.394	1088.205	0.968010623	0.918813319		3	4.75	1.128343066
3	186.085	186085	1253.792	1025.874	1025.874	1253.792	0.818217057	0.936227764		3	5	1.132562153
3	186.248	186248	1050.117	842.0779	842.0779	1050.117	0.801889599	0.942223706		3	5.25	1.13678124
3	186.411	186411	748.136	722.0747	722.0747	748.136	0.965165023	0.949146556		3	5.5	1.14058989
3	186.609	186609	640.7807	690.9676	690.9676	640.7807	1.078321491	0.956696156		3	5.75	1.142568104
3	186.918	186918	754.5615	672.6972	672.6972	754.5615	0.891507452	0.955232909		3	6	1.144546317
3	187.102	187102	535.0788	595.2083	595.2083	535.0788	1.112375037	0.951550956		3	6.25	1.141971543
3	187.351	187351	584.2566	499.5303	499.5303	584.2566	0.854984437	0.946721492		3	6.5	1.138021387
3	187.691	187691	781.9073	896.8292	896.8292	781.9073	1.146976374	0.947172079		3	6.75	1.134071231
3	187.956	187956	688.4724	510.8561	510.8561	688.4724	0.742013914	0.955117816		3	7	1.130121076
3	188.171	188171	858.3282	734.2318	734.2318	858.3282	0.855420805	0.963327321		3	7.25	1.12617092
3	188.472	188472	727.8412	668.4871	668.4871	727.8412	0.918451855	0.974207861		3	7.5	1.122220764
3	188.834	188834	1019.548	1090.178	1090.178	1019.548	1.069275797	0.980672796		3	7.75	1.118270608
3	189.08	189080	959.6055	1095.776	1095.776	959.6055	1.141902584	0.978738208		3	8	1.114320452
3	189.459	189459	1019.464	966.9926	966.9926	1019.464	0.948530404	0.968335213		3	8.25	1.110370296
3	189.876	189876	1195.665	1211.193	1211.193	1195.665	1.012986915	0.950012591		3	8.5	1.10642014
3	190.21	190210	862.6708	801.9282	801.9282	862.6708	0.929587741	0.933028746		3	8.75	1.101725552
3	190.371	190371	914.4011	844.5536	844.5536	914.4011	0.923613937	0.921347474		3	9	1.096858607
3	190.55	190550	1297.941	1185.929	1185.929	1297.941	0.913700238	0.903226463		3	9.25	1.091803654
[truncated: 3,800,433 more chars]
