# Supplementary material for: The effects of manipulating levels of replication initiation factors on origin firing efficiency in yeast
Source: PLoS Genet. 2019 Oct 4;15(10):e1008430. doi: 10.1371/journal.pgen.1008430 (PMC6795477; doi:10.1371/journal.pgen.1008430)
Supplement: S4 Data — Zip archive. (ZIP) [file pgen.1008430.s022.zip]

Archive with 11 entries (8 files):
- Lynch_S4_Data_SLD3-AID/
- Lynch_S4_Data_SLD3-AID/SLD3-AID_noaux_t60.txt
- __MACOSX/
- __MACOSX/Lynch_S4_Data_SLD3-AID/
- __MACOSX/Lynch_S4_Data_SLD3-AID/._SLD3-AID_noaux_t60.txt
- Lynch_S4_Data_SLD3-AID/SLD3-AID_noaux_t90.txt
- __MACOSX/Lynch_S4_Data_SLD3-AID/._SLD3-AID_noaux_t90.txt
- Lynch_S4_Data_SLD3-AID/SLD3-AID_plusaux_t60.txt
- __MACOSX/Lynch_S4_Data_SLD3-AID/._SLD3-AID_plusaux_t60.txt
- Lynch_S4_Data_SLD3-AID/SLD3-AID_plusaux_t90.txt
- __MACOSX/Lynch_S4_Data_SLD3-AID/._SLD3-AID_plusaux_t90.txt
