# Supplementary material for: The effects of manipulating levels of replication initiation factors on origin firing efficiency in yeast
Source: PLoS Genet. 2019 Oct 4;15(10):e1008430. doi: 10.1371/journal.pgen.1008430 (PMC6795477; doi:10.1371/journal.pgen.1008430)
Supplement: S4 Data — Zip archive. (ZIP) [file pgen.1008430.s022.zip › Lynch_S4_Data_SLD3-AID/SLD3-AID_noaux_t60.txt]

Chr	Coord_kb	Coord_bp	gProcessedSignal	rProcessedSignal	Sphase	G1	ssDNAraw	ssDNA_loess		Chr	Coord_kb	ssDNA_scaled
1	0.048	48	16695.25	38131.82	38131.82	16695.25	2.283992153	2.380871641		1	1	1.122247045
1	0.193	193	18823.18	44881.31	44881.31	18823.18	2.384363854	2.333651256		1	1.25	1.114208653
1	0.766	766	5844.84	12632.11	12632.11	5844.84	2.161241368	2.142588365		1	1.5	1.106170262
1	1.516	1516	8231.85	18199.03	18199.03	8231.85	2.210806805	1.883805455		1	1.75	1.097172768
1	2.287	2287	5018.822	7898.07	7898.07	5018.822	1.573690001	1.58386499		1	2	1.088109694
1	2.834	2834	2216.094	3658.897	3658.897	2216.094	1.651056769	1.375519501		1	2.25	1.07904662
1	2.997	2997	1607.529	1922.412	1922.412	1607.529	1.195880137	1.321498716		1	2.5	1.070145122
1	3.194	3194	1370.196	1873.251	1873.251	1370.196	1.367140905	1.264389318		1	2.75	1.06127169
1	3.505	3505	1423.441	1396.118	1396.118	1423.441	0.980804965	1.192489422		1	3	1.053175145
1	3.736	3736	1244.761	1246.737	1246.737	1244.761	1.001587453	1.15130246		1	3.25	1.046727887
1	3.891	3891	1306.007	1481.056	1481.056	1306.007	1.134033738	1.134575142		1	3.5	1.041341932
1	4.075	4075	905.6668	877.6857	877.6857	905.6668	0.969104421	1.126706711		1	3.75	1.037255336
1	4.229	4229	1099.04	1178.252	1178.252	1099.04	1.07207381	1.119823851		1	4	1.035403
1	4.372	4372	954.1183	1278.217	1278.217	954.1183	1.339683978	1.120433579		1	4.25	1.034471079
1	4.58	4580	930.3808	1174.755	1174.755	930.3808	1.262660407	1.143740413		1	4.5	1.035856102
1	4.857	4857	980.8005	1155.45	1155.45	980.8005	1.178068323	1.170954407		1	4.75	1.038247827
1	5.169	5169	1063.597	1272.129	1272.129	1063.597	1.196062983	1.165776555		1	5	1.039006283
1	5.349	5349	1266.243	1533.09	1533.09	1266.243	1.210739171	1.157361848		1	5.25	1.038392061
1	5.626	5626	1689.92	1492.523	1492.523	1689.92	0.883191512	1.146833139		1	5.5	1.03742594
1	5.763	5763	1149.182	1335.432	1335.432	1149.182	1.162071804	1.140871368		1	5.75	1.036476805
1	5.987	5987	970.9075	1195.489	1195.489	970.9075	1.231310913	1.12594681		1	6	1.034997384
1	6.146	6146	989.7027	1198.991	1198.991	989.7027	1.211465827	1.121231043		1	6.25	1.034873618
1	6.32	6320	1347.603	1491.943	1491.943	1347.603	1.107108696	1.126253692		1	6.5	1.036357377
1	6.75	6750	987.6095	939.5553	939.5553	987.6095	0.951342914	1.159463539		1	6.75	1.038156634
1	6.973	6973	722.1775	988.5153	988.5153	722.1775	1.368798253	1.1763807		1	7	1.040004904
1	7.162	7162	923.9216	953.2644	953.2644	923.9216	1.031758972	1.196798685		1	7.25	1.042940425
1	7.322	7322	1038.937	1305.572	1305.572	1038.937	1.256642126	1.222253795		1	7.5	1.045847149
1	7.748	7748	1701.857	2043.106	2043.106	1701.857	1.200515672	1.269490988		1	7.75	1.048395344
1	8.117	8117	2095.941	3081.751	3081.751	2095.941	1.470342438	1.240970075		1	8	1.046594684
1	8.298	8298	1384.607	1811.812	1811.812	1384.607	1.308538813	1.217078869		1	8.25	1.04411604
1	8.471	8471	1470.312	1897.631	1897.631	1470.312	1.290631512	1.197490863		1	8.5	1.041255577
1	8.646	8646	1469.819	1513.937	1513.937	1469.819	1.030015941	1.168693214		1	8.75	1.036659068
1	8.845	8845	1212.558	1402.399	1402.399	1212.558	1.156562408	1.120282178		1	9	1.03172767
1	9.065	9065	1422.138	1385.419	1385.419	1422.138	0.974180424	1.077973129		1	9.25	1.028524321
1	9.25	9250	1581.751	1541.481	1541.481	1581.751	0.974540873	1.056098007		1	9.5	1.026285076
1	9.438	9438	1620.034	1569.482	1569.482	1620.034	0.968795717	1.036272147		1	9.75	1.025461875
1	9.582	9582	1279.929	1429.25	1429.25	1279.929	1.116663502	1.026508571		1	10	1.025983958
1	9.737	9737	1177.608	1187.195	1187.195	1177.608	1.008141079	1.022960695		1	10.25	1.027232158
1	9.989	9989	888.5988	886.8713	886.8713	888.5988	0.998055928	1.028268684		1	10.5	1.02967581
1	10.241	10241	969.1204	1176.142	1176.142	969.1204	1.21361804	1.041289467		1	10.75	1.033315153
1	10.499	10499	1538.329	1780.435	1780.435	1538.329	1.157382458	1.068298553		1	11	1.036509006
1	10.771	10771	1834.525	1823.41	1823.41	1834.525	0.993941211	1.110789572		1	11.25	1.039170553
1	11.079	11079	1855.926	2113.478	2113.478	1855.926	1.138772774	1.152474573		1	11.5	1.041665058
1	11.227	11227	1803.381	2162.024	2162.024	1803.381	1.198872562	1.167790677		1	11.75	1.043687896
1	11.364	11364	1232.061	1456.128	1456.128	1232.061	1.18186356	1.182999797		1	12	1.045451942
1	11.599	11599	1448.056	1790.246	1790.246	1448.056	1.236309922	1.20738635		1	12.25	1.047215988
1	13.246	13246	13723.87	19222.89	19222.89	13723.87	1.400690184	1.332098492		1	12.5	1.048980034
1	14.005	14005	3713.397	5078.596	5078.596	3713.397	1.367641542	1.365803684		1	12.75	1.050744081
1	14.275	14275	4012.244	5581.37	5581.37	4012.244	1.391084391	1.373113436		1	13	1.052508127
1	14.632	14632	1654.674	2170.411	2170.411	1654.674	1.31168496	1.377146035		1	13.25	1.054260501
1	15.417	15417	1743.287	2642.226	2642.226	1743.287	1.515657491	1.370054428		1	13.5	1.055295047
1	16.138	16138	2022.11	2413.621	2413.621	2022.11	1.193615085	1.366420445		1	13.75	1.056329593
1	16.454	16454	1652.159	2152.284	2152.284	1652.159	1.302709969	1.370964793		1	14	1.05736414
1	16.825	16825	1973.827	2253.752	2253.752	1973.827	1.141818407	1.377478939		1	14.25	1.058002932
1	17.254	17254	4993.393	10177.58	10177.58	4993.393	2.03820929	1.379318813		1	14.5	1.058302843
1	17.518	17518	3107.314	3652.678	3652.678	3107.314	1.175509781	1.376359318		1	14.75	1.058342452
1	17.759	17759	2915.763	3301.021	3301.021	2915.763	1.132129395	1.372697504		1	15	1.058131991
1	18.506	18506	2136.718	3157.951	3157.951	2136.718	1.47794468	1.353979882		1	15.25	1.057921531
1	19.765	19765	2713.137	3914.868	3914.868	2713.137	1.442930453	1.280748497		1	15.5	1.057741961
1	21.406	21406	2509.796	2711.236	2711.236	2509.796	1.080261503	1.158642112		1	15.75	1.05762454
1	22.502	22502	2208.029	2214.152	2214.152	2208.029	1.002773061	1.11730265		1	16	1.05750712
1	22.516	22516	1888.264	1977.97	1977.97	1888.264	1.047507128	1.117198369		1	16.25	1.057592396
1	23.206	23206	2271.434	2645.843	2645.843	2271.434	1.164833757	1.150565848		1	16.5	1.057941044
1	25.415	25415	11661.32	15830.02	15830.02	11661.32	1.357480971	1.387990374		1	16.75	1.058350096
1	27.166	27166	3263.032	4502.714	4502.714	3263.032	1.379917206	1.326153369		1	17	1.058542751
1	27.452	27452	5215.715	7031.298	7031.298	5215.715	1.348098583	1.298165714		1	17.25	1.058642665
1	27.615	27615	2742.407	3619.645	3619.645	2742.407	1.319878851	1.280177375		1	17.5	1.058387281
1	27.935	27935	1217.396	1429.454	1429.454	1217.396	1.174189828	1.231571914		1	17.75	1.058039987
1	28.19	28190	853.1679	1243.238	1243.238	853.1679	1.457202035	1.182449587		1	18	1.057464512
1	28.525	28525	975.8993	1052.519	1052.519	975.8993	1.078511892	1.118003416		1	18.25	1.056880764
1	28.686	28686	1173.083	1079.887	1079.887	1173.083	0.920554641	1.08909081		1	18.5	1.056297017
1	28.855	28855	1730.063	1855.875	1855.875	1730.063	1.072721051	1.059205111		1	18.75	1.054960445
1	29.094	29094	1670.836	1729.006	1729.006	1670.836	1.034814907	1.022113257		1	19	1.05360536
1	29.351	29351	713.0816	810.1282	810.1282	713.0816	1.136094663	0.988310843		1	19.25	1.052250276
1	29.675	29675	952.4391	872.4244	872.4244	952.4391	0.915989694	0.953405451		1	19.5	1.050895191
1	29.826	29826	941.2653	699.2269	699.2269	941.2653	0.742858469	0.942606861		1	19.75	1.049540107
1	30.166	30166	1048.923	1085.674	1085.674	1048.923	1.03503689	0.917473782		1	20	1.047829309
1	30.377	30377	1091.574	1114.09	1114.09	1091.574	1.020627094	0.906989187		1	20.25	1.046095806
1	30.638	30638	967.8588	970.2062	970.2062	967.8588	1.002425354	0.916701084		1	20.5	1.044362303
1	30.873	30873	1182.237	999.7766	999.7766	1182.237	0.845665125	0.960586687		1	20.75	1.0426288
1	31.019	31019	1129.713	1058.617	1058.617	1129.713	0.937067202	0.997368914		1	21	1.040895297
1	31.18	31180	1292.182	1220.122	1220.122	1292.182	0.944233862	1.034413325		1	21.25	1.039161794
1	31.327	31327	1521.916	1437.219	1437.219	1521.916	0.94434844	1.075270446		1	21.5	1.03774969
1	31.533	31533	1435.761	1568.353	1568.353	1435.761	1.092349632	1.154334038		1	21.75	1.036870973
1	31.804	31804	1520.941	2050.818	2050.818	1520.941	1.34838761	1.23911267		1	22	1.035992256
1	32.163	32163	1505.829	2307.293	2307.293	1505.829	1.532241045	1.289371216		1	22.25	1.035113539
1	32.394	32394	1320.773	1897.255	1897.255	1320.773	1.436473187	1.310440221		1	22.5	1.034234822
1	32.706	32706	1371.421	2049.61	2049.61	1371.421	1.494515543	1.332021172		1	22.75	1.03527257
1	32.929	32929	1354.165	1650.413	1650.413	1354.165	1.218768023	1.330822734		1	23	1.036399169
1	33.096	33096	1356.848	1559.288	1559.288	1356.848	1.149198731	1.319444951		1	23.25	1.03776818
1	33.252	33252	1456.91	1490.763	1490.763	1456.91	1.023236164	1.311434172		1	23.5	1.040272124
1	33.457	33457	1343.574	1586.012	1586.012	1343.574	1.180442611	1.302561787		1	23.75	1.042776069
1	33.809	33809	2212.19	3711.046	3711.046	2212.19	1.677543972	1.28174924		1	24	1.045280013
1	33.986	33986	1074.531	1496.194	1496.194	1074.531	1.392415854	1.27695287		1	24.25	1.047783958
1	34.34	34340	1233.262	1600.823	1600.823	1233.262	1.29803967	1.288748624		1	24.5	1.050287902
1	34.527	34527	1119.579	1390.041	1390.041	1119.579	1.241574735	1.299040811		1	24.75	1.052791847
1	34.736	34736	1594.391	1928.411	1928.411	1594.391	1.209496918	1.306042066		1	25	1.055295791
1	34.992	34992	1955.751	2193.454	2193.454	1955.751	1.121540523	1.301275584		1	25.25	1.057799736
1	35.156	35156	1454.033	1717.9	1717.9	1454.033	1.181472498	1.294565437		1	25.5	1.059172611
1	35.305	35305	1202.756	1649.581	1649.581	1202.756	1.371500953	1.290121608		1	25.75	1.058349881
1	35.595	35595	1824.445	2784.516	2784.516	1824.445	1.526226332	1.296613604		1	26	1.057527152
1	35.779	35779	1356.72	1882.647	1882.647	1356.72	1.38764594	1.303808904		1	26.25	1.056704422
1	35.924	35924	1156.534	1515.627	1515.627	1156.534	1.310490656	1.304836001		1	26.5	1.055881693
1	36.219	36219	1123.046	1347.467	1347.467	1123.046	1.19983242	1.288626847		1	26.75	1.055058963
1	36.657	36657	855.1184	1064.14	1064.14	855.1184	1.244435858	1.245421973		1	27	1.054236233
1	37.056	37056	920.5081	1081.142	1081.142	920.5081	1.174505689	1.221318785		1	27.25	1.052923931
1	37.207	37207	545.5053	645.6842	645.6842	545.5053	1.183644229	1.227640826		1	27.5	1.050588231
1	37.408	37408	1200.049	1482.34	1482.34	1200.049	1.235232895	1.24734453		1	27.75	1.047494744
1	37.568	37568	1107.031	1303.124	1303.124	1107.031	1.177134154	1.256166337		1	28	1.043709361
1	37.857	37857	1049.648	1413.337	1413.337	1049.648	1.346486632	1.263214744		1	28.25	1.039223013
1	38.03	38030	1229.943	1536.5	1536.5	1229.943	1.249244884	1.268415205		1	28.5	1.034741268
1	38.277	38277	1237.037	1714.532	1714.532	1237.037	1.385998964	1.268234711		1	28.75	1.03054416
1	38.497	38497	1346.563	1878.964	1878.964	1346.563	1.395377713	1.251485673		1	29	1.026716838
1	38.703	38703	1402.041	1829.508	1829.508	1402.041	1.304889087	1.227995989		1	29.25	1.023445361
1	38.846	38846	1668.602	1915.01	1915.01	1668.602	1.147673322	1.214885875		1	29.5	1.020711595
1	39.096	39096	1414.915	1317.367	1317.367	1414.915	0.931057343	1.18526843		1	29.75	1.01845491
1	39.409	39409	1264.402	1506.178	1506.178	1264.402	1.191217667	1.140332429		1	30	1.016749844
1	39.58	39580	834.4454	958.9223	958.9223	834.4454	1.149173211	1.128590865		1	30.25	1.015217402
1	39.844	39844	1010.259	1026	1026	1010.259	1.015581153	1.142973663		1	30.5	1.015055839
1	40.035	40035	1008.854	1270.995	1270.995	1008.854	1.259840373	1.162000065		1	30.75	1.017483424
1	40.193	40193	1096.518	1100.293	1100.293	1096.518	1.003442716	1.16969683		1	31	1.02260548
1	40.358	40358	776.1523	1044.781	1044.781	776.1523	1.346103078	1.173493708		1	31.25	1.028316616
1	40.717	40717	1101.954	1320.9	1320.9	1101.954	1.198688874	1.19058965		1	31.5	1.036498371
1	41.031	41031	1030.794	1469.728	1469.728	1030.794	1.42582126	1.191635982		1	31.75	1.044004668
1	41.229	41229	890.245	952.5149	952.5149	890.245	1.069946925	1.172226747		1	32	1.048135863
1	41.603	41603	1065.041	1130.334	1130.334	1065.041	1.061305621	1.108516787		1	32.25	1.051001772
1	41.85	41850	751.3237	760.5118	760.5118	751.3237	1.012229216	1.077242583		1	32.5	1.052908927
1	42.18	42180	1625.96	1606.366	1606.366	1625.96	0.987949273	1.040171409		1	32.75	1.054214708
1	42.332	42332	1683.922	2032.301	2032.301	1683.922	1.206885473	1.024752906		1	33	1.053674295
1	42.507	42507	1369.17	1346.823	1346.823	1369.17	0.983678433	1.01950992		1	33.25	1.052327875
1	42.678	42678	1312.109	1325.532	1325.532	1312.109	1.010230095	1.036553111		1	33.5	1.051254592
1	42.864	42864	1286.059	1289.911	1289.911	1286.059	1.002995197	1.070301728		1	33.75	1.049877137
1	43.055	43055	1054.418	1059.75	1059.75	1054.418	1.005056818	1.098740763		1	34	1.049148571
1	43.205	43205	1465.45	1562.425	1562.425	1465.45	1.066174213	1.121593329		1	34.25	1.049924849
1	43.356	43356	964.1346	1146.159	1146.159	964.1346	1.188795631	1.155319012		1	34.5	1.051024927
1	43.707	43707	1122.665	1348.847	1348.847	1122.665	1.201468826	1.209100282		1	34.75	1.05179154
1	43.934	43934	1212.612	1509.914	1509.914	1212.612	1.245174879	1.196961493		1	35	1.051341155
1	44.103	44103	1380.768	2101.9	2101.9	1380.768	1.522268766	1.175185559		1	35.25	1.050485111
1	44.488	44488	1299.221	1331.251	1331.251	1299.221	1.024653235	1.108995856		1	35.5	1.050739043
1	44.697	44697	1336.14	1404.522	1404.522	1336.14	1.051178769	1.046298614		1	35.75	1.051502052
1	44.941	44941	1297.799	1167.557	1167.557	1297.799	0.899643936	0.952190893		1	36	1.051314301
1	45.092	45092	1553.952	1365.799	1365.799	1553.952	0.878919683	0.916665447		1	36.25	1.049908007
1	45.244	45244	1234.152	998.7651	998.7651	1234.152	0.809272359	0.903972868		1	36.5	1.047609989
1	45.5	45500	1759.285	1436.681	1436.681	1759.285	0.816627778	0.899436999		1	36.75	1.045643306
1	45.768	45768	1531.573	1127.583	1127.583	1531.573	0.736225436	0.896717271		1	37	1.044235974
1	46.151	46151	943.5587	1039.619	1039.619	943.5587	1.101806385	0.91519723		1	37.25	1.044902667
1	46.392	46392	1532.384	1814.861	1814.861	1532.384	1.18433826	0.938345004		1	37.5	1.046818684
1	46.537	46537	1158.497	1146.753	1146.753	1158.497	0.989862727	0.946531048		1	37.75	1.047581704
1	46.773	46773	900.7673	847.2182	847.2182	900.7673	0.940551683	0.946944669		1	38	1.048225464
1	47.067	47067	1137.562	917.5455	917.5455	1137.562	0.806589443	0.941549437		1	38.25	1.04829452
1	47.274	47274	1203.82	901.4528	901.4528	1203.82	0.748826901	0.944716606		1	38.5	1.046700013
1	47.567	47567	990.1987	1039.405	1039.405	990.1987	1.04969336	0.973573496		1	38.75	1.044141425
1	47.751	47751	814.7671	747.6177	747.6177	814.7671	0.917584547	0.995838523		1	39	1.041621135
1	47.912	47912	1307.47	1160.973	1160.973	1307.47	0.887953835	1.007632194		1	39.25	1.038501034
1	48.146	48146	1579.451	1683.229	1683.229	1579.451	1.065705109	1.028017072		1	39.5	1.035791593
1	48.337	48337	3886.874	6082.368	6082.368	3886.874	1.564848256	1.050162927		1	39.75	1.03614277
1	48.508	48508	2143.509	2084.462	2084.462	2143.509	0.972453113	1.060673561		1	40	1.038068108
1	48.71	48710	1775.612	1692.265	1692.265	1775.612	0.953060128	1.055884137		1	40.25	1.039232471
1	48.93	48930	1493.082	1547.352	1547.352	1493.082	1.036347635	1.039960851		1	40.5	1.040094209
1	49.205	49205	741.0465	678.9888	678.9888	741.0465	0.916256672	1.019346202		1	40.75	1.041067427
1	49.446	49446	764.4846	811.1618	811.1618	764.4846	1.061057083	0.996639596		1	41	1.041145058
1	49.594	49594	910.1972	788.3986	788.3986	910.1972	0.866184383	0.976958749		1	41.25	1.03901264
1	50.13	50130	938.873	969.5528	969.5528	938.873	1.032677263	0.924538371		1	41.5	1.035044102
1	50.476	50476	768.1475	654.3085	654.3085	768.1475	0.851800598	0.942637839		1	41.75	1.031674616
1	50.673	50673	794.979	655.5869	655.5869	794.979	0.824659394	0.962144339		1	42	1.02892447
1	51.019	51019	1111.557	1232.104	1232.104	1111.557	1.10844878	0.983314804		1	42.25	1.026378486
1	51.176	51176	1147.226	1076.329	1076.329	1147.226	0.938201366	0.985390755		1	42.5	1.025134334
1	51.371	51371	1204.319	1386.386	1386.386	1204.319	1.151178384	0.989381975		1	42.75	1.027920385
1	51.554	51554	1410.826	1328.12	1328.12	1410.826	0.941377604	0.990658276		1	43	1.031734936
1	51.691	51691	1304.575	1031.383	1031.383	1304.575	0.790589272	0.984459192		1	43.25	1.03556422
1	51.988	51988	905.8957	1179.344	1179.344	905.8957	1.301854066	0.95393562		1	43.5	1.039826504
1	52.215	52215	1058.083	1074.042	1074.042	1058.083	1.015082938	0.941624828		1	43.75	1.042567852
1	52.376	52376	1275.82	1030.136	1030.136	1275.82	0.807430515	0.942799517		1	44	1.040858471
1	52.618	52618	1009.286	763.3811	763.3811	1009.286	0.756357564	0.947560457		1	44.25	1.037266661
1	53.092	53092	1117.62	1032.173	1032.173	1117.62	0.92354557	0.990085724		1	44.5	1.033118249
1	53.254	53254	1374.195	1280.769	1280.769	1374.195	0.932014015	1.037679558		1	44.75	1.025706273
1	53.553	53553	1409.114	1518.359	1518.359	1409.114	1.077527439	1.162038873		1	45	1.017548032
1	53.7	53700	1311.905	1676.25	1676.25	1311.905	1.277722091	1.193141676		1	45.25	1.014338346
1	53.873	53873	1219.391	1517.684	1517.684	1219.391	1.244624571	1.205955328		1	45.5	1.013925569
1	54.057	54057	928.6813	981.8294	981.8294	928.6813	1.057229644	1.217205729		1	45.75	1.013689149
1	54.223	54223	1805.584	3765.821	3765.821	1805.584	2.08565262	1.218332701		1	46	1.014715272
1	54.427	54427	1378.782	1337.547	1337.547	1378.782	0.970093169	1.189386964		1	46.25	1.016280315
1	54.573	54573	1143.948	1296.093	1296.093	1143.948	1.132999927	1.149989342		1	46.5	1.018119464
1	55.016	55016	885.2392	663.8094	663.8094	885.2392	0.749864443	1.036744651		1	46.75	1.018348905
1	55.267	55267	832.0327	670.7813	670.7813	832.0327	0.806195838	1.00187507		1	47	1.017964472
1	55.755	55755	562.9017	529.9264	529.9264	562.9017	0.941419079	0.935003552		1	47.25	1.018110816
1	55.953	55953	612.1167	544.795	544.795	612.1167	0.890018194	0.923903035		1	47.5	1.020219209
1	56.231	56231	673.6662	617.0521	617.0521	673.6662	0.915961199	0.944358712		1	47.75	1.022897651
1	56.374	56374	687.8256	765.8923	765.8923	687.8256	1.113497811	0.964509425		1	48	1.024722324
1	56.581	56581	749.1448	848.2751	848.2751	749.1448	1.132324619	0.987743274		1	48.25	1.027031238
1	56.986	56986	866.324	863.8904	863.8904	866.324	0.997190889	1.016661653		1	48.5	1.028904881
1	57.14	57140	822.8469	844.5574	844.5574	822.8469	1.026384617	1.027483178		1	48.75	1.028234602
1	57.442	57442	677.0864	562.3586	562.3586	677.0864	0.830556632	1.045888107		1	49	1.026531564
1	57.667	57667	549.7214	551.5433	551.5433	549.7214	1.003314224	1.052788458		1	49.25	1.024704439
1	57.816	57816	1076.753	1094.273	1094.273	1076.753	1.016271141	1.054781589		1	49.5	1.022314416
1	58.076	58076	1927.297	2780.982	2780.982	1927.297	1.442944186	1.061955152		1	49.75	1.019727858
1	58.458	58458	1746.938	1651.547	1651.547	1746.938	0.945395315	1.091021098		1	50	1.017449457
1	58.656	58656	1403.663	1441.349	1441.349	1403.663	1.026848325	1.109061339		1	50.25	1.016849647
1	58.904	58904	1073.121	1207.711	1207.711	1073.121	1.125419221	1.127915148		1	50.5	1.018172773
1	59.254	59254	1379.15	1709.126	1709.126	1379.15	1.239260414	1.148774175		1	50.75	1.020208107
1	59.569	59569	758.1473	781.5685	781.5685	758.1473	1.030892677	1.165102398		1	51	1.021633548
1	59.949	59949	1074.151	1290.478	1290.478	1074.151	1.201393473	1.176940506		1	51.25	1.022076475
1	60.185	60185	874.5534	1184.158	1184.158	874.5534	1.354014518	1.180958033		1	51.5	1.022391101
1	60.339	60339	1504.712	1706.859	1706.859	1504.712	1.134342652	1.182672437		1	51.75	1.021283475
1	60.527	60527	1576.312	1616.031	1616.031	1576.312	1.025197423	1.18164809		1	52	1.018943481
1	60.674	60674	1238.081	1695.93	1695.93	1238.081	1.369805368	1.177966327		1	52.25	1.017880719
1	61.077	61077	767.3593	786.9286	786.9286	767.3593	1.025502134	1.158289927		1	52.5	1.018193716
1	61.276	61276	1751.249	1883.434	1883.434	1751.249	1.075480414	1.143854126		1	52.75	1.019513609
1	61.51	61510	1539.455	1730.783	1730.783	1539.455	1.124282944	1.117417554		1	53	1.021603692
1	61.755	61755	1624.216	2067.475	2067.475	1624.216	1.272906436	1.08198096		1	53.25	1.026698454
1	61.996	61996	1283.163	1294.931	1294.931	1283.163	1.009171087	1.052728852		1	53.5	1.036342444
1	62.223	62223	1632.744	1778.03	1778.03	1632.744	1.088982719	1.032787104		1	53.75	1.0416401
1	62.38	62380	1315.714	1304.169	1304.169	1315.714	0.991225297	1.019412027		1	54	1.043212676
1	62.566	62566	1182.283	1157.816	1157.816	1182.283	0.979305293	1.003221904		1	54.25	1.043285464
1	62.719	62719	1438.052	1221.804	1221.804	1438.052	0.849624353	0.986732958		1	54.5	1.039109434
1	62.995	62995	983.2025	835.8914	835.8914	983.2025	0.850172167	0.951649672		1	54.75	1.033057359
1	63.171	63171	1234.141	1349.13	1349.13	1234.141	1.093173308	0.934083478		1	55	1.027101986
1	63.564	63564	977.5779	1039.615	1039.615	977.5779	1.063460007	0.913163994		1	55.25	1.023691533
1	63.886	63886	933.7476	814.8239	814.8239	933.7476	0.87263828	0.90624558		1	55.5	1.020496145
1	64.022	64022	557.8874	493.5087	493.5087	557.8874	0.884602699	0.905216482		1	55.75	1.017303754
1	64.205	64205	1016.398	750.2958	750.2958	1016.398	0.738190945	0.902498009		1	56	1.016527754
1	64.405	64405	916.6237	768.6978	768.6978	916.6237	0.838618727	0.898809245		1	56.25	1.01836118
1	64.651	64651	973.6403	1019.901	1019.901	973.6403	1.047513132	0.901791792		1	56.5	1.021307347
1	64.813	64813	892.5668	885.9717	885.9717	892.5668	0.992611085	0.91458964		1	56.75	1.023279059
1	64.975	64975	849.1746	712.0447	712.0447	849.1746	0.838513893	0.935010266		1	57	1.024941045
1	65.252	65252	1022.463	1047.879	1047.879	1022.463	1.024857623	0.969628428		1	57.25	1.026482499
1	65.447	65447	1246.944	1152.726	1152.726	1246.944	0.924440873	0.99226406		1	57.5	1.027738649
1	65.797	65797	1402.157	1401.012	1401.012	1402.157	0.999183401	1.040314794		1	57.75	1.028319377
1	65.99	65990	1746.663	1851.714	1851.714	1746.663	1.060143829	1.0606437		1	58	1.028874728
1	66.305	66305	1172.917	1423.463	1423.463	1172.917	1.213609318	1.095118653		1	58.25	1.030303875
1	66.506	66506	777.486	886.8294	886.8294	777.486	1.14063713	1.116480353		1	58.5	1.032135296
1	66.742	66742	993.5754	1078.523	1078.523	993.5754	1.085496883	1.125999723		1	58.75	1.034125742
1	66.901	66901	923.7916	954.5195	954.5195	923.7916	1.033262805	1.11562263		1	59	1.035749891
1	67.134	67134	1146.253	1172.501	1172.501	1146.253	1.022898959	1.083988316		1	59.25	1.037138311
1	67.325	67325	1317.482	1678.676	1678.676	1317.482	1.274154789	1.059807201		1	59.5	1.038348804
1	67.605	67605	1839.289	1999.518	1999.518	1839.289	1.08711464	1.019603807		1	59.75	1.039207553
1	67.816	67816	1339.866	1273.771	1273.771	1339.866	0.95067044	0.98379421		1	60	1.039866162
1	68.025	68025	1554.939	1248.639	1248.639	1554.939	0.803014781	0.958936479		1	60.25	1.04022707
1	68.291	68291	2153.559	1881.478	1881.478	2153.559	0.873659835	0.954172176		1	60.5	1.040237652
1	68.461	68461	693.6832	651.3135	651.3135	693.6832	0.938920677	0.956837061		1	60.75	1.039535064
1	68.67	68670	1858.344	1658.421	1658.421	1858.344	0.892418734	0.951487058		1	61	1.038397606
1	68.863	68863	1797.875	1757.507	1757.507	1797.875	0.977546826	0.939717732		1	61.25	1.0368778
1	69.042	69042	2562.201	2626.575	2626.575	2562.201	1.025124493	0.92873681		1	61.5	1.034343779
1	69.198	69198	2016.554	2100.285	2100.285	2016.554	1.041521824	0.915118019		1	61.75	1.031003666
1	69.346	69346	1717.32	1781.819	1781.819	1717.32	1.037557939	0.891829581		1	62	1.028177615
1	69.515	69515	1461.607	1259.341	1259.341	1461.607	0.861613963	0.85586336		1	62.25	1.026137705
1	69.682	69682	1479.272	1025.086	1025.086	1479.272	0.69296654	0.82468895		1	62.5	1.02413231
1	69.987	69987	1947.095	1210.175	1210.175	1947.095	0.621528482	0.754722448		1	62.75	1.021693204
1	70.223	70223	1731.854	1143.77	1143.77	1731.854	0.66043096	0.698282199		1	63	1.018744602
1	70.409	70409	717.1162	489.3035	489.3035	717.1162	0.68232108	0.679886536		1	63.25	1.016762298
1	70.564	70564	855.0963	630.6353	630.6353	855.0963	0.73750208	0.689213657		1	63.5	1.015522208
1	70.747	70747	812.9885	616.7992	616.7992	812.9885	0.758681334	0.718034795		1	63.75	1.014832338
1	71.002	71002	806.6293	611.327	611.327	806.6293	0.757878495	0.77164127		1	64	1.014479654
1	71.286	71286	1454.56	1140.824	1140.824	1454.56	0.784308657	0.866644882		1	64.25	1.014133473
1	71.466	71466	821.9144	757.911	757.911	821.9144	0.922128874	0.937971691		1	64.5	1.013974403
1	71.618	71618	979.1266	972.7738	972.7738	979.1266	0.993511769	0.984308545		1	64.75	1.014873811
1	71.774	71774	775.2278	635.3818	635.3818	775.2278	0.819606572	1.025686616		1	65	1.017531683
1	71.925	71925	499.3047	683.6841	683.6841	499.3047	1.36927231	1.069900178		1	65.25	1.020443198
1	72.146	72146	879.4436	979.7504	979.7504	879.4436	1.114057115	1.122322689		1	65.5	1.023253886
1	72.479	72479	888.2038	1201.724	1201.724	888.2038	1.352982277	1.174342597		1	65.75	1.026452242
1	72.66	72660	754.4053	771.5258	771.5258	754.4053	1.022694035	1.193103894		1	66	1.029049908
1	72.86	72860	853.6867	1027.646	1027.646	853.6867	1.203774171	1.198622079		1	66.25	1.031599602
1	73.253	73253	748.0155	690.4531	690.4531	748.0155	0.923046514	1.129928873		1	66.5	1.034091743
1	73.432	73432	352.7729	512.9824	512.9824	352.7729	1.454143445	1.081887758		1	66.75	1.03498959
1	73.659	73659	593.6128	639.2111	639.2111	593.6128	1.076814887	1.034631039		1	67	1.032818693
1	73.812	73812	661.7102	613.948	613.948	661.7102	0.927820064	1.006401441		1	67.25	1.029754798
1	73.997	73997	864.2305	803.3757	803.3757	864.2305	0.929584989	0.966819178		1	67.5	1.026528451
1	74.179	74179	830.4342	839.735	839.735	830.4342	1.011199924	0.943979345		1	67.75	1.022830352
1	74.322	74322	871.4111	731.1985	731.1985	871.4111	0.839097069	0.940287193		1	68	1.019747224
1	74.602	74602	871.4013	637.0498	637.0498	871.4013	0.731063633	0.943469421		1	68.25	1.019094602
1	74.745	74745	886.8402	832.8275	832.8275	886.8402	0.939095341	0.949801752		1	68.5	1.019181472
1	74.931	74931	1029.45	930.4035	930.4035	1029.45	0.903786974	0.975551574		1	68.75	1.018321342
1	75.15	75150	682.7674	791.642	791.642	682.7674	1.159460748	1.026965408		1	69	1.016896026
1	75.399	75399	1247.447	1488.838	1488.838	1247.447	1.193508021	1.072802535		1	69.25	1.01462434
1	75.677	75677	858.9011	1051.748	1051.748	858.9011	1.224527481	1.104282152		1	69.5	1.010162555
1	76.011	76011	929.2127	1070.459	1070.459	929.2127	1.152006424	1.140790374		1	69.75	1.0055064
1	76.223	76223	1219.903	1363.645	1363.645	1219.903	1.11783068	1.152244686		1	70	1.000150353
1	76.42	76420	1275.905	1287.301	1287.301	1275.905	1.008931699	1.142914858		1	70.25	0.994931738
1	76.654	76654	929.5107	961.873	961.873	929.5107	1.03481649	1.114820787		1	70.5	0.993976629
1	76.865	76865	908.8478	1008.301	1008.301	908.8478	1.109427783	1.097346681		1	70.75	0.997080032
1	77.036	77036	782.8563	976.758	976.758	782.8563	1.24768492	1.094077846		1	71	1.001977503
1	77.358	77358	833.0593	1073.334	1073.334	833.0593	1.288424486	1.094233664		1	71.25	1.009747551
1	77.614	77614	1013.58	827.3379	827.3379	1013.58	0.816253182	1.097175975		1	71.5	1.018482363
1	77.886	77886	828.1503	908.5197	908.5197	828.1503	1.097046877	1.108677845		1	71.75	1.025097164
1	78.058	78058	633.244	601.3178	601.3178	633.244	0.949583099	1.119700656		1	72	1.031468339
1	78.423	78423	1328.017	1635.57	1635.57	1328.017	1.23158815	1.130850362		1	72.25	1.03620955
1	78.725	78725	594.0081	815.019	815.019	594.0081	1.372067149	1.122260198		1	72.5	1.039746009
1	78.983	78983	1244.53	1267.711	1267.711	1244.53	1.018626309	1.111274511		1	72.75	1.041522874
1	79.151	79151	841.1611	1063.353	1063.353	841.1611	1.264149044	1.102790132		1	73	1.039525333
1	79.338	79338	919.9872	908.4444	908.4444	919.9872	0.987453304	1.085224316		1	73.25	1.035453255
1	79.671	79671	1075.955	985.6352	985.6352	1075.955	0.916056155	1.033644653		1	73.5	1.029608416
1	80.017	80017	713.0269	838.74	838.74	713.0269	1.176309057	0.992347183		1	73.75	1.024959259
1	80.173	80173	738.2884	611.7354	611.7354	738.2884	0.828585956	0.984384424		1	74	1.020169622
1	80.383	80383	1230.827	1073.4	1073.4	1230.827	0.872096566	0.976501156		1	74.25	1.017905505
1	80.69	80690	1187.515	1237.468	1237.468	1187.515	1.042065153	0.973736179		1	74.5	1.017920788
1	80.866	80866	1002.755	816.7463	816.7463	1002.755	0.814502346	0.982169255		1	74.75	1.018683408
1	81.062	81062	1424.909	1691.453	1691.453	1424.909	1.187060367	1.000262353		1	75	1.022527973
1	81.274	81274	1705.217	1836.396	1836.396	1705.217	1.076928039	1.018845165		1	75.25	1.027524975
1	81.714	81714	1500.317	1581.807	1581.807	1500.317	1.054315188	1.062116808		1	75.5	1.031146728
1	81.922	81922	1221.214	1221.565	1221.565	1221.214	1.000287419	1.085066847		1	75.75	1.033758022
1	82.213	82213	1032.01	1078.856	1078.856	1032.01	1.045392971	1.10822518		1	76	1.036304495
1	82.551	82551	732.2426	858.9485	858.9485	732.2426	1.173038143	1.119653292		1	76.25	1.037364773
1	82.726	82726	559.921	715.3891	715.3891	559.921	1.277660777	1.123482004		1	76.5	1.035719471
1	82.907	82907	676.3012	673.551	673.551	676.3012	0.995933469	1.127898272		1	76.75	1.033255651
1	83.113	83113	883.3609	1120.008	1120.008	883.3609	1.267894017	1.135604444		1	77	1.032127674
1	83.276	83276	620.04	687.1267	687.1267	620.04	1.108197374	1.141890725		1	77.25	1.032073195
1	83.439	83439	1701.929	1840.744	1840.744	1701.929	1.081563332	1.145270241		1	77.5	1.032230152
1	83.738	83738	1553.541	1620.412	1620.412	1553.541	1.043044245	1.141850626		1	77.75	1.032888161
1	84.118	84118	1421.619	1629.09	1629.09	1421.619	1.145939946	1.128212441		1	78	1.034104879
1	84.428	84428	918.6284	1198.432	1198.432	918.6284	1.304588449	1.116373408		1	78.25	1.0349978
1	84.738	84738	880.2662	978.4026	978.4026	880.2662	1.111484912	1.110277107		1	78.5	1.035286162
1	84.878	84878	1183.792	1108.338	1108.338	1183.792	0.936260762	1.107809135		1	78.75	1.034590572
1	85.116	85116	1023.224	1063.575	1063.575	1023.224	1.039435158	1.099101493		1	79	1.033586044
1	85.383	85383	1274.568	1497.614	1497.614	1274.568	1.174997332	1.074593438		1	79.25	1.032008819
1	85.711	85711	1731.481	1891.001	1891.001	1731.481	1.092129223	1.03052029		1	79.5	1.028900191
1	86.049	86049	985.2081	938.8922	938.8922	985.2081	0.952988714	0.991482291		1	79.75	1.025553286
1	86.188	86188	980.1642	1105.548	1105.548	980.1642	1.12792122	0.978433837		1	80	1.022772663
1	86.367	86367	793.0267	680.349	680.349	793.0267	0.857914368	0.959593508		1	80.25	1.021572196
1	86.65	86650	952.5642	1009.235	1009.235	952.5642	1.059492893	0.937720133		1	80.5	1.021008742
1	87.046	87046	1339.31	1131.805	1131.805	1339.31	0.845065743	0.926374468		1	80.75	1.021117183
1	87.195	87195	924.5949	683.4969	683.4969	924.5949	0.739239314	0.924829527		1	81	1.022787831
1	87.4	87400	1163.776	889.7817	889.7817	1163.776	0.764564401	0.925825089		1	81.25	1.024856806
1	87.671	87671	1208.411	1272.599	1272.599	1208.411	1.053117689	0.940061129		1	81.5	1.027124006
1	87.976	87976	902.8247	1091.44	1091.44	902.8247	1.208916858	0.968703984		1	81.75	1.029455345
1	88.125	88125	628.9155	713.872	713.872	628.9155	1.135084125	0.98175205		1	82	1.031802285
1	88.334	88334	985.6225	956.2952	956.2952	985.6225	0.970244896	1.007242838		1	82.25	1.033498468
1	88.589	88589	748.6839	572.4722	572.4722	748.6839	0.764638054	1.046266471		1	82.5	1.034286153
1	88.803	88803	1147.643	909.4817	909.4817	1147.643	0.792477887	1.064343117		1	82.75	1.034858195
1	89.105	89105	519.1792	784.8212	784.8212	519.1792	1.511657632	1.05429096		1	83	1.035539362
1	89.275	89275	885.7342	827.9915	827.9915	885.7342	0.934808095	1.042291445		1	83.25	1.036425638
1	89.418	89418	706.9661	713.586	713.586	706.9661	1.009363815	1.034657122		1	83.5	1.036768993
1	89.566	89566	803.8214	1003.295	1003.295	803.8214	1.248156618	1.029297379		1	83.75	1.036475208
1	89.823	89823	983.9438	970.3546	970.3546	983.9438	0.986189049	1.019153853		1	84	1.035639089
1	90.086	90086	973.3833	881.5433	881.5433	973.3833	0.905648679	1.006525593		1	84.25	1.034774673
1	90.379	90379	777.6899	621.1813	621.1813	777.6899	0.798751919	0.980832024		1	84.5	1.034009254
1	90.636	90636	892.676	885.2229	885.2229	892.676	0.991650834	0.950638036		1	84.75	1.03355339
1	90.967	90967	838.9266	800.0348	800.0348	838.9266	0.953640998	0.920103241		1	85	1.032927173
1	91.203	91203	930.551	935.3672	935.3672	930.551	1.005175643	0.90839935		1	85.25	1.031385491
1	91.535	91535	943.2816	739.0821	739.0821	943.2816	0.783522227	0.896923492		1	85.5	1.028782842
1	91.71	91710	859.0895	778.6864	778.6864	859.0895	0.906408936	0.892848715		1	85.75	1.025721064
1	91.958	91958	1435.889	1428.978	1428.978	1435.889	0.995186954	0.888795394		1	86	1.023030361
1	92.242	92242	878.0325	882.3412	882.3412	878.0325	1.004907222	0.887285155		1	86.25	1.020678929
1	92.435	92435	1057.422	860.4972	860.4972	1057.422	0.813768959	0.88897205		1	86.5	1.018573433
1	92.63	92630	1042.635	759.2832	759.2832	1042.635	0.728234905	0.894646708		1	86.75	1.017226069
1	92.856	92856	1526.737	1043.891	1043.891	1526.737	0.683739898	0.904609474		1	87	1.016558602
1	93.08	93080	1157.643	1160.489	1160.489	1157.643	1.002458444	0.912826697		1	87.25	1.01631671
1	93.423	93423	1451.306	1679.126	1679.126	1451.306	1.156975855	0.930971313		1	87.5	1.016874118
1	93.666	93666	1244.555	1272.599	1272.599	1244.555	1.022533355	0.949531287		1	87.75	1.018402556
1	94.078	94078	630.1071	605.17	605.17	630.1071	0.96042403	0.972667788		1	88	1.020576195
1	94.357	94357	740.7467	624.0952	624.0952	740.7467	0.842521742	0.969889492		1	88.25	1.023016951
1	94.634	94634	961.0396	835.0314	835.0314	961.0396	0.868883447	0.958185859		1	88.5	1.026338944
1	94.986	94986	835.004	878.2204	878.2204	835.004	1.05175592	0.953791847		1	88.75	1.028875467
1	95.127	95127	1029.134	1051.154	1051.154	1029.134	1.021396631	0.959444072		1	89	1.028681612
1	95.395	95395	854.5554	825.3214	825.3214	854.5554	0.965790398	0.975765647		1	89.25	1.027402172
1	95.774	95774	1229.986	1058.334	1058.334	1229.986	0.86044394	1.001166883		1	89.5	1.026249585
1	96.055	96055	850.3116	822.4802	822.4802	850.3116	0.967269175	1.025831033		1	89.75	1.025350104
1	96.393	96393	1026.437	1183.018	1183.018	1026.437	1.152548086	1.061348455		1	90	1.024289628
1	96.548	96548	606.0232	715.7708	715.7708	606.0232	1.181094717	1.072223419		1	90.25	1.022564666
1	96.844	96844	1385.823	1428.098	1428.098	1385.823	1.030505339	1.087656998		1	90.5	1.020185788
1	97.199	97199	1586.374	1683.558	1683.558	1586.374	1.06126172	1.103997751		1	90.75	1.017716833
1	97.477	97477	1386.209	1639.723	1639.723	1386.209	1.182882956	1.110484742		1	91	1.015698886
1	97.746	97746	1265.68	1438.945	1438.945	1265.68	1.136894792	1.10588203		1	91.25	1.014609352
1	98.078	98078	1100.132	1033.672	1033.672	1100.132	0.939589067	1.090207094		1	91.5	1.013804081
1	98.328	98328	751.6592	946.1254	946.1254	751.6592	1.258715918	1.080298721		1	91.75	1.013250706
1	98.627	98627	881.3533	853.4658	853.4658	881.3533	0.968358319	1.065072369		1	92	1.012913098
1	98.797	98797	762.2944	742.5351	742.5351	762.2944	0.974079175	1.054325247		1	92.25	1.012799693
1	99.061	99061	1144.068	1299.467	1299.467	1144.068	1.135830213	1.045112766		1	92.5	1.013126641
1	99.313	99313	1068.614	1106.44	1106.44	1068.614	1.035397253	1.051521417		1	92.75	1.013972132
1	99.49	99490	1169.117	1391.326	1391.326	1169.117	1.190065665	1.059902043		1	93	1.014899836
1	99.703	99703	1133.935	1214.249	1214.249	1133.935	1.070827693	1.066374721		1	93.25	1.016011339
1	99.88	99880	1145.251	914.6637	914.6637	1145.251	0.798657849	1.069678269		1	93.5	1.017412199
1	100.15	100150	1236.185	1288.417	1288.417	1236.185	1.042252575	1.077272366		1	93.75	1.019033277
1	100.418	100418	1203.53	1409.102	1409.102	1203.53	1.170807541	1.080006091		1	94	1.02034154
1	100.758	100758	893.5572	1141.716	1141.716	893.5572	1.277720106	1.073710424		1	94.25	1.02059011
1	101.036	101036	1141.965	1328.587	1328.587	1141.965	1.163421821	1.066211496		1	94.5	1.019927788
1	101.293	101293	1183.614	1053.823	1053.823	1183.614	0.890343473	1.059771502		1	94.75	1.019265256
1	101.656	101656	1022.164	871.3788	871.3788	1022.164	0.852484337	1.03958919		1	95	1.019043026
1	101.818	101818	883.4752	937.6968	937.6968	883.4752	1.061373087	1.029030364		1	95.25	1.020215493
1	101.962	101962	995.832	1011.138	1011.138	995.832	1.015370062	1.023102394		1	95.5	1.021694181
1	102.334	102334	1014.031	1229.391	1229.391	1014.031	1.212380095	1.01022722		1	95.75	1.023255568
1	102.575	102575	1153.941	1101.526	1101.526	1153.941	0.9545774	1.003965788		1	96	1.025253976
1	102.842	102842	1091.124	1120.973	1120.973	1091.124	1.027356194	1.007496734		1	96.25	1.027613312
1	103.308	103308	830.109	774.1551	774.1551	830.109	0.932594515	1.055502932		1	96.5	1.02971317
1	103.638	103638	1347.377	1278.973	1278.973	1347.377	0.94923173	1.101602933		1	96.75	1.031008478
1	103.894	103894	809.1994	957.6393	957.6393	809.1994	1.183440447	1.128115659		1	97	1.032134355
1	104.104	104104	982.9266	1228.522	1228.522	982.9266	1.249861383	1.145199427		1	97.25	1.033098848
1	104.502	104502	982.7547	1096.698	1096.698	982.7547	1.115942768	1.179879721		1	97.5	1.033555779
1	104.793	104793	971.2748	1130.897	1130.897	971.2748	1.164342985	1.197352849		1	97.75	1.033145941
1	105.018	105018	766.6772	1214.368	1214.368	766.6772	1.583936499	1.20053366		1	98	1.032046017
1	105.2	105200	802.272	978.8484	978.8484	802.272	1.220095429	1.187239136		1	98.25	1.03106759
1	105.451	105451	1219.265	1321.875	1321.875	1219.265	1.084157259	1.152768315		1	98.5	1.029963289
1	105.621	105621	1233.678	1485.719	1485.719	1233.678	1.204300474	1.137326183		1	98.75	1.028636006
1	105.785	105785	1524.308	1469.349	1469.349	1524.308	0.963944951	1.127807099		1	99	1.027699002
1	106.081	106081	1828.155	1470.544	1470.544	1828.155	0.804386937	1.10562626		1	99.25	1.027948543
1	106.309	106309	1437.412	1509.565	1509.565	1437.412	1.050196464	1.095802563		1	99.5	1.028907126
1	106.502	106502	1970.822	2569.242	2569.242	1970.822	1.303639801	1.103135159		1	99.75	1.029563721
1	106.89	106890	1166.298	1646.225	1646.225	1166.298	1.411496033	1.149226378		1	100	1.030104344
1	107.15	107150	1400.945	1475.007	1475.007	1400.945	1.052865744	1.173911684		1	100.25	1.030592549
1	107.287	107287	1211.408	1387.498	1387.498	1211.408	1.14535978	1.178998567		1	100.5	1.03061075
1	107.439	107439	1032.162	1197.844	1197.844	1032.162	1.160519376	1.181630938		1	100.75	1.030179372
1	107.577	107577	1065.468	1241.198	1241.198	1065.468	1.164932218	1.18283938		1	101	1.029557258
1	107.739	107739	1453.921	1588.487	1588.487	1453.921	1.09255386	1.17921692		1	101.25	1.028967053
1	107.949	107949	1341	1497.353	1497.353	1341	1.116594333	1.168004071		1	101.5	1.027794162
1	108.086	108086	1133.464	1423.665	1423.665	1133.464	1.256030187	1.163624212		1	101.75	1.026414986
1	108.293	108293	1582.659	1885.496	1885.496	1582.659	1.191346967	1.166801213		1	102	1.025327003
1	108.459	108459	1488.25	1835.96	1835.96	1488.25	1.233636822	1.172528665		1	102.25	1.024520687
1	108.616	108616	1120.727	1457.025	1457.025	1120.727	1.300071293	1.175443031		1	102.5	1.023847864
1	108.786	108786	1434.93	1472.528	1472.528	1434.93	1.026201975	1.17506464		1	102.75	1.023881944
1	109.06	109060	1175.357	1277.873	1277.873	1175.357	1.087221159	1.171525182		1	103	1.025512102
1	109.359	109359	1321.975	1558.208	1558.208	1321.975	1.178697025	1.162376207		1	103.25	1.027912075
1	109.581	109581	1494.275	1871.514	1871.514	1494.275	1.252456208	1.14730077		1	103.5	1.03096831
1	109.921	109921	1509.932	1617.838	1617.838	1509.932	1.071464145	1.116236858		1	103.75	1.033845688
1	110.204	110204	912.4617	1182.586	1182.586	912.4617	1.296039056	1.10362524		1	104	1.036038995
1	110.408	110408	1009.1	960.2597	960.2597	1009.1	0.951600139	1.100095902		1	104.25	1.038012922
1	110.65	110650	927.1742	855.849	855.849	927.1742	0.923072493	1.096357339		1	104.5	1.040042914
1	110.836	110836	1749.519	1946.33	1946.33	1749.519	1.112494348	1.104445933		1	104.75	1.041446818
1	110.99	110990	1122.858	1415.089	1415.089	1122.858	1.260256417	1.124148749		1	105	1.041960118
1	111.293	111293	1483.569	1849.696	1849.696	1483.569	1.246787982	1.184527003		1	105.25	1.040105069
1	111.446	111446	1073.361	1086.334	1086.334	1073.361	1.012086334	1.215029698		1	105.5	1.037117955
1	111.662	111662	1442.715	1600.274	1600.274	1442.715	1.109210066	1.275046255		1	105.75	1.035395979
1	111.811	111811	1246.753	1931.603	1931.603	1246.753	1.54930688	1.325182208		1	106	1.033705327
1	112.001	112001	720.4471	954.6916	954.6916	720.4471	1.325137682	1.371533679		1	106.25	1.032461156
1	112.247	112247	869.6954	1283.349	1283.349	869.6954	1.475630433	1.396423412		1	106.5	1.032900486
1	112.482	112482	1467.929	2177.714	2177.714	1467.929	1.483528154	1.409141131		1	106.75	1.035652887
1	112.637	112637	1647.481	2281.82	2281.82	1647.481	1.3850357	1.416986874		1	107	1.038175888
1	112.789	112789	1450.073	2284.188	2284.188	1450.073	1.575222765	1.420938718		1	107.25	1.039849019
1	113.089	113089	1334.493	1819.897	1819.897	1334.493	1.36373664	1.414882467		1	107.5	1.040272122
1	113.326	113326	1954.278	2558.07	2558.07	1954.278	1.308959114	1.417695706		1	107.75	1.039942658
1	113.52	113520	1436.312	1601.415	1601.415	1436.312	1.114949259	1.43402831		1	108	1.038800562
1	113.74	113740	1461.742	2095.07	2095.07	1461.742	1.433269346	1.457522245		1	108.25	1.03877891
1	113.932	113932	1695.804	2610.175	2610.175	1695.804	1.539196157	1.471794012		1	108.5	1.039445055
1	114.228	114228	1062.337	2067.824	2067.824	1062.337	1.946485908	1.498735956		1	108.75	1.039617919
1	114.425	114425	1761.367	2889.516	2889.516	1761.367	1.640496274	1.519236793		1	109	1.039352847
1	114.597	114597	2693.888	3642.691	3642.691	2693.888	1.352205808	1.526843687		1	109.25	1.038738858
1	114.854	114854	1728.75	2088.102	2088.102	1728.75	1.207868113	1.503851356		1	109.5	1.037535798
1	115.039	115039	1425.343	2122.322	2122.322	1425.343	1.488990369	1.475337439		1	109.75	1.035584363
1	115.197	115197	1008.882	1480.468	1480.468	1008.882	1.467434249	1.457425078		1	110	1.033800404
1	115.419	115419	927.096	1520.559	1520.559	927.096	1.640131119	1.438864228		1	110.25	1.032879075
1	115.574	115574	1283.026	1733.041	1733.041	1283.026	1.350745036	1.424727693		1	110.5	1.032491905
1	115.733	115733	1389.338	1870.265	1870.265	1389.338	1.346155507	1.411934551		1	110.75	1.032681206
1	115.996	115996	1535.16	2178.988	2178.988	1535.16	1.419388207	1.404224075		1	111	1.03505145
1	116.311	116311	1544.064	2198.46	2198.46	1544.064	1.423814039	1.4008092		1	111.25	1.039693745
1	116.505	116505	2344.877	3301.246	3301.246	2344.877	1.407854655	1.385699109		1	111.5	1.044732861
1	116.65	116650	1247.296	1621.923	1621.923	1247.296	1.30035132	1.36427841		1	111.75	1.051686738
1	116.938	116938	840.5131	1251.29	1251.29	840.5131	1.488721592	1.307914214		1	112	1.057896057
1	117.274	117274	1091.651	1232.918	1232.918	1091.651	1.129406743	1.237627512		1	112.25	1.060253317
1	117.636	117636	868.2391	1010.288	1010.288	868.2391	1.163605739	1.133870874		1	112.5	1.061508217
1	117.814	117814	832.4502	919.3782	919.3782	832.4502	1.104424265	1.07950421		1	112.75	1.062428205
1	117.995	117995	1219.181	1376.918	1376.918	1219.181	1.129379477	1.041583932		1	113	1.062125757
1	118.162	118162	812.2199	783.3937	783.3937	812.2199	0.964509365	1.019413423		1	113.25	1.062136419
1	118.398	118398	909.2556	797.755	797.755	909.2556	0.877371555	0.993590691		1	113.5	1.063585565
1	118.6	118600	1028.899	1011.869	1011.869	1028.899	0.983448327	0.983380201		1	113.75	1.066001066
1	118.759	118759	714.031	639.2117	639.2117	714.031	0.895215614	0.988260065		1	114	1.067838507
1	119.041	119041	1172.551	1284.633	1284.633	1172.551	1.095588166	1.019385101		1	114.25	1.069985721
1	119.266	119266	677.0555	721.1327	721.1327	677.0555	1.06510131	1.049475406		1	114.5	1.071991882
1	119.56	119560	808.4376	870.0307	870.0307	808.4376	1.076187822	1.103301193		1	114.75	1.071116101
1	119.86	119860	1133.888	1439.213	1439.213	1133.888	1.269272627	1.176497844		1	115	1.068152091
1	120.059	120059	1017.559	1278.47	1278.47	1017.559	1.256408719	1.220855286		1	115.25	1.065509814
1	120.272	120272	1608.269	1794.225	1794.225	1608.269	1.115624936	1.262896418		1	115.5	1.063504699
1	120.499	120499	1053.794	1445.727	1445.727	1053.794	1.371925633	1.308121827		1	115.75	1.061637178
1	120.671	120671	793.2689	1093.721	1093.721	793.2689	1.378751896	1.342625958		1	116	1.060961066
1	120.939	120939	692.6343	800.1827	800.1827	692.6343	1.155274436	1.408346894		1	116.25	1.060708509
1	121.076	121076	715.4739	1122.964	1122.964	715.4739	1.569538735	1.443969245		1	116.5	1.059275113
1	121.242	121242	660.7413	1112.558	1112.558	660.7413	1.683802723	1.479885278		1	116.75	1.055418943
1	121.46	121460	1084.984	1469.157	1469.157	1084.984	1.354081719	1.523647231		1	117	1.050781697
1	121.785	121785	1015.342	1603.681	1603.681	1015.342	1.579449092	1.587226135		1	117.25	1.045908334
1	121.957	121957	1105.6	1637.239	1637.239	1105.6	1.480860166	1.606509612		1	117.5	1.039404195
1	122.237	122237	1167.579	2269.151	2269.151	1167.579	1.94346678	1.618908721		1	117.75	1.032527049
1	122.43	122430	1297.568	2187.708	2187.708	1297.568	1.686006437	1.618161751		1	118	1.027109944
1	122.586	122586	838.002	1224.318	1224.318	838.002	1.460996513	1.609807157		1	118.25	1.02420852
1	122.957	122957	1447.836	2132.504	2132.504	1447.836	1.472890576	1.523669901		1	118.5	1.022219007
1	123.157	123157	973.6553	1400.694	1400.694	973.6553	1.438593309	1.452876484		1	118.75	1.022176975
1	123.537	123537	725.245	1197.531	1197.531	725.245	1.651208902	1.344347733		1	119	1.024681464
1	123.747	123747	907.2079	1103.934	1103.934	907.2079	1.216847869	1.300745715		1	119.25	1.027707785
1	124.041	124041	1195.308	1458.231	1458.231	1195.308	1.219962554	1.240708313		1	119.5	1.031899395
1	124.182	124182	1107.688	1307.567	1307.567	1107.688	1.180447021	1.229148287		1	119.75	1.037242986
1	124.353	124353	1074.024	1207.083	1207.083	1074.024	1.123888293	1.237000794		1	120	1.04265202
1	124.642	124642	1061.633	937.3922	937.3922	1061.633	0.882971987	1.277669301		1	120.25	1.047390579
1	124.839	124839	1326.271	1616.759	1616.759	1326.271	1.219026127	1.303550807		1	120.5	1.052028331
1	125.02	125020	860.714	1574.876	1574.876	860.714	1.82973206	1.335651531		1	120.75	1.057030276
1	125.448	125448	1102.798	1511.79	1511.79	1102.798	1.370867557	1.463780202		1	121	1.062827341
1	125.694	125694	925.0912	1510.41	1510.41	925.0912	1.632714699	1.511057715		1	121.25	1.068165392
1	125.917	125917	843.449	1449.383	1449.383	843.449	1.718400283	1.523300238		1	121.5	1.072822976
1	126.223	126223	1221.652	1635.151	1635.151	1221.652	1.338475278	1.522474611		1	121.75	1.077380453
1	126.524	126524	840.578	1331.403	1331.403	840.578	1.583913688	1.507162603		1	122	1.079992909
1	127.032	127032	1079.024	1351.405	1351.405	1079.024	1.252432754	1.421400335		1	122.25	1.080966213
1	127.322	127322	1204.733	1792.916	1792.916	1204.733	1.488226852	1.359981289		1	122.5	1.08055195
1	127.508	127508	891.4796	1290.818	1290.818	891.4796	1.447950127	1.331554824		1	122.75	1.076574492
1	127.783	127783	992.0122	1140.165	1140.165	992.0122	1.149345744	1.296451857		1	123	1.070677533
1	128.042	128042	729.8281	937.2276	937.2276	729.8281	1.284175822	1.264270598		1	123.25	1.063023738
1	128.196	128196	1270.404	1375.21	1375.21	1270.404	1.082498166	1.250186615		1	123.5	1.056370148
1	128.361	128361	1424.359	1917.984	1917.984	1424.359	1.3465594	1.237054777		1	123.75	1.051265192
1	128.5	128500	1595.767	2176.518	2176.518	1595.767	1.363932203	1.226237187		1	124	1.046507795
1	128.709	128709	1580.238	1891.656	1891.656	1580.238	1.197070315	1.216398066		1	124.25	1.044941327
1	129.043	129043	1106.385	1321.571	1321.571	1106.385	1.194494683	1.243238449		1	124.5	1.047309759
1	129.362	129362	1185.201	1270.25	1270.25	1185.201	1.071759136	1.284598192		1	124.75	1.050494076
1	129.523	129523	1455.134	1828.752	1828.752	1455.134	1.256758484	1.290524244		1	125	1.054244507
1	129.699	129699	1676.639	2334.854	2334.854	1676.639	1.392580037	1.282138512		1	125.25	1.060991353
1	130.007	130007	1802.815	2219.446	2219.446	1802.815	1.231100252	1.255555828		1	125.5	1.067446232
1	130.157	130157	1633.925	2500.544	2500.544	1633.925	1.53039093	1.244138468		1	125.75	1.071207092
1	130.328	130328	1377.548	1909.946	1909.946	1377.548	1.386482359	1.22885831		1	126	1.072040576
1	130.543	130543	1081.508	1174.075	1174.075	1081.508	1.085590675	1.203973005		1	126.25	1.071856514
1	130.727	130727	1090.057	1185.336	1185.336	1090.057	1.087407356	1.187773273		1	126.5	1.0706714
1	130.91	130910	1041.576	982.5903	982.5903	1041.576	0.943368799	1.173687551		1	126.75	1.067002168
1	131.163	131163	719.4688	757.9363	757.9363	719.4688	1.05346653	1.149835145		1	127	1.063069137
1	131.344	131344	886.2963	991.6165	991.6165	886.2963	1.118831817	1.137056562		1	127.25	1.058263254
1	131.648	131648	1537.335	2252.514	2252.514	1537.335	1.465206998	1.137608019		1	127.5	1.05430722
1	131.922	131922	1454.067	1571.247	1571.247	1454.067	1.080587758	1.146177315		1	127.75	1.051314686
1	132.118	132118	825.6041	956.8885	956.8885	825.6041	1.159016168	1.14278236		1	128	1.048409581
1	132.329	132329	1306.835	1467.437	1467.437	1306.835	1.122893862	1.127391503		1	128.25	1.046210347
1	132.548	132548	1263.398	1497.297	1497.297	1263.398	1.185134851	1.105828688		1	128.5	1.044379062
1	132.979	132979	1071.358	1070.322	1070.322	1071.358	0.999033003	1.058628844		1	128.75	1.043769215
1	133.13	133130	1233.761	1186.307	1186.307	1233.761	0.961537121	1.037506115		1	129	1.04564135
1	133.42	133420	1242.174	1302.586	1302.586	1242.174	1.048634088	0.986453812		1	129.25	1.048464349
1	133.565	133565	1122.295	1072.417	1072.417	1122.295	0.95555714	0.969322666		1	129.5	1.050290883
1	133.954	133954	864.7317	877.9815	877.9815	864.7317	1.01532244	0.952848533		1	129.75	1.049178154
1	134.282	134282	873.1162	758.6043	758.6043	873.1162	0.868846896	0.952404753		1	130	1.047167475
1	134.556	134556	1071.909	1006.125	1006.125	1071.909	0.938629119	0.954957913		1	130.25	1.04527282
1	134.759	134759	965.2872	795.3027	795.3027	965.2872	0.823902669	0.961133171		1	130.5	1.04276813
1	135.124	135124	1162.339	1293.97	1293.97	1162.339	1.113246652	0.984608501		1	130.75	1.040629758
1	135.426	135426	1222.332	1203.203	1203.203	1222.332	0.984350406	0.999793984		1	131	1.03869143
1	135.77	135770	1166.764	1178.251	1178.251	1166.764	1.009845179	1.004556468		1	131.25	1.036687022
1	135.967	135967	1541.9	1903.037	1903.037	1541.9	1.234215578	1.005243379		1	131.5	1.036094968
1	136.112	136112	1271.727	1374.016	1374.016	1271.727	1.080433143	1.005678938		1	131.75	1.036417255
1	136.279	136279	1002.037	810.4409	810.4409	1002.037	0.808793388	1.00128889		1	132	1.036792632
1	136.423	136423	1030.02	830.3765	830.3765	1030.02	0.806175123	0.993210797		1	132.25	1.035704926
1	136.645	136645	1271.507	1196.507	1196.507	1271.507	0.941014874	0.984943923		1	132.5	1.033598979
1	136.81	136810	1080.436	1189.871	1189.871	1080.436	1.101287813	0.986638599		1	132.75	1.031097135
1	136.993	136993	1478.797	1634.846	1634.846	1478.797	1.105524288	0.991845015		1	133	1.028486417
1	137.199	137199	2024.279	2001.988	2001.988	2024.279	0.988988178	0.99803977		1	133.25	1.024823219
1	137.396	137396	1011.735	863.867	863.867	1011.735	0.853847104	1.002943071		1	133.5	1.021153624
1	137.718	137718	985.0216	1101.76	1101.76	985.0216	1.118513543	1.014483009		1	133.75	1.019707902
1	137.857	137857	703.9035	789.2856	789.2856	703.9035	1.121298019	1.022153523		1	134	1.018897024
1	138.112	138112	940.3579	887.1472	887.1472	940.3579	0.943414417	1.039236808		1	134.25	1.018865504
1	138.317	138317	1284.112	1408.094	1408.094	1284.112	1.096550768	1.055291074		1	134.5	1.019050764
1	138.668	138668	1344.049	1195.786	1195.786	1344.049	0.88968929	1.090726675		1	134.75	1.019649331
1	138.806	138806	1393.118	1602.124	1602.124	1393.118	1.150027492	1.106199147		1	135	1.021119254
1	139.027	139027	1561.438	1808.807	1808.807	1561.438	1.158423838	1.128082073		1	135.25	1.022452838
1	139.288	139288	1474.658	1856.731	1856.731	1474.658	1.259092617	1.152440105		1	135.5	1.023372993
1	139.438	139438	1528.316	1805.598	1805.598	1528.316	1.181429757	1.166652804		1	135.75	1.023695523
1	141.556	141556	1833.988	2421.495	2421.495	1833.988	1.320343972	1.473000408		1	136	1.023794574
1	141.737	141737	1437.274	2081.296	2081.296	1437.274	1.448085751	1.519718587		1	136.25	1.023487871
1	142.098	142098	894.0176	1504.444	1504.444	894.0176	1.682790137	1.610780723		1	136.5	1.022396859
1	142.436	142436	738.2895	1428.168	1428.168	738.2895	1.934428161	1.703688089		1	136.75	1.021994189
1	142.594	142594	805.5346	1849.606	1849.606	805.5346	2.296122352	1.75793969		1	137	1.022556401
1	143.011	143011	473.9502	968.1356	968.1356	473.9502	2.042694781	1.962806203		1	137.25	1.023232345
1	143.256	143256	856.7626	1320.609	1320.609	856.7626	1.541394314	2.105552403		1	137.5	1.023918303
1	143.448	143448	1061.3	1647.102	1647.102	1061.3	1.551966456	2.213710053		1	137.75	1.024810905
1	143.668	143668	1067.514	2051.724	2051.724	1067.514	1.921964489	2.345386547		1	138	1.026253874
1	143.904	143904	1468.081	4049.316	4049.316	1468.081	2.758237454	2.502384508		1	138.25	1.027960174
1	144.106	144106	1261.815	3863.831	3863.831	1261.815	3.062121626	2.632642874		1	138.5	1.030170751
1	144.337	144337	856.2279	2538.482	2538.482	856.2279	2.964727031	2.804413151		1	138.75	1.032608
1	144.582	144582	685.2424	2310.844	2310.844	685.2424	3.372301539	3.013961862		1	139	1.034983159
1	144.835	144835	622.6891	1945.711	1945.711	622.6891	3.124690957	3.193190063		1	139.25	1.037171666
1	145.069	145069	1063.505	3290.049	3290.049	1063.505	3.093590533	3.295969471		1	139.5	1.03966225
1	145.221	145221	735.1521	2510.525	2510.525	735.1521	3.414973582	3.346010726		1	139.75	1.043031888
1	145.428	145428	821.9261	2841.535	2841.535	821.9261	3.45716604	3.410705719		1	140	1.046401527
1	145.636	145636	1057.351	2991.923	2991.923	1057.351	2.829640299	3.465806779		1	140.25	1.049771166
1	145.992	145992	997.2037	4012.978	4012.978	997.2037	4.024230957	3.514731656		1	140.5	1.053140805
1	146.344	146344	929.5651	2797.901	2797.901	929.5651	3.009903233	3.547420166		1	140.75	1.056510444
1	146.651	146651	746.0554	3533.243	3533.243	746.0554	4.735898969	3.527551646		1	141	1.059880083
1	146.912	146912	970.802	3297.932	3297.932	970.802	3.397121143	3.493127762		1	141.25	1.063249722
1	147.099	147099	786.117	2710.159	2710.159	786.117	3.447526259	3.510603972		1	141.5	1.066619361
1	147.363	147363	1653.841	5106.656	5106.656	1653.841	3.087755111	3.588509583		1	141.75	1.072033264
1	147.714	147714	779.0372	2221.079	2221.079	779.0372	2.851056407	3.718171919		1	142	1.077909855
1	147.88	147880	607.5833	2317.705	2317.705	607.5833	3.814629204	3.787080505		1	142.25	1.084106904
1	148.022	148022	1283.589	4892.82	4892.82	1283.589	3.811827618	3.888813884		1	142.5	1.09091904
1	148.227	148227	826.7704	3711.131	3711.131	826.7704	4.48870811	4.128781308		1	142.75	1.101068675
1	148.638	148638	973.9053	4992.106	4992.106	973.9053	5.12586388	4.534763698		1	143	1.112514043
1	148.973	148973	1178.893	4802.671	4802.671	1178.893	4.073882023	4.637176859		1	143.25	1.125993948
1	149.14	149140	1292.463	5893.926	5893.926	1292.463	4.56022803	4.651125053		1	143.5	1.139298894
1	149.317	149317	1395.38	7094.452	7094.452	1395.38	5.084243719	4.608379911		1	143.75	1.153752469
1	149.571	149571	1178.194	6055.13	6055.13	1178.194	5.139331893	4.350824383		1	144	1.169067994
1	149.713	149713	850.8594	3676.319	3676.319	850.8594	4.320712682	4.144992116		1	144.25	1.185415861
1	149.904	149904	854.2142	3138.691	3138.691	854.2142	3.674360599	3.902439077		1	144.5	1.204435934
1	150.158	150158	932.6271	2835.281	2835.281	932.6271	3.040101451	3.598956208		1	144.75	1.222062035
1	150.34	150340	1184.416	3619.069	3619.069	1184.416	3.055572535	3.353849307		1	145	1.234426786
1	150.616	150616	811.5554	2660.914	2660.914	811.5554	3.27878294	3.033209099		1	145.25	1.242758771
1	150.754	150754	1079.283	2852.306	2852.306	1079.283	2.642778585	2.905689886		1	145.5	1.249720287
1	150.964	150964	1651.317	3363.955	3363.955	1651.317	2.037134602	2.717034111		1	145.75	1.254537543
1	151.12	151120	1037.807	3153.109	3153.109	1037.807	3.038242178	2.59162979		1	146	1.257705976
1	151.365	151365	1079.384	2932.059	2932.059	1079.384	2.716418809	2.444038499		1	146.25	1.259869428
1	151.546	151546	736.803	1812.175	1812.175	736.803	2.459510887	2.361432027		1	146.5	1.259742066
1	151.765	151765	1234.506	3276.486	3276.486	1234.506	2.654086736	2.261018683		1	146.75	1.257614628
1	152.201	152201	1117.305	1911.312	1911.312	1117.305	1.710644811	2.030398137		1	147	1.256389924
1	152.366	152366	1077.857	2328.087	2328.087	1077.857	2.159921956	1.954694641		1	147.25	1.261404475
1	152.547	152547	1035.24	1595.824	1595.824	1035.24	1.541501488	1.8925807		1	147.5	1.269227972
1	153	153000	1153.787	2029.218	2029.218	1153.787	1.758745765	1.839329124		1	147.75	1.277987299
1	153.409	153409	548.5443	1045.271	1045.271	548.5443	1.905536162	1.870186899		1	148	1.291027539
1	153.642	153642	1148.88	2110.598	2110.598	1148.88	1.837091776	1.90184508		1	148.25	1.316975256
1	153.883	153883	1324.548	2513.321	2513.321	1324.548	1.897493334	1.954950467		1	148.5	1.339987565
1	154.24	154240	1795.279	3886.361	3886.361	1795.279	2.164767148	2.073695452		1	148.75	1.355881044
1	154.531	154531	810.6182	2033.99	2033.99	810.6182	2.509183732	2.165133143		1	149	1.362444069
1	154.679	154679	894.8967	1935.21	1935.21	894.8967	2.162495403	2.198113119		1	149.25	1.361058224
1	154.956	154956	1350.864	2823.049	2823.049	1350.864	2.089809929	2.249145843		1	149.5	1.342258512
1	155.152	155152	1161.11	2661.045	2661.045	1161.11	2.291811284	2.298647183		1	149.75	1.311990212
1	155.293	155293	805.3588	1987.084	1987.084	805.3588	2.467327606	2.333667559		1	150	1.283077255
1	155.481	155481	1045.473	2351.24	2351.24	1045.473	2.248972475	2.364948498		1	150.25	1.253939496
1	155.813	155813	1048.862	2638.648	2638.648	1048.862	2.515724662	2.45708666		1	150.5	1.225323192
1	155.959	155959	1419.943	3486.17	3486.17	1419.943	2.455147847	2.524986514		1	150.75	1.201226475
1	156.232	156232	1440.388	3941.769	3941.769	1440.388	2.736602221	2.666967406		1	151	1.180605014
1	156.414	156414	1019.872	2787.643	2787.643	1019.872	2.733326339	2.791599904		1	151.25	1.164317939
1	156.611	156611	792.5589	2448.485	2448.485	792.5589	3.089341373	2.992938985		1	151.5	1.152120697
1	156.971	156971	1440.27	4156.462	4156.462	1440.27	2.88589084	3.47533919		1	151.75	1.141448037
1	157.22	157220	1376.681	4839.334	4839.334	1376.681	3.515218122	3.754004269		1	152	1.129223782
1	157.409	157409	953.45	4206.538	4206.538	953.45	4.411912528	3.94380822		1	152.25	1.117221326
1	157.766	157766	1396.399	5668.382	5668.382	1396.399	4.059285348	4.318148783		1	152.5	1.107976557
1	157.944	157944	1053.151	5269.244	5269.244	1053.151	5.003312915	4.421849932		1	152.75	1.104249797
1	158.186	158186	774.8707	4108.486	4108.486	774.8707	5.302156863	4.481144985		1	153	1.101511194
1	158.325	158325	879.9472	3543.616	3543.616	879.9472	4.027077988	4.490816831		1	153.25	1.103268859
1	158.598	158598	1279.615	5019.096	5019.096	1279.615	3.922348519	4.414825551		1	153.5	1.105538929
1	158.966	158966	1998.817	8123.116	8123.116	1998.817	4.063961833	4.117598482		1	153.75	1.109554547
1	159.128	159128	1655.727	7314.259	7314.259	1655.727	4.417551323	3.929705301		1	154	1.115912088
1	159.499	159499	1356.944	5162.1	5162.1	1356.944	3.804210048	3.35725229		1	154.25	1.123643874
1	159.769	159769	1974.407	5088.582	5088.582	1974.407	2.577271049	2.812470632		1	154.5	1.130964144
1	160.004	160004	1296.954	2615.352	2615.352	1296.954	2.016534125	2.253174285		1	154.75	1.136164098
1	160.192	160192	1623.196	2903.117	2903.117	1623.196	1.78851907	1.749643617		1	155	1.140736283
1	166.141	166141	1521.502	2806.602	2806.602	1521.502	1.844625903	2.033706572		1	155.25	1.146581822
1	166.406	166406	1113.645	2278.599	2278.599	1113.645	2.04607303	2.276619773		1	155.5	1.1509834
1	166.6	166600	968.0531	2226.364	2226.364	968.0531	2.299836652	2.43563741		1	155.75	1.157448813
1	166.755	166755	890.1319	2461.086	2461.086	890.1319	2.764855411	2.547629274		1	156	1.167392511
1	166.934	166934	1329.722	3928.711	3928.711	1329.722	2.95453561	2.65960619		1	156.25	1.17978488
1	167.138	167138	1274.401	3918.36	3918.36	1274.401	3.074668021	2.76964677		1	156.5	1.198440935
1	167.374	167374	1262.62	4025.153	4025.153	1262.62	3.187936988	2.861848316		1	156.75	1.226369507
1	167.71	167710	1652.542	4633.953	4633.953	1652.542	2.804136294	2.930324838		1	157	1.256990262
1	168.001	168001	1391.949	4148.972	4148.972	1391.949	2.98069254	2.971105159		1	157.25	1.282741315
1	168.159	168159	1477.46	4756.647	4756.647	1477.46	3.219475993	2.954693122		1	157.5	1.306512963
1	168.332	168332	1173.012	3479.495	3479.495	1173.012	2.966291052	2.883153548		1	157.75	1.330941277
1	168.621	168621	1116.023	3354.08	3354.08	1116.023	3.00538609	2.819611031		1	158	1.34344691
1	169.027	169027	843.2742	2102.45	2102.45	843.2742	2.493198535	2.906377985		1	158.25	1.348108781
1	169.276	169276	1490.386	3619.924	3619.924	1490.386	2.428849976	2.999413052		1	158.5	1.344055735
1	169.465	169465	1607.94	4751.486	4751.486	1607.94	2.955014491	3.110843223		1	158.75	1.330073356
1	169.771	169771	995.3659	3404.207	3404.207	995.3659	3.420055881	3.446290585		1	159	1.310141264
1	170.117	170117	822.1922	3440.35	3440.35	822.1922	4.184362245	3.912251184		1	159.25	1.27876479
1	170.26	170260	1086.278	4352.967	4352.967	1086.278	4.007231114	4.056039569		1	159.5	1.242773709
1	170.526	170526	844.5903	3859.84	3859.84	844.5903	4.570073798	4.232453		1	159.75	1.195767683
1	170.716	170716	934.604	4694.567	4694.567	934.604	5.023054684	4.33498881		1	160	1.140963271
1	171.049	171049	1281.408	6162.691	6162.691	1281.408	4.8093121	4.552812027		1	160.25	1.09341176
1	171.32	171320	1008.77	4898.936	4898.936	1008.77	4.856345847	4.719796564		1	160.5	1.094524171
1	171.474	171474	817.7243	4010.5	4010.5	817.7243	4.904464744	4.801836487		1	160.75	1.095636583
1	171.679	171679	1086.43	3707.458	3707.458	1086.43	3.412514382	4.963308282		1	161	1.096748994
1	171.844	171844	1168.782	4763.028	4763.028	1168.782	4.075206497	5.124200487		1	161.25	1.097861406
1	172.079	172079	825.1127	5201.782	5201.782	825.1127	6.304329093	5.354679805		1	161.5	1.098973817
1	172.342	172342	1012.568	6652.701	6652.701	1012.568	6.570127636	5.70179732		1	161.75	1.100086228
1	172.71	172710	1091.936	7469.059	7469.059	1091.936	6.84019851	6.589076048		1	162	1.10119864
1	172.912	172912	784.5553	5120.208	5120.208	784.5553	6.526255064	7.181216874		1	162.25	1.102311051
1	173.253	173253	1311.337	10212.63	10212.63	1311.337	7.787952296	7.99234781		1	162.5	1.103423463
1	173.464	173464	1547.728	12138.19	12138.19	1547.728	7.842586036	8.405357209		1	162.75	1.104535874
1	173.619	173619	1229.827	9263.766	9263.766	1229.827	7.532576533	8.737790105		1	163	1.105648286
1	173.917	173917	946.9258	9556.687	9556.687	946.9258	10.0923293	9.202012781		1	163.25	1.106760697
1	174.183	174183	973.0362	11371.05	11371.05	973.0362	11.68615309	9.302813588		1	163.5	1.107873109
1	174.913	174913	1573.899	13510.15	13510.15	1573.899	8.583873552	8.790332824		1	163.75	1.10898552
1	175.099	175099	1105.798	10260.96	10260.96	1105.798	9.279235448	8.578650983		1	164	1.110097932
1	175.339	175339	1592.787	14563.58	14563.58	1592.787	9.143457349	8.019257964		1	164.25	1.111210343
1	175.517	175517	1008.146	7595.677	7595.677	1008.146	7.534302571	7.388907348		1	164.5	1.112322755
1	175.949	175949	1236.514	6886.463	6886.463	1236.514	5.569255989	6.205609957		1	164.75	1.113435166
1	176.407	176407	1220.358	5564.699	5564.699	1220.358	4.559890622	6.277414266		1	165	1.114547578
1	176.603	176603	1363.84	4748.006	4748.006	1363.84	3.481351185	6.5092425		1	165.25	1.115659989
1	177.113	177113	2245.519	15862.26	15862.26	2245.519	7.063961605	7.252311341		1	165.5	1.116772401
1	177.285	177285	1059.221	9031.125	9031.125	1059.221	8.526195194	7.693658112		1	165.75	1.117884812
1	177.542	177542	2335.104	18420.26	18420.26	2335.104	7.888410966	8.709088349		1	166	1.118997224
1	177.719	177719	1587.378	17947.79	17947.79	1587.378	11.3065634	9.2017743		1	166.25	1.128935414
1	177.911	177911	1954.633	18418.8	18418.8	1954.633	9.423150024	9.467753313		1	166.5	1.149440979
1	178.25	178250	744.0499	8477.665	8477.665	744.0499	11.39394683	9.740594368		1	166.75	1.167178831
1	178.467	178467	1597.544	16070.47	16070.47	1597.544	10.05948506	9.749606071		1	167	1.181267843
1	178.619	178619	1284.37	10564.24	10564.24	1284.37	8.225231047	9.607752386		1	167.25	1.19228215
1	178.768	178768	1166.914	10337.37	10337.37	1166.914	8.858724807	9.328730652		1	167.5	1.199189495
1	179.16	179160	1136.877	9224.653	9224.653	1136.877	8.114029046	8.438341236		1	167.75	1.203700055
1	179.455	179455	804.7533	6642.398	6642.398	804.7533	8.253955591	7.786830723		1	168	1.206964824
1	179.603	179603	1374.542	9820.672	9820.672	1374.542	7.144686739	7.42087612		1	168.25	1.201941814
1	179.758	179758	1214.657	9013.236	9013.236	1214.657	7.420396046	7.052963284		1	168.5	1.195339789
1	180.043	180043	876.498	5517.552	5517.552	876.498	6.29499668	6.305218464		1	168.75	1.195429668
1	180.213	180213	1003.886	6045.085	6045.085	1003.886	6.021684733	5.812103299		1	169	1.20040845
1	180.536	180536	937.6943	5408.793	5408.793	937.6943	5.768183725	4.969009751		1	169.25	1.208710543
1	180.674	180674	1240.264	5052.22	5052.22	1240.264	4.073503706	4.682836453		1	169.5	1.223575048
1	180.922	180922	1222.316	5509.585	5509.585	1222.316	4.507496425	4.22720101		1	169.75	1.249113689
1	181.067	181067	1833.458	5323.126	5323.126	1833.458	2.903325847	3.986391663		1	170	1.279997389
1	181.321	181321	1261.804	3800.707	3800.707	1261.804	3.012121534	3.638689448		1	170.25	1.30714254
1	181.497	181497	1229.375	4066.911	4066.911	1229.375	3.308112659	3.44307016		1	170.5	1.322912105
1	181.679	181679	1228.631	4433.25	4433.25	1228.631	3.608284342	3.246120574		1	170.75	1.336146455
1	181.992	181992	895.7582	3557.481	3557.481	895.7582	3.971474668	2.971253322		1	171	1.351385395
1	182.298	182298	2391.637	7809.945	7809.945	2391.637	3.265522736	2.773821659		1	171.25	1.36591361
1	182.441	182441	2167.682	6166.943	6166.943	2167.682	2.844948198	2.673836358		1	171.5	1.379486449
1	182.59	182590	477.7782	938.5797	938.5797	477.7782	1.964467403	2.558743146		1	171.75	1.399076649
1	182.991	182991	1603.232	2747.702	2747.702	1603.232	1.713851769	2.247709274		1	172	1.421875646
1	183.527	183527	1488.55	2898.768	2898.768	1488.55	1.947376978	1.917737316		1	172.25	1.450127363
1	183.853	183853	1289.312	2364.008	2364.008	1289.312	1.83354223	1.837379778		1	172.5	1.496942251
1	184.01	184010	1227.369	2499.412	2499.412	1227.369	2.036398182	1.822160917		1	172.75	1.555052025
1	184.21	184210	1334.79	2181.903	2181.903	1334.79	1.634641404	1.795473232		1	173	1.618811365
1	184.441	184441	1427.227	2819.708	2819.708	1427.227	1.975654889	1.770362479		1	173.25	1.674226885
1	184.951	184951	829.1774	1457.212	1457.212	829.1774	1.757418859	1.790050532		1	173.5	1.720573913
1	185.284	185284	1258.204	2429.939	2429.939	1258.204	1.93127585	1.784169809		1	173.75	1.763374067
1	185.483	185483	1165.802	2059.355	2059.355	1165.802	1.766470636	1.761505616		1	174	1.790547785
1	185.656	185656	1341.117	2246.362	2246.362	1341.117	1.674993308	1.740041437		1	174.25	1.792626972
1	185.903	185903	1581.567	2271.804	2271.804	1581.567	1.436426026	1.705823023		1	174.5	1.776272011
1	186.157	186157	1425.244	2780.667	2780.667	1425.244	1.951011195	1.665509528		1	174.75	1.759917049
1	186.472	186472	1199.67	1915.89	1915.89	1199.67	1.597014179	1.609640763		1	175	1.740026949
1	186.672	186672	1327.46	1978.125	1978.125	1327.46	1.490157896	1.571977732		1	175.25	1.696730381
1	186.886	186886	1297.51	2097.305	2097.305	1297.51	1.616407581	1.526047277		1	175.5	1.624269171
1	187.252	187252	1454.871	2236.467	2236.467	1454.871	1.537227012	1.446161904		1	175.75	1.559185987
1	187.397	187397	1769.151	2140.029	2140.029	1769.151	1.209636148	1.42368156		1	176	1.509136419
1	187.755	187755	1774.617	2553.003	2553.003	1774.617	1.438621967	1.388638747		1	176.25	1.512788832
1	187.917	187917	1262.316	1582.422	1582.422	1262.316	1.253586265	1.378540361		1	176.5	1.525333117
1	189.742	189742	5102.696	7860.114	7860.114	5102.696	1.540384534	1.446493009		1	176.75	1.556644543
1	189.932	189932	3531.867	4091.931	4091.931	3531.867	1.158574488	1.47835895		1	177	1.590587815
1	190.077	190077	5660.994	8235.52	8235.52	5660.994	1.454783383	1.512546411		1	177.25	1.638688892
1	190.409	190409	1985.537	2720.434	2720.434	1985.537	1.370125059	1.575445414		1	177.5	1.726218721
1	190.562	190562	2118.506	3479.628	3479.628	2118.506	1.642491454	1.585625288		1	177.75	1.791596432
1	190.83	190830	1140.682	2102.577	2102.577	1140.682	1.843263065	1.593268844		1	178	1.819055377
1	191.162	191162	1081.263	1748.26	1748.26	1081.263	1.616868421	1.597725083		1	178.25	1.837805532
1	191.466	191466	1242.383	2422.134	2422.134	1242.383	1.949587205	1.582290131		1	178.5	1.835775411
1	191.693	191693	2168.176	4001.75	4001.75	2168.176	1.845675812	1.556875274		1	178.75	1.802566314
1	191.84	191840	2030.587	3322.031	3322.031	2030.587	1.635995404	1.542866342		1	179	1.750318988
1	192.001	192001	1319.964	1984.715	1984.715	1319.964	1.503612977	1.518465656		1	179.25	1.697930234
1	192.237	192237	1767.891	1906.635	1906.635	1767.891	1.078479952	1.464365		1	179.5	1.64537147
1	192.384	192384	1584.191	1748.136	1748.136	1584.191	1.103488153	1.440858095		1	179.75	1.589123079
1	192.546	192546	2287.316	2514.671	2514.671	2287.316	1.099398159	1.431774092		1	180	1.528186659
1	192.821	192821	2784.649	4459.269	4459.269	2784.649	1.601375613	1.435739419		1	180.25	1.462721929
1	193.22	193220	1365.227	2852.293	2852.293	1365.227	2.089244499	1.44641767		1	180.5	1.401912899
1	193.611	193611	1611.189	2212.174	2212.174	1611.189	1.373007139	1.471839879		1	180.75	1.353477094
1	193.813	193813	1115.095	1463.767	1463.767	1115.095	1.312683673	1.489497498		1	181	1.311958229
1	194.018	194018	1454.619	2183.772	2183.772	1454.619	1.501267342	1.492712289		1	181.25	1.27824504
1	194.279	194279	1288.652	1968.501	1968.501	1288.652	1.527566015	1.455134703		1	181.5	1.25065631
1	194.508	194508	1039.008	1539.242	1539.242	1039.008	1.481453463	1.406241571		1	181.75	1.226795504
1	194.667	194667	1162.754	1413.223	1413.223	1162.754	1.215410138	1.383611901		1	182	1.206510695
1	195.007	195007	873.1003	1230.441	1230.441	873.1003	1.409277949	1.378743018		1	182.25	1.191479615
1	195.154	195154	1031.025	1335.104	1335.104	1031.025	1.294928833	1.38547411		1	182.5	1.175029445
1	195.63	195630	1125.193	1694.694	1694.694	1125.193	1.506136281	1.399132249		1	182.75	1.15698635
1	195.811	195811	1445.526	2074.592	2074.592	1445.526	1.43518138	1.410118448		1	183	1.139050561
1	196.008	196008	1761.815	2335.598	2335.598	1761.815	1.325677214	1.433491225		1	183.25	1.124708648
1	196.175	196175	1091.471	1357.852	1357.852	1091.471	1.244056874	1.431740368		1	183.5	1.110366736
1	196.563	196563	783.2712	1125.905	1125.905	783.2712	1.437439548	1.339107724		1	183.75	1.103695466
1	196.754	196754	715.935	1117.84	1117.84	715.935	1.561370795	1.280211969		1	184	1.100001673
1	196.92	196920	1383.788	1889.886	1889.886	1383.788	1.365733768	1.234812765		1	184.25	1.097019206
1	197.117	197117	1001.014	1170.449	1170.449	1001.014	1.169263367	1.169445469		1	184.5	1.095296652
1	197.254	197254	842.0424	1114.578	1114.578	842.0424	1.323660186	1.116127004		1	184.75	1.096196
1	197.432	197432	612.2278	634.0388	634.0388	612.2278	1.035625628	1.062539		1	185	1.096838437
1	197.73	197730	215.0919	26.47137	26.47137	215.0919	0.123070046	1.01033304		1	185.25	1.096427021
1	198.003	198003	983.8371	1162.233	1162.233	983.8371	1.181326665	0.975800404		1	185.5	1.094062513
1	198.417	198417	1165.683	1302.459	1302.459	1165.683	1.117335502	0.945703558		1	185.75	1.091045367
1	198.619	198619	82.6975	26.20141	26.20141	82.6975	0.316834366	0.976312704		1	186	1.087635534
1	198.759	198759	1477.244	2589.282	2589.282	1477.244	1.752778823	1.013171414		1	186.25	1.083776407
1	198.901	198901	141.3268	138.0368	138.0368	141.3268	0.976720622	1.027780794		1	186.5	1.079615891
1	199.146	199146	50.36991	26.71292	26.71292	50.36991	0.530334877	0.998844739		1	186.75	1.075037506
1	199.31	199310	46.23315	78.17699	78.17699	46.23315	1.690929344	0.967414906		1	187	1.069998726
1	199.576	199576	57.43925	34.72307	34.72307	57.43925	0.604518165	0.912884919		1	187.25	1.064913842
1	199.729	199729	42.51069	48.12295	48.12295	42.51069	1.13201997	0.873941806		1	187.5	1.061838765
1	200.086	200086	47.85451	27.9422	27.9422	47.85451	0.583898989	0.743297981		1	187.75	1.059558367
1	200.353	200353	115.5146	26.3858	26.3858	115.5146	0.228419611	0.664019281		1	188	1.058859711
1	200.514	200514	46.75348	44.82613	44.82613	46.75348	0.958776331	0.631724949		1	188.25	1.059727149
1	200.883	200883	42.57724	24.61466	24.61466	42.57724	0.578117793	0.566808099		1	188.5	1.060594587
1	201.043	201043	48.24646	28.55342	28.55342	48.24646	0.591824146	0.550298864		1	188.75	1.061462024
1	201.236	201236	40.61061	24.11456	24.11456	40.61061	0.593799502	0.527758982		1	189	1.062329462
1	201.375	201375	43.41938	25.74163	25.74163	43.41938	0.592860377	0.513063064		1	189.25	1.0631969
1	201.597	201597	43.03874	25.45766	25.45766	43.03874	0.591505699	0.529122347		1	189.5	1.064064338
1	201.766	201766	43.60915	28.04732	28.04732	43.60915	0.643152183	0.577722627		1	189.75	1.065029049
1	202.009	202009	108.0551	39.52205	39.52205	108.0551	0.365758303	0.673521713		1	190	1.069367547
1	202.179	202179	104.2254	54.46146	54.46146	104.2254	0.52253539	0.761389311		1	190.25	1.074113593
1	202.393	202393	57.86783	23.6606	23.6606	57.86783	0.408873117	0.896089248		1	190.5	1.07748491
1	202.726	202726	608.7687	870.5033	870.5033	608.7687	1.429940961	1.157673833		1	190.75	1.078368981
1	202.94	202940	404.5426	733.7399	733.7399	404.5426	1.813751877	1.361900353		1	191	1.078794236
1	203.187	203187	1074.096	1542.766	1542.766	1074.096	1.436339024	1.608545153		1	191.25	1.078580504
1	222.967	222967	1081.269	1318.763	1318.763	1081.269	1.21964377	0.849045699		1	191.5	1.077203801
1	225.052	225052	1727.746	2630.095	2630.095	1727.746	1.522269477	0.972487631		1	191.75	1.074684003
1	227.155	227155	43.45587	50.01331	50.01331	43.45587	1.150898831	1.403986102		1	192	1.071625048
1	227.296	227296	41.50105	24.65351	24.65351	41.50105	0.594045452	1.436507806		1	192.25	1.066375732
1	227.433	227433	123.6889	29.20939	29.20939	123.6889	0.236152072	1.468599727		1	192.5	1.063772775
1	229.526	229526	45.07941	108.7818	108.7818	45.07941	2.41311499	2.016175096		1	192.75	1.063806522
1	229.802	229802	47.16444	120.9568	120.9568	47.16444	2.564576193	2.096295069		1	193	1.064348335
1	230.056	230056	81.3365	203.9303	203.9303	81.3365	2.507242136	2.171639993		1	193.25	1.065078763
2	8.282	8282	8166.578	13811.85	13811.85	8166.578	1.691265301	1.830405084		1	193.5	1.06659348
2	8.619	8619	2005.039	4035.282	4035.282	2005.039	2.012570329	1.787094887		1	193.75	1.068398285
2	8.802	8802	1635.061	2908.676	2908.676	1635.061	1.778940358	1.762252819		1	194	1.069184744
2	9.057	9057	1088.134	1707.179	1707.179	1088.134	1.568905116	1.726647346		1	194.25	1.066098392
2	9.526	9526	1768.253	2842.936	2842.936	1768.253	1.607765405	1.662266283		1	194.5	1.06131228
2	9.79	9790	1009.018	1595.964	1595.964	1009.018	1.581700227	1.628740264		1	194.75	1.058933563
2	9.988	9988	1357.041	2785.986	2785.986	1357.041	2.052985871	1.603394007		1	195	1.058599948
2	10.155	10155	1178.63	1992.622	1992.622	1178.63	1.690625557	1.581518089		1	195.25	1.059474547
2	10.392	10392	996.5142	1349.117	1349.117	996.5142	1.353836202	1.553848459		1	195.5	1.060143013
2	10.831	10831	1411.747	1879.75	1879.75	1411.747	1.331506283	1.505605939		1	195.75	1.061169358
2	11.171	11171	1173.751	1827.403	1827.403	1173.751	1.556891538	1.474649723		1	196	1.063603974
2	11.589	11589	1360.718	1594.881	1594.881	1360.718	1.172087824	1.478109026		1	196.25	1.06186068
2	11.771	11771	1146.873	1667.859	1667.859	1146.873	1.454266514	1.482853167		1	196.5	1.056298729
2	11.934	11934	941.7112	1557.996	1557.996	941.7112	1.654430785	1.477825402		1	196.75	1.049523743
2	12.113	12113	1049.097	1614.544	1614.544	1049.097	1.538984479	1.467942837		1	197	1.042704539
2	12.43	12430	954.7291	1483.283	1483.283	954.7291	1.553616623	1.45446432		1	197.25	1.034263305
2	12.642	12642	1181.349	1788.263	1788.263	1181.349	1.513746573	1.43733074		1	197.5	1.028014424
2	13.062	13062	867.4293	1105.448	1105.448	867.4293	1.274395504	1.34221309		1	197.75	1.024023876
2	13.231	13231	533.4946	766.0123	766.0123	533.4946	1.435838901	1.293488114		1	198	1.021077
2	13.529	13529	650.5862	848.088	848.088	650.5862	1.303575145	1.228229033		1	198.25	1.019368343
2	13.82	13820	690.2054	605.7969	605.7969	690.2054	0.877705245	1.172141729		1	198.5	1.01940902
2	14.048	14048	969.0378	975.6762	975.6762	969.0378	1.006850507	1.139403798		1	198.75	1.02430332
2	14.219	14219	1284.907	1458.071	1458.071	1284.907	1.13476773	1.140569162		1	199	1.024795938
2	14.55	14550	1277.215	1850.246	1850.246	1277.215	1.448656647	1.176565441		1	199.25	1.021331749
2	14.744	14744	893.0075	1109.059	1109.059	893.0075	1.241936938	1.195844469		1	199.5	1.01663059
2	14.912	14912	1313.704	1462.306	1462.306	1313.704	1.113116806	1.214333418		1	199.75	1.010833617
2	15.211	15211	990.4599	1066.815	1066.815	990.4599	1.077090552	1.264619819		1	200	1.002308202
2	15.383	15383	1161.817	1442.491	1442.491	1161.817	1.241581936	1.286768084		1	200.25	0.994837675
2	15.633	15633	751.5769	1244.238	1244.238	751.5769	1.655503249	1.307245119		1	200.5	0.989240003
2	15.814	15814	841.4583	1165.178	1165.178	841.4583	1.384712707	1.320491483		1	200.75	0.985109323
2	16.047	16047	899.0204	1101.289	1101.289	899.0204	1.224987776	1.336196346		1	201	0.981803929
2	16.354	16354	650.389	591.5356	591.5356	650.389	0.909510462	1.367007642		1	201.25	0.979152119
2	16.596	16596	571.652	1009.07	1009.07	571.652	1.765182314	1.383037467		1	201.5	0.978763216
2	16.797	16797	858.9241	1126.829	1126.829	858.9241	1.311907536	1.380857874		1	201.75	0.983517235
2	17.065	17065	1094.948	1408.663	1408.663	1094.948	1.286511323	1.368255699		1	202	0.992542589
2	17.503	17503	1030.39	1808.72	1808.72	1030.39	1.755374179	1.334713535		1	202.25	1.005225872
2	17.687	17687	1512.437	2026.643	2026.643	1512.437	1.33998507	1.316641551		1	202.5	1.021446213
2	17.978	17978	1274.076	1199.255	1199.255	1274.076	0.941274304	1.283162073		1	202.75	1.040124201
2	18.141	18141	1059.19	1262.498	1262.498	1059.19	1.191946676	1.259382236		1	203	1.062604264
2	18.535	18535	1062.516	1344.552	1344.552	1062.516	1.26544165	1.17462796		1	203.25	1.079779731
2	19.008	19008	1159.045	1051.635	1051.635	1159.045	0.907328879	1.087959995		1	203.5	1.078885199
2	19.208	19208	634.8523	839.8176	839.8176	634.8523	1.322855096	1.077084049		1	203.75	1.077990666
2	19.537	19537	1377.054	1464.094	1464.094	1377.054	1.063207398	1.070905388		1	204	1.077096134
2	19.869	19869	766.5606	635.9924	635.9924	766.5606	0.829670087	1.062343672		1	204.25	1.076201602
2	20.086	20086	636.1538	715.261	715.261	636.1538	1.124352319	1.059751504		1	204.5	1.07530707
2	20.279	20279	601.2245	669.6789	669.6789	601.2245	1.113858301	1.053576773		1	204.75	1.074412537
2	20.462	20462	986.698	1124.103	1124.103	986.698	1.139257402	1.035591081		1	205	1.073518005
2	20.628	20628	928.2591	879.2907	879.2907	928.2591	0.947247056	1.014609915		1	205.25	1.072623473
2	20.792	20792	1055.57	1130.248	1130.248	1055.57	1.070746611	1.004393218		1	205.5	1.071728941
2	21.067	21067	789.0802	862.2575	862.2575	789.0802	1.092737468	1.006792449		1	205.75	1.070834408
2	21.262	21262	539.419	599.4466	599.4466	539.419	1.111281953	1.01256908		1	206	1.069939876
2	21.516	21516	1260.393	936.1726	936.1726	1260.393	0.742762456	1.026473266		1	206.25	1.069045344
2	21.824	21824	701.8396	708.7623	708.7623	701.8396	1.00986365	1.066159571		1	206.5	1.068150812
2	22.018	22018	1192.187	1110.087	1110.087	1192.187	0.931134965	1.090742406		1	206.75	1.067256279
2	22.471	22471	1080.464	1158.746	1158.746	1080.464	1.072452206	1.160938315		1	207	1.066361747
2	22.751	22751	2476.708	4962.734	4962.734	2476.708	2.003762252	1.209077026		1	207.25	1.065467215
2	22.961	22961	1264.016	1270.669	1270.669	1264.016	1.005263383	1.231197917		1	207.5	1.064572683
2	23.28	23280	1559.382	1565.591	1565.591	1559.382	1.003981706	1.233373393		1	207.75	1.06367815
2	23.5	23500	778.4995	974.7134	974.7134	778.4995	1.252041138	1.224269333		1	208	1.062783618
2	23.774	23774	1210.327	1477.468	1477.468	1210.327	1.220718037	1.216249826		1	208.25	1.061889086
2	24.12	24120	761.7481	758.9303	758.9303	761.7481	0.996300877	1.201663612		1	208.5	1.060994553
2	24.308	24308	710.2131	978.7426	978.7426	710.2131	1.378097081	1.188511754		1	208.75	1.060100021
2	24.599	24599	1219.632	1498.708	1498.708	1219.632	1.228819841	1.173698021		1	209	1.059205489
2	24.829	24829	847.852	792.9877	792.9877	847.852	0.935290239	1.176824532		1	209.25	1.058310957
2	25.071	25071	677.4639	876.0045	876.0045	677.4639	1.293064472	1.181893914		1	209.5	1.057416424
2	25.416	25416	795.3849	1003.952	1003.952	795.3849	1.262221599	1.165894284		1	209.75	1.056521892
2	25.663	25663	935.4899	1120.775	1120.775	935.4899	1.198062106	1.151626774		1	210	1.05562736
2	25.904	25904	981.5438	1270.775	1270.775	981.5438	1.294669683	1.149289594		1	210.25	1.054732828
2	26.191	26191	1031.987	896.9192	896.9192	1031.987	0.8691187	1.173213658		1	210.5	1.053838295
2	26.628	26628	1126.153	1487.322	1487.322	1126.153	1.320710419	1.232323471		1	210.75	1.052943763
2	26.891	26891	1140.54	1090.26	1090.26	1140.54	0.955915619	1.253004885		1	211	1.052049231
2	27.223	27223	718.3609	953.3254	953.3254	718.3609	1.3270842	1.264476298		1	211.25	1.051154699
2	27.615	27615	831.0057	1313.261	1313.261	831.0057	1.580327307	1.268193539		1	211.5	1.050260166
2	27.79	27790	1079.226	1423.676	1423.676	1079.226	1.319163919	1.260053371		1	211.75	1.049365634
2	28.099	28099	1459.066	2242.044	2242.044	1459.066	1.536629597	1.236058797		1	212	1.048471102
2	28.312	28312	887.59	1016.237	1016.237	887.59	1.144939668	1.212003741		1	212.25	1.04757657
2	28.533	28533	1101.629	944.8383	944.8383	1101.629	0.857673772	1.178623705		1	212.5	1.046682037
2	28.709	28709	998.8506	1076.515	1076.515	998.8506	1.07775377	1.147395985		1	212.75	1.045787505
2	29.063	29063	945.2911	1168.941	1168.941	945.2911	1.23659368	1.070978308		1	213	1.044892973
2	29.6	29600	902.4828	791.1795	791.1795	902.4828	0.876669893	0.967960639		1	213.25	1.043998441
2	35.567	35567	993.1759	1263.818	1263.818	993.1759	1.272501679	1.245267987		1	213.5	1.043103908
2	35.788	35788	1166.686	1596.513	1596.513	1166.686	1.368417038	1.226909084		1	213.75	1.042209376
2	36.21	36210	1453.572	1731.966	1731.966	1453.572	1.191524052	1.194638517		1	214	1.041314844
2	36.473	36473	1806.428	2039.676	2039.676	1806.428	1.129121116	1.176354294		1	214.25	1.040420312
2	36.683	36683	1498.907	1106.811	1106.811	1498.907	0.738412056	1.163006915		1	214.5	1.039525779
2	36.928	36928	1250.312	1300.603	1300.603	1250.312	1.04022276	1.147866326		1	214.75	1.038631247
2	37.164	37164	646.4534	810.878	810.878	646.4534	1.254348728	1.135355985		1	215	1.037736715
2	37.399	37399	740.3051	1010.21	1010.21	740.3051	1.364586034	1.125540215		1	215.25	1.036842182
2	37.712	37712	791.4877	943.4008	943.4008	791.4877	1.191933621	1.110350747		1	215.5	1.03594765
2	37.919	37919	756.1265	642.9397	642.9397	756.1265	0.850307058	1.099203405		1	215.75	1.035053118
2	38.153	38153	594.3484	830.6255	830.6255	594.3484	1.397539726	1.087711349		1	216	1.034158586
2	38.543	38543	762.9872	864.3652	864.3652	762.9872	1.132869857	1.061797967		1	216.25	1.033264053
2	38.763	38763	880.7231	765.0226	765.0226	880.7231	0.868630106	1.028569349		1	216.5	1.032369521
2	38.964	38964	1460.386	1197.512	1197.512	1460.386	0.819996905	0.986638811		1	216.75	1.031474989
2	39.2	39200	1110.3	996.6954	996.6954	1110.3	0.897681167	0.947002528		1	217	1.030580457
2	39.564	39564	628.3323	729.2186	729.2186	628.3323	1.160562015	0.905402432		1	217.25	1.029685924
2	39.987	39987	957.2114	777.5491	777.5491	957.2114	0.81230656	0.871552989		1	217.5	1.028791392
2	40.184	40184	934.8955	745.1424	745.1424	934.8955	0.797032823	0.866225844		1	217.75	1.02789686
2	40.42	40420	675.9834	694.817	694.817	675.9834	1.027861039	0.865478001		1	218	1.027002328
2	40.66	40660	603.8899	392.5771	392.5771	603.8899	0.650080586	0.870821481		1	218.25	1.026107795
2	40.851	40851	567.9879	500.3777	500.3777	567.9879	0.880965422	0.880641131		1	218.5	1.025213263
2	41.293	41293	799.9499	801.7421	801.7421	799.9499	1.00224039	0.920790502		1	218.75	1.024318731
2	41.458	41458	774.7522	754.8602	754.8602	774.7522	0.974324694	0.938898014		1	219	1.023424199
2	41.622	41622	400.497	353.4247	353.4247	400.497	0.882465287	0.966249067		1	219.25	1.022529666
2	41.984	41984	849.4616	800.1032	800.1032	849.4616	0.941894489	1.056298625		1	219.5	1.021635134
2	42.267	42267	1250.63	1596.532	1596.532	1250.63	1.276582203	1.103380241		1	219.75	1.020740602
2	42.449	42449	1718.928	1699.943	1699.943	1718.928	0.988955326	1.115745544		1	220	1.01984607
2	42.676	42676	1048.74	1065.48	1065.48	1048.74	1.015962012	1.124461949		1	220.25	1.018951537
2	42.86	42860	2613.794	3948.696	3948.696	2613.794	1.51071431	1.11600014		1	220.5	1.018057005
2	43.205	43205	916.7872	936.5192	936.5192	916.7872	1.021522988	1.066951288		1	220.75	1.017162473
2	43.659	43659	1081.508	1105.104	1105.104	1081.508	1.021817684	0.995078416		1	221	1.016267941
2	43.848	43848	740.5509	662.742	662.742	740.5509	0.894931057	0.96667843		1	221.25	1.015373408
2	44.063	44063	706.9947	535.9681	535.9681	706.9947	0.758093519	0.926266448		1	221.5	1.014478876
2	44.309	44309	765.9891	720.1271	720.1271	765.9891	0.940127085	0.893375852		1	221.75	1.013584344
2	44.495	44495	1021.358	971.5218	971.5218	1021.358	0.951205943	0.886908652		1	222	1.012689812
2	44.685	44685	802.4126	707.7079	707.7079	802.4126	0.881975059	0.889522268		1	222.25	1.011795279
2	45.013	45013	722.659	659.6377	659.6377	722.659	0.912792479	0.90030205		1	222.5	1.010900747
2	45.221	45221	886.1459	732.9249	732.9249	886.1459	0.827092807	0.908334754		1	222.75	1.010006215
2	45.481	45481	1117.674	1129.416	1129.416	1117.674	1.010505747	0.922621049		1	223	1.009411825
2	45.655	45655	1026.069	919.5349	919.5349	1026.069	0.896172577	0.933121579		1	223.25	1.010791102
2	45.878	45878	1221.198	1141.175	1141.175	1221.198	0.934471724	0.949460112		1	223.5	1.012170379
2	46.081	46081	416.9881	503.9058	503.9058	416.9881	1.20844168	0.966045527		1	223.75	1.013549656
2	46.255	46255	583.4382	408.2454	408.2454	583.4382	0.699723467	0.985686496		1	224	1.014928933
2	46.518	46518	673.3807	707.9145	707.9145	673.3807	1.051284214	1.01717588		1	224.25	1.01630821
2	46.709	46709	725.1024	765.2258	765.2258	725.1024	1.055334805	1.035927289		1	224.5	1.017687487
2	46.973	46973	1084.145	1114.041	1114.041	1084.145	1.027575647	1.063867039		1	224.75	1.019066764
2	47.17	47170	1331.186	1404.897	1404.897	1331.186	1.055372427	1.078881391		1	225	1.020446041
2	47.472	47472	1111.02	1426.556	1426.556	1111.02	1.284005688	1.092422945		1	225.25	1.024518751
2	47.964	47964	1233.742	1315.082	1315.082	1233.742	1.065929506	1.104668488		1	225.5	1.029298827
2	48.177	48177	1815.85	1932.054	1932.054	1815.85	1.063994273	1.100550449		1	225.75	1.034078903
2	48.589	48589	705.4576	801.4112	801.4112	705.4576	1.136016112	1.077710149		1	226	1.038858979
2	48.779	48779	946.7517	954.8531	954.8531	946.7517	1.008557048	1.07407883		1	226.25	1.043639055
2	49.306	49306	1305.764	1401.61	1401.61	1305.764	1.073402238	1.082226205		1	226.5	1.048419132
2	49.778	49778	1212.56	1269.042	1269.042	1212.56	1.046580788	1.098028617		1	226.75	1.053199208
2	50.097	50097	1337.707	1385.867	1385.867	1337.707	1.036001905	1.115138956		1	227	1.057979284
2	50.66	50660	1350.811	1674.628	1674.628	1350.811	1.239720435	1.16958485		1	227.25	1.062984822
2	50.908	50908	1204.684	1618.331	1618.331	1204.684	1.343365563	1.197073124		1	227.5	1.068597518
2	51.08	51080	1282.026	1098.769	1098.769	1282.026	0.857056721	1.213710027		1	227.75	1.074692459
2	51.307	51307	1617.27	2639.205	2639.205	1617.27	1.631888924	1.234832594		1	228	1.0807874
2	51.694	51694	1055.919	1268.69	1268.69	1055.919	1.201503146	1.269908131		1	228.25	1.086882341
2	51.934	51934	964.6049	921.9553	921.9553	964.6049	0.955785421	1.284323381		1	228.5	1.092977282
2	52.209	52209	815.7821	1042.023	1042.023	815.7821	1.277330062	1.295837068		1	228.75	1.099072223
2	52.422	52422	724.9566	1199.053	1199.053	724.9566	1.653965217	1.30663146		1	229	1.105167164
2	52.585	52585	592.9019	864.8049	864.8049	592.9019	1.458596945	1.316282248		1	229.25	1.111262105
2	52.872	52872	632.3029	729.6165	729.6165	632.3029	1.153903454	1.332871076		1	229.5	1.117357046
2	53.074	53074	635.7984	764.0071	764.0071	635.7984	1.201649926	1.346370574		1	229.75	1.124050389
2	53.255	53255	664.4663	916.2016	916.2016	664.4663	1.378853375	1.352326864		1	230	1.130930238
2	53.492	53492	733.939	1078.164	1078.164	733.939	1.469010367	1.351579344		2	9	1.091752392
2	53.781	53781	650.7475	819.9293	819.9293	650.7475	1.259980714	1.37350162		2	9.25	1.088541864
2	53.97	53970	457.9751	717.9604	717.9604	457.9751	1.567684357	1.413070029		2	9.5	1.085343851
2	54.341	54341	941.8381	1354.686	1354.686	941.8381	1.438342747	1.510905639		2	9.75	1.082360434
2	54.654	54654	812.7371	1045.551	1045.551	812.7371	1.286456592	1.607987541		2	10	1.079378651
2	54.946	54946	558.5548	975.2163	975.2163	558.5548	1.745963512	1.714077682		2	10.25	1.07645303
2	55.259	55259	441.3049	1014.644	1014.644	441.3049	2.299190424	1.822424644		2	10.5	1.073802166
2	55.511	55511	774.5178	1188.907	1188.907	774.5178	1.535028633	1.900560179		2	10.75	1.071242047
2	55.694	55694	519.5611	1331.361	1331.361	519.5611	2.562472441	1.958235358		2	11	1.068978695
2	55.903	55903	525.5702	997.8595	997.8595	525.5702	1.898622677	2.028046835		2	11.25	1.067588779
2	56.173	56173	749.0576	1322.439	1322.439	749.0576	1.765470372	2.122513609		2	11.5	1.067781579
2	56.357	56357	788.3242	1540.511	1540.511	788.3242	1.954159215	2.188024552		2	11.75	1.068241297
2	56.549	56549	670.4824	1598.085	1598.085	670.4824	2.383485383	2.258313817		2	12	1.067484227
2	56.864	56864	532.8308	1254.138	1254.138	532.8308	2.353726549	2.375784421		2	12.25	1.066360037
2	57.104	57104	496.8312	1362.146	1362.146	496.8312	2.741667593	2.46935377		2	12.5	1.065119652
2	57.412	57412	519.2962	1236.223	1236.223	519.2962	2.380573938	2.594260102		2	12.75	1.061770973
2	57.626	57626	526.1295	1204.623	1204.623	526.1295	2.289594102	2.689025439		2	13	1.05649495
2	57.794	57794	314.5515	1185.073	1185.073	314.5515	3.767500711	2.773739097		2	13.25	1.050258234
2	58.08	58080	657.3675	1796.424	1796.424	657.3675	2.732754509	2.944252216		2	13.5	1.04515648
2	58.305	58305	557.1105	1528.933	1528.933	557.1105	2.744398104	3.080869981		2	13.75	1.040595333
2	58.739	58739	556.5632	1411.619	1411.619	556.5632	2.536313935	3.347508742		2	14	1.036929591
2	58.986	58986	748.1011	2828.326	2828.326	748.1011	3.780673495	3.499188326		2	14.25	1.036710082
2	59.165	59165	844.5162	3451.773	3451.773	844.5162	4.08727861	3.599705116		2	14.5	1.039243603
2	59.341	59341	570.5994	2654.135	2654.135	570.5994	4.651485788	3.686022247		2	14.75	1.041608393
2	59.624	59624	667.2217	2037.784	2037.784	667.2217	3.054133281	3.825823795		2	15	1.044648954
2	60.08	60080	1075.463	4370.697	4370.697	1075.463	4.06401429	4.134359281		2	15.25	1.048423804
2	60.534	60534	774.9184	3774.376	3774.376	774.9184	4.870675416	4.45681439		2	15.5	1.050912782
2	60.819	60819	1434.332	4753.944	4753.944	1434.332	3.31439583	4.606338402		2	15.75	1.052725859
2	61.01	61010	1727.487	7774.295	7774.295	1727.487	4.500349351	4.681577443		2	16	1.054330605
2	61.515	61515	1213.1	7277.085	7277.085	1213.1	5.998751133	4.843334413		2	16.25	1.056524366
2	61.997	61997	1137.987	5620.458	5620.458	1137.987	4.938947457	4.897498662		2	16.5	1.058398223
2	62.268	62268	1218.936	6471.648	6471.648	1218.936	5.309259879	4.780433035		2	16.75	1.058835177
2	62.519	62519	882.9111	4511.593	4511.593	882.9111	5.109906309	4.581387166		2	17	1.057898152
2	62.86	62860	985.2248	4171.433	4171.433	985.2248	4.233991065	4.433667507		2	17.25	1.056293115
2	63.063	63063	735.9032	3199.409	3199.409	735.9032	4.347594901	4.42588246		2	17.5	1.054509045
2	63.365	63365	689.5026	2125.598	2125.598	689.5026	3.082799108	4.421559512		2	17.75	1.052128133
2	63.734	63734	993.9506	4146.688	4146.688	993.9506	4.171925647	4.608095752		2	18	1.049384628
2	63.897	63897	1408.923	5801.579	5801.579	1408.923	4.117740288	4.727545697		2	18.25	1.04528277
2	64.213	64213	1027.165	4370.052	4370.052	1027.165	4.254479076	4.918980056		2	18.5	1.040271357
2	64.397	64397	756.8212	4226.158	4226.158	756.8212	5.584090403	5.041929535		2	18.75	1.035898705
2	64.858	64858	741.1665	5641.24	5641.24	741.1665	7.611299215	5.555735414		2	19	1.031630038
2	65.268	65268	999.351	5755.637	5755.637	999.351	5.759374834	5.807580169		2	19.25	1.030406443
2	65.445	65445	716.5232	3900.234	3900.234	716.5232	5.443276645	5.744827763		2	19.5	1.029968928
2	65.731	65731	806.07	4489.69	4489.69	806.07	5.569851254	5.48690768		2	19.75	1.029392308
2	66.116	66116	832.3828	3737.735	3737.735	832.3828	4.490403934	5.089376768		2	20	1.028960511
2	66.542	66542	1041.421	5096.557	5096.557	1041.421	4.893848885	4.468796175		2	20.25	1.028375835
2	66.717	66717	640.4403	2914.94	2914.94	640.4403	4.551462486	4.242078865		2	20.5	1.026165776
2	66.916	66916	697.7371	2507.147	2507.147	697.7371	3.593254537	4.060674042		2	20.75	1.023949934
2	67.236	67236	1355.326	4800.094	4800.094	1355.326	3.541652709	3.791840212		2	21	1.023875218
2	67.534	67534	1307.299	5071.448	5071.448	1307.299	3.879332884	3.573197688		2	21.25	1.02443487
2	67.871	67871	667.7281	1914.301	1914.301	667.7281	2.866886986	3.379527743		2	21.5	1.025682066
2	68.061	68061	633.178	2200.128	2200.128	633.178	3.474738541	3.28951635		2	21.75	1.028573388
2	68.38	68380	748.4951	2423.729	2423.729	748.4951	3.238136095	3.14212486		2	22	1.031540177
2	68.62	68620	1495.802	4165.819	4165.819	1495.802	2.785006973	3.051352157		2	22.25	1.035102815
2	68.878	68878	786.3503	2679.812	2679.812	786.3503	3.407911207	2.981926242		2	22.5	1.038758674
2	69.123	69123	1105.171	3439.187	3439.187	1105.171	3.111904855	2.899911782		2	22.75	1.042763939
2	69.487	69487	1298.563	2835.151	2835.151	1298.563	2.183298769	2.751920742		2	23	1.044866122
2	69.728	69728	706.7218	2041.828	2041.828	706.7218	2.889153837	2.646668576		2	23.25	1.045024998
2	69.95	69950	1097.074	2644.656	2644.656	1097.074	2.410645043	2.527231754		2	23.5	1.044195684
2	70.229	70229	863.214	2302.838	2302.838	863.214	2.66774867	2.355454992		2	23.75	1.043513829
2	70.562	70562	1359.503	2873.348	2873.348	1359.503	2.113528253	2.16589121		2	24	1.042560542
2	70.891	70891	903.951	1911.611	1911.611	903.951	2.114728564	1.989559742		2	24.25	1.041241651
2	71.135	71135	1203.081	2071.177	2071.177	1203.081	1.721560726	1.869098899		2	24.5	1.039952737
2	71.553	71553	953.1914	1428.607	1428.607	953.1914	1.498761949	1.699796364		2	24.75	1.039674379
2	71.835	71835	1414.337	2186.079	2186.079	1414.337	1.545656375	1.599301774		2	25	1.040108254
2	72.007	72007	1394.955	2320.974	2320.974	1394.955	1.663834317	1.546295307		2	25.25	1.039473282
2	72.239	72239	1129.928	1579.596	1579.596	1129.928	1.39796164	1.49140208		2	25.5	1.038303742
2	72.467	72467	1334.427	2017.069	2017.069	1334.427	1.511561891	1.448549526		2	25.75	1.037347727
2	72.654	72654	1137.001	2094.271	2094.271	1137.001	1.841925381	1.422050672		2	26	1.037954281
2	72.84	72840	1167.159	1503.152	1503.152	1167.159	1.287872518	1.407293043		2	26.25	1.040181643
2	73.164	73164	501.645	586.3762	586.3762	501.645	1.168906697	1.382934639		2	26.5	1.043332821
2	73.336	73336	482.3632	575.9029	575.9029	482.3632	1.193919644	1.366259154		2	26.75	1.045840228
2	73.599	73599	1032.04	1372.257	1372.257	1032.04	1.329654858	1.345882685		2	27	1.047224423
2	73.899	73899	1258.499	1775.342	1775.342	1258.499	1.41068209	1.320928509		2	27.25	1.047966305
2	74.085	74085	856.8636	1290.052	1290.052	856.8636	1.505551175	1.308541188		2	27.5	1.048187223
2	74.357	74357	916.4252	1056.034	1056.034	916.4252	1.152340638	1.299106103		2	27.75	1.047703672
2	74.551	74551	997.4483	1475.742	1475.742	997.4483	1.479517284	1.28533729		2	28	1.04601069
2	74.931	74931	871.0632	901.1455	901.1455	871.0632	1.034535152	1.219450719		2	28.25	1.043705181
2	75.148	75148	660.6608	842.7314	842.7314	660.6608	1.275588623	1.182990042		2	28.5	1.040406586
2	75.615	75615	991.7956	1033.397	1033.397	991.7956	1.041945538	1.118681602		2	28.75	1.036207333
2	75.843	75843	949.8294	926.0566	926.0566	949.8294	0.974971505	1.087193354		2	29	1.031178289
2	76.024	76024	636.0906	685.4463	685.4463	636.0906	1.077592249	1.06444884		2	29.25	1.02656799
2	76.197	76197	964.2339	1021.985	1021.985	964.2339	1.059893248	1.046903165		2	29.5	1.022098764
2	76.363	76363	989.8114	1021.847	1021.847	989.8114	1.032365358	1.033194306		2	29.75	1.020960682
2	76.645	76645	651.6086	808.3478	808.3478	651.6086	1.240541945	1.008231442		2	30	1.022043362
2	76.812	76812	717.1772	599.4778	599.4778	717.1772	0.83588519	0.989348333		2	30.25	1.023126042
2	77.203	77203	603.4148	620.5059	620.5059	603.4148	1.028323966	0.942510993		2	30.5	1.024208723
2	77.392	77392	753.506	761.3531	761.3531	753.506	1.010414117	0.922773071		2	30.75	1.025291403
2	77.644	77644	931.6686	700.8389	700.8389	931.6686	0.75224055	0.89855947		2	31	1.026374083
2	77.819	77819	727.1152	564.5202	564.5202	727.1152	0.77638344	0.882166847		2	31.25	1.027456763
2	78.296	78296	780.4143	699.2376	699.2376	780.4143	0.895982557	0.833538776		2	31.5	1.028539443
2	78.611	78611	519.4395	387.5422	387.5422	519.4395	0.746077647	0.803970072		2	31.75	1.029622123
2	78.816	78816	778.1722	598.2093	598.2093	778.1722	0.768736406	0.790517377		2	32	1.030704803
2	78.999	78999	606.6196	619.1712	619.1712	606.6196	1.020691056	0.782717547		2	32.25	1.031787484
2	79.426	79426	798.9047	556.7819	556.7819	798.9047	0.696931561	0.774612448		2	32.5	1.032870164
2	79.821	79821	624.5377	470.1746	470.1746	624.5377	0.752836218	0.779535004		2	32.75	1.033952844
2	80.021	80021	937.4553	535.1982	535.1982	937.4553	0.570905301	0.78858234		2	33	1.035035524
2	80.382	80382	813.3606	695.4576	695.4576	813.3606	0.855042155	0.814129485		2	33.25	1.036118204
2	80.586	80586	784.6173	804.217	804.217	784.6173	1.024979949	0.826954875		2	33.5	1.037200884
2	80.774	80774	1143.227	721.9181	721.9181	1143.227	0.631473977	0.842385251		2	33.75	1.038283564
2	81.179	81179	886.9223	871.0927	871.0927	886.9223	0.982152213	0.882909085		2	34	1.039366245
2	81.507	81507	750.338	857.2232	857.2232	750.338	1.142449403	0.905157483		2	34.25	1.040448925
2	81.731	81731	604.8169	482.6005	482.6005	604.8169	0.797928266	0.920944202		2	34.5	1.041531605
2	82.122	82122	874.9188	747.504	747.504	874.9188	0.854369571	0.939051166		2	34.75	1.042614285
2	82.65	82650	1131.884	1047.942	1047.942	1131.884	0.92583869	0.924487224		2	35	1.043696965
2	82.955	82955	667.3861	612.1128	612.1128	667.3861	0.917179426	0.913242403		2	35.25	1.044779645
2	83.276	83276	748.3513	704.9927	704.9927	748.3513	0.942061168	0.89639877		2	35.5	1.045862325
2	83.518	83518	563.3904	523.7572	523.7572	563.3904	0.929652333	0.878699934		2	35.75	1.044735841
2	83.847	83847	580.1467	486.3606	486.3606	580.1467	0.838340716	0.870309836		2	36	1.042930952
2	84.034	84034	1043.67	911.9784	911.9784	1043.67	0.873818736	0.877394871		2	36.25	1.04117534
2	84.394	84394	1579.674	1499.761	1499.761	1579.674	0.949411714	0.896498725		2	36.5	1.039570714
2	84.73	84730	1131.369	821.2127	821.2127	1131.369	0.725857523	0.934910283		2	36.75	1.038100991
2	85.054	85054	766.5734	719.9213	719.9213	766.5734	0.939142031	0.987370307		2	37	1.036720258
2	85.366	85366	533.9953	450.7979	450.7979	533.9953	0.844198254	1.019546852		2	37.25	1.035575384
2	85.685	85685	794.1474	924.3797	924.3797	794.1474	1.163990085	1.02519115		2	37.5	1.034538679
2	85.924	85924	665.9513	992.7829	992.7829	665.9513	1.490774025	1.022180009		2	37.75	1.033389271
2	86.197	86197	729.4134	745.3183	745.3183	729.4134	1.021805056	1.014865883		2	38	1.03217048
2	86.504	86504	893.7844	760.1587	760.1587	893.7844	0.850494482	0.993060993		2	38.25	1.030869669
2	86.88	86880	833.1476	710.0898	710.0898	833.1476	0.85229772	0.949423687		2	38.5	1.029321729
2	87.154	87154	553.2126	556.2169	556.2169	553.2126	1.005430643	0.922866003		2	38.75	1.026141985
2	87.344	87344	820.7323	596.3725	596.3725	820.7323	0.726634616	0.901315224		2	39	1.021488207
2	87.553	87553	604.5281	522.6724	522.6724	604.5281	0.864595707	0.876613509		2	39.25	1.017825555
2	87.727	87727	1125.63	908.7564	908.7564	1125.63	0.807331361	0.863422791		2	39.5	1.015163067
2	87.962	87962	1295.935	1012.157	1012.157	1295.935	0.781024511	0.846777313		2	39.75	1.013094462
2	88.418	88418	285.0145	314.6079	314.6079	285.0145	1.103831209	0.823238782		2	40	1.011294386
2	89.37	89370	1162.921	845.3774	845.3774	1162.921	0.726943103	0.80867059		2	40.25	1.010811236
2	89.678	89678	1081.873	794.9516	794.9516	1081.873	0.734791977	0.813085254		2	40.5	1.010927017
2	89.889	89889	997.6878	788.7069	788.7069	997.6878	0.790534775	0.819282736		2	40.75	1.011690159
2	90.119	90119	1039.529	828.6181	828.6181	1039.529	0.797109172	0.837460813		2	41	1.01343528
2	90.494	90494	752.3625	602.0186	602.0186	752.3625	0.800170928	0.885111073		2	41.25	1.015551454
2	90.724	90724	1048.172	1022.081	1022.081	1048.172	0.975108093	0.904606789		2	41.5	1.01825555
2	90.936	90936	901.2191	878.269	878.269	901.2191	0.974534383	0.921726312		2	41.75	1.023118717
2	91.181	91181	481.8892	586.6717	586.6717	481.8892	1.217441063	0.940214501		2	42	1.028791067
2	91.389	91389	798.0063	626.1156	626.1156	798.0063	0.784599821	0.939493016		2	42.25	1.032666852
2	91.577	91577	1247.379	1095.847	1095.847	1247.379	0.87851968	0.9317789		2	42.5	1.034265179
2	91.795	91795	956.8899	1007.551	1007.551	956.8899	1.0529435	0.921578003		2	42.75	1.034577819
2	91.985	91985	767.9939	700.5936	700.5936	767.9939	0.912238496	0.904731531		2	43	1.032251634
2	92.305	92305	537.8541	384.7676	384.7676	537.8541	0.715375415	0.85916055		2	43.25	1.028871845
2	92.513	92513	736.5891	549.4489	549.4489	736.5891	0.745936778	0.84269301		2	43.5	1.025183734
2	92.891	92891	380.6494	354.9213	354.9213	380.6494	0.932409981	0.847501353		2	43.75	1.021563852
2	93.134	93134	1069.803	911.5207	911.5207	1069.803	0.852045377	0.857379913		2	44	1.017529209
2	93.328	93328	917.0598	727.204	727.204	917.0598	0.79297337	0.864506007		2	44.25	1.014095845
2	93.746	93746	667.4311	533.2842	533.2842	667.4311	0.799010115	0.903894621		2	44.5	1.012764501
2	94.062	94062	577.8531	691.3751	691.3751	577.8531	1.196454774	0.929438035		2	44.75	1.013200716
2	94.295	94295	820.5859	728.5388	728.5388	820.5859	0.887827588	0.933887948		2	45	1.013966367
2	94.636	94636	709.7689	667.2013	667.2013	709.7689	0.940026113	0.935030969		2	45.25	1.014903214
2	94.854	94854	844.4611	766.4032	766.4032	844.4611	0.907564836	0.928652865		2	45.5	1.016192868
2	95.252	95252	637.3116	519.3503	519.3503	637.3116	0.814907967	0.878825587		2	45.75	1.017713145
2	95.681	95681	857.2812	760.1826	760.1826	857.2812	0.886736581	0.817791215		2	46	1.019515916
2	95.891	95891	715.7637	733.801	733.801	715.7637	1.025200077	0.80086679		2	46.25	1.021910297
2	96.055	96055	864.2311	551.6609	551.6609	864.2311	0.638325675	0.787886803		2	46.5	1.024696456
2	96.289	96289	1010.225	606.179	606.179	1010.225	0.600043555	0.774047117		2	46.75	1.027049025
2	96.459	96459	1336.937	1059.036	1059.036	1336.937	0.792136054	0.767080921		2	47	1.029440054
2	96.67	96670	695.4247	563.4399	563.4399	695.4247	0.81020979	0.761188533		2	47.25	1.030981711
2	96.927	96927	156.1988	109.4666	109.4666	156.1988	0.700815883	0.761587795		2	47.5	1.031974271
2	97.185	97185	934.2047	744.7107	744.7107	934.2047	0.797160087	0.767831353		2	47.75	1.032554111
2	97.413	97413	830.9482	733.6365	733.6365	830.9482	0.882890775	0.776446364		2	48	1.032985595
2	97.635	97635	984.5918	763.1915	763.1915	984.5918	0.775134934	0.793420087		2	48.25	1.032289584
2	97.847	97847	1015.178	697.4536	697.4536	1015.178	0.687025921	0.817290424		2	48.5	1.030998069
2	98.101	98101	880.0081	765.6275	765.6275	880.0081	0.870023242	0.84205001		2	48.75	1.030251548
2	98.465	98465	905.1894	909.4217	909.4217	905.1894	1.004675596	0.874537778		2	49	1.030518285
2	98.705	98705	936.8223	727.8401	727.8401	936.8223	0.776924396	0.89568628		2	49.25	1.03087845
2	98.988	98988	1540.53	1287.713	1287.713	1540.53	0.835889596	0.908043579		2	49.5	1.031564381
2	99.276	99276	1493.879	1601.459	1601.459	1493.879	1.072013865	0.904581911		2	49.75	1.032344348
2	99.439	99439	1223.553	1188.632	1188.632	1223.553	0.971459348	0.900528952		2	50	1.033541328
2	99.718	99718	914.8381	854.3714	854.3714	914.8381	0.93390448	0.884259426		2	50.25	1.035404969
2	100.021	100021	676.3094	502.0483	502.0483	676.3094	0.742335239	0.855497028		2	50.5	1.037657919
2	100.358	100358	588.7394	432.8724	432.8724	588.7394	0.735252983	0.830282263		2	50.75	1.040029401
2	100.63	100630	663.6891	508.368	508.368	663.6891	0.765973104	0.816089842		2	51	1.042490606
2	100.91	100910	943.3013	826.5472	826.5472	943.3013	0.8762282	0.802643076		2	51.25	1.044685787
2	101.168	101168	1243.65	951.6332	951.6332	1243.65	0.765193744	0.79783131		2	51.5	1.046810109
2	101.624	101624	1771.704	1543.361	1543.361	1771.704	0.871116733	0.80112537		2	51.75	1.048762062
2	101.81	101810	2482.857	2291.036	2291.036	2482.857	0.922741825	0.80362528		2	52	1.050049436
2	101.993	101993	1122.37	858.1828	858.1828	1122.37	0.764616659	0.810889118		2	52.25	1.051058482
2	102.178	102178	900.2814	661.1735	661.1735	900.2814	0.734407597	0.81758338		2	52.5	1.052301108
2	102.522	102522	805.3427	524.9602	524.9602	805.3427	0.651846971	0.82475932		2	52.75	1.053658817
2	102.691	102691	987.4878	801.7235	801.7235	987.4878	0.811881929	0.827841929		2	53	1.055113077
2	102.926	102926	592.8492	566.5468	566.5468	592.8492	0.955633912	0.824303589		2	53.25	1.056113635
2	103.259	103259	590.9992	444.5787	444.5787	590.9992	0.752249242	0.796409343		2	53.5	1.056115858
2	103.49	103490	384.7556	393.2516	393.2516	384.7556	1.02208155	0.770458525		2	53.75	1.057883046
2	103.723	103723	548.7257	438.6587	438.6587	548.7257	0.799413441	0.749200478		2	54	1.062526658
2	104.003	104003	742.5619	478.494	478.494	742.5619	0.644382643	0.712246615		2	54.25	1.068670186
2	104.289	104289	975.7029	588.7737	588.7737	975.7029	0.603435431	0.665905357		2	54.5	1.075502069
2	104.481	104481	450.4216	203.7492	203.7492	450.4216	0.452352196	0.651656697		2	54.75	1.083203452
2	104.701	104701	386.6722	306.3451	306.3451	386.6722	0.792260473	0.652351705		2	55	1.091581292
2	104.869	104869	643.0956	348.5748	348.5748	643.0956	0.542026411	0.657822437		2	55.25	1.099645603
2	105.101	105101	871.521	593.1223	593.1223	871.521	0.680559964	0.69486527		2	55.5	1.106899295
2	105.374	105374	819.7335	692.1299	692.1299	819.7335	0.844335263	0.769076158		2	55.75	1.1143348
2	105.615	105615	830.9678	621.9588	621.9588	830.9678	0.748475212	0.814494554		2	56	1.122259793
2	105.901	105901	725.4465	664.3153	664.3153	725.4465	0.915733	0.845448583		2	56.25	1.130454985
2	106.133	106133	919.7937	886.6129	886.6129	919.7937	0.963925824	0.861518767		2	56.5	1.13888345
2	106.368	106368	1002.129	836.6001	836.6001	1002.129	0.834822762	0.851242136		2	56.75	1.147540124
2	106.549	106549	562.7605	530.0733	530.0733	562.7605	0.941916321	0.831746554		2	57	1.156442809
2	106.844	106844	532.4631	402.2354	402.2354	532.4631	0.755423991	0.802430766		2	57.25	1.165738719
2	107.083	107083	729.9709	566.1139	566.1139	729.9709	0.775529408	0.771971691		2	57.5	1.175492257
2	107.249	107249	800.2126	497.3181	497.3181	800.2126	0.621482466	0.751920161		2	57.75	1.186518424
2	107.452	107452	1054.873	676.4504	676.4504	1054.873	0.641262408	0.736998499		2	58	1.200030901
2	107.756	107756	997.5042	769.1395	769.1395	997.5042	0.771063921	0.714178628		2	58.25	1.214094507
2	108.056	108056	868.4652	621.1816	621.1816	868.4652	0.715263663	0.696959897		2	58.5	1.228370607
2	108.262	108262	684.118	514.9117	514.9117	684.118	0.752665037	0.694017109		2	58.75	1.242683236
2	108.535	108535	1030.154	716.3217	716.3217	1030.154	0.695353996	0.698711502		2	59	1.256920914
2	108.748	108748	650.3585	428.8401	428.8401	650.3585	0.659390321	0.699350864		2	59.25	1.269439864
2	109.092	109092	811.7785	657.402	657.402	811.7785	0.809829282	0.685745694		2	59.5	1.280918217
2	109.265	109265	701.1498	410.583	410.583	701.1498	0.585585277	0.676895231		2	59.75	1.294570938
2	109.702	109702	927.4513	599.6487	599.6487	927.4513	0.646555458	0.669152781		2	60	1.310333801
2	110.075	110075	906.8809	662.2492	662.2492	906.8809	0.730249364	0.694584306		2	60.25	1.326629592
2	110.487	110487	1053.014	582.5418	582.5418	1053.014	0.553213727	0.728717442		2	60.5	1.343176171
2	110.693	110693	665.6439	475.8682	475.8682	665.6439	0.714899062	0.747780635		2	60.75	1.355986767
2	110.856	110856	1055.745	855.311	855.311	1055.745	0.810149231	0.767288567		2	61	1.366004393
2	111.049	111049	1197.754	957.6315	957.6315	1197.754	0.79952269	0.78339496		2	61.25	1.373535181
2	111.237	111237	1177.112	986.7163	986.7163	1177.112	0.83825184	0.790610351		2	61.5	1.380997374
2	111.759	111759	821.4638	757.1549	757.1549	821.4638	0.921714262	0.802449539		2	61.75	1.383905974
2	112.062	112062	1172.495	1095.288	1095.288	1172.495	0.934151532	0.803495202		2	62	1.38637174
2	112.559	112559	871.5866	494.0684	494.0684	871.5866	0.566860941	0.769438815		2	62.25	1.376308103
2	112.753	112753	555.2882	431.6758	431.6758	555.2882	0.777390551	0.749665725		2	62.5	1.358439123
2	113.114	113114	1444.721	1002.133	1002.133	1444.721	0.693651577	0.728101937		2	62.75	1.347710016
2	113.361	113361	639.5989	472.2947	472.2947	639.5989	0.738423252	0.729376583		2	63	1.3427692
2	113.532	113532	1123.793	779.0943	779.0943	1123.793	0.693272071	0.732357471		2	63.25	1.342294614
2	113.731	113731	1001.706	780.5931	780.5931	1001.706	0.779263676	0.746048125		2	63.5	1.34850075
2	113.932	113932	833.5455	681.7205	681.7205	833.5455	0.817856374	0.770263557		2	63.75	1.360616576
2	114.196	114196	912.302	725.1658	725.1658	912.302	0.794874724	0.792177126		2	64	1.376469782
2	114.466	114466	605.2787	406.6935	406.6935	605.2787	0.671911138	0.804112155		2	64.25	1.390798197
2	114.729	114729	628.7333	554.9364	554.9364	628.7333	0.882626067	0.817801519		2	64.5	1.410649262
2	114.957	114957	1157.976	1108.273	1108.273	1157.976	0.957077694	0.821088933		2	64.75	1.436614539
2	115.149	115149	1453.731	1271.375	1271.375	1453.731	0.874560011	0.808448819		2	65	1.455959699
2	115.509	115509	834.821	601.244	601.244	834.821	0.720207086	0.757689821		2	65.25	1.470269839
2	115.886	115886	528.9309	394.6118	394.6118	528.9309	0.746055487	0.723186888		2	65.5	1.460830396
2	116.177	116177	696.9148	468.7517	468.7517	696.9148	0.672609765	0.733412046		2	65.75	1.439589518
2	116.443	116443	807.3133	525.4244	525.4244	807.3133	0.650830848	0.747551227		2	66	1.415534538
2	116.755	116755	1081.596	836.7355	836.7355	1081.596	0.773611866	0.778375548		2	66.25	1.386182378
2	117.098	117098	1263.115	705.6265	705.6265	1263.115	0.55863995	0.828248262		2	66.5	1.352244598
2	117.333	117333	683.8673	490.3822	490.3822	683.8673	0.717072157	0.846471569		2	66.75	1.322612703
2	117.605	117605	2115.054	3366.732	3366.732	2115.054	1.591794819	0.859177186		2	67	1.301935325
2	117.908	117908	939.2961	859.1499	859.1499	939.2961	0.914674191	0.867475632		2	67.25	1.282502434
2	118.113	118113	941.3031	683.9886	683.9886	941.3031	0.726640123	0.850674361		2	67.5	1.265409634
2	118.407	118407	760.4815	515.4335	515.4335	760.4815	0.677772569	0.803185017		2	67.75	1.251517476
2	118.689	118689	970.5197	680.4227	680.4227	970.5197	0.701091075	0.766269469		2	68	1.239342583
2	118.998	118998	1114.578	842.2117	842.2117	1114.578	0.755632805	0.709006049		2	68.25	1.228511994
2	119.372	119372	1080.41	747.477	747.477	1080.41	0.691845688	0.64376125		2	68.5	1.218685264
2	119.608	119608	899.3474	483.0018	483.0018	899.3474	0.537058093	0.661875975		2	68.75	1.211195983
2	119.869	119869	1092.226	761.2205	761.2205	1092.226	0.696944131	0.709009828		2	69	1.204180527
2	120.115	120115	1114.096	724.6516	724.6516	1114.096	0.6504391	0.738032904		2	69.25	1.19553196
2	120.413	120413	481.7965	311.8514	311.8514	481.7965	0.647267882	0.750741104		2	69.5	1.1860237
2	120.665	120665	637.6449	552.0701	552.0701	637.6449	0.865795523	0.763057228		2	69.75	1.175641679
2	121.029	121029	789.5175	924.4835	924.4835	789.5175	1.170947446	0.77404879		2	70	1.162746001
2	121.319	121319	730.7422	620.5797	620.5797	730.7422	0.849245739	0.764049992		2	70.25	1.148493358
2	121.537	121537	638.3045	482.9442	482.9442	638.3045	0.756604724	0.751565397		2	70.5	1.135231452
2	121.703	121703	790.8855	417.6752	417.6752	790.8855	0.528110833	0.748068361		2	70.75	1.12255291
2	121.976	121976	1479.674	833.7003	833.7003	1479.674	0.563435122	0.737491658		2	71	1.110496105
2	122.168	122168	1283.465	879.0627	879.0627	1283.465	0.684913652	0.73104493		2	71.25	1.099944846
2	122.395	122395	1239.508	802.0887	802.0887	1239.508	0.647102479	0.73938133		2	71.5	1.090508974
2	122.793	122793	878.5226	768.0293	768.0293	878.5226	0.874228278	0.769925839		2	71.75	1.081966508
2	122.961	122961	1308.083	1062.016	1062.016	1308.083	0.811887319	0.778912332		2	72	1.07440531
2	123.28	123280	1040.354	1042.96	1042.96	1040.354	1.002504917	0.797858159		2	72.25	1.068896295
2	123.668	123668	780.9234	613.6361	613.6361	780.9234	0.785782703	0.821976778		2	72.5	1.064659891
2	123.878	123878	1513.086	1203.519	1203.519	1513.086	0.79540687	0.823188036		2	72.75	1.061916523
2	124.056	124056	1098.52	878.1708	878.1708	1098.52	0.799412664	0.813026329		2	73	1.060130164
2	124.332	124332	728.5677	525.3197	525.3197	728.5677	0.721030729	0.785985551		2	73.25	1.058204243
2	124.573	124573	1222.292	862.6537	862.6537	1222.292	0.70576728	0.765695524		2	73.5	1.056243219
2	124.769	124769	776.4512	701.777	701.777	776.4512	0.90382628	0.750839628		2	73.75	1.054358002
2	125.021	125021	939.5293	608.9065	608.9065	939.5293	0.648097404	0.731492318		2	74	1.052576236
2	125.484	125484	1020.103	702.7557	702.7557	1020.103	0.68890661	0.707335631		2	74.25	1.051515362
2	125.689	125689	669.5404	542.6686	542.6686	669.5404	0.810509119	0.69944244		2	74.5	1.05022372
2	125.855	125855	804.5539	538.8981	538.8981	804.5539	0.669809816	0.695663334		2	74.75	1.04667112
2	126.037	126037	831.4363	581.8864	581.8864	831.4363	0.699856862	0.693776561		2	75	1.042666292
2	126.203	126203	810.3347	513.8831	513.8831	810.3347	0.634161538	0.693179988		2	75.25	1.039040097
2	126.419	126419	745.5834	508.9952	508.9952	745.5834	0.682680435	0.693867297		2	75.5	1.035832011
2	126.818	126818	854.3485	489.9279	489.9279	854.3485	0.573452051	0.706317713		2	75.75	1.032618882
2	127.195	127195	531.9409	507.5951	507.5951	531.9409	0.954232134	0.724937926		2	76	1.029583547
2	127.451	127451	541.1351	366.3151	366.3151	541.1351	0.676938347	0.733228159		2	76.25	1.027259611
2	127.84	127840	1126.601	808.2231	808.2231	1126.601	0.717399594	0.73493798		2	76.5	1.025259887
2	128.004	128004	1207.198	871.6299	871.6299	1207.198	0.72202729	0.737264095		2	76.75	1.022957413
2	128.239	128239	880.8914	711.5531	711.5531	880.8914	0.807764839	0.742833987		2	77	1.020205534
2	128.764	128764	797.8629	551.6525	551.6525	797.8629	0.691412647	0.759617535		2	77.25	1.017482105
2	129.021	129021	756.5249	608.8536	608.8536	756.5249	0.80480312	0.775070775		2	77.5	1.015133161
2	129.212	129212	837.5313	502.1504	502.1504	837.5313	0.59956016	0.800794868		2	77.75	1.01291852
2	129.442	129442	701.8966	544.6054	544.6054	701.8966	0.775905454	0.834093621		2	78	1.010596718
2	129.739	129739	776.2488	682.5601	682.5601	776.2488	0.879305836	0.871253165		2	78.25	1.008221719
2	130.007	130007	572.9683	649.9229	649.9229	572.9683	1.134308652	0.908388529		2	78.5	1.006000259
2	130.215	130215	725.5216	611.6555	611.6555	725.5216	0.843056223	0.9236551		2	78.75	1.004179291
2	130.461	130461	902.3363	912.658	912.658	902.3363	1.011438862	0.934496656		2	79	1.003047078
2	130.641	130641	641.3689	671.4245	671.4245	641.3689	1.046861642	0.937188451		2	79.25	1.002604871
2	130.981	130981	958.2357	872.2672	872.2672	958.2357	0.910284599	0.89812098		2	79.5	1.002379494
2	131.178	131178	728.8632	563.1886	563.1886	728.8632	0.772694519	0.863805805		2	79.75	1.002669822
2	131.397	131397	872.0045	664.3577	664.3577	872.0045	0.761874165	0.835698241		2	80	1.003506843
2	131.765	131765	1344.834	1234.395	1234.395	1344.834	0.917879084	0.796477062		2	80.25	1.005105537
2	132.041	132041	940.3987	547.2149	547.2149	940.3987	0.5818967	0.762573969		2	80.5	1.006667344
2	132.524	132524	822.4647	566.3879	566.3879	822.4647	0.688647063	0.728266177		2	80.75	1.008425531
2	132.851	132851	995.5724	650.8935	650.8935	995.5724	0.653788213	0.743156435		2	81	1.010716357
2	133.103	133103	1241.146	1064.711	1064.711	1241.146	0.857845088	0.7668853		2	81.25	1.012834169
2	133.356	133356	1597.19	1309.263	1309.263	1597.19	0.819729024	0.7869972		2	81.5	1.014414397
2	133.66	133660	866.6434	785.2622	785.2622	866.6434	0.906096094	0.821842482		2	81.75	1.016011752
2	134.102	134102	1062.124	752.6554	752.6554	1062.124	0.708632325	0.872945132		2	82	1.017090608
2	134.31	134310	1042.241	766.2862	766.2862	1042.241	0.735229376	0.870610905		2	82.25	1.01728808
2	134.547	134547	607.1455	631.3863	631.3863	607.1455	1.03992585	0.857111306		2	82.5	1.016645481
2	134.78	134780	503.113	547.5097	547.5097	503.113	1.088243993	0.848339565		2	82.75	1.015916358
2	134.997	134997	583.5292	474.1095	474.1095	583.5292	0.812486333	0.841341887		2	83	1.014992014
2	135.345	135345	874.6741	724.0998	724.0998	874.6741	0.827850968	0.820687054		2	83.25	1.013769579
2	135.522	135522	857.6055	626.3695	626.3695	857.6055	0.730370199	0.815285627		2	83.5	1.012115822
2	135.776	135776	1992.475	1419.53	1419.53	1992.475	0.712445576	0.819563332		2	83.75	1.011441814
2	135.982	135982	1481.035	1106.323	1106.323	1481.035	0.74699315	0.828225825		2	84	1.01175149
2	136.448	136448	772.5069	473.4149	473.4149	772.5069	0.612829348	0.83810765		2	84.25	1.012939669
2	136.638	136638	437.9521	543.0765	543.0765	437.9521	1.240036296	0.833935031		2	84.5	1.014780993
2	136.871	136871	707.4261	486.5242	486.5242	707.4261	0.68773855	0.827354896		2	84.75	1.017532979
2	137.118	137118	1706.442	2266.239	2266.239	1706.442	1.328049239	0.815410225		2	85	1.021305036
2	137.323	137323	1088.436	762.495	762.495	1088.436	0.700541878	0.802956027		2	85.25	1.024003431
2	137.498	137498	742.661	400.0427	400.0427	742.661	0.538661247	0.792758697		2	85.5	1.025339175
2	137.673	137673	665.9362	455.1244	455.1244	665.9362	0.68343544	0.777276371		2	85.75	1.025567894
2	137.85	137850	664.1344	450.4115	450.4115	664.1344	0.678193299	0.753458212		2	86	1.025173865
2	138.272	138272	1003.686	740.5816	740.5816	1003.686	0.737861841	0.70176823		2	86.25	1.024331239
2	138.476	138476	830.6534	594.7506	594.7506	830.6534	0.716003329	0.694924798		2	86.5	1.022676573
2	138.674	138674	1231.272	827.4055	827.4055	1231.272	0.67199246	0.69564706		2	86.75	1.019989618
2	138.986	138986	773.3838	616.6693	616.6693	773.3838	0.797365163	0.694597601		2	87	1.017499807
2	139.522	139522	1052.428	718.2688	718.2688	1052.428	0.682487353	0.662378456		2	87.25	1.01509415
2	139.787	139787	1063.273	662.7673	662.7673	1063.273	0.623327499	0.654441783		2	87.5	1.012382449
2	140.162	140162	924.0973	685.2898	685.2898	924.0973	0.741577537	0.664772636		2	87.75	1.010417703
2	140.362	140362	998.7094	630.3131	630.3131	998.7094	0.631127633	0.674785237		2	88	1.008835587
2	140.624	140624	2619.893	1380.154	1380.154	2619.893	0.52679785	0.688584887		2	88.25	1.00763302
2	140.84	140840	1597.93	985.8164	985.8164	1597.93	0.616933408	0.711559705		2	88.5	1.006707961
2	141.128	141128	1391.108	1064.827	1064.827	1391.108	0.765452431	0.746345425		2	88.75	1.006351458
2	141.334	141334	1334.506	1017.115	1017.115	1334.506	0.762165925	0.76433317		2	89	1.005994955
2	141.509	141509	712.4705	687.2123	687.2123	712.4705	0.964548427	0.782631102		2	89.25	1.005638451
2	141.734	141734	766.3609	635.1423	635.1423	766.3609	0.828777016	0.798542801		2	89.5	1.005640968
2	142.168	142168	840.3962	689.3058	689.3058	840.3962	0.820215275	0.785222513		2	89.75	1.006075788
2	142.39	142390	664.0279	561.8976	561.8976	664.0279	0.84619577	0.774602352		2	90	1.007273762
2	142.562	142562	934.1624	551.1775	551.1775	934.1624	0.590023212	0.761133764		2	90.25	1.009701374
2	142.776	142776	1121.908	719.2629	719.2629	1121.908	0.641106847	0.733215371		2	90.5	1.012637974
2	143.009	143009	779.7771	652.8778	652.8778	779.7771	0.837262084	0.715832258		2	90.75	1.014602978
2	143.179	143179	1144.662	855.9642	855.9642	1144.662	0.747787731	0.719315702		2	91	1.016452693
2	143.355	143355	1081.682	750.3318	750.3318	1081.682	0.693671338	0.728111757		2	91.25	1.017703195
2	143.517	143517	684.7314	473.3888	473.3888	684.7314	0.69134963	0.737215924		2	91.5	1.017233835
2	143.721	143721	541.8522	363.6754	363.6754	541.8522	0.671170847	0.751734199		2	91.75	1.016185043
2	144.042	144042	989.4184	916.9389	916.9389	989.4184	0.926745349	0.785408292		2	92	1.01421989
2	144.366	144366	812.6969	582.79	582.79	812.6969	0.717106218	0.822751834		2	92.25	1.01090222
2	144.651	144651	933.1999	937.2313	937.2313	933.1999	1.004319975	0.872585598		2	92.5	1.008733683
2	144.838	144838	704.1148	701.295	701.295	704.1148	0.995995255	0.90088958		2	92.75	1.008918709
2	145.036	145036	966.1149	706.0658	706.0658	966.1149	0.730830049	0.923292334		2	93	1.009498771
2	145.251	145251	811.6934	602.8459	602.8459	811.6934	0.742701493	0.947878319		2	93.25	1.010403466
2	145.427	145427	681.9587	700.6873	700.6873	681.9587	1.027462953	0.956655083		2	93.5	1.012180809
2	145.704	145704	706.5187	834.8658	834.8658	706.5187	1.181661292	0.944042514		2	93.75	1.014371092
2	145.926	145926	1590.573	1716.288	1716.288	1590.573	1.079037554	0.923292214		2	94	1.016254249
2	146.205	146205	1078.254	858.231	858.231	1078.254	0.795945111	0.89964152		2	94.25	1.017055859
2	146.419	146419	875.272	808.5767	808.5767	875.272	0.923800487	0.878669023		2	94.5	1.01719998
2	146.725	146725	954.7168	637.7126	637.7126	954.7168	0.667959965	0.834266283		2	94.75	1.016931651
2	147.024	147024	643.1136	441.6303	441.6303	643.1136	0.686706517	0.799884647		2	95	1.014944803
2	147.475	147475	606.1733	538.1402	538.1402	606.1733	0.887766254	0.765339874		2	95.25	1.012028189
2	147.725	147725	1031.7	741.2628	741.2628	1031.7	0.718486769	0.750892989		2	95.5	1.008716917
2	148.052	148052	425.0618	339.2032	339.2032	425.0618	0.798009137	0.751383076		2	95.75	1.005799051
2	148.235	148235	668.4296	428.1197	428.1197	668.4296	0.640485849	0.755892291		2	96	1.0039362
2	148.413	148413	577.4718	477.0946	477.0946	577.4718	0.826178179	0.756068943		2	96.25	1.002455822
2	148.798	148798	559.7489	473.73	473.73	559.7489	0.846325915	0.748654255		2	96.5	1.001485022
2	149.054	149054	659.5701	456.1053	456.1053	659.5701	0.691519067	0.743442618		2	96.75	1.001054206
2	149.372	149372	870.1018	709.1534	709.1534	870.1018	0.815023483	0.734935515		2	97	1.001244453
2	149.702	149702	701.8075	406.8041	406.8041	701.8075	0.57965197	0.717715129		2	97.25	1.001890518
2	149.927	149927	687.5277	510.3713	510.3713	687.5277	0.742328345	0.702749424		2	97.5	1.003084321
2	150.388	150388	406.8084	350.3768	350.3768	406.8084	0.861282117	0.684224265		2	97.75	1.005252816
2	150.754	150754	1046.243	599.6376	599.6376	1046.243	0.573134157	0.696493595		2	98	1.007660397
2	151.067	151067	634.2624	298.5503	298.5503	634.2624	0.470704711	0.708816442		2	98.25	1.009817106
2	151.586	151586	572.7732	504.6868	504.6868	572.7732	0.881128516	0.725257643		2	98.5	1.011892691
2	151.921	151921	776.1514	602.1884	602.1884	776.1514	0.775864606	0.736794445		2	98.75	1.013759158
2	152.23	152230	1015.333	813.8062	813.8062	1015.333	0.801516547	0.739696983		2	99	1.014714149
2	152.465	152465	1314.293	1189.799	1189.799	1314.293	0.905276829	0.736566812		2	99.25	1.01443413
2	152.692	152692	864.1556	530.9999	530.9999	864.1556	0.614472556	0.732055263		2	99.5	1.013695846
2	152.855	152855	617.046	440.5375	440.5375	617.046	0.713945962	0.724970331		2	99.75	1.012228153
2	153.203	153203	622.6308	403.1291	403.1291	622.6308	0.647460903	0.696203168		2	100	1.010016702
2	153.579	153579	581.5537	340.0386	340.0386	581.5537	0.584707139	0.667479306		2	100.25	1.008234269
2	153.778	153778	646.1801	354.1795	354.1795	646.1801	0.54811267	0.654966467		2	100.5	1.006790807
2	153.948	153948	944.0535	675.8313	675.8313	944.0535	0.715882416	0.645521686		2	100.75	1.00562168
2	154.116	154116	788.2487	595.144	595.144	788.2487	0.755020592	0.641918028		2	101	1.004749228
2	154.427	154427	675.5469	476.8848	476.8848	675.5469	0.705924045	0.643797276		2	101.25	1.004512451
2	154.852	154852	767.9435	460.3157	460.3157	767.9435	0.599413499	0.649914002		2	101.5	1.004680742
2	155.236	155236	795.4879	464.1336	464.1336	795.4879	0.583457775	0.650055334		2	101.75	1.004922025
2	155.572	155572	561.8502	385.8309	385.8309	561.8502	0.686714893	0.649315761		2	102	1.005697671
2	155.982	155982	577.6586	353.6883	353.6883	577.6586	0.612279121	0.649247983		2	102.25	1.006437846
2	156.167	156167	657.0475	450.4595	450.4595	657.0475	0.685581332	0.650716685		2	102.5	1.006923823
2	156.544	156544	681.965	537.9497	537.9497	681.965	0.788823033	0.656970788		2	102.75	1.007171065
2	156.755	156755	941.284	564.086	564.086	941.284	0.599272908	0.660136095		2	103	1.006346481
2	157.036	157036	576.6409	403.4456	403.4456	576.6409	0.699647909	0.655567069		2	103.25	1.004394996
2	157.205	157205	1026.68	503.6208	503.6208	1026.68	0.49053337	0.655306525		2	103.5	1.001821446
2	157.53	157530	734.5223	516.8954	516.8954	734.5223	0.703716415	0.664756901		2	103.75	0.999593432
2	157.81	157810	471.3009	333.0554	333.0554	471.3009	0.706672531	0.674635989		2	104	0.996518775
2	158.005	158005	939.8577	706.3284	706.3284	939.8577	0.75152696	0.682647008		2	104.25	0.992752354
2	158.36	158360	992.805	599.3139	599.3139	992.805	0.603657214	0.710469851		2	104.5	0.990841287
2	158.575	158575	681.6478	419.0316	419.0316	681.6478	0.614733298	0.732924254		2	104.75	0.991049151
2	159.07	159070	1126.22	923.1806	923.1806	1126.22	0.819716041	0.766562368		2	105	0.993359396
2	159.276	159276	1552.056	1395.555	1395.555	1552.056	0.899165365	0.764778972		2	105.25	0.99863655
2	159.602	159602	1967.325	1836.93	1836.93	1967.325	0.933719645	0.752547716		2	105.5	1.003990437
2	159.863	159863	1185.503	678.7496	678.7496	1185.503	0.572541444	0.743261697		2	105.75	1.007371616
2	160.274	160274	718.8271	586.1372	586.1372	718.8271	0.815407766	0.703854362		2	106	1.009533589
2	160.523	160523	879.3605	544.328	544.328	879.3605	0.619004379	0.682989378		2	106.25	1.009915301
2	160.903	160903	749.0141	435.8663	435.8663	749.0141	0.58192002	0.667303496		2	106.5	1.00810953
2	161.103	161103	615.196	391.927	391.927	615.196	0.637076639	0.660802645		2	106.75	1.005756347
2	161.475	161475	613.7867	364.766	364.766	613.7867	0.594287885	0.666769689		2	107	1.003033189
2	161.67	161670	1396.13	960.9634	960.9634	1396.13	0.688305101	0.691328438		2	107.25	1.000172084
2	161.971	161971	1209.312	1008.945	1008.945	1209.312	0.834313229	0.751021838		2	107.5	0.998452665
2	162.134	162134	1443.944	1179.106	1179.106	1443.944	0.81658707	0.776713595		2	107.75	0.996703888
2	162.551	162551	1218.264	701.6385	701.6385	1218.264	0.575933049	0.853243957		2	108	0.995356876
2	162.803	162803	482.8422	492.3748	492.3748	482.8422	1.019742682	0.899321966		2	108.25	0.994799103
2	162.982	162982	1008.69	986.0777	986.0777	1008.69	0.977582508	0.916158452		2	108.5	0.9951645
2	163.193	163193	1096.744	1047.528	1047.528	1096.744	0.955125353	0.919251676		2	108.75	0.995272793
2	163.374	163374	1217.414	1243.082	1243.082	1217.414	1.021084036	0.916681933		2	109	0.99435141
2	163.735	163735	1377.487	1198.401	1198.401	1377.487	0.869990788	0.876784837		2	109.25	0.993259104
2	164.048	164048	1644.561	1501.393	1501.393	1644.561	0.912944549	0.820196779		2	109.5	0.992799605
2	164.306	164306	1336.012	879.4336	879.4336	1336.012	0.65825277	0.787823745		2	109.75	0.992771071
2	164.601	164601	1809.986	1249.394	1249.394	1809.986	0.690278267	0.755745856		2	110	0.994359465
2	164.774	164774	1623.685	1017.159	1017.159	1623.685	0.626450943	0.740699276		2	110.25	0.996187035
2	165.018	165018	1279.779	1042.463	1042.463	1279.779	0.814564858	0.734656148		2	110.5	0.99812885
2	165.328	165328	2320.887	1521.838	1521.838	2320.887	0.655713958	0.735428281		2	110.75	1.000428886
2	165.51	165510	1543.117	1078.24	1078.24	1543.117	0.698741573	0.735106921		2	111	1.002730914
2	165.711	165711	1850.225	1531.927	1531.927	1850.225	0.82796795	0.737071206		2	111.25	1.003811828
2	166.002	166002	1233.832	1203.912	1203.912	1233.832	0.975750345	0.742310491		2	111.5	1.004340208
2	166.248	166248	710.4564	425.6896	425.6896	710.4564	0.599177655	0.742314828		2	111.75	1.004868588
2	166.634	166634	1356.185	1100.298	1100.298	1356.185	0.811318515	0.743970014		2	112	1.004965113
2	167.156	167156	1063.133	687.2568	687.2568	1063.133	0.6464448	0.750157939		2	112.25	1.003784572
2	167.512	167512	940.1761	762.2541	762.2541	940.1761	0.81075673	0.754163722		2	112.5	1.002188189
2	167.737	167737	846.5168	543.8985	543.8985	846.5168	0.642513533	0.756660365		2	112.75	0.999997344
2	167.948	167948	982.1111	756.2676	756.2676	982.1111	0.770042819	0.760915625		2	113	0.998593955
2	168.238	168238	1191.79	990.3402	990.3402	1191.79	0.830968711	0.772810703		2	113.25	0.998024789
2	169.508	169508	1165.114	974.6335	974.6335	1165.114	0.836513423	0.861746845		2	113.5	0.998303965
2	169.991	169991	675.0212	665.9665	665.9665	675.0212	0.986586051	0.878357935		2	113.75	0.999845044
2	170.377	170377	781.184	608.353	608.353	781.184	0.778757629	0.87226141		2	114	1.002414282
2	170.713	170713	468.8293	386.1637	386.1637	468.8293	0.823676549	0.862971389		2	114.25	1.004152793
2	171.142	171142	871.3042	783.1664	783.1664	871.3042	0.898843825	0.841485276		2	114.5	1.005207459
2	171.528	171528	772.7304	746.248	746.248	772.7304	0.965728798	0.815330581		2	114.75	1.006346429
2	171.73	171730	800.196	623.5149	623.5149	800.196	0.77920272	0.807080663		2	115	1.006360758
2	171.931	171931	1096.897	893.0648	893.0648	1096.897	0.814173801	0.802457678		2	115.25	1.004119615
2	172.372	172372	924.4462	579.6185	579.6185	924.4462	0.626989975	0.794287315		2	115.5	1.000834842
2	172.661	172661	609.9499	459.74	459.74	609.9499	0.753734036	0.791446014		2	115.75	0.998661237
2	172.963	172963	550.0294	484.9053	484.9053	550.0294	0.881598875	0.796625979		2	116	0.997874651
2	173.225	173225	690.6539	444.0282	444.0282	690.6539	0.642909857	0.80589483		2	116.25	0.998815813
2	173.47	173470	1175.374	866.0155	866.0155	1175.374	0.736799946	0.811105796		2	116.5	1.000296576
2	173.688	173688	520.159	622.9186	622.9186	520.159	1.197554209	0.816522398		2	116.75	1.002598197
2	173.915	173915	651.1938	509.3534	509.3534	651.1938	0.782184044	0.822671136		2	117	1.00596386
2	174.193	174193	977.0723	770.5173	770.5173	977.0723	0.788598039	0.814679018		2	117.25	1.008390105
2	174.529	174529	720.3541	568.5068	568.5068	720.3541	0.789204643	0.795051474		2	117.5	1.009716825
2	174.776	174776	571.0641	400.4926	400.4926	571.0641	0.701309363	0.791279131		2	117.75	1.010543947
2	175.08	175080	973.8237	685.5641	685.5641	973.8237	0.703992006	0.812067353		2	118	1.010244552
2	175.254	175254	1086.427	851.0249	851.0249	1086.427	0.783324512	0.827718029		2	118.25	1.007319362
2	175.423	175423	955.0926	767.2684	767.2684	955.0926	0.803344513	0.837480192		2	118.5	1.003821663
2	175.595	175595	842.1377	795.3168	795.3168	842.1377	0.944402323	0.849899572		2	118.75	1.000462677
2	175.87	175870	667.5552	551.793	551.793	667.5552	0.826587824	0.88166076		2	119	0.996147388
2	176.087	176087	576.737	651.6236	651.6236	576.737	1.129845319	0.893007564		2	119.25	0.992083244
2	176.336	176336	482.2814	455.5599	455.5599	482.2814	0.944593551	0.873461981		2	119.5	0.991015496
2	176.53	176530	600.0538	494.2772	494.2772	600.0538	0.823721473	0.857200287		2	119.75	0.994177653
2	176.735	176735	876.405	718.274	718.274	876.405	0.819568578	0.841703346		2	120	0.997620492
2	176.967	176967	1164.648	889.8092	889.8092	1164.648	0.764015565	0.814763332		2	120.25	0.999421307
2	177.234	177234	773.4018	582.1265	582.1265	773.4018	0.752683146	0.79239304		2	120.5	1.000465291
2	177.435	177435	890.7525	613.7183	613.7183	890.7525	0.68898858	0.781339732		2	120.75	1.001455946
2	177.831	177831	560.4729	346.3179	346.3179	560.4729	0.617903024	0.757422822		2	121	1.002159428
2	178.254	178254	717.9955	589.7337	589.7337	717.9955	0.821361276	0.754063993		2	121.25	1.001530969
2	178.558	178558	788.6337	785.5391	785.5391	788.6337	0.996075998	0.76068944		2	121.5	1.000343332
2	178.901	178901	731.7604	564.6989	564.6989	731.7604	0.771699179	0.772437158		2	121.75	0.999650313
2	179.391	179391	1114.344	708.9371	708.9371	1114.344	0.636192325	0.801688859		2	122	0.998759293
2	179.784	179784	792.7531	570.1574	570.1574	792.7531	0.71921182	0.826711629		2	122.25	0.998514258
2	180.045	180045	1476.282	1184.613	1184.613	1476.282	0.802430024	0.842596421		2	122.5	0.9997614
2	180.512	180512	948.8495	1069.257	1069.257	948.8495	1.126898418	0.875610815		2	122.75	1.001549307
2	180.682	180682	1314.564	1276.793	1276.793	1314.564	0.971267279	0.884566125		2	123	1.002910095
2	181.046	181046	861.5052	557.1366	557.1366	861.5052	0.646701378	0.908361536		2	123.25	1.004293718
2	181.313	181313	850.034	815.1866	815.1866	850.034	0.959004699	0.928054607		2	123.5	1.005734131
2	181.673	181673	1040.719	1062.921	1062.921	1040.719	1.021333328	0.940364125		2	123.75	1.006751367
2	181.856	181856	1045.14	1056.992	1056.992	1045.14	1.011340108	0.935653802		2	124	1.006171141
2	182.066	182066	1236.614	1052.375	1052.375	1236.614	0.851013332	0.924250721		2	124.25	1.004102031
2	182.353	182353	1313.075	1083.895	1083.895	1313.075	0.82546313	0.907091308		2	124.5	1.002035338
2	182.764	182764	860.697	967.1197	967.1197	860.697	1.123647114	0.872807587		2	124.75	1.000212442
2	183.065	183065	724.3892	520.1859	520.1859	724.3892	0.718102782	0.845451549		2	125	0.99842557
2	183.293	183293	1131.243	847.9489	847.9489	1131.243	0.749572727	0.825943834		2	125.25	0.997161938
2	183.716	183716	497.8523	355.0917	355.0917	497.8523	0.713247082	0.787070434		2	125.5	0.995966832
2	183.878	183878	391.5276	392.8897	392.8897	391.5276	1.003478937	0.776757811		2	125.75	0.995159289
2	184.058	184058	782.3331	554.389	554.389	782.3331	0.70863549	0.770754765		2	126	0.994796457
2	184.248	184248	910.5214	602.0682	602.0682	910.5214	0.661234541	0.76739589		2	126.25	0.994719056
2	184.436	184436	795.8189	534.6712	534.6712	795.8189	0.671850342	0.762259285		2	126.5	0.9950047
2	184.668	184668	1059.556	813.2345	813.2345	1059.556	0.76752385	0.750131872		2	126.75	0.995731653
2	184.992	184992	1455.985	1334.711	1334.711	1455.985	0.916706559	0.73258527		2	127	0.996767047
2	185.179	185179	975.7529	727.048	727.048	975.7529	0.745114875	0.728037759		2	127.25	0.997830519
2	185.573	185573	618.4824	471.0416	471.0416	618.4824	0.761608738	0.725127543		2	127.5	0.998457154
2	185.846	185846	739.0045	503.8851	503.8851	739.0045	0.681843074	0.729716114		2	127.75	0.998559554
2	186.13	186130	670.9301	423.4301	423.4301	670.9301	0.631109113	0.746909972		2	128	0.998807894
2	186.542	186542	1313.564	816.5174	816.5174	1313.564	0.621604581	0.783753038		2	128.25	0.999364991
2	186.893	186893	1111.431	880.6684	880.6684	1111.431	0.792373436	0.810928975		2	128.5	1.000109756
2	187.079	187079	481.8684	511.2189	511.2189	481.8684	1.060909784	0.824266074		2	128.75	1.000854521
2	187.46	187460	703.344	697.5353	697.5353	703.344	0.99174131	0.859385958		2	129	1.002218599
2	187.759	187759	662.9142	544.2854	544.2854	662.9142	0.821049542	0.881394559		2	129.25	1.005246087
2	188.241	188241	870.4488	698.9993	698.9993	870.4488	0.803033217	0.895480055		2	129.5	1.008512657
2	188.678	188678	584.7886	599.6343	599.6343	584.7886	1.025386439	0.899489805		2	129.75	1.011441242
2	189.103	189103	1053.982	942.667	942.667	1053.982	0.894386242	0.907419017		2	130	1.014669347
2	189.36	189360	1114.423	707.0199	707.0199	1114.423	0.634426874	0.928473914		2	130.25	1.016326119
2	189.706	189706	828.7777	723.026	723.026	828.7777	0.872400404	0.957830851		2	130.5	1.017247018
2	189.879	189879	908.4159	1016.77	1016.77	908.4159	1.119278075	0.960789761		2	130.75	1.016276384
2	190.292	190292	838.2202	998.149	998.149	838.2202	1.190795688	0.961729054		2	131	1.013494524
2	190.553	190553	748.1611	718.9539	718.9539	748.1611	0.960961349	0.95768556		2	131.25	1.009744084
2	190.79	190790	513.9935	492.0122	492.0122	513.9935	0.957234284	0.939326217		2	131.5	1.006962978
2	191.066	191066	633.9734	625.1052	625.1052	633.9734	0.986011716	0.91501816		2	131.75	1.00448003
2	191.357	191357	1107.377	935.9428	935.9428	1107.377	0.845188946	0.883729829		2	132	1.001641049
2	191.655	191655	1945.251	1689.656	1689.656	1945.251	0.868605645	0.841362609		2	132.25	0.999788332
2	191.845	191845	1574.329	1205.538	1205.538	1574.329	0.765747185	0.8319959		2	132.5	0.998133552
2	192.104	192104	1015.276	792.2603	792.2603	1015.276	0.780339829	0.830697514		2	132.75	0.998933691
2	192.272	192272	933.5763	630.062	630.062	933.5763	0.67489074	0.837635464		2	133	1.000669697
2	192.671	192671	1014.393	905.8285	905.8285	1014.393	0.892975898	0.886880345		2	133.25	1.002662431
2	193.103	193103	1667.738	2312.794	2312.794	1667.738	1.386784975	0.980976312		2	133.5	1.004985765
2	193.426	193426	1462.091	1423.762	1423.762	1462.091	0.973784805	1.090578494		2	133.75	1.007664435
2	193.67	193670	1534.763	1527.295	1527.295	1534.763	0.995134102	1.21417164		2	134	1.010357929
2	193.902	193902	1267.386	1899.589	1899.589	1267.386	1.498824352	1.356748549		2	134.25	1.011302101
2	194.137	194137	905.7535	1015.889	1015.889	905.7535	1.121595445	1.492592518		2	134.5	1.010230843
2	194.396	194396	995.9778	1623.185	1623.185	995.9778	1.629740141	1.651984929		2	134.75	1.009269204
2	194.574	194574	765.6539	1417.175	1417.175	765.6539	1.850934215	1.774108739		2	135	1.008495274
2	194.838	194838	627.338	1085.281	1085.281	627.338	1.729978098	1.930075756		2	135.25	1.007112544
2	195.116	195116	467.1914	1260.047	1260.047	467.1914	2.697068054	2.092336305		2	135.5	1.006146327
2	195.352	195352	804.2686	1907.074	1907.074	804.2686	2.371190421	2.211378496		2	135.75	1.006441586
2	195.581	195581	827.2527	1840.108	1840.108	827.2527	2.224360223	2.280295727		2	136	1.007325191
2	195.743	195743	802.4492	1809.957	1809.957	802.4492	2.255540911	2.318489871		2	136.25	1.007819213
2	196.026	196026	1202.018	2528.618	2528.618	1202.018	2.103644039	2.361282623		2	136.5	1.00810406
2	196.189	196189	1387.933	2909.311	2909.311	1387.933	2.096146572	2.360805775		2	136.75	1.007526896
2	196.448	196448	1612.476	4252.453	4252.453	1612.476	2.637219407	2.336902932		2	137	1.006627134
2	196.766	196766	988.4572	2576.961	2576.961	988.4572	2.607053699	2.262822396		2	137.25	1.005348083
2	197.205	197205	931.2704	1524.723	1524.723	931.2704	1.637250577	2.081961076		2	137.5	1.003968061
2	197.514	197514	641.5531	1468.475	1468.475	641.5531	2.28893758	2.010867693		2	137.75	1.001576238
2	198.064	198064	1071.215	2211.68	2211.68	1071.215	2.064646219	1.991855816		2	138	0.998610117
2	198.438	198438	825.5708	1232.868	1232.868	825.5708	1.493352236	2.018051175		2	138.25	0.995756546
2	198.856	198856	1052.955	1996.211	1996.211	1052.955	1.89581796	2.184918204		2	138.5	0.994875871
2	199.186	199186	1870.331	3982.828	3982.828	1870.331	2.129477617	2.364363343		2	138.75	0.994911196
2	199.452	199452	733.8059	1957.305	1957.305	733.8059	2.667333419	2.449768993		2	139	0.994758802
2	199.761	199761	599.2583	1914.225	1914.225	599.2583	3.194323717	2.489669685		2	139.25	0.993358428
2	200.14	200140	426.5104	1302.231	1302.231	426.5104	3.053222149	2.516367615		2	139.5	0.991958054
2	200.322	200322	731.4516	1657.757	1657.757	731.4516	2.266393292	2.511101776		2	139.75	0.991198491
2	200.533	200533	652.4971	1418.616	1418.616	652.4971	2.174133801	2.462043842		2	140	0.991642041
2	200.829	200829	739.2633	1741.942	1741.942	739.2633	2.356321489	2.335085498		2	140.25	0.992468466
2	201.031	201031	820.3796	1873.856	1873.856	820.3796	2.284132858	2.262017217		2	140.5	0.993668301
2	201.315	201315	876.5433	1721.985	1721.985	876.5433	1.964517897	2.143585906		2	140.75	0.995525805
2	201.484	201484	1562.54	3123.92	3123.92	1562.54	1.999257619	2.075525384		2	141	0.998218742
2	201.863	201863	958.6669	1636.591	1636.591	958.6669	1.707152922	1.987585212		2	141.25	1.000652156
2	202.108	202108	995.2447	1990.18	1990.18	995.2447	1.999689122	1.94424412		2	141.5	1.002953099
2	202.477	202477	994.5122	2141.285	2141.285	994.5122	2.153100786	1.867275692		2	141.75	1.004477791
2	202.64	202640	951.7227	2269.039	2269.039	951.7227	2.384138783	1.823764067		2	142	1.003762771
2	202.986	202986	1526.401	2443.57	2443.57	1526.401	1.600870282	1.730256719		2	142.25	1.002916726
2	203.203	203203	2154.639	2495.555	2495.555	2154.639	1.158224185	1.663679849		2	142.5	1.001489939
2	203.385	203385	1032.707	1634.239	1634.239	1032.707	1.5824808	1.598678018		2	142.75	0.998751978
2	203.811	203811	1513.771	2383.702	2383.702	1513.771	1.574678072	1.46405361		2	143	0.996878585
2	204.064	204064	950.9307	1344.052	1344.052	950.9307	1.413406887	1.410327184		2	143.25	0.997471291
2	204.323	204323	1238.812	1719.017	1719.017	1238.812	1.387633475	1.36246502		2	143.5	0.998719663
2	204.642	204642	1114.404	1196.146	1196.146	1114.404	1.073350419	1.337118717		2	143.75	1.000445099
2	205.002	205002	727.2822	1218.472	1218.472	727.2822	1.675377178	1.333773263		2	144	1.002889011
2	205.204	205204	833.5463	977.0722	977.0722	833.5463	1.172187076	1.316470512		2	144.25	1.005533617
2	205.5	205500	578.8311	875.0057	875.0057	578.8311	1.511677068	1.257016273		2	144.5	1.008962943
2	205.765	205765	1160.584	1303.661	1303.661	1160.584	1.123280176	1.193184405		2	144.75	1.012819726
2	205.992	205992	1302.87	1364.797	1364.797	1302.87	1.04753122	1.149521323		2	145	1.015769002
2	206.267	206267	1021.787	1198.061	1198.061	1021.787	1.172515407	1.104091583		2	145.25	1.018429009
2	206.516	206516	1258.225	1430.966	1430.966	1258.225	1.137289436	1.06272391		2	145.5	1.018947802
2	206.721	206721	646.131	592.0574	592.0574	646.131	0.916311708	1.03736932		2	145.75	1.017681551
2	206.928	206928	739.2907	643.0292	643.0292	739.2907	0.869792086	1.036014356		2	146	1.015564006
2	207.152	207152	813.6938	779.2051	779.2051	813.6938	0.957614646	1.040351217		2	146.25	1.013533664
2	207.339	207339	695.4293	695.0648	695.0648	695.4293	0.999475863	1.034336524		2	146.5	1.010894979
2	207.631	207631	730.8974	752.2954	752.2954	730.8974	1.029276339	1.029681918		2	146.75	1.007584627
2	207.807	207807	574.4401	885.3158	885.3158	574.4401	1.54118036	1.024812942		2	147	1.004905766
2	208.001	208001	1157.091	1215.955	1215.955	1157.091	1.050872403	1.014106495		2	147.25	1.003035466
2	208.208	208208	884.9667	820.652	820.652	884.9667	0.927325288	1.001165467		2	147.5	1.001294849
2	208.425	208425	1010.406	829.2972	829.2972	1010.406	0.820756409	0.99480469		2	147.75	1.000086706
2	208.633	208633	736.4058	633.6604	633.6604	736.4058	0.860477199	0.993826636		2	148	1.000121622
2	208.948	208948	832.151	733.7771	733.7771	832.151	0.881783595	0.990158754		2	148.25	1.000550471
2	209.121	209121	801.5055	743.5889	743.5889	801.5055	0.927740234	0.989186124		2	148.5	1.000409409
2	209.373	209373	801.3309	836.264	836.264	801.3309	1.043593851	0.998630362		2	148.75	0.999960739
2	209.749	209749	538.8246	713.6539	713.6539	538.8246	1.324464213	1.017201825		2	149	0.999491381
2	209.99	209990	763.1818	901.5139	901.5139	763.1818	1.181257074	1.026339724		2	149.25	0.998900324
2	210.191	210191	931.0673	920.9841	920.9841	931.0673	0.989170278	1.037707991		2	149.5	0.997973753
2	210.424	210424	1285.866	1038.226	1038.226	1285.866	0.807413836	1.041965		2	149.75	0.996693957
2	210.841	210841	721.2497	678.8313	678.8313	721.2497	0.941187636	0.99500188		2	150	0.995323503
2	211.104	211104	830.9567	837.1517	837.1517	830.9567	1.007455262	0.955036045		2	150.25	0.994387331
2	211.323	211323	1133.368	1134.669	1134.669	1133.368	1.001147906	0.937963775		2	150.5	0.994220439
2	211.652	211652	951.1547	980.0505	980.0505	951.1547	1.030379706	0.941769962		2	150.75	0.995001409
2	211.938	211938	889.1604	773.4907	773.4907	889.1604	0.869911323	0.957001585		2	151	0.995916424
2	212.283	212283	1096.354	900.7903	900.7903	1096.354	0.821623581	0.981066707		2	151.25	0.996702454
2	212.481	212481	843.5204	779.6621	779.6621	843.5204	0.924295488	1.002437745		2	151.5	0.997440462
2	212.807	212807	1227.733	1476.952	1476.952	1227.733	1.202991204	1.042227729		2	151.75	0.998220644
2	213.071	213071	1157.602	1201.779	1201.779	1157.602	1.038162512	1.0717239		2	152	0.998838567
2	213.331	213331	768.446	925.721	925.721	768.446	1.204666301	1.107003801		2	152.25	0.999015069
2	213.574	213574	626.2275	642.9588	642.9588	626.2275	1.026717607	1.129580178		2	152.5	0.998683381
2	213.902	213902	500.9019	627.0909	627.0909	500.9019	1.25192358	1.141925789		2	152.75	0.99809286
2	214.226	214226	644.639	776.6174	776.6174	644.639	1.204732261	1.145754414		2	153	0.996550595
2	214.484	214484	1338.271	1451.754	1451.754	1338.271	1.084798221	1.136265177		2	153.25	0.994652255
2	214.786	214786	940.7479	1109.562	1109.562	940.7479	1.179446693	1.113180094		2	153.5	0.992872542
2	215.013	215013	616.1822	569.9994	569.9994	616.1822	0.925050091	1.099259674		2	153.75	0.991308185
2	215.327	215327	804.0589	755.6397	755.6397	804.0589	0.939781526	1.087558944		2	154	0.990160048
2	215.548	215548	597.2154	767.1522	767.1522	597.2154	1.28454859	1.077271852		2	154.25	0.990003631
2	215.78	215780	915.0192	1050.954	1050.954	915.0192	1.148559506	1.064032355		2	154.5	0.990201204
2	216.034	216034	1202.802	1141.597	1141.597	1202.802	0.949114651	1.04885488		2	154.75	0.990536497
2	216.52	216520	1767.575	1699.169	1699.169	1767.575	0.961299521	1.017429464		2	155	0.990678373
2	216.716	216716	2082.191	2398.335	2398.335	2082.191	1.151832373	0.99799579		2	155.25	0.990683596
2	216.896	216896	1525.718	1659.103	1659.103	1525.718	1.087424413	0.976194757		2	155.5	0.990632317
2	217.059	217059	1602.896	1417.711	1417.711	1602.896	0.884468487	0.961123035		2	155.75	0.990614807
2	217.235	217235	551.7727	461.8424	461.8424	551.7727	0.837015677	0.947392402		2	156	0.990624549
2	217.528	217528	978.3201	791.2331	791.2331	978.3201	0.80876709	0.920268503		2	156.25	0.990876405
2	217.898	217898	993.6206	994.374	994.374	993.6206	1.000758237	0.89941569		2	156.5	0.991262878
2	218.082	218082	998.8108	1009.86	1009.86	998.8108	1.011062355	0.904249955		2	156.75	0.991618872
2	218.421	218421	778.2828	668.2714	668.2714	778.2828	0.858648553	0.922833741		2	157	0.991254636
2	218.655	218655	778.6145	439.1205	439.1205	778.6145	0.563976782	0.931685347		2	157.25	0.991297746
2	218.873	218873	634.4281	820.9744	820.9744	634.4281	1.294038521	0.943456057		2	157.5	0.99197517
2	219.076	219076	807.734	830.3409	830.3409	807.734	1.027988051	0.954037092		2	157.75	0.99277979
2	219.276	219276	807.2249	709.5498	709.5498	807.2249	0.878998901	0.962394353		2	158	0.993704443
2	219.688	219688	606.9671	682.9135	682.9135	606.9671	1.12512441	0.982399092		2	158.25	0.995512929
2	219.867	219867	886.582	844.6409	844.6409	886.582	0.95269349	0.996636187		2	158.5	0.997678838
2	220.126	220126	837.7343	802.4176	802.4176	837.7343	0.9578426	1.023104216		2	158.75	0.999516967
2	220.297	220297	1101.687	947.1792	947.1792	1101.687	0.859753451	1.042985638		2	159	1.001100114
2	220.575	220575	1436.393	1512.009	1512.009	1436.393	1.052642974	1.079975976		2	159.25	1.001398182
2	220.791	220791	1301.161	1415.119	1415.119	1301.161	1.087581783	1.1135282		2	159.5	1.000594036
2	220.971	220971	398.1506	512.2674	512.2674	398.1506	1.286617175	1.144305303		2	159.75	0.999746726
2	226.877	226877	2832.355	3432.351	3432.351	2832.355	1.21183644	1.213195837		2	160	0.998147996
2	227.244	227244	1317.953	1732.806	1732.806	1317.953	1.314770709	1.270364037		2	160.25	0.995914269
2	227.631	227631	978.5308	1341.768	1341.768	978.5308	1.371206711	1.353088134		2	160.5	0.993935086
2	227.997	227997	714.0374	901.8024	901.8024	714.0374	1.262962416	1.450658666		2	160.75	0.992882304
2	228.403	228403	631.2574	1004.018	1004.018	631.2574	1.590504919	1.576964615		2	161	0.99199996
2	228.652	228652	604.5372	920.985	920.985	604.5372	1.523454636	1.664067035		2	161.25	0.991907705
2	228.885	228885	317.7687	617.0639	617.0639	317.7687	1.941864948	1.753220169		2	161.5	0.99253743
2	229.089	229089	523.4779	1050.081	1050.081	523.4779	2.005970071	1.837198545		2	161.75	0.996011023
2	229.29	229290	441.1279	907.8521	907.8521	441.1279	2.058024668	1.924125206		2	162	1.000521172
2	229.554	229554	825.3049	1547.599	1547.599	825.3049	1.875184553	2.049271492		2	162.25	1.004473215
2	229.922	229922	837.3767	1639.574	1639.574	837.3767	1.957988561	2.236752591		2	162.5	1.00874877
2	230.265	230265	542.1212	1396.499	1396.499	542.1212	2.575990387	2.381495888		2	162.75	1.013011775
2	230.671	230671	702.8205	1940.283	1940.283	702.8205	2.760709171	2.552257448		2	163	1.015508379
2	230.859	230859	1298.794	3002.551	3002.551	1298.794	2.311799254	2.664461006		2	163.25	1.015696625
2	231.111	231111	614.0105	1971.951	1971.951	614.0105	3.211591658	2.806403672		2	163.5	1.014234915
2	231.37	231370	427.1973	1513.705	1513.705	427.1973	3.543339342	2.987289153		2	163.75	1.011561972
2	231.575	231575	667.8376	1799.129	1799.129	667.8376	2.693961825	3.227825869		2	164	1.007350099
2	231.872	231872	480.415	1611.694	1611.694	480.415	3.354795333	3.668197535		2	164.25	1.004179474
2	232.222	232222	667.4558	2404.712	2404.712	667.4558	3.602803362	4.170674904		2	164.5	1.001558873
2	232.54	232540	1178.679	4766.24	4766.24	1178.679	4.043713343	4.633636726		2	164.75	0.999327812
2	232.997	232997	551.2478	3271.865	3271.865	551.2478	5.935379697	5.288373212		2	165	0.998611697
2	233.19	233190	527.6183	3106.334	3106.334	527.6183	5.88746448	5.507026666		2	165.25	0.998624003
2	233.4	233400	568.008	4154.67	4154.67	568.008	7.314456839	5.750791439		2	165.5	0.998613806
2	233.621	233621	775.9636	4301.997	4301.997	775.9636	5.544070624	5.981006855		2	165.75	0.998860639
2	233.982	233982	757.1253	4800.636	4800.636	757.1253	6.340609672	6.23169236		2	166	0.999280083
2	234.251	234251	943.5942	5249.143	5249.143	943.5942	5.562924189	6.363356551		2	166.25	0.999284642
2	234.578	234578	1023.75	6799.401	6799.401	1023.75	6.641661538	6.555165806		2	166.5	0.999384539
2	234.839	234839	960.5208	4924.883	4924.883	960.5208	5.127304895	6.805887047		2	166.75	0.999566225
2	235.274	235274	697.6261	6097.382	6097.382	697.6261	8.740186183	7.362145463		2	167	0.999842391
2	235.962	235962	1427.75	10022.97	10022.97	1427.75	7.020115566	7.994534179		2	167.25	1.000113282
2	236.238	236238	1123.968	7777.22	7777.22	1123.968	6.91943187	7.972675182		2	167.5	1.000375422
2	236.407	236407	1016.206	9022.43	9022.43	1016.206	8.878544311	7.939491389		2	167.75	1.00064509
2	236.909	236909	616.0876	6157.743	6157.743	616.0876	9.994914684	7.395631448		2	168	1.001215952
2	237.133	237133	815.4694	6394.311	6394.311	815.4694	7.841264185	7.042469411		2	168.25	1.002203967
2	237.483	237483	970.41	7039.471	7039.471	970.41	7.254120423	6.750215313		2	168.5	1.003835401
2	237.687	237687	488.9639	3020.076	3020.076	488.9639	6.176480513	6.792579158		2	168.75	1.005466834
2	237.853	237853	565.8569	2567.841	2567.841	565.8569	4.537968875	6.872424142		2	169	1.007098268
2	238.067	238067	840.6146	4337.417	4337.417	840.6146	5.159816401	6.99031439		2	169.25	1.008729702
2	238.364	238364	457.7131	3254.728	3254.728	457.7131	7.110847385	7.362404672		2	169.5	1.010361135
2	238.656	238656	725.3282	4999.454	4999.454	725.3282	6.892678376	7.943037402		2	169.75	1.011188911
2	238.977	238977	1235.109	13014.88	13014.88	1235.109	10.53743435	8.449498947		2	170	1.011948031
2	239.195	239195	1293.713	11851.98	11851.98	1293.713	9.161212726	8.900088477		2	170.25	1.01158008
2	239.435	239435	743.3705	8622.406	8622.406	743.3705	11.59906937	9.369830082		2	170.5	1.01107625
2	239.745	239745	853.4942	7919.388	7919.388	853.4942	9.278783617	9.464356899		2	170.75	1.010354766
2	240.01	240010	1008.101	8807.839	8807.839	1008.101	8.737060076	9.38933502		2	171	1.009187969
2	240.186	240186	1228.876	9728.2	9728.2	1228.876	7.91633981	9.256293689		2	171.25	1.007843297
2	240.366	240366	951.4886	8447.876	8447.876	951.4886	8.878588771	9.000902969		2	171.5	1.006264751
2	240.694	240694	1122.819	9259.638	9259.638	1122.819	8.246777085	8.26132291		2	171.75	1.005276304
2	241.005	241005	687.7988	6202.168	6202.168	687.7988	9.01741614	7.540786469		2	172	1.004769242
2	241.231	241231	518.9353	3769.204	3769.204	518.9353	7.263340921	7.019816746		2	172.25	1.004337626
2	241.776	241776	969.434	4343.82	4343.82	969.434	4.480779506	5.523692842		2	172.5	1.004009728
2	242.024	242024	1152.334	6017.185	6017.185	1152.334	5.221736927	4.966348271		2	172.75	1.004004479
2	242.297	242297	1170.468	5271.241	5271.241	1170.468	4.503532775	4.34147774		2	173	1.004466908
2	242.468	242468	1048.23	3846.279	3846.279	1048.23	3.669308262	3.994056933		2	173.25	1.005258216
2	242.653	242653	1458.212	5463.677	5463.677	1458.212	3.746833108	3.763113223		2	173.5	1.005763721
2	243.019	243019	762.7914	2220.586	2220.586	762.7914	2.911131405	3.515434709		2	173.75	1.006355513
2	243.273	243273	942.1827	2911.743	2911.743	942.1827	3.090422908	3.351601441		2	174	1.006544283
2	243.505	243505	1096.14	4117.143	4117.143	1096.14	3.75603755	3.238521214		2	174.25	1.005716955
2	243.687	243687	676.8047	2569.704	2569.704	676.8047	3.796817605	3.158815383		2	174.5	1.004356069
2	244.022	244022	680.3005	1895.202	1895.202	680.3005	2.785830673	2.93621684		2	174.75	1.003883677
2	244.371	244371	870.3349	2627.221	2627.221	870.3349	3.018632253	2.723347858		2	175	1.005274077
2	244.567	244567	627.0114	1736.259	1736.259	627.0114	2.769102763	2.62541347		2	175.25	1.007208774
2	244.756	244756	1050.289	2467.469	2467.469	1050.289	2.349323853	2.513444034		2	175.5	1.008670111
2	244.941	244941	742.6874	1454.632	1454.632	742.6874	1.958606003	2.412976692		2	175.75	1.01097754
2	245.148	245148	632.2754	1433.542	1433.542	632.2754	2.267274672	2.352804969		2	176	1.012902506
2	245.366	245366	715.7774	1783.77	1783.77	715.7774	2.492073653	2.310479186		2	176.25	1.012134113
2	245.603	245603	1307.858	2416.262	2416.262	1307.858	1.847495676	2.278943274		2	176.5	1.010223998
2	245.909	245909	1287.561	3228.867	3228.867	1287.561	2.507739051	2.2998615		2	176.75	1.008383236
2	246.279	246279	1175.395	3200.221	3200.221	1175.395	2.722677057	2.391108267		2	177	1.005777444
2	246.501	246501	1156.289	3079.434	3079.434	1156.289	2.663204441	2.421152907		2	177.25	1.003868484
2	246.805	246805	1608.983	3407.337	3407.337	1608.983	2.117696085	2.375265899		2	177.5	1.002554623
2	247.149	247149	991.7536	2536.481	2536.481	991.7536	2.55757176	2.294842771		2	177.75	1.001147589
2	247.363	247363	1073.1	2448.215	2448.215	1073.1	2.281441618	2.302482855		2	178	1.000566658
2	247.651	247651	636.7208	1474.004	1474.004	636.7208	2.314992694	2.331676842		2	178.25	1.000381671
2	247.857	247857	841.8847	2134.69	2134.69	841.8847	2.535608498	2.38883213		2	178.5	1.000878321
2	248.08	248080	980.801	2222.519	2222.519	980.801	2.266024403	2.533379841		2	178.75	1.001608911
2	248.271	248271	689.7325	1529.597	1529.597	689.7325	2.217666994	2.693957219		2	179	1.002641587
2	248.588	248588	520.8238	1477.429	1477.429	520.8238	2.836715603	2.99364882		2	179.25	1.00403234
2	248.801	248801	1104.986	3380.871	3380.871	1104.986	3.05965053	3.2405138		2	179.5	1.005463456
2	249.139	249139	1028.201	4456.429	4456.429	1028.201	4.33420022	3.728507284		2	179.75	1.006946785
2	249.422	249422	686.2613	2963.964	2963.964	686.2613	4.319002106	4.108992249		2	180	1.008373556
2	249.698	249698	1023.211	4703.596	4703.596	1023.211	4.596897414	4.409263758		2	180.25	1.009979274
2	250.008	250008	696.7382	3166.653	3166.653	696.7382	4.544968253	4.730152001		2	180.5	1.011626228
2	250.443	250443	519.3883	3187.481	3187.481	519.3883	6.136990379	5.240822901		2	180.75	1.012954042
2	250.694	250694	961.4654	4627.996	4627.996	961.4654	4.813481588	5.563189619		2	181	1.014476996
2	250.978	250978	777.9309	4169.344	4169.344	777.9309	5.359530005	5.954423605		2	181.25	1.016159345
2	251.162	251162	837.1369	4723.006	4723.006	837.1369	5.641856189	6.250532092		2	181.5	1.017188202
2	251.4	251400	1229.547	7799.924	7799.924	1229.547	6.343737978	6.662221191		2	181.75	1.01755475
2	251.584	251584	487.9873	4084.182	4084.182	487.9873	8.369443221	6.994177841		2	182	1.016571848
2	251.824	251824	880.9738	7091.366	7091.366	880.9738	8.049462992	7.56268638		2	182.25	1.015212719
2	252.059	252059	649.4659	5137.986	5137.986	649.4659	7.911094332	8.17359168		2	182.5	1.013496187
2	252.221	252221	707.8443	5603.363	5603.363	707.8443	7.91609539	8.471569564		2	182.75	1.011552882
2	252.49	252490	639.3268	5000.412	5000.412	639.3268	7.821370854	8.786535183		2	183	1.00944533
2	252.799	252799	994.3056	9915.554	9915.554	994.3056	9.972340496	9.049016402		2	183.25	1.007419812
2	253.356	253356	1071.264	13167.32	13167.32	1071.264	12.29138662	9.135213158		2	183.5	1.005304261
2	254.131	254131	1057.669	8432.381	8432.381	1057.669	7.972608633	7.736709631		2	183.75	1.003252787
2	254.36	254360	951.1119	7062.7	7062.7	951.1119	7.425729822	7.415023519		2	184	1.002114325
2	254.781	254781	813.0439	4567.238	4567.238	813.0439	5.617455589	7.147483728		2	184.25	1.001615977
2	255.111	255111	1237.805	5162.132	5162.132	1237.805	4.170391944	7.022354542		2	184.5	1.000830649
2	255.98	255980	2729.019	17418.28	17418.28	2729.019	6.382615878	6.903202147		2	184.75	0.999598464
2	256.183	256183	1463.139	10149.25	10149.25	1463.139	6.936627347	7.017014194		2	185	0.998359046
2	256.833	256833	686.8739	5152.091	5152.091	686.8739	7.500781439	7.492589955		2	185.25	0.997904537
2	257.029	257029	1057.642	8134.844	8134.844	1057.642	7.691491072	7.301313587		2	185.5	0.99773246
2	257.254	257254	1453.763	12876.78	12876.78	1453.763	8.857551059	7.046125858		2	185.75	0.997959445
2	257.478	257478	917.7873	7517.555	7517.555	917.7873	8.190955573	6.703119626		2	186	0.998978629
2	257.659	257659	716.58	5139.047	5139.047	716.58	7.171630523	6.372294126		2	186.25	1.000712038
2	257.844	257844	878.8106	6648.755	6648.755	878.8106	7.565629045	5.987459667		2	186.5	1.002795345
2	258.073	258073	999.8176	5787.361	5787.361	999.8176	5.788416807	5.424901412		2	186.75	1.004646046
2	258.454	258454	872.3079	4325.738	4325.738	872.3079	4.958957726	4.32979941		2	187	1.00639275
2	258.779	258779	40.15497	23.4872	23.4872	40.15497	0.584913897	3.213842267		2	187.25	1.00838948
2	259.035	259035	40.57696	23.29753	23.29753	40.57696	0.574156615	2.29908358		2	187.5	1.010467707
2	259.504	259504	48.81429	60.46205	60.46205	48.81429	1.238613734	0.812741037		2	187.75	1.012182517
2	265.418	265418	839.3893	1021.907	1021.907	839.3893	1.217441061	0.824961996		2	188	1.012900542
2	265.722	265722	87.29452	48.77694	48.77694	87.29452	0.55876291	1.564267463		2	188.25	1.013564529
2	265.916	265916	44.28628	59.7445	59.7445	44.28628	1.349052122	1.980963522		2	188.5	1.013778292
2	266.209	266209	1400.016	4589.685	4589.685	1400.016	3.278308962	2.521977212		2	188.75	1.014055668
2	266.48	266480	1137.68	3517.91	3517.91	1137.68	3.09217882	2.924465909		2	189	1.014490314
2	266.914	266914	947.5154	4361.035	4361.035	947.5154	4.602600654	3.403877275		2	189.25	1.015791645
2	267.221	267221	996.6575	4460.509	4460.509	996.6575	4.475468253	3.620206246		2	189.5	1.017738352
2	267.412	267412	845.818	2885.893	2885.893	845.818	3.411955054	3.700408638		2	189.75	1.019437239
2	267.706	267706	1364.524	4670.156	4670.156	1364.524	3.422553213	3.764432579		2	190	1.019668487
2	267.952	267952	762.4913	2688.057	2688.057	762.4913	3.52536088	3.702142485		2	190.25	1.019721471
2	268.215	268215	834.5583	2902.67	2902.67	834.5583	3.478091345	3.510112361		2	190.5	1.019430087
2	268.503	268503	1546.747	5481.643	5481.643	1546.747	3.54398166	3.298449557		2	190.75	1.017931473
2	268.746	268746	1105.22	3372.587	3372.587	1105.22	3.051507392	3.118029835		2	191	1.015919206
2	269.042	269042	1356.055	3628.364	3628.364	1356.055	2.675676134	2.826888554		2	191.25	1.013533949
2	269.474	269474	948.2149	2212.243	2212.243	948.2149	2.333060786	2.450511543		2	191.5	1.010567323
2	269.871	269871	1575.989	3523.47	3523.47	1575.989	2.235719919	2.171013658		2	191.75	1.00807737
2	270.146	270146	1074.006	1892.163	1892.163	1074.006	1.76178066	1.996812052		2	192	1.007568534
2	270.785	270785	602.8675	1030.821	1030.821	602.8675	1.709863278	1.76900857		2	192.25	1.008081812
2	270.949	270949	846.7282	1571.838	1571.838	846.7282	1.856366659	1.730006886		2	192.5	1.010788749
2	271.413	271413	636.0749	964.5694	964.5694	636.0749	1.516439966	1.619969425		2	192.75	1.014358954
2	271.727	271727	637.7319	1117.549	1117.549	637.7319	1.752380585	1.549110143		2	193	1.019433324
2	271.9	271900	841.9673	1250.05	1250.05	841.9673	1.484677612	1.515026522		2	193.25	1.026172207
2	272.073	272073	866.612	1214.558	1214.558	866.612	1.401501479	1.47767848		2	193.5	1.035230391
2	272.264	272264	829.4832	1265.931	1265.931	829.4832	1.526168342	1.428722088		2	193.75	1.047836194
2	272.593	272593	770.3966	1020.935	1020.935	770.3966	1.325207043	1.337634196		2	194	1.061820032
2	272.789	272789	726.6311	814.3253	814.3253	726.6311	1.120685999	1.289071322		2	194.25	1.075680278
2	272.979	272979	632.6038	846.3235	846.3235	632.6038	1.337841316	1.241066827		2	194.5	1.090702357
2	273.368	273368	910.1026	1077.327	1077.327	910.1026	1.18374236	1.145680205		2	194.75	1.105122896
2	273.651	273651	883.3468	1145.275	1145.275	883.3468	1.29651797	1.103404914		2	195	1.118778849
2	273.828	273828	1372.456	1307.577	1307.577	1372.456	0.952727811	1.082566948		2	195.25	1.131386811
2	274.112	274112	979.667	846.3968	846.3968	979.667	0.863963775	1.053519022		2	195.5	1.140331899
2	274.291	274291	883.8023	889.3564	889.3564	883.8023	1.006284324	1.034877772		2	195.75	1.14626133
2	274.486	274486	1135.498	1091.527	1091.527	1135.498	0.961276022	1.0184408		2	196	1.149784054
2	274.786	274786	706.4323	911.43	911.43	706.4323	1.290187326	1.009365069		2	196.25	1.149581374
2	275.141	275141	898.3522	912.3607	912.3607	898.3522	1.01559355	1.015728272		2	196.5	1.146749702
2	275.54	275540	804.5539	759.8695	759.8695	804.5539	0.944460651	1.035888759		2	196.75	1.141322552
2	275.828	275828	1275.698	1160.201	1160.201	1275.698	0.909463682	1.070523286		2	197	1.131991585
2	276.008	276008	988.4006	1016.942	1016.942	988.4006	1.028876348	1.090842898		2	197.25	1.123156509
2	276.183	276183	1178.725	1455.748	1455.748	1178.725	1.235019194	1.111071276		2	197.5	1.1177965
2	276.446	276446	943.9081	1186.257	1186.257	943.9081	1.256750525	1.152334971		2	197.75	1.116736137
2	276.651	276651	1424.932	1494.613	1494.613	1424.932	1.048901281	1.169338804		2	198	1.115930838
2	276.95	276950	1127.514	1351.768	1351.768	1127.514	1.198892431	1.15997704		2	198.25	1.116938687
2	277.386	277386	877.3519	1076.953	1076.953	877.3519	1.227504038	1.11971594		2	198.5	1.120472178
2	277.64	277640	546.4024	812.5216	812.5216	546.4024	1.487038856	1.096999199		2	198.75	1.12977231
2	277.976	277976	920.4904	822.5533	822.5533	920.4904	0.893603344	1.023352181		2	199	1.14101241
2	278.181	278181	2652.109	2715.589	2715.589	2652.109	1.023935668	0.964258892		2	199.25	1.152352372
2	278.441	278441	2175.029	1752.94	1752.94	2175.029	0.805938679	0.92895277		2	199.5	1.158973775
2	278.652	278652	2139.313	1582.981	1582.981	2139.313	0.739948292	0.919509803		2	199.75	1.161982044
2	278.986	278986	873.9002	666.7716	666.7716	873.9002	0.762983691	0.928599255		2	200	1.163683293
2	279.361	279361	811.8624	941.8952	941.8952	811.8624	1.160166058	1.126964313		2	200.25	1.164305724
2	279.534	279534	1242.669	1426.245	1426.245	1242.669	1.14772719	1.265797286		2	200.5	1.160255025
2	280.101	280101	1184.955	1788.696	1788.696	1184.955	1.509505424	1.641825773		2	200.75	1.150866747
2	280.294	280294	560.4143	562.9684	562.9684	560.4143	1.004557521	1.697933774		2	201	1.141945129
2	280.466	280466	726.9821	1552.979	1552.979	726.9821	2.136199777	1.741547678		2	201.25	1.132389838
2	280.795	280795	1156.725	3958.331	3958.331	1156.725	3.422015604	1.787763501		2	201.5	1.123175631
2	281.102	281102	1070.606	1613.068	1613.068	1070.606	1.506686867	1.731960334		2	201.75	1.117770043
2	281.306	281306	924.3661	1084.953	1084.953	924.3661	1.173726514	1.658602397		2	202	1.113068274
2	281.511	281511	701.7985	818.2255	818.2255	701.7985	1.165898046	1.598449537		2	202.25	1.108527767
2	281.729	281729	688.9718	1081.214	1081.214	688.9718	1.569315319	1.511718543		2	202.5	1.10354331
2	281.916	281916	939.1982	1269.419	1269.419	939.1982	1.35159863	1.433759362		2	202.75	1.097290496
2	282.161	282161	750.339	864.6399	864.6399	750.339	1.152332346	1.376280708		2	203	1.090946811
2	282.367	282367	1041.203	1637.048	1637.048	1041.203	1.572265927	1.335369422		2	203.25	1.083578731
2	282.634	282634	1120.879	1429.022	1429.022	1120.879	1.274911922	1.28332952		2	203.5	1.075699042
2	282.887	282887	1087.737	1506.692	1506.692	1087.737	1.385162038	1.239644513		2	203.75	1.068336818
2	283.084	283084	957.3417	1252.369	1252.369	957.3417	1.308173456	1.209139177		2	204	1.062800328
2	283.281	283281	728.9377	891.4813	891.4813	728.9377	1.222986958	1.171647636		2	204.25	1.058330812
2	283.704	283704	911.0624	832.3412	832.3412	911.0624	0.913594063	1.028582646		2	204.5	1.055763165
2	283.912	283912	930.4925	751.6427	751.6427	930.4925	0.807790176	0.952776384		2	204.75	1.054618242
2	284.165	284165	1016.704	977.789	977.789	1016.704	0.961724356	0.893202386		2	205	1.054401747
2	284.368	284368	611.642	540.1988	540.1988	611.642	0.883194418	0.877140957		2	205.25	1.051926624
2	284.577	284577	1153.876	945.0276	945.0276	1153.876	0.819002735	0.869263626		2	205.5	1.04724727
2	284.827	284827	891.2867	711.5629	711.5629	891.2867	0.798354671	0.88306347		2	205.75	1.041635672
2	285.117	285117	978.8554	909.9275	909.9275	978.8554	0.929583164	0.926800468		2	206	1.037106995
2	285.351	285351	1311.593	1187.858	1187.858	1311.593	0.905660521	0.947931133		2	206.25	1.033258398
2	285.631	285631	999.1423	1154.612	1154.612	999.1423	1.155603161	0.959745976		2	206.5	1.029389475
2	285.804	285804	561.9903	682.08	682.08	561.9903	1.213686428	0.965920589		2	206.75	1.026761364
2	286.132	286132	976.4415	822.2928	822.2928	976.4415	0.842132171	0.967539823		2	207	1.02678269
2	286.398	286398	1044.564	930.0023	930.0023	1044.564	0.89032582	0.9643511		2	207.25	1.026763194
2	286.734	286734	1160.14	974.4897	974.4897	1160.14	0.839975951	0.955362793		2	207.5	1.026257281
2	286.952	286952	1114.252	972.2307	972.2307	1114.252	0.872541131	0.938642886		2	207.75	1.025755908
2	287.35	287350	1027.437	1054.682	1054.682	1027.437	1.026517441	0.901913971		2	208	1.024616406
2	287.695	287695	1319.358	1402.409	1402.409	1319.358	1.06294804	0.901334423		2	208.25	1.023290605
2	287.928	287928	1143.449	916.7668	916.7668	1143.449	0.801755741	0.90609246		2	208.5	1.022779724
2	288.218	288218	1353.93	1227.369	1227.369	1353.93	0.906523232	0.904718221		2	208.75	1.022594492
2	288.429	288429	1181.115	938.7871	938.7871	1181.115	0.79483124	0.891889545		2	209	1.022352404
2	288.604	288604	1320.631	1014.931	1014.931	1320.631	0.768519745	0.876046513		2	209.25	1.022739528
2	288.992	288992	804.4547	826.9478	826.9478	804.4547	1.027960679	0.846452466		2	209.5	1.023753634
2	289.336	289336	807.2559	768.5799	768.5799	807.2559	0.952089542	0.839172863		2	209.75	1.02490324
2	289.55	289550	994.1315	808.5343	808.5343	994.1315	0.813307193	0.838863569		2	210	1.025803945
2	290.053	290053	534.9746	308.1474	308.1474	534.9746	0.576003795	0.842419617		2	210.25	1.026911064
2	290.314	290314	663.4158	586.7017	586.7017	663.4158	0.884364979	0.853502432		2	210.5	1.026409703
2	290.669	290669	1129.817	735.5577	735.5577	1129.817	0.651041452	0.866880904		2	210.75	1.023785994
2	290.982	290982	685.5266	738.2922	738.2922	685.5266	1.076970901	0.857174603		2	211	1.020579395
2	291.255	291255	499.5963	538.4494	538.4494	499.5963	1.077768991	0.845430501		2	211.25	1.018046064
2	291.449	291449	894.6358	799.1788	799.1788	894.6358	0.893300715	0.837507519		2	211.5	1.017706579
2	291.757	291757	1000.865	785.0388	785.0388	1000.865	0.784360328	0.816467825		2	211.75	1.01835681
2	292.231	292231	892.7691	660.6283	660.6283	892.7691	0.739976664	0.771419652		2	212	1.019692844
2	292.448	292448	656.6877	405.8401	405.8401	656.6877	0.618010814	0.758589334		2	212.25	1.021317883
2	292.69	292690	721.0068	435.636	435.636	721.0068	0.60420512	0.743249648		2	212.5	1.023739993
2	292.904	292904	667.6676	444.3986	444.3986	667.6676	0.66559857	0.726990799		2	212.75	1.026583479
2	293.08	293080	865.5052	763.9794	763.9794	865.5052	0.882697643	0.720289607		2	213	1.029241228
2	293.342	293342	947.3299	739.0852	739.0852	947.3299	0.780177212	0.735970164		2	213.25	1.032243853
2	293.773	293773	848.9151	608.4157	608.4157	848.9151	0.716697936	0.777103432		2	213.5	1.034731226
2	294.013	294013	813.1399	702.8351	702.8351	813.1399	0.864347082	0.784675266		2	213.75	1.035989211
2	294.387	294387	704.9126	574.3138	574.3138	704.9126	0.814730507	0.794947602		2	214	1.03663026
2	294.57	294570	1213.572	973.116	973.116	1213.572	0.801860953	0.79703579		2	214.25	1.036796865
2	295.042	295042	1291.996	995.9101	995.9101	1291.996	0.770830637	0.779142023		2	214.5	1.035880878
2	295.49	295490	729.2351	540.327	540.327	729.2351	0.740950346	0.757545777		2	214.75	1.034100061
2	295.682	295682	773.9296	570.8567	570.8567	773.9296	0.737608046	0.758220798		2	215	1.032620712
2	295.921	295921	430.9099	374.1643	374.1643	430.9099	0.868312146	0.771676684		2	215.25	1.031723448
2	296.135	296135	661.5825	415.6808	415.6808	661.5825	0.628312871	0.789247371		2	215.5	1.030705654
2	296.317	296317	577.1634	429.36	429.36	577.1634	0.743914115	0.802595189		2	215.75	1.029423235
2	296.524	296524	751.5583	548.6389	548.6389	751.5583	0.730001784	0.824537305		2	216	1.028038678
2	296.798	296798	1046.573	1104.636	1104.636	1046.573	1.055479169	0.856567312		2	216.25	1.026547829
2	297.081	297081	1089.353	1146.664	1146.664	1089.353	1.052610127	0.880230243		2	216.5	1.025041432
2	297.286	297286	861.8635	625.2191	625.2191	861.8635	0.725427054	0.897054935		2	216.75	1.022726215
2	297.475	297475	1078.012	929.7373	929.7373	1078.012	0.862455427	0.906619724		2	217	1.020182272
2	297.682	297682	817.9361	830.5151	830.5151	817.9361	1.015378952	0.908649645		2	217.25	1.018264985
2	297.987	297987	1010.265	771.0169	771.0169	1010.265	0.763182828	0.904720642		2	217.5	1.016108337
2	298.259	298259	673.4021	703.0123	703.0123	673.4021	1.043971054	0.894649152		2	217.75	1.014700867
2	298.419	298419	677.9804	572.5226	572.5226	677.9804	0.844453025	0.885370116		2	218	1.014173312
2	298.627	298627	757.9591	601.4758	601.4758	757.9591	0.793546512	0.873495396		2	218.25	1.015232294
2	298.825	298825	999.6477	870.6776	870.6776	999.6477	0.870984448	0.859892962		2	218.5	1.016384315
2	299.23	299230	1091.975	972.3865	972.3865	1091.975	0.890484214	0.827269067		2	218.75	1.017408689
2	299.46	299460	895.2397	671.3575	671.3575	895.2397	0.749919267	0.81102068		2	219	1.018644434
2	299.842	299842	630.7521	503.0255	503.0255	630.7521	0.79750111	0.780284586		2	219.25	1.019691127
2	300.076	300076	688.1701	519.5911	519.5911	688.1701	0.755032949	0.76585516		2	219.5	1.020805904
2	301.365	301365	1417.861	961.9392	961.9392	1417.861	0.678443938	0.729551868		2	219.75	1.02211608
2	301.71	301710	992.694	649.8093	649.8093	992.694	0.654591747	0.723532351		2	220	1.024249827
2	302.194	302194	1586.586	1242.728	1242.728	1586.586	0.783271755	0.713694405		2	220.25	1.026793202
2	302.448	302448	1284.08	1010.527	1010.527	1284.08	0.786965765	0.703854188		2	220.5	1.029819485
2	302.806	302806	819.088	629.3381	629.3381	819.088	0.768340032	0.684001539		2	220.75	1.033282582
2	303.236	303236	436.9812	308.4434	308.4434	436.9812	0.705850503	0.66884014		2	221	1.036775607
2	303.536	303536	717.2189	389.3788	389.3788	717.2189	0.542900919	0.66758719		2	221.25	1.037047352
2	303.783	303783	858.9718	469.2674	469.2674	858.9718	0.546312929	0.6691607		2	221.5	1.037319097
2	303.949	303949	718.7801	489.6518	489.6518	718.7801	0.68122615	0.672214945		2	221.75	1.037590841
2	304.146	304146	928.9845	717.8782	717.8782	928.9845	0.772755843	0.677849187		2	222	1.037862586
2	304.488	304488	1156.262	730.0093	730.0093	1156.262	0.631352842	0.692415553		2	222.25	1.03813433
2	304.728	304728	636.6787	384.1836	384.1836	636.6787	0.603418333	0.720599244		2	222.5	1.038406075
2	304.891	304891	578.5381	454.9357	454.9357	578.5381	0.786353915	0.739451967		2	222.75	1.03867782
2	305.156	305156	871.1413	762.8865	762.8865	871.1413	0.875732215	0.763062997		2	223	1.038949564
2	305.503	305503	1220.988	1034.554	1034.554	1220.988	0.847308901	0.798807375		2	223.25	1.039221309
2	305.86	305860	605.956	525.6556	525.6556	605.956	0.867481467	0.820231728		2	223.5	1.039493053
2	306.047	306047	835.1365	610.5883	610.5883	835.1365	0.731123954	0.821994451		2	223.75	1.039764798
2	306.245	306245	829.4627	604.6134	604.6134	829.4627	0.728921747	0.820589829		2	224	1.040036543
2	306.505	306505	1063.557	965.9591	965.9591	1063.557	0.908234443	0.803968638		2	224.25	1.040308287
2	306.922	306922	1844.591	1360.284	1360.284	1844.591	0.737444778	0.754400742		2	224.5	1.040580032
2	307.153	307153	1007.512	915.003	915.003	1007.512	0.908180746	0.735026041		2	224.75	1.040851777
2	307.449	307449	992.97	503.5339	503.5339	992.97	0.507098805	0.714229131		2	225	1.041123521
2	307.73	307730	1084.773	861.3638	861.3638	1084.773	0.794049815	0.695346068		2	225.25	1.041395266
2	307.907	307907	566.4236	398.0237	398.0237	566.4236	0.70269618	0.692010254		2	225.5	1.04166701
2	308.117	308117	787.9263	514.0368	514.0368	787.9263	0.652391981	0.70244477		2	225.75	1.041938755
2	308.335	308335	929.5957	509.1064	509.1064	929.5957	0.547664323	0.723037882		2	226	1.0422105
2	308.565	308565	588.0448	511.8133	511.8133	588.0448	0.870364469	0.742646447		2	226.25	1.042482244
2	308.745	308745	619.6978	473.4941	473.4941	619.6978	0.764072585	0.76838524		2	226.5	1.042753989
2	308.907	308907	640.0953	433.3378	433.3378	640.0953	0.676989505	0.791389849		2	226.75	1.043025733
2	309.086	309086	687.7006	575.018	575.018	687.7006	0.836145846	0.80508882		2	227	1.044949233
2	309.345	309345	773.0998	777.2277	777.2277	773.0998	1.005339414	0.824524578		2	227.25	1.048610623
2	309.526	309526	895.6495	669.4647	669.4647	895.6495	0.747462819	0.831590101		2	227.5	1.053590469
2	309.842	309842	1126.31	1099.42	1099.42	1126.31	0.976125578	0.812939671		2	227.75	1.059156146
2	310.076	310076	1377.862	1093.238	1093.238	1377.862	0.793430692	0.798874684		2	228	1.065379173
2	310.248	310248	1311.83	906.9957	906.9957	1311.83	0.691397285	0.794284133		2	228.25	1.072626746
2	310.494	310494	1110.181	782.3825	782.3825	1110.181	0.704734183	0.783013098		2	228.5	1.080224229
2	310.728	310728	1234.85	872.7614	872.7614	1234.85	0.706775236	0.779332646		2	228.75	1.088673376
2	310.906	310906	949.6781	757.0952	757.0952	949.6781	0.797212445	0.785816296		2	229	1.097898505
2	311.1	311100	1071.518	830.3788	830.3788	1071.518	0.77495553	0.793637951		2	229.25	1.107801052
2	311.406	311406	707.261	591.3946	591.3946	707.261	0.836175895	0.81150675		2	229.5	1.118689662
2	311.738	311738	656.2846	550.0679	550.0679	656.2846	0.838154514	0.839331298		2	229.75	1.13038016
2	311.98	311980	1180.339	1267.552	1267.552	1180.339	1.073888095	0.851170424		2	230	1.141613133
2	312.379	312379	629.0603	556.5964	556.5964	629.0603	0.884806115	0.851797138		2	230.25	1.151444166
2	312.549	312549	892.0068	563.9938	563.9938	892.0068	0.632275225	0.848621795		2	230.5	1.161244604
2	312.858	312858	794.0228	664.0286	664.0286	794.0228	0.836284046	0.839049233		2	230.75	1.17234047
2	313.193	313193	974.4963	801.4485	801.4485	974.4963	0.822423338	0.818438479		2	231	1.185803599
2	313.499	313499	667.4129	568.197	568.197	667.4129	0.85134255	0.79303955		2	231.25	1.200676217
2	313.717	313717	814.0925	718.7346	718.7346	814.0925	0.882866013	0.77708308		2	231.5	1.222700326
2	314.069	314069	941.2627	558.9763	558.9763	941.2627	0.59385791	0.755436028		2	231.75	1.255080859
2	314.347	314347	725.9648	566.1711	566.1711	725.9648	0.779887813	0.738705053		2	232	1.289062071
2	314.535	314535	1131.209	806.331	806.331	1131.209	0.712804619	0.724043212		2	232.25	1.322560722
2	314.736	314736	633.9389	520.9955	520.9955	633.9389	0.821838666	0.70525929		2	232.5	1.356477367
2	314.91	314910	599.8343	381.9884	381.9884	599.8343	0.636823203	0.691910446		2	232.75	1.389940573
2	315.133	315133	886.0809	536.2849	536.2849	886.0809	0.605232434	0.679891418		2	233	1.423233607
2	315.434	315434	768.3817	529.8904	529.8904	768.3817	0.689618714	0.66693782		2	233.25	1.449782717
2	315.804	315804	907.8797	588.3579	588.3579	907.8797	0.648057116	0.654919265		2	233.5	1.47571547
2	316.112	316112	985.2328	695.9546	695.9546	985.2328	0.706385942	0.648142606		2	233.75	1.495808957
2	316.471	316471	684.1331	423.5665	423.5665	684.1331	0.619128792	0.644347773		2	234	1.511642864
2	316.731	316731	818.2324	440.604	440.604	818.2324	0.53848271	0.643797195		2	234.25	1.523045631
2	316.913	316913	1325.268	1037.175	1037.175	1325.268	0.78261529	0.644000897		2	234.5	1.536701801
2	317.197	317197	956.2553	529.7121	529.7121	956.2553	0.553944224	0.645583495		2	234.75	1.556362271
2	317.419	317419	885.6114	535.9524	535.9524	885.6114	0.605177847	0.647388383		2	235	1.583514558
2	317.581	317581	819.0109	663.3727	663.3727	819.0109	0.809968097	0.649155068		2	235.25	1.613305358
2	317.764	317764	792.0917	475.2911	475.2911	792.0917	0.60004555	0.653295499		2	235.5	1.635523205
2	317.989	317989	787.3069	519.819	519.819	787.3069	0.660249516	0.664869161		2	235.75	1.656936845
2	318.181	318181	765.5652	481.0718	481.0718	765.5652	0.628387758	0.678937301		2	236	1.67481516
2	318.579	318579	896.347	675.7145	675.7145	896.347	0.753853697	0.704405872		2	236.25	1.672839069
2	318.764	318764	805.4363	572.7673	572.7673	805.4363	0.711126752	0.710707854		2	236.5	1.660577307
2	318.95	318950	1150.445	687.6164	687.6164	1150.445	0.597696022	0.716123049		2	236.75	1.635337956
2	319.244	319244	689.8444	554.3549	554.3549	689.8444	0.803594115	0.724960254		2	237	1.605916012
2	319.519	319519	720.9233	573.2771	573.2771	720.9233	0.795198463	0.730723718		2	237.25	1.577271636
2	319.755	319755	843.9001	752.907	752.907	843.9001	0.892175508	0.737491574		2	237.5	1.559470386
2	319.959	319959	655.3256	430.4464	430.4464	655.3256	0.65684356	0.746402913		2	237.75	1.565912968
2	320.126	320126	771.6009	464.1795	464.1795	771.6009	0.60157978	0.753275402		2	238	1.578076006
2	320.548	320548	563.1119	376.7985	376.7985	563.1119	0.669136099	0.773707437		2	238.25	1.602880242
2	320.843	320843	1049.382	975.0247	975.0247	1049.382	0.929141819	0.788521085		2	238.5	1.641390117
2	321.122	321122	1074.235	939.9199	939.9199	1074.235	0.874966744	0.806036017		2	238.75	1.684117299
2	321.301	321301	550.6212	429.573	429.573	550.6212	0.780160662	0.823833735		2	239	1.7219224
2	321.602	321602	923.1214	836.1487	836.1487	923.1214	0.905784115	0.863120872		2	239.25	1.769512888
2	322.076	322076	1002.926	829.4505	829.4505	1002.926	0.827030608	0.932694977		2	239.5	1.805102138
2	322.251	322251	1236.179	1163.377	1163.377	1236.179	0.941107234	0.970336741		2	239.75	1.811931914
2	322.473	322473	1235.857	1094.44	1094.44	1235.857	0.885571713	1.016608977		2	240	1.805336579
2	322.659	322659	941.8091	1061.362	1061.362	941.8091	1.126939631	1.037467013		2	240.25	1.784213167
2	322.952	322952	903.5352	851.6325	851.6325	903.5352	0.942555973	1.071048305		2	240.5	1.74071999
2	323.431	323431	1457.123	2322.654	2322.654	1457.123	1.593999957	1.10542891		2	240.75	1.687866488
2	323.719	323719	1061.8	1183.191	1183.191	1061.8	1.114325673	1.099976919		2	241	1.633891769
2	323.927	323927	817.1415	846.2174	846.2174	817.1415	1.035582454	1.086503958		2	241.25	1.579404242
2	324.181	324181	1233.233	1173.183	1173.183	1233.233	0.95130685	1.067892116		2	241.5	1.515450511
2	324.354	324354	1226.64	1061.006	1061.006	1226.64	0.864969347	1.048027829		2	241.75	1.45149678
2	324.587	324587	1178.874	1036.224	1036.224	1178.874	0.878994702	1.005310678		2	242	1.397934565
2	324.926	324926	1252.838	1370.211	1370.211	1252.838	1.093685696	0.950054945		2	242.25	1.344703543
2	325.162	325162	828.6127	905.397	905.397	828.6127	1.092666091	0.925456937		2	242.5	1.298581039
2	325.41	325410	760.3271	771.4607	771.4607	760.3271	1.014643171	0.903522123		2	242.75	1.274665718
2	325.631	325631	1482.253	952.8712	952.8712	1482.253	0.642853278	0.892284893		2	243	1.258900423
2	325.981	325981	808.8962	773.8592	773.8592	808.8962	0.956685419	0.883689823		2	243.25	1.243817603
2	326.23	326230	1111.857	938.4773	938.4773	1111.857	0.844062951	0.880121262		2	243.5	1.232124657
2	326.425	326425	916.1976	834.2256	834.2256	916.1976	0.910530217	0.880434498		2	243.75	1.220569043
2	326.661	326661	1065.171	835.3922	835.3922	1065.171	0.784279895	0.886048924		2	244	1.205088993
2	326.937	326937	982.1388	955.815	955.815	982.1388	0.973197475	0.891662307		2	244.25	1.190767596
2	327.436	327436	1023.005	893.5179	893.5179	1023.005	0.873424763	0.904931718		2	244.5	1.17788362
2	327.869	327869	947.2793	906.0826	906.0826	947.2793	0.956510503	0.919368998		2	244.75	1.164661107
2	328.135	328135	991.3125	1018.445	1018.445	991.3125	1.027370279	0.921856735		2	245	1.153369435
2	328.303	328303	869.5714	911.0038	911.0038	869.5714	1.047646921	0.918605179		2	245.25	1.147514956
2	328.584	328584	755.0454	578.7439	578.7439	755.0454	0.76650212	0.910071488		2	245.5	1.14375464
2	328.774	328774	842.8392	597.5495	597.5495	842.8392	0.708972127	0.900622913		2	245.75	1.1434139
2	328.941	328941	974.6979	904.9603	904.9603	974.6979	0.928452088	0.88819006		2	246	1.146518053
2	329.247	329247	633.4173	651.9055	651.9055	633.4173	1.029188025	0.875722944		2	246.25	1.152263325
2	329.487	329487	737.296	651.2694	651.2694	737.296	0.883321488	0.896457093		2	246.5	1.155716931
2	329.649	329649	692.2015	582.352	582.352	692.2015	0.841304158	0.917003417		2	246.75	1.152227106
2	329.813	329813	642.2233	540.0449	540.0449	642.2233	0.840898952	0.927337406		2	247	1.147205207
2	330.068	330068	524.2537	543.1678	543.1678	524.2537	1.036078143	0.938254429		2	247.25	1.14429511
2	330.282	330282	756.1717	538.7579	538.7579	756.1717	0.712480909	0.950290162		2	247.5	1.145965175
2	330.49	330490	885.7798	804.2898	804.2898	885.7798	0.908001966	0.948306225		2	247.75	1.149951188
2	330.733	330733	891.8557	1092.7	1092.7	891.8557	1.225198202	0.920225808		2	248	1.161355352
2	330.939	330939	1244.703	1564.428	1564.428	1244.703	1.256868506	0.893827196		2	248.25	1.179506104
2	331.33	331330	869.5773	487.903	487.903	869.5773	0.561080654	0.833451281		2	248.5	1.20132596
2	331.773	331773	803.7641	472.4917	472.4917	803.7641	0.587848723	0.745912742		2	248.75	1.226575098
2	332.096	332096	682.6609	445.6621	445.6621	682.6609	0.652830856	0.701380232		2	249	1.258856741
2	332.506	332506	1565.312	877.9253	877.9253	1565.312	0.560862818	0.654704441		2	249.25	1.291464685
2	332.85	332850	904.3499	675.6755	675.6755	904.3499	0.747139464	0.626913524		2	249.5	1.32092182
2	333.24	333240	1199.706	861.4311	861.4311	1199.706	0.718035169	0.639750015		2	249.75	1.346011327
2	333.814	333814	1029.996	735.8515	735.8515	1029.996	0.714421706	0.702863705		2	250	1.370126309
2	334.201	334201	1047.945	669.2464	669.2464	1047.945	0.638627409	0.737562135		2	250.25	1.397372139
2	334.428	334428	832.5229	579.3688	579.3688	832.5229	0.695919355	0.752160352		2	250.5	1.425307734
2	334.815	334815	923.824	726.8174	726.8174	923.824	0.786748775	0.776769868		2	250.75	1.455715051
2	335.068	335068	611.4661	526.4875	526.4875	611.4661	0.861024838	0.793245798		2	251	1.488283266
2	335.267	335267	892.1535	784.9631	784.9631	892.1535	0.879852066	0.808249323		2	251.25	1.526762499
2	335.487	335487	967.4473	692.2521	692.2521	967.4473	0.715545022	0.818903725		2	251.5	1.567753469
2	335.891	335891	1014.466	949.8003	949.8003	1014.466	0.936256415	0.823290796		2	251.75	1.618518316
2	336.156	336156	835.6293	626.0844	626.0844	835.6293	0.749237012	0.820890232		2	252	1.677488771
2	336.418	336418	1212.59	973.7535	973.7535	1212.59	0.803036063	0.814138724		2	252.25	1.722713255
2	336.712	336712	1027.394	912.4124	912.4124	1027.394	0.888084221	0.793733691		2	252.5	1.749691303
2	337.161	337161	1182.282	879.6045	879.6045	1182.282	0.743988744	0.74791058		2	252.75	1.769480792
2	337.326	337326	1660.356	1208.203	1208.203	1660.356	0.727677076	0.735934897		2	253	1.77625812
2	337.718	337718	850.3833	555.62	555.62	850.3833	0.653375954	0.713692008		2	253.25	1.77986333
2	337.972	337972	1445.409	933.0878	933.0878	1445.409	0.645552781	0.700993081		2	253.5	1.757177235
2	338.428	338428	2012.905	1434.578	1434.578	2012.905	0.712690365	0.686900226		2	253.75	1.715137817
2	338.617	338617	579.4285	414.1188	414.1188	579.4285	0.714702159	0.683439236		2	254	1.673098399
2	338.86	338860	1636.957	1133.799	1133.799	1636.957	0.692626013	0.679972763		2	254.25	1.635492214
2	339.046	339046	1339.722	904.647	904.647	1339.722	0.675249791	0.680619098		2	254.5	1.612802155
2	339.264	339264	1241.129	943.2242	943.2242	1241.129	0.759972735	0.685024464		2	254.75	1.597997404
2	339.495	339495	1306.67	750.8063	750.8063	1306.67	0.574595192	0.686134615		2	255	1.58842335
2	339.694	339694	693.7388	522.7919	522.7919	693.7388	0.753586076	0.681962144		2	255.25	1.582725176
2	339.901	339901	758.9056	442.4529	442.4529	758.9056	0.583014409	0.675655932		2	255.5	1.57953086
2	340.254	340254	764.7384	466.9524	466.9524	764.7384	0.610604097	0.661810471		2	255.75	1.576336544
2	340.515	340515	967.1607	749.7725	749.7725	967.1607	0.775230528	0.647210611		2	256	1.574442679
2	340.69	340690	782.7132	566.9563	566.9563	782.7132	0.724347437	0.637478649		2	256.25	1.588571669
2	340.956	340956	522.0164	353.2743	353.2743	522.0164	0.676749428	0.621020895		2	256.5	1.605616833
2	341.23	341230	745.0706	283.8361	283.8361	745.0706	0.380951953	0.601349761		2	256.75	1.622661997
2	341.432	341432	1001.139	557.5936	557.5936	1001.139	0.556959223	0.590294495		2	257	1.613133832
2	341.613	341613	1393.129	946.1682	946.1682	1393.129	0.679167687	0.578741629		2	257.25	1.587139148
2	341.81	341810	938.3639	473.4252	473.4252	938.3639	0.504521966	0.563434233		2	257.5	1.551005583
2	342.02	342020	780.7924	529.5299	529.5299	780.7924	0.67819551	0.556263105		2	257.75	1.506284112
2	342.217	342217	1366.471	766.561	766.561	1366.471	0.560978608	0.563705271		2	258	1.452350805
2	342.4	342400	991.6727	462.9216	462.9216	991.6727	0.466808857	0.577533291		2	258.25	1.388230865
2	342.63	342630	935.4059	668.6017	668.6017	935.4059	0.714771737	0.597412181		2	258.5	1.318871426
2	342.914	342914	413.7766	194.748	194.748	413.7766	0.470659771	0.636323297		2	258.75	1.238877137
2	343.141	343141	852.453	587.1014	587.1014	852.453	0.688719965	0.666872531		2	259	1.156008669
2	343.476	343476	1007.232	621.657	621.657	1007.232	0.617193457	0.704187712		2	259.25	1.080859308
2	343.653	343653	672.1723	588.2066	588.2066	672.1723	0.87508307	0.725494473		2	259.5	1.007027944
2	343.926	343926	511.1252	466.0272	466.0272	511.1252	0.911767215	0.750515022		2	259.75	1.005894013
2	344.164	344164	1135.261	663.5478	663.5478	1135.261	0.584489206	0.763729445		2	260	1.005942155
2	344.343	344343	430.9752	390.4054	390.4054	430.9752	0.905865117	0.772016995		2	260.25	1.005990296
2	344.653	344653	912.2083	648.3047	648.3047	912.2083	0.710698094	0.777985446		2	260.5	1.006038437
2	344.881	344881	513.7776	374.8938	374.8938	513.7776	0.729681092	0.776173153		2	260.75	1.006086579
2	345.275	345275	578.2082	427.7466	427.7466	578.2082	0.739779547	0.771521307		2	261	1.00613472
2	345.704	345704	812.7433	676.742	676.742	812.7433	0.832663893	0.766348279		2	261.25	1.006182862
2	345.975	345975	803.1005	568.2394	568.2394	803.1005	0.707557024	0.763130775		2	261.5	1.006231003
2	346.257	346257	516.8134	403.6569	403.6569	516.8134	0.781049601	0.760512076		2	261.75	1.006279145
2	346.551	346551	522.1372	470.3467	470.3467	522.1372	0.900810553	0.75682066		2	262	1.006327286
2	346.949	346949	743.8751	400.5923	400.5923	743.8751	0.538520916	0.753463419		2	262.25	1.006375427
2	347.242	347242	933.3365	730.3861	730.3861	933.3365	0.782553881	0.756655325		2	262.5	1.006423569
2	347.425	347425	817.0863	614.6915	614.6915	817.0863	0.752296912	0.759847781		2	262.75	1.00647171
2	347.678	347678	1212.433	975.7921	975.7921	1212.433	0.804821462	0.760222628		2	263	1.006519852
2	347.936	347936	794.3045	604.8304	604.8304	794.3045	0.761459113	0.758020911		2	263.25	1.006567993
2	348.161	348161	687.7571	399.2656	399.2656	687.7571	0.580532865	0.756171228		2	263.5	1.006616134
2	348.327	348327	576.5828	556.4689	556.4689	576.5828	0.965115331	0.752582654		2	263.75	1.006664276
2	348.514	348514	938.7168	676.6804	676.6804	938.7168	0.720856812	0.742094207		2	264	1.006712417
2	348.696	348696	769.9529	571.1385	571.1385	769.9529	0.741783686	0.73205221		2	264.25	1.006760559
2	348.901	348901	689.36	576.0241	576.0241	689.36	0.835592579	0.722433969		2	264.5	1.0068087
2	349.247	349247	796.7811	464.7054	464.7054	796.7811	0.583228443	0.697471187		2	264.75	1.006856841
2	349.805	349805	1069.927	612.4088	612.4088	1069.927	0.572383723	0.673095991		2	265	1.006904983
2	350.081	350081	893.0821	570.849	570.849	893.0821	0.639189835	0.686565253		2	265.25	1.006953124
2	350.332	350332	700.0767	437.7862	437.7862	700.0767	0.625340338	0.706229713		2	265.5	1.025568611
2	350.58	350580	676.8229	604.1285	604.1285	676.8229	0.892594651	0.716576612		2	265.75	1.081483471
2	350.867	350867	1315.352	925.4726	925.4726	1315.352	0.703593107	0.718833301		2	266	1.12916322
2	351.191	351191	1339.106	1178.338	1178.338	1339.106	0.879943783	0.723268143		2	266.25	1.170799487
2	351.469	351469	748.2782	655.3376	655.3376	748.2782	0.875794056	0.726736124		2	266.5	1.204690465
2	351.707	351707	688.1713	379.801	379.801	688.1713	0.551898924	0.728373645		2	266.75	1.230424828
2	352.115	352115	964.2648	508.6102	508.6102	964.2648	0.527459055	0.728348823		2	267	1.252953724
2	352.356	352356	1193.372	818.2027	818.2027	1193.372	0.685622505	0.724097077		2	267.25	1.268600362
2	352.777	352777	1257.885	951.0479	951.0479	1257.885	0.756069037	0.709795931		2	267.5	1.276725205
2	352.967	352967	1808.904	1428.709	1428.709	1808.904	0.789820245	0.705297324		2	267.75	1.279867374
2	353.32	353320	1199.232	869.3434	869.3434	1199.232	0.72491678	0.704104855		2	268	1.271835027
2	353.754	353754	753.0891	557.4501	557.4501	753.0891	0.74021799	0.706660164		2	268.25	1.25480925
2	354.001	354001	1033.691	845.8826	845.8826	1033.691	0.818312823	0.70553331		2	268.5	1.23768755
2	354.302	354302	750.1708	420.3031	420.3031	750.1708	0.56027654	0.692932897		2	268.75	1.220302708
2	354.683	354683	699.3696	310.4877	310.4877	699.3696	0.443953669	0.666806068		2	269	1.197388391
2	354.971	354971	928.8849	833.6146	833.6146	928.8849	0.897435839	0.655267873		2	269.25	1.176651592
2	355.343	355343	767.7922	448.9773	448.9773	767.7922	0.584764081	0.648119311		2	269.5	1.15675963
2	355.507	355507	411.4156	281.8825	281.8825	411.4156	0.685152678	0.647989163		2	269.75	1.140358157
2	355.884	355884	612.8799	430.0369	430.0369	612.8799	0.701665857	0.668645945		2	270	1.124804948
2	356.178	356178	934.3283	635.1562	635.1562	934.3283	0.679799809	0.692635942		2	270.25	1.112731541
2	356.411	356411	1696.992	1049.23	1049.23	1696.992	0.618288124	0.705202452		2	270.5	1.10442626
2	356.594	356594	1279.765	719.4956	719.4956	1279.765	0.562209156	0.713383269		2	270.75	1.096120979
2	356.978	356978	1048.028	918.6431	918.6431	1048.028	0.876544424	0.730751944		2	271	1.090196733
2	357.451	357451	562.3148	404.3737	404.3737	562.3148	0.719123345	0.731081435		2	271.25	1.084671922
2	357.608	357608	860.4094	785.9725	785.9725	860.4094	0.913486649	0.729184345		2	271.5	1.079240209
2	358.13	358130	900.0773	639.0754	639.0754	900.0773	0.710022795	0.719804644		2	271.75	1.074044327
2	358.398	358398	715.6565	459.1147	459.1147	715.6565	0.641529421	0.704626064		2	272	1.069278681
2	358.656	358656	562.7061	353.9237	353.9237	562.7061	0.628967235	0.68901585		2	272.25	1.063582395
2	358.889	358889	661.7428	448.5322	448.5322	661.7428	0.677804428	0.681357393		2	272.5	1.057159203
2	359.132	359132	839.4978	528.811	528.811	839.4978	0.629913503	0.672774341		2	272.75	1.051134847
2	359.46	359460	637.3229	383.9147	383.9147	637.3229	0.602386483	0.665219672		2	273	1.045281133
2	359.628	359628	828.3311	679.1076	679.1076	828.3311	0.81985042	0.665306943		2	273.25	1.039568548
2	359.964	359964	812.7544	502.2096	502.2096	812.7544	0.61791065	0.672223903		2	273.5	1.035034701
2	360.218	360218	1441.35	1160.13	1160.13	1441.35	0.804891248	0.678602248		2	273.75	1.031846599
2	360.461	360461	1032.71	635.3716	635.3716	1032.71	0.615246875	0.675162871		2	274	1.029351498
2	360.656	360656	992.3651	680.27	680.27	992.3651	0.685503753	0.669154611		2	274.25	1.026944762
2	360.89	360890	882.4505	599.4395	599.4395	882.4505	0.67928966	0.674363192		2	274.5	1.024975696
2	361.243	361243	660.23	434.1581	434.1581	660.23	0.657586144	0.719493685		2	274.75	1.024270913
2	361.556	361556	616.4456	429.2822	429.2822	616.4456	0.696382941	0.762093957		2	275	1.024526875
2	361.903	361903	1532.713	1274.53	1274.53	1532.713	0.831551634	0.813642236		2	275.25	1.025275618
2	362.091	362091	1299.012	910.8766	910.8766	1299.012	0.701207225	0.847062367		2	275.5	1.026452744
2	362.428	362428	1032.956	626.8334	626.8334	1032.956	0.60683456	0.88980527		2	275.75	1.028994458
2	362.677	362677	2333.825	4107.895	4107.895	2333.825	1.760155539	0.902179288		2	276	1.031677933
2	363.167	363167	636.9892	399.047	399.047	636.9892	0.626458031	0.909129902		2	276.25	1.034626694
2	363.559	363559	1010.602	695.2456	695.2456	1010.602	0.687951934	0.901725692		2	276.5	1.037909734
2	363.819	363819	1279.828	1436.071	1436.071	1279.828	1.122081248	0.882670446		2	276.75	1.038788026
2	364.084	364084	1049.373	860.4671	860.4671	1049.373	0.819982123	0.851100026		2	277	1.037774232
2	364.342	364342	960.6351	771.0261	771.0261	960.6351	0.802621203	0.824234674		2	277.25	1.035622967
2	364.513	364513	1141.639	787.5764	787.5764	1141.639	0.689864659	0.811632333		2	277.5	1.033502573
2	364.739	364739	891.88	685.337	685.337	891.88	0.768418397	0.794910438		2	277.75	1.030088982
2	365.042	365042	697.2834	663.285	663.285	697.2834	0.951241633	0.770196246		2	278	1.024828151
2	365.328	365328	768.0794	583.3828	583.3828	768.0794	0.759534496	0.74697793		2	278.25	1.019092987
2	365.566	365566	823.2327	576.5127	576.5127	823.2327	0.70030345	0.729715563		2	278.5	1.016429997
2	365.923	365923	748.9967	592.6976	592.6976	748.9967	0.791322045	0.703950193		2	278.75	1.016044618
2	366.226	366226	496.3422	349.8116	349.8116	496.3422	0.704779082	0.683312008		2	279	1.017333217
2	366.424	366424	786.9762	362.3755	362.3755	786.9762	0.460465641	0.673382756		2	279.25	1.029656565
2	366.599	366599	949.9762	638.1092	638.1092	949.9762	0.671710723	0.667645529		2	279.5	1.045522932
2	366.776	366776	996.9319	658.6924	658.6924	996.9319	0.660719554	0.663531891		2	279.75	1.061414469
2	367.098	367098	583.896	383.429	383.429	583.896	0.656673449	0.656740109		2	280	1.076864613
2	367.591	367591	819.613	462.1813	462.1813	819.613	0.563901866	0.659460188		2	280.25	1.087143004
2	367.812	367812	1186.093	1338.409	1338.409	1186.093	1.128418261	0.660588519		2	280.5	1.092844315
2	368.171	368171	879.8319	344.9382	344.9382	879.8319	0.392050118	0.657269024		2	280.75	1.09611689
2	368.386	368386	977.7816	561.9174	561.9174	977.7816	0.574686004	0.655225435		2	281	1.093233558
2	368.554	368554	955.1597	614.3436	614.3436	955.1597	0.643184171	0.653643876		2	281.25	1.08654638
2	368.76	368760	902.2514	636.4486	636.4486	902.2514	0.705400513	0.649895947		2	281.5	1.079365155
2	369.251	369251	1044.623	623.2513	623.2513	1044.623	0.59662797	0.637872683		2	281.75	1.070166352
2	369.537	369537	936.754	619.9712	619.9712	936.754	0.661829253	0.632965746		2	282	1.061880978
2	369.851	369851	1134.738	748.5155	748.5155	1134.738	0.659637291	0.628069555		2	282.25	1.056714049
2	370.207	370207	778.7694	562.8578	562.8578	778.7694	0.722752846	0.630731188		2	282.5	1.052133119
2	370.43	370430	695.0825	438.0493	438.0493	695.0825	0.630211953	0.638605775		2	282.75	1.047832834
2	370.654	370654	1018.057	607.6802	607.6802	1018.057	0.596901942	0.64833682		2	283	1.043997867
2	371.081	371081	1475.319	939.0464	939.0464	1475.319	0.63650397	0.686462876		2	283.25	1.039841805
2	371.243	371243	1576.488	971.8257	971.8257	1576.488	0.616449792	0.703346062		2	283.5	1.032389762
2	371.498	371498	1730.176	1071.995	1071.995	1730.176	0.619587256	0.720289017		2	283.75	1.024397987
2	371.883	371883	782.8175	576.1281	576.1281	782.8175	0.735967323	0.728049011		2	284	1.016965139
2	372.276	372276	1621.362	1894.631	1894.631	1621.362	1.168542867	0.73119435		2	284.25	1.012717882
2	372.482	372482	859.3131	676.5391	676.5391	859.3131	0.787302207	0.731956546		2	284.5	1.011384251
2	372.751	372751	1179.349	815.0676	815.0676	1179.349	0.69111654	0.723133286		2	284.75	1.012003694
2	372.947	372947	1308.2	725.3012	725.3012	1308.2	0.554426846	0.711526948		2	285	1.014831146
2	373.174	373174	1218.328	671.8555	671.8555	1218.328	0.551456997	0.703677569		2	285.25	1.017594676
2	373.57	373570	1469.133	956.6508	956.6508	1469.133	0.651166913	0.686905888		2	285.5	1.01903047
2	373.789	373789	1414.245	980.3608	980.3608	1414.245	0.69320436	0.680403313		2	285.75	1.019941366
2	373.995	373995	1213.397	872.5217	872.5217	1213.397	0.71907356	0.689931017		2	286	1.020211135
2	374.424	374424	1007.454	766.7964	766.7964	1007.454	0.761122989	0.741187422		2	286.25	1.020140042
2	374.747	374747	1555.764	1176.23	1176.23	1555.764	0.756046547	0.7673549		2	286.5	1.019720443
2	375.138	375138	848.6315	782.7444	782.7444	848.6315	0.922360766	0.756591248		2	286.75	1.019022766
2	375.405	375405	1338.455	1104.765	1104.765	1338.455	0.82540317	0.742157924		2	287	1.017166262
2	375.585	375585	699.9802	416.2676	416.2676	699.9802	0.594684821	0.738107024		2	287.25	1.015016354
2	375.815	375815	944.7046	687.0043	687.0043	944.7046	0.727216	0.736853314		2	287.5	1.01413291
2	376.087	376087	1367.427	940.0012	940.0012	1367.427	0.687423314	0.73386373		2	287.75	1.014207046
2	376.27	376270	1026.691	669.3873	669.3873	1026.691	0.651985164	0.732791653		2	288	1.014513977
2	376.514	376514	844.3328	555.7798	555.7798	844.3328	0.658247317	0.737708691		2	288.25	1.014236407
2	376.798	376798	690.3287	601.6494	601.6494	690.3287	0.871540471	0.74440159		2	288.5	1.012623264
2	377.113	377113	994.4124	767.6992	767.6992	994.4124	0.772012899	0.749718036		2	288.75	1.010708162
2	377.336	377336	1001.669	820.0628	820.0628	1001.669	0.818696396	0.756025293		2	289	1.008972329
2	377.742	377742	1317.199	1086.58	1086.58	1317.199	0.824917116	0.762007477		2	289.25	1.008479333
2	377.958	377958	1316.389	965.9173	965.9173	1316.389	0.733762816	0.756376751		2	289.5	1.008287654
2	378.172	378172	1010.748	601.3484	601.3484	1010.748	0.594953836	0.746403142		2	289.75	1.00841268
2	378.375	378375	649.6083	585.5575	585.5575	649.6083	0.90140089	0.738770923		2	290	1.00857738
2	378.6	378600	906.9041	518.5726	518.5726	906.9041	0.571805332	0.732495533		2	290.25	1.009391823
2	378.944	378944	746.2704	506.6584	506.6584	746.2704	0.67892067	0.721548671		2	290.5	1.010298269
2	379.229	379229	897.2401	786.8719	786.8719	897.2401	0.876991454	0.714110998		2	290.75	1.010657696
2	379.489	379489	1097.539	740.1595	740.1595	1097.539	0.674381047	0.708362596		2	291	1.00991511
2	379.811	379811	1092.715	795.9456	795.9456	1092.715	0.728410976	0.70339504		2	291.25	1.008912916
2	380.095	380095	1326.369	861.8088	861.8088	1326.369	0.649750409	0.698836634		2	291.5	1.007829905
2	380.536	380536	1053.074	785.7233	785.7233	1053.074	0.746123539	0.692939714		2	291.75	1.00623849
2	380.745	380745	941.8387	690.2841	690.2841	941.8387	0.732911166	0.697735799		2	292	1.004041842
2	380.97	380970	1244.506	721.6696	721.6696	1244.506	0.579884388	0.714331951		2	292.25	1.001891345
2	381.169	381169	1388.686	914.3828	914.3828	1388.686	0.658451803	0.730088057		2	292.5	1.000493257
2	381.43	381430	693.0495	552.399	552.399	693.0495	0.797055622	0.752129126		2	292.75	0.998946158
2	381.775	381775	852.2322	668.5163	668.5163	852.2322	0.78442976	0.791790728		2	293	0.997515228
2	382.153	382153	866.7187	811.3937	811.3937	866.7187	0.936167294	0.823593398		2	293.25	0.998179502
2	382.528	382528	501.4611	407.8967	407.8967	501.4611	0.813416434	0.831265655		2	293.5	1.00009777
2	382.776	382776	657.6368	657.9821	657.9821	657.6368	1.000525062	0.835430842		2	293.75	1.002321135
2	383.039	383039	807.888	680.496	680.496	807.888	0.842314776	0.837690142		2	294	1.00319306
2	383.53	383530	758.2389	484.5825	484.5825	758.2389	0.639089474	0.828909237		2	294.25	1.003837878
2	383.765	383765	870.2314	596.7206	596.7206	870.2314	0.685703366	0.827586261		2	294.5	1.004308685
2	384.053	384053	712.9898	614.8859	614.8859	712.9898	0.862404904	0.831053797		2	294.75	1.003747222
2	384.307	384307	470.7743	447.8117	447.8117	470.7743	0.951223761	0.836811102		2	295	1.002864031
2	384.64	384640	606.6128	543.7027	543.7027	606.6128	0.896292825	0.849190881		2	295.25	1.001781286
2	385.001	385001	678.1265	752.8798	752.8798	678.1265	1.110235037	0.870393651		2	295.5	1.000706444
2	385.215	385215	1043.686	699.59	699.59	1043.686	0.67030697	0.8845232		2	295.75	1.001122832
2	385.404	385404	921.0226	675.406	675.406	921.0226	0.733321853	0.895836124		2	296	1.002624428
2	385.575	385575	559.9302	549.8429	549.8429	559.9302	0.981984719	0.897585745		2	296.25	1.004443284
2	385.778	385778	887.9805	774.0386	774.0386	887.9805	0.871684232	0.898819319		2	296.5	1.006708831
2	386.036	386036	896.3138	785.5561	785.5561	896.3138	0.876429773	0.923223521		2	296.75	1.009407796
2	386.264	386264	810.093	929.5095	929.5095	810.093	1.147410853	0.953047103		2	297	1.011504617
2	386.558	386558	909.8024	832.5356	832.5356	909.8024	0.915072987	0.982286175		2	297.25	1.013428264
2	386.757	386757	859.6928	740.5357	740.5357	859.6928	0.861395722	0.999050607		2	297.5	1.014617751
2	387.027	387027	960.1253	946.2642	946.2642	960.1253	0.985563238	1.024319134		2	297.75	1.014702438
2	387.2	387200	955.4472	874.9047	874.9047	955.4472	0.915701778	1.028876326		2	298	1.014373079
2	387.469	387469	593.0409	857.2749	857.2749	593.0409	1.445557802	1.012632484		2	298.25	1.013510459
2	387.713	387713	849.8994	775.4746	775.4746	849.8994	0.912431048	0.984834298		2	298.5	1.012183797
2	388.102	388102	1155.737	1160.884	1160.884	1155.737	1.004453435	0.933960411		2	298.75	1.010720723
2	388.31	388310	971.9054	735.865	735.865	971.9054	0.757136446	0.890948691		2	299	1.008926952
2	388.628	388628	753.8228	577.5956	577.5956	753.8228	0.766221982	0.819015669		2	299.25	1.0070688
2	388.873	388873	645.0418	471.881	471.881	645.0418	0.731551041	0.787138756		2	299.5	1.005386411
2	389.07	389070	838.6332	737.9642	737.9642	838.6332	0.879960631	0.761353849		2	299.75	1.003511934
2	389.438	389438	609.3007	360.586	360.586	609.3007	0.591803029	0.732742037		2	300	1.001914212
2	389.624	389624	1036.566	712.5243	712.5243	1036.566	0.687389226	0.740848116		2	300.25	1.001020829
2	389.885	389885	984.6597	832.3083	832.3083	984.6597	0.845275073	0.770146137		2	300.5	1.000364702
2	390.048	390048	776.6021	542.7929	542.7929	776.6021	0.698933083	0.782048172		2	300.75	0.999708575
2	390.252	390252	788.9175	662.539	662.539	788.9175	0.839807711	0.794082591		2	301	0.999052448
2	390.463	390463	711.433	595.8929	595.8929	711.433	0.837595248	0.813311863		2	301.25	0.998396321
2	390.792	390792	1079.24	913.2411	913.2411	1079.24	0.846189077	0.836529006		2	301.5	0.997875004
2	391.061	391061	672.129	688.9778	688.9778	672.129	1.025067807	0.849856386		2	301.75	0.997457796
2	391.312	391312	1573.016	1283.981	1283.981	1573.016	0.816254253	0.85941374		2	302	0.996984259
2	391.775	391775	2060.049	1496.125	1496.125	2060.049	0.726256997	0.826134889		2	302.25	0.996414626
2	392.185	392185	715.4805	574.9047	574.9047	715.4805	0.803522528	0.783444601		2	302.5	0.995431099
2	392.356	392356	1160.386	974.338	974.338	1160.386	0.839667145	0.778384384		2	302.75	0.994139195
2	392.769	392769	2424.763	1938.757	1938.757	2424.763	0.799565566	0.804094832		2	303	0.993212386
2	392.954	392954	1440.719	1247.235	1247.235	1440.719	0.865703166	0.817889024		2	303.25	0.992431516
2	393.175	393175	885.5674	737.706	737.706	885.5674	0.83303202	0.841404285		2	303.5	0.992334218
2	393.458	393458	1096.003	622.3879	622.3879	1096.003	0.567870617	0.883476821		2	303.75	0.992447247
2	393.639	393639	488.0743	394.5775	394.5775	488.0743	0.808437363	0.90195131		2	304	0.992887376
2	393.804	393804	559.7425	524.9591	524.9591	559.7425	0.937858212	0.916042542		2	304.25	0.993689265
2	394.046	394046	327.698	464.7368	464.7368	327.698	1.418186257	0.935881939		2	304.5	0.994765202
2	394.227	394227	702.0541	649.349	649.349	702.0541	0.924927295	0.946236531		2	304.75	0.997497353
2	394.477	394477	618.5443	612.3249	612.3249	618.5443	0.989945102	0.962817849		2	305	0.999922065
2	394.74	394740	532.1681	411.216	411.216	532.1681	0.772718244	0.970133557		2	305.25	1.002119621
2	395.175	395175	1028.26	987.6785	987.6785	1028.26	0.960533814	0.929852175		2	305.5	1.00451941
2	395.496	395496	996.6706	936.2518	936.2518	996.6706	0.93937937	0.880984117		2	305.75	1.005929518
2	395.857	395857	950.4078	765.3548	765.3548	950.4078	0.80529095	0.846456084		2	306	1.006667654
2	396.066	396066	697.1451	574.7027	574.7027	697.1451	0.824365975	0.845462499		2	306.25	1.006548261
2	396.452	396452	739.275	628.3855	628.3855	739.275	0.850002367	0.860260765		2	306.5	1.005058956
2	396.702	396702	575.4324	420.1267	420.1267	575.4324	0.730106091	0.87042302		2	306.75	1.002315323
2	396.984	396984	482.6664	496.9831	496.9831	482.6664	1.029661688	0.891405954		2	307	0.999800453
2	397.188	397188	600.6688	540.3378	540.3378	600.6688	0.89956029	0.904981188		2	307.25	0.997969536
2	397.361	397361	692.4707	627.9401	627.9401	692.4707	0.906811075	0.913352822		2	307.5	0.996347256
2	397.544	397544	641.4042	546.8838	546.8838	641.4042	0.852635203	0.925330614		2	307.75	0.994871845
2	397.714	397714	674.7258	594.4926	594.4926	674.7258	0.881087695	0.932526094		2	308	0.995026732
2	398.111	398111	967.2454	1125.268	1125.268	967.2454	1.163373845	0.914262825		2	308.25	0.996739247
2	398.383	398383	1037.052	1198.459	1198.459	1037.052	1.155640219	0.908146325		2	308.5	0.998798345
2	398.555	398555	1020.984	663.1268	663.1268	1020.984	0.649497739	0.916934117		2	308.75	1.001779428
2	398.792	398792	713.8924	554.5122	554.5122	713.8924	0.776744787	0.933076447		2	309	1.004520234
2	399.152	399152	1080.928	995.3828	995.3828	1080.928	0.920859484	0.958835955		2	309.25	1.006280389
2	399.498	399498	565.797	456.253	456.253	565.797	0.806389924	0.985871844		2	309.5	1.007508549
2	399.833	399833	580.6863	625.1771	625.1771	580.6863	1.076617616	1.010267879		2	309.75	1.006371145
2	400.025	400025	433.006	587.0029	587.0029	433.006	1.355646111	1.021466682		2	310	1.004980168
2	400.229	400229	516.5805	637.0435	637.0435	516.5805	1.233193084	1.03478449		2	310.25	1.004118162
2	400.466	400466	870.1347	792.0284	792.0284	870.1347	0.910236542	1.050854426		2	310.5	1.003067594
2	400.966	400966	807.1652	672.3733	672.3733	807.1652	0.833005808	1.041971765		2	310.75	1.002808093
2	401.239	401239	850.5792	829.4203	829.4203	850.5792	0.975124127	1.036724479		2	311	1.003690776
2	401.429	401429	814.8066	908.7731	908.7731	814.8066	1.115323685	1.051324777		2	311.25	1.004882729
2	401.625	401625	977.7694	1168.671	1168.671	977.7694	1.195241946	1.075426715		2	311.5	1.006465752
2	401.81	401810	824.8858	856.1293	856.1293	824.8858	1.037876152	1.100676339		2	311.75	1.008379213
2	402.074	402074	679.7584	916.8256	916.8256	679.7584	1.348752145	1.160749532		2	312	1.009430685
2	402.611	402611	784.4091	905.7595	905.7595	784.4091	1.154702948	1.443831462		2	312.25	1.009467277
2	403.001	403001	817.0283	1293.084	1293.084	817.0283	1.582667332	1.668638689		2	312.5	1.009275547
2	403.18	403180	1019.895	1506.601	1506.601	1019.895	1.47721187	1.773396267		2	312.75	1.008610001
2	403.386	403386	1101.897	1855.766	1855.766	1101.897	1.684155597	1.914148864		2	313	1.007484094
2	403.579	403579	400.9705	1009.016	1009.016	400.9705	2.516434501	2.015158143		2	313.25	1.005936686
2	403.81	403810	954.3007	2197.434	2197.434	954.3007	2.302664139	2.121959382		2	313.5	1.004003901
2	403.985	403985	1097.393	2189.665	2189.665	1097.393	1.995333486	2.191880036		2	313.75	1.002334673
2	404.162	404162	755.9145	1758.861	1758.861	755.9145	2.326798864	2.20625971		2	314	1.000901988
2	404.333	404333	591.9824	1398.481	1398.481	591.9824	2.362369219	2.190886711		2	314.25	0.999491464
2	404.513	404513	720.5534	1904.859	1904.859	720.5534	2.643605595	2.197038385		2	314.5	0.99783553
2	405.023	405023	713.2067	1210.482	1210.482	713.2067	1.697238683	2.131810422		2	314.75	0.995730665
2	405.438	405438	1269.609	2412.163	2412.163	1269.609	1.899925883	2.123189268		2	315	0.994134791
2	405.735	405735	1045.852	1991.983	1991.983	1045.852	1.904650945	2.317038031		2	315.25	0.992997592
2	406.06	406060	1779.509	4363.188	4363.188	1779.509	2.451905554	2.606851417		2	315.5	0.992059915
2	406.359	406359	1043.48	2248.522	2248.522	1043.48	2.154829992	2.761719384		2	315.75	0.991303177
2	406.534	406534	642.8626	2529.479	2529.479	642.8626	3.93471171	2.781463311		2	316	0.990737861
2	406.699	406699	1436.102	5086.419	5086.419	1436.102	3.541822935	2.791769498		2	316.25	0.990372291
2	407.053	407053	1042.991	3502.557	3502.557	1042.991	3.358185258	2.788607571		2	316.5	0.990148875
2	407.414	407414	950.6319	2000.28	2000.28	950.6319	2.104158297	2.67476569		2	316.75	0.990105273
2	407.578	407578	734.1974	2082.344	2082.344	734.1974	2.836218161	2.601235626		2	317	0.990167451
2	407.833	407833	648.0826	1644.29	1644.29	648.0826	2.537161158	2.534179078		2	317.25	0.990309904
2	408.061	408061	918.9147	1692.347	1692.347	918.9147	1.841680191	2.525592822		2	317.5	0.990520258
2	408.352	408352	882.0908	1451.565	1451.565	882.0908	1.645595896	2.520280074		2	317.75	0.990958891
2	408.929	408929	1379.976	3028.251	3028.251	1379.976	2.194422946	2.507887009		2	318	0.992142029
2	409.297	409297	908.188	2544.445	2544.445	908.188	2.801672121	2.504169066		2	318.25	0.993789346
2	409.802	409802	610.5615	1917.721	1917.721	610.5615	3.140913733	2.516105193		2	318.5	0.995280136
2	410.222	410222	992.0515	3149.198	3149.198	992.0515	3.174429957	2.535643415		2	318.75	0.996294046
2	410.734	410734	1309.829	3370.514	3370.514	1309.829	2.573247348	2.533375381		2	319	0.996983165
2	410.922	410922	1312.935	2643.904	2643.904	1312.935	2.013735638	2.518481802		2	319.25	0.997678342
2	415.268	415268	1186.204	1270.088	1270.088	1186.204	1.070716335	1.145664543		2	319.5	0.998166596
2	415.597	415597	1174.479	1119.131	1119.131	1174.479	0.952874423	1.111566961		2	319.75	0.998821017
2	415.821	415821	1070.991	1047.654	1047.654	1070.991	0.978209901	1.106153902		2	320	0.999822029
2	416.071	416071	851.5518	997.1269	997.1269	851.5518	1.170952724	1.106383864		2	320.25	1.000864693
2	416.238	416238	850.4325	1420.579	1420.579	850.4325	1.670419463	1.104910725		2	320.5	1.001992654
2	416.437	416437	1094.219	1149.536	1149.536	1094.219	1.050553865	1.102019262		2	320.75	1.003154471
2	416.676	416676	818.2267	864.8207	864.8207	818.2267	1.056945098	1.096372452		2	321	1.004508117
2	417.166	417166	739.8313	662.4027	662.4027	739.8313	0.895342898	1.078067048		2	321.25	1.006407799
2	417.39	417390	384.2053	369.3089	369.3089	384.2053	0.961228021	1.062583733		2	321.5	1.009300762
2	417.679	417679	522.6553	533.918	533.918	522.6553	1.021549002	1.032828418		2	321.75	1.012565733
2	418.122	418122	1039.353	1076.289	1076.289	1039.353	1.035537493	0.988769125		2	322	1.015985245
2	418.361	418361	1185.642	1212.739	1212.739	1185.642	1.022854285	0.974589116		2	322.25	1.020512452
2	418.81	418810	1086.574	1134.197	1134.197	1086.574	1.043828584	0.957616881		2	322.5	1.025126611
2	419.126	419126	1904.032	1965.397	1965.397	1904.032	1.032228975	0.943598988		2	322.75	1.027760067
2	419.444	419444	2451.606	1915.033	1915.033	2451.606	0.781134081	0.917177428		2	323	1.030238544
2	419.666	419666	1569.299	1306.944	1306.944	1569.299	0.832820259	0.899659031		2	323.25	1.031910685
2	419.9	419900	1364.058	1093.696	1093.696	1364.058	0.801795818	0.882088011		2	323.5	1.032999594
2	420.16	420160	1672.656	1406.073	1406.073	1672.656	0.840622937	0.857753945		2	323.75	1.032426143
2	420.577	420577	1874.333	2033.441	2033.441	1874.333	1.084887797	0.828816811		2	324	1.030859294
2	421.08	421080	785.4881	547.6221	547.6221	785.4881	0.697174279	0.845640926		2	324.25	1.028885081
2	421.407	421407	1018.639	753.8357	753.8357	1018.639	0.740042056	0.854657051		2	324.5	1.025277956
2	421.729	421729	760.7054	612.7358	612.7358	760.7054	0.8054837	0.852999355		2	324.75	1.021315782
2	422.107	422107	641.5267	674.8408	674.8408	641.5267	1.051929405	0.851850023		2	325	1.017923754
2	422.332	422332	902.0426	633.2514	633.2514	902.0426	0.702019395	0.844135781		2	325.25	1.015624983
2	422.805	422805	530.0925	572.9357	572.9357	530.0925	1.080822121	0.811298818		2	325.5	1.013879803
2	422.956	422956	458.1468	366.8678	366.8678	458.1468	0.800764733	0.799785937		2	325.75	1.012986764
2	423.395	423395	676.33	410.1471	410.1471	676.33	0.606430441	0.73456994		2	326	1.012432764
2	423.798	423798	839.823	522.136	522.136	839.823	0.621721482	0.657004448		2	326.25	1.01212859
2	424.073	424073	1047.368	707.8881	707.8881	1047.368	0.675873332	0.623109509		2	326.5	1.012321054
2	424.404	424404	829.8037	466.9998	466.9998	829.8037	0.562783463	0.606964203		2	326.75	1.012846655
2	424.6	424600	635.0308	411.6096	411.6096	635.0308	0.648172656	0.603541838		2	327	1.013357185
2	424.79	424790	991.5529	497.3458	497.3458	991.5529	0.501582719	0.604284814		2	327.25	1.013976692
2	424.961	424961	867.2406	546.062	546.062	867.2406	0.629654562	0.615527316		2	327.5	1.014636458
2	425.169	425169	1319.24	782.8783	782.8783	1319.24	0.593431294	0.640692757		2	327.75	1.015413228
2	425.339	425339	819.1046	562.3121	562.3121	819.1046	0.686496084	0.656035163		2	328	1.015897139
2	425.688	425688	688.4159	535.8373	535.8373	688.4159	0.77836276	0.691154194		2	328.25	1.015807382
2	425.863	425863	1113.912	679.0672	679.0672	1113.912	0.60962374	0.706514551		2	328.5	1.015154284
2	426.119	426119	1495.661	1197.949	1197.949	1495.661	0.800949547	0.714140726		2	328.75	1.0141473
2	426.535	426535	1733.563	1422.552	1422.552	1733.563	0.820594348	0.716654153		2	329	1.0126535
2	426.82	426820	1368.553	1008.198	1008.198	1368.553	0.736689043	0.727861961		2	329.25	1.011739882
2	427.085	427085	1473.518	1152.129	1152.129	1473.518	0.781890007	0.750116642		2	329.5	1.013801526
2	427.297	427297	1051.64	648.9366	648.9366	1051.64	0.617071051	0.771805874		2	329.75	1.016155591
2	427.556	427556	1397.879	1006.353	1006.353	1397.879	0.719914242	0.800397672		2	330	1.017271559
2	428.135	428135	738.5231	574.9621	574.9621	738.5231	0.778529609	0.900078774		2	330.25	1.018496706
2	428.344	428344	1097.924	955.4974	955.4974	1097.924	0.870276449	0.93532601		2	330.5	1.018371856
2	428.552	428552	1482.935	2128.244	2128.244	1482.935	1.435156632	0.95800831		2	330.75	1.015659804
2	428.774	428774	857.4788	811.7522	811.7522	857.4788	0.946673201	0.97516743		2	331	1.012525058
2	428.945	428945	507.3891	535.416	535.416	507.3891	1.055237489	0.985035049		2	331.25	1.008927715
2	429.141	429141	694.5935	575.2519	575.2519	694.5935	0.828184974	0.987211459		2	331.5	1.004646169
2	429.488	429488	586.072	602.8775	602.8775	586.072	1.028674804	0.974246826		2	331.75	1.000042645
2	430.031	430031	1013.835	787.2298	787.2298	1013.835	0.776487101	0.932206804		2	332	0.996702666
2	430.203	430203	894.9636	762.6771	762.6771	894.9636	0.852187843	0.91434886		2	332.25	0.993835533
2	430.624	430624	670.7031	774.0212	774.0212	670.7031	1.154044465	0.853298366		2	332.5	0.991183355
2	430.989	430989	859.8523	639.5007	639.5007	859.8523	0.743733197	0.806594081		2	332.75	0.989282788
2	431.401	431401	652.9961	420.2004	420.2004	652.9961	0.643496033	0.767471701		2	333	0.988990028
2	431.654	431654	456.4873	353.2791	353.2791	456.4873	0.773907839	0.743492016		2	333.25	0.98982861
2	432.01	432010	1089.151	712.7801	712.7801	1089.151	0.654436437	0.71168816		2	333.5	0.992390181
2	432.274	432274	1258.812	801.303	801.303	1258.812	0.636554942	0.68557834		2	333.75	0.994951753
2	432.524	432524	822.7747	645.1593	645.1593	822.7747	0.784126323	0.662697897		2	334	0.997161571
2	432.798	432798	845.4824	530.0968	530.0968	845.4824	0.626975559	0.646765049		2	334.25	0.999134601
2	433.129	433129	889.2605	635.6055	635.6055	889.2605	0.714757374	0.634084417		2	334.5	1.000627974
2	433.427	433427	1096.462	690.8144	690.8144	1096.462	0.630039527	0.625348971		2	334.75	1.002109424
2	433.647	433647	735.7626	378.9256	378.9256	735.7626	0.515010684	0.61783599		2	335	1.003617281
2	434.153	434153	1072.052	617.1513	617.1513	1072.052	0.575672915	0.602846027		2	335.25	1.005308635
2	434.52	434520	856.4919	500.7038	500.7038	856.4919	0.584598407	0.605324044		2	335.5	1.006434079
2	434.788	434788	1280.341	774.8866	774.8866	1280.341	0.605218922	0.612445702		2	335.75	1.00668706
2	435.14	435140	681.0785	530.3359	530.3359	681.0785	0.778670741	0.622591959		2	336	1.006737729
2	435.408	435408	1018.078	653.4812	653.4812	1018.078	0.641877341	0.635941165		2	336.25	1.006380314
2	435.599	435599	1050.531	568.0032	568.0032	1050.531	0.540681998	0.64520622		2	336.5	1.005446543
2	435.886	435886	769.413	374.0602	374.0602	769.413	0.486163088	0.652118149		2	336.75	1.003714016
2	436.191	436191	436.9929	381.9343	381.9343	436.9929	0.874005733	0.658172408		2	337	1.001336448
2	436.355	436355	708.9282	432.0955	432.0955	708.9282	0.609505307	0.661869064		2	337.25	0.999203342
2	436.635	436635	834.0585	585.0161	585.0161	834.0585	0.701408954	0.673603597		2	337.5	0.997769272
2	436.867	436867	964.7018	684.3364	684.3364	964.7018	0.709376099	0.685034634		2	337.75	0.996467485
2	437.084	437084	1054.001	697.4184	697.4184	1054.001	0.661686659	0.690642194		2	338	0.995352558
2	437.374	437374	817.1518	454.3781	454.3781	817.1518	0.55605103	0.686572313		2	338.25	0.994632564
2	437.75	437750	473.9372	357.0859	357.0859	473.9372	0.753445604	0.672541428		2	338.5	0.993997064
2	438.082	438082	446.1441	376.3845	376.3845	446.1441	0.84363886	0.663494862		2	338.75	0.993620607
2	438.288	438288	510.3544	319.6739	319.6739	510.3544	0.626376299	0.662946052		2	339	0.993519714
2	438.59	438590	800.081	559.7178	559.7178	800.081	0.699576418	0.663242234		2	339.25	0.993918768
2	438.754	438754	615.3774	281.5768	281.5768	615.3774	0.457567665	0.661967848		2	339.5	0.994038814
2	439.096	439096	586.0891	346.1955	346.1955	586.0891	0.590687491	0.658619313		2	339.75	0.993500784
2	439.586	439586	1187.398	1050.373	1050.373	1187.398	0.884600614	0.65361375		2	340	0.992710262
2	439.847	439847	581.6669	295.2377	295.2377	581.6669	0.507571773	0.654669452		2	340.25	0.991796512
2	440.027	440027	836.0561	666.2864	666.2864	836.0561	0.796939823	0.657074065		2	340.5	0.990499567
2	440.262	440262	1070.748	640.0962	640.0962	1070.748	0.597802844	0.657936025		2	340.75	0.98916855
2	440.457	440457	692.0133	410.6205	410.6205	692.0133	0.593370821	0.655059182		2	341	0.987686473
2	440.657	440657	712.3744	495.7849	495.7849	712.3744	0.695961141	0.650363811		2	341.25	0.986045746
2	441.047	441047	680.8125	466.7924	466.7924	680.8125	0.685640173	0.641310032		2	341.5	0.984713081
2	441.303	441303	669.8501	336.5856	336.5856	669.8501	0.502478987	0.632804639		2	341.75	0.983048968
2	441.469	441469	819.1842	568.1506	568.1506	819.1842	0.69355659	0.628105805		2	342	0.982009905
2	441.803	441803	1132.549	792.272	792.272	1132.549	0.699547658	0.622111507		2	342.25	0.982872142
2	442.245	442245	1111.033	605.3884	605.3884	1111.033	0.544887866	0.615763422		2	342.5	0.984733778
2	442.793	442793	682.2099	432.7197	432.7197	682.2099	0.634291147	0.62685513		2	342.75	0.987312931
2	443.032	443032	971.5906	675.4023	675.4023	971.5906	0.695151126	0.648929651		2	343	0.99048534
2	443.314	443314	881.5633	573.4376	573.4376	881.5633	0.650478077	0.686283769		2	343.25	0.993385025
2	443.588	443588	1070.914	568.247	568.247	1070.914	0.530618705	0.712765109		2	343.5	0.996000117
2	443.799	443799	884.4351	635.8906	635.8906	884.4351	0.71897938	0.723962098		2	343.75	0.998544846
2	444.257	444257	861.9172	795.783	795.783	861.9172	0.92327082	0.74766671		2	344	1.000430869
2	444.448	444448	1017.406	949.917	949.917	1017.406	0.933665616	0.756121003		2	344.25	1.001650449
2	444.801	444801	1084.761	953.2216	953.2216	1084.761	0.878738819	0.767247449		2	344.5	1.002333374
2	445.03	445030	797.5799	401.976	401.976	797.5799	0.503994647	0.772280282		2	344.75	1.002536028
2	445.256	445256	698.6915	542.0027	542.0027	698.6915	0.77573965	0.771938782		2	345	1.002308067
2	445.56	445560	1206.497	738.8984	738.8984	1206.497	0.612432853	0.765065077		2	345.25	1.002033009
2	445.725	445725	1210.091	959.6442	959.6442	1210.091	0.793034739	0.764055587		2	345.5	1.001752676
2	446.016	446016	701.5373	521.8552	521.8552	701.5373	0.743873775	0.768435603		2	345.75	1.001472552
2	446.237	446237	767.8895	702.5428	702.5428	767.8895	0.914900907	0.770766658		2	346	1.001201982
2	446.434	446434	624.592	518.8229	518.8229	624.592	0.830658894	0.77231194		2	346.25	1.000985645
2	446.948	446948	993.7673	697.8469	697.8469	993.7673	0.702223649	0.780062476		2	346.5	1.000695268
2	447.349	447349	809.8807	577.0659	577.0659	809.8807	0.712531982	0.776703886		2	346.75	1.000479171
2	447.554	447554	1138.511	1186.51	1186.51	1138.511	1.042159452	0.757891105		2	347	1.000374519
2	447.756	447756	710.588	516.3259	516.3259	710.588	0.726617815	0.738602816		2	347.25	1.000633194
2	448.21	448210	1230.831	681.5211	681.5211	1230.831	0.553708105	0.713282216		2	347.5	1.000928039
2	448.558	448558	1112.161	660.1014	660.1014	1112.161	0.593530433	0.694574977		2	347.75	1.000895358
2	448.737	448737	787.4561	550.0081	550.0081	787.4561	0.698461921	0.689800084		2	348	1.000698415
2	449.055	449055	979.958	707.5799	707.5799	979.958	0.722051251	0.692442201		2	348.25	1.000395786
2	449.238	449238	818.3035	586.7111	586.7111	818.3035	0.716984713	0.698102994		2	348.5	0.999336457
2	449.578	449578	1461.463	1093.017	1093.017	1461.463	0.747892352	0.710337692		2	348.75	0.998091404
2	449.959	449959	1000.231	759.6578	759.6578	1000.231	0.75948236	0.733703139		2	349	0.996765617
2	450.302	450302	772.1966	614.3586	614.3586	772.1966	0.795598686	0.759743519		2	349.25	0.995092791
2	450.574	450574	1060.848	653.1062	653.1062	1060.848	0.615645408	0.770546381		2	349.5	0.994075117
2	450.817	450817	1081.767	820.9965	820.9965	1081.767	0.758940234	0.774210878		2	349.75	0.993057443
2	451.078	451078	641.0946	610.2232	610.2232	641.0946	0.951845796	0.774549778		2	350	0.993720351
2	451.3	451300	877.4778	603.1333	603.1333	877.4778	0.687348785	0.763374444		2	350.25	0.995322528
2	451.494	451494	1027.361	739.3349	739.3349	1027.361	0.719644701	0.748051514		2	350.5	0.996574348
2	451.715	451715	1002.615	896.0237	896.0237	1002.615	0.893686709	0.735089149		2	350.75	0.997009943
2	451.901	451901	935.1315	696.2605	696.2605	935.1315	0.74455892	0.72635279		2	351	0.997265317
2	452.086	452086	1378.89	890.5176	890.5176	1378.89	0.645822074	0.714994512		2	351.25	0.997577528
2	452.318	452318	1820.373	1213.887	1213.887	1820.373	0.666834215	0.704494292		2	351.5	0.997851988
2	452.494	452494	1393.536	933.4822	933.4822	1393.536	0.669865866	0.700464291		2	351.75	0.997984463
2	452.687	452687	1180.291	734.1956	734.1956	1180.291	0.622046258	0.696741259		2	352	0.997983046
2	452.882	452882	696.667	459.3415	459.3415	696.667	0.659341551	0.694234118		2	352.25	0.997760452
2	453.157	453157	677.9354	479.0856	479.0856	677.9354	0.706683262	0.687489118		2	352.5	0.997130354
2	453.388	453388	521.2343	453.9261	453.9261	521.2343	0.870867669	0.687280508		2	352.75	0.996338977
2	453.654	453654	1022.995	747.9585	747.9585	1022.995	0.731145802	0.705114557		2	353	0.995823908
2	454.04	454040	970.9808	701.4144	701.4144	970.9808	0.722377209	0.74917053		2	353.25	0.99574521
2	454.252	454252	765.1091	453.6313	453.6313	765.1091	0.592897536	0.773755982		2	353.5	0.995821934
2	454.446	454446	673.636	476.5947	476.5947	673.636	0.707495888	0.799991344		2	353.75	0.995959101
2	454.726	454726	887.9291	670.6512	670.6512	887.9291	0.755298143	0.843943772		2	354	0.995856713
2	454.923	454923	1337.56	1111.928	1111.928	1337.56	0.831310745	0.865556521		2	354.25	0.994884945
2	455.154	455154	1690.993	2162.663	2162.663	1690.993	1.278930782	0.884218635		2	354.5	0.993416828
2	455.51	455510	1050.163	1011.128	1011.128	1050.163	0.96282958	0.914431702		2	354.75	0.991997281
2	455.958	455958	1087.382	1031.214	1031.214	1087.382	0.94834566	0.929408741		2	355	0.991120276
2	456.214	456214	945.6409	710.328	710.328	945.6409	0.751160403	0.89858419		2	355.25	0.990672593
2	456.519	456519	1099.05	790.8886	790.8886	1099.05	0.719611119	0.850922758		2	355.5	0.990494445
2	456.754	456754	998.694	950.2309	950.2309	998.694	0.951473524	0.828181366		2	355.75	0.991734672
2	456.98	456980	1041.065	878.7124	878.7124	1041.065	0.844051428	0.80282948		2	356	0.993300924
2	457.249	457249	932.5465	783.3228	783.3228	932.5465	0.839982564	0.780219726		2	356.25	0.995016286
2	457.456	457456	998.292	726.1117	726.1117	998.292	0.727354021	0.779101943		2	356.5	0.996196214
2	457.701	457701	789.3106	510.5546	510.5546	789.3106	0.646836112	0.780693961		2	356.75	0.99724533
2	458.048	458048	749.7462	604.9243	604.9243	749.7462	0.806838768	0.76689136		2	357	0.998207762
2	458.351	458351	1146.283	950.4844	950.4844	1146.283	0.829188255	0.754701281		2	357.25	0.99822399
2	458.585	458585	942.9362	697.816	697.816	942.9362	0.740045827	0.746879607		2	357.5	0.998181863
2	458.749	458749	888.2827	605.1617	605.1617	888.2827	0.681271514	0.741994325		2	357.75	0.997822481
2	458.975	458975	849.3317	783.4679	783.4679	849.3317	0.922452206	0.736638877		2	358	0.997403868
2	459.253	459253	689.5004	455.6787	455.6787	689.5004	0.66088243	0.733977143		2	358.25	0.996552855
2	459.551	459551	699.8439	375.862	375.862	699.8439	0.53706548	0.732374394		2	358.5	0.995196643
2	459.757	459757	631.0407	485.3562	485.3562	631.0407	0.769136127	0.730327426		2	358.75	0.994029159
2	459.925	459925	523.2692	420.4693	420.4693	523.2692	0.803542995	0.729562657		2	359	0.993238055
2	460.14	460140	771.8658	565.4139	565.4139	771.8658	0.732528763	0.730973252		2	359.25	0.992550314
2	460.403	460403	1105.892	724.3908	724.3908	1105.892	0.65502852	0.73061505		2	359.5	0.992101521
2	460.645	460645	745.1047	645.4054	645.4054	745.1047	0.866194241	0.721701415		2	359.75	0.992341758
2	460.937	460937	803.8516	606.388	606.388	803.8516	0.754353167	0.703509915		2	360	0.99283653
2	461.365	461365	1096.78	677.6685	677.6685	1096.78	0.61787095	0.686692673		2	360.25	0.993304459
2	461.661	461661	868.6455	548.8833	548.8833	868.6455	0.631884123	0.670149876		2	360.5	0.992914182
2	461.85	461850	782.7975	617.5596	617.5596	782.7975	0.788913608	0.667265419		2	360.75	0.992661248
2	462.06	462060	828.4006	531.3185	531.3185	828.4006	0.6413787	0.683307429		2	361	0.994262159
2	462.224	462224	517.4236	302.4122	302.4122	517.4236	0.584457686	0.701577351		2	361.25	0.997245993
2	462.455	462455	709.0606	559.8112	559.8112	709.0606	0.78951108	0.732541674		2	361.5	1.000416749
2	462.662	462662	970.4238	659.4138	659.4138	970.4238	0.679511158	0.782189078		2	361.75	1.003812598
2	462.943	462943	881.5135	799.5663	799.5663	881.5135	0.907038066	0.880088838		2	362	1.007537478
2	463.203	463203	740.2916	660.4251	660.4251	740.2916	0.89211481	0.94781947		2	362.25	1.010924197
2	463.48	463480	1064.552	1114.166	1114.166	1064.552	1.04660552	0.995542847		2	362.5	1.013361444
2	463.657	463657	1346.912	1420.391	1420.391	1346.912	1.054553675	1.024880809		2	362.75	1.01427761
2	463.877	463877	1978.427	1864.581	1864.581	1978.427	0.942456305	1.045860341		2	363	1.014608072
2	464.048	464048	4901.834	6525.193	6525.193	4901.834	1.331173801	1.046510679		2	363.25	1.014682729
2	464.259	464259	993.4482	1074.787	1074.787	993.4482	1.08187523	1.039997452		2	363.5	1.014242694
2	464.568	464568	1081.366	1114.654	1114.654	1081.366	1.030783287	1.002396271		2	363.75	1.01283439
2	464.925	464925	873.6079	592.2747	592.2747	873.6079	0.677963993	0.928773547		2	364	1.010353739
2	465.097	465097	804.1149	602.7567	602.7567	804.1149	0.749590264	0.901052142		2	364.25	1.007810419
2	465.367	465367	1247.401	1349.884	1349.884	1247.401	1.082157221	0.859547997		2	364.5	1.005832605
2	465.892	465892	1126.823	908.3975	908.3975	1126.823	0.80615811	0.768276324		2	364.75	1.004101455
2	466.16	466160	2256.643	1483.782	1483.782	2256.643	0.657517383	0.74092011		2	365	1.002201258
2	466.354	466354	1345.57	862.9498	862.9498	1345.57	0.641326575	0.735773254		2	365.25	1.000308467
2	466.775	466775	967.9817	802.3736	802.3736	967.9817	0.828914018	0.745140391		2	365.5	0.998555846
2	467.06	467060	983.9989	615.2648	615.2648	983.9989	0.625269805	0.748100779		2	365.75	0.996872269
2	467.248	467248	918.9844	746.9604	746.9604	918.9844	0.812810751	0.748546953		2	366	0.995220026
2	467.614	467614	941.9637	776.24	776.24	941.9637	0.824065726	0.753665956		2	366.25	0.993673399
2	467.938	467938	1276.866	1043.204	1043.204	1276.866	0.817003507	0.749466884		2	366.5	0.992628093
2	468.499	468499	609.6137	466.7121	466.7121	609.6137	0.765586633	0.738887274		2	366.75	0.991998615
2	468.741	468741	1131.967	763.7234	763.7234	1131.967	0.674686983	0.736523111		2	367	0.991502024
2	468.982	468982	764.2304	470.1376	470.1376	764.2304	0.615177831	0.734010762		2	367.25	0.991387551
2	469.226	469226	690.5278	634.4232	634.4232	690.5278	0.918751135	0.732470095		2	367.5	0.991516089
2	469.6	469600	930.6674	550.7824	550.7824	930.6674	0.591814433	0.738177282		2	367.75	0.991638524
2	469.818	469818	616.2969	514.6344	514.6344	616.2969	0.83504298	0.743595465		2	368	0.991506031
2	469.986	469986	1167.601	680.3359	680.3359	1167.601	0.582678415	0.747753315		2	368.25	0.991288715
2	470.21	470210	968.4511	810.9444	810.9444	968.4511	0.837362258	0.747255118		2	368.5	0.991068245
2	470.518	470518	758.5721	656.5615	656.5615	758.5721	0.865522869	0.749275757		2	368.75	0.990688569
2	470.786	470786	532.732	436.3325	436.3325	532.732	0.819046913	0.765293311		2	369	0.99012396
2	471.179	471179	579.0811	415.6786	415.6786	579.0811	0.717824498	0.797974012		2	369.25	0.989553486
2	471.453	471453	511.0085	413.7439	413.7439	511.0085	0.809661483	0.828712173		2	369.5	0.989153098
2	471.738	471738	857.1608	613.4302	613.4302	857.1608	0.715653586	0.88896589		2	369.75	0.98878444
2	472.015	472015	821.8491	672.3377	672.3377	821.8491	0.818079256	0.960777426		2	370	0.988741491
2	472.259	472259	936.6981	964.3446	964.3446	936.6981	1.029514846	0.995533845		2	370.25	0.989027207
2	472.496	472496	1010.107	878.1765	878.1765	1010.107	0.86938958	1.003709628		2	370.5	0.989902895
2	472.774	472774	457.7248	581.6742	581.6742	457.7248	1.270794591	1.007148743		2	370.75	0.991325091
2	472.962	472962	2355.69	3956.44	3956.44	2355.69	1.679524895	1.002824004		2	371	0.993405213
2	473.364	473364	903.1703	674.3541	674.3541	903.1703	0.746652209	0.940879205		2	371.25	0.995695806
2	473.651	473651	773.8097	555.7453	555.7453	773.8097	0.718193763	0.895666884		2	371.5	0.997235082
2	473.848	473848	627.6801	500.8248	500.8248	627.6801	0.797898165	0.870008683		2	371.75	0.997704647
2	474.302	474302	1123.957	548.035	548.035	1123.957	0.487594276	0.776202736		2	372	0.998041716
2	474.662	474662	713.7605	513.4332	513.4332	713.7605	0.719335407	0.730267636		2	372.25	0.998228169
2	475.139	475139	1096.303	983.562	983.562	1096.303	0.897162555	0.7680979		2	372.5	0.998263569
2	475.414	475414	713.981	568.7437	568.7437	713.981	0.796581001	0.801944737		2	372.75	0.997499431
2	475.643	475643	908.9793	859.2309	859.2309	908.9793	0.945270041	0.810949648		2	373	0.996244035
2	475.896	475896	1136.638	1109.552	1109.552	1136.638	0.976170073	0.809670937		2	373.25	0.995383406
2	476.114	476114	530.1709	470.1377	470.1377	530.1709	0.886766324	0.811663843		2	373.5	0.994396726
2	476.417	476417	619.8686	466.2403	466.2403	619.8686	0.752159893	0.806422426		2	373.75	0.993622411
2	476.678	476678	791.9809	683.621	683.621	791.9809	0.863178645	0.783669539		2	374	0.994458028
2	476.958	476958	934.5119	509.8846	509.8846	934.5119	0.545615952	0.762997423		2	374.25	0.997241492
2	477.139	477139	2090.134	1359.046	1359.046	2090.134	0.650219555	0.750144837		2	374.5	0.99975254
2	477.386	477386	1386.165	884.7055	884.7055	1386.165	0.638239676	0.720429034		2	374.75	1.001609553
2	477.574	477574	1107.114	908.174	908.174	1107.114	0.820307574	0.70849624		2	375	1.000968229
2	479.233	479233	1470.504	999.493	999.493	1470.504	0.679694173	0.845688276		2	375.25	1.000050025
2	479.525	479525	1152.793	1127.367	1127.367	1152.793	0.977944002	0.88545023		2	375.5	0.99906999
2	479.755	479755	691.8048	710.488	710.488	691.8048	1.027006462	0.91654151		2	375.75	0.998807918
2	480.245	480245	544.2515	372.6592	372.6592	544.2515	0.684718738	0.971581255		2	376	0.998585419
2	480.556	480556	713.8261	908.2686	908.2686	713.8261	1.272394775	1.005418151		2	376.25	0.998407326
2	480.892	480892	760.8091	826.7835	826.7835	760.8091	1.086716103	1.052760925		2	376.5	0.998828321
2	481.088	481088	792.6906	861.5803	861.5803	792.6906	1.086906165	1.080158584		2	376.75	0.999372889
2	481.441	481441	484.7721	647.9029	647.9029	484.7721	1.33651029	1.133744689		2	377	0.999796001
2	481.614	481614	491.2433	560.2235	560.2235	491.2433	1.140419625	1.169087016		2	377.25	1.000334811
2	481.827	481827	836.4874	1102.561	1102.561	836.4874	1.318084409	1.211550566		2	377.5	1.00078666
2	482.09	482090	687.7606	769.8314	769.8314	687.7606	1.119330476	1.27624351		2	377.75	1.001099506
2	482.285	482285	574.3758	674.1618	674.1618	574.3758	1.173729464	1.337070499		2	378	1.000411822
2	482.464	482464	833.4392	1051.805	1051.805	833.4392	1.262005675	1.397032222		2	378.25	0.999391542
2	482.784	482784	811.548	1149.366	1149.366	811.548	1.416263733	1.530090901		2	378.5	0.998628717
2	482.97	482970	681.6783	1123.853	1123.853	681.6783	1.648655972	1.617916257		2	378.75	0.997924
2	483.224	483224	648.4969	1281.15	1281.15	648.4969	1.975568426	1.729105294		2	379	0.997212522
2	483.533	483533	445.8689	898.1291	898.1291	445.8689	2.014334483	1.861392812		2	379.25	0.996612349
2	483.916	483916	682.1036	1386.849	1386.849	682.1036	2.033194078	2.033884187		2	379.5	0.996104126
2	484.288	484288	666.9853	1542.051	1542.051	666.9853	2.311971493	2.232779104		2	379.75	0.995744723
2	484.685	484685	1242.226	2403.896	2403.896	1242.226	1.935151897	2.454098891		2	380	0.995374338
2	485.013	485013	906.1767	2077.719	2077.719	906.1767	2.2928409	2.55657623		2	380.25	0.995039105
2	485.202	485202	656.6743	1649.374	1649.374	656.6743	2.511707859	2.565707834		2	380.5	0.994727588
2	485.494	485494	903.5066	2913.751	2913.751	903.5066	3.224936044	2.545584563		2	380.75	0.995164029
2	485.715	485715	691.0183	2114.66	2114.66	691.0183	3.060208391	2.526786732		2	381	0.996897552
2	486.012	486012	821.997	2166.884	2166.884	821.997	2.636121543	2.468205917		2	381.25	0.998781897
2	486.353	486353	1048.963	2172.749	2172.749	1048.963	2.071330447	2.343574887		2	381.5	1.000948308
2	486.847	486847	669.2125	1070.019	1070.019	669.2125	1.598922614	2.205029003		2	381.75	1.003626526
2	487.057	487057	1363.128	2585.172	2585.172	1363.128	1.896499815	2.185409541		2	382	1.005658391
2	487.422	487422	872.8474	1730.887	1730.887	872.8474	1.983035064	2.160377026		2	382.25	1.007042875
2	487.837	487837	488.1941	1289.844	1289.844	488.1941	2.642072077	2.231078457		2	382.5	1.00751951
2	488.16	488160	971.7526	2373.818	2373.818	971.7526	2.442821352	2.334502158		2	382.75	1.007920342
2	488.476	488476	1092.269	2860.781	2860.781	1092.269	2.619117635	2.386841655		2	383	1.008140351
2	488.65	488650	1077.728	2486.172	2486.172	1077.728	2.30686407	2.383308513		2	383.25	1.007819934
2	488.955	488955	986.4581	2151.797	2151.797	986.4581	2.18133644	2.358086198		2	383.5	1.007403302
2	489.206	489206	1593.718	3655.905	3655.905	1593.718	2.293947235	2.321108805		2	383.75	1.007237892
2	489.496	489496	796.6043	2027.794	2027.794	796.6043	2.545547394	2.228369065		2	384	1.007493687
2	489.725	489725	824.9339	1510.759	1510.759	824.9339	1.831369762	2.123995326		2	384.25	1.00796926
2	489.98	489980	954.2057	2020.995	2020.995	954.2057	2.117986719	2.019856485		2	384.5	1.008758279
2	490.437	490437	1651.389	3048.117	3048.117	1651.389	1.845789817	1.828195899		2	384.75	1.00984534
2	490.788	490788	2113.423	3337.275	3337.275	2113.423	1.579085209	1.682388018		2	385	1.011213637
2	491.173	491173	1352.275	2279.522	2279.522	1352.275	1.685694108	1.548277829		2	385.25	1.012731024
2	491.459	491459	573.7769	647.3588	647.3588	573.7769	1.128241308	1.450736521		2	385.5	1.013681547
2	491.806	491806	620.6274	939.5802	939.5802	620.6274	1.513919946	1.345404184		2	385.75	1.013852154
2	492.074	492074	628.5892	831.0247	831.0247	628.5892	1.322047372	1.275672051		2	386	1.015824838
2	492.439	492439	688.1984	766.4314	766.4314	688.1984	1.113677974	1.19153904		2	386.25	1.018750678
2	492.772	492772	963.9095	988.4349	988.4349	963.9095	1.025443675	1.125967591		2	386.5	1.021108501
2	493.107	493107	554.36	764.7785	764.7785	554.36	1.379570135	1.070572098		2	386.75	1.023153299
2	493.318	493318	556.2844	598.3947	598.3947	556.2844	1.075699229	1.040915338		2	387	1.025327478
2	493.64	493640	1523.182	1142.776	1142.776	1523.182	0.750255715	1.003443062		2	387.25	1.025706258
2	494.113	494113	582.0775	551.9399	551.9399	582.0775	0.948224077	0.969853243		2	387.5	1.024144793
2	494.339	494339	724.3531	595.8688	595.8688	724.3531	0.822622006	0.958539616		2	387.75	1.021432556
2	494.549	494549	480.0137	555.1728	555.1728	480.0137	1.156576989	0.955112233		2	388	1.018385782
2	495.007	495007	376.6364	358.835	358.835	376.6364	0.952735848	0.973577418		2	388.25	1.014290761
2	495.33	495330	693.4463	643.414	643.414	693.4463	0.927849784	0.977543512		2	388.5	1.009129505
2	495.794	495794	836.8628	805.551	805.551	836.8628	0.962584309	0.978328157		2	388.75	1.004952163
2	495.971	495971	528.7317	613.4555	613.4555	528.7317	1.160239683	0.974325867		2	389	1.001911822
2	496.358	496358	469.2567	390.8813	390.8813	469.2567	0.832979689	0.938264398		2	389.25	0.999753888
2	496.784	496784	934.254	913.2496	913.2496	934.254	0.977517463	0.877617253		2	389.5	0.998643578
2	497.211	497211	612.2092	483.342	483.342	612.2092	0.789504633	0.825848452		2	389.75	1.000465188
2	497.412	497412	918.1457	672.3975	672.3975	918.1457	0.732342917	0.803406832		2	390	1.002659859
2	497.631	497631	658.0861	469.9282	469.9282	658.0861	0.714083157	0.7804027		2	390.25	1.004096925
2	497.816	497816	630.2018	610.8648	610.8648	630.2018	0.969316178	0.768155005		2	390.5	1.006143151
2	498.102	498102	1156.895	897.195	897.195	1156.895	0.775519818	0.753266588		2	390.75	1.007787173
2	498.344	498344	884.902	613.4892	613.4892	884.902	0.693284906	0.746568024		2	391	1.009023677
2	498.526	498526	766.4251	417.9246	417.9246	766.4251	0.545290858	0.746868511		2	391.25	1.009975932
2	498.931	498931	752.9308	532.9606	532.9606	752.9308	0.707848052	0.76056367		2	391.5	1.008936711
2	499.13	499130	513.0616	589.7782	589.7782	513.0616	1.149527074	0.769197351		2	391.75	1.007262222
2	499.327	499327	1050.303	726.9586	726.9586	1050.303	0.692141791	0.783261425		2	392	1.004911629
2	499.505	499505	1097.268	820.9922	820.9922	1097.268	0.748214839	0.800969511		2	392.25	1.002937356
2	499.691	499691	659.5243	430.6269	430.6269	659.5243	0.652935608	0.816292856		2	392.5	1.003480419
2	500	500000	1370.933	1224.965	1224.965	1370.933	0.893526525	0.842136343		2	392.75	1.004930707
2	500.397	500397	930.6178	1018.465	1018.465	930.6178	1.094396647	0.870245842		2	393	1.006782478
2	500.579	500579	710.5028	476.4348	476.4348	710.5028	0.67056006	0.872229045		2	393.25	1.009556712
2	500.958	500958	1125.86	1046.876	1046.876	1125.86	0.929845629	0.867313627		2	393.5	1.012837773
2	501.162	501162	1272.054	1173.548	1173.548	1272.054	0.922561464	0.864954694		2	393.75	1.01504324
2	501.534	501534	1126.307	918.0357	918.0357	1126.307	0.815084786	0.843401139		2	394	1.01697034
2	501.709	501709	1079.634	981.4634	981.4634	1079.634	0.909070481	0.835789392		2	394.25	1.018428827
2	501.888	501888	1069.224	733.8009	733.8009	1069.224	0.686292956	0.837109683		2	394.5	1.019891452
2	502.111	502111	784.4729	598.6225	598.6225	784.4729	0.763088821	0.842714707		2	394.75	1.02042727
2	502.312	502312	1014.649	891.4542	891.4542	1014.649	0.878583826	0.845542527		2	395	1.018269973
2	502.541	502541	793.0606	721.8351	721.8351	793.0606	0.910189083	0.851988212		2	395.25	1.015695878
2	502.727	502727	1045.311	884.6375	884.6375	1045.311	0.846291199	0.856696453		2	395.5	1.012170351
2	503.028	503028	696.826	588.6799	588.6799	696.826	0.844801859	0.856481856		2	395.75	1.009942124
2	503.308	503308	947.9966	956.8036	956.8036	947.9966	1.009290118	0.856099344		2	396	1.008925092
2	503.488	503488	934.8167	742.1577	742.1577	934.8167	0.793907191	0.855538607		2	396.25	1.009553203
2	503.815	503815	1144.365	1013.475	1013.475	1144.365	0.885622157	0.851283237		2	396.5	1.01045668
2	504.067	504067	721.1776	566.2598	566.2598	721.1776	0.785187726	0.845762077		2	396.75	1.01155467
2	504.372	504372	890.1553	630.6593	630.6593	890.1553	0.708482329	0.839561557		2	397	1.013276399
2	504.697	504697	1271.484	983.2953	983.2953	1271.484	0.773344611	0.83654574		2	397.25	1.014721798
2	504.922	504922	1072.941	1081.568	1081.568	1072.941	1.008040517	0.834921109		2	397.5	1.016070145
2	505.224	505224	1198.937	1054.398	1054.398	1198.937	0.879444041	0.829186196		2	397.75	1.016854711
2	505.439	505439	647.2342	467.014	467.014	647.2342	0.721553342	0.822060146		2	398	1.015782987
2	505.744	505744	1182.285	1144.656	1144.656	1182.285	0.968172649	0.811407644		2	398.25	1.015015867
2	506.039	506039	859.8004	631.3652	631.3652	859.8004	0.734316011	0.794939932		2	398.5	1.015294211
2	506.444	506444	801.0184	534.1041	534.1041	801.0184	0.666781312	0.764497519		2	398.75	1.016793748
2	506.76	506760	786.7352	627.7434	627.7434	786.7352	0.797909386	0.750430165		2	399	1.018447251
2	507.065	507065	754.8543	514.0164	514.0164	754.8543	0.680947833	0.755043021		2	399.25	1.020174358
2	507.258	507258	623.8795	466.4239	466.4239	623.8795	0.747618571	0.75882787		2	399.5	1.021993736
2	507.475	507475	780.0842	518.8138	518.8138	780.0842	0.665074104	0.764599426		2	399.75	1.023690296
2	507.687	507687	403.9814	358.4322	358.4322	403.9814	0.887249264	0.774619157		2	400	1.025161253
2	507.916	507916	309.4919	243.2253	243.2253	309.4919	0.785885834	0.781497409		2	400.25	1.026670872
2	508.169	508169	737.2875	735.3705	735.3705	737.2875	0.997399929	0.789858069		2	400.5	1.027979402
2	508.377	508377	817.1342	569.6761	569.6761	817.1342	0.697163452	0.794589472		2	400.75	1.027565528
2	508.618	508618	608.5772	448.5746	448.5746	608.5772	0.737087423	0.783181629		2	401	1.027147042
2	508.817	508817	596.6416	429.6091	429.6091	596.6416	0.720045501	0.764670041		2	401.25	1.026797732
2	509.306	509306	727.2185	563.1144	563.1144	727.2185	0.774340037	0.728247949		2	401.5	1.028893115
2	509.503	509503	499.267	396.711	396.711	499.267	0.794586864	0.728495412		2	401.75	1.031915324
2	509.854	509854	1012.698	711.5401	711.5401	1012.698	0.702618253	0.739288794		2	402	1.036707326
2	510.191	510191	706.7926	480.5563	480.5563	706.7926	0.679911335	0.753394803		2	402.25	1.046922275
2	510.371	510371	693.7226	385.6526	385.6526	693.7226	0.555917596	0.765206962		2	402.5	1.059203245
2	510.651	510651	1016.922	826.7302	826.7302	1016.922	0.81297307	0.791518075		2	402.75	1.072122466
2	510.839	510839	966.6153	882.4555	882.4555	966.6153	0.912933511	0.802828226		2	403	1.085551367
2	511.062	511062	959.265	822.6939	822.6939	959.265	0.857629435	0.812516212		2	403.25	1.09982411
2	511.427	511427	496.6569	514.0678	514.0678	496.6569	1.035056193	0.826945352		2	403.5	1.11404327
2	511.682	511682	643.1527	572.1263	572.1263	643.1527	0.889565262	0.828421028		2	403.75	1.12526357
2	511.946	511946	941.6238	663.6549	663.6549	941.6238	0.704798349	0.827128659		2	404	1.134477876
2	512.129	512129	587.3568	412.016	412.016	587.3568	0.701474811	0.824125415		2	404.25	1.134967089
2	512.656	512656	968.8623	762.7404	762.7404	968.8623	0.787253669	0.78469304		2	404.5	1.134803606
2	513.075	513075	614.4799	488.5262	488.5262	614.4799	0.795023889	0.743694239		2	404.75	1.132020343
2	513.436	513436	762.1387	520.1819	520.1819	762.1387	0.682529177	0.731243298		2	405	1.12904074
2	513.784	513784	407.2065	300.0335	300.0335	407.2065	0.736809211	0.752332762		2	405.25	1.128327178
2	514.053	514053	696.3921	561.6129	561.6129	696.3921	0.806460757	0.780284014		2	405.5	1.131734208
2	514.419	514419	792.1531	581.0464	581.0464	792.1531	0.733502652	0.81483734		2	405.75	1.147273869
2	514.645	514645	847.1034	599.7395	599.7395	847.1034	0.707988541	0.842531534		2	406	1.168048337
2	514.936	514936	833.3332	919.7974	919.7974	833.3332	1.103757057	0.878458462		2	406.25	1.182204832
2	515.138	515138	1025.314	862.7796	862.7796	1025.314	0.841478415	0.894964622		2	406.5	1.188948287
2	515.423	515423	511.1098	391.6815	391.6815	511.1098	0.766335335	0.924719886		2	406.75	1.190223701
2	515.733	515733	1142.58	1287.181	1287.181	1142.58	1.126556565	0.940271188		2	407	1.190015614
2	516.163	516163	852.2435	876.2458	876.2458	852.2435	1.028163664	0.898093615		2	407.25	1.184182336
2	516.489	516489	848.6036	640.1831	640.1831	848.6036	0.754395928	0.844702542		2	407.5	1.175769787
2	516.722	516722	560.1141	510.9236	510.9236	560.1141	0.912177715	0.815335959		2	407.75	1.16829602
2	516.898	516898	818.6334	634.4632	634.4632	818.6334	0.775027259	0.790225708		2	408	1.165676043
2	517.155	517155	559.8881	429.689	429.689	559.8881	0.76745514	0.742291779		2	408.25	1.165140428
2	517.321	517321	1037.651	671.2091	671.2091	1037.651	0.646854386	0.723471593		2	408.5	1.164670672
2	517.57	517570	616.8671	411.5063	411.5063	616.8671	0.667090691	0.718213507		2	408.75	1.164170294
2	517.845	517845	1158.706	685.9211	685.9211	1158.706	0.591971648	0.720746976		2	409	1.163745179
2	518.028	518028	661.8777	490.1358	490.1358	661.8777	0.740523211	0.733362052		2	409.25	1.16350981
2	518.205	518205	831.9443	639.6212	639.6212	831.9443	0.768826952	0.756837238		2	409.5	1.163912679
2	518.41	518410	1104.152	799.4451	799.4451	1104.152	0.724035368	0.777592881		2	409.75	1.164463318
2	518.629	518629	550.2447	526.2023	526.2023	550.2447	0.956305985	0.802065281		2	410	1.165436184
2	519.053	519053	749.0156	631.7786	631.7786	749.0156	0.84347856	0.858383076		2	410.25	1.166386999
2	519.273	519273	482.0881	494.8719	494.8719	482.0881	1.02651756	0.857455012		2	410.5	1.1662838
2	519.653	519653	683.0471	486.6125	486.6125	683.0471	0.712414268	0.836459967		2	410.75	1.166069088
2	519.852	519852	712.3033	706.4523	706.4523	712.3033	0.991785802	0.83217936		2	411	1.162503317
2	520.036	520036	770.7809	549.7175	549.7175	770.7809	0.71319554	0.829013784		2	411.25	1.155144333
2	520.489	520489	945.0025	636.068	636.068	945.0025	0.67308605	0.814568156		2	411.5	1.14778535
2	520.717	520717	639.1032	576.0022	576.0022	639.1032	0.901266337	0.826137773		2	411.75	1.140426366
2	521.017	521017	533.0134	438.7575	438.7575	533.0134	0.823164108	0.849208438		2	412	1.133067382
2	521.191	521191	685.0465	387.2741	387.2741	685.0465	0.565325274	0.855425604		2	412.25	1.125708399
2	521.516	521516	474.7384	569.2269	569.2269	474.7384	1.199032773	0.858212933		2	412.5	1.118349415
2	521.806	521806	597.799	588.3936	588.3936	597.799	0.984266618	0.860513347		2	412.75	1.110990432
2	522.288	522288	644.0291	527.5612	527.5612	644.0291	0.819157395	0.855114717		2	413	1.103631448
2	522.595	522595	537.2749	460.7759	460.7759	537.2749	0.85761665	0.833421936		2	413.25	1.096272464
2	522.909	522909	546.6274	394.1107	394.1107	546.6274	0.720985995	0.800387893		2	413.5	1.088913481
2	523.182	523182	792.7965	551.5728	551.5728	792.7965	0.695730619	0.779575342		2	413.75	1.081554497
2	523.345	523345	1092.044	769.7179	769.7179	1092.044	0.704841472	0.771274275		2	414	1.074195513
2	523.561	523561	1099.242	852.447	852.447	1099.242	0.775486199	0.761286497		2	414.25	1.06683653
2	523.82	523820	1035.5	893.2666	893.2666	1035.5	0.862642781	0.761582696		2	414.5	1.059477546
2	524.07	524070	820.9469	639.1788	639.1788	820.9469	0.778587263	0.770507025		2	414.75	1.052118562
2	524.349	524349	681.7005	528.9437	528.9437	681.7005	0.775918017	0.777067571		2	415	1.044759579
2	524.528	524528	944.8049	779.3808	779.3808	944.8049	0.824911895	0.776992359		2	415.25	1.037400595
2	524.937	524937	722.3912	508.8228	508.8228	722.3912	0.704359079	0.775750251		2	415.5	1.034630117
2	525.212	525212	917.4439	671.893	671.893	917.4439	0.732353226	0.773591341		2	415.75	1.03334876
2	525.373	525373	713.6554	599.6339	599.6339	713.6554	0.840228912	0.771657242		2	416	1.033204218
2	525.717	525717	670.3564	534.0072	534.0072	670.3564	0.796601927	0.766330165		2	416.25	1.033056779
2	526.242	526242	674.5175	410.8139	410.8139	674.5175	0.609048542	0.758277021		2	416.5	1.032664873
2	526.438	526438	702.6439	622.9388	622.9388	702.6439	0.886564019	0.759113867		2	416.75	1.032019758
2	526.654	526654	1153.593	808.4415	808.4415	1153.593	0.700803056	0.759359759		2	417	1.031149439
2	526.914	526914	826.4015	605.8059	605.8059	826.4015	0.73306486	0.752152862		2	417.25	1.030030482
2	527.08	527080	1024.749	870.9254	870.9254	1024.749	0.849891437	0.746341096		2	417.5	1.028073313
2	527.37	527370	1210.181	816.4482	816.4482	1210.181	0.67464966	0.736531863		2	417.75	1.025697869
2	527.733	527733	1138.889	869.2315	869.2315	1138.889	0.763227584	0.719119138		2	418	1.023380855
2	528.197	528197	1108.055	840.41	840.41	1108.055	0.758455131	0.690465963		2	418.25	1.021542462
2	528.573	528573	883.8626	571.649	571.649	883.8626	0.646762291	0.677790576		2	418.5	1.020439138
2	528.755	528755	830.5316	493.0385	493.0385	830.5316	0.593642072	0.677246909		2	418.75	1.01955852
2	529.089	529089	808.7948	521.4775	521.4775	808.7948	0.64475872	0.680675787		2	419	1.018561748
2	529.57	529570	894.0526	718.3588	718.3588	894.0526	0.803486059	0.694195648		2	419.25	1.017080807
2	530.075	530075	855.6849	502.412	502.412	855.6849	0.587146039	0.748052524		2	419.5	1.015166947
2	530.507	530507	797.5416	547.2708	547.2708	797.5416	0.686197184	0.789160182		2	419.75	1.013358479
2	530.987	530987	861.0983	879.3403	879.3403	861.0983	1.021184573	0.786588697		2	420	1.011436711
2	531.202	531202	637.4542	607.862	607.862	637.4542	0.953577528	0.781469521		2	420.25	1.009459263
2	531.44	531440	861.7173	721.5634	721.5634	861.7173	0.837355128	0.77828319		2	420.5	1.00784262
2	531.703	531703	674.0027	529.9576	529.9576	674.0027	0.786284091	0.771036201		2	420.75	1.007883913
2	531.913	531913	848.5391	569.3034	569.3034	848.5391	0.670921823	0.764635194		2	421	1.008663131
2	532.076	532076	788.6749	458.6675	458.6675	788.6749	0.581567259	0.756581497		2	421.25	1.009349274
2	532.367	532367	1090.965	638.6494	638.6494	1090.965	0.585398615	0.728182673		2	421.5	1.00970805
2	532.621	532621	1118.076	745.6942	745.6942	1118.076	0.666944108	0.714249583		2	421.75	1.009592239
2	532.809	532809	859.138	657.7119	657.7119	859.138	0.765548608	0.728824871		2	422	1.009521404
2	533.074	533074	913.5479	1076.061	1076.061	913.5479	1.177892259	0.757673761		2	422.25	1.009034208
2	533.362	533362	1092.181	823.8327	823.8327	1092.181	0.754300523	0.786488804		2	422.5	1.00768538
2	533.599	533599	1305.079	664.5334	664.5334	1305.079	0.509190172	0.817744394		2	422.75	1.006068057
2	533.813	533813	804.9933	585.7353	585.7353	804.9933	0.727627547	0.830715403		2	423	1.004030285
2	534.039	534039	1526.396	1442.856	1442.856	1526.396	0.945269773	0.82055381		2	423.25	1.000569421
2	534.338	534338	1180.169	1308.829	1308.829	1180.169	1.109018285	0.793186271		2	423.5	0.996678872
2	534.544	534544	726.0198	538.6238	538.6238	726.0198	0.741885827	0.779945328		2	423.75	0.992194947
2	534.728	534728	1163.466	894.0745	894.0745	1163.466	0.76845778	0.772665915		2	424	0.989013925
2	534.919	534919	1122.34	700.0183	700.0183	1122.34	0.623713224	0.764183641		2	424.25	0.987370932
2	535.089	535089	950.5665	718.3601	718.3601	950.5665	0.75571788	0.757938399		2	424.5	0.986514733
2	535.548	535548	809.3077	441.7154	441.7154	809.3077	0.54579414	0.731596776		2	424.75	0.986406679
2	536.033	536033	1221.308	1148.538	1148.538	1221.308	0.940416341	0.70797574		2	425	0.987908613
2	536.453	536453	1109.795	734.2733	734.2733	1109.795	0.66162967	0.717500075		2	425.25	0.990495213
2	536.664	536664	650.8224	536.2699	536.2699	650.8224	0.82398808	0.728102628		2	425.5	0.992753434
2	536.88	536880	1001.667	638.8653	638.8653	1001.667	0.637802084	0.73874329		2	425.75	0.995023461
2	537.115	537115	851.6027	643.9113	643.9113	851.6027	0.756117025	0.752154529		2	426	0.99632804
2	537.42	537420	619.2162	428.7629	428.7629	619.2162	0.692428428	0.774169797		2	426.25	0.996732142
2	537.734	537734	729.4745	557.7106	557.7106	729.4745	0.764537486	0.793459114		2	426.5	0.996872898
2	537.953	537953	650.467	549.3985	549.3985	650.467	0.844621633	0.805611065		2	426.75	0.997680501
2	538.337	538337	737.0859	622.8773	622.8773	737.0859	0.84505388	0.831004338		2	427	0.999345674
2	538.511	538511	552.6478	547.8878	547.8878	552.6478	0.991386919	0.840814255		2	427.25	1.001583936
2	538.714	538714	1037.821	790.6907	790.6907	1037.821	0.761875796	0.853504481		2	427.5	1.00412032
2	539.063	539063	645.9737	595.1693	595.1693	645.9737	0.921352216	0.873116741		2	427.75	1.007808769
2	539.447	539447	1248.728	1074.94	1074.94	1248.728	0.860827979	0.87487099		2	428	1.011819552
2	539.634	539634	883.1798	601.0644	601.0644	883.1798	0.680568555	0.871637032		2	428.25	1.015792679
2	539.869	539869	1276.611	1100.694	1100.694	1276.611	0.862199997	0.865824118		2	428.5	1.018855224
2	540.178	540178	914.2718	968.12	968.12	914.2718	1.058897365	0.851145534		2	428.75	1.020809787
2	540.465	540465	842.0485	795.5222	795.5222	842.0485	0.944746294	0.832264112		2	429	1.021959097
2	540.755	540755	574.4117	467.9095	467.9095	574.4117	0.814589083	0.817457727		2	429.25	1.021725498
2	540.921	540921	692.8906	447.7467	447.7467	692.8906	0.646201146	0.808229007		2	429.5	1.020810288
2	541.168	541168	1316.216	1038.235	1038.235	1316.216	0.788802902	0.786876439		2	429.75	1.019006615
2	541.612	541612	708.0993	495.3142	495.3142	708.0993	0.69949822	0.76453227		2	430	1.017202941
2	541.995	541995	512.9382	443.6232	443.6232	512.9382	0.864866762	0.803131301		2	430.25	1.014680033
2	542.243	542243	599.4674	472.917	472.917	599.4674	0.788895276	0.829192213		2	430.5	1.011301705
2	542.501	542501	600.6346	381.9409	381.9409	600.6346	0.635895601	0.858281932		2	430.75	1.008123641
2	542.664	542664	810.0586	670.1312	670.1312	810.0586	0.82726262	0.881790806		2	431	1.00517649
2	542.873	542873	939.8418	1137.28	1137.28	939.8418	1.210075994	0.900442203		2	431.25	1.002964298
2	543.152	543152	566.0219	530.7266	530.7266	566.0219	0.937643225	0.908898012		2	431.5	1.000753728
2	543.313	543313	757.6998	725.3179	725.3179	757.6998	0.95726289	0.909567403		2	431.75	0.998594341
2	543.726	543726	562.0154	447.4959	447.4959	562.0154	0.796234231	0.86708398		2	432	0.996513089
2	543.906	543906	794.2698	674.3384	674.3384	794.2698	0.849004205	0.840495274		2	432.25	0.994217936
2	544.105	544105	959.2562	807.9195	807.9195	959.2562	0.842235369	0.819293566		2	432.5	0.992069276
2	544.382	544382	1603.592	1346.417	1346.417	1603.592	0.839625665	0.790672857		2	432.75	0.990639955
2	544.549	544549	1093.446	733.2576	733.2576	1093.446	0.670593335	0.775208695		2	433	0.989658717
2	544.713	544713	1934.164	1245.389	1245.389	1934.164	0.643890073	0.767754801		2	433.25	0.988867659
2	544.879	544879	908.9087	707.0451	707.0451	908.9087	0.777905526	0.764137235		2	433.5	0.988151849
2	545.168	545168	1217.679	1041.71	1041.71	1217.679	0.855488187	0.758766789		2	433.75	0.987399704
2	545.489	545489	990.5452	841.9461	841.9461	990.5452	0.849982515	0.756307737		2	434	0.986709552
2	545.651	545651	1339.992	993.4965	993.4965	1339.992	0.741419725	0.756957169		2	434.25	0.986348212
2	545.819	545819	566.8819	434.8272	434.8272	566.8819	0.767050774	0.755511184		2	434.5	0.986505513
2	546.226	546226	973.5286	545.6868	545.6868	973.5286	0.560524673	0.743553364		2	434.75	0.987087644
2	546.405	546405	1018.707	906.0766	906.0766	1018.707	0.889437885	0.738407413		2	435	0.98775119
2	546.643	546643	1811.263	1268.535	1268.535	1811.263	0.700359363	0.734921688		2	435.25	0.988637826
2	546.998	546998	1055.38	802.0768	802.0768	1055.38	0.75998863	0.734292928		2	435.5	0.989787082
2	547.313	547313	766.421	515.9831	515.9831	766.421	0.673237163	0.735368924		2	435.75	0.990573476
2	547.592	547592	1015.952	748.5184	748.5184	1015.952	0.736765516	0.742025519		2	436	0.991089568
2	548.132	548132	981.878	779.6831	779.6831	981.878	0.794073296	0.764275026		2	436.25	0.991566801
2	548.369	548369	551.029	437.4408	437.4408	551.029	0.793861666	0.769054874		2	436.5	0.992353631
2	548.878	548878	1326.616	1109.375	1109.375	1326.616	0.836244249	0.765069323		2	436.75	0.993408877
2	549.188	549188	921.1567	633.71	633.71	921.1567	0.687950269	0.760357209		2	437	0.994266353
2	549.439	549439	558.4634	429.0931	429.0931	558.4634	0.768345965	0.758378686		2	437.25	0.994251537
2	549.659	549659	498.6196	388.2367	388.2367	498.6196	0.778623022	0.757769453		2	437.5	0.993651221
2	550.128	550128	1082.587	781.8308	781.8308	1082.587	0.722187501	0.755397192		2	437.75	0.992781877
2	550.499	550499	978.562	668.073	668.073	978.562	0.682708914	0.753206276		2	438	0.992147071
2	550.719	550719	1002.745	800.1341	800.1341	1002.745	0.797943744	0.755680411		2	438.25	0.991897147
2	551.158	551158	1378.805	974.827	974.827	1378.805	0.707008605	0.762910763		2	438.5	0.991907088
2	551.411	551411	1133.549	907.8464	907.8464	1133.549	0.800888537	0.759073107		2	438.75	0.991799454
2	551.908	551908	520.0772	471.1454	471.1454	520.0772	0.905914353	0.74666214		2	439	0.991572108
2	552.224	552224	953.9887	619.5623	619.5623	953.9887	0.649444066	0.737833577		2	439.25	0.991337918
2	552.527	552527	1198.467	861.8294	861.8294	1198.467	0.719109829	0.726686248		2	439.5	0.991099932
2	552.922	552922	1060.612	807.3721	807.3721	1060.612	0.761232289	0.707368604		2	439.75	0.991079881
2	553.179	553179	916.8979	506.18	506.18	916.8979	0.552057105	0.695454847		2	440	0.991306909
2	553.572	553572	767.8639	559.16	559.16	767.8639	0.728201964	0.684483571		2	440.25	0.991416743
2	553.74	553740	953.7923	579.702	579.702	953.7923	0.607786412	0.680310685		2	440.5	0.991058688
2	553.925	553925	584.0867	423.4547	423.4547	584.0867	0.724986034	0.673522094		2	440.75	0.990514025
2	554.214	554214	855.4291	592.0932	592.0932	855.4291	0.692159292	0.663955155		2	441	0.989973196
2	554.502	554502	1390.497	1012.901	1012.901	1390.497	0.728445297	0.652698994		2	441.25	0.98924302
2	554.664	554664	1693.974	1022.907	1022.907	1693.974	0.603850472	0.638168821		2	441.5	0.988589214
2	554.966	554966	1493.994	893.2121	893.2121	1493.994	0.597868599	0.595878186		2	441.75	0.988171108
2	555.332	555332	2207.475	1365.717	1365.717	2207.475	0.618678354	0.555575005		2	442	0.987818811
2	555.544	555544	1934.545	963.2359	963.2359	1934.545	0.497913411	0.542742858		2	442.25	0.987500341
2	555.853	555853	1110.504	605.0143	605.0143	1110.504	0.544810554	0.530571945		2	442.5	0.987971875
2	556.075	556075	1010.761	466.1094	466.1094	1010.761	0.461146997	0.541653659		2	442.75	0.988443409
2	556.397	556397	758.0947	358.4337	358.4337	758.0947	0.472808608	0.57566624		2	443	0.990306147
2	556.59	556590	534.2691	262.053	262.053	534.2691	0.490488782	0.591632221		2	443.25	0.993272488
2	556.868	556868	548.9334	411.0464	411.0464	548.9334	0.748809236	0.618433389		2	443.5	0.995737646
2	557.033	557033	464.9364	356.8574	356.8574	464.9364	0.767540249	0.632587361		2	443.75	0.9973313
2	557.26	557260	684.3199	459.688	459.688	684.3199	0.671744311	0.642332045		2	444	0.998543043
2	557.437	557437	848.9792	519.384	519.384	848.9792	0.611774705	0.648222364		2	444.25	0.999748807
2	557.672	557672	1060.118	791.2138	791.2138	1060.118	0.74634503	0.656795922		2	444.5	1.000723133
2	557.988	557988	1034.935	580.6579	580.6579	1034.935	0.561057361	0.659191576		2	444.75	1.001457438
2	558.338	558338	912.5043	523.8797	523.8797	912.5043	0.574112034	0.654114074		2	445	1.00201479
2	558.565	558565	1099.627	663.0107	663.0107	1099.627	0.602941452	0.660397245		2	445.25	1.002045252
2	558.758	558758	707.1356	496.1075	496.1075	707.1356	0.701573362	0.680690336		2	445.5	1.00153029
2	558.946	558946	712.8416	498.5632	498.5632	712.8416	0.699402504	0.709018772		2	445.75	1.001344862
2	559.183	559183	824.5689	658.6166	658.6166	824.5689	0.79874053	0.737964748		2	446	1.001695515
2	559.433	559433	974.5758	823.6013	823.6013	974.5758	0.84508696	0.773711725		2	446.25	1.001944683
2	559.649	559649	763.9109	584.979	584.979	763.9109	0.765768626	0.800253621		2	446.5	1.00217192
2	559.98	559980	741.6629	568.5281	568.5281	741.6629	0.766558635	0.802676696		2	446.75	1.002523209
2	560.246	560246	472.3024	352.9404	352.9404	472.3024	0.747276321	0.793596843		2	447	1.002760843
2	560.446	560446	677.5249	713.9658	713.9658	677.5249	1.05378533	0.786263992		2	447.25	1.002565721
2	560.642	560642	1111.96	832.3559	832.3559	1111.96	0.748548419	0.772782555		2	447.5	1.001197141
2	560.834	560834	1081.477	633.267	633.267	1081.477	0.585557529	0.750599137		2	447.75	0.99899132
2	561.189	561189	1410.389	974.9928	974.9928	1410.389	0.691293537	0.714450187		2	448	0.997669805
2	561.542	561542	924.8924	634.6347	634.6347	924.8924	0.686171386	0.687679296		2	448.25	0.996378008
2	561.778	561778	910.9292	599.4101	599.4101	910.9292	0.658020514	0.669669667		2	448.5	0.995125659
2	562.031	562031	953.0361	702.8995	702.8995	953.0361	0.73753712	0.660618921		2	448.75	0.994400222
2	562.373	562373	874.4374	530.2594	530.2594	874.4374	0.606400641	0.678632923		2	449	0.994593784
2	562.698	562698	982.8941	575.638	575.638	982.8941	0.585656176	0.69954762		2	449.25	0.995204119
2	563.048	563048	671.6277	501.0655	501.0655	671.6277	0.746046508	0.718436711		2	449.5	0.996042437
2	563.23	563230	883.1647	645.6352	645.6352	883.1647	0.731047335	0.730348023		2	449.75	0.997286945
2	563.46	563460	924.1635	802.6737	802.6737	924.1635	0.868540794	0.738482196		2	450	0.998771409
2	563.796	563796	937.9188	746.0393	746.0393	937.9188	0.795419923	0.73419802		2	450.25	1.000540084
2	564.206	564206	730.6518	465.2564	465.2564	730.6518	0.636768978	0.718300285		2	450.5	1.001640776
2	564.572	564572	1063.367	853.677	853.677	1063.367	0.802805616	0.704078838		2	450.75	1.002161983
2	564.792	564792	1042.212	649.9648	649.9648	1042.212	0.62363972	0.691004449		2	451	1.002278279
2	565.024	565024	1656.396	1120.219	1120.219	1656.396	0.676299025	0.672248904		2	451.25	1.001480871
2	565.219	565219	1170.356	812.8546	812.8546	1170.356	0.694536192	0.662830402		2	451.5	0.999785632
2	565.507	565507	1004.483	603.1154	603.1154	1004.483	0.600423701	0.666334403		2	451.75	0.998457311
2	565.931	565931	1215.005	706.5148	706.5148	1215.005	0.58149127	0.678074079		2	452	0.99722998
2	566.296	566296	1094.793	768.1173	768.1173	1094.793	0.701609619	0.683986903		2	452.25	0.996046261
2	566.475	566475	1003.875	706.8297	706.8297	1003.875	0.704101307	0.687965638		2	452.5	0.995373136
2	566.808	566808	1486.886	1169.321	1169.321	1486.886	0.786422765	0.689947446		2	452.75	0.994961502
2	567.073	567073	908.3232	723.6407	723.6407	908.3232	0.796677548	0.687031682		2	453	0.994533648
2	567.302	567302	402.383	278.9874	278.9874	402.383	0.693337939	0.683468175		2	453.25	0.994166979
2	567.489	567489	606.0443	355.1498	355.1498	606.0443	0.586012937	0.675397015		2	453.5	0.994855113
2	567.85	567850	601.4487	409.6285	409.6285	601.4487	0.681069724	0.650748398		2	453.75	0.996838307
2	568.039	568039	827.7756	443.1819	443.1819	827.7756	0.535388939	0.642875777		2	454	0.99949727
2	568.458	568458	637.8883	376.7433	376.7433	637.8883	0.590610143	0.629417405		2	454.25	1.002192133
2	568.689	568689	587.9002	385.5433	385.5433	587.9002	0.655797191	0.62557007		2	454.5	1.00544844
2	568.986	568986	834.1313	548.374	548.374	834.1313	0.657419282	0.632912588		2	454.75	1.008999691
2	569.489	569489	701.6469	487.0043	487.0043	701.6469	0.694087439	0.660983409		2	455	1.011348041
2	569.762	569762	703.202	453.0585	453.0585	703.202	0.644279311	0.673229059		2	455.25	1.013266643
2	570.028	570028	820.0333	644.5203	644.5203	820.0333	0.785968448	0.682453797		2	455.5	1.015243793
2	570.254	570254	896.978	575.0297	575.0297	896.978	0.641074475	0.690092264		2	455.75	1.016070556
2	570.445	570445	1022.611	543.799	543.799	1022.611	0.531775035	0.694488886		2	456	1.016247282
2	570.676	570676	886.101	733.0739	733.0739	886.101	0.82730287	0.696037684		2	456.25	1.013321865
2	570.943	570943	967.1477	626.1044	626.1044	967.1477	0.647372061	0.69577424		2	456.5	1.009681357
2	571.108	571108	650.5954	389.8246	389.8246	650.5954	0.599181304	0.696565991		2	456.75	1.00732155
2	571.286	571286	1193.982	1154.365	1154.365	1193.982	0.966819433	0.699956217		2	457	1.004766366
2	571.589	571589	752.9288	415.0303	415.0303	752.9288	0.551221178	0.705996608		2	457.25	1.002815579
2	571.849	571849	755.9634	612.4215	612.4215	755.9634	0.810120569	0.703502702		2	457.5	1.002738563
2	572.141	572141	1032.562	538.7114	538.7114	1032.562	0.521723054	0.696375774		2	457.75	1.002678647
2	572.402	572402	840.1167	626.3567	626.3567	840.1167	0.745559159	0.693044191		2	458	1.001751974
2	572.617	572617	1177.671	870.5487	870.5487	1177.671	0.73921214	0.693641354		2	458.25	1.00081675
2	572.798	572798	649.8621	514.0518	514.0518	649.8621	0.79101674	0.695387569		2	458.5	0.999973983
2	572.963	572963	553.8744	375.2214	375.2214	553.8744	0.677448533	0.698791903		2	458.75	0.999251768
2	573.333	573333	1037.554	671.048	671.048	1037.554	0.64675959	0.716053779		2	459	0.998732613
2	573.679	573679	614.8463	366.3867	366.3867	614.8463	0.595899658	0.736330276		2	459.25	0.998509556
2	573.861	573861	1318.796	865.1304	865.1304	1318.796	0.65600017	0.744318471		2	459.5	0.998383085
2	574.115	574115	502.3727	518.7688	518.7688	502.3727	1.032637323	0.754489371		2	459.75	0.998173256
2	574.497	574497	938.5759	773.8243	773.8243	938.5759	0.824466407	0.7691509		2	460	0.998141362
2	574.742	574742	819.3708	597.6306	597.6306	819.3708	0.729377469	0.776051518		2	460.25	0.998212995
2	575.177	575177	775.2183	507.6835	507.6835	775.2183	0.654891016	0.787140841		2	460.5	0.997860637
2	575.668	575668	552.7156	543.7046	543.7046	552.7156	0.98369686	0.792267745		2	460.75	0.996753364
2	575.843	575843	812.3256	566.1635	566.1635	812.3256	0.696966217	0.791928808		2	461	0.995437055
2	576.246	576246	1207.269	853.6723	853.6723	1207.269	0.707110263	0.789609776		2	461.25	0.994521666
2	576.68	576680	398.1303	376.0805	376.0805	398.1303	0.944616624	0.779107262		2	461.5	0.993397505
2	576.91	576910	714.7597	410.1289	410.1289	714.7597	0.573799698	0.760759992		2	461.75	0.99243244
2	577.095	577095	846.6366	700.7825	700.7825	846.6366	0.82772526	0.739897355		2	462	0.993358011
2	577.325	577325	755.0972	610.8936	610.8936	755.0972	0.809026441	0.720675227		2	462.25	0.995812415
2	577.624	577624	899.7359	728.1728	728.1728	899.7359	0.809318379	0.695736775		2	462.5	0.999378871
2	577.989	577989	696.8146	367.4537	367.4537	696.8146	0.527333526	0.669540555		2	462.75	1.005856617
2	578.25	578250	839.3519	452.2548	452.2548	839.3519	0.538814292	0.670258197		2	463	1.013506273
2	578.488	578488	1054.095	716.2206	716.2206	1054.095	0.679464944	0.676834933		2	463.25	1.019188759
2	578.916	578916	1078.962	832.547	832.547	1078.962	0.771618463	0.698635203		2	463.5	1.023190291
2	579.082	579082	689.5774	406.6503	406.6503	689.5774	0.589709437	0.720181099		2	463.75	1.026441727
2	579.27	579270	687.5397	492.2285	492.2285	687.5397	0.715927386	0.746712138		2	464	1.027613897
2	579.477	579477	709.2115	636.0032	636.0032	709.2115	0.89677508	0.770543475		2	464.25	1.027049849
2	579.688	579688	766.5335	561.1392	561.1392	766.5335	0.732047849	0.801907136		2	464.5	1.024291117
2	579.968	579968	754.5287	742.1515	742.1515	754.5287	0.983596118	0.829144343		2	464.75	1.020022426
2	580.152	580152	643.3592	533.8891	533.8891	643.3592	0.829846064	0.828800285		2	465	1.015532924
2	580.494	580494	523.4528	461.4449	461.4449	523.4528	0.881540609	0.81745036		2	465.25	1.011884415
2	580.834	580834	784.3991	545.4488	545.4488	784.3991	0.695371527	0.801916826		2	465.5	1.008053755
2	581.207	581207	737.5058	599.4198	599.4198	737.5058	0.812766218	0.772576775		2	465.75	1.004003601
2	581.538	581538	819.7764	606.4614	606.4614	819.7764	0.739788801	0.754062511		2	466	1.000675808
2	581.773	581773	817.5303	394.7712	394.7712	817.5303	0.482882653	0.746276026		2	466.25	0.998931369
2	582.086	582086	1255.637	968.3295	968.3295	1255.637	0.77118586	0.734691009		2	466.5	0.998976968
2	582.389	582389	918.1318	875.3941	875.3941	918.1318	0.953451454	0.726777974		2	466.75	0.999495314
2	582.664	582664	1369.282	944.259	944.259	1369.282	0.689601558	0.724155504		2	467	0.99976494
2	582.93	582930	1090.994	799.7605	799.7605	1090.994	0.733056735	0.724803246		2	467.25	0.999867202
2	583.145	583145	1121.184	840.4832	840.4832	1121.184	0.749638953	0.727772027		2	467.5	1.000193038
2	583.565	583565	1012.681	682.2146	682.2146	1012.681	0.673671768	0.744128591		2	467.75	1.00017737
2	584.038	584038	988.6706	654.4255	654.4255	988.6706	0.66192471	0.76347009		2	468	0.999841364
2	584.514	584514	766.1759	548.2844	548.2844	766.1759	0.71561165	0.781443885		2	468.25	0.999402023
2	584.865	584865	665.0349	612.7142	612.7142	665.0349	0.921326385	0.794718736		2	468.5	0.998963529
2	585.047	585047	962.3311	917.3106	917.3106	962.3311	0.953217245	0.79735201		2	468.75	0.998735388
2	585.219	585219	1071	834.4048	834.4048	1071	0.779089449	0.794650934		2	469	0.998499421
2	585.446	585446	954.8467	778.1113	778.1113	954.8467	0.814907042	0.785478693		2	469.25	0.998400571
2	585.747	585747	677.3168	529.9499	529.9499	677.3168	0.782425447	0.775361042		2	469.5	0.998756076
2	585.986	585986	653.6549	363.2951	363.2951	653.6549	0.555790372	0.76474339		2	469.75	0.999245688
2	586.211	586211	901.5879	723.1862	723.1862	901.5879	0.802125006	0.74707208		2	470	0.999787737
2	586.689	586689	544.9415	442.6458	442.6458	544.9415	0.812281318	0.725043387		2	470.25	0.999768667
2	586.873	586873	1019.408	672.3234	672.3234	1019.408	0.65952337	0.737038384		2	470.5	0.999921506
2	587.171	587171	687.2326	476.2474	476.2474	687.2326	0.692993027	0.764680055		2	470.75	1.001224634
2	587.509	587509	842.6362	626.5523	626.5523	842.6362	0.74356205	0.795203856		2	471	1.003083453
2	587.689	587689	550.7709	465.0881	465.0881	550.7709	0.844431142	0.814880891		2	471.25	1.005212782
2	587.919	587919	391.8139	389.3908	389.3908	391.8139	0.993815686	0.832852514		2	471.5	1.008260901
2	588.126	588126	670.8797	576.4603	576.4603	670.8797	0.859260311	0.837964179		2	471.75	1.013239701
2	588.511	588511	514.3653	380.8101	380.8101	514.3653	0.740349514	0.836123007		2	472	1.019279316
2	588.89	588890	1162.486	1158.806	1158.806	1162.486	0.99683437	0.846122361		2	472.25	1.02276107
2	589.17	589170	1316.028	1124.094	1124.094	1316.028	0.854156598	0.86992099		2	472.5	1.023647023
2	589.338	589338	1574.096	1120.958	1120.958	1574.096	0.712128104	0.885831656		2	472.75	1.023935224
2	589.531	589531	698.7607	569.2336	569.2336	698.7607	0.814633107	0.902035389		2	473	1.023014229
2	589.706	589706	852.5088	713.3194	713.3194	852.5088	0.836729662	0.916020661		2	473.25	1.019424401
2	590.108	590108	850.2297	825.52	825.52	850.2297	0.970937618	0.951385808		2	473.5	1.015790943
2	590.278	590278	1037.477	1256.662	1256.662	1037.477	1.211267334	0.968633009		2	473.75	1.012372671
2	590.479	590479	811.4027	890.4923	890.4923	811.4027	1.097472685	0.994283		2	474	1.008256572
2	591.042	591042	999.2223	912.3425	912.3425	999.2223	0.913052581	1.051657331		2	474.25	1.003442979
2	591.268	591268	822.1881	964.5651	964.5651	822.1881	1.173168403	1.05162435		2	474.5	1.000087449
2	591.481	591481	585.8839	455.5323	455.5323	585.8839	0.777512917	1.04893708		2	474.75	0.998811569
2	591.658	591658	929.3359	1160.06	1160.06	929.3359	1.248267715	1.050916058		2	475	1.000659203
2	592.805	592805	762.5431	674.1178	674.1178	762.5431	0.884038948	1.056046967		2	475.25	1.002959589
2	593.015	593015	1105.354	1035.394	1035.394	1105.354	0.936708059	1.048701623		2	475.5	1.005155704
2	593.224	593224	815.9735	745.212	745.212	815.9735	0.913279659	1.037624925		2	475.75	1.005629313
2	593.437	593437	658.0853	755.1477	755.1477	658.0853	1.147492126	1.022058392		2	476	1.005649146
2	593.618	593618	836.2473	933.6865	933.6865	836.2473	1.116519599	1.003004243		2	476.25	1.005527032
2	593.791	593791	1106.657	1356.045	1356.045	1106.657	1.225352571	0.980817524		2	476.5	1.004583568
2	593.999	593999	1451.74	1222.069	1222.069	1451.74	0.841796052	0.954397156		2	476.75	1.002642207
2	594.253	594253	1512.817	1590.391	1590.391	1512.817	1.051277848	0.910136812		2	477	1.000933272
2	594.518	594518	574.2093	496.4925	496.4925	574.2093	0.86465423	0.852556193		2	477.25	0.998769073
2	594.698	594698	795.0046	563.3829	563.3829	795.0046	0.708653635	0.822283548		2	477.5	0.996570088
2	594.895	594895	669.1824	519.9071	519.9071	669.1824	0.776928831	0.789708548		2	477.75	0.997488676
2	595.159	595159	1035.349	594.1935	594.1935	1035.349	0.57390648	0.733895203		2	478	0.999415213
2	595.583	595583	1342.499	1006.168	1006.168	1342.499	0.749473929	0.670542658		2	478.25	1.00134175
2	595.817	595817	1435.309	845.3406	845.3406	1435.309	0.588960705	0.681672113		2	478.5	1.003268287
2	596.192	596192	758.9918	512.1325	512.1325	758.9918	0.674753667	0.718890788		2	478.75	1.005194824
2	596.538	596538	823.7645	739.5672	739.5672	823.7645	0.897789599	0.734357369		2	479	1.00712136
2	596.94	596940	1017.428	770.6089	770.6089	1017.428	0.75740878	0.760099691		2	479.25	1.009132612
2	597.126	597126	568.6982	461.0147	461.0147	568.6982	0.810649128	0.764214156		2	479.5	1.012304952
2	597.395	597395	843.2208	534.4277	534.4277	843.2208	0.633793308	0.754850215		2	479.75	1.015456501
2	597.582	597582	672.4098	670.5899	670.5899	672.4098	0.997293466	0.74841849		2	480	1.018083977
2	597.793	597793	817.9543	573.5303	573.5303	817.9543	0.701176459	0.739769731		2	480.25	1.020699162
2	597.999	597999	667.3981	416.4338	416.4338	667.3981	0.623966116	0.7260371		2	480.5	1.023233853
2	598.215	598215	1057.77	628.6358	628.6358	1057.77	0.59430292	0.716779224		2	480.75	1.02634887
2	598.466	598466	667.2346	523.9165	523.9165	667.2346	0.785205833	0.706672546		2	481	1.029620161
2	598.743	598743	967.0902	617.9791	617.9791	967.0902	0.63900875	0.698736845		2	481.25	1.033058097
2	599.091	599091	702.8544	548.5418	548.5418	702.8544	0.780448696	0.72144995		2	481.5	1.036883171
2	599.477	599477	823.8655	615.6023	615.6023	823.8655	0.747212136	0.767229228		2	481.75	1.04157998
2	599.869	599869	1176.126	796.2007	796.2007	1176.126	0.676968879	0.79942918		2	482	1.046976
2	600.117	600117	1101.541	873.9416	873.9416	1101.541	0.793380909	0.803961951		2	482.25	1.053689891
2	600.575	600575	482.782	451.6133	451.6133	482.782	0.935439391	0.79856867		2	482.5	1.061689845
2	600.907	600907	1313.028	1422.021	1422.021	1313.028	1.083008892	0.787488076		2	482.75	1.071376817
2	601.105	601105	874.1904	575.0699	575.0699	874.1904	0.657831406	0.773012397		2	483	1.0821022
2	601.328	601328	768.0355	505.9811	505.9811	768.0355	0.658799105	0.74709745		2	483.25	1.09227704
2	601.732	601732	1012.683	646.0657	646.0657	1012.683	0.637974272	0.709899034		2	483.5	1.102250715
2	601.941	601941	664.415	515.0205	515.0205	664.415	0.775148815	0.706368337		2	483.75	1.112674404
2	602.117	602117	902.6774	509.5231	509.5231	902.6774	0.564457579	0.704686741		2	484	1.123826362
2	602.327	602327	1170.236	709.1498	709.1498	1170.236	0.605988707	0.702521655		2	484.25	1.136282275
2	602.538	602538	718.3406	449.1707	449.1707	718.3406	0.625289313	0.702758566		2	484.5	1.149188949
2	602.912	602912	903.9797	720.7548	720.7548	903.9797	0.797313037	0.707892665		2	484.75	1.160692117
2	603.111	603111	1006.523	1006.009	1006.009	1006.523	0.999489331	0.719496672		2	485	1.167970733
2	603.342	603342	758.7306	503.8135	503.8135	758.7306	0.664021591	0.732934871		2	485.25	1.168891911
2	603.523	603523	787.6644	643.5409	643.5409	787.6644	0.81702423	0.739391018		2	485.5	1.167277384
2	603.874	603874	829.1431	516.3986	516.3986	829.1431	0.622809983	0.761729586		2	485.75	1.164929918
2	604.138	604138	863.1579	665.2607	665.2607	863.1579	0.770728855	0.770537024		2	486	1.160334831
2	604.469	604469	839.4633	680.8427	680.8427	839.4633	0.811045224	0.760069815		2	486.25	1.152008323
2	605.631	605631	840.6424	572.6588	572.6588	840.6424	0.681215699	0.686553732		2	486.5	1.144658452
2	606.15	606150	1179.985	854.5903	854.5903	1179.985	0.724238274	0.696122796		2	486.75	1.138124717
2	607.248	607248	784.984	454.0681	454.0681	784.984	0.578442491	0.760235255		2	487	1.134257598
2	607.436	607436	835.7187	607.993	607.993	835.7187	0.727509149	0.772742588		2	487.25	1.132527895
2	607.613	607613	633.403	504.6442	504.6442	633.403	0.796718992	0.78668953		2	487.5	1.13266696
2	607.955	607955	1295.815	938.8283	938.8283	1295.815	0.724507974	0.821014013		2	487.75	1.136635903
2	608.262	608262	666.2288	737.1352	737.1352	666.2288	1.106429503	0.849025738		2	488	1.14288072
2	608.559	608559	678.8677	630.3292	630.3292	678.8677	0.928500796	0.87227572		2	488.25	1.149043949
2	608.872	608872	746.1723	558.5003	558.5003	746.1723	0.748487045	0.895746242		2	488.5	1.152486771
2	609.173	609173	706.6726	674.4142	674.4142	706.6726	0.954351704	0.911395581		2	488.75	1.151432322
2	609.423	609423	725.8733	665.2763	665.2763	725.8733	0.916518489	0.90378705		2	489	1.149234778
2	609.676	609676	583.464	686.2229	686.2229	583.464	1.176118664	0.892509633		2	489.25	1.145095525
2	609.953	609953	750.3074	423.0123	423.0123	750.3074	0.563785323	0.896778271		2	489.5	1.137594725
2	610.197	610197	937.0187	818.1757	818.1757	937.0187	0.87316902	0.902564142		2	489.75	1.127086943
2	610.38	610380	651.8614	561.7096	561.7096	651.8614	0.861700969	0.906483599		2	490	1.117552347
2	610.598	610598	1034.112	1077.595	1077.595	1034.112	1.042048637	0.913671227		2	490.25	1.107781967
2	610.83	610830	882.4851	795.0537	795.0537	882.4851	0.900925919	0.924351227		2	490.5	1.098034962
2	611.082	611082	1050.56	955.2747	955.2747	1050.56	0.909300468	0.932010139		2	490.75	1.088357339
2	611.338	611338	1080.941	1173.306	1173.306	1080.941	1.085448697	0.936662767		2	491	1.080004704
2	611.522	611522	612.5098	530.0835	530.0835	612.5098	0.865428602	0.940292536		2	491.25	1.071941836
2	611.702	611702	998.1116	955.867	955.867	998.1116	0.957675474	0.942025619		2	491.5	1.06413969
2	611.865	611865	774.6072	728.0717	728.0717	774.6072	0.939923745	0.937003626		2	491.75	1.057067937
2	612.185	612185	638.9084	570.582	570.582	638.9084	0.893057596	0.921973944		2	492	1.050780001
2	612.581	612581	645.9758	606.4298	606.4298	645.9758	0.938780988	0.914966138		2	492.25	1.045205315
2	612.934	612934	676.7849	571.9504	571.9504	676.7849	0.845099233	0.909648876		2	492.5	1.040026328
2	613.1	613100	503.1749	424.2788	424.2788	503.1749	0.843203427	0.911120754		2	492.75	1.035438941
2	613.383	613383	651.5163	604.4116	604.4116	651.5163	0.92769989	0.919110665		2	493	1.031521918
2	613.701	613701	490.6493	563.8946	563.8946	490.6493	1.14928239	0.933298593		2	493.25	1.028000141
2	614.084	614084	1141.726	950.2725	950.2725	1141.726	0.832312219	0.957724905		2	493.5	1.025135799
2	614.327	614327	852.8309	804.0376	804.0376	852.8309	0.942786665	0.970674033		2	493.75	1.022889633
2	614.628	614628	1110.617	1103.194	1103.194	1110.617	0.993316328	0.982945387		2	494	1.02123523
2	615.074	615074	1163.201	1255.773	1255.773	1163.201	1.079583838	1.031843269		2	494.25	1.01984834
2	615.239	615239	1292.621	1432.531	1432.531	1292.621	1.108237449	1.066859882		2	494.5	1.019188295
2	615.66	615660	1156.006	1393.446	1393.446	1156.006	1.205396858	1.174962008		2	494.75	1.019868931
2	615.826	615826	962.7939	930.7661	930.7661	962.7939	0.966734521	1.220786434		2	495	1.020808185
2	616.044	616044	939.7061	1152.206	1152.206	939.7061	1.226134426	1.287107843		2	495.25	1.021112533
2	616.334	616334	1367.456	1986.206	1986.206	1367.456	1.452482566	1.384598181		2	495.5	1.021230861
2	616.619	616619	1263.041	1820.032	1820.032	1263.041	1.440992018	1.489346374		2	495.75	1.021270257
2	616.855	616855	1227.244	2505.114	2505.114	1227.244	2.04125178	1.585118469		2	496	1.020652413
2	617.033	617033	1092.619	1829.175	1829.175	1092.619	1.674119707	1.6735335		2	496.25	1.018481576
2	617.371	617371	967.5385	1691.675	1691.675	967.5385	1.748431716	1.873013982		2	496.5	1.015659934
2	617.588	617588	800.205	1184.507	1184.507	800.205	1.480254435	1.987576726		2	496.75	1.012343315
2	618.062	618062	1635.432	3614.38	3614.38	1635.432	2.210046031	2.225197019		2	497	1.009451924
2	618.253	618253	1844.325	4891.232	4891.232	1844.325	2.652044515	2.304189571		2	497.25	1.006662314
2	618.434	618434	1045.035	2441.806	2441.806	1045.035	2.336578201	2.365608931		2	497.5	1.004115428
2	618.811	618811	695.401	1929.664	1929.664	695.401	2.77489391	2.48034294		2	497.75	1.002098984
2	619.044	619044	588.8339	1546.618	1546.618	588.8339	2.626577716	2.535655652		2	498	1.000799212
2	619.416	619416	695.3837	1667.301	1667.301	695.3837	2.397670523	2.562416729		2	498.25	0.99992265
2	619.762	619762	1047.892	2013.462	2013.462	1047.892	1.921440377	2.55095998		2	498.5	0.999704186
2	619.931	619931	489.7495	1512.72	1512.72	489.7495	3.088762725	2.554888806		2	498.75	1.00041404
2	620.15	620150	544.1824	1387.89	1387.89	544.1824	2.550413244	2.596479171		2	499	1.001263359
2	620.401	620401	496.1657	1340.092	1340.092	496.1657	2.700896092	2.669316582		2	499.25	1.002587269
2	620.668	620668	1125.651	2465.146	2465.146	1125.651	2.189973624	2.700698264		2	499.5	1.004703337
2	620.993	620993	524.3612	1651.343	1651.343	524.3612	3.149247122	2.707320664		2	499.75	1.006637457
2	621.177	621177	834.989	2008.271	2008.271	834.989	2.405146655	2.685751761		2	500	1.008585899
2	621.499	621499	772.5954	2212.072	2212.072	772.5954	2.863170037	2.503798027		2	500.25	1.010235419
2	621.715	621715	819.339	2464.005	2464.005	819.339	3.00730833	2.342595017		2	500.5	1.011309926
2	621.924	621924	1323.251	2962.411	2962.411	1323.251	2.23873702	2.228102583		2	500.75	1.011183477
2	622.132	622132	726.8004	1611.538	1611.538	726.8004	2.217304779	2.117221352		2	501	1.010886835
2	622.308	622308	849.264	1361.897	1361.897	849.264	1.603620311	1.999900063		2	501.25	1.010237139
2	622.58	622580	872.998	1112.24	1112.24	872.998	1.274046447	1.882464266		2	501.5	1.008887335
2	622.804	622804	643.2382	947.1416	947.1416	643.2382	1.47245857	1.890248752		2	501.75	1.008022628
2	623.319	623319	807.1082	1682.912	1682.912	807.1082	2.085113248	2.058838756		2	502	1.008379809
2	623.511	623511	1040.013	2053.695	2053.695	1040.013	1.974682047	2.119510628		2	502.25	1.008822028
2	623.747	623747	626.8746	1508.836	1508.836	626.8746	2.406918385	2.261611938		2	502.5	1.009396424
2	624.084	624084	607.0951	1673.413	1673.413	607.0951	2.756426464	2.476502453		2	502.75	1.009941183
2	624.451	624451	1474.997	4160.07	4160.07	1474.997	2.820392177	2.4904223		2	503	1.009924573
2	624.623	624623	1312.692	3796.45	3796.45	1312.692	2.892110259	2.477468175		2	503.25	1.009894452
2	624.857	624857	813.1105	2065.624	2065.624	813.1105	2.540397646	2.464257962		2	503.5	1.009820263
2	625.2	625200	1018.679	2132.511	2132.511	1018.679	2.093408228	2.412624755		2	503.75	1.009517094
2	625.402	625402	855.1706	1502.007	1502.007	855.1706	1.756382878	2.357973166		2	504	1.009060562
2	625.735	625735	949.9951	2062.193	2062.193	949.9951	2.17074067	2.279645048		2	504.25	1.008577086
2	626.035	626035	801.85	1802.836	1802.836	801.85	2.248345701	2.254283935		2	504.5	1.008235279
2	626.352	626352	812.4741	1829.457	1829.457	812.4741	2.251711162	2.242783628		2	504.75	1.008029267
2	626.598	626598	613.8189	1346.3	1346.3	613.8189	2.193317931	2.214251581		2	505	1.007775505
2	626.862	626862	756.3594	1928.801	1928.801	756.3594	2.550111759	2.182543691		2	505.25	1.007298811
2	627.04	627040	1099.704	2671.242	2671.242	1099.704	2.429055455	2.151537116		2	505.5	1.006516526
2	627.342	627342	789.9107	1395.868	1395.868	789.9107	1.767121271	2.017491691		2	505.75	1.005691176
2	627.707	627707	1049.563	1715.156	1715.156	1049.563	1.634162027	1.786002505		2	506	1.004390689
2	627.996	627996	1093.645	1815.465	1815.465	1093.645	1.660013076	1.63437161		2	506.25	1.002709857
2	628.273	628273	1794.203	2788.256	2788.256	1794.203	1.55403597	1.500441616		2	506.5	1.001118669
2	628.5	628500	1782.443	2478.33	2478.33	1782.443	1.390411923	1.404749498		2	506.75	1.00008157
2	628.673	628673	1785.807	2472.451	2472.451	1785.807	1.384500677	1.360935582		2	507	1.000378334
2	628.922	628922	1228.365	1473.838	1473.838	1228.365	1.199837182	1.314754547		2	507.25	1.000808022
2	629.088	629088	853.2527	1078.049	1078.049	853.2527	1.263458059	1.292043575		2	507.5	1.001470582
2	629.329	629329	1012.944	1207.448	1207.448	1012.944	1.192018512	1.290666818		2	507.75	1.002470517
2	629.544	629544	697.2744	899.7723	899.7723	697.2744	1.290413501	1.298821362		2	508	1.00319382
2	629.724	629724	626.6634	919.9664	919.9664	626.6634	1.468039142	1.30589336		2	508.25	1.003885948
2	630.153	630153	1010.717	1360.264	1360.264	1010.717	1.345840626	1.368758755		2	508.5	1.003612596
2	630.48	630480	614.7217	790.9325	790.9325	614.7217	1.286651342	1.391312931		2	508.75	1.001947847
2	630.708	630708	735.1769	1176.353	1176.353	735.1769	1.600095161	1.377390723		2	509	1.000096885
2	631.103	631103	992.4192	1441	1441	992.4192	1.452007378	1.337767902		2	509.25	0.99836168
2	631.539	631539	640.6685	863.79	863.79	640.6685	1.348263572	1.294192101		2	509.5	0.997995703
2	631.885	631885	498.8075	487.9708	487.9708	498.8075	0.978274785	1.255544514		2	509.75	0.998703841
2	632.201	632201	745.5427	702.7794	702.7794	745.5427	0.942641381	1.210274242		2	510	0.999571341
2	632.568	632568	634.1453	850.3605	850.3605	634.1453	1.340955298	1.165064398		2	510.25	1.000677149
2	632.794	632794	1451.603	1541.634	1541.634	1451.603	1.062021779	1.143020758		2	510.5	1.002546692
2	632.987	632987	819.5073	1201.877	1201.877	819.5073	1.466584861	1.124878287		2	510.75	1.00442395
2	633.155	633155	779.5537	825.1954	825.1954	779.5537	1.0585485	1.110900718		2	511	1.005574691
2	633.346	633346	1427.251	1503.707	1503.707	1427.251	1.053568714	1.096484081		2	511.25	1.006518256
2	634.854	634854	775.5274	769.7636	769.7636	775.5274	0.992567896	0.990647333		2	511.5	1.007209665
2	635.05	635050	922.5864	782.3569	782.3569	922.5864	0.848003938	0.971436179		2	511.75	1.007276791
2	635.379	635379	934.0921	1049.05	1049.05	934.0921	1.123069128	0.937473661		2	512	1.007104797
2	635.548	635548	1497.346	1343.711	1343.711	1497.346	0.897395124	0.922231459		2	512.25	1.006063828
2	635.751	635751	771.3648	745.0248	745.0248	771.3648	0.965852733	0.904977019		2	512.5	1.004320668
2	635.935	635935	997.5063	948.4064	948.4064	997.5063	0.950777353	0.889001742		2	512.75	1.00237582
2	636.246	636246	143.3524	77.93911	77.93911	143.3524	0.543688909	0.864903887		2	513	1.000096255
2	636.594	636594	788.7564	788.6378	788.6378	788.7564	0.999849637	0.839112853		2	513.25	0.998849931
2	636.904	636904	418.9588	369.2812	369.2812	418.9588	0.88142605	0.819019496		2	513.5	0.998613549
2	637.446	637446	765.2298	511.8247	511.8247	765.2298	0.668850978	0.802939522		2	513.75	1.000025375
2	637.929	637929	829.0474	713.6142	713.6142	829.0474	0.860764053	0.799114994		2	514	1.002308881
2	638.149	638149	1037.056	750.4174	750.4174	1037.056	0.723603547	0.797869119		2	514.25	1.004555198
2	638.433	638433	1184.278	1004.587	1004.587	1184.278	0.848269579	0.794829558		2	514.5	1.006966944
2	638.78	638780	948.73	904.4114	904.4114	948.73	0.953286393	0.791725382		2	514.75	1.009830738
2	639.042	639042	868.8079	537.3772	537.3772	868.8079	0.61852246	0.793243754		2	515	1.012457982
2	639.42	639420	1086.907	914.1699	914.1699	1086.907	0.841074627	0.805373178		2	515.25	1.014598464
2	639.701	639701	740.6355	638.7205	638.7205	740.6355	0.8623952	0.81784384		2	515.5	1.01664156
2	639.905	639905	742.0821	548.7616	548.7616	742.0821	0.739489067	0.825632407		2	515.75	1.017575393
2	640.131	640131	971.0294	880.4379	880.4379	971.0294	0.906705708	0.837681417		2	516	1.015290278
2	640.309	640309	724.6771	499.0921	499.0921	724.6771	0.688709634	0.846397184		2	516.25	1.012472607
2	640.78	640780	712.4406	699.057	699.057	712.4406	0.981214434	0.862771181		2	516.5	1.008695841
2	641.153	641153	720.6048	614.2339	614.2339	720.6048	0.852386634	0.875418537		2	516.75	1.005716191
2	641.316	641316	582.2051	558.0211	558.0211	582.2051	0.958461374	0.879324423		2	517	1.001975688
2	641.479	641479	745.3019	688.9485	688.9485	745.3019	0.924388493	0.882201108		2	517.25	0.998278017
2	641.963	641963	593.8528	508.6177	508.6177	593.8528	0.856470998	0.887493804		2	517.5	0.997175662
2	642.32	642320	685.5256	516.1129	516.1129	685.5256	0.752871811	0.88521038		2	517.75	0.997192445
2	642.528	642528	1066.988	994.0711	994.0711	1066.988	0.931660993	0.881505986		2	518	0.998269694
2	642.787	642787	1284.673	1020.697	1020.697	1284.673	0.794518916	0.877082051		2	518.25	1.001061711
2	643.328	643328	963.1575	1027.494	1027.494	963.1575	1.066797486	0.878714194		2	518.5	1.003508489
2	643.801	643801	349.6712	265.0049	265.0049	349.6712	0.757868821	0.872712752		2	518.75	1.006349485
2	644.144	644144	930.5948	783.1424	783.1424	930.5948	0.841550372	0.848556874		2	519	1.009443872
2	644.398	644398	910.2254	818.1127	818.1127	910.2254	0.898802319	0.822425439		2	519.25	1.01002244
2	644.96	644960	854.6762	666.7816	666.7816	854.6762	0.780156976	0.765668875		2	519.5	1.008844669
2	645.276	645276	801.9477	638.1927	638.1927	801.9477	0.795803392	0.736812188		2	519.75	1.007862499
2	645.733	645733	947.8397	605.1135	605.1135	947.8397	0.638413331	0.693373881		2	520	1.007420764
2	645.947	645947	642.0433	438.9153	438.9153	642.0433	0.683622584	0.679609675		2	520.25	1.006727122
2	646.195	646195	979.8068	537.9308	537.9308	979.8068	0.549017214	0.66836447		2	520.5	1.006068921
2	646.529	646529	701.6183	462.4283	462.4283	701.6183	0.65908814	0.657363763		2	520.75	1.00733153
2	646.726	646726	925.0609	583.8969	583.8969	925.0609	0.631198335	0.655069521		2	521	1.009123099
2	646.937	646937	1098.765	854.8595	854.8595	1098.765	0.778018503	0.6607433		2	521.25	1.009871437
2	647.139	647139	1143.968	848.3205	848.3205	1143.968	0.741559642	0.668713397		2	521.5	1.010071239
2	647.346	647346	1463.704	952.1763	952.1763	1463.704	0.650525174	0.678951206		2	521.75	1.010257
2	647.581	647581	902.4261	626.5164	626.5164	902.4261	0.694257846	0.696545828		2	522	1.01009591
2	647.789	647789	927.6617	469.1793	469.1793	927.6617	0.505765518	0.709086704		2	522.25	1.009834976
2	648.045	648045	666.8989	509.5012	509.5012	666.8989	0.763985666	0.720401088		2	522.5	1.008399371
2	648.254	648254	999.1757	847.0657	847.0657	999.1757	0.847764512	0.729710907		2	522.75	1.006254268
2	648.75	648750	911.9188	683.1823	683.1823	911.9188	0.749170102	0.74254506		2	523	1.004049005
2	648.947	648947	896.7809	618.5429	618.5429	896.7809	0.689736925	0.737643727		2	523.25	1.002433326
2	649.222	649222	762.8354	636.1161	636.1161	762.8354	0.833883823	0.722916859		2	523.5	1.001314599
2	649.536	649536	1186.823	942.2549	942.2549	1186.823	0.793930434	0.719482519		2	523.75	1.001071895
2	649.746	649746	1018.044	761.2263	761.2263	1018.044	0.747734184	0.732789028		2	524	1.001678129
2	649.918	649918	931.4398	594.4858	594.4858	931.4398	0.638243932	0.743985429		2	524.25	1.00230541
2	650.094	650094	936.8166	427.8515	427.8515	936.8166	0.456707855	0.755588387		2	524.5	1.00251643
2	650.429	650429	978.0121	755.2023	755.2023	978.0121	0.772180937	0.786236995		2	524.75	1.002452507
2	650.843	650843	1192.58	1276.368	1276.368	1192.58	1.07025776	0.817090285		2	525	1.002353497
2	651.045	651045	872.8117	822.8269	822.8269	872.8117	0.94273129	0.828575906		2	525.25	1.002155864
2	651.249	651249	1270.699	1049.44	1049.44	1270.699	0.825876152	0.843853352		2	525.5	1.001834902
2	651.821	651821	869.9243	709.5494	709.5494	869.9243	0.815644993	0.868807525		2	525.75	1.001474586
2	652.11	652110	847.3627	683.2944	683.2944	847.3627	0.806377718	0.846466922		2	526	1.00111723
2	652.386	652386	734.5576	571.1794	571.1794	734.5576	0.777582861	0.80986202		2	526.25	1.000774493
2	652.643	652643	871.7889	822.1329	822.1329	871.7889	0.943041257	0.783842285		2	526.5	1.00085587
2	652.86	652860	1026.408	769.4682	769.4682	1026.408	0.749670891	0.768331583		2	526.75	1.000624236
2	653.243	653243	890.3377	580.5776	580.5776	890.3377	0.652086955	0.74203503		2	527	0.999920041
2	653.775	653775	765.0629	479.5668	479.5668	765.0629	0.626833166	0.723532312		2	527.25	0.999123191
2	654.012	654012	1186.646	916.9391	916.9391	1186.646	0.772714946	0.718004513		2	527.5	0.998163836
2	654.3	654300	429.0044	327.7334	327.7334	429.0044	0.763939484	0.712731398		2	527.75	0.997024482
2	654.468	654468	979.1649	683.5945	683.5945	979.1649	0.698140323	0.712272555		2	528	0.99558585
2	654.998	654998	977.6037	657.003	657.003	977.6037	0.672054535	0.719818924		2	528.25	0.994285712
2	655.169	655169	763.0322	614.9697	614.9697	763.0322	0.805955109	0.721084817		2	528.5	0.993500353
2	655.471	655471	519.3807	391.4437	391.4437	519.3807	0.753673943	0.727156401		2	528.75	0.993221757
2	655.74	655740	643.0823	416.123	416.123	643.0823	0.64707581	0.728683828		2	529	0.993454749
2	655.973	655973	744.7137	510.949	510.949	744.7137	0.686101249	0.721897098		2	529.25	0.993961596
2	656.511	656511	688.0694	543.5338	543.5338	688.0694	0.789940375	0.698874145		2	529.5	0.994616416
2	656.713	656713	1462.045	1101.261	1101.261	1462.045	0.753233314	0.691466644		2	529.75	0.996588629
2	657.251	657251	1138.053	701.419	701.419	1138.053	0.616332456	0.664785658		2	530	0.999073161
2	657.512	657512	747.115	490.3281	490.3281	747.115	0.656295349	0.663617714		2	530.25	1.001370307
2	657.765	657765	942.214	547.4149	547.4149	942.214	0.580987865	0.668792364		2	530.5	1.003587144
2	658.061	658061	985.4461	727.1184	727.1184	985.4461	0.737857098	0.677259445		2	530.75	1.003527904
2	658.254	658254	965.2423	663.1554	663.1554	965.2423	0.687035162	0.688703368		2	531	1.003380743
2	658.468	658468	872.6192	495.9986	495.9986	872.6192	0.568402116	0.7137671		2	531.25	1.002872663
2	658.929	658929	1048.465	971.2685	971.2685	1048.465	0.926371887	0.793753489		2	531.5	1.002481556
2	659.105	659105	888.2884	779.524	779.524	888.2884	0.877557334	0.819295569		2	531.75	1.001826798
2	659.431	659431	914.111	689.57	689.57	914.111	0.754361341	0.882900035		2	532	1.000963235
2	659.798	659798	1102.227	1020.566	1020.566	1102.227	0.92591272	0.949976995		2	532.25	0.999030927
2	660.003	660003	656.8007	593.1813	593.1813	656.8007	0.903137436	0.968736777		2	532.5	0.99728705
2	660.54	660540	656.7419	925.6875	925.6875	656.7419	1.40951491	1.005314117		2	532.75	0.997600504
2	660.701	660701	740.5939	653.1767	653.1767	740.5939	0.881963381	1.004491654		2	533	0.999964388
2	660.914	660914	869.6806	812.9464	812.9464	869.6806	0.934764326	0.985202928		2	533.25	1.00235604
2	661.196	661196	914.4433	850.043	850.043	914.4433	0.92957431	0.93429275		2	533.5	1.005096229
2	661.69	661690	470.3969	437.0545	437.0545	470.3969	0.929118581	0.849906481		2	533.75	1.007165777
2	661.911	661911	705.9068	541.8349	541.8349	705.9068	0.767572858	0.823392632		2	534	1.006738098
2	662.178	662178	387.7262	333.4169	333.4169	387.7262	0.859928733	0.785172322		2	534.25	1.004774983
2	662.404	662404	1245.329	754.7428	754.7428	1245.329	0.606058961	0.762386354		2	534.5	1.00305406
2	662.775	662775	718.1543	340.1748	340.1748	718.1543	0.473679264	0.760997765		2	534.75	1.002021121
2	663.129	663129	1043.481	791.3587	791.3587	1043.481	0.75838343	0.763765246		2	535	1.001044436
2	663.291	663291	892.1617	819.5372	819.5372	892.1617	0.918597156	0.761855411		2	535.25	0.99987874
2	663.731	663731	708.5811	646.2308	646.2308	708.5811	0.912006826	0.773724031		2	535.5	0.998541761
2	663.939	663939	1075.421	967.3188	967.3188	1075.421	0.899479181	0.773531201		2	535.75	0.997368284
2	664.46	664460	1098.208	889.3304	889.3304	1098.208	0.809801422	0.728494568		2	536	0.99623366
2	664.648	664648	1115.097	727.392	727.392	1115.097	0.652312758	0.708095389		2	536.25	0.996542454
2	664.926	664926	700.0714	411.3982	411.3982	700.0714	0.587651774	0.688599182		2	536.5	0.997191513
2	665.449	665449	604.7193	344.0352	344.0352	604.7193	0.568917182	0.685257855		2	536.75	0.998354244
2	665.747	665747	869.9287	603.6086	603.6086	869.9287	0.693859853	0.691277773		2	537	0.999589193
2	665.961	665961	887.2062	612.4845	612.4845	887.2062	0.690351916	0.696768331		2	537.25	1.00110883
2	666.238	666238	1037.251	697.1166	697.1166	1037.251	0.672080914	0.724693087		2	537.5	1.002710273
2	666.538	666538	1266.237	743.7066	743.7066	1266.237	0.58733602	0.757350252		2	537.75	1.004132552
2	666.708	666708	529.1114	478.1	478.1	529.1114	0.903590435	0.763860573		2	538	1.00547185
2	667.069	667069	499.707	573.5968	573.5968	499.707	1.14786625	0.777762162		2	538.25	1.007012423
2	667.245	667245	606.7078	482.7499	482.7499	606.7078	0.795687644	0.782785454		2	538.5	1.008404907
2	667.53	667530	714.667	440.3432	440.3432	714.667	0.616151578	0.778534577		2	538.75	1.009833782
2	667.802	667802	851.2323	623.4701	623.4701	851.2323	0.732432381	0.773509376		2	539	1.011142955
2	668.344	668344	1026.074	692.2848	692.2848	1026.074	0.674692858	0.773833529		2	539.25	1.011552474
2	668.504	668504	1101.923	728.4963	728.4963	1101.923	0.661113617	0.772542217		2	539.5	1.011550926
2	668.973	668973	700.5702	510.2395	510.2395	700.5702	0.728320303	0.771192802		2	539.75	1.011067591
2	669.289	669289	584.3421	614.629	614.629	584.3421	1.051830768	0.793216669		2	540	1.010213391
2	669.467	669467	552.1327	431.1727	431.1727	552.1327	0.780922231	0.80252079		2	540.25	1.00898403
2	669.847	669847	771.8524	606.0397	606.0397	771.8524	0.785175637	0.795407088		2	540.5	1.007499414
2	670.053	670053	542.1349	406.3704	406.3704	542.1349	0.749574322	0.787072625		2	540.75	1.006309965
2	670.298	670298	1125.273	963.1304	963.1304	1125.273	0.855908211	0.7765919		2	541	1.004789773
2	670.742	670742	1458.324	910.6079	910.6079	1458.324	0.624420842	0.736950254		2	541.25	1.003051853
2	670.962	670962	740.0779	507.3625	507.3625	740.0779	0.685552832	0.71230397		2	541.5	1.001879453
2	671.245	671245	1098.349	1024.793	1024.793	1098.349	0.933030394	0.691399747		2	541.75	1.002650237
2	671.488	671488	475.3518	239.9411	239.9411	475.3518	0.504765313	0.685676656		2	542	1.005000103
2	671.742	671742	900.5347	565.4354	565.4354	900.5347	0.62788852	0.684110455		2	542.25	1.007453224
2	671.985	671985	662.0449	338.7786	338.7786	662.0449	0.511715444	0.684032224		2	542.5	1.01007995
2	672.238	672238	578.233	495.1239	495.1239	578.233	0.856270569	0.687071786		2	542.75	1.01299636
2	672.46	672460	707.5562	576.7971	576.7971	707.5562	0.815196164	0.691791675		2	543	1.014377923
2	672.952	672952	687.7237	498.6801	498.6801	687.7237	0.725116933	0.716883418		2	543.25	1.014845181
2	673.166	673166	806.7153	515.1654	515.1654	806.7153	0.638596293	0.729447921		2	543.5	1.013077062
2	673.333	673333	670.0359	478.1607	478.1607	670.0359	0.713634449	0.735572328		2	543.75	1.010580329
2	673.625	673625	943.0089	649.9348	649.9348	943.0089	0.689213856	0.738756067		2	544	1.007499718
2	674.053	674053	1357.68	1072.204	1072.204	1357.68	0.789732485	0.738256212		2	544.25	1.00506113
2	674.294	674294	627.9981	562.6466	562.6466	627.9981	0.895936787	0.739842169		2	544.5	1.002771945
2	674.541	674541	1131.278	728.5858	728.5858	1131.278	0.644037805	0.746252321		2	544.75	1.001579376
2	675.071	675071	844.7156	589.9886	589.9886	844.7156	0.698446436	0.764351694		2	545	1.001107872
2	675.248	675248	854.7029	592.8185	592.8185	854.7029	0.693595985	0.765982447		2	545.25	1.000758413
2	675.554	675554	767.7671	629.2713	629.2713	767.7671	0.819612224	0.754638336		2	545.5	1.000591908
2	675.722	675722	501.2462	461.8729	461.8729	501.2462	0.92144918	0.749106453		2	545.75	1.000568913
2	676.008	676008	656.1232	430.1023	430.1023	656.1232	0.65552064	0.7427049		2	546	1.000018016
2	676.296	676296	368.4764	272.1074	272.1074	368.4764	0.73846629	0.735241036		2	546.25	0.999334963
2	676.583	676583	585.9114	463.7527	463.7527	585.9114	0.791506532	0.734851191		2	546.5	0.998790066
2	676.82	676820	782.3415	526.286	526.286	782.3415	0.672706229	0.745856959		2	546.75	0.998577239
2	677.057	677057	782.0396	496.646	496.646	782.0396	0.635065027	0.762863394		2	547	0.998536943
2	677.374	677374	1165.695	912.5585	912.5585	1165.695	0.782844998	0.778281136		2	547.25	0.998616522
2	677.546	677546	984.1418	674.1267	674.1267	984.1418	0.684989399	0.778771567		2	547.5	0.999052337
2	677.893	677893	636.2583	663.3035	663.3035	636.2583	1.042506636	0.774793137		2	547.75	0.999863533
2	678.186	678186	1133.357	865.227	865.227	1133.357	0.763419646	0.777664608		2	548	1.000823423
2	678.354	678354	861.7268	780.4071	780.4071	861.7268	0.905631692	0.780185635		2	548.25	1.001552015
2	678.592	678592	828.8911	688.2269	688.2269	828.8911	0.830298335	0.785426066		2	548.5	1.001680078
2	678.928	678928	1048.746	743.5273	743.5273	1048.746	0.708967948	0.805745876		2	548.75	1.001497661
2	679.218	679218	1061.706	645.4824	645.4824	1061.706	0.607967177	0.825132824		2	549	1.001231453
2	679.633	679633	1403.993	968.3622	968.3622	1403.993	0.689720105	0.855130917		2	549.25	1.000919614
2	679.94	679940	2528.716	2045.053	2045.053	2528.716	0.808731783	0.899220738		2	549.5	1.000765042
2	680.299	680299	5758.365	9438.426	9438.426	5758.365	1.639080885	0.949618581		2	549.75	1.000681118
2	680.544	680544	1528.657	1249.689	1249.689	1528.657	0.817507786	0.969499147		2	550	1.00056328
2	681.037	681037	1756.496	1296.029	1296.029	1756.496	0.737849104	1.010723371		2	550.25	1.00043581
2	681.195	681195	1546.199	1510.926	1510.926	1546.199	0.977187283	1.012092513		2	550.5	1.000299831
2	681.63	681630	1523.525	1966.287	1966.287	1523.525	1.290616826	0.957876953		2	550.75	1.000576918
2	682.096	682096	1212.808	829.7808	829.7808	1212.808	0.684181503	0.882919373		2	551	1.000960617
2	682.293	682293	1558.554	1342.92	1342.92	1558.554	0.861644832	0.862988146		2	551.25	1.001073071
2	682.532	682532	1017.608	855.535	855.535	1017.608	0.840731401	0.835882682		2	551.5	1.000638388
2	682.831	682831	2024.163	1609.957	1609.957	2024.163	0.795369246	0.805804573		2	551.75	1.000056628
2	683.004	683004	1126.98	868.229	868.229	1126.98	0.770403201	0.789045415		2	552	0.999449433
2	683.259	683259	1327.377	997.4837	997.4837	1327.377	0.751469778	0.760154946		2	552.25	0.998777112
2	683.57	683570	1168.387	900.576	900.576	1168.387	0.770785707	0.732431164		2	552.5	0.997920029
2	683.829	683829	1021.408	722.0188	722.0188	1021.408	0.706885789	0.720729182		2	552.75	0.996811176
2	684.05	684050	913.8441	743.6389	743.6389	913.8441	0.8137481	0.715023183		2	553	0.995690363
2	684.424	684424	947.8885	603.6555	603.6555	947.8885	0.636842308	0.71290545		2	553.25	0.994732402
2	684.917	684917	595.6308	429.6405	429.6405	595.6308	0.721320153	0.740739744		2	553.5	0.994082034
2	685.173	685173	1097.007	778.5809	778.5809	1097.007	0.709731934	0.753795911		2	553.75	0.993471674
2	685.395	685395	729.4771	422.3199	422.3199	729.4771	0.578935103	0.756962907		2	554	0.9926419
2	685.861	685861	836.5351	868.6889	868.6889	836.5351	1.038436881	0.76216888		2	554.25	0.991850633
2	686.112	686112	648.2381	623.9313	623.9313	648.2381	0.962503284	0.770196069		2	554.5	0.990940106
2	686.332	686332	970.28	750.8057	750.8057	970.28	0.773803129	0.781510558		2	554.75	0.988456548
2	686.616	686616	1144.623	666.1114	666.1114	1144.623	0.581948292	0.798356957		2	555	0.985288975
2	686.983	686983	974.4967	646.0043	646.0043	974.4967	0.662910711	0.819557139		2	555.25	0.982723587
2	687.147	687147	1382.336	1154.255	1154.255	1382.336	0.835003212	0.825174531		2	555.5	0.980934534
2	687.333	687333	1178.374	840.8484	840.8484	1178.374	0.71356666	0.828373697		2	555.75	0.979930238
2	687.53	687530	1157.355	1101.921	1101.921	1157.355	0.952102855	0.835061121		2	556	0.980235977
2	687.804	687804	456.7133	514.1702	514.1702	456.7133	1.125805182	0.866317765		2	556.25	0.982307421
2	688.152	688152	722.9098	638.9012	638.9012	722.9098	0.883791035	0.910043679		2	556.5	0.984548397
2	688.455	688455	689.6261	488.2097	488.2097	689.6261	0.707933908	0.933794894		2	556.75	0.986679619
2	688.755	688755	711.1661	763.5929	763.5929	711.1661	1.073719487	0.954842593		2	557	0.988794888
2	689.051	689051	639.4786	577.9081	577.9081	639.4786	0.903717654	0.957095739		2	557.25	0.989926755
2	689.253	689253	872.9866	881.5182	881.5182	872.9866	1.009772888	0.942550598		2	557.5	0.990729843
2	689.51	689510	814.6642	723.9286	723.9286	814.6642	0.888622085	0.911383637		2	557.75	0.991369706
2	689.977	689977	784.5236	898.8606	898.8606	784.5236	1.145740676	0.848701656		2	558	0.991521623
2	690.159	690159	889.9841	634.3867	634.3867	889.9841	0.712806779	0.82150801		2	558.25	0.991183654
2	690.427	690427	1013.626	684.6336	684.6336	1013.626	0.675430188	0.770354819		2	558.5	0.991482541
2	690.61	690610	502.9599	332.1088	332.1088	502.9599	0.660308705	0.742323898		2	558.75	0.993462862
2	690.809	690809	668.9743	419.7264	419.7264	668.9743	0.627417825	0.714311778		2	559	0.996795681
2	690.989	690989	689.8815	527.4566	527.4566	689.8815	0.76456116	0.69070792		2	559.25	0.99977122
2	691.375	691375	810.7282	550.6765	550.6765	810.7282	0.679236889	0.645202411		2	559.5	1.002976821
2	691.676	691676	727.6239	448.0629	448.0629	727.6239	0.615789146	0.618732655		2	559.75	1.004751878
2	691.851	691851	655.7551	444.8918	444.8918	655.7551	0.678441998	0.616740636		2	560	1.004845159
2	692.124	692124	680.8231	392.6372	392.6372	680.8231	0.576709574	0.64433164		2	560.25	1.004048988
2	692.3	692300	692.2035	509.1321	509.1321	692.2035	0.73552373	0.665105703		2	560.5	1.003033207
2	692.552	692552	512.9384	338.3974	338.3974	512.9384	0.659723273	0.703083026		2	560.75	1.000960233
2	692.839	692839	610.2068	342.5637	342.5637	610.2068	0.561389516	0.766982102		2	561	0.998480652
2	693.223	693223	586.8049	366.6623	366.6623	586.8049	0.624845328	0.829478465		2	561.25	0.996256129
2	693.629	693629	268.3281	424.0333	424.0333	268.3281	1.580279143	0.862588974		2	561.5	0.994489347
2	694.021	694021	1107.503	842.402	842.402	1107.503	0.7606318	0.878981013		2	561.75	0.992713382
2	694.221	694221	1011.122	859.9504	859.9504	1011.122	0.850491236	0.865797687		2	562	0.991774198
2	694.675	694675	462.2356	322.5259	322.5259	462.2356	0.697752185	0.791148912		2	562.25	0.992745792
2	695.021	695021	739.4807	457.2691	457.2691	739.4807	0.618365158	0.743013643		2	562.5	0.994111124
2	695.183	695183	818.1138	591.3792	591.3792	818.1138	0.722856894	0.728912665		2	562.75	0.995560017
2	695.449	695449	1417.702	1162.379	1162.379	1417.702	0.819903619	0.703127039		2	563	0.996817314
2	695.851	695851	651.9934	407.0381	407.0381	651.9934	0.624297884	0.675858315		2	563.25	0.998234606
2	696.177	696177	790.935	430.5635	430.5635	790.935	0.544372799	0.68913693		2	563.5	0.998879164
2	696.349	696349	672.4154	465.3098	465.3098	672.4154	0.691997536	0.70404634		2	563.75	0.998582119
2	696.565	696565	832.6513	641.1243	641.1243	832.6513	0.769979342	0.715983708		2	564	0.997790346
2	696.843	696843	1724.279	1323.439	1323.439	1724.279	0.767531821	0.719713242		2	564.25	0.996886682
2	697.388	697388	706.1437	681.379	681.379	706.1437	0.96492966	0.730574544		2	564.5	0.995981455
2	697.596	697596	984.6517	610.3472	610.3472	984.6517	0.619861013	0.74005976		2	564.75	0.994734984
2	697.762	697762	1174.942	942.6854	942.6854	1174.942	0.802325051	0.749375486		2	565	0.992935421
2	698.171	698171	727.6172	412.8338	412.8338	727.6172	0.567377737	0.771114856		2	565.25	0.991912083
2	698.352	698352	909.1812	598.8357	598.8357	909.1812	0.658653852	0.774597678		2	565.5	0.992195527
2	698.67	698670	665.238	616.0466	616.0466	665.238	0.926054435	0.779021898		2	565.75	0.99283044
2	698.879	698879	909.0431	699.7698	699.7698	909.0431	0.769787263	0.790725401		2	566	0.993401608
2	699.202	699202	1212.625	1112.185	1112.185	1212.625	0.917171426	0.81463934		2	566.25	0.993779004
2	699.427	699427	874.8029	769.0399	769.0399	874.8029	0.879100767	0.832556188		2	566.5	0.994233075
2	699.887	699887	511.8357	473.1884	473.1884	511.8357	0.924492762	0.890173772		2	566.75	0.994371723
2	700.154	700154	518.3359	323.8153	323.8153	518.3359	0.624720958	0.917798231		2	567	0.994207027
2	700.447	700447	615.9813	525.0343	525.0343	615.9813	0.852354284	0.931666652		2	567.25	0.993875511
2	700.731	700731	930.3609	1132.292	1132.292	930.3609	1.217045987	0.938947338		2	567.5	0.99297799
2	701	701000	904.128	819.7052	819.7052	904.128	0.906625168	0.941526349		2	567.75	0.99138732
2	701.273	701273	1089.464	1217.281	1217.281	1089.464	1.117320995	0.935409155		2	568	0.99016881
2	701.59	701590	1316.762	1190.09	1190.09	1316.762	0.903800383	0.920139211		2	568.25	0.989385865
2	701.868	701868	1160.424	961.3727	961.3727	1160.424	0.82846675	0.91180483		2	568.5	0.988698097
2	702.055	702055	920.9535	872.9114	872.9114	920.9535	0.947834391	0.907041528		2	568.75	0.988545293
2	702.232	702232	2050.5	1855.403	1855.403	2050.5	0.904853938	0.899868008		2	569	0.989161795
2	702.41	702410	842.991	549.4924	549.4924	842.991	0.651836615	0.895274927		2	569.25	0.99046191
2	702.712	702712	1245.921	1105.209	1105.209	1245.921	0.88706186	0.898115805		2	569.5	0.9917508
2	702.97	702970	1217.177	1222.644	1222.644	1217.177	1.004491541	0.902557444		2	569.75	0.992795795
2	703.445	703445	1678.195	1653.107	1653.107	1678.195	0.985050605	0.919235519		2	570	0.993615093
2	703.814	703814	1033.518	1038.145	1038.145	1033.518	1.004476942	0.934832118		2	570.25	0.994404786
2	703.991	703991	774.9637	880.014	880.014	774.9637	1.135555123	0.937669726		2	570.5	0.994861456
2	704.164	704164	897.8352	629.8458	629.8458	897.8352	0.701516047	0.933980456		2	570.75	0.994964616
2	704.466	704466	537.8181	478.8755	478.8755	537.8181	0.890404209	0.923278366		2	571	0.994972358
2	704.716	704716	1154.295	996.7226	996.7226	1154.295	0.863490356	0.922364302		2	571.25	0.995272681
2	705.115	705115	999.0508	1034.081	1034.081	999.0508	1.035063482	0.921403428		2	571.5	0.995734125
2	705.37	705370	941.2864	716.9025	716.9025	941.2864	0.761619949	0.913472574		2	571.75	0.995755552
2	705.619	705619	1189.624	1007.576	1007.576	1189.624	0.846970135	0.899215001		2	572	0.995323621
2	705.949	705949	1343.253	1490.181	1490.181	1343.253	1.109382224	0.878262677		2	572.25	0.99487327
2	706.193	706193	1006.551	936.4082	936.4082	1006.551	0.930313715	0.859009133		2	572.5	0.99471783
2	706.47	706470	899.4687	821.0521	821.0521	899.4687	0.912818979	0.83237922		2	572.75	0.994867684
2	706.717	706717	834.0691	575.2603	575.2603	834.0691	0.689703407	0.811301526		2	573	0.995388935
2	706.944	706944	841.5491	506.2332	506.2332	841.5491	0.601549214	0.789936083		2	573.25	0.996475813
2	707.114	707114	1222.405	872.6201	872.6201	1222.405	0.713855146	0.770198281		2	573.5	0.997748643
2	707.523	707523	840.167	676.032	676.032	840.167	0.80464003	0.731529483		2	573.75	0.999016557
2	707.923	707923	571.9991	514.7726	514.7726	571.9991	0.899953514	0.72115093		2	574	0.999989231
2	708.159	708159	1263.705	854.2594	854.2594	1263.705	0.675995901	0.721577888		2	574.25	1.000901192
2	708.418	708418	1034.497	627.9468	627.9468	1034.497	0.607006884	0.723716466		2	574.5	1.001792487
2	708.605	708605	1180.861	920.5321	920.5321	1180.861	0.779543147	0.728713131		2	574.75	1.002446665
2	708.819	708819	726.53	489.5461	489.5461	726.53	0.67381402	0.735985377		2	575	1.003040561
2	709.221	709221	922.3205	697.3188	697.3188	922.3205	0.75604825	0.747729338		2	575.25	1.003532071
2	709.483	709483	408.2088	337.0571	337.0571	408.2088	0.82569778	0.757122646		2	575.5	1.00377533
2	709.781	709781	947.8054	648.1035	648.1035	947.8054	0.683793846	0.766018282		2	575.75	1.003924
2	709.963	709963	546.6295	392.7703	392.7703	546.6295	0.718531107	0.77163116		2	576	1.003823026
2	710.209	710209	530.9334	504.2525	504.2525	530.9334	0.949747181	0.781260796		2	576.25	1.003682092
2	710.428	710428	1258.457	994.2722	994.2722	1258.457	0.790072446	0.788219656		2	576.5	1.003118326
2	710.941	710941	970.8947	703.0224	703.0224	970.8947	0.724097474	0.801587458		2	576.75	1.002192064
2	711.168	711168	687.2264	542.8993	542.8993	687.2264	0.789986095	0.805944918		2	577	1.0000569
2	711.467	711467	701.754	563.8755	563.8755	701.754	0.803523029	0.806757106		2	577.25	0.997851419
2	711.729	711729	2006.688	1527.761	1527.761	2006.688	0.761334597	0.800178824		2	577.5	0.995907152
2	712.09	712090	1477.868	1230.624	1230.624	1477.868	0.832702244	0.787986249		2	577.75	0.994100682
2	712.323	712323	1382.184	1217.117	1217.117	1382.184	0.880575235	0.779518145		2	578	0.992505053
2	712.576	712576	1163.502	954.7287	954.7287	1163.502	0.820564726	0.767778578		2	578.25	0.992569109
2	712.861	712861	636.2062	449.4754	449.4754	636.2062	0.706493272	0.760290541		2	578.5	0.993238933
2	713.026	713026	1093.692	777.6044	777.6044	1093.692	0.710990297	0.760142183		2	578.75	0.994425556
2	713.434	713434	1014.452	633.1096	633.1096	1014.452	0.624090248	0.76294807		2	579	0.996229467
2	713.899	713899	431.401	353.9887	353.9887	431.401	0.820556049	0.767567223		2	579.25	0.999430599
2	714.476	714476	601.2823	454.6228	454.6228	601.2823	0.756088779	0.788878456		2	579.5	1.002232969
2	714.74	714740	1728.585	1494.789	1494.789	1728.585	0.864747178	0.800298145		2	579.75	1.005399084
2	714.976	714976	2199.043	1929.537	1929.537	2199.043	0.877443961	0.804853185		2	580	1.007369639
2	715.159	715159	1436.2	1183.104	1183.104	1436.2	0.823773848	0.802441791		2	580.25	1.00704008
2	715.611	715611	1094.51	788.7942	788.7942	1094.51	0.720682497	0.789643402		2	580.5	1.006259945
2	715.882	715882	523.3907	399.5256	399.5256	523.3907	0.763341038	0.778981517		2	580.75	1.005195591
2	716.045	716045	795.1244	577.8453	577.8453	795.1244	0.726735716	0.768677183		2	581	1.00362118
2	716.448	716448	1009.415	816.611	816.611	1009.415	0.808994318	0.749907107		2	581.25	1.001879729
2	716.827	716827	685.1386	505.2245	505.2245	685.1386	0.737404811	0.751876118		2	581.5	1.000576642
2	717.078	717078	739.2982	514.3959	514.3959	739.2982	0.695789466	0.754954123		2	581.75	0.99972399
2	717.447	717447	622.9579	488.0669	488.0669	622.9579	0.783466908	0.772517207		2	582	0.998870026
2	717.645	717645	578.4722	494.4241	494.4241	578.4722	0.85470676	0.784789277		2	582.25	0.998174287
2	717.863	717863	1047.515	665.9602	665.9602	1047.515	0.635752424	0.789867698		2	582.5	0.997737371
2	718.234	718234	884.4074	790.93	790.93	884.4074	0.894305045	0.784277765		2	582.75	0.997611147
2	718.512	718512	1068.678	774.8355	774.8355	1068.678	0.725041126	0.775880286		2	583	0.997742065
2	718.702	718702	760.4936	685.6994	685.6994	760.4936	0.901650454	0.760829539		2	583.25	0.998309699
2	718.915	718915	667.506	528.8213	528.8213	667.506	0.792234527	0.733014237		2	583.5	0.999216971
2	719.326	719326	813.3404	466.1457	466.1457	813.3404	0.573124979	0.687889474		2	583.75	1.000157807
2	719.693	719693	976.5575	674.6505	674.6505	976.5575	0.690845649	0.671519315		2	584	1.001110436
2	719.891	719891	723.2174	430.0411	430.0411	723.2174	0.59462217	0.665010445		2	584.25	1.002001209
2	720.152	720152	843.4216	482.0895	482.0895	843.4216	0.571587804	0.662160831		2	584.5	1.002880895
2	720.315	720315	836.0571	498.9176	498.9176	836.0571	0.596750629	0.669032805		2	584.75	1.003761901
2	720.494	720494	757.3504	599.2925	599.2925	757.3504	0.79130149	0.684358145		2	585	1.004349217
2	720.727	720727	940.3582	606.9539	606.9539	940.3582	0.645449681	0.700706202		2	585.25	1.004044156
2	720.94	720940	744.3796	671.9686	671.9686	744.3796	0.902723019	0.720588489		2	585.5	1.003137003
2	721.103	721103	752.6556	572.6256	572.6256	752.6556	0.760806935	0.734758017		2	585.75	1.002350897
2	721.343	721343	1130.107	784.7626	784.7626	1130.107	0.694414423	0.737224		2	586	1.001271427
2	721.507	721507	815.4589	604.85	604.85	815.4589	0.741729595	0.734273218		2	586.25	0.99955967
2	721.889	721889	903.7633	607.3064	607.3064	903.7633	0.671975062	0.727765781		2	586.5	0.998486037
2	722.231	722231	827.4797	593.7522	593.7522	827.4797	0.71754292	0.726098472		2	586.75	0.998044938
2	722.553	722553	1098.322	849.8497	849.8497	1098.322	0.773770989	0.724205252		2	587	0.999889905
2	722.82	722820	764.6883	463.0492	463.0492	764.6883	0.6055398	0.72692661		2	587.25	1.002032808
2	723.11	723110	663.6305	511.896	511.896	663.6305	0.771356952	0.733607402		2	587.5	1.004136668
2	723.288	723288	1228.458	927.7439	927.7439	1228.458	0.755210109	0.739189547		2	587.75	1.006490213
2	723.468	723468	876.3381	689.5333	689.5333	876.3381	0.786834784	0.747353575		2	588	1.007907162
2	723.771	723771	961.318	820.108	820.108	961.318	0.853107921	0.774880948		2	588.25	1.008141848
2	723.943	723943	854.8341	641.4386	641.4386	854.8341	0.750366182	0.789050694		2	588.5	1.008030437
2	724.159	724159	528.144	384.2537	384.2537	528.144	0.727554796	0.805906522		2	588.75	1.00861314
2	724.327	724327	928.0646	643.2677	643.2677	928.0646	0.693128151	0.82085827		2	589	1.009828591
2	724.534	724534	788.2054	603.1089	603.1089	788.2054	0.765167176	0.832510624		2	589.25	1.011881095
2	724.741	724741	651.1663	631.4953	631.4953	651.1663	0.969791127	0.837687214		2	589.5	1.01392517
2	724.934	724934	748.1618	748.947	748.947	748.1618	1.001049506	0.841692399		2	589.75	1.015831658
2	725.306	725306	966.185	793.7741	793.7741	966.185	0.821554982	0.83898914		2	590	1.017881141
2	725.635	725635	1093.367	891.3808	891.3808	1093.367	0.815262213	0.810250162		2	590.25	1.020109013
2	725.969	725969	960.0363	737.6187	737.6187	960.0363	0.76832376	0.765125251		2	590.5	1.0229634
2	726.317	726317	982.6333	669.1668	669.1668	982.6333	0.680993408	0.731086266		2	590.75	1.025337528
2	726.752	726752	929.4933	617.9399	617.9399	929.4933	0.664813722	0.723224951		2	591	1.027711655
2	727.114	727114	1059.023	704.6976	704.6976	1059.023	0.665422375	0.719517796		2	591.25	1.02810768
2	727.443	727443	809.0204	540.1504	540.1504	809.0204	0.667659802	0.712586984		2	591.5	1.027876813
2	727.647	727647	960.1123	731.5989	731.5989	960.1123	0.76199305	0.709569168		2	591.75	1.028079782
2	727.827	727827	793.7015	744.6048	744.6048	793.7015	0.93814211	0.706606964		2	592	1.028183996
2	728.02	728020	1110.956	720.8921	720.8921	1110.956	0.648893476	0.703392338		2	592.25	1.02828821
2	728.231	728231	1160.527	847.8824	847.8824	1160.527	0.730601184	0.700226287		2	592.5	1.028392424
2	728.558	728558	1004.678	641.0252	641.0252	1004.678	0.638040447	0.68789754		2	592.75	1.028496638
2	728.723	728723	1336.465	884.2648	884.2648	1336.465	0.661644562	0.679680893		2	593	1.027883968
2	729.004	729004	861.6194	492.149	492.149	861.6194	0.571190714	0.671062398		2	593.25	1.026625804
2	729.209	729209	1081.143	727.9896	727.9896	1081.143	0.673351814	0.667425029		2	593.5	1.02473425
2	729.499	729499	1039.945	671.0477	671.0477	1039.945	0.645272298	0.664612529		2	593.75	1.021999156
2	729.775	729775	1119.801	783.2153	783.2153	1119.801	0.699423648	0.680555764		2	594	1.019030897
2	729.973	729973	680.8263	577.2253	577.2253	680.8263	0.847830497	0.698900737		2	594.25	1.014971366
2	730.242	730242	784.4977	459.6427	459.6427	784.4977	0.585907008	0.716310868		2	594.5	1.009921359
2	730.669	730669	1013.616	767.4744	767.4744	1013.616	0.757164843	0.715783263		2	594.75	1.005934614
2	730.954	730954	966.143	730.4468	730.4468	966.143	0.756044188	0.710424697		2	595	1.001631708
2	731.284	731284	871.2433	653.1239	653.1239	871.2433	0.749645822	0.710883908		2	595.25	0.997232192
2	731.479	731479	735.1416	521.8925	521.8925	735.1416	0.709921055	0.715856611		2	595.5	0.99375128
2	731.795	731795	703.5222	516.5915	516.5915	703.5222	0.734293104	0.726219985		2	595.75	0.993335784
2	731.972	731972	492.4962	339.8725	339.8725	492.4962	0.690101771	0.733698346		2	596	0.995325263
2	732.367	732367	691.2238	354.7366	354.7366	691.2238	0.51320079	0.767041291		2	596.25	0.997342632
2	732.621	732621	624.3834	580.7168	580.7168	624.3834	0.930064444	0.786872729		2	596.5	0.998384021
2	733.039	733039	938.5441	779.5638	779.5638	938.5441	0.830609664	0.813457543		2	596.75	0.999807375
2	733.321	733321	1334.788	1255.686	1255.686	1334.788	0.940738155	0.832429777		2	597	1.001064841
2	733.575	733575	756.7448	746.954	746.954	756.7448	0.987061953	0.844544663		2	597.25	1.000922335
2	733.774	733774	678.3828	496.9207	496.9207	678.3828	0.732507811	0.848017613		2	597.5	1.000115442
2	733.959	733959	673.6769	583.828	583.828	673.6769	0.866629092	0.847603223		2	597.75	0.999210919
2	734.302	734302	1028.436	683.2438	683.2438	1028.436	0.664352279	0.845813262		2	598	0.997762978
2	734.57	734570	551.8804	500.0163	500.0163	551.8804	0.906022935	0.841635958		2	598.25	0.996772931
2	734.97	734970	1471.108	1215.83	1215.83	1471.108	0.826472292	0.827755602		2	598.5	0.99587168
2	735.322	735322	1196.219	1043.489	1043.489	1196.219	0.87232271	0.826267434		2	598.75	0.995265521
2	735.599	735599	1037.68	889.2327	889.2327	1037.68	0.856943085	0.847646079		2	599	0.99678604
2	735.886	735886	1065.015	831.9397	831.9397	1065.015	0.781153035	0.870443146		2	599.25	0.99909676
2	736.169	736169	1510.122	1126.473	1126.473	1510.122	0.745948341	0.877924576		2	599.5	1.001781595
2	736.352	736352	1068.588	971.1954	971.1954	1068.588	0.908858606	0.88160559		2	599.75	1.003695251
2	736.705	736705	1058.442	1235.844	1235.844	1058.442	1.167606728	0.886695232		2	600	1.004829271
2	737.074	737074	955.458	821.0421	821.0421	955.458	0.859317835	0.882187026		2	600.25	1.0048826
2	737.364	737364	651.9859	542.8782	542.8782	651.9859	0.832653283	0.876077912		2	600.5	1.004608264
2	737.573	737573	977.3888	898.5632	898.5632	977.3888	0.919350825	0.877201882		2	600.75	1.003981689
2	737.817	737817	1303.56	1035.198	1035.198	1303.56	0.794131455	0.880557367		2	601	1.002859803
2	738.044	738044	1007.175	872.1359	872.1359	1007.175	0.865922903	0.882671144		2	601.25	1.000574206
2	738.305	738305	1043.314	858.9816	858.9816	1043.314	0.823320304	0.890700624		2	601.5	0.998253724
2	738.609	738609	910.9027	771.6421	771.6421	910.9027	0.847118029	0.925926487		2	601.75	0.996234779
2	738.932	738932	1596.334	1605.756	1605.756	1596.334	1.005902274	0.966441004		2	602	0.99588157
2	739.126	739126	814.7766	946.9459	946.9459	814.7766	1.162215385	0.985731862		2	602.25	0.995649618
2	739.529	739529	932.7651	819.3679	819.3679	932.7651	0.878428985	1.037118912		2	602.5	0.995593742
2	739.753	739753	845.9509	895.392	895.392	845.9509	1.058444409	1.048984457		2	602.75	0.995868914
2	739.992	739992	762.5012	925.5071	925.5071	762.5012	1.213777893	1.040607048		2	603	0.99655433
2	740.262	740262	1011.998	1054.955	1054.955	1011.998	1.042447712	1.024182089		2	603.25	0.997911017
2	740.529	740529	1406.136	1281.597	1281.597	1406.136	0.911431753	0.99237896		2	603.5	0.998934932
2	740.828	740828	920.8188	1081.826	1081.826	920.8188	1.174852208	0.939761032		2	603.75	1.000357642
2	741.045	741045	1235.793	869.6019	869.6019	1235.793	0.703679257	0.914339152		2	604	1.001484759
2	741.546	741546	1335.482	1030.105	1030.105	1335.482	0.771335742	0.868546163		2	604.25	1.001583734
2	741.861	741861	1412.939	1146.687	1146.687	1412.939	0.811561575	0.848228798		2	604.5	1.00075561
2	742.093	742093	1057.282	851.9832	851.9832	1057.282	0.80582399	0.850791853		2	604.75	0.9992817
2	742.544	742544	1229.207	1138.323	1138.323	1229.207	0.926062901	0.878231646		2	605	0.997807789
2	742.84	742840	812.1198	720.1556	720.1556	812.1198	0.886760303	0.886115834		2	605.25	0.996333879
2	743.111	743111	850.342	859.3481	859.3481	850.342	1.01059115	0.883081309		2	605.5	0.994859969
2	743.309	743309	1320.164	1199.867	1199.867	1320.164	0.90887723	0.880626917		2	605.75	0.994292097
2	743.809	743809	1168.881	1010.97	1010.97	1168.881	0.864904126	0.864964612		2	606	0.994721631
2	744.353	744353	1410.299	1019.018	1019.018	1410.299	0.722554579	0.801497377		2	606.25	0.995523471
2	744.609	744609	774.6536	671.8135	671.8135	774.6536	0.867243759	0.769645027		2	606.5	0.996883772
2	744.774	744774	770.5616	507.3941	507.3941	770.5616	0.658473119	0.757323627		2	606.75	0.998244073
2	745.007	745007	666.1208	531.7658	531.7658	666.1208	0.79830235	0.746327987		2	607	0.999604373
2	745.205	745205	827.7237	622.3158	622.3158	827.7237	0.751840016	0.738744982		2	607.25	1.000966191
2	745.463	745463	996.8857	664.5351	664.5351	996.8857	0.666611127	0.733311786		2	607.5	1.002589249
2	745.783	745783	1179.657	750.4831	750.4831	1179.657	0.636187553	0.731654934		2	607.75	1.00470029
2	746.156	746156	967.0551	810.6252	810.6252	967.0551	0.838240965	0.735269961		2	608	1.007000196
2	746.438	746438	861.1699	706.4663	706.4663	861.1699	0.820356471	0.743992028		2	608.25	1.009125868
2	746.771	746771	657.9892	459.441	459.441	657.9892	0.698250062	0.762238479		2	608.5	1.010964093
2	747.23	747230	847.2666	789.0242	789.0242	847.2666	0.931258473	0.792653859		2	608.75	1.012729142
2	747.39	747390	1549.086	1134.136	1134.136	1549.086	0.732132367	0.804526555		2	609	1.014201786
2	747.96	747960	804.7971	380.8034	380.8034	804.7971	0.473166963	0.855533227		2	609.25	1.014821576
2	748.416	748416	1159.518	1335.592	1335.592	1159.518	1.151851028	0.876794143		2	609.5	1.014011096
2	748.609	748609	671.138	781.9067	781.9067	671.138	1.165046086	0.871899482		2	609.75	1.013386296
2	749.031	749031	914.9019	730.8054	730.8054	914.9019	0.798780066	0.853123259		2	610	1.013781667
2	749.276	749276	542.9245	493.6951	493.6951	542.9245	0.909325514	0.844233441		2	610.25	1.014322758
2	749.703	749703	872.1237	624.9044	624.9044	872.1237	0.716531841	0.816435973		2	610.5	1.014950913
2	749.894	749894	943.6976	635.3158	635.3158	943.6976	0.673219684	0.809266573		2	610.75	1.015904064
2	750.1	750100	851.4259	635.5339	635.5339	851.4259	0.746434775	0.801557937		2	611	1.01672872
2	750.429	750429	650.121	531.9276	531.9276	650.121	0.818197843	0.784472462		2	611.25	1.017245485
2	750.616	750616	641.6768	478.4606	478.4606	641.6768	0.745641108	0.781487577		2	611.5	1.017692327
2	751.026	751026	816.3967	716.5571	716.5571	816.3967	0.877707002	0.816096443		2	611.75	1.017756459
2	751.36	751360	775.5758	723.5076	723.5076	775.5758	0.932865105	0.86412759		2	612	1.016835421
2	751.691	751691	1224.044	1093.585	1093.585	1224.044	0.893419681	0.89697785		2	612.25	1.015918527
2	751.963	751963	1616.051	1189.444	1189.444	1616.051	0.736018851	0.905566093		2	612.5	1.015506257
2	752.365	752365	444.4765	486.5806	486.5806	444.4765	1.094727393	0.910779099		2	612.75	1.015135459
2	752.607	752607	988.0138	915.158	915.158	988.0138	0.926260342	0.910480997		2	613	1.014931716
2	752.872	752872	856.3411	736.2914	736.2914	856.3411	0.859810886	0.904864414		2	613.25	1.015408982
2	753.162	753162	760.855	673.8914	673.8914	760.855	0.885702795	0.897893157		2	613.5	1.016245341
2	753.381	753381	937.9143	813.7479	813.7479	937.9143	0.867614344	0.887245884		2	613.75	1.017372238
2	753.658	753658	1051.649	853.0914	853.0914	1051.649	0.811194039	0.872481939		2	614	1.018858017
2	753.905	753905	450.3072	427.9274	427.9274	450.3072	0.950301039	0.865471052		2	614.25	1.02018156
2	754.111	754111	427.523	441.0537	441.0537	427.523	1.031649057	0.859027439		2	614.5	1.021221171
2	754.363	754363	595.5237	431.471	431.471	595.5237	0.724523642	0.854940424		2	614.75	1.022953892
2	754.649	754649	675.7601	464.5788	464.5788	675.7601	0.687490723	0.860891514		2	615	1.025508063
2	754.848	754848	998.2732	856.4972	856.4972	998.2732	0.857978758	0.866106465		2	615.25	1.029790395
2	755.117	755117	788.3334	680.9844	680.9844	788.3334	0.863827918	0.878530217		2	615.5	1.035772403
2	755.317	755317	570.5821	603.5754	603.5754	570.5821	1.057823931	0.892283442		2	615.75	1.041916076
2	755.631	755631	725.8044	615.4322	615.4322	725.8044	0.847931206	0.903495519		2	616	1.048804013
2	755.943	755943	353.4102	348.2205	348.2205	353.4102	0.985315364	0.89128498		2	616.25	1.056504766
2	756.203	756203	801.577	652.973	652.973	801.577	0.814610449	0.875413383		2	616.5	1.064821678
2	756.398	756398	1020.996	897.407	897.407	1020.996	0.878952513	0.867553429		2	616.75	1.073851356
2	756.682	756682	846.3742	850.1642	850.1642	846.3742	1.004477925	0.855060068		2	617	1.084533737
2	757.165	757165	757.3581	511.7314	511.7314	757.3581	0.675679576	0.827320844		2	617.25	1.097995551
2	757.438	757438	829.8471	492.3322	492.3322	829.8471	0.593280618	0.825069417		2	617.5	1.110996592
2	757.61	757610	857.3285	737.4899	737.4899	857.3285	0.860218574	0.836608251		2	617.75	1.12289382
2	757.847	757847	626.2399	517.5355	517.5355	626.2399	0.82641732	0.856042035		2	618	1.134572669
2	758.135	758135	690.1039	779.5774	779.5774	690.1039	1.129652216	0.886029717		2	618.25	1.144714474
2	758.457	758457	831.0578	690.392	690.392	831.0578	0.830738849	0.931475699		2	618.5	1.15242533
2	758.628	758628	739.735	718.8671	718.8671	739.735	0.971790033	0.944192121		2	618.75	1.15951532
2	759.022	759022	687.3768	613.575	613.575	687.3768	0.892632687	0.940465426		2	619	1.165426331
2	759.236	759236	623.4588	740.515	740.515	623.4588	1.187752904	0.9288422		2	619.25	1.167780663
2	759.631	759631	483.6821	367.3343	367.3343	483.6821	0.759453988	0.900142896		2	619.5	1.168634288
2	760.024	760024	852.3818	768.7762	768.7762	852.3818	0.901915315	0.842169297		2	619.75	1.167862887
2	760.23	760230	825.1044	633.5067	633.5067	825.1044	0.767789749	0.80434052		2	620	1.169413079
2	760.484	760484	1116.616	988.4892	988.4892	1116.616	0.885254376	0.771708224		2	620.25	1.174771832
2	760.681	760681	1067.277	756.3639	756.3639	1067.277	0.708685655	0.755284705		2	620.5	1.179939458
2	760.907	760907	890.3553	531.8468	531.8468	890.3553	0.597342207	0.738401455		2	620.75	1.18193521
2	761.2	761200	1064.612	626.5546	626.5546	1064.612	0.588528591	0.728773749		2	621	1.182320161
2	761.511	761511	1105.195	927.8937	927.8937	1105.195	0.839574645	0.727587267		2	621.25	1.176542692
2	761.893	761893	1118.136	803.2016	803.2016	1118.136	0.718339808	0.728560022		2	621.5	1.163361438
2	762.055	762055	932.4607	794.0818	794.0818	932.4607	0.851598142	0.730164951		2	621.75	1.14662227
2	762.508	762508	641.1498	527.0516	527.0516	641.1498	0.822041276	0.746829947		2	622	1.133964382
2	762.707	762707	1218.125	750.449	750.449	1218.125	0.616068958	0.752169572		2	622.25	1.120077157
2	763.072	763072	960.3848	779.384	779.384	960.3848	0.811533044	0.749546714		2	622.5	1.108749493
2	763.484	763484	862.4912	514.276	514.276	862.4912	0.596268113	0.74118483		2	622.75	1.106081359
2	763.781	763781	798.5776	605.0342	605.0342	798.5776	0.757639834	0.743900578		2	623	1.112235331
2	764.036	764036	1271.042	1180.576	1180.576	1271.042	0.928825326	0.758863494		2	623.25	1.119861728
2	764.434	764434	808.2906	645.025	645.025	808.2906	0.79801126	0.789399372		2	623.5	1.12729652
2	764.71	764710	1067.315	719.4927	719.4927	1067.315	0.674114671	0.817681619		2	623.75	1.14104068
2	765.048	765048	667.3472	459.1061	459.1061	667.3472	0.687956884	0.862193082		2	624	1.155896005
2	765.243	765243	369.8038	381.3559	381.3559	369.8038	1.031238457	0.877530846		2	624.25	1.161474115
2	765.554	765554	780.822	663.792	663.792	780.822	0.850119489	0.890613514		2	624.5	1.161840643
2	765.819	765819	1459.893	1497.882	1497.882	1459.893	1.02602177	0.895234734		2	624.75	1.160309271
2	766.229	766229	1458.121	1226.625	1226.625	1458.121	0.84123677	0.876959245		2	625	1.157740392
2	766.397	766397	1484.39	1440.897	1440.897	1484.39	0.970699749	0.864367749		2	625.25	1.153674234
2	766.662	766662	1059.488	1018.095	1018.095	1059.488	0.960931129	0.845148536		2	625.5	1.14769392
2	766.988	766988	958.8671	624.3505	624.3505	958.8671	0.65113351	0.801934802		2	625.75	1.142424699
2	767.204	767204	869.361	632.1159	632.1159	869.361	0.727104045	0.774188223		2	626	1.140455263
2	767.447	767447	981.1296	638.7926	638.7926	981.1296	0.651078716	0.748266836		2	626.25	1.139452694
2	767.752	767752	782.4475	563.5391	563.5391	782.4475	0.720226085	0.713017854		2	626.5	1.137508253
2	767.937	767937	1138.037	912.3099	912.3099	1138.037	0.801652231	0.701912599		2	626.75	1.134747826
2	768.138	768138	715.4248	564.7021	564.7021	715.4248	0.789324189	0.702690189		2	627	1.13125419
2	768.409	768409	1085.344	704.1662	704.1662	1085.344	0.648795405	0.715219741		2	627.25	1.121918899
2	768.598	768598	849.735	640.3251	640.3251	849.735	0.75355858	0.726395147		2	627.5	1.108775698
2	768.815	768815	1617.367	1103.819	1103.819	1617.367	0.682478992	0.747168642		2	627.75	1.094439463
2	769.221	769221	1113.417	795.2291	795.2291	1113.417	0.714223961	0.807237169		2	628	1.082231616
2	769.482	769482	1114.589	859.994	859.994	1114.589	0.771579479	0.836275442		2	628.25	1.070967609
2	769.81	769810	1014.207	943.8703	943.8703	1014.207	0.930648576	0.868841425		2	628.5	1.06101407
2	770.115	770115	1033.436	1287.962	1287.962	1033.436	1.246291014	0.891122299		2	628.75	1.055600396
2	770.332	770332	1054.222	822.6417	822.6417	1054.222	0.780330613	0.893108992		2	629	1.051633284
2	770.549	770549	1402.716	1130.117	1130.117	1402.716	0.805663441	0.890927619		2	629.25	1.050425115
2	770.74	770740	1096.986	959.4547	959.4547	1096.986	0.874628026	0.886266014		2	629.5	1.050987442
2	771.16	771160	1587.625	1401.85	1401.85	1587.625	0.882985592	0.834371143		2	629.75	1.052157018
2	771.394	771394	1265.37	936.8978	936.8978	1265.37	0.740414108	0.791396523		2	630	1.055570905
2	771.766	771766	692.1957	558.3095	558.3095	692.1957	0.806577533	0.74865392		2	630.25	1.05828366
2	771.994	771994	868.8279	557.8566	557.8566	868.8279	0.642079519	0.752288555		2	630.5	1.059648154
2	772.369	772369	594.8744	551.6862	551.6862	594.8744	0.927399464	0.778836411		2	630.75	1.058071989
2	772.555	772555	529.8035	337.5403	337.5403	529.8035	0.6371047	0.787855551		2	631	1.055735072
2	772.966	772966	1109.537	622.2188	622.2188	1109.537	0.560791393	0.815621464		2	631.25	1.053403176
2	773.242	773242	479.4685	407.2829	407.2829	479.4685	0.849446627	0.831470724		2	631.5	1.051074797
2	773.642	773642	2180.857	3698.213	3698.213	2180.857	1.695761345	0.843371779		2	631.75	1.048515311
2	773.834	773834	882.4947	423.6615	423.6615	882.4947	0.480072572	0.848712283		2	632	1.045574873
2	774.024	774024	849.1541	659.402	659.402	849.1541	0.776539853	0.851085234		2	632.25	1.042329031
2	774.219	774219	791.0894	618.0486	618.0486	791.0894	0.781262649	0.84861496		2	632.5	1.039459164
2	774.522	774522	707.9732	492.6076	492.6076	707.9732	0.695799785	0.837390686		2	632.75	1.037024311
2	774.871	774871	735.6157	581.2809	581.2809	735.6157	0.79019643	0.822394216		2	633	1.034832951
2	775.045	775045	991.3217	844.4239	844.4239	991.3217	0.851816217	0.812546739		2	633.25	1.032963012
2	775.449	775449	856.7985	716.3159	716.3159	856.7985	0.836037762	0.774469884		2	633.5	1.031280586
2	775.888	775888	937.3556	796.1878	796.1878	937.3556	0.849397817	0.745753636		2	633.75	1.02964554
2	776.461	776461	939.3863	603.1272	603.1272	939.3863	0.642043854	0.731846211		2	634	1.028010494
2	776.639	776639	883.6839	600.9309	600.9309	883.6839	0.68002925	0.734650702		2	634.25	1.026375448
2	776.966	776966	680.1708	510.1908	510.1908	680.1708	0.750092183	0.764393462		2	634.5	1.024740402
2	777.191	777191	497.8113	385.6785	385.6785	497.8113	0.774748384	0.795428079		2	634.75	1.023105356
2	777.55	777550	958.2467	757.1913	757.1913	958.2467	0.790184094	0.836034066		2	635	1.02109164
2	778.03	778030	673.8456	530.0406	530.0406	673.8456	0.786590578	0.899540652		2	635.25	1.018711021
2	778.221	778221	623.7642	627.1425	627.1425	623.7642	1.005415989	0.919736552		2	635.5	1.016453134
2	778.548	778548	1037.474	1466.999	1466.999	1037.474	1.414010375	0.939685005		2	635.75	1.014449747
2	778.746	778746	657.4914	508.4346	508.4346	657.4914	0.773294677	0.948338199		2	636	1.012483802
2	778.917	778917	731.6136	683.7368	683.7368	731.6136	0.934559992	0.952052743		2	636.25	1.010679911
2	779.106	779106	781.0523	637.7352	637.7352	781.0523	0.816507678	0.948104151		2	636.5	1.00895334
2	779.461	779461	844.7077	629.0602	629.0602	844.7077	0.744707548	0.929484886		2	636.75	1.007361891
2	779.661	779661	659.5115	644.3341	644.3341	659.5115	0.976986906	0.914531176		2	637	1.006166305
2	779.987	779987	837.2593	827.7495	827.7495	837.2593	0.988641751	0.875372373		2	637.25	1.005475142
2	780.213	780213	1410.578	1246.624	1246.624	1410.578	0.883768214	0.855544876		2	637.5	1.004893424
2	780.578	780578	786.8705	716.9019	716.9019	786.8705	0.911079905	0.843697232		2	637.75	1.004708954
2	780.884	780884	701.4078	555.329	555.329	701.4078	0.791734851	0.838412077		2	638	1.004539405
2	781.134	781134	905.9912	578.9755	578.9755	905.9912	0.639052013	0.832161917		2	638.25	1.004360042
2	781.436	781436	1201.651	1017.471	1017.471	1201.651	0.846727544	0.817732314		2	638.5	1.004121674
2	781.781	781781	1198.794	1048.8	1048.8	1198.794	0.874879254	0.798729451		2	638.75	1.003913267
2	781.949	781949	1329.215	1204.43	1204.43	1329.215	0.906121282	0.792235721		2	639	1.004007069
2	782.358	782358	1224.616	826.7968	826.7968	1224.616	0.675147801	0.785936021		2	639.25	1.004651717
2	782.555	782555	1059.756	806.757	806.757	1059.756	0.761266744	0.784224421		2	639.5	1.005490902
2	782.907	782907	1290.937	1171.46	1171.46	1290.937	0.907449395	0.784054403		2	639.75	1.006496489
2	783.099	783099	980.1705	774.745	774.745	980.1705	0.790418606	0.785231212		2	640	1.007519926
2	783.463	783463	781.454	436.8923	436.8923	781.454	0.559076158	0.784199481		2	640.25	1.008713743
2	783.913	783913	814.688	723.9468	723.9468	814.688	0.888618465	0.776631743		2	640.5	1.009601714
2	784.325	784325	1063.086	926.0808	926.0808	1063.086	0.871125008	0.769148203		2	640.75	1.010411608
2	784.781	784781	1066.099	807.4859	807.4859	1066.099	0.757421121	0.76173838		2	641	1.01120393
2	785.217	785217	1177.644	800.1783	800.1783	1177.644	0.679473848	0.745875022		2	641.25	1.011903963
2	785.392	785392	856.9524	552.1617	552.1617	856.9524	0.644331821	0.73926169		2	641.5	1.01234081
2	785.574	785574	896.7832	809.1298	809.1298	896.7832	0.902257982	0.736347682		2	641.75	1.012595567
2	785.882	785882	857.1198	566.1824	566.1824	857.1198	0.660563903	0.736904255		2	642	1.012790567
2	786.145	786145	690.3401	481.843	481.843	690.3401	0.697979155	0.739077646		2	642.25	1.012641557
2	786.499	786499	1004.513	851.2502	851.2502	1004.513	0.847425768	0.756394364		2	642.5	1.012301103
2	786.731	786731	794.4856	582.0566	582.0566	794.4856	0.732620705	0.773059497		2	642.75	1.011901274
2	786.97	786970	930.8073	579.2467	579.2467	930.8073	0.622305712	0.78470558		2	643	1.011902263
2	787.168	787168	575.655	478.486	478.486	575.655	0.831202717	0.787623271		2	643.25	1.011972547
2	787.457	787457	972.1832	903.2737	903.2737	972.1832	0.929118812	0.788534295		2	643.5	1.01179111
2	787.73	787730	626.1005	535.4555	535.4555	626.1005	0.855222923	0.792433326		2	643.75	1.01149552
2	787.93	787930	607.3586	507.4942	507.4942	607.3586	0.835575885	0.796748803		2	644	1.01012924
2	788.35	788350	1427.014	1019.984	1019.984	1427.014	0.71476804	0.80321102		2	644.25	1.008167983
2	788.719	788719	1193.816	807.2158	807.2158	1193.816	0.676164334	0.817391502		2	644.5	1.005789182
2	788.9	788900	1065.269	743.268	743.268	1065.269	0.697727992	0.833100162		2	644.75	1.003436438
2	789.154	789154	859.7178	905.4953	905.4953	859.7178	1.053247124	0.857128042		2	645	1.001119746
2	789.609	789609	1665.695	1760.108	1760.108	1665.695	1.056680845	0.913523968		2	645.25	0.998992321
2	789.779	789779	1580.279	1253.719	1253.719	1580.279	0.793352946	0.936685926		2	645.5	0.996786987
2	789.959	789959	736.4728	674.4134	674.4134	736.4728	0.915734295	0.953921406		2	645.75	0.994621296
2	790.25	790250	959.5334	977.5398	977.5398	959.5334	1.018765788	0.956176837		2	646	0.993216597
2	790.472	790472	791.0586	825.72	825.72	791.0586	1.043816476	0.956652943		2	646.25	0.992223831
2	790.736	790736	858.9056	842.9023	842.9023	858.9056	0.981367801	0.95569814		2	646.5	0.991456525
2	791.1	791100	1161.308	1027.279	1027.279	1161.308	0.884587896	0.943289928		2	646.75	0.991213863
2	791.291	791291	975.3284	730.8325	730.8325	975.3284	0.749319409	0.948007572		2	647	0.991914083
2	791.465	791465	764.6146	876.5581	876.5581	764.6146	1.14640513	0.95964278		2	647.25	0.992936735
2	791.753	791753	1114.518	985.8343	985.8343	1114.518	0.884538697	0.984827782		2	647.5	0.994453637
2	791.974	791974	781.1034	699.468	699.468	781.1034	0.895487076	1.016602918		2	647.75	0.995968296
2	792.138	792138	713.4683	872.4632	872.4632	713.4683	1.222847883	1.046712476		2	648	0.997056434
2	792.44	792440	455.0174	477.9583	477.9583	455.0174	1.050417632	1.104165355		2	648.25	0.998092719
2	792.609	792609	810.0616	1004.497	1004.497	810.0616	1.24002545	1.140376167		2	648.5	0.998702487
2	792.906	792906	840.6805	959.9294	959.9294	840.6805	1.141848062	1.21618272		2	648.75	0.999305297
2	793.101	793101	1038.745	1270.409	1270.409	1038.745	1.223022975	1.255773772		2	649	0.998584068
2	793.335	793335	625.0032	773.5019	773.5019	625.0032	1.237596704	1.292346148		2	649.25	0.997447668
2	793.682	793682	582.937	843.8811	843.8811	582.937	1.44763688	1.342950615		2	649.5	0.997192863
2	793.89	793890	586.8737	950.1257	950.1257	586.8737	1.618961115	1.366964745		2	649.75	0.998420427
2	794.196	794196	660.1534	775.6374	775.6374	660.1534	1.174935098	1.391060637		2	650	0.999943282
2	794.583	794583	863.2771	1164.533	1164.533	863.2771	1.348967788	1.409784472		2	650.25	1.001850745
2	794.894	794894	1026.232	1396.271	1396.271	1026.232	1.360580259	1.407256309		2	650.5	1.003869889
2	795.222	795222	1145.483	1821.302	1821.302	1145.483	1.589986058	1.389485977		2	650.75	1.005606074
2	795.553	795553	932.1963	1296.247	1296.247	932.1963	1.390530085	1.382891206		2	651	1.007083809
2	795.9	795900	1418.925	1809.497	1809.497	1418.925	1.275259087	1.384590763		2	651.25	1.008749967
2	796.407	796407	823.8398	1160.804	1160.804	823.8398	1.409016656	1.398712841		2	651.5	1.009766314
2	796.574	796574	732.3903	885.5202	885.5202	732.3903	1.20908237	1.415248603		2	651.75	1.010782661
2	796.841	796841	1278.255	2056.775	2056.775	1278.255	1.609049055	1.448389323		2	652	1.009781853
2	797.139	797139	1076.635	1806.461	1806.461	1076.635	1.677876904	1.487266367		2	652.25	1.007259186
2	797.366	797366	1078.807	1313.512	1313.512	1078.807	1.217559767	1.511862463		2	652.5	1.004502808
2	797.693	797693	574.5606	875.561	875.561	574.5606	1.523879291	1.554653983		2	652.75	1.002440951
2	797.903	797903	1557.899	2353.659	2353.659	1557.899	1.510790494	1.596091892		2	653	1.000812521
2	798.126	798126	1022	2208.094	2208.094	1022	2.160561644	1.64683126		2	653.25	0.999235082
2	798.508	798508	1104.444	1887.051	1887.051	1104.444	1.708598172	1.741520198		2	653.5	0.998424833
2	798.832	798832	1663.237	2667.175	2667.175	1663.237	1.603604898	1.838405313		2	653.75	0.997614583
2	799.126	799126	964.5123	1566.059	1566.059	964.5123	1.623679657	1.929742288		2	654	0.997044522
2	799.438	799438	996.6156	1995.043	1995.043	996.6156	2.001817953	1.992956992		2	654.25	0.996612365
2	799.905	799905	1058.17	2801	2801	1058.17	2.64702269	2.029607369		2	654.5	0.996526755
2	800.225	800225	1557.926	3280.817	3280.817	1557.926	2.105887571	2.04246485		2	654.75	0.996858464
2	802.152	802152	1126.605	1413.013	1413.013	1126.605	1.254222199	2.091014539		2	655	0.997188899
2	802.613	802613	685.7693	1334.927	1334.927	685.7693	1.946612367	2.133571524		2	655.25	0.997457236
2	802.934	802934	636.1734	1509.619	1509.619	636.1734	2.37296781	2.161984275		2	655.5	0.997886621
2	803.135	803135	1485.934	3433.148	3433.148	1485.934	2.310431015	2.182667003		2	655.75	0.997986469
2	803.354	803354	992.6955	2367.734	2367.734	992.6955	2.385156375	2.209212728		2	656	0.997273507
2	803.689	803689	1135.163	2690.833	2690.833	1135.163	2.370437549	2.228415607		2	656.25	0.996276557
2	804.06	804060	920.0424	2542.788	2542.788	920.0424	2.763772626	2.219133255		2	656.5	0.995279606
2	804.35	804350	748.2117	1697.105	1697.105	748.2117	2.268214999	2.205855382		2	656.75	0.994374466
2	804.601	804601	779.6626	1727.679	1727.679	779.6626	2.215931609	2.189624206		2	657	0.993219114
2	804.804	804804	1142.697	2267.087	2267.087	1142.697	1.98397913	2.174927897		2	657.25	0.992063762
2	807.704	807704	1217.655	1769.071	1769.071	1217.655	1.452850766	1.814950239		2	657.5	0.991955307
2	808.296	808296	867.792	1314.908	1314.908	867.792	1.515234065	1.711687059		2	657.75	0.992403923
2	809.875	809875	1533.699	2513.152	2513.152	1533.699	1.638621398	1.416643471		2	658	0.993058932
3	1.451	1451	3464.746	6800.135	6800.135	3464.746	1.962664796	1.615389738		2	658.25	0.994265855
3	1.626	1626	2666.151	4182.688	4182.688	2666.151	1.568811369	1.582379429		2	658.5	0.997140961
3	1.93	1930	1836.293	2329.38	2329.38	1836.293	1.268523052	1.532495863		2	658.75	1.001183088
3	2.148	2148	1444.636	1862.245	1862.245	1444.636	1.289075587	1.501747849		2	659	1.005037441
3	2.315	2315	1401.029	2199.329	2199.329	1401.029	1.569795486	1.480218515		2	659.25	1.009093726
3	2.502	2502	1299.859	1811.566	1811.566	1299.859	1.393663467	1.458582603		2	659.5	1.013559739
3	2.958	2958	1520.42	2217.586	2217.586	1520.42	1.458535142	1.416080314		2	659.75	1.017817705
3	3.166	3166	2163.473	2537.485	2537.485	2163.473	1.172875742	1.400291269		2	660	1.020357817
3	3.347	3347	2157.594	3251.298	3251.298	2157.594	1.506909085	1.387761622		2	660.25	1.021951196
3	3.513	3513	1814.614	2407.261	2407.261	1814.614	1.326596731	1.378508114		2	660.5	1.023538034
3	3.969	3969	2282.637	3075.719	3075.719	2282.637	1.347441139	1.366192449		2	660.75	1.023301787
3	4.294	4294	2212.106	3076.099	3076.099	2212.106	1.390574864	1.361132583		2	661	1.020471029
3	4.471	4471	2996.097	4884.014	4884.014	2996.097	1.63012546	1.35684221		2	661.25	1.016314074
3	4.716	4716	1749.141	2286.081	2286.081	1749.141	1.306973537	1.35074678		2	661.5	1.012334472
3	5.386	5386	3242.655	4249.276	4249.276	3242.655	1.310431113	1.341067059		2	661.75	1.008639184
3	5.444	5444	1607.744	2102.486	2102.486	1607.744	1.307724364	1.340236865		2	662	1.005652021
3	6.058	6058	3951.824	5271.743	5271.743	3951.824	1.334002476	1.325140311		2	662.25	1.002601133
3	8.547	8547	2189.527	2346.857	2346.857	2189.527	1.071855702	1.200797852		2	662.5	1.001120763
3	9.162	9162	3676.951	4684.162	4684.162	3676.951	1.273925598	1.170807769		2	662.75	1.001033567
3	9.23	9230	1008.207	1262.517	1262.517	1008.207	1.252239867	1.167741928		2	663	1.001188763
3	11.184	11184	1178.398	1224.733	1224.733	1178.398	1.039320332	1.045532974		2	663.25	1.001149811
3	11.47	11470	2115.686	2178.808	2178.808	2115.686	1.02983524	1.032904534		2	663.5	1.001630119
3	14.178	14178	1929.741	2093.799	2093.799	1929.741	1.085015554	1.019046834		2	663.75	1.002209127
3	14.412	14412	1128.231	1207.26	1207.26	1128.231	1.070046826	1.028357336		2	664	1.001701425
3	14.595	14595	1994.626	1582.079	1582.079	1994.626	0.79317075	1.037091094		2	664.25	0.999687594
3	14.953	14953	1769.695	1603.623	1603.623	1769.695	0.906157841	1.058044253		2	664.5	0.997591521
3	15.176	15176	1444.784	1445.399	1445.399	1444.784	1.000425669	1.073615922		2	664.75	0.995428447
3	15.48	15480	1168.095	1529.22	1529.22	1168.095	1.309157218	1.095745318		2	665	0.994234193
3	15.841	15841	1543.175	1602.232	1602.232	1543.175	1.038269801	1.118545672		2	665.25	0.994085355
3	16.071	16071	1162.217	1612.581	1612.581	1162.217	1.387504227	1.128346662		2	665.5	0.994062887
3	16.495	16495	1004.392	1149.013	1149.013	1004.392	1.143988602	1.12827434		2	665.75	0.994535031
3	16.704	16704	1337.568	1533.716	1533.716	1337.568	1.146645255	1.121192931		2	666	0.995405884
3	16.966	16966	1472.642	1463.308	1463.308	1472.642	0.993661732	1.109499657		2	666.25	0.997763456
3	17.226	17226	2121.666	2148.531	2148.531	2121.666	1.012662219	1.09817235		2	666.5	1.000299473
3	17.435	17435	1775.382	1853.799	1853.799	1775.382	1.044169086	1.087635756		2	666.75	1.00144234
3	17.751	17751	1905.16	2204.662	2204.662	1905.16	1.157205694	1.067417168		2	667	1.002339464
3	18.101	18101	1225.483	1332.446	1332.446	1225.483	1.087282321	1.051251814		2	667.25	1.003048225
3	18.286	18286	1356.521	1458.949	1458.949	1356.521	1.075507862	1.047246677		2	667.5	1.002700746
3	18.757	18757	1420.292	1359.645	1359.645	1420.292	0.957299626	1.044046104		2	667.75	1.00228029
3	18.949	18949	1950.665	2244.316	2244.316	1950.665	1.150538919	1.048936198		2	668	1.002201801
3	19.266	19266	1312.198	1227.708	1227.708	1312.198	0.935611851	1.06643331		2	668.25	1.002215734
3	19.455	19455	1218.116	1355.087	1355.087	1218.116	1.112444956	1.080586457		2	668.5	1.002103647
3	19.945	19945	1067.02	1131.384	1131.384	1067.02	1.060321269	1.120971515		2	668.75	1.002034682
3	20.4	20400	1175.083	1268.649	1268.649	1175.083	1.079625014	1.171833356		2	669	1.002150249
3	20.762	20762	1700.679	1860.502	1860.502	1700.679	1.093975994	1.217183984		2	669.25	1.003773932
3	20.998	20998	1037.42	1317.829	1317.829	1037.42	1.270294577	1.238804399		2	669.5	1.004836681
3	21.226	21226	3030.998	5037.11	5037.11	3030.998	1.661865168	1.247693534		2	669.75	1.00440056
3	21.461	21461	1322.017	1971.177	1971.177	1322.017	1.491037559	1.239392085		2	670	1.003654504
3	21.907	21907	1464.227	1366.943	1366.943	1464.227	0.933559482	1.19080689		2	670.25	1.002669363
3	22.093	22093	887.2065	916.7385	916.7385	887.2065	1.033286501	1.167860815		2	670.5	1.000797376
3	22.426	22426	870.9546	1081.578	1081.578	870.9546	1.241830516	1.139234159		2	670.75	0.998700418
3	22.853	22853	865.5732	929.5163	929.5163	865.5732	1.073873706	1.120007132		2	671	0.996225655
3	23.289	23289	1687.401	1593.844	1593.844	1687.401	0.944555562	1.111141422		2	671.25	0.994528251
3	23.507	23507	1168	1127.9	1127.9	1168	0.965667808	1.115920847		2	671.5	0.993999012
3	23.68	23680	1381.846	1783.351	1783.351	1381.846	1.29055698	1.12594745		2	671.75	0.993859718
3	23.879	23879	1474.53	1788.686	1788.686	1474.53	1.213055007	1.145453951		2	672	0.993869461
3	24.334	24334	1334.007	1792.155	1792.155	1334.007	1.343437478	1.210130281		2	672.25	0.99415969
3	24.565	24565	1154.761	1196.856	1196.856	1154.761	1.036453431	1.244558413		2	672.5	0.994765846
3	24.809	24809	1964.868	2756.354	2756.354	1964.868	1.402818917	1.275095708		2	672.75	0.995953967
3	25.027	25027	830.4855	914.1665	914.1665	830.4855	1.100761542	1.297751817		2	673	0.997176589
3	25.458	25458	775.2241	1269.849	1269.849	775.2241	1.638041181	1.337890496		2	673.25	0.998371882
3	25.68	25680	1008.03	1201.36	1201.36	1008.03	1.191789927	1.354197983		2	673.5	0.998825208
3	25.894	25894	748.3404	1047.265	1047.265	748.3404	1.399450036	1.365854281		2	673.75	0.998938609
3	26.066	26066	613.5723	756.9785	756.9785	613.5723	1.233723393	1.371767692		2	674	0.998911401
3	26.226	26226	599.2361	916.6205	916.6205	599.2361	1.529648331	1.375213014		2	674.25	0.999026441
3	26.716	26716	1200.453	1696.911	1696.911	1200.453	1.413558882	1.385670913		2	674.5	0.999551612
3	26.977	26977	1335.775	1819.335	1819.335	1335.775	1.362007075	1.399526201		2	674.75	1.000315868
3	27.412	27412	1404.036	1681.569	1681.569	1404.036	1.197668009	1.447433408		2	675	1.001111446
3	27.576	27576	729.5426	1021.665	1021.665	729.5426	1.400418564	1.468519846		2	675.25	1.001482445
3	28.043	28043	1088.597	1590.716	1590.716	1088.597	1.461253338	1.509353017		2	675.5	1.000618783
3	28.336	28336	863.0413	1575.528	1575.528	863.0413	1.825553424	1.489548524		2	675.75	0.999858331
3	28.567	28567	892.1962	1711.444	1711.444	892.1962	1.918237267	1.47783541		2	676	0.999336879
3	28.882	28882	1056.141	1325.386	1325.386	1056.141	1.254932817	1.474560308		2	676.25	0.99873575
3	29.224	29224	1150.999	1464.635	1464.635	1150.999	1.272490245	1.461988963		2	676.5	0.998598836
3	29.627	29627	988.7312	1413.113	1413.113	988.7312	1.429218578	1.495472965		2	676.75	0.999311005
3	29.841	29841	1108.857	1538.881	1538.881	1108.857	1.387808347	1.558503588		2	677	1.000817551
3	30.013	30013	1135.466	1412.508	1412.508	1135.466	1.243989692	1.639415405		2	677.25	1.002073429
3	30.194	30194	1100.492	1808.406	1808.406	1100.492	1.643270464	1.748236851		2	677.5	1.00266891
3	30.473	30473	851.9455	1596.915	1596.915	851.9455	1.874433282	1.945137701		2	677.75	1.002463178
3	30.707	30707	1261.525	2605.479	2605.479	1261.525	2.065340758	2.118658372		2	678	1.002408114
3	30.873	30873	891.1789	2582.821	2582.821	891.1789	2.898207083	2.247372143		2	678.25	1.002667475
3	31.079	31079	546.0487	1692.33	1692.33	546.0487	3.099229061	2.423692053		2	678.5	1.003112475
3	31.559	31559	1436.567	3274.668	3274.668	1436.567	2.279509414	2.865842232		2	678.75	1.00419166
3	31.741	31741	1300.817	3343.484	3343.484	1300.817	2.570295437	3.030042455		2	679	1.005643322
3	32.012	32012	625.2875	2149.965	2149.965	625.2875	3.438362353	3.25395316		2	679.25	1.007216945
3	32.29	32290	993.6891	3691.608	3691.608	993.6891	3.71505333	3.475901151		2	679.5	1.008900939
3	32.586	32586	1632.187	6082.085	6082.085	1632.187	3.726340793	3.742027787		2	679.75	1.011362639
3	33.069	33069	1394.723	6148.816	6148.816	1394.723	4.40862881	4.278861005		2	680	1.014690333
3	33.375	33375	1033.098	4239.076	4239.076	1033.098	4.103266099	4.63406521		2	680.25	1.01796082
3	33.756	33756	1064.528	5838.519	5838.519	1064.528	5.484608202	5.065374422		2	680.5	1.02012173
3	34.211	34211	1064.174	6294.77	6294.77	1064.174	5.915169888	5.609636208		2	680.75	1.022059637
3	34.585	34585	1019.123	5903.945	5903.945	1019.123	5.793162356	6.108374715		2	681	1.024007689
3	34.854	34854	1548.458	9898.903	9898.903	1548.458	6.392748786	6.509712518		2	681.25	1.023784805
3	35.074	35074	2344.583	13446.42	13446.42	2344.583	5.735100869	6.89708901		2	681.5	1.020881254
3	35.232	35232	1829.849	14462.07	14462.07	1829.849	7.903422632	7.211728865		2	681.75	1.017572678
3	35.585	35585	1451.241	10830.2	10830.2	1451.241	7.462716392	7.936510902		2	682	1.013825326
3	35.887	35887	1472.504	11726.29	11726.29	1472.504	7.963502985	8.472916594		2	682.25	1.010934421
3	36.133	36133	1047.171	10067.05	10067.05	1047.171	9.613568367	8.931563738		2	682.5	1.008341332
3	36.375	36375	1257.222	13291.42	13291.42	1257.222	10.5720549	9.457031825		2	682.75	1.005959565
3	36.621	36621	1440.846	12999.63	12999.63	1440.846	9.022220279	9.924601046		2	683	1.00367463
3	36.843	36843	971.7305	10329.42	10329.42	971.7305	10.6299226	10.16997614		2	683.25	1.001041327
3	37.027	37027	1315.242	12419.71	12419.71	1315.242	9.442908605	10.17697084		2	683.5	0.998944308
3	38.207	38207	950.609	11107.91	11107.91	950.609	11.68504611	7.948806996		2	683.75	0.997604958
3	38.503	38503	1819.054	17266.65	17266.65	1819.054	9.492104138	7.531676627		2	684	0.996860919
3	38.732	38732	1415.577	11354.41	11354.41	1415.577	8.021047248	7.235213757		2	684.25	0.996635087
3	39.047	39047	1919.744	9891.563	9891.563	1919.744	5.152542735	6.889530501		2	684.5	0.996943128
3	39.213	39213	1744.165	8662.049	8662.049	1744.165	4.966301353	6.902353727		2	684.75	0.998258438
3	39.409	39409	1632.076	7615.033	7615.033	1632.076	4.66585686	7.034003607		2	685	0.999531531
3	39.588	39588	1410.785	5952.984	5952.984	1410.785	4.219625244	7.221880537		2	685.25	1.000456091
3	39.932	39932	797.2167	7391.483	7391.483	797.2167	9.271610843	7.61257549		2	685.5	1.000758162
3	40.233	40233	1160.344	11096.18	11096.18	1160.344	9.562836538	8.311080637		2	685.75	1.001018424
3	40.686	40686	1632.048	17124.9	17124.9	1632.048	10.49288992	9.985865124		2	686	1.001548227
3	40.855	40855	1395.807	13894.71	13894.71	1395.807	9.954606905	10.46499074		2	686.25	1.002543381
3	41.019	41019	1513.309	16183.92	16183.92	1513.309	10.69439222	10.70490104		2	686.5	1.003865023
3	41.253	41253	782.5208	9202.467	9202.467	782.5208	11.76002862	10.66360294		2	686.75	1.005227563
3	41.451	41451	1270.739	15109.39	15109.39	1270.739	11.89023867	10.42088272		2	687	1.006536075
3	41.765	41765	1185.263	10791.16	10791.16	1185.263	9.104443486	9.888815145		2	687.25	1.007170369
3	41.941	41941	932.6315	7117.676	7117.676	932.6315	7.631820285	9.632054424		2	687.5	1.007831681
3	42.128	42128	980.4844	9989.274	9989.274	980.4844	10.1881009	9.368747709		2	687.75	1.010265253
3	42.323	42323	834.4415	7848.324	7848.324	834.4415	9.405481391	9.028448556		2	688	1.013134227
3	42.827	42827	1110.99	7404.302	7404.302	1110.99	6.664598241	8.029512795		2	688.25	1.015629826
3	43.182	43182	833.5163	5801.227	5801.227	833.5163	6.959944275	7.419705484		2	688.5	1.01742148
3	43.392	43392	1266.591	8066.679	8066.679	1266.591	6.368811242	7.132128279		2	688.75	1.019055955
3	43.768	43768	1049.752	7377.461	7377.461	1049.752	7.027813236	6.652406403		2	689	1.019262432
3	44	44000	1322.325	10169.28	10169.28	1322.325	7.690454313	6.361522206		2	689.25	1.017963321
3	44.318	44318	1240.412	8781.246	8781.246	1240.412	7.079297846	5.944719694		2	689.5	1.015151849
3	44.707	44707	1014.585	5494.123	5494.123	1014.585	5.415143137	5.322723514		2	689.75	1.012036969
3	44.997	44997	1233.118	4783.105	4783.105	1233.118	3.878870473	4.8048208		2	690	1.008877458
3	45.253	45253	968.334	3760.003	3760.003	968.334	3.882960838	4.369479261		2	690.25	1.005045029
3	45.558	45558	987.4698	3701.64	3701.64	987.4698	3.748610844	3.94475158		2	690.5	1.000854811
3	45.992	45992	876.512	3430.611	3430.611	876.512	3.913935006	3.632249239		2	690.75	0.997448252
3	46.228	46228	841.4342	3048.013	3048.013	841.4342	3.622402084	3.566964614		2	691	0.994353912
3	46.541	46541	950.7837	3062.618	3062.618	950.7837	3.221151141	3.51345013		2	691.25	0.991607463
3	46.845	46845	922.3053	2895.427	2895.427	922.3053	3.139336833	3.421176711		2	691.5	0.989209889
3	47.086	47086	1437.276	4229.635	4229.635	1437.276	2.94281335	3.300102503		2	691.75	0.987689109
3	47.244	47244	1356.421	4835.989	4835.989	1356.421	3.565256657	3.2123029		2	692	0.988985259
3	47.54	47540	954.8888	3632.116	3632.116	954.8888	3.80370573	3.041301548		2	692.25	0.991539001
3	47.77	47770	1003.931	2870.303	2870.303	1003.931	2.859064019	2.870137846		2	692.5	0.994897686
3	47.991	47991	1784.09	5107.304	5107.304	1784.09	2.862694147	2.705960886		2	692.75	0.999735974
3	48.155	48155	1797.486	4894.076	4894.076	1797.486	2.722733863	2.596758006		2	693	1.004024276
3	48.456	48456	1307.557	2580.307	2580.307	1307.557	1.973380128	2.361675665		2	693.25	1.007611542
3	48.629	48629	1032.152	1896.515	1896.515	1032.152	1.837437703	2.237580997		2	693.5	1.009511459
3	48.792	48792	704.3364	1361.303	1361.303	704.3364	1.932745489	2.14890612		2	693.75	1.010963322
3	49.142	49142	1122.486	2469.763	2469.763	1122.486	2.20026174	2.064390637		2	694	1.011937508
3	49.33	49330	808.2963	1482.319	1482.319	808.2963	1.833880719	2.052651816		2	694.25	1.010346482
3	49.523	49523	910.4316	2165.929	2165.929	910.4316	2.379013426	2.045311892		2	694.5	1.006515927
3	49.853	49853	798.7042	1815.789	1815.789	798.7042	2.27341862	1.998712111		2	694.75	1.002862232
3	50.051	50051	1029.793	2121.219	2121.219	1029.793	2.059849892	1.93517394		2	695	0.999621209
3	50.205	50205	938.6814	2092.727	2092.727	938.6814	2.229432691	1.875149285		2	695.25	0.9974297
3	50.554	50554	1588.212	2086.434	2086.434	1588.212	1.313699934	1.726670893		2	695.5	0.995309678
3	50.934	50934	1361.218	2030.972	2030.972	1361.218	1.492025524	1.588887664		2	695.75	0.993729399
3	51.111	51111	1045.136	1668.766	1668.766	1045.136	1.596697463	1.53683201		2	696	0.993656524
3	51.436	51436	1444.506	1930.132	1930.132	1444.506	1.336188289	1.445622956		2	696.25	0.994918031
3	51.651	51651	1009.387	1369.017	1369.017	1009.387	1.356285548	1.405555285		2	696.5	0.996495376
3	51.975	51975	1434.618	2203.096	2203.096	1434.618	1.535667334	1.419247611		2	696.75	0.997061407
3	52.334	52334	965.1229	1356.2	1356.2	965.1229	1.405209637	1.459735071		2	697	0.997469239
3	52.617	52617	1394.163	1776.18	1776.18	1394.163	1.274011719	1.472201198		2	697.25	0.997933519
3	52.814	52814	1043.902	1879.889	1879.889	1043.902	1.800829005	1.48870808		2	697.5	0.998665747
3	53.107	53107	1157.949	1830.955	1830.955	1157.949	1.581205217	1.50969014		2	697.75	0.999879049
3	53.447	53447	1555.382	2104.343	2104.343	1555.382	1.352942878	1.503810803		2	698	1.001120645
3	53.72	53720	1004.02	1472.904	1472.904	1004.02	1.467006633	1.46218113		2	698.25	1.002109284
3	54.085	54085	1678.057	2755.365	2755.365	1678.057	1.641997262	1.376851608		2	698.5	1.00248406
3	54.289	54289	780.1157	1199.617	1199.617	780.1157	1.537742414	1.327102499		2	698.75	1.00312192
3	54.512	54512	1076.214	1015.401	1015.401	1076.214	0.94349358	1.280855509		2	699	1.004629886
3	54.712	54712	913.2367	946.6066	946.6066	913.2367	1.036540253	1.241426718		2	699.25	1.006379724
3	54.933	54933	748.471	857.2406	857.2406	748.471	1.145322397	1.192657602		2	699.5	1.008545224
3	55.163	55163	1025.962	1386.478	1386.478	1025.962	1.351393132	1.144154123		2	699.75	1.011463269
3	55.325	55325	952.9897	992.3516	992.3516	952.9897	1.041303594	1.116009571		2	700	1.014151829
3	55.701	55701	1744.693	2258.499	2258.499	1744.693	1.29449651	1.065771808		2	700.25	1.016060029
3	55.895	55895	1361.045	1321.153	1321.153	1361.045	0.970690168	1.04632541		2	700.5	1.017055565
3	56.211	56211	1296.618	1323.913	1323.913	1296.618	1.021050919	1.027294416		2	700.75	1.01762439
3	56.407	56407	829.9894	887.6138	887.6138	829.9894	1.069427875	1.015105448		2	701	1.017847745
3	56.575	56575	868.2226	713.1108	713.1108	868.2226	0.821345586	1.008758167		2	701.25	1.017325728
3	56.754	56754	761.5284	618.0699	618.0699	761.5284	0.811617663	1.014439201		2	701.5	1.016258739
3	56.978	56978	725.4624	851.965	851.965	725.4624	1.17437513	1.031030676		2	701.75	1.015407748
3	57.326	57326	927.0392	1208.022	1208.022	927.0392	1.303097	1.073265042		2	702	1.014764764
3	57.536	57536	673.0893	668.5179	668.5179	673.0893	0.993208331	1.105711788		2	702.25	1.013922451
3	57.861	57861	1044.687	1137.058	1137.058	1044.687	1.088419785	1.179399361		2	702.5	1.013616613
3	58.23	58230	1106.628	1388.697	1388.697	1106.628	1.254890532	1.289167596		2	702.75	1.013863414
3	58.501	58501	818.0373	1267.061	1267.061	818.0373	1.548903699	1.365121439		2	703	1.014314512
3	58.695	58695	1211.525	1664.298	1664.298	1211.525	1.373721549	1.407026635		2	703.25	1.015132501
3	58.915	58915	988.5978	1052.415	1052.415	988.5978	1.064553249	1.445209104		2	703.5	1.015987163
3	59.296	59296	1235.322	2114.992	2114.992	1235.322	1.712097736	1.501406062		2	703.75	1.01697185
3	59.47	59470	1233.595	2493.533	2493.533	1233.595	2.021354659	1.519519588		2	704	1.017470473
3	59.689	59689	833.4018	988.7785	988.7785	833.4018	1.186436722	1.532593298		2	704.25	1.016860569
3	59.85	59850	640.6082	1088.04	1088.04	640.6082	1.698448443	1.529008111		2	704.5	1.016135688
3	60.026	60026	1053.157	1547.524	1547.524	1053.157	1.469414342	1.509991982		2	704.75	1.016054463
3	60.418	60418	1287.322	1809.514	1809.514	1287.322	1.4056421	1.447979533		2	705	1.01599836
3	60.823	60823	898.2034	1204.51	1204.51	898.2034	1.341021421	1.427033389		2	705.25	1.01558129
3	61.138	61138	1027.038	1375.346	1375.346	1027.038	1.339138377	1.474833122		2	705.5	1.014539844
3	61.567	61567	1021.887	1399.127	1399.127	1021.887	1.369160191	1.582502623		2	705.75	1.013129806
3	61.75	61750	1153.14	1552.715	1552.715	1153.14	1.346510398	1.628424974		2	706	1.011577387
3	62.092	62092	1730.848	3464.746	3464.746	1730.848	2.001762142	1.689580212		2	706.25	1.009647576
3	62.421	62421	2065.682	4528.122	4528.122	2065.682	2.19207119	1.713636376		2	706.5	1.007438101
3	62.68	62680	760.105	1538.075	1538.075	760.105	2.023503332	1.721326274		2	706.75	1.005423061
3	62.898	62898	1510.876	2420.27	2420.27	1510.876	1.601898501	1.723831024		2	707	1.003115631
3	63.248	63248	1276.006	1709.808	1709.808	1276.006	1.339968621	1.727548883		2	707.25	1.00068401
3	63.595	63595	1423.549	2409.52	2409.52	1423.549	1.692614726	1.687747834		2	707.5	0.998481428
3	63.798	63798	767.2627	1267.384	1267.384	767.2627	1.651825379	1.64449814		2	707.75	0.997729935
3	63.956	63956	1156.122	1902.247	1902.247	1156.122	1.645368741	1.615774223		2	708	0.997324626
3	64.245	64245	1310.107	2282.651	2282.651	1310.107	1.742339366	1.605896576		2	708.25	0.997421452
3	64.748	64748	1030.096	1316.504	1316.504	1030.096	1.278040105	1.711694117		2	708.5	0.997754896
3	64.924	64924	645.5532	1429.956	1429.956	645.5532	2.215086224	1.770624243		2	708.75	0.998475517
3	65.147	65147	1027.683	1933.777	1933.777	1027.683	1.881686279	1.859627306		2	709	0.999186766
3	65.405	65405	1369.345	2549.831	2549.831	1369.345	1.862080776	1.998721673		2	709.25	0.999885292
3	65.769	65769	1158.402	1990.199	1990.199	1158.402	1.718055563	2.227162321		2	709.5	1.000711027
3	66.119	66119	850.1433	2138.377	2138.377	850.1433	2.515313595	2.443388569		2	709.75	1.00140646
3	66.395	66395	676.4638	2334.41	2334.41	676.4638	3.450901586	2.630845648		2	710	1.002150709
3	66.615	66615	1605.599	4002.958	4002.958	1605.599	2.493124373	2.790012721		2	710.25	1.0030345
3	66.882	66882	976.516	3156.491	3156.491	976.516	3.232400698	2.993765466		2	710.5	1.003736406
3	67.158	67158	1039.252	3473.257	3473.257	1039.252	3.342073915	3.210535887		2	710.75	1.004343475
3	67.323	67323	1165.377	3526.859	3526.859	1165.377	3.026367433	3.344591001		2	711	1.004912814
3	67.646	67646	779.0963	3121.222	3121.222	779.0963	4.006208218	3.631554401		2	711.25	1.005234089
3	67.978	67978	856.6392	2658.979	2658.979	856.6392	3.103966057	3.982388685		2	711.5	1.005211807
3	68.259	68259	845.1197	3400.698	3400.698	845.1197	4.023924658	4.353434805		2	711.75	1.004609914
3	68.55	68550	926.3287	4110.661	4110.661	926.3287	4.437583549	4.791579884		2	712	1.003823081
3	68.759	68759	1251.331	7131.701	7131.701	1251.331	5.699292194	5.109337157		2	712.25	1.002997938
3	68.948	68948	1076.309	5831.986	5831.986	1076.309	5.418505281	5.379367632		2	712.5	1.001985355
3	69.248	69248	820.6564	6207.314	6207.314	820.6564	7.56384036	5.787544198		2	712.75	1.001230713
3	69.434	69434	944.5352	5321.262	5321.262	944.5352	5.633736043	6.046224628		2	713	1.000947297
3	69.687	69687	912.7271	5757.101	5757.101	912.7271	6.307581971	6.413367051		2	713.25	1.001088672
3	69.887	69887	1298.239	7232.455	7232.455	1298.239	5.570973449	6.706096313		2	713.5	1.001267686
3	70.14	70140	1016.101	6797.352	6797.352	1016.101	6.689642073	7.079837095		2	713.75	1.001499107
3	70.418	70418	1250.904	9055.765	9055.765	1250.904	7.239376483	7.540803581		2	714	1.001984658
3	70.777	70777	1031.985	8440.447	8440.447	1031.985	8.178846592	8.179230376		2	714.25	1.002845112
3	70.97	70970	981.226	8316.254	8316.254	981.226	8.475370608	8.50725572		2	714.5	1.003719705
3	71.144	71144	681.4847	7195.092	7195.092	681.4847	10.55796557	8.775373449		2	714.75	1.004705114
3	71.433	71433	1020.609	8655.623	8655.623	1020.609	8.480841341	9.238022664		2	715	1.005082128
3	71.661	71661	1193.592	10032.23	10032.23	1193.592	8.405074766	9.623889828		2	715.25	1.004646776
3	72.03	72030	990.7081	11654.12	11654.12	990.7081	11.76342456	10.14431817		2	715.5	1.003987129
3	72.285	72285	1144.856	11243.84	11243.84	1144.856	9.821182751	10.32941877		2	715.75	1.00318464
3	72.902	72902	1327.673	14100.99	14100.99	1327.673	10.62083058	9.989778793		2	716	1.002005562
3	73.247	73247	1060.053	10198.79	10198.79	1060.053	9.621018949	9.544237962		2	716.25	1.000850715
3	73.76	73760	1376.581	14910.39	14910.39	1376.581	10.83146578	8.985458122		2	716.5	1.000016518
3	73.935	73935	1054.072	9103.171	9103.171	1054.072	8.636194681	8.908028285		2	716.75	1.000137551
3	74.27	74270	887.3849	6177.45	6177.45	887.3849	6.961409868	8.879086821		2	717	1.000372525
3	74.824	74824	1272.61	7929.128	7929.128	1272.61	6.230603248	8.997027673		2	717.25	1.001224542
3	75.142	75142	1099.392	10907.18	10907.18	1099.392	9.921101845	9.161827541		2	717.5	1.002404423
3	75.332	75332	743.0917	7541.924	7541.924	743.0917	10.14938533	9.452506686		2	717.75	1.003469842
3	75.567	75567	992.5913	10146.59	10146.59	992.5913	10.22232413	9.864711976		2	718	1.00352279
3	76.111	76111	918.1261	8948.47	8948.47	918.1261	9.746449861	10.66179611		2	718.25	1.0031492
3	76.346	76346	660.8677	7520.602	7520.602	660.8677	11.37989041	11.01997307		2	718.5	1.002445482
3	76.615	76615	1413.665	17593.59	17593.59	1413.665	12.44537426	11.26193078		2	718.75	1.000425054
3	76.773	76773	1809.63	21210.18	21210.18	1809.63	11.72072744	11.26438038		2	719	0.997547495
3	77.071	77071	1109.842	11779.81	11779.81	1109.842	10.61395226	10.95203151		2	719.25	0.994989687
3	77.337	77337	1106.086	12039.88	12039.88	1106.086	10.88512105	10.43827748		2	719.5	0.993488859
3	77.576	77576	1272.283	12674.78	12674.78	1272.283	9.962233245	9.894462742		2	719.75	0.992512019
3	77.858	77858	1012.157	9123.118	9123.118	1012.157	9.013540389	9.280159134		2	720	0.991969189
3	78.129	78129	2198.101	18605.95	18605.95	2198.101	8.464556451	8.678223625		2	720.25	0.992199553
3	78.328	78328	2153.652	18054.96	18054.96	2153.652	8.383415705	8.189317906		2	720.5	0.99392227
3	78.485	78485	1299.024	10433.44	10433.44	1299.024	8.03175307	7.808955051		2	720.75	0.995606528
3	78.652	78652	1177.571	8113.849	8113.849	1177.571	6.890326783	7.436505451		2	721	0.997745275
3	78.818	78818	1227.048	7972.343	7972.343	1227.048	6.49717289	7.090662991		2	721.25	0.998720398
3	79.106	79106	1262.192	7733.633	7733.633	1262.192	6.127144682	6.495441116		2	721.5	0.998546207
3	79.361	79361	1219.618	8881.575	8881.575	1219.618	7.282259691	5.986490626		2	721.75	0.998148719
3	79.546	79546	1226.445	7384.479	7384.479	1226.445	6.021043748	5.635716676		2	722	0.997877635
3	80.043	80043	1617.936	6732.499	6732.499	1617.936	4.161165213	4.755529081		2	722.25	0.997762281
3	80.218	80218	1243.181	5301.36	5301.36	1243.181	4.264350887	4.466333592		2	722.5	0.997625306
3	80.453	80453	983.4438	3939.563	3939.563	983.4438	4.005885237	4.098965097		2	722.75	0.997783377
3	80.788	80788	1113.2	3528.595	3528.595	1113.2	3.169776321	3.62335263		2	723	0.99823628
3	80.977	80977	899.1991	3310.891	3310.891	899.1991	3.682044388	3.390471884		2	723.25	0.998881557
3	81.214	81214	2422.002	7233.806	7233.806	2422.002	2.986705213	3.135408818		2	723.5	1.000024299
3	81.47	81470	1097.107	3678.137	3678.137	1097.107	3.35257819	2.879070442		2	723.75	1.002140793
3	81.721	81721	1345.624	3835.62	3835.62	1345.624	2.850439647	2.617336557		2	724	1.004053514
3	81.981	81981	1217.07	3217	3217	1217.07	2.643233339	2.32172406		2	724.25	1.005964463
3	82.273	82273	1375.854	2624.153	2624.153	1375.854	1.907290308	1.986783397		2	724.5	1.007510557
3	82.646	82646	1625.944	2120.936	2120.936	1625.944	1.304433609	1.600718329		2	724.75	1.008188703
3	83.014	83014	81.38687	31.96691	31.96691	81.38687	0.392777238	1.322633703		2	725	1.008499836
3	83.238	83238	1262.479	1361.045	1361.045	1262.479	1.078073378	1.203969083		2	725.25	1.008330543
3	83.515	83515	1023.615	1104.848	1104.848	1023.615	1.079358939	1.087776609		2	725.5	1.00671344
3	83.694	83694	1561.604	1798.366	1798.366	1561.604	1.151614622	1.039159694		2	725.75	1.004166679
3	83.945	83945	1489.93	1884.233	1884.233	1489.93	1.264645319	1.004401143		2	726	1.001126913
3	84.263	84263	4008.435	4897.242	4897.242	4008.435	1.221734168	1.011864557		2	726.25	0.998848187
3	84.596	84596	718.5313	849.1758	849.1758	718.5313	1.181821585	1.052972812		2	726.5	0.997929303
3	84.779	84779	777.5081	735.2514	735.2514	777.5081	0.945651113	1.074975419		2	726.75	0.997508285
3	90.734	90734	4508.722	5880.186	5880.186	4508.722	1.304180209	1.126027013		2	727	0.997268249
3	91.013	91013	1432.818	1470.18	1470.18	1432.818	1.026075887	1.076149852		2	727.25	0.996892476
3	91.375	91375	1327.834	1224.956	1224.956	1327.834	0.922521942	1.01249641		2	727.5	0.996435021
3	91.614	91614	1453.235	1192.142	1192.142	1453.235	0.820336697	0.976057471		2	727.75	0.996074421
3	91.87	91870	1252.403	1140.064	1140.064	1252.403	0.910301237	0.941728782		2	728	0.995687819
3	92.284	92284	831.1284	815.8184	815.8184	831.1284	0.98157926	0.895980182		2	728.25	0.995294988
3	92.609	92609	945.4141	856.2325	856.2325	945.4141	0.905669272	0.872418797		2	728.5	0.994416641
3	92.767	92767	926.0284	656.4837	656.4837	926.0284	0.708923938	0.865313555		2	728.75	0.993370012
3	93.137	93137	1117.806	1011.112	1011.112	1117.806	0.904550521	0.853985713		2	729	0.992655483
3	93.305	93305	1013.759	1031.259	1031.259	1013.759	1.017262485	0.849101333		2	729.25	0.992268041
3	93.59	93590	1203.621	970.6036	970.6036	1203.621	0.806403012	0.840408724		2	729.5	0.99204839
3	93.885	93885	875.9013	715.0688	715.0688	875.9013	0.816380567	0.832675548		2	729.75	0.993394133
3	94.234	94234	997.3701	797.7826	797.7826	997.3701	0.799886221	0.826269325		2	730	0.995401061
3	94.545	94545	1103.699	789.737	789.737	1103.699	0.715536573	0.822231046		2	730.25	0.996859693
3	95.043	95043	1074.768	1025.492	1025.492	1074.768	0.954151966	0.822688708		2	730.5	0.996830908
3	95.241	95241	994.5011	798.9204	798.9204	994.5011	0.803337875	0.830025771		2	730.75	0.996669529
3	95.607	95607	667.3319	636.6438	636.6438	667.3319	0.954013737	0.855532495		2	731	0.996318066
3	95.888	95888	1462.296	949.6244	949.6244	1462.296	0.649406413	0.875345694		2	731.25	0.996350484
3	96.134	96134	912.9716	783.54	783.54	912.9716	0.85823042	0.885101063		2	731.5	0.996882462
3	96.415	96415	1473.38	1424.823	1424.823	1473.38	0.967043804	0.884397968		2	731.75	0.997646489
3	96.673	96673	948.9551	1013.874	1013.874	948.9551	1.068410929	0.878359883		2	732	0.998701152
3	96.924	96924	799.7523	715.3106	715.3106	799.7523	0.894415183	0.872979735		2	732.25	1.000667687
3	97.133	97133	829.9941	688.7608	688.7608	829.9941	0.829838188	0.872597947		2	732.5	1.002555694
3	97.427	97427	993.938	764.8157	764.8157	993.938	0.76948029	0.873601568		2	732.75	1.004200598
3	97.849	97849	1288.788	1150.881	1150.881	1288.788	0.892994814	0.872771549		2	733	1.00568227
3	98.417	98417	1000.004	733.9503	733.9503	1000.004	0.733947364	0.890234281		2	733.25	1.007236249
3	98.586	98586	659.4518	610.9615	610.9615	659.4518	0.926468773	0.90410512		2	733.5	1.008476972
3	98.821	98821	1083.987	1098.94	1098.94	1083.987	1.013794446	0.93865232		2	733.75	1.009094925
3	99.033	99033	563.3258	575.6638	575.6638	563.3258	1.021902068	0.978530093		2	734	1.009075403
3	99.218	99218	826.6041	790.9415	790.9415	826.6041	0.956856493	1.007874239		2	734.25	1.008953828
3	99.574	99574	774.3008	906.143	906.143	774.3008	1.170272587	1.069713618		2	734.5	1.008640945
3	99.739	99739	891.089	886.5464	886.5464	891.089	0.994902193	1.093335999		2	734.75	1.00795721
3	99.927	99927	903.9227	911.1398	911.1398	903.9227	1.0079842	1.106171313		2	735	1.007233984
3	100.139	100139	1510.972	1772.001	1772.001	1510.972	1.172755683	1.110451519		2	735.25	1.007135491
3	100.424	100424	872.2664	1128.254	1128.254	872.2664	1.293474104	1.112901699		2	735.5	1.008387317
3	100.63	100630	1122.945	1293.431	1293.431	1122.945	1.151820436	1.122370329		2	735.75	1.010217044
3	100.81	100810	909.8383	1043.869	1043.869	909.8383	1.14731266	1.131002318		2	736	1.011504562
3	101.035	101035	1098.469	1282.259	1282.259	1098.469	1.16731469	1.135416586		2	736.25	1.012072723
3	101.373	101373	928.6425	813.4121	813.4121	928.6425	0.87591522	1.158597291		2	736.5	1.012462767
3	101.62	101620	989.4133	1229.766	1229.766	989.4133	1.242924468	1.212824605		2	736.75	1.012686971
3	102.054	102054	1316.596	1549.115	1549.115	1316.596	1.176606187	1.415241101		2	737	1.012402347
3	102.272	102272	889.3247	1401.163	1401.163	889.3247	1.575535909	1.546312953		2	737.25	1.011972598
3	102.488	102488	1009.411	1737.215	1737.215	1009.411	1.721018495	1.677502859		2	737.5	1.011816964
3	102.697	102697	1067.399	1845.16	1845.16	1067.399	1.728650673	1.793010338		2	737.75	1.012080374
3	102.928	102928	1151.57	2556.239	2556.239	1151.57	2.219786031	1.907352191		2	738	1.012325031
3	103.361	103361	854.2957	1871.253	1871.253	854.2957	2.19040433	2.132734125		2	738.25	1.012953778
3	103.528	103528	958.1365	1936.025	1936.025	958.1365	2.020615017	2.234337261		2	738.5	1.015217061
3	103.698	103698	1148.246	3160.332	3160.332	1148.246	2.752312658	2.351892808		2	738.75	1.018042137
3	103.865	103865	1219.929	2940.941	2940.941	1219.929	2.410747675	2.48374627		2	739	1.02079957
3	104.1	104100	894.4629	2113.344	2113.344	894.4629	2.362696094	2.689863492		2	739.25	1.023440534
3	104.441	104441	1291.678	2448.361	2448.361	1291.678	1.895488659	3.00499684		2	739.5	1.02641113
3	104.848	104848	1606.485	5726.499	5726.499	1606.485	3.564614049	3.351170339		2	739.75	1.027846623
3	105.008	105008	1260.557	6353.167	6353.167	1260.557	5.039968046	3.472792498		2	740	1.027035416
3	105.283	105283	1203.684	4458.423	4458.423	1203.684	3.703981277	3.682146641		2	740.25	1.025618203
3	105.615	105615	1114.723	4009.229	4009.229	1114.723	3.596614585	3.924366085		2	740.5	1.022908434
3	105.916	105916	1875.255	6968.952	6968.952	1875.255	3.716268987	4.121635036		2	740.75	1.018962363
3	106.135	106135	2033.525	7999.241	7999.241	2033.525	3.933682153	4.266865432		2	741	1.015805519
3	106.518	106518	1292.194	6083.568	6083.568	1292.194	4.707937044	4.52855731		2	741.25	1.013568151
3	106.724	106724	2057.295	9343.172	9343.172	2057.295	4.541483842	4.636650777		2	741.5	1.011438757
3	107.002	107002	1706.749	7684.823	7684.823	1706.749	4.502608761	4.702619845		2	741.75	1.009820803
3	107.177	107177	1540.072	7114.883	7114.883	1540.072	4.619837904	4.677241965		2	742	1.009296736
3	107.516	107516	1004.859	5622.985	5622.985	1004.859	5.595795032	4.518323941		2	742.25	1.01028262
3	107.946	107946	1459.149	6804.179	6804.179	1459.149	4.663114596	4.304883436		2	742.5	1.011700042
3	108.187	108187	1212.688	6183.51	6183.51	1212.688	5.099011452	4.102847691		2	742.75	1.012460822
3	108.457	108457	1340.187	4708.841	4708.841	1340.187	3.513570121	3.889239669		2	743	1.012517258
3	108.653	108653	843.4895	2610.042	2610.042	843.4895	3.094338459	3.878531471		2	743.25	1.012240869
3	108.925	108925	1278.538	3503.845	3503.845	1278.538	2.740509081	3.912350371		2	743.5	1.011615179
3	109.222	109222	1213.421	3628.4	3628.4	1213.421	2.990223509	3.995911481		2	743.75	1.010885418
3	109.585	109585	951.2461	4331.616	4331.616	951.2461	4.553622874	4.133080988		2	744	1.008636662
3	109.988	109988	1146.809	5434.012	5434.012	1146.809	4.738375789	4.498694266		2	744.25	1.005918686
3	110.222	110222	884.2641	4532.954	4532.954	884.2641	5.126244524	4.790270774		2	744.5	1.003094472
3	110.465	110465	709.5556	4173.339	4173.339	709.5556	5.881623653	5.03740329		2	744.75	1.000849476
3	110.763	110763	1131.81	5200.121	5200.121	1131.81	4.594517631	5.119358797		2	745	0.9996886
3	110.99	110990	913.6304	4878.932	4878.932	913.6304	5.340159434	4.94348995		2	745.25	0.998862871
3	111.335	111335	1197.343	5468.948	5468.948	1197.343	4.567570028	4.424345224		2	745.5	0.998427025
3	111.492	111492	1331.48	6138.235	6138.235	1331.48	4.610084267	4.160935931		2	745.75	0.998306403
3	111.73	111730	777.8791	3293.709	3293.709	777.8791	4.234217117	3.818134016		2	746	0.998486463
3	111.896	111896	1499.737	4393.959	4393.959	1499.737	2.929819695	3.588970431		2	746.25	0.998898281
3	112.264	112264	1426.425	3904.295	3904.295	1426.425	2.737119021	2.988914255		2	746.5	0.999756714
3	112.453	112453	1014.633	1900.786	1900.786	1014.633	1.873372934	2.739286516		2	746.75	1.001033238
3	112.811	112811	1071.226	3069.158	3069.158	1071.226	2.86508916	2.387902532		2	747	1.002554536
3	112.969	112969	855.523	2034.096	2034.096	855.523	2.377605278	2.259518074		2	747.25	1.004113078
3	113.203	113203	908.2037	1956.704	1956.704	908.2037	2.154477019	2.129431218		2	747.5	1.005998435
3	113.446	113446	817.878	2001.717	2001.717	817.878	2.44745182	2.060229733		2	747.75	1.008083152
3	113.652	113652	1062.045	1896.517	1896.517	1062.045	1.785721886	2.021517495		2	748	1.010008106
3	113.943	113943	1001.635	1610.49	1610.49	1001.635	1.607861147	1.942758877		2	748.25	1.011094312
3	114.154	114154	733.799	1644.925	1644.925	733.799	2.241656094	1.857464145		2	748.5	1.011617034
3	114.378	114378	398.3464	661.9698	661.9698	398.3464	1.661794358	1.76497455		2	748.75	1.010774819
3	114.674	114674	917.8313	1604.16	1604.16	917.8313	1.747772167	1.647371729		2	749	1.009738268
3	114.872	114872	1273.241	1897.546	1897.546	1273.241	1.49032744	1.576431478		2	749.25	1.008869235
3	115.089	115089	819.7928	1177.435	1177.435	819.7928	1.43625926	1.505499044		2	749.5	1.007422444
3	115.293	115293	763.0461	1252.183	1252.183	763.0461	1.641031911	1.442521953		2	749.75	1.006026562
3	115.553	115553	888.9207	1087.34	1087.34	888.9207	1.223213724	1.367709025		2	750	1.005153234
3	115.758	115758	669.2697	915.6742	915.6742	669.2697	1.368169215	1.313221058		2	750.25	1.004078623
3	116.072	116072	1022.75	1110.527	1110.527	1022.75	1.085824493	1.238249013		2	750.5	1.003106773
3	116.409	116409	817.2013	1096.409	1096.409	817.2013	1.341663309	1.170239039		2	750.75	1.003988284
3	116.815	116815	1089.241	1123.608	1123.608	1089.241	1.031551328	1.106606206		2	751	1.005954804
3	117.066	117066	939.5857	889.3777	889.3777	939.5857	0.946563682	1.084236421		2	751.25	1.009161105
3	117.226	117226	742.6831	954.8347	954.8347	742.6831	1.285655618	1.071559729		2	751.5	1.011929968
3	117.391	117391	784.0522	785.5624	785.5624	784.0522	1.001926147	1.057438635		2	751.75	1.013870006
3	117.659	117659	951.7335	777.3735	777.3735	951.7335	0.816797454	1.041477462		2	752	1.014541432
3	117.962	117962	882.4122	1149.264	1149.264	882.4122	1.30241173	1.028998877		2	752.25	1.014843536
3	118.244	118244	709.2851	777.7552	777.7552	709.2851	1.096533961	1.017353618		2	752.5	1.014967008
3	118.445	118445	811.8297	699.1172	699.1172	811.8297	0.861162384	1.0096529		2	752.75	1.014672291
3	118.855	118855	1120.806	1089.913	1089.913	1120.806	0.9724368	1.000260353		2	753	1.0141446
3	119.153	119153	775.0281	802.4269	802.4269	775.0281	1.035352009	0.992147002		2	753.25	1.013383017
3	119.368	119368	317.4387	295.8797	295.8797	317.4387	0.932084525	0.982114528		2	753.5	1.012198467
3	119.563	119563	1084.366	1052.717	1052.717	1084.366	0.97081336	0.967830271		2	753.75	1.011170368
3	119.851	119851	1167.246	1103.201	1103.201	1167.246	0.945131532	0.941450181		2	754	1.010483477
3	120.092	120092	1740.366	1878.466	1878.466	1740.366	1.079351125	0.92162708		2	754.25	1.009949853
3	120.269	120269	1432.774	1271.446	1271.446	1432.774	0.887401642	0.912389636		2	754.5	1.010044719
3	120.442	120442	995.693	783.2739	783.2739	995.693	0.786662053	0.906914498		2	754.75	1.010580281
3	120.611	120611	923.5509	952.4472	952.4472	923.5509	1.031288259	0.902306988		2	755	1.011473783
3	120.869	120869	1219.869	1002.947	1002.947	1219.869	0.822175988	0.896790919		2	755.25	1.012829609
3	121.095	121095	1139.232	836.6369	836.6369	1139.232	0.734386762	0.893580046		2	755.5	1.013867874
3	121.571	121571	1055.509	939.3106	939.3106	1055.509	0.88991245	0.894764304		2	755.75	1.013869778
3	121.88	121880	753.9944	818.3789	818.3789	753.9944	1.085391218	0.901724668		2	756	1.01284166
3	122.159	122159	813.7607	806.7323	806.7323	813.7607	0.991363063	0.911719599		2	756.25	1.011510345
3	122.41	122410	1560.928	1417.728	1417.728	1560.928	0.908259702	0.923415046		2	756.5	1.010536304
3	122.603	122603	881.603	687.1996	687.1996	881.603	0.779488727	0.936540445		2	756.75	1.009426297
3	122.929	122929	2170.577	2003.433	2003.433	2170.577	0.922995591	0.96676599		2	757	1.00808834
3	123.281	123281	1533.124	1436.116	1436.116	1533.124	0.936725275	0.995229574		2	757.25	1.007139966
3	123.473	123473	1725.202	1777.027	1777.027	1725.202	1.030039961	1.002138016		2	757.5	1.007383082
3	123.705	123705	2005.573	2223.932	2223.932	2005.573	1.108876117	1.001824943		2	757.75	1.009140527
3	123.919	123919	1547.278	1539.093	1539.093	1547.278	0.994710065	0.997014914		2	758	1.011366284
3	124.484	124484	1607.484	1838.359	1838.359	1607.484	1.143625069	0.975054982		2	758.25	1.014188676
3	124.738	124738	1265.667	1318.13	1318.13	1265.667	1.041450871	0.966402407		2	758.5	1.017209139
3	125.14	125140	1588.016	1173.47	1173.47	1588.016	0.738953512	0.928662008		2	758.75	1.017988627
3	125.433	125433	967.4302	785.3951	785.3951	967.4302	0.811836451	0.89413441		2	759	1.017768272
3	125.685	125685	881.0463	814.5211	814.5211	881.0463	0.924492958	0.884312887		2	759.25	1.01657096
3	126.201	126201	1046.395	999.7225	999.7225	1046.395	0.955396863	0.926312625		2	759.5	1.014878302
3	126.525	126525	1266.475	1095.454	1095.454	1266.475	0.864962988	0.96663488		2	759.75	1.012355515
3	126.756	126756	912.2353	925.8092	925.8092	912.2353	1.014879823	0.996925789		2	760	1.008918886
3	126.938	126938	2229.947	2232.188	2232.188	2229.947	1.001004957	1.024421072		2	760.25	1.004824383
3	127.139	127139	1257.521	1458.728	1458.728	1257.521	1.160002895	1.059161342		2	760.5	1.001898621
3	127.381	127381	1771.875	2003.078	2003.078	1771.875	1.130484938	1.108011496		2	760.75	1.000012122
3	127.569	127569	589.3312	770.7588	770.7588	589.3312	1.307853377	1.148693453		2	761	0.998634399
3	127.794	127794	834.8441	1018.391	1018.391	834.8441	1.219857696	1.198385003		2	761.25	0.998004216
3	127.991	127991	1510.256	1639.638	1639.638	1510.256	1.08566892	1.245951885		2	761.5	0.997915338
3	128.444	128444	1020.77	1298.987	1298.987	1020.77	1.272556012	1.385772401		2	761.75	0.997968141
3	128.796	128796	1318.279	1999.241	1999.241	1318.279	1.51655378	1.550187389		2	762	0.998100857
3	129.186	129186	777.6015	1242.625	1242.625	777.6015	1.598022895	1.778359989		2	762.25	0.998820126
3	129.361	129361	580.9582	1149.726	1149.726	580.9582	1.979016735	1.883524128		2	762.5	0.999677167
3	129.529	129529	913.7617	1855.907	1855.907	913.7617	2.031062366	1.980072628		2	762.75	1.000173381
3	129.861	129861	965.5741	2097.252	2097.252	965.5741	2.172025948	2.252052543		2	763	1.000005973
3	130.137	130137	1000.763	2083.007	2083.007	1000.763	2.081418877	2.496324317		2	763.25	0.999621107
3	130.362	130362	962.0802	2130.709	2130.709	962.0802	2.214689586	2.600830435		2	763.5	0.999192175
3	130.591	130591	679.3497	2055.525	2055.525	679.3497	3.025724454	2.547625745		2	763.75	0.999405199
3	130.874	130874	646.0317	2183.509	2183.509	646.0317	3.379879037	2.430473683		2	764	1.000629112
3	131.15	131150	876.8287	2821.185	2821.185	876.8287	3.217487064	2.318777732		2	764.25	1.002355977
3	131.443	131443	1150.674	2131.65	2131.65	1150.674	1.852522956	2.108413769		2	764.5	1.004301741
3	131.608	131608	1272.383	1896.793	1896.793	1272.383	1.490740602	1.986205429		2	764.75	1.006797914
3	131.915	131915	1196.726	1414.523	1414.523	1196.726	1.18199404	1.827310748		2	765	1.009865876
3	132.071	132071	749.2517	999.7103	999.7103	749.2517	1.334278321	1.792896289		2	765.25	1.011911643
3	132.241	132241	928.2132	1345.899	1345.899	928.2132	1.449989076	1.771792265		2	765.5	1.012891654
3	132.551	132551	1019.834	1954.363	1954.363	1019.834	1.916354034	1.764690541		2	765.75	1.013421845
3	132.942	132942	1436.456	3189.286	3189.286	1436.456	2.220246217	1.781632634		2	766	1.012782145
3	133.24	133240	1202.811	2914.689	2914.689	1202.811	2.423231081	1.825518863		2	766.25	1.011684267
3	133.691	133691	1858.998	3546.888	3546.888	1858.998	1.907956867	1.937066957		2	766.5	1.009961459
3	133.917	133917	1226.192	2443.879	2443.879	1226.192	1.993063892	1.970756679		2	766.75	1.007779566
3	134.075	134075	970.2666	1517.131	1517.131	970.2666	1.563622823	1.971019469		2	767	1.004695997
3	134.4	134400	1113.202	1809.675	1809.675	1113.202	1.625648355	1.930121032		2	767.25	1.001796764
3	134.73	134730	671.606	1510.331	1510.331	671.606	2.248834882	1.863649466		2	767.5	0.9992677
3	135.003	135003	749.5452	1371.182	1371.182	749.5452	1.829351986	1.79827511		2	767.75	0.996575288
3	135.2	135200	937.9777	1676.315	1676.315	937.9777	1.787158693	1.752154666		2	768	0.995541596
3	135.447	135447	1191.919	1833.147	1833.147	1191.919	1.53797951	1.690058116		2	768.25	0.996073892
3	135.63	135630	1226.358	2509.493	2509.493	1226.358	2.046297248	1.624531804		2	768.5	0.997260351
3	135.947	135947	1189.401	1734.024	1734.024	1189.401	1.457896874	1.473588661		2	768.75	0.999156301
3	136.178	136178	1157.757	1481.046	1481.046	1157.757	1.279237353	1.361548268		2	769	1.002286785
3	136.394	136394	1000.748	1071.323	1071.323	1000.748	1.070522249	1.277423857		2	769.25	1.005634419
3	136.609	136609	748.2486	979.562	979.562	748.2486	1.30913977	1.218651072		2	769.5	1.00820628
3	136.963	136963	1077.832	1094.882	1094.882	1077.832	1.015818792	1.153164078		2	769.75	1.010519331
3	137.441	137441	1406.634	1258.582	1258.582	1406.634	0.894747319	1.101058775		2	770	1.012367887
3	137.734	137734	756.2614	845.0257	845.0257	756.2614	1.117372512	1.074220819		2	770.25	1.013265924
3	137.957	137957	811.6125	962.2687	962.2687	811.6125	1.185625776	1.058285024		2	770.5	1.013178508
3	138.176	138176	811.6341	929.9503	929.9503	811.6341	1.145775295	1.049904276		2	770.75	1.012583065
3	138.379	138379	830.945	820.7516	820.7516	830.945	0.987732762	1.04263919		2	771	1.00970454
3	138.683	138683	787.3186	803.7641	803.7641	787.3186	1.020887986	1.020656459		2	771.25	1.006322026
3	138.941	138941	666.9594	851.5133	851.5133	666.9594	1.276709347	0.981197345		2	771.5	1.002722658
3	139.149	139149	891.8886	701.9092	701.9092	891.8886	0.786992008	0.940154575		2	771.75	1.000045877
3	139.416	139416	1099.827	857.7395	857.7395	1099.827	0.779885837	0.889016252		2	772	1.000252846
3	139.596	139596	1003.406	820.7134	820.7134	1003.406	0.817927539	0.86324578		2	772.25	1.001902121
3	139.911	139911	1255.33	988.7389	988.7389	1255.33	0.787632654	0.826366668		2	772.5	1.003279116
3	140.293	140293	953.869	813.233	813.233	953.869	0.852562564	0.784906743		2	772.75	1.004755249
3	140.587	140587	1128.568	758.545	758.545	1128.568	0.672130523	0.763537635		2	773	1.006297002
3	140.776	140776	639.7756	552.9803	552.9803	639.7756	0.864334776	0.757890538		2	773.25	1.007614184
3	141.007	141007	891.3958	667.675	667.675	891.3958	0.749021927	0.76508247		2	773.5	1.008307323
3	141.205	141205	859.5546	807.6373	807.6373	859.5546	0.939599765	0.782150146		2	773.75	1.008980962
3	141.433	141433	1156.125	881.4951	881.4951	1156.125	0.762456568	0.807280939		2	774	1.009391887
3	141.759	141759	875.8106	530.9263	530.9263	875.8106	0.60621132	0.838520493		2	774.25	1.00908261
3	142.074	142074	924.6648	624.3914	624.3914	924.6648	0.67526243	0.868771442		2	774.5	1.00821961
3	142.353	142353	1399.715	1384.521	1384.521	1399.715	0.989144933	0.899811762		2	774.75	1.007230703
3	142.584	142584	826.6291	887.7925	887.7925	826.6291	1.073991346	0.917938461		2	775	1.006065861
3	142.756	142756	1030.37	1107.047	1107.047	1030.37	1.074416957	0.921827571		2	775.25	1.004028056
3	143.071	143071	1641.907	1749.45	1749.45	1641.907	1.065498838	0.906909918		2	775.5	1.001969396
3	143.416	143416	1005.673	917.0603	917.0603	1005.673	0.911887164	0.875723122		2	775.75	1.00044549
3	143.707	143707	1480.487	936.2664	936.2664	1480.487	0.632404337	0.852615179		2	776	0.999350977
3	143.919	143919	737.1854	520.0266	520.0266	737.1854	0.70542173	0.827807607		2	776.25	0.998785537
3	144.122	144122	710.331	603.4823	603.4823	710.331	0.849578999	0.803845836		2	776.5	0.998365565
3	144.406	144406	888.8734	514.5053	514.5053	888.8734	0.578828549	0.791934811		2	776.75	0.999510477
3	144.753	144753	822.7903	755.4773	755.4773	822.7903	0.918189361	0.788479376		2	777	1.001778298
3	145.005	145005	1233.575	1090.844	1090.844	1233.575	0.884294834	0.788781883		2	777.25	1.004855176
3	145.41	145410	1341.172	1045.929	1045.929	1341.172	0.779861942	0.78452621		2	777.5	1.007490235
3	145.897	145897	1388.054	992.3712	992.3712	1388.054	0.714937027	0.746924046		2	777.75	1.010483073
3	146.164	146164	1058.732	751.4535	751.4535	1058.732	0.709767439	0.716763812		2	778	1.013565354
3	146.354	146354	1260.909	1024.873	1024.873	1260.909	0.812804889	0.697153237		2	778.25	1.015982081
3	146.688	146688	913.948	661.2201	661.2201	913.948	0.723476719	0.676492684		2	778.5	1.017403285
3	146.928	146928	493.8601	285.7961	285.7961	493.8601	0.578698502	0.68120656		2	778.75	1.018490617
3	147.158	147158	983.651	642.5582	642.5582	983.651	0.653237988	0.699629131		2	779	1.018667077
3	147.344	147344	1000.285	732.4168	732.4168	1000.285	0.732208121	0.719295002		2	779.25	1.017756906
3	147.834	147834	1294.266	817.0069	817.0069	1294.266	0.631251149	0.760854751		2	779.5	1.016453908
3	148.003	148003	761.3711	424.0521	424.0521	761.3711	0.556958492	0.771433028		2	779.75	1.014335925
3	148.166	148166	1380.889	1031.373	1031.373	1380.889	0.74689059	0.787173618		2	780	1.01157678
3	148.437	148437	875.4191	931.0333	931.0333	875.4191	1.063528657	0.813393968		2	780.25	1.009723482
3	148.727	148727	42.24584	25.23474	25.23474	42.24584	0.597330767	0.821616718		2	780.5	1.008967287
3	149.001	149001	41.5609	70.06676	70.06676	41.5609	1.685881682	0.793101277		2	780.75	1.00845452
3	149.296	149296	56.49847	23.85606	23.85606	56.49847	0.422242585	0.733106919		2	781	1.007968598
3	149.63	149630	147.1832	57.79622	57.79622	147.1832	0.392682181	0.654990122		2	781.25	1.007139926
3	149.974	149974	44.42787	33.84856	33.84856	44.42787	0.761876723	0.594887967		2	781.5	1.005983264
3	150.149	150149	79.33707	23.50704	23.50704	79.33707	0.296293271	0.573312033		2	781.75	1.004700063
3	150.51	150510	53.97122	32.3151	32.3151	53.97122	0.598746888	0.527425762		2	782	1.003862614
3	150.727	150727	109.9472	79.01459	79.01459	109.9472	0.718659411	0.508912773		2	782.25	1.003503782
3	150.927	150927	96.91797	44.42506	44.42506	96.91797	0.458377946	0.504725472		2	782.5	1.003233797
3	151.118	151118	122.5338	25.90971	25.90971	122.5338	0.211449494	0.517368865		2	782.75	1.00318049
3	151.421	151421	50.2976	29.99821	29.99821	50.2976	0.596414342	0.565846129		2	783	1.003226542
3	151.975	151975	1009.137	989.8646	989.8646	1009.137	0.980902098	0.685599328		2	783.25	1.003243203
3	152.254	152254	1150.174	734.1016	734.1016	1150.174	0.638252647	0.729820307		2	783.5	1.003128959
3	152.557	152557	1111.604	734.2581	734.2581	1111.604	0.660539275	0.767052098		2	783.75	1.002737173
3	152.726	152726	1066.497	768.7406	768.7406	1066.497	0.720808966	0.787618209		2	784	1.00233447
3	153.084	153084	1133.645	948.354	948.354	1133.645	0.836552889	0.817546126		2	784.25	1.001911309
3	153.252	153252	1000.5	898.021	898.021	1000.5	0.897572214	0.818628017		2	784.5	1.001519368
3	153.447	153447	1061.003	1071.079	1071.079	1061.003	1.009496674	0.815120339		2	784.75	1.001140805
3	153.7	153700	1387.434	997.5749	997.5749	1387.434	0.719007102	0.806245578		2	785	1.000351344
3	154.087	154087	943.9474	548.3254	548.3254	943.9474	0.580885545	0.772445171		2	785.25	0.999499394
3	154.253	154253	908.107	751.8339	751.8339	908.107	0.827913341	0.755612084		2	785.5	0.998838192
3	154.556	154556	946.0276	898.4752	898.4752	946.0276	0.949734659	0.72975805		2	785.75	0.99875742
3	154.716	154716	1281.633	929.2054	929.2054	1281.633	0.725016756	0.720236623		2	786	0.998870518
3	154.981	154981	1353.526	864.4997	864.4997	1353.526	0.638701953	0.708296322		2	786.25	0.999460817
3	155.203	155203	1549.521	930.0064	930.0064	1549.521	0.600189607	0.701889942		2	786.5	1.000602565
3	155.509	155509	887.6424	607.5502	607.5502	887.6424	0.684453785	0.698288076		2	786.75	1.002235119
3	155.689	155689	877.8082	544.2397	544.2397	877.8082	0.619998423	0.7003195		2	787	1.003275301
3	155.866	155866	1113.419	661.1883	661.1883	1113.419	0.593836013	0.705794225		2	787.25	1.003530084
3	156.043	156043	474.4277	436.9972	436.9972	474.4277	0.92110389	0.712929328		2	787.5	1.00364812
3	156.421	156421	1042.549	822.8913	822.8913	1042.549	0.789307073	0.725521993		2	787.75	1.003994444
3	156.652	156652	1078.442	811.5632	811.5632	1078.442	0.752533006	0.729046454		2	788	1.004456741
3	156.86	156860	1182.235	878.4683	878.4683	1182.235	0.74305726	0.731553551		2	788.25	1.00481519
3	157.049	157049	938.4852	621.0421	621.0421	938.4852	0.661749487	0.733468371		2	788.5	1.005495738
3	157.371	157371	1528.112	1065.463	1065.463	1528.112	0.697241433	0.736396938		2	788.75	1.006530718
3	157.538	157538	1585.968	1179.783	1179.783	1585.968	0.743888275	0.736494242		2	789	1.008625375
3	157.799	157799	1691.779	1155.255	1155.255	1691.779	0.682864015	0.73342711		2	789.25	1.011091753
3	158.102	158102	1687.82	1156.612	1156.612	1687.82	0.685269756	0.7313915		2	789.5	1.013979313
3	158.276	158276	1265.43	1077.076	1077.076	1265.43	0.851154153	0.734125764		2	789.75	1.017028485
3	158.518	158518	1014.365	887.8338	887.8338	1014.365	0.87526068	0.742974738		2	790	1.019032414
3	158.977	158977	856.8563	546.4876	546.4876	856.8563	0.637782088	0.769144711		2	790.25	1.019212978
3	159.183	159183	774.6153	573.5449	573.5449	774.6153	0.740425473	0.783916148		2	790.5	1.019247908
3	159.393	159393	1576.907	1051.846	1051.846	1576.907	0.667031093	0.800307632		2	790.75	1.019123898
3	159.646	159646	1404.689	1315.512	1315.512	1404.689	0.936514773	0.827541674		2	791	1.018329747
3	159.811	159811	2031.791	1653.619	1653.619	2031.791	0.813872588	0.850151827		2	791.25	1.018357341
3	160.179	160179	1443.096	1318.124	1318.124	1443.096	0.913400079	0.900840329		2	791.5	1.019821174
3	160.358	160358	1650.746	1710.215	1710.215	1650.746	1.03602553	0.91950866		2	791.75	1.021858424
3	160.639	160639	1269.131	1234.964	1234.964	1269.131	0.973078429	0.938434115		2	792	1.025288721
3	160.856	160856	1932.91	1588.929	1588.929	1932.91	0.822039826	0.949307984		2	792.25	1.029635249
3	161.082	161082	1450.331	1411.218	1411.218	1450.331	0.973031673	0.96114308		2	792.5	1.03420157
3	161.501	161501	968.58	1006.871	1006.871	968.58	1.039533131	0.953087659		2	792.75	1.039731641
3	161.748	161748	882.416	976.6621	976.6621	882.416	1.106804614	0.955624901		2	793	1.045220582
3	162.128	162128	716.2043	568.5631	568.5631	716.2043	0.793856027	0.979088663		2	793.25	1.049301578
3	162.324	162324	762.3086	552.6414	552.6414	762.3086	0.724957583	0.993087325		2	793.5	1.052781874
3	162.624	162624	986.8799	1220.621	1220.621	986.8799	1.236848577	1.030655794		2	793.75	1.055986813
3	162.79	162790	1447.152	1589.318	1589.318	1447.152	1.098238471	1.065195031		2	794	1.058300204
3	163.158	163158	722.7946	904.1402	904.1402	722.7946	1.250895068	1.210936902		2	794.25	1.05998191
3	163.425	163425	1509.674	1477.781	1477.781	1509.674	0.978874247	1.360593935		2	794.5	1.061109052
3	163.761	163761	1309.813	2014.768	2014.768	1309.813	1.538210416	1.555062388		2	794.75	1.061356756
3	164.265	164265	1386.519	2306.666	2306.666	1386.519	1.663638219	1.749187823		2	795	1.060712513
3	164.722	164722	1240.633	2366.198	2366.198	1240.633	1.907250573	1.763611424		2	795.25	1.059539724
3	164.984	164984	730.9729	1660.949	1660.949	730.9729	2.272244293	1.73198624		2	795.5	1.059075565
3	165.159	165159	737.2095	1471.736	1471.736	737.2095	1.9963606	1.703184079		2	795.75	1.059067077
3	165.572	165572	559.4548	1068.019	1068.019	559.4548	1.909035368	1.636543343		2	796	1.059395104
3	165.832	165832	983.5713	1285.871	1285.871	983.5713	1.307349045	1.555966615		2	796.25	1.060044016
3	166.084	166084	1096.667	1575.666	1575.666	1096.667	1.436777071	1.443347612		2	796.5	1.061309647
3	166.299	166299	742.613	878.2031	878.2031	742.613	1.182585142	1.381542574		2	796.75	1.064028169
3	166.543	166543	786.0697	723.4103	723.4103	786.0697	0.92028773	1.378762124		2	797	1.067013716
3	166.939	166939	716.081	850.1422	850.1422	716.081	1.187215133	1.406663543		2	797.25	1.069824334
3	167.446	167446	1165.314	1720.952	1720.952	1165.314	1.476813975	1.503010242		2	797.5	1.07262966
3	167.772	167772	642.1753	1563.43	1563.43	642.1753	2.434584451	1.602646386		2	797.75	1.076031316
3	167.961	167961	1230.426	2179.389	2179.389	1230.426	1.771247519	1.640860841		2	798	1.080901352
3	168.195	168195	1333.783	2281.272	2281.272	1333.783	1.710377175	1.643655945		2	798.25	1.086437176
3	168.363	168363	511.7876	634.3895	634.3895	511.7876	1.239556214	1.603306528		2	798.5	1.092211893
3	168.561	168561	733.4444	1114.155	1114.155	733.4444	1.519072202	1.51862921		2	798.75	1.099140135
3	168.899	168899	4353.148	5590.362	5590.362	4353.148	1.284211334	1.339192846		2	799	1.106288769
3	169.113	169113	1363.941	1698.043	1698.043	1363.941	1.244953411	1.243071309		2	799.25	1.112277723
3	169.521	169521	1820.692	2133.831	2133.831	1820.692	1.171989002	1.082504423		2	799.5	1.116280725
3	169.881	169881	1951.897	1334.452	1334.452	1951.897	0.683669271	0.942578702		2	799.75	1.118109062
3	170.136	170136	1035.394	898.2505	898.2505	1035.394	0.867544626	0.860988237		2	800	1.119598332
3	170.373	170373	1403.39	1317.331	1317.331	1403.39	0.938677773	0.808422772		2	800.25	1.120499475
3	170.552	170552	809.0136	464.4552	464.4552	809.0136	0.574100608	0.788732884		2	800.5	1.121086423
3	170.739	170739	1337.912	851.0851	851.0851	1337.912	0.636129357	0.782636951		2	800.75	1.121673371
3	171.208	171208	1315.136	1237.466	1237.466	1315.136	0.940941469	0.775008968		2	801	1.122260319
3	171.396	171396	1296.802	1154.447	1154.447	1296.802	0.89022611	0.765692571		2	801.25	1.122847267
3	171.7	171700	1428.98	1034.136	1034.136	1428.98	0.723688225	0.754849668		2	801.5	1.123434215
3	171.905	171905	1207.995	1111.861	1111.861	1207.995	0.920418545	0.739145496		2	801.75	1.124021163
3	172.136	172136	1010.57	749.3475	749.3475	1010.57	0.741509742	0.716074224		2	802	1.124608111
3	172.362	172362	872.0025	513.7473	513.7473	872.0025	0.589158059	0.69465334		2	802.25	1.12580802
3	172.597	172597	1635.963	937.7544	937.7544	1635.963	0.573212475	0.68089278		2	802.5	1.127958645
3	173.007	173007	1179.607	683.8967	683.8967	1179.607	0.579766566	0.675186862		2	802.75	1.130060741
3	173.212	173212	1308.376	906.239	906.239	1308.376	0.692644163	0.678225763		2	803	1.132211288
3	173.505	173505	1040.959	761.8526	761.8526	1040.959	0.731875703	0.691251833		2	803.25	1.134804765
3	173.691	173691	1357.995	792.2526	792.2526	1357.995	0.583398761	0.705679729		2	803.5	1.136759379
3	174.079	174079	1170.662	1030.803	1030.803	1170.662	0.880529991	0.765809253		2	803.75	1.13762673
3	174.596	174596	1013.737	737.2645	737.2645	1013.737	0.727273938	0.870957333		2	804	1.137043851
3	174.79	174790	1256.427	1187.971	1187.971	1256.427	0.945515338	0.89942705		2	804.25	1.136093299
3	174.994	174994	2027.088	2299.94	2299.94	2027.088	1.134602938	0.913897522		2	804.5	1.134762732
3	175.453	175453	891.5892	920.6802	920.6802	891.5892	1.032628255	0.897115338		2	804.75	1.133148901
3	175.642	175642	1219.84	1031.811	1031.811	1219.84	0.845857653	0.879521965		2	805	1.130517407
3	175.814	175814	952.6582	791.7534	791.7534	952.6582	0.831099129	0.861306448		2	805.25	1.12762558
3	176.17	176170	739.1713	546.0203	546.0203	739.1713	0.738692506	0.825431694		2	805.5	1.124733752
3	176.424	176424	903.6446	582.6936	582.6936	903.6446	0.644826074	0.79626629		2	805.75	1.121841925
3	176.758	176758	997.6237	763.7474	763.7474	997.6237	0.765566616	0.745165588		2	806	1.118950097
3	177.015	177015	817.502	639.0414	639.0414	817.502	0.781700106	0.707054091		2	806.25	1.11605827
3	177.284	177284	824.3887	579.0885	579.0885	824.3887	0.702445946	0.678783214		2	806.5	1.113166442
3	177.452	177452	1263.201	822.8989	822.8989	1263.201	0.651439399	0.668548031		2	806.75	1.110274615
3	178.665	178665	1358.245	868.014	868.014	1358.245	0.639070271	0.658695194		2	807	1.107382787
3	178.907	178907	1020.37	574.6201	574.6201	1020.37	0.56314876	0.661681927		2	807.25	1.10449096
3	179.08	179080	1109.136	746.7706	746.7706	1109.136	0.673290381	0.663086317		2	807.5	1.101599132
3	179.492	179492	845.4347	523.1202	523.1202	845.4347	0.618758847	0.669796263		2	807.75	1.098491686
3	179.713	179713	971.6748	698.4353	698.4353	971.6748	0.718795321	0.675976224		2	808	1.094428014
3	179.904	179904	565.3439	457.5878	457.5878	565.3439	0.809397254	0.681924111		2	808.25	1.090364342
3	180.106	180106	752.9547	526.7193	526.7193	752.9547	0.699536506	0.688191646		2	808.5	1.086064495
3	180.601	180601	1094.085	789.3459	789.3459	1094.085	0.721466705	0.705954994		2	808.75	1.081711393
3	180.915	180915	725.6943	467.7226	467.7226	725.6943	0.644517395	0.717832687		2	809	1.07735829
3	181.214	181214	762.1606	480.6362	480.6362	762.1606	0.630623257	0.727167478		3	2	1.071998302
3	181.586	181586	482.1721	376.675	376.675	482.1721	0.78120447	0.73545476		3	2.25	1.068827669
3	182.02	182020	1078.958	844.5663	844.5663	1078.958	0.782761053	0.743809634		3	2.5	1.066052173
3	182.217	182217	441.8679	321.5143	321.5143	441.8679	0.727625383	0.747594768		3	2.75	1.063876568
3	182.478	182478	867.9701	711.4081	711.4081	867.9701	0.819622819	0.7521867		3	3	1.061772857
3	182.782	182782	732.4064	547.1834	547.1834	732.4064	0.747103521	0.75723247		3	3.25	1.060056752
3	183.115	183115	792.3741	590.9948	590.9948	792.3741	0.745853253	0.762829587		3	3.5	1.058636247
3	183.445	183445	1150.896	993.18	993.18	1150.896	0.862962422	0.76974427		3	3.75	1.057972236
3	183.756	183756	1421.854	840.8185	840.8185	1421.854	0.591353613	0.777435087		3	4	1.057376083
3	184.056	184056	1081.075	806.8313	806.8313	1081.075	0.746323151	0.784630979		3	4.25	1.057013381
3	184.43	184430	904.4807	870.8823	870.8823	904.4807	0.962853381	0.791420197		3	4.5	1.056482504
3	184.603	184603	671.6312	484.2952	484.2952	671.6312	0.721073113	0.792595623		3	4.75	1.05593595
3	184.812	184812	900.8814	636.2942	636.2942	900.8814	0.706301851	0.791827536		3	5	1.055599374
3	185.128	185128	1310.357	1009.366	1009.366	1310.357	0.770298476	0.788706887		3	5.25	1.055262798
3	185.354	185354	1232.138	1220.678	1220.678	1232.138	0.990699094	0.787083879		3	5.5	1.05487403
3	185.573	185573	1180.086	1007.847	1007.847	1180.086	0.854045383	0.780116438		3	5.75	1.054301229
3	185.761	185761	1471.761	1116.701	1116.701	1471.761	0.758751591	0.769131737		3	6	1.053728427
3	186.085	186085	1420.531	764.8126	764.8126	1420.531	0.538399092	0.758634999		3	6.25	1.052701716
3	186.248	186248	1430.937	951.8146	951.8146	1430.937	0.665168767	0.762104388		3	6.5	1.051537886
3	186.411	186411	993.4968	843.6298	843.6298	993.4968	0.849152005	0.766917729		3	6.75	1.050374057
3	186.609	186609	828.9415	729.5794	729.5794	828.9415	0.880133761	0.776142869		3	7	1.049210227
3	186.918	186918	1031.263	714.7235	714.7235	1031.263	0.693056475	0.800378275		3	7.25	1.048046398
3	187.102	187102	653.0129	507.5863	507.5863	653.0129	0.77729904	0.816002553		3	7.5	1.046882568
3	187.351	187351	811.3055	751.7465	751.7465	811.3055	0.926588689	0.832815687		3	7.75	1.045718739
3	187.691	187691	1028.488	1046.445	1046.445	1028.488	1.017459611	0.852171493		3	8	1.044554909
3	187.956	187956	907.0662	694.7892	694.7892	907.0662	0.765974082	0.867131887		3	8.25	1.04339108
3	188.171	188171	1053.59	914.4065	914.4065	1053.59	0.867895956	0.876135512		3	8.5	1.04222725
3	188.472	188472	1042.237	855.6068	855.6068	1042.237	0.820933051	0.879647444		3	8.75	1.041085978
3	188.834	188834	1226.487	1220.395	1220.395	1226.487	0.995032968	0.862297683		3	9	1.039949928
3	189.08	189080	1443.802	1120.283	1120.283	1443.802	0.775925646	0.840639963		3	9.25	1.038811508
[truncated: 3,795,929 more chars]
