# Supplementary material for: The effects of manipulating levels of replication initiation factors on origin firing efficiency in yeast
Source: PLoS Genet. 2019 Oct 4;15(10):e1008430. doi: 10.1371/journal.pgen.1008430 (PMC6795477; doi:10.1371/journal.pgen.1008430)
Supplement: S4 Data — Zip archive. (ZIP) [file pgen.1008430.s022.zip › Lynch_S4_Data_SLD3-AID/SLD3-AID_noaux_t90.txt]

Chr	Coord_kb	Coord_bp	gProcessedSignal	rProcessedSignal	Sphase	G1	ssDNAraw	ssDNA_loess		Chr	Coord_kb	ssDNA_scaled
1	0.048	48	13867.7	24701.9	24701.9	13867.7	1.781254282	1.910022239		1	1	1.15440041
1	0.193	193	15631.89	30573.59	30573.59	15631.89	1.95584731	1.933423593		1	1.25	1.15044731
1	0.766	766	4188.488	8637.121	8637.121	4188.488	2.062109525	1.96573196		1	1.5	1.14649421
1	1.516	1516	5326.197	12244.16	12244.16	5326.197	2.298856013	1.8670374		1	1.75	1.134569802
1	2.287	2287	3690.144	7582.111	7582.111	3690.144	2.054692446	1.54700351		1	2	1.122100348
1	2.834	2834	1743.345	2428.383	2428.383	1743.345	1.392944598	1.239134663		1	2.25	1.109630893
1	2.997	2997	1041.144	1053.355	1053.355	1041.144	1.011728445	1.150160367		1	2.5	1.093380062
1	3.194	3194	1306.6	1049.395	1049.395	1306.6	0.803149395	1.03941351		1	2.75	1.076472372
1	3.505	3505	962.0172	816.653	816.653	962.0172	0.848896465	0.86306424		1	3	1.059897438
1	3.736	3736	970.836	637.9245	637.9245	970.836	0.657087809	0.757640927		1	3.25	1.042976929
1	3.891	3891	1052.177	730.1876	730.1876	1052.177	0.693977914	0.715002483		1	3.5	1.025942831
1	4.075	4075	613.4839	497.0298	497.0298	613.4839	0.810175785	0.688384985		1	3.75	1.012471542
1	4.229	4229	925.3369	561.5702	561.5702	925.3369	0.606881883	0.667440314		1	4	1.005916099
1	4.372	4372	1044.617	635.2452	635.2452	1044.617	0.608113021	0.656255607		1	4.25	1.00189829
1	4.58	4580	815.6505	591.1223	591.1223	815.6505	0.724724989	0.670414061		1	4.5	1.00179864
1	4.857	4857	775.9065	571.1399	571.1399	775.9065	0.736093717	0.691191864		1	4.75	1.003985255
1	5.169	5169	925.5415	639.8929	639.8929	925.5415	0.691371376	0.698771005		1	5	1.005367096
1	5.349	5349	978.2944	795.2129	795.2129	978.2944	0.812856437	0.706566637		1	5.25	1.006281935
1	5.626	5626	1224.288	822.1586	822.1586	1224.288	0.671540193	0.711182959		1	5.5	1.007099524
1	5.763	5763	1014.794	563.9335	563.9335	1014.794	0.555712292	0.705248591		1	5.75	1.006706426
1	5.987	5987	842.5735	721.8074	721.8074	842.5735	0.856669952	0.6887166		1	6	1.004588987
1	6.146	6146	886.7614	637.9625	637.9625	886.7614	0.719429714	0.682277314		1	6.25	1.003811187
1	6.32	6320	1137.619	744.5377	744.5377	1137.619	0.65447017	0.681340141		1	6.5	1.003993293
1	6.75	6750	783.6928	433.4745	433.4745	783.6928	0.55311788	0.685861194		1	6.75	1.00430914
1	6.973	6973	644.7843	457.7653	457.7653	644.7843	0.709951064	0.695898415		1	7	1.005941749
1	7.162	7162	729.43	486.9672	486.9672	729.43	0.667599633	0.720745271		1	7.25	1.010744709
1	7.322	7322	1009.554	694.0304	694.0304	1009.554	0.687462384	0.754697132		1	7.5	1.016147633
1	7.748	7748	1330.347	1145.232	1145.232	1330.347	0.860852093	0.825742102		1	7.75	1.02110484
1	8.117	8117	1539.597	1626.39	1626.39	1539.597	1.056373843	0.806366299		1	8	1.01952745
1	8.298	8298	1152.824	882.0537	882.0537	1152.824	0.765124338	0.786456721		1	8.25	1.017031304
1	8.471	8471	1317.011	1068.246	1068.246	1317.011	0.811113954	0.771542484		1	8.5	1.014065294
1	8.646	8646	904.1945	814.4761	814.4761	904.1945	0.900775331	0.74445145		1	8.75	1.008178402
1	8.845	8845	993.6686	670.6527	670.6527	993.6686	0.674925926	0.69395562		1	9	1.001924176
1	9.065	9065	1278.91	619.1318	619.1318	1278.91	0.484108968	0.654295448		1	9.25	0.999440487
1	9.25	9250	1470.049	790.7377	790.7377	1470.049	0.537898873	0.645343665		1	9.5	0.99922381
1	9.438	9438	1335.691	649.1992	649.1992	1335.691	0.48603996	0.643219209		1	9.75	1.000091654
1	9.582	9582	1080.377	704.4382	704.4382	1080.377	0.652029986	0.643965314		1	10	1.002718539
1	9.737	9737	996.3346	719.6802	719.6802	996.3346	0.72232782	0.649632582		1	10.25	1.005713263
1	9.989	9989	742.4153	508.3532	508.3532	742.4153	0.684728884	0.671540587		1	10.5	1.009676587
1	10.241	10241	730.0369	690.2476	690.2476	730.0369	0.945496865	0.696360914		1	10.75	1.015163273
1	10.499	10499	1251.017	975.3346	975.3346	1251.017	0.77963337	0.730347107		1	11	1.020020841
1	10.771	10771	1090.268	954.1502	954.1502	1090.268	0.875151981	0.78002614		1	11.25	1.024091018
1	11.079	11079	1393.693	999.6892	999.6892	1393.693	0.717295129	0.829238577		1	11.5	1.028314619
1	11.227	11227	1420.444	1044.515	1044.515	1420.444	0.735344019	0.847443555		1	11.75	1.033859264
1	11.364	11364	914.8087	840.1439	840.1439	914.8087	0.918382062	0.865580386		1	12	1.040134455
1	11.599	11599	1070.255	926.1355	926.1355	1070.255	0.86534097	0.900238329		1	12.25	1.046409646
1	13.246	13246	12130.14	14497.5	14497.5	12130.14	1.195163452	1.244282885		1	12.5	1.052684837
1	14.005	14005	2457.355	3944.14	3944.14	2457.355	1.605034682	1.356749432		1	12.75	1.058960028
1	14.275	14275	3110.423	4416.708	4416.708	3110.423	1.41997021	1.372457822		1	13	1.065235219
1	14.632	14632	1491.035	1838.192	1838.192	1491.035	1.232829545	1.367864508		1	13.25	1.071481228
1	15.417	15417	1607.75	2339.737	2339.737	1607.75	1.455286581	1.294099419		1	13.5	1.075932534
1	16.138	16138	1476.7	1652.992	1652.992	1476.7	1.119382407	1.226725146		1	13.75	1.08038384
1	16.454	16454	1266.86	1257.077	1257.077	1266.86	0.992277758	1.199740043		1	14	1.084835146
1	16.825	16825	1675.148	1749.34	1749.34	1675.148	1.044289818	1.155249564		1	14.25	1.086636945
1	17.254	17254	2655.95	3782.75	3782.75	2655.95	1.424254975	1.118162033		1	14.5	1.086463856
1	17.518	17518	2735.949	2676.201	2676.201	2735.949	0.978161874	1.109656474		1	14.75	1.084927395
1	17.759	17759	2397.118	2454.425	2454.425	2397.118	1.023906625	1.10451699		1	15	1.082104549
1	18.506	18506	2147.93	2187.911	2187.911	2147.93	1.018613735	1.08876832		1	15.25	1.079281704
1	19.765	19765	2167.611	2675.463	2675.463	2167.611	1.234291116	1.058007652		1	15.5	1.076464072
1	21.406	21406	1883.057	2328.502	2328.502	1883.057	1.236554178	1.04389557		1	15.75	1.073656928
1	22.502	22502	2060.106	1831.05	1831.05	2060.106	0.888813488	1.043749568		1	16	1.070849784
1	22.516	22516	1369.499	1436.703	1436.703	1369.499	1.04907196	1.043783707		1	16.25	1.068150973
1	23.206	23206	2034.714	1898.3	1898.3	2034.714	0.932956671	1.073359409		1	16.5	1.065394813
1	25.415	25415	9964.384	11323.24	11323.24	9964.384	1.1363713	1.244654131		1	16.75	1.061792355
1	27.166	27166	2329.675	2857.526	2857.526	2329.675	1.226577098	1.166616737		1	17	1.058893698
1	27.452	27452	3843.356	5547.817	5547.817	3843.356	1.443482467	1.132503408		1	17.25	1.056296671
1	27.615	27615	2176.489	2540.39	2540.39	2176.489	1.167196342	1.109671894		1	17.5	1.055302761
1	27.935	27935	870.0607	1001.267	1001.267	870.0607	1.150801318	1.044674935		1	17.75	1.05463857
1	28.19	28190	1029.87	830.2997	830.2997	1029.87	0.806217969	0.976996024		1	18	1.054004979
1	28.525	28525	853.4969	737.878	737.878	853.4969	0.864535067	0.886719995		1	18.25	1.05337165
1	28.686	28686	939.8634	626.9426	626.9426	939.8634	0.667057149	0.848382971		1	18.5	1.052738321
1	28.855	28855	1320.659	1150.578	1150.578	1320.659	0.871215052	0.81214703		1	18.75	1.052006771
1	29.094	29094	1183.441	1048.768	1048.768	1183.441	0.886202185	0.767822965		1	19	1.051272805
1	29.351	29351	637.7221	515.8899	515.8899	637.7221	0.808957224	0.73462504		1	19.25	1.050538839
1	29.675	29675	681.739	463.4912	463.4912	681.739	0.679866048	0.709730111		1	19.5	1.049804873
1	29.826	29826	971.5636	544.3161	544.3161	971.5636	0.560247523	0.698852774		1	19.75	1.049070907
1	30.166	30166	850.182	657.4427	657.4427	850.182	0.773296424	0.652549		1	20	1.048784031
1	30.377	30377	958.2147	751.7936	751.7936	958.2147	0.784577402	0.623440016		1	20.25	1.048525693
1	30.638	30638	950.1534	569.9829	569.9829	950.1534	0.599885134	0.617339606		1	20.5	1.048267355
1	30.873	30873	1054.552	564.0479	564.0479	1054.552	0.534869689	0.652040864		1	20.75	1.048009017
1	31.019	31019	1118.673	561.2482	561.2482	1118.673	0.5017089	0.683294452		1	21	1.047750679
1	31.18	31180	1228.713	903.4259	903.4259	1228.713	0.735261937	0.717575505		1	21.25	1.047492341
1	31.327	31327	1217.696	874.1503	874.1503	1217.696	0.717872359	0.7607623		1	21.5	1.047329634
1	31.533	31533	1137.08	860.2128	860.2128	1137.08	0.75651036	0.848701904		1	21.75	1.047325632
1	31.804	31804	1279.297	1279.957	1279.957	1279.297	1.000515908	0.94743487		1	22	1.04732163
1	32.163	32163	1177.376	1483.813	1483.813	1177.376	1.260271145	1.027421006		1	22.25	1.047317628
1	32.394	32394	1020.697	1233.109	1233.109	1020.697	1.208104854	1.070702179		1	22.5	1.047313626
1	32.706	32706	1118.389	1326.221	1326.221	1118.389	1.185831585	1.103930885		1	22.75	1.04852292
1	32.929	32929	884.9205	951.5829	951.5829	884.9205	1.075331513	1.090645444		1	23	1.049810553
1	33.096	33096	917.6258	970.5387	970.5387	917.6258	1.057662829	1.065786958		1	23.25	1.051281545
1	33.252	33252	1086.975	881.1203	881.1203	1086.975	0.810616896	1.047442565		1	23.5	1.053610999
1	33.457	33457	1189.996	957.8133	957.8133	1189.996	0.804887832	1.020809802		1	23.75	1.055940453
1	33.809	33809	1709.182	2310.466	2310.466	1709.182	1.351796356	0.956427377		1	24	1.058269907
1	33.986	33986	1008.425	900.5913	900.5913	1008.425	0.893067209	0.938003691		1	24.25	1.060599361
1	34.34	34340	1047.602	1035.345	1035.345	1047.602	0.988299946	0.947070544		1	24.5	1.062928815
1	34.527	34527	1125.952	881.9407	881.9407	1125.952	0.783284456	0.96014171		1	24.75	1.065258269
1	34.736	34736	1385.384	1208.887	1208.887	1385.384	0.872600665	0.96752084		1	25	1.067587723
1	34.992	34992	1579.974	1488.117	1488.117	1579.974	0.941861702	0.96744512		1	25.25	1.069917177
1	35.156	35156	1059.686	1078.792	1078.792	1059.686	1.018029869	0.967013511		1	25.5	1.070999417
1	35.305	35305	1243.714	1259.218	1259.218	1243.714	1.012465888	0.96568288		1	25.75	1.069660597
1	35.595	35595	1662.836	2006.4	2006.4	1662.836	1.20661328	0.966452986		1	26	1.068321776
1	35.779	35779	1328.587	1148.68	1148.68	1328.587	0.864587716	0.968913598		1	26.25	1.066982955
1	35.924	35924	1104.9	1081.583	1081.583	1104.9	0.978896733	0.969950467		1	26.5	1.065644134
1	36.219	36219	998.3611	884.8583	884.8583	998.3611	0.886310875	0.96329974		1	26.75	1.064305313
1	36.657	36657	859.4532	696.0216	696.0216	859.4532	0.809842351	0.943258713		1	27	1.062966492
1	37.056	37056	902.0152	855.4355	855.4355	902.0152	0.948360405	0.939623641		1	27.25	1.06087358
1	37.207	37207	329.8526	377.8433	377.8433	329.8526	1.14549135	0.952234429		1	27.5	1.057170508
1	37.408	37408	1099.533	1006.575	1006.575	1099.533	0.915456835	0.980088636		1	27.75	1.051940026
1	37.568	37568	932.1388	816.1098	816.1098	932.1388	0.875523903	0.995006887		1	28	1.045351821
1	37.857	37857	1007.741	1033.986	1033.986	1007.741	1.026043398	1.001327412		1	28.25	1.037349505
1	38.03	38030	1109.385	1083.334	1083.334	1109.385	0.97651762	1.002294499		1	28.5	1.029254194
1	38.277	38277	1150.718	1252.304	1252.304	1150.718	1.088280534	1.005128576		1	28.75	1.022189107
1	38.497	38497	1131.935	1387.95	1387.95	1131.935	1.226174648	1.00522094		1	29	1.016252566
1	38.703	38703	1138.265	1178.174	1178.174	1138.265	1.035061256	1.002653717		1	29.25	1.011736391
1	38.846	38846	1569.293	1368.831	1368.831	1569.293	0.872259674	1.003927923		1	29.5	1.008793002
1	39.096	39096	1124.402	857.9425	857.9425	1124.402	0.763021144	1.016648955		1	29.75	1.006528077
1	39.409	39409	1004.911	1135.76	1135.76	1004.911	1.130209541	1.035288247		1	30	1.003022803
1	39.58	39580	681.7698	616.3314	616.3314	681.7698	0.904016869	1.037533003		1	30.25	0.99891381
1	39.844	39844	672.5137	778.1123	778.1123	672.5137	1.157020742	1.039674989		1	30.5	0.996463055
1	40.035	40035	925.4581	1060.48	1060.48	925.4581	1.145897367	1.040856337		1	30.75	0.998062763
1	40.193	40193	922.7715	1024.616	1024.616	922.7715	1.11036806	1.034548531		1	31	1.003511989
1	40.358	40358	740.0011	801.9641	801.9641	740.0011	1.083733659	1.016540581		1	31.25	1.010591125
1	40.717	40717	1007.085	816.4061	816.4061	1007.085	0.810662556	0.95042352		1	31.5	1.02218358
1	41.031	41031	987.8802	888.8669	888.8669	987.8802	0.899771956	0.889398186		1	31.75	1.033376235
1	41.229	41229	795.0884	688.8948	688.8948	795.0884	0.866437996	0.849169381		1	32	1.040987638
1	41.603	41603	938.6781	745.5527	745.5527	938.6781	0.794258117	0.762026628		1	32.25	1.047310247
1	41.85	41850	756.5091	544.486	544.486	756.5091	0.719734898	0.725370757		1	32.5	1.051908798
1	42.18	42180	1484.618	928.913	928.913	1484.618	0.625691592	0.703626414		1	32.75	1.054230095
1	42.332	42332	1561.622	1031.152	1031.152	1561.622	0.66030832	0.699897178		1	33	1.051678742
1	42.507	42507	1096.248	821.6487	821.6487	1096.248	0.749509874	0.703995641		1	33.25	1.047785611
1	42.678	42678	1354.409	1013.419	1013.419	1354.409	0.748237054	0.725219062		1	33.5	1.043612055
1	42.864	42864	1077.401	758.5064	758.5064	1077.401	0.70401494	0.762964059		1	33.75	1.038117526
1	43.055	43055	985.1781	817.3342	817.3342	985.1781	0.829630906	0.796950868		1	34	1.034650083
1	43.205	43205	1472.609	1140.796	1140.796	1472.609	0.774676781	0.826093295		1	34.25	1.035419496
1	43.356	43356	1007.595	768.2836	768.2836	1007.595	0.76249247	0.867400549		1	34.5	1.037040358
1	43.707	43707	1022.582	985.2673	985.2673	1022.582	0.963509332	0.940578178		1	34.75	1.038153328
1	43.934	43934	997.5844	1081.095	1081.095	997.5844	1.083712817	0.944515254		1	35	1.038142197
1	44.103	44103	1211.401	1383.396	1383.396	1211.401	1.141980236	0.937348244		1	35.25	1.037991993
1	44.488	44488	944.9317	817.8582	817.8582	944.9317	0.865520968	0.898433906		1	35.5	1.037995196
1	44.697	44697	1210.691	852.2987	852.2987	1210.691	0.703977068	0.84468426		1	35.75	1.038274581
1	44.941	44941	1003.977	894.3048	894.3048	1003.977	0.890762239	0.758544289		1	36	1.038239887
1	45.092	45092	1405.88	915.5029	915.5029	1405.88	0.651195621	0.72434573		1	36.25	1.03747617
1	45.244	45244	1156.824	804.8875	804.8875	1156.824	0.695773514	0.704972716		1	36.5	1.036101648
1	45.5	45500	1680.548	949.6847	949.6847	1680.548	0.56510418	0.676065876		1	36.75	1.035136639
1	45.768	45768	1140.039	684.8476	684.8476	1140.039	0.600722958	0.661984249		1	37	1.034862957
1	46.151	46151	1190.443	768.6492	768.6492	1190.443	0.64568333	0.712161178		1	37.25	1.037033011
1	46.392	46392	1411.849	1165.485	1165.485	1411.849	0.825502586	0.759569612		1	37.5	1.040694738
1	46.537	46537	990.0762	721.3199	721.3199	990.0762	0.728549883	0.776731513		1	37.75	1.041934885
1	46.773	46773	729.6575	646.5612	646.5612	729.6575	0.88611602	0.796575372		1	38	1.042312134
1	47.067	47067	838.2061	731.639	731.639	838.2061	0.872862891	0.822258451		1	38.25	1.042635607
1	47.274	47274	907.7685	763.8351	763.8351	907.7685	0.841442614	0.831118013		1	38.5	1.042679439
1	47.567	47567	729.8969	724.6482	724.6482	729.8969	0.992808984	0.819263196		1	38.75	1.042425773
1	47.751	47751	777.2655	524.5884	524.5884	777.2655	0.674915328	0.80479269		1	39	1.043470165
1	47.912	47912	1322.12	808.287	808.287	1322.12	0.61135676	0.794787151		1	39.25	1.045159115
1	48.146	48146	1485.083	1173.915	1173.915	1485.083	0.79047097	0.777086867		1	39.5	1.046440411
1	48.337	48337	2895.132	2230.24	2230.24	2895.132	0.770341387	0.757817116		1	39.75	1.046732342
1	48.508	48508	1581.877	1325.582	1325.582	1581.877	0.83798045	0.743723956		1	40	1.046939927
1	48.71	48710	1558.805	1096.411	1096.411	1558.805	0.703366361	0.730941795		1	40.25	1.045460466
1	48.93	48930	1432.469	983.4239	983.4239	1432.469	0.686523687	0.717645149		1	40.5	1.040901632
1	49.205	49205	729.6287	586.7628	586.7628	729.6287	0.804193695	0.704629714		1	40.75	1.035328728
1	49.446	49446	819.1459	541.9792	541.9792	819.1459	0.661639398	0.693535345		1	41	1.029490428
1	49.594	49594	1021.512	634.3065	634.3065	1021.512	0.620948653	0.685570121		1	41.25	1.023344564
1	50.13	50130	792.217	548.2005	548.2005	792.217	0.691982752	0.667566437		1	41.5	1.016345088
1	50.476	50476	761.0685	420.7442	420.7442	761.0685	0.552833549	0.682415045		1	41.75	1.010839925
1	50.673	50673	472.937	413.5717	413.5717	472.937	0.874475247	0.697825512		1	42	1.007869021
1	51.019	51019	1010.852	681.5189	681.5189	1010.852	0.674202455	0.720665092		1	42.25	1.006237471
1	51.176	51176	1077.872	709.7253	709.7253	1077.872	0.658450447	0.730044066		1	42.5	1.006468506
1	51.371	51371	1329.239	874.2425	874.2425	1329.239	0.657701512	0.745466066		1	42.75	1.010794124
1	51.554	51554	1252.377	1074.764	1074.764	1252.377	0.858179286	0.756121048		1	43	1.016481862
1	51.691	51691	1109.634	781.6131	781.6131	1109.634	0.704388204	0.758797701		1	43.25	1.022638862
1	51.988	51988	776.2469	760.0097	760.0097	776.2469	0.979082429	0.757609239		1	43.5	1.02973065
1	52.215	52215	1047.877	697.3026	697.3026	1047.877	0.665443177	0.759389274		1	43.75	1.035005966
1	52.376	52376	859.3972	732.2772	732.2772	859.3972	0.852082367	0.763190948		1	44	1.03505311
1	52.618	52618	827.0931	533.1119	533.1119	827.0931	0.644560933	0.76800673		1	44.25	1.032742851
1	53.092	53092	1013.388	719.5639	719.5639	1013.388	0.710057648	0.782125461		1	44.5	1.029481395
1	53.254	53254	1242.067	802.7986	802.7986	1242.067	0.646340817	0.798473263		1	44.75	1.021145268
1	53.553	53553	1019.393	1059.427	1059.427	1019.393	1.039272391	0.842146837		1	45	1.011437218
1	53.7	53700	1294.8	1131.283	1131.283	1294.8	0.873712542	0.848793965		1	45.25	1.006524202
1	53.873	53873	1181.617	871.7927	871.7927	1181.617	0.737796342	0.842139665		1	45.5	1.003132118
1	54.057	54057	855.6362	654.1653	654.1653	855.6362	0.764536727	0.831204861		1	45.75	1.001553694
1	54.223	54223	1279.068	1606.157	1606.157	1279.068	1.255724481	0.820555593		1	46	1.005092286
1	54.427	54427	1075.327	839.082	839.082	1075.327	0.780304038	0.797785535		1	46.25	1.009809517
1	54.573	54573	1201.482	763.0433	763.0433	1201.482	0.635085087	0.772993292		1	46.5	1.014702049
1	55.016	55016	664.5094	425.7949	425.7949	664.5094	0.640765804	0.70171409		1	46.75	1.017380352
1	55.267	55267	815.3403	348.8934	348.8934	815.3403	0.427911389	0.675938724		1	47	1.019995559
1	55.755	55755	566.1544	395.8592	395.8592	566.1544	0.699207142	0.630414303		1	47.25	1.021640008
1	55.953	55953	542.534	434.7715	434.7715	542.534	0.801371896	0.621471067		1	47.5	1.020664681
1	56.231	56231	614.7163	376.2011	376.2011	614.7163	0.611991418	0.628819501		1	47.75	1.018609594
1	56.374	56374	617.3686	329.6179	329.6179	617.3686	0.533907782	0.637864985		1	48	1.016598004
1	56.581	56581	681.8018	455.1817	455.1817	681.8018	0.667615867	0.64754809		1	48.25	1.014010179
1	56.986	56986	807.065	544.9445	544.9445	807.065	0.675217609	0.649745937		1	48.5	1.01134125
1	57.14	57140	785.5728	517.6027	517.6027	785.5728	0.65888572	0.650149207		1	48.75	1.0094356
1	57.442	57442	747.5926	502.1987	502.1987	747.5926	0.671754509	0.657607053		1	49	1.007730254
1	57.667	57667	480.9003	285.5194	285.5194	480.9003	0.59371849	0.671254791		1	49.25	1.006315474
1	57.816	57816	996.5878	708.2364	708.2364	996.5878	0.710661319	0.682920856		1	49.5	1.004882061
1	58.076	58076	1660.866	1162.823	1162.823	1660.866	0.700130534	0.70654453		1	49.75	1.003644532
1	58.458	58458	1358.436	1016.193	1016.193	1358.436	0.748061005	0.74375585		1	50	1.002635506
1	58.656	58656	1075.437	764.8162	764.8162	1075.437	0.711167832	0.768807053		1	50.25	1.002729621
1	58.904	58904	956.9859	756.0388	756.0388	956.9859	0.790020835	0.809304354		1	50.5	1.004120639
1	59.254	59254	1169.244	1090.352	1090.352	1169.244	0.932527342	0.854952309		1	50.75	1.006357549
1	59.569	59569	753.935	633.6603	633.6603	753.935	0.84047073	0.87372824		1	51	1.008340527
1	59.949	59949	869.8508	837.2674	837.2674	869.8508	0.962541392	0.885739652		1	51.25	1.010321467
1	60.185	60185	810.1612	769.6308	769.6308	810.1612	0.949972425	0.88904494		1	51.5	1.01237388
1	60.339	60339	1348.216	1174.943	1174.943	1348.216	0.871479793	0.887074379		1	51.75	1.013044941
1	60.527	60527	1234.284	1110.802	1110.802	1234.284	0.899956574	0.879706323		1	52	1.01294181
1	60.674	60674	1206.34	968.1297	968.1297	1206.34	0.802534692	0.874716161		1	52.25	1.013243702
1	61.077	61077	625.0419	506.0522	506.0522	625.0419	0.809629242	0.864953136		1	52.5	1.01389772
1	61.276	61276	1435.351	1085.332	1085.332	1435.351	0.756143968	0.857672222		1	52.75	1.014652334
1	61.51	61510	1441.593	1267.535	1267.535	1441.593	0.879259958	0.844814753		1	53	1.015547128
1	61.755	61755	1431.401	1450.199	1450.199	1431.401	1.013132588	0.823105332		1	53.25	1.017792288
1	61.996	61996	1184.2	919.1239	919.1239	1184.2	0.77615597	0.798004367		1	53.5	1.022158452
1	62.223	62223	1510.801	1255.33	1255.33	1510.801	0.830903607	0.779396796		1	53.75	1.023656313
1	62.38	62380	925.2407	836.4742	836.4742	925.2407	0.904061181	0.768983407		1	54	1.022180911
1	62.566	62566	1040.071	630.6053	630.6053	1040.071	0.606309858	0.755330378		1	54.25	1.020132111
1	62.719	62719	1246.963	722.6054	722.6054	1246.963	0.579492254	0.74479878		1	54.5	1.016268614
1	62.995	62995	1028.777	612.9544	612.9544	1028.777	0.59580881	0.728517788		1	54.75	1.011356932
1	63.171	63171	1167.784	896.9044	896.9044	1167.784	0.768039637	0.719745147		1	55	1.006523396
1	63.564	63564	848.6963	882.0407	882.0407	848.6963	1.039288966	0.706752441		1	55.25	1.003326611
1	63.886	63886	873.3178	537.189	537.189	873.3178	0.615112849	0.707186697		1	55.5	1.000505001
1	64.022	64022	570.9207	387.2098	387.2098	570.9207	0.678219935	0.709214089		1	55.75	0.997702599
1	64.205	64205	759.9252	446.3341	446.3341	759.9252	0.587339517	0.71092199		1	56	0.996721201
1	64.405	64405	856.5662	560.582	560.582	856.5662	0.654452627	0.706757978		1	56.25	0.997599332
1	64.651	64651	923.8695	810.7794	810.7794	923.8695	0.877590829	0.698202897		1	56.5	0.999250077
1	64.813	64813	726.1451	514.8264	514.8264	726.1451	0.708985573	0.697893193		1	56.75	0.999815578
1	64.975	64975	811.244	532.9268	532.9268	811.244	0.656925413	0.706695422		1	57	0.999973877
1	65.252	65252	892.3905	612.938	612.938	892.3905	0.686849535	0.733931518		1	57.25	1.00034434
1	65.447	65447	1125.321	716.792	716.792	1125.321	0.636966697	0.750180127		1	57.5	1.001336815
1	65.797	65797	1069.146	938.9373	938.9373	1069.146	0.878212424	0.781891398		1	57.75	1.003334887
1	65.99	65990	1458.721	1380.261	1380.261	1458.721	0.946213155	0.802471515		1	58	1.005964722
1	66.305	66305	1355.595	950.4021	950.4021	1355.595	0.701095903	0.8246724		1	58.25	1.008831182
1	66.506	66506	714.9021	554.4896	554.4896	714.9021	0.77561613	0.830826945		1	58.5	1.011904383
1	66.742	66742	957.5956	800.0462	800.0462	957.5956	0.835473973	0.833909494		1	58.75	1.016120506
1	66.901	66901	820.6567	714.4395	714.4395	820.6567	0.870570483	0.82945138		1	59	1.020646766
1	67.134	67134	1272.252	889.7762	889.7762	1272.252	0.699371037	0.801336892		1	59.25	1.024564719
1	67.325	67325	1109.107	1175.955	1175.955	1109.107	1.060271912	0.766162753		1	59.5	1.026389349
1	67.605	67605	1729.439	1256.136	1256.136	1729.439	0.726325704	0.727232148		1	59.75	1.027571024
1	67.816	67816	1338.738	933.8277	933.8277	1338.738	0.697543283	0.709428527		1	60	1.028412692
1	68.025	68025	1536.176	737.6853	737.6853	1536.176	0.480208843	0.690143328		1	60.25	1.02862409
1	68.291	68291	1978.698	1284.758	1284.758	1978.698	0.649294637	0.677105459		1	60.5	1.027729041
1	68.461	68461	560.3364	384.3341	384.3341	560.3364	0.685898864	0.690885778		1	60.75	1.026781025
1	68.67	68670	1735.003	1119.505	1119.505	1735.003	0.645246723	0.726245149		1	61	1.02605327
1	68.863	68863	1541.969	1114.421	1114.421	1541.969	0.722725943	0.745193557		1	61.25	1.025068542
1	69.042	69042	2252.993	2116.196	2116.196	2252.993	0.939282102	0.751158802		1	61.5	1.023475285
1	69.198	69198	1886.62	1479.146	1479.146	1886.62	0.784019039	0.757003572		1	61.75	1.020853858
1	69.346	69346	1550.398	1302.791	1302.791	1550.398	0.840294557	0.754943484		1	62	1.017745048
1	69.515	69515	1081.162	812.5002	812.5002	1081.162	0.751506435	0.730192865		1	62.25	1.015333341
1	69.682	69682	1025.508	683.3066	683.3066	1025.508	0.666310355	0.687524867		1	62.5	1.013238809
1	69.987	69987	1498.692	902.4182	902.4182	1498.692	0.602137197	0.621013019		1	62.75	1.011171442
1	70.223	70223	1476.626	805.6131	805.6131	1476.626	0.545576944	0.589347185		1	63	1.009404879
1	70.409	70409	719.8458	278.7994	278.7994	719.8458	0.387304337	0.565015979		1	63.25	1.008066857
1	70.564	70564	820.117	512.418	512.418	820.117	0.62481085	0.555225265		1	63.5	1.007073712
1	70.747	70747	845.1162	494.4338	494.4338	845.1162	0.585048305	0.561365122		1	63.75	1.006849608
1	71.002	71002	694.9229	350.1728	350.1728	694.9229	0.503901656	0.589919095		1	64	1.007075854
1	71.286	71286	1024.475	879.5238	879.5238	1024.475	0.858511726	0.62739852		1	64.25	1.007207907
1	71.466	71466	830.8489	590.8895	590.8895	830.8489	0.711187678	0.657591524		1	64.5	1.006423143
1	71.618	71618	892.3457	524.1485	524.1485	892.3457	0.587382782	0.68961735		1	64.75	1.005769397
1	71.774	71774	655.7977	405.3465	405.3465	655.7977	0.618096861	0.716130806		1	65	1.007107988
1	71.925	71925	608.1574	399.7246	399.7246	608.1574	0.657271621	0.737582365		1	65.25	1.010061719
1	72.146	72146	874.9234	720.9628	720.9628	874.9234	0.824029624	0.772649267		1	65.5	1.012614824
1	72.479	72479	815.1759	684.6385	684.6385	815.1759	0.839865972	0.806498743		1	65.75	1.015336594
1	72.66	72660	745.594	669.5283	669.5283	745.594	0.897979732	0.80549654		1	66	1.018405916
1	72.86	72860	863.6703	707.3427	707.3427	863.6703	0.818996207	0.793549146		1	66.25	1.020523134
1	73.253	73253	631.2957	541.465	541.465	631.2957	0.857704242	0.759267289		1	66.5	1.021706387
1	73.432	73432	394.1402	294.5428	294.5428	394.1402	0.747304639	0.733691695		1	66.75	1.022071914
1	73.659	73659	845.5372	400.8451	400.8451	845.5372	0.474071513	0.689212711		1	67	1.020127765
1	73.812	73812	733.0289	489.9917	489.9917	733.0289	0.668447997	0.670822871		1	67.25	1.01561796
1	73.997	73997	815.9141	535.4505	535.4505	815.9141	0.656258422	0.655237743		1	67.5	1.011034579
1	74.179	74179	925.8999	635.4025	635.4025	925.8999	0.686253989	0.640011106		1	67.75	1.007810198
1	74.322	74322	880.5335	571.839	571.839	880.5335	0.649423333	0.638302731		1	68	1.005100882
1	74.602	74602	727.7214	449.1278	449.1278	727.7214	0.617169977	0.672881799		1	68.25	1.003498513
1	74.745	74745	696.9447	538.1786	538.1786	696.9447	0.772196991	0.699960017		1	68.5	1.005705748
1	74.931	74931	1204.16	800.2282	800.2282	1204.16	0.664553049	0.732019516		1	68.75	1.010105523
1	75.15	75150	728.1965	542.0884	542.0884	728.1965	0.744425989	0.775508898		1	69	1.011987221
1	75.399	75399	1307.147	951.4906	951.4906	1307.147	0.727913999	0.837516475		1	69.25	1.01277075
1	75.677	75677	682.3215	684.9375	684.9375	682.3215	1.00383397	0.887286284		1	69.5	1.009900077
1	76.011	76011	640.8019	779.1145	779.1145	640.8019	1.215842993	0.916717247		1	69.75	1.002727188
1	76.223	76223	1171.918	1007.003	1007.003	1171.918	0.859277697	0.929017464		1	70	0.996307278
1	76.42	76420	1149.989	982.9672	982.9672	1149.989	0.854762263	0.932172396		1	70.25	0.992287453
1	76.654	76654	834.3887	719.8385	719.8385	834.3887	0.862713625	0.914162893		1	70.5	0.98909748
1	76.865	76865	958.6977	813.3182	813.3182	958.6977	0.848357308	0.884413506		1	70.75	0.989389853
1	77.036	77036	860.4857	739.3779	739.3779	860.4857	0.859256464	0.86401159		1	71	0.992753669
1	77.358	77358	948.5493	822.5115	822.5115	948.5493	0.867125726	0.827366037		1	71.25	0.996713292
1	77.614	77614	765.9889	604.2927	604.2927	765.9889	0.788905296	0.79491663		1	71.5	1.001773008
1	77.886	77886	887.7189	743.2746	743.2746	887.7189	0.837285992	0.769202102		1	71.75	1.007456248
1	78.058	78058	722.1084	464.8198	464.8198	722.1084	0.643698093	0.760297717		1	72	1.011954028
1	78.423	78423	1209.923	910.2812	910.2812	1209.923	0.752346389	0.749081265		1	72.25	1.016008039
1	78.725	78725	661.9903	435.4637	435.4637	661.9903	0.65780979	0.737924314		1	72.5	1.018791174
1	78.983	78983	988.0791	780.7697	780.7697	988.0791	0.79018947	0.724526353		1	72.75	1.018038691
1	79.151	79151	887.9563	686.6627	686.6627	887.9563	0.773306862	0.716067314		1	73	1.015781643
1	79.338	79338	705.2737	568.4405	568.4405	705.2737	0.805985676	0.707447826		1	73.25	1.013161182
1	79.671	79671	1091.073	645.4645	645.4645	1091.073	0.591586906	0.689215271		1	73.5	1.008455486
1	80.017	80017	860.3161	589.6445	589.6445	860.3161	0.685381222	0.670740698		1	73.75	1.003397566
1	80.173	80173	677.0042	430.8086	430.8086	677.0042	0.636345535	0.666172678		1	74	1.000599217
1	80.383	80383	975.7893	641.1504	641.1504	975.7893	0.65705824	0.661960228		1	74.25	0.998697795
1	80.69	80690	1102.311	694.5473	694.5473	1102.311	0.630082889	0.657690796		1	74.5	1.001235879
1	80.866	80866	854.9231	491.5313	491.5313	854.9231	0.574942121	0.659014779		1	74.75	1.006106835
1	81.062	81062	1281.328	1009.399	1009.399	1281.328	0.787775652	0.667165036		1	75	1.011502071
1	81.274	81274	1739.144	1163.587	1163.587	1739.144	0.669057306	0.682720508		1	75.25	1.018073697
1	81.714	81714	1277.652	1014.429	1014.429	1277.652	0.793979112	0.716075691		1	75.5	1.024705031
1	81.922	81922	1072.55	731.3885	731.3885	1072.55	0.681915528	0.727179715		1	75.75	1.029285651
1	82.213	82213	863.6988	565.5568	565.5568	863.6988	0.654807903	0.743310204		1	76	1.031932712
1	82.551	82551	797.8818	610.572	610.572	797.8818	0.765241167	0.762606113		1	76.25	1.033579155
1	82.726	82726	501.4339	473.3685	473.3685	501.4339	0.944029712	0.773663512		1	76.5	1.033166452
1	82.907	82907	582.0998	421.5392	421.5392	582.0998	0.724169979	0.785758912		1	76.75	1.030115827
1	83.113	83113	897.2343	664.9077	664.9077	897.2343	0.741063622	0.797615135		1	77	1.026232095
1	83.276	83276	556.0117	413.484	413.484	556.0117	0.74366061	0.805140976		1	77.25	1.022789507
1	83.439	83439	1375.337	1045.339	1045.339	1375.337	0.760060262	0.812238556		1	77.5	1.019149771
1	83.738	83738	1054.913	1097.683	1097.683	1054.913	1.040543628	0.824609913		1	77.75	1.01586847
1	84.118	84118	1270.545	1073.61	1073.61	1270.545	0.844999587	0.844620963		1	78	1.013614357
1	84.428	84428	901.8943	594.7773	594.7773	901.8943	0.659475617	0.860942601		1	78.25	1.012544582
1	84.738	84738	1085.46	904.1125	904.1125	1085.46	0.832930278	0.868502368		1	78.5	1.011563949
1	84.878	84878	850.1668	864.7763	864.7763	850.1668	1.017184275	0.869289534		1	78.75	1.01040913
1	85.116	85116	769.1011	614.2608	614.2608	769.1011	0.798673672	0.870160514		1	79	1.008852354
1	85.383	85383	1049.243	917.1136	917.1136	1049.243	0.874071688	0.862459715		1	79.25	1.007390428
1	85.711	85711	1283.207	1206.637	1206.637	1283.207	0.940329191	0.828109586		1	79.5	1.005837204
1	86.049	86049	802.5063	666.4998	666.4998	802.5063	0.830522826	0.780908857		1	79.75	1.004205308
1	86.188	86188	843.6424	700.6264	700.6264	843.6424	0.830477937	0.765139547		1	80	1.002601308
1	86.367	86367	757.6055	491.3265	491.3265	757.6055	0.648525519	0.74279911		1	80.25	1.001757738
1	86.65	86650	916.0865	634.003	634.003	916.0865	0.692077659	0.696862703		1	80.5	1.001241644
1	87.046	87046	1349.174	735.4867	735.4867	1349.174	0.545138507	0.647859051		1	80.75	1.000978375
1	87.195	87195	903.5248	507.046	507.046	903.5248	0.561186588	0.643403237		1	81	1.001752785
1	87.4	87400	1149.524	744.0997	744.0997	1149.524	0.647311148	0.646302325		1	81.25	1.003720146
1	87.671	87671	1206.466	862.8197	862.8197	1206.466	0.715162881	0.651575972		1	81.5	1.005990411
1	87.976	87976	1026.622	690.0766	690.0766	1026.622	0.672181777	0.658440454		1	81.75	1.008170696
1	88.125	88125	611.5606	452.5678	452.5678	611.5606	0.740021185	0.665326474		1	82	1.009793576
1	88.334	88334	814.0638	662.1746	662.1746	814.0638	0.813418555	0.67621794		1	82.25	1.011466122
1	88.589	88589	634.2635	379.3807	379.3807	634.2635	0.598143674	0.692590888		1	82.5	1.013181083
1	88.803	88803	1097.955	637.0333	637.0333	1097.955	0.580199826	0.709350551		1	82.75	1.015052327
1	89.105	89105	579.3746	441.8373	441.8373	579.3746	0.762610753	0.732650851		1	83	1.016956187
1	89.275	89275	973.6593	617.2035	617.2035	973.6593	0.633900893	0.749926795		1	83.25	1.018497747
1	89.418	89418	706.1854	409.2252	409.2252	706.1854	0.579486917	0.767250164		1	83.5	1.01979813
1	89.566	89566	718.7793	737.4358	737.4358	718.7793	1.025955811	0.779997703		1	83.75	1.021057347
1	89.823	89823	613.5414	512.597	512.597	613.5414	0.835472553	0.797978499		1	84	1.022639295
1	90.086	90086	783.6753	654.3009	654.3009	783.6753	0.834913261	0.818497069		1	84.25	1.024221081
1	90.379	90379	614.5284	579.4537	579.4537	614.5284	0.9429242	0.829287029		1	84.5	1.025558191
1	90.636	90636	737.1491	658.924	658.924	737.1491	0.893881577	0.816858264		1	84.75	1.026263711
1	90.967	90967	802.577	459.8288	459.8288	802.577	0.572940416	0.781847364		1	85	1.026403839
1	91.203	91203	851.0129	543.3933	543.3933	851.0129	0.638525338	0.758731926		1	85.25	1.025990446
1	91.535	91535	730.9573	644.4899	644.4899	730.9573	0.881706633	0.715963069		1	85.5	1.024057174
1	91.71	91710	828.0629	544.2384	544.2384	828.0629	0.657242825	0.690049548		1	85.75	1.020747511
1	91.958	91958	1366.233	1105.7	1105.7	1366.233	0.809305587	0.667985384		1	86	1.016552454
1	92.242	92242	837.7681	579.9614	579.9614	837.7681	0.692269615	0.674612914		1	86.25	1.012905543
1	92.435	92435	915.5193	494.9981	494.9981	915.5193	0.540674675	0.68609115		1	86.5	1.008556785
1	92.63	92630	1058.805	465.1808	465.1808	1058.805	0.439345111	0.691619466		1	86.75	1.00414414
1	92.856	92856	1150.229	879.2973	879.2973	1150.229	0.764454122	0.691266194		1	87	1.000426741
1	93.08	93080	1032.747	722.0309	722.0309	1032.747	0.699136284	0.69130018		1	87.25	0.999300784
1	93.423	93423	1248.304	1212.701	1212.701	1248.304	0.971478903	0.688412607		1	87.5	0.999789515
1	93.666	93666	1307.552	938.08	938.08	1307.552	0.71743227	0.684142252		1	87.75	1.00040302
1	94.078	94078	663.768	381.8886	381.8886	663.768	0.575334454	0.675502809		1	88	1.001147497
1	94.357	94357	630.0088	414.5621	414.5621	630.0088	0.658025888	0.666468097		1	88.25	1.002624391
1	94.634	94634	790.2079	408.7759	408.7759	790.2079	0.517301713	0.6403975		1	88.5	1.00443113
1	94.986	94986	878.9156	597.6979	597.6979	878.9156	0.680040154	0.597722028		1	88.75	1.006632898
1	95.127	95127	1014.766	669.1911	669.1911	1014.766	0.659453608	0.590792711		1	89	1.008958021
1	95.395	95395	825.1056	520.1666	520.1666	825.1056	0.630424275	0.596317854		1	89.25	1.011702087
1	95.774	95774	1126.373	564.9065	564.9065	1126.373	0.501527025	0.6223799		1	89.5	1.014937653
1	96.055	96055	880.0234	489.6668	489.6668	880.0234	0.55642475	0.643491319		1	89.75	1.017167627
1	96.393	96393	985.9457	640.4532	640.4532	985.9457	0.649582629	0.679381134		1	90	1.01944066
1	96.548	96548	681.9679	559.2263	559.2263	681.9679	0.820018508	0.699735945		1	90.25	1.020972592
1	96.844	96844	1249.112	858.0322	858.0322	1249.112	0.686913744	0.730209644		1	90.5	1.020840277
1	97.199	97199	1220.755	1055.489	1055.489	1220.755	0.864619846	0.752753194		1	90.75	1.018601038
1	97.477	97477	1412.738	936.2242	936.2242	1412.738	0.662701931	0.768593461		1	91	1.015454604
1	97.746	97746	978.0198	924.8334	924.8334	978.0198	0.945618279	0.78116417		1	91.25	1.012337873
1	98.078	98078	757.5544	578.6858	578.6858	757.5544	0.763886791	0.790563872		1	91.5	1.008468011
1	98.328	98328	834.0947	630.5622	630.5622	834.0947	0.755983943	0.793228		1	91.75	1.004384796
1	98.627	98627	939.3365	660.2036	660.2036	939.3365	0.702840356	0.792880793		1	92	1.002278927
1	98.797	98797	732.1053	449.5125	449.5125	732.1053	0.613999789	0.789646495		1	92.25	1.003014699
1	99.061	99061	1040.062	988.5588	988.5588	1040.062	0.950480644	0.78019514		1	92.5	1.004558202
1	99.313	99313	973.2255	702.1924	702.1924	973.2255	0.721510482	0.774004086		1	92.75	1.004978524
1	99.49	99490	764.7883	860.599	860.599	764.7883	1.125277413	0.774892576		1	93	1.004961239
1	99.703	99703	1092.692	829.6677	829.6677	1092.692	0.759287796	0.77838664		1	93.25	1.004790727
1	99.88	99880	1090.101	593.2294	593.2294	1090.101	0.54419673	0.779063031		1	93.5	1.004453124
1	100.15	100150	1067.282	823.0279	823.0279	1067.282	0.771143803	0.767942653		1	93.75	1.003890932
1	100.418	100418	1333.92	743.1862	743.1862	1333.92	0.557144506	0.748972721		1	94	1.003260998
1	100.758	100758	850.2294	841.8745	841.8745	850.2294	0.990173358	0.734728317		1	94.25	1.002395185
1	101.036	101036	965.66	811.3892	811.3892	965.66	0.84024315	0.740591083		1	94.5	1.000361599
1	101.293	101293	1028.666	648.0033	648.0033	1028.666	0.629945288	0.753454196		1	94.75	0.997156254
1	101.656	101656	990.5535	631.4929	631.4929	990.5535	0.637515187	0.773422536		1	95	0.99363552
1	101.818	101818	723.4952	592.4417	592.4417	723.4952	0.818860581	0.78217249		1	95.25	0.99319026
1	101.962	101962	935.822	712.2029	712.2029	935.822	0.761045263	0.791257765		1	95.5	0.994417075
1	102.334	102334	1067.439	849.6907	849.6907	1067.439	0.796008671	0.812926191		1	95.75	0.996482813
1	102.575	102575	768.3165	790.155	790.155	768.3165	1.028423833	0.825221525		1	96	0.998721383
1	102.842	102842	981.476	753.2079	753.2079	981.476	0.767423656	0.841222385		1	96.25	1.001705933
1	103.308	103308	682.6704	574.0758	574.0758	682.6704	0.840926749	0.866734963		1	96.5	1.005218923
1	103.638	103638	988.4476	899.9316	899.9316	988.4476	0.910449477	0.878413923		1	96.75	1.008475263
1	103.894	103894	793.3998	720.1595	720.1595	793.3998	0.907688028	0.884759973		1	97	1.010828499
1	104.104	104104	923.1229	770.6529	770.6529	923.1229	0.834832393	0.888785051		1	97.25	1.012696176
1	104.502	104502	797.5326	557.8641	557.8641	797.5326	0.699487519	0.886835674		1	97.5	1.014379537
1	104.793	104793	799.3897	838.2213	838.2213	799.3897	1.048576558	0.88058797		1	97.75	1.01577451
1	105.018	105018	801.8179	883.8482	883.8482	801.8179	1.102305399	0.877879164		1	98	1.016625025
1	105.2	105200	825.6344	689.5228	689.5228	825.6344	0.835143012	0.879436307		1	98.25	1.017110632
1	105.451	105451	1017.156	878.2397	878.2397	1017.156	0.863426751	0.886925756		1	98.5	1.017186512
1	105.621	105621	998.8413	883.258	883.258	998.8413	0.884282618	0.893255081		1	98.75	1.016887599
1	105.785	105785	1230.144	1087.421	1087.421	1230.144	0.883978624	0.899038632		1	99	1.015906875
1	106.081	106081	1589.322	976.0825	976.0825	1589.322	0.614150248	0.918517378		1	99.25	1.015086516
1	106.309	106309	1101.896	1064.31	1064.31	1101.896	0.965889703	0.937698357		1	99.5	1.015027008
1	106.502	106502	1719.328	1777.704	1777.704	1719.328	1.0339528	0.948004292		1	99.75	1.015448731
1	106.89	106890	910.6071	1124.712	1124.712	910.6071	1.235123249	0.951529402		1	100	1.01491454
1	107.15	107150	999.2767	1020.256	1020.256	999.2767	1.020994485	0.950207591		1	100.25	1.013321639
1	107.287	107287	1025.839	950.5357	950.5357	1025.839	0.926593452	0.949936554		1	100.5	1.01147992
1	107.439	107439	997.0812	811.9216	811.9216	997.0812	0.814298374	0.942494788		1	100.75	1.010221367
1	107.577	107577	1064.283	840.423	840.423	1064.283	0.789661209	0.929683747		1	101	1.010794346
1	107.739	107739	1228.19	1011.762	1011.762	1228.19	0.823782965	0.920803583		1	101.25	1.012172615
1	107.949	107949	1119.959	1046.384	1046.384	1119.959	0.934305631	0.916635813		1	101.5	1.013799495
1	108.086	108086	1088.788	1126.669	1126.669	1088.788	1.034791897	0.914030216		1	101.75	1.015440731
1	108.293	108293	1756.973	1545.392	1545.392	1756.973	0.879576408	0.918900179		1	102	1.017239736
1	108.459	108459	1273.099	1391.418	1391.418	1273.099	1.092937784	0.945162375		1	102.25	1.018989543
1	108.616	108616	1046.764	874.8916	874.8916	1046.764	0.83580597	0.982879315		1	102.5	1.020595126
1	108.786	108786	1056.949	1036.723	1036.723	1056.949	0.980863788	1.011600397		1	102.75	1.022315096
1	109.06	109060	938.3439	970.9567	970.9567	938.3439	1.034755701	1.03355019		1	103	1.024017016
1	109.359	109359	1024.522	1020.744	1020.744	1024.522	0.996312427	1.049339107		1	103.25	1.025661669
1	109.581	109581	1107.001	1535.584	1535.584	1107.001	1.387156832	1.047060796		1	103.5	1.026859731
1	109.921	109921	1431.156	1252.77	1252.77	1431.156	0.875355307	0.987165359		1	103.75	1.027780208
1	110.204	110204	801.9894	837.3004	837.3004	801.9894	1.04402926	0.919248845		1	104	1.028453277
1	110.408	110408	782.7242	653.5782	653.5782	782.7242	0.835004463	0.896386214		1	104.25	1.028606876
1	110.65	110650	842.2033	603.4241	603.4241	842.2033	0.716482707	0.898359696		1	104.5	1.02845974
1	110.836	110836	1325.025	1294.313	1294.313	1325.025	0.976821569	0.90790404		1	104.75	1.027818762
1	110.99	110990	1198.18	918.2002	918.2002	1198.18	0.766329099	0.921562814		1	105	1.027408374
1	111.293	111293	1081.837	1095.803	1095.803	1081.837	1.012909523	0.996548063		1	105.25	1.027748715
1	111.446	111446	889.3536	841.8608	841.8608	889.3536	0.946598518	1.049589782		1	105.5	1.028688603
1	111.662	111662	1078.36	1154.939	1154.939	1078.36	1.071014318	1.112692751		1	105.75	1.029776576
1	111.811	111811	1099.458	1679.358	1679.358	1099.458	1.527441703	1.153508636		1	106	1.031624987
1	112.001	112001	640.3299	751.9197	751.9197	640.3299	1.174269232	1.216191831		1	106.25	1.033973885
1	112.247	112247	881.6305	986.1154	986.1154	881.6305	1.118513255	1.274766206		1	106.5	1.035795852
1	112.482	112482	1363.141	1741.578	1741.578	1363.141	1.277621317	1.277221746		1	106.75	1.036079429
1	112.637	112637	1340.969	1891.633	1891.633	1340.969	1.410646331	1.266091619		1	107	1.03616507
1	112.789	112789	1224.448	1546.068	1546.068	1224.448	1.262665299	1.261179136		1	107.25	1.036049664
1	113.089	113089	987.4482	1294.017	1294.017	987.4482	1.310465703	1.254119622		1	107.5	1.034466196
1	113.326	113326	1482.698	1894.452	1894.452	1482.698	1.277705912	1.240891258		1	107.75	1.03251397
1	113.52	113520	1198.366	1183.355	1183.355	1198.366	0.987473777	1.233368273		1	108	1.031922844
1	113.74	113740	1422.041	1517.974	1517.974	1422.041	1.067461487	1.222784421		1	108.25	1.032189927
1	113.932	113932	1614.766	2040.643	2040.643	1614.766	1.263739142	1.209542915		1	108.5	1.036650745
1	114.228	114228	1085.662	1459.715	1459.715	1085.662	1.344539092	1.201290236		1	108.75	1.042719661
1	114.425	114425	1309.413	2134.017	2134.017	1309.413	1.629750888	1.214876498		1	109	1.045510461
1	114.597	114597	2220.935	2314.434	2314.434	2220.935	1.042098936	1.234967078		1	109.25	1.047293613
1	114.854	114854	1611.792	1435.791	1435.791	1611.792	0.890804148	1.26135506		1	109.5	1.047811364
1	115.039	115039	1261.025	1487.339	1487.339	1261.025	1.17946829	1.275569137		1	109.75	1.044134078
1	115.197	115197	792.2767	1087.125	1087.125	792.2767	1.372153188	1.288287175		1	110	1.038236195
1	115.419	115419	806.1535	1179.914	1179.914	806.1535	1.463634407	1.300086958		1	110.25	1.031733914
1	115.574	115574	1043.089	1364.713	1364.713	1043.089	1.308338023	1.308296738		1	110.5	1.029696323
1	115.733	115733	1068.362	1440.68	1440.68	1068.362	1.348494237	1.320886912		1	110.75	1.030459902
1	115.996	115996	1155.052	1581.621	1581.621	1155.052	1.369307183	1.331001784		1	111	1.032928805
1	116.311	116311	1107.739	1516.576	1516.576	1107.739	1.369073401	1.307981129		1	111.25	1.040363087
1	116.505	116505	1806.251	2161.788	2161.788	1806.251	1.196836984	1.284259452		1	111.5	1.049911003
1	116.65	116650	939.773	1216.014	1216.014	939.773	1.293944389	1.266007776		1	111.75	1.05849454
1	116.938	116938	1046.65	1190.713	1190.713	1046.65	1.137642001	1.219620168		1	112	1.067994897
1	117.274	117274	798.1797	1000.078	1000.078	798.1797	1.252948428	1.150918334		1	112.25	1.0750767
1	117.636	117636	766.9991	826.6641	826.6641	766.9991	1.077790183	1.087178589		1	112.5	1.075212682
1	117.814	117814	817.7755	741.341	741.341	817.7755	0.906533639	1.06031736		1	112.75	1.073591745
1	117.995	117995	1124.755	1246.271	1246.271	1124.755	1.10803775	1.032149562		1	113	1.072843663
1	118.162	118162	706.6742	813.5707	813.5707	706.6742	1.15126702	1.012794339		1	113.25	1.07151219
1	118.398	118398	776.6495	725.8139	725.8139	776.6495	0.934544991	0.987833414		1	113.5	1.070191682
1	118.6	118600	1087.324	998.3022	998.3022	1087.324	0.918127623	0.968113664		1	113.75	1.068743845
1	118.759	118759	683.6329	642.5081	642.5081	683.6329	0.939843738	0.96273619		1	114	1.067007782
1	119.041	119041	947.4735	996.4492	996.4492	947.4735	1.051690839	0.979781122		1	114.25	1.066426255
1	119.266	119266	625.266	620.8478	620.8478	625.266	0.992933887	1.008497298		1	114.5	1.068929155
1	119.56	119560	760.9604	637.3734	637.3734	760.9604	0.83759076	1.054623027		1	114.75	1.072178293
1	119.86	119860	845.1153	1106.775	1106.775	845.1153	1.309614203	1.13331578		1	115	1.074809352
1	120.059	120059	1032.524	1066.2	1066.2	1032.524	1.032615223	1.198746441		1	115.25	1.077036138
1	120.272	120272	1152.296	1490.592	1490.592	1152.296	1.293584287	1.254022705		1	115.5	1.078631042
1	120.499	120499	851.0003	1239.879	1239.879	851.0003	1.456966584	1.295373784		1	115.75	1.080693436
1	120.671	120671	741.9683	952.6351	952.6351	741.9683	1.28392965	1.32468834		1	116	1.081795166
1	120.939	120939	582.7612	847.5012	847.5012	582.7612	1.454285563	1.364907074		1	116.25	1.079599769
1	121.076	121076	791.7244	1066.111	1066.111	791.7244	1.346568326	1.382861487		1	116.5	1.076287122
1	121.242	121242	601.8894	844.1001	844.1001	601.8894	1.402417288	1.402280745		1	116.75	1.072085085
1	121.46	121460	942.3064	1306.808	1306.808	942.3064	1.386818555	1.421023095		1	117	1.06692319
1	121.785	121785	970.0064	1271.685	1271.685	970.0064	1.311006814	1.435621246		1	117.25	1.060780835
1	121.957	121957	1056.883	1359.827	1359.827	1056.883	1.286639108	1.437525166		1	117.5	1.055409538
1	122.237	122237	1102.145	1751.104	1751.104	1102.145	1.588814539	1.429451059		1	117.75	1.050464925
1	122.43	122430	1126.798	1815.806	1815.806	1126.798	1.611474284	1.413511902		1	118	1.045850085
1	122.586	122586	651.945	936.9198	936.9198	651.945	1.437114787	1.395036942		1	118.25	1.042475563
1	122.957	122957	1142.842	1568.246	1568.246	1142.842	1.372233432	1.343395065		1	118.5	1.039398108
1	123.157	123157	1031.166	1088.348	1088.348	1031.166	1.055453729	1.299598043		1	118.75	1.037615469
1	123.537	123537	705.1855	883.7457	883.7457	705.1855	1.253210255	1.183134019		1	119	1.039329261
1	123.747	123747	696.3023	834.3146	834.3146	696.3023	1.198207445	1.144114237		1	119.25	1.042832249
1	124.041	124041	1136.91	1201.382	1201.382	1136.91	1.056708095	1.125795213		1	119.5	1.047489036
1	124.182	124182	800.0747	965.4292	965.4292	800.0747	1.206673827	1.122085444		1	119.75	1.054608872
1	124.353	124353	838.3486	773.4248	773.4248	838.3486	0.922557514	1.121880924		1	120	1.063607253
1	124.642	124642	740.5769	816.8173	816.8173	740.5769	1.10294731	1.149439225		1	120.25	1.071894323
1	124.839	124839	1134.766	1349.583	1349.583	1134.766	1.189305108	1.18103905		1	120.5	1.077569653
1	125.02	125020	1016.892	1225.305	1225.305	1016.892	1.204950968	1.204833813		1	120.75	1.082496237
1	125.448	125448	824.8718	1301.699	1301.699	824.8718	1.578062191	1.260592892		1	121	1.086865016
1	125.694	125694	1043.937	1271.674	1271.674	1043.937	1.218152053	1.298011909		1	121.25	1.090477935
1	125.917	125917	884.2708	1098.81	1098.81	884.2708	1.242617081	1.32868781		1	121.5	1.092863295
1	126.223	126223	909.3303	1213.942	1213.942	909.3303	1.334984658	1.369598524		1	121.75	1.094212631
1	126.524	126524	723.7677	1111.735	1111.735	723.7677	1.536038428	1.412579975		1	122	1.094481322
1	127.032	127032	972.0343	1138.964	1138.964	972.0343	1.171732314	1.476826314		1	122.25	1.09353111
1	127.322	127322	1128.205	1578.414	1578.414	1128.205	1.399048932	1.518408568		1	122.5	1.090748698
1	127.508	127508	719.8532	1126.918	1126.918	719.8532	1.565483073	1.547795753		1	122.75	1.086781786
1	127.783	127783	638.5228	1377.206	1377.206	638.5228	2.156862684	1.573592804		1	123	1.082188004
1	128.042	128042	601.1688	1028.695	1028.695	601.1688	1.71115833	1.556523077		1	123.25	1.074631795
1	128.196	128196	1237.384	1229.008	1229.008	1237.384	0.993230881	1.537925646		1	123.5	1.065424882
1	128.361	128361	1317.4	1820.778	1820.778	1317.4	1.38209959	1.527600613		1	123.75	1.059351116
1	128.5	128500	1081.191	2267.275	2267.275	1081.191	2.097016161	1.518764875		1	124	1.05747931
1	128.709	128709	1226.137	1778.313	1778.313	1226.137	1.450337931	1.486986503		1	124.25	1.056716789
1	129.043	129043	1215.422	1432.115	1432.115	1215.422	1.178286225	1.452609065		1	124.5	1.058386357
1	129.362	129362	1066.441	1313.696	1313.696	1066.441	1.231850613	1.516618939		1	124.75	1.062095089
1	129.523	129523	1200.695	1744.262	1744.262	1200.695	1.452710305	1.560835865		1	125	1.066353806
1	129.699	129699	1482.451	2534.832	2534.832	1482.451	1.709892604	1.584637521		1	125.25	1.070270264
1	130.007	130007	1331.702	2386.745	2386.745	1331.702	1.79225157	1.590349549		1	125.5	1.074320288
1	130.157	130157	1317.338	2454.243	2454.243	1317.338	1.863032115	1.591887688		1	125.75	1.078791824
1	130.328	130328	1332.922	2250.388	2250.388	1332.922	1.688311844	1.58945962		1	126	1.082885639
1	130.543	130543	764.1414	1376.448	1376.448	764.1414	1.801300126	1.561658632		1	126.25	1.086931421
1	130.727	130727	971.5935	1323.837	1323.837	971.5935	1.362542051	1.523608813		1	126.5	1.091221056
1	130.91	130910	911.6253	922.3156	922.3156	911.6253	1.011726638	1.497902271		1	126.75	1.095067325
1	131.163	131163	760.04	885.8085	885.8085	760.04	1.165476159	1.475930895		1	127	1.098866511
1	131.344	131344	802.7988	1437.329	1437.329	802.7988	1.790397544	1.45832074		1	127.25	1.103108866
1	131.648	131648	1116.122	1521.249	1521.249	1116.122	1.362977345	1.441654294		1	127.5	1.107728731
1	131.922	131922	1145.533	1799.437	1799.437	1145.533	1.570829474	1.47192372		1	127.75	1.110608449
1	132.118	132118	817.0398	1271.062	1271.062	817.0398	1.555691657	1.508932884		1	128	1.109261916
1	132.329	132329	1293.548	1723.342	1723.342	1293.548	1.3322598	1.530986016		1	128.25	1.106288565
1	132.548	132548	1052.683	1959.679	1959.679	1052.683	1.861604111	1.526447842		1	128.5	1.104392213
1	132.979	132979	958.5524	1371.71	1371.71	958.5524	1.431022446	1.496921538		1	128.75	1.100066592
1	133.13	133130	884.4294	1361.481	1361.481	884.4294	1.539389125	1.489161571		1	129	1.096974639
1	133.42	133420	947.2408	1319.007	1319.007	947.2408	1.392472748	1.463441626		1	129.25	1.101433879
1	133.565	133565	1253.808	1518.016	1518.016	1253.808	1.210724449	1.444920453		1	129.5	1.108688507
1	133.954	133954	759.9693	1352.763	1352.763	759.9693	1.780023219	1.413228037		1	129.75	1.11242123
1	134.282	134282	893.3286	1009.106	1009.106	893.3286	1.129602254	1.421877004		1	130	1.112978346
1	134.556	134556	859.238	1248.446	1248.446	859.238	1.452968793	1.440505967		1	130.25	1.113020094
1	134.759	134759	859.1285	1262.34	1262.34	859.1285	1.469326183	1.458239371		1	130.5	1.11021452
1	135.124	135124	1156.607	1807.107	1807.107	1156.607	1.562420943	1.515495124		1	130.75	1.104586041
1	135.426	135426	1085.506	1674.927	1674.927	1085.506	1.542991932	1.579707363		1	131	1.100946157
1	135.77	135770	937.6146	1465.705	1465.705	937.6146	1.563227578	1.63987898		1	131.25	1.098228098
1	135.967	135967	1490.139	2462.092	2462.092	1490.139	1.652256602	1.665240415		1	131.5	1.096101462
1	136.112	136112	1192.752	1973.669	1973.669	1192.752	1.654718667	1.682955094		1	131.75	1.096480482
1	136.279	136279	638.3854	1265.418	1265.418	638.3854	1.982216385	1.698858518		1	132	1.10053346
1	136.423	136423	926.1617	1348.818	1348.818	926.1617	1.4563526	1.706915035		1	132.25	1.104868568
1	136.645	136645	1080.774	1828.992	1828.992	1080.774	1.692298297	1.712799756		1	132.5	1.105434932
1	136.81	136810	962.9221	1905.076	1905.076	962.9221	1.978432108	1.716158534		1	132.75	1.103652577
1	136.993	136993	1512.869	2441.259	2441.259	1512.869	1.613661857	1.71462061		1	133	1.101637804
1	137.199	137199	1505.115	2970.282	2970.282	1505.115	1.973458506	1.704923578		1	133.25	1.099556183
1	137.396	137396	920.3584	1197.895	1197.895	920.3584	1.301552743	1.698023713		1	133.5	1.0965166
1	137.718	137718	1018.061	1424.316	1424.316	1018.061	1.399047798	1.694234531		1	133.75	1.093707843
1	137.857	137857	541.6973	1128.06	1128.06	541.6973	2.082454537	1.692162773		1	134	1.091856486
1	138.112	138112	803.5951	1363.643	1363.643	803.5951	1.696927968	1.686689387		1	134.25	1.092648615
1	138.317	138317	1302.679	2145.73	2145.73	1302.679	1.647167107	1.680924894		1	134.5	1.094530994
1	138.668	138668	1041.002	1789.852	1789.852	1041.002	1.719355006	1.669881507		1	134.75	1.097024897
1	138.806	138806	1226.388	1984.883	1984.883	1226.388	1.618478817	1.665050053		1	135	1.101662018
1	139.027	139027	1221.227	2209.584	2209.584	1221.227	1.80931473	1.66243438		1	135.25	1.10721851
1	139.288	139288	1475.118	2103.275	2103.275	1475.118	1.425835086	1.669629294		1	135.5	1.113270522
1	139.438	139438	1391.683	2389.783	2389.783	1391.683	1.717189187	1.676525002		1	135.75	1.118525116
1	141.556	141556	1777.222	3129.885	3129.885	1777.222	1.76111088	2.049132027		1	136	1.1224774
1	141.737	141737	1212.75	2735.426	2735.426	1212.75	2.25555638	2.096041413		1	136.25	1.125700714
1	142.098	142098	963.1258	1838.447	1838.447	963.1258	1.908833716	2.191325164		1	136.5	1.127245907
1	142.436	142436	874.826	1870.805	1870.805	874.826	2.138488111	2.302780656		1	136.75	1.127964597
1	142.594	142594	643.2063	2101.506	2101.506	643.2063	3.267234789	2.362870127		1	137	1.127886965
1	143.011	143011	409.7067	1323.311	1323.311	409.7067	3.229898364	2.506489682		1	137.25	1.126546709
1	143.256	143256	860.818	1365.302	1365.302	860.818	1.586051872	2.568745645		1	137.5	1.125785192
1	143.448	143448	1037.093	1771.603	1771.603	1037.093	1.70823928	2.610541644		1	137.75	1.125419624
1	143.668	143668	966.3425	2172.501	2172.501	966.3425	2.248168739	2.651258155		1	138	1.124859167
1	143.904	143904	1153.474	3760.623	3760.623	1153.474	3.260258142	2.690482257		1	138.25	1.124104013
1	144.106	144106	1089.406	3717.853	3717.853	1089.406	3.412734095	2.720195643		1	138.5	1.123185777
1	144.337	144337	793.1237	2213.455	2213.455	793.1237	2.790806781	2.744462928		1	138.75	1.122205668
1	144.582	144582	570.7963	1774.891	1774.891	570.7963	3.109499834	2.773329314		1	139	1.121694176
1	144.835	144835	673.9274	1575.71	1575.71	673.9274	2.338100513	2.803906368		1	139.25	1.122394456
1	145.069	145069	1071.04	2553.873	2553.873	1071.04	2.384479571	2.804372516		1	139.5	1.124659567
1	145.221	145221	612.8913	1943.824	1943.824	612.8913	3.171564028	2.764347082		1	139.75	1.129944396
1	145.428	145428	709.3493	1884.184	1884.184	709.3493	2.656214646	2.664620316		1	140	1.135229225
1	145.636	145636	914.5886	2093.151	2093.151	914.5886	2.288625727	2.580740681		1	140.25	1.140514054
1	145.992	145992	732.2033	2313.613	2313.613	732.2033	3.15979592	2.47729098		1	140.5	1.145798883
1	146.344	146344	894.8049	1553.401	1553.401	894.8049	1.736022009	2.369116343		1	140.75	1.151083712
1	146.651	146651	671.676	1738.236	1738.236	671.676	2.587908456	2.302330179		1	141	1.156368541
1	146.912	146912	688.9673	1668.367	1668.367	688.9673	2.421547438	2.236651532		1	141.25	1.16165337
1	147.099	147099	675.7591	1409.46	1409.46	675.7591	2.085743277	2.182715999		1	141.5	1.166938199
1	147.363	147363	1560.159	3635.384	3635.384	1560.159	2.330136864	2.159399626		1	141.75	1.174171017
1	147.714	147714	801.6052	1369.41	1369.41	801.6052	1.708334726	2.246639931		1	142	1.1821
1	147.88	147880	614.5333	1370.396	1370.396	614.5333	2.229978424	2.314045103		1	142.25	1.191230903
1	148.022	148022	1237.717	2658.133	2658.133	1237.717	2.147609672	2.381079108		1	142.5	1.201525576
1	148.227	148227	634.1129	1963.85	1963.85	634.1129	3.097003704	2.538696693		1	142.75	1.212277352
1	148.638	148638	1023.224	2583.196	2583.196	1023.224	2.524565491	3.025982188		1	143	1.222623612
1	148.973	148973	951.7279	2735.159	2735.159	951.7279	2.873887589	3.340668616		1	143.25	1.230376423
1	149.14	149140	943.2624	3532.895	3532.895	943.2624	3.745400007	3.42008994		1	143.5	1.236738326
1	149.317	149317	1281.379	5067.114	5067.114	1281.379	3.95442254	3.477831838		1	143.75	1.242112113
1	149.571	149571	1079.412	4607.148	4607.148	1079.412	4.268201576	3.531595301		1	144	1.246884525
1	149.713	149713	844.7798	2919.58	2919.58	844.7798	3.456024872	3.525653399		1	144.25	1.250575871
1	149.904	149904	900.0915	2657.075	2657.075	900.0915	2.952005435	3.458838913		1	144.5	1.253981806
1	150.158	150158	756.0855	2649.214	2649.214	756.0855	3.503855053	3.3854129		1	144.75	1.257582513
1	150.34	150340	1034.875	3275.027	3275.027	1034.875	3.1646595	3.364825978		1	145	1.258856421
1	150.616	150616	955.5619	2619.705	2619.705	955.5619	2.741533542	3.317153008		1	145.25	1.252384592
1	150.754	150754	794.2388	2877.801	2877.801	794.2388	3.623344767	3.301965358		1	145.5	1.23859116
1	150.964	150964	1125.192	3571.167	3571.167	1125.192	3.173829	3.29331056		1	145.75	1.228020357
1	151.12	151120	961.9371	3398.982	3398.982	961.9371	3.533476357	3.292824807		1	146	1.219274864
1	151.365	151365	1194.175	3152.406	3152.406	1194.175	2.639819122	3.302989998		1	146.25	1.210043016
1	151.546	151546	558.0263	2200.237	2200.237	558.0263	3.942891222	3.319600614		1	146.5	1.202493923
1	151.765	151765	1050.31	4581.171	4581.171	1050.31	4.36173225	3.353034305		1	146.75	1.195553169
1	152.201	152201	1171.183	2557.088	2557.088	1171.183	2.183337702	3.452707684		1	147	1.187604778
1	152.366	152366	1066.592	3668.313	3668.313	1066.592	3.439284187	3.494421327		1	147.25	1.182571163
1	152.547	152547	748.6285	2496.543	2496.543	748.6285	3.334822278	3.556374655		1	147.5	1.185463568
1	153	153000	708.8405	3081.211	3081.211	708.8405	4.346832609	3.78182093		1	147.75	1.193611396
1	153.409	153409	414.7949	1570.308	1570.308	414.7949	3.785745678	3.919189928		1	148	1.206761362
1	153.642	153642	828.2436	3550.679	3550.679	828.2436	4.286998414	3.923429603		1	148.25	1.230225585
1	153.883	153883	1211.191	4362.537	4362.537	1211.191	3.60185718	3.892298156		1	148.5	1.26584178
1	154.24	154240	1390.977	5882.156	5882.156	1390.977	4.228794581	3.815392979		1	148.75	1.298143957
1	154.531	154531	704.1426	2962.808	2962.808	704.1426	4.207681796	3.675211925		1	149	1.324858102
1	154.679	154679	852.3545	2628.932	2628.932	852.3545	3.084317617	3.577579018		1	149.25	1.33717053
1	154.956	154956	1202.652	4052.137	4052.137	1202.652	3.369334604	3.439282936		1	149.5	1.344451388
1	155.152	155152	1014.357	3390.38	3390.38	1014.357	3.34239326	3.380034175		1	149.75	1.343987966
1	155.293	155293	720.9585	2255.516	2255.516	720.9585	3.1284963	3.337970136		1	150	1.334180021
1	155.481	155481	1016.67	2915.849	2915.849	1016.67	2.868038793	3.301587881		1	150.25	1.327441233
1	155.813	155813	840.4035	3100.345	3100.345	840.4035	3.689114812	3.333757779		1	150.5	1.322897098
1	155.959	155959	1151.971	3962.275	3962.275	1151.971	3.439561413	3.36997304		1	150.75	1.318717408
1	156.232	156232	1127.779	4075.939	4075.939	1127.779	3.614129187	3.42546659		1	151	1.317611066
1	156.414	156414	1022.911	3122.959	3122.959	1022.911	3.053011455	3.46350854		1	151.25	1.318214292
1	156.611	156611	675.7384	2388.127	2388.127	675.7384	3.534099882	3.526785839		1	151.5	1.320276331
1	156.971	156971	1111.579	3976.11	3976.11	1111.579	3.576992728	3.604041758		1	151.75	1.324525871
1	157.22	157220	1085.197	4505.189	4505.189	1085.197	4.151494153	3.59151092		1	152	1.331256487
1	157.409	157409	962.8765	3521	3521	962.8765	3.656751411	3.567426113		1	152.25	1.338266481
1	157.766	157766	1231.053	3730.881	3730.881	1231.053	3.03064206	3.515950198		1	152.5	1.347301669
1	157.944	157944	1036.181	3487.65	3487.65	1036.181	3.365869476	3.510522087		1	152.75	1.361374415
1	158.186	158186	680.482	2629.521	2629.521	680.482	3.864203609	3.506736869		1	153	1.376324744
1	158.325	158325	730.2937	2368.049	2368.049	730.2937	3.242598149	3.47368027		1	153.25	1.386414282
1	158.598	158598	1157.237	3141.763	3141.763	1157.237	2.71488295	3.35779167		1	153.5	1.393030196
1	158.966	158966	1289.667	5262.928	5262.928	1289.667	4.080842574	3.144313819		1	153.75	1.391664296
1	159.128	159128	1376.735	4313.495	4313.495	1376.735	3.133133827	3.021914219		1	154	1.386571288
1	159.499	159499	1214.82	3768.715	3768.715	1214.82	3.102282643	2.680228668		1	154.25	1.379779971
1	159.769	159769	1708.098	4047.295	4047.295	1708.098	2.369474702	2.38109408		1	154.5	1.36530885
1	160.004	160004	1013.448	2007.859	2007.859	1013.448	1.981215612	2.083584291		1	154.75	1.347523243
1	160.192	160192	1570.65	2359.987	2359.987	1570.65	1.502554356	1.83468885		1	155	1.333566577
1	166.141	166141	1290.32	3524.852	3524.852	1290.32	2.731765764	2.86778413		1	155.25	1.324532342
1	166.406	166406	1159.649	3233.045	3233.045	1159.649	2.787951354	3.56522861		1	155.5	1.318840376
1	166.6	166600	919.426	3307.469	3307.469	919.426	3.597319415	4.069636548		1	155.75	1.32175121
1	166.755	166755	868.642	3732.012	3732.012	868.642	4.296375262	4.42466142		1	156	1.327837876
1	166.934	166934	1304.432	7104.481	7104.481	1304.432	5.446417291	4.783292059		1	156.25	1.333956716
1	167.138	167138	950.7576	6176.725	6176.725	950.7576	6.496634894	5.114289996		1	156.5	1.341395101
1	167.374	167374	930.8887	6226.461	6226.461	930.8887	6.688727664	5.396834345		1	156.75	1.349263654
1	167.71	167710	1272.657	6814.27	6814.27	1272.657	5.354364923	5.668406809		1	157	1.354787141
1	168.001	168001	1228.944	6200.684	6200.684	1228.944	5.045538283	5.656887623		1	157.25	1.352997404
1	168.159	168159	1406.683	7762.782	7762.782	1406.683	5.518501325	5.567443506		1	157.5	1.348986032
1	168.332	168332	1031.6	5788.541	5788.541	1031.6	5.61122625	5.497522097		1	157.75	1.344654498
1	168.621	168621	778.2834	5160.505	5160.505	778.2834	6.630624526	5.37292348		1	158	1.343619777
1	169.027	169027	693.8429	2855.669	2855.669	693.8429	4.115728503	5.12485709		1	158.25	1.341441295
1	169.276	169276	1363.228	5313.783	5313.783	1363.228	3.897941504	5.076001386		1	158.5	1.33037154
1	169.465	169465	1525.004	6514.2	6514.2	1525.004	4.271595353	5.144626928		1	158.75	1.314777363
1	169.771	169771	731.1979	4823.321	4823.321	731.1979	6.596464514	5.36630086		1	159	1.296634034
1	170.117	170117	823.5188	4642.351	4642.351	823.5188	5.63721314	5.559489932		1	159.25	1.271511719
1	170.26	170260	940.4495	5758.782	5758.782	940.4495	6.123435655	5.61063142		1	159.5	1.243822481
1	170.526	170526	836.6348	4721.773	4721.773	836.6348	5.643768344	5.746714633		1	159.75	1.210540534
1	170.716	170716	871.2855	5321.269	5321.269	871.2855	6.107376973	5.789824378		1	160	1.17287034
1	171.049	171049	1298.868	6861.563	6861.563	1298.868	5.282725419	5.600205297		1	160.25	1.143564449
1	171.32	171320	872.0223	5272.319	5272.319	872.0223	6.046082766	5.354532605		1	160.5	1.148781226
1	171.474	171474	687.7599	3867.92	3867.92	687.7599	5.623939401	5.26400699		1	160.75	1.153998003
1	171.679	171679	931.9793	3972.781	3972.781	931.9793	4.262735235	5.160847777		1	161	1.15921478
1	171.844	171844	802.179	4202.827	4202.827	802.179	5.239263307	5.063662258		1	161.25	1.164431557
1	172.079	172079	972.7385	4285.659	4285.659	972.7385	4.405766812	4.975644816		1	161.5	1.169648334
1	172.342	172342	986.9238	5292.06	5292.06	986.9238	5.362176898	4.990784606		1	161.75	1.174865111
1	172.71	172710	1142.375	5142.235	5142.235	1142.375	4.501354634	5.103201721		1	162	1.180081888
1	172.912	172912	776.5214	3956.24	3956.24	776.5214	5.094824174	5.161914751		1	162.25	1.185298665
1	173.253	173253	1079.976	6853.616	6853.616	1079.976	6.346081765	5.396225755		1	162.5	1.190515442
1	173.464	173464	1547.422	7589.829	7589.829	1547.422	4.904821697	5.565508344		1	162.75	1.195732219
1	173.619	173619	885.6593	5415.237	5415.237	885.6593	6.114356841	5.618920103		1	163	1.200948996
1	173.917	173917	1139.781	5326.647	5326.647	1139.781	4.673395152	5.61074145		1	163.25	1.206165773
1	174.183	174183	834.4633	5338.792	5338.792	834.4633	6.397875137	5.538640662		1	163.5	1.211382549
1	174.351	174351	1014.841	5007.827	5007.827	1014.841	4.93459271	5.440145345		1	163.75	1.216599326
1	174.748	174748	928.2713	6818.971	6818.971	928.2713	7.345881533	4.925349096		1	164	1.221816103
1	174.913	174913	1495.17	5512.743	5512.743	1495.17	3.68703425	4.662467963		1	164.25	1.22703288
1	175.099	175099	874.8524	3857.562	3857.562	874.8524	4.409386086	4.408211722		1	164.5	1.232249657
1	175.339	175339	1481.31	5647.379	5647.379	1481.31	3.812422113	4.005922755		1	164.75	1.237466434
1	175.517	175517	757.6169	2468.9	2468.9	757.6169	3.258771023	3.61856988		1	165	1.242683211
1	175.949	175949	1104.215	3096.212	3096.212	1104.215	2.803993787	2.908974613		1	165.25	1.247899988
1	176.407	176407	1192.589	2528.226	2528.226	1192.589	2.119947442	2.903315849		1	165.5	1.253116765
1	176.603	176603	1194.539	3027.115	3027.115	1194.539	2.534128229	3.033222313		1	165.75	1.258333542
1	177.113	177113	1915.604	6895.26	6895.26	1915.604	3.599522657	3.550429014		1	166	1.263550319
1	177.285	177285	1028.123	3742.008	3742.008	1028.123	3.63965012	3.832180845		1	166.25	1.300963759
1	177.542	177542	1815.342	7366.917	7366.917	1815.342	4.058142763	4.408362987		1	166.5	1.379666622
1	177.719	177719	1384.577	7133.85	7133.85	1384.577	5.152367835	4.728189924		1	166.75	1.452193371
1	177.911	177911	1420.189	7809.332	7809.332	1420.189	5.498797695	4.993637969		1	167	1.509530976
1	178.25	178250	709.7213	3752.82	3752.82	709.7213	5.287737595	5.452928098		1	167.25	1.552548749
1	178.467	178467	1055.649	6880.886	6880.886	1055.649	6.518157077	5.679965231		1	167.5	1.582624629
1	178.619	178619	957.1521	5541.462	5541.462	957.1521	5.789531256	5.792942308		1	167.75	1.602829736
1	178.768	178768	1100.092	6145.874	6145.874	1100.092	5.586690931	5.876145709		1	168	1.601640592
1	179.16	179160	1194.257	5733.687	5733.687	1194.257	4.801049523	5.99078688		1	168.25	1.586468602
1	179.455	179455	814.0295	4883.21	4883.21	814.0295	5.998812082	5.99687148		1	168.5	1.573782781
1	179.603	179603	1099.422	7338.251	7338.251	1099.422	6.674644495	5.970667468		1	168.75	1.558043202
1	179.758	179758	953.8942	6150.303	6150.303	953.8942	6.447573536	5.919038358		1	169	1.539688483
1	180.043	180043	787.6875	4266.585	4266.585	787.6875	5.416596049	5.689610919		1	169.25	1.532448584
1	180.213	180213	809.397	4785.923	4785.923	809.397	5.912948775	5.492448243		1	169.5	1.543128431
1	180.536	180536	1066.499	5459.737	5459.737	1066.499	5.119308129	5.150815408		1	169.75	1.564890444
1	180.674	180674	882.1567	4596.143	4596.143	882.1567	5.210120832	5.052371681		1	170	1.582082576
1	180.922	180922	1056.491	5509.78	5509.78	1056.491	5.215169841	4.904283713		1	170.25	1.595647876
1	181.067	181067	1410.077	4963.147	4963.147	1410.077	3.519770197	4.815598461		1	170.5	1.610831282
1	181.321	181321	1097.718	4058.342	4058.342	1097.718	3.697071561	4.695272857		1	170.75	1.615283344
1	181.497	181497	1021.923	5025.245	5025.245	1021.923	4.917439964	4.628772204		1	171	1.598177533
1	181.679	181679	1222.579	5383.569	5383.569	1222.579	4.403452865	4.529668157		1	171.25	1.572929564
1	181.992	181992	716.6351	4054.071	4054.071	716.6351	5.657092431	4.274563949		1	171.5	1.552854506
1	182.298	182298	1886.611	10392.8	10392.8	1886.611	5.508713773	4.021752141		1	171.75	1.537005807
1	182.441	182441	1640.554	6946.308	6946.308	1640.554	4.234123351	3.929424802		1	172	1.523332025
1	182.59	182590	440.9964	1075.369	1075.369	440.9964	2.438498364	3.839030139		1	172.25	1.520959421
1	182.991	182991	1198.34	2847.611	2847.611	1198.34	2.376296377	3.560047607		1	172.5	1.52739553
1	183.527	183527	1347.904	4053.492	4053.492	1347.904	3.00725571	3.304200784		1	172.75	1.536501069
1	183.853	183853	1313.755	3677.839	3677.839	1313.755	2.799486206	3.363585524		1	173	1.549424939
1	184.01	184010	1181.2	4295.73	4295.73	1181.2	3.636750762	3.428307606		1	173.25	1.570066578
1	184.21	184210	816.6168	4054.472	4054.472	816.6168	4.964962759	3.483876049		1	173.5	1.592146194
1	184.441	184441	1300.27	4496.71	4496.71	1300.27	3.458289432	3.541090513		1	173.75	1.596641577
1	184.951	184951	758.1132	2719.747	2719.747	758.1132	3.587520967	3.756792902		1	174	1.593387485
1	185.284	185284	963.3353	4179.312	4179.312	963.3353	4.338377302	3.823738142		1	174.25	1.582707032
1	185.483	185483	1082.643	3556.254	3556.254	1082.643	3.284789169	3.808805751		1	174.5	1.552375215
1	185.656	185656	1216.855	3942.226	3942.226	1216.855	3.239684268	3.781566621		1	174.75	1.513350077
1	185.903	185903	1089.979	3973.304	3973.304	1089.979	3.645303258	3.731579113		1	175	1.467854356
1	186.157	186157	1182.118	5101.231	5101.231	1182.118	4.315331464	3.660545922		1	175.25	1.42117916
1	186.472	186472	974.4634	3597.68	3597.68	974.4634	3.691960109	3.538836134		1	175.5	1.361153534
1	186.672	186672	1089.517	3602.673	3602.673	1089.517	3.306669836	3.45452849		1	175.75	1.310719783
1	186.886	186886	1274.019	4109.068	4109.068	1274.019	3.22528	3.356767922		1	176	1.271366381
1	187.252	187252	1274.074	3758.208	3758.208	1274.074	2.949756451	3.174356726		1	176.25	1.27099522
1	187.397	187397	1118.024	3853.287	3853.287	1118.024	3.446515459	3.106420463		1	176.5	1.27816881
1	187.755	187755	1405.109	4080.617	4080.617	1405.109	2.904128434	2.929784753		1	176.75	1.304285269
1	187.917	187917	1057.665	2684.207	2684.207	1057.665	2.537861232	2.842572502		1	177	1.334750174
1	189.742	189742	4359.094	7504.088	7504.088	4359.094	1.721478821	2.263519755		1	177.25	1.37548682
1	189.932	189932	3432.556	6808.599	6808.599	3432.556	1.983536175	2.350027868		1	177.5	1.440296398
1	190.077	190077	3986.854	8819.096	8819.096	3986.854	2.212043882	2.458199285		1	177.75	1.495191979
1	190.409	190409	1901.369	4356.857	4356.857	1901.369	2.291431595	2.679060457		1	178	1.53642783
1	190.562	190562	1813.479	5522.898	5522.898	1813.479	3.045471163	2.749358928		1	178.25	1.577127724
1	190.83	190830	1030.397	3363.726	3363.726	1030.397	3.264495141	2.910624404		1	178.5	1.607356193
1	191.162	191162	861.0314	2930.032	2930.032	861.0314	3.402932808	3.073003577		1	178.75	1.626774452
1	191.466	191466	1161.433	3823.804	3823.804	1161.433	3.292315614	3.080320465		1	179	1.636135077
1	191.693	191693	1621.009	6428.853	6428.853	1621.009	3.965957623	3.025621696		1	179.25	1.641980776
1	191.84	191840	1409.005	4545.386	4545.386	1409.005	3.225954486	2.988599134		1	179.5	1.641531473
1	192.001	192001	996.3454	2890.294	2890.294	996.3454	2.900895613	2.912530604		1	179.75	1.633456496
1	192.237	192237	1260.85	2899.834	2899.834	1260.85	2.299904033	2.734995446		1	180	1.60972736
1	192.384	192384	1217.013	2400.667	2400.667	1217.013	1.972589446	2.652290222		1	180.25	1.577174074
1	192.546	192546	1576.281	2723.323	2723.323	1576.281	1.727688781	2.599631774		1	180.5	1.545400729
1	192.821	192821	1978.252	5892.302	5892.302	1978.252	2.97853964	2.530904056		1	180.75	1.523543056
1	193.22	193220	1343.286	3642.028	3642.028	1343.286	2.711282631	2.436960565		1	181	1.505469217
1	193.611	193611	1086.238	3021.147	3021.147	1086.238	2.781293786	2.370295689		1	181.25	1.490128182
1	193.813	193813	803.3439	2068.314	2068.314	803.3439	2.574630865	2.347461739		1	181.5	1.477899505
1	194.018	194018	1179.213	2653.032	2653.032	1179.213	2.249832727	2.31316365		1	181.75	1.45923389
1	194.279	194279	1071.106	2425.72	2425.72	1071.106	2.264687155	2.218178791		1	182	1.43473935
1	194.508	194508	909.8029	1804.541	1804.541	909.8029	1.983441688	2.11590066		1	182.25	1.409920492
1	194.667	194667	1087.581	1659.035	1659.035	1087.581	1.525435807	2.066144227		1	182.5	1.389760018
1	195.007	195007	830.2833	1603.569	1603.569	830.2833	1.931351624	2.052986081		1	182.75	1.369823336
1	195.154	195154	956.7241	1887.877	1887.877	956.7241	1.973272127	2.06935611		1	183	1.34915989
1	195.63	195630	843.2835	2158.749	2158.749	843.2835	2.559932692	2.100114332		1	183.25	1.334820817
1	195.811	195811	1086.92	2558.919	2558.919	1086.92	2.354284584	2.108886222		1	183.5	1.320481743
1	196.008	196008	1349.913	2696.469	2696.469	1349.913	1.997513173	2.135247203		1	183.75	1.323814338
1	196.175	196175	884.3666	1654.606	1654.606	884.3666	1.87095035	2.124503406		1	184	1.333350645
1	196.563	196563	677.9894	1348.77	1348.77	677.9894	1.989367385	1.925017901		1	184.25	1.341713671
1	196.754	196754	662.2566	1225.479	1225.479	662.2566	1.850459474	1.800443167		1	184.5	1.350396672
1	196.92	196920	1007.341	2105.47	2105.47	1007.341	2.090126382	1.713506165		1	184.75	1.363102139
1	197.117	197117	899.1564	1608.755	1608.755	899.1564	1.789182616	1.631711943		1	185	1.374501023
1	197.254	197254	863.2092	1135.905	1135.905	863.2092	1.315909284	1.575930227		1	185.25	1.38054025
1	197.432	197432	473.06	701.1663	701.1663	473.06	1.482193168	1.506364848		1	185.5	1.37924565
1	197.73	197730	146.3831	75.38141	75.38141	146.3831	0.514959787	1.415136973		1	185.75	1.37400828
1	198.003	198003	795.1375	1388.874	1388.874	795.1375	1.746709217	1.346157372		1	186	1.367027998
1	198.417	198417	960.8601	1767.483	1767.483	960.8601	1.839480066	1.194925208		1	186.25	1.357434327
1	198.619	198619	55.11184	16.78518	16.78518	55.11184	0.30456577	1.084939836		1	186.5	1.345709015
1	198.759	198759	1127.716	2077.271	2077.271	1127.716	1.842016075	1.004352529		1	186.75	1.332715104
1	198.901	198901	82.86687	108.6696	108.6696	82.86687	1.311375704	0.924172985		1	187	1.3184225
1	199.146	199146	53.23211	16.68323	16.68323	53.23211	0.313405386	0.735864486		1	187.25	1.303450623
1	199.31	199310	55.18333	17.32869	17.32869	55.18333	0.314020375	0.583343861		1	187.5	1.289060928
1	199.576	199576	93.59277	21.57273	21.57273	93.59277	0.230495689	0.38603089		1	187.75	1.274239114
1	199.729	199729	80.23932	15.41749	15.41749	80.23932	0.192143827	0.323865593		1	188	1.260298654
1	200.086	200086	56.48831	17.83219	17.83219	56.48831	0.315679297	0.249228927		1	188.25	1.250767157
1	200.353	200353	106.0131	16.43643	16.43643	106.0131	0.1550415	0.22662823		1	188.5	1.24123566
1	200.514	200514	55.39444	17.45201	17.45201	55.39444	0.31504985	0.224968875		1	188.75	1.231704163
1	200.883	200883	98.16334	48.16153	48.16153	98.16334	0.49062644	0.263959823		1	189	1.222172665
1	201.043	201043	57.06668	18.12321	18.12321	57.06668	0.31757954	0.28155922		1	189.25	1.212641168
1	201.236	201236	48.22129	14.69117	14.69117	48.22129	0.304661489	0.284165598		1	189.5	1.203109671
1	201.375	201375	52.72689	16.4759	16.4759	52.72689	0.312476234	0.284637852		1	189.75	1.194320865
1	201.597	201597	52.11179	16.18154	16.18154	52.11179	0.310515912	0.328745263		1	190	1.210373779
1	201.766	201766	52.28301	16.18888	16.18888	52.28301	0.309639403	0.401853666		1	190.25	1.231105273
1	202.009	202009	51.17817	15.42799	15.42799	51.17817	0.301456461	0.531196771		1	190.5	1.248839375
1	202.179	202179	47.27028	14.14565	14.14565	47.27028	0.299250396	0.64437952		1	190.75	1.265855884
1	202.393	202393	47.98524	18.52905	18.52905	47.98524	0.386140613	0.813437828		1	191	1.281631294
1	202.726	202726	545.447	935.2183	935.2183	545.447	1.714590602	1.130813369		1	191.25	1.291406595
1	202.94	202940	520.1278	761.6178	761.6178	520.1278	1.464289738	1.372987347		1	191.5	1.29104684
1	203.187	203187	890.1327	1428.794	1428.794	890.1327	1.605147188	1.664254163		1	191.75	1.283733599
1	222.967	222967	1074.267	1296.626	1296.626	1074.267	1.206986717	1.375146747		1	192	1.271926165
1	225.052	225052	1463.968	2814.992	2814.992	1463.968	1.922850773	1.058234932		1	192.25	1.249657605
1	227.155	227155	51.18983	23.61902	23.61902	51.18983	0.461400634	0.935218013		1	192.5	1.236067659
1	227.296	227296	49.10639	15.04717	15.04717	49.10639	0.306419796	0.926625059		1	192.75	1.228144697
1	227.433	227433	50.03963	15.42992	15.42992	50.03963	0.308353999	0.918254588		1	193	1.220948297
1	229.526	229526	53.46421	96.239	96.239	53.46421	1.800064005	0.787134656		1	193.25	1.214109494
1	229.802	229802	57.1115	27.2393	27.2393	57.1115	0.476949476	0.769365515		1	193.5	1.208987652
1	230.056	230056	54.59785	45.60601	45.60601	54.59785	0.835307801	0.752910543		1	193.75	1.204825517
2	8.282	8282	6142.085	15257.2	15257.2	6142.085	2.484042471	2.520584115		1	194	1.200210346
2	8.619	8619	1510.933	4781.833	4781.833	1510.933	3.164821339	2.582170294		1	194.25	1.189703108
2	8.802	8802	1261.219	3182.178	3182.178	1261.219	2.523097099	2.615440044		1	194.5	1.176574371
2	9.057	9057	1048.266	2002.902	2002.902	1048.266	1.910681068	2.659518812		1	194.75	1.169780239
2	9.526	9526	1314.413	3462.353	3462.353	1314.413	2.634143911	2.729024579		1	195	1.168617662
2	9.79	9790	1038.742	2413.887	2413.887	1038.742	2.323856164	2.761682652		1	195.25	1.171297563
2	9.988	9988	1177.189	4422.196	4422.196	1177.189	3.756572649	2.785976545		1	195.5	1.173238718
2	10.155	10155	1147.838	3337.591	3337.591	1147.838	2.907719556	2.806621197		1	195.75	1.174946933
2	10.392	10392	913.2594	2536.048	2536.048	913.2594	2.776919679	2.830429574		1	196	1.178341109
2	10.831	10831	1286.923	3311.628	3311.628	1286.923	2.573291487	2.888653075		1	196.25	1.172545276
2	11.171	11171	913.3842	2726.799	2726.799	913.3842	2.985380084	2.910053026		1	196.5	1.157100362
2	11.589	11589	959.5847	2503.487	2503.487	959.5847	2.608927591	2.873979821		1	196.75	1.138552628
2	11.771	11771	1003.613	2636.059	2636.059	1003.613	2.626569205	2.845160143		1	197	1.123801366
2	11.934	11934	847.9457	2562.005	2562.005	847.9457	3.021425782	2.811809392		1	197.25	1.111456999
2	12.113	12113	784.7201	2459.353	2459.353	784.7201	3.134051237	2.763948585		1	197.5	1.100400789
2	12.43	12430	957.5364	2625.72	2625.72	957.5364	2.742162073	2.656480198		1	197.75	1.091332884
2	12.642	12642	1110.184	3008.269	3008.269	1110.184	2.709703076	2.580961859		1	198	1.083742497
2	13.062	13062	739.954	1741.352	1741.352	739.954	2.353324666	2.347364731		1	198.25	1.072809482
2	13.231	13231	571.9405	1130.863	1130.863	571.9405	1.977238891	2.236975965		1	198.5	1.060048761
2	13.529	13529	593.113	1310.777	1310.777	593.113	2.209995397	2.090077085		1	198.75	1.043202092
2	13.82	13820	636.3763	1232.785	1232.785	636.3763	1.937195021	1.977556635		1	199	1.023801736
2	14.048	14048	790.4373	1399.442	1399.442	790.4373	1.770465539	1.916904288		1	199.25	0.998695536
2	14.219	14219	1146.311	1966.732	1966.732	1146.311	1.715705424	1.930488979		1	199.5	0.975055167
2	14.55	14550	1257.826	2989.471	2989.471	1257.826	2.376696777	2.045489996		1	199.75	0.960283598
2	14.744	14744	819.5818	1564.045	1564.045	819.5818	1.908345207	2.093850218		1	200	0.95400316
2	14.912	14912	1076.609	2456.78	2456.78	1076.609	2.281961232	2.131838114		1	200.25	0.950174597
2	15.211	15211	1024.627	1712.101	1712.101	1024.627	1.670950502	2.230573867		1	200.5	0.948944901
2	15.383	15383	943.4061	2003.64	2003.64	943.4061	2.123836172	2.251892253		1	200.75	0.951924069
2	15.633	15633	731.8988	1775.597	1775.597	731.8988	2.426014362	2.216314214		1	201	0.955159206
2	15.814	15814	463.9426	1634.946	1634.946	463.9426	3.524026464	2.171182449		1	201.25	0.956046453
2	16.047	16047	764.2963	1501.6	1501.6	764.2963	1.964683069	2.115914006		1	201.5	0.959081729
2	16.354	16354	604.4308	671.4719	671.4719	604.4308	1.110916088	2.018819164		1	201.75	0.96935063
2	16.596	16596	613.3055	1144.331	1144.331	613.3055	1.865841738	1.93235011		1	202	0.985148776
2	16.797	16797	853.4483	1408.813	1408.813	853.4483	1.650730337	1.855055001		1	202.25	1.006064433
2	17.065	17065	981.1777	1872.964	1872.964	981.1777	1.908893771	1.720770129		1	202.5	1.031892985
2	17.503	17503	999.8859	1925.416	1925.416	999.8859	1.925635715	1.545395483		1	202.75	1.061038878
2	17.687	17687	1509.617	2308.929	2308.929	1509.617	1.529479994	1.53043163		1	203	1.095377152
2	17.978	17978	930.3744	1251.239	1251.239	930.3744	1.344876858	1.529187071		1	203.25	1.121763798
2	18.141	18141	931.4063	1130.835	1130.835	931.4063	1.214115687	1.514455069		1	203.5	1.121324723
2	18.535	18535	1295.149	2065.473	2065.473	1295.149	1.594776354	1.494188428		1	203.75	1.120885648
2	19.008	19008	981.6493	1494.016	1494.016	981.6493	1.521944752	1.484016227		1	204	1.120446573
2	19.208	19208	727.941	1225.885	1225.885	727.941	1.684044449	1.502064706		1	204.25	1.120007498
2	19.537	19537	1075.494	1567.327	1567.327	1075.494	1.45730892	1.542647731		1	204.5	1.119568423
2	19.869	19869	674.2626	825.159	825.159	674.2626	1.223794706	1.521991136		1	204.75	1.119129347
2	20.086	20086	527.5692	898.2071	898.2071	527.5692	1.702538928	1.500368957		1	205	1.118690272
2	20.279	20279	427.1042	699.2992	699.2992	427.1042	1.637303496	1.483470043		1	205.25	1.118251197
2	20.462	20462	804.3359	1321.368	1321.368	804.3359	1.642806196	1.460881964		1	205.5	1.117812122
2	20.628	20628	941.6109	1172.342	1172.342	941.6109	1.245038688	1.434483269		1	205.75	1.117373047
2	20.792	20792	831.1654	1304.11	1304.11	831.1654	1.569013821	1.417361772		1	206	1.116933972
2	21.067	21067	686.4369	837.6333	837.6333	686.4369	1.220262634	1.406313131		1	206.25	1.116494897
2	21.262	21262	415.8367	563.3676	563.3676	415.8367	1.354780855	1.401071784		1	206.5	1.116055822
2	21.516	21516	892.1115	1124.009	1124.009	892.1115	1.259942283	1.396788892		1	206.75	1.115616747
2	21.824	21824	561.3804	818.5409	818.5409	561.3804	1.458085997	1.411819089		1	207	1.115177672
2	22.018	22018	1023.322	1370.42	1370.42	1023.322	1.33918747	1.41849762		1	207.25	1.114738597
2	22.471	22471	792.0368	1317.163	1317.163	792.0368	1.663007325	1.411808947		1	207.5	1.114299521
2	22.751	22751	1687.124	2688.008	2688.008	1687.124	1.593248629	1.40978194		1	207.75	1.113860446
2	22.961	22961	1208.929	1643.824	1643.824	1208.929	1.359735766	1.410589264		1	208	1.113421371
2	23.28	23280	1212.15	1785.204	1785.204	1212.15	1.472758322	1.412356395		1	208.25	1.112982296
2	23.5	23500	923.3081	1007.037	1007.037	923.3081	1.090683597	1.413270216		1	208.5	1.112543221
2	23.774	23774	1112.438	1372.531	1372.531	1112.438	1.233804491	1.416353261		1	208.75	1.112104146
2	24.12	24120	760.1775	930.645	930.645	760.1775	1.224246969	1.434289327		1	209	1.111665071
2	24.308	24308	666.2377	1235.757	1235.757	666.2377	1.85482899	1.44759356		1	209.25	1.111225996
2	24.599	24599	930.527	1610.323	1610.323	930.527	1.730549463	1.459706389		1	209.5	1.110786921
2	24.829	24829	784.978	830.8924	830.8924	784.978	1.058491321	1.474991017		1	209.75	1.110347846
2	25.071	25071	517.163	938.6077	938.6077	517.163	1.814916574	1.488865559		1	210	1.10990877
2	25.416	25416	661.6488	994.2709	994.2709	661.6488	1.502717	1.459635764		1	210.25	1.109469695
2	25.663	25663	989.2004	1325.136	1325.136	989.2004	1.339603178	1.424939939		1	210.5	1.10903062
2	25.904	25904	961.2405	1320.92	1320.92	961.2405	1.374182632	1.398405687		1	210.75	1.108591545
2	26.191	26191	890.8866	1043.914	1043.914	890.8866	1.171769785	1.380797146		1	211	1.10815247
2	26.628	26628	953.4649	1577.145	1577.145	953.4649	1.654119622	1.360043188		1	211.25	1.107713395
2	26.891	26891	971.9515	1167.648	1167.648	971.9515	1.201343894	1.345678815		1	211.5	1.10727432
2	27.223	27223	699.1739	773.6313	773.6313	699.1739	1.106493392	1.329530351		1	211.75	1.106835245
2	27.615	27615	763.488	1158.996	1158.996	763.488	1.518027788	1.307140121		1	212	1.10639617
2	27.79	27790	955.588	1320.627	1320.627	955.588	1.382004588	1.289298027		1	212.25	1.105957095
2	28.099	28099	1377.658	1896.204	1896.204	1377.658	1.376396754	1.249921318		1	212.5	1.105518019
2	28.312	28312	938.1069	1130.211	1130.211	938.1069	1.204778475	1.218321441		1	212.75	1.105078944
2	28.533	28533	929.0226	986.4642	986.4642	929.0226	1.061830143	1.180650332		1	213	1.104639869
2	28.709	28709	851.9903	1054.969	1054.969	851.9903	1.238240623	1.14795156		1	213.25	1.104200794
2	29.063	29063	806.548	803.0121	803.0121	806.548	0.995616008	1.073956139		1	213.5	1.103761719
2	29.6	29600	674.2675	635.3838	635.3838	674.2675	0.942331938	0.95818773		1	213.75	1.103322644
2	35.567	35567	900.826	746.9036	746.9036	900.826	0.82913193	0.915951209		1	214	1.102883569
2	35.788	35788	1305.972	1382.496	1382.496	1305.972	1.058595437	0.970871137		1	214.25	1.102444494
2	36.21	36210	1373.376	1569.519	1569.519	1373.376	1.142818136	1.059571858		1	214.5	1.102005419
2	36.473	36473	1723.8	2008.238	2008.238	1723.8	1.165006381	1.103776086		1	214.75	1.101566344
2	36.683	36683	1175.782	1001.898	1001.898	1175.782	0.852112041	1.132448368		1	215	1.101127269
2	36.928	36928	921.3816	1133.994	1133.994	921.3816	1.230753903	1.159220448		1	215.25	1.100688193
2	37.164	37164	597.2575	685.0568	685.0568	597.2575	1.147004098	1.177369297		1	215.5	1.100249118
2	37.399	37399	704.5747	1048.251	1048.251	704.5747	1.487778372	1.187577851		1	215.75	1.099810043
2	37.712	37712	881.2113	902.8458	902.8458	881.2113	1.024550865	1.193518301		1	216	1.099370968
2	37.919	37919	710.6591	734.6288	734.6288	710.6591	1.03372883	1.189712687		1	216.25	1.098931893
2	38.153	38153	572.7627	833.058	833.058	572.7627	1.454455746	1.175936044		1	216.5	1.098492818
2	38.543	38543	673.99	807.9923	807.9923	673.99	1.198819419	1.153146681		1	216.75	1.098053743
2	38.763	38763	743.584	749.0813	749.0813	743.584	1.007392978	1.141397011		1	217	1.097614668
2	38.964	38964	1157.15	1186.579	1186.579	1157.15	1.025432312	1.126166244		1	217.25	1.097175593
2	39.2	39200	932.1484	1058.749	1058.749	932.1484	1.135815928	1.110598594		1	217.5	1.096736518
2	39.564	39564	586.3703	626.7285	626.7285	586.3703	1.068827156	1.091161608		1	217.75	1.096297442
2	39.987	39987	916.9339	935.1801	935.1801	916.9339	1.019899144	1.07156446		1	218	1.095858367
2	40.184	40184	706.5951	885.4969	885.4969	706.5951	1.253188566	1.062730166		1	218.25	1.095419292
2	40.42	40420	717.4736	846.4897	846.4897	717.4736	1.179819996	1.051200301		1	218.5	1.094980217
2	40.66	40660	445.8509	505.1146	505.1146	445.8509	1.132922688	1.047096452		1	218.75	1.094541142
2	40.851	40851	659.8986	423.6837	423.6837	659.8986	0.642043641	1.050285187		1	219	1.094102067
2	41.293	41293	765.135	955.0874	955.0874	765.135	1.24825998	1.065894644		1	219.25	1.093662992
2	41.458	41458	869.0622	784.3278	784.3278	869.0622	0.902499039	1.075152265		1	219.5	1.093223917
2	41.622	41622	375.2394	437.029	437.029	375.2394	1.164667143	1.091968695		1	219.75	1.092784842
2	41.984	41984	695.9071	743.8689	743.8689	695.9071	1.068919831	1.152527317		1	220	1.092345767
2	42.267	42267	1302.669	1211.868	1211.868	1302.669	0.930296184	1.188127556		1	220.25	1.091906691
2	42.449	42449	1135.687	1885.042	1885.042	1135.687	1.659825286	1.198769202		1	220.5	1.091467616
2	42.676	42676	883.0801	1100.89	1100.89	883.0801	1.246647954	1.210042853		1	220.75	1.091028541
2	42.86	42860	1506.23	1877.093	1877.093	1506.23	1.246219369	1.217508672		1	221	1.090589466
2	43.205	43205	984.7944	1025.751	1025.751	984.7944	1.041588985	1.222967708		1	221.25	1.090150391
2	43.659	43659	932.044	1151.213	1151.213	932.044	1.23514877	1.210329534		1	221.5	1.089711316
2	43.848	43848	736.1861	795.1677	795.1677	736.1861	1.080117785	1.189085475		1	221.75	1.089272241
2	44.063	44063	737.683	699.075	699.075	737.683	0.947663156	1.152337892		1	222	1.088833166
2	44.309	44309	611.6291	927.0056	927.0056	611.6291	1.515633576	1.122328441		1	222.25	1.088394091
2	44.495	44495	779.4048	1091.809	1091.809	779.4048	1.400824065	1.107291587		1	222.5	1.087955016
2	44.685	44685	776.1225	732.4432	732.4432	776.1225	0.943721126	1.087607707		1	222.75	1.087515941
2	45.013	45013	748.22	763.762	763.762	748.22	1.020771965	1.073266578		1	223	1.086532108
2	45.221	45221	889.5973	724.9568	724.9568	889.5973	0.814926934	1.086251079		1	223.25	1.081966084
2	45.481	45481	1122.681	1103.664	1103.664	1122.681	0.983061083	1.112362491		1	223.5	1.077400059
2	45.655	45655	1001.908	1054.456	1054.456	1001.908	1.052447929	1.138772265		1	223.75	1.072834035
2	45.878	45878	1114.22	1551.188	1551.188	1114.22	1.392173897	1.185850652		1	224	1.06826801
2	46.081	46081	485.3522	627.5232	627.5232	485.3522	1.292923366	1.230150203		1	224.25	1.063701986
2	46.255	46255	453.6816	642.1303	642.1303	453.6816	1.415376555	1.288845172		1	224.5	1.059135961
2	46.518	46518	715.9661	758.5324	758.5324	715.9661	1.059452955	1.385409199		1	224.75	1.054569937
2	46.709	46709	513.6644	1006.582	1006.582	513.6644	1.959610205	1.428596225		1	225	1.050003913
2	46.973	46973	1151.309	1322.692	1322.692	1151.309	1.148859255	1.488567803		1	225.25	1.047662444
2	47.17	47170	1248.342	1667.892	1667.892	1248.342	1.336085784	1.51553156		1	225.5	1.045905203
2	47.472	47472	1064.188	2053.209	2053.209	1064.188	1.929366804	1.504205154		1	225.75	1.044147961
2	47.964	47964	1157.173	1624.264	1624.264	1157.173	1.403648374	1.457492069		1	226	1.04239072
2	48.177	48177	1578.172	2291.336	2291.336	1578.172	1.451892443	1.449851433		1	226.25	1.040633479
2	48.589	48589	844.7253	1135.696	1135.696	844.7253	1.344456002	1.416719694		1	226.5	1.038876237
2	48.779	48779	956.5857	1196.875	1196.875	956.5857	1.251194744	1.414862975		1	226.75	1.037118996
2	49.306	49306	1264.81	1722.012	1722.012	1264.81	1.361478799	1.452392018		1	227	1.035361754
2	49.778	49778	1005.703	1454.355	1454.355	1005.703	1.446107847	1.504813819		1	227.25	1.033576579
2	50.097	50097	994.9677	1827.359	1827.359	994.9677	1.836601329	1.543237202		1	227.5	1.031729552
2	50.66	50660	1391.276	2339.276	2339.276	1391.276	1.681388883	1.596643795		1	227.75	1.029847614
2	50.908	50908	1174.275	1930.203	1930.203	1174.275	1.64374018	1.624287042		1	228	1.027965676
2	51.08	51080	1065.643	1769.18	1769.18	1065.643	1.660199523	1.650464663		1	228.25	1.026083738
2	51.307	51307	1558.179	2130.645	2130.645	1558.179	1.367394247	1.688403531		1	228.5	1.0242018
2	51.694	51694	883.7334	1774.301	1774.301	883.7334	2.007733328	1.760796667		1	228.75	1.022319861
2	51.934	51934	840.9631	1463.946	1463.946	840.9631	1.740796951	1.832703727		1	229	1.020437923
2	52.209	52209	827.3251	1367.798	1367.798	827.3251	1.653277533	1.936527065		1	229.25	1.018555985
2	52.422	52422	749.9473	1574.766	1574.766	749.9473	2.099835548	2.009068531		1	229.5	1.016674047
2	52.585	52585	682.4058	1293.616	1293.616	682.4058	1.895669703	2.067423539		1	229.75	1.014745434
2	52.872	52872	602.0648	1407.972	1407.972	602.0648	2.338572194	2.18997869		1	230	1.01280183
2	53.074	53074	512.7211	1265.194	1265.194	512.7211	2.467606658	2.255392212		2	9	1.240283138
2	53.255	53255	682.3537	1595.765	1595.765	682.3537	2.33861852	2.287516855		2	9.25	1.244904013
2	53.492	53492	851.5409	1803.643	1803.643	851.5409	2.118093212	2.311810558		2	9.5	1.249355999
2	53.781	53781	524.0756	1226.427	1226.427	524.0756	2.340171914	2.336959072		2	9.75	1.253148671
2	53.97	53970	394.9384	1093.965	1093.965	394.9384	2.76996362	2.323811369		2	10	1.256840701
2	54.341	54341	914.0386	1904.048	1904.048	914.0386	2.083115527	2.27287658		2	10.25	1.260289899
2	54.654	54654	771.478	1574.017	1574.017	771.478	2.04026168	2.313914095		2	10.5	1.263725165
2	54.946	54946	629.862	1518.687	1518.687	629.862	2.411142441	2.366044926		2	10.75	1.267709352
2	55.259	55259	732.0731	1578.684	1578.684	732.0731	2.15645678	2.455442382		2	11	1.270278392
2	55.511	55511	691.0106	1687.519	1687.519	691.0106	2.442102914	2.584834762		2	11.25	1.27075246
2	55.694	55694	661.9677	1963.691	1963.691	661.9677	2.966445342	2.702573326		2	11.5	1.268159986
2	55.903	55903	512.1924	1506.47	1506.47	512.1924	2.941218964	2.824524485		2	11.75	1.264173625
2	56.173	56173	666.2331	2171.115	2171.115	666.2331	3.258791855	3.009339772		2	12	1.257646072
2	56.357	56357	799.2915	2289.724	2289.724	799.2915	2.864692043	3.148133131		2	12.25	1.248434585
2	56.549	56549	751.0376	2446.322	2446.322	751.0376	3.257256361	3.247434723		2	12.5	1.238105687
2	56.864	56864	631.4567	1663.972	1663.972	631.4567	2.635132385	3.305346578		2	12.75	1.224809697
2	57.104	57104	432.6565	1829.095	1829.095	432.6565	4.227591634	3.327817072		2	13	1.208101712
2	57.412	57412	466.9796	1716.673	1716.673	466.9796	3.676119899	3.335295172		2	13.25	1.189568199
2	57.626	57626	430.1039	1431.087	1431.087	430.1039	3.327305333	3.320681659		2	13.5	1.1747598
2	57.794	57794	398.0591	1293.961	1293.961	398.0591	3.250675591	3.306543974		2	13.75	1.162773772
2	58.08	58080	682.8266	1914.868	1914.868	682.8266	2.804325432	3.252334554		2	14	1.153767633
2	58.305	58305	671.7083	1540.5	1540.5	671.7083	2.29340623	3.198599672		2	14.25	1.155159857
2	58.739	58739	314.898	1347.095	1347.095	314.898	4.277877281	3.063149186		2	14.5	1.16559695
2	58.986	58986	863.0829	2578.052	2578.052	863.0829	2.987027086	2.978530304		2	14.75	1.173658437
2	59.165	59165	923.9628	2685.217	2685.217	923.9628	2.906196007	2.935495659		2	15	1.18155192
2	59.341	59341	786.5358	2346.749	2346.749	786.5358	2.983651857	2.906510821		2	15.25	1.19050519
2	59.624	59624	681.0946	1525.38	1525.38	681.0946	2.239600784	2.869231385		2	15.5	1.190485248
2	60.08	60080	1002.279	2818.304	2818.304	1002.279	2.81189569	2.854105536		2	15.75	1.184705343
2	60.534	60534	691.2187	2346.337	2346.337	691.2187	3.394492944	2.855314635		2	16	1.177486264
2	60.819	60819	1153.719	2623.481	2623.481	1153.719	2.273934121	2.832751149		2	16.25	1.168431922
2	61.01	61010	1476.738	3895.104	3895.104	1476.738	2.637640529	2.803937573		2	16.5	1.158211051
2	61.515	61515	903.8375	3138.379	3138.379	903.8375	3.472282352	2.707579744		2	16.75	1.146973186
2	61.997	61997	780.9344	2263.237	2263.237	780.9344	2.898114105	2.599711126		2	17	1.132579052
2	62.268	62268	1216.985	2662.22	2662.22	1216.985	2.187553667	2.492441295		2	17.25	1.119764671
2	62.519	62519	761.3551	1859.231	1859.231	761.3551	2.442002424	2.361107353		2	17.5	1.107736529
2	62.86	62860	878.7571	1793.971	1793.971	878.7571	2.041486777	2.255900885		2	17.75	1.105761733
2	63.063	63063	546.2769	1462.566	1462.566	546.2769	2.677334517	2.243306806		2	18	1.105405636
2	63.365	63365	692.1975	960.4211	960.4211	692.1975	1.387495765	2.243029449		2	18.25	1.103200622
2	63.734	63734	757.332	1614.405	1614.405	757.332	2.131700496	2.341026408		2	18.5	1.101655398
2	63.897	63897	1086.756	2557.604	2557.604	1086.756	2.353429841	2.4086942		2	18.75	1.100883472
2	64.213	64213	728.7607	1763.959	1763.959	728.7607	2.42049139	2.542430115		2	19	1.100237432
2	64.397	64397	596.2943	1711.424	1711.424	596.2943	2.870099546	2.636210846		2	19.25	1.103008028
2	64.858	64858	701.6462	2581.826	2581.826	701.6462	3.679669326	2.984297038		2	19.5	1.106713593
2	65.268	65268	870.6896	2897.771	2897.771	870.6896	3.328133241	3.244644622		2	19.75	1.105669565
2	65.445	65445	757.7871	2067.775	2067.775	757.7871	2.728701769	3.309347865		2	20	1.103211414
2	65.731	65731	836.3349	2829.302	2829.302	836.3349	3.382977322	3.388872299		2	20.25	1.100456245
2	66.116	66116	739.9186	2548.447	2548.447	739.9186	3.444226162	3.457864357		2	20.5	1.096710762
2	66.542	66542	1083.47	4289.784	4289.784	1083.47	3.959301134	3.440865636		2	20.75	1.092734332
2	66.717	66717	665.3629	2344.235	2344.235	665.3629	3.52324273	3.434119675		2	21	1.091203284
2	66.916	66916	643.6912	1973.494	1973.494	643.6912	3.065901786	3.431472816		2	21.25	1.090288776
2	67.236	67236	1199.325	4058.462	4058.462	1199.325	3.383955141	3.406230253		2	21.5	1.089767797
2	67.534	67534	1199.49	4591.237	4591.237	1199.49	3.827657588	3.39195902		2	21.75	1.09110751
2	67.871	67871	744.2275	1954.047	1954.047	744.2275	2.625604402	3.389960261		2	22	1.092269476
2	68.061	68061	627.4037	2276.5	2276.5	627.4037	3.62844529	3.389124952		2	22.25	1.091932316
2	68.38	68380	766.0505	2428.956	2428.956	766.0505	3.170751798	3.398834978		2	22.5	1.091514987
2	68.62	68620	1352.61	4693.542	4693.542	1352.61	3.469989132	3.446643693		2	22.75	1.091297515
2	68.878	68878	834.7554	3179.626	3179.626	834.7554	3.80905113	3.527184237		2	23	1.091419615
2	69.123	69123	1154.791	4085.785	4085.785	1154.791	3.538116421	3.570401505		2	23.25	1.091586026
2	69.487	69487	1139.261	3471.557	3471.557	1139.261	3.047200773	3.621316436		2	23.5	1.091715802
2	69.728	69728	558.2835	2445.28	2445.28	558.2835	4.379996901	3.622302973		2	23.75	1.092053816
2	69.95	69950	995.0369	3418.208	3418.208	995.0369	3.435257527	3.554271393		2	24	1.093494015
2	70.229	70229	809.0671	2888.006	2888.006	809.0671	3.569550659	3.416452654		2	24.25	1.095346948
2	70.562	70562	1279.213	4003.494	4003.494	1279.213	3.129653936	3.244613727		2	24.5	1.09680048
2	70.891	70891	725.5658	2671.401	2671.401	725.5658	3.681817693	2.999553979		2	24.75	1.098501434
2	71.135	71135	1142.798	2753.593	2753.593	1142.798	2.409518568	2.823723654		2	25	1.100310329
2	71.553	71553	1060.519	2140.903	2140.903	1060.519	2.018731395	2.627040427		2	25.25	1.098977139
2	71.835	71835	1194.937	3140.121	3140.121	1194.937	2.627854858	2.510910397		2	25.5	1.095869328
2	72.007	72007	1161.09	2852.589	2852.589	1161.09	2.456819885	2.453086993		2	25.75	1.091967056
2	72.239	72239	1031.915	2277.095	2277.095	1031.915	2.206669154	2.414404509		2	26	1.089221908
2	72.467	72467	1051.209	2607.776	2607.776	1051.209	2.480739796	2.387304017		2	26.25	1.087477089
2	72.654	72654	1228.8	3490.718	3490.718	1228.8	2.840753581	2.368348247		2	26.5	1.086050413
2	72.84	72840	1040.235	2640.912	2640.912	1040.235	2.538764798	2.370799542		2	26.75	1.084519279
2	73.164	73164	482.8315	1006.873	1006.873	482.8315	2.085350687	2.353652669		2	27	1.082956841
2	73.336	73336	559.8444	1117.917	1117.917	559.8444	1.996835192	2.310950947		2	27.25	1.081468171
2	73.599	73599	994.1119	2385.337	2385.337	994.1119	2.399465292	2.224230222		2	27.5	1.079752325
2	73.899	73899	1342.182	3171.498	3171.498	1342.182	2.362941837	2.122885317		2	27.75	1.077309143
2	74.085	74085	844.5579	1784.297	1784.297	844.5579	2.112699437	2.056125745		2	28	1.07360347
2	74.357	74357	961.3735	1681.022	1681.022	961.3735	1.748562863	1.94538525		2	28.25	1.069395694
2	74.551	74551	986.8562	2043.65	2043.65	986.8562	2.070869089	1.88245936		2	28.5	1.064439736
2	74.931	74931	1009.766	1358.108	1358.108	1009.766	1.344972994	1.77688614		2	28.75	1.058804881
2	75.148	75148	650.8676	1321.859	1321.859	650.8676	2.030918423	1.733047801		2	29	1.052525635
2	75.615	75615	1080.836	1658.069	1658.069	1080.836	1.534061597	1.724318275		2	29.25	1.046099053
2	75.843	75843	773.9347	1192.182	1192.182	773.9347	1.540416782	1.736251449		2	29.5	1.039622832
2	76.024	76024	679.5487	1096.093	1096.093	679.5487	1.612971962	1.740305879		2	29.75	1.036904762
2	76.197	76197	788.9979	1552.985	1552.985	788.9979	1.968300549	1.755982472		2	30	1.036692125
2	76.363	76363	752.185	1568.735	1568.735	752.185	2.085570704	1.78778259		2	30.25	1.036479488
2	76.645	76645	682.7069	1240.74	1240.74	682.7069	1.817383126	1.819535065		2	30.5	1.036266852
2	76.812	76812	554.8409	955.3735	955.3735	554.8409	1.721887301	1.813762054		2	30.75	1.036054215
2	77.203	77203	529.4121	881.6714	881.6714	529.4121	1.665378256	1.78566543		2	31	1.035841579
2	77.392	77392	566.9865	1078.232	1078.232	566.9865	1.901689017	1.755843722		2	31.25	1.035628942
2	77.644	77644	708.6539	1232.032	1232.032	708.6539	1.738552487	1.67095565		2	31.5	1.035416306
2	77.819	77819	559.8261	977.0649	977.0649	559.8261	1.745300728	1.609905986		2	31.75	1.035203669
2	78.296	78296	709.6726	986.2843	986.2843	709.6726	1.389773679	1.423549219		2	32	1.034991032
2	78.611	78611	639.3335	552.8669	552.8669	639.3335	0.864755093	1.289472256		2	32.25	1.034778396
2	78.816	78816	621.2005	906.7937	906.7937	621.2005	1.459743996	1.227771442		2	32.5	1.034565759
2	78.999	78999	702.8043	790.7774	790.7774	702.8043	1.125174391	1.190327321		2	32.75	1.034353123
2	79.426	79426	645.2519	766.0359	766.0359	645.2519	1.18718891	1.125766121		2	33	1.034140486
2	79.821	79821	608.0567	564.1966	564.1966	608.0567	0.927868404	1.09200454		2	33.25	1.03392785
2	80.021	80021	862.6085	906.9982	906.9982	862.6085	1.051459845	1.092582088		2	33.5	1.033715213
2	80.382	80382	672.5884	940.4063	940.4063	672.5884	1.398189888	1.124998258		2	33.75	1.033502576
2	80.586	80586	932.0935	1077.339	1077.339	932.0935	1.155827178	1.138969775		2	34	1.03328994
2	80.774	80774	1121.277	1137.805	1137.805	1121.277	1.014740336	1.151342053		2	34.25	1.033077303
2	81.179	81179	966.3805	1092.273	1092.273	966.3805	1.130272186	1.186971352		2	34.5	1.032864667
2	81.507	81507	780.67	1036.316	1036.316	780.67	1.327469994	1.211791516		2	34.75	1.03265203
2	81.731	81731	541.2917	650.0878	650.0878	541.2917	1.200993475	1.231982969		2	35	1.032439394
2	82.122	82122	724.1702	876.8734	876.8734	724.1702	1.210866451	1.245786079		2	35.25	1.032226757
2	82.65	82650	860.7962	1062.55	1062.55	860.7962	1.234380449	1.184494647		2	35.5	1.03201412
2	82.955	82955	471.0118	682.8202	682.8202	471.0118	1.449688097	1.150506202		2	35.75	1.037421687
2	83.276	83276	683.6277	810.5148	810.5148	683.6277	1.185608483	1.11947747		2	36	1.043910872
2	83.518	83518	574.579	514.698	514.698	574.579	0.895782825	1.090517311		2	36.25	1.050022683
2	83.847	83847	725.4306	592.1207	592.1207	725.4306	0.816233421	1.067410387		2	36.5	1.054969448
2	84.034	84034	880.4914	943.5212	943.5212	880.4914	1.071584799	1.064434675		2	36.75	1.058851533
2	84.394	84394	1490.397	1359.207	1359.207	1490.397	0.911976473	1.064577945		2	37	1.061854092
2	84.73	84730	855.8708	1036.614	1036.614	855.8708	1.211180473	1.112546425		2	37.25	1.063818472
2	85.054	85054	616.9776	857.9734	857.9734	616.9776	1.39060705	1.190035093		2	37.5	1.064826573
2	85.366	85366	605.9136	624.979	624.979	605.9136	1.031465542	1.232851783		2	37.75	1.065226105
2	85.685	85685	803.204	977.4269	977.4269	803.204	1.216909901	1.226168414		2	38	1.064279731
2	85.924	85924	759.3043	1059.728	1059.728	759.3043	1.395656524	1.2073563		2	38.25	1.062516247
2	86.197	86197	596.8609	700.7136	700.7136	596.8609	1.173998163	1.179636887		2	38.5	1.060760858
2	86.504	86504	675.7133	880.6093	880.6093	675.7133	1.303229195	1.121266078		2	38.75	1.0591305
2	86.88	86880	794.5439	719.2938	719.2938	794.5439	0.905291451	1.017572817		2	39	1.056931566
2	87.154	87154	512.3535	435.474	435.474	512.3535	0.849948327	0.958564773		2	39.25	1.055025462
2	87.344	87344	773.8843	715.2666	715.2666	773.8843	0.924255215	0.921515659		2	39.5	1.053421354
2	87.553	87553	728.6356	548.5608	548.5608	728.6356	0.752860277	0.882639529		2	39.75	1.051975248
2	87.727	87727	1174.365	902.9333	902.9333	1174.365	0.768869389	0.860119389		2	40	1.050585826
2	87.962	87962	1031.139	1042.812	1042.812	1031.139	1.011320491	0.830079172		2	40.25	1.049206879
2	88.418	88418	429.841	318.6913	318.6913	429.841	0.74141671	0.78767171		2	40.5	1.048044512
2	89.37	89370	841.1809	735.9876	735.9876	841.1809	0.874945686	0.801360434		2	40.75	1.04789631
2	89.678	89678	939.9074	720.5693	720.5693	939.9074	0.766638607	0.819176959		2	41	1.048731217
2	89.889	89889	870.631	704.4115	704.4115	870.631	0.809081574	0.830512507		2	41.25	1.04979211
2	90.119	90119	874.4745	849.6035	849.6035	874.4745	0.971558919	0.851597758		2	41.5	1.051604488
2	90.494	90494	918.9646	607.5646	607.5646	918.9646	0.661140375	0.902753476		2	41.75	1.055680704
2	90.724	90724	917.201	861.9396	861.9396	917.201	0.939749957	0.92289372		2	42	1.060626361
2	90.936	90936	781.5829	663.5056	663.5056	781.5829	0.848925431	0.936012307		2	42.25	1.064405321
2	91.181	91181	556.2387	548.4475	548.4475	556.2387	0.985993064	0.947809872		2	42.5	1.066245359
2	91.389	91389	538.7675	625.8188	625.8188	538.7675	1.161574891	0.950984785		2	42.75	1.067656461
2	91.577	91577	990.793	1078.539	1078.539	990.793	1.088561385	0.952268742		2	43	1.068458963
2	91.795	91795	852.9157	851.3229	851.3229	852.9157	0.998132524	0.946707974		2	43.25	1.068698216
2	91.985	91985	901.2845	561.0858	561.0858	901.2845	0.622540164	0.927498579		2	43.5	1.067861969
2	92.305	92305	383.775	394.8692	394.8692	383.775	1.028908084	0.874451287		2	43.75	1.066101029
2	92.513	92513	717.2704	557.1247	557.1247	717.2704	0.776728971	0.846979302		2	44	1.061655634
2	92.891	92891	369.7994	265.7906	265.7906	369.7994	0.718742648	0.793911195		2	44.25	1.057620611
2	93.134	93134	1001.755	843.1657	843.1657	1001.755	0.841688537	0.757890545		2	44.5	1.054886664
2	93.328	93328	883.8271	625.4876	625.4876	883.8271	0.707703577	0.741594943		2	44.75	1.052242162
2	93.746	93746	673.9793	449.7407	449.7407	673.9793	0.667291562	0.746651531		2	45	1.050928706
2	94.062	94062	935.3998	674.275	674.275	935.3998	0.720841505	0.757697217		2	45.25	1.052770608
2	94.295	94295	850.5699	723.5659	723.5659	850.5699	0.850683642	0.771931948		2	45.5	1.055904761
2	94.636	94636	732.1119	516.3386	516.3386	732.1119	0.705272787	0.808605697		2	45.75	1.061141617
2	94.854	94854	825.2194	830.8534	830.8534	825.2194	1.006827275	0.823052126		2	46	1.067587802
2	95.252	95252	680.3589	456.4845	456.4845	680.3589	0.670946614	0.825274005		2	46.25	1.076562015
2	95.681	95681	785.5776	674.0359	674.0359	785.5776	0.858013136	0.817122201		2	46.5	1.087573835
2	95.891	95891	693.5409	707.4238	707.4238	693.5409	1.020017421	0.799989963		2	46.75	1.094676558
2	96.055	96055	688.9907	502.0701	502.0701	688.9907	0.72870374	0.778988173		2	47	1.101207746
2	96.289	96289	765.372	639.5808	639.5808	765.372	0.83564698	0.761505049		2	47.25	1.103643163
2	96.459	96459	1056.461	835.1006	835.1006	1056.461	0.79046988	0.757336287		2	47.5	1.102323247
2	96.67	96670	616.6945	456.4554	456.4554	616.6945	0.740164539	0.75528449		2	47.75	1.099471052
2	96.927	96927	121.9766	40.67486	40.67486	121.9766	0.333464451	0.773618087		2	48	1.096874399
2	97.185	97185	839.6893	740.4716	740.4716	839.6893	0.881839985	0.80226866		2	48.25	1.095406061
2	97.413	97413	838.6121	582.3625	582.3625	838.6121	0.694436081	0.824242961		2	48.5	1.092990306
2	97.635	97635	650.8853	736.3129	736.3129	650.8853	1.131248317	0.857860708		2	48.75	1.091941244
2	97.847	97847	745.1609	650.2501	650.2501	745.1609	0.872630461	0.904627602		2	49	1.093798293
2	98.101	98101	749.5861	650.7854	650.7854	749.5861	0.868192993	0.943554437		2	49.25	1.095937549
2	98.465	98465	603.9439	807.2647	807.2647	603.9439	1.33665511	0.952033011		2	49.5	1.099005775
2	98.705	98705	707.7691	596.7932	596.7932	707.7691	0.843203242	0.945856322		2	49.75	1.102342157
2	98.988	98988	1572.002	1151.651	1151.651	1572.002	0.732601485	0.933382683		2	50	1.105928928
2	99.276	99276	1429.157	1399.489	1399.489	1429.157	0.979240909	0.889838313		2	50.25	1.109076837
2	99.439	99439	1228.372	1079.472	1079.472	1228.372	0.878782649	0.866327408		2	50.5	1.111926493
2	99.718	99718	719.3529	626.0855	626.0855	719.3529	0.870345417	0.839694715		2	50.75	1.114955713
2	100.021	100021	685.5666	457.4955	457.4955	685.5666	0.667324663	0.807272926		2	51	1.118754431
2	100.358	100358	529.9337	423.6031	423.6031	529.9337	0.799351126	0.779235962		2	51.25	1.123631553
2	100.63	100630	734.7672	499.9	499.9	734.7672	0.680351545	0.770947528		2	51.5	1.129114473
2	100.91	100910	837.8471	819.9735	819.9735	837.8471	0.978667229	0.769643416		2	51.75	1.135491261
2	101.168	101168	1264.674	846.3341	846.3341	1264.674	0.669211275	0.764388121		2	52	1.145109761
2	101.624	101624	1777.137	1284.03	1284.03	1777.137	0.722527301	0.754812078		2	52.25	1.156269067
2	101.81	101810	2175.353	1744.706	1744.706	2175.353	0.802033509	0.750240893		2	52.5	1.166663357
2	101.993	101993	1063.386	776.3247	776.3247	1063.386	0.730049766	0.741092761		2	52.75	1.178786352
2	102.178	102178	885.3971	681.9102	681.9102	885.3971	0.770174422	0.723507311		2	53	1.190027086
2	102.522	102522	683.1125	422.822	422.822	683.1125	0.618963933	0.684775529		2	53.25	1.196660079
2	102.691	102691	1003.877	622.1529	622.1529	1003.877	0.619750129	0.668088639		2	53.5	1.199769535
2	102.926	102926	621.6373	526.7513	526.7513	621.6373	0.847361154	0.640582102		2	53.75	1.202383624
2	103.259	103259	537.1507	264.5127	264.5127	537.1507	0.492436666	0.606120308		2	54	1.20063301
2	103.49	103490	578.6771	318.5333	318.5333	578.6771	0.550450847	0.582413898		2	54.25	1.196508746
2	103.723	103723	715.2619	383.7252	383.7252	715.2619	0.536482091	0.555398056		2	54.5	1.197512467
2	104.003	104003	809.4932	444.0793	444.0793	809.4932	0.54858929	0.536966689		2	54.75	1.201998088
2	104.289	104289	814.3906	559.6698	559.6698	814.3906	0.68722527	0.544311916		2	55	1.208056052
2	104.481	104481	508.9001	224.1536	224.1536	508.9001	0.440466803	0.557353753		2	55.25	1.216636041
2	104.701	104701	484.902	287.4325	287.4325	484.902	0.592764105	0.573611211		2	55.5	1.231814238
2	104.869	104869	528.8755	294.083	294.083	528.8755	0.556053362	0.598736105		2	55.75	1.250566971
2	105.101	105101	1107.008	555.0367	555.0367	1107.008	0.501384543	0.63766044		2	56	1.269272756
2	105.374	105374	895.1237	459.216	459.216	895.1237	0.513019597	0.665191833		2	56.25	1.290481369
2	105.615	105615	628.2288	598.8492	598.8492	628.2288	0.953234236	0.692030758		2	56.5	1.309066812
2	105.901	105901	497.365	445.0984	445.0984	497.365	0.894912991	0.710066025		2	56.75	1.316552386
2	106.133	106133	937.8805	739.5503	739.5503	937.8805	0.788533614	0.703087165		2	57	1.320600855
2	106.368	106368	1045.933	608.4975	608.4975	1045.933	0.581774836	0.692231052		2	57.25	1.322196845
2	106.549	106549	548.6051	325.2031	325.2031	548.6051	0.592781766	0.680875678		2	57.5	1.321947389
2	106.844	106844	457.4659	254.2632	254.2632	457.4659	0.555807985	0.644462764		2	57.75	1.31965961
2	107.083	107083	630.7916	446.59	446.59	630.7916	0.707983429	0.623723956		2	58	1.314522859
2	107.249	107249	743.6212	433.357	433.357	743.6212	0.582765795	0.620034269		2	58.25	1.307822266
2	107.452	107452	1084.638	580.1159	580.1159	1084.638	0.534847479	0.617134173		2	58.5	1.298930992
2	107.756	107756	860.175	493.3192	493.3192	860.175	0.573510274	0.624193699		2	58.75	1.289515144
2	108.056	108056	663.0823	628.2973	628.2973	663.0823	0.947540449	0.641582899		2	59	1.279395579
2	108.262	108262	708.0329	354.1517	354.1517	708.0329	0.500191022	0.646950597		2	59.25	1.272946844
2	108.535	108535	905.8305	571.5246	571.5246	905.8305	0.630939894	0.642820356		2	59.5	1.268629261
2	108.748	108748	670.0143	451.3479	451.3479	670.0143	0.673639204	0.636841949		2	59.75	1.266164269
2	109.092	109092	765.026	507.6438	507.6438	765.026	0.663564114	0.628571938		2	60	1.265167807
2	109.265	109265	651.5368	360.3801	360.3801	651.5368	0.55312317	0.624428048		2	60.25	1.264903342
2	109.702	109702	771.7061	499.0363	499.0363	771.7061	0.646666263	0.606841853		2	60.5	1.264983346
2	110.075	110075	965.2248	512.4741	512.4741	965.2248	0.53093756	0.599507089		2	60.75	1.262939373
2	110.487	110487	908.2285	544.2484	544.2484	908.2285	0.599241711	0.613190956		2	61	1.259001946
2	110.693	110693	833.8765	443.5288	443.5288	833.8765	0.531887875	0.619813325		2	61.25	1.253318014
2	110.856	110856	1025.843	699.7185	699.7185	1025.843	0.682091217	0.623895581		2	61.5	1.247586076
2	111.049	111049	1021.649	758.0121	758.0121	1021.649	0.741949632	0.630547812		2	61.75	1.240922673
2	111.237	111237	1020.592	636.2828	636.2828	1020.592	0.623444824	0.636918858		2	62	1.234137799
2	111.759	111759	888.8447	523.7595	523.7595	888.8447	0.589258731	0.657026726		2	62.25	1.222246914
2	112.062	112062	1068.703	798.1965	798.1965	1068.703	0.746883372	0.669133339		2	62.5	1.206804069
2	112.559	112559	822.6107	540.1409	540.1409	822.6107	0.656617887	0.680290575		2	62.75	1.19704568
2	112.753	112753	628.9439	339.1706	339.1706	628.9439	0.539270037	0.678810539		2	63	1.191924014
2	113.114	113114	1107.914	904.0624	904.0624	1107.914	0.81600413	0.670569137		2	63.25	1.191433724
2	113.361	113361	573.7757	490.0546	490.0546	573.7757	0.854087407	0.668406238		2	63.5	1.195729134
2	113.532	113532	969.3392	560.1443	560.1443	969.3392	0.577862012	0.672049859		2	63.75	1.203994651
2	113.731	113731	1155.327	567.0442	567.0442	1155.327	0.490808403	0.676156536		2	64	1.216565564
2	113.932	113932	682.8621	505.427	505.427	682.8621	0.74015969	0.677874381		2	64.25	1.229663527
2	114.196	114196	677.5315	476.2469	476.2469	677.5315	0.702914772	0.680895446		2	64.5	1.248011563
2	114.466	114466	708.5743	386.9796	386.9796	708.5743	0.546138351	0.679552498		2	64.75	1.270694105
2	114.729	114729	761.1435	479.1488	479.1488	761.1435	0.629511781	0.671797807		2	65	1.291327838
2	114.957	114957	904.9907	791.2516	791.2516	904.9907	0.874320145	0.663027185		2	65.25	1.310403322
2	115.149	115149	1345.207	1048.966	1048.966	1345.207	0.779780361	0.655934802		2	65.5	1.321389256
2	115.509	115509	938.0865	478.1889	478.1889	938.0865	0.509749261	0.633886185		2	65.75	1.329516518
2	115.886	115886	611.7078	354.2559	354.2559	611.7078	0.579126014	0.606426948		2	66	1.334899764
2	116.177	116177	639.0755	372.0735	372.0735	639.0755	0.582205858	0.598694215		2	66.25	1.336755084
2	116.443	116443	838.2888	428.9516	428.9516	838.2888	0.511699071	0.615440484		2	66.5	1.335556378
2	116.755	116755	800.8899	578.5065	578.5065	800.8899	0.722329624	0.637554665		2	66.75	1.334491648
2	117.098	117098	1049.569	519.6186	519.6186	1049.569	0.495078075	0.658208459		2	67	1.333430127
2	117.333	117333	710.352	391.9376	391.9376	710.352	0.551751244	0.678342647		2	67.25	1.331112588
2	117.605	117605	1461.937	1716.355	1716.355	1461.937	1.174028019	0.69105035		2	67.5	1.329673951
2	117.908	117908	966.0954	735.8409	735.8409	966.0954	0.761664842	0.685465718		2	67.75	1.329324357
2	118.113	118113	843.7505	414.0019	414.0019	843.7505	0.490668628	0.679574683		2	68	1.329169975
2	118.407	118407	572.3469	379.8795	379.8795	572.3469	0.663722473	0.66056931		2	68.25	1.329829036
2	118.689	118689	782.2069	448.5053	448.5053	782.2069	0.573384484	0.629589787		2	68.5	1.33317691
2	118.998	118998	1095.1	597.7607	597.7607	1095.1	0.545850333	0.601524335		2	68.75	1.34092575
2	119.372	119372	1018.028	647.3144	647.3144	1018.028	0.635851273	0.57423524		2	69	1.348313111
2	119.608	119608	764.2952	457.218	457.218	764.2952	0.598221734	0.560759218		2	69.25	1.353054823
2	119.869	119869	1081.674	443.4357	443.4357	1081.674	0.409953184	0.560278811		2	69.5	1.357044655
2	120.115	120115	813.0015	584.962	584.962	813.0015	0.719509128	0.567698691		2	69.75	1.35634669
2	120.413	120413	619.9595	350.1964	350.1964	619.9595	0.564869802	0.570065156		2	70	1.346014182
2	120.665	120665	671.8307	316.6198	316.6198	671.8307	0.471279148	0.556270834		2	70.25	1.331119337
2	121.029	121029	759.2739	427.6313	427.6313	759.2739	0.563210852	0.526540441		2	70.5	1.3156175
2	121.319	121319	627.2554	423.3795	423.3795	627.2554	0.674971471	0.515094775		2	70.75	1.294946312
2	121.537	121537	757.1179	378.2694	378.2694	757.1179	0.499617563	0.516156098		2	71	1.272887908
2	121.703	121703	698.7073	317.1	317.1	698.7073	0.453838109	0.518505125		2	71.25	1.254696086
2	121.976	121976	1213.901	658.539	658.539	1213.901	0.542498111	0.527442682		2	71.5	1.24056105
2	122.168	122168	1343.769	580.5978	580.5978	1343.769	0.432066672	0.543596605		2	71.75	1.227816154
2	122.395	122395	1217.396	480.5471	480.5471	1217.396	0.394733595	0.565608423		2	72	1.216944666
2	122.793	122793	637.3157	477.8123	477.8123	637.3157	0.749726235	0.614090478		2	72.25	1.211856633
2	122.961	122961	1268.383	875.0383	875.0383	1268.383	0.689884916	0.638928962		2	72.5	1.208355345
2	123.28	123280	975.3117	703.7929	703.7929	975.3117	0.721608179	0.671378956		2	72.75	1.206631573
2	123.668	123668	711.6563	513.2283	513.2283	711.6563	0.721174393	0.683945752		2	73	1.205756618
2	123.878	123878	1207.819	906.8644	906.8644	1207.819	0.750828063	0.685333408		2	73.25	1.202148147
2	124.056	124056	1007.08	650.9883	650.9883	1007.08	0.646411705	0.682999923		2	73.5	1.193084635
2	124.332	124332	622.2568	364.2502	364.2502	622.2568	0.585369577	0.662794584		2	73.75	1.18303261
2	124.573	124573	1063.554	647.5452	647.5452	1063.554	0.608850326	0.635680515		2	74	1.172628318
2	124.769	124769	811.0543	532.5571	532.5571	811.0543	0.656623237	0.619695823		2	74.25	1.160890262
2	125.021	125021	794.0361	452.8876	452.8876	794.0361	0.570361473	0.6054078		2	74.5	1.150082098
2	125.484	125484	720.4112	535.4146	535.4146	720.4112	0.743206935	0.583744025		2	74.75	1.14145096
2	125.689	125689	694.2103	362.6025	362.6025	694.2103	0.522323711	0.581585911		2	75	1.13373351
2	125.855	125855	824.5829	402.546	402.546	824.5829	0.488181358	0.581684149		2	75.25	1.129911694
2	126.037	126037	873.6448	448.7876	448.7876	873.6448	0.513695726	0.581369894		2	75.5	1.129350155
2	126.203	126203	781.2583	435.6834	435.6834	781.2583	0.557668827	0.580859079		2	75.75	1.129940873
2	126.419	126419	691.1392	471.3986	471.3986	691.1392	0.682060285	0.581991114		2	76	1.130948345
2	126.818	126818	735.0878	475.4012	475.4012	735.0878	0.646727098	0.588086707		2	76.25	1.134116676
2	127.195	127195	459.7076	331.6438	331.6438	459.7076	0.721423357	0.602479758		2	76.5	1.138571419
2	127.451	127451	819.3812	271.4746	271.4746	819.3812	0.331316608	0.614312814		2	76.75	1.140097098
2	127.84	127840	910.5814	606.3013	606.3013	910.5814	0.665839759	0.621178164		2	77	1.13821625
2	128.004	128004	1026.89	618.7849	618.7849	1026.89	0.602581484	0.61011		2	77.25	1.135572306
2	128.239	128239	582.2605	498.2734	498.2734	582.2605	0.85575683	0.591522016		2	77.5	1.128508444
2	128.764	128764	570.7915	338.3057	338.3057	570.7915	0.592695757	0.581538309		2	77.75	1.118236291
2	129.021	129021	828.2279	353.0256	353.0256	828.2279	0.426242101	0.582676084		2	78	1.106846769
2	129.212	129212	793.909	330.8458	330.8458	793.909	0.416730129	0.589986588		2	78.25	1.09511043
2	129.442	129442	625.0964	376.044	376.044	625.0964	0.601577613	0.613558913		2	78.5	1.082517213
2	129.739	129739	811.6497	519.3851	519.3851	811.6497	0.639912884	0.647280121		2	78.75	1.071812934
2	130.007	130007	669.2089	436.342	436.342	669.2089	0.652026594	0.686881701		2	79	1.06490845
2	130.215	130215	702.3426	514.1715	514.1715	702.3426	0.732080754	0.729284637		2	79.25	1.060366424
2	130.461	130461	765.6366	589.5113	589.5113	765.6366	0.769962277	0.761433344		2	79.5	1.056408821
2	130.641	130641	576.15	524.9847	524.9847	576.15	0.911194481	0.7661258		2	79.75	1.053841196
2	130.981	130981	638.725	673.4264	673.4264	638.725	1.054329171	0.763024235		2	80	1.053174103
2	131.178	131178	673.6701	402.4414	402.4414	673.6701	0.597386466	0.747047971		2	80.25	1.055652294
2	131.397	131397	849.0448	486.2842	486.2842	849.0448	0.572742687	0.710540756		2	80.5	1.058047664
2	131.765	131765	1210.717	917.2377	917.2377	1210.717	0.757598762	0.659731435		2	80.75	1.060052296
2	132.041	132041	778.9634	388.07	388.07	778.9634	0.49818772	0.637686586		2	81	1.062631141
2	132.524	132524	926.6144	461.4602	461.4602	926.6144	0.498006722	0.590760521		2	81.25	1.065168946
2	132.851	132851	908.7302	465.6562	465.6562	908.7302	0.51242514	0.585371127		2	81.5	1.067442141
2	133.103	133103	1105.434	748.9155	748.9155	1105.434	0.677485494	0.622264339		2	81.75	1.070012626
2	133.356	133356	1293.423	1104.043	1104.043	1293.423	0.853582316	0.685368596		2	82	1.071073115
2	133.66	133660	802.8866	567.292	567.292	802.8866	0.706565535	0.742927104		2	82.25	1.069805208
2	134.102	134102	1041.23	674.4306	674.4306	1041.23	0.647724902	0.823597788		2	82.5	1.066318049
2	134.31	134310	983.5539	583.6969	583.6969	983.5539	0.593456952	0.8454881		2	82.75	1.062886703
2	134.547	134547	751.128	486.3683	486.3683	751.128	0.647517201	0.837994391		2	83	1.059618965
2	134.78	134780	53.1103	91.31095	91.31095	53.1103	1.719270085	0.816951864		2	83.25	1.056715177
2	134.997	134997	526.5223	418.8003	418.8003	526.5223	0.795408476	0.794116456		2	83.5	1.053192119
2	135.345	135345	818.6798	557.5001	557.5001	818.6798	0.68097454	0.718072597		2	83.75	1.05097534
2	135.522	135522	707.7305	407.4681	407.4681	707.7305	0.57573907	0.667163221		2	84	1.049864163
2	135.776	135776	1757.965	879.744	879.744	1757.965	0.500433171	0.61391991		2	84.25	1.04980948
2	135.982	135982	1430.382	599.2417	599.2417	1430.382	0.418938228	0.586186053		2	84.5	1.051634762
2	136.448	136448	830.4215	413.3301	413.3301	830.4215	0.497735307	0.529859838		2	84.75	1.056155101
2	136.638	136638	803.3333	343.9793	343.9793	803.3333	0.428190018	0.524294182		2	85	1.063339642
2	136.871	136871	669.7301	396.334	396.334	669.7301	0.591781674	0.557203911		2	85.25	1.068123571
2	137.118	137118	1652.381	1295.217	1295.217	1652.381	0.783848882	0.597226922		2	85.5	1.069699081
2	137.323	137323	926.2427	571.6507	571.6507	926.2427	0.617171612	0.615316721		2	85.75	1.068618564
2	137.498	137498	690.239	372.2562	372.2562	690.239	0.539314933	0.635571487		2	86	1.066045589
2	137.673	137673	421.4895	365.5615	365.5615	421.4895	0.867308676	0.649620942		2	86.25	1.062431163
2	137.85	137850	574.0621	339.8205	339.8205	574.0621	0.591957734	0.65591368		2	86.5	1.056719492
2	138.272	138272	824.8216	554.7599	554.7599	824.8216	0.672581683	0.662655153		2	86.75	1.048476115
2	138.476	138476	777.2199	448.4474	448.4474	777.2199	0.576989086	0.663722231		2	87	1.041062823
2	138.674	138674	1027.192	646.0797	646.0797	1027.192	0.628976569	0.660580156		2	87.25	1.034828277
2	138.986	138986	734.6166	503.252	503.252	734.6166	0.685053945	0.64490359		2	87.5	1.029138966
2	139.522	139522	947.7579	565.1077	565.1077	947.7579	0.596257441	0.618976669		2	87.75	1.024895003
2	139.787	139787	978.7862	671.6414	671.6414	978.7862	0.686198273	0.609242346		2	88	1.021213963
2	140.162	140162	882.213	634.8297	634.8297	882.213	0.719587787	0.599190064		2	88.25	1.01842024
2	140.362	140362	771.1935	457.9093	457.9093	771.1935	0.593767064	0.606372572		2	88.5	1.016684538
2	140.624	140624	2381.472	1098.803	1098.803	2381.472	0.461396565	0.622174147		2	88.75	1.017116486
2	140.84	140840	1423.797	652.4397	652.4397	1423.797	0.458239271	0.631178033		2	89	1.017548435
2	141.128	141128	1316.69	729.2358	729.2358	1316.69	0.55384016	0.646574969		2	89.25	1.017980383
2	141.334	141334	1021.046	791.7772	791.7772	1021.046	0.775456933	0.656496465		2	89.5	1.019091329
2	141.509	141509	540.5648	479.8713	479.8713	540.5648	0.887722064	0.659791849		2	89.75	1.020793373
2	141.734	141734	684.7846	459.8488	459.8488	684.7846	0.671523279	0.663305994		2	90	1.022913435
2	142.168	142168	709.8318	515.662	515.662	709.8318	0.726456606	0.66460372		2	90.25	1.026371654
2	142.39	142390	747.5442	461.9268	461.9268	747.5442	0.617925736	0.639997432		2	90.5	1.030434405
2	142.562	142562	790.4609	429.7794	429.7794	790.4609	0.543707348	0.622309795		2	90.75	1.032984683
2	142.776	142776	973.3555	517.0794	517.0794	973.3555	0.531233861	0.6125994		2	91	1.034738024
2	143.009	143009	626.6945	424.1168	424.1168	626.6945	0.67675207	0.60071454		2	91.25	1.035911879
2	143.179	143179	1109.808	680.9251	680.9251	1109.808	0.613552164	0.602502687		2	91.5	1.036257918
2	143.355	143355	923.3099	547.9001	547.9001	923.3099	0.59340867	0.624444873		2	91.75	1.035790846
2	143.517	143517	727.5099	321.1673	321.1673	727.5099	0.441461072	0.656242991		2	92	1.033045892
2	143.721	143721	402.3352	343.9832	343.9832	402.3352	0.854966704	0.689956211		2	92.25	1.028066009
2	144.042	144042	862.1004	595.124	595.124	862.1004	0.690318668	0.73397566		2	92.5	1.023875674
2	144.366	144366	569.8053	507.5395	507.5395	569.8053	0.890724428	0.783155825		2	92.75	1.019671235
2	144.651	144651	962.853	784.5473	784.5473	962.853	0.814815242	0.812638438		2	93	1.015351104
2	144.838	144838	570.3829	610.7348	610.7348	570.3829	1.070745284	0.82570334		2	93.25	1.011793479
2	145.036	145036	1160.063	725.9084	725.9084	1160.063	0.625749119	0.834985535		2	93.5	1.011256219
2	145.251	145251	620.2965	440.9545	440.9545	620.2965	0.710876976	0.82869962		2	93.75	1.011630607
2	145.427	145427	670.0037	509.8196	509.8196	670.0037	0.760920574	0.814809419		2	94	1.012680661
2	145.704	145704	749.1202	680.121	680.121	749.1202	0.907893019	0.79353465		2	94.25	1.014321195
2	145.926	145926	1592.535	1309.49	1309.49	1592.535	0.822267642	0.777585205		2	94.5	1.017300779
2	146.205	146205	977.5639	734.9607	734.9607	977.5639	0.751828806	0.751839296		2	94.75	1.019966089
2	146.419	146419	810.3669	699.7012	699.7012	810.3669	0.863437537	0.735945799		2	95	1.020892167
2	146.725	146725	772.4569	440.7834	440.7834	772.4569	0.570625235	0.717647231		2	95.25	1.021059871
2	147.024	147024	675.3098	333.4561	333.4561	675.3098	0.493782409	0.699157501		2	95.5	1.020494955
2	147.475	147475	538.8726	509.7162	509.7162	538.8726	0.945893705	0.677317448		2	95.75	1.019405268
2	147.725	147725	896.6554	586.6242	586.6242	896.6554	0.654235953	0.677890411		2	96	1.016345763
2	148.052	148052	468.4649	247.1153	247.1153	468.4649	0.527500139	0.679678323		2	96.25	1.013748763
2	148.235	148235	450.1096	335.5597	335.5597	450.1096	0.74550665	0.672978148		2	96.5	1.012849797
2	148.413	148413	571.7231	333.8448	333.8448	571.7231	0.583927429	0.666561849		2	96.75	1.013336914
2	148.798	148798	482.01	435.5201	435.5201	482.01	0.903549926	0.650779813		2	97	1.015828249
2	149.054	149054	596.93	331.7483	331.7483	596.93	0.555757459	0.63210796		2	97.25	1.019049617
2	149.372	149372	875.3851	555.763	555.763	875.3851	0.634878295	0.600804823		2	97.5	1.022520392
2	149.702	149702	783.3937	382.9878	382.9878	783.3937	0.488882921	0.577476439		2	97.75	1.028025245
2	149.927	149927	678.2184	369.6462	369.6462	678.2184	0.545025319	0.570182997		2	98	1.033414027
2	150.388	150388	364.5866	207.6181	207.6181	364.5866	0.569461686	0.5607951		2	98.25	1.035691019
2	150.754	150754	848.616	430.1714	430.1714	848.616	0.506909368	0.559572444		2	98.5	1.036184545
2	151.067	151067	579.7966	312.8198	312.8198	579.7966	0.539533692	0.577467776		2	98.75	1.035312248
2	151.586	151586	577.8085	454.7037	454.7037	577.8085	0.786945329	0.618868502		2	99	1.033833713
2	151.921	151921	844.8905	465.3296	465.3296	844.8905	0.550757287	0.617298149		2	99.25	1.029291731
2	152.23	152230	1031.095	569.2096	569.2096	1031.095	0.552043798	0.610042737		2	99.5	1.025294565
2	152.465	152465	1084.397	781.2904	781.2904	1084.397	0.720483734	0.609370028		2	99.75	1.022382585
2	152.692	152692	819.8457	537.0368	537.0368	819.8457	0.655046187	0.606762219		2	100	1.019168183
2	152.855	152855	588.8098	370.4372	370.4372	588.8098	0.629128795	0.606126562		2	100.25	1.016608874
2	153.203	153203	709.6732	383.8746	383.8746	709.6732	0.540917425	0.617553584		2	100.5	1.01500926
2	153.579	153579	469.8419	277.0059	277.0059	469.8419	0.589572577	0.632725521		2	100.75	1.014466095
2	153.778	153778	573.1229	231.2546	231.2546	573.1229	0.403499145	0.638930661		2	101	1.014156264
2	153.948	153948	877.1544	498.7766	498.7766	877.1544	0.568630335	0.649144049		2	101.25	1.013538145
2	154.116	154116	522.3946	460.3219	460.3219	522.3946	0.881176605	0.658797599		2	101.5	1.012907294
2	154.427	154427	611.5392	420.2512	420.2512	611.5392	0.68720239	0.670669117		2	101.75	1.012222298
2	154.852	154852	521.2053	433.9825	433.9825	521.2053	0.83265174	0.691525274		2	102	1.010865901
2	155.236	155236	671.7168	528.7775	528.7775	671.7168	0.78720303	0.694261053		2	102.25	1.007858651
2	155.572	155572	518.835	251.89	251.89	518.835	0.485491534	0.661199157		2	102.5	1.004476329
2	155.982	155982	521.4003	338.193	338.193	521.4003	0.648624483	0.599835637		2	102.75	1.001343737
2	156.167	156167	535.1252	285.4308	285.4308	535.1252	0.533390691	0.58258354		2	103	0.997948111
2	156.544	156544	703.2239	424.4543	424.4543	703.2239	0.603583439	0.552506628		2	103.25	0.994839263
2	156.755	156755	814.447	434.4994	434.4994	814.447	0.533490086	0.535197168		2	103.5	0.991739418
2	157.036	157036	553.1617	251.8804	251.8804	553.1617	0.455346782	0.523513246		2	103.75	0.988418911
2	157.205	157205	983.1693	452.8501	452.8501	983.1693	0.46060236	0.526957563		2	104	0.986441461
2	157.53	157530	639.2071	445.8407	445.8407	639.2071	0.697490219	0.542599579		2	104.25	0.98717999
2	157.81	157810	736.2747	268.7156	268.7156	736.2747	0.3649665	0.563307515		2	104.5	0.989036188
2	158.005	158005	797.6302	562.7705	562.7705	797.6302	0.70555315	0.584887506		2	104.75	0.991701554
2	158.36	158360	660.7343	446.3801	446.3801	660.7343	0.675581849	0.619687271		2	105	0.996481058
2	158.575	158575	725.0418	347.7103	347.7103	725.0418	0.479572764	0.636168905		2	105.25	1.000322842
2	159.07	159070	966.686	656.5009	656.5009	966.686	0.67912528	0.679280364		2	105.5	1.00351158
2	159.276	159276	1196.025	1127.92	1127.92	1196.025	0.94305721	0.693091658		2	105.75	1.006073439
2	159.602	159602	1736.231	1228.024	1228.024	1736.231	0.707292981	0.70644898		2	106	1.006859785
2	159.863	159863	969.9585	560.6677	560.6677	969.9585	0.578032668	0.712899675		2	106.25	1.005729572
2	160.274	160274	756.7366	451.2306	451.2306	756.7366	0.59628489	0.721637955		2	106.5	1.004079462
2	160.523	160523	859.2919	727.5633	727.5633	859.2919	0.846700987	0.722870383		2	106.75	1.000728843
2	160.903	160903	547.5861	402.3103	402.3103	547.5861	0.734697795	0.722936424		2	107	0.997708053
2	161.103	161103	453.224	374.3485	374.3485	453.224	0.825967954	0.728800538		2	107.25	0.996397552
2	161.475	161475	665.6604	373.7872	373.7872	665.6604	0.561528371	0.743212886		2	107.5	0.996184728
2	161.67	161670	1124.997	865.2938	865.2938	1124.997	0.769152096	0.752272452		2	107.75	0.99688233
2	161.971	161971	1035.463	847.627	847.627	1035.463	0.818597091	0.773082229		2	108	0.998598545
2	162.134	162134	1147.879	924.249	924.249	1147.879	0.805179814	0.787106652		2	108.25	0.999596006
2	162.551	162551	910.9835	696.0917	696.0917	910.9835	0.764110107	0.817349234		2	108.5	0.99920091
2	162.803	162803	377.5919	314.6248	314.6248	377.5919	0.833240332	0.840152674		2	108.75	0.998413129
2	162.982	162982	907.2217	707.9432	707.9432	907.2217	0.780342005	0.860095806		2	109	0.997690936
2	163.193	163193	1067.221	942.9385	942.9385	1067.221	0.883545676	0.872108504		2	109.25	0.996970406
2	163.374	163374	1115.637	872.6262	872.6262	1115.637	0.782177536	0.865936574		2	109.5	0.995790851
2	163.735	163735	885.5672	982.0795	982.0795	885.5672	1.108983598	0.840700302		2	109.75	0.994700628
2	164.048	164048	1168.316	1208.392	1208.392	1168.316	1.034302363	0.806113798		2	110	0.994109906
2	164.306	164306	1226.863	682.9631	682.9631	1226.863	0.556674299	0.766293959		2	110.25	0.994631107
2	164.601	164601	1474.188	983.7781	983.7781	1474.188	0.667335577	0.742630235		2	110.5	0.995627182
2	164.774	164774	1394.535	914.2506	914.2506	1394.535	0.655595306	0.744582174		2	110.75	0.996544255
2	165.018	165018	1255.248	862.5363	862.5363	1255.248	0.687144134	0.751159964		2	111	0.997459651
2	165.328	165328	2083.888	1337.071	1337.071	2083.888	0.641623254	0.77665207		2	111.25	0.998488322
2	165.51	165510	1227.503	981.8628	981.8628	1227.503	0.799886273	0.796948495		2	111.5	0.999645503
2	165.711	165711	1859.549	1417.538	1417.538	1859.549	0.762302042	0.811442891		2	111.75	1.000802684
2	166.002	166002	969.9803	1257.851	1257.851	969.9803	1.296779945	0.823232133		2	112	1.002001422
2	166.248	166248	558.7392	417.8436	417.8436	558.7392	0.747832978	0.830034758		2	112.25	1.002806229
2	166.634	166634	1179.523	1142.393	1142.393	1179.523	0.968521173	0.83065234		2	112.5	1.003480611
2	167.156	167156	862.0225	582.4094	582.4094	862.0225	0.675631321	0.824966337		2	112.75	1.003464672
2	167.512	167512	920.7899	739.6385	739.6385	920.7899	0.803265218	0.820098664		2	113	1.002784348
2	167.737	167737	739.8579	543.912	543.912	739.8579	0.735157386	0.810581253		2	113.25	1.00232852
2	167.948	167948	948.7484	653.0272	653.0272	948.7484	0.688303875	0.795227387		2	113.5	1.002567615
2	168.238	168238	1090.319	992.6171	992.6171	1090.319	0.910391454	0.779450293		2	113.75	1.003162525
2	169.508	169508	1000.355	807.9632	807.9632	1000.355	0.807676475	0.776960256		2	114	1.003442936
2	169.991	169991	773.1192	683.649	683.649	773.1192	0.884273732	0.787501335		2	114.25	1.003680173
2	170.377	170377	759.6843	485.2139	485.2139	759.6843	0.638704657	0.799425278		2	114.5	1.003430614
2	170.713	170713	496.2165	354.9418	354.9418	496.2165	0.715296247	0.80835348		2	114.75	1.002522191
2	171.142	171142	827.3791	684.4771	684.4771	827.3791	0.827283527	0.823661336		2	115	1.001374503
2	171.528	171528	788.7949	753.8729	753.8729	788.7949	0.955727401	0.860664323		2	115.25	0.999969832
2	171.73	171730	645.1933	619.1832	619.1832	645.1933	0.959686345	0.884550377		2	115.5	0.998129972
2	171.931	171931	922.1497	886.137	886.137	922.1497	0.960947013	0.904295304		2	115.75	0.995954478
2	172.372	172372	715.2002	580.6676	580.6676	715.2002	0.811895187	0.951484839		2	116	0.994400183
2	172.661	172661	639.1623	562.2539	562.2539	639.1623	0.879673128	0.984566024		2	116.25	0.994387249
2	172.963	172963	621.4098	539.3944	539.3944	621.4098	0.868017209	1.007654923		2	116.5	0.996332736
2	173.225	173225	555.2325	534.7321	534.7321	555.2325	0.96307781	1.015196153		2	116.75	0.998461964
2	173.47	173470	717.8879	1135.732	1135.732	717.8879	1.582046445	1.018076407		2	117	1.000277258
2	173.688	173688	627.834	606.2955	606.2955	627.834	0.965693957	1.020859643		2	117.25	1.002551203
2	173.915	173915	689.7303	591.4405	591.4405	689.7303	0.857495314	1.012181331		2	117.5	1.004343219
2	174.193	174193	665.177	704.1393	704.1393	665.177	1.058574334	0.998900514		2	117.75	1.004611544
2	174.529	174529	786.5152	730.0129	730.0129	786.5152	0.92816121	0.997972898		2	118	1.003943938
2	174.776	174776	472.1674	437.4012	437.4012	472.1674	0.926368911	0.996899058		2	118.25	1.002489562
2	175.08	175080	893.5832	664.9808	664.9808	893.5832	0.744173346	1.004757224		2	118.5	1.000042376
2	175.254	175254	854.7904	969.0739	969.0739	854.7904	1.133697688	1.027806915		2	118.75	0.996881728
2	175.423	175423	724.8507	743.8459	743.8459	724.8507	1.026205672	1.061701034		2	119	0.994157549
2	175.595	175595	836.9507	926.1708	926.1708	836.9507	1.10660138	1.085288876		2	119.25	0.991965636
2	175.87	175870	493.6904	649.5299	649.5299	493.6904	1.315662407	1.105635261		2	119.5	0.990017717
2	176.087	176087	692.7563	746.3678	746.3678	692.7563	1.077388686	1.119875207		2	119.75	0.989245274
2	176.336	176336	326.5018	471.4441	471.4441	326.5018	1.443924965	1.123248556		2	120	0.989693742
2	176.53	176530	536.6933	532.6208	532.6208	536.6933	0.992411867	1.102276734		2	120.25	0.99023936
2	176.735	176735	892.1654	818.5523	818.5523	892.1654	0.917489403	1.077737311		2	120.5	0.989822649
2	176.967	176967	1056.401	985.6712	985.6712	1056.401	0.933046447	1.049823245		2	120.75	0.987903123
2	177.234	177234	647.7759	663.0393	663.0393	647.7759	1.023562778	1.002187713		2	121	0.985449515
2	177.435	177435	617.2034	739.4726	739.4726	617.2034	1.198101955	0.981058009		2	121.25	0.9841168
2	177.831	177831	591.0145	339.9472	339.9472	591.0145	0.575192656	0.960679492		2	121.5	0.983895452
2	178.254	178254	529.5197	543.6579	543.6579	529.5197	1.026700045	0.965653894		2	121.75	0.984384253
2	178.558	178558	849.3119	989.3451	989.3451	849.3119	1.164878415	1.019505145		2	122	0.985515947
2	178.901	178901	634.5872	691.3693	691.3693	634.5872	1.089478798	1.11669062		2	122.25	0.988169847
2	179.391	179391	1083.474	975.961	975.961	1083.474	0.900770115	1.240674429		2	122.5	0.991396296
2	179.784	179784	635.6179	1092.925	1092.925	635.6179	1.719468568	1.335929481		2	122.75	0.995055645
2	180.045	180045	1051.444	1382.357	1382.357	1051.444	1.31472242	1.388686397		2	123	0.999146396
2	180.512	180512	986.7348	1405.205	1405.205	986.7348	1.424095917	1.434373431		2	123.25	1.00220223
2	180.682	180682	1292.978	2052.695	2052.695	1292.978	1.587571482	1.444578389		2	123.5	1.003425143
2	181.046	181046	584.5482	843.7288	843.7288	584.5482	1.443386191	1.449589457		2	123.75	1.004144086
2	181.313	181313	742.9581	913.7299	913.7299	742.9581	1.229853877	1.426052689		2	124	1.004053539
2	181.673	181673	991.3559	1364.204	1364.204	991.3559	1.376099139	1.365932939		2	124.25	1.002258753
2	181.856	181856	856.5917	1408.676	1408.676	856.5917	1.644512782	1.338025704		2	124.5	0.999266232
2	182.066	182066	1129.72	1291.137	1291.137	1129.72	1.142882307	1.304244658		2	124.75	0.996544795
2	182.353	182353	1158.069	1381.013	1381.013	1158.069	1.192513572	1.245435863		2	125	0.994784801
2	182.764	182764	1047.573	1399.698	1399.698	1047.573	1.336134093	1.169093703		2	125.25	0.993354207
2	183.065	183065	682.9066	691.1042	691.1042	682.9066	1.012003984	1.112833499		2	125.5	0.992018334
2	183.293	183293	1033.783	1092.398	1092.398	1033.783	1.05669952	1.075811524		2	125.75	0.991783589
2	183.716	183716	636.1072	501.7329	501.7329	636.1072	0.78875526	1.045773521		2	126	0.991760971
2	183.878	183878	488.3162	606.943	606.943	488.3162	1.242930298	1.039652921		2	126.25	0.991721512
2	184.058	184058	778.8713	836.3129	836.3129	778.8713	1.073749797	1.034639819		2	126.5	0.991976635
2	184.248	184248	688.5355	722.5163	722.5163	688.5355	1.049352285	1.038806235		2	126.75	0.992435567
2	184.436	184436	746.7339	710.2044	710.2044	746.7339	0.951080967	1.051837463		2	127	0.993395325
2	184.668	184668	1090.135	1060.429	1060.429	1090.135	0.972750164	1.061125376		2	127.25	0.994595372
2	184.992	184992	1461.015	1851.009	1851.009	1461.015	1.266933604	1.049204743		2	127.5	0.995815683
2	185.179	185179	952.242	1044.398	1044.398	952.242	1.09677792	1.03952278		2	127.75	0.996345858
2	185.573	185573	563.0306	484.9292	484.9292	563.0306	0.861283916	1.037425201		2	128	0.99523919
2	185.846	185846	506.4966	828.8763	828.8763	506.4966	1.636489366	1.053868591		2	128.25	0.992948054
2	186.13	186130	796.3888	508.9102	508.9102	796.3888	0.639022297	1.079297606		2	128.5	0.992376788
2	186.542	186542	1391.551	1032.384	1032.384	1391.551	0.741894476	1.146594049		2	128.75	0.991805522
2	186.893	186893	905.2749	1129.475	1129.475	905.2749	1.247659689	1.212429956		2	129	0.991899076
2	187.079	187079	454.1754	589.8978	589.8978	454.1754	1.298832566	1.239178356		2	129.25	0.993256666
2	187.46	187460	538.6109	855.2388	855.2388	538.6109	1.587860179	1.284121095		2	129.5	0.996412478
2	187.759	187759	574.2333	903.9801	903.9801	574.2333	1.57423838	1.322868198		2	129.75	0.99986849
2	188.241	188241	851.4235	1122.791	1122.791	851.4235	1.318722117	1.400698924		2	130	1.004307474
2	188.678	188678	638.6189	816.6475	816.6475	638.6189	1.278771267	1.507416566		2	130.25	1.010076592
2	189.103	189103	1038.184	1314.71	1314.71	1038.184	1.266355482	1.616622272		2	130.5	1.013512182
2	189.36	189360	697.3481	961.7543	961.7543	697.3481	1.379159562	1.659790041		2	130.75	1.013834387
2	189.706	189706	681.1214	1306.768	1306.768	681.1214	1.918553726	1.734599516		2	131	1.013396026
2	189.879	189879	717.3423	1505.815	1505.815	717.3423	2.09915824	1.758972058		2	131.25	1.010219219
2	190.292	190292	787.499	1641.007	1641.007	787.499	2.083821059	1.732613072		2	131.5	1.005565847
2	190.553	190553	611.7937	1257.48	1257.48	611.7937	2.05539874	1.69304521		2	131.75	1.001418204
2	190.79	190790	613.7181	915.094	915.094	613.7181	1.491065686	1.660452387		2	132	0.998913903
2	191.066	191066	627.9983	822.4158	822.4158	627.9983	1.309582844	1.566047964		2	132.25	0.99608046
2	191.357	191357	983.4323	1522.311	1522.311	983.4323	1.547957089	1.458307779		2	132.5	0.993161872
2	191.655	191655	1649.737	2162.217	2162.217	1649.737	1.310643454	1.394700095		2	132.75	0.992434111
2	191.845	191845	1598.826	1810.877	1810.877	1598.826	1.132629192	1.351947096		2	133	0.994855276
2	192.104	192104	834.6818	1068.308	1068.308	834.6818	1.279898519	1.321708115		2	133.25	1.001073002
2	192.272	192272	915.8404	1098.432	1098.432	915.8404	1.199370545	1.325818962		2	133.5	1.007526102
2	192.671	192671	854.6207	1382.778	1382.778	854.6207	1.618001998	1.377173296		2	133.75	1.013140067
2	193.103	193103	1484.751	2968.331	2968.331	1484.751	1.999211316	1.516239122		2	134	1.018622829
2	193.426	193426	1483.69	1870.094	1870.094	1483.69	1.260434457	1.664330566		2	134.25	1.022731409
2	193.67	193670	1232.272	1913.592	1913.592	1232.272	1.552897412	1.776853564		2	134.5	1.022768286
2	193.902	193902	1448.916	2656.23	2656.23	1448.916	1.833253273	1.905202242		2	134.75	1.020386769
2	194.137	194137	628.752	1120.081	1120.081	628.752	1.781435288	2.058403548		2	135	1.017238498
2	194.396	194396	887.262	1909.546	1909.546	887.262	2.152178274	2.197459774		2	135.25	1.010674162
2	194.574	194574	659.7151	1612.925	1612.925	659.7151	2.444881131	2.277760413		2	135.5	1.00282271
2	194.838	194838	544.1814	1584.8	1584.8	544.1814	2.912264182	2.406278762		2	135.75	0.99631945
2	195.116	195116	518.7271	1467.545	1467.545	518.7271	2.8291273	2.500765414		2	136	0.992070577
2	195.352	195352	961.5689	2274.465	2274.465	961.5689	2.365368722	2.547919137		2	136.25	0.988439541
2	195.581	195581	791.5323	1776.675	1776.675	791.5323	2.244602021	2.570894078		2	136.5	0.985380727
2	195.743	195743	680.4003	1904.56	1904.56	680.4003	2.799175721	2.552925746		2	136.75	0.986795852
2	196.026	196026	1187.484	2281.441	2281.441	1187.484	1.92123936	2.473459233		2	137	0.991361173
2	196.189	196189	1052.063	2885.828	2885.828	1052.063	2.743018241	2.426157241		2	137.25	0.995058351
2	196.448	196448	1393.662	3332.225	3332.225	1393.662	2.390985045	2.311683721		2	137.5	0.99828554
2	196.766	196766	889.5901	2034.902	2034.902	889.5901	2.287460258	2.153294075		2	137.75	1.000283397
2	197.205	197205	726.2498	1323.525	1323.525	726.2498	1.82241014	1.94068629		2	138	1.000998536
2	197.514	197514	729.2411	1309.183	1309.183	729.2411	1.795267711	1.766925523		2	138.25	1.001478433
2	198.064	198064	1179.305	1766.185	1766.185	1179.305	1.497649039	1.620670444		2	138.5	1.001603121
2	198.438	198438	668.5646	1022.099	1022.099	668.5646	1.52879617	1.777690832		2	138.75	1.000812474
2	198.856	198856	885.8078	1394.819	1394.819	885.8078	1.574629395	2.009893618		2	139	0.999306234
2	199.186	199186	1558.329	3311.227	3311.227	1558.329	2.124857459	2.203668299		2	139.25	0.997853146
2	199.452	199452	758.9898	1567.086	1567.086	758.9898	2.064699684	2.411752604		2	139.5	0.996400057
2	199.761	199761	375.3986	1267.507	1267.507	375.3986	3.376429747	2.587380997		2	139.75	0.995265809
2	200.14	200140	357.2462	1195.58	1195.58	357.2462	3.346655612	2.680991318		2	140	0.994416407
2	200.322	200322	559.5526	1707.612	1707.612	559.5526	3.051745269	2.709642137		2	140.25	0.994274342
2	200.533	200533	526.8746	1336.613	1336.613	526.8746	2.536871202	2.732218469		2	140.5	0.995757758
2	200.829	200829	768.8672	1726.467	1726.467	768.8672	2.245468398	2.699790724		2	140.75	0.997287521
2	201.031	201031	715.2021	1952.558	1952.558	715.2021	2.730078673	2.640756781		2	141	0.998766167
2	201.315	201315	923.5526	1844.538	1844.538	923.5526	1.997220299	2.568817126		2	141.25	1.000294493
2	201.484	201484	1191.261	3168.395	3168.395	1191.261	2.65969842	2.521620395		2	141.5	1.00115624
2	201.863	201863	867.2497	1877.824	1877.824	867.2497	2.165263361	2.393745198		2	141.75	1.001604619
2	202.108	202108	867.7614	2421.877	2421.877	867.7614	2.790948065	2.379503403		2	142	1.001694444
2	202.477	202477	1126.919	2890.849	2890.849	1126.919	2.565267779	2.395856585		2	142.25	1.000662681
2	202.64	202640	1044.601	2721.861	2721.861	1044.601	2.605646558	2.40293569		2	142.5	0.997438823
2	202.986	202986	1188.623	3145.593	3145.593	1188.623	2.646417746	2.447480743		2	142.75	0.995647645
2	203.203	203203	2108.578	3398.35	3398.35	2108.578	1.611678581	2.466942723		2	143	0.994132941
2	203.385	203385	1106.856	2118.974	2118.974	1106.856	1.914408017	2.471055134		2	143.25	0.995356277
2	203.811	203811	1087.393	3483.594	3483.594	1087.393	3.203620034	2.486691657		2	143.5	1.000349208
2	204.064	204064	718.5701	2090.008	2090.008	718.5701	2.908565219	2.467531819		2	143.75	1.005279067
2	204.323	204323	1032.448	2398.473	2398.473	1032.448	2.32309327	2.430929365		2	144	1.009398576
2	204.642	204642	872.2164	1994.954	1994.954	872.2164	2.287223675	2.370685261		2	144.25	1.013884451
2	205.002	205002	875.2759	2050.029	2050.029	875.2759	2.342151772	2.200919593		2	144.5	1.017665903
2	205.204	205204	717.7315	1516.643	1516.643	717.7315	2.113106364	2.073494646		2	144.75	1.020374025
2	205.5	205500	723.3124	1142.727	1142.727	723.3124	1.579852634	1.914416933		2	145	1.022025372
2	205.765	205765	1104.042	1925.209	1925.209	1104.042	1.743782392	1.807809546		2	145.25	1.021476353
2	205.992	205992	1088.808	1906.359	1906.359	1088.808	1.750867922	1.723390064		2	145.5	1.019130059
2	206.267	206267	837.0146	1536.523	1536.523	837.0146	1.835718278	1.643985222		2	145.75	1.016850244
2	206.516	206516	1001.48	1584.833	1584.833	1001.48	1.582490913	1.603315692		2	146	1.014510304
2	206.721	206721	597.6735	1081.192	1081.192	597.6735	1.809001068	1.585289716		2	146.25	1.011835586
2	206.928	206928	745.9581	939.0235	939.0235	745.9581	1.258815341	1.571367774		2	146.5	1.009745357
2	207.152	207152	619.5027	901.5598	901.5598	619.5027	1.455295998	1.578148545		2	146.75	1.007942837
2	207.339	207339	655.3354	956.7723	956.7723	655.3354	1.459973473	1.584878154		2	147	1.006085181
2	207.631	207631	582.8223	1033.433	1033.433	582.8223	1.773152812	1.59470192		2	147.25	1.004591768
2	207.807	207807	646.9027	1090.261	1090.261	646.9027	1.685355464	1.606827653		2	147.5	1.003289394
2	208.001	208001	1067.844	1744.266	1744.266	1067.844	1.633446458	1.606236712		2	147.75	1.003367783
2	208.208	208208	833.206	1196.121	1196.121	833.206	1.435564554	1.584909777		2	148	1.003532032
2	208.425	208425	714.0371	1270.006	1270.006	714.0371	1.778627469	1.554179002		2	148.25	1.002696121
2	208.633	208633	548.421	905.308	905.308	548.421	1.650753709	1.5256989		2	148.5	1.001561563
2	208.948	208948	867.2975	1153.109	1153.109	867.2975	1.329542631	1.457557965		2	148.75	1.000330137
2	209.121	209121	845.5728	1157.526	1157.526	845.5728	1.368925301	1.411104694		2	149	0.998323331
2	209.373	209373	714.5733	899.7335	899.7335	714.5733	1.259119953	1.364091334		2	149.25	0.995531694
2	209.749	209749	747.1944	894.8645	894.8645	747.1944	1.197632771	1.338483704		2	149.5	0.993001334
2	209.99	209990	811.5041	1112.269	1112.269	811.5041	1.37062647	1.330115891		2	149.75	0.991098486
2	210.191	210191	674.0275	859.965	859.965	674.0275	1.275860406	1.334363674		2	150	0.990230427
2	210.424	210424	1086.942	1700.895	1700.895	1086.942	1.564844306	1.354040445		2	150.25	0.989618678
2	210.841	210841	732.9569	1088.115	1088.115	732.9569	1.484555231	1.382742415		2	150.5	0.989236035
2	211.104	211104	852.1661	1054.021	1054.021	852.1661	1.236872718	1.375012898		2	150.75	0.989135682
2	211.323	211323	915.0505	1322.667	1322.667	915.0505	1.445457928	1.362884126		2	151	0.990824114
2	211.652	211652	763.1302	1146.907	1146.907	763.1302	1.502898195	1.357888027		2	151.25	0.993038522
2	211.938	211938	759.6346	924.6875	924.6875	759.6346	1.217279334	1.37130241		2	151.5	0.995434851
2	212.283	212283	832.1691	1141.145	1141.145	832.1691	1.371289802	1.3922308		2	151.75	0.996166811
2	212.481	212481	823.7659	907.2988	907.2988	823.7659	1.101403688	1.404894485		2	152	0.995847599
2	212.807	212807	999.0956	1517.352	1517.352	999.0956	1.518725535	1.433305715		2	152.25	0.99519179
2	213.071	213071	1023.565	1712.202	1712.202	1023.565	1.672782872	1.460803445		2	152.5	0.995069521
2	213.331	213331	735.2574	1152.675	1152.675	735.2574	1.567716285	1.495427847		2	152.75	0.994777299
2	213.574	213574	475.2839	820.8445	820.8445	475.2839	1.727061447	1.535519301		2	153	0.995300216
2	213.902	213902	657.3489	856.7471	856.7471	657.3489	1.303336934	1.581476454		2	153.25	0.996329071
2	214.226	214226	766.9073	1047.089	1047.089	766.9073	1.365339722	1.606925049		2	153.5	0.997541228
2	214.484	214484	1173.415	1929.135	1929.135	1173.415	1.644034719	1.622914903		2	153.75	0.998564979
2	214.786	214786	644.1318	1343.018	1343.018	644.1318	2.085004963	1.655701363		2	154	1.000256191
2	215.013	215013	572.489	901.6345	901.6345	572.489	1.574937684	1.685680309		2	154.25	1.001671768
2	215.327	215327	788.5434	1166.004	1166.004	788.5434	1.478680818	1.708359751		2	154.5	1.002914096
2	215.548	215548	641.356	1025.514	1025.514	641.356	1.598977791	1.713013613		2	154.75	1.004388279
2	215.78	215780	734.271	1473.681	1473.681	734.271	2.006998778	1.709058986		2	155	1.005116445
2	216.034	216034	1002.96	1574.74	1574.74	1002.96	1.570092526	1.668785954		2	155.25	1.005152949
2	216.52	216520	1681.845	2343.165	2343.165	1681.845	1.393211027	1.540063507		2	155.5	1.002197017
2	216.716	216716	1608.238	3243.062	3243.062	1608.238	2.016531135	1.502532035		2	155.75	0.998144513
2	216.896	216896	1406.524	2492.75	2492.75	1406.524	1.772276904	1.468798096		2	156	0.993770467
2	217.059	217059	1559.842	1717.501	1717.501	1559.842	1.101073698	1.432641802		2	156.25	0.991103452
2	217.235	217235	486.976	448.4919	448.4919	486.976	0.920973313	1.405088281		2	156.5	0.98870684
2	217.528	217528	834.0417	1141.37	1141.37	834.0417	1.368480737	1.380089446		2	156.75	0.986254391
2	217.898	217898	982.6788	1413.601	1413.601	982.6788	1.438517855	1.368228664		2	157	0.984981011
2	218.082	218082	882.8071	1350.069	1350.069	882.8071	1.529291054	1.379343024		2	157.25	0.985475267
2	218.421	218421	790.9843	1171.043	1171.043	790.9843	1.480488298	1.483858002		2	157.5	0.98692109
2	218.655	218655	687.9881	822.8497	822.8497	687.9881	1.196023158	1.557551948		2	157.75	0.989049682
2	218.873	218873	721.3769	1173.518	1173.518	721.3769	1.62677513	1.619116569		2	158	0.992109486
2	219.076	219076	830.3611	1456.505	1456.505	830.3611	1.754062178	1.685811167		2	158.25	0.995061867
2	219.276	219276	664.1791	1157.378	1157.378	664.1791	1.742569135	1.716233375		2	158.5	0.997647175
2	219.688	219688	518.6404	1155.117	1155.117	518.6404	2.227202123	1.692623931		2	158.75	1.000169468
2	219.867	219867	818.9355	1306.377	1306.377	818.9355	1.595213542	1.661967584		2	159	1.002785803
2	220.126	220126	711.2302	1140.558	1140.558	711.2302	1.603641128	1.584395582		2	159.25	1.004968502
2	220.297	220297	1000.799	1466.336	1466.336	1000.799	1.465165333	1.510754684		2	159.5	1.006280812
2	220.575	220575	1402.77	2391.874	2391.874	1402.77	1.705107751	1.359515238		2	159.75	1.007222537
2	220.791	220791	1368.562	1610.379	1610.379	1368.562	1.176694224	1.213942808		2	160	1.00790813
2	220.971	220971	651.7163	510.2936	510.2936	651.7163	0.782999597	1.086694945		2	160.25	1.00854682
2	226.877	226877	2318.917	3417.387	3417.387	2318.917	1.473699576	2.025951473		2	160.5	1.008742546
2	227.244	227244	1224.371	2858.543	2858.543	1224.371	2.334703288	2.381006948		2	160.75	1.008760965
2	227.631	227631	779.4627	2805.622	2805.622	779.4627	3.599430736	2.726124968		2	161	1.009105912
2	227.997	227997	760.2742	2308.021	2308.021	760.2742	3.035774461	3.023383146		2	161.25	1.010153147
2	228.403	228403	581.8649	2019.439	2019.439	581.8649	3.4706321	3.312460311		2	161.5	1.011340179
2	228.652	228652	502.7363	2042.428	2042.428	502.7363	4.06262289	3.473301111		2	161.75	1.01295382
2	228.885	228885	391.7449	1261.831	1261.831	391.7449	3.221052782	3.619684936		2	162	1.015089583
2	229.089	229089	543.1633	2135.666	2135.666	543.1633	3.931904089	3.720723158		2	162.25	1.017485857
2	229.29	229290	527.3427	2027.168	2027.168	527.3427	3.844118824	3.791564793		2	162.5	1.019664513
2	229.554	229554	964.4993	3098.426	3098.426	964.4993	3.212470968	3.901538074		2	162.75	1.022272767
2	229.922	229922	674.9447	2714.076	2714.076	674.9447	4.021182772	4.116167793		2	163	1.025368596
2	230.265	230265	486.7506	2417.116	2417.116	486.7506	4.965820278	4.332927078		2	163.25	1.026455371
2	230.671	230671	666.4412	3126.537	3126.537	666.4412	4.691392129	4.705499536		2	163.5	1.024888882
2	230.859	230859	1141.86	4342.249	4342.249	1141.86	3.802785806	4.895546377		2	163.75	1.022715693
2	231.111	231111	557.2156	3011.313	3011.313	557.2156	5.404215173	5.085035271		2	164	1.019396228
2	231.37	231370	405.7601	1972.991	1972.991	405.7601	4.862456905	5.235536455		2	164.25	1.015012638
2	231.575	231575	376.1422	2483.012	2483.012	376.1422	6.601258779	5.331235803		2	164.5	1.012104129
2	231.872	231872	488.2716	2265.074	2265.074	488.2716	4.638963233	5.376921043		2	164.75	1.011332611
2	232.222	232222	469.4874	2999.656	2999.656	469.4874	6.389215131	5.35230061		2	165	1.012097239
2	232.54	232540	1088.513	5441.944	5441.944	1088.513	4.999429497	5.309302922		2	165.25	1.014447987
2	232.997	232997	680.5658	3016.835	3016.835	680.5658	4.43283368	5.149335829		2	165.5	1.01752357
2	233.19	233190	497.3019	2708.397	2708.397	497.3019	5.446182691	5.077630559		2	165.75	1.019589098
2	233.4	233400	899.0244	3556.072	3556.072	899.0244	3.95547885	5.00802991		2	166	1.020806121
2	233.621	233621	568.6903	3398.282	3398.282	568.6903	5.975628563	4.918522894		2	166.25	1.021633657
2	233.982	233982	686.5183	3287.713	3287.713	686.5183	4.788966296	4.758791564		2	166.5	1.02168172
2	234.251	234251	860.0569	3491.058	3491.058	860.0569	4.059101206	4.647190317		2	166.75	1.021555651
2	234.578	234578	944.0953	4521.61	4521.61	944.0953	4.7893576	4.511657196		2	167	1.021228429
2	234.839	234839	606.5851	2855.334	2855.334	606.5851	4.707227395	4.385176156		2	167.25	1.0208698
2	235.274	235274	727.2135	3042.505	3042.505	727.2135	4.183785092	4.106165083		2	167.5	1.020459051
2	235.962	235962	1368.955	4141.454	4141.454	1368.955	3.025266718	3.592465737		2	167.75	1.019182037
2	236.238	236238	793.1655	2968.119	2968.119	793.1655	3.742118133	3.409782135		2	168	1.017110824
2	236.407	236407	1023.707	3193.548	3193.548	1023.707	3.119591836	3.272236335		2	168.25	1.015552133
2	236.909	236909	648.9341	1908.466	1908.466	648.9341	2.940924202	2.825247		2	168.5	1.015493234
2	237.133	237133	833.2509	2409.089	2409.089	833.2509	2.891192797	2.725835885		2	168.75	1.015434335
2	237.483	237483	1068.846	3513.621	3513.621	1068.846	3.287303316	2.592633741		2	169	1.015375436
2	237.687	237687	490.5477	1532.674	1532.674	490.5477	3.124413793	2.588776627		2	169.25	1.015316537
2	237.853	237853	602.8517	1037.16	1037.16	602.8517	1.720423116	2.639912195		2	169.5	1.015257638
2	238.067	238067	858.8224	1871.797	1871.797	858.8224	2.179492524	2.751521091		2	169.75	1.015890381
2	238.364	238364	675.3114	1449.604	1449.604	675.3114	2.146571197	2.956372005		2	170	1.016555793
2	238.656	238656	666.9591	1959.308	1959.308	666.9591	2.93767339	3.24737415		2	170.25	1.017483773
2	238.977	238977	1138.47	5069.189	5069.189	1138.47	4.45263292	3.674716289		2	170.5	1.018347918
2	239.195	239195	1043.904	4757.108	4757.108	1043.904	4.557035896	3.973551497		2	170.75	1.019186658
2	239.435	239435	669.1924	3564.219	3564.219	669.1924	5.326149849	4.434922755		2	171	1.02025858
2	239.745	239745	874.6037	3714.036	3714.036	874.6037	4.246535888	5.060199745		2	171.25	1.022111485
2	240.01	240010	945.671	4373.534	4373.534	945.671	4.624794458	5.468244261		2	171.5	1.024991238
2	240.186	240186	1041.764	5568.339	5568.339	1041.764	5.345105993	5.735705657		2	171.75	1.028420036
2	240.366	240366	845.5341	4671.656	4671.656	845.5341	5.52509473	5.936070757		2	172	1.031443742
2	240.694	240694	841.3224	6040.964	6040.964	841.3224	7.180319934	6.156044779		2	172.25	1.034658239
2	241.005	241005	517.2626	4432.834	4432.834	517.2626	8.569794143	6.279175947		2	172.5	1.037987506
2	241.231	241231	525.0215	2788.04	2788.04	525.0215	5.31033491	6.307857036		2	172.75	1.041019624
2	241.776	241776	916.2971	4277.802	4277.802	916.2971	4.668575291	5.896429189		2	173	1.043104373
2	242.024	242024	1025.39	6344.897	6344.897	1025.39	6.187789036	5.608201714		2	173.25	1.043917885
2	242.297	242297	957.0713	5314.661	5314.661	957.0713	5.553046048	5.38581363		2	173.5	1.044274689
2	242.468	242468	813.1299	4445.679	4445.679	813.1299	5.467366284	5.287017868		2	173.75	1.044278286
2	242.653	242653	1305.933	6750.396	6750.396	1305.933	5.169021688	5.188816255		2	174	1.043032365
2	243.019	243019	537.3506	2632.833	2632.833	537.3506	4.89965583	5.168998115		2	174.25	1.041905549
2	243.273	243273	960.7061	4216.221	4216.221	960.7061	4.388668918	5.211232208		2	174.5	1.041822615
2	243.505	243505	964.3817	5837.722	5837.722	964.3817	6.053331373	5.210932658		2	174.75	1.041697543
2	243.687	243687	803.7429	3645.135	3645.135	803.7429	4.535200249	5.172231474		2	175	1.042379723
2	244.022	244022	491.2806	3107.45	3107.45	491.2806	6.325203967	5.095360595		2	175.25	1.045334228
2	244.371	244371	777.2254	4191.681	4191.681	777.2254	5.393134347	5.001847873		2	175.5	1.05073954
2	244.567	244567	672.5842	3077.532	3077.532	672.5842	4.575682866	4.94900833		2	175.75	1.053683035
2	244.756	244756	969.3235	4057.256	4057.256	969.3235	4.185657317	4.922218401		2	176	1.055774961
2	244.941	244941	659.4371	2958.445	2958.445	659.4371	4.48631871	4.912524056		2	176.25	1.056726324
2	245.148	245148	471.824	2655.995	2655.995	471.824	5.629207077	4.905375107		2	176.5	1.054736007
2	245.366	245366	800.6512	3826.852	3826.852	800.6512	4.779674345	4.917957143		2	176.75	1.051180751
2	245.603	245603	1039.677	4545.087	4545.087	1039.677	4.37163369	4.954319806		2	177	1.047335961
2	245.909	245909	1129.663	5851.962	5851.962	1129.663	5.180272347	5.010595957		2	177.25	1.042117346
2	246.279	246279	1038.262	5948.703	5948.703	1038.262	5.729481576	5.084138005		2	177.5	1.039378538
2	246.501	246501	987.1632	5930.432	5930.432	987.1632	6.007549714	5.140239112		2	177.75	1.037832631
2	246.805	246805	1582.125	6283.494	6283.494	1582.125	3.971553449	5.233180414		2	178	1.037570568
2	247.149	247149	920.7236	4405.834	4405.834	920.7236	4.785186347	5.353455764		2	178.25	1.037923838
2	247.363	247363	861.4757	5261.953	5261.953	861.4757	6.10806898	5.434732141		2	178.5	1.043165774
2	247.651	247651	563.1256	2967.774	2967.774	563.1256	5.270181288	5.556421055		2	178.75	1.050937282
2	247.857	247857	754.7166	4021.325	4021.325	754.7166	5.328258316	5.683251925		2	179	1.059088335
2	248.08	248080	788.5744	4917.743	4917.743	788.5744	6.236244798	5.823724501		2	179.25	1.066689405
2	248.271	248271	419.9971	2978.581	2978.581	419.9971	7.091908492	5.955633211		2	179.5	1.074151
2	248.588	248588	531.8433	2661.39	2661.39	531.8433	5.00408673	6.240092278		2	179.75	1.081432173
2	248.801	248801	944.8169	5555.206	5555.206	944.8169	5.879664092	6.355552606		2	180	1.087668777
2	249.139	249139	997.7161	6907.607	6907.607	997.7161	6.923419398	6.353725182		2	180.25	1.091171652
2	249.422	249422	670.7702	4605.386	4605.386	670.7702	6.865817832	6.276580668		2	180.5	1.094110533
2	249.698	249698	947.8866	6455.394	6455.394	947.8866	6.810301992	6.194692278		2	180.75	1.095590331
2	250.008	250008	724.481	4033.546	4033.546	724.481	5.567497284	6.051929783		2	181	1.096003887
2	250.443	250443	620.8692	3275.167	3275.167	620.8692	5.275132025	5.756406791		2	181.25	1.093919097
2	250.694	250694	835.8456	4844.358	4844.358	835.8456	5.795757015	5.629952587		2	181.5	1.089499253
2	250.978	250978	761.7741	3797.83	3797.83	761.7741	4.985506858	5.51394066		2	181.75	1.084616692
2	251.162	251162	817.9912	4151.59	4151.59	817.9912	5.075347999	5.451972273		2	182	1.079890856
2	251.4	251400	1065.755	6381.493	6381.493	1065.755	5.987767357	5.443530006		2	182.25	1.074084634
2	251.584	251584	492.4144	3100.226	3100.226	492.4144	6.295969411	5.467793179		2	182.5	1.068267554
2	251.824	251824	809.8706	4296.165	4296.165	809.8706	5.304754858	5.46660298		2	182.75	1.062687627
2	252.059	252059	743.4	3329.48	3329.48	743.4	4.478719397	5.468785796		2	183	1.057074702
2	252.221	252221	683.1075	3373.397	3373.397	683.1075	4.938310588	5.491120131		2	183.25	1.052005206
2	252.49	252490	399.9612	2832.527	2832.527	399.9612	7.082004454	5.461354107		2	183.5	1.049399902
2	252.799	252799	1105.873	5161.308	5161.308	1105.873	4.667179685	5.269888079		2	183.75	1.04740244
2	253.356	253356	975.9772	5493.825	5493.825	975.9772	5.629050556	4.741542701		2	184	1.046413053
2	253.821	253821	837.3127	4507.795	4507.795	837.3127	5.383645799	4.308459204		2	184.25	1.046736253
2	254.131	254131	1098.246	3004.995	3004.995	1098.246	2.736176594	3.939201144		2	184.5	1.048593325
2	254.36	254360	1010.482	2805.857	2805.857	1010.482	2.776751095	3.700688244		2	184.75	1.049038978
2	254.781	254781	524.3528	2297.04	2297.04	524.3528	4.380714664	3.558141988		2	185	1.047919326
2	255.111	255111	1091.126	2473.281	2473.281	1091.126	2.26672355	3.570312002		2	185.25	1.046760277
2	255.98	255980	2412.614	7499.964	7499.964	2412.614	3.108646472	3.786773429		2	185.5	1.046600347
2	256.183	256183	1245.252	4299.213	4299.213	1245.252	3.452484316	3.913421288		2	185.75	1.047834703
2	256.833	256833	576.8577	2527.091	2527.091	576.8577	4.380787498	4.422221431		2	186	1.050186418
2	257.029	257029	993.4994	4035.553	4035.553	993.4994	4.061958165	4.349351655		2	186.25	1.053940382
2	257.254	257254	1090.997	6654.887	6654.887	1090.997	6.099821539	4.238686813		2	186.5	1.058847209
2	257.478	257478	867.2737	4140.155	4140.155	867.2737	4.773758273	4.07476515		2	186.75	1.064359527
2	257.659	257659	794.9074	3118.875	3118.875	794.9074	3.923570217	3.909415995		2	187	1.069431496
2	257.844	257844	923.3917	4487.686	4487.686	923.3917	4.860002532	3.711011881		2	187.25	1.073220437
2	258.073	258073	874.3427	3776.898	3776.898	874.3427	4.319699816	3.414129842		2	187.5	1.076819897
2	258.454	258454	944.3818	3016.575	3016.575	944.3818	3.19423246	2.820982443		2	187.75	1.080712803
2	258.779	258779	47.38355	14.13667	14.13667	47.38355	0.298345523	2.200546653		2	188	1.085529081
2	259.035	259035	73.13975	24.48843	24.48843	73.13975	0.334816977	1.661001616		2	188.25	1.090469312
2	259.504	259504	50.28183	69.39232	69.39232	50.28183	1.380067511	0.66052702		2	188.5	1.097805334
2	265.418	265418	724.2978	694.8134	694.8134	724.2978	0.959292435	-0.17965614		2	188.75	1.10525166
2	265.722	265722	47.68759	14.48921	14.48921	47.68759	0.303836071	0.882319215		2	189	1.112970682
2	265.916	265916	52.68078	16.51183	16.51183	52.68078	0.313431768	1.501056869		2	189.25	1.119117865
2	266.209	266209	1578.679	3638.933	3638.933	1578.679	2.305049348	2.347277135		2	189.5	1.124975289
2	266.48	266480	1061.652	2994.565	2994.565	1061.652	2.82066534	3.035282535		2	189.75	1.131072116
2	266.914	266914	799.519	4197.14	4197.14	799.519	5.249581311	3.953577204		2	190	1.132327941
2	267.221	267221	949.2454	4700.759	4700.759	949.2454	4.9521009	4.472797371		2	190.25	1.130410666
2	267.412	267412	816.0339	3525.562	3525.562	816.0339	4.320362181	4.74056714		2	190.5	1.126299506
2	267.706	267706	1301.526	5043.765	5043.765	1301.526	3.87527026	5.064328082		2	190.75	1.122078614
2	267.952	267952	569.726	3408.957	3408.957	569.726	5.983502596	5.213338421		2	191	1.112786472
2	268.215	268215	904.5111	3869.804	3869.804	904.5111	4.278337767	5.25403268		2	191.25	1.10188789
2	268.503	268503	1131.123	7728.093	7728.093	1131.123	6.832230447	5.247091202		2	191.5	1.093459878
2	268.746	268746	861.078	4617.958	4617.958	861.078	5.362996151	5.163390939		2	191.75	1.086915751
2	269.042	269042	1039.098	5892.339	5892.339	1039.098	5.670628757	4.926985658		2	192	1.082172588
2	269.474	269474	1023.545	3635.639	3635.639	1023.545	3.552006995	4.629095151		2	192.25	1.08114283
2	269.871	269871	1412.127	5336.212	5336.212	1412.127	3.778847087	4.362378309		2	192.5	1.084733699
2	270.146	270146	1062.49	3234.197	3234.197	1062.49	3.043978767	4.190606034		2	192.75	1.09043417
2	270.785	270785	524.4735	2568.561	2568.561	524.4735	4.897408544	4.237908209		2	193	1.100104527
2	270.949	270949	701.2607	3793.785	3793.785	701.2607	5.409949538	4.281777966		2	193.25	1.112187327
2	271.413	271413	622.8051	2196.561	2196.561	622.8051	3.52688345	4.295650775		2	193.5	1.125984241
2	271.727	271727	500.4143	2343.341	2343.341	500.4143	4.68280183	4.137046226		2	193.75	1.140722708
2	271.9	271900	835.4392	3019.696	3019.696	835.4392	3.614501211	4.017815632		2	194	1.158504073
2	272.073	272073	598.2476	2570.598	2570.598	598.2476	4.296879753	3.901364928		2	194.25	1.176526207
2	272.264	272264	756.3394	3087.3	3087.3	756.3394	4.081897624	3.743472235		2	194.5	1.191582958
2	272.593	272593	667.8321	2228.904	2228.904	667.8321	3.337521512	3.390982818		2	194.75	1.20588968
2	272.789	272789	731.3276	1726.951	1726.951	731.3276	2.361391803	3.21428806		2	195	1.217653507
2	272.979	272979	611.5255	1852.197	1852.197	611.5255	3.028814007	3.06422707		2	195.25	1.225608185
2	273.368	273368	949.2135	3136.571	3136.571	949.2135	3.304389371	2.772982217		2	195.5	1.229841291
2	273.651	273651	854.9657	2344.977	2344.977	854.9657	2.74277319	2.645408237		2	195.75	1.228422491
2	273.828	273828	1107.653	2759.944	2759.944	1107.653	2.491704532	2.587250582		2	196	1.219987132
2	274.112	274112	785.3126	1788.593	1788.593	785.3126	2.27755546	2.504283892		2	196.25	1.210186298
2	274.291	274291	674.0884	1475.308	1475.308	674.0884	2.188597223	2.47403137		2	196.5	1.196558434
2	274.486	274486	1091.177	2654.876	2654.876	1091.177	2.43303882	2.446732187		2	196.75	1.181595887
2	274.786	274786	836.6271	2061.784	2061.784	836.6271	2.464400209	2.364834381		2	197	1.167020816
2	275.141	275141	724.9464	2049.459	2049.459	724.9464	2.827049007	2.267270902		2	197.25	1.152050297
2	275.54	275540	731.8204	1507.568	1507.568	731.8204	2.060024563	2.184125712		2	197.5	1.135157595
2	275.828	275828	990.3563	2131.368	2131.368	990.3563	2.152122423	2.146330358		2	197.75	1.126670653
2	276.008	276008	859.2467	1817.032	1817.032	859.2467	2.114680219	2.129027102		2	198	1.118682357
2	276.183	276183	1039.934	2265.099	2265.099	1039.934	2.178118034	2.128078926		2	198.25	1.126020819
2	276.446	276446	1020.825	1761.357	1761.357	1020.825	1.725425024	2.145816115		2	198.5	1.139643736
2	276.651	276651	1294.505	2366.533	2366.533	1294.505	1.828137396	2.13968935		2	198.75	1.156331456
2	276.95	276950	942.5841	2018.069	2018.069	942.5841	2.140996225	2.098377196		2	199	1.173567464
2	277.386	277386	709.7441	1907.834	1907.834	709.7441	2.688058978	2.029674244		2	199.25	1.192707273
2	277.64	277640	487.4917	1250.496	1250.496	487.4917	2.565163674	1.986522856		2	199.5	1.214973344
2	277.976	277976	748.1494	1452.503	1452.503	748.1494	1.941461157	1.898180063		2	199.75	1.232047613
2	278.181	278181	2106.644	3655.707	3655.707	2106.644	1.735322627	1.833140883		2	200	1.23989218
2	278.441	278441	2246.483	2789.064	2789.064	2246.483	1.241524641	1.768488636		2	200.25	1.246128021
2	278.652	278652	1692.811	2121.121	2121.121	1692.811	1.253017023	1.70760462		2	200.5	1.249778511
2	278.986	278986	741.0122	1051.906	1051.906	741.0122	1.419552876	1.612585941		2	200.75	1.247346181
2	279.361	279361	694.6664	1474.455	1474.455	694.6664	2.122536803	1.652488621		2	201	1.240301227
2	279.534	279534	940.252	1851.743	1851.743	940.252	1.969411392	1.703730173		2	201.25	1.232546684
2	280.101	280101	914.8669	1637.332	1637.332	914.8669	1.789694217	1.85093615		2	201.5	1.224248295
2	280.294	280294	479.0516	694.2229	694.2229	479.0516	1.449161009	1.853900647		2	201.75	1.214112613
2	280.466	280466	857.583	1412.943	1412.943	857.583	1.647587464	1.8423698		2	202	1.208574344
2	280.795	280795	1056.649	3014.124	3014.124	1056.649	2.852530973	1.82166742		2	202.25	1.208576156
2	281.102	281102	908.6719	1447.555	1447.555	908.6719	1.59304475	1.821003864		2	202.5	1.209905021
2	281.306	281306	916.6106	1350.022	1350.022	916.6106	1.472841357	1.821149096		2	202.75	1.212337326
2	281.511	281511	605.781	826.4956	826.4956	605.781	1.364347182	1.821472912		2	203	1.216139113
2	281.729	281729	602.2137	1225.081	1225.081	602.2137	2.034296131	1.834580255		2	203.25	1.218454431
2	281.916	281916	837.1121	1666.795	1666.795	837.1121	1.991125203	1.84197113		2	203.5	1.219328192
2	282.161	282161	642.4483	1284.786	1284.786	642.4483	1.999827846	1.838109488		2	203.75	1.220430838
2	282.367	282367	1086.787	1965.195	1965.195	1086.787	1.808261416	1.834977468		2	204	1.218980001
2	282.634	282634	1046.567	1649.667	1649.667	1046.567	1.576265065	1.819883885		2	204.25	1.215239046
2	282.887	282887	1067.538	1870.9	1870.9	1067.538	1.752537146	1.7817911		2	204.5	1.209982755
2	283.084	283084	599.5934	1537.665	1537.665	599.5934	2.564512885	1.741409418		2	204.75	1.200640569
2	283.281	283281	925.2691	1180.524	1180.524	925.2691	1.275870987	1.702459358		2	205	1.186474374
2	283.704	283704	770.7576	938.6235	938.6235	770.7576	1.217793376	1.588778693		2	205.25	1.168078873
2	283.912	283912	703.8389	1138.408	1138.408	703.8389	1.617426942	1.527304283		2	205.5	1.151934414
2	284.165	284165	875.8195	1136.439	1136.439	875.8195	1.29757216	1.475936862		2	205.75	1.139849397
2	284.368	284368	432.2624	790.7281	790.7281	432.2624	1.829278003	1.455293958		2	206	1.128702744
2	284.577	284577	941.4858	1557.234	1557.234	941.4858	1.654017511	1.439799061		2	206.25	1.120028729
2	284.827	284827	739.7653	762.6559	762.6559	739.7653	1.030943057	1.443759378		2	206.5	1.114865997
2	285.117	285117	848.3168	1156.462	1156.462	848.3168	1.363243071	1.470029135		2	206.75	1.112151582
2	285.351	285351	1139.512	1673.718	1673.718	1139.512	1.468802435	1.475537994		2	207	1.11097496
2	285.631	285631	850.4263	1548.035	1548.035	850.4263	1.820304711	1.447536095		2	207.25	1.111951632
2	285.804	285804	558.5763	799.383	799.383	558.5763	1.431107979	1.432027411		2	207.5	1.112987352
2	286.132	286132	752.1778	1078.843	1078.843	752.1778	1.43429253	1.417818779		2	207.75	1.114502096
2	286.398	286398	865.5961	1201.735	1201.735	865.5961	1.388332272	1.406636231		2	208	1.114903339
2	286.734	286734	1046.339	1273.312	1273.312	1046.339	1.216921093	1.38721126		2	208.25	1.111625585
2	286.952	286952	1043.392	1189.579	1189.579	1043.392	1.140107457	1.35913074		2	208.5	1.107413661
2	287.35	287350	865.5019	1278.306	1278.306	865.5019	1.47695343	1.302193395		2	208.75	1.102184187
2	287.695	287695	965.799	1720.21	1720.21	965.799	1.781126301	1.305840187		2	209	1.095359694
2	287.928	287928	950.4395	931.6324	931.6324	950.4395	0.980212207	1.318255674		2	209.25	1.088563736
2	288.218	288218	1137.182	1178.277	1178.277	1137.182	1.036137575	1.315698093		2	209.5	1.084767062
2	288.429	288429	911.7739	1185.949	1185.949	911.7739	1.300705142	1.292475117		2	209.75	1.08272516
2	288.604	288604	1028.127	1284.959	1284.959	1028.127	1.249805715	1.266298949		2	210	1.081749236
2	288.992	288992	643.2911	968.5277	968.5277	643.2911	1.505582309	1.209860357		2	210.25	1.082832971
2	289.336	289336	549.8986	783.7167	783.7167	549.8986	1.42520221	1.168031728		2	210.5	1.085227228
2	289.55	289550	935.0159	924.7252	924.7252	935.0159	0.988994091	1.141103785		2	210.75	1.087294899
2	290.053	290053	417.0703	385.2911	385.2911	417.0703	0.923803733	1.08965993		2	211	1.087486019
2	290.314	290314	807.1523	556.8816	556.8816	807.1523	0.689933734	1.068662816		2	211.25	1.086147131
2	290.669	290669	927.9355	991.6806	991.6806	927.9355	1.068695615	1.039235287		2	211.5	1.085338348
2	290.982	290982	651.7697	798.8498	798.8498	651.7697	1.225662684	1.023058171		2	211.75	1.085613315
2	291.255	291255	588.3485	639.4551	639.4551	588.3485	1.086864503	1.016183284		2	212	1.087124815
2	291.449	291449	693.592	961.2253	961.2253	693.592	1.38586561	1.012166095		2	212.25	1.088947126
2	291.757	291757	1095.053	863.9106	863.9106	1095.053	0.788921267	1.003858409		2	212.5	1.090908332
2	292.231	292231	615.3895	626.8828	626.8828	615.3895	1.018676464	0.990107657		2	212.75	1.093526385
2	292.448	292448	688.4081	425.9784	425.9784	688.4081	0.618787606	0.985401571		2	213	1.096538851
2	292.69	292690	728.1412	621.8946	621.8946	728.1412	0.854085169	0.96942201		2	213.25	1.100291834
2	292.904	292904	499.3361	648.842	648.842	499.3361	1.299409356	0.95013957		2	213.5	1.104938409
2	293.08	293080	886.4706	937.1639	937.1639	886.4706	1.05718554	0.944750261		2	213.75	1.109368631
2	293.342	293342	677.7869	703.3669	703.3669	677.7869	1.037740476	0.971060314		2	214	1.112852674
2	293.773	293773	787.5229	723.2918	723.2918	787.5229	0.91843907	1.031167367		2	214.25	1.115164416
2	294.013	294013	794.7725	633.383	633.383	794.7725	0.79693623	1.045119545		2	214.5	1.117115776
2	294.387	294387	846.2788	647.3454	647.3454	846.2788	0.764931604	1.064094893		2	214.75	1.120377096
2	294.57	294570	749.9283	1222.764	1222.764	749.9283	1.630507877	1.067888778		2	215	1.124242746
2	295.042	295042	1080.801	1281.849	1281.849	1080.801	1.186017593	1.062371755		2	215.25	1.126505964
2	295.49	295490	656.3488	517.3854	517.3854	656.3488	0.788278123	1.045764188		2	215.5	1.127612002
2	295.682	295682	620.6807	694.4771	694.4771	620.6807	1.118895915	1.036575591		2	215.75	1.127319714
2	295.921	295921	370.5919	408.4469	408.4469	370.5919	1.102147403	1.009290768		2	216	1.123066769
2	296.135	296135	544.513	479.6936	479.6936	544.513	0.880958949	0.974826376		2	216.25	1.115544548
2	296.317	296317	323.6492	337.1887	337.1887	323.6492	1.041833874	0.954760914		2	216.5	1.107588015
2	296.524	296524	791.2982	707.0482	707.0482	791.2982	0.893529393	0.946522669		2	216.75	1.101675983
2	296.798	296798	914.4886	878.5802	878.5802	914.4886	0.960733901	0.94280872		2	217	1.095616109
2	297.081	297081	1243.303	976.8993	976.8993	1243.303	0.785729062	0.942114408		2	217.25	1.090578864
2	297.286	297286	767.2395	765.1432	765.1432	767.2395	0.997267737	0.945642465		2	217.5	1.088015808
2	297.475	297475	974.4131	1007.937	1007.937	974.4131	1.034404197	0.952871109		2	217.75	1.08687362
2	297.682	297682	894.5771	866.6045	866.6045	894.5771	0.968730923	0.973906932		2	218	1.087043878
2	297.987	297987	909.215	1056.37	1056.37	909.215	1.161848408	1.010353155		2	218.25	1.093862831
2	298.259	298259	751.3963	583.1454	583.1454	751.3963	0.776082342	1.033137746		2	218.5	1.103187317
2	298.419	298419	706.5586	647.6204	647.6204	706.5586	0.91658413	1.047399617		2	218.75	1.112276703
2	298.627	298627	495.5662	586.5373	586.5373	495.5662	1.183570026	1.060227972		2	219	1.121464405
2	298.825	298825	746.7774	975.6967	975.6967	746.7774	1.306542887	1.069454866		2	219.25	1.127645127
2	299.23	299230	1056.966	1150.706	1150.706	1056.966	1.08868781	1.081817033		2	219.5	1.126577933
2	299.46	299460	842.9964	881.5982	881.5982	842.9964	1.04579118	1.073727374		2	219.75	1.124007479
2	299.842	299842	589.3963	576.7299	576.7299	589.3963	0.978509536	1.048507628		2	220	1.116813135
2	300.076	300076	730.9702	790.3823	790.3823	730.9702	1.081278416	1.034712529		2	220.25	1.105861825
2	301.365	301365	1261.07	1018.161	1018.161	1261.07	0.807378655	0.942962349		2	220.5	1.090159352
2	301.71	301710	930.1432	805.5396	805.5396	930.1432	0.866038262	0.91945375		2	220.75	1.071084576
2	302.194	302194	1421.414	1234.972	1234.972	1421.414	0.868833429	0.898456648		2	221	1.053028166
2	302.448	302448	1096.338	1168.158	1168.158	1096.338	1.065508994	0.89225677		2	221.25	1.057805622
2	302.806	302806	581.7226	553.2603	553.2603	581.7226	0.951072384	0.885360031		2	221.5	1.062583077
2	303.236	303236	427.2676	408.6338	408.6338	427.2676	0.956388455	0.886561008		2	221.75	1.067360532
2	303.536	303536	534.6659	498.7078	498.7078	534.6659	0.932746599	0.904447844		2	222	1.072137988
2	303.783	303783	668.6139	552.306	552.306	668.6139	0.826046243	0.918427401		2	222.25	1.076915443
2	303.949	303949	644.4114	374.1895	374.1895	644.4114	0.580668654	0.923941791		2	222.5	1.081692899
2	304.146	304146	1000.685	872.7957	872.7957	1000.685	0.872198244	0.933281626		2	222.75	1.086470354
2	304.488	304488	965.9286	785.1537	785.1537	965.9286	0.812848589	0.946996403		2	223	1.091247809
2	304.728	304728	532.4462	430.3457	430.3457	532.4462	0.808242598	0.96729105		2	223.25	1.096025265
2	304.891	304891	316.8781	557.5728	557.5728	316.8781	1.759581366	0.978838223		2	223.5	1.10080272
2	305.156	305156	811.0257	825.2534	825.2534	811.0257	1.017542847	0.97952995		2	223.75	1.105580176
2	305.503	305503	1064.759	879.968	879.968	1064.759	0.826448051	0.969828334		2	224	1.110357631
2	305.86	305860	651.3377	583.3059	583.3059	651.3377	0.895550649	0.949097512		2	224.25	1.115135086
2	306.047	306047	845.2457	634.5334	634.5334	845.2457	0.750708818	0.913962406		2	224.5	1.119912542
2	306.245	306245	748.4022	669.5126	669.5126	748.4022	0.8945893	0.87416535		2	224.75	1.124689997
2	306.505	306505	1093.981	1063.84	1063.84	1093.981	0.972448333	0.856773271		2	225	1.129467452
2	306.922	306922	2086.623	1529.227	1529.227	2086.623	0.732871726	0.844306872		2	225.25	1.134244908
2	307.153	307153	790.788	753.4734	753.4734	790.788	0.952813396	0.837769579		2	225.5	1.139022363
2	307.449	307449	823.2773	569.7025	569.7025	823.2773	0.691993451	0.817498512		2	225.75	1.143799819
2	307.73	307730	965.5811	917.5808	917.5808	965.5811	0.950288691	0.794939707		2	226	1.148577274
2	307.907	307907	654.3812	490.9788	490.9788	654.3812	0.750294782	0.788412341		2	226.25	1.153354729
2	308.117	308117	615.0422	551.9001	551.9001	615.0422	0.897336963	0.791545612		2	226.5	1.158132185
2	308.335	308335	843.8201	551.7485	551.7485	843.8201	0.653869824	0.800635909		2	226.75	1.16290964
2	308.565	308565	752.8219	529.7711	529.7711	752.8219	0.70371372	0.809508027		2	227	1.179635438
2	308.745	308745	730.5152	590.0594	590.0594	730.5152	0.807730489	0.821398475		2	227.25	1.208643581
2	308.907	308907	620.7388	368.1904	368.1904	620.7388	0.59314868	0.832003107		2	227.5	1.235432953
2	309.086	309086	691.1241	842.0202	842.0202	691.1241	1.218334305	0.839492441		2	227.75	1.261084149
2	309.345	309345	696.7205	663.5672	663.5672	696.7205	0.952415208	0.852698215		2	228	1.285446284
2	309.526	309526	790.4854	534.5175	534.5175	790.4854	0.676188959	0.857814285		2	228.25	1.306835439
2	309.842	309842	1056.497	1105.598	1105.598	1056.497	1.046475286	0.848537084		2	228.5	1.327454552
2	310.076	310076	1189.243	903.8487	903.8487	1189.243	0.760020198	0.842440139		2	228.75	1.346650747
2	310.248	310248	1047.656	966.0787	966.0787	1047.656	0.922133506	0.839344323		2	229	1.363686362
2	310.494	310494	1090.291	623.1979	623.1979	1090.291	0.571588594	0.829065621		2	229.25	1.375801563
2	310.728	310728	1157.765	941.4576	941.4576	1157.765	0.81316813	0.826960655		2	229.5	1.388007172
2	310.906	310906	738.937	614.1357	614.1357	738.937	0.831106982	0.836585795		2	229.75	1.404446268
2	311.1	311100	1045.675	937.182	937.182	1045.675	0.896245966	0.848716176		2	230	1.422423443
2	311.406	311406	629.8094	624.1275	624.1275	629.8094	0.990978382	0.875756294		2	230.25	1.441407518
2	311.738	311738	727.1566	550.9237	550.9237	727.1566	0.757641064	0.91438234		2	230.5	1.468459607
2	311.98	311980	1159.078	1266.721	1266.721	1159.078	1.092869505	0.92896066		2	230.75	1.496911603
2	312.379	312379	684.4294	638.7797	638.7797	684.4294	0.933302544	0.919506593		2	231	1.522891785
2	312.549	312549	748.3458	712.5935	712.5935	748.3458	0.952224894	0.909695861		2	231.25	1.542626683
2	312.858	312858	732.7089	628.8676	628.8676	732.7089	0.858277551	0.89107419		2	231.5	1.558297884
2	313.193	313193	889.5945	654.6646	654.6646	889.5945	0.735913498	0.861200893		2	231.75	1.565739599
2	313.499	313499	499.2583	527.5192	527.5192	499.2583	1.056605769	0.826449714		2	232	1.566912651
2	313.717	313717	981.4585	694.5774	694.5774	981.4585	0.707699205	0.808172363		2	232.25	1.564581233
2	314.069	314069	796.2014	571.4087	571.4087	796.2014	0.717668545	0.783824528		2	232.5	1.560519383
2	314.347	314347	726.5053	497.9295	497.9295	726.5053	0.68537628	0.76960443		2	232.75	1.551036663
2	314.535	314535	861.7977	684.2425	684.2425	861.7977	0.793971137	0.768578001		2	233	1.540513648
2	314.736	314736	545.5132	475.0781	475.0781	545.5132	0.870882868	0.771833315		2	233.25	1.529641833
2	314.91	314910	451.5388	402.2177	402.2177	451.5388	0.89077107	0.772663002		2	233.5	1.518801371
2	315.133	315133	909.8748	567.2767	567.2767	909.8748	0.623466767	0.773287077		2	233.75	1.50605407
2	315.434	315434	749.4713	484.7357	484.7357	749.4713	0.646770197	0.779256573		2	234	1.492821803
2	315.804	315804	697.7251	644.9409	644.9409	697.7251	0.924348142	0.78314106		2	234.25	1.480358802
2	316.112	316112	946.1138	912.8673	912.8673	946.1138	0.964859935	0.777399898		2	234.5	1.467907773
2	316.471	316471	798.2875	443.7399	443.7399	798.2875	0.555864773	0.765946843		2	234.75	1.454007415
2	316.731	316731	710.2715	440.3668	440.3668	710.2715	0.619997846	0.758066806		2	235	1.436416266
2	316.913	316913	1129.64	1111.817	1111.817	1129.64	0.984222407	0.741223331		2	235.25	1.417148203
2	317.197	317197	1011.608	618.4552	618.4552	1011.608	0.61135855	0.714672083		2	235.5	1.395021882
2	317.419	317419	693.8781	601.5182	601.5182	693.8781	0.866893191	0.715396337		2	235.75	1.372592028
2	317.581	317581	883.5729	643.2125	643.2125	883.5729	0.727967664	0.717718472		2	236	1.350549196
2	317.764	317764	805.9488	554.3074	554.3074	805.9488	0.687769992	0.727515018		2	236.25	1.330446385
2	317.989	317989	672.3741	426.4525	426.4525	672.3741	0.63424885	0.756739628		2	236.5	1.305141783
2	318.181	318181	723.8791	487.0647	487.0647	723.8791	0.672853657	0.792333985		2	236.75	1.278393291
2	318.579	318579	890.5787	754.1443	754.1443	890.5787	0.846802534	0.864379361		2	237	1.25652843
2	318.764	318764	657.204	649.1753	649.1753	657.204	0.98778355	0.897955455		2	237.25	1.244085341
2	318.95	318950	835.8146	943.9371	943.9371	835.8146	1.129361823	0.940433338		2	237.5	1.233391436
2	319.244	319244	742.256	698.3702	698.3702	742.256	0.940875116	0.997347668		2	237.75	1.235298543
2	319.519	319519	631.8894	674.7487	674.7487	631.8894	1.067827218	1.039609232		2	238	1.248323419
2	319.755	319755	759.7662	804.0063	804.0063	759.7662	1.058228571	1.067395208		2	238.25	1.267689179
2	319.959	319959	526.408	528.5314	528.5314	526.408	1.004033753	1.067524735		2	238.5	1.293423583
2	320.126	320126	523.4207	499.0834	499.0834	523.4207	0.953503367	1.054916975		2	238.75	1.327141852
2	320.548	320548	385.6298	495.0701	495.0701	385.6298	1.283796273	1.028803121		2	239	1.367243389
2	320.843	320843	1044.54	951.4581	951.4581	1044.54	0.910887185	1.022186346		2	239.25	1.412068203
2	321.122	321122	749.3942	991.3994	991.3994	749.3942	1.322934445	1.021988513		2	239.5	1.470556499
2	321.301	321301	633.3213	422.9278	422.9278	633.3213	0.667793425	1.039858312		2	239.75	1.530861959
2	321.602	321602	868.5086	832.0399	832.0399	868.5086	0.958009972	1.089183061		2	240	1.577117901
2	322.076	322076	811.946	851.9854	851.9854	811.946	1.049312885	1.150817396		2	240.25	1.619667166
2	322.251	322251	747.4025	1029.605	1029.605	747.4025	1.377577677	1.162639537		2	240.5	1.645981557
2	322.473	322473	1019.796	1216.464	1216.464	1019.796	1.192850335	1.174126184		2	240.75	1.664279546
2	322.659	322659	952.1023	1056.034	1056.034	952.1023	1.109160224	1.167585155		2	241	1.67617315
2	322.952	322952	594.0761	929.4267	929.4267	594.0761	1.56449098	1.138837799		2	241.25	1.678133867
2	323.431	323431	1362.913	1161.943	1161.943	1362.913	0.852543779	1.088100564		2	241.5	1.655455956
2	323.719	323719	1164.361	1331.567	1331.567	1164.361	1.14360323	1.061503801		2	241.75	1.632778046
2	323.927	323927	850.5026	684.9593	684.9593	850.5026	0.805358267	1.038321952		2	242	1.599137323
2	324.181	324181	1018.472	890.2192	890.2192	1018.472	0.874073318	1.016159737		2	242.25	1.573663719
2	324.354	324354	973.4888	991.3701	991.3701	973.4888	1.018368265	1.011203682		2	242.5	1.555150586
2	324.587	324587	869.8055	897.0951	897.0951	869.8055	1.03137437	1.014594237		2	242.75	1.54476048
2	324.926	324926	1148.71	1396.699	1396.699	1148.71	1.215884775	1.014094801		2	243	1.543133855
2	325.162	325162	622.8114	779.7802	779.7802	622.8114	1.252032638	1.014817029		2	243.25	1.547625609
2	325.41	325410	730.5353	616.8843	616.8843	730.5353	0.844427778	1.013359216		2	243.5	1.54804993
2	325.631	325631	998.5061	942.7506	942.7506	998.5061	0.944161082	0.987356812		2	243.75	1.541661662
2	325.981	325981	616.6502	613.6388	613.6388	616.6502	0.995116518	0.923892829		2	244	1.53476843
2	326.23	326230	1033.806	817.2209	817.2209	1033.806	0.790497347	0.887764672		2	244.25	1.526820982
2	326.425	326425	817.4847	682.7968	682.7968	817.4847	0.835241075	0.861091749		2	244.5	1.518746317
2	326.661	326661	926.1332	837.0885	837.0885	926.1332	0.903853247	0.821961048		2	244.75	1.51345897
2	326.937	326937	885.403	720.4357	720.4357	885.403	0.813681115	0.796287634		2	245	1.511947043
2	327.436	327436	979.639	689.351	689.351	979.639	0.7036786	0.843392253		2	245.25	1.51204025
2	327.869	327869	871.9219	727.3047	727.3047	871.9219	0.834139732	0.922510896		2	245.5	1.515315197
2	328.135	328135	947.6486	820.2918	820.2918	947.6486	0.865607568	0.960469429		2	245.75	1.520462658
2	328.303	328303	841.5234	895.2466	895.2466	841.5234	1.063840411	0.991141164		2	246	1.526149776
2	328.584	328584	574.849	600.6887	600.6887	574.849	1.044950413	1.048124367		2	246.25	1.532120676
2	328.774	328774	534.9172	629.6192	629.6192	534.9172	1.177040484	1.060352766		2	246.5	1.539524136
2	328.941	328941	842.561	813.9519	813.9519	842.561	0.96604507	1.063873211		2	246.75	1.548701959
2	329.247	329247	426.6789	631.5652	631.5652	426.6789	1.480188498	1.065616958		2	247	1.558915023
2	329.487	329487	600.359	518.8468	518.8468	600.359	0.864227571	1.061478317		2	247.25	1.569784295
2	329.649	329649	671.368	577.4812	577.4812	671.368	0.86015598	1.052996858		2	247.5	1.581897033
2	329.813	329813	518.0151	644.5908	644.5908	518.0151	1.24434751	1.043315695		2	247.75	1.596887784
2	330.068	330068	775.0433	671.4057	671.4057	775.0433	0.866281535	1.017658014		2	248	1.615627833
2	330.282	330282	746.4265	563.6234	563.6234	746.4265	0.755095646	0.986880879		2	248.25	1.635790885
2	330.49	330490	836.9104	761.9664	761.9664	836.9104	0.910451585	0.959343378		2	248.5	1.662225913
2	330.733	330733	913.2926	1002.521	1002.521	913.2926	1.097699686	0.92668282		2	248.75	1.682266646
2	330.939	330939	1115.805	1359.019	1359.019	1115.805	1.217971778	0.898699388		2	249	1.685459283
2	331.33	331330	836.9074	629.9451	629.9451	836.9074	0.752705855	0.847601276		2	249.25	1.681733118
2	331.773	331773	869.07	487.9752	487.9752	869.07	0.561491249	0.78931659		2	249.5	1.673318343
2	332.096	332096	534.2783	456.556	456.556	534.2783	0.854528436	0.757701804		2	249.75	1.663381783
2	332.506	332506	1252.572	903.2828	903.2828	1252.572	0.721142417	0.712836183		2	250	1.649547448
2	332.85	332850	902.7482	517.7279	517.7279	902.7482	0.573502002	0.686785433		2	250.25	1.629349467
2	333.24	333240	1119.158	903.4391	903.4391	1119.158	0.807248932	0.707667981		2	250.5	1.610143577
2	333.814	333814	945.4829	757.9932	757.9932	945.4829	0.801699534	0.785583217		2	250.75	1.595650508
2	334.201	334201	1116.444	807.8346	807.8346	1116.444	0.723578254	0.822275028		2	251	1.583568784
2	334.428	334428	973.4588	616.5267	616.5267	973.4588	0.633336203	0.837309256		2	251.25	1.576637785
2	334.815	334815	890.4367	930.3186	930.3186	890.4367	1.044789147	0.86105183		2	251.5	1.577582946
2	335.068	335068	633.8691	612.972	612.972	633.8691	0.967032468	0.863137363		2	251.75	1.578815017
2	335.267	335267	784.6279	766.4821	766.4821	784.6279	0.976873369	0.861919306		2	252	1.578967359
2	335.487	335487	830.1839	681.2204	681.2204	830.1839	0.82056566	0.857392071		2	252.25	1.581331345
2	335.891	335891	906.3042	681.8873	681.8873	906.3042	0.752382368	0.825546344		2	252.5	1.577395648
2	336.156	336156	879.0503	664.4126	664.4126	879.0503	0.755830013	0.794006809		2	252.75	1.558781674
2	336.418	336418	1017.102	895.3696	895.3696	1017.102	0.880314462	0.766900991		2	253	1.532223359
2	336.712	336712	1085.078	702.9509	702.9509	1085.078	0.647834441	0.736137164		2	253.25	1.503728365
2	337.161	337161	1125.121	688.8209	688.8209	1125.121	0.612219397	0.68545612		2	253.5	1.475530867
2	337.326	337326	1359.292	1000.053	1000.053	1359.292	0.735716093	0.67368733		2	253.75	1.447552359
2	337.718	337718	948.2417	536.1887	536.1887	948.2417	0.565455727	0.661982762		2	254	1.413985988
2	337.972	337972	931.8277	742.1291	742.1291	931.8277	0.796423094	0.657057392		2	254.25	1.380342568
2	338.428	338428	1773.376	1159.363	1159.363	1773.376	0.653760398	0.661027328		2	254.5	1.360879738
2	338.617	338617	520.3786	261.1529	261.1529	520.3786	0.501851729	0.665595988		2	254.75	1.350708365
2	338.86	338860	1484.193	1020.934	1020.934	1484.193	0.687871456	0.66673821		2	255	1.350417596
2	339.046	339046	939.0812	745.5873	745.5873	939.0812	0.793954027	0.665347308		2	255.25	1.355069944
2	339.264	339264	1101.212	771.5697	771.5697	1101.212	0.700655006	0.664504785		2	255.5	1.362552786
2	339.495	339495	1294.929	692.0381	692.0381	1294.929	0.534421656	0.659916656		2	255.75	1.370035629
2	339.694	339694	665.4302	392.9831	392.9831	665.4302	0.59056998	0.650500143		2	256	1.378419175
2	339.901	339901	515.6266	393.8299	393.8299	515.6266	0.763788951	0.637016626		2	256.25	1.398440002
2	340.254	340254	733.9702	492.669	492.669	733.9702	0.671238424	0.611313691		2	256.5	1.421954718
2	340.515	340515	903.1527	540.244	540.244	903.1527	0.598175702	0.582172723		2	256.75	1.445469433
2	340.69	340690	754.9648	327.816	327.816	754.9648	0.434213622	0.563515311		2	257	1.44581572
2	340.956	340956	480.3241	300.5189	300.5189	480.3241	0.625658592	0.53945463		2	257.25	1.431458901
2	341.23	341230	646.874	314.2983	314.2983	646.874	0.485872519	0.513338137		2	257.5	1.409110431
2	341.432	341432	885.3454	404.6748	404.6748	885.3454	0.45708127	0.499952141		2	257.75	1.379929796
2	341.613	341613	1470.177	722.7956	722.7956	1470.177	0.49163849	0.490922262		2	258	1.343514387
2	341.81	341810	890.0307	462.3007	462.3007	890.0307	0.519421072	0.482719736		2	258.25	1.299031038
2	342.02	342020	760.5479	402.0604	402.0604	760.5479	0.52864573	0.482434107		2	258.5	1.250316756
2	342.217	342217	1142.272	533.6792	533.6792	1142.272	0.467208511	0.49807373		2	258.75	1.192968615
2	342.4	342400	831.5576	404.5983	404.5983	831.5576	0.48655475	0.521857014		2	259	1.130347448
2	342.63	342630	996.7794	529.2994	529.2994	996.7794	0.531009569	0.546946548		2	259.25	1.06637271
2	342.914	342914	354.1516	157.8124	157.8124	354.1516	0.44560691	0.575291113		2	259.5	1.002290263
2	343.141	343141	831.3743	548.7835	548.7835	831.3743	0.660091971	0.594797619		2	259.75	0.997065482
2	343.476	343476	805.8029	512.0151	512.0151	805.8029	0.63540985	0.611355953		2	260	0.992797737
2	343.653	343653	535.8209	503.8773	503.8773	535.8209	0.940383811	0.619728641		2	260.25	0.988529991
2	343.926	343926	487.4896	283.4726	283.4726	487.4896	0.581494662	0.631038893		2	260.5	0.984262246
2	344.164	344164	798.5724	450.1752	450.1752	798.5724	0.563724967	0.638526678		2	260.75	0.9799945
2	344.343	344343	497.3634	178.9255	178.9255	497.3634	0.359748023	0.642236611		2	261	0.975726755
2	344.653	344653	880.1079	540.6869	540.6869	880.1079	0.614341605	0.635603702		2	261.25	0.971459009
2	344.881	344881	456.5792	336.3013	336.3013	456.5792	0.736567281	0.623426099		2	261.5	0.967191264
2	345.275	345275	405.3602	338.968	338.968	405.3602	0.83621431	0.612762717		2	261.75	0.962923518
2	345.704	345704	864.9906	464.8538	464.8538	864.9906	0.537409077	0.635172596		2	262	0.958655773
2	345.975	345975	720.9318	333.6824	333.6824	720.9318	0.462848774	0.652242362		2	262.25	0.954388027
2	346.257	346257	522.9104	387.6668	387.6668	522.9104	0.741363721	0.670156448		2	262.5	0.950120282
2	346.551	346551	610.1991	412.6314	412.6314	610.1991	0.676224203	0.692262669		2	262.75	0.945852536
2	346.949	346949	517.5003	361.7133	361.7133	517.5003	0.698962493	0.712681462		2	263	0.941584791
2	347.242	347242	841.3753	503.5993	503.5993	841.3753	0.598543005	0.728109784		2	263.25	0.937317045
2	347.425	347425	613.4039	627.1865	627.1865	613.4039	1.022469045	0.739904295		2	263.5	0.9330493
2	347.678	347678	942.6846	725.7039	725.7039	942.6846	0.769826833	0.745497804		2	263.75	0.928781554
2	347.936	347936	721.9926	510.2906	510.2906	721.9926	0.706780928	0.730680407		2	264	0.924513809
2	348.161	348161	657.0615	352.2589	352.2589	657.0615	0.536112525	0.709503669		2	264.25	0.920246063
2	348.327	348327	524.6134	406.3676	406.3676	524.6134	0.774603927	0.694672641		2	264.5	0.915978318
2	348.514	348514	782.3835	601.6299	601.6299	782.3835	0.768970588	0.669748021		2	264.75	0.911710572
2	348.696	348696	686.0396	472.8001	472.8001	686.0396	0.689173191	0.645350481		2	265	0.907442827
2	348.901	348901	851.8182	417.4819	417.4819	851.8182	0.490106809	0.626275001		2	265.25	0.903175081
2	349.247	349247	718.3817	435.5146	435.5146	718.3817	0.606244006	0.588995135		2	265.5	0.934727925
2	349.805	349805	1064.797	529.0919	529.0919	1064.797	0.496894619	0.545630809		2	265.75	1.038646574
2	350.081	350081	861.8509	368.1939	368.1939	861.8509	0.42721299	0.543137918		2	266	1.131415893
2	350.332	350332	566.5793	307.9139	307.9139	566.5793	0.54346126	0.546498853		2	266.25	1.216455157
2	350.58	350580	655.5848	479.732	479.732	655.5848	0.731761932	0.547725674		2	266.5	1.291704432
2	350.867	350867	1242.157	679.4904	679.4904	1242.157	0.547024571	0.549915653		2	266.75	1.355266526
2	351.191	351191	1223.475	630.0671	630.0671	1223.475	0.514981589	0.558748765		2	267	1.414440686
2	351.469	351469	961.1901	632.5395	632.5395	961.1901	0.6580795	0.565635248		2	267.25	1.464238916
2	351.707	351707	623.4568	318.8628	318.8628	623.4568	0.511443295	0.571171019		2	267.5	1.503173891
2	352.115	352115	822.141	384.1474	384.1474	822.141	0.467252454	0.580163742		2	267.75	1.533635487
2	352.356	352356	1107.788	591.2815	591.2815	1107.788	0.533749689	0.580693375		2	268	1.549230686
2	352.777	352777	1041.86	717.0893	717.0893	1041.86	0.688277984	0.578648316		2	268.25	1.553126758
2	352.967	352967	1747.407	1201.355	1201.355	1747.407	0.687507261	0.579371407		2	268.5	1.552402713
2	353.32	353320	1141.79	628.5476	628.5476	1141.79	0.550493173	0.587491806		2	268.75	1.541952587
2	353.754	353754	886.4127	426.5654	426.5654	886.4127	0.481226634	0.600542241		2	269	1.517960318
2	354.001	354001	916.8125	651.9891	651.9891	916.8125	0.711147699	0.603250136		2	269.25	1.496694981
2	354.302	354302	657.3524	295.0133	295.0133	657.3524	0.448790177	0.598423028		2	269.5	1.476035669
2	354.683	354683	472.1776	271.4851	271.4851	472.1776	0.574963954	0.585178793		2	269.75	1.455853595
2	354.971	354971	856.5447	670.3425	670.3425	856.5447	0.782612396	0.57514041		2	270	1.436403229
2	355.343	355343	928.6764	450.3595	450.3595	928.6764	0.484947717	0.554271515		2	270.25	1.426370113
2	355.507	355507	423.5774	257.0003	257.0003	423.5774	0.606737517	0.547510608		2	270.5	1.428593864
2	355.884	355884	555.7471	350.9144	350.9144	555.7471	0.631428216	0.527643907		2	270.75	1.430817615
2	356.178	356178	1155.425	496.9433	496.9433	1155.425	0.430095679	0.510512492		2	271	1.436583626
2	356.411	356411	1498.533	623.2358	623.2358	1498.533	0.415897281	0.508720944		2	271.25	1.437481783
2	356.594	356594	1321.257	579.367	579.367	1321.257	0.438496825	0.515726977		2	271.5	1.432786929
2	356.978	356978	983.9955	574.8408	574.8408	983.9955	0.584190476	0.538561134		2	271.75	1.41710446
2	357.451	357451	766.6139	366.5438	366.5438	766.6139	0.478133517	0.619002653		2	272	1.396593868
2	357.608	357608	890.0635	636.5509	636.5509	890.0635	0.715174704	0.656104175		2	272.25	1.373107366
2	358.13	358130	815.7112	532.0531	532.0531	815.7112	0.652256706	0.745487788		2	272.5	1.341333884
2	358.398	358398	470.6421	452.1183	452.1183	470.6421	0.96064143	0.75956925		2	272.75	1.312353784
2	358.656	358656	401.6104	348.8676	348.8676	401.6104	0.868671728	0.764637077		2	273	1.288208218
2	358.889	358889	550.708	434.9224	434.9224	550.708	0.789751375	0.748391848		2	273.25	1.265716921
2	359.132	359132	744.0603	518.1943	518.1943	744.0603	0.69644127	0.712832471		2	273.5	1.247950873
2	359.46	359460	481.0049	295.4595	295.4595	481.0049	0.614254657	0.670189163		2	273.75	1.235862808
2	359.628	359628	719.4777	420.1874	420.1874	719.4777	0.584017267	0.649346313		2	274	1.226745396
2	359.964	359964	643.8145	371.0224	371.0224	643.8145	0.576287735	0.585953633		2	274.25	1.220011245
2	360.218	360218	1406.548	903.1901	903.1901	1406.548	0.642132441	0.553770375		2	274.5	1.215439043
2	360.461	360461	769.3851	371.1914	371.1914	769.3851	0.482452026	0.544481998		2	274.75	1.207238231
2	360.656	360656	907.0436	394.973	394.973	907.0436	0.435450953	0.542471514		2	275	1.198990258
2	360.89	360890	759.6794	402.6592	402.6592	759.6794	0.530038329	0.54632058		2	275.25	1.191604593
2	361.243	361243	513.0123	324.1348	324.1348	513.0123	0.631826566	0.586508512		2	275.5	1.185344654
2	361.556	361556	657.1234	434.8567	434.8567	657.1234	0.66175805	0.626689827		2	275.75	1.181031516
2	361.903	361903	1073.892	843.8664	843.8664	1073.892	0.785801924	0.665345644		2	276	1.177814733
2	362.091	362091	1265.584	659.2724	659.2724	1265.584	0.520923463	0.690659797		2	276.25	1.178151352
2	362.428	362428	874.0184	549.3894	549.3894	874.0184	0.628578758	0.720548796		2	276.5	1.179545793
2	362.677	362677	1248.638	1197.517	1197.517	1248.638	0.95905859	0.722912594		2	276.75	1.177359874
2	363.167	363167	582.781	447.4004	447.4004	582.781	0.767699016	0.705275592		2	277	1.173092654
2	363.559	363559	880.5958	512.8353	512.8353	880.5958	0.582373093	0.68644348		2	277.25	1.168359019
2	363.819	363819	1416.065	903.3841	903.3841	1416.065	0.637953837	0.66952415		2	277.5	1.163456732
2	364.084	364084	1023.369	715.0735	715.0735	1023.369	0.698744539	0.645554268		2	277.75	1.157123495
2	364.342	364342	859.8748	544.7966	544.7966	859.8748	0.633576656	0.626338925		2	278	1.149068413
2	364.513	364513	977.3653	556.1367	556.1367	977.3653	0.569016211	0.616153543		2	278.25	1.140106452
2	364.739	364739	840.6109	475.1468	475.1468	840.6109	0.565239875	0.603012499		2	278.5	1.132353746
2	365.042	365042	757.3266	487.8965	487.8965	757.3266	0.644235261	0.594525597		2	278.75	1.123733433
2	365.328	365328	750.8176	482.9142	482.9142	750.8176	0.643184443	0.59167095		2	279	1.115844911
2	365.566	365566	831.3902	422.5242	422.5242	831.3902	0.508214073	0.586998934		2	279.25	1.119041426
2	365.923	365923	887.7124	547.7572	547.7572	887.7124	0.617043538	0.574789695		2	279.5	1.125407848
2	366.226	366226	675.8714	339.3334	339.3334	675.8714	0.502067997	0.564211987		2	279.75	1.133356428
2	366.424	366424	562.1319	364.3454	364.3454	562.1319	0.648149304	0.558063528		2	280	1.141155595
2	366.599	366599	795.3641	481.6083	481.6083	795.3641	0.605519284	0.550154456		2	280.25	1.144581467
2	366.776	366776	993.3632	453.4482	453.4482	993.3632	0.456477752	0.539176814		2	280.5	1.143020032
2	367.098	367098	558.8965	299.7431	299.7431	558.8965	0.536312358	0.526145103		2	280.75	1.141129734
2	367.591	367591	814.2492	404.823	404.823	814.2492	0.497173347	0.537197459		2	281	1.140736238
2	367.812	367812	989.7356	550.7838	550.7838	989.7356	0.556495896	0.543404343		2	281.25	1.140722407
2	368.171	368171	655.4131	315.2119	315.2119	655.4131	0.480936222	0.559970862		2	281.5	1.14076402
2	368.386	368386	926.9297	446.9511	446.9511	926.9297	0.482184463	0.571975954		2	281.75	1.142440841
2	368.554	368554	764.6158	512.1713	512.1713	764.6158	0.669841377	0.577640952		2	282	1.143070114
2	368.76	368760	865.3456	533.1288	533.1288	865.3456	0.616087723	0.582406843		2	282.25	1.142602589
2	369.251	369251	812.2691	674.6348	674.6348	812.2691	0.830555785	0.59304174		2	282.5	1.141485399
2	369.537	369537	1049.377	511.9331	511.9331	1049.377	0.487844788	0.583559643		2	282.75	1.138476489
2	369.851	369851	859.7913	383.1725	383.1725	859.7913	0.445657568	0.561296345		2	283	1.133214561
2	370.207	370207	599.5379	349.9998	349.9998	599.5379	0.58378261	0.549513638		2	283.25	1.127201738
2	370.43	370430	647.4003	338.7289	338.7289	647.4003	0.523213999	0.55463414		2	283.5	1.119393017
2	370.654	370654	844.8098	551.8849	551.8849	844.8098	0.653265268	0.562314424		2	283.75	1.111171555
2	371.081	371081	1320.306	691.4819	691.4819	1320.306	0.523728514	0.609432393		2	284	1.103271403
2	371.243	371243	1338.114	653.8986	653.8986	1338.114	0.488671817	0.632031234		2	284.25	1.098207302
2	371.498	371498	1350.616	843.9777	843.9777	1350.616	0.624883535	0.655095805		2	284.5	1.095589512
2	371.883	371883	749.4122	559.9208	559.9208	749.4122	0.74714663	0.664065985		2	284.75	1.095232859
2	372.276	372276	1573.438	1459.839	1459.839	1573.438	0.927802049	0.665973746		2	285	1.097262515
2	372.482	372482	750.9991	633.1739	633.1739	750.9991	0.843108733	0.666874849		2	285.25	1.098912285
2	372.751	372751	1156.55	744.3926	744.3926	1156.55	0.643632009	0.660571587		2	285.5	1.097407471
2	372.947	372947	1431.668	696.7038	696.7038	1431.668	0.486637824	0.651443396		2	285.75	1.094551383
2	373.174	373174	1269.416	561.3124	561.3124	1269.416	0.442181602	0.645191348		2	286	1.092949462
2	373.57	373570	1228.98	756.8658	756.8658	1228.98	0.615848753	0.631438202		2	286.25	1.091666281
2	373.789	373789	1188.157	759.1396	759.1396	1188.157	0.638921961	0.625246426		2	286.5	1.090210074
2	373.995	373995	1020.692	627.6647	627.6647	1020.692	0.614940354	0.634264178		2	286.75	1.088336867
2	374.424	374424	830.2885	624.3494	624.3494	830.2885	0.751966816	0.68522472		2	287	1.084385186
2	374.747	374747	1133.893	925.4647	925.4647	1133.893	0.816183449	0.705644718		2	287.25	1.080087645
2	375.138	375138	861.7789	596.6021	596.6021	861.7789	0.692291375	0.673771076		2	287.5	1.078559153
2	375.405	375405	1542.817	880.5181	880.5181	1542.817	0.570721025	0.640570839		2	287.75	1.07915899
2	375.585	375585	433.9519	302.0257	302.0257	433.9519	0.695988887	0.625199293		2	288	1.080222398
2	375.815	375815	666.858	408.3823	408.3823	666.858	0.612397692	0.606084292		2	288.25	1.07956817
2	376.087	376087	1235.897	703.3617	703.3617	1235.897	0.56911029	0.578274762		2	288.5	1.075924743
2	376.27	376270	946.7263	484.2224	484.2224	946.7263	0.511470316	0.565897896		2	288.75	1.071503596
2	376.514	376514	872.6275	368.0751	368.0751	872.6275	0.42180094	0.56294811		2	289	1.067156851
2	376.798	376798	689.2624	394.5334	394.5334	689.2624	0.572399423	0.564086287		2	289.25	1.063504092
2	377.113	377113	916.2335	540.4172	540.4172	916.2335	0.589824755	0.569001039		2	289.5	1.059767843
2	377.336	377336	912.1107	651.5459	651.5459	912.1107	0.714327658	0.578483295		2	289.75	1.056553953
2	377.742	377742	1367.499	761.5897	761.5897	1367.499	0.556921577	0.593144111		2	290	1.053481598
2	377.958	377958	1257.021	849.4001	849.4001	1257.021	0.67572467	0.593993273		2	290.25	1.05092589
2	378.172	378172	777.8515	485.7181	485.7181	777.8515	0.624435512	0.593067896		2	290.5	1.048454515
2	378.375	378375	718.6701	406.9779	406.9779	718.6701	0.566293074	0.594950112		2	290.75	1.046268105
2	378.6	378600	730.3279	301.251	301.251	730.3279	0.412487322	0.599934581		2	291	1.044772814
2	378.944	378944	596.9501	443.3906	443.3906	596.9501	0.742759906	0.609085057		2	291.25	1.044016314
2	379.229	379229	1061.765	532.8642	532.8642	1061.765	0.501866421	0.620965493		2	291.5	1.043353175
2	379.489	379489	1146.625	742.9385	742.9385	1146.625	0.647935027	0.645088822		2	291.75	1.042542895
2	379.811	379811	967.3028	716.959	716.959	967.3028	0.741193967	0.677809041		2	292	1.041673135
2	380.095	380095	1102.621	682.7256	682.7256	1102.621	0.619184289	0.697756999		2	292.25	1.040818381
2	380.536	380536	747.9926	663.4615	663.4615	747.9926	0.88698939	0.731447802		2	292.5	1.039889813
2	380.745	380745	749.1821	670.4167	670.4167	749.1821	0.894864813	0.744224037		2	292.75	1.037732644
2	380.97	380970	979.4957	584.2895	584.2895	979.4957	0.59652074	0.753451793		2	293	1.035712033
2	381.169	381169	1176.686	759.2204	759.2204	1176.686	0.6452192	0.76029356		2	293.25	1.037469004
2	381.43	381430	662.49	479.3216	479.3216	662.49	0.723515223	0.766349898		2	293.5	1.041226849
2	381.775	381775	1049.569	754.1867	754.1867	1049.569	0.718568003	0.768250816		2	293.75	1.04541627
2	382.153	382153	780.0547	847.3049	847.3049	780.0547	1.086212159	0.773692185		2	294	1.047387402
2	382.528	382528	526.6196	349.0132	349.0132	526.6196	0.662742519	0.799681846		2	294.25	1.048923095
2	382.776	382776	643.0163	431.4789	431.4789	643.0163	0.67102327	0.81401242		2	294.5	1.050039821
2	383.039	383039	789.962	608.7098	608.7098	789.962	0.770555799	0.81627215		2	294.75	1.049961387
2	383.53	383530	605.0215	660.8709	660.8709	605.0215	1.092309777	0.809466863		2	295	1.049610257
2	383.765	383765	837.5176	527.2281	527.2281	837.5176	0.62951286	0.806717039		2	295.25	1.048624742
2	384.053	384053	622.5948	609.1311	609.1311	622.5948	0.97837486	0.804991504		2	295.5	1.047498168
2	384.307	384307	446.235	352.0782	352.0782	446.235	0.788997277	0.803103228		2	295.75	1.045518737
2	384.64	384640	632.0532	438.8292	438.8292	632.0532	0.694291556	0.799967042		2	296	1.041644172
2	385.001	385001	732.7613	499.5613	499.5613	732.7613	0.681751752	0.790519918		2	296.25	1.037508174
2	385.215	385215	861.7361	617.6497	617.6497	861.7361	0.716750407	0.784021708		2	296.5	1.035745424
2	385.404	385404	682.8389	644.2438	644.2438	682.8389	0.943478469	0.781323879		2	296.75	1.035262556
2	385.575	385575	567.9631	452.7377	452.7377	567.9631	0.797125201	0.784897861		2	297	1.035124826
2	385.778	385778	846.0817	724.6098	724.6098	846.0817	0.856430059	0.791143821		2	297.25	1.035450436
2	386.036	386036	723.9071	591.8174	591.8174	723.9071	0.81753225	0.795294291		2	297.5	1.036698767
2	386.264	386264	738.3075	491.257	491.257	738.3075	0.665382649	0.800065826		2	297.75	1.039897588
2	386.558	386558	758.8006	657.0878	657.0878	758.8006	0.865955826	0.808466945		2	298	1.043431479
2	386.757	386757	695.3268	576.7286	576.7286	695.3268	0.82943531	0.817998845		2	298.25	1.04594787
2	387.027	387027	763.8521	608.5609	608.5609	763.8521	0.796699911	0.833486875		2	298.5	1.048352477
2	387.2	387200	750.3679	627.1926	627.1926	750.3679	0.835846789	0.839644223		2	298.75	1.049982416
2	387.469	387469	752.6505	552.2866	552.2866	752.6505	0.733788923	0.848320242		2	299	1.05104425
2	387.713	387713	714.9948	667.6201	667.6201	714.9948	0.933741196	0.857295128		2	299.25	1.051803316
2	388.102	388102	966.3185	858.1056	858.1056	966.3185	0.888015287	0.855970069		2	299.5	1.050598453
2	388.31	388310	606.0489	676.2002	676.2002	606.0489	1.115751881	0.83117941		2	299.75	1.048615176
2	388.628	388628	681.906	428.0138	428.0138	681.906	0.627672729	0.78693009		2	300	1.046766068
2	388.873	388873	753.3106	574.5534	574.5534	753.3106	0.762704521	0.766731218		2	300.25	1.044739462
2	389.07	389070	839.3237	595.7819	595.7819	839.3237	0.709835669	0.746795442		2	300.5	1.042601205
2	389.438	389438	564.0337	306.28	306.28	564.0337	0.543017199	0.728465399		2	300.75	1.040462949
2	389.624	389624	836.2678	613.8478	613.8478	836.2678	0.734032567	0.74028667		2	301	1.038324692
2	389.885	389885	1004.419	677.8947	677.8947	1004.419	0.674912263	0.769447914		2	301.25	1.036186435
2	390.048	390048	718.9237	583.5714	583.5714	718.9237	0.811729256	0.782120405		2	301.5	1.034097468
2	390.252	390252	680.9861	595.2692	595.2692	680.9861	0.874128268	0.800391109		2	301.75	1.032169489
2	390.463	390463	717.5677	569.673	569.673	717.5677	0.79389443	0.830057046		2	302	1.030866262
2	390.792	390792	810.4027	908.2809	908.2809	810.4027	1.120777238	0.865240294		2	302.25	1.029690709
2	391.061	391061	704.1303	649.1576	649.1576	704.1303	0.921928228	0.874716287		2	302.5	1.028989598
2	391.312	391312	1143.117	1006.033	1006.033	1143.117	0.880078767	0.878789045		2	302.75	1.02841088
2	391.775	391775	1768.223	996.2368	996.2368	1768.223	0.563411289	0.837449262		2	303	1.028346356
2	392.185	392185	568.2608	497.4536	497.4536	568.2608	0.875396649	0.789905166		2	303.25	1.02852586
2	392.356	392356	889.2039	781.1469	781.1469	889.2039	0.878478941	0.787445042		2	303.5	1.030316953
2	392.769	392769	2180.49	1737.812	1737.812	2180.49	0.79698233	0.825069926		2	303.75	1.03203025
2	392.954	392954	1279.717	1010.445	1010.445	1279.717	0.789584728	0.847355834		2	304	1.033207837
2	393.175	393175	1158.706	983.1391	983.1391	1158.706	0.848480201	0.878922437		2	304.25	1.034540728
2	393.458	393458	857.9158	762.0775	762.0775	857.9158	0.888289387	0.931825725		2	304.5	1.035809507
2	393.639	393639	436.0511	528.288	528.288	436.0511	1.211527731	0.967860431		2	304.75	1.038313487
2	393.804	393804	593.5773	465.9176	465.9176	593.5773	0.784931634	1.008741621		2	305	1.039547929
2	394.046	394046	337.0486	394.1899	394.1899	337.0486	1.169534305	1.072514103		2	305.25	1.039281062
2	394.227	394227	556.6647	650.0023	650.0023	556.6647	1.167672928	1.120999367		2	305.5	1.038441176
2	394.477	394477	718.9159	672.27	672.27	718.9159	0.935116333	1.204340382		2	305.75	1.036707598
2	394.74	394740	315.5631	430.755	430.755	315.5631	1.365036026	1.272210897		2	306	1.032779273
2	395.175	395175	1023.473	1191.914	1191.914	1023.473	1.164577864	1.318932318		2	306.25	1.026895887
2	395.496	395496	549.7072	1126.304	1126.304	549.7072	2.048916223	1.334376194		2	306.5	1.024886405
2	395.857	395857	865.4928	1065.807	1065.807	865.4928	1.231445253	1.349041468		2	306.75	1.023966106
2	396.066	396066	732.3625	720.7862	720.7862	732.3625	0.98419321	1.355608988		2	307	1.023082988
2	396.452	396452	624.6607	832.4597	832.4597	624.6607	1.332658994	1.353814844		2	307.25	1.021764481
2	396.702	396702	513.5015	598.4614	598.4614	513.5015	1.165452097	1.351045158		2	307.5	1.019634918
2	396.984	396984	478.8039	645.8354	645.8354	478.8039	1.348851586	1.347470733		2	307.75	1.017327567
2	397.188	397188	486.6435	755.2185	755.2185	486.6435	1.55189271	1.344298207		2	308	1.016798589
2	397.361	397361	583.1784	894.4734	894.4734	583.1784	1.533790346	1.344685689		2	308.25	1.017674759
2	397.544	397544	472.2258	650.9865	650.9865	472.2258	1.378549203	1.348372941		2	308.5	1.018865461
2	397.714	397714	743.9391	816.7218	816.7218	743.9391	1.097834218	1.352100348		2	308.75	1.020634851
2	398.111	398111	827.4026	1577.86	1577.86	827.4026	1.907003918	1.327569689		2	309	1.022337354
2	398.383	398383	1080.193	948.932	948.932	1080.193	0.878483752	1.323134663		2	309.25	1.023774509
2	398.555	398555	858.3028	981.126	981.126	858.3028	1.143100081	1.344092431		2	309.5	1.024882998
2	398.792	398792	597.0682	790.9101	790.9101	597.0682	1.324656212	1.389420396		2	309.75	1.024181093
2	399.152	399152	1015.638	1354.653	1354.653	1015.638	1.333795112	1.45346188		2	310	1.023361868
2	399.498	399498	452.0737	729.673	729.673	452.0737	1.614057619	1.501240225		2	310.25	1.022741883
2	399.833	399833	535.1014	944.3793	944.3793	535.1014	1.764860454	1.545849438		2	310.5	1.021510333
2	400.025	400025	412.1627	857.4724	857.4724	412.1627	2.080422125	1.560058584		2	310.75	1.02140683
2	400.229	400229	691.3362	944.9727	944.9727	691.3362	1.366878662	1.569146342		2	311	1.023126718
2	400.466	400466	648.334	997.5196	997.5196	648.334	1.538589061	1.588275053		2	311.25	1.0254708
2	400.966	400966	823.4321	868.6634	868.6634	823.4321	1.054930212	1.613804277		2	311.5	1.028441369
2	401.239	401239	880.9501	1287.093	1287.093	880.9501	1.461028269	1.629678927		2	311.75	1.03185548
2	401.429	401429	610.7546	1183.953	1183.953	610.7546	1.938508527	1.65895884		2	312	1.033463428
2	401.625	401625	1058.531	1828.539	1828.539	1058.531	1.727430751	1.7204566		2	312.25	1.032751638
2	401.81	401810	666.9673	1190.167	1190.167	666.9673	1.784445804	1.800988986		2	312.5	1.031545274
2	402.074	402074	660.6544	1480.646	1480.646	660.6544	2.241180866	1.913120586		2	312.75	1.029749948
2	402.611	402611	618.2294	1109.014	1109.014	618.2294	1.793855161	2.182470253		2	313	1.027446298
2	403.001	403001	658.8725	1763.833	1763.833	658.8725	2.677047532	2.340808484		2	313.25	1.024600409
2	403.18	403180	909.12	1828.981	1828.981	909.12	2.011814722	2.382982318		2	313.5	1.021192413
2	403.386	403386	845.0996	2011.001	2011.001	845.0996	2.379602357	2.426352366		2	313.75	1.018731969
2	403.579	403579	544.4834	1345.28	1345.28	544.4834	2.470745665	2.444053822		2	314	1.016654074
2	403.81	403810	989.1933	2447.579	2447.579	989.1933	2.474318215	2.442510263		2	314.25	1.014968069
2	403.985	403985	842.6368	2363.355	2363.355	842.6368	2.804713727	2.428583817		2	314.5	1.014271489
2	404.162	404162	791.6231	1806.355	1806.355	791.6231	2.281837152	2.376345856		2	314.75	1.014647713
2	404.333	404333	551.6641	1413.661	1413.661	551.6641	2.562539415	2.29942221		2	315	1.014769653
2	404.513	404513	820.8822	1747.828	1747.828	820.8822	2.129206846	2.234519968		2	315.25	1.015093197
2	405.023	405023	636.9372	1198.506	1198.506	636.9372	1.881670595	1.97863642		2	315.5	1.015614943
2	405.438	405438	1279.019	1941.672	1941.672	1279.019	1.518094727	1.790900714		2	315.75	1.015930326
2	405.735	405735	1003.364	1558.144	1558.144	1003.364	1.552919977	1.778457065		2	316	1.015559442
2	406.06	406060	1632.999	2938.852	2938.852	1632.999	1.799665523	1.811309036		2	316.25	1.014779561
2	406.359	406359	680.6542	1376.469	1376.469	680.6542	2.022273572	1.812111669		2	316.5	1.01382675
2	406.534	406534	881.5347	1706.229	1706.229	881.5347	1.935521086	1.794299785		2	316.75	1.012774194
2	406.699	406699	1271.886	2432.588	2432.588	1271.886	1.91258336	1.781666219		2	317	1.009984192
2	407.053	407053	965.1424	1980.08	1980.08	965.1424	2.05159363	1.750578875		2	317.25	1.00779188
2	407.414	407414	622.6108	995.2029	995.2029	622.6108	1.598435009	1.667794831		2	317.5	1.007997647
2	407.578	407578	813.9263	1133.032	1133.032	813.9263	1.392057242	1.624459328		2	317.75	1.009224275
2	407.833	407833	443.9156	939.0089	939.0089	443.9156	2.115287005	1.587102374		2	318	1.01307105
2	408.061	408061	820.231	882.4679	882.4679	820.231	1.075877283	1.579576214		2	318.25	1.018603938
2	408.352	408352	802.3079	961.0407	961.0407	802.3079	1.197845241	1.585733102		2	318.5	1.024041809
2	408.929	408929	1288.505	2040.207	2040.207	1288.505	1.583390829	1.66430831		2	318.75	1.029489417
2	409.297	409297	935.5424	1536.045	1536.045	935.5424	1.641876413	1.746997652		2	319	1.036062028
2	409.802	409802	660.6145	1266.023	1266.023	660.6145	1.916432352	1.910137555		2	319.25	1.041848663
2	410.222	410222	815.8313	2106.194	2106.194	815.8313	2.58165383	2.054249351		2	319.5	1.046465226
2	410.734	410734	1083.944	2794.094	2794.094	1083.944	2.577710657	2.178535067		2	319.75	1.050084156
2	410.922	410922	1031.072	2124.858	2124.858	1031.072	2.060824074	2.209002045		2	320	1.049798519
2	415.268	415268	1064.94	1837.192	1837.192	1064.94	1.725160103	1.506307025		2	320.25	1.047733456
2	415.597	415597	1050.514	1194.255	1194.255	1050.514	1.136829209	1.485451081		2	320.5	1.04587452
2	415.821	415821	946.2237	1272.814	1272.814	946.2237	1.345151258	1.485581025		2	320.75	1.044973175
2	416.071	416071	959.3154	1364.502	1364.502	959.3154	1.422370578	1.491223139		2	321	1.044709145
2	416.238	416238	939.5147	1813.058	1813.058	939.5147	1.929781407	1.493178086		2	321.25	1.046234224
2	416.437	416437	1107.804	1477.323	1477.323	1107.804	1.333559908	1.493944836		2	321.5	1.050764492
2	416.676	416676	935.101	1388.5	1388.5	935.101	1.484866341	1.492670926		2	321.75	1.055085405
2	417.166	417166	681.2672	1136.666	1136.666	681.2672	1.668458426	1.479531358		2	322	1.058991567
2	417.39	417390	486.4074	575.8596	575.8596	486.4074	1.183903863	1.467904358		2	322.25	1.061591491
2	417.679	417679	552.3029	790.8734	790.8734	552.3029	1.431955907	1.447861062		2	322.5	1.062865769
2	418.122	418122	718.5307	1176.186	1176.186	718.5307	1.636932145	1.405451931		2	322.75	1.061121035
2	418.361	418361	1051.396	1263.635	1263.635	1051.396	1.201863998	1.371545194		2	323	1.058128613
2	418.81	418810	953.4941	1314.539	1314.539	953.4941	1.378654572	1.291261047		2	323.25	1.054946635
2	419.126	419126	1526.918	2192.144	2192.144	1526.918	1.435665831	1.246364397		2	323.5	1.051877196
2	419.444	419444	1857.236	2071.252	2071.252	1857.236	1.115233605	1.214519888		2	323.75	1.049031815
2	419.666	419666	1462.455	1430.756	1430.756	1462.455	0.978324803	1.193296112		2	324	1.045896039
2	419.9	419900	1225.555	1204.883	1204.883	1225.555	0.98313254	1.172784516		2	324.25	1.043760832
2	420.16	420160	1460.216	1694.16	1694.16	1460.216	1.160211914	1.152384582		2	324.5	1.043658117
2	420.577	420577	1709.74	2431.257	2431.257	1709.74	1.42200393	1.121691925		2	324.75	1.043781386
2	421.08	421080	639.9513	741.8119	741.8119	639.9513	1.159169299	1.119240266		2	325	1.043777441
2	421.407	421407	882.5453	877.4137	877.4137	882.5453	0.994185454	1.110134442		2	325.25	1.043774855
2	421.729	421729	718.2283	656.3008	656.3008	718.2283	0.913777416	1.067784612		2	325.5	1.042389422
2	422.107	422107	665.9831	865.4251	865.4251	665.9831	1.299470062	1.002535929		2	325.75	1.03794453
2	422.332	422332	706.8852	626.5925	626.5925	706.8852	0.886413381	0.967775717		2	326	1.032580154
2	422.805	422805	503.0082	577.3925	577.3925	503.0082	1.147878901	0.893792428		2	326.25	1.028241469
2	422.956	422956	605.0104	439.9006	439.9006	605.0104	0.727095931	0.873775204		2	326.5	1.023870848
2	423.395	423395	480.1674	296.0494	296.0494	480.1674	0.61655456	0.816839477		2	326.75	1.019668334
2	423.798	423798	749.0737	529.4537	529.4537	749.0737	0.706811226	0.768969556		2	327	1.018292773
2	424.073	424073	947.614	820.1835	820.1835	947.614	0.865524887	0.750715063		2	327.25	1.021128528
2	424.404	424404	714.4295	603.891	603.891	714.4295	0.845277246	0.760121646		2	327.5	1.024643526
2	424.6	424600	588.526	474.861	474.861	588.526	0.806864947	0.774594245		2	327.75	1.030132571
2	424.79	424790	774.2785	588.0796	588.0796	774.2785	0.759519475	0.784612075		2	328	1.034991642
2	424.961	424961	767.538	535.0344	535.0344	767.538	0.697078711	0.792837613		2	328.25	1.039829374
2	425.169	425169	1198.25	832.7115	832.7115	1198.25	0.694939704	0.807166211		2	328.5	1.045792429
2	425.339	425339	752.6799	562.37	562.37	752.6799	0.747156926	0.816520351		2	328.75	1.049123055
2	425.688	425688	426.5852	531.9292	531.9292	426.5852	1.246947151	0.828309021		2	329	1.049772084
2	425.863	425863	853.9486	592.8782	592.8782	853.9486	0.694278555	0.833769615		2	329.25	1.049935
2	426.119	426119	1319.549	1048.483	1048.483	1319.549	0.794576783	0.831801691		2	329.5	1.049362127
2	426.535	426535	1436.222	1174.121	1174.121	1436.222	0.817506625	0.817159726		2	329.75	1.047708339
2	426.82	426820	1250.682	979.5457	979.5457	1250.682	0.783209241	0.831009556		2	330	1.045000542
2	427.085	427085	968.4761	1073.375	1073.375	968.4761	1.10831336	0.881897886		2	330.25	1.041033166
2	427.297	427297	844.53	653.6889	653.6889	844.53	0.774026855	0.937099896		2	330.5	1.037009704
2	427.556	427556	1173.314	883.2468	883.2468	1173.314	0.752779563	0.995106417		2	330.75	1.032969171
2	428.135	428135	699.5473	686.1327	686.1327	699.5473	0.980823884	1.136664552		2	331	1.028926219
2	428.344	428344	979.5459	1142.182	1142.182	979.5459	1.166032138	1.182836166		2	331.25	1.025000366
2	428.552	428552	1173.584	2574.21	2574.21	1173.584	2.193460374	1.208310474		2	331.5	1.021056488
2	428.774	428774	760.6038	823.0081	823.0081	760.6038	1.082045738	1.216286191		2	331.75	1.017104127
2	428.945	428945	517.2073	568.0061	568.0061	517.2073	1.098217485	1.21728687		2	332	1.014070706
2	429.141	429141	550.1136	515.693	515.693	550.1136	0.937430014	1.205979551		2	332.25	1.010916666
2	429.488	429488	515.6149	626.3455	626.3455	515.6149	1.214754461	1.149042338		2	332.5	1.007629393
2	430.031	430031	1165.198	814.0145	814.0145	1165.198	0.69860616	1.034183848		2	332.75	1.005330169
2	430.203	430203	776.9337	902.7825	902.7825	776.9337	1.161981389	1.000213665		2	333	1.005385306
2	430.624	430624	617.6766	759.6973	759.6973	617.6766	1.229927279	0.903147832		2	333.25	1.007092588
2	430.989	430989	773.3536	610.3033	610.3033	773.3536	0.78916462	0.832405878		2	333.5	1.011170298
2	431.401	431401	576.408	357.1984	357.1984	576.408	0.619697159	0.771403873		2	333.75	1.015248008
2	431.654	431654	751.211	423.5135	423.5135	751.211	0.563774359	0.735559853		2	334	1.018410931
2	432.01	432010	940.4297	672.3996	672.3996	940.4297	0.714991881	0.692026053		2	334.25	1.021090808
2	432.274	432274	1002.005	761.7443	761.7443	1002.005	0.760220059	0.663683947		2	334.5	1.023038168
2	432.524	432524	937.6117	586.323	586.323	937.6117	0.625336693	0.641135271		2	334.75	1.024881157
2	432.798	432798	656.3668	485.2756	485.2756	656.3668	0.739335993	0.631493149		2	335	1.02554358
2	433.129	433129	889.3121	543.9527	543.9527	889.3121	0.611655571	0.635241832		2	335.25	1.025477075
2	433.427	433427	960.7783	573.5968	573.5968	960.7783	0.597012651	0.636510947		2	335.5	1.024797437
2	433.647	433647	507.5689	319.5504	319.5504	507.5689	0.629570488	0.631079448		2	335.75	1.02242947
2	434.153	434153	1005.032	523.7345	523.7345	1005.032	0.521112263	0.616947587		2	336	1.019535096
2	434.52	434520	827.1626	494.0095	494.0095	827.1626	0.597233845	0.616876044		2	336.25	1.016135524
2	434.788	434788	921.7934	719.7541	719.7541	921.7934	0.780819325	0.62056573		2	336.5	1.013015982
2	435.14	435140	786.0719	472.8926	472.8926	786.0719	0.601589498	0.623396444		2	336.75	1.009834978
2	435.408	435408	792.5351	553.2999	553.2999	792.5351	0.6981393	0.625431116		2	337	1.006444155
2	435.599	435599	948.7046	518.7849	518.7849	948.7046	0.546835021	0.626141965		2	337.25	1.003497678
2	435.886	435886	781.4459	359.7631	359.7631	781.4459	0.460381326	0.620498502		2	337.5	1.002222021
2	436.191	436191	455.8155	306.9837	306.9837	455.8155	0.673482363	0.611307202		2	337.75	1.001365306
2	436.355	436355	548.563	407.2793	407.2793	548.563	0.742447631	0.607800942		2	338	1.000877319
2	436.635	436635	664.8288	401.5795	401.5795	664.8288	0.604034452	0.606955397		2	338.25	1.001138851
2	436.867	436867	1090.573	607.2735	607.2735	1090.573	0.556838928	0.607950481		2	338.5	1.001534196
2	437.084	437084	1093.404	572.5585	572.5585	1093.404	0.523647709	0.606505677		2	338.75	1.001949161
2	437.374	437374	653.0249	457.8449	457.8449	653.0249	0.701114	0.597983771		2	339	1.001885492
2	437.75	437750	685.1464	329.4828	329.4828	685.1464	0.48089401	0.581760745		2	339.25	1.00174942
2	438.082	438082	450.0463	329.1013	329.1013	450.0463	0.731260984	0.57020559		2	339.5	1.001163172
2	438.288	438288	562.2305	303.8481	303.8481	562.2305	0.540433328	0.5654111		2	339.75	0.999621783
2	438.59	438590	686.3122	390.5251	390.5251	686.3122	0.569019609	0.56052602		2	340	0.997573715
2	438.754	438754	585.9215	307.5534	307.5534	585.9215	0.524905469	0.56021009		2	340.25	0.995386387
2	439.096	439096	589.286	279.7999	279.7999	589.286	0.474811721	0.563375365		2	340.5	0.992051006
2	439.586	439586	1180.624	676.9163	676.9163	1180.624	0.573354684	0.566387077		2	340.75	0.988955714
2	439.847	439847	629.8633	348.4187	348.4187	629.8633	0.553165584	0.563732943		2	341	0.986212742
2	440.027	440027	664.1323	417.0575	417.0575	664.1323	0.627973523	0.561754257		2	341.25	0.98341923
2	440.262	440262	922.4648	639.6037	639.6037	922.4648	0.693363801	0.560949174		2	341.5	0.981562362
2	440.457	440457	686.8508	339.3174	339.3174	686.8508	0.49401908	0.562542322		2	341.75	0.98019952
2	440.657	440657	657.074	394.3976	394.3976	657.074	0.600233155	0.565200697		2	342	0.979868276
2	441.047	441047	760.2662	352.1367	352.1367	760.2662	0.46317553	0.568953368		2	342.25	0.982259638
2	441.303	441303	598.2333	274.7881	274.7881	598.2333	0.459332672	0.563823836		2	342.5	0.985912911
2	441.469	441469	791.8517	443.3837	443.3837	791.8517	0.55993275	0.561126043		2	342.75	0.989056053
2	441.803	441803	711.0287	524.7059	524.7059	711.0287	0.737953194	0.56325691		2	343	0.991910868
2	442.245	442245	1010.656	553.2696	553.2696	1010.656	0.547436121	0.572621531		2	343.25	0.994014179
2	442.793	442793	624.6163	376.3096	376.3096	624.6163	0.602465225	0.596613401		2	343.5	0.995492885
2	443.032	443032	888.1581	461.7572	461.7572	888.1581	0.519904283	0.616103596		2	343.75	0.996845433
2	443.314	443314	989.7998	526.597	526.597	989.7998	0.532023749	0.64450781		2	344	0.998001355
2	443.588	443588	1149.862	598.7826	598.7826	1149.862	0.520743011	0.663189088		2	344.25	0.998835526
2	443.799	443799	813.1289	729.8424	729.8424	813.1289	0.89757282	0.671349615		2	344.5	0.998663486
2	444.257	444257	751.7822	694.4182	694.4182	751.7822	0.923695985	0.688564052		2	344.75	0.997647581
2	444.448	444448	1147.75	753.9297	753.9297	1147.75	0.656876236	0.691654406		2	345	0.996419836
2	444.801	444801	1201.381	818.8391	818.8391	1201.381	0.68158153	0.67923621		2	345.25	0.99560681
2	445.03	445030	604.8153	331.7815	331.7815	604.8153	0.548566645	0.669293034		2	345.5	0.996937819
2	445.256	445256	739.8359	484.3617	484.3617	739.8359	0.654688019	0.653750984		2	345.75	0.998566477
2	445.56	445560	1120.811	674.6428	674.6428	1120.811	0.601923786	0.623027546		2	346	1.000460278
2	445.725	445725	1239.182	807.882	807.882	1239.182	0.651947817	0.615732821		2	346.25	1.002368599
2	446.016	446016	696.9793	356.1646	356.1646	696.9793	0.511011733	0.622800633		2	346.5	1.004617561
2	446.237	446237	789.1865	458.2779	458.2779	789.1865	0.580696578	0.630300133		2	346.75	1.006305129
2	446.434	446434	647.4354	508.1201	508.1201	647.4354	0.784819767	0.640074672		2	347	1.007854599
2	446.948	446948	1061.784	581.4502	581.4502	1061.784	0.547616276	0.690714956		2	347.25	1.009447756
2	447.349	447349	673.8842	502.9576	502.9576	673.8842	0.746356125	0.711088787		2	347.5	1.011002294
2	447.554	447554	806.2664	867.461	867.461	806.2664	1.075898735	0.70758957		2	347.75	1.010978294
2	447.756	447756	712.2489	405.5033	405.5033	712.2489	0.569328082	0.701669985		2	348	1.008970884
2	448.21	448210	1012.678	509.2121	509.2121	1012.678	0.502837131	0.659183302		2	348.25	1.006194584
2	448.558	448558	796.068	641.0508	641.0508	796.068	0.805271409	0.616195347		2	348.5	1.002597178
2	448.737	448737	932.6587	460.6084	460.6084	932.6587	0.493865977	0.601272042		2	348.75	0.998837523
2	449.055	449055	864.3863	536.9979	536.9979	864.3863	0.621247583	0.580897418		2	349	0.995867427
2	449.238	449238	982.7541	406.3447	406.3447	982.7541	0.413475456	0.569833421		2	349.25	0.992641541
2	449.578	449578	1255.395	699.7703	699.7703	1255.395	0.557410456	0.55764781		2	349.5	0.990306985
2	449.959	449959	931.1973	634.6286	634.6286	931.1973	0.681518943	0.56931476		2	349.75	0.987972429
2	450.302	450302	881.3715	532.534	532.534	881.3715	0.604210597	0.592959331		2	350	0.987247188
2	450.574	450574	1160.347	686.1463	686.1463	1160.347	0.591328542	0.607353962		2	350.25	0.987431195
2	450.817	450817	1123.838	569.875	569.875	1123.838	0.507079312	0.617297063		2	350.5	0.987662995
2	451.078	451078	842.9316	494.087	494.087	842.9316	0.586153135	0.626173433		2	350.75	0.987866423
2	451.3	451300	818.2171	494.4813	494.4813	818.2171	0.604339973	0.628390827		2	351	0.988409399
2	451.494	451494	723.9676	587.7874	587.7874	723.9676	0.811897383	0.628554845		2	351.25	0.98921072
2	451.715	451715	1164.725	691.9842	691.9842	1164.725	0.594118097	0.628641854		2	351.5	0.989949235
2	451.901	451901	780.3442	605.2762	605.2762	780.3442	0.775652847	0.628568826		2	351.75	0.990641665
2	452.086	452086	1057.216	597.704	597.704	1057.216	0.565356559	0.627613868		2	352	0.991303785
2	452.318	452318	1601.665	767.4695	767.4695	1601.665	0.479169801	0.626155223		2	352.25	0.99164401
2	452.494	452494	1371.277	664.0805	664.0805	1371.277	0.484278887	0.621045086		2	352.5	0.991587949
2	452.687	452687	725.6279	611.0114	611.0114	725.6279	0.842045076	0.611033434		2	352.75	0.991442024
2	452.882	452882	663.6278	389.1914	389.1914	663.6278	0.586460362	0.604683386		2	353	0.991604371
2	453.157	453157	608.6512	348.3859	348.3859	608.6512	0.572390065	0.601550403		2	353.25	0.992295419
2	453.388	453388	568.6565	354.7905	354.7905	568.6565	0.623910041	0.602672283		2	353.5	0.993139302
2	453.654	453654	933.5563	521.4131	521.4131	933.5563	0.558523466	0.613510647		2	353.75	0.994042621
2	454.04	454040	767.2727	610.7773	610.7773	767.2727	0.796036794	0.640331969		2	354	0.994381142
2	454.252	454252	745.1058	379.6205	379.6205	745.1058	0.509485364	0.656623087		2	354.25	0.993902631
2	454.446	454446	697.118	390.4855	390.4855	697.118	0.560142616	0.676094988		2	354.5	0.992975374
2	454.726	454726	738.0271	565.7554	565.7554	738.0271	0.766578084	0.710877832		2	354.75	0.991930362
2	454.923	454923	1311.804	943.2705	943.2705	1311.804	0.719063595	0.729234384		2	355	0.990809261
2	455.154	455154	1782.261	1385.668	1385.668	1782.261	0.777477597	0.747251822		2	355.25	0.989124018
2	455.51	455510	964.7974	908.4084	908.4084	964.7974	0.941553532	0.778152199		2	355.5	0.987719382
2	455.958	455958	1130.088	812.812	812.812	1130.088	0.719246643	0.794020281		2	355.75	0.986145997
2	456.214	456214	711.4299	523.99	523.99	711.4299	0.736530753	0.773498066		2	356	0.984485278
2	456.519	456519	1024.04	734.3322	734.3322	1024.04	0.717093278	0.739655894		2	356.25	0.983172429
2	456.754	456754	1000.756	789.2752	789.2752	1000.756	0.788678959	0.712929114		2	356.5	0.983433104
2	456.98	456980	885.6945	653.5635	653.5635	885.6945	0.737910758	0.678944172		2	356.75	0.984980198
2	457.249	457249	747.4105	513.2958	513.2958	747.4105	0.686765573	0.647196587		2	357	0.987058904
2	457.456	457456	944.2549	536.5994	536.5994	944.2549	0.568278121	0.632113837		2	357.25	0.992167775
2	457.701	457701	771.4745	318.9458	318.9458	771.4745	0.413423645	0.617254113		2	357.5	0.997666714
2	458.048	458048	577.6827	440.4697	440.4697	577.6827	0.762476875	0.610146674		2	357.75	1.003655228
2	458.351	458351	1108.914	626.5073	626.5073	1108.914	0.564973749	0.611680683		2	358	1.008799137
2	458.585	458585	979.9912	584.4094	584.4094	979.9912	0.596341477	0.610584855		2	358.25	1.012231604
2	458.749	458749	800.5295	421.4537	421.4537	800.5295	0.526468669	0.610439628		2	358.5	1.013406772
2	458.975	458975	752.174	556.5626	556.5626	752.174	0.739938631	0.61128694		2	358.75	1.012987456
2	459.253	459253	707.3243	463.2621	463.2621	707.3243	0.65495007	0.604747192		2	359	1.00987112
2	459.551	459551	550.2158	355.431	355.431	550.2158	0.645984721	0.595191593		2	359.25	1.00570663
2	459.757	459757	648.5012	353.6441	353.6441	648.5012	0.545325282	0.590181788		2	359.5	1.001829651
2	459.925	459925	588.3811	303.1388	303.1388	588.3811	0.515208255	0.586900246		2	359.75	0.997155622
2	460.14	460140	752.8296	388.5934	388.5934	752.8296	0.5161771	0.582001174		2	360	0.991755977
2	460.403	460403	1158.606	672.4271	672.4271	1158.606	0.580375986	0.57615469		2	360.25	0.988289913
2	460.645	460645	719.0246	468.4393	468.4393	719.0246	0.651492731	0.568308291		2	360.5	0.987272467
2	460.937	460937	685.9588	379.378	379.378	685.9588	0.553062371	0.556276066		2	360.75	0.987264995
2	461.365	461365	987.3825	644.7312	644.7312	987.3825	0.65297005	0.552837496		2	361	0.989046513
2	461.661	461661	755.681	433.0412	433.0412	755.681	0.573047622	0.557206064		2	361.25	0.992478739
2	461.85	461850	988.5006	449.8325	449.8325	988.5006	0.45506548	0.564914188		2	361.5	0.996335171
2	462.06	462060	904.108	386.0439	386.0439	904.108	0.4269887	0.580898526		2	361.75	0.999795898
2	462.224	462224	462.1699	330.9188	330.9188	462.1699	0.716011147	0.596090789		2	362	1.003413392
2	462.455	462455	440.3714	291.152	291.152	440.3714	0.661151019	0.625071065		2	362.25	1.006580259
2	462.662	462662	892.3306	476.6388	476.6388	892.3306	0.534150459	0.673659486		2	362.5	1.008559391
2	462.943	462943	703.6397	650.3303	650.3303	703.6397	0.924237646	0.766405436		2	362.75	1.008445566
2	463.203	463203	787.0305	556.0798	556.0798	787.0305	0.70655432	0.834108245		2	363	1.007364295
2	463.48	463480	929.4506	895.2433	895.2433	929.4506	0.963196215	0.888296047		2	363.25	1.006162872
2	463.657	463657	1419.274	1031.52	1031.52	1419.274	0.726794122	0.922953257		2	363.5	1.004719698
2	463.877	463877	1764.579	1538.215	1538.215	1764.579	0.871717843	0.952234016		2	363.75	1.002885595
2	464.048	464048	4334.56	6407.905	6407.905	4334.56	1.478328827	0.965726815		2	364	1.000378782
2	464.259	464259	967.042	962.5792	962.5792	967.042	0.995385102	0.975152638		2	364.25	0.997980192
2	464.568	464568	1039.793	787.004	787.004	1039.793	0.756885265	0.954969426		2	364.5	0.996025999
2	464.925	464925	562.3973	468.1778	468.1778	562.3973	0.832468079	0.902225772		2	364.75	0.994316882
2	465.097	465097	651.5592	521.0919	521.0919	651.5592	0.799761403	0.877630719		2	365	0.993475463
2	465.367	465367	971.8114	1031.401	1031.401	971.8114	1.061318071	0.82744397		2	365.25	0.993084636
2	465.892	465892	954.3267	639.5611	639.5611	954.3267	0.670169974	0.698117783		2	365.5	0.99258537
2	466.16	466160	1596.76	928.7539	928.7539	1596.76	0.581649027	0.656251874		2	365.75	0.991673545
2	466.354	466354	1203.865	630.4105	630.4105	1203.865	0.523655476	0.642369641		2	366	0.990639604
2	466.775	466775	941.1244	594.976	594.976	941.1244	0.632196976	0.627296769		2	366.25	0.989602019
2	467.06	467060	981.6402	567.0467	567.0467	981.6402	0.57765228	0.621205506		2	366.5	0.988540032
2	467.248	467248	1029.936	669.1136	669.1136	1029.936	0.649665222	0.623693693		2	366.75	0.986877069
2	467.614	467614	1071.703	755.9597	755.9597	1071.703	0.705381715	0.640119253		2	367	0.985593974
2	467.938	467938	1093.742	858.7003	858.7003	1093.742	0.78510316	0.648327403		2	367.25	0.985526858
2	468.499	468499	732.4021	407.7022	407.7022	732.4021	0.556664433	0.671054377		2	367.5	0.986200321
2	468.741	468741	901.6479	644.5324	644.5324	901.6479	0.714838242	0.679966093		2	367.75	0.986982054
2	468.982	468982	732.3609	467.0365	467.0365	732.3609	0.637713592	0.685216513		2	368	0.988233754
2	469.226	469226	808.9154	613.0554	613.0554	808.9154	0.75787332	0.691272573		2	368.25	0.989712005
2	469.6	469600	717.6834	449.0332	449.0332	717.6834	0.625670316	0.710182667		2	368.5	0.991086417
2	469.818	469818	599.1166	428.3914	428.3914	599.1166	0.715038442	0.723306048		2	368.75	0.991850095
2	469.986	469986	937.9102	774.9363	774.9363	937.9102	0.826237203	0.733074059		2	369	0.992502534
2	470.21	470210	1027.755	676.0851	676.0851	1027.755	0.657827109	0.748259758		2	369.25	0.993153199
2	470.518	470518	733.4741	598.3848	598.3848	733.4741	0.815822672	0.770574956		2	369.5	0.992163821
2	470.786	470786	442.7883	379.1116	379.1116	442.7883	0.856191548	0.78946207		2	369.75	0.990201716
2	471.179	471179	602.4158	443.7843	443.7843	602.4158	0.736674403	0.82011257		2	370	0.988748643
2	471.453	471453	466.1699	373.9001	373.9001	466.1699	0.802068302	0.837179465		2	370.25	0.988044037
2	471.738	471738	651.8057	639.3991	639.3991	651.8057	0.9809658	0.854168461		2	370.5	0.98882908
2	472.015	472015	879.7143	543.9072	543.9072	879.7143	0.618277093	0.869363457		2	370.75	0.990736462
2	472.259	472259	639.382	659.2729	659.2729	639.382	1.031109571	0.87335057		2	371	0.994051317
2	472.496	472496	1070.524	950.3375	950.3375	1070.524	0.887731148	0.862246469		2	371.25	0.997916923
2	472.774	472774	574.185	437.9753	437.9753	574.185	0.762777328	0.840140933		2	371.5	1.00061792
2	472.962	472962	1787.135	1988.663	1988.663	1787.135	1.112765963	0.829625819		2	371.75	1.001317836
2	473.364	473364	841.448	647.5071	647.5071	841.448	0.769515288	0.792083521		2	372	1.001758439
2	473.651	473651	894.6126	552.7834	552.7834	894.6126	0.617902542	0.77205605		2	372.25	1.001904266
2	473.848	473848	638.6362	483.8941	483.8941	638.6362	0.757699141	0.77398883		2	372.5	1.001977028
2	474.302	474302	879.6588	572.629	572.629	879.6588	0.65096717	0.794901327		2	372.75	1.001273115
2	474.662	474662	682.3051	525.1869	525.1869	682.3051	0.769724424	0.815614544		2	373	0.999998037
2	475.139	475139	1032.043	991.4549	991.4549	1032.043	0.960672084	0.850849432		2	373.25	0.999105019
2	475.414	475414	590.507	548.1597	548.1597	590.507	0.92828654	0.872110417		2	373.5	0.99806171
2	475.643	475643	694.6974	732.8936	732.8936	694.6974	1.0549825	0.88367532		2	373.75	0.997158066
2	475.896	475896	1157.045	976.1003	976.1003	1157.045	0.843614812	0.891331584		2	374	0.998180527
2	476.114	476114	517.685	610.5597	610.5597	517.685	1.179403885	0.897239946		2	374.25	1.001749002
2	476.417	476417	711.2621	462.683	462.683	711.2621	0.650509847	0.903945328		2	374.5	1.004810001
2	476.678	476678	765.3251	553.3531	553.3531	765.3251	0.723030121	0.900794348		2	374.75	1.006656974
2	476.958	476958	841.6465	682.1029	682.1029	841.6465	0.810438706	0.899389572		2	375	1.004208132
2	477.139	477139	1593.323	1424.129	1424.129	1593.323	0.893810608	0.900155557		2	375.25	1.001182917
2	477.386	477386	1158.008	1022.932	1022.932	1158.008	0.883354865	0.894192849		2	375.5	0.997892134
2	477.574	477574	1038.387	1120.022	1120.022	1038.387	1.078617124	0.896605025		2	375.75	0.995372138
2	479.233	479233	1123.601	1032.281	1032.281	1123.601	0.918725597	1.054753873		2	376	0.992450211
2	479.525	479525	953.8449	1214.483	1214.483	953.8449	1.27324998	1.085963325		2	376.25	0.990056691
2	479.755	479755	665.1949	783.8909	783.8909	665.1949	1.178437928	1.108295358		2	376.5	0.989560039
2	480.245	480245	606.8781	646.7588	646.7588	606.8781	1.065714515	1.159193319		2	376.75	0.989653352
2	480.556	480556	711.7614	931.146	931.146	711.7614	1.308227729	1.195902535		2	377	0.990055179
2	480.892	480892	821.3331	871.9285	871.9285	821.3331	1.06160156	1.237023677		2	377.25	0.990967024
2	481.088	481088	805.6038	965.7554	965.7554	805.6038	1.198796977	1.260751615		2	377.5	0.992118045
2	481.441	481441	628.3038	745.6505	745.6505	628.3038	1.186767452	1.30524295		2	377.75	0.993171882
2	481.614	481614	432.1242	570.1963	570.1963	432.1242	1.319519481	1.32954052		2	378	0.993248316
2	481.827	481827	654.7114	1204.875	1204.875	654.7114	1.840314679	1.361589343		2	378.25	0.993245848
2	482.09	482090	712.2121	896.3281	896.3281	712.2121	1.258512878	1.403381052		2	378.5	0.993717861
2	482.285	482285	500.8175	598.9382	598.9382	500.8175	1.195921069	1.438139087		2	378.75	0.994463506
2	482.464	482464	766.2648	1281.175	1281.175	766.2648	1.671974231	1.470513865		2	379	0.995364099
2	482.784	482784	733.7688	1145.182	1145.182	733.7688	1.560685055	1.53433354		2	379.25	0.996745292
2	482.97	482970	736.5907	1047.093	1047.093	736.5907	1.421539805	1.572581885		2	379.5	0.999544178
2	483.224	483224	592.7893	995.6089	995.6089	592.7893	1.679532508	1.611980585		2	379.75	1.002596752
2	483.533	483533	502.8938	703.1593	703.1593	502.8938	1.398226226	1.634332914		2	380	1.004936753
2	483.916	483916	649.2623	1221.966	1221.966	649.2623	1.882083713	1.65443818		2	380.25	1.007161446
2	484.288	484288	566.2201	1146.819	1146.819	566.2201	2.025394365	1.693498506		2	380.5	1.009456425
2	484.685	484685	1023.997	1584.239	1584.239	1023.997	1.547112931	1.731286418		2	380.75	1.011346755
2	485.013	485013	906.083	1233.222	1233.222	906.083	1.361047498	1.726701204		2	381	1.012554875
2	485.202	485202	709.6223	1060.096	1060.096	709.6223	1.493887664	1.695882161		2	381.25	1.013478905
2	485.494	485494	952.0066	1653.959	1653.959	952.0066	1.737339846	1.621353186		2	381.5	1.01402714
2	485.715	485715	489.2567	1147.699	1147.699	489.2567	2.345801294	1.572643416		2	381.75	1.01419266
2	486.012	486012	699.7676	1084.969	1084.969	699.7676	1.55047047	1.502791102		2	382	1.014598405
2	486.353	486353	1202.037	1362.494	1362.494	1202.037	1.133487572	1.399997757		2	382.25	1.015670862
2	486.847	486847	825.8037	560.4138	560.4138	825.8037	0.678628347	1.30894125		2	382.5	1.017752835
2	487.057	487057	825.9772	1331.161	1331.161	825.9772	1.611619546	1.309712279		2	382.75	1.019527471
2	487.422	487422	770.7743	1001.906	1001.906	770.7743	1.299869495	1.331547229		2	383	1.019939269
2	487.837	487837	520.9588	671.8407	671.8407	520.9588	1.289623479	1.448624096		2	383.25	1.019628125
2	488.16	488160	902.0479	1318.444	1318.444	902.0479	1.461611961	1.587947418		2	383.5	1.019211763
2	488.476	488476	873.2446	1730.302	1730.302	873.2446	1.981463155	1.682525257		2	383.75	1.018852467
2	488.65	488650	931.0179	1565.049	1565.049	931.0179	1.681008496	1.705924793		2	384	1.01866219
2	488.955	488955	840.5522	1498.524	1498.524	840.5522	1.782785174	1.733029226		2	384.25	1.018448053
2	489.206	489206	1445.668	2746.097	2746.097	1445.668	1.899535025	1.747694739		2	384.5	1.018178721
2	489.496	489496	736.6513	1554.729	1554.729	736.6513	2.11053588	1.738807173		2	384.75	1.017674386
2	489.725	489725	840.4446	1143.574	1143.574	840.4446	1.360677432	1.714084097		2	385	1.016888249
2	489.98	489980	956.308	1527.365	1527.365	956.308	1.597147572	1.693474723		2	385.25	1.016044236
2	490.437	490437	1608.528	2380.802	2380.802	1608.528	1.480112252	1.646331654		2	385.5	1.016021191
2	490.788	490788	1845.644	2717.692	2717.692	1845.644	1.472489819	1.605289486		2	385.75	1.016856553
2	491.173	491173	987.6794	1822.036	1822.036	987.6794	1.844764607	1.583372367		2	386	1.017389211
2	491.459	491459	464.4923	691.2999	691.2999	464.4923	1.48829141	1.569357582		2	386.25	1.01799695
2	491.806	491806	757.1617	1009.565	1009.565	757.1617	1.333354553	1.542683131		2	386.5	1.018842497
2	492.074	492074	486.8242	1069.858	1069.858	486.8242	2.197626987	1.509028835		2	386.75	1.020146728
2	492.439	492439	695.9311	855.0135	855.0135	695.9311	1.228589296	1.45310303		2	387	1.021861977
2	492.772	492772	851.3885	1146.85	1146.85	851.3885	1.347034873	1.404733475		2	387.25	1.022981739
2	493.107	493107	684.3384	870.762	870.762	684.3384	1.272414349	1.345801889		2	387.5	1.0239675
2	493.318	493318	648.4902	715.2625	715.2625	648.4902	1.102965781	1.302811851		2	387.75	1.024893778
2	493.64	493640	1293.658	1695.941	1695.941	1293.658	1.310965495	1.253415767		2	388	1.024791451
2	494.113	494113	575.5536	863.6588	863.6588	575.5536	1.500570581	1.234139048		2	388.25	1.022630109
2	494.339	494339	640.29	721.6707	721.6707	640.29	1.127099752	1.226890767		2	388.5	1.018593949
2	494.549	494549	661.7863	697.2282	697.2282	661.7863	1.053554901	1.224011027		2	388.75	1.015245133
2	495.007	495007	381.2451	487.2585	487.2585	381.2451	1.278071508	1.242733273		2	389	1.012482298
2	495.33	495330	675.2881	827.8289	827.8289	675.2881	1.225889957	1.238882357		2	389.25	1.010553756
2	495.794	495794	668.8535	980.1318	980.1318	668.8535	1.465390852	1.185884698		2	389.5	1.009902019
2	495.971	495971	642.3949	744.4428	744.4428	642.3949	1.158855402	1.16537		2	389.75	1.012540611
2	496.358	496358	575.1931	595.5873	595.5873	575.1931	1.035456267	1.114976631		2	390	1.015427388
2	496.784	496784	1012.915	1041.5	1041.5	1012.915	1.028220532	1.045879755		2	390.25	1.018049719
2	497.211	497211	585.3603	454.1773	454.1773	585.3603	0.775893582	0.982892322		2	390.5	1.022111403
2	497.412	497412	757.7175	795.7581	795.7581	757.7175	1.050204199	0.961355666		2	390.75	1.025323924
2	497.631	497631	631.1812	599.1947	599.1947	631.1812	0.949322794	0.939648789		2	391	1.026744071
2	497.816	497816	763.3765	646.6916	646.6916	763.3765	0.847146329	0.921509603		2	391.25	1.027370782
2	498.102	498102	914.188	928.49	928.49	914.188	1.015644485	0.899086372		2	391.5	1.025474644
2	498.344	498344	686.3489	748.987	748.987	686.3489	1.091262767	0.882468451		2	391.75	1.022792432
2	498.526	498526	681.7448	510.0156	510.0156	681.7448	0.748103396	0.866562757		2	392	1.019389041
2	498.931	498931	632.6927	505.4389	505.4389	632.6927	0.798869499	0.825619239		2	392.25	1.016698867
2	499.13	499130	662.2992	628.1319	628.1319	662.2992	0.948411081	0.815753968		2	392.5	1.018091975
2	499.327	499327	996.8148	610.7901	610.7901	996.8148	0.612741805	0.815448606		2	392.75	1.020828699
2	499.505	499505	1067.741	793.3722	793.3722	1067.741	0.743038059	0.818391408		2	393	1.024504114
2	499.691	499691	879.125	655.5738	655.5738	879.125	0.745711702	0.822193026		2	393.25	1.029192399
2	500	500000	1114.777	1025.979	1025.979	1114.777	0.920344607	0.860067757		2	393.5	1.034869391
2	500.397	500397	1007.772	1008.077	1008.077	1007.772	1.000302648	0.912575538		2	393.75	1.041499304
2	500.579	500579	577.9243	527.3085	527.3085	577.9243	0.912417941	0.907535508		2	394	1.049313384
2	500.958	500958	886.6186	841.2361	841.2361	886.6186	0.948813955	0.873356116		2	394.25	1.057517381
2	501.162	501162	1199.386	1227.409	1227.409	1199.386	1.023364455	0.856066268		2	394.5	1.067323663
2	501.534	501534	1102.483	729.7065	729.7065	1102.483	0.661875512	0.792979378		2	394.75	1.074894943
2	501.709	501709	1260.342	845.1875	845.1875	1260.342	0.67060171	0.769296133		2	395	1.07812145
2	501.888	501888	910.3904	704.5842	704.5842	910.3904	0.773936324	0.760901201		2	395.25	1.080813594
2	502.111	502111	842.062	530.2455	530.2455	842.062	0.629698882	0.756211852		2	395.5	1.082255293
2	502.312	502312	1028.973	722.1432	722.1432	1028.973	0.701809668	0.753637722		2	395.75	1.083475655
2	502.541	502541	819.488	655.1808	655.1808	819.488	0.799500176	0.768609808		2	396	1.084537925
2	502.727	502727	907.109	763.5234	763.5234	907.109	0.841710754	0.781511833		2	396.25	1.084684367
2	503.028	503028	596.948	573.2321	573.2321	596.948	0.960271414	0.792285905		2	396.5	1.084507647
2	503.308	503308	1241.942	899.7864	899.7864	1241.942	0.724499534	0.805589019		2	396.75	1.084165629
2	503.488	503488	916.9477	694.5983	694.5983	916.9477	0.757511361	0.807780595		2	397	1.083779329
2	503.815	503815	896.968	920.928	920.928	896.968	1.026712213	0.794385757		2	397.25	1.083444699
2	504.067	504067	802.3915	609.0827	609.0827	802.3915	0.759084188	0.777924791		2	397.5	1.083811109
2	504.372	504372	807.453	475.5478	475.5478	807.453	0.588947964	0.762754398		2	397.75	1.084098238
2	504.697	504697	1189.775	655.4332	655.4332	1189.775	0.550888361	0.749062408		2	398	1.082242038
2	504.922	504922	1195.198	873.9904	873.9904	1195.198	0.731251558	0.737721771		2	398.25	1.081145548
2	505.224	505224	1030.751	808.0509	808.0509	1030.751	0.783943843	0.727308757		2	398.5	1.082598009
2	505.439	505439	464.0651	463.4111	463.4111	464.0651	0.998590715	0.732999913		2	398.75	1.087884734
2	505.744	505744	1186.472	942.268	942.268	1186.472	0.794176348	0.744654759		2	399	1.093296159
2	506.039	506039	962.0645	605.4829	605.4829	962.0645	0.629357907	0.738056432		2	399.25	1.098171397
2	506.444	506444	882.4892	413.0733	413.0733	882.4892	0.468077456	0.719450192		2	399.5	1.102318425
2	506.76	506760	611.2255	527.1809	527.1809	611.2255	0.862498211	0.700501157		2	399.75	1.106318661
2	507.065	507065	695.3114	470.2218	470.2218	695.3114	0.676275119	0.666415158		2	400	1.109131816
2	507.258	507258	357.5275	410.467	410.467	357.5275	1.148071127	0.647675151		2	400.25	1.110649801
2	507.475	507475	809.0313	343.6307	343.6307	809.0313	0.424743394	0.639444562		2	400.5	1.11295327
2	507.687	507687	514.5173	271.394	271.394	514.5173	0.527473032	0.635233146		2	400.75	1.114487086
2	507.916	507916	411.358	162.0358	162.0358	411.358	0.393904579	0.629391832		2	401	1.116049871
2	508.169	508169	872.3398	474.444	474.444	872.3398	0.543875219	0.614076713		2	401.25	1.11792352
2	508.377	508377	711.388	445.0982	445.0982	711.388	0.625675721	0.601953235		2	401.5	1.123915021
2	508.618	508618	585.4114	421.9048	421.9048	585.4114	0.720697957	0.598720408		2	401.75	1.135166271
2	508.817	508817	492.7891	380.1792	380.1792	492.7891	0.771484597	0.601833865		2	402	1.148001863
2	509.306	509306	787.6036	379.5416	379.5416	787.6036	0.481894191	0.609696925		2	402.25	1.162386329
2	509.503	509503	526.3918	310.9049	310.9049	526.3918	0.590634011	0.606250003		2	402.5	1.177454066
2	509.854	509854	789.2712	533.3716	533.3716	789.2712	0.67577735	0.59475751		2	402.75	1.190925267
2	510.191	510191	553.2702	243.5718	243.5718	553.2702	0.44024023	0.586237205		2	403	1.203121538
2	510.371	510371	529.8743	362.373	362.373	529.8743	0.683884838	0.585442678		2	403.25	1.210008869
2	510.651	510651	920.1007	462.4425	462.4425	920.1007	0.502599878	0.585985601		2	403.5	1.2147058
2	510.839	510839	1025.875	556.5908	556.5908	1025.875	0.54255226	0.584397653		2	403.75	1.215439151
2	511.062	511062	1078.034	638.0106	638.0106	1078.034	0.591827902	0.583499631		2	404	1.213185602
2	511.427	511427	422.1349	350.2042	350.2042	422.1349	0.829602575	0.582931228		2	404.25	1.20268378
2	511.682	511682	563.2972	296.1145	296.1145	563.2972	0.52568076	0.573685634		2	404.5	1.190961764
2	511.946	511946	1007.127	554.3645	554.3645	1007.127	0.550441503	0.560977724		2	404.75	1.176110029
2	512.129	512129	686.6671	339.7124	339.7124	686.6671	0.494726484	0.55457758		2	405	1.16103778
2	512.656	512656	924.7107	444.1193	444.1193	924.7107	0.480279184	0.542956705		2	405.25	1.147311834
2	513.075	513075	629.6524	361.2762	361.2762	629.6524	0.573770862	0.539816777		2	405.5	1.136780363
2	513.436	513436	793.7662	380.2664	380.2664	793.7662	0.479066002	0.546371266		2	405.75	1.135779448
2	513.784	513784	653.6258	274.9174	274.9174	653.6258	0.420603654	0.570380261		2	406	1.138816022
2	514.053	514053	692.2401	440.7546	440.7546	692.2401	0.636707697	0.597220416		2	406.25	1.139606087
2	514.419	514419	657.3038	473.2761	473.2761	657.3038	0.720026417	0.626364387		2	406.5	1.137916771
2	514.645	514645	719.8971	569.4636	569.4636	719.8971	0.791034719	0.63968143		2	406.75	1.135444704
2	514.936	514936	684.7871	458.38	458.38	684.7871	0.669375927	0.655443241		2	407	1.132806635
2	515.138	515138	814.6233	548.0626	548.0626	814.6233	0.672780413	0.662342336		2	407.25	1.126818968
2	515.423	515423	579.4476	291.7116	291.7116	579.4476	0.503430509	0.669130302		2	407.5	1.119569258
2	515.733	515733	1264.863	787.9823	787.9823	1264.863	0.622978378	0.668441596		2	407.75	1.114064844
2	516.163	516163	838.1838	552.7162	552.7162	838.1838	0.659421239	0.648675432		2	408	1.111941358
2	516.489	516489	901.8063	461.1747	461.1747	901.8063	0.511389974	0.626731404		2	408.25	1.112179906
2	516.722	516722	381.5184	401.5411	401.5411	381.5184	1.05248161	0.612451145		2	408.5	1.11486102
2	516.898	516898	701.9126	373.4957	373.4957	701.9126	0.532111405	0.598046267		2	408.75	1.118951889
2	517.155	517155	651.3972	312.2853	312.2853	651.3972	0.479408416	0.570105406		2	409	1.123797968
2	517.321	517321	971.5563	529.7231	529.7231	971.5563	0.545231501	0.557238691		2	409.25	1.130548027
2	517.57	517570	618.3316	244.2844	244.2844	618.3316	0.395070218	0.539460041		2	409.5	1.13969712
2	517.845	517845	822.7311	466.1154	466.1154	822.7311	0.566546469	0.522693581		2	409.75	1.149401654
2	518.028	518028	580.589	293.9105	293.9105	580.589	0.506228158	0.520893268		2	410	1.159583789
2	518.205	518205	805.9917	355.5181	355.5181	805.9917	0.441093996	0.522732461		2	410.25	1.169553631
2	518.41	518410	1158.718	679.8947	679.8947	1158.718	0.586764597	0.525546174		2	410.5	1.176845806
2	518.629	518629	605.5774	303.2701	303.2701	605.5774	0.500794944	0.537631928		2	410.75	1.183982854
2	519.053	519053	756.9627	502.0091	502.0091	756.9627	0.663188688	0.574623092		2	411	1.185816809
2	519.273	519273	493.9142	336.1445	336.1445	493.9142	0.680572658	0.583113516		2	411.25	1.180959642
2	519.653	519653	803.5696	468.9499	468.9499	803.5696	0.583583426	0.596937122		2	411.5	1.176102475
2	519.852	519852	762.3869	407.932	407.932	762.3869	0.535072153	0.604151044		2	411.75	1.171245308
2	520.036	520036	752.807	385.9792	385.9792	752.807	0.512719993	0.61110532		2	412	1.166388142
2	520.489	520489	896.0914	542.0408	542.0408	896.0914	0.604894545	0.625083552		2	412.25	1.161530975
2	520.717	520717	561.11	404.7497	404.7497	561.11	0.721337527	0.630318239		2	412.5	1.156673808
2	521.017	521017	612.5018	351.7878	351.7878	612.5018	0.574345741	0.63652415		2	412.75	1.151816641
2	521.191	521191	608.6802	441.4703	441.4703	608.6802	0.725291048	0.637061949		2	413	1.146959475
2	521.516	521516	530.0695	361.5766	361.5766	530.0695	0.682130551	0.625290706		2	413.25	1.142102308
2	521.806	521806	672.6023	402.1844	402.1844	672.6023	0.597952758	0.606023402		2	413.5	1.137245141
2	522.288	522288	471.8459	282.8855	282.8855	471.8459	0.599529423	0.582316976		2	413.75	1.132387974
2	522.595	522595	707.4148	391.1319	391.1319	707.4148	0.552903191	0.582189688		2	414	1.127530807
2	522.909	522909	577.8976	268.8063	268.8063	577.8976	0.465145209	0.587463036		2	414.25	1.122673641
2	523.182	523182	772.0655	363.4542	363.4542	772.0655	0.470755655	0.59255199		2	414.5	1.117816474
2	523.345	523345	811.0458	510.9386	510.9386	811.0458	0.629975027	0.599083424		2	414.75	1.112959307
2	523.561	523561	768.5349	589.4476	589.4476	768.5349	0.766975709	0.60898268		2	415	1.10810214
2	523.82	523820	855.3691	643.496	643.496	855.3691	0.752302135	0.621703602		2	415.25	1.103244974
2	524.07	524070	858.7594	527.5017	527.5017	858.7594	0.614260176	0.639788184		2	415.5	1.101128049
2	524.349	524349	916.1163	400.6365	400.6365	916.1163	0.437320567	0.650826612		2	415.75	1.100399838
2	524.528	524528	681.6817	538.9006	538.9006	681.6817	0.790545793	0.646812359		2	416	1.100890211
2	524.937	524937	596.4873	369.0174	369.0174	596.4873	0.618650892	0.619649531		2	416.25	1.101323219
2	525.212	525212	792.7476	420.3108	420.3108	792.7476	0.530194983	0.604534477		2	416.5	1.101369446
2	525.373	525373	558.1565	431.8348	431.8348	558.1565	0.7736805	0.600264196		2	416.75	1.10101828
2	525.717	525717	730.2458	371.9782	371.9782	730.2458	0.509387661	0.593814539		2	417	1.100212733
2	526.242	526242	712.5252	309.8219	309.8219	712.5252	0.434822375	0.582872348		2	417.25	1.09915393
2	526.438	526438	609.0369	350.4268	350.4268	609.0369	0.575378602	0.576382983		2	417.5	1.097364025
2	526.654	526654	860.0137	543.5527	543.5527	860.0137	0.632027955	0.56875692		2	417.75	1.095055562
2	526.914	526914	694.2975	444.6791	444.6791	694.2975	0.640473428	0.558893004		2	418	1.092179744
2	527.08	527080	888.0452	514.0858	514.0858	888.0452	0.578895984	0.552137998		2	418.25	1.088594298
2	527.37	527370	948.268	531.0933	531.0933	948.268	0.560066669	0.541261478		2	418.5	1.083715544
2	527.733	527733	1117.979	563.8273	563.8273	1117.979	0.504327273	0.525114369		2	418.75	1.078344121
2	528.197	528197	1208.41	522.2897	522.2897	1208.41	0.432212329	0.502130234		2	419	1.073811238
2	528.573	528573	785.9804	392.5842	392.5842	785.9804	0.499483448	0.493310886		2	419.25	1.070168035
2	528.755	528755	764.5387	392.5986	392.5986	764.5387	0.513510434	0.495884303		2	419.5	1.067190322
2	529.089	529089	733.1829	346.4948	346.4948	733.1829	0.472589854	0.510699485		2	419.75	1.064398586
2	529.57	529570	950.8514	458.9677	458.9677	950.8514	0.482691302	0.532065163		2	420	1.061875842
2	530.075	530075	685.0038	404.5936	404.5936	685.0038	0.590644315	0.548180023		2	420.25	1.059571367
2	530.507	530507	618.7199	374.4304	374.4304	618.7199	0.60516948	0.55781082		2	420.5	1.057360288
2	530.987	530987	859.7578	594.9022	594.9022	859.7578	0.691941614	0.543836992		2	420.75	1.056577954
2	531.202	531202	664.81	336.1235	336.1235	664.81	0.505593327	0.534376279		2	421	1.056431535
2	531.44	531440	859.7645	432.3475	432.3475	859.7645	0.502867355	0.528623281		2	421.25	1.055815846
2	531.703	531703	572.3441	353.7042	353.7042	572.3441	0.617992218	0.517581105		2	421.5	1.053820756
2	531.913	531913	877.8172	345.4658	345.4658	877.8172	0.393550958	0.510949896		2	421.75	1.049766108
2	532.076	532076	768.552	258.6713	258.6713	768.552	0.336569679	0.511039464		2	422	1.044580665
2	532.367	532367	980.3672	453.843	453.843	980.3672	0.462931644	0.512119055		2	422.25	1.039706679
2	532.621	532621	685.2842	437.5058	437.5058	685.2842	0.63842972	0.523042982		2	422.5	1.035026921
2	532.809	532809	746.2168	563.0416	563.0416	746.2168	0.754528175	0.554441771		2	422.75	1.030328214
2	533.074	533074	1102.584	533.3184	533.3184	1102.584	0.483698657	0.605753555		2	423	1.026203488
2	533.362	533362	837.728	580.3998	580.3998	837.728	0.692826072	0.647018499		2	423.25	1.022307423
2	533.599	533599	1069.052	428.2767	428.2767	1069.052	0.400613534	0.684753794		2	423.5	1.018549012
2	533.813	533813	607.5221	410.1885	410.1885	607.5221	0.675182845	0.702512833		2	423.75	1.014980694
2	534.039	534039	1434.507	1252.93	1252.93	1434.507	0.873422019	0.698837312		2	424	1.012684359
2	534.338	534338	1016.007	1113.626	1113.626	1016.007	1.096081031	0.680596538		2	424.25	1.012706513
2	534.544	534544	677.1697	461.3491	461.3491	677.1697	0.681290229	0.67055553		2	424.5	1.014084178
2	534.728	534728	1069.196	575.1458	575.1458	1069.196	0.537923636	0.661301025		2	424.75	1.015921785
2	534.919	534919	969.7337	459.6984	459.6984	969.7337	0.474046019	0.64776282		2	425	1.01748643
2	535.089	535089	865.3289	467.8222	467.8222	865.3289	0.540629349	0.638180588		2	425.25	1.019420907
2	535.548	535548	681.623	336.0684	336.0684	681.623	0.493041461	0.599335542		2	425.5	1.020662837
2	536.033	536033	1116.123	835.1254	835.1254	1116.123	0.748237784	0.561663482		2	425.75	1.021658371
2	536.453	536453	1047.57	562.3754	562.3754	1047.57	0.536838016	0.578924262		2	426	1.021955511
2	536.664	536664	669.2857	382.9897	382.9897	669.2857	0.57223649	0.593928537		2	426.25	1.021291547
2	536.88	536880	680.7087	431.3667	431.3667	680.7087	0.633702346	0.60092783		2	426.5	1.020234214
2	537.115	537115	777.9272	474.7896	474.7896	777.9272	0.610326519	0.596935119		2	426.75	1.02134165
2	537.42	537420	712.9099	355.7944	355.7944	712.9099	0.499073445	0.585712545		2	427	1.025903872
2	537.734	537734	637.0556	409.3487	409.3487	637.0556	0.642563538	0.575068896		2	427.25	1.033027835
2	537.953	537953	617.7859	367.9474	367.9474	617.7859	0.595590479	0.566684817		2	427.5	1.039961492
2	538.337	538337	785.0823	463.3935	463.3935	785.0823	0.590248309	0.548610323		2	427.75	1.047167884
2	538.511	538511	672.9878	330.9572	330.9572	672.9878	0.491772956	0.545906075		2	428	1.054512382
2	538.714	538714	978.4402	616.0265	616.0265	978.4402	0.629600562	0.547230152		2	428.25	1.06153117
2	539.063	539063	752.6501	305.7032	305.7032	752.6501	0.406169082	0.553150417		2	428.5	1.066322244
2	539.447	539447	1105.886	648.6853	648.6853	1105.886	0.586575199	0.571341081		2	428.75	1.06794227
2	539.634	539634	842.293	455.6268	455.6268	842.293	0.54093623	0.582922368		2	429	1.067784852
2	539.869	539869	1197.934	688.7042	688.7042	1197.934	0.57490997	0.595201705		2	429.25	1.064658303
2	540.178	540178	993.9302	703.3883	703.3883	993.9302	0.707683799	0.616439868		2	429.5	1.059660739
2	540.465	540465	752.7243	569.1924	569.1924	752.7243	0.756176465	0.641901577		2	429.75	1.053306418
2	540.755	540755	462.6589	343.6101	343.6101	462.6589	0.742685594	0.659178222		2	430	1.046952098
2	540.921	540921	646.4619	288.2282	288.2282	646.4619	0.445854891	0.659806845		2	430.25	1.040780138
2	541.168	541168	1173.95	741.0564	741.0564	1173.95	0.631250394	0.650516125		2	430.5	1.033854016
2	541.612	541612	652.1762	416.9688	416.9688	652.1762	0.639349918	0.636153075		2	430.75	1.02748425
2	541.995	541995	381.9547	323.5786	323.5786	381.9547	0.84716486	0.651340281		2	431	1.021722483
2	542.243	542243	583.3986	341.778	341.778	583.3986	0.585839596	0.659398847		2	431.25	1.017274606
2	542.501	542501	612.046	281.1642	281.1642	612.046	0.459384099	0.664887798		2	431.5	1.012902711
2	542.664	542664	902.5192	488.5466	488.5466	902.5192	0.541314357	0.668970328		2	431.75	1.008870381
2	542.873	542873	920.6944	702.824	702.824	920.6944	0.763362957	0.669704024		2	432	1.00519686
2	543.152	543152	575.3789	554.0296	554.0296	575.3789	0.962895233	0.654801291		2	432.25	1.001953889
2	543.313	543313	864.8595	530.4413	530.4413	864.8595	0.613326558	0.646242547		2	432.5	0.99919491
2	543.726	543726	576.8394	375.8824	375.8824	576.8394	0.651624005	0.617219407		2	432.75	0.997979155
2	543.906	543906	843.8424	410.2172	410.2172	843.8424	0.486130111	0.603917965		2	433	0.998051082
2	544.105	544105	1052.297	582.9009	582.9009	1052.297	0.553931922	0.597503824		2	433.25	0.998288555
2	544.382	544382	1436.017	898.1508	898.1508	1436.017	0.625445799	0.600667403		2	433.5	0.99816257
2	544.549	544549	1165.953	571.4586	571.4586	1165.953	0.490121471	0.603115482		2	433.75	0.997380813
2	544.713	544713	1405.567	912.6364	912.6364	1405.567	0.649301243	0.611472227		2	434	0.996541827
2	544.879	544879	940.2496	524.1366	524.1366	940.2496	0.557444108	0.627700635		2	434.25	0.996026096
2	545.168	545168	1030.141	688.9169	688.9169	1030.141	0.668759811	0.648937987		2	434.5	0.99602024
2	545.489	545489	655.8575	621.6665	621.6665	655.8575	0.947868249	0.660282729		2	434.75	0.996400265
2	545.651	545651	1148.918	792.074	792.074	1148.918	0.689408644	0.665169848		2	435	0.996667989
2	545.819	545819	554.9804	351.3586	351.3586	554.9804	0.633100917	0.664481222		2	435.25	0.996903623
2	546.226	546226	844.3117	329.1916	329.1916	844.3117	0.389893448	0.629369606		2	435.5	0.997088906
2	546.405	546405	847.9292	565.2976	565.2976	847.9292	0.66668019	0.608912961		2	435.75	0.996776394
2	546.643	546643	1530.256	973.4739	973.4739	1530.256	0.63615101	0.589772001		2	436	0.996042244
2	546.998	546998	1052.119	675.9346	675.9346	1052.119	0.642450711	0.564682975		2	436.25	0.995199038
2	547.313	547313	977.9991	261.2054	261.2054	977.9991	0.267081432	0.544563598		2	436.5	0.994876677
2	547.592	547592	702.4315	487.4768	487.4768	702.4315	0.693984823	0.539376076		2	436.75	0.99488696
2	548.132	548132	1052.468	551.1839	551.1839	1052.468	0.523706089	0.542143522		2	437	0.994840855
2	548.369	548369	613.2887	370.5351	370.5351	613.2887	0.604177282	0.541440227		2	437.25	0.994187495
2	548.878	548878	1281.363	787.5816	787.5816	1281.363	0.614643626	0.533370259		2	437.5	0.993096393
2	549.188	549188	902.3014	448.7753	448.7753	902.3014	0.497367399	0.529251663		2	437.75	0.991800259
2	549.439	549439	675.5112	308.2452	308.2452	675.5112	0.456313974	0.528219509		2	438	0.990754712
2	549.659	549659	518.5945	254.5872	254.5872	518.5945	0.490917663	0.529213062		2	438.25	0.989941932
2	550.128	550128	1044.45	574.2103	574.2103	1044.45	0.549772895	0.53446779		2	438.5	0.989423593
2	550.499	550499	973.7691	510.8021	510.8021	973.7691	0.524561829	0.540234667		2	438.75	0.989211623
2	550.719	550719	849.131	518.5574	518.5574	849.131	0.610691872	0.550563567		2	439	0.989484278
2	551.158	551158	1206.413	641.2464	641.2464	1206.413	0.531531408	0.576649363		2	439.25	0.989704779
2	551.411	551411	1195.299	541.4169	541.4169	1195.299	0.452955202	0.577683951		2	439.5	0.989889418
2	551.908	551908	468.7228	410.5097	410.5097	468.7228	0.875804847	0.571070894		2	439.75	0.989752537
2	552.224	552224	893.9209	415.9501	415.9501	893.9209	0.465309738	0.56750779		2	440	0.989431911
2	552.527	552527	1049.603	605.1908	605.1908	1049.603	0.576590196	0.565571128		2	440.25	0.989304447
2	552.922	552922	1031.092	596.1996	596.1996	1031.092	0.578221536	0.561210925		2	440.5	0.98955962
2	553.179	553179	766.2832	302.0201	302.0201	766.2832	0.394136398	0.557318636		2	440.75	0.989917905
2	553.572	553572	718.0939	310.6621	310.6621	718.0939	0.432620441	0.55739582		2	441	0.990206961
2	553.74	553740	717.7292	497.4481	497.4481	717.7292	0.693086055	0.557376198		2	441.25	0.989772539
2	553.925	553925	658.2005	353.8998	353.8998	658.2005	0.537677805	0.553535903		2	441.5	0.989344524
2	554.214	554214	646.0996	449.1076	449.1076	646.0996	0.695105832	0.549787325		2	441.75	0.989536178
2	554.502	554502	1277.385	611.5859	611.5859	1277.385	0.478779616	0.543074057		2	442	0.990078342
2	554.664	554664	1158.354	594.4646	594.4646	1158.354	0.513197693	0.527195957		2	442.25	0.99072838
2	554.966	554966	1157.705	642.6248	642.6248	1157.705	0.555085104	0.47688606		2	442.5	0.992043573
2	555.332	555332	1768.594	839.195	839.195	1768.594	0.474498387	0.425258348		2	442.75	0.993358766
2	555.544	555544	1515.178	610.9575	610.9575	1515.178	0.403224902	0.407894255		2	443	0.995613383
2	555.853	555853	1241.516	328.1316	328.1316	1241.516	0.264299131	0.387883952		2	443.25	0.998565446
2	556.075	556075	694.3138	208.2106	208.2106	694.3138	0.29987968	0.390931763		2	443.5	1.000863874
2	556.397	556397	727.5429	263.5367	263.5367	727.5429	0.362228399	0.411691695		2	443.75	1.002337687
2	556.59	556590	454.6575	204.5264	204.5264	454.6575	0.449847193	0.419207829		2	444	1.003473203
2	556.868	556868	534.0467	275.9641	275.9641	534.0467	0.516741513	0.429307155		2	444.25	1.004602305
2	557.033	557033	375.1642	186.8772	186.8772	375.1642	0.498121089	0.434999336		2	444.5	1.004785449
2	557.26	557260	590.1453	306.256	306.256	590.1453	0.518950164	0.434597158		2	444.75	1.003728657
2	557.437	557437	757.327	298.1102	298.1102	757.327	0.393634718	0.431608328		2	445	1.002474805
2	557.672	557672	909.5566	419.4468	419.4468	909.5566	0.461155249	0.431339928		2	445.25	1.000500306
2	557.988	557988	983.4027	360.4017	360.4017	983.4027	0.366484351	0.434331275		2	445.5	0.997487586
2	558.338	558338	895.43	213.2899	213.2899	895.43	0.238198296	0.43733284		2	445.75	0.995955362
2	558.565	558565	973.3963	352.4203	352.4203	973.3963	0.362052229	0.444333016		2	446	0.996684984
2	558.758	558758	651.5076	410.713	410.713	651.5076	0.630404004	0.460329449		2	446.25	0.997710338
2	558.946	558946	690.4977	369.0442	369.0442	690.4977	0.534461158	0.482633717		2	446.5	0.999588701
2	559.183	559183	589.8177	303.9813	303.9813	589.8177	0.515381787	0.503850028		2	446.75	1.002548341
2	559.433	559433	682.9348	440.0255	440.0255	682.9348	0.644315533	0.526085943		2	447	1.005209842
2	559.649	559649	695.2927	280.3549	280.3549	695.2927	0.403218529	0.54115695		2	447.25	1.006736122
2	559.98	559980	633.934	357.811	357.811	633.934	0.56442942	0.527392042		2	447.5	1.007030816
2	560.246	560246	529.2201	292.5077	292.5077	529.2201	0.552714646	0.505132533		2	447.75	1.006229878
2	560.446	560446	985.2001	391.7435	391.7435	985.2001	0.39762836	0.494548886		2	448	1.003464949
2	560.642	560642	1199.059	572.4208	572.4208	1199.059	0.477391688	0.486761832		2	448.25	1.000509745
2	560.834	560834	869.0677	530.5932	530.5932	869.0677	0.610531493	0.475915692		2	448.5	0.996798895
2	561.189	561189	1624.721	556.0791	556.0791	1624.721	0.342261287	0.461729532		2	448.75	0.994044683
2	561.542	561542	1053.771	364.2611	364.2611	1053.771	0.34567387	0.460447996		2	449	0.99211996
2	561.778	561778	763.489	377.8123	377.8123	763.489	0.494849697	0.462275005		2	449.25	0.990315373
2	562.031	562031	659.0704	411.5027	411.5027	659.0704	0.624368353	0.466822429		2	449.5	0.989238724
2	562.373	562373	896.5469	341.2032	341.2032	896.5469	0.380574848	0.488422391		2	449.75	0.989535697
2	562.698	562698	798.9189	453.0098	453.0098	798.9189	0.567028518	0.50951235		2	450	0.990644344
2	563.048	563048	652.1087	273.8845	273.8845	652.1087	0.41999823	0.525845067		2	450.25	0.992715168
2	563.23	563230	671.4663	407.8411	407.8411	671.4663	0.607388785	0.534668039		2	450.5	0.994405007
2	563.46	563460	948.3561	470.5332	470.5332	948.3561	0.496156665	0.539714848		2	450.75	0.995740937
2	563.796	563796	744.3305	473.1394	473.1394	744.3305	0.635657682	0.530437414		2	451	0.996818207
2	564.206	564206	648.5715	331.7554	331.7554	648.5715	0.51151708	0.506610787		2	451.25	0.997343396
2	564.572	564572	1055.829	513.8409	513.8409	1055.829	0.486670569	0.489565651		2	451.5	0.997423399
2	564.792	564792	842.2875	370.0209	370.0209	842.2875	0.43930475	0.480124575		2	451.75	0.997431919
2	565.024	565024	1610.506	891.3541	891.3541	1610.506	0.553462142	0.467642908		2	452	0.997363389
2	565.219	565219	1087.517	413.6376	413.6376	1087.517	0.380350468	0.46095951		2	452.25	0.997186146
2	565.507	565507	1092.591	395.1248	395.1248	1092.591	0.361640175	0.458459622		2	452.5	0.996483331
2	565.931	565931	1109.401	608.8962	608.8962	1109.401	0.548851317	0.459620926		2	452.75	0.995071195
2	566.296	566296	1118.145	446.9534	446.9534	1118.145	0.399727585	0.467810986		2	453	0.994393144
2	566.475	566475	927.1651	472.2025	472.2025	927.1651	0.509297104	0.474295346		2	453.25	0.99423249
2	566.808	566808	1382.372	812.754	812.754	1382.372	0.587941596	0.484524854		2	453.5	0.994861384
2	567.073	567073	1108.507	455.2309	455.2309	1108.507	0.410670298	0.494332538		2	453.75	0.996416928
2	567.302	567302	317.293	176.4834	176.4834	317.293	0.556215864	0.502207049		2	454	0.998504295
2	567.489	567489	627.3864	288.7622	288.7622	627.3864	0.460262129	0.505165294		2	454.25	1.000777373
2	567.85	567850	662.4874	296.6694	296.6694	662.4874	0.447811385	0.508296466		2	454.5	1.003941675
2	568.039	568039	710.4368	385.1916	385.1916	710.4368	0.542189819	0.507908001		2	454.75	1.007583901
2	568.458	568458	616.1029	286.885	286.885	616.1029	0.465644619	0.49920756		2	455	1.010242602
2	568.689	568689	623.9041	418.7815	418.7815	623.9041	0.671227357	0.494156695		2	455.25	1.012687208
2	568.986	568986	905.7318	397.6317	397.6317	905.7318	0.439017047	0.48396671		2	455.5	1.01529468
2	569.489	569489	771.452	339.3363	339.3363	771.452	0.43986703	0.45841195		2	455.75	1.016420444
2	569.762	569762	582.6613	195.3892	195.3892	582.6613	0.335339244	0.452915425		2	456	1.016901138
2	570.028	570028	887.7508	430.0763	430.0763	887.7508	0.484456111	0.457311251		2	456.25	1.014359746
2	570.254	570254	650.907	384.5229	384.5229	650.907	0.59074937	0.464909746		2	456.5	1.011026524
2	570.445	570445	1171.431	476.1963	476.1963	1171.431	0.406508194	0.472123823		2	456.75	1.00761633
2	570.676	570676	839.3203	433.4457	433.4457	839.3203	0.516424659	0.490593279		2	457	1.003194348
2	570.943	570943	863.9975	350.5355	350.5355	863.9975	0.405713558	0.520384238		2	457.25	0.999654382
2	571.108	571108	585.1765	260.209	260.209	585.1765	0.444667549	0.531609196		2	457.5	0.997530096
2	571.286	571286	1201.593	737.9632	737.9632	1201.593	0.614154044	0.538049044		2	457.75	0.995944601
2	571.589	571589	573.2411	351.437	351.437	573.2411	0.613070138	0.545071348		2	458	0.995329297
2	571.849	571849	781.224	567.1287	567.1287	781.224	0.725948896	0.537383593		2	458.25	0.995334045
2	572.141	572141	997.7145	414.3924	414.3924	997.7145	0.415341663	0.51909719		2	458.5	0.995311643
2	572.402	572402	983.0663	492.2285	492.2285	983.0663	0.500707328	0.507704993		2	458.75	0.995246811
2	572.617	572617	1052.342	474.6493	474.6493	1052.342	0.451040916	0.500675556		2	459	0.995277507
2	572.798	572798	777.0194	369.1144	369.1144	777.0194	0.475038847	0.494068251		2	459.25	0.994570828
2	572.963	572963	457.2117	231.7748	231.7748	457.2117	0.506931034	0.49225758		2	459.5	0.993610639
2	573.333	573333	920.6981	419.3264	419.3264	920.6981	0.455443972	0.501137873		2	459.75	0.992832601
2	573.679	573679	629.4594	183.1207	183.1207	629.4594	0.290917413	0.514738235		2	460	0.992212476
2	573.861	573861	1260.949	756.6177	756.6177	1260.949	0.600038304	0.521861242		2	460.25	0.991535319
2	574.115	574115	502.8338	415.0164	415.0164	502.8338	0.825355018	0.540398818		2	460.5	0.990748713
2	574.497	574497	998.6604	522.5473	522.5473	998.6604	0.523248243	0.57208403		2	460.75	0.989663892
2	574.742	574742	629.1528	343.6959	343.6959	629.1528	0.546283669	0.581115115		2	461	0.988677159
2	575.177	575177	703.2558	380.5041	380.5041	703.2558	0.541060735	0.592869512		2	461.25	0.988435813
2	575.668	575668	655.1657	412.2401	412.2401	655.1657	0.629215021	0.599638945		2	461.5	0.988564207
2	575.843	575843	695.0987	418.1157	418.1157	695.0987	0.601519899	0.600486867		2	461.75	0.989285885
2	576.246	576246	1022.142	671.3768	671.3768	1022.142	0.656833199	0.600276485		2	462	0.991147881
2	576.68	576680	539.3203	258.1074	258.1074	539.3203	0.478579056	0.598015934		2	462.25	0.99391413
2	576.91	576910	725.2024	399.4696	399.4696	725.2024	0.550838773	0.593557996		2	462.5	0.99827373
2	577.095	577095	831.7269	628.0577	628.0577	831.7269	0.755124909	0.587638478		2	462.75	1.006333057
2	577.325	577325	798.1086	440.4786	440.4786	798.1086	0.551903087	0.5812963		2	463	1.015770972
2	577.624	577624	990.9976	570.565	570.565	990.9976	0.575748115	0.564254157		2	463.25	1.023227554
2	577.989	577989	679.5873	302.0593	302.0593	679.5873	0.44447461	0.545162305		2	463.5	1.029104605
2	578.25	578250	585.2786	391.8872	391.8872	585.2786	0.669573772	0.544643918		2	463.75	1.034285845
2	578.488	578488	932.9225	526.3934	526.3934	932.9225	0.564241295	0.545711009		2	464	1.037483146
2	578.916	578916	1103.076	566.68	566.68	1103.076	0.513727069	0.560549844		2	464.25	1.039022564
2	579.082	579082	785.1643	403.5556	403.5556	785.1643	0.513975992	0.578193911		2	464.5	1.037179338
2	579.27	579270	703.1419	306.2098	306.2098	703.1419	0.435487915	0.600242721		2	464.75	1.03341461
2	579.477	579477	634.9387	452.7635	452.7635	634.9387	0.713082224	0.62445634		2	465	1.029019179
2	579.688	579688	747.6821	420.6419	420.6419	747.6821	0.562594584	0.655998986		2	465.25	1.023935185
2	579.968	579968	630.884	541.6759	541.6759	630.884	0.858598253	0.686606397		2	465.5	1.017385147
2	580.152	580152	581.9344	491.8558	491.8558	581.9344	0.845208326	0.70035691		2	465.75	1.009985124
2	580.494	580494	548.6607	350.0069	350.0069	548.6607	0.637929598	0.723887692		2	466	1.003754624
2	580.834	580834	707.8838	562.576	562.576	707.8838	0.794729304	0.718258812		2	466.25	0.999977369
2	581.207	581207	730.1908	520.0629	520.0629	730.1908	0.712228776	0.697381954		2	466.5	0.998455018
2	581.538	581538	924.1338	442.9816	442.9816	924.1338	0.479347904	0.688159086		2	466.75	0.997379495
2	581.773	581773	645.57	400.076	400.076	645.57	0.619725204	0.689883834		2	467	0.996694098
2	582.086	582086	1120.958	880.9907	880.9907	1120.958	0.785926591	0.691648382		2	467.25	0.996849776
2	582.389	582389	1134.04	625.946	625.946	1134.04	0.55196113	0.690966086		2	467.5	0.998197947
2	582.664	582664	1232.496	763.4076	763.4076	1232.496	0.619399657	0.683765971		2	467.75	0.999226718
2	582.93	582930	703.5627	754.7868	754.7868	703.5627	1.072806731	0.675716311		2	468	1.00010083
2	583.145	583145	841.7218	639.2065	639.2065	841.7218	0.759403523	0.676758426		2	468.25	1.001317813
2	583.565	583565	985.4802	528.5316	528.5316	985.4802	0.536318842	0.701811925		2	468.5	1.002534353
2	584.038	584038	895.8288	492.6883	492.6883	895.8288	0.54998042	0.732498862		2	468.75	1.003624336
2	584.514	584514	772.4249	416.1741	416.1741	772.4249	0.538789078	0.753642614		2	469	1.004285357
2	584.865	584865	691.7822	548.9666	548.9666	691.7822	0.793554098	0.768502995		2	469.25	1.005105194
2	585.047	585047	927.4069	871.4758	871.4758	927.4069	0.939690874	0.774262208		2	469.5	1.00662409
2	585.219	585219	739.0994	841.6961	841.6961	739.0994	1.138813129	0.779195467		2	469.75	1.00831669
2	585.446	585446	787.409	775.2386	775.2386	787.409	0.984543738	0.78656538		2	470	1.010096361
2	585.747	585747	732.3385	455.4893	455.4893	732.3385	0.621965526	0.796638922		2	470.25	1.012155292
2	585.986	585986	691.217	427.4213	427.4213	691.217	0.618360515	0.790474766		2	470.5	1.014331778
2	586.211	586211	1016.26	519.9537	519.9537	1016.26	0.511634523	0.769962119		2	470.75	1.016453132
2	586.689	586689	558.3825	524.3575	524.3575	558.3825	0.939065067	0.748774402		2	471	1.0187635
2	586.873	586873	821.1822	672.3899	672.3899	821.1822	0.818807203	0.776372248		2	471.25	1.020972414
2	587.171	587171	635.7418	440.1056	440.1056	635.7418	0.692270982	0.833744715		2	471.5	1.022828448
2	587.509	587509	714.4473	772.9337	772.9337	714.4473	1.081862441	0.899548332		2	471.75	1.024612316
2	587.689	587689	755.4704	511.5819	511.5819	755.4704	0.677170012	0.940625709		2	472	1.0262602
2	587.919	587919	397.6952	348.1604	348.1604	397.6952	0.875445316	0.970646574		2	472.25	1.026820499
2	588.126	588126	387.805	529.6945	529.6945	387.805	1.36587847	0.966334108		2	472.5	1.025465665
2	588.511	588511	469.1303	437.5261	437.5261	469.1303	0.932632362	0.920578481		2	472.75	1.023076962
2	588.89	588890	1039.519	941.1041	941.1041	1039.519	0.905326502	0.882880055		2	473	1.021157707
2	589.17	589170	1073.92	993.9656	993.9656	1073.92	0.925549017	0.862613271		2	473.25	1.018352269
2	589.338	589338	1372.781	986.997	986.997	1372.781	0.718976297	0.847814574		2	473.5	1.015932611
2	589.531	589531	915.7266	602.1207	602.1207	915.7266	0.657533264	0.838925329		2	473.75	1.014783168
2	589.706	589706	800.865	590.5799	590.5799	800.865	0.737427531	0.834623036		2	474	1.015740018
2	590.108	590108	761.9174	629.3504	629.3504	761.9174	0.826008699	0.829448548		2	474.25	1.017123762
2	590.278	590278	1005.674	885.3431	885.3431	1005.674	0.880348005	0.844312682		2	474.5	1.018780495
2	590.479	590479	709.4672	780.8513	780.8513	709.4672	1.100616491	0.875234846		2	474.75	1.020681609
2	591.042	591042	780.9421	674.3683	674.3683	780.9421	0.863531752	0.953180005		2	475	1.022900625
2	591.268	591268	754.4705	804.5286	804.5286	754.4705	1.066348651	0.964157261		2	475.25	1.025165589
2	591.481	591481	542.5376	392.1648	392.1648	542.5376	0.722834325	0.972244878		2	475.5	1.027211033
2	591.658	591658	856.1984	1025.757	1025.757	856.1984	1.198036577	0.972182829		2	475.75	1.028467896
2	592.805	592805	712.5861	661.8552	661.8552	712.5861	0.92880734	0.927395326		2	476	1.029337495
2	593.015	593015	1066.82	791.5985	791.5985	1066.82	0.742016929	0.930334389		2	476.25	1.030070405
2	593.224	593224	962.3776	660.2428	660.2428	962.3776	0.68605379	0.956128038		2	476.5	1.030394081
2	593.437	593437	746.3364	688.6624	688.6624	746.3364	0.922723855	0.98003875		2	476.75	1.030092455
2	593.618	593618	762.9053	846.0555	846.0555	762.9053	1.108991509	0.988626272		2	477	1.029988418
2	593.791	593791	997.5656	1178.287	1178.287	997.5656	1.181162422	1.002097524		2	477.25	1.029737118
2	593.999	593999	1345.003	1274.636	1274.636	1345.003	0.947682645	1.010431832		2	477.5	1.029518374
2	594.253	594253	1158.775	1441.461	1441.461	1158.775	1.24395245	1.003151864		2	477.75	1.0316485
2	594.518	594518	449.5241	525.5085	525.5085	449.5241	1.169032984	0.987007156		2	478	1.034512187
2	594.698	594698	525.7136	453.1224	453.1224	525.7136	0.861918733	0.97369339		2	478.25	1.037375874
2	594.895	594895	526.094	521.6912	521.6912	526.094	0.991631153	0.943105361		2	478.5	1.04023956
2	595.159	595159	841.1954	625.5306	625.5306	841.1954	0.743621042	0.871484321		2	478.75	1.043103247
2	595.583	595583	1320.841	951.5823	951.5823	1320.841	0.720436676	0.768926399		2	479	1.045966934
2	595.817	595817	1185.251	787.0683	787.0683	1185.251	0.664052002	0.745583543		2	479.25	1.048854222
2	596.192	596192	846.3232	493.5696	493.5696	846.3232	0.583192804	0.720847765		2	479.5	1.052064992
2	596.538	596538	589.3464	594.7536	594.7536	589.3464	1.00917491	0.712965547		2	479.75	1.055011186
2	596.94	596940	1028.897	728.6367	728.6367	1028.897	0.708172635	0.722185101		2	480	1.058127514
2	597.126	597126	542.7141	378.2363	378.2363	542.7141	0.696934721	0.723815256		2	480.25	1.061256422
2	597.395	597395	667.9158	478.8368	478.8368	667.9158	0.716911922	0.722080956		2	480.5	1.064802274
2	597.582	597582	722.7161	523.5435	523.5435	722.7161	0.72441101	0.722598065		2	480.75	1.06844949
2	597.793	597793	701.8671	596.4367	596.4367	701.8671	0.849785807	0.724428497		2	481	1.072108791
2	597.999	597999	597.448	370.277	370.277	597.448	0.619764398	0.726050197		2	481.25	1.075842391
2	598.215	598215	1147.964	628.6105	628.6105	1147.964	0.547587294	0.728730541		2	481.5	1.079730782
2	598.466	598466	723.3802	552.0828	552.0828	723.3802	0.763198661	0.735621791		2	481.75	1.084113584
2	598.743	598743	693.2029	556.3119	556.3119	693.2029	0.802523908	0.744424237		2	482	1.088809031
2	599.091	599091	651.4663	539.747	539.747	651.4663	0.828511007	0.764356668		2	482.25	1.093954443
2	599.477	599477	765.9412	640.0506	640.0506	765.9412	0.835639342	0.796663695		2	482.5	1.099457019
2	599.869	599869	1027.549	841.8158	841.8158	1027.549	0.819246381	0.812936328		2	482.75	1.105448173
2	600.117	600117	1033.423	692.546	692.546	1033.423	0.670147655	0.802463238		2	483	1.111418113
2	600.575	600575	700.3732	596.7628	596.7628	700.3732	0.852064014	0.756287727		2	483.25	1.115819164
2	600.907	600907	1093.902	944.7738	944.7738	1093.902	0.863673163	0.728214543		2	483.5	1.117992216
2	601.105	601105	849.6105	615.8783	615.8783	849.6105	0.724894878	0.715430293		2	483.75	1.119647848
2	601.328	601328	767.0305	488.6982	488.6982	767.0305	0.637130075	0.69862679		2	484	1.121754775
2	601.732	601732	771.0301	542.6019	542.6019	771.0301	0.703736339	0.681605244		2	484.25	1.124909044
2	601.941	601941	722.1574	437.3341	437.3341	722.1574	0.605593877	0.696508749		2	484.5	1.127813227
2	602.117	602117	638.6584	396.5916	396.5916	638.6584	0.620976096	0.709268463		2	484.75	1.129819965
2	602.327	602327	1073.786	626.3287	626.3287	1073.786	0.58329006	0.717782609		2	485	1.129400021
2	602.538	602538	681.4464	424.4226	424.4226	681.4464	0.622826095	0.732077364		2	485.25	1.124202776
2	602.912	602912	683.9136	729.6576	729.6576	683.9136	1.066885642	0.750758286		2	485.5	1.116560487
2	603.111	603111	866.8955	790.6318	790.6318	866.8955	0.912026651	0.75641464		2	485.75	1.109877206
2	603.342	603342	703.7844	498.6458	498.6458	703.7844	0.708520678	0.761285873		2	486	1.102811913
2	603.523	603523	733.2271	596.2069	596.2069	733.2271	0.813127202	0.762465112		2	486.25	1.093851862
2	603.874	603874	659.9942	556.9652	556.9652	659.9942	0.843894083	0.768868158		2	486.5	1.08686509
2	604.138	604138	849.1843	578.0082	578.0082	849.1843	0.680662843	0.766653584		2	486.75	1.081327894
2	604.469	604469	764.1263	463.3801	463.3801	764.1263	0.606418206	0.738587014		2	487	1.079246963
2	605.631	605631	876.3877	527.616	527.616	876.3877	0.602034921	0.607833496		2	487.25	1.080659449
2	606.15	606150	1081.889	734.3735	734.3735	1081.889	0.678788212	0.656041988		2	487.5	1.084539968
2	607.248	607248	678.8809	474.8813	474.8813	678.8809	0.699506055	0.860708493		2	487.75	1.093014756
2	607.436	607436	620.212	553.7015	553.7015	620.212	0.892761669	0.890356794		2	488	1.104412388
2	607.613	607613	675.8623	556.7787	556.7787	675.8623	0.823804938	0.916758981		2	488.25	1.115942063
2	607.955	607955	1192.67	993.8	993.8	1192.67	0.833256475	0.970091404		2	488.5	1.124457754
2	608.262	608262	580.1995	841.5626	841.5626	580.1995	1.450471088	1.013259362		2	488.75	1.127949497
2	608.559	608559	634.3668	640.887	640.887	634.3668	1.010278281	1.045622944		2	489	1.130454508
2	608.872	608872	652.951	669.2014	669.2014	652.951	1.024887626	1.072042641		2	489.25	1.131738769
2	609.173	609173	589.9115	685.5565	685.5565	589.9115	1.16213449	1.09334086		2	489.5	1.130780966
2	609.423	609423	603.5564	676.1164	676.1164	603.5564	1.120220745	1.088950696		2	489.75	1.127619302
2	609.676	609676	709.2366	728.1374	728.1374	709.2366	1.026649499	1.081047456		2	490	1.125137724
2	609.953	609953	663.2852	677.7709	677.7709	663.2852	1.021839323	1.104383745		2	490.25	1.122038824
2	610.197	610197	764.1807	865.8439	865.8439	764.1807	1.13303555	1.132235073		2	490.5	1.118835671
2	610.38	610380	709.8542	691.2012	691.2012	709.8542	0.973722773	1.147301063		2	490.75	1.115323068
2	610.598	610598	1087.164	1385.194	1385.194	1087.164	1.274135273	1.163833582		2	491	1.113338964
2	610.83	610830	789.6748	976.9305	976.9305	789.6748	1.237130145	1.185147813		2	491.25	1.11170216
2	611.082	611082	1089.377	1308.115	1308.115	1089.377	1.200791829	1.200410804		2	491.5	1.110092798
2	611.338	611338	961.4535	1339.263	1339.263	961.4535	1.392956602	1.202039937		2	491.75	1.107783543
2	611.522	611522	531.8585	660.2114	660.2114	531.8585	1.241329038	1.199993807		2	492	1.104338929
2	611.702	611702	975.9121	1153.87	1153.87	975.9121	1.182350337	1.199104604		2	492.25	1.09998192
2	611.865	611865	836.9994	934.0568	934.0568	836.9994	1.115958745	1.195122317		2	492.5	1.095437487
2	612.185	612185	633.6863	639.7233	639.7233	633.6863	1.009526796	1.180596771		2	492.75	1.091074
2	612.581	612581	637.2845	732.0875	732.0875	637.2845	1.148760875	1.162244525		2	493	1.085870491
2	612.934	612934	500.9006	678.1435	678.1435	500.9006	1.353848448	1.143959503		2	493.25	1.080107736
2	613.1	613100	566.5259	502.1163	502.1163	566.5259	0.886307758	1.14172987		2	493.5	1.075088087
2	613.383	613383	571.8115	796.4461	796.4461	571.8115	1.392847293	1.147010432		2	493.75	1.071968749
2	613.701	613701	495.4369	644.9306	644.9306	495.4369	1.30174115	1.160526961		2	494	1.070744478
2	614.084	614084	1213.546	914.6519	914.6519	1213.546	0.753701879	1.185992048		2	494.25	1.069663132
2	614.327	614327	662.3446	852.8263	852.8263	662.3446	1.287587005	1.204665183		2	494.5	1.069054849
2	614.628	614628	979.0315	1269.506	1269.506	979.0315	1.296695765	1.230593098		2	494.75	1.069961419
2	615.074	615074	1081.698	1426.781	1426.781	1081.698	1.319019726	1.288201038		2	495	1.071189419
2	615.239	615239	1188.013	1525.437	1525.437	1188.013	1.284023828	1.323215895		2	495.25	1.070875679
2	615.66	615660	957.6019	1547.973	1547.973	957.6019	1.616509951	1.432616151		2	495.5	1.068427862
2	615.826	615826	879.6014	1153.96	1153.96	879.6014	1.311912419	1.470418334		2	495.75	1.064996674
2	616.044	616044	968.3456	1279.006	1279.006	968.3456	1.320815626	1.523430938		2	496	1.061473945
2	616.334	616334	1198.594	1978.207	1978.207	1198.594	1.650439598	1.593209291		2	496.25	1.05756222
2	616.619	616619	1084.284	1989.393	1989.393	1084.284	1.834752703	1.67623354		2	496.5	1.053104757
2	616.855	616855	1211.231	2314.823	2314.823	1211.231	1.911132559	1.740792792		2	496.75	1.048232226
2	617.033	617033	1144.072	1827.645	1827.645	1144.072	1.597491242	1.787041618		2	497	1.043740911
2	617.371	617371	912.3017	1639.281	1639.281	912.3017	1.796862814	1.889836902		2	497.25	1.039498762
2	617.588	617588	701.1675	1223.709	1223.709	701.1675	1.745244895	1.929205615		2	497.5	1.03636491
2	618.062	618062	1365.232	2974.708	2974.708	1365.232	2.178902926	1.934460232		2	497.75	1.033402639
2	618.253	618253	1634.204	3544.389	3544.389	1634.204	2.168877937	1.920685654		2	498	1.030891572
2	618.434	618434	1104.167	2041.548	2041.548	1104.167	1.848948574	1.892534		2	498.25	1.028709421
2	618.811	618811	760.0882	1398.835	1398.835	760.0882	1.84035879	1.791272358		2	498.5	1.026295573
2	619.044	619044	667.669	1077.846	1077.846	667.669	1.614341837	1.730978405		2	498.75	1.023301439
2	619.416	619416	723.1694	1070.419	1070.419	723.1694	1.480177397	1.598356284		2	499	1.020691668
2	619.762	619762	939.2027	1374.094	1374.094	939.2027	1.463043068	1.454068376		2	499.25	1.019894918
2	619.931	619931	609.5746	786.3424	786.3424	609.5746	1.289985508	1.40789184		2	499.5	1.020224255
2	620.15	620150	634.3024	920.3899	920.3899	634.3024	1.451026986	1.3848323		2	499.75	1.021559975
2	620.401	620401	432.0968	684.2165	684.2165	432.0968	1.583479674	1.384325366		2	500	1.025242086
2	620.668	620668	1067.808	1277.818	1277.818	1067.808	1.196673934	1.377564853		2	500.25	1.029215274
2	620.993	620993	532.8353	687.7254	687.7254	532.8353	1.290690388	1.389100687		2	500.5	1.031208768
2	621.177	621177	740.1435	921.7257	921.7257	740.1435	1.245333776	1.388996099		2	500.75	1.02909284
2	621.499	621499	732.5324	1039.175	1039.175	732.5324	1.418606194	1.347544127		2	501	1.026411101
2	621.715	621715	803.6077	1215.509	1215.509	803.6077	1.512565148	1.313700848		2	501.25	1.022967995
2	621.924	621924	867.9797	1421.583	1421.583	867.9797	1.637806737	1.282471329		2	501.5	1.017873489
2	622.132	622132	573.3581	744.1855	744.1855	573.3581	1.297941897	1.236551656		2	501.75	1.014103765
2	622.308	622308	651.7711	611.1799	611.1799	651.7711	0.937721694	1.1855967		2	502	1.013043067
2	622.58	622580	622.5156	679.3988	679.3988	622.5156	1.091376345	1.130951829		2	502.25	1.012548688
2	622.804	622804	593.4768	542.9349	542.9349	593.4768	0.914837615	1.111149555		2	502.5	1.013930245
2	623.319	623319	869.8692	865.9876	865.9876	869.8692	0.99553772	1.085664163		2	502.75	1.015901603
2	623.511	623511	888.9565	975.0053	975.0053	888.9565	1.096797537	1.100948356		2	503	1.016976877
2	623.747	623747	661.9631	742.9974	742.9974	661.9631	1.122415132	1.170362109		2	503.25	1.018364709
2	624.084	624084	803.471	915.8949	915.8949	803.471	1.139922785	1.292852401		2	503.5	1.018900109
2	624.451	624451	1299.352	2076.363	2076.363	1299.352	1.597998849	1.393486204		2	503.75	1.01766957
2	624.623	624623	1051.731	1895.426	1895.426	1051.731	1.802196569	1.446446002		2	504	1.015897543
2	624.857	624857	589.2155	976.385	976.385	589.2155	1.657093203	1.511280711		2	504.25	1.014277913
2	625.2	625200	810.6524	1161.27	1161.27	810.6524	1.432512875	1.590887989		2	504.5	1.012900777
2	625.402	625402	785.7142	926.1617	926.1617	785.7142	1.178751383	1.634180435		2	504.75	1.011582508
2	625.735	625735	772.3303	1385.374	1385.374	772.3303	1.793758448	1.698906909		2	505	1.010217623
2	626.035	626035	735.6589	1326.389	1326.389	735.6589	1.802994567	1.764978684		2	505.25	1.009372246
2	626.352	626352	663.4114	1253.957	1253.957	663.4114	1.890164987	1.838641122		2	505.5	1.010253499
2	626.598	626598	611.2448	1110.273	1110.273	611.2448	1.816412999	1.877008213		2	505.75	1.011357745
2	626.862	626862	731.5531	1531	1531	731.5531	2.092807754	1.929874895		2	506	1.010685825
2	627.04	627040	1327.145	2340.572	2340.572	1327.145	1.763614375	1.951362407		2	506.25	1.009416204
2	627.342	627342	640.2056	1184.857	1184.857	640.2056	1.850744511	1.900654289		2	506.5	1.007941739
2	627.707	627707	729.526	1555.184	1555.184	729.526	2.131773234	1.771985016		2	506.75	1.006140357
2	627.996	627996	978.0625	1673.167	1673.167	978.0625	1.71069538	1.682191694		2	507	1.002845354
2	628.273	628273	1615.445	2734.911	2734.911	1615.445	1.692976858	1.578414857		2	507.25	0.999813982
2	628.5	628500	1618.734	2359.671	2359.671	1618.734	1.457726223	1.502005808		2	507.5	0.998671965
2	628.673	628673	1560.884	2133.299	2133.299	1560.884	1.366724882	1.470509422		2	507.75	0.998032491
2	628.922	628922	1226.589	1505.582	1505.582	1226.589	1.227454347	1.42905928		2	508	0.996912683
2	629.088	629088	839.7189	1019.193	1019.193	839.7189	1.213731166	1.408888306		2	508.25	0.995116096
2	629.329	629329	919.1913	1135.751	1135.751	919.1913	1.235598074	1.398685155		2	508.5	0.994028361
2	629.544	629544	866.7176	1136.015	1136.015	866.7176	1.310709509	1.39593963		2	508.75	0.994086319
2	629.724	629724	651.1792	1158.036	1158.036	651.1792	1.778367614	1.402758534		2	509	0.994565868
2	630.153	630153	821.6217	1505.79	1505.79	821.6217	1.832704759	1.470078253		2	509.25	0.995048914
2	630.48	630480	667.6294	910.2624	910.2624	667.6294	1.363424678	1.496426907		2	509.5	0.994749236
2	630.708	630708	920.9439	1273.869	1273.869	920.9439	1.383221063	1.481851564		2	509.75	0.993771144
2	631.103	631103	992.5598	1554.852	1554.852	992.5598	1.566507126	1.436913161		2	510	0.99291842
2	631.539	631539	692.9831	885.7287	885.7287	692.9831	1.278138962	1.398688856		2	510.25	0.992306864
2	631.885	631885	521.0693	572.7534	572.7534	521.0693	1.099188534	1.378753299		2	510.5	0.992272743
2	632.201	632201	642.7114	839.693	839.693	642.7114	1.306485306	1.356230579		2	510.75	0.992207445
2	632.568	632568	774.2539	1039.284	1039.284	774.2539	1.342303862	1.341361645		2	511	0.992039208
2	632.794	632794	1125.051	1756.818	1756.818	1125.051	1.56154521	1.349986958		2	511.25	0.991974027
2	632.987	632987	721.327	1167.343	1167.343	721.327	1.618327056	1.357525236		2	511.5	0.991622865
2	633.155	633155	944.3587	1095.297	1095.297	944.3587	1.159831534	1.359538478		2	511.75	0.990436621
2	633.346	633346	1227.281	1616.57	1616.57	1227.281	1.317196306	1.365507092		2	512	0.989076004
2	634.854	634854	641.3115	826.7436	826.7436	641.3115	1.289145135	1.351647803		2	512.25	0.988213274
2	635.05	635050	581.0591	939.4795	939.4795	581.0591	1.616839836	1.309749364		2	512.5	0.987550853
2	635.379	635379	912.3159	1008.986	1008.986	912.3159	1.105961214	1.217630799		2	512.75	0.987052857
2	635.548	635548	959.6366	1382.214	1382.214	959.6366	1.440351483	1.181065578		2	513	0.986827739
2	635.751	635751	898.6444	935.1867	935.1867	898.6444	1.040663804	1.136257713		2	513.25	0.987142003
2	635.935	635935	887.8622	1089.574	1089.574	887.8622	1.227188183	1.084335652		2	513.5	0.988078369
2	636.246	636246	47.67421	28.9691	28.9691	47.67421	0.607647195	1.005663576		2	513.75	0.990150898
2	636.594	636594	695.982	688.9305	688.9305	695.982	0.989868272	0.927488065		2	514	0.993022479
2	636.904	636904	435.2826	322.9392	322.9392	435.2826	0.741906982	0.868803841		2	514.25	0.995542868
2	637.446	637446	591.4415	543.5698	543.5698	591.4415	0.919059281	0.863107486		2	514.5	0.997733428
2	637.929	637929	736.2826	702.4381	702.4381	736.2826	0.954033275	0.900617077		2	514.75	0.999443493
2	638.149	638149	961.6928	806.2675	806.2675	961.6928	0.838383629	0.908493462		2	515	1.000916724
2	638.433	638433	1116.419	988.5263	988.5263	1116.419	0.885443816	0.911333308		2	515.25	1.001803613
2	638.78	638780	986.8723	914.8136	914.8136	986.8723	0.926982751	0.915823266		2	515.5	1.002278173
2	639.042	639042	634.429	665.1963	665.1963	634.429	1.048496049	0.916731864		2	515.75	1.002122072
2	639.42	639420	813.7339	780.1081	780.1081	813.7339	0.958677155	0.9175995		2	516	1.00074118
2	639.701	639701	810.2053	699.4224	699.4224	810.2053	0.863265644	0.917060383		2	516.25	0.999137144
2	639.905	639905	573.5334	572.1732	572.1732	573.5334	0.997628386	0.912975195		2	516.5	0.997122997
2	640.131	640131	1022.783	815.066	815.066	1022.783	0.796909999	0.907425859		2	516.75	0.995212695
2	640.309	640309	634.3638	448.7783	448.7783	634.3638	0.707446263	0.900911122		2	517	0.992424637
2	640.78	640780	718.4599	647.669	647.669	718.4599	0.901468544	0.855852138		2	517.25	0.989514926
2	641.153	641153	748.3561	571.5034	571.5034	748.3561	0.763678415	0.814624146		2	517.5	0.987317907
2	641.316	641316	537.0506	637.1243	637.1243	537.0506	1.186339425	0.802800254		2	517.75	0.985398634
2	641.479	641479	772.1941	718.3593	718.3593	772.1941	0.930283332	0.795768093		2	518	0.984519423
2	641.963	641963	741.2199	357.4223	357.4223	741.2199	0.482208181	0.781509789		2	518.25	0.984781541
2	642.32	642320	1043.233	425.2286	425.2286	1043.233	0.407606546	0.765255674		2	518.5	0.985642237
2	642.528	642528	976.6926	792.594	792.594	976.6926	0.811508145	0.754995881		2	518.75	0.987766147
2	642.787	642787	962.1334	923.2964	923.2964	962.1334	0.959634496	0.743362783		2	519	0.990386972
2	643.328	643328	1141.313	860.7355	860.7355	1141.313	0.75416253	0.743774216		2	519.25	0.991856151
2	643.801	643801	207.0299	206.6173	206.6173	207.0299	0.998007051	0.742316834		2	519.5	0.992955079
2	644.144	644144	952.6422	471.1109	471.1109	952.6422	0.49453079	0.716707076		2	519.75	0.994046406
2	644.398	644398	859.1396	556.102	556.102	859.1396	0.647277811	0.68835205		2	520	0.995162857
2	644.96	644960	833.5636	635.299	635.299	833.5636	0.762148203	0.625861048		2	520.25	0.996119827
2	645.276	645276	759.7032	454.5207	454.5207	759.7032	0.5982872	0.595097902		2	520.5	0.997036346
2	645.733	645733	825.1077	426.7329	426.7329	825.1077	0.517184484	0.5526322		2	520.75	0.997717036
2	645.947	645947	703.831	371.618	371.618	703.831	0.527993226	0.541105048		2	521	0.998338463
2	646.195	646195	868.1272	422.5046	422.5046	868.1272	0.486685131	0.534870951		2	521.25	0.998188565
2	646.529	646529	682.535	363.4355	363.4355	682.535	0.53247892	0.532738089		2	521.5	0.997100525
2	646.726	646726	754.8802	439.1487	439.1487	754.8802	0.581746216	0.534485762		2	521.75	0.995162771
2	646.937	646937	1022.907	563.4362	563.4362	1022.907	0.550818598	0.545702124		2	522	0.993569167
2	647.139	647139	1269.923	650.9524	650.9524	1269.923	0.512592023	0.558834288		2	522.25	0.992091675
2	647.346	647346	1278.725	682.9933	682.9933	1278.725	0.53412055	0.574483427		2	522.5	0.991856535
2	647.581	647581	910.8822	481.6919	481.6919	910.8822	0.528819094	0.600163914		2	522.75	0.992164593
2	647.789	647789	700.3052	537.4273	537.4273	700.3052	0.767418691	0.616397845		2	523	0.992689288
2	648.045	648045	770.4757	463.1354	463.1354	770.4757	0.601103189	0.627640238		2	523.25	0.993424366
2	648.254	648254	928.5264	598.1504	598.1504	928.5264	0.644193208	0.635603586		2	523.5	0.994735365
2	648.75	648750	811.3024	563.0176	563.0176	811.3024	0.693967625	0.637349249		2	523.75	0.996186732
2	648.947	648947	849.0327	514.5956	514.5956	849.0327	0.606096326	0.621886989		2	524	0.998164471
2	649.222	649222	739.8228	479.4084	479.4084	739.8228	0.64800436	0.585741594		2	524.25	0.999628671
2	649.536	649536	958.2177	656.5144	656.5144	958.2177	0.685141174	0.55855149		2	524.5	0.999692421
2	649.746	649746	1005.628	421.7095	421.7095	1005.628	0.419349402	0.554078666		2	524.75	0.997845348
2	649.918	649918	981.9623	416.125	416.125	981.9623	0.423768815	0.552120084		2	525	0.995936952
2	650.094	650094	740.4065	309.1128	309.1128	740.4065	0.417490662	0.554942846		2	525.25	0.994415678
2	650.429	650429	861.9348	503.6921	503.6921	861.9348	0.584373783	0.570126448		2	525.5	0.993737544
2	650.843	650843	1079.996	868.9364	868.9364	1079.996	0.804573721	0.587471865		2	525.75	0.993166016
2	651.045	651045	914.4831	533.1902	533.1902	914.4831	0.583050906	0.5963419		2	526	0.992539906
2	651.249	651249	1328.153	790.0467	790.0467	1328.153	0.594846151	0.61173223		2	526.25	0.991902004
2	651.821	651821	720.5969	509.6616	509.6616	720.5969	0.707276981	0.641899824		2	526.5	0.990891029
2	652.11	652110	840.0063	487.3276	487.3276	840.0063	0.580147554	0.62507647		2	526.75	0.989800062
2	652.386	652386	635.64	389.5857	389.5857	635.64	0.612903058	0.597339812		2	527	0.988631918
2	652.643	652643	1015.028	547.1269	547.1269	1015.028	0.539026411	0.577855815		2	527.25	0.987474604
2	652.86	652860	924.1592	589.0013	589.0013	924.1592	0.637337485	0.567002754		2	527.5	0.986238941
2	653.243	653243	797.2608	415.3224	415.3224	797.2608	0.520936687	0.548292037		2	527.75	0.984892351
2	653.775	653775	1036.023	414.3308	414.3308	1036.023	0.399924326	0.530757755		2	528	0.983404306
2	654.012	654012	1069.171	579.7051	579.7051	1069.171	0.542200546	0.524264123		2	528.25	0.982082347
2	654.3	654300	469.7928	217.3897	217.3897	469.7928	0.462735274	0.517675784		2	528.5	0.981377728
2	654.468	654468	738.5779	508.371	508.371	738.5779	0.688310603	0.515742244		2	528.75	0.98147271
2	654.998	654998	897.4705	421.8861	421.8861	897.4705	0.470083529	0.515766369		2	529	0.982787052
2	655.169	655169	774.3164	480.7697	480.7697	774.3164	0.62089567	0.5146228		2	529.25	0.984120758
2	655.471	655471	627.2566	222.8772	222.8772	627.2566	0.355320614	0.513950752		2	529.5	0.985455132
2	655.74	655740	657.2106	375.4816	375.4816	657.2106	0.571326147	0.512668183		2	529.75	0.986518954
2	655.973	655973	724.7675	355.7483	355.7483	724.7675	0.490844719	0.507119784		2	530	0.987477562
2	656.511	656511	718.0723	351.7092	351.7092	718.0723	0.489796362	0.49040795		2	530.25	0.988233939
2	656.713	656713	1285.901	705.8157	705.8157	1285.901	0.548888056	0.488895285		2	530.5	0.988903645
2	657.251	657251	973.7505	445.9171	445.9171	973.7505	0.457937737	0.488340985		2	530.75	0.988072343
2	657.512	657512	791.3402	378.8912	378.8912	791.3402	0.478796856	0.493581684		2	531	0.987174541
2	657.765	657765	768.2558	397.626	397.626	768.2558	0.517569799	0.500448368		2	531.25	0.985967044
2	658.061	658061	764.1072	360.218	360.218	764.1072	0.471423381	0.50994096		2	531.5	0.985112472
2	658.254	658254	852.5326	470.9813	470.9813	852.5326	0.552449607	0.519897333		2	531.75	0.983909993
2	658.468	658468	666.5266	322.168	322.168	666.5266	0.483353553	0.539615949		2	532	0.983297256
2	658.929	658929	961.3965	581.1648	581.1648	961.3965	0.60450064	0.599274007		2	532.25	0.983379842
2	659.105	659105	741.3858	499.8019	499.8019	741.3858	0.674145499	0.61694407		2	532.5	0.984119325
2	659.431	659431	839.3867	491.0793	491.0793	839.3867	0.585045367	0.658484086		2	532.75	0.987333508
2	659.798	659798	973.8556	578.9846	578.9846	973.8556	0.594528183	0.699999523		2	533	0.99296153
2	660.003	660003	580.9108	470.6213	470.6213	580.9108	0.810143829	0.708365047		2	533.25	0.997713447
2	660.54	660540	708.7472	611.4842	611.4842	708.7472	0.862767712	0.716631187		2	533.5	1.002281984
2	660.701	660701	701.1028	588.457	588.457	701.1028	0.839330552	0.712426816		2	533.75	1.005681808
2	660.914	660914	925.3051	503.1436	503.1436	925.3051	0.543759675	0.695103404		2	534	1.005944587
2	661.196	661196	735.7167	478.9336	478.9336	735.7167	0.650975573	0.654028319		2	534.25	1.004321621
2	661.69	661690	529.5	307.5921	307.5921	529.5	0.580910482	0.585565969		2	534.5	1.002727695
2	661.911	661911	808.3683	430.0634	430.0634	808.3683	0.532014182	0.56375005		2	534.75	1.001170573
2	662.178	662178	460.595	265.0258	265.0258	460.595	0.575398778	0.533934188		2	535	0.999182561
2	662.404	662404	1031.843	460.7913	460.7913	1031.843	0.446571135	0.51507758		2	535.25	0.996942511
2	662.775	662775	585.8144	252.2023	252.2023	585.8144	0.430515706	0.50125368		2	535.5	0.994400199
2	663.129	663129	1079.955	515.066	515.066	1079.955	0.476932835	0.495161695		2	535.75	0.992026713
2	663.291	663291	935.9913	459.5206	459.5206	935.9913	0.490945375	0.495166224		2	536	0.989693344
2	663.731	663731	783.5011	555.4127	555.4127	783.5011	0.708885667	0.51000986		2	536.25	0.990456949
2	663.939	663939	1035.531	556.294	556.294	1035.531	0.537206515	0.51582662		2	536.5	0.991861025
2	664.46	664460	946.6851	364.2207	364.2207	946.6851	0.384732685	0.536473941		2	536.75	0.993597222
2	664.648	664648	1088.507	571.0015	571.0015	1088.507	0.524573108	0.544776384		2	537	0.993858418
2	664.926	664926	716.4289	316.1891	316.1891	716.4289	0.441340515	0.550617133		2	537.25	0.99302675
2	665.449	665449	376.0909	286.9688	286.9688	376.0909	0.763030427	0.542953534		2	537.5	0.991949265
2	665.747	665747	648.8111	410.2963	410.2963	648.8111	0.632381752	0.536307639		2	537.75	0.990922552
2	665.961	665961	905.2919	470.3884	470.3884	905.2919	0.519598596	0.533054783		2	538	0.989722884
2	666.238	666238	1042.932	436.3562	436.3562	1042.932	0.418393721	0.530928374		2	538.25	0.988308912
2	666.538	666538	1336.256	573.2622	573.2622	1336.256	0.429006268	0.527686166		2	538.5	0.987512446
2	666.708	666708	637.7861	341.9492	341.9492	637.7861	0.536150286	0.520388325		2	538.75	0.987724387
2	667.069	667069	678.1749	260.6214	260.6214	678.1749	0.38429821	0.493140372		2	539	0.988233978
2	667.245	667245	451.8916	302.8188	302.8188	451.8916	0.670113806	0.486031075		2	539.25	0.989426844
2	667.53	667530	573.8145	333.8825	333.8825	573.8145	0.581864871	0.491073799		2	539.5	0.990942633
2	667.802	667802	903.0295	379.4403	379.4403	903.0295	0.420185941	0.499099375		2	539.75	0.992668176
2	668.344	668344	950.6087	385.2349	385.2349	950.6087	0.405250762	0.520051679		2	540	0.994497268
2	668.504	668504	887.1436	527.9605	527.9605	887.1436	0.595124059	0.52838059		2	540.25	0.996734905
2	668.973	668973	686.6415	306.2669	306.2669	686.6415	0.446036105	0.544282169		2	540.5	0.999277431
2	669.289	669289	623.7672	450.1358	450.1358	623.7672	0.721640702	0.548245186		2	540.75	1.001067077
2	669.467	669467	551.7428	329.0838	329.0838	551.7428	0.596444213	0.54956313		2	541	1.000821343
2	669.847	669847	632.5452	319.062	319.062	632.5452	0.504409803	0.542567671		2	541.25	0.999743273
2	670.053	670053	755.3853	323.2867	323.2867	755.3853	0.427975895	0.536495046		2	541.5	0.99877149
2	670.298	670298	951.3446	670.5136	670.5136	951.3446	0.704806229	0.532356606		2	541.75	0.998993674
2	670.742	670742	1339.247	475.6397	475.6397	1339.247	0.355154576	0.529693474		2	542	1.000180573
2	670.962	670962	636.2188	338.7643	338.7643	636.2188	0.532465089	0.528340408		2	542.25	1.001147276
2	671.245	671245	1050.517	598.394	598.394	1050.517	0.569618578	0.527511564		2	542.5	1.001786386
2	671.488	671488	510.1268	211.9871	211.9871	510.1268	0.415557661	0.531246344		2	542.75	1.002315783
2	671.742	671742	745.1916	465.4787	465.4787	745.1916	0.624642978	0.538871988		2	543	1.00155253
2	671.985	671985	631.7016	380.8668	380.8668	631.7016	0.602922013	0.543568007		2	543.25	0.999950928
2	672.238	672238	634.9248	320.6362	320.6362	634.9248	0.504998702	0.546458196		2	543.5	0.997969427
2	672.46	672460	731.7359	459.2889	459.2889	731.7359	0.627670311	0.548011439		2	543.75	0.99584792
2	672.952	672952	610.423	336.5326	336.5326	610.423	0.551310485	0.533851908		2	544	0.994098642
2	673.166	673166	714.0297	332.9865	332.9865	714.0297	0.466348249	0.525867815		2	544.25	0.993890964
2	673.333	673333	627.3617	236.3927	236.3927	627.3617	0.376804481	0.522184158		2	544.5	0.994279967
2	673.625	673625	692.8665	492.5241	492.5241	692.8665	0.710849926	0.518691637		2	544.75	0.995805085
2	674.053	674053	1190.041	580.9409	580.9409	1190.041	0.488168811	0.515989598		2	545	0.998388921
2	674.294	674294	819.7651	348.5722	348.5722	819.7651	0.425209856	0.517704909		2	545.25	1.000220619
2	674.541	674541	874.1367	490.7828	490.7828	874.1367	0.56144857	0.524146716		2	545.5	1.001275464
2	675.071	675071	623.3758	330.6221	330.6221	623.3758	0.530373653	0.545281474		2	545.75	1.001774073
2	675.248	675248	655.0596	372.3714	372.3714	655.0596	0.568454229	0.549780359		2	546	0.999863794
2	675.554	675554	607.8245	407.1268	407.1268	607.8245	0.669809789	0.555082222		2	546.25	0.99719144
2	675.722	675722	674.3141	274.4321	274.4321	674.3141	0.406979626	0.557926006		2	546.5	0.994144843
2	676.008	676008	467.3075	316.9728	316.9728	467.3075	0.678295983	0.563279523		2	546.75	0.991854237
2	676.296	676296	402.6555	245.9269	245.9269	402.6555	0.61076255	0.568086131		2	547	0.989732817
2	676.583	676583	625.7916	284.7653	284.7653	625.7916	0.455048134	0.56936552		2	547.25	0.987814104
2	676.82	676820	708.6518	365.9824	365.9824	708.6518	0.51644884	0.565256912		2	547.5	0.986912794
2	677.057	677057	860.0217	422.5311	422.5311	860.0217	0.491302836	0.558118338		2	547.75	0.986804547
2	677.374	677374	810.9774	693.0138	693.0138	810.9774	0.854541446	0.551124602		2	548	0.986958501
2	677.546	677546	782.1487	391.4157	391.4157	782.1487	0.500436426	0.547089801		2	548.25	0.986997712
2	677.893	677893	836.0337	364.0961	364.0961	836.0337	0.435504095	0.533048022		2	548.5	0.98670571
2	678.186	678186	910.5924	458.2675	458.2675	910.5924	0.503263041	0.531400697		2	548.75	0.986229433
2	678.354	678354	872.0585	489.6886	489.6886	872.0585	0.561531824	0.537643289		2	549	0.985790813
2	678.592	678592	923.6464	462.8921	462.8921	923.6464	0.501157261	0.54923033		2	549.25	0.985460046
2	678.928	678928	897.8083	617.9857	617.9857	897.8083	0.688327007	0.576621414		2	549.5	0.985399759
2	679.218	679218	1085.641	415.8663	415.8663	1085.641	0.383060607	0.608085939		2	549.75	0.985608557
2	679.633	679633	1111.668	819.5704	819.5704	1111.668	0.737243853	0.644991115		2	550	0.985945133
2	679.94	679940	1747.188	976.9899	976.9899	1747.188	0.559178463	0.668789093		2	550.25	0.986345333
2	680.299	680299	3619.403	4606.075	4606.075	3619.403	1.272606283	0.69442051		2	550.5	0.986816059
2	680.544	680544	1341.505	593.056	593.056	1341.505	0.442082586	0.70357161		2	550.75	0.988272899
2	681.037	681037	1506.24	748.5691	748.5691	1506.24	0.496978636	0.713066047		2	551	0.990057928
2	681.195	681195	1313.178	753.4134	753.4134	1313.178	0.573732883	0.712580408		2	551.25	0.991231274
2	681.63	681630	1277.611	1252.031	1252.031	1277.611	0.979978256	0.699878867		2	551.5	0.991168086
2	682.096	682096	1016.063	587.5711	587.5711	1016.063	0.578282154	0.675275274		2	551.75	0.99076837
2	682.293	682293	1204.534	862.9589	862.9589	1204.534	0.716425522	0.66421899		2	552	0.990391098
2	682.532	682532	848.1767	549.7306	549.7306	848.1767	0.648132164	0.6501427		2	552.25	0.990067632
2	682.831	682831	1504.281	992.3525	992.3525	1504.281	0.659685591	0.629636397		2	552.5	0.989875625
2	683.004	683004	931.0832	616.6459	616.6459	931.0832	0.662288719	0.610187162		2	552.75	0.9895591
2	683.259	683259	1129.045	564.9163	564.9163	1129.045	0.50034879	0.569071691		2	553	0.98918901
2	683.57	683570	909.9347	468.3941	468.3941	909.9347	0.514755729	0.527273039		2	553.25	0.988864931
2	683.829	683829	743.8883	455.7631	455.7631	743.8883	0.612676796	0.502761311		2	553.5	0.988870831
2	684.05	684050	1161.885	446.7687	446.7687	1161.885	0.384520585	0.480625899		2	553.75	0.988845228
2	684.424	684424	879.6023	380.7903	380.7903	879.6023	0.432911897	0.45660586		2	554	0.988291821
2	684.917	684917	655.5367	253.6121	253.6121	655.5367	0.386877043	0.471735544		2	554.25	0.987857446
2	685.173	685173	943.274	404.3866	404.3866	943.274	0.428705339	0.482761358		2	554.5	0.987157205
2	685.395	685395	566.8174	292.8795	292.8795	566.8174	0.516708732	0.492616898		2	554.75	0.98352215
2	685.861	685861	609.9737	411.1848	411.1848	609.9737	0.674102506	0.527910485		2	555	0.978622048
2	686.112	686112	699.6336	454.149	454.149	699.6336	0.649124056	0.543417374		2	555.25	0.974384568
2	686.332	686332	1074.039	502.1193	502.1193	1074.039	0.467505649	0.553946336		2	555.5	0.971341223
2	686.616	686616	842.4049	386.2505	386.2505	842.4049	0.458509323	0.567282385		2	555.75	0.969305196
2	686.983	686983	908.1013	461.0088	461.0088	908.1013	0.507662306	0.576920098		2	556	0.968746209
2	687.147	687147	1332.165	795.5837	795.5837	1332.165	0.597211081	0.573985901		2	556.25	0.970225668
2	687.333	687333	876.9153	527.5789	527.5789	876.9153	0.601630397	0.565521408		2	556.5	0.971846475
2	687.53	687530	788.3444	511.9512	511.9512	788.3444	0.64940044	0.558737507		2	556.75	0.972966081
2	687.804	687804	540.6035	393.1696	393.1696	540.6035	0.72727905	0.554678607		2	557	0.974028371
2	688.152	688152	908.5229	352.533	352.533	908.5229	0.388028744	0.550535189		2	557.25	0.97411897
2	688.455	688455	563.8827	260.3349	260.3349	563.8827	0.461682722	0.546657822		2	557.5	0.973749052
2	688.755	688755	887.97	448.0623	448.0623	887.97	0.504591709	0.540776847		2	557.75	0.973814171
2	689.051	689051	799.4612	392.9529	392.9529	799.4612	0.491522165	0.534650917		2	558	0.974097258
2	689.253	689253	800.1109	547.5465	547.5465	800.1109	0.684338259	0.534648351		2	558.25	0.974354882
2	689.51	689510	833.401	421.2623	421.2623	833.401	0.505473716	0.541279997		2	558.5	0.975045859
2	689.977	689977	846.2112	504.6715	504.6715	846.2112	0.59638953	0.545304585		2	558.75	0.9771292
2	690.159	690159	815.2728	448.0785	448.0785	815.2728	0.549605604	0.534254357		2	559	0.980469866
2	690.427	690427	960.4809	488.9864	488.9864	960.4809	0.509105803	0.508459035		2	559.25	0.98315445
2	690.61	690610	549.9908	276.8731	276.8731	549.9908	0.503414057	0.493686519		2	559.5	0.985672016
2	690.809	690809	667.917	208.6125	208.6125	667.917	0.31233297	0.471947239		2	559.75	0.986416541
2	690.989	690989	526.0585	304.4881	304.4881	526.0585	0.578810341	0.453061609		2	560	0.985066118
2	691.375	691375	818.4471	424.6022	424.6022	818.4471	0.518790035	0.4275585		2	560.25	0.982567052
2	691.676	691676	788.5665	228.3653	228.3653	788.5665	0.289595488	0.411245862		2	560.5	0.981062943
2	691.851	691851	697.4538	205.0452	205.0452	697.4538	0.293991086	0.407749614		2	560.75	0.979651933
2	692.124	692124	627.9301	313.5254	313.5254	627.9301	0.499299842	0.412917574		2	561	0.978284648
2	692.3	692300	636.7232	246.1299	246.1299	636.7232	0.386557141	0.418560016		2	561.25	0.977350501
2	692.552	692552	498.2664	215.9728	215.9728	498.2664	0.433448452	0.433850508		2	561.5	0.977241442
2	692.839	692839	500.8391	262.0719	262.0719	500.8391	0.523265656	0.462160343		2	561.75	0.97741661
2	693.223	693223	565.7424	274.6858	274.6858	565.7424	0.485531578	0.493414763		2	562	0.977922129
2	693.629	693629	419.5386	200.6804	200.6804	419.5386	0.478335962	0.515562464		2	562.25	0.979651105
2	694.021	694021	893.249	619.4457	619.4457	893.249	0.693474832	0.533216155		2	562.5	0.981574858
2	694.221	694221	1111.759	584.1075	584.1075	1111.759	0.525390395	0.536700483		2	562.75	0.983410355
2	694.675	694675	490.0299	192.8951	192.8951	490.0299	0.393639449	0.535717581		2	563	0.984812188
2	695.021	695021	696.5314	274.4193	274.4193	696.5314	0.393979798	0.532489336		2	563.25	0.986194256
2	695.183	695183	660.095	407.5439	407.5439	660.095	0.617401889	0.53033677		2	563.5	0.986615242
2	695.449	695449	1030.888	753.4197	753.4197	1030.888	0.730845349	0.523734093		2	563.75	0.985785784
2	695.851	695851	664.5777	310.5796	310.5796	664.5777	0.467333767	0.513922039		2	564	0.984208623
2	696.177	696177	748.6263	314.7967	314.7967	748.6263	0.42049912	0.502249273		2	564.25	0.982523889
2	696.349	696349	648.3683	294.7983	294.7983	648.3683	0.454677226	0.494945232		2	564.5	0.981124864
2	696.565	696565	708.5865	435.0882	435.0882	708.5865	0.614022706	0.490625902		2	564.75	0.979804068
2	696.843	696843	1742.596	825.4981	825.4981	1742.596	0.473717431	0.486958407		2	565	0.978242826
2	697.388	697388	778.829	405.4701	405.4701	778.829	0.520615052	0.486725785		2	565.25	0.977252251
2	697.596	697596	958.9065	379.9906	379.9906	958.9065	0.396274924	0.502942361		2	565.5	0.976991495
2	697.762	697762	1102.512	507.5654	507.5654	1102.512	0.460371769	0.522409433		2	565.75	0.977064168
2	698.171	698171	610.244	290.6262	290.6262	610.244	0.476245895	0.566592415		2	566	0.977309779
2	698.352	698352	641.1305	474.7888	474.7888	641.1305	0.740549389	0.581326895		2	566.25	0.977983842
2	698.67	698670	710.6388	438.7809	438.7809	710.6388	0.61744574	0.608824268		2	566.5	0.978979322
2	698.879	698879	851.2784	599.5594	599.5594	851.2784	0.704304726	0.625223158		2	566.75	0.979902141
2	699.202	699202	1004.58	667.9965	667.9965	1004.58	0.664951024	0.654115835		2	567	0.980970097
2	699.427	699427	830.8105	548.9418	548.9418	830.8105	0.660730455	0.668436326		2	567.25	0.982026096
2	699.887	699887	479.8759	272.6771	272.6771	479.8759	0.568224201	0.674882945		2	567.5	0.982607889
2	700.154	700154	326.841	210.7785	210.7785	326.841	0.644896142	0.672828663		2	567.75	0.982868447
2	700.447	700447	614.5043	458.9684	458.9684	614.5043	0.746892088	0.660452026		2	568	0.982935624
2	700.731	700731	977.571	662.617	662.617	977.571	0.677819821	0.640259962		2	568.25	0.98239952
2	701	701000	908.0798	578.5585	578.5585	908.0798	0.637122971	0.628732994		2	568.5	0.981770184
2	701.273	701273	898.7255	635.528	635.528	898.7255	0.707143616	0.62118159		2	568.75	0.981022127
2	701.59	701590	1234.809	797.8812	797.8812	1234.809	0.646157584	0.610429298		2	569	0.979963701
2	701.868	701868	1271.91	646.7196	646.7196	1271.91	0.508463335	0.611217239		2	569.25	0.978437507
2	702.055	702055	946.9906	488.9738	488.9738	946.9906	0.516344935	0.621765594		2	569.5	0.976951853
2	702.232	702232	1714.373	985.9922	985.9922	1714.373	0.575132833	0.635841673		2	569.75	0.976347026
2	702.41	702410	814.9844	444.8821	444.8821	814.9844	0.545878056	0.648610022		2	570	0.976790603
2	702.712	702712	1173.479	886.5656	886.5656	1173.479	0.755501888	0.688854134		2	570.25	0.977743091
2	702.97	702970	859.3853	769.0815	769.0815	859.3853	0.894920474	0.723515477		2	570.5	0.979154516
2	703.445	703445	1308.807	1088.89	1088.89	1308.807	0.831971406	0.757891863		2	570.75	0.981837562
2	703.814	703814	909.3427	635.5149	635.5149	909.3427	0.698872823	0.778174319		2	571	0.98489111
2	703.991	703991	650.8402	622.6558	622.6558	650.8402	0.956695361	0.78314598		2	571.25	0.986391286
2	704.164	704164	837.0364	565.2004	565.2004	837.0364	0.67523993	0.777645885		2	571.5	0.987143749
2	704.466	704466	425.0279	346.9796	346.9796	425.0279	0.816368996	0.758885664		2	571.75	0.986819572
2	704.716	704716	1248.468	690.6596	690.6596	1248.468	0.553205689	0.756183575		2	572	0.98533154
2	705.115	705115	870.9465	727.2796	727.2796	870.9465	0.835045092	0.751939325		2	572.25	0.983698815
2	705.37	705370	854.7549	538.7092	538.7092	854.7549	0.630249911	0.744426223		2	572.5	0.982516587
2	705.619	705619	953.8603	735.6205	735.6205	953.8603	0.771203603	0.733278835		2	572.75	0.981473534
2	705.949	705949	1264.025	1175.432	1175.432	1264.025	0.929911988	0.717126191		2	573	0.981152119
2	706.193	706193	774.2408	567.8188	567.8188	774.2408	0.733387856	0.70095432		2	573.25	0.981873113
2	706.47	706470	891.3243	495.6908	495.6908	891.3243	0.556128448	0.678547059		2	573.5	0.982901264
2	706.717	706717	587.7133	442.9591	442.9591	587.7133	0.753699295	0.662111495		2	573.75	0.984080624
2	706.944	706944	736.723	355.1826	355.1826	736.723	0.482111458	0.641108698		2	574	0.985821626
2	707.114	707114	1270.34	728.6326	728.6326	1270.34	0.573572902	0.618864688		2	574.25	0.988175671
2	707.523	707523	743.1937	501.4155	501.4155	743.1937	0.674676736	0.585223833		2	574.5	0.990650777
2	707.923	707923	661.0094	422.6064	422.6064	661.0094	0.639334932	0.621553565		2	574.75	0.991748655
2	708.159	708159	1176.347	754.5236	754.5236	1176.347	0.64141244	0.65628634		2	575	0.992560395
2	708.418	708418	946.4008	510.8123	510.8123	946.4008	0.539742042	0.6830816		2	575.25	0.993256044
2	708.605	708605	1009.952	605.1448	605.1448	1009.952	0.599181743	0.704453547		2	575.5	0.993670212
2	708.819	708819	551.8551	409.0925	409.0925	551.8551	0.741304194	0.728640228		2	575.75	0.993996275
2	709.221	709221	763.6513	575.3298	575.3298	763.6513	0.753393335	0.743652557		2	576	0.994040572
2	709.483	709483	265.6369	332.6074	332.6074	265.6369	1.252112941	0.748254781		2	576.25	0.994022637
2	709.781	709781	729.8735	502.6573	502.6573	729.8735	0.688690985	0.745378066		2	576.5	0.993866168
2	709.963	709963	593.839	320.56	320.56	593.839	0.539809612	0.731830591		2	576.75	0.993590478
2	710.209	710209	538.4431	375.9802	375.9802	538.4431	0.698272854	0.699208095		2	577	0.992871799
2	710.428	710428	1112.173	649.1554	649.1554	1112.173	0.583682035	0.675183349		2	577.25	0.991992957
2	710.941	710941	986.2058	647.4082	647.4082	986.2058	0.65646359	0.625891148		2	577.5	0.990545899
2	711.168	711168	692.0323	412.3965	412.3965	692.0323	0.595920884	0.604522608		2	577.75	0.9889047
2	711.467	711467	940.1835	461.7726	461.7726	940.1835	0.491151568	0.588703943		2	578	0.987399905
2	711.729	711729	1610.202	1027.545	1027.545	1610.202	0.638146642	0.596967672		2	578.25	0.98734024
2	712.09	712090	1398.63	909.4211	909.4211	1398.63	0.650222789	0.618151761		2	578.5	0.987518456
2	712.323	712323	1206.679	785.5536	785.5536	1206.679	0.651004617	0.628579613		2	578.75	0.988559962
2	712.576	712576	976.088	656.516	656.516	976.088	0.672599192	0.644830562		2	579	0.990324364
2	712.861	712861	550.8624	313.3413	313.3413	550.8624	0.568819545	0.655140506		2	579.25	0.99373923
2	713.026	713026	834.1361	595.3217	595.3217	834.1361	0.71369852	0.654837635		2	579.5	0.997343783
2	713.434	713434	808.5568	484.3642	484.3642	808.5568	0.599047834	0.648566328		2	579.75	1.001535226
2	713.899	713899	382.8914	316.5248	316.5248	382.8914	0.826669912	0.635875893		2	580	1.004686039
2	714.476	714476	608.4532	284.7241	284.7241	608.4532	0.467947412	0.605903728		2	580.25	1.006861188
2	714.74	714740	1483.408	796.7268	796.7268	1483.408	0.537092155	0.588721051		2	580.5	1.00886653
2	714.976	714976	2039.795	1181.46	1181.46	2039.795	0.579205263	0.574970382		2	580.75	1.008369195
2	715.159	715159	1288.714	772.7036	772.7036	1288.714	0.599592772	0.561992927		2	581	1.007085664
2	715.611	715611	810.2878	506.1757	506.1757	810.2878	0.624686315	0.527666881		2	581.25	1.005549523
2	715.882	715882	568.5981	322.1317	322.1317	568.5981	0.566536715	0.520973359		2	581.5	1.004712488
2	716.045	716045	744.8693	350.4752	350.4752	744.8693	0.470519056	0.519269306		2	581.75	1.004772223
2	716.448	716448	1099.851	419.0281	419.0281	1099.851	0.380986243	0.518662092		2	582	1.00494628
2	716.827	716827	748.5173	344.701	344.701	748.5173	0.460511734	0.524812249		2	582.25	1.004960163
2	717.078	717078	553.6188	351.8928	351.8928	553.6188	0.635622923	0.529723634		2	582.5	1.004573335
2	717.447	717447	618.4281	325.846	325.846	618.4281	0.526893911	0.548550066		2	582.75	1.003744651
2	717.645	717645	512.0139	287.6363	287.6363	512.0139	0.561774397	0.561925187		2	583	1.003130884
2	717.863	717863	871.3317	481.9053	481.9053	871.3317	0.553067563	0.569553884		2	583.25	1.003967954
2	718.234	718234	808.5821	559.552	559.552	808.5821	0.692016309	0.568298403		2	583.5	1.0057599
2	718.512	718512	881.1876	492.9353	492.9353	881.1876	0.559398816	0.562753426		2	583.75	1.007668021
2	718.702	718702	846.008	449.216	449.216	846.008	0.530983159	0.552816022		2	584	1.00961696
2	718.915	718915	654.9461	325.2069	325.2069	654.9461	0.496539944	0.534375112		2	584.25	1.011044757
2	719.326	719326	786.5974	381.8864	381.8864	786.5974	0.485491562	0.500652414		2	584.5	1.012379141
2	719.693	719693	923.8807	490.8188	490.8188	923.8807	0.53125777	0.473862332		2	584.75	1.013654473
2	719.891	719891	733.1549	282.3421	282.3421	733.1549	0.385105658	0.458826474		2	585	1.014752838
2	720.152	720152	715.8884	341.7105	341.7105	715.8884	0.4773237	0.44845219		2	585.25	1.015645278
2	720.315	720315	752.0839	388.2391	388.2391	752.0839	0.516217805	0.449626275		2	585.5	1.016627078
2	720.494	720494	837.0048	347.2264	347.2264	837.0048	0.414843977	0.45470327		2	585.75	1.017611076
2	720.727	720727	985.4704	380.2125	380.2125	985.4704	0.385818285	0.463194883		2	586	1.016726311
2	720.94	720940	721.4632	396.5464	396.5464	721.4632	0.549641894	0.476670165		2	586.25	1.014207121
2	721.103	721103	928.4627	352.9223	352.9223	928.4627	0.380114678	0.487659579		2	586.5	1.012875557
2	721.343	721343	890.8452	462.5015	462.5015	890.8452	0.519171569	0.505204817		2	586.75	1.012968288
2	721.507	721507	632.0703	358.7904	358.7904	632.0703	0.567643188	0.521011494		2	587	1.018123131
2	721.889	721889	706.0067	385.1328	385.1328	706.0067	0.545508704	0.551789881		2	587.25	1.023927169
2	722.231	722231	650.2501	441.2617	441.2617	650.2501	0.678603048	0.563129642		2	587.5	1.029775594
2	722.553	722553	927.4701	479.3568	479.3568	927.4701	0.5168434	0.566555897		2	587.75	1.035878796
2	722.82	722820	499.8418	275.6481	275.6481	499.8418	0.551470685	0.565213293		2	588	1.038326647
2	723.11	723110	678.1853	341.1101	341.1101	678.1853	0.502974777	0.548196416		2	588.25	1.036240418
2	723.288	723288	1044.557	655.2606	655.2606	1044.557	0.627309568	0.534076965		2	588.5	1.032670242
2	723.468	723468	795.1509	461.2893	461.2893	795.1509	0.580127998	0.527721703		2	588.75	1.029656565
2	723.771	723771	1088.115	592.9468	592.9468	1088.115	0.544930269	0.531257681		2	589	1.027026529
2	723.943	723943	751.325	345.716	345.716	751.325	0.46014175	0.535398464		2	589.25	1.024701181
2	724.159	724159	671.4828	225.9262	225.9262	671.4828	0.336458655	0.548896871		2	589.5	1.022873145
2	724.327	724327	884.0683	409.6104	409.6104	884.0683	0.463324383	0.563896331		2	589.75	1.022116552
2	724.534	724534	570.1613	466.8731	466.8731	570.1613	0.818843896	0.577262824		2	590	1.021729876
2	724.741	724741	641.4407	426.0202	426.0202	641.4407	0.664161473	0.590136198		2	590.25	1.02305475
2	724.934	724934	820.0207	432.7236	432.7236	820.0207	0.527698386	0.607533268		2	590.5	1.027413943
2	725.306	725306	840.0971	581.1603	581.1603	840.0971	0.691777534	0.627117941		2	590.75	1.031572921
2	725.635	725635	787.7997	497.7404	497.7404	787.7997	0.631810852	0.607556743		2	591	1.035731899
2	725.969	725969	780.8964	544.0532	544.0532	780.8964	0.69670343	0.570466064		2	591.25	1.037644595
2	726.317	726317	921.1819	374.7183	374.7183	921.1819	0.40677992	0.540549951		2	591.5	1.038720673
2	726.752	726752	860.5662	407.4496	407.4496	860.5662	0.473466887	0.517192018		2	591.75	1.038282352
2	727.114	727114	938.0957	395.6366	395.6366	938.0957	0.421744391	0.502475547		2	592	1.037109349
2	727.443	727443	795.1334	420.869	420.869	795.1334	0.529306152	0.504464543		2	592.25	1.035936345
2	727.647	727647	1048.405	549.8712	549.8712	1048.405	0.524483573	0.509699641		2	592.5	1.034763342
2	727.827	727827	991.231	591.1259	591.1259	991.231	0.59635534	0.512209675		2	592.75	1.033590338
2	728.02	728020	909.3477	488.1515	488.1515	909.3477	0.536815016	0.519320226		2	593	1.033660214
2	728.231	728231	1084.427	553.5949	553.5949	1084.427	0.510495312	0.528340057		2	593.25	1.037135561
2	728.558	728558	845.6205	450.6943	450.6943	845.6205	0.532974662	0.526857561		2	593.5	1.040017164
2	728.723	728723	1230.542	595.4694	595.4694	1230.542	0.483908229	0.524229646		2	593.75	1.041924987
2	729.004	729004	985.4566	441.4154	441.4154	985.4566	0.447929823	0.521492027		2	594	1.043306637
2	729.209	729209	767.0516	510.0668	510.0668	767.0516	0.664970649	0.518510192		2	594.25	1.04244564
2	729.499	729499	763.6722	378.6074	378.6074	763.6722	0.495772139	0.513959582		2	594.5	1.040627105
2	729.775	729775	1114.245	487.69	487.69	1114.245	0.437686505	0.520075562		2	594.75	1.037925344
2	729.973	729973	684.5952	396.9909	396.9909	684.5952	0.579891445	0.527078751		2	595	1.03179714
2	730.242	730242	602.3846	267.7057	267.7057	602.3846	0.444409933	0.532457319		2	595.25	1.023969011
2	730.669	730669	910.1527	555.7186	555.7186	910.1527	0.610577324	0.523664637		2	595.5	1.01670278
2	730.954	730954	914.5192	508.8432	508.8432	914.5192	0.556405158	0.51392035		2	595.75	1.012288592
2	731.284	731284	869.1851	436.2031	436.2031	869.1851	0.501852942	0.50800993		2	596	1.010034997
2	731.479	731479	553.322	320.0392	320.0392	553.322	0.578395943	0.506425037		2	596.25	1.008354415
2	731.795	731795	789.1041	353.3688	353.3688	789.1041	0.447810118	0.503577653		2	596.5	1.007670065
2	731.972	731972	504.5984	259.7261	259.7261	504.5984	0.514718437	0.50634576		2	596.75	1.008150276
2	732.367	732367	633.8951	242.4725	242.4725	633.8951	0.382512028	0.531545558		2	597	1.008737068
2	732.621	732621	730.5618	348.6766	348.6766	730.5618	0.477271875	0.548137096		2	597.25	1.008773699
2	733.039	733039	917.2155	602.6629	602.6629	917.2155	0.657057038	0.582494952		2	597.5	1.008696256
2	733.321	733321	1148.213	824.8392	824.8392	1148.213	0.718367759	0.610190868		2	597.75	1.008898627
2	733.575	733575	683.1148	482.9277	482.9277	683.1148	0.706949549	0.626189125		2	598	1.009139808
2	733.774	733774	728.1006	365.1518	365.1518	728.1006	0.50151284	0.631349812		2	598.25	1.009575858
2	733.959	733959	492.0168	372.9926	372.9926	492.0168	0.758089155	0.633754999		2	598.5	1.010418283
2	734.302	734302	811.2791	497.5978	497.5978	811.2791	0.613349709	0.633859638		2	598.75	1.011394349
2	734.57	734570	578.9549	282.2168	282.2168	578.9549	0.48745904	0.620112211		2	599	1.013114976
2	734.97	734970	1210.189	768.4073	768.4073	1210.189	0.634948178	0.579297692		2	599.25	1.015340374
2	735.322	735322	978.8607	636.3222	636.3222	978.8607	0.6500641	0.561576823		2	599.5	1.017738077
2	735.599	735599	920.8239	503.1726	503.1726	920.8239	0.546437381	0.57605519		2	599.75	1.018985109
2	735.886	735886	1074.416	509.3697	509.3697	1074.416	0.474089831	0.59514219		2	600	1.018913944
2	736.169	736169	1266.563	682.187	682.187	1266.563	0.538612765	0.611085889		2	600.25	1.01670898
2	736.352	736352	1152.454	675.6385	675.6385	1152.454	0.58626071	0.624460601		2	600.5	1.013680309
2	736.705	736705	1083.539	960.3526	960.3526	1083.539	0.88631106	0.64823294		2	600.75	1.010993602
2	737.074	737074	942.3414	542.1181	542.1181	942.3414	0.575288425	0.671031796		2	601	1.00867685
2	737.364	737364	570.1699	509.1022	509.1022	570.1699	0.892895609	0.690769669		2	601.25	1.00654932
2	737.573	737573	977.8957	645.4649	645.4649	977.8957	0.660054953	0.703945179		2	601.5	1.004972288
2	737.817	737817	1035.987	722.0106	722.0106	1035.987	0.696930174	0.716077905		2	601.75	1.003951972
2	738.044	738044	1118.193	529.2462	529.2462	1118.193	0.473304877	0.724935865		2	602	1.006102548
2	738.305	738305	896.4037	643.5365	643.5365	896.4037	0.717909241	0.734916461		2	602.25	1.007769743
2	738.609	738609	556.3929	493.1992	493.1992	556.3929	0.886422526	0.757203235		2	602.5	1.009553205
2	738.932	738932	1289.389	1165.68	1165.68	1289.389	0.904056107	0.778407309		2	602.75	1.011134965
2	739.126	739126	999.8884	642.4811	642.4811	999.8884	0.642552809	0.785147567		2	603	1.012407842
2	739.529	739529	668.9536	588.4611	588.4611	668.9536	0.879674016	0.799724077		2	603.25	1.013139173
2	739.753	739753	800.0929	640.3724	640.3724	800.0929	0.800372557	0.797874044		2	603.5	1.013495986
2	739.992	739992	811.1183	627.1906	627.1906	811.1183	0.773241832	0.779097268		2	603.75	1.014011582
2	740.262	740262	923.2052	730.1826	730.1826	923.2052	0.790921238	0.75245102		2	604	1.014156387
2	740.529	740529	1280.48	920.048	920.048	1280.48	0.718518056	0.715601293		2	604.25	1.01287613
2	740.828	740828	1044.102	734.5919	734.5919	1044.102	0.703563349	0.660410811		2	604.5	1.010225606
2	741.045	741045	1098.803	590.8555	590.8555	1098.803	0.537726508	0.636287589		2	604.75	1.006845322
2	741.546	741546	1156.856	736.1915	736.1915	1156.856	0.636372634	0.59128551		2	605	1.003465039
2	741.861	741861	1396.636	803.1856	803.1856	1396.636	0.575085849	0.584271619		2	605.25	1.000084756
2	742.093	742093	1082.922	498.202	498.202	1082.922	0.460053448	0.614265241		2	605.5	0.996704472
2	742.544	742544	1223.013	853.5176	853.5176	1223.013	0.697881053	0.717765727		2	605.75	0.996261421
2	742.84	742840	778.853	557.0012	557.0012	778.853	0.715155748	0.764628733		2	606	0.999051792
2	743.111	743111	837.7335	635.5732	635.5732	837.7335	0.758681848	0.791785217		2	606.25	1.002965821
2	743.309	743309	1020.918	979.2813	979.2813	1020.918	0.959216411	0.815309315		2	606.5	1.008565334
2	743.809	743809	727.7613	870.9535	870.9535	727.7613	1.196757096	0.851313754		2	606.75	1.014164848
2	744.353	744353	1116.396	796.2255	796.2255	1116.396	0.713210635	0.795709367		2	607	1.019764361
2	744.609	744609	808.4171	496.4024	496.4024	808.4171	0.614042429	0.759284513		2	607.25	1.025356978
2	744.774	744774	622.6923	480.9912	480.9912	622.6923	0.772438008	0.743883226		2	607.5	1.030028796
2	745.007	745007	542.2484	378.2496	378.2496	542.2484	0.697557798	0.714578463		2	607.75	1.034621349
2	745.205	745205	641.7097	393.8866	393.8866	641.7097	0.613808082	0.690821853		2	608	1.039223037
2	745.463	745463	882.3979	583.9675	583.9675	882.3979	0.661796113	0.672562706		2	608.25	1.043447087
2	745.783	745783	896.8928	645.1694	645.1694	896.8928	0.719338365	0.648900391		2	608.5	1.046766168
2	746.156	746156	1069.368	668.7812	668.7812	1069.368	0.625398553	0.634284962		2	608.75	1.049475939
2	746.438	746438	977.2885	559.2995	559.2995	977.2885	0.572297229	0.639413745		2	609	1.051801646
2	746.771	746771	571.2993	387.2534	387.2534	571.2993	0.677846796	0.657561671		2	609.25	1.053110086
2	747.23	747230	843.9432	572.3202	572.3202	843.9432	0.678150141	0.688540991		2	609.5	1.052456007
2	747.39	747390	1040.993	898.648	898.648	1040.993	0.863260368	0.701881116		2	609.75	1.052544487
2	747.96	747960	787.15	343.6495	343.6495	787.15	0.436574351	0.777775192		2	610	1.05524414
2	748.416	748416	971.0114	1071.584	1071.584	971.0114	1.103575097	0.813980545		2	610.25	1.058470468
2	748.609	748609	605.4672	468.3729	468.3729	605.4672	0.773572706	0.81021116		2	610.5	1.060850039
2	749.031	749031	743.1099	597.8866	597.8866	743.1099	0.80457359	0.789581789		2	610.75	1.063421083
2	749.276	749276	469.6276	445.8854	445.8854	469.6276	0.949444624	0.771796541		2	611	1.065541479
2	749.703	749703	737.1232	462.8396	462.8396	737.1232	0.627899922	0.720965937		2	611.25	1.066266733
2	749.894	749894	740.7593	594.9624	594.9624	740.7593	0.803179116	0.706509421		2	611.5	1.066117556
2	750.1	750100	760.855	448.4875	448.4875	760.855	0.589451998	0.693667147		2	611.75	1.065840397
2	750.429	750429	535.84	354.148	354.148	535.84	0.66092117	0.668048616		2	612	1.064766446
2	750.616	750616	708.5846	375.4933	375.4933	708.5846	0.52992021	0.658981436		2	612.25	1.063395408
2	751.026	751026	975.7352	477.7621	477.7621	975.7352	0.489643194	0.671637929		2	612.5	1.062003214
2	751.36	751360	798.9528	654.192	654.192	798.9528	0.818811825	0.69876826		2	612.75	1.060500246
2	751.691	751691	1092.372	893.4616	893.4616	1092.372	0.81790965	0.717693737		2	613	1.059248464
2	751.963	751963	1220.048	951.2689	951.2689	1220.048	0.77969793	0.726236203		2	613.25	1.059423387
2	752.365	752365	471.4639	378.8054	378.8054	471.4639	0.803466395	0.735124293		2	613.5	1.060319161
2	752.607	752607	1018.815	648.2752	648.2752	1018.815	0.636303156	0.723822993		2	613.75	1.061737236
2	752.872	752872	892.51	566.0639	566.0639	892.51	0.63423816	0.698984287		2	614	1.063734578
2	753.162	753162	752.5743	531.0292	531.0292	752.5743	0.705616974	0.68221083		2	614.25	1.065938482
2	753.381	753381	1028.19	704.9173	704.9173	1028.19	0.685590504	0.677906075		2	614.5	1.068440139
2	753.658	753658	986.6619	757.8087	757.8087	986.6619	0.768053069	0.675551938		2	614.75	1.071658554
2	753.905	753905	602.0175	296.5815	296.5815	602.0175	0.492645978	0.690868732		2	615	1.075538747
2	754.111	754111	529.9038	335.7495	335.7495	529.9038	0.633604628	0.711841635		2	615.25	1.081238202
2	754.363	754363	429.0076	370.5812	370.5812	429.0076	0.863810338	0.732578206		2	615.5	1.089044445
2	754.649	754649	677.9574	454.5045	454.5045	677.9574	0.670402742	0.764589914		2	615.75	1.096503173
2	754.848	754848	804.1609	842.8028	842.8028	804.1609	1.048052448	0.783019574		2	616	1.103667191
2	755.117	755117	687.0368	441.8619	441.8619	687.0368	0.643141532	0.79117031		2	616.25	1.11090891
2	755.317	755317	503.5779	319.3245	319.3245	503.5779	0.634111425	0.794650073		2	616.5	1.119148351
2	755.631	755631	441.4175	427.1897	427.1897	441.4175	0.967767929	0.791764568		2	616.75	1.127620002
2	755.943	755943	280.9366	285.7412	285.7412	280.9366	1.017102079	0.761972565		2	617	1.135598495
2	756.203	756203	790.9172	456.8729	456.8729	790.9172	0.577649468	0.727113131		2	617.25	1.144558949
2	756.398	756398	992.1159	702.5598	702.5598	992.1159	0.708142869	0.711766895		2	617.5	1.151793043
2	756.682	756682	966.0066	541.4395	541.4395	966.0066	0.560492547	0.703265558		2	617.75	1.153927243
2	757.165	757165	751.6291	418.5094	418.5094	751.6291	0.556803083	0.694319672		2	618	1.154260261
2	757.438	757438	692.7833	510.0019	510.0019	692.7833	0.736163675	0.693395077		2	618.25	1.152713671
2	757.61	757610	708.9242	584.0977	584.0977	708.9242	0.823921232	0.699489462		2	618.5	1.147174759
2	757.847	757847	586.5181	366.7954	366.7954	586.5181	0.625377802	0.710942731		2	618.75	1.139105949
2	758.135	758135	463.7053	451.2713	451.2713	463.7053	0.973185556	0.727159925		2	619	1.131260298
2	758.457	758457	690.0105	489.8441	489.8441	690.0105	0.709908183	0.752089288		2	619.25	1.121067314
2	758.628	758628	686.5055	402.5036	402.5036	686.5055	0.586307903	0.757891691		2	619.5	1.109746853
2	759.022	759022	669.4012	517.7378	517.7378	669.4012	0.773434227	0.745569496		2	619.75	1.097219489
2	759.236	759236	645.4441	483.9807	483.9807	645.4441	0.749841388	0.731526809		2	620	1.090196513
2	759.631	759631	422.8046	343.4766	343.4766	422.8046	0.812376687	0.706731836		2	620.25	1.088274387
2	760.024	760024	853.4161	554.6987	554.6987	853.4161	0.649974497	0.680366094		2	620.5	1.087936531
2	760.23	760230	854.8833	493.0987	493.0987	854.8833	0.576802354	0.665038807		2	620.75	1.087775127
2	760.484	760484	856.2547	720.7317	720.7317	856.2547	0.841725832	0.651501113		2	621	1.088811074
2	760.681	760681	763.4721	469.0387	469.0387	763.4721	0.614349496	0.640904463		2	621.25	1.087669766
2	760.907	760907	767.4463	361.6096	361.6096	767.4463	0.471185541	0.630068818		2	621.5	1.08379922
2	761.2	761200	1137.692	635.3846	635.3846	1137.692	0.558485601	0.626433589		2	621.75	1.079122959
2	761.511	761511	1132.183	732.6959	732.6959	1132.183	0.647153243	0.62743927		2	622	1.07398268
2	761.893	761893	835.6269	632.6297	632.6297	835.6269	0.757071966	0.637532742		2	622.25	1.06637593
2	762.055	762055	748.4285	501.8844	501.8844	748.4285	0.670584298	0.648825736		2	622.5	1.059723202
2	762.508	762508	645.1104	376.6415	376.6415	645.1104	0.583840378	0.701833748		2	622.75	1.055986111
2	762.707	762707	1007.843	592.6129	592.6129	1007.843	0.588001207	0.71812593		2	623	1.054247004
2	763.072	763072	726.7726	697.3849	697.3849	726.7726	0.959564106	0.737428877		2	623.25	1.052760419
2	763.484	763484	655.1705	443.326	443.326	655.1705	0.67665745	0.755510101		2	623.5	1.054081474
2	763.781	763781	688.0297	581.2602	581.2602	688.0297	0.844818472	0.760666454		2	623.75	1.062658592
2	764.036	764036	956.7717	752.5511	752.5511	956.7717	0.786552424	0.754455422		2	624	1.07357746
2	764.434	764434	685.5341	521.0358	521.0358	685.5341	0.760043592	0.738915362		2	624.25	1.082715752
2	764.71	764710	907.9361	606.2824	606.2824	907.9361	0.667758887	0.727700584		2	624.5	1.091151447
2	765.048	765048	542.3214	340.3126	340.3126	542.3214	0.627510919	0.706510401		2	624.75	1.099930515
2	765.243	765243	568.2427	379.6075	379.6075	568.2427	0.668037618	0.697315634		2	625	1.107480954
2	765.554	765554	666.5322	558.589	558.589	666.5322	0.838052535	0.692538966		2	625.25	1.114346292
2	765.819	765819	1300.966	738.232	738.232	1300.966	0.567449111	0.689089141		2	625.5	1.120549651
2	766.229	766229	1321.091	920.1139	920.1139	1321.091	0.696480333	0.68380706		2	625.75	1.12643534
2	766.397	766397	1545.951	1048.435	1048.435	1545.951	0.678181262	0.682466032		2	626	1.133051418
2	766.662	766662	889.9307	798.8457	798.8457	889.9307	0.897649334	0.677394301		2	626.25	1.139980984
2	766.988	766988	915.7447	451.4497	451.4497	915.7447	0.492986419	0.657525671		2	626.5	1.145602716
2	767.204	767204	814.5148	454.2573	454.2573	814.5148	0.557702942	0.645287141		2	626.75	1.151096848
2	767.447	767447	724.0962	522.9919	522.9919	724.0962	0.722268533	0.635129458		2	627	1.155793624
2	767.752	767752	646.9717	481.1322	481.1322	646.9717	0.743668077	0.621330632		2	627.25	1.15213687
2	767.937	767937	1081.44	624.7707	624.7707	1081.44	0.577721094	0.615944979		2	627.5	1.143587917
2	768.138	768138	938.8017	393.1651	393.1651	938.8017	0.418794619	0.614477603		2	627.75	1.133214171
2	768.409	768409	882.3027	615.1404	615.1404	882.3027	0.697198819	0.616539081		2	628	1.123849776
2	768.598	768598	884.2703	483.4939	483.4939	884.2703	0.546771615	0.617981487		2	628.25	1.112595268
2	768.815	768815	1173.479	892.502	892.502	1173.479	0.760560692	0.619674996		2	628.5	1.102378416
2	769.221	769221	1061.085	707.4444	707.4444	1061.085	0.666717935	0.625908378		2	628.75	1.097053537
2	769.482	769482	1274.273	591.1662	591.1662	1274.273	0.463924293	0.63011285		2	629	1.092474159
2	769.81	769810	999.5062	746.0954	746.0954	999.5062	0.746464004	0.636771404		2	629.25	1.09036513
2	770.115	770115	947.6365	691.6284	691.6284	947.6365	0.729845674	0.644286771		2	629.5	1.089700846
2	770.332	770332	1006.514	587.0943	587.0943	1006.514	0.583294718	0.651979292		2	629.75	1.090942958
2	770.549	770549	1351.336	803.1479	803.1479	1351.336	0.594336198	0.66099904		2	630	1.095656972
2	770.74	770740	1243.28	681.4765	681.4765	1243.28	0.548127936	0.665277336		2	630.25	1.099481128
2	771.16	771160	1410.099	1125.918	1125.918	1410.099	0.798467342	0.661156091		2	630.5	1.101554415
2	771.394	771394	1043.484	750.9751	750.9751	1043.484	0.719680513	0.656215309		2	630.75	1.099382486
2	771.766	771766	654.0274	486.9536	486.9536	654.0274	0.744546177	0.651510412		2	631	1.095964845
2	771.994	771994	793.0444	495.5681	495.5681	793.0444	0.624893259	0.64989534		2	631.25	1.093008188
2	772.369	772369	703.0953	374.7131	374.7131	703.0953	0.532947809	0.646060183		2	631.5	1.090374532
2	772.555	772555	439.2198	282.769	282.769	439.2198	0.64379839	0.646794897		2	631.75	1.088502849
2	772.966	772966	863.7949	491.837	491.837	863.7949	0.569390951	0.652703924		2	632	1.086583281
2	773.242	773242	422.2648	246.8352	246.8352	422.2648	0.584550737	0.658459301		2	632.25	1.084623278
2	773.642	773642	1700.342	1787.185	1787.185	1700.342	1.051073843	0.683666495		2	632.5	1.083406196
2	773.834	773834	658.3829	316.3372	316.3372	658.3829	0.480476027	0.698678705		2	632.75	1.083909799
2	774.024	774024	663.8151	470.1273	470.1273	663.8151	0.708220256	0.708719239		2	633	1.085036113
2	774.219	774219	737.8305	577.867	577.867	737.8305	0.783197496	0.712974619		2	633.25	1.08561603
2	774.522	774522	557.7661	385.8686	385.8686	557.7661	0.691810779	0.715427653		2	633.5	1.085806437
2	774.871	774871	739.3247	481.8435	481.8435	739.3247	0.651734617	0.720923998		2	633.75	1.085530351
2	775.045	775045	889.1646	699.4094	699.4094	889.1646	0.786591594	0.724875197		2	634	1.085254264
2	775.449	775449	754.9312	572.276	572.276	754.9312	0.758050535	0.72937878		2	634.25	1.084978177
2	775.888	775888	889.2492	575.9788	575.9788	889.2492	0.647713599	0.742646103		2	634.5	1.08470209
2	776.461	776461	723.9535	518.581	518.581	723.9535	0.716318106	0.810904556		2	634.75	1.084426004
2	776.639	776639	654.4238	508.7882	508.7882	654.4238	0.777459805	0.825243403		2	635	1.080560899
2	776.966	776966	650.6532	603.0035	603.0035	650.6532	0.926766363	0.837734513		2	635.25	1.072547619
2	777.191	777191	508.6518	413.0844	413.0844	508.6518	0.812116265	0.8434673		2	635.5	1.065061637
2	777.55	777550	502.744	600.1192	600.1192	502.744	1.193687443	0.844423205		2	635.75	1.058456048
2	778.03	778030	627.7163	451.8035	451.8035	627.7163	0.719757476	0.792237017		2	636	1.050214701
2	778.221	778221	773.31	446.6942	446.6942	773.31	0.577639239	0.776184033		2	636.25	1.042629146
2	778.548	778548	806.3649	883.227	883.227	806.3649	1.095319253	0.754325825		2	636.5	1.035880799
2	778.746	778746	749.5537	475.0014	475.0014	749.5537	0.633712301	0.739900081		2	636.75	1.029794878
2	778.917	778917	707.8716	516.0702	516.0702	707.8716	0.729044928	0.734488551		2	637	1.026170592
2	779.106	779106	998.8867	485.3021	485.3021	998.8867	0.485842989	0.737655758		2	637.25	1.025854871
2	779.461	779461	895.0555	569.3392	569.3392	895.0555	0.636093739	0.751449453		2	637.5	1.026111257
2	779.661	779661	712.1158	515.5267	515.5267	712.1158	0.723936613	0.766192434		2	637.75	1.028444184
2	779.987	779987	639.4349	665.7783	665.7783	639.4349	1.041197939	0.807977145		2	638	1.030420001
2	780.213	780213	1214.382	1116.635	1116.635	1214.382	0.919508853	0.832569512		2	638.25	1.031182355
2	780.578	780578	759.3246	751.1944	751.1944	759.3246	0.989292853	0.870938127		2	638.5	1.031506412
2	780.884	780884	725.3331	539.5898	539.5898	725.3331	0.74392	0.90513622		2	638.75	1.031895115
2	781.134	781134	718.7922	648.349	648.349	718.7922	0.901997824	0.922109253		2	639	1.032033437
2	781.436	781436	1130.346	847.1566	847.1566	1130.346	0.749466623	0.923309188		2	639.25	1.032108307
2	781.781	781781	1126.334	990.3354	990.3354	1126.334	0.879255532	0.912109206		2	639.5	1.032136752
2	781.949	781949	913.2158	1221.919	1221.919	913.2158	1.338039705	0.906757661		2	639.75	1.031972506
2	782.358	782358	1111.894	807.8486	807.8486	1111.894	0.726551812	0.881855225		2	640	1.031319232
2	782.555	782555	994.3414	688.3846	688.3846	994.3414	0.69230206	0.87169635		2	640.25	1.030409367
2	782.907	782907	1052.222	1057.388	1057.388	1052.222	1.00490961	0.849315494		2	640.5	1.027954259
2	783.099	783099	844.5717	879.7354	879.7354	844.5717	1.041634949	0.833831695		2	640.75	1.025080395
2	783.463	783463	764.6876	409.5972	409.5972	764.6876	0.535639914	0.821199911		2	641	1.021813587
2	783.913	783913	746.0181	594.7095	594.7095	746.0181	0.797178379	0.862485264		2	641.25	1.018936014
2	784.325	784325	1143.663	944.5063	944.5063	1143.663	0.825860677	0.927081005		2	641.5	1.017441396
2	784.781	784781	945.3446	950.9609	950.9609	945.3446	1.005941008	0.978668636		2	641.75	1.016556426
2	785.217	785217	1073.919	993.2068	993.2068	1073.919	0.924843308	0.989983826		2	642	1.015600008
2	785.392	785392	618.3911	671.0038	671.0038	618.3911	1.085079976	0.992322985		2	642.25	1.014232276
2	785.574	785574	768.295	1058.157	1058.157	768.295	1.377279561	0.996802193		2	642.5	1.012782436
2	785.882	785882	816.3821	745.8831	745.8831	816.3821	0.913644603	0.991729516		2	642.75	1.011418318
2	786.145	786145	643.6324	617.4226	617.4226	643.6324	0.959278309	0.985506474		2	643	1.01123809
2	786.499	786499	1019.85	1050.758	1050.758	1019.85	1.030306418	0.979694389		2	643.25	1.011260936
2	786.731	786731	934.7917	571.3539	571.3539	934.7917	0.611209856	0.971883238		2	643.5	1.011204383
2	786.97	786970	1021.777	715.7176	715.7176	1021.777	0.700463604	0.969175846		2	643.75	1.011111824
2	787.168	787168	566.4678	596.1115	596.1115	566.4678	1.052330777	0.9750953		2	644	1.009307564
2	787.457	787457	883.1096	1246.909	1246.909	883.1096	1.411952718	0.993425163		2	644.25	1.006593735
2	787.73	787730	616.244	595.4653	595.4653	616.244	0.9662817	1.014329199		2	644.5	1.003245598
2	787.93	787930	598.0354	651.5768	651.5768	598.0354	1.089528814	1.028873722		2	644.75	0.999905286
2	788.35	788350	1287.584	1328.977	1328.977	1287.584	1.032147806	1.06324171		2	645	0.996631506
2	788.719	788719	1075.144	1214.556	1214.556	1075.144	1.129668212	1.106991508		2	645.25	0.99370702
2	788.9	788900	864.021	779.9808	779.9808	864.021	0.902733614	1.137807357		2	645.5	0.990901745
2	789.154	789154	858.0667	806.7143	806.7143	858.0667	0.94015337	1.182827179		2	645.75	0.988190092
2	789.609	789609	1522.202	2403.1	2403.1	1522.202	1.578699805	1.297039523		2	646	0.986754914
2	789.779	789779	1453.515	1586.002	1586.002	1453.515	1.091149386	1.34371689		2	646.25	0.986123701
2	789.959	789959	594.5708	1149.019	1149.019	594.5708	1.932518381	1.380583524		2	646.5	0.985931869
2	790.25	790250	827.7485	1103.341	1103.341	827.7485	1.332942313	1.434709788		2	646.75	0.986272921
2	790.472	790472	897.1151	1053.273	1053.273	897.1151	1.174066739	1.464126101		2	647	0.987959539
2	790.736	790736	704.4392	1076.351	1076.351	704.4392	1.527954435	1.450515714		2	647.25	0.990053723
2	791.1	791100	929.219	1383.574	1383.574	929.219	1.488964388	1.386128601		2	647.5	0.992947995
2	791.291	791291	705.8584	900.8601	900.8601	705.8584	1.276261783	1.361510325		2	647.75	0.995596554
2	791.465	791465	777.2199	1178.886	1178.886	777.2199	1.516798528	1.327577034		2	648	0.997075751
2	791.753	791753	953.184	1362.239	1362.239	953.184	1.429145894	1.272873342		2	648.25	0.99825179
2	791.974	791974	820.0329	1036.029	1036.029	820.0329	1.26339931	1.269166769		2	648.5	0.998374138
2	792.138	792138	994.0654	1161.11	1161.11	994.0654	1.168041861	1.266624216		2	648.75	0.998479865
2	792.44	792440	599.2083	675.772	675.772	599.2083	1.127774765	1.29872065		2	649	0.995784824
2	792.609	792609	1059.042	1133.561	1133.561	1059.042	1.070364537	1.360456292		2	649.25	0.991987261
2	792.906	792906	970.8104	1231.381	1231.381	970.8104	1.268405242	1.518768724		2	649.5	0.989385981
2	793.101	793101	777.0959	1368.916	1368.916	777.0959	1.761579234	1.60377365		2	649.75	0.988468462
2	793.335	793335	612.2411	1137.517	1137.517	612.2411	1.857955959	1.701312286		2	650	0.988396619
2	793.682	793682	457.3959	964.0281	964.0281	457.3959	2.107644821	1.877121394		2	650.25	0.989427388
2	793.89	793890	652.8201	1458.248	1458.248	652.8201	2.233767006	1.957396364		2	650.5	0.990759707
2	794.196	794196	494.0974	1094.62	1094.62	494.0974	2.215393159	2.052877121		2	650.75	0.992018315
2	794.583	794583	833.8249	1590.781	1590.781	833.8249	1.90781182	2.144983331		2	651	0.993314915
2	794.894	794894	1110.321	1687.675	1687.675	1110.321	1.519988364	2.134556515		2	651.25	0.995408019
2	795.222	795222	954.0014	2367.563	2367.563	954.0014	2.48171858	2.068917298		2	651.5	0.996992367
2	795.553	795553	842.0513	1746.369	1746.369	842.0513	2.073946089	2.02583825		2	651.75	0.998576715
2	795.9	795900	921.4753	2253.835	2253.835	921.4753	2.445898441	2.025701926		2	652	0.997774585
2	796.407	796407	769.0307	1405.854	1405.854	769.0307	1.828085667	2.033513347		2	652.25	0.995314555
2	796.574	796574	666.8105	1025.881	1025.881	666.8105	1.538489571	2.0450356		2	652.5	0.992633744
2	796.841	796841	1150.179	2081.492	2081.492	1150.179	1.809711358	2.079604315		2	652.75	0.99068799
2	797.139	797139	822.5933	1883.534	1883.534	822.5933	2.289751205	2.091914885		2	653	0.989205078
2	797.366	797366	727.2758	1600.5	1600.5	727.2758	2.200678202	2.059965647		2	653.25	0.987750881
2	797.693	797693	442.1024	896.1287	896.1287	442.1024	2.026970901	2.002605242		2	653.5	0.986760774
2	797.903	797903	1020.581	2213.049	2213.049	1020.581	2.168420733	1.97472778		2	653.75	0.985770667
2	798.126	798126	878.0368	2254.664	2254.664	878.0368	2.567846815	1.940835566		2	654	0.984930879
2	798.508	798508	1042.036	1888.972	1888.972	1042.036	1.812770384	1.88180165		2	654.25	0.984237147
2	798.832	798832	1668.839	2516.396	2516.396	1668.839	1.507872239	1.825506616		2	654.5	0.983867543
2	799.126	799126	978.623	1238.864	1238.864	978.623	1.265925694	1.767824627		2	654.75	0.98386891
2	799.438	799438	940.3332	1353.037	1353.037	940.3332	1.438891023	1.714871306		2	655	0.983868659
2	799.905	799905	1001.676	1953.762	1953.762	1001.676	1.950492974	1.669107181		2	655.25	0.983711194
2	800.225	800225	1411.199	2485.97	2485.97	1411.199	1.761601305	1.658706802		2	655.5	0.983635484
2	802.152	802152	1004.628	1306.593	1306.593	1004.628	1.300573944	1.861617671		2	655.75	0.983469369
2	802.613	802613	764.3897	1074.376	1074.376	764.3897	1.405534376	1.980448605		2	656	0.982730499
2	802.934	802934	601.8305	1356.945	1356.945	601.8305	2.254696297	2.062784951		2	656.25	0.981797357
2	803.135	803135	945.0823	2634.372	2634.372	945.0823	2.787452479	2.109254567		2	656.5	0.980864216
2	803.354	803354	762.211	1808.66	1808.66	762.211	2.372912487	2.16471906		2	656.75	0.980636812
2	803.689	803689	919.4118	2033.741	2033.741	919.4118	2.212002282	2.237117461		2	657	0.980605862
2	804.06	804060	935.4602	2058.584	2058.584	935.4602	2.200610993	2.301588015		2	657.25	0.980574911
2	804.35	804350	563.5411	1729.392	1729.392	563.5411	3.068794805	2.349162037		2	657.5	0.981175565
2	804.601	804601	655.1834	1608.663	1608.663	655.1834	2.455286566	2.385828451		2	657.75	0.981980711
2	804.804	804804	1121.128	2078.474	2078.474	1121.128	1.853913202	2.414709331		2	658	0.98293521
2	807.704	807704	965.7368	2706.319	2706.319	965.7368	2.802335999	2.720226501		2	658.25	0.984341855
2	808.296	808296	735.7704	1912.995	1912.995	735.7704	2.599989073	2.751962517		2	658.5	0.987233675
2	809.875	809875	1416.406	4025.717	4025.717	1416.406	2.842205554	2.791301171		2	658.75	0.991121208
3	1.451	1451	2186.397	3792.789	3792.789	2186.397	1.734721096	1.369191178		2	659	0.994761225
3	1.626	1626	1831.268	2335.224	2335.224	1831.268	1.275195111	1.341731499		2	659.25	0.998248098
3	1.93	1930	1304.198	1434.033	1434.033	1304.198	1.099551602	1.29937066		2	659.5	1.001957366
3	2.148	2148	1018.647	1171.361	1171.361	1018.647	1.14991847	1.272561161		2	659.75	1.00535557
3	2.315	2315	827.1172	1028.506	1028.506	827.1172	1.243482786	1.253366292		2	660	1.006998529
3	2.502	2502	1143.484	1210.337	1210.337	1143.484	1.058464307	1.233454407		2	660.25	1.007470108
3	2.958	2958	1158.392	1355.337	1355.337	1158.392	1.17001585	1.191582396		2	660.5	1.007932526
3	3.166	3166	1368.738	1508.152	1508.152	1368.738	1.10185587	1.174903205		2	660.75	1.007022441
3	3.347	3347	1702.038	2035.724	2035.724	1702.038	1.196050852	1.161254609		2	661	1.003914501
3	3.513	3513	1363.757	1763.57	1763.57	1363.757	1.293170264	1.150480601		2	661.25	0.999584791
3	3.969	3969	1949.267	2033.074	2033.074	1949.267	1.04299411	1.130889796		2	661.5	0.995421558
3	4.294	4294	1683.529	2210.152	2210.152	1683.529	1.312808986	1.119226926		2	661.75	0.991545799
3	4.471	4471	2188.353	2741.508	2741.508	2188.353	1.25277229	1.111323912		2	662	0.988441824
3	4.716	4716	1236.787	1305.131	1305.131	1236.787	1.055259313	1.099662651		2	662.25	0.985331481
3	5.386	5386	2398.293	2454.667	2454.667	2398.293	1.023505885	1.070872939		2	662.5	0.983357673
3	5.444	5444	1209.08	1092.323	1092.323	1209.08	0.903433189	1.06834433		2	662.75	0.982238332
3	6.058	6058	2883.993	3235.443	3235.443	2883.993	1.121862293	1.03785252		2	663	0.981661129
3	8.547	8547	1580.109	1352.486	1352.486	1580.109	0.855944748	0.896396435		2	663.25	0.981394782
3	9.162	9162	4002.184	3717.514	3717.514	4002.184	0.928871336	0.890383809		2	663.5	0.982242146
3	9.23	9230	853.3353	682.6351	682.6351	853.3353	0.799961164	0.89112582		2	663.75	0.983242401
3	11.184	11184	957.9081	696.0589	696.0589	957.9081	0.726644759	0.928097022		2	664	0.98416799
3	11.47	11470	1228.38	1651.751	1651.751	1228.38	1.344658005	0.941081065		2	664.25	0.985358497
3	14.178	14178	1451.682	1727.615	1727.615	1451.682	1.19007813	1.143441893		2	664.5	0.986570785
3	14.412	14412	946.9427	862.8328	862.8328	946.9427	0.911177413	1.180975504		2	664.75	0.987613665
3	14.595	14595	1369.053	1746.827	1746.827	1369.053	1.275938185	1.214210813		2	665	0.987927696
3	14.953	14953	1292.311	1365.751	1365.751	1292.311	1.056828426	1.290126093		2	665.25	0.98748751
3	15.176	15176	1150.15	1260.931	1260.931	1150.15	1.096318741	1.347379457		2	665.5	0.987000451
3	15.48	15480	1043.669	1468.981	1468.981	1043.669	1.407516176	1.434366195		2	665.75	0.98633306
3	15.841	15841	1099.894	1775.517	1775.517	1099.894	1.61426192	1.531544205		2	666	0.985911696
3	16.071	16071	775.2066	1744.739	1744.739	775.2066	2.250676142	1.578859015		2	666.25	0.985676574
3	16.495	16495	948.0771	1299.386	1299.386	948.0771	1.370548872	1.621557734		2	666.5	0.985351917
3	16.704	16704	1091.416	1868.514	1868.514	1091.416	1.712008986	1.62708821		2	666.75	0.984044721
3	16.966	16966	1028.03	1627.316	1627.316	1028.03	1.582946023	1.627011884		2	667	0.981777298
3	17.226	17226	1641.579	2375.361	2375.361	1641.579	1.446997677	1.625932243		2	667.25	0.980307855
3	17.435	17435	1335.131	2062.954	2062.954	1335.131	1.545132275	1.618919259		2	667.5	0.980839383
3	17.751	17751	1312.779	2451.923	2451.923	1312.779	1.867734782	1.592622692		2	667.75	0.981683169
3	18.101	18101	1023.228	1593.975	1593.975	1023.228	1.557790639	1.572826997		2	668	0.98278727
3	18.286	18286	1395.424	1847.542	1847.542	1395.424	1.324000447	1.569925318		2	668.25	0.983948554
3	18.757	18757	1122.1	1717.1	1717.1	1122.1	1.53025577	1.572885771		2	668.5	0.985360992
3	18.949	18949	1391.135	2643.661	2643.661	1391.135	1.900362654	1.588309347		2	668.75	0.986388244
3	19.266	19266	1038.804	1840.274	1840.274	1038.804	1.771531492	1.628136749		2	669	0.98733746
3	19.455	19455	1148.193	1518.288	1518.288	1148.193	1.322328215	1.658688858		2	669.25	0.987714203
3	19.945	19945	902.1405	1478.101	1478.101	902.1405	1.638437693	1.753107539		2	669.5	0.987858343
3	20.4	20400	1102.465	1705.031	1705.031	1102.465	1.546562476	1.874982527		2	669.75	0.987305326
3	20.762	20762	1222.708	2678.255	2678.255	1222.708	2.19042895	1.985848581		2	670	0.986548796
3	20.998	20998	859.8249	1837.974	1837.974	859.8249	2.137614298	2.04881559		2	670.25	0.985961203
3	21.226	21226	1757.821	3906.62	3906.62	1757.821	2.222421964	2.093293601		2	670.5	0.985718188
3	21.461	21461	1216.57	3206.329	3206.329	1216.57	2.635548304	2.118995869		2	670.75	0.985537858
3	21.907	21907	973.4505	2153.048	2153.048	973.4505	2.211769371	2.13641063		2	671	0.985367811
3	22.093	22093	915.0759	1307.413	1307.413	915.0759	1.428748151	2.140986615		2	671.25	0.985290823
3	22.426	22426	655.8328	1712.058	1712.058	655.8328	2.610509874	2.160697298		2	671.5	0.985773656
3	22.853	22853	764.2779	1435.205	1435.205	764.2779	1.877857518	2.191778138		2	671.75	0.986665253
3	23.289	23289	1424.814	2745.427	2745.427	1424.814	1.926866945	2.230267536		2	672	0.987231547
3	23.507	23507	918.1605	1808.65	1808.65	918.1605	1.969862568	2.265575472		2	672.25	0.987568336
3	23.68	23680	1029.563	2965.132	2965.132	1029.563	2.879990831	2.303575241		2	672.5	0.987606559
3	23.879	23879	1228.572	3319.731	3319.731	1228.572	2.702105371	2.353191168		2	672.75	0.98674201
3	24.334	24334	1122.765	3090.057	3090.057	1122.765	2.752185008	2.48867122		2	673	0.985828266
3	24.565	24565	1089.184	2232.106	2232.106	1089.184	2.049337853	2.567472203		2	673.25	0.984861431
3	24.809	24809	1539.43	3938.607	3938.607	1539.43	2.558483984	2.654011397		2	673.5	0.984401424
3	25.027	25027	582.0835	1352.62	1352.62	582.0835	2.323755956	2.731594175		2	673.75	0.984126946
3	25.458	25458	658.2063	2255.434	2255.434	658.2063	3.426636907	2.922525078		2	674	0.983937296
3	25.68	25680	930.6698	2743.691	2743.691	930.6698	2.948082123	3.030800374		2	674.25	0.984065574
3	25.894	25894	643.2231	2087.975	2087.975	643.2231	3.246113207	3.124097371		2	674.5	0.984748775
3	26.066	26066	516.7079	1612.527	1612.527	516.7079	3.120770942	3.182485595		2	674.75	0.985878723
3	26.226	26226	723.1025	1970.195	1970.195	723.1025	2.724641389	3.224077568		2	675	0.987076641
3	26.716	26716	956.1242	3822.606	3822.606	956.1242	3.998022433	3.311357322		2	675.25	0.987961607
3	26.977	26977	930.7743	3322.612	3322.612	930.7743	3.569728988	3.33667005		2	675.5	0.988482098
3	27.412	27412	1213.897	3463.756	3463.756	1213.897	2.853418371	3.353182744		2	675.75	0.988999217
3	27.576	27576	591.0055	2064.285	2064.285	591.0055	3.492835515	3.33915182		2	676	0.989561531
3	28.043	28043	1184.921	3150.154	3150.154	1184.921	2.658535042	3.220364335		2	676.25	0.990064844
3	28.336	28336	832.4122	3125.999	3125.999	832.4122	3.755349813	3.183058709		2	676.5	0.990266369
3	28.567	28567	990.7037	3675.763	3675.763	990.7037	3.71025464	3.141464205		2	676.75	0.989962949
3	28.882	28882	947.5002	2737.578	2737.578	947.5002	2.88926377	3.10904106		2	677	0.989165651
3	29.224	29224	954.6749	2579.223	2579.223	954.6749	2.70167677	3.256480701		2	677.25	0.988447698
3	29.627	29627	686.1834	2478.166	2478.166	686.1834	3.611521351	3.537949169		2	677.5	0.987763805
3	29.841	29841	855.7339	2929.965	2929.965	855.7339	3.423920684	3.714530619		2	677.75	0.986642194
3	30.013	30013	717.2667	2960.894	2960.894	717.2667	4.128023788	3.861708953		2	678	0.985874571
3	30.194	30194	995.246	3536.155	3536.155	995.246	3.553046182	4.046436525		2	678.25	0.986034673
3	30.473	30473	680.1893	2618.962	2618.962	680.1893	3.850342838	4.395176422		2	678.5	0.987353144
3	30.707	30707	1121.167	5128.099	5128.099	1121.167	4.573893987	4.675813106		2	678.75	0.989439073
3	30.873	30873	915.1555	4549.58	4549.58	915.1555	4.971373717	4.829530839		2	679	0.992121397
3	31.079	31079	513.4916	3595.412	3595.412	513.4916	7.001890586	4.971240456		2	679.25	0.995305482
3	31.559	31559	1026.895	5654.404	5654.404	1026.895	5.506311746	5.229161632		2	679.5	0.997976919
3	31.741	31741	1020.363	5122.312	5122.312	1020.363	5.020087949	5.317022078		2	679.75	1.000487941
3	32.012	32012	659.7796	3295.631	3295.631	659.7796	4.995048346	5.455808022		2	680	1.002772477
3	32.29	32290	1103.123	4759.261	4759.261	1103.123	4.314352071	5.589076372		2	680.25	1.004917263
3	32.586	32586	1268.273	7746.921	7746.921	1268.273	6.108244045	5.702758464		2	680.5	1.006239771
3	33.069	33069	1174.914	6885.851	6885.851	1174.914	5.860727679	5.884425867		2	680.75	1.006913964
3	33.375	33375	752.3163	4789.441	4789.441	752.3163	6.366259777	6.123009459		2	681	1.007492497
3	33.756	33756	867.8246	5883.297	5883.297	867.8246	6.779361866	6.420198606		2	681.25	1.007326792
3	34.211	34211	804.8962	5351.649	5351.649	804.8962	6.648868512	6.510222634		2	681.5	1.006449644
3	34.585	34585	779.8417	4991.362	4991.362	779.8417	6.400481021	6.503949025		2	681.75	1.00523222
3	34.854	34854	1345.814	8339.653	8339.653	1345.814	6.19673521	6.467357844		2	682	1.003646164
3	35.074	35074	1764.117	9785.747	9785.747	1764.117	5.547107703	6.423689576		2	682.25	1.001998563
3	35.232	35232	1347.255	10602.15	10602.15	1347.255	7.869445651	6.381132008		2	682.5	1.000243615
3	35.585	35585	1181.673	6897.845	6897.845	1181.673	5.837355174	6.241904019		2	682.75	0.9982206
3	35.887	35887	1166.325	6673.79	6673.79	1166.325	5.722067177	6.096853669		2	683	0.99527006
3	36.133	36133	969.9311	5715.206	5715.206	969.9311	5.89238349	5.977997896		2	683.25	0.990449892
3	36.375	36375	1094.431	6763.956	6763.956	1094.431	6.180340286	5.872202976		2	683.5	0.986383414
3	36.621	36621	954.7477	6167.729	6167.729	954.7477	6.460061648	5.765086657		2	683.75	0.983205952
3	36.843	36843	883.61	4883.831	4883.831	883.61	5.527134143	5.651572545		2	684	0.980249501
3	37.027	37027	1303.922	5726.284	5726.284	1303.922	4.391584773	5.53400566		2	684.25	0.978104261
3	37.398	37398	922.4576	5064.927	5064.927	922.4576	5.490688136	5.17866664		2	684.5	0.977041704
3	37.809	37809	584.1058	3173.183	3173.183	584.1058	5.43254835	4.667922666		2	684.75	0.977963614
3	38.207	38207	776.8899	3419.144	3419.144	776.8899	4.401066354	4.197983084		2	685	0.979009001
3	38.503	38503	1197.431	5648.544	5648.544	1197.431	4.717218779	3.761665419		2	685.25	0.980315086
3	38.732	38732	1216.132	3770.705	3770.705	1216.132	3.100572142	3.472137081		2	685.5	0.982044164
3	39.047	39047	1524.996	3833.891	3833.891	1524.996	2.514033479	3.20118196		2	685.75	0.984319344
3	39.213	39213	1402.352	3687.598	3687.598	1402.352	2.629580876	3.063023197		2	686	0.986361409
3	39.409	39409	1017.526	3016.406	3016.406	1017.526	2.964451031	2.948597084		2	686.25	0.987986468
3	39.588	39588	1225.102	2331.942	2331.942	1225.102	1.90346763	2.92387791		2	686.5	0.989405981
3	39.932	39932	617.0539	2828.892	2828.892	617.0539	4.584513606	3.17707844		2	686.75	0.990483358
3	40.233	40233	992.1352	3295.073	3295.073	992.1352	3.321193523	3.626492074		2	687	0.991182051
3	40.686	40686	1264.245	5410.105	5410.105	1264.245	4.279316905	4.373558787		2	687.25	0.990302784
3	40.855	40855	1139.249	4239.361	4239.361	1139.249	3.721189134	4.588607603		2	687.5	0.989157886
3	41.019	41019	1148.371	6031.579	6031.579	1148.371	5.252291289	4.767689089		2	687.75	0.988642146
3	41.253	41253	582.4989	3400.322	3400.322	582.4989	5.837473684	5.023809704		2	688	0.98826561
3	41.451	41451	979.1962	5631.377	5631.377	979.1962	5.751020071	5.230683604		2	688.25	0.987897454
3	41.765	41765	1159.636	5272.013	5272.013	1159.636	4.54626538	5.515796854		2	688.5	0.987476234
3	41.941	41941	701.7122	3919.451	3919.451	701.7122	5.585553451	5.645969123		2	688.75	0.986887344
3	42.128	42128	845.5112	5002.624	5002.624	845.5112	5.916685669	5.767730141		2	689	0.986266293
3	42.323	42323	726.3886	4417.909	4417.909	726.3886	6.082018633	5.882264199		2	689.25	0.986139161
3	42.827	42827	840.0851	5002.124	5002.124	840.0851	5.954306296	6.162445153		2	689.5	0.986905019
3	43.182	43182	632.2127	4190.953	4190.953	632.2127	6.629023745	6.379011868		2	689.75	0.987184558
3	43.392	43392	985.9552	5592.794	5592.794	985.9552	5.672462603	6.501795738		2	690	0.987251826
3	43.768	43768	917.7244	6116.893	6116.893	917.7244	6.665283172	6.666017366		2	690.25	0.985039335
3	44	44000	1192.387	8323.445	8323.445	1192.387	6.980489556	6.706289792		2	690.5	0.982284109
3	44.318	44318	1027.386	8476.09	8476.09	1027.386	8.250151355	6.656392566		2	690.75	0.979379368
3	44.707	44707	897.9036	5526.481	5526.481	897.9036	6.154871191	6.47768485		2	691	0.976248229
3	44.997	44997	930.8738	5561.678	5561.678	930.8738	5.97468529	6.315140821		2	691.25	0.974263453
3	45.253	45253	886.9025	4629.995	4629.995	886.9025	5.220410361	6.187411208		2	691.5	0.972457047
3	45.558	45558	672.426	4632.499	4632.499	672.426	6.889232421	6.039379643		2	691.75	0.971133262
3	45.992	45992	802.6434	4827.083	4827.083	802.6434	6.01398205	5.815560409		2	692	0.971229725
3	46.228	46228	802.4067	4301.207	4301.207	802.4067	5.360382709	5.715976666		2	692.25	0.971997177
3	46.541	46541	915.076	4522.444	4522.444	915.076	4.942151253	5.639304489		2	692.5	0.97364799
3	46.845	46845	890.1191	4069.472	4069.472	890.1191	4.571828646	5.669902267		2	692.75	0.976373978
3	47.086	47086	1104.548	6499.208	6499.208	1104.548	5.884043066	5.712012486		2	693	0.979003485
3	47.244	47244	1213.187	7820.804	7820.804	1213.187	6.446495058	5.702321817		2	693.25	0.981361444
3	47.54	47540	1135.141	6297.79	6297.79	1135.141	5.54802443	5.606943455		2	693.5	0.983000178
3	47.77	47770	902.5892	5369.602	5369.602	902.5892	5.949109517	5.537495245		2	693.75	0.984500553
3	47.991	47991	1219.035	8790.477	8790.477	1219.035	7.211012809	5.477079286		2	694	0.985853421
3	48.155	48155	1544.61	8788.381	8788.381	1544.61	5.689708729	5.417822537		2	694.25	0.9863782
3	48.456	48456	1161.153	5011.166	5011.166	1161.153	4.315681052	5.297473268		2	694.5	0.986313163
3	48.629	48629	908.393	3191.361	3191.361	908.393	3.513194179	5.232616501		2	694.75	0.986183552
3	48.792	48792	650.0125	2448.167	2448.167	650.0125	3.76633834	5.183326654		2	695	0.98590327
3	49.142	49142	925.8716	4710.07	4710.07	925.8716	5.087174075	5.099925014		2	695.25	0.985421231
3	49.33	49330	399.1415	3274.672	3274.672	399.1415	8.204288454	5.046034586		2	695.5	0.984678103
3	49.523	49523	908.3897	4106.152	4106.152	908.3897	4.520253807	4.967626815		2	695.75	0.983944873
3	49.853	49853	880.7562	4068.165	4068.165	880.7562	4.618945629	4.763351154		2	696	0.983007575
3	50.051	50051	868.278	4502.064	4502.064	868.278	5.185049028	4.612682347		2	696.25	0.981873533
3	50.205	50205	897.465	3919.882	3919.882	897.465	4.367726875	4.489606595		2	696.5	0.981005533
3	50.554	50554	1274.973	4403.206	4403.206	1274.973	3.453568036	4.220520724		2	696.75	0.98055608
3	50.934	50934	1180.173	4388.671	4388.671	1180.173	3.718667517	3.852091894		2	697	0.980400602
3	51.111	51111	818.1753	3351.498	3351.498	818.1753	4.096307967	3.666718538		2	697.25	0.98038778
3	51.436	51436	1050.252	3391.761	3391.761	1050.252	3.229473498	3.443795491		2	697.5	0.981429954
3	51.651	51651	1101.125	2734.226	2734.226	1101.125	2.483120445	3.449485821		2	697.75	0.98449941
3	51.975	51975	1173.761	4964.289	4964.289	1173.761	4.229386562	3.522398524		2	698	0.987757911
3	52.334	52334	676.4601	2751.953	2751.953	676.4601	4.068167509	3.605373231		2	698.25	0.990750376
3	52.617	52617	1115.9	3133.106	3133.106	1115.9	2.807694238	3.732589027		2	698.5	0.993285898
3	52.814	52814	865.3949	3468.114	3468.114	865.3949	4.007550772	3.809733761		2	698.75	0.995806522
3	53.107	53107	847.5196	3881.014	3881.014	847.5196	4.579261648	3.846183498		2	699	0.998323352
3	53.447	53447	1289.299	4725.189	4725.189	1289.299	3.664928771	3.74517199		2	699.25	1.000861664
3	53.72	53720	920.4727	3301.375	3301.375	920.4727	3.586608272	3.60204066		2	699.5	1.002338271
3	54.085	54085	1258.951	4686.544	4686.544	1258.951	3.722578559	3.386479646		2	699.75	1.002759269
3	54.289	54289	783.7466	2561.532	2561.532	783.7466	3.268316571	3.280597463		2	700	1.002885505
3	54.512	54512	817.6524	2247.627	2247.627	817.6524	2.748878374	3.171188251		2	700.25	1.002255857
3	54.712	54712	644.2802	2168.208	2168.208	644.2802	3.365318382	3.066685389		2	700.5	1.000803135
3	54.933	54933	684.6587	1781.226	1781.226	684.6587	2.601626183	2.951875899		2	700.75	0.998731789
3	55.163	55163	1108.594	2687.564	2687.564	1108.594	2.424299608	2.841789616		2	701	0.997444522
3	55.325	55325	730.1428	2081.823	2081.823	730.1428	2.851254577	2.765656011		2	701.25	0.996613579
3	55.701	55701	1529.703	5052.07	5052.07	1529.703	3.302647638	2.58749975		2	701.5	0.995611937
3	55.895	55895	1228.216	3182.667	3182.667	1228.216	2.591292574	2.517352336		2	701.75	0.995299612
3	56.211	56211	1052.81	2578.297	2578.297	1052.81	2.44896705	2.414377367		2	702	0.996234511
3	56.407	56407	712.5216	1681.499	1681.499	712.5216	2.359927053	2.370307834		2	702.25	0.998453863
3	56.575	56575	757.7387	1627.837	1627.837	757.7387	2.148282779	2.348631951		2	702.5	1.00127411
3	56.754	56754	758.7496	1288.593	1288.593	758.7496	1.698311274	2.328992844		2	702.75	1.005282221
3	56.978	56978	596.2611	1527.013	1527.013	596.2611	2.560980416	2.319640426		2	703	1.009094628
3	57.326	57326	913.9805	2125.284	2125.284	913.9805	2.325305627	2.368265534		2	703.25	1.011268693
3	57.536	57536	644.0384	1790.603	1790.603	644.0384	2.780273661	2.47007081		2	703.5	1.013327728
3	57.861	57861	823.7055	2081.4	2081.4	823.7055	2.526873986	2.738924632		2	703.75	1.014978929
3	58.23	58230	832.0559	2618.189	2618.189	832.0559	3.146650363	3.082749146		2	704	1.015964657
3	58.501	58501	756.874	2473.766	2473.766	756.874	3.268398703	3.270759189		2	704.25	1.014696198
3	58.695	58695	1149.873	3505.586	3505.586	1149.873	3.048672332	3.368055169		2	704.5	1.013039723
3	58.915	58915	741.915	2329.509	2329.509	741.915	3.139859687	3.474096889		2	704.75	1.012715734
3	59.296	59296	1029.546	4308.729	4308.729	1029.546	4.185076723	3.620651808		2	705	1.012396188
3	59.47	59470	1035.755	5558.542	5558.542	1035.755	5.366657173	3.661129555		2	705.25	1.011771251
3	59.689	59689	846.7433	2384.294	2384.294	846.7433	2.815840409	3.657235787		2	705.5	1.010647079
3	59.85	59850	659.4893	2179.213	2179.213	659.4893	3.304394779	3.617847607		2	705.75	1.009236432
3	60.026	60026	995.3009	3247.29	3247.29	995.3009	3.262621384	3.562383252		2	706	1.007659825
3	60.418	60418	1087.076	4072.324	4072.324	1087.076	3.746126306	3.505501549		2	706.25	1.005568704
3	60.823	60823	858.3678	2603.202	2603.202	858.3678	3.032734919	3.603276239		2	706.5	1.003190392
3	61.138	61138	800.2819	3122.248	3122.248	800.2819	3.901435232	3.723956709		2	706.75	1.001088451
3	61.567	61567	902.2317	2675.274	2675.274	902.2317	2.965174023	3.908163686		2	707	0.998051129
3	61.75	61750	909.1514	3167.341	3167.341	909.1514	3.483843285	3.981545192		2	707.25	0.994914577
3	62.092	62092	1487.603	7184.32	7184.32	1487.603	4.829460548	4.156488692		2	707.5	0.992443709
3	62.421	62421	1799.669	10188.21	10188.21	1799.669	5.661157691	4.357315075		2	707.75	0.994693777
3	62.68	62680	801.0491	3253.991	3253.991	801.0491	4.062161733	4.487401243		2	708	0.997943538
3	62.898	62898	1150.397	5590.375	5590.375	1150.397	4.859518062	4.54791135		2	708.25	1.001886645
3	63.248	63248	1052.823	3842.406	3842.406	1052.823	3.649622016	4.49965573		2	708.5	1.005101253
3	63.595	63595	1270.123	5299.642	5299.642	1270.123	4.172542344	4.348464582		2	708.75	1.008512457
3	63.798	63798	528.2918	2941.459	2941.459	528.2918	5.567867985	4.264268331		2	709	1.010261745
3	63.956	63956	979.2325	3678.439	3678.439	979.2325	3.756451098	4.22179137		2	709.25	1.011314656
3	64.245	64245	1075.233	4578.219	4578.219	1075.233	4.2578855	4.134449378		2	709.5	1.011786736
3	64.748	64748	774.7782	2723.092	2723.092	774.7782	3.514672974	3.989104461		2	709.75	1.011496744
3	64.924	64924	673.0441	2780.758	2780.758	673.0441	4.131613367	4.006750252		2	710	1.009243309
3	65.147	65147	932.1402	3456.454	3456.454	932.1402	3.708083827	4.106822073		2	710.25	1.005372464
3	65.405	65405	1162.211	5161.675	5161.675	1162.211	4.441254643	4.251809568		2	710.5	1.00219477
3	65.769	65769	901.1848	3581.334	3581.334	901.1848	3.974028412	4.516080315		2	710.75	0.999308302
3	66.119	66119	873.7116	3908.796	3908.796	873.7116	4.473782882	4.862091243		2	711	0.996435671
3	66.395	66395	584.7003	3595.501	3595.501	584.7003	6.149305892	5.122327115		2	711.25	0.994014073
3	66.615	66615	1133.247	6594.005	6594.005	1133.247	5.818682953	5.280688496		2	711.5	0.992759636
3	66.882	66882	883.3214	5316.499	5316.499	883.3214	6.018759423	5.395863379		2	711.75	0.993775625
3	67.158	67158	1004.487	4942.568	4942.568	1004.487	4.920489762	5.466443551		2	712	0.995538447
3	67.323	67323	909.2007	5061.565	5061.565	909.2007	5.567049167	5.50449205		2	712.25	0.997033512
3	67.646	67646	811.8062	4019.347	4019.347	811.8062	4.951116412	5.615320133		2	712.5	0.998792238
3	67.978	67978	693.4937	3629.859	3629.859	693.4937	5.234162906	5.851965309		2	712.75	1.000135188
3	68.259	68259	721.9154	4312.25	4312.25	721.9154	5.973345353	6.108411482		2	713	1.000587033
3	68.55	68550	688.5752	4633.014	4633.014	688.5752	6.728406716	6.33388064		2	713.25	1.000167573
3	68.759	68759	1351.185	7805.785	7805.785	1351.185	5.776992048	6.419455834		2	713.5	0.99961129
3	68.948	68948	817.0451	6011.96	6011.96	817.0451	7.358173986	6.420658494		2	713.75	0.998791449
3	69.248	69248	663.3773	5493.471	5493.471	663.3773	8.281065692	6.342883323		2	714	0.997672405
3	69.434	69434	892.0951	4989.239	4989.239	892.0951	5.592721	6.299812962		2	714.25	0.996111961
3	69.687	69687	958.0523	5367.845	5367.845	958.0523	5.60287262	6.147806473		2	714.5	0.99451362
3	69.887	69887	1062.103	5548.859	5548.859	1062.103	5.224407614	6.021068719		2	714.75	0.992566608
3	70.14	70140	999.8161	5369.418	5369.418	999.8161	5.370405618	5.943069136		2	715	0.990779807
3	70.418	70418	1046.899	6492.464	6492.464	1046.899	6.201614482	5.85528019		2	715.25	0.988594516
3	70.777	70777	934.2871	5350.356	5350.356	934.2871	5.72667224	5.747518439		2	715.5	0.986313169
3	70.97	70970	984.7665	4720.233	4720.233	984.7665	4.793250989	5.696033686		2	715.75	0.984887712
3	71.144	71144	619.2106	4100.781	4100.781	619.2106	6.622594962	5.668858666		2	716	0.984347715
3	71.433	71433	829.0646	4904.678	4904.678	829.0646	5.91591777	5.665942162		2	716.25	0.98425407
3	71.661	71661	912.3246	5034.575	5034.575	912.3246	5.518403209	5.661021827		2	716.5	0.984319616
3	72.03	72030	802.3004	5135.39	5135.39	802.3004	6.400831908	5.552764394		2	716.75	0.984807092
3	72.285	72285	981.3491	4462.994	4462.994	981.3491	4.54781484	5.351687527		2	717	0.985363998
3	72.529	72529	840.9698	4848.716	4848.716	840.9698	5.765624402	5.083908885		2	717.25	0.986601869
3	72.902	72902	1177.577	4884.583	4884.583	1177.577	4.147994569	4.62927152		2	717.5	0.988239813
3	73.247	73247	750.9419	3434.423	3434.423	750.9419	4.573486977	4.275420193		2	717.75	0.989858304
3	73.76	73760	1171.534	4645.281	4645.281	1171.534	3.965126919	3.689799862		2	718	0.990277754
3	73.935	73935	1021.433	3255.541	3255.541	1021.433	3.187229118	3.491184994		2	718.25	0.990144254
3	74.27	74270	647.3064	2237.77	2237.77	647.3064	3.457049088	3.277841739		2	718.5	0.989545069
3	74.824	74824	1139.59	3053.806	3053.806	1139.59	2.679740959	3.436344614		2	718.75	0.987822858
3	75.142	75142	1052.803	3231.998	3231.998	1052.803	3.069898167	3.64592575		2	719	0.985268283
3	75.332	75332	636.4814	2235.191	2235.191	636.4814	3.511793118	3.828554787		2	719.25	0.982803456
3	75.567	75567	636.3077	3274.541	3274.541	636.3077	5.146159633	4.161870762		2	719.5	0.980527908
3	75.758	75758	835.9865	3392.495	3392.495	835.9865	4.058073904	4.473735069		2	719.75	0.978314888
3	76.111	76111	696.1472	3466.864	3466.864	696.1472	4.98007318	5.00779063		2	720	0.976507668
3	76.346	76346	614.6625	3326.175	3326.175	614.6625	5.411384296	5.325316864		2	720.25	0.975866505
3	76.615	76615	1198.827	7350.139	7350.139	1198.827	6.131108992	5.704335928		2	720.5	0.9765591
3	76.773	76773	1480.701	9436.122	9436.122	1480.701	6.372739669	5.909234529		2	720.75	0.977728035
3	77.071	77071	1019.87	5906.076	5906.076	1019.87	5.791008658	6.203828365		2	721	0.979658478
3	77.337	77337	1194.401	6460.542	6460.542	1194.401	5.409022598	6.316587534		2	721.25	0.981784221
3	77.576	77576	1049.068	7063.038	7063.038	1049.068	6.732678911	6.327218753		2	721.5	0.984419459
3	77.858	77858	789.559	5797.787	5797.787	789.559	7.343069992	6.303307393		2	721.75	0.986853165
3	78.129	78129	1895.586	11855.36	11855.36	1895.586	6.254192635	6.319035193		2	722	0.98864116
3	78.328	78328	1772.864	12197.68	12197.68	1772.864	6.880211906	6.355508447		2	722.25	0.989585808
3	78.485	78485	1208.788	7888.163	7888.163	1208.788	6.525679441	6.379341868		2	722.5	0.989905455
3	78.652	78652	1166.432	6234.56	6234.56	1166.432	5.344983677	6.409086087		2	722.75	0.989854186
3	78.818	78818	1098.035	6715.261	6715.261	1098.035	6.115707605	6.451923762		2	723	0.988542719
3	79.106	79106	1273.571	7072.888	7072.888	1273.571	5.553587511	6.599729389		2	723.25	0.986432697
3	79.361	79361	1346.263	8974.652	8974.652	1346.263	6.666343798	6.782320063		2	723.5	0.985351712
3	79.546	79546	869.825	7284.961	7284.961	869.825	8.375203058	6.911165902		2	723.75	0.98570228
3	80.043	80043	1067.248	7652.137	7652.137	1067.248	7.169970803	7.059856673		2	724	0.986657317
3	80.218	80218	1097.126	6733.771	6733.771	1097.126	6.137645995	7.022271973		2	724.25	0.98882756
3	80.453	80453	635.9889	5415.786	5415.786	635.9889	8.515535413	6.941773733		2	724.5	0.990995971
3	80.788	80788	777.8941	5017.41	5017.41	777.8941	6.449991072	6.718454235		2	724.75	0.99290415
3	80.977	80977	775.9093	4886.399	4886.399	775.9093	6.297642005	6.510232378		2	725	0.995314653
3	81.214	81214	1551.566	7228.793	7228.793	1551.566	4.659030296	6.109871064		2	725.25	0.99689619
3	81.47	81470	1010.351	6045.873	6045.873	1010.351	5.983933306	5.531753932		2	725.5	0.995864442
3	81.721	81721	1053.225	6172.364	6172.364	1053.225	5.860441976	4.917711371		2	725.75	0.993365395
3	81.981	81981	1153.251	5971.777	5971.777	1153.251	5.178210988	4.339612846		2	726	0.990122848
3	82.273	82273	1122.079	4476.644	4476.644	1122.079	3.98959788	3.724960434		2	726.25	0.987540399
3	82.646	82646	1449.944	2735.407	2735.407	1449.944	1.886560446	2.920626289		2	726.5	0.985667541
3	83.014	83014	48.46411	14.56912	14.56912	48.46411	0.300616683	2.268764357		2	726.75	0.984054479
3	83.238	83238	1136.994	2135.653	2135.653	1136.994	1.878332691	1.95070972		2	727	0.982830105
3	83.515	83515	968.5275	1519.565	1519.565	968.5275	1.568943577	1.602362089		2	727.25	0.982372016
3	83.694	83694	1140.605	2268.258	2268.258	1140.605	1.988644623	1.419823715		2	727.5	0.982687987
3	83.945	83945	1398.535	2105.455	2105.455	1398.535	1.505471797	1.202586006		2	727.75	0.983313866
3	84.263	84263	3853.049	3786.844	3786.844	3853.049	0.982817504	0.996815357		2	728	0.984208763
3	84.596	84596	749.5425	737.0112	737.0112	749.5425	0.983281402	0.871103047		2	728.25	0.985370791
3	84.779	84779	826.8083	603.5422	603.5422	826.8083	0.729966305	0.831498373		2	728.5	0.985234599
3	90.734	90734	3477.686	4259.349	4259.349	3477.686	1.224765261	1.322715203		2	728.75	0.98485562
3	91.013	91013	1354.22	1372.577	1372.577	1354.22	1.013555405	1.360549442		2	729	0.984562954
3	91.375	91375	1102.562	1844.23	1844.23	1102.562	1.672676911	1.402033391		2	729.25	0.984122661
3	91.614	91614	1041.787	1852.764	1852.764	1041.787	1.778447994	1.42578256		2	729.5	0.983655823
3	91.87	91870	921.9676	1744.114	1744.114	921.9676	1.891730252	1.450187614		2	729.75	0.984321499
3	92.284	92284	791.9527	988.0224	988.0224	791.9527	1.247577538	1.48730901		2	730	0.985294451
3	92.609	92609	1016.931	1175.337	1175.337	1016.931	1.15576868	1.514338987		2	730.25	0.985856084
3	92.767	92767	716.1649	986.1191	986.1191	716.1649	1.376944193	1.523342858		2	730.5	0.985237499
3	93.137	93137	1007.671	1665.393	1665.393	1007.671	1.652715023	1.532042528		2	730.75	0.984486556
3	93.305	93305	1014.965	1577.203	1577.203	1014.965	1.553948166	1.540237935		2	731	0.983549448
3	93.59	93590	1241.8	1696.843	1696.843	1241.8	1.366438235	1.577648675		2	731.25	0.983011413
3	93.885	93885	649.3095	1187.088	1187.088	649.3095	1.828231375	1.619585397		2	731.5	0.982725059
3	94.234	94234	623.5643	1270.74	1270.74	623.5643	2.037865221	1.64679671		2	731.75	0.982454374
3	94.545	94545	1006.856	1289.691	1289.691	1006.856	1.280909087	1.664565813		2	732	0.982952917
3	95.043	95043	813.5929	1537.353	1537.353	813.5929	1.889585074	1.684105461		2	732.25	0.984869404
3	95.241	95241	868.4018	1608.707	1608.707	868.4018	1.852491554	1.689956702		2	732.5	0.986810248
3	95.607	95607	538.4929	929.395	929.395	538.4929	1.725918763	1.695011623		2	732.75	0.989034092
3	95.888	95888	1243.781	1434.514	1434.514	1243.781	1.153349344	1.696668127		2	733	0.991503288
3	96.134	96134	716.5397	1242.85	1242.85	716.5397	1.734516594	1.701240545		2	733.25	0.994378572
3	96.415	96415	1243.476	2495.902	2495.902	1243.476	2.007197566	1.714896382		2	733.5	0.996571215
3	96.673	96673	1023.764	1696.841	1696.841	1023.764	1.65745328	1.738022807		2	733.75	0.997684175
3	96.924	96924	660.3737	1137.021	1137.021	660.3737	1.721784196	1.766876652		2	734	0.998049477
3	97.133	97133	828.7579	1339.125	1339.125	828.7579	1.615821701	1.792434768		2	734.25	0.998058641
3	97.427	97427	746.0962	1481.227	1481.227	746.0962	1.985302968	1.825495148		2	734.5	0.996840104
3	97.849	97849	938.8595	2042.161	2042.161	938.8595	2.175150808	1.832829151		2	734.75	0.994201681
3	98.417	98417	746.8292	1328.225	1328.225	746.8292	1.77848563	1.838646122		2	735	0.991322814
3	98.586	98586	749.6586	1162.646	1162.646	749.6586	1.550900637	1.866885371		2	735.25	0.989810479
3	98.821	98821	840.7934	1635.058	1635.058	840.7934	1.944660841	1.953293374		2	735.5	0.990492884
3	99.033	99033	500.485	1049.608	1049.608	500.485	2.097181734	2.035085538		2	735.75	0.992321368
3	99.218	99218	684.107	1401.965	1401.965	684.107	2.04933585	2.102486094		2	736	0.99417994
3	99.574	99574	750.9429	1668.663	1668.663	750.9429	2.222090388	2.28020698		2	736.25	0.996035368
3	99.739	99739	729.8581	1506.897	1506.897	729.8581	2.064643799	2.358308091		2	736.5	0.99812878
3	99.927	99927	738.1122	1846.896	1846.896	738.1122	2.502188692	2.424072985		2	736.75	1.000121758
3	100.139	100139	1194.327	3147.893	3147.893	1194.327	2.635704459	2.465006805		2	737	1.001977821
3	100.424	100424	575.9738	2102.063	2102.063	575.9738	3.649580936	2.490750455		2	737.25	1.003966613
3	100.63	100630	993.632	2075.361	2075.361	993.632	2.088661597	2.501271359		2	737.5	1.005929161
3	100.81	100810	779.6981	1773.022	1773.022	779.6981	2.273985277	2.513318368		2	737.75	1.007539708
3	101.035	101035	1024.993	2250.434	2250.434	1024.993	2.19556036	2.524462514		2	738	1.008798104
3	101.373	101373	667.5378	1448.323	1448.323	667.5378	2.169649419	2.525332295		2	738.25	1.009950978
3	101.62	101620	776.0008	2277.713	2277.713	776.0008	2.935194139	2.531063383		2	738.5	1.011921507
3	102.054	102054	987.3921	2245.242	2245.242	987.3921	2.273911246	2.595678145		2	738.75	1.013993965
3	102.272	102272	793.8411	1910.896	1910.896	793.8411	2.407151759	2.672415797		2	739	1.015713523
3	102.488	102488	828.3207	2301.652	2301.652	828.3207	2.778696705	2.76991245		2	739.25	1.016778488
3	102.697	102697	811.7188	2625.245	2625.245	811.7188	3.234180359	2.86658539		2	739.5	1.01786505
3	102.928	102928	1074.285	3733.163	3733.163	1074.285	3.475021061	2.955092971		2	739.75	1.017771765
3	103.361	103361	810.2329	2269.54	2269.54	810.2329	2.801095833	3.102204866		2	740	1.01541767
3	103.528	103528	868.7173	2379.006	2379.006	868.7173	2.738527252	3.161671099		2	740.25	1.012452988
3	103.698	103698	1062.035	3556.543	3556.543	1062.035	3.348800181	3.220618699		2	740.5	1.008363695
3	103.865	103865	864.6099	3454.585	3454.585	864.6099	3.995541804	3.274943916		2	740.75	1.002981009
3	104.1	104100	875.7837	2144.045	2144.045	875.7837	2.448144445	3.355070368		2	741	0.998953404
3	104.441	104441	820.8148	2349.456	2349.456	820.8148	2.862346049	3.480522351		2	741.25	0.996139635
3	104.848	104848	1347.915	5332.648	5332.648	1347.915	3.956219791	3.601776908		2	741.5	0.99344127
3	105.008	105008	1078.54	5416.899	5416.899	1078.54	5.022436813	3.629201264		2	741.75	0.992398957
3	105.283	105283	1144.863	3591.217	3591.217	1144.863	3.136809382	3.650918795		2	742	0.994261313
3	105.615	105615	1004.544	3075.732	3075.732	1004.544	3.061819094	3.636403798		2	742.25	1.000035489
3	105.916	105916	1491.647	5392.439	5392.439	1491.647	3.615090568	3.572494954		2	742.5	1.006929496
3	106.135	106135	1619.751	5531.934	5531.934	1619.751	3.415299018	3.488801381		2	742.75	1.012061807
3	106.518	106518	876.2023	3489.274	3489.274	876.2023	3.982269848	3.219813545		2	743	1.01570057
3	106.724	106724	1689.654	5453.638	5453.638	1689.654	3.227665546	3.043049346		2	743.25	1.019021541
3	107.002	107002	1382.04	3818.979	3818.979	1382.04	2.763291222	2.84095043		2	743.5	1.021516505
3	107.177	107177	1601.075	3656.966	3656.966	1601.075	2.284069141	2.720156669		2	743.75	1.023679682
3	107.516	107516	1100.164	2377.229	2377.229	1100.164	2.160795118	2.473831266		2	744	1.021844292
3	107.946	107946	1341.618	2292.522	2292.522	1341.618	1.708774033	2.226052736		2	744.25	1.018773743
3	108.187	108187	939.6323	2646.715	2646.715	939.6323	2.816756086	2.102388544		2	744.5	1.014995396
3	108.457	108457	948.9367	2301.836	2301.836	948.9367	2.42570026	2.011794775		2	744.75	1.011550347
3	108.653	108653	804.8882	1389.078	1389.078	804.8882	1.725802416	1.995170709		2	745	1.007865644
3	108.925	108925	1240.33	1631.103	1631.103	1240.33	1.315055671	2.061657546		2	745.25	1.004522538
3	109.222	109222	912.8883	1798.315	1798.315	912.8883	1.969917897	2.22448909		2	745.5	1.002382415
3	109.585	109585	664.7391	1896.188	1896.188	664.7391	2.852529662	2.473577058		2	745.75	1.000161085
3	109.988	109988	798.4241	2214.607	2214.607	798.4241	2.773722637	2.700218089		2	746	0.998846158
3	110.222	110222	734.0013	2138.211	2138.211	734.0013	2.913088846	2.805811425		2	746.25	0.998317083
3	110.465	110465	721.4399	2041.637	2041.637	721.4399	2.829947443	2.928549629		2	746.5	0.999133952
3	110.763	110763	867.7698	2642.179	2642.179	867.7698	3.044792524	3.057836945		2	746.75	1.000771102
3	110.99	110990	949.2869	2984.982	2984.982	949.2869	3.144446637	3.111743337		2	747	1.002765831
3	111.335	111335	1056.535	3817.349	3817.349	1056.535	3.613083334	3.05645274		2	747.25	1.00483152
3	111.492	111492	1137.169	4104.587	4104.587	1137.169	3.60947845	3.006328092		2	747.5	1.007994035
3	111.73	111730	907.8004	2101.994	2101.994	907.8004	2.315480363	2.967222787		2	747.75	1.01199384
3	111.896	111896	1047.836	2895.38	2895.38	1047.836	2.763199585	2.957542851		2	748	1.015735299
3	112.264	112264	1197.293	3553.707	3553.707	1197.293	2.96811808	2.929557588		2	748.25	1.018120439
3	112.453	112453	797.1818	1858.039	1858.039	797.1818	2.330759433	2.967710263		2	748.5	1.019507039
3	112.811	112811	924.5655	3303.129	3303.129	924.5655	3.57262844	3.113603246		2	748.75	1.018422992
3	112.969	112969	773.8173	2148.102	2148.102	773.8173	2.775980842	3.175505513		2	749	1.016954473
3	113.203	113203	694.9144	2115.331	2115.331	694.9144	3.044016644	3.224721978		2	749.25	1.014862067
3	113.446	113446	715.3653	2388.995	2388.995	715.3653	3.339545544	3.224227974		2	749.5	1.011431134
3	113.652	113652	529.6025	2329.626	2329.626	529.6025	4.39881987	3.206284156		2	749.75	1.008099925
3	113.943	113943	817.2145	2311.662	2311.662	817.2145	2.828708986	3.158547916		2	750	1.005996217
3	114.154	114154	769.8369	2337.539	2337.539	769.8369	3.036408102	3.111051813		2	750.25	1.003843606
3	114.378	114378	232.9023	717.137	717.137	232.9023	3.079132323	3.025279799		2	750.5	1.001755081
3	114.674	114674	1080.929	2437.367	2437.367	1080.929	2.25488168	2.857481924		2	750.75	1.001576274
3	114.872	114872	1073.494	2656.918	2656.918	1073.494	2.475018957	2.745518284		2	751	1.002503606
3	115.089	115089	653.2284	1811.808	1811.808	653.2284	2.773620988	2.654873356		2	751.25	1.004786413
3	115.293	115293	610.9931	2017.729	2017.729	610.9931	3.302376082	2.610319871		2	751.5	1.006821936
3	115.553	115553	784.1167	1797.745	1797.745	784.1167	2.292700819	2.577369904		2	751.75	1.008356845
3	115.758	115758	531.5843	1413.769	1413.769	531.5843	2.659538666	2.545278798		2	752	1.009258967
3	116.072	116072	834.201	1771.624	1771.624	834.201	2.123737564	2.49294001		2	752.25	1.00992315
3	116.409	116409	699.3481	2151.197	2151.197	699.3481	3.076003209	2.441874072		2	752.5	1.009471122
3	116.815	116815	1030.811	2051.694	2051.694	1030.811	1.990368748	2.375675751		2	752.75	1.007260102
3	117.066	117066	959.2839	1828.743	1828.743	959.2839	1.906362652	2.335324598		2	753	1.004996421
3	117.226	117226	676.4169	1687.468	1687.468	676.4169	2.494715907	2.306888093		2	753.25	1.003662655
3	117.391	117391	582.147	1385.037	1385.037	582.147	2.379187731	2.273656849		2	753.5	1.003231715
3	117.659	117659	636.2077	1608.745	1608.745	636.2077	2.528647484	2.207595545		2	753.75	1.00375589
3	117.962	117962	1042.396	1967.526	1967.526	1042.396	1.887503406	2.122092967		2	754	1.006073054
3	118.244	118244	516.4288	1308.501	1308.501	516.4288	2.533749086	2.044516415		2	754.25	1.008805405
3	118.445	118445	795.7999	1305.906	1305.906	795.7999	1.640997944	1.997075497		2	754.5	1.011765325
3	118.855	118855	948.3069	1748.791	1748.791	948.3069	1.84411924	1.911864001		2	754.75	1.014893274
3	119.153	119153	804.2218	1546.896	1546.896	804.2218	1.923469371	1.851140304		2	755	1.016537269
3	119.368	119368	492.6682	625.4771	625.4771	492.6682	1.269570677	1.807581255		2	755.25	1.017241315
3	119.563	119563	855.5754	1775.707	1775.707	855.5754	2.075453549	1.768044719		2	755.5	1.017179317
3	119.851	119851	979.987	1753.69	1753.69	979.987	1.78950333	1.711250005		2	755.75	1.015669269
3	120.092	120092	1556.618	3427.095	3427.095	1556.618	2.201628788	1.668638829		2	756	1.012536501
3	120.269	120269	1306.692	2288.836	2288.836	1306.692	1.751626244	1.641973174		2	756.25	1.008821582
3	120.442	120442	955.1361	1235.765	1235.765	955.1361	1.293810379	1.620916725		2	756.5	1.007055122
3	120.611	120611	1024.047	1398.753	1398.753	1024.047	1.365907034	1.601889971		2	756.75	1.006249138
3	120.869	120869	1028.537	1354.847	1354.847	1028.537	1.317256453	1.570279994		2	757	1.005692744
3	121.095	121095	845.7279	1274.326	1274.326	845.7279	1.506780136	1.543315525		2	757.25	1.005290933
3	121.571	121571	1007.536	1851.783	1851.783	1007.536	1.837932342	1.503422888		2	757.5	1.005478396
3	121.88	121880	723.5123	1235.269	1235.269	723.5123	1.707322737	1.508147125		2	757.75	1.006759706
3	122.159	122159	811.6097	1324.049	1324.049	811.6097	1.631386367	1.530478824		2	758	1.008358217
3	122.41	122410	1367.407	1641.695	1641.695	1367.407	1.200589876	1.549433448		2	758.25	1.010341504
3	122.603	122603	771.1519	1062.652	1062.652	771.1519	1.378006071	1.554513838		2	758.5	1.012442542
3	122.929	122929	1768.36	2787.205	2787.205	1768.36	1.57615248	1.545819498		2	758.75	1.012505966
3	123.281	123281	1344.351	2120.461	2120.461	1344.351	1.577312026	1.526033509		2	759	1.011566464
3	123.473	123473	1349.522	2275.244	2275.244	1349.522	1.685962882	1.51286353		2	759.25	1.009690796
3	123.705	123705	1728.069	3043.415	3043.415	1728.069	1.761165208	1.496536124		2	759.5	1.007805097
3	123.919	123919	1439.468	1739.702	1739.702	1439.468	1.208572889	1.475089792		2	759.75	1.005857678
3	124.484	124484	1482.613	2204.23	2204.23	1482.613	1.486719731	1.397005449		2	760	1.003842315
3	124.738	124738	1264.166	1991.229	1991.229	1264.166	1.575132538	1.378546344		2	760.25	1.001679
3	125.14	125140	1484.541	1566.712	1566.712	1484.541	1.055351115	1.334584331		2	760.5	1.00007696
3	125.433	125433	883.9665	1052.829	1052.829	883.9665	1.191028167	1.32599573		2	760.75	0.998509543
3	125.685	125685	892.7743	1271.637	1271.637	892.7743	1.424365598	1.373378379		2	761	0.997466389
3	126.201	126201	1003.305	1675.617	1675.617	1003.305	1.670097328	1.559647373		2	761.25	0.99718765
3	126.525	126525	957.7934	1557.47	1557.47	957.7934	1.626102247	1.687771122		2	761.5	0.997284791
3	126.756	126756	1051.299	1474.307	1474.307	1051.299	1.402366976	1.761217956		2	761.75	0.998047889
3	126.938	126938	1843.145	3203.005	3203.005	1843.145	1.737793283	1.813368886		2	762	0.999398194
3	127.139	127139	1161.117	2255.169	2255.169	1161.117	1.942240963	1.87544291		2	762.25	1.002600749
3	127.381	127381	1651.063	3287.846	3287.846	1651.063	1.991351027	1.944995299		2	762.5	1.006115942
3	127.569	127569	441.8851	1264.097	1264.097	441.8851	2.860691614	1.986424535		2	762.75	1.008459377
3	127.794	127794	817.6555	1450.707	1450.707	817.6555	1.774227655	2.014758589		2	763	1.010048057
3	127.991	127991	1076.442	2005.822	2005.822	1076.442	1.863381399	2.024103076		2	763.25	1.011444275
3	128.444	128444	1042.896	1748.456	1748.456	1042.896	1.676539176	2.016595239		2	763.5	1.012711646
3	128.796	128796	1082.71	2440.418	2440.418	1082.71	2.25399045	2.01126183		2	763.75	1.013233191
3	129.186	129186	654.6996	1465.356	1465.356	654.6996	2.238211235	2.020077661		2	764	1.012656899
3	129.361	129361	666.4687	1260.487	1260.487	666.4687	1.891292119	2.02499106		2	764.25	1.011547499
3	129.529	129529	976.3703	1771.183	1771.183	976.3703	1.81404842	2.029305544		2	764.5	1.010361967
3	129.861	129861	933.5197	1932.081	1932.081	933.5197	2.069673516	2.098835117		2	764.75	1.009035299
3	130.137	130137	825.8479	1560.007	1560.007	825.8479	1.888976166	2.132472452		2	765	1.00715198
3	130.362	130362	728.1561	1688.04	1688.04	728.1561	2.31823918	2.080188206		2	765.25	1.005672605
3	130.591	130591	668.4008	1390.288	1390.288	668.4008	2.080021448	1.987175755		2	765.5	1.005211213
3	130.874	130874	690.1246	1326.029	1326.029	690.1246	1.921434187	1.852111995		2	765.75	1.004804951
3	131.15	131150	728.571	1814.643	1814.643	728.571	2.490687936	1.739210863		2	766	1.004416817
3	131.443	131443	927.7622	1583.999	1583.999	927.7622	1.707332978	1.60729995		2	766.25	1.004042169
3	131.608	131608	1125.703	1370.985	1370.985	1125.703	1.217892286	1.516776358		2	766.5	1.0036643
3	131.915	131915	1389.36	1183.722	1183.722	1389.36	0.851990845	1.369187638		2	766.75	1.00264728
3	132.071	132071	731.6473	646.4008	646.4008	731.6473	0.883486893	1.325848237		2	767	1.000822597
3	132.241	132241	945.3017	1103.54	1103.54	945.3017	1.167394494	1.308337079		2	767.25	0.999202642
3	132.551	132551	852.8302	1282.833	1282.833	852.8302	1.504206816	1.328028066		2	767.5	0.997925004
3	132.942	132942	1298.666	2267.58	2267.58	1298.666	1.746084059	1.408192631		2	767.75	0.996565914
3	133.24	133240	1298.194	1952.743	1952.743	1298.194	1.50419968	1.47657382		2	768	0.995852628
3	133.691	133691	1568.802	2447.24	2447.24	1568.802	1.559941917	1.610398202		2	768.25	0.995833945
3	133.917	133917	987.3198	1728.951	1728.951	987.3198	1.751156008	1.68403143		2	768.5	0.996062732
3	134.075	134075	744.5359	1184.405	1184.405	744.5359	1.590796361	1.726250275		2	768.75	0.996295143
3	134.4	134400	849.0475	1469.374	1469.374	849.0475	1.7306146	1.810110891		2	769	0.996697397
3	134.73	134730	679.3606	1326.867	1326.867	679.3606	1.953111499	1.889246058		2	769.25	0.997161246
3	135.003	135003	584.0826	1259	1259	584.0826	2.155517045	1.962638474		2	769.5	0.997654236
3	135.2	135200	963.8771	1538.697	1538.697	963.8771	1.596362233	2.025747877		2	769.75	0.99826407
3	135.447	135447	1037.421	2078.676	2078.676	1037.421	2.003695703	2.088046664		2	770	0.998972991
3	135.63	135630	1075.789	2833.066	2833.066	1075.789	2.633477383	2.10402703		2	770.25	0.999888543
3	135.947	135947	1044.872	1933.525	1933.525	1044.872	1.850489821	2.065881034		2	770.5	1.001076927
3	136.178	136178	927.7492	1961.178	1961.178	927.7492	2.113909664	2.008211141		2	770.75	1.001823959
3	136.394	136394	766.6963	1640.081	1640.081	766.6963	2.139153404	1.945856063		2	771	1.001529188
3	136.609	136609	508.5353	1094.879	1094.879	508.5353	2.153004914	1.887636536		2	771.25	1.001112191
3	136.963	136963	1102.828	1509.866	1509.866	1102.828	1.36908566	1.774495151		2	771.5	1.000585748
3	137.441	137441	1097.894	1503.346	1503.346	1097.894	1.369299768	1.583311447		2	771.75	1.00020581
3	137.734	137734	776.0627	792.8174	792.8174	776.0627	1.021589364	1.480187549		2	772	0.99998005
3	137.957	137957	589.2721	1187.883	1187.883	589.2721	2.015848027	1.425015685		2	772.25	0.999672825
3	138.176	138176	706.4033	1124.501	1124.501	706.4033	1.591868271	1.39599199		2	772.5	0.999588764
3	138.379	138379	895.7048	1091.587	1091.587	895.7048	1.218690578	1.3853167		2	772.75	0.999951749
3	138.683	138683	730.2633	1022.975	1022.975	730.2633	1.400830358	1.384043912		2	773	1.000410102
3	138.941	138941	701.841	1027.641	1027.641	701.841	1.464207705	1.382448923		2	773.25	1.001077062
3	139.149	139149	826.6186	919.1631	919.1631	826.6186	1.111955502	1.38035574		2	773.5	1.002970148
3	139.416	139416	784.1123	999.3001	999.3001	784.1123	1.274434925	1.382780792		2	773.75	1.00506011
3	139.596	139596	761.1727	1036.086	1036.086	761.1727	1.36117073	1.383701934		2	774	1.006903402
3	139.911	139911	984.1336	1444.808	1444.808	984.1336	1.468101485	1.375010097		2	774.25	1.007597291
3	140.293	140293	708.7299	1127.529	1127.529	708.7299	1.590914959	1.341293361		2	774.5	1.007840492
3	140.587	140587	801.5069	1198.972	1198.972	801.5069	1.49589729	1.308172893		2	774.75	1.008293363
3	140.776	140776	532.0648	692.542	692.542	532.0648	1.301612134	1.287979922		2	775	1.008874338
3	141.007	141007	1066.973	982.5446	982.5446	1066.973	0.9208711	1.268320816		2	775.25	1.009271724
3	141.205	141205	792.5979	1099.8	1099.8	792.5979	1.387588839	1.256186115		2	775.5	1.00972349
3	141.433	141433	1077.614	1133.448	1133.448	1077.614	1.051812616	1.244082231		2	775.75	1.010631362
3	141.759	141759	656.884	689.7022	689.7022	656.884	1.049960419	1.225976975		2	776	1.0127357
3	142.074	142074	597.6672	805.2569	805.2569	597.6672	1.347333265	1.202066641		2	776.25	1.016314255
3	142.353	142353	1173.433	1285.138	1285.138	1173.433	1.095195039	1.184498158		2	776.5	1.019712062
3	142.584	142584	832.0057	1075.841	1075.841	832.0057	1.293069266	1.17258356		2	776.75	1.021567033
3	142.756	142756	740.8361	1129.202	1129.202	740.8361	1.524226479	1.157595816		2	777	1.022662582
3	143.071	143071	1670.347	1629.832	1629.832	1670.347	0.975744561	1.10138006		2	777.25	1.023266226
3	143.416	143416	945.073	914.883	914.883	945.073	0.968055378	1.037433116		2	777.5	1.023346214
3	143.707	143707	1352.35	1154.331	1154.331	1352.35	0.853574149	0.99246988		2	777.75	1.020749387
3	143.919	143919	677.4856	649.9019	649.9019	677.4856	0.959285186	0.954481639		2	778	1.017483357
3	144.122	144122	625.5537	501.2984	501.2984	625.5537	0.801367493	0.921600271		2	778.25	1.014929548
3	144.406	144406	582.9009	528.2794	528.2794	582.9009	0.906293677	0.893732919		2	778.5	1.012921506
3	144.753	144753	894.7826	819.1831	819.1831	894.7826	0.915510762	0.902014823		2	778.75	1.010787331
3	145.005	145005	1071.434	1142.303	1142.303	1071.434	1.066144065	0.927940012		2	779	1.010319415
3	145.41	145410	1359.884	1214.332	1214.332	1359.884	0.892967341	0.977393419		2	779.25	1.011205187
3	145.897	145897	1009.333	1057.712	1057.712	1009.333	1.047931654	0.998771621		2	779.5	1.012535783
3	146.164	146164	879.2693	833.0716	833.0716	879.2693	0.947458987	0.981786816		2	779.75	1.015332615
3	146.354	146354	905.5761	984.4575	984.4575	905.5761	1.087106318	0.964116		2	780	1.019152774
3	146.688	146688	767.8655	796.5887	796.5887	767.8655	1.037406551	0.925464426		2	780.25	1.022405211
3	146.928	146928	469.511	383.2429	383.2429	469.511	0.816259683	0.894506311		2	780.5	1.025563044
3	147.158	147158	778.2935	625.4922	625.4922	778.2935	0.803671366	0.860832217		2	780.75	1.02885809
3	147.344	147344	909.1039	637.8375	637.8375	909.1039	0.701611224	0.82891891		2	781	1.031603918
3	147.834	147834	1172.793	681.4609	681.4609	1172.793	0.581058124	0.729836466		2	781.25	1.032752477
3	148.003	148003	573.2289	415.8766	415.8766	573.2289	0.725498313	0.682493961		2	781.5	1.032591623
3	148.166	148166	1196.141	996.3947	996.3947	1196.141	0.833007731	0.636512488		2	781.75	1.0316164
3	148.437	148437	954.5106	882.9096	882.9096	954.5106	0.92498669	0.567494042		2	782	1.030479297
3	148.727	148727	50.59155	18.36675	18.36675	50.59155	0.363039875	0.485189174		2	782.25	1.028650252
3	149.001	149001	49.9022	15.35901	15.35901	49.9022	0.307782222	0.412713933		2	782.5	1.026980204
3	149.296	149296	59.01805	14.43291	14.43291	59.01805	0.244550777	0.355304285		2	782.75	1.025149575
3	149.63	149630	210.0898	15.1998	15.1998	210.0898	0.072349062	0.312797856		2	783	1.023048869
3	149.974	149974	52.39673	16.34458	16.34458	52.39673	0.311938932	0.285150507		2	783.25	1.021459858
3	150.149	150149	48.0913	14.22061	14.22061	48.0913	0.295700262	0.280554322		2	783.5	1.02097956
3	150.51	150510	63.74639	42.23148	42.23148	63.74639	0.662492103	0.298248902		2	783.75	1.023735624
3	150.727	150727	62.10514	15.29291	15.29291	62.10514	0.246242259	0.331858145		2	784	1.027171627
3	150.927	150927	59.03597	21.58472	21.58472	59.03597	0.365619808	0.376448291		2	784.25	1.031881536
3	151.118	151118	54.54289	16.35146	16.35146	54.54289	0.299790862	0.425309644		2	784.5	1.035673455
3	151.421	151421	58.64818	18.47544	18.47544	58.64818	0.31502154	0.501877732		2	784.75	1.039071949
3	151.975	151975	1138.953	891.3439	891.3439	1138.953	0.78259937	0.691751099		2	785	1.040176307
3	152.254	152254	780.7245	713.922	713.922	780.7245	0.914435246	0.799440895		2	785.25	1.040906018
3	152.557	152557	904.3331	674.3579	674.3579	904.3331	0.745696359	0.889663932		2	785.5	1.04145348
3	152.726	152726	946.3031	821.3968	821.3968	946.3031	0.868006033	0.932518595		2	785.75	1.041324012
3	153.084	153084	859.0805	852.395	852.395	859.0805	0.992217842	1.012891509		2	786	1.040727278
3	153.252	153252	678.344	777.7599	777.7599	678.344	1.146556762	1.024168709		2	786.25	1.040107859
3	153.447	153447	824.2596	890.3725	890.3725	824.2596	1.080208832	1.02080252		2	786.5	1.039612573
3	153.7	153700	870.143	960.1744	960.1744	870.143	1.103467361	0.999492961		2	786.75	1.038652156
3	154.087	154087	693.776	620.4167	620.4167	693.776	0.894260828	0.957740942		2	787	1.038460465
3	154.253	154253	832.8292	854.0508	854.0508	832.8292	1.025481335	0.931733298		2	787.25	1.039688929
3	154.556	154556	977.2644	792.8197	792.8197	977.2644	0.81126428	0.849738519		2	787.5	1.041662173
3	154.716	154716	1252.685	920.1454	920.1454	1252.685	0.734538531	0.804918218		2	787.75	1.043953164
3	154.981	154981	973.9107	819.453	819.453	973.9107	0.841404659	0.757357287		2	788	1.046214374
3	155.203	155203	1110.901	719.0249	719.0249	1110.901	0.647244804	0.750508933		2	788.25	1.048672537
3	155.509	155509	761.2194	500.596	500.596	761.2194	0.657623807	0.76362212		2	788.5	1.051792813
3	155.689	155689	799.6058	552.0271	552.0271	799.6058	0.690374057	0.775588822		2	788.75	1.055547045
3	155.866	155866	766.683	618.0416	618.0416	766.683	0.806124043	0.785045255		2	789	1.060745518
3	156.043	156043	492.3521	401.109	401.109	492.3521	0.81467917	0.794338476		2	789.25	1.06692099
3	156.421	156421	862.9198	800.5573	800.5573	862.9198	0.927730827	0.826980689		2	789.5	1.074461617
3	156.652	156652	666.6249	763.9382	763.9382	666.6249	1.145979096	0.852274002		2	789.75	1.08240136
3	156.86	156860	1072.495	844.8839	844.8839	1072.495	0.787774209	0.876335796		2	790	1.088704473
3	157.049	157049	771.576	649.8749	649.8749	771.576	0.842269459	0.897726181		2	790.25	1.094292016
3	157.371	157371	1088.981	815.1519	815.1519	1088.981	0.748545567	0.933042637		2	790.5	1.097653272
3	157.538	157538	1245.516	1078.024	1078.024	1245.516	0.865524008	0.951643191		2	790.75	1.095893711
3	157.799	157799	1207.596	1164.449	1164.449	1207.596	0.964270335	0.982378423		2	791	1.090579932
3	158.102	158102	1195.314	1376.582	1376.582	1195.314	1.151648855	1.032139893		2	791.25	1.086131249
3	158.276	158276	884.9983	1130.454	1130.454	884.9983	1.277351606	1.068284458		2	791.5	1.080619932
3	158.518	158518	927.6014	1022.511	1022.511	927.6014	1.102317224	1.121100336		2	791.75	1.074913955
3	158.977	158977	703.7818	671.9923	671.9923	703.7818	0.95483046	1.203607288		2	792	1.07435166
3	159.183	159183	597.8043	679.0646	679.0646	597.8043	1.135931274	1.22656643		2	792.25	1.0755249
3	159.393	159393	829.4888	1140.079	1140.079	829.4888	1.374435677	1.244643147		2	792.5	1.080585039
3	159.646	159646	896.5559	1199.793	1199.793	896.5559	1.338224421	1.26022825		2	792.75	1.094400754
3	159.811	159811	1501.881	1899.261	1899.261	1501.881	1.264588206	1.267271942		2	793	1.109316507
3	160.179	160179	1082.699	1483.156	1483.156	1082.699	1.369869188	1.285799339		2	793.25	1.122069999
3	160.358	160358	1204.571	1520.238	1520.238	1204.571	1.262057612	1.291851115		2	793.5	1.136372682
3	160.639	160639	976.0478	1240.99	1240.99	976.0478	1.271443878	1.283932797		2	793.75	1.150606412
3	160.856	160856	1780.235	1887.288	1887.288	1780.235	1.060134196	1.245328101		2	794	1.161223219
3	161.082	161082	1106.226	1558.224	1558.224	1106.226	1.408594627	1.198912772		2	794.25	1.170116339
3	161.501	161501	931.1241	951.7982	951.7982	931.1241	1.022203378	1.107350943		2	794.5	1.177265972
3	161.748	161748	798.3137	1038.336	1038.336	798.3137	1.300661632	1.03902741		2	794.75	1.17896687
3	162.128	162128	601.7457	433.7838	433.7838	601.7457	0.720875612	0.956063198		2	795	1.175837798
3	162.324	162324	666.0848	527.7187	527.7187	666.0848	0.792269543	0.939771124		2	795.25	1.170061545
3	162.624	162624	1046.411	986.5595	986.5595	1046.411	0.942803067	0.954325666		2	795.5	1.16615184
3	162.79	162790	1246.789	1279.936	1279.936	1246.789	1.026585894	0.974938752		2	795.75	1.165313683
3	163.158	163158	669.5526	561.5427	561.5427	669.5526	0.838683473	1.032053954		2	796	1.165491736
3	163.425	163425	1248.943	1286.411	1286.411	1248.943	1.029999768	1.066368975		2	796.25	1.165954573
3	163.761	163761	994.8876	1337.963	1337.963	994.8876	1.344838352	1.109901584		2	796.5	1.167016262
3	164.265	164265	1230.567	1742.001	1742.001	1230.567	1.415608415	1.190004795		2	796.75	1.170367875
3	164.722	164722	1180.841	1486.671	1486.671	1180.841	1.258993378	1.234191073		2	797	1.17257287
3	164.984	164984	934.1967	1031.489	1031.489	934.1967	1.104145412	1.229604184		2	797.25	1.171385603
3	165.159	165159	702.3989	889.5712	889.5712	702.3989	1.266475787	1.201593208		2	797.5	1.166599329
3	165.572	165572	591.8321	606.7987	606.7987	591.8321	1.025288591	1.079879028		2	797.75	1.161622034
3	165.832	165832	789.6464	840.492	840.492	789.6464	1.06439034	1.030073049		2	798	1.157409999
3	166.084	166084	929.6448	1048.062	1048.062	929.6448	1.127378973	0.992874598		2	798.25	1.152806282
3	166.299	166299	618.1102	679.2064	679.2064	618.1102	1.09884354	0.96678364		2	798.5	1.148163865
3	166.543	166543	730.9	491.6112	491.6112	730.9	0.672610754	0.975326804		2	798.75	1.142962808
3	166.939	166939	698.7302	575.2901	575.2901	698.7302	0.823336532	1.03920868		2	799	1.13729014
3	167.446	167446	1134.618	1020.99	1020.99	1134.618	0.899853519	1.143296487		2	799.25	1.131790774
3	167.772	167772	775.4593	1093.628	1093.628	775.4593	1.410297097	1.180200859		2	799.5	1.127226612
3	167.961	167961	863.5412	1336.655	1336.655	863.5412	1.547876349	1.193317358		2	799.75	1.124282772
3	168.195	168195	1262.159	1741.92	1741.92	1262.159	1.380111381	1.214268444		2	800	1.122086579
3	168.363	168363	477.3963	491.5155	491.5155	477.3963	1.029575428	1.223321564		2	800.25	1.121524187
3	168.561	168561	583.1076	619.8921	619.8921	583.1076	1.063083554	1.217539345		2	800.5	1.124687408
3	168.899	168899	3905.015	3941.581	3941.581	3905.015	1.009363856	1.142154108		2	800.75	1.127850628
3	169.113	169113	1089.445	1469.773	1469.773	1089.445	1.349102525	1.062208077		2	801	1.131013848
3	169.521	169521	1456.924	1250.066	1250.066	1456.924	0.858017302	0.892789471		2	801.25	1.134177069
3	169.881	169881	1391.746	1225.413	1225.413	1391.746	0.880486094	0.782972431		2	801.5	1.137340289
3	170.136	170136	1041.092	604.6961	604.6961	1041.092	0.580828688	0.739252223		2	801.75	1.14050351
3	170.373	170373	1194.515	874.2795	874.2795	1194.515	0.731911696	0.707449831		2	802	1.14366673
3	170.552	170552	851.0099	404.8794	404.8794	851.0099	0.475763443	0.687727107		2	802.25	1.1486254
3	170.739	170739	996.276	665.0283	665.0283	996.276	0.667514123	0.679599341		2	802.5	1.156368849
3	171.208	171208	1440.553	1036.761	1036.761	1440.553	0.719696533	0.687797965		2	802.75	1.16409142
3	171.396	171396	1108.878	864.2138	864.2138	1108.878	0.779358775	0.684660329		2	803	1.171596067
3	171.7	171700	985.3613	829.6565	829.6565	985.3613	0.841982022	0.691179005		2	803.25	1.178846155
3	171.905	171905	1204.853	821.6647	821.6647	1204.853	0.681962613	0.695357309		2	803.5	1.185802557
3	172.136	172136	889.2263	687.6634	687.6634	889.2263	0.773327779	0.691345103		2	803.75	1.191984386
3	172.362	172362	644.8067	423.3426	423.3426	644.8067	0.656541875	0.670422659		2	804	1.197204661
3	172.597	172597	1319.044	617.2759	617.2759	1319.044	0.467972183	0.635717748		2	804.25	1.202202867
3	173.007	173007	814.6098	483.7987	483.7987	814.6098	0.593902381	0.580463972		2	804.5	1.206807105
3	173.212	173212	1063.922	637.8458	637.8458	1063.922	0.599523085	0.572531544		2	804.75	1.211127216
3	173.505	173505	1011.652	637.224	637.224	1011.652	0.629884585	0.593928673		2	805	1.214531557
3	173.691	173691	1066.467	479.6043	479.6043	1066.467	0.449713212	0.621193727		2	805.25	1.217696337
3	174.079	174079	944.3516	631.7208	631.7208	944.3516	0.668946608	0.692315762		2	805.5	1.220861117
3	174.596	174596	917.4169	684.9569	684.9569	917.4169	0.746614653	0.764261153		2	805.75	1.224025896
3	174.79	174790	974.7518	971.04	971.04	974.7518	0.996192056	0.775871447		2	806	1.227190676
3	174.994	174994	1675.809	1405.04	1405.04	1675.809	0.838424904	0.785001945		2	806.25	1.230355456
3	175.453	175453	929.0078	604.6676	604.6676	929.0078	0.650874621	0.788556055		2	806.5	1.233520235
3	175.642	175642	940.0707	757.7923	757.7923	940.0707	0.806101392	0.779764981		2	806.75	1.236685015
3	175.814	175814	789.5908	613.06	613.06	789.5908	0.776427486	0.768747514		2	807	1.239849795
3	176.17	176170	481.0213	372.1517	372.1517	481.0213	0.773669898	0.731908428		2	807.25	1.243014575
3	176.424	176424	796.2167	529.1881	529.1881	796.2167	0.664628235	0.693961523		2	807.5	1.246179354
3	176.758	176758	1011.284	523.458	523.458	1011.284	0.517617207	0.643092826		2	807.75	1.24905813
3	177.015	177015	747.263	464.2415	464.2415	747.263	0.621255836	0.612763645		2	808	1.25066854
3	177.284	177284	749.0767	491.3741	491.3741	749.0767	0.655973013	0.587038203		2	808.25	1.252278951
3	177.452	177452	997.4111	543.7487	543.7487	997.4111	0.545160065	0.570394972		2	808.5	1.253185974
3	178.665	178665	973.1885	513.1225	513.1225	973.1885	0.527259108	0.477867201		2	808.75	1.25393439
3	178.907	178907	899.5851	396.3324	396.3324	899.5851	0.440572437	0.473653138		2	809	1.254682806
3	179.08	179080	1092.314	483.6546	483.6546	1092.314	0.442779823	0.475354108		3	2	1.076995026
3	179.492	179492	777.2788	359.2078	359.2078	777.2788	0.462135079	0.491445505		3	2.25	1.073399218
3	179.713	179713	1008.637	420.7547	420.7547	1008.637	0.41715176	0.503038525		3	2.5	1.070134429
3	179.904	179904	659.1639	368.1339	368.1339	659.1639	0.558486137	0.512407804		3	2.75	1.067372459
3	180.106	180106	632.3652	358.8366	358.8366	632.3652	0.56745153	0.525843669		3	3	1.064672736
3	180.601	180601	1094.169	593.4089	593.4089	1094.169	0.542337518	0.576667166		3	3.25	1.062312108
3	180.915	180915	596.4645	402.4067	402.4067	596.4645	0.674653227	0.601347023		3	3.5	1.060239957
3	181.214	181214	591.244	397.3458	397.3458	591.244	0.672050456	0.61966391		3	3.75	1.058915077
3	181.586	181586	466.951	251.9338	251.9338	466.951	0.539529415	0.638814457		3	4	1.057650832
3	182.02	182020	987.9246	610.2304	610.2304	987.9246	0.617689245	0.635769201		3	4.25	1.05657281
3	182.217	182217	393.6457	276.7416	276.7416	393.6457	0.703022032	0.628966097		3	4.5	1.055267578
3	182.478	182478	813.0164	574.0872	574.0872	813.0164	0.706120073	0.619860182		3	4.75	1.05385665
3	182.782	182782	559.3192	325.3295	325.3295	559.3192	0.581652659	0.615405705		3	5	1.052565822
3	183.115	183115	695.4096	354.0935	354.0935	695.4096	0.50918696	0.620441235		3	5.25	1.051274994
3	183.445	183445	849.1551	578.3289	578.3289	849.1551	0.681063919	0.630254962		3	5.5	1.04993477
3	183.756	183756	944.7108	556.8521	556.8521	944.7108	0.589441869	0.640998638		3	5.75	1.048442936
3	184.056	184056	919.8512	557.4101	557.4101	919.8512	0.605978554	0.650160752		3	6	1.046951101
3	184.43	184430	1038.949	664.1912	664.1912	1038.949	0.639291438	0.659868783		3	6.25	1.045293811
3	184.603	184603	577.1317	397.6314	397.6314	577.1317	0.688978616	0.663475162		3	6.5	1.043586539
3	184.812	184812	637.4861	475.5371	475.5371	637.4861	0.745956814	0.666019196		3	6.75	1.041879268
3	185.128	185128	1085.315	767.4523	767.4523	1085.315	0.707124015	0.664052055		3	7	1.040171996
3	185.354	185354	1019.317	869.4716	869.4716	1019.317	0.852994309	0.647539624		3	7.25	1.038464725
3	185.573	185573	1131.063	642.738	642.738	1131.063	0.568260123	0.622897616		3	7.5	1.036757453
3	185.761	185761	1222.033	745.7938	745.7938	1222.033	0.610289411	0.610753058		3	7.75	1.035050182
3	186.085	186085	1388.997	649.7318	649.7318	1388.997	0.467770485	0.604932063		3	8	1.03334291
3	186.248	186248	1223.145	614.8269	614.8269	1223.145	0.502660682	0.604769902		3	8.25	1.031635639
3	186.411	186411	1108.195	539.7101	539.7101	1108.195	0.487017267	0.60925072		3	8.5	1.029928367
3	186.609	186609	773.3577	555.1592	555.1592	773.3577	0.717855657	0.620497351		3	8.75	1.029368921
3	186.918	186918	799.2331	492.4737	492.4737	799.2331	0.616182813	0.644239059		3	9	1.029075227
[truncated: 3,801,784 more chars]
