# Supplementary material for: The effects of manipulating levels of replication initiation factors on origin firing efficiency in yeast
Source: PLoS Genet. 2019 Oct 4;15(10):e1008430. doi: 10.1371/journal.pgen.1008430 (PMC6795477; doi:10.1371/journal.pgen.1008430)
Supplement: S4 Data — Zip archive. (ZIP) [file pgen.1008430.s022.zip › Lynch_S4_Data_SLD3-AID/SLD3-AID_plusaux_t60.txt]

Chr	Coord_kb	Coord_bp	gProcessedSignal	rProcessedSignal	Sphase	G1	ssDNAraw	ssDNA_loess		Chr	Coord_kb	ssDNA_scaled
1	0.048	48	24714.68	37708.11	37708.11	24714.68	1.525737335	1.546021635		1	1	1.192497113
1	0.193	193	28319.42	42158.3	42158.3	28319.42	1.488671025	1.542438614		1	1.25	1.185473349
1	0.766	766	7363.419	12145	12145	7363.419	1.649369675	1.516234492		1	1.5	1.178449584
1	1.516	1516	11555.9	17153.24	17153.24	11555.9	1.484370754	1.453653539		1	1.75	1.166378346
1	2.287	2287	7619.833	10453.73	10453.73	7619.833	1.371910644	1.339927525		1	2	1.153961981
1	2.834	2834	3895.11	5220.924	5220.924	3895.11	1.340379091	1.243947893		1	2.25	1.141545617
1	2.997	2997	2541.112	3093.486	3093.486	2541.112	1.217374913	1.217420962		1	2.5	1.127123947
1	3.194	3194	2119.403	2566.106	2566.106	2119.403	1.210768315	1.18336042		1	2.75	1.112353937
1	3.505	3505	2014.203	2063.638	2063.638	2014.203	1.024543206	1.126518522		1	3	1.09828483
1	3.736	3736	1235.485	1410.703	1410.703	1235.485	1.141821228	1.093239902		1	3.25	1.083544897
1	3.891	3891	1397.616	1528.585	1528.585	1397.616	1.093708859	1.077971763		1	3.5	1.068159908
1	4.075	4075	1076.573	1177.07	1177.07	1076.573	1.093348988	1.064684155		1	3.75	1.056182809
1	4.229	4229	1170.992	1226.372	1226.372	1170.992	1.047293235	1.056794293		1	4	1.048855934
1	4.372	4372	1115.459	1207.366	1207.366	1115.459	1.082393884	1.056254315		1	4.25	1.044349041
1	4.58	4580	1124.888	1061.941	1061.941	1124.888	0.94404154	1.06881246		1	4.5	1.046796011
1	4.857	4857	1174.003	1121.39	1121.39	1174.003	0.955184953	1.087576409		1	4.75	1.052299729
1	5.169	5169	1017.981	1285.505	1285.505	1017.981	1.262798618	1.115176422		1	5	1.058999535
1	5.349	5349	1260.917	1439.45	1439.45	1260.917	1.141589811	1.134462064		1	5.25	1.066955375
1	5.626	5626	1237.216	1364.079	1364.079	1237.216	1.102539088	1.143250674		1	5.5	1.072139954
1	5.763	5763	1110.487	1369.984	1369.984	1110.487	1.233678557	1.13052386		1	5.75	1.069607446
1	5.987	5987	1070.08	1330.306	1330.306	1070.08	1.243183687	1.096764891		1	6	1.05732111
1	6.146	6146	1205.868	1510.219	1510.219	1205.868	1.252391638	1.07813331		1	6.25	1.047636246
1	6.32	6320	1862.32	1482.624	1482.624	1862.32	0.796116672	1.058632865		1	6.5	1.035605853
1	6.75	6750	1183.284	922.1214	922.1214	1183.284	0.77929001	0.992019145		1	6.75	1.022565653
1	6.973	6973	831.1291	734.8609	734.8609	831.1291	0.884171785	0.976336206		1	7	1.01809878
1	7.162	7162	724.2126	734.3286	734.3286	724.2126	1.013968274	0.993251662		1	7.25	1.029086718
1	7.322	7322	1158.125	1231.705	1231.705	1158.125	1.063533729	1.026224031		1	7.5	1.044750606
1	7.748	7748	1701.184	1855.167	1855.167	1701.184	1.090515194	1.102051066		1	7.75	1.059588621
1	8.117	8117	2041.366	2689.905	2689.905	2041.366	1.317698541	1.088197095		1	8	1.056428258
1	8.298	8298	1480.688	1637.423	1637.423	1480.688	1.10585282	1.072312978		1	8.25	1.051019275
1	8.471	8471	1647.17	1887.135	1887.135	1647.17	1.145683202	1.059919925		1	8.5	1.044062842
1	8.646	8646	1440.435	1665.807	1665.807	1440.435	1.156461069	1.035450514		1	8.75	1.029035258
1	8.845	8845	1264.632	1019.693	1019.693	1264.632	0.806315988	0.989112441		1	9	1.012752881
1	9.065	9065	1459	1074.298	1074.298	1459	0.73632488	0.951873026		1	9.25	1.006952642
1	9.25	9250	1751.637	1561.548	1561.548	1751.637	0.891479228	0.945649088		1	9.5	1.007203389
1	9.438	9438	1456.413	1361.948	1361.948	1456.413	0.93513859	0.946879296		1	9.75	1.006412993
1	9.582	9582	1261.584	1398.308	1398.308	1261.584	1.108374868	0.945751683		1	10	1.007589964
1	9.737	9737	1336.215	1130.535	1130.535	1336.215	0.846072675	0.94386524		1	10.25	1.008904074
1	9.989	9989	1038.469	966.1795	966.1795	1038.469	0.930388389	0.947375991		1	10.5	1.011418126
1	10.241	10241	1150.911	1336.425	1336.425	1150.911	1.161188832	0.951177057		1	10.75	1.016470507
1	10.499	10499	1600.5	1775.186	1775.186	1600.5	1.109144642	0.958851386		1	11	1.020989512
1	10.771	10771	1913.969	2031.549	2031.549	1913.969	1.061432552	0.975177241		1	11.25	1.024065608
1	11.079	11079	2417.317	1904.776	1904.776	2417.317	0.787971127	0.991533284		1	11.5	1.026900305
1	11.227	11227	2540.084	2036.435	2036.435	2540.084	0.801719549	0.995869832		1	11.75	1.03173624
1	11.364	11364	1625.455	1687.295	1687.295	1625.455	1.038044732	0.999468309		1	12	1.037541474
1	11.599	11599	1766.27	1887.145	1887.145	1766.27	1.068435177	1.008841686		1	12.25	1.043346708
1	13.246	13246	13076.72	15896.71	15896.71	13076.72	1.215649643	1.122427553		1	12.5	1.049151942
1	14.005	14005	4054.427	4989.279	4989.279	4054.427	1.230575615	1.156792502		1	12.75	1.054957176
1	14.275	14275	4331.542	5253.358	5253.358	4331.542	1.212814744	1.160888744		1	13	1.06076241
1	14.632	14632	2028.302	2174.388	2174.388	2028.302	1.072023791	1.156686962		1	13.25	1.066535739
1	15.417	15417	2189.09	2558.256	2558.256	2189.09	1.168639024	1.121777339		1	13.5	1.07034695
1	16.138	16138	2216.013	1997.072	1997.072	2216.013	0.901200489	1.09237919		1	13.75	1.07415816
1	16.454	16454	1737.473	1698.669	1698.669	1737.473	0.977666416	1.083085905		1	14	1.077969371
1	16.825	16825	2184.669	2459.147	2459.147	2184.669	1.125638255	1.069328358		1	14.25	1.079297113
1	17.254	17254	6562.709	10051.82	10051.82	6562.709	1.531657125	1.058400379		1	14.5	1.078533164
1	17.518	17518	3159.824	3100.928	3100.928	3159.824	0.981360987	1.057151193		1	14.75	1.076243182
1	17.759	17759	3310.208	2771.641	2771.641	3310.208	0.837301161	1.05798988		1	15	1.072499796
1	18.506	18506	3837.819	3320.126	3320.126	3837.819	0.8651075	1.056472489		1	15.25	1.068756411
1	19.765	19765	2537.969	3308.459	3308.459	2537.969	1.303585268	1.029124279		1	15.5	1.065116336
1	21.406	21406	2438.096	2722.166	2722.166	2438.096	1.11651305	0.99967829		1	15.75	1.061684127
1	22.502	22502	2788.864	2326.474	2326.474	2788.864	0.834201309	0.998005295		1	16	1.058251918
1	22.516	22516	2242.263	1942.214	1942.214	2242.263	0.866184743	0.998137467		1	16.25	1.055248294
1	23.206	23206	2834.416	2842.708	2842.708	2834.416	1.00292547	1.030089299		1	16.5	1.052653901
1	25.415	25415	10803.05	13252.81	13252.81	10803.05	1.226765589	1.211985002		1	16.75	1.049532453
1	27.166	27166	3321.579	3787.25	3787.25	3321.579	1.140195672	1.153112026		1	17	1.047095056
1	27.452	27452	5642.036	7124.299	7124.299	5642.036	1.262717749	1.127982047		1	17.25	1.044950825
1	27.615	27615	3033.679	3224.361	3224.361	3033.679	1.062855035	1.112117089		1	17.5	1.044524589
1	27.935	27935	1399.606	1653.923	1653.923	1399.606	1.181706137	1.071712109		1	17.75	1.044767755
1	28.19	28190	1283.702	1531.533	1531.533	1283.702	1.193059604	1.032590086		1	18	1.044613468
1	28.525	28525	1050.812	1103.629	1103.629	1050.812	1.050263035	0.982194441		1	18.25	1.04444248
1	28.686	28686	1148.948	854.396	854.396	1148.948	0.743633306	0.960032178		1	18.5	1.044271492
1	28.855	28855	1931.527	1791.711	1791.711	1931.527	0.927613748	0.937701911		1	18.75	1.042482783
1	29.094	29094	1832.271	1555.004	1555.004	1832.271	0.848675769	0.910849384		1	19	1.040654295
1	29.351	29351	808.11	658.8795	658.8795	808.11	0.815333927	0.891200502		1	19.25	1.038825807
1	29.675	29675	811.1301	678.9796	678.9796	811.1301	0.83707854	0.87715894		1	19.5	1.036997318
1	29.826	29826	680.9047	739.0197	739.0197	680.9047	1.085349683	0.873217723		1	19.75	1.03516883
1	30.166	30166	1075.661	997.0047	997.0047	1075.661	0.926876311	0.859020551		1	20	1.033639297
1	30.377	30377	920.9827	859.4657	859.4657	920.9827	0.933205043	0.852803608		1	20.25	1.032128846
1	30.638	30638	976.5701	729.6943	729.6943	976.5701	0.747201148	0.862113653		1	20.5	1.030618395
1	30.873	30873	1176.309	1001.229	1001.229	1176.309	0.851161557	0.891866245		1	20.75	1.029107945
1	31.019	31019	1118.613	820.784	820.784	1118.613	0.73375153	0.91545763		1	21	1.027597494
1	31.18	31180	1085.022	1273.294	1273.294	1085.022	1.173519062	0.941285194		1	21.25	1.026087043
1	31.327	31327	1442.286	1297.143	1297.143	1442.286	0.899366006	0.976157502		1	21.5	1.025096209
1	31.533	31533	1375.958	1076.438	1076.438	1375.958	0.782318937	1.04865716		1	21.75	1.024967718
1	31.804	31804	1415.666	1578.286	1578.286	1415.666	1.114871728	1.126401977		1	22	1.024839227
1	32.163	32163	1293.986	2030.68	2030.68	1293.986	1.569321461	1.165158395		1	22.25	1.024710736
1	32.394	32394	1105.706	1493.805	1493.805	1105.706	1.350996558	1.179066721		1	22.5	1.024582244
1	32.706	32706	1554.881	1945.261	1945.261	1554.881	1.251067445	1.196648014		1	22.75	1.028274196
1	32.929	32929	1438.737	1361.909	1361.909	1438.737	0.946600386	1.203683399		1	23	1.032172141
1	33.096	33096	1379.586	1392.75	1392.75	1379.586	1.009541993	1.202063817		1	23.25	1.036603959
1	33.252	33252	1104.38	1162.016	1162.016	1104.38	1.052188558	1.199291403		1	23.5	1.043535276
1	33.457	33457	1235.417	1382.5	1382.5	1235.417	1.119055347	1.190760311		1	23.75	1.050466593
1	33.809	33809	2249.139	3345.949	3345.949	2249.139	1.487657721	1.166870476		1	24	1.05739791
1	33.986	33986	881.5768	1232.128	1232.128	881.5768	1.397641136	1.161118696		1	24.25	1.064329226
1	34.34	34340	1253.545	1479.485	1479.485	1253.545	1.180240837	1.157638443		1	24.5	1.071260543
1	34.527	34527	1193.562	1207.101	1207.101	1193.562	1.011343357	1.158351756		1	24.75	1.07819186
1	34.736	34736	1765.723	1956.366	1956.366	1765.723	1.107968804	1.165334218		1	25	1.085123177
1	34.992	34992	1875.214	1799.046	1799.046	1875.214	0.959381703	1.178756281		1	25.25	1.092054493
1	35.156	35156	1207.617	1301.645	1301.645	1207.617	1.077862435	1.187293902		1	25.5	1.095666891
1	35.305	35305	1353.931	1507.444	1507.444	1353.931	1.113383178	1.195462426		1	25.75	1.092836679
1	35.595	35595	1873.312	3059.829	3059.829	1873.312	1.633379277	1.23241282		1	26	1.090006468
1	35.779	35779	1527.39	1661.651	1661.651	1527.39	1.087902238	1.262007826		1	26.25	1.087176256
1	35.924	35924	969.6433	1484.818	1484.818	969.6433	1.531303315	1.277946722		1	26.5	1.084346045
1	36.219	36219	722.3956	967.5565	967.5565	722.3956	1.339372084	1.292035866		1	26.75	1.081515834
1	36.657	36657	887.0813	1031.379	1031.379	887.0813	1.162665699	1.292461417		1	27	1.078685622
1	37.056	37056	1071.372	1137.778	1137.778	1071.372	1.061982206	1.277702061		1	27.25	1.074321202
1	37.207	37207	424.2335	592.1248	592.1248	424.2335	1.395752103	1.269023573		1	27.5	1.066771937
1	37.408	37408	1147.165	1337.981	1337.981	1147.165	1.166337013	1.255507346		1	27.75	1.057263763
1	37.568	37568	759.1635	1228.047	1228.047	759.1635	1.617631775	1.245172646		1	28	1.046040925
1	37.857	37857	1135.307	1326.683	1326.683	1135.307	1.168567621	1.223841401		1	28.25	1.03318695
1	38.03	38030	1544.762	1743.471	1743.471	1544.762	1.128634055	1.209001663		1	28.5	1.020523932
1	38.277	38277	1377.949	1493.164	1493.164	1377.949	1.083613399	1.188910599		1	28.75	1.008948175
1	38.497	38497	1342.073	1623.976	1623.976	1342.073	1.210050422	1.157456634		1	29	0.998791442
1	38.703	38703	1349.93	1640.273	1640.273	1349.93	1.215080041	1.120508197		1	29.25	0.991219565
1	38.846	38846	1646.004	1968.979	1968.979	1646.004	1.196217628	1.105984871		1	29.5	0.986445324
1	39.096	39096	1065.697	1144.316	1144.316	1065.697	1.073772376	1.109270226		1	29.75	0.983232578
1	39.409	39409	1434.141	1448.786	1448.786	1434.141	1.010211688	1.13068736		1	30	0.980118306
1	39.58	39580	942.8272	838.0194	838.0194	942.8272	0.888836682	1.137035191		1	30.25	0.976951077
1	39.844	39844	872.2459	1065.472	1065.472	872.2459	1.221527095	1.144940296		1	30.5	0.977168434
1	40.035	40035	976.8274	1184.109	1184.109	976.8274	1.212198798	1.152489798		1	30.75	0.983600337
1	40.193	40193	998.8742	1358.651	1358.651	998.8742	1.360182293	1.155200643		1	31	0.99575332
1	40.358	40358	928.5408	1204.497	1204.497	928.5408	1.297193403	1.157525996		1	31.25	1.011074569
1	40.717	40717	1032.141	977.4457	977.4457	1032.141	0.947007918	1.167194654		1	31.5	1.037725437
1	41.031	41031	1013.601	1129.528	1129.528	1013.601	1.114371434	1.158954578		1	31.75	1.062596878
1	41.229	41229	924.6685	1059.584	1059.584	924.6685	1.145906884	1.131596738		1	32	1.074937465
1	41.603	41603	781.5041	940.4169	940.4169	781.5041	1.203342247	1.049634631		1	32.25	1.082626156
1	41.85	41850	715.2535	704.9433	704.9433	715.2535	0.985585251	1.010375827		1	32.5	1.087556607
1	42.18	42180	1736.983	1591.597	1591.597	1736.983	0.916299699	0.974332755		1	32.75	1.091932524
1	42.332	42332	1505.479	1604.262	1604.262	1505.479	1.065615661	0.959702255		1	33	1.093602132
1	42.507	42507	1289.203	1157.814	1157.814	1289.203	0.898085096	0.950963172		1	33.25	1.092367137
1	42.678	42678	1588.096	1351.47	1351.47	1588.096	0.851000191	0.951731874		1	33.5	1.088500086
1	42.864	42864	1588.283	1319.994	1319.994	1588.283	0.83108237	0.958324814		1	33.75	1.082787149
1	43.055	43055	1151.477	1059.708	1059.708	1151.477	0.920303228	0.96821705		1	34	1.079455901
1	43.205	43205	1386.448	1653.578	1653.578	1386.448	1.19267221	0.988471951		1	34.25	1.078628347
1	43.356	43356	1169.239	1247.937	1247.937	1169.239	1.067307026	1.024135276		1	34.5	1.078535925
1	43.707	43707	1344.123	1133.715	1133.715	1344.123	0.843460755	1.08927997		1	34.75	1.081168778
1	43.934	43934	1112.493	1246.611	1246.611	1112.493	1.120556264	1.087774034		1	35	1.085581127
1	44.103	44103	1711.667	2346.014	2346.014	1711.667	1.370601875	1.077374274		1	35.25	1.090050695
1	44.488	44488	986.0033	1078.184	1078.184	986.0033	1.093489241	1.037722851		1	35.5	1.099431682
1	44.697	44697	1271.738	1237.265	1237.265	1271.738	0.972893002	0.990528068		1	35.75	1.111901541
1	44.941	44941	1185.882	1252.524	1252.524	1185.882	1.056196148	0.918452242		1	36	1.120060927
1	45.092	45092	1526.613	1129.882	1129.882	1526.613	0.740123397	0.894876193		1	36.25	1.123592795
1	45.244	45244	1389.184	969.8095	969.8095	1389.184	0.698114505	0.889479991		1	36.5	1.123674579
1	45.5	45500	1659.915	1437.733	1437.733	1659.915	0.866148568	0.890791982		1	36.75	1.122567625
1	45.768	45768	1432.175	1157.259	1157.259	1432.175	0.808043012	0.902663046		1	37	1.119453876
1	46.151	46151	915.9635	830.3151	830.3151	915.9635	0.906493654	0.990674493		1	37.25	1.114860718
1	46.392	46392	1482.571	1716.082	1716.082	1482.571	1.157504093	1.062275531		1	37.5	1.109282484
1	46.537	46537	858.6914	1126.29	1126.29	858.6914	1.311635356	1.088103598		1	37.75	1.103280467
1	46.773	46773	1004.676	987.8206	987.8206	1004.676	0.983223049	1.106456331		1	38	1.096491122
1	47.067	47067	864.783	1023.225	1023.225	864.783	1.183215905	1.115386083		1	38.25	1.089599372
1	47.274	47274	954.5022	1071.837	1071.837	954.5022	1.122927742	1.115014673		1	38.5	1.078088036
1	47.567	47567	876.7403	1043.225	1043.225	876.7403	1.189890553	1.083055542		1	38.75	1.064221278
1	47.751	47751	815.5313	817.0543	817.0543	815.5313	1.001867494	1.054941765		1	39	1.061619849
1	47.912	47912	1230.703	1203.92	1203.92	1230.703	0.978237641	1.043174414		1	39.25	1.065592653
1	48.146	48146	2012.411	1737.91	1737.91	2012.411	0.863595955	1.045574075		1	39.5	1.070393291
1	48.337	48337	4617.613	5560.212	5560.212	4617.613	1.204131225	1.050701151		1	39.75	1.073107182
1	48.508	48508	2352.062	2108.123	2108.123	2352.062	0.896287173	1.05439701		1	40	1.076131052
1	48.71	48710	1578.933	1751.075	1751.075	1578.933	1.109024259	1.063773452		1	40.25	1.077780085
1	48.93	48930	1579.965	1557.361	1557.361	1579.965	0.985693354	1.08063093		1	40.5	1.079580249
1	49.205	49205	662.4585	824.5779	824.5779	662.4585	1.244723858	1.090999522		1	40.75	1.081256463
1	49.446	49446	685.9132	904.9735	904.9735	685.9132	1.319370294	1.078950649		1	41	1.079047489
1	49.594	49594	729.5914	740.0135	740.0135	729.5914	1.014284845	1.065596953		1	41.25	1.068012501
1	50.13	50130	1032.175	972.3024	972.3024	1032.175	0.941993751	1.022057142		1	41.5	1.049565298
1	50.476	50476	622.4836	565.9357	565.9357	622.4836	0.909157607	1.018499959		1	41.75	1.034098099
1	50.673	50673	743.6086	654.6869	654.6869	743.6086	0.880418677	1.019957037		1	42	1.023230128
1	51.019	51019	1064.941	1254.772	1254.772	1064.941	1.178254946	1.022915873		1	42.25	1.014341939
1	51.176	51176	1098.03	942.5033	942.5033	1098.03	0.858358424	1.030949849		1	42.5	1.008859618
1	51.371	51371	1240.945	1590.549	1590.549	1240.945	1.281724009	1.051432343		1	42.75	1.00986005
1	51.554	51554	1405.375	1508.818	1508.818	1405.375	1.073605265	1.064974833		1	43	1.013592259
1	51.691	51691	1049.197	1089.026	1089.026	1049.197	1.037961412	1.0656033		1	43.25	1.02494984
1	51.988	51988	978.1305	1123.429	1123.429	978.1305	1.148547152	1.054392156		1	43.5	1.042378076
1	52.215	52215	1036.614	929.6914	929.6914	1036.614	0.896853988	1.048268856		1	43.75	1.055217767
1	52.376	52376	887.1333	1034.934	1034.934	887.1333	1.166604838	1.045368293		1	44	1.053439254
1	52.618	52618	960.432	906.1719	906.1719	960.432	0.943504485	1.035830144		1	44.25	1.046207531
1	53.092	53092	901.0252	866.0559	866.0559	901.0252	0.961189432	1.037720199		1	44.5	1.037041915
1	53.254	53254	1301.17	1354.665	1354.665	1301.17	1.041112998	1.064239786		1	44.75	1.016792216
1	53.553	53553	1374.658	1437.481	1437.481	1374.658	1.045700822	1.137712778		1	45	0.994693673
1	53.7	53700	1308.655	1500.245	1500.245	1308.655	1.146402222	1.154462387		1	45.25	0.988050604
1	53.873	53873	1248.623	1547.027	1547.027	1248.623	1.238986467	1.158265312		1	45.5	0.988482004
1	54.057	54057	829.736	901.4199	901.4199	829.736	1.086393624	1.160170504		1	45.75	0.992210587
1	54.223	54223	2245.875	3205.102	3205.102	2245.875	1.427106139	1.155982111		1	46	1.01042958
1	54.427	54427	877.0035	1247.353	1247.353	877.0035	1.422289649	1.132814414		1	46.25	1.032016351
1	54.573	54573	1296.748	1246.226	1246.226	1296.748	0.961039462	1.105309131		1	46.5	1.052698639
1	55.016	55016	797.2541	616.6314	616.6314	797.2541	0.773444	1.024518396		1	46.75	1.060494942
1	55.267	55267	742.3333	716.9601	716.9601	742.3333	0.965819666	0.988961541		1	47	1.063418667
1	55.755	55755	583.5244	410.9173	410.9173	583.5244	0.704199002	0.914037979		1	47.25	1.063993308
1	55.953	55953	609.9449	644.2404	644.2404	609.9449	1.05622721	0.90443693		1	47.5	1.055678681
1	56.231	56231	427.5895	447.2819	447.2819	427.5895	1.046054452	0.934322498		1	47.75	1.043803432
1	56.374	56374	674.7226	554.7206	554.7206	674.7226	0.822146168	0.960012416		1	48	1.04009372
1	56.581	56581	731.502	746.7987	746.7987	731.502	1.020911358	0.988814864		1	48.25	1.041537823
1	56.986	56986	729.5319	738.1458	738.1458	729.5319	1.011807434	1.026941092		1	48.5	1.043510347
1	57.14	57140	813.5591	938.0998	938.0998	813.5591	1.153081319	1.041796737		1	48.75	1.047757654
1	57.442	57442	591.1455	656.4959	656.4959	591.1455	1.110548757	1.066060281		1	49	1.053290303
1	57.667	57667	569.0579	610.9756	610.9756	569.0579	1.073661573	1.072576143		1	49.25	1.055135284
1	57.816	57816	964.8354	921.6055	921.6055	964.8354	0.955194534	1.072766508		1	49.5	1.050195363
1	58.076	58076	3987.061	5224.96	5224.96	3987.061	1.310479072	1.079434335		1	49.75	1.043072905
1	58.458	58458	1605.751	1719.72	1719.72	1605.751	1.070975512	1.105057348		1	50	1.036235193
1	58.656	58656	1334.919	1154.437	1154.437	1334.919	0.864799287	1.119941137		1	50.25	1.032264189
1	58.904	58904	1018.28	1084.833	1084.833	1018.28	1.065358251	1.14087081		1	50.5	1.031541633
1	59.254	59254	1158.37	1591.532	1591.532	1158.37	1.373940969	1.187347618		1	50.75	1.032194178
1	59.569	59569	702.5229	847.8822	847.8822	702.5229	1.206910408	1.239811501		1	51	1.032914015
1	59.949	59949	944.7458	1334.72	1334.72	944.7458	1.412782147	1.287338161		1	51.25	1.038290951
1	60.185	60185	814.7162	1118.376	1118.376	814.7162	1.3727185	1.299344147		1	51.5	1.045784646
1	60.339	60339	1626.015	1776.749	1776.749	1626.015	1.092701482	1.303706025		1	51.75	1.046591889
1	60.527	60527	1328.518	1826.173	1826.173	1328.518	1.374594097	1.309333682		1	52	1.04345794
1	60.674	60674	1218.955	1701.102	1701.102	1218.955	1.395541263	1.316015144		1	52.25	1.041292876
1	61.077	61077	812.7775	985.3076	985.3076	812.7775	1.212272239	1.332528769		1	52.5	1.038882973
1	61.276	61276	1609.528	1806.296	1806.296	1609.528	1.122251989	1.329860674		1	52.75	1.037494239
1	61.51	61510	1466.243	2022.96	2022.96	1466.243	1.379689451	1.315357119		1	53	1.037829888
1	61.755	61755	1548.663	2103.101	2103.101	1548.663	1.358010749	1.29277779		1	53.25	1.046662197
1	61.996	61996	1290.783	1822.766	1822.766	1290.783	1.412139763	1.265222723		1	53.5	1.067236245
1	62.223	62223	1490.274	2199.297	2199.297	1490.274	1.475766872	1.227496959		1	53.75	1.07763111
1	62.38	62380	1011.279	1351.245	1351.245	1011.279	1.33617429	1.196394223		1	54	1.078984262
1	62.566	62566	1084.298	846.3577	846.3577	1084.298	0.780558204	1.164598932		1	54.25	1.076740291
1	62.719	62719	1207.391	1186.988	1186.988	1207.391	0.98310158	1.13469609		1	54.5	1.065341486
1	62.995	62995	861.058	911.2559	911.2559	861.058	1.058297931	1.062007818		1	54.75	1.049842146
1	63.171	63171	1382.11	1409.576	1409.576	1382.11	1.019872514	1.027386532		1	55	1.034490786
1	63.564	63564	1243.066	1373.597	1373.597	1243.066	1.105007296	1.004301853		1	55.25	1.022347006
1	63.886	63886	756.4034	967.0952	967.0952	756.4034	1.278544227	1.005276472		1	55.5	1.009491234
1	64.022	64022	712.0575	560.7084	560.7084	712.0575	0.787448205	1.003926616		1	55.75	0.996567512
1	64.205	64205	643.8425	630.4606	630.4606	643.8425	0.979215569	1.000186701		1	56	0.994777552
1	64.405	64405	850.6002	704.7045	704.7045	850.6002	0.828479114	0.997344678		1	56.25	1.004288217
1	64.651	64651	889.1943	1033.814	1033.814	889.1943	1.162641281	0.996860946		1	56.5	1.01769192
1	64.813	64813	900.6389	1051.74	1051.74	900.6389	1.167771012	1.000321637		1	56.75	1.026843546
1	64.975	64975	884.9834	682.9343	682.9343	884.9834	0.77169165	1.007065852		1	57	1.034778756
1	65.252	65252	834.3109	838.0724	838.0724	834.3109	1.004508511	1.019955311		1	57.25	1.042301694
1	65.447	65447	1215.222	1291.634	1291.634	1215.222	1.062879046	1.03342936		1	57.5	1.048061185
1	65.797	65797	1231.231	1366.166	1366.166	1231.231	1.109593569	1.068627815		1	57.75	1.049725267
1	65.99	65990	1760.028	1926.009	1926.009	1760.028	1.094305886	1.080544006		1	58	1.05134249
1	66.305	66305	1267.411	1272.199	1272.199	1267.411	1.00377778	1.095170131		1	58.25	1.055928498
1	66.506	66506	651.0536	766.3242	766.3242	651.0536	1.177052396	1.102638938		1	58.5	1.061689165
1	66.742	66742	840.8043	977.9799	977.9799	840.8043	1.163148071	1.09881687		1	58.75	1.068308657
1	66.901	66901	880.9669	881.2517	881.2517	880.9669	1.000323281	1.081980795		1	59	1.076976973
1	67.134	67134	1147.926	1191.995	1191.995	1147.926	1.038390105	1.042532034		1	59.25	1.088154797
1	67.325	67325	1302.823	1420.885	1420.885	1302.823	1.090620138	1.012905251		1	59.5	1.102129033
1	67.605	67605	2044.275	2057.739	2057.739	2044.275	1.006586198	0.95650608		1	59.75	1.113620688
1	67.816	67816	1487.263	1409.427	1409.427	1487.263	0.947664939	0.906965167		1	60	1.1228745
1	68.025	68025	1713.177	1408.658	1408.658	1713.177	0.822248956	0.879104121		1	60.25	1.126663277
1	68.291	68291	1892.57	1589.552	1589.552	1892.57	0.839890731	0.894258754		1	60.5	1.129134774
1	68.461	68461	816.0951	546.6893	546.6893	816.0951	0.669884306	0.916873478		1	60.75	1.132705163
1	68.67	68670	2171.917	1899.803	1899.803	2171.917	0.874712524	0.934460408		1	61	1.136154427
1	68.863	68863	1827.746	1734.223	1734.223	1827.746	0.948831512	0.947472321		1	61.25	1.136435814
1	69.042	69042	2700.439	2934.127	2934.127	2700.439	1.086537041	0.963160922		1	61.5	1.13164372
1	69.198	69198	1855.689	2093.658	2093.658	1855.689	1.128237544	0.96545761		1	61.75	1.123987618
1	69.346	69346	1615.203	1963.401	1963.401	1615.203	1.21557538	0.956066827		1	62	1.114330715
1	69.515	69515	1286.308	1183.914	1183.914	1286.308	0.920396981	0.940022699		1	62.25	1.100051117
1	69.682	69682	1289.091	1096.006	1096.006	1289.091	0.85021616	0.920093887		1	62.5	1.084472824
1	69.987	69987	2188.743	1374.312	1374.312	2188.743	0.627900123	0.837011045		1	62.75	1.067856688
1	70.223	70223	1521.279	1114.013	1114.013	1521.279	0.732287108	0.757190474		1	63	1.04579999
1	70.409	70409	694.2382	482.0164	482.0164	694.2382	0.69430982	0.721711219		1	63.25	1.032911559
1	70.564	70564	909.8949	664.1729	664.1729	909.8949	0.729944634	0.718361041		1	63.5	1.027967083
1	70.747	70747	855.9815	682.8219	682.8219	855.9815	0.797706376	0.729725469		1	63.75	1.026890854
1	71.002	71002	652.391	470.1606	470.1606	652.391	0.720673032	0.754415183		1	64	1.026648475
1	71.286	71286	1269.689	975.1296	975.1296	1269.689	0.768006654	0.794395495		1	64.25	1.025100398
1	71.466	71466	689.2326	642.5743	642.5743	689.2326	0.932303986	0.828222535		1	64.5	1.024295885
1	71.618	71618	1034.163	908.7308	908.7308	1034.163	0.878711383	0.855641699		1	64.75	1.024907995
1	71.774	71774	676.6914	518.6905	518.6905	676.6914	0.766509667	0.888736176		1	65	1.028023639
1	71.925	71925	657.0956	677.614	677.614	657.0956	1.031225898	0.927592845		1	65.25	1.031940552
1	72.146	72146	943.2971	729.2809	729.2809	943.2971	0.773118989	0.976231668		1	65.5	1.038303314
1	72.479	72479	958.2638	1122.096	1122.096	958.2638	1.170967744	1.046640261		1	65.75	1.046768657
1	72.66	72660	812.7652	908.8314	908.8314	812.7652	1.118196744	1.082595904		1	66	1.052528717
1	72.86	72860	886.1016	897.0191	897.0191	886.1016	1.012320822	1.101272954		1	66.25	1.056437196
1	73.253	73253	522.221	763.7818	763.7818	522.221	1.462564317	1.051419746		1	66.5	1.059736775
1	73.432	73432	427.4931	376.8375	376.8375	427.4931	0.881505456	1.012918833		1	66.75	1.058239713
1	73.659	73659	677.9083	671.8855	671.8855	677.9083	0.991115613	0.975272608		1	67	1.047212481
1	73.812	73812	733.4514	621.6667	621.6667	733.4514	0.847590856	0.953145414		1	67.25	1.03351517
1	73.997	73997	712.4905	604.4935	604.4935	712.4905	0.848423242	0.920803871		1	67.5	1.017729438
1	74.179	74179	801.6454	806.8822	806.8822	801.6454	1.006532564	0.899427101		1	67.75	0.999145234
1	74.322	74322	1104.887	653.4477	653.4477	1104.887	0.591415864	0.89248877		1	68	0.98566877
1	74.602	74602	768.6048	694.9998	694.9998	768.6048	0.904235571	0.887209665		1	68.25	0.988862786
1	74.745	74745	718.1452	787.5847	787.5847	718.1452	1.096692842	0.889375477		1	68.5	0.998368751
1	74.931	74931	1124.378	901.9599	901.9599	1124.378	0.802185653	0.904140201		1	68.75	1.005001392
1	75.15	75150	617.4906	637.2514	637.2514	617.4906	1.032001783	0.9365118		1	69	1.011609506
1	75.399	75399	1448.06	1449.44	1449.44	1448.06	1.000952999	0.972555945		1	69.25	1.012511318
1	75.677	75677	977.7139	954.7255	954.7255	977.7139	0.9764876	1.015414202		1	69.5	1.005537691
1	76.011	76011	1047.394	1016.504	1016.504	1047.394	0.970507755	1.074841291		1	69.75	0.99211118
1	76.223	76223	1410.575	1423.842	1423.842	1410.575	1.009405384	1.099384779		1	70	0.968893262
1	76.42	76420	1195.192	1379.538	1379.538	1195.192	1.154239654	1.11290028		1	70.25	0.941763665
1	76.654	76654	739.1482	974.2008	974.2008	739.1482	1.318004698	1.125273503		1	70.5	0.930889481
1	76.865	76865	892.3738	1127.84	1127.84	892.3738	1.263864986	1.129025974		1	70.75	0.934347974
1	77.036	77036	961.8095	865.3775	865.3775	961.8095	0.899738982	1.120936751		1	71	0.942498111
1	77.358	77358	838.4507	1095.883	1095.883	838.4507	1.307033318	1.085123994		1	71.25	0.954318472
1	77.614	77614	929.6555	871.7128	871.7128	929.6555	0.937672934	1.063873206		1	71.5	0.969479673
1	77.886	77886	941.0975	1072.938	1072.938	941.0975	1.140092286	1.050212621		1	71.75	0.986075487
1	78.058	78058	732.3033	464.244	464.244	732.3033	0.633950441	1.039665985		1	72	1.006430799
1	78.423	78423	1141.546	1494.321	1494.321	1141.546	1.309032663	1.023103792		1	72.25	1.024653892
1	78.725	78725	807.6437	716.0103	716.0103	807.6437	0.886542296	1.024221359		1	72.5	1.042361445
1	78.983	78983	1304.568	1305.526	1305.526	1304.568	1.000734343	1.030323845		1	72.75	1.055893153
1	79.151	79151	941.6757	957.7289	957.7289	941.6757	1.017047482	1.03246239		1	73	1.053372234
1	79.338	79338	811.6866	1047.483	1047.483	811.6866	1.290501777	1.030633199		1	73.25	1.042694242
1	79.671	79671	965.6019	1047.168	1047.168	965.6019	1.084471768	1.022881282		1	73.5	1.02580556
1	80.017	80017	841.0999	720.5323	720.5323	841.0999	0.85665484	1.024056717		1	73.75	1.012495777
1	80.173	80173	709.4546	617.7656	617.7656	709.4546	0.870761286	1.03184796		1	74	0.998468502
1	80.383	80383	910.1876	1040.15	1040.15	910.1876	1.142786388	1.046984121		1	74.25	0.990229573
1	80.69	80690	1089.566	1043.836	1043.836	1089.566	0.95802916	1.067822312		1	74.5	0.987923339
1	80.866	80866	798.1104	891.9365	891.9365	798.1104	1.117560302	1.084895633		1	74.75	0.988138699
1	81.062	81062	1323.294	1546.233	1546.233	1323.294	1.168472766	1.113169529		1	75	0.996410552
1	81.274	81274	1695.985	1842.515	1842.515	1695.985	1.08639817	1.135102476		1	75.25	1.008750063
1	81.714	81714	1187.135	1699.247	1699.247	1187.135	1.431384805	1.138785787		1	75.5	1.021255066
1	81.922	81922	968.9807	1084.569	1084.569	968.9807	1.119288547	1.13290612		1	75.75	1.034816181
1	82.213	82213	983.0372	935.3794	935.3794	983.0372	0.951519841	1.123828967		1	76	1.049793256
1	82.551	82551	926.1779	1009.23	1009.23	926.1779	1.089671865	1.102108967		1	76.25	1.059339857
1	82.726	82726	607.038	603.1482	603.1482	607.038	0.993592164	1.086721083		1	76.5	1.064691198
1	82.907	82907	736.6449	750.9288	750.9288	736.6449	1.019390482	1.07391967		1	76.75	1.068007855
1	83.113	83113	813.7277	1049.559	1049.559	813.7277	1.289815991	1.059707903		1	77	1.066546206
1	83.276	83276	518.6459	552.3709	552.3709	518.6459	1.065025097	1.047261957		1	77.25	1.057958886
1	83.439	83439	1719.24	1533.679	1533.679	1719.24	0.892068007	1.038094992		1	77.5	1.04994556
1	83.738	83738	1586.061	1825.027	1825.027	1586.061	1.150666336	1.034088938		1	77.75	1.044459453
1	84.118	84118	1533.037	1638.55	1638.55	1533.037	1.068826127	1.039675886		1	78	1.039806026
1	84.428	84428	1152.945	984.1748	984.1748	1152.945	0.853618169	1.04032054		1	78.25	1.035675135
1	84.738	84738	1243.911	1210.704	1210.704	1243.911	0.97330436	1.04075068		1	78.5	1.033127937
1	84.878	84878	891.5513	992.3407	992.3407	891.5513	1.113049468	1.041631716		1	78.75	1.033607387
1	85.116	85116	943.7753	946.807	946.807	943.7753	1.003212311	1.037673419		1	79	1.035535883
1	85.383	85383	1339.578	1522.858	1522.858	1339.578	1.136819207	1.021602192		1	79.25	1.035857015
1	85.711	85711	1772.41	2070.252	2070.252	1772.41	1.168043511	0.994615186		1	79.5	1.0342974
1	86.049	86049	1006.735	1018.322	1018.322	1006.735	1.011509484	0.971484865		1	79.75	1.03304744
1	86.188	86188	1031.397	894.3735	894.3735	1031.397	0.867147665	0.962143231		1	80	1.033333404
1	86.367	86367	792.7781	587.6192	587.6192	792.7781	0.741215228	0.945442326		1	80.25	1.037844882
1	86.65	86650	1014.604	897.8029	897.8029	1014.604	0.884880111	0.923178141		1	80.5	1.043746581
1	87.046	87046	950.0081	1014.851	1014.851	950.0081	1.068255102	0.911807575		1	80.75	1.050048698
1	87.195	87195	845.3963	726.5156	726.5156	845.3963	0.859378732	0.910567072		1	81	1.060346128
1	87.4	87400	1084.366	912.8336	912.8336	1084.366	0.841813189	0.911211285		1	81.25	1.069906435
1	87.671	87671	1201.218	1266.936	1266.936	1201.218	1.05470947	0.911300359		1	81.5	1.07137947
1	87.976	87976	1091.252	1088.491	1088.491	1091.252	0.997469879	0.914981422		1	81.75	1.07164001
1	88.125	88125	713.8033	583.8875	583.8875	713.8033	0.817994957	0.922712172		1	82	1.069183722
1	88.334	88334	909.3364	833.4119	833.4119	909.3364	0.916505597	0.944701929		1	82.25	1.066146062
1	88.589	88589	721.1918	660.6992	660.6992	721.1918	0.916121342	0.981613858		1	82.5	1.060736873
1	88.803	88803	1078.802	985.8235	985.8235	1078.802	0.913813193	1.009795062		1	82.75	1.053880697
1	89.105	89105	616.6448	642.3859	642.3859	616.6448	1.041743805	1.064924342		1	83	1.04798164
1	89.275	89275	804.091	851.341	851.341	804.091	1.058762006	1.099225768		1	83.25	1.0418346
1	89.418	89418	628.7267	764.997	764.997	628.7267	1.216740119	1.118073012		1	83.5	1.037804416
1	89.566	89566	748.0593	937.973	937.973	748.0593	1.253875194	1.130001827		1	83.75	1.036790149
1	89.823	89823	721.3849	866.4002	866.4002	721.3849	1.201023476	1.147613876		1	84	1.038027748
1	90.086	90086	784.3514	897.566	897.566	784.3514	1.144341682	1.154830325		1	84.25	1.03870432
1	90.379	90379	737.1657	833.7306	833.7306	737.1657	1.130994836	1.137477495		1	84.5	1.038862591
1	90.636	90636	926.7702	1044.472	1044.472	926.7702	1.127002141	1.105464493		1	84.75	1.03899921
1	90.967	90967	835.7403	610.3686	610.3686	835.7403	0.730332856	1.063453674		1	85	1.038587244
1	91.203	91203	761.0838	998.1519	998.1519	761.0838	1.311487513	1.023889987		1	85.25	1.035221894
1	91.535	91535	828.8067	715.6797	715.6797	828.8067	0.863506171	0.954057263		1	85.5	1.029285126
1	91.71	91710	828.1685	880.5164	880.5164	828.1685	1.063209238	0.933699242		1	85.75	1.022541126
1	91.958	91958	1306.118	1312.288	1312.288	1306.118	1.004723922	0.933051966		1	86	1.016780708
1	92.242	92242	869.5365	855.0024	855.0024	869.5365	0.983285233	0.94734427		1	86.25	1.01055857
1	92.435	92435	1051.721	762.4255	762.4255	1051.721	0.724931327	0.953328195		1	86.5	1.003359957
1	92.63	92630	914.5866	625.4067	625.4067	914.5866	0.683813539	0.958961219		1	86.75	0.998419773
1	92.856	92856	1276.46	1121.957	1121.957	1276.46	0.878959779	0.970694804		1	87	0.996002777
1	93.08	93080	949.4452	1206.146	1206.146	949.4452	1.270369264	0.977693872		1	87.25	0.995198562
1	93.423	93423	1536.66	1780.875	1780.875	1536.66	1.158925852	0.993427717		1	87.5	0.995368344
1	93.666	93666	1040.378	1331.29	1331.29	1040.378	1.279621445	1.011145291		1	87.75	0.995708301
1	94.078	94078	873.5971	538.8027	538.8027	873.5971	0.61676338	1.020384662		1	88	0.997045971
1	94.357	94357	665.1681	670.888	670.888	665.1681	1.00859918	0.98723428		1	88.25	1.003657938
1	94.634	94634	858.9524	757.3904	757.3904	858.9524	0.881760619	0.932869182		1	88.5	1.014724384
1	94.986	94986	776.2576	833.8458	833.8458	776.2576	1.074186971	0.881293229		1	88.75	1.02620087
1	95.127	95127	1112.059	1070.029	1070.029	1112.059	0.962205243	0.873009311		1	89	1.040659393
1	95.395	95395	931.7574	642.9624	642.9624	931.7574	0.690053441	0.862173402		1	89.25	1.056964164
1	95.774	95774	1285.148	1224.57	1224.57	1285.148	0.952863017	0.85658477		1	89.5	1.067233916
1	96.055	96055	944.7109	583.123	583.123	944.7109	0.617250209	0.863219942		1	89.75	1.073270697
1	96.393	96393	1134.605	981.5594	981.5594	1134.605	0.865111118	0.879274826		1	90	1.076590382
1	96.548	96548	663.8377	628.6524	628.6524	663.8377	0.946997135	0.884808221		1	90.25	1.074114561
1	96.844	96844	1335.885	1244.844	1244.844	1335.885	0.931849673	0.89959927		1	90.5	1.066467242
1	97.199	97199	1787.068	2001.038	2001.038	1787.068	1.119732433	0.926759121		1	90.75	1.055891447
1	97.477	97477	1808.564	1473.268	1473.268	1808.564	0.814606505	0.944946389		1	91	1.044755264
1	97.746	97746	1326.98	1306.992	1306.992	1326.98	0.984937226	0.954728392		1	91.25	1.029968064
1	98.078	98078	915.7981	865.3456	865.3456	915.7981	0.944908709	0.962430872		1	91.5	1.012262493
1	98.328	98328	921.9506	866.5414	866.5414	921.9506	0.939900034	0.970603268		1	91.75	1.002893923
1	98.627	98627	1001.356	982.5368	982.5368	1001.356	0.981206284	0.989801336		1	92	1.00342281
1	98.797	98797	725.5909	617.6441	617.6441	725.5909	0.851229115	1.002793279		1	92.25	1.007606934
1	99.061	99061	1356.46	1299.956	1299.956	1356.46	0.958344514	1.018094881		1	92.5	1.010170454
1	99.313	99313	797.3877	1038.827	1038.827	797.3877	1.302787841	1.031583952		1	92.75	1.013532642
1	99.49	99490	1095.02	1236.03	1236.03	1095.02	1.128773904	1.042164338		1	93	1.016900618
1	99.703	99703	1169.935	1174.111	1174.111	1169.935	1.003569429	1.049274786		1	93.25	1.020367929
1	99.88	99880	1248.147	1239.423	1239.423	1248.147	0.993010439	1.047015554		1	93.5	1.024930256
1	100.15	100150	1211.407	1233.242	1233.242	1211.407	1.018024495	1.034611803		1	93.75	1.029639782
1	100.418	100418	1458.305	1342.134	1342.134	1458.305	0.920338338	1.021961813		1	94	1.031527488
1	100.758	100758	1114.153	1288.935	1288.935	1114.153	1.156874325	0.998793721		1	94.25	1.02523529
1	101.036	101036	1114.093	1038.664	1038.664	1114.093	0.932295598	0.974738677		1	94.5	1.011504705
1	101.293	101293	1475.418	1321.254	1321.254	1475.418	0.895511645	0.962546069		1	94.75	0.99692675
1	101.656	101656	1035.475	931.9012	931.9012	1035.475	0.899974601	0.968293992		1	95	0.985006785
1	101.818	101818	814.4087	926.1241	926.1241	814.4087	1.137173633	0.973592879		1	95.25	0.980819999
1	101.962	101962	926.7691	827.3768	827.3768	926.7691	0.892753977	0.977139676		1	95.5	0.978324677
1	102.334	102334	1182.665	1163.534	1163.534	1182.665	0.983823822	0.993922037		1	95.75	0.977083438
1	102.575	102575	1206.951	1176.623	1176.623	1206.951	0.974872219	1.008189518		1	96	0.978761094
1	102.842	102842	1056.373	1026.552	1026.552	1056.373	0.971770388	1.016858264		1	96.25	0.982317075
1	103.308	103308	624.4722	759.8793	759.8793	624.4722	1.216834472	1.014529245		1	96.5	0.985890278
1	103.638	103638	1086.842	1119.008	1119.008	1086.842	1.029595838	1.007976062		1	96.75	0.989865904
1	103.894	103894	997.6675	962.506	962.506	997.6675	0.964756294	1.001394108		1	97	0.995466038
1	104.104	104104	1099.337	988.6274	988.6274	1099.337	0.899294211	0.990580397		1	97.25	1.001715723
1	104.502	104502	722.108	697.8822	697.8822	722.108	0.966451279	0.954216581		1	97.5	1.006997653
1	104.793	104793	1024.148	829.1644	829.1644	1024.148	0.809613845	0.929575139		1	97.75	1.010040932
1	105.018	105018	1069.155	1331.043	1331.043	1069.155	1.244948581	0.920536012		1	98	1.011993839
1	105.2	105200	883.5326	679.6103	679.6103	883.5326	0.769196632	0.920635478		1	98.25	1.014496304
1	105.451	105451	1410.031	1271.425	1271.425	1410.031	0.901700034	0.927425158		1	98.5	1.019073295
1	105.621	105621	1363.161	1425.167	1425.167	1363.161	1.045486923	0.93615739		1	98.75	1.024983947
1	105.785	105785	1467.809	1325.703	1325.703	1467.809	0.903184951	0.950907755		1	99	1.03015502
1	106.081	106081	1759.394	1507.235	1507.235	1759.394	0.856678493	0.990779039		1	99.25	1.034751846
1	106.309	106309	1793.734	1564.897	1564.897	1793.734	0.872424228	1.01872368		1	99.5	1.039562168
1	106.502	106502	1887.751	2190.122	2190.122	1887.751	1.160175256	1.041573823		1	99.75	1.041641896
1	106.89	106890	1368.821	1596.167	1596.167	1368.821	1.166088919	1.098286185		1	100	1.039227017
1	107.15	107150	1172.926	1370.441	1370.441	1172.926	1.168395108	1.128163187		1	100.25	1.035317501
1	107.287	107287	801.0055	1186.103	1186.103	801.0055	1.48076761	1.138151889		1	100.5	1.030766116
1	107.439	107439	1140.435	1119.173	1119.173	1140.435	0.981356237	1.146543911		1	100.75	1.025030232
1	107.577	107577	1186.871	1050.786	1050.786	1186.871	0.885341372	1.152502834		1	101	1.017796089
1	107.739	107739	1497.382	1729.032	1729.032	1497.382	1.154703342	1.153216158		1	101.25	1.013328813
1	107.949	107949	1619.778	1602.191	1602.191	1619.778	0.989142339	1.146092312		1	101.5	1.013745564
1	108.086	108086	1141.143	1483.81	1483.81	1141.143	1.300284013	1.143860471		1	101.75	1.015612538
1	108.293	108293	1630.298	2012.69	2012.69	1630.298	1.234553437	1.150888539		1	102	1.018132889
1	108.459	108459	1517.578	1847.105	1847.105	1517.578	1.217140075	1.158832157		1	102.25	1.021930401
1	108.616	108616	1135.938	1258.788	1258.788	1135.938	1.108148508	1.160855883		1	102.5	1.026515293
1	108.786	108786	1336.564	1477.626	1477.626	1336.564	1.105540775	1.155722502		1	102.75	1.029923367
1	109.06	109060	996.5862	1153.212	1153.212	996.5862	1.157162321	1.139946975		1	103	1.030663213
1	109.359	109359	1163.5	1365.281	1365.281	1163.5	1.17342587	1.115011205		1	103.25	1.030242509
1	109.581	109581	1551.29	1759.153	1759.153	1551.29	1.133993644	1.082164375		1	103.5	1.028861132
1	109.921	109921	1404.903	1520.517	1520.517	1404.903	1.082293226	1.013734427		1	103.75	1.026968843
1	110.204	110204	1051.167	880.471	880.471	1051.167	0.837612863	0.980483098		1	104	1.023884394
1	110.408	110408	959.8926	893.466	893.466	959.8926	0.930797883	0.975829806		1	104.25	1.017589752
1	110.65	110650	973.2906	812.6479	812.6479	973.2906	0.834948884	0.978944151		1	104.5	1.009898884
1	110.836	110836	1470.513	1810.34	1810.34	1470.513	1.231094183	0.991871359		1	104.75	1.002766471
1	110.99	110990	1367.426	1357.18	1357.18	1367.426	0.99250709	1.022242164		1	105	0.998740436
1	111.293	111293	1531.469	1433.376	1433.376	1531.469	0.935948426	1.12166283		1	105.25	0.998985847
1	111.446	111446	1198.039	1217.353	1217.353	1198.039	1.016121345	1.16016516		1	105.5	1.001664026
1	111.662	111662	1346.961	1549.992	1549.992	1346.961	1.150732649	1.204864299		1	105.75	1.007663332
1	111.811	111811	1338.573	2075.996	2075.996	1338.573	1.550902342	1.2364904		1	106	1.018474413
1	112.001	112001	691.4973	883.3291	883.3291	691.4973	1.277415111	1.264269019		1	106.25	1.029122384
1	112.247	112247	926.28	1316.291	1316.291	926.28	1.42105087	1.261723653		1	106.5	1.039171211
1	112.482	112482	1640.126	2137.242	2137.242	1640.126	1.303096226	1.242684438		1	106.75	1.05145619
1	112.637	112637	1915.991	2270.93	2270.93	1915.991	1.18525087	1.240442351		1	107	1.062602288
1	112.789	112789	1554.164	1853.298	1853.298	1554.164	1.192472609	1.246379376		1	107.25	1.070860895
1	113.089	113089	1383.225	1506.904	1506.904	1383.225	1.089413508	1.258191276		1	107.5	1.075481733
1	113.326	113326	1988.899	2142.633	2142.633	1988.899	1.077296032	1.271715586		1	107.75	1.076715781
1	113.52	113520	1425.34	1615.576	1615.576	1425.34	1.133467103	1.300648437		1	108	1.074163048
1	113.74	113740	1297.151	2178.482	2178.482	1297.151	1.679435933	1.348046586		1	108.25	1.075566136
1	113.932	113932	1794.273	2488.592	2488.592	1794.273	1.386963968	1.373888337		1	108.5	1.078910301
1	114.228	114228	1380.21	2387.969	2387.969	1380.21	1.730149035	1.389458398		1	108.75	1.078051342
1	114.425	114425	2193.013	3175.152	3175.152	2193.013	1.447849146	1.393593885		1	109	1.073536774
1	114.597	114597	2572.504	3001.893	3001.893	2572.504	1.166914804	1.387006317		1	109.25	1.067038386
1	114.854	114854	1891.314	1966.012	1966.012	1891.314	1.039495293	1.333692012		1	109.5	1.056953251
1	115.039	115039	1471.85	1933.851	1933.851	1471.85	1.313891361	1.279828687		1	109.75	1.041465392
1	115.197	115197	988.5547	1368.928	1368.928	988.5547	1.38477719	1.247501193		1	110	1.026751937
1	115.419	115419	1105.05	1483.238	1483.238	1105.05	1.342236098	1.225423531		1	110.25	1.018328118
1	115.574	115574	1346.714	1614.582	1614.582	1346.714	1.19890489	1.213359196		1	110.5	1.017513275
1	115.733	115733	1774.128	1919.494	1919.494	1774.128	1.081936591	1.199796947		1	110.75	1.020503377
1	115.996	115996	1762.651	1967.37	1967.37	1762.651	1.116142674	1.180823592		1	111	1.03384668
1	116.311	116311	1607.214	1889.495	1889.495	1607.214	1.175633736	1.161728768		1	111.25	1.061466641
1	116.505	116505	2307.124	2934.209	2934.209	2307.124	1.27180377	1.142286652		1	111.5	1.082943786
1	116.65	116650	1370.738	1629.057	1629.057	1370.738	1.188452498	1.121680315		1	111.75	1.100520726
1	116.938	116938	1115.94	1187.155	1187.155	1115.94	1.063816155	1.07378731		1	112	1.114184203
1	117.274	117274	1184.227	1193.906	1193.906	1184.227	1.008173264	1.022134129		1	112.25	1.113294556
1	117.636	117636	1182.7	877.5012	877.5012	1182.7	0.741947408	0.953481186		1	112.5	1.106878135
1	117.814	117814	973.5336	953.9058	953.9058	973.5336	0.9798386	0.919429995		1	112.75	1.107696998
1	117.995	117995	1471.49	1377.824	1377.824	1471.49	0.936346153	0.899536706		1	113	1.111007147
1	118.162	118162	793.9234	881.1034	881.1034	793.9234	1.109809082	0.89884808		1	113.25	1.115280466
1	118.398	118398	858.2749	626.0401	626.0401	858.2749	0.729416764	0.913125115		1	113.5	1.125478235
1	118.6	118600	984.3869	959.1071	959.1071	984.3869	0.974319244	0.925801942		1	113.75	1.142894899
1	118.759	118759	728.591	570.9181	570.9181	728.591	0.783592029	0.937538327		1	114	1.152347116
1	119.041	119041	1128.79	1125.308	1125.308	1128.79	0.996915281	0.97189472		1	114.25	1.156540767
1	119.266	119266	642.5932	637.7061	637.7061	642.5932	0.992394722	0.995045379		1	114.5	1.156810524
1	119.56	119560	804.8697	979.9151	979.9151	804.8697	1.217482904	1.019490774		1	114.75	1.144872756
1	119.86	119860	1178.955	1227.58	1227.58	1178.955	1.041244153	1.046028892		1	115	1.123295712
1	120.059	120059	1180.843	1192.408	1192.408	1180.843	1.009793851	1.059524726		1	115.25	1.106812926
1	120.272	120272	1362.143	1398.255	1398.255	1362.143	1.026511167	1.063876751		1	115.5	1.099031193
1	120.499	120499	1217.943	1259.036	1259.036	1217.943	1.033739674	1.061895791		1	115.75	1.092112449
1	120.671	120671	831.1424	819.3483	819.3483	831.1424	0.985809772	1.064244504		1	116	1.086055331
1	120.939	120939	534.2759	758.8045	758.8045	534.2759	1.420248415	1.078051538		1	116.25	1.080952701
1	121.076	121076	940.9428	763.5757	763.5757	940.9428	0.811500657	1.086134683		1	116.5	1.073330127
1	121.242	121242	698.4399	677.117	677.117	698.4399	0.969470673	1.094333201		1	116.75	1.060623927
1	121.46	121460	819.3918	1046.637	1046.637	819.3918	1.277333993	1.108079466		1	117	1.046888155
1	121.785	121785	969.0039	1091.086	1091.086	969.0039	1.125987212	1.132502856		1	117.25	1.033947781
1	121.957	121957	1286.484	1349.456	1349.456	1286.484	1.048948918	1.137779509		1	117.5	1.018274119
1	122.237	122237	1401.688	1783.745	1783.745	1401.688	1.272569217	1.133681519		1	117.75	1.00224687
1	122.43	122430	1460.261	1637.3	1637.3	1460.261	1.121237916	1.126532773		1	118	0.991419451
1	122.586	122586	769.2719	863.802	863.802	769.2719	1.122882559	1.11902911		1	118.25	0.992987023
1	122.957	122957	1311.695	1369.18	1369.18	1311.695	1.043824975	1.081165856		1	118.5	0.998156975
1	123.157	123157	1022.158	1036.221	1036.221	1022.158	1.013758147	1.052707722		1	118.75	1.003998031
1	123.537	123537	709.9694	817.4859	817.4859	709.9694	1.151438217	1.007080055		1	119	1.014107801
1	123.747	123747	741.7004	652.9306	652.9306	741.7004	0.880315826	0.985767645		1	119.25	1.023030293
1	124.041	124041	1159.401	995.597	995.597	1159.401	0.858716699	0.955256975		1	119.5	1.030135705
1	124.182	124182	855.2191	913.072	913.072	855.2191	1.067646876	0.947905269		1	119.75	1.037474629
1	124.353	124353	925.0388	949.0894	949.0894	925.0388	1.025999558	0.947947129		1	120	1.043947842
1	124.642	124642	970.0418	700.2986	700.2986	970.0418	0.72192621	0.959410786		1	120.25	1.046609087
1	124.839	124839	1041.626	1084.236	1084.236	1041.626	1.040907197	0.968015843		1	120.5	1.046098037
1	125.02	125020	1139.134	1116.671	1116.671	1139.134	0.980280634	0.978041927		1	120.75	1.048254643
1	125.448	125448	1248.691	1240.795	1240.795	1248.691	0.993676578	1.016702063		1	121	1.052744974
1	125.694	125694	1002.174	1072.023	1072.023	1002.174	1.069697478	1.034303143		1	121.25	1.057185114
1	125.917	125917	1037.062	1179.75	1179.75	1037.062	1.137588688	1.046118474		1	121.5	1.062655812
1	126.223	126223	929.9581	1079.923	1079.923	929.9581	1.161259846	1.063981675		1	121.75	1.068981556
1	126.524	126524	901.0654	912.1175	912.1175	901.0654	1.012265591	1.080147962		1	122	1.071431934
1	127.032	127032	1288.605	1068.565	1068.565	1288.605	0.829241699	1.10349345		1	122.25	1.070101891
1	127.322	127322	1347.369	1479.949	1479.949	1347.369	1.098399176	1.113064107		1	122.5	1.066723312
1	127.508	127508	795.1956	1011.773	1011.773	795.1956	1.272357392	1.116315889		1	122.75	1.059694931
1	127.783	127783	747.413	960.8932	960.8932	747.413	1.285625484	1.118329917		1	123	1.050521631
1	128.042	128042	656.2249	801.6468	801.6468	656.2249	1.221603752	1.119776881		1	123.25	1.039239871
1	128.196	128196	1055.437	1029.565	1029.565	1055.437	0.975486931	1.120944965		1	123.5	1.029132605
1	128.361	128361	1606.406	1632.603	1632.603	1606.406	1.016307833	1.115612738		1	123.75	1.020355917
1	128.5	128500	1780.612	2053.805	2053.805	1780.612	1.153426462	1.105426439		1	124	1.011620303
1	128.709	128709	1516.738	1867.052	1867.052	1516.738	1.230965401	1.094561067		1	124.25	1.007717914
1	129.043	129043	1489.04	1193.899	1193.899	1489.04	0.801791087	1.103447545		1	124.5	1.009689726
1	129.362	129362	1025.839	1114.6	1114.6	1025.839	1.086525273	1.118969499		1	124.75	1.01317467
1	129.523	129523	1443.779	1804.988	1804.988	1443.779	1.250183027	1.12169974		1	125	1.01748644
1	129.699	129699	2000.783	2293.837	2293.837	2000.783	1.146469657	1.119400188		1	125.25	1.0248546
1	130.007	130007	1863.803	2015.651	2015.651	1863.803	1.08147213	1.111493765		1	125.5	1.032129231
1	130.157	130157	1531.556	2029.687	2029.687	1531.556	1.325245045	1.10858014		1	125.75	1.037801897
1	130.328	130328	1505.985	1612.744	1612.744	1505.985	1.070889816	1.10102764		1	126	1.042412561
1	130.543	130543	1263.821	1339.119	1339.119	1263.821	1.05957964	1.08610846		1	126.25	1.047284031
1	130.727	130727	936.0131	955.0707	955.0707	936.0131	1.020360399	1.081167433		1	126.5	1.051805014
1	130.91	130910	895.7764	847.8883	847.8883	895.7764	0.946540119	1.086560824		1	126.75	1.055736037
1	131.163	131163	689.8383	685.546	685.546	689.8383	0.993777817	1.099091203		1	127	1.059604409
1	131.344	131344	839.2487	978.0543	978.0543	839.2487	1.16539269	1.107937528		1	127.25	1.06252198
1	131.648	131648	1300.219	1669.642	1669.642	1300.219	1.284123675	1.14140767		1	127.5	1.064369843
1	131.922	131922	1258.533	1234.222	1234.222	1258.533	0.980683065	1.175954333		1	127.75	1.065013691
1	132.118	132118	726.2942	977.1193	977.1193	726.2942	1.345349171	1.179216934		1	128	1.065503261
1	132.329	132329	1120.461	1453.385	1453.385	1120.461	1.29713127	1.154983894		1	128.25	1.065387985
1	132.548	132548	1248.365	1514.663	1514.663	1248.365	1.213317419	1.113182838		1	128.5	1.060750407
1	132.979	132979	1064.051	966.1052	966.1052	1064.051	0.907950089	1.02803934		1	128.75	1.057459282
1	133.13	133130	921.985	984.3054	984.3054	921.985	1.067593724	0.996815068		1	129	1.059698891
1	133.42	133420	1192	902.5831	902.5831	1192	0.757200587	0.919258693		1	129.25	1.063475473
1	133.565	133565	1102.517	969.327	969.327	1102.517	0.879194607	0.893022455		1	129.5	1.066098376
1	133.954	133954	839.5267	693.99	693.99	839.5267	0.826644346	0.863392525		1	129.75	1.065014625
1	134.282	134282	956.8126	741.6239	741.6239	956.8126	0.775098384	0.857621996		1	130	1.062853806
1	134.556	134556	974.1686	886.7135	886.7135	974.1686	0.91022591	0.861616871		1	130.25	1.060429258
1	134.759	134759	703.1065	694.9178	694.9178	703.1065	0.988353542	0.874861164		1	130.5	1.055250626
1	135.124	135124	1065.67	851.3045	851.3045	1065.67	0.798844389	0.920407723		1	130.75	1.052810527
1	135.426	135426	1034.03	1037.309	1037.309	1034.03	1.003171088	0.949659241		1	131	1.055899111
1	135.77	135770	1138.259	970.2859	970.2859	1138.259	0.852429807	0.957445109		1	131.25	1.060049006
1	135.967	135967	1648.258	1788.15	1788.15	1648.258	1.084872635	0.959063656		1	131.5	1.067378961
1	136.112	136112	1215.504	1466.87	1466.87	1215.504	1.206799813	0.962305906		1	131.75	1.07719562
1	136.279	136279	839.8285	716.6728	716.6728	839.8285	0.853356132	0.968246397		1	132	1.084934642
1	136.423	136423	1056.839	933.2942	933.2942	1056.839	0.883099696	0.973584598		1	132.25	1.080491561
1	136.645	136645	1317.708	1152.342	1152.342	1317.708	0.874504822	0.980960641		1	132.5	1.066446867
1	136.81	136810	1089.934	1024.72	1024.72	1089.934	0.940167019	0.986325701		1	132.75	1.049925879
1	136.993	136993	1464.729	1587.667	1587.667	1464.729	1.08393225	0.992453174		1	133	1.033231695
1	137.199	137199	1685.631	1614.856	1614.856	1685.631	0.958012756	0.996867589		1	133.25	1.01337484
1	137.396	137396	808.832	846.8492	846.8492	808.832	1.047002591	0.993904197		1	133.5	0.993193021
1	137.718	137718	1047.648	958.084	958.084	1047.648	0.914509454	0.982509295		1	133.75	0.984488391
1	137.857	137857	731.6304	932.5166	932.5166	731.6304	1.274573336	0.982287459		1	134	0.978983993
1	138.112	138112	836.599	779.4345	779.4345	836.599	0.93167037	0.98482044		1	134.25	0.977503075
1	138.317	138317	1788.527	1518.763	1518.763	1788.527	0.849169736	0.987715703		1	134.5	0.978383701
1	138.668	138668	1111.83	1154.582	1154.582	1111.83	1.038451922	1.010558894		1	134.75	0.982920317
1	138.806	138806	1426.015	1308.829	1308.829	1426.015	0.917822744	1.024658543		1	135	0.993243811
1	139.027	139027	1536.534	1251.082	1251.082	1536.534	0.814223441	1.041083508		1	135.25	1.002562995
1	139.288	139288	1346.855	1418.382	1418.382	1346.855	1.053106682	1.057388633		1	135.5	1.008866815
1	139.438	139438	1177.671	1680.734	1680.734	1177.671	1.427167689	1.068851816		1	135.75	1.010772002
1	141.556	141556	1836.464	2199.042	2199.042	1836.464	1.197432675	1.294660649		1	136	1.01171784
1	141.737	141737	1083.114	1375.511	1375.511	1083.114	1.26995958	1.296682952		1	136.25	1.014213921
1	142.098	142098	967.4481	1102.756	1102.756	967.4481	1.139860629	1.279405075		1	136.5	1.017220067
1	142.436	142436	549.5684	902.3068	902.3068	549.5684	1.64184622	1.252687205		1	136.75	1.019991757
1	142.594	142594	779.04	1118.624	1118.624	779.04	1.435900596	1.243647589		1	137	1.022762299
1	143.011	143011	1116.007	1459.686	1459.686	1116.007	1.307954162	1.228249207		1	137.25	1.023939835
1	143.256	143256	821.4851	801.3544	801.3544	821.4851	0.975494747	1.22097882		1	137.5	1.02196117
1	143.448	143448	914.2047	741.0754	741.0754	914.2047	0.810623048	1.216029522		1	137.75	1.019346447
1	143.668	143668	1095.774	1266.436	1266.436	1095.774	1.155745619	1.204045987		1	138	1.019767223
1	143.904	143904	1331.849	1848.516	1848.516	1331.849	1.387932115	1.186962416		1	138.25	1.020798055
1	144.106	144106	1535.793	1921.349	1921.349	1535.793	1.251046853	1.181375809		1	138.5	1.025126714
1	144.337	144337	719.1703	927.3907	927.3907	719.1703	1.289528642	1.204004916		1	138.75	1.031628999
1	144.582	144582	677.0921	893.8856	893.8856	677.0921	1.320183177	1.24877707		1	139	1.038410193
1	144.835	144835	658.8886	918.7613	918.7613	658.8886	1.394410679	1.280005662		1	139.25	1.043776546
1	145.069	145069	1034.952	1187.336	1187.336	1034.952	1.147237746	1.282242588		1	139.5	1.050661208
1	145.221	145221	742.067	774.4307	774.4307	742.067	1.043612908	1.278235334		1	139.75	1.059635579
1	145.428	145428	816.9496	902.079	902.079	816.9496	1.10420398	1.271032596		1	140	1.068609949
1	145.636	145636	820.4834	1192.415	1192.415	820.4834	1.453307891	1.25631716		1	140.25	1.077584319
1	145.992	145992	863.0177	1378.948	1378.948	863.0177	1.597821227	1.212404483		1	140.5	1.08655869
1	146.344	146344	846.747	941.9419	941.9419	846.747	1.112424254	1.185455741		1	140.75	1.09553306
1	146.651	146651	882.3418	818.1857	818.1857	882.3418	0.927288835	1.180208688		1	141	1.104507431
1	146.912	146912	869.7016	955.7372	955.7372	869.7016	1.098925425	1.179722103		1	141.25	1.113481801
1	147.099	147099	752.0854	941.466	941.466	752.0854	1.251807308	1.187198924		1	141.5	1.122456172
1	147.363	147363	1505.165	1930.213	1930.213	1505.165	1.28239296	1.214533918		1	141.75	1.124937853
1	147.714	147714	934.5958	786.551	786.551	934.5958	0.841594837	1.270409321		1	142	1.120909086
1	147.88	147880	522.4734	808.4113	808.4113	522.4734	1.547277431	1.29848488		1	142.25	1.115284258
1	148.022	148022	1100.739	1644.459	1644.459	1100.739	1.493959058	1.329512739		1	142.5	1.109100897
1	148.227	148227	666.7719	979.9375	979.9375	666.7719	1.469674262	1.391357106		1	142.75	1.105350498
1	148.638	148638	1069.018	1514.668	1514.668	1069.018	1.41687792	1.49822392		1	143	1.102242161
1	148.973	148973	1270.127	1598.732	1598.732	1270.127	1.258718223	1.536772922		1	143.25	1.099717372
1	149.14	149140	1165.536	1899.795	1899.795	1165.536	1.629975393	1.54911489		1	143.5	1.097037264
1	149.317	149317	1670.057	2803.366	2803.366	1670.057	1.678604982	1.554012845		1	143.75	1.091957443
1	149.571	149571	1183.739	2114.638	2114.638	1183.739	1.786405618	1.539791753		1	144	1.087309985
1	149.713	149713	976.3972	1567.361	1567.361	976.3972	1.60524938	1.524581806		1	144.25	1.091072615
1	149.904	149904	1090.301	1586.16	1586.16	1090.301	1.454790925	1.504220491		1	144.5	1.103971713
1	150.158	150158	962.4457	1246.636	1246.636	962.4457	1.295279308	1.468651215		1	144.75	1.115999386
1	150.34	150340	1244.572	1523.439	1523.439	1244.572	1.224066587	1.434868952		1	145	1.12006312
1	150.616	150616	827.9115	1327.138	1327.138	827.9115	1.602995006	1.387754474		1	145.25	1.11859619
1	150.754	150754	1182.616	1464.072	1464.072	1182.616	1.237994412	1.367035188		1	145.5	1.11479565
1	150.964	150964	1011.19	1435.413	1435.413	1011.19	1.419528476	1.332304512		1	145.75	1.106821288
1	151.12	151120	959.9519	1217.439	1217.439	959.9519	1.268229169	1.30802844		1	146	1.096564182
1	151.365	151365	1119.129	1304.558	1304.558	1119.129	1.165690461	1.268531259		1	146.25	1.090119746
1	151.546	151546	774.3128	982.4726	982.4726	774.3128	1.268831666	1.239515825		1	146.5	1.086798899
1	151.765	151765	1139.073	1780.895	1780.895	1139.073	1.563459936	1.214484953		1	146.75	1.085867788
1	152.201	152201	983.3912	876.4804	876.4804	983.3912	0.89128355	1.180268322		1	147	1.086950793
1	152.366	152366	1055.679	1287.955	1287.955	1055.679	1.220025216	1.171758024		1	147.25	1.093547881
1	152.547	152547	979.1677	979.7054	979.7054	979.1677	1.00054914	1.169752501		1	147.5	1.104830556
1	153	153000	949.975	1105.948	1105.948	949.975	1.164186426	1.216444731		1	147.75	1.118350983
1	153.409	153409	429.1515	660.1272	660.1272	429.1515	1.538214826	1.279095918		1	148	1.134582705
1	153.642	153642	1208.651	1647.931	1647.931	1208.651	1.36344652	1.297959247		1	148.25	1.159038191
1	153.883	153883	1415.917	1518.251	1518.251	1415.917	1.07227401	1.294656335		1	148.5	1.180925384
1	154.24	154240	1457.741	2423.118	2423.118	1457.741	1.662241784	1.269050373		1	148.75	1.197346571
1	154.531	154531	978.4176	1075.393	1075.393	978.4176	1.099114529	1.255193719		1	149	1.206658603
1	154.679	154679	951.3553	1110.478	1110.478	951.3553	1.167258962	1.252849716		1	149.25	1.211167241
1	154.956	154956	1387.284	1758.795	1758.795	1387.284	1.267797365	1.247425023		1	149.5	1.208341658
1	155.152	155152	1147.621	1452.987	1452.987	1147.621	1.266086103	1.248456838		1	149.75	1.200553859
1	155.293	155293	931.1756	1042.058	1042.058	931.1756	1.119077862	1.25281728		1	150	1.190499698
1	155.481	155481	1191.813	1285.367	1285.367	1191.813	1.078497214	1.261666998		1	150.25	1.17730003
1	155.813	155813	984.1044	1439.174	1439.174	984.1044	1.462420044	1.287526472		1	150.5	1.162478883
1	155.959	155959	1173.614	1790.356	1790.356	1173.614	1.525506683	1.30549223		1	150.75	1.14903748
1	156.232	156232	1293.145	1900.522	1900.522	1293.145	1.469689787	1.350655406		1	151	1.135255015
1	156.414	156414	1070.183	1319.233	1319.233	1070.183	1.232717208	1.382581722		1	151.25	1.121910878
1	156.611	156611	890.7892	1100.735	1100.735	890.7892	1.235685165	1.424298601		1	151.5	1.108381805
1	156.971	156971	1291.376	1816.075	1816.075	1291.376	1.406310014	1.516415381		1	151.75	1.098048168
1	157.22	157220	1337.695	2235.52	2235.52	1337.695	1.671173175	1.56133684		1	152	1.09126125
1	157.409	157409	927.1061	1466.683	1466.683	927.1061	1.58200124	1.585528298		1	152.25	1.085099058
1	157.766	157766	1631.72	2493.092	2493.092	1631.72	1.52789204	1.627587475		1	152.5	1.082584632
1	157.944	157944	957.7616	1952.425	1952.425	957.7616	2.038529212	1.63329145		1	152.75	1.089454456
1	158.186	158186	807.2195	1511.576	1511.576	807.2195	1.872571215	1.622219269		1	153	1.098130773
1	158.325	158325	960.6242	1234.38	1234.38	960.6242	1.284976997	1.609432063		1	153.25	1.111024992
1	158.598	158598	1313.748	1701.97	1701.97	1313.748	1.295507205	1.571669645		1	153.5	1.121706292
1	158.966	158966	1841.16	2890.645	2890.645	1841.16	1.570012927	1.49333386		1	153.75	1.125078713
1	159.128	159128	1629.765	2463.874	2463.874	1629.765	1.5117971	1.448698269		1	154	1.121639397
1	159.499	159499	1634.77	2191.98	2191.98	1634.77	1.340849171	1.324810036		1	154.25	1.115683004
1	159.769	159769	2213.448	2397.325	2397.325	2213.448	1.083072654	1.216437593		1	154.5	1.111674757
1	160.004	160004	1429.504	1621.268	1621.268	1429.504	1.134147229	1.109288535		1	154.75	1.109920329
1	160.192	160192	1470.814	1586.106	1586.106	1470.814	1.078386526	1.014780615		1	155	1.108639971
1	166.141	166141	1511.426	1868.578	1868.578	1511.426	1.236301347	1.178619683		1	155.25	1.109929834
1	166.406	166406	1223.904	1546.476	1546.476	1223.904	1.263559887	1.311506789		1	155.5	1.11385561
1	166.6	166600	1208.589	1478.854	1478.854	1208.589	1.223620271	1.414075043		1	155.75	1.120412088
1	166.755	166755	1071.629	1482.272	1482.272	1071.629	1.383195117	1.493528442		1	156	1.130397256
1	166.934	166934	1536.073	2575.819	2575.819	1536.073	1.676885799	1.575637633		1	156.25	1.144383282
1	167.138	167138	1298.369	2081.091	2081.091	1298.369	1.602850191	1.658531093		1	156.5	1.16020173
1	167.374	167374	1370.045	2689.732	2689.732	1370.045	1.963243543	1.73749446		1	156.75	1.180091798
1	167.71	167710	1429.137	2972.983	2972.983	1429.137	2.080264523	1.818833515		1	157	1.200893839
1	168.001	168001	1429.951	2524.338	2524.338	1429.951	1.765331819	1.870573929		1	157.25	1.21555044
1	168.159	168159	1578.462	2952.369	2952.369	1578.462	1.870408664	1.87826985		1	157.5	1.226012696
1	168.332	168332	1170.481	2345.706	2345.706	1170.481	2.004053035	1.862169048		1	157.75	1.235929725
1	168.621	168621	1182.376	2352.344	2352.344	1182.376	1.989505876	1.847894459		1	158	1.237622279
1	169.027	169027	757.737	1170.747	1170.747	757.737	1.54505719	1.870827381		1	158.25	1.232774522
1	169.276	169276	1439.86	2303.441	2303.441	1439.86	1.599767338	1.887976885		1	158.5	1.222300906
1	169.465	169465	1583.794	3004.268	3004.268	1583.794	1.896880529	1.913521066		1	158.75	1.206842184
1	169.771	169771	1059.974	2190.79	2190.79	1059.974	2.066833715	2.002230731		1	159	1.188206373
1	170.117	170117	898.3894	1912.745	1912.745	898.3894	2.129082333	2.126441555		1	159.25	1.162614417
1	170.26	170260	990.8283	2503.084	2503.084	990.8283	2.526254044	2.162691791		1	159.5	1.134482721
1	170.526	170526	969.3006	2230.119	2230.119	969.3006	2.300750665	2.200952822		1	159.75	1.10069615
1	170.716	170716	1059.954	2229.659	2229.659	1059.954	2.103543173	2.218913642		1	160	1.062664879
1	171.049	171049	1331.743	3089.663	3089.663	1331.743	2.320014447	2.256201353		1	160.25	1.03076738
1	171.32	171320	1000.133	2222.868	2222.868	1000.133	2.222572398	2.275179466		1	160.5	1.033085642
1	171.474	171474	819.6523	1953.296	1953.296	819.6523	2.383078776	2.280073166		1	160.75	1.035403904
1	171.679	171679	869.7166	1929.283	1929.283	869.7166	2.218289268	2.304073332		1	161	1.037722166
1	171.844	171844	1178.966	2182.598	2182.598	1178.966	1.851281547	2.34569287		1	161.25	1.040040428
1	172.079	172079	761.9159	1979.589	1979.589	761.9159	2.59817258	2.422292938		1	161.5	1.04235869
1	172.342	172342	877.2717	2369.552	2369.552	877.2717	2.701046893	2.508764282		1	161.75	1.044676953
1	172.71	172710	939.2967	2384.173	2384.173	939.2967	2.538253355	2.664276295		1	162	1.046995215
1	172.912	172912	614.4712	1819.01	1819.01	614.4712	2.960285201	2.765428713		1	162.25	1.049313477
1	173.253	173253	1238.077	3568.601	3568.601	1238.077	2.882374037	2.899559155		1	162.5	1.051631739
1	173.464	173464	1354.189	4024.239	4024.239	1354.189	2.971696713	2.9663981		1	162.75	1.053950001
1	173.619	173619	1249.341	3358.609	3358.609	1249.341	2.688304474	3.016916171		1	163	1.056268263
1	173.917	173917	1122.84	3277.128	3277.128	1122.84	2.918606391	3.055106048		1	163.25	1.058586525
1	174.183	174183	1047.336	3250.628	3250.628	1047.336	3.103710748	2.993398654		1	163.5	1.060904787
1	174.351	174351	805.6981	2896.733	2896.733	805.6981	3.595308218	2.927119292		1	163.75	1.063223049
1	174.748	174748	1355.724	4077.554	4077.554	1355.724	3.007657901	2.745547111		1	164	1.065541311
1	174.913	174913	1716.36	4446.828	4446.828	1716.36	2.590848074	2.642470106		1	164.25	1.067859573
1	175.099	175099	1213.721	2809.043	2809.043	1213.721	2.314405864	2.485839809		1	164.5	1.070177835
1	175.339	175339	2068.628	4285.852	4285.852	2068.628	2.071833118	2.316471683		1	164.75	1.072496097
1	175.517	175517	1148.021	2245.565	2245.565	1148.021	1.956031292	2.217701689		1	165	1.074814359
1	175.949	175949	1115.187	2329.454	2329.454	1115.187	2.088846086	1.931261212		1	165.25	1.077132621
1	176.407	176407	1234.464	1810.893	1810.893	1234.464	1.466946788	1.783833836		1	165.5	1.079450883
1	176.603	176603	1230.113	2166.069	2166.069	1230.113	1.760869936	1.842900148		1	165.75	1.081769145
1	177.113	177113	2789.177	6299.338	6299.338	2789.177	2.258493455	2.203176855		1	166	1.084087407
1	177.285	177285	1835.524	3943.392	3943.392	1835.524	2.148373979	2.301738974		1	166.25	1.103798918
1	177.542	177542	3148.582	6777.881	6777.881	3148.582	2.1526773	2.463958178		1	166.5	1.146872154
1	177.719	177719	1658.206	4924.349	4924.349	1658.206	2.969684707	2.594295567		1	166.75	1.190563148
1	177.911	177911	1775.567	5128.759	5128.759	1775.567	2.888518991	2.700232637		1	167	1.228102568
1	178.25	178250	780.3301	2314.583	2314.583	780.3301	2.966158809	2.818773714		1	167.25	1.259600987
1	178.467	178467	1756.666	5447.951	5447.951	1756.666	3.101301556	2.873177978		1	167.5	1.283840811
1	178.619	178619	1182.386	3457.51	3457.51	1182.386	2.924180428	2.893218156		1	167.75	1.303352503
1	178.768	178768	1264.178	3214.359	3214.359	1264.178	2.542647475	2.891810677		1	168	1.318319198
1	179.16	179160	1268.051	3448.45	3448.45	1268.051	2.719488412	2.808878016		1	168.25	1.318118696
1	179.455	179455	983.1958	2227.825	2227.825	983.1958	2.265901665	2.723803223		1	168.5	1.312755118
1	179.603	179603	1174.91	3899.254	3899.254	1174.91	3.318768246	2.682786667		1	168.75	1.313196205
1	179.758	179758	1087.526	2990.379	2990.379	1087.526	2.749708053	2.634444645		1	169	1.317950897
1	180.043	180043	876.9594	2034.864	2034.864	876.9594	2.320362835	2.534874253		1	169.25	1.323635779
1	180.213	180213	903.0293	2247.697	2247.697	903.0293	2.489063201	2.453610309		1	169.5	1.336255946
1	180.536	180536	1112.392	2742.183	2742.183	1112.392	2.465122906	2.26039488		1	169.75	1.360658682
1	180.674	180674	1268.659	2627.76	2627.76	1268.659	2.071289448	2.195493659		1	170	1.390388624
1	180.922	180922	1081.88	2533.71	2533.71	1081.88	2.341951048	2.106088841		1	170.25	1.415882945
1	181.067	181067	1302.042	2534.776	2534.776	1302.042	1.946769766	2.059222803		1	170.5	1.428359941
1	181.321	181321	1476.205	2050.029	2050.029	1476.205	1.388715659	1.989813437		1	170.75	1.436948525
1	181.497	181497	936.829	2053.23	2053.23	936.829	2.191680659	1.962267581		1	171	1.446374158
1	181.679	181679	1223.649	2125.305	2125.305	1223.649	1.736858364	1.951598478		1	171.25	1.452961041
1	181.992	181992	1181.15	2370.204	2370.204	1181.15	2.006691783	1.922671673		1	171.5	1.457284234
1	182.298	182298	2337.094	5093.636	5093.636	2337.094	2.179474167	1.87832987		1	171.75	1.470370343
1	182.441	182441	1885.061	3807.151	3807.151	1885.061	2.019643396	1.859154254		1	172	1.495475013
1	182.59	182590	302.5586	574.4048	574.4048	302.5586	1.898491069	1.832569046		1	172.25	1.523075856
1	182.991	182991	1667.875	2679.581	2679.581	1667.875	1.606583827	1.713533738		1	172.5	1.555742017
1	183.527	183527	1877.603	2341.973	2341.973	1877.603	1.247320653	1.514089832		1	172.75	1.592366535
1	183.853	183853	1508.334	2182.654	2182.654	1508.334	1.447062786	1.418203714		1	173	1.631335558
1	184.01	184010	1406.42	2293.678	2293.678	1406.42	1.630862758	1.383083287		1	173.25	1.664445773
1	184.21	184210	1348.378	1737.208	1737.208	1348.378	1.288368692	1.342129124		1	173.5	1.691298706
1	184.441	184441	1488.41	2017.057	2017.057	1488.41	1.355175657	1.305715146		1	173.75	1.710010392
1	184.951	184951	958.6981	1020.293	1020.293	958.6981	1.064248484	1.302621983		1	174	1.710733346
1	185.284	185284	1407.873	2023.505	2023.505	1407.873	1.437278078	1.324636537		1	174.25	1.687539225
1	185.483	185483	1084.437	1526.425	1526.425	1084.437	1.4075737	1.328098963		1	174.5	1.651177401
1	185.656	185656	1610.695	1704.235	1704.235	1610.695	1.05807431	1.326916493		1	174.75	1.612565851
1	185.903	185903	1396.137	1947.901	1947.901	1396.137	1.395207634	1.327985244		1	175	1.553612199
1	186.157	186157	1812.907	2362.886	2362.886	1812.907	1.303368568	1.323742655		1	175.25	1.489662398
1	186.472	186472	1151.637	1835.593	1835.593	1151.637	1.593898946	1.322810802		1	175.5	1.438434733
1	186.672	186672	1226.692	1801.967	1801.967	1226.692	1.4689645	1.324542119		1	175.75	1.383240338
1	186.886	186886	1689.902	1990.768	1990.768	1689.902	1.178037543	1.316351128		1	176	1.333285211
1	187.252	187252	1854.843	2510.494	2510.494	1854.843	1.353480591	1.280779429		1	176.25	1.30618943
1	187.397	187397	1595.996	1835.61	1835.61	1595.996	1.150134461	1.265987207		1	176.5	1.298609884
1	187.755	187755	2362.324	2362.524	2362.524	2362.324	1.000084662	1.240049289		1	176.75	1.344026082
1	187.917	187917	1563.031	2079.073	2079.073	1563.031	1.33015468	1.23543839		1	177	1.403490207
1	189.742	189742	8249.297	9964.101	9964.101	8249.297	1.207872744	1.332851686		1	177.25	1.456801278
1	189.932	189932	5392.063	6084.513	6084.513	5392.063	1.128420235	1.353218181		1	177.5	1.509248038
1	190.077	190077	7459.47	9635.348	9635.348	7459.47	1.291693378	1.375274825		1	177.75	1.567818587
1	190.409	190409	2829.867	3667.204	3667.204	2829.867	1.295892704	1.444990774		1	178	1.608207664
1	190.562	190562	2530.792	4305.253	4305.253	2530.792	1.701148494	1.469357816		1	178.25	1.637642268
1	190.83	190830	1733.318	2721.943	2721.943	1733.318	1.570365622	1.491444543		1	178.5	1.657425376
1	191.162	191162	1331.759	2227.123	2227.123	1331.759	1.672316838	1.498193923		1	178.75	1.662291398
1	191.466	191466	1648.586	2328.45	2328.45	1648.586	1.412392195	1.491439747		1	179	1.645707813
1	191.693	191693	2044.967	3767.551	3767.551	2044.967	1.842352957	1.45605053		1	179.25	1.625571167
1	191.84	191840	2089.858	3406.278	3406.278	2089.858	1.629908826	1.419324215		1	179.5	1.601466143
1	192.001	192001	1597.573	2247.92	2247.92	1597.573	1.407084371	1.386691258		1	179.75	1.57641793
1	192.237	192237	1870.085	2218.156	2218.156	1870.085	1.186125764	1.344688636		1	180	1.547110301
1	192.384	192384	2023.039	1762.046	1762.046	2023.039	0.870989635	1.316391196		1	180.25	1.507237785
1	192.546	192546	2191.927	2257.893	2257.893	2191.927	1.03009498	1.29189693		1	180.5	1.456884443
1	192.821	192821	3285.305	4493.881	4493.881	3285.305	1.367873302	1.272600653		1	180.75	1.418555908
1	193.22	193220	1576.707	2604.046	2604.046	1576.707	1.65157255	1.274026938		1	181	1.389189456
1	193.611	193611	1545.445	1979.732	1979.732	1545.445	1.281010971	1.285204898		1	181.25	1.365060238
1	193.813	193813	1078.187	1341.997	1341.997	1078.187	1.244679263	1.295461304		1	181.5	1.349193523
1	194.018	194018	1811.264	2074.587	2074.587	1811.264	1.145380795	1.311718601		1	181.75	1.343451057
1	194.279	194279	1392.882	1870.474	1870.474	1392.882	1.342880445	1.322960456		1	182	1.335530285
1	194.508	194508	1042.45	1492.688	1492.688	1042.45	1.431903688	1.319117887		1	182.25	1.3233325
1	194.667	194667	1213.841	1426.684	1426.684	1213.841	1.175346689	1.313863936		1	182.5	1.31098951
1	195.007	195007	966.4897	1264.969	1264.969	966.4897	1.308828227	1.299744342		1	182.75	1.289590734
1	195.154	195154	947.5061	1335.685	1335.685	947.5061	1.409684856	1.293837229		1	183	1.264375334
1	195.63	195630	1290.286	1596.264	1596.264	1290.286	1.237139673	1.271517182		1	183.25	1.233053658
1	195.811	195811	1337.22	1872.897	1872.897	1337.22	1.40059003	1.258721298		1	183.5	1.201731981
1	196.008	196008	1754.02	1868.961	1868.961	1754.02	1.06553004	1.237791468		1	183.75	1.176264514
1	196.175	196175	1087.218	1334.662	1334.662	1087.218	1.22759373	1.214825249		1	184	1.154991935
1	196.563	196563	782.0241	970.2313	970.2313	782.0241	1.240666752	1.161691235		1	184.25	1.138326209
1	196.754	196754	796.6113	716.546	716.546	796.6113	0.899492638	1.143349056		1	184.5	1.128068045
1	196.92	196920	1266.733	1560.132	1560.132	1266.733	1.23161866	1.129005326		1	184.75	1.127557515
1	197.117	197117	967.2891	1190.668	1190.668	967.2891	1.230932924	1.10783869		1	185	1.128237762
1	197.254	197254	815.4262	878.3264	878.3264	815.4262	1.077137821	1.088074556		1	185.25	1.133802627
1	197.432	197432	488.4826	493.3056	493.3056	488.4826	1.009873433	1.057694464		1	185.5	1.13568614
1	198.003	198003	955.6578	898.2933	898.2933	955.6578	0.939973807	0.950327763		1	185.75	1.135464069
1	198.417	198417	1073.509	1301.469	1301.469	1073.509	1.212350339	0.866116857		1	186	1.135141445
1	198.619	198619	48.51519	28.37402	28.37402	48.51519	0.584848168	0.827374597		1	186.25	1.134165841
1	198.759	198759	1468.255	1501	1501	1468.255	1.022301984	0.806995004		1	186.5	1.134026328
1	198.901	198901	111.2136	78.95054	78.95054	111.2136	0.709900048	0.793533497		1	186.75	1.133522426
1	199.146	199146	99.57917	31.15183	31.15183	99.57917	0.312834803	0.778042285		1	187	1.128039125
1	199.31	199310	49.87132	28.47588	28.47588	49.87132	0.570987092	0.764470735		1	187.25	1.119858009
1	199.576	199576	45.74867	24.11701	24.11701	45.74867	0.527163085	0.739413453		1	187.5	1.112299265
1	199.729	199729	37.11974	65.97979	65.97979	37.11974	1.777485241	0.727583313		1	187.75	1.106200511
1	200.086	200086	41.4412	24.03517	24.03517	41.4412	0.579982481	0.70552954		1	188	1.106017729
1	200.353	200353	57.66568	22.16179	22.16179	57.66568	0.384315073	0.674514006		1	188.25	1.110510811
1	200.514	200514	40.39653	29.51586	29.51586	40.39653	0.730653351	0.648514256		1	188.5	1.115003894
1	200.883	200883	37.46851	21.26977	21.26977	37.46851	0.567670559	0.615535448		1	188.75	1.119496976
1	201.043	201043	41.25462	23.28934	23.28934	41.25462	0.564526834	0.623307338		1	189	1.123990059
1	201.236	201236	35.81194	22.34329	22.34329	35.81194	0.623906161	0.643225628		1	189.25	1.128483141
1	201.375	201375	44.82379	25.09646	25.09646	44.82379	0.559891522	0.663264375		1	189.5	1.132976224
1	201.597	201597	44.36884	40.86409	40.86409	44.36884	0.921008753	0.710020591		1	189.75	1.137614264
1	201.766	201766	38.57948	39.92186	39.92186	38.57948	1.034795181	0.756439855		1	190	1.147665826
1	202.009	202009	38.54916	21.96904	21.96904	38.54916	0.569896724	0.827978036		1	190.25	1.163841359
1	202.179	202179	34.45836	19.40161	19.40161	34.45836	0.563045078	0.879995773		1	190.5	1.179963068
1	202.393	202393	333.5627	451.7078	451.7078	333.5627	1.354191581	0.953567399		1	190.75	1.188504556
1	202.726	202726	573.6563	839.1587	839.1587	573.6563	1.462824866	1.082923783		1	191	1.191888121
1	202.94	202940	652.0426	661.0635	661.0635	652.0426	1.013834832	1.168992027		1	191.25	1.192338704
1	203.187	203187	1303.177	1439.829	1439.829	1303.177	1.10486066	1.263499079		1	191.5	1.188938121
1	222.967	222967	1160.039	1125.806	1125.806	1160.039	0.970489785	0.878730004		1	191.75	1.174012194
1	225.052	225052	1850.065	2347.218	2347.218	1850.065	1.26872191	0.929476328		1	192	1.155521804
1	227.155	227155	47.85307	22.28154	22.28154	47.85307	0.465624045	0.999449362		1	192.25	1.140468481
1	227.296	227296	36.84547	52.10508	52.10508	36.84547	1.41415159	1.005030491		1	192.5	1.125877709
1	227.433	227433	55.4364	22.56175	22.56175	55.4364	0.4069844	1.010561412		1	192.75	1.118716174
1	229.802	229802	50.04736	29.74352	29.74352	50.04736	0.594307472	1.120631488		1	193	1.117254174
1	230.056	230056	77.07361	150.4163	150.4163	77.07361	1.95159277	1.133997817		1	193.25	1.117807738
2	8.282	8282	11077.82	14866.78	14866.78	11077.82	1.342031194	1.461687889		1	193.5	1.120214177
2	8.619	8619	2950.667	4549.18	4549.18	2950.667	1.541746324	1.390956866		1	193.75	1.123658971
2	8.802	8802	2402.961	3452.496	3452.496	2402.961	1.436767388	1.358175111		1	194	1.129729285
2	9.057	9057	1284.291	1607.315	1607.315	1284.291	1.251519321	1.319723532		1	194.25	1.133574529
2	9.526	9526	1778.957	2298.394	2298.394	1778.957	1.291989632	1.270944373		1	194.5	1.132746493
2	9.79	9790	1253.706	1466.926	1466.926	1253.706	1.170071771	1.254897693		1	194.75	1.129771698
2	9.988	9988	1797.28	2231.311	2231.311	1797.28	1.241493256	1.24876381		1	195	1.126276013
2	10.155	10155	1358.044	1886.024	1886.024	1358.044	1.388779745	1.247726872		1	195.25	1.122673498
2	10.392	10392	1127.456	1160.572	1160.572	1127.456	1.029372321	1.251233053		1	195.5	1.118726407
2	10.831	10831	1226.123	1606.507	1606.507	1226.123	1.31023315	1.314450287		1	195.75	1.1138175
2	11.171	11171	1094.666	1381.217	1381.217	1094.666	1.261770257	1.369341182		1	196	1.105604497
2	11.589	11589	1092.898	1638.338	1638.338	1092.898	1.499076767	1.438124766		1	196.25	1.094127278
2	11.771	11771	1162.261	1494.434	1494.434	1162.261	1.285798973	1.463933817		1	196.5	1.082599916
2	11.934	11934	756.3275	1388.063	1388.063	756.3275	1.83526713	1.468455902		1	196.75	1.073648463
2	12.113	12113	1120.143	1340.598	1340.598	1120.143	1.196809693	1.448458942		1	197	1.065795352
2	12.43	12430	752.8685	1254.279	1254.279	752.8685	1.666000105	1.380930981		1	197.25	1.055102246
2	12.642	12642	1039.616	1524.485	1524.485	1039.616	1.466392399	1.337397067		1	197.5	1.040373652
2	13.062	13062	758.1714	848.2359	848.2359	758.1714	1.11879174	1.189451916		1	197.75	1.02454578
2	13.231	13231	484.7114	589.1723	589.1723	484.7114	1.215511539	1.117065651		1	198	1.008717908
2	13.529	13529	575.154	543.4303	543.4303	575.154	0.94484312	1.036512539		1	198.25	0.991611339
2	13.82	13820	697.9704	458.26	458.26	697.9704	0.656560794	1.011271056		1	198.5	0.974813827
2	14.048	14048	782.5974	713.2547	713.2547	782.5974	0.91139416	1.010319667		1	198.75	0.960708301
2	14.219	14219	990.3402	1178.637	1178.637	990.3402	1.190133451	1.046461734		1	199	0.953626953
2	14.55	14550	1203.118	1616.833	1616.833	1203.118	1.343869014	1.187096276		1	199.25	0.947620868
2	14.744	14744	889.3768	964.7729	964.7729	889.3768	1.08477408	1.248751121		1	199.5	0.939922704
2	14.912	14912	826.4508	1080.398	1080.398	826.4508	1.307274432	1.289426468		1	199.75	0.933092099
2	15.211	15211	737.9788	1059.244	1059.244	737.9788	1.435331205	1.374108191		1	200	0.927892094
2	15.383	15383	986.583	1479.195	1479.195	986.583	1.499311259	1.402785312		1	200.25	0.919688821
2	15.633	15633	874.5085	1233.826	1233.826	874.5085	1.410879368	1.4002974		1	200.5	0.907667224
2	15.814	15814	683.1156	1122.087	1122.087	683.1156	1.642601926	1.382599406		1	200.75	0.899804167
2	16.047	16047	916.0023	1144.744	1144.744	916.0023	1.249717386	1.364343388		1	201	0.897715428
2	16.354	16354	456.9916	416.4691	416.4691	456.9916	0.911327692	1.335094433		1	201.25	0.905804848
2	16.596	16596	632.4185	925.9354	925.9354	632.4185	1.464118143	1.304799358		1	201.5	0.920736738
2	16.797	16797	838.2635	1026.466	1026.466	838.2635	1.224514726	1.277512395		1	201.75	0.941765305
2	17.065	17065	1316.787	1587.686	1587.686	1316.787	1.205727274	1.228482675		1	202	0.966440141
2	17.503	17503	1109.197	1670.386	1670.386	1109.197	1.505941686	1.160796157		1	202.25	0.993065586
2	17.687	17687	1441.18	1619.308	1619.308	1441.18	1.123598718	1.147504313		1	202.5	1.023613887
2	17.978	17978	1176.232	1169.947	1169.947	1176.232	0.994656666	1.131426954		1	202.75	1.056423705
2	18.141	18141	1039.065	938.3007	938.3007	1039.065	0.903024065	1.11917094		1	203	1.089883018
2	18.535	18535	1163.566	1355.936	1355.936	1163.566	1.165327966	1.08167899		1	203.25	1.113561555
2	19.008	19008	972.8153	997.6053	997.6053	972.8153	1.025482741	1.061929652		1	203.5	1.111924124
2	19.208	19208	676.1975	763.3993	763.3993	676.1975	1.128959069	1.087479304		1	203.75	1.110286694
2	19.537	19537	1255.413	1675.81	1675.81	1255.413	1.33486749	1.14521063		1	204	1.108649263
2	19.869	19869	861.2083	712.2105	712.2105	861.2083	0.826989823	1.182444611		1	204.25	1.107011833
2	20.086	20086	618.9675	742.6765	742.6765	618.9675	1.199863482	1.20797267		1	204.5	1.105374402
2	20.279	20279	553.7093	647.9713	647.9713	553.7093	1.170237343	1.218237998		1	204.75	1.103736972
2	20.462	20462	901.4832	1170.294	1170.294	901.4832	1.298187254	1.210444769		1	205	1.102099541
2	20.628	20628	619.0668	951.4608	951.4608	619.0668	1.536927517	1.196545581		1	205.25	1.10046211
2	20.792	20792	812.6759	1039.341	1039.341	812.6759	1.278912048	1.187748629		1	205.5	1.09882468
2	21.067	21067	720.7759	847.5095	847.5095	720.7759	1.175829408	1.172280014		1	205.75	1.097187249
2	21.262	21262	488.9249	502.2091	502.2091	488.9249	1.027170226	1.155610961		1	206	1.095549819
2	21.516	21516	835.331	852.0897	852.0897	835.331	1.020062347	1.141188911		1	206.25	1.093912388
2	21.824	21824	655.6681	672.1322	672.1322	655.6681	1.025110418	1.127883381		1	206.5	1.092274958
2	22.018	22018	963.0288	1005.45	1005.45	963.0288	1.044049773	1.12084277		1	206.75	1.090637527
2	22.471	22471	945.2788	1092.295	1092.295	945.2788	1.155526814	1.137688186		1	207	1.089000096
2	22.751	22751	2594.403	3744.047	3744.047	2594.403	1.44312468	1.157990755		1	207.25	1.087362666
2	22.961	22961	1212.129	1323.518	1323.518	1212.129	1.091895335	1.168789434		1	207.5	1.085725235
2	23.28	23280	1480.102	1845.17	1845.17	1480.102	1.246650569	1.174765882		1	207.75	1.084087805
2	23.5	23500	781.2771	905.7442	905.7442	781.2771	1.159312362	1.175961392		1	208	1.082450374
2	23.774	23774	1084.941	915.8651	915.8651	1084.941	0.844161203	1.177837533		1	208.25	1.080812944
2	24.12	24120	717.4355	816.7147	816.7147	717.4355	1.138380663	1.175936671		1	208.5	1.079175513
2	24.308	24308	659.2455	1044.933	1044.933	659.2455	1.585043811	1.17266668		1	208.75	1.077538082
2	24.599	24599	1284.147	1401.672	1401.672	1284.147	1.091519896	1.170722413		1	209	1.075900652
2	24.829	24829	747.3084	722.5363	722.5363	747.3084	0.96685157	1.176824967		1	209.25	1.074263221
2	25.071	25071	688.4464	847.3536	847.3536	688.4464	1.230820003	1.184800349		1	209.5	1.072625791
2	25.416	25416	609.1928	854.2842	854.2842	609.1928	1.402321564	1.185667526		1	209.75	1.07098836
2	25.663	25663	843.7432	910.8416	910.8416	843.7432	1.079524671	1.184529956		1	210	1.06935093
2	25.904	25904	887.6385	1082.066	1082.066	887.6385	1.219039057	1.188106039		1	210.25	1.067713499
2	26.191	26191	865.4553	910.4392	910.4392	865.4553	1.05197715	1.211133601		1	210.5	1.066076068
2	26.628	26628	1057.087	1396.868	1396.868	1057.087	1.321431443	1.264953691		1	210.75	1.064438638
2	26.891	26891	850.5243	1052.273	1052.273	850.5243	1.237205098	1.280750927		1	211	1.062801207
2	27.223	27223	743.1482	915.9446	915.9446	743.1482	1.232519436	1.274042727		1	211.25	1.061163777
2	27.615	27615	779.064	1048.219	1048.219	779.064	1.345485095	1.251220558		1	211.5	1.059526346
2	27.79	27790	940.3495	1226.563	1226.563	940.3495	1.30436928	1.24000239		1	211.75	1.057888916
2	28.099	28099	1390.658	2134.77	2134.77	1390.658	1.535079078	1.218290195		1	212	1.056251485
2	28.312	28312	994.1096	1171.761	1171.761	994.1096	1.178704038	1.20008408		1	212.25	1.054614054
2	28.533	28533	841.3397	844.3433	844.3433	841.3397	1.003570021	1.178526352		1	212.5	1.052976624
2	28.709	28709	1013.336	883.2686	883.2686	1013.336	0.871644351	1.159346682		1	212.75	1.051339193
2	29.063	29063	1034.247	1102.528	1102.528	1034.247	1.066020013	1.114562909		1	213	1.049701763
2	29.6	29600	581.8816	690.635	690.635	581.8816	1.186899534	1.034209565		1	213.25	1.048064332
2	35.567	35567	1229.533	1130.58	1130.58	1229.533	0.91951985	0.818242736		1	213.5	1.046426902
2	35.788	35788	1431.385	1254.086	1254.086	1431.385	0.876134653	0.879121024		1	213.75	1.044789471
2	36.21	36210	1520.812	1504.129	1504.129	1520.812	0.989030202	0.981400706		1	214	1.04315204
2	36.473	36473	1985.975	2054.298	2054.298	1985.975	1.034402749	1.035922759		1	214.25	1.04151461
2	36.683	36683	1479.076	951.0285	951.0285	1479.076	0.642988258	1.074567454		1	214.5	1.039877179
2	36.928	36928	1151.661	1414.997	1414.997	1151.661	1.228657565	1.113350804		1	214.75	1.038239749
2	37.164	37164	768.5503	1022.432	1022.432	768.5503	1.330338431	1.145260451		1	215	1.036602318
2	37.399	37399	886.3222	857.4652	857.4652	886.3222	0.967441863	1.172173228		1	215.25	1.034964888
2	37.712	37712	849.7959	1132.646	1132.646	849.7959	1.332844745	1.196312367		1	215.5	1.033327457
2	37.919	37919	598.0728	699.5698	699.5698	598.0728	1.169706765	1.202371127		1	215.75	1.031690026
2	38.153	38153	675.2263	908.5963	908.5963	675.2263	1.345617462	1.200690155		1	216	1.030052596
2	38.543	38543	755.6245	1126.777	1126.777	755.6245	1.491186429	1.186761889		1	216.25	1.028415165
2	38.763	38763	814.4669	894.6508	894.6508	814.4669	1.09844955	1.165453429		1	216.5	1.026777735
2	38.964	38964	1462.444	1302.462	1302.462	1462.444	0.89060641	1.13417356		1	216.75	1.025140304
2	39.2	39200	1097.705	823.9892	823.9892	1097.705	0.750647214	1.100185665		1	217	1.023502874
2	39.564	39564	567.6194	692.7653	692.7653	567.6194	1.220475023	1.035266442		1	217.25	1.021865443
2	39.987	39987	714.0156	866.4049	866.4049	714.0156	1.213425729	0.966908893		1	217.5	1.020228012
2	40.184	40184	775.8232	801.2818	801.2818	775.8232	1.032814951	0.958364157		1	217.75	1.018590582
2	40.42	40420	758.0104	754.1627	754.1627	758.0104	0.994923948	0.957249038		1	218	1.016953151
2	40.66	40660	538.4127	367.4061	367.4061	538.4127	0.682387507	0.96166785		1	218.25	1.015315721
2	40.851	40851	558.1283	468.5815	468.5815	558.1283	0.839558754	0.969162034		1	218.5	1.01367829
2	41.293	41293	720.5023	740.5737	740.5737	720.5023	1.02785751	0.99962436		1	218.75	1.01204086
2	41.458	41458	812.1094	848.1641	848.1641	812.1094	1.044396358	1.010996728		1	219	1.010403429
2	41.622	41622	423.6608	410.3928	410.3928	423.6608	0.968682493	1.0299494		1	219.25	1.008765998
2	41.984	41984	652.2853	821.6908	821.6908	652.2853	1.259710743	1.101272658		1	219.5	1.007128568
2	42.267	42267	1283.484	1566.044	1566.044	1283.484	1.220150777	1.138863047		1	219.75	1.005491137
2	42.449	42449	1407.281	1677.471	1677.471	1407.281	1.191994349	1.143098293		1	220	1.003853707
2	42.676	42676	974.0658	987.8347	987.8347	974.0658	1.014135493	1.142158686		1	220.25	1.002216276
2	42.86	42860	2158.901	2295.651	2295.651	2158.901	1.063342414	1.134148127		1	220.5	1.000578846
2	43.205	43205	924.2304	1096.5	1096.5	924.2304	1.186392484	1.092982362		1	220.75	0.998941415
2	43.659	43659	997.4855	973.8797	973.8797	997.4855	0.976334694	1.032755234		1	221	0.997303984
2	43.848	43848	856.8452	899.0601	899.0601	856.8452	1.049267826	1.010304167		1	221.25	0.995666554
2	44.063	44063	749.345	652.6921	652.6921	749.345	0.871016821	0.980619204		1	221.5	0.994029123
2	44.309	44309	715.9491	834.5411	834.5411	715.9491	1.16564306	0.956917303		1	221.75	0.992391693
2	44.495	44495	948.9211	863.8316	863.8316	948.9211	0.910330269	0.949257794		1	222	0.990754262
2	44.685	44685	676.4308	635.5096	635.5096	676.4308	0.939504233	0.944569725		1	222.25	0.989116832
2	45.013	45013	905.1292	784.8205	784.8205	905.1292	0.867081186	0.942866946		1	222.5	0.987479401
2	45.221	45221	842.3489	600.612	600.612	842.3489	0.71302046	0.950460663		1	222.75	0.98584197
2	45.481	45481	986.9484	1125.754	1125.754	986.9484	1.140641193	0.964217733		1	223	0.984691115
2	45.655	45655	859.8649	772.0607	772.0607	859.8649	0.897886052	0.970993917		1	223.25	0.986739858
2	45.878	45878	1116.672	1408.22	1408.22	1116.672	1.261086514	0.982802749		1	223.5	0.988788601
2	46.081	46081	542.9695	490.6846	490.6846	542.9695	0.903705641	0.996404879		1	223.75	0.990837345
2	46.255	46255	406.5111	443.1972	443.1972	406.5111	1.090246244	1.013200597		1	224	0.992886088
2	46.518	46518	753.059	679.603	679.603	753.059	0.902456514	1.042391303		1	224.25	0.994934831
2	46.709	46709	692.0147	755.6067	755.6067	692.0147	1.091894002	1.064469302		1	224.5	0.996983575
2	46.973	46973	1265.17	1232.31	1232.31	1265.17	0.974027206	1.098791055		1	224.75	0.999032318
2	47.17	47170	1261.258	1342.786	1342.786	1261.258	1.064640224	1.116280497		1	225	1.001081061
2	47.472	47472	1236.822	1524.307	1524.307	1236.822	1.232438459	1.12893031		1	225.25	1.003725425
2	47.964	47964	1126.286	1477.643	1477.643	1126.286	1.311960728	1.136622435		1	225.5	1.006526215
2	48.177	48177	1640.015	1972.83	1972.83	1640.015	1.20293412	1.135208939		1	225.75	1.009327004
2	48.589	48589	775.8628	859.8129	859.8129	775.8628	1.108202249	1.124979812		1	226	1.012127794
2	48.779	48779	853.5934	854.5113	854.5113	853.5934	1.001075336	1.119555515		1	226.25	1.014928583
2	49.306	49306	1176.602	1088.137	1088.137	1176.602	0.924813148	1.086185605		1	226.5	1.017729372
2	49.778	49778	1128.293	1279.539	1279.539	1128.293	1.134048514	1.046495068		1	226.75	1.020530162
2	50.097	50097	1102.573	1215.792	1215.792	1102.573	1.102686171	1.030758736		1	227	1.023330951
2	50.66	50660	1622.075	1647.006	1647.006	1622.075	1.01536982	1.01873807		1	227.25	1.026333563
2	50.908	50908	1189.17	1260.17	1260.17	1189.17	1.059705509	1.017582661		1	227.5	1.02985708
2	51.08	51080	1148.063	1064.816	1064.816	1148.063	0.927489171	1.019826597		1	227.75	1.033768128
2	51.307	51307	1618.621	1792.664	1792.664	1618.621	1.10752548	1.019937913		1	228	1.037679177
2	51.694	51694	1081.914	1096.111	1096.111	1081.914	1.013122115	1.024805445		1	228.25	1.041590226
2	51.934	51934	888.0753	882.2821	882.2821	888.0753	0.993476679	1.048095357		1	228.5	1.045501275
2	52.209	52209	686.1308	819.8475	819.8475	686.1308	1.194885144	1.086166149		1	228.75	1.049412323
2	52.422	52422	850.9821	880.2627	880.2627	850.9821	1.034408009	1.115765662		1	229	1.053323372
2	52.585	52585	728.5476	665.1029	665.1029	728.5476	0.912916191	1.141932529		1	229.25	1.057234421
2	52.872	52872	812.6484	871.052	871.052	812.6484	1.071868227	1.200353563		1	229.5	1.06114547
2	53.074	53074	461.9977	729.4232	729.4232	461.9977	1.578845955	1.235921735		1	229.75	1.065056518
2	53.255	53255	666.0405	842.1008	842.1008	666.0405	1.26433873	1.265362632		1	230	1.069378283
2	53.492	53492	648.3785	885.3243	885.3243	648.3785	1.365443641	1.308402761		2	9	1.135799214
2	53.781	53781	527.5127	614.7219	614.7219	527.5127	1.165321517	1.349706161		2	9.25	1.126146446
2	53.97	53970	389.4013	645.5266	645.5266	389.4013	1.657741256	1.363910304		2	9.5	1.11739156
2	54.341	54341	711.0147	690.878	690.878	711.0147	0.971678926	1.377711227		2	9.75	1.111896696
2	54.654	54654	471.7843	813.9622	813.9622	471.7843	1.725284627	1.364707488		2	10	1.108987667
2	54.946	54946	485.1015	541.4172	541.4172	485.1015	1.11609055	1.336620015		2	10.25	1.109136828
2	55.259	55259	509.4809	747.8371	747.8371	509.4809	1.467841287	1.327328744		2	10.5	1.115080692
2	55.511	55511	538.2264	836.3556	836.3556	538.2264	1.553910399	1.338203484		2	10.75	1.127202294
2	55.694	55694	691.2118	787.3904	787.3904	691.2118	1.139144905	1.348679482		2	11	1.140316341
2	55.903	55903	530.5153	559.6177	559.6177	530.5153	1.054856853	1.368611445		2	11.25	1.153988789
2	56.173	56173	658.0756	939.9535	939.9535	658.0756	1.428336653	1.41890427		2	11.5	1.167840313
2	56.357	56357	682.0714	1128.31	1128.31	682.0714	1.654240304	1.461238092		2	11.75	1.180458785
2	56.549	56549	683.645	1075.267	1075.267	683.645	1.572844093	1.498577696		2	12	1.180501503
2	56.864	56864	524.2208	702.9404	702.9404	524.2208	1.340924282	1.55748604		2	12.25	1.16642463
2	57.104	57104	439.7654	725.4242	725.4242	439.7654	1.649570885	1.604967602		2	12.5	1.148674118
2	57.412	57412	345.6527	732.8656	732.8656	345.6527	2.120236874	1.66433761		2	12.75	1.126046713
2	57.626	57626	414.3268	623.7005	623.7005	414.3268	1.505334678	1.706776062		2	13	1.096395636
2	57.794	57794	301.5958	552.0782	552.0782	301.5958	1.830523502	1.738924803		2	13.25	1.062940089
2	58.08	58080	662.2155	913.461	913.461	662.2155	1.379401418	1.80311188		2	13.5	1.04018623
2	58.305	58305	551.6647	950.3598	950.3598	551.6647	1.722712727	1.846733068		2	13.75	1.031092273
2	58.739	58739	422.7827	927.2881	927.2881	422.7827	2.193297171	1.910841619		2	14	1.028794961
2	58.986	58986	720.4463	1432.037	1432.037	720.4463	1.987708175	1.935008396		2	14.25	1.045331528
2	59.165	59165	614.3128	1351.339	1351.339	614.3128	2.199757192	1.937381298		2	14.5	1.0810961
2	59.341	59341	741.0036	1321.19	1321.19	741.0036	1.782973794	1.911932967		2	14.75	1.10949761
2	59.624	59624	459.3288	931.34	931.34	459.3288	2.027610722	1.860446905		2	15	1.131095763
2	60.08	60080	1089.176	1812.633	1812.633	1089.176	1.664224147	1.825472333		2	15.25	1.153406159
2	60.534	60534	810.6944	1398.223	1398.223	810.6944	1.724722658	1.786664426		2	15.5	1.16048046
2	60.819	60819	1328.851	1738.28	1738.28	1328.851	1.30810753	1.77429704		2	15.75	1.15618286
2	61.01	61010	1794.468	2510.825	2510.825	1794.468	1.399202995	1.777642191		2	16	1.149168857
2	61.515	61515	1450.715	3292.122	3292.122	1450.715	2.269309961	1.819073238		2	16.25	1.141416888
2	61.997	61997	794.9161	2094.429	2094.429	794.9161	2.634779947	1.838512097		2	16.5	1.131926656
2	62.268	62268	1320.9	2258.746	2258.746	1320.9	1.710005299	1.803321747		2	16.75	1.12084089
2	62.519	62519	1050.473	1955.698	1955.698	1050.473	1.861730858	1.748999332		2	17	1.106187939
2	62.86	62860	997.3878	1432.881	1432.881	997.3878	1.436633775	1.703740522		2	17.25	1.092557939
2	63.063	63063	663.493	1106.315	1106.315	663.493	1.667410206	1.681883065		2	17.5	1.079549742
2	63.365	63365	850.4567	828.2202	828.2202	850.4567	0.97385346	1.645430795		2	17.75	1.073746264
2	63.734	63734	901.2018	1555.732	1555.732	901.2018	1.726285944	1.674302869		2	18	1.068947927
2	63.897	63897	1742.889	2575.527	2575.527	1742.889	1.477734382	1.697541919		2	18.25	1.061885897
2	64.213	64213	740.6014	1340.52	1340.52	740.6014	1.810042487	1.742233134		2	18.5	1.053875928
2	64.397	64397	643.9488	1429.768	1429.768	643.9488	2.220313168	1.779862402		2	18.75	1.049731945
2	64.858	64858	1096.826	2036.393	2036.393	1096.826	1.856623567	1.943481238		2	19	1.046217308
2	65.268	65268	966.0577	1906.014	1906.014	966.0577	1.972981531	2.035987134		2	19.25	1.057189023
2	65.445	65445	535.3217	1339.005	1339.005	535.3217	2.501309026	2.027990493		2	19.5	1.071959844
2	65.731	65731	934.2921	1627.596	1627.596	934.2921	1.742063323	1.975186309		2	19.75	1.082189147
2	66.116	66116	828.5351	1563.04	1563.04	828.5351	1.8865103	1.899657013		2	20	1.091871714
2	66.542	66542	1141.789	2075.886	2075.886	1141.789	1.818099491	1.800280655		2	20.25	1.098215222
2	66.717	66717	657.4317	1127.167	1127.167	657.4317	1.714500533	1.765350399		2	20.5	1.095039252
2	66.916	66916	789.7289	1119.546	1119.546	789.7289	1.417633317	1.738171299		2	20.75	1.089227219
2	67.236	67236	1034.755	2022.297	2022.297	1034.755	1.954372774	1.696488492		2	21	1.084529256
2	67.534	67534	1353.781	2449.496	2449.496	1353.781	1.809373894	1.670210425		2	21.25	1.077993152
2	67.871	67871	871.7246	1409.134	1409.134	871.7246	1.616489887	1.67379697		2	21.5	1.073097683
2	68.061	68061	734.6018	1178.03	1178.03	734.6018	1.603630702	1.685015795		2	21.75	1.069388134
2	68.38	68380	918.1838	1266.291	1266.291	918.1838	1.379125835	1.691710476		2	22	1.066161109
2	68.62	68620	1444.636	2682.739	2682.739	1444.636	1.857034575	1.68367496		2	22.25	1.068845985
2	68.878	68878	832.6043	1472.995	1472.995	832.6043	1.769141716	1.674399931		2	22.5	1.072321096
2	69.123	69123	1073.442	2049.822	2049.822	1073.442	1.90957872	1.6630247		2	22.75	1.078424638
2	69.487	69487	1156.625	1721.283	1721.283	1156.625	1.488194532	1.654716401		2	23	1.082331035
2	69.728	69728	837.2619	1319.655	1319.655	837.2619	1.576155561	1.642702668		2	23.25	1.08390807
2	69.95	69950	1044.219	1770.818	1770.818	1044.219	1.695830089	1.611107096		2	23.5	1.084499848
2	70.229	70229	980.8827	1336.855	1336.855	980.8827	1.362910162	1.553284044		2	23.75	1.085076221
2	70.562	70562	1182.121	1938.486	1938.486	1182.121	1.639837208	1.490591654		2	24	1.0847135
2	70.891	70891	862.9619	1441.853	1441.853	862.9619	1.670818839	1.436181099		2	24.25	1.08373018
2	71.135	71135	1194.024	1580.021	1580.021	1194.024	1.323274072	1.401547397		2	24.5	1.082958574
2	71.553	71553	1071.167	1162.137	1162.137	1071.167	1.084926067	1.370686131		2	24.75	1.084084853
2	71.835	71835	1355.372	2019.794	2019.794	1355.372	1.490213757	1.355029207		2	25	1.086688116
2	72.007	72007	1585.792	1851.542	1851.542	1585.792	1.167581877	1.3434693		2	25.25	1.087627458
2	72.239	72239	1144.265	1559.776	1559.776	1144.265	1.363124801	1.334817452		2	25.5	1.087637688
2	72.467	72467	1213.974	1606.529	1606.529	1213.974	1.323363598	1.326981751		2	25.75	1.087819592
2	72.654	72654	1354.517	2063.757	2063.757	1354.517	1.523610999	1.319552759		2	26	1.091182507
2	72.84	72840	1137.393	1671.745	1671.745	1137.393	1.469804193	1.317658083		2	26.25	1.098789097
2	73.164	73164	489.5468	546.4654	546.4654	489.5468	1.116267944	1.302264139		2	26.5	1.109156071
2	73.336	73336	450.9646	576.0913	576.0913	450.9646	1.277464573	1.274473897		2	26.75	1.116931332
2	73.599	73599	1159.708	1265.355	1265.355	1159.708	1.091097932	1.211422822		2	27	1.119041409
2	73.899	73899	1213.475	1639.474	1639.474	1213.475	1.351057088	1.147831017		2	27.25	1.116995004
2	74.085	74085	1012.821	1285.341	1285.341	1012.821	1.26907025	1.117368871		2	27.5	1.112094284
2	74.357	74357	821.4681	780.8007	780.8007	821.4681	0.950494243	1.071066647		2	27.75	1.106926107
2	74.551	74551	1244.926	1095.077	1095.077	1244.926	0.879632203	1.048255596		2	28	1.101094379
2	74.931	74931	900.2197	888.564	888.564	900.2197	0.987052383	1.039022706		2	28.25	1.094406411
2	75.148	75148	657.2811	687.505	687.505	657.2811	1.045983218	1.038430725		2	28.5	1.086447343
2	75.615	75615	1207.379	1462.839	1462.839	1207.379	1.211582279	1.055734624		2	28.75	1.077159173
2	75.843	75843	769.7534	748.3377	748.3377	769.7534	0.972178492	1.070228918		2	29	1.066510231
2	76.024	76024	605.2763	663.5305	663.5305	605.2763	1.09624398	1.077171852		2	29.25	1.054405193
2	76.197	76197	924.4922	1006.182	1006.182	924.4922	1.088361806	1.082704244		2	29.5	1.041809598
2	76.363	76363	759.8362	867.4829	867.4829	759.8362	1.141670929	1.090020142		2	29.75	1.03494338
2	76.645	76645	551.9596	689.7747	689.7747	551.9596	1.24968331	1.097535957		2	30	1.031896748
2	76.812	76812	645.5997	574.9619	574.9619	645.5997	0.890585761	1.096757522		2	30.25	1.028850116
2	77.203	77203	489.0892	491.6702	491.6702	489.0892	1.005277156	1.08847912		2	30.5	1.025803484
2	77.392	77392	632.7769	736.1371	736.1371	632.7769	1.163343826	1.081443991		2	30.75	1.022756851
2	77.644	77644	865.2636	846.4936	846.4936	865.2636	0.978307189	1.071448625		2	31	1.019710219
2	77.819	77819	503.0901	634.0462	634.0462	503.0901	1.260303472	1.062216676		2	31.25	1.016663587
2	78.296	78296	764.4383	723.2999	723.2999	764.4383	0.9461848	1.014108326		2	31.5	1.013616955
2	78.611	78611	423.9756	428.6115	428.6115	423.9756	1.010934356	0.976013635		2	31.75	1.010570322
2	78.816	78816	518.6889	530.5863	530.5863	518.6889	1.022937449	0.955141043		2	32	1.00752369
2	78.999	78999	640.0564	536.611	536.611	640.0564	0.838380805	0.937192851		2	32.25	1.004477058
2	79.426	79426	677.4243	640.3095	640.3095	677.4243	0.945211886	0.891070464		2	32.5	1.001430426
2	79.821	79821	472.3853	367.7139	367.7139	472.3853	0.778419439	0.864914464		2	32.75	0.998383793
2	80.021	80021	807.2772	599.8793	599.8793	807.2772	0.74308961	0.866675257		2	33	0.995337161
2	80.382	80382	773.8417	633.7951	633.7951	773.8417	0.819024227	0.88537482		2	33.25	0.992290529
2	80.586	80586	807.8944	911.6739	911.6739	807.8944	1.128456764	0.890694694		2	33.5	0.989243897
2	80.774	80774	1221.956	814.2743	814.2743	1221.956	0.666369575	0.894289964		2	33.75	0.986197264
2	81.179	81179	840.0483	898.0373	898.0373	840.0483	1.069030555	0.906961432		2	34	0.983150632
2	81.507	81507	932.006	987.5733	987.5733	932.006	1.059621183	0.905931938		2	34.25	0.980104
2	81.731	81731	441.8714	420.7226	420.7226	441.8714	0.952138111	0.903367882		2	34.5	0.977057368
2	82.122	82122	814.8058	563.216	563.216	814.8058	0.691227284	0.897060143		2	34.75	0.974010735
2	82.65	82650	1067.551	847.1064	847.1064	1067.551	0.793504385	0.845178647		2	35	0.970964103
2	82.955	82955	763.3439	666.9228	666.9228	763.3439	0.873685897	0.824815045		2	35.25	0.967917471
2	83.276	83276	626.6276	623.2632	623.2632	626.6276	0.994630942	0.833704834		2	35.5	0.964870839
2	83.518	83518	527.4652	427.7873	427.7873	527.4652	0.811024689	0.848068029		2	35.75	0.981027796
2	83.847	83847	601.0672	450.4907	450.4907	601.0672	0.74948475	0.872102337		2	36	1.001852964
2	84.034	84034	978.3009	777.9691	777.9691	978.3009	0.795224762	0.897260552		2	36.25	1.02178244
2	84.394	84394	1497.585	1284.891	1284.891	1497.585	0.85797534	0.957308523		2	36.5	1.039021152
2	84.73	84730	844.6046	1004.39	1004.39	844.6046	1.189183672	1.00281835		2	36.75	1.053931154
2	85.054	85054	822.3743	807.466	807.466	822.3743	0.981871637	1.053835783		2	37	1.066696445
2	85.366	85366	502.1217	581.7783	581.7783	502.1217	1.158640027	1.082440595		2	37.25	1.077478881
2	85.685	85685	847.3587	949.389	949.389	847.3587	1.12040981	1.080585666		2	37.5	1.085847051
2	85.924	85924	819.1821	947.0363	947.0363	819.1821	1.156075432	1.068337693		2	37.75	1.091726609
2	86.197	86197	708.8525	731.2925	731.2925	708.8525	1.031656797	1.050360983		2	38	1.093196207
2	86.504	86504	881.8575	827.139	827.139	881.8575	0.937950859	1.009320901		2	38.25	1.091659721
2	86.88	86880	816.7279	648.8393	648.8393	816.7279	0.794437535	0.933367245		2	38.5	1.088653496
2	87.154	87154	623.59	602.2928	602.2928	623.59	0.965847432	0.891280746		2	38.75	1.081385726
2	87.344	87344	724.4916	699.1314	699.1314	724.4916	0.964995867	0.866320531		2	39	1.068684017
2	87.553	87553	757.1957	538.1578	538.1578	757.1957	0.71072485	0.840691063		2	39.25	1.05598326
2	87.727	87727	1137.3	1031.198	1031.198	1137.3	0.906707113	0.82584792		2	39.5	1.040970485
2	87.962	87962	1273.698	990.8038	990.8038	1273.698	0.777895388	0.805319948		2	39.75	1.027006573
2	88.418	88418	462.4227	342.3024	342.3024	462.4227	0.740237017	0.781815832		2	40	1.01392106
2	89.37	89370	1088.573	945.1246	945.1246	1088.573	0.868223445	0.856235524		2	40.25	1.011128861
2	89.678	89678	1034.151	771.4308	771.4308	1034.151	0.745955668	0.889384878		2	40.5	1.011354343
2	89.889	89889	938.5725	752.9875	752.9875	938.5725	0.802268871	0.906176628		2	40.75	1.013535235
2	90.119	90119	796.4358	832.7184	832.7184	796.4358	1.045556214	0.923159513		2	41	1.018327169
2	90.494	90494	691.6329	757.816	757.816	691.6329	1.095691081	0.952002168		2	41.25	1.024128529
2	90.724	90724	948.1867	1000.494	1000.494	948.1867	1.055165612	0.961838157		2	41.5	1.030589766
2	90.936	90936	738.0115	674.0895	674.0895	738.0115	0.913386174	0.960395214		2	41.75	1.043828388
2	91.181	91181	660.6239	564.4643	564.4643	660.6239	0.854441234	0.954051133		2	42	1.060067392
2	91.389	91389	655.1177	549.8319	549.8319	655.1177	0.8392872	0.940075708		2	42.25	1.07124836
2	91.577	91577	1097.091	1222.634	1222.634	1097.091	1.114432622	0.918017792		2	42.5	1.073363614
2	91.795	91795	891.8354	942.2439	942.2439	891.8354	1.056522201	0.897680723		2	42.75	1.072033582
2	91.985	91985	877.4003	704.3789	704.3789	877.4003	0.80280221	0.885733798		2	43	1.064796498
2	92.305	92305	604.2243	363.2028	363.2028	604.2243	0.601105914	0.864309079		2	43.25	1.054550421
2	92.513	92513	681.9554	608.0116	608.0116	681.9554	0.891570915	0.855826112		2	43.5	1.043383709
2	92.891	92891	364.5931	335.1599	335.1599	364.5931	0.9192711	0.854445986		2	43.75	1.03264198
2	93.134	93134	1061.118	1032.225	1032.225	1061.118	0.972771172	0.858913068		2	44	1.021656026
2	93.328	93328	889.9102	599.9682	599.9682	889.9102	0.674189598	0.864130912		2	44.25	1.012660734
2	93.746	93746	415.77	474.6225	474.6225	415.77	1.141550617	0.900076721		2	44.5	1.008126171
2	94.062	94062	898.5801	692.5336	692.5336	898.5801	0.770697682	0.926207367		2	44.75	1.006475598
2	94.295	94295	695.999	544.2967	544.2967	695.999	0.782036612	0.93245997		2	45	1.006038606
2	94.636	94636	671.3261	731.0157	731.0157	671.3261	1.088912974	0.935904158		2	45.25	1.009089375
2	94.854	94854	892.8593	983.2468	983.2468	892.8593	1.101233755	0.936819844		2	45.5	1.013453927
2	95.252	95252	637.4955	468.6531	468.6531	637.4955	0.735147307	0.923553398		2	45.75	1.017180211
2	95.681	95681	678.9167	647.7436	647.7436	678.9167	0.954084058	0.911175212		2	46	1.022214902
2	95.891	95891	666.4276	722.1883	722.1883	666.4276	1.083671054	0.916382931		2	46.25	1.029535039
2	96.055	96055	583.7117	515.1232	515.1232	583.7117	0.882495931	0.921961274		2	46.5	1.038853506
2	96.289	96289	888.9493	645.5029	645.5029	888.9493	0.726141412	0.930219044		2	46.75	1.048754679
2	96.459	96459	1162.23	923.533	923.533	1162.23	0.794621547	0.939103166		2	47	1.059323334
2	96.67	96670	562.4321	574.3027	574.3027	562.4321	1.021105837	0.951714451		2	47.25	1.065533296
2	96.927	96927	75.52906	88.93026	88.93026	75.52906	1.177431044	0.969346856		2	47.5	1.068811665
2	97.185	97185	708.6083	693.2345	693.2345	708.6083	0.978304234	0.992302391		2	47.75	1.070127708
2	97.413	97413	775.4056	777.4485	777.4485	775.4056	1.002634621	1.007910144		2	48	1.071173803
2	97.635	97635	776.0519	867.9621	867.9621	776.0519	1.118433058	1.019251638		2	48.25	1.070168053
2	97.847	97847	825.6724	750.3608	750.3608	825.6724	0.908787553	1.030005615		2	48.5	1.06807813
2	98.101	98101	768.468	718.4237	718.4237	768.468	0.934877835	1.038870669		2	48.75	1.065786495
2	98.465	98465	793.9578	1005.187	1005.187	793.9578	1.266045878	1.042420005		2	49	1.060795944
2	98.705	98705	841.6397	720.9364	720.9364	841.6397	0.856585544	1.039792952		2	49.25	1.055465867
2	98.988	98988	1491.75	1475.342	1475.342	1491.75	0.989000838	1.030640331		2	49.5	1.048779106
2	99.276	99276	1677.573	1891.978	1891.978	1677.573	1.127806659	1.012463925		2	49.75	1.041700724
2	99.439	99439	1273.087	1415.657	1415.657	1273.087	1.111987633	1.001410769		2	50	1.037220591
2	99.718	99718	832.3718	853.4415	853.4415	832.3718	1.025312847	0.975510579		2	50.25	1.034509531
2	100.021	100021	668.9041	537.7286	537.7286	668.9041	0.803894908	0.938738284		2	50.5	1.032712279
2	100.358	100358	537.386	463.8649	463.8649	537.386	0.863187541	0.909465701		2	50.75	1.031420856
2	100.63	100630	752.4645	592.9032	592.9032	752.4645	0.787948402	0.901581804		2	51	1.031577133
2	100.91	100910	1007.992	967.9871	967.9871	1007.992	0.960312284	0.896682007		2	51.25	1.031956618
2	101.168	101168	1292.64	1136.15	1136.15	1292.64	0.878937678	0.901171465		2	51.5	1.032783372
2	101.624	101624	1842.801	1907.445	1907.445	1842.801	1.035079208	0.927818849		2	51.75	1.035434708
2	101.81	101810	2664.839	2557.869	2557.869	2664.839	0.959858738	0.931295913		2	52	1.044523236
2	101.993	101993	1123.072	1019.423	1019.423	1123.072	0.90770939	0.930489131		2	52.25	1.056183773
2	102.178	102178	634.0047	596.4416	596.4416	634.0047	0.940752647	0.927373955		2	52.5	1.06844774
2	102.522	102522	725.5865	512.9729	512.9729	725.5865	0.706976908	0.899366723		2	52.75	1.084351073
2	102.691	102691	904.6147	898.4196	898.4196	904.6147	0.99315167	0.880019052		2	53	1.100301535
2	102.926	102926	720.2881	710.6819	710.6819	720.2881	0.986663392	0.857301236		2	53.25	1.114327818
2	103.259	103259	546.5218	351.0132	351.0132	546.5218	0.642267518	0.824599223		2	53.5	1.129478433
2	103.49	103490	453.318	416.1017	416.1017	453.318	0.917902444	0.800473621		2	53.75	1.141508747
2	103.723	103723	472.2521	427.7806	427.7806	472.2521	0.905831017	0.785032089		2	54	1.148158861
2	104.003	104003	774.2346	447.8825	447.8825	774.2346	0.578484222	0.771985264		2	54.25	1.151290151
2	104.289	104289	1119.964	849.3784	849.3784	1119.964	0.758397949	0.762798349		2	54.5	1.150205759
2	104.481	104481	383.7862	313.5061	313.5061	383.7862	0.816876949	0.767452732		2	54.75	1.144942312
2	104.701	104701	461.6569	309.8475	309.8475	461.6569	0.671164018	0.794513602		2	55	1.138054615
2	104.869	104869	469.3005	465.398	465.398	469.3005	0.991684432	0.817524002		2	55.25	1.135555882
2	105.101	105101	782.0883	566.109	566.109	782.0883	0.723842819	0.859343639		2	55.5	1.138967672
2	105.374	105374	891.4606	743.2509	743.2509	891.4606	0.833745092	0.928092107		2	55.75	1.14445303
2	105.615	105615	686.5178	656.4836	656.4836	686.5178	0.956251389	0.968547142		2	56	1.155449635
2	105.901	105901	531.0967	671.1102	671.1102	531.0967	1.263630898	0.99294297		2	56.25	1.172264811
2	106.133	106133	1110.335	1074.765	1074.765	1110.335	0.967964623	1.001336343		2	56.5	1.189917648
2	106.368	106368	995.8715	1032.705	1032.705	995.8715	1.036986198	0.978886519		2	56.75	1.205782666
2	106.549	106549	569.9274	501.8878	501.8878	569.9274	0.880617075	0.946746459		2	57	1.222020388
2	106.844	106844	445.1565	450.219	450.219	445.1565	1.011372405	0.902734119		2	57.25	1.238424052
2	107.083	107083	628.2154	605.5462	605.5462	628.2154	0.963914925	0.858556822		2	57.5	1.254814295
2	107.249	107249	729.1867	469.2835	469.2835	729.1867	0.643571118	0.832709544		2	57.75	1.271217181
2	107.452	107452	828.3128	581.4553	581.4553	828.3128	0.70197551	0.823270817		2	58	1.289618947
2	107.756	107756	874.2002	606.2756	606.2756	874.2002	0.693520317	0.818137351		2	58.25	1.306761472
2	108.056	108056	788.4312	745.8537	745.8537	788.4312	0.94599719	0.821851994		2	58.5	1.320050356
2	108.262	108262	702.2109	484.5072	484.5072	702.2109	0.68997391	0.840467927		2	58.75	1.33229976
2	108.535	108535	775.204	840.4069	840.4069	775.204	1.084110634	0.884444329		2	59	1.340136934
2	108.748	108748	533.0077	493.6063	493.6063	533.0077	0.926077241	0.908434096		2	59.25	1.336735182
2	109.092	109092	653.6557	603.1476	603.1476	653.6557	0.92272981	0.923951932		2	59.5	1.322565057
2	109.265	109265	516.2437	508.4938	508.4938	516.2437	0.984987904	0.928954043		2	59.75	1.311715328
2	109.702	109702	754.6592	629.6107	629.6107	754.6592	0.834298051	0.931098557		2	60	1.305259134
2	110.075	110075	671.3382	702.4142	702.4142	671.3382	1.046289635	0.900741354		2	60.25	1.298300297
2	110.487	110487	885.2665	791.4606	791.4606	885.2665	0.894036542	0.865896092		2	60.5	1.291104923
2	110.693	110693	567.9349	411.6826	411.6826	567.9349	0.72487639	0.862990432		2	60.75	1.28697036
2	110.856	110856	820.9543	781.58	781.58	820.9543	0.952038378	0.861098448		2	61	1.287029554
2	111.049	111049	1095.025	762.7415	762.7415	1095.025	0.696551677	0.860043948		2	61.25	1.293718238
2	111.237	111237	1022.537	818.9719	818.9719	1022.537	0.800921531	0.862061783		2	61.5	1.30062419
2	111.759	111759	778.4114	760.0663	760.0663	778.4114	0.976432642	0.879834676		2	61.75	1.304229649
2	112.062	112062	1018.042	1015.45	1015.45	1018.042	0.997453936	0.888095116		2	62	1.307452533
2	112.559	112559	653.2034	553.5716	553.5716	653.2034	0.847472013	0.890725081		2	62.25	1.29652195
2	112.753	112753	528.3576	523.2849	523.2849	528.3576	0.990399116	0.890979612		2	62.5	1.27882889
2	113.114	113114	1393.624	1120.333	1120.333	1393.624	0.803899043	0.894278324		2	62.75	1.267121252
2	113.361	113361	639.5679	640.2014	640.2014	639.5679	1.000990513	0.896578787		2	63	1.257129973
2	113.532	113532	880.832	616.5416	616.5416	880.832	0.69995368	0.898566546		2	63.25	1.247246082
2	113.731	113731	940.5947	784.6543	784.6543	940.5947	0.834210846	0.908712019		2	63.5	1.246128938
2	113.932	113932	721.9369	705.8557	705.8557	721.9369	0.977724923	0.925110341		2	63.75	1.25306177
2	114.196	114196	700.6375	677.7044	677.7044	700.6375	0.967268238	0.939427764		2	64	1.265023197
2	114.466	114466	459.3506	525.0709	525.0709	459.3506	1.143072198	0.948093851		2	64.25	1.277713894
2	114.729	114729	747.2463	596.97	596.97	747.2463	0.798893216	0.958914746		2	64.5	1.300144961
2	114.957	114957	1080.303	1186.008	1186.008	1080.303	1.097847548	0.962010171		2	64.75	1.330020889
2	115.149	115149	1463.032	1358.053	1358.053	1463.032	0.928245589	0.951486056		2	65	1.353714842
2	115.509	115509	941.8884	845.7779	845.7779	941.8884	0.89795978	0.906894792		2	65.25	1.372707011
2	115.886	115886	471.2659	492.5419	492.5419	471.2659	1.045146487	0.876132392		2	65.5	1.367962825
2	116.177	116177	674.9518	418.0564	418.0564	674.9518	0.619387044	0.888021084		2	65.75	1.352347493
2	116.443	116443	727.3038	579.7048	579.7048	727.3038	0.797060046	0.904162987		2	66	1.335833818
2	116.755	116755	867.1451	977.3136	977.3136	867.1451	1.127047365	0.936501282		2	66.25	1.317646347
2	117.098	117098	1022.714	810.6104	810.6104	1022.714	0.792607122	0.986410724		2	66.5	1.298009918
2	117.333	117333	542.5818	476.9685	476.9685	542.5818	0.879072059	1.001851795		2	66.75	1.281432265
2	117.605	117605	2239.516	2945.633	2945.633	2239.516	1.315298931	1.001105696		2	67	1.270114362
2	117.908	117908	817.8353	971.4274	971.4274	817.8353	1.187803217	0.994680668		2	67.25	1.259348027
2	118.113	118113	553.9399	675.7501	675.7501	553.9399	1.219897863	0.977027844		2	67.5	1.251925254
2	118.407	118407	807.1733	510.5391	510.5391	807.1733	0.632502463	0.931998946		2	67.75	1.251689772
2	118.689	118689	921.4179	675.4494	675.4494	921.4179	0.73305435	0.896342239		2	68	1.254688039
2	118.998	118998	1223.879	933.6643	933.6643	1223.879	0.762873045	0.852211944		2	68.25	1.257236312
2	119.372	119372	1455.274	1223.814	1223.814	1455.274	0.840950914	0.800472344		2	68.5	1.256802125
2	119.608	119608	808.7876	720.9107	720.9107	808.7876	0.89134737	0.801843437		2	68.75	1.253875751
2	119.869	119869	1036.336	812.1469	812.1469	1036.336	0.783671415	0.820163918		2	69	1.250419153
2	120.115	120115	871.6794	716.0141	716.0141	871.6794	0.821419091	0.831840651		2	69.25	1.24752026
2	120.413	120413	403.0336	354.5829	354.5829	403.0336	0.879784961	0.834982169		2	69.5	1.245480649
2	120.665	120665	749.0711	607.8838	607.8838	749.0711	0.811516824	0.838154307		2	69.75	1.240599516
2	121.029	121029	946.0839	951.2599	951.2599	946.0839	1.005470974	0.840738347		2	70	1.227526277
2	121.319	121319	871.6979	674.1891	674.1891	871.6979	0.773420585	0.83467965		2	70.25	1.210214924
2	121.537	121537	720.6461	481.7577	481.7577	720.6461	0.668508024	0.829027923		2	70.5	1.194367465
2	121.703	121703	575.5017	587.5548	587.5548	575.5017	1.020943639	0.829568413		2	70.75	1.179968563
2	121.976	121976	1339.735	1049.799	1049.799	1339.735	0.783587053	0.837302844		2	71	1.166907651
2	122.168	122168	1215.437	994.2624	994.2624	1215.437	0.818028742	0.844119874		2	71.25	1.157596884
2	122.395	122395	1077.107	818.6822	818.6822	1077.107	0.76007509	0.861204877		2	71.5	1.151382094
2	122.793	122793	819.8067	706.2946	706.2946	819.8067	0.86153797	0.905512493		2	71.75	1.146381805
2	122.961	122961	1375.978	1326.949	1326.949	1375.978	0.96436789	0.917059237		2	72	1.141058933
2	123.28	123280	1048.429	1104.775	1104.775	1048.429	1.053743267	0.932386981		2	72.25	1.137860123
2	123.668	123668	747.6737	700.081	700.081	747.6737	0.936345628	0.946206292		2	72.5	1.134907674
2	123.878	123878	1422.414	1322.366	1322.366	1422.414	0.929663234	0.944577342		2	72.75	1.132518455
2	124.056	124056	835.01	859.1629	859.1629	835.01	1.028925282	0.933568145		2	73	1.129650161
2	124.332	124332	657.8736	497.0676	497.0676	657.8736	0.755567027	0.90403198		2	73.25	1.12234801
2	124.573	124573	1045.979	1069.684	1069.684	1045.979	1.022662979	0.880449295		2	73.5	1.104431238
2	124.769	124769	832.3241	763.8902	763.8902	832.3241	0.917779745	0.851582711		2	73.75	1.085662676
2	125.021	125021	875.5217	418.7528	418.7528	875.5217	0.478289459	0.813038577		2	74	1.0694587
2	125.484	125484	701.1241	792.6518	792.6518	701.1241	1.130544222	0.786294434		2	74.25	1.055314206
2	125.689	125689	735.4869	541.997	541.997	735.4869	0.736922711	0.780791784		2	74.5	1.043519846
2	125.855	125855	637.2325	452.9535	452.9535	637.2325	0.710813557	0.781828914		2	74.75	1.039872716
2	126.037	126037	904.1137	609.398	609.398	904.1137	0.674028056	0.792117014		2	75	1.038328587
2	126.203	126203	840.8803	563.8706	563.8706	840.8803	0.670571781	0.807358599		2	75.25	1.039465198
2	126.419	126419	838.1044	737.8185	737.8185	838.1044	0.880341996	0.825381136		2	75.5	1.042584203
2	126.818	126818	703.4308	581.3801	581.3801	703.4308	0.826492243	0.866525076		2	75.75	1.046908594
2	127.195	127195	450.1225	616.4694	616.4694	450.1225	1.369559176	0.914571139		2	76	1.050926985
2	127.451	127451	556.7819	404.4848	404.4848	556.7819	0.726469018	0.936097321		2	76.25	1.053886214
2	127.84	127840	1145.17	931.8541	931.8541	1145.17	0.81372556	0.954602938		2	76.5	1.056792446
2	128.004	128004	1033.233	935.3532	935.3532	1033.233	0.905268415	0.958972204		2	76.75	1.05792885
2	128.239	128239	673.3209	753.2888	753.2888	673.3209	1.118766401	0.958213402		2	77	1.056491321
2	128.764	128764	526.3811	455.4591	455.4591	526.3811	0.865264919	0.939892671		2	77.25	1.05445511
2	129.021	129021	702.1306	658.425	658.425	702.1306	0.937752891	0.932914653		2	77.5	1.051233056
2	129.212	129212	700.1944	610.5645	610.5645	700.1944	0.871992835	0.936117427		2	77.75	1.047427095
2	129.442	129442	776.724	762.0959	762.0959	776.724	0.981166927	0.940106319		2	78	1.040054957
2	129.739	129739	713.204	736.8994	736.8994	713.204	1.033223874	0.929986241		2	78.25	1.031565281
2	130.007	130007	807.9101	597.4359	597.4359	807.9101	0.739483143	0.916464344		2	78.5	1.021696394
2	130.215	130215	788.7972	753.1082	753.1082	788.7972	0.954755164	0.905782677		2	78.75	1.012411267
2	130.461	130461	919.8708	923.7793	923.7793	919.8708	1.004248966	0.886814076		2	79	1.00406902
2	130.641	130641	679.4514	648.7782	648.7782	679.4514	0.954855932	0.874109969		2	79.25	0.994976737
2	130.981	130981	964.4297	747.2206	747.2206	964.4297	0.774779748	0.850193474		2	79.5	0.98692588
2	131.178	131178	767.2925	581.7202	581.7202	767.2925	0.7581466	0.835437314		2	79.75	0.981351928
2	131.397	131397	775.5356	638.725	638.725	775.5356	0.823592108	0.827120844		2	80	0.980299541
2	131.765	131765	1512.842	1313.934	1313.934	1512.842	0.868520308	0.829805834		2	80.25	0.984355799
2	132.041	132041	820.0375	569.9059	569.9059	820.0375	0.694975413	0.83751561		2	80.5	0.987694122
2	132.524	132524	703.7698	686.1731	686.1731	703.7698	0.974996512	0.858719949		2	80.75	0.989505253
2	132.851	132851	800.7913	732.6991	732.6991	800.7913	0.914968856	0.884498659		2	81	0.992040626
2	133.103	133103	1224.731	1174.723	1174.723	1224.731	0.959168177	0.911753217		2	81.25	0.993851298
2	133.356	133356	1580.345	1651.767	1651.767	1580.345	1.045193929	0.938963766		2	81.5	0.993587094
2	133.66	133660	925.7256	723.8123	723.8123	925.7256	0.781886447	0.990995867		2	81.75	0.992613162
2	134.102	134102	1115.935	859.2217	859.2217	1115.935	0.769956763	1.061325805		2	82	0.991255205
2	134.31	134310	916.6444	920.2534	920.2534	916.6444	1.003937187	1.063978415		2	82.25	0.986357677
2	134.547	134547	698.0626	941.8378	941.8378	698.0626	1.349216818	1.058340645		2	82.5	0.978086495
2	134.78	134780	451.3324	533.6362	533.6362	451.3324	1.182357393	1.052249146		2	82.75	0.970875747
2	134.997	134997	445.2379	627.6095	627.6095	445.2379	1.409604843	1.041372464		2	83	0.96668688
2	135.345	135345	881.8765	868.2714	868.2714	881.8765	0.984572556	1.007654884		2	83.25	0.969018058
2	135.522	135522	860.7237	723.2205	723.2205	860.7237	0.840246992	0.992544683		2	83.5	0.97373694
2	135.776	135776	2078.592	1391.231	1391.231	2078.592	0.669314132	0.967527969		2	83.75	0.979803192
2	135.982	135982	1398.636	1157.845	1157.845	1398.636	0.827838694	0.941370835		2	84	0.98911984
2	136.448	136448	734.7622	732.3196	732.3196	734.7622	0.996675659	0.898527947		2	84.25	1.002791057
2	136.638	136638	732.3416	688.4195	688.4195	732.3416	0.940025119	0.908431947		2	84.5	1.015712585
2	136.871	136871	516.4774	567.3841	567.3841	516.4774	1.098565203	0.924077331		2	84.75	1.027262152
2	137.118	137118	2069.993	1686.15	1686.15	2069.993	0.814567972	0.924855218		2	85	1.04051663
2	137.323	137323	909.529	979.7021	979.7021	909.529	1.07715323	0.928580939		2	85.25	1.049430074
2	137.498	137498	650.8271	548.1921	548.1921	650.8271	0.842300666	0.929934926		2	85.5	1.052748612
2	137.673	137673	471.0789	526.8268	526.8268	471.0789	1.118340898	0.925272778		2	85.75	1.051264829
2	137.85	137850	623.7869	458.2335	458.2335	623.7869	0.734599428	0.915142773		2	86	1.046577417
2	138.272	138272	913.211	656.9148	656.9148	913.211	0.719346131	0.894191462		2	86.25	1.039824032
2	138.476	138476	655.6928	625.7604	625.7604	655.6928	0.954349964	0.897264284		2	86.5	1.028571277
2	138.674	138674	780.229	672.11	672.11	780.229	0.861426581	0.905864482		2	86.75	1.011659345
2	138.986	138986	650.1484	650.0203	650.0203	650.1484	0.999802968	0.913395586		2	87	0.996611136
2	139.522	139522	781.5473	832.6044	832.6044	781.5473	1.065328228	0.90468629		2	87.25	0.984400231
2	139.787	139787	993.8154	821.6945	821.6945	993.8154	0.826807977	0.901010382		2	87.5	0.973801153
2	140.162	140162	857.3737	817.4409	817.4409	857.3737	0.953424277	0.890789744		2	87.75	0.965938561
2	140.362	140362	718.6006	609.3896	609.3896	718.6006	0.848022671	0.88303644		2	88	0.959043684
2	140.624	140624	2389.902	1628.674	1628.674	2389.902	0.6814815	0.874983229		2	88.25	0.954704899
2	140.84	140840	1458.446	1209.184	1209.184	1458.446	0.82909069	0.876136221		2	88.5	0.953947546
2	141.128	141128	1259.286	1107.483	1107.483	1259.286	0.879453119	0.879249657		2	88.75	0.960527759
2	141.334	141334	1152.569	1184.389	1184.389	1152.569	1.027607892	0.882108039		2	89	0.967107971
2	141.509	141509	599.7804	598.9018	598.9018	599.7804	0.998535131	0.888786333		2	89.25	0.973688184
2	141.734	141734	745.1252	535.6316	535.6316	745.1252	0.718847786	0.890255463		2	89.5	0.981557726
2	142.168	142168	583.8774	652.7086	652.7086	583.8774	1.117886392	0.849977289		2	89.75	0.989937504
2	142.39	142390	691.9481	443.2724	443.2724	691.9481	0.640615098	0.827850177		2	90	0.996421745
2	142.562	142562	542.5333	459.5753	459.5753	542.5333	0.847091414	0.806573548		2	90.25	1.002772834
2	142.776	142776	1096.808	813.5723	813.5723	1096.808	0.741763645	0.770112013		2	90.5	1.009178149
2	143.009	143009	714.9245	552.6475	552.6475	714.9245	0.773015193	0.74640948		2	90.75	1.012343991
2	143.179	143179	1031.591	658.2198	658.2198	1031.591	0.638062759	0.744003358		2	91	1.011359734
2	143.355	143355	775.8157	614.3185	614.3185	775.8157	0.791835613	0.745105249		2	91.25	1.008220661
2	143.517	143517	489.7381	376.5352	376.5352	489.7381	0.768850126	0.751445918		2	91.5	1.000690969
2	143.721	143721	499.3244	365.3415	365.3415	499.3244	0.731671635	0.775996143		2	91.75	0.992214967
2	144.042	144042	998.0037	793.3375	793.3375	998.0037	0.794924408	0.842547325		2	92	0.986440743
2	144.366	144366	925.356	785.5995	785.5995	925.356	0.848970018	0.898749987		2	92.25	0.980804961
2	144.651	144651	973.2095	1035.837	1035.837	973.2095	1.064351509	0.931870914		2	92.5	0.976887351
2	144.838	144838	679.9637	809.5992	809.5992	679.9637	1.190650619	0.950588555		2	92.75	0.976417479
2	145.036	145036	856.3986	767.47	767.47	856.3986	0.896159802	0.966795968		2	93	0.976918814
2	145.251	145251	713.2804	651.6636	651.6636	713.2804	0.913614898	0.98211383		2	93.25	0.978798729
2	145.427	145427	576.5793	464.4306	464.4306	576.5793	0.805493017	0.988695851		2	93.5	0.98448533
2	145.704	145704	690.1504	577.1164	577.1164	690.1504	0.836218308	0.98183304		2	93.75	0.991719589
2	145.926	145926	1000.571	1306.978	1306.978	1000.571	1.306232141	0.96697389		2	94	0.998680276
2	146.205	146205	1251.484	1038.674	1038.674	1251.484	0.829953879	0.949411005		2	94.25	1.002105207
2	146.419	146419	763.1944	768.8035	768.8035	763.1944	1.007349504	0.937296159		2	94.5	1.003208971
2	146.725	146725	635.5295	627.661	627.661	635.5295	0.987618985	0.914945592		2	94.75	1.003832709
2	147.024	147024	762.0161	554.3329	554.3329	762.0161	0.727455627	0.895014804		2	95	1.002341194
2	147.475	147475	631.5744	549.0089	549.0089	631.5744	0.86927035	0.844323487		2	95.25	0.999535369
2	147.725	147725	829.7796	783.2941	783.2941	829.7796	0.943978497	0.82448708		2	95.5	0.99710357
2	148.052	148052	468.5389	294.9397	294.9397	468.5389	0.629488181	0.829449586		2	95.75	0.995921268
2	148.235	148235	562.8477	480.2121	480.2121	562.8477	0.853183019	0.837050687		2	96	0.998346945
2	148.413	148413	546.5744	510.2719	510.2719	546.5744	0.933581778	0.841991183		2	96.25	1.001293871
2	148.798	148798	676.0227	484.6503	484.6503	676.0227	0.71691424	0.862138309		2	96.5	1.005573706
2	149.054	149054	628.3076	537.0643	537.0643	628.3076	0.854779251	0.882015761		2	96.75	1.010842943
2	149.372	149372	655.7018	767.7718	767.7718	655.7018	1.170916109	0.896497904		2	97	1.017118743
2	149.702	149702	530.2216	412.3273	412.3273	530.2216	0.777650892	0.899095271		2	97.25	1.024159216
2	149.927	149927	523.565	515.9533	515.9533	523.565	0.985461786	0.899486478		2	97.5	1.029412755
2	150.388	150388	638.1741	579.9876	579.9876	638.1741	0.90882347	0.893416634		2	97.75	1.033699132
2	150.754	150754	774.6126	613.3252	613.3252	774.6126	0.791783144	0.870706145		2	98	1.037153864
2	151.067	151067	612.1657	497.4945	497.4945	612.1657	0.812679476	0.847561888		2	98.25	1.038829969
2	151.586	151586	621.0163	535.1586	535.1586	621.0163	0.861746463	0.808947682		2	98.5	1.039406857
2	151.921	151921	893.984	643.1685	643.1685	893.984	0.719440728	0.782856005		2	98.75	1.038161284
2	152.23	152230	961.9867	868.493	868.493	961.9867	0.902811858	0.76725714		2	99	1.035314579
2	152.465	152465	1246.479	1050.431	1050.431	1246.479	0.84271857	0.759670829		2	99.25	1.03000201
2	152.692	152692	812.1238	537.4175	537.4175	812.1238	0.66174332	0.754413619		2	99.5	1.023821176
2	152.855	152855	673.0783	413.2378	413.2378	673.0783	0.613952047	0.752498091		2	99.75	1.015699536
2	153.203	153203	526.0086	425.7789	425.7789	526.0086	0.809452355	0.749889516		2	100	1.00548386
2	153.579	153579	535.2562	353.1929	353.1929	535.2562	0.659857653	0.75439115		2	100.25	0.997928198
2	153.778	153778	418.2945	375.0893	375.0893	418.2945	0.896711049	0.760119528		2	100.5	0.993383702
2	153.948	153948	944.3868	702.8204	702.8204	944.3868	0.744208199	0.767250986		2	100.75	0.991407936
2	154.116	154116	661.5553	473.6314	473.6314	661.5553	0.715936219	0.779828296		2	101	0.990992512
2	154.427	154427	578.4636	553.5108	553.5108	578.4636	0.956863664	0.815848481		2	101.25	0.993590263
2	154.852	154852	707.8981	523.3665	523.3665	707.8981	0.739324629	0.866232714		2	101.5	0.998509285
2	155.236	155236	672.6483	630.1054	630.1054	672.6483	0.936753129	0.912082825		2	101.75	1.001742204
2	155.572	155572	519.0562	419.9389	419.9389	519.0562	0.809043221	0.954557351		2	102	1.001808527
2	155.982	155982	498.2157	535.8443	535.8443	498.2157	1.075526725	0.979568045		2	102.25	0.998825566
2	156.167	156167	435.8669	512.4988	512.4988	435.8669	1.17581491	0.975094829		2	102.5	0.99197225
2	156.544	156544	575.386	530.0024	530.0024	575.386	0.921124949	0.949713409		2	102.75	0.982934274
2	156.755	156755	648.6291	690.5163	690.5163	648.6291	1.064578046	0.9339717		2	103	0.974758646
2	157.036	157036	455.8804	324.6116	324.6116	455.8804	0.712054302	0.887938367		2	103.25	0.966492192
2	157.205	157205	764.1481	732.571	732.571	764.1481	0.958676728	0.864420716		2	103.5	0.957848256
2	157.53	157530	765.206	494.1578	494.1578	765.206	0.645784011	0.826306762		2	103.75	0.952448561
2	157.81	157810	437.9885	337.3758	337.3758	437.9885	0.770284608	0.786812006		2	104	0.948526306
2	158.005	158005	878.518	785.4745	785.4745	878.518	0.894090389	0.771556806		2	104.25	0.945807773
2	158.36	158360	813.6355	565.7892	565.7892	813.6355	0.695384112	0.779847518		2	104.5	0.947740018
2	158.575	158575	754.5337	501.3377	501.3377	754.5337	0.664433809	0.79754608		2	104.75	0.958324381
2	159.07	159070	984.8616	884.1054	884.1054	984.8616	0.897695067	0.839118174		2	105	0.971763172
2	159.276	159276	1601.482	1618.726	1618.726	1601.482	1.010767527	0.857589518		2	105.25	0.990527051
2	159.602	159602	2206.897	1968.66	1968.66	2206.897	0.892048881	0.900116867		2	105.5	1.008162686
2	159.863	159863	1243.248	865.593	865.593	1243.248	0.696235184	0.921418615		2	105.75	1.018539848
2	160.274	160274	719.3531	774.9135	774.9135	719.3531	1.077236617	0.921416823		2	106	1.024082668
2	160.523	160523	698.6782	725.2446	725.2446	698.6782	1.0380238	0.917557798		2	106.25	1.021939399
2	160.903	160903	532.8181	550.1822	550.1822	532.8181	1.032589171	0.891884525		2	106.5	1.010251765
2	161.103	161103	542.364	394.4758	394.4758	542.364	0.727326666	0.871808226		2	106.75	0.997225012
2	161.475	161475	603.4099	417.5835	417.5835	603.4099	0.692039524	0.855928453		2	107	0.982793968
2	161.67	161670	1283.986	1042.406	1042.406	1283.986	0.811851531	0.865251077		2	107.25	0.968909726
2	161.971	161971	1183.459	1114.886	1114.886	1183.459	0.942057139	0.886966018		2	107.5	0.965474404
2	162.134	162134	1268.247	1169.729	1169.729	1268.247	0.922319548	0.898202202		2	107.75	0.964052972
2	162.551	162551	1051.454	770.3319	770.3319	1051.454	0.732634904	0.966000095		2	108	0.965036124
2	162.803	162803	427.6981	402.7602	402.7602	427.6981	0.94169275	1.013075195		2	108.25	0.971172534
2	162.982	162982	684.4812	762.6739	762.6739	684.4812	1.114236447	1.029113916		2	108.5	0.98444638
2	163.193	163193	825.2451	1161.871	1161.871	825.2451	1.407910208	1.030101591		2	108.75	0.994452562
2	163.374	163374	1103.823	1199.802	1199.802	1103.823	1.086951441	1.026276697		2	109	0.998249747
2	163.735	163735	1049.642	905.4754	905.4754	1049.642	0.862651647	0.981575419		2	109.25	1.001185313
2	164.048	164048	1729.687	1521.539	1521.539	1729.687	0.879661465	0.920529589		2	109.5	1.001719642
2	164.306	164306	1107.802	903.9355	903.9355	1107.802	0.815972078	0.887661512		2	109.75	1.000738056
2	164.601	164601	1552.155	1288.258	1288.258	1552.155	0.829980253	0.861181265		2	110	0.993887246
2	164.774	164774	1686.388	1235.201	1235.201	1686.388	0.732453623	0.849464042		2	110.25	0.986848513
2	165.018	165018	1332.992	1195.25	1195.25	1332.992	0.896667047	0.8518405		2	110.5	0.980037703
2	165.328	165328	1884.009	1577.875	1577.875	1884.009	0.837509269	0.868814105		2	110.75	0.978898327
2	165.51	165510	1259.482	1087.64	1087.64	1259.482	0.863561369	0.874000032		2	111	0.978219144
2	165.711	165711	1750.821	1678.818	1678.818	1750.821	0.958874722	0.884623483		2	111.25	0.978957447
2	166.002	166002	1166.449	1250.983	1250.983	1166.449	1.072471235	0.898816064		2	111.5	0.98182345
2	166.248	166248	693.1233	562.0844	562.0844	693.1233	0.810944315	0.883067719		2	111.75	0.984689453
2	166.634	166634	1422.468	1214.27	1214.27	1422.468	0.853636075	0.837295909		2	112	0.98700484
2	167.156	167156	780.2601	646.8518	646.8518	780.2601	0.829020733	0.782611843		2	112.25	0.987908923
2	167.512	167512	938.5466	823.1947	823.1947	938.5466	0.877095181	0.755455871		2	112.5	0.988354356
2	167.737	167737	826.7346	586.9497	586.9497	826.7346	0.709961456	0.738266372		2	112.75	0.988543855
2	167.948	167948	1005.956	570.5262	570.5262	1005.956	0.567148265	0.729563048		2	113	0.989305127
2	168.238	168238	1308.564	664.0187	664.0187	1308.564	0.507440752	0.728091138		2	113.25	0.990082359
2	169.508	169508	823.9541	826.6367	826.6367	823.9541	1.003255764	0.762355711		2	113.5	0.990974488
2	169.991	169991	655.1905	627.6422	627.6422	655.1905	0.957953755	0.778198096		2	113.75	0.995037685
2	170.377	170377	623.0626	482.878	482.878	623.0626	0.775007198	0.785145702		2	114	1.001278858
2	170.713	170713	559.3917	397.7447	397.7447	559.3917	0.71103075	0.791666792		2	114.25	1.005441476
2	171.142	171142	877.1238	573.7534	573.7534	877.1238	0.654130466	0.803963987		2	114.5	1.008246821
2	171.528	171528	778.5082	601.5859	601.5859	778.5082	0.772741893	0.815296809		2	114.75	1.011515246
2	171.73	171730	828.319	591.1571	591.1571	828.319	0.713682893	0.82149621		2	115	1.011667894
2	171.931	171931	754.7818	665.8555	665.8555	754.7818	0.882182771	0.837368209		2	115.25	1.004705692
2	172.372	172372	886.1653	536.4813	536.4813	886.1653	0.60539642	0.905650178		2	115.5	0.994279246
2	172.661	172661	450.9756	653.3533	653.3533	450.9756	1.448755321	0.938951347		2	115.75	0.987282568
2	172.963	172963	573.7521	599.447	599.447	573.7521	1.044783976	0.94948636		2	116	0.985114229
2	173.225	173225	550.7541	446.0103	446.0103	550.7541	0.809817485	0.949436611		2	116.25	0.989040604
2	173.47	173470	927.9738	921.063	921.063	927.9738	0.992552807	0.945683689		2	116.5	0.994973319
2	173.688	173688	726.3535	464.4598	464.4598	726.3535	0.639440438	0.920957469		2	116.75	1.00369804
2	173.915	173915	499.9079	541.1699	541.1699	499.9079	1.082539204	0.889862417		2	117	1.015875918
2	174.193	174193	683.2209	600.754	600.754	683.2209	0.879296872	0.871946413		2	117.25	1.02404008
2	174.529	174529	715.9294	661.6687	661.6687	715.9294	0.924209426	0.853522352		2	117.5	1.025722112
2	174.776	174776	627.3934	428.0176	428.0176	627.3934	0.682215656	0.847676731		2	117.75	1.024589876
2	175.08	175080	824.0153	610.6925	610.6925	824.0153	0.741117914	0.853012091		2	118	1.020794344
2	175.254	175254	1044.438	1021.28	1021.28	1044.438	0.97782731	0.858923461		2	118.25	1.01045299
2	175.423	175423	784.584	696.6177	696.6177	784.584	0.887881603	0.863754228		2	118.5	0.998397225
2	175.595	175595	893.5512	783.1496	783.1496	893.5512	0.876446252	0.872922822		2	118.75	0.987417496
2	175.87	175870	602.6623	518.3537	518.3537	602.6623	0.860106398	0.897223091		2	119	0.975398769
2	176.087	176087	707.3395	661.7355	661.7355	707.3395	0.935527424	0.907831678		2	119.25	0.963753742
2	176.336	176336	378.0872	380.5191	380.5191	378.0872	1.006432114	0.900252692		2	119.5	0.958321357
2	176.53	176530	473.5509	386.442	386.442	473.5509	0.816051664	0.894773317		2	119.75	0.961888713
2	176.735	176735	964.5439	707.4283	707.4283	964.5439	0.733432973	0.8927932		2	120	0.966794874
2	176.967	176967	825.1148	1025.121	1025.121	825.1148	1.242398028	0.887541757		2	120.25	0.969112009
2	177.234	177234	578.0829	465.7784	465.7784	578.0829	0.80572942	0.88341501		2	120.5	0.970059324
2	177.435	177435	771.9728	574.0528	574.0528	771.9728	0.74361791	0.878734361		2	120.75	0.970961831
2	177.831	177831	545.8593	339.2665	339.2665	545.8593	0.621527379	0.868222807		2	121	0.971559398
2	178.254	178254	402.8989	472.4272	472.4272	402.8989	1.172570091	0.879560349		2	121.25	0.970074102
2	178.558	178558	736.1779	733.9596	733.9596	736.1779	0.996986734	0.896224124		2	121.5	0.968008743
2	178.901	178901	1025.947	725.5906	725.5906	1025.947	0.707239848	0.922080801		2	121.75	0.968316094
2	179.391	179391	974.6476	841.0034	841.0034	974.6476	0.862879465	1.004641245		2	122	0.970758882
2	179.784	179784	747.0123	743.7395	743.7395	747.0123	0.995618814	1.061450253		2	122.25	0.974845323
2	180.045	180045	958.2301	1172.422	1172.422	958.2301	1.22352867	1.073344975		2	122.5	0.982455696
2	180.512	180512	813.1184	1030.51	1030.51	813.1184	1.267355406	1.081271294		2	122.75	0.991826661
2	180.682	180682	1162.761	1427.05	1427.05	1162.761	1.227294345	1.080089073		2	123	0.997957268
2	181.046	181046	709.0291	655.6107	655.6107	709.0291	0.924659792	1.053853039		2	123.25	1.002001877
2	181.313	181313	725.1743	705.2674	705.2674	725.1743	0.972548807	1.019269397		2	123.5	1.005125544
2	181.673	181673	1228.852	1259.101	1259.101	1228.852	1.024615658	0.977220003		2	123.75	1.006926089
2	181.856	181856	1131.566	1113.164	1113.164	1131.566	0.983737581	0.960494568		2	124	1.004051133
2	182.066	182066	1288.434	1123.373	1123.373	1288.434	0.871890217	0.94017975		2	124.25	0.995894634
2	182.353	182353	1231.791	1035.809	1035.809	1231.791	0.840896711	0.916909274		2	124.5	0.987404757
2	182.764	182764	1192.28	1167.264	1167.264	1192.28	0.979018351	0.918860339		2	124.75	0.97622226
2	183.065	183065	736.3905	647.0301	647.0301	736.3905	0.878650797	0.920786225		2	125	0.963383576
2	183.293	183293	1066.171	918.1345	918.1345	1066.171	0.86115126	0.908318262		2	125.25	0.957848262
2	183.716	183716	463.4975	495.4018	495.4018	463.4975	1.068833812	0.878753162		2	125.5	0.953152595
2	183.878	183878	392.338	417.9811	417.9811	392.338	1.065359715	0.869286752		2	125.75	0.951572757
2	184.058	184058	604.795	452.9903	452.9903	604.795	0.74899809	0.856013274		2	126	0.954553461
2	184.248	184248	792.0864	453.2976	453.2976	792.0864	0.572283024	0.838392318		2	126.25	0.961710013
2	184.436	184436	708.4537	640.0115	640.0115	708.4537	0.903392134	0.825788261		2	126.5	0.969270208
2	184.668	184668	967.1836	840.5862	840.5862	967.1836	0.869107168	0.81694787		2	126.75	0.977950253
2	184.992	184992	1621.338	1346.175	1346.175	1621.338	0.830286467	0.807396952		2	127	0.988120971
2	185.179	185179	1100.67	671.7355	671.7355	1100.67	0.61029691	0.804821391		2	127.25	0.998045735
2	185.573	185573	476.0887	401.8553	401.8553	476.0887	0.844076534	0.805702057		2	127.5	1.004521391
2	185.846	185846	593.8333	545.1736	545.1736	593.8333	0.918058317	0.812743633		2	127.75	1.008525842
2	186.13	186130	473.7642	445.263	445.263	473.7642	0.939840959	0.832866637		2	128	1.011402715
2	186.542	186542	1246.111	932.391	932.391	1246.111	0.748240727	0.879239752		2	128.25	1.011053856
2	186.893	186893	965.8658	882.1914	882.1914	965.8658	0.913368503	0.91420109		2	128.5	1.008116392
2	187.079	187079	477.6034	436.6988	436.6988	477.6034	0.914354462	0.928775355		2	128.75	1.005178928
2	187.46	187460	793.2893	578.4065	578.4065	793.2893	0.729124293	0.959701688		2	129	1.002856885
2	187.759	187759	609.3349	750.0228	750.0228	609.3349	1.230887645	0.979216428		2	129.25	1.003965188
2	188.241	188241	730.144	855.8461	855.8461	730.144	1.172160697	1.004757667		2	129.5	1.004420934
2	188.678	188678	596.4909	583.2736	583.2736	596.4909	0.977841573	1.027145515		2	129.75	1.001492018
2	189.103	189103	923.1834	866.7824	866.7824	923.1834	0.938905964	1.045664329		2	130	0.997244924
2	189.36	189360	888.5234	784.1715	784.1715	888.5234	0.882555822	1.063026283		2	130.25	0.992620746
2	189.706	189706	889.7837	951.8575	951.8575	889.7837	1.069762797	1.081189483		2	130.5	0.986215827
2	189.879	189879	831.6796	921.0799	921.0799	831.6796	1.107493679	1.080194993		2	130.75	0.980283463
2	190.292	190292	1076.886	1028.357	1028.357	1076.886	0.954935806	1.072640721		2	131	0.974333108
2	190.553	190553	481.6118	790.4324	790.4324	481.6118	1.641223076	1.060174672		2	131.25	0.968923223
2	190.79	190790	595.209	538.0339	538.0339	595.209	0.903941137	1.033390108		2	131.5	0.967296676
2	191.066	191066	650.1878	637.5674	637.5674	650.1878	0.980589608	0.997161985		2	131.75	0.967910839
2	191.357	191357	1030.651	1069.992	1069.992	1030.651	1.03817102	0.945084886		2	132	0.970157981
2	191.655	191655	1853.965	1540.527	1540.527	1853.965	0.830936398	0.877100915		2	132.25	0.973632997
2	191.845	191845	1282.705	968.2497	968.2497	1282.705	0.754849868	0.851749556		2	132.5	0.977328441
2	192.104	192104	1133.257	720.5323	720.5323	1133.257	0.635806618	0.821847671		2	132.75	0.983682094
2	192.272	192272	876.1204	707.0882	707.0882	876.1204	0.807067385	0.809812442		2	133	0.991788939
2	192.671	192671	901.4757	696.4635	696.4635	901.4757	0.772581557	0.83647834		2	133.25	1.000863074
2	193.103	193103	1799.097	2414.726	2414.726	1799.097	1.342187775	0.90982301		2	133.5	1.013000349
2	193.426	193426	1403.33	1130.163	1130.163	1403.33	0.805343718	0.977151877		2	133.75	1.027042914
2	193.67	193670	1288.553	1314.98	1314.98	1288.553	1.020509052	1.0445054		2	134	1.040436812
2	193.902	193902	1518.251	1595.841	1595.841	1518.251	1.051104857	1.122186621		2	134.25	1.04653703
2	194.137	194137	661.7377	741.7239	741.7239	661.7377	1.120872968	1.190063669		2	134.5	1.045272854
2	194.396	194396	870.4927	1068.243	1068.243	870.4927	1.227170544	1.25731786		2	134.75	1.043109451
2	194.574	194574	695.7105	895.4034	895.4034	695.7105	1.287034478	1.305628397		2	135	1.039085271
2	194.838	194838	615.4815	665.459	665.459	615.4815	1.081200653	1.365031666		2	135.25	1.030929478
2	195.116	195116	346.4899	738.7827	738.7827	346.4899	2.132191155	1.419440658		2	135.5	1.02337497
2	195.352	195352	751.5161	1172.088	1172.088	751.5161	1.559631257	1.458492617		2	135.75	1.015181583
2	195.581	195581	940.7062	1263.685	1263.685	940.7062	1.343336527	1.480805531		2	136	1.004954931
2	195.743	195743	768.8672	1114.819	1114.819	768.8672	1.449950004	1.491111605		2	136.25	0.997215984
2	196.026	196026	1520.895	1871.862	1871.862	1520.895	1.230763465	1.501235747		2	136.5	0.991999399
2	196.189	196189	1357.201	1823.133	1823.133	1357.201	1.343303608	1.493719708		2	136.75	0.996953657
2	196.448	196448	1586.228	2417.859	2417.859	1586.228	1.524282133	1.471669865		2	137	0.999826124
2	196.766	196766	848.7161	1481.434	1481.434	848.7161	1.745500056	1.447454996		2	137.25	1.000759006
2	197.205	197205	800.3912	1046.058	1046.058	800.3912	1.30693341	1.393981775		2	137.5	1.001643672
2	197.514	197514	718.2453	987.725	987.725	718.2453	1.375191735	1.376188058		2	137.75	0.998608043
2	198.064	198064	1343.287	1777.287	1777.287	1343.287	1.323088067	1.396680735		2	138	0.994173538
2	198.438	198438	687.4564	962.4231	962.4231	687.4564	1.399976929	1.416467643		2	138.25	0.989994389
2	198.856	198856	939.2554	1238.398	1238.398	939.2554	1.318489093	1.466499137		2	138.5	0.991012255
2	199.186	199186	1347.214	1823.899	1823.899	1347.214	1.353830201	1.517449362		2	138.75	0.994174668
2	199.452	199452	659.8582	1055.904	1055.904	659.8582	1.600198346	1.535214999		2	139	0.996016147
2	199.761	199761	423.606	885.3473	885.3473	423.606	2.090025401	1.521261074		2	139.25	0.994648395
2	200.14	200140	376.8363	553.9537	553.9537	376.8363	1.470011514	1.484324273		2	139.5	0.993280643
2	200.322	200322	672.0933	930.1357	930.1357	672.0933	1.383938361	1.466815269		2	139.75	0.992095396
2	200.533	200533	635.2762	888.7092	888.7092	635.2762	1.398933566	1.433608766		2	140	0.989967907
2	200.829	200829	757.3514	914.6439	914.6439	757.3514	1.207687607	1.365097305		2	140.25	0.987332598
2	201.031	201031	929.7981	1351.835	1351.835	929.7981	1.453901659	1.330268639		2	140.5	0.984442455
2	201.315	201315	788.0348	962.029	962.029	788.0348	1.220795071	1.283089841		2	140.75	0.983385585
2	201.484	201484	1484.5	1808.798	1808.798	1484.5	1.218456046	1.259517884		2	141	0.984129736
2	201.863	201863	862.1256	867.8723	867.8723	862.1256	1.006665734	1.255138401		2	141.25	0.985165633
2	202.108	202108	847.1148	1209.758	1209.758	847.1148	1.428092155	1.268318708		2	141.5	0.98769105
2	202.477	202477	1127.839	1531.79	1531.79	1127.839	1.35816371	1.278126098		2	141.75	0.98780138
2	202.64	202640	943.587	1392.007	1392.007	943.587	1.475229099	1.280875313		2	142	0.979989257
2	202.986	202986	1249.558	1702.837	1702.837	1249.558	1.362751469	1.29037919		2	142.25	0.971987598
2	203.203	203203	2122.323	1998.818	1998.818	2122.323	0.94180669	1.275527536		2	142.5	0.962707622
2	203.385	203385	1049.263	1316.486	1316.486	1049.263	1.254676854	1.257004449		2	142.75	0.949340076
2	203.811	203811	1311.448	1762.409	1762.409	1311.448	1.343864949	1.206548131		2	143	0.940176025
2	204.064	204064	889.4832	1134.326	1134.326	889.4832	1.275264108	1.157271881		2	143.25	0.939207273
2	204.323	204323	1059.736	1140.158	1140.158	1059.736	1.075888712	1.106911309		2	143.5	0.941339511
2	204.642	204642	1040.151	1177.972	1177.972	1040.151	1.132500954	1.075473204		2	143.75	0.951854127
2	205.002	205002	886.1135	971.4492	971.4492	886.1135	1.096303352	1.047776783		2	144	0.969305908
2	205.204	205204	1118.942	703.1614	703.1614	1118.942	0.628416308	1.035303958		2	144.25	0.984386351
2	205.5	205500	759.9226	758.6772	758.6772	759.9226	0.998361149	1.034754496		2	144.5	0.996404882
2	205.765	205765	985.8689	1159.974	1159.974	985.8689	1.176600662	1.045032213		2	144.75	1.005649988
2	205.992	205992	1301.684	1370.25	1370.25	1301.684	1.052674843	1.044114759		2	145	1.013080692
2	206.267	206267	1000.448	1074.23	1074.23	1000.448	1.07374896	1.028561296		2	145.25	1.019206499
2	206.516	206516	1342.563	1394.229	1394.229	1342.563	1.03848311	1.011039172		2	145.5	1.020837717
2	206.721	206721	418.3319	586.2563	586.2563	418.3319	1.401414284	0.995527803		2	145.75	1.018099257
2	206.928	206928	689.8622	548.7112	548.7112	689.8622	0.795392471	0.958661645		2	146	1.012564345
2	207.152	207152	654.3143	509.1239	509.1239	654.3143	0.77810297	0.914629343		2	146.25	1.007361537
2	207.339	207339	711.2824	566.0882	566.0882	711.2824	0.795869826	0.89254815		2	146.5	1.002148119
2	207.631	207631	664.4182	438.1498	438.1498	664.4182	0.659448823	0.8583594		2	146.75	0.996053532
2	207.807	207807	823.433	758.7262	758.7262	823.433	0.921418257	0.845742258		2	147	0.990442506
2	208.001	208001	973.193	1063.985	1063.985	973.193	1.093292903	0.845763868		2	147.25	0.981350926
2	208.208	208208	908.9816	565.0467	565.0467	908.9816	0.621626114	0.856040215		2	147.5	0.972167948
2	208.425	208425	656.437	681.9114	681.9114	656.437	1.038807075	0.864416782		2	147.75	0.966284585
2	208.633	208633	657.9553	583.7703	583.7703	657.9553	0.887249179	0.873981665		2	148	0.96756203
2	208.948	208948	695.1682	648.5311	648.5311	695.1682	0.932912495	0.900241946		2	148.25	0.970527246
2	209.121	209121	761.601	678.2963	678.2963	761.601	0.890618972	0.909660134		2	148.5	0.973583476
2	209.373	209373	806.1681	693.7122	693.7122	806.1681	0.860505644	0.910051137		2	148.75	0.97798843
2	209.749	209749	545.6003	513.718	513.718	545.6003	0.941564732	0.907487654		2	149	0.984115242
2	209.99	209990	883.1147	624.2564	624.2564	883.1147	0.706880318	0.91742062		2	149.25	0.988532469
2	210.191	210191	684.2725	761.9005	761.9005	684.2725	1.113446032	0.928652635		2	149.5	0.990742432
2	210.424	210424	997.1863	1027.099	1027.099	997.1863	1.029997103	0.938550029		2	149.75	0.99130586
2	210.841	210841	748.8643	623.2763	623.2763	748.8643	0.832295384	0.948114005		2	150	0.991085851
2	211.104	211104	825.8493	700.5801	700.5801	825.8493	0.848314699	0.951812643		2	150.25	0.98997753
2	211.323	211323	839.5162	780.4755	780.4755	839.5162	0.929672947	0.952615045		2	150.5	0.987025755
2	211.652	211652	545.6936	715.4822	715.4822	545.6936	1.311142737	0.94629997		2	150.75	0.981802582
2	211.938	211938	701.3242	665.828	665.828	701.3242	0.949386888	0.936776012		2	151	0.975594336
2	212.283	212283	946.1231	783.5552	783.5552	946.1231	0.828174685	0.930195659		2	151.25	0.969341862
2	212.481	212481	750.3236	468.6752	468.6752	750.3236	0.624630759	0.927081803		2	151.5	0.963079058
2	212.807	212807	1557.806	1513.065	1513.065	1557.806	0.971279479	0.922539399		2	151.75	0.956623846
2	213.071	213071	1077.172	1155.813	1155.813	1077.172	1.073006911	0.926976433		2	152	0.950796669
2	213.331	213331	876.1632	801.6154	801.6154	876.1632	0.914915623	0.934251381		2	152.25	0.946669867
2	213.574	213574	588.7113	631.9491	631.9491	588.7113	1.073444828	0.944604328		2	152.5	0.944059985
2	213.902	213902	618.5659	487.8323	487.8323	618.5659	0.78865049	0.986525861		2	152.75	0.942333288
2	214.226	214226	685.2872	704.2113	704.2113	685.2872	1.027614845	1.027905394		2	153	0.941551852
2	214.484	214484	1345.492	1417.854	1417.854	1345.492	1.05378107	1.034906165		2	153.25	0.941228965
2	214.786	214786	761.2576	716.8116	716.8116	761.2576	0.941615033	1.035163168		2	153.5	0.942236758
2	215.013	215013	541.5873	651.233	651.233	541.5873	1.202452495	1.037837154		2	153.75	0.944212606
2	215.327	215327	647.2837	807.5428	807.5428	647.2837	1.247587109	1.051544905		2	154	0.948195969
2	215.548	215548	646.7051	575.8959	575.8959	646.7051	0.890507745	1.059203974		2	154.25	0.956345662
2	215.78	215780	893.7603	949.2747	949.2747	893.7603	1.062113298	1.060521701		2	154.5	0.966162104
2	216.034	216034	1217.921	1083.511	1083.511	1217.921	0.889639804	1.057591319		2	154.75	0.976141282
2	216.52	216520	1663.755	1545.306	1545.306	1663.755	0.928806224	1.043734086		2	155	0.986162826
2	216.716	216716	1878.791	2295.025	2295.025	1878.791	1.221543535	1.035102171		2	155.25	0.996246619
2	216.896	216896	1528.487	2067.656	2067.656	1528.487	1.352746867	1.025768038		2	155.5	1.006887517
2	217.059	217059	1649.839	1386.864	1386.864	1649.839	0.840605659	1.018166659		2	155.75	1.013608135
2	217.235	217235	365.1671	366.7253	366.7253	365.1671	1.004267088	1.006910616		2	156	1.018226766
2	217.528	217528	923.6369	801.2758	801.2758	923.6369	0.867522508	0.97786065		2	156.25	1.014985669
2	217.898	217898	870.0682	915.5321	915.5321	870.0682	1.05225326	0.948529281		2	156.5	1.009318534
2	218.082	218082	997.4942	911.6057	911.6057	997.4942	0.91389574	0.941386602		2	156.75	1.003146412
2	218.421	218421	983.1511	831.4805	831.4805	983.1511	0.845730122	0.93427169		2	157	0.989506897
2	218.655	218655	528.6111	516.1955	516.1955	528.6111	0.97651279	0.946949343		2	157.25	0.977825781
2	218.873	218873	747.6925	606.4419	606.4419	747.6925	0.811084637	0.968778407		2	157.5	0.967954133
2	219.076	219076	803.9581	973.0033	973.0033	803.9581	1.210266182	0.984143227		2	157.75	0.956321056
2	219.276	219276	888.8387	807.1026	807.1026	888.8387	0.908041695	0.995254934		2	158	0.94846668
2	219.688	219688	583.4672	682.1586	682.1586	583.4672	1.16914644	1.020309383		2	158.25	0.950261518
2	219.867	219867	833.7665	806.0303	806.0303	833.7665	0.966733852	1.02473189		2	158.5	0.955006896
2	220.126	220126	821.6802	797.9264	797.9264	821.6802	0.971091186	1.024393749		2	158.75	0.962034298
2	220.297	220297	968.7231	978.9382	978.9382	968.7231	1.010544912	1.021954727		2	159	0.96910375
2	220.575	220575	1257.086	1859.329	1859.329	1257.086	1.479078599	1.012604406		2	159.25	0.976517611
2	220.791	220791	1514.392	1108.817	1108.817	1514.392	0.73218625	0.999061952		2	159.5	0.98714151
2	220.971	220971	530.2931	478.9577	478.9577	530.2931	0.90319429	0.984661781		2	159.75	0.995688841
2	226.877	226877	3861.221	4038.346	4038.346	3861.221	1.045872795	1.049891681		2	160	0.99879393
2	227.244	227244	1225.61	1354.683	1354.683	1225.61	1.105313273	1.068906424		2	160.25	0.998793563
2	227.631	227631	1098.223	1203.798	1203.798	1098.223	1.096132571	1.087911895		2	160.5	0.997614197
2	227.997	227997	670.4095	730.612	730.612	670.4095	1.089799593	1.110962437		2	160.75	0.99233034
2	228.403	228403	644.5469	821.3068	821.3068	644.5469	1.274239004	1.149926919		2	161	0.985571374
2	228.652	228652	639.6829	628.047	628.047	639.6829	0.981809894	1.180760306		2	161.25	0.979977241
2	228.885	228885	314.3202	434.4673	434.4673	314.3202	1.382244285	1.214374422		2	161.5	0.977145726
2	229.089	229089	542.8816	573.7747	573.7747	542.8816	1.056905778	1.247593872		2	161.75	0.981825526
2	229.29	229290	373.9819	585.3145	585.3145	373.9819	1.565087776	1.283796314		2	162	0.987866882
2	229.554	229554	1042.098	1292.42	1292.42	1042.098	1.240209654	1.339471849		2	162.25	0.997327255
2	229.922	229922	799.5346	918.6909	918.6909	799.5346	1.149032074	1.427156884		2	162.5	1.011013023
2	230.265	230265	596.1076	979.6076	979.6076	596.1076	1.643340229	1.52589921		2	162.75	1.026321705
2	230.671	230671	670.7138	1146.311	1146.311	670.7138	1.709091121	1.658628386		2	163	1.035084001
2	230.859	230859	1109.492	1965.535	1965.535	1109.492	1.771563022	1.713377587		2	163.25	1.034982617
2	231.111	231111	488.7408	969.9078	969.9078	488.7408	1.984503442	1.792483387		2	163.5	1.028847026
2	231.37	231370	432.1355	580.1059	580.1059	432.1355	1.342416673	1.870483555		2	163.75	1.018064167
2	231.575	231575	365.7736	755.0443	755.0443	365.7736	2.064239464	1.91654665		2	164	1.001646906
2	231.872	231872	397.6324	864.8742	864.8742	397.6324	2.175059678	1.974688825		2	164.25	0.989830063
2	232.222	232222	540.2504	1129.103	1129.103	540.2504	2.089962358	2.035845871		2	164.5	0.981564544
2	232.54	232540	996.9466	2047.193	2047.193	996.9466	2.053463044	2.080749169		2	164.75	0.975114015
2	232.997	232997	557.3884	1211.046	1211.046	557.3884	2.172714753	2.133637555		2	165	0.975307833
2	233.19	233190	643.7597	1188.668	1188.668	643.7597	1.846446741	2.156487999		2	165.25	0.979643962
2	233.4	233400	619.6549	1351.983	1351.983	619.6549	2.181832178	2.178348772		2	165.5	0.982732137
2	233.621	233621	645.4715	1631.804	1631.804	645.4715	2.528080636	2.199408993		2	165.75	0.987045487
2	233.982	233982	859.0642	1676.61	1676.61	859.0642	1.951670201	2.230564104		2	166	0.991150906
2	234.251	234251	653.0802	1599.924	1599.924	653.0802	2.449812443	2.250015883		2	166.25	0.985801356
2	234.578	234578	1072.05	2283.307	2283.307	1072.05	2.12985122	2.268315949		2	166.5	0.975819765
2	234.839	234839	586.7189	1394.09	1394.09	586.7189	2.376078221	2.287594667		2	166.75	0.966377993
2	235.274	235274	802.4859	1909.125	1909.125	802.4859	2.379013762	2.332082184		2	167	0.957559805
2	235.962	235962	1616.699	3262.246	3262.246	1616.699	2.017843767	2.332245791		2	167.25	0.949642951
2	236.238	236238	980.5584	2432.671	2432.671	980.5584	2.480903738	2.267827139		2	167.5	0.943221926
2	236.407	236407	1106.036	2274.935	2274.935	1106.036	2.056836306	2.225124171		2	167.75	0.936945385
2	236.909	236909	504.3399	1339.299	1339.299	504.3399	2.655548371	1.999416323		2	168	0.934106619
2	237.133	237133	721.3514	1429.351	1429.351	721.3514	1.981490574	1.876175542		2	168.25	0.933808897
2	237.483	237483	1022.032	1966.559	1966.559	1022.032	1.92416578	1.758118836		2	168.5	0.936079968
2	237.687	237687	517.2126	859.0147	859.0147	517.2126	1.660854163	1.741708565		2	168.75	0.938351038
2	237.853	237853	519.163	758.4984	758.4984	519.163	1.461002421	1.738189038		2	169	0.940622109
2	238.067	238067	787.052	941.3368	941.3368	787.052	1.196028725	1.74711894		2	169.25	0.94289318
2	238.364	238364	549.5083	879.1908	879.1908	549.5083	1.599959091	1.819796251		2	169.5	0.94516425
2	238.656	238656	630.4283	1035.425	1035.425	630.4283	1.642415164	1.947684576		2	169.75	0.947909548
2	238.977	238977	1289.147	3171.446	3171.446	1289.147	2.460111997	2.081888533		2	170	0.950625671
2	239.195	239195	1113.442	2744.579	2744.579	1113.442	2.464950128	2.207516454		2	170.25	0.952140755
2	239.435	239435	658.6171	1965.645	1965.645	658.6171	2.984503439	2.353231554		2	170.5	0.953714194
2	239.745	239745	873.6953	2044.808	2044.808	873.6953	2.340413185	2.479882338		2	170.75	0.955463207
2	240.01	240010	945.9359	2443.268	2443.268	945.9359	2.582910745	2.577264625		2	171	0.957876099
2	240.186	240186	1293.525	2725.395	2725.395	1293.525	2.106951934	2.615907368		2	171.25	0.960314258
2	240.366	240366	1070.143	2561.706	2561.706	1070.143	2.393797838	2.629811005		2	171.5	0.962785639
2	240.694	240694	1101.838	2824.375	2824.375	1101.838	2.563330544	2.613303144		2	171.75	0.965681559
2	241.005	241005	577.6248	1715.203	1715.203	577.6248	2.969406784	2.566967134		2	172	0.974091183
2	241.231	241231	362.5103	1071.9	1071.9	362.5103	2.956881501	2.509421108		2	172.25	0.987124546
2	241.776	241776	708.8235	1436.8	1436.8	708.8235	2.027020831	2.290469432		2	172.5	0.998450986
2	242.024	242024	1117.292	2608.021	2608.021	1117.292	2.334234023	2.196974543		2	172.75	1.005742845
2	242.297	242297	1135.699	2086.366	2086.366	1135.699	1.837076549	2.051589565		2	173	1.008242304
2	242.468	242468	828.159	1801.996	1801.996	828.159	2.175905835	1.964766498		2	173.25	1.008098977
2	242.653	242653	1512.53	2482.375	2482.375	1512.53	1.641207117	1.902238189		2	173.5	1.005818591
2	243.019	243019	718.8155	1117.313	1117.313	718.8155	1.554380783	1.798376567		2	173.75	0.995779256
2	243.273	243273	729.3628	1268.428	1268.428	729.3628	1.739090614	1.737673194		2	174	0.986324576
2	243.505	243505	809.1299	1770.746	1770.746	809.1299	2.188457008	1.704562882		2	174.25	0.981084241
2	243.687	243687	776.6945	1367.023	1367.023	776.6945	1.760052376	1.683020992		2	174.5	0.976468567
2	244.022	244022	589.8935	972.4878	972.4878	589.8935	1.64858199	1.638099937		2	174.75	0.974172086
2	244.371	244371	987.1147	1173.924	1173.924	987.1147	1.189247815	1.601235033		2	175	0.975288595
2	244.567	244567	557.5923	921.9298	921.9298	557.5923	1.653412	1.579207869		2	175.25	0.977705971
2	244.756	244756	959.5406	1347.534	1347.534	959.5406	1.404353292	1.548953688		2	175.5	0.980760288
2	244.941	244941	589.618	794.3981	794.3981	589.618	1.347309784	1.520583636		2	175.75	0.987077055
2	245.148	245148	394.3802	894.2533	894.2533	394.3802	2.267490356	1.5053333		2	176	0.992787271
2	245.366	245366	681.8809	1034.66	1034.66	681.8809	1.517361756	1.49824596		2	176.25	0.99254884
2	245.603	245603	1265.156	1467.969	1467.969	1265.156	1.160306713	1.488740174		2	176.5	0.990107836
2	245.909	245909	1388.797	1765.687	1765.687	1388.797	1.271378754	1.453854559		2	176.75	0.989041501
2	246.279	246279	1267.672	1903.027	1903.027	1267.672	1.501198259	1.404036142		2	177	0.987215903
2	246.501	246501	1052.59	1958.115	1958.115	1052.59	1.860282731	1.394151832		2	177.25	0.985872691
2	246.805	246805	1751.827	1736.297	1736.297	1751.827	0.991134969	1.412242583		2	177.5	0.983841204
2	247.149	247149	914.2862	1353.386	1353.386	914.2862	1.480265151	1.457260248		2	177.75	0.981606805
2	247.363	247363	1111.691	1501.462	1501.462	1111.691	1.350610916	1.493181974		2	178	0.982408016
2	247.651	247651	495.7045	792.6228	792.6228	495.7045	1.598982458	1.562120876		2	178.25	0.984664164
2	247.857	247857	717.9523	1125.955	1125.955	717.9523	1.56828664	1.614636858		2	178.5	0.989240555
2	248.08	248080	818.8119	1484.594	1484.594	818.8119	1.813107504	1.680683023		2	178.75	0.995184395
2	248.271	248271	497.7601	824.0492	824.0492	497.7601	1.655514775	1.751377368		2	179	1.00463352
2	248.588	248588	386.9903	791.8234	791.8234	386.9903	2.046106582	1.854414918		2	179.25	1.018816417
2	248.801	248801	1048.045	1951.224	1951.224	1048.045	1.861775019	1.90887132		2	179.5	1.032120752
2	249.139	249139	1091.658	2111.576	2111.576	1091.658	1.934283448	1.993492685		2	179.75	1.044288597
2	249.422	249422	806.8282	1636.432	1636.432	806.8282	2.028228562	2.038029607		2	180	1.049257913
2	249.698	249698	1064.278	2008.181	2008.181	1064.278	1.886895153	2.033841607		2	180.25	1.051119972
2	250.008	250008	485.0022	1249.957	1249.957	485.0022	2.577219237	1.991983574		2	180.5	1.052548681
2	250.443	250443	613.7285	1205.299	1205.299	613.7285	1.963896088	1.957391912		2	180.75	1.050568931
2	250.694	250694	1083.66	1701.846	1701.846	1083.66	1.570461215	1.972798941		2	181	1.044501766
2	250.978	250978	822.1676	1581.965	1581.965	822.1676	1.924139312	1.99414277		2	181.25	1.034488509
2	251.162	251162	984.5399	1537.053	1537.053	984.5399	1.56118914	1.999390234		2	181.5	1.024386527
2	251.4	251400	1030.435	2482.363	2482.363	1030.435	2.409043753	2.001599708		2	181.75	1.015213163
2	251.584	251584	537.8469	1073.676	1073.676	537.8469	1.996248375	2.018143243		2	182	1.007260834
2	251.824	251824	781.5705	1673.547	1673.547	781.5705	2.141261729	2.083632239		2	182.25	1.000087779
2	252.059	252059	480.0783	1201.208	1201.208	480.0783	2.50210851	2.168051127		2	182.5	0.997510777
2	252.221	252221	566.6693	1361.788	1361.788	566.6693	2.403144127	2.211399525		2	182.75	0.997910371
2	252.49	252490	642.0185	1124.41	1124.41	642.0185	1.751366978	2.2679809		2	183	0.998441171
2	252.799	252799	1101.979	2269.651	2269.651	1101.979	2.059613659	2.331859121		2	183.25	0.995174914
2	253.356	253356	1082.625	3051.576	3051.576	1082.625	2.818682369	2.361242823		2	183.5	0.989511731
2	253.821	253821	768.4194	2450.395	2450.395	768.4194	3.188877064	2.226310157		2	183.75	0.983759521
2	254.131	254131	932.0334	1823.008	1823.008	932.0334	1.955947072	2.132896297		2	184	0.978211943
2	254.36	254360	943.7474	1789.714	1789.714	943.7474	1.89639092	2.065526695		2	184.25	0.97079365
2	254.781	254781	1022.838	1485.598	1485.598	1022.838	1.452427462	1.892139959		2	184.5	0.965773823
2	255.111	255111	1055.966	1397.857	1397.857	1055.966	1.323770841	1.803520443		2	184.75	0.962804469
2	255.98	255980	2714.192	5396.188	5396.188	2714.192	1.988137906	1.981881844		2	185	0.960365416
2	256.183	256183	1286.98	2479.416	2479.416	1286.98	1.926538097	2.00537912		2	185.25	0.959588747
2	256.833	256833	643.6324	1168.764	1168.764	643.6324	1.815887454	2.082133316		2	185.5	0.959776897
2	257.029	257029	923.1887	1976.831	1976.831	923.1887	2.141307622	2.083011356		2	185.75	0.961369034
2	257.254	257254	1252.767	3562.018	3562.018	1252.767	2.843320426	2.034859554		2	186	0.965876811
2	257.478	257478	954.033	2032.752	2032.752	954.033	2.130693592	1.952284067		2	186.25	0.973526054
2	257.659	257659	814.5748	1808.963	1808.963	814.5748	2.220745105	1.871196993		2	186.5	0.983000593
2	257.844	257844	894.9944	1745.166	1745.166	894.9944	1.949918346	1.771190041		2	186.75	0.991568103
2	258.073	258073	936.2624	1637.717	1637.717	936.2624	1.749207274	1.632132859		2	187	0.999186929
2	258.454	258454	1109.023	1521.165	1521.165	1109.023	1.371626197	1.351219848		2	187.25	1.005944747
2	258.779	258779	34.61558	24.592	24.592	34.61558	0.710431546	1.060955518		2	187.5	1.012563241
2	259.035	259035	36.47886	20.4482	20.4482	36.47886	0.560549315	0.80204649		2	187.75	1.018057139
2	259.504	259504	72.81512	22.24267	22.24267	72.81512	0.305467738	0.245603445		2	188	1.022554845
2	265.418	265418	1123.409	1078.225	1078.225	1123.409	0.959779564	0.909906946		2	188.25	1.027010018
2	265.722	265722	42.08647	20.03247	20.03247	42.08647	0.475983612	1.125830359		2	188.5	1.031322427
2	265.916	265916	42.7161	74.73356	74.73356	42.7161	1.749540805	1.258500571		2	188.75	1.035449207
2	266.209	266209	1349.185	1945.634	1945.634	1349.185	1.44208096	1.439981072		2	189	1.039117071
2	266.48	266480	1035.847	1714.326	1714.326	1035.847	1.654999242	1.582000515		2	189.25	1.043971966
2	266.914	266914	784.2095	1536.55	1536.55	784.2095	1.959361625	1.754579344		2	189.5	1.048948614
2	267.221	267221	944.5078	1904.653	1904.653	944.5078	2.016556136	1.838413094		2	189.75	1.052504549
2	267.412	267412	713.5452	1248.876	1248.876	713.5452	1.75024091	1.877303197		2	190	1.051509657
2	267.706	267706	1428.345	2507.71	2507.71	1428.345	1.755675275	1.903539716		2	190.25	1.049969973
2	267.952	267952	642.3975	1224.964	1224.964	642.3975	1.906862963	1.897075553		2	190.5	1.046366271
2	268.215	268215	784.4423	1462.029	1462.029	784.4423	1.863781441	1.88032554		2	190.75	1.038017552
2	268.503	268503	1371.936	3173.981	3173.981	1371.936	2.313505149	1.830689227		2	191	1.027214225
2	268.746	268746	1150.912	1832.34	1832.34	1150.912	1.592076545	1.762161805		2	191.25	1.013210102
2	269.042	269042	1200.637	2010.947	2010.947	1200.637	1.674900074	1.691695257		2	191.5	0.995778299
2	269.474	269474	1355.475	1715.956	1715.956	1355.475	1.265944411	1.596134384		2	191.75	0.9796042
2	269.871	269871	1445.701	2257.191	2257.191	1445.701	1.561312471	1.508563645		2	192	0.969310929
2	270.146	270146	937.894	1291.273	1291.273	937.894	1.376779252	1.473578311		2	192.25	0.961746483
2	270.785	270785	529.9374	941.0184	941.0184	529.9374	1.775716151	1.423888618		2	192.5	0.966346411
2	270.949	270949	817.5313	1107.347	1107.347	817.5313	1.354501045	1.406891484		2	192.75	0.974710425
2	271.413	271413	727.1163	656.822	656.822	727.1163	0.903324544	1.3434244		2	193	0.989001794
2	271.727	271727	518.2196	851.6413	851.6413	518.2196	1.643398474	1.295106711		2	193.25	1.005207116
2	271.9	271900	838.9083	1110.175	1110.175	838.9083	1.323356796	1.268213189		2	193.5	1.024437602
2	272.073	272073	764.633	928.314	928.314	764.633	1.214064787	1.236565386		2	193.75	1.049257195
2	272.264	272264	745.8373	928.1331	928.1331	745.8373	1.24441765	1.19510236		2	194	1.075924455
2	272.593	272593	670.3855	694.0151	694.0151	670.3855	1.035247779	1.130886491		2	194.25	1.099127924
2	272.789	272789	613.0093	644.0779	644.0779	613.0093	1.050682102	1.096237328		2	194.5	1.121396894
2	272.979	272979	516.7855	546.5397	546.5397	516.7855	1.057575532	1.066475047		2	194.75	1.141493556
2	273.368	273368	963.5202	1104.059	1104.059	963.5202	1.145859734	1.02366847		2	195	1.158836215
2	273.651	273651	1103.84	1140.839	1140.839	1103.84	1.033518445	1.001251473		2	195.25	1.173946373
2	273.828	273828	1194.021	949.0568	949.0568	1194.021	0.794840962	0.996041143		2	195.5	1.184484876
2	274.112	274112	840.6675	813.2504	813.2504	840.6675	0.967386511	1.010927746		2	195.75	1.190696683
2	274.291	274291	722.437	824.0062	824.0062	722.437	1.140592467	1.022816591		2	196	1.193708031
2	274.486	274486	1205.881	1009.603	1009.603	1205.881	0.837232695	1.035001295		2	196.25	1.18974195
2	274.786	274786	613.6416	810.0801	810.0801	613.6416	1.320119268	1.064708253		2	196.5	1.182733006
2	275.141	275141	709.9496	794.9343	794.9343	709.9496	1.119705258	1.103508598		2	196.75	1.176323213
2	275.54	275540	670.1675	720.2272	720.2272	670.1675	1.074697296	1.15140412		2	197	1.166315959
2	275.828	275828	1006.743	1101.377	1101.377	1006.743	1.094000157	1.186392837		2	197.25	1.157035799
2	276.008	276008	838.5078	1015.272	1015.272	838.5078	1.210808057	1.208887052		2	197.5	1.152188529
2	276.183	276183	992.8849	1286.705	1286.705	992.8849	1.295925641	1.233250069		2	197.75	1.1548778
2	276.446	276446	756.0137	954.0427	954.0427	756.0137	1.261938375	1.263067292		2	198	1.158014154
2	276.651	276651	1157.753	1498.819	1498.819	1157.753	1.294593061	1.279803045		2	198.25	1.162130418
2	276.95	276950	871.3307	1114.92	1114.92	871.3307	1.279560103	1.301512366		2	198.5	1.167978067
2	277.386	277386	965.4258	1273.251	1273.251	965.4258	1.318849154	1.31011982		2	198.75	1.178053325
2	277.64	277640	571.0121	816.4137	816.4137	571.0121	1.429766024	1.271251964		2	199	1.189811129
2	277.976	277976	677.7	1081.621	1081.621	677.7	1.596017412	1.18961306		2	199.25	1.200919632
2	278.181	278181	2587.666	2786.552	2786.552	2587.666	1.076859224	1.172475475		2	199.5	1.204732339
2	278.441	278441	2433.421	2543.545	2543.545	2433.421	1.045254808	1.157962254		2	199.75	1.200931085
2	278.652	278652	1652.307	1686.036	1686.036	1652.307	1.020413277	1.156640699		2	200	1.192921105
2	278.986	278986	783.4622	653.3331	653.3331	783.4622	0.833905069	1.243294282		2	200.25	1.184763909
2	279.361	279361	889.0834	928.5904	928.5904	889.0834	1.044435651	1.378889614		2	200.5	1.17299955
2	279.534	279534	1371.324	2132.302	2132.302	1371.324	1.554922104	1.421167389		2	200.75	1.15433947
2	280.101	280101	1143.314	2659.767	2659.767	1143.314	2.32636616	1.609041393		2	201	1.138255487
2	280.294	280294	537.6051	723.3735	723.3735	537.6051	1.345548061	1.669708891		2	201.25	1.124206211
2	280.466	280466	985.5112	1893.077	1893.077	985.5112	1.920908661	1.698590467		2	201.5	1.112571449
2	281.102	281102	909.7133	1804.917	1804.917	909.7133	1.98405036	1.607974701		2	201.75	1.111598763
2	281.306	281306	1003.978	1236.491	1236.491	1003.978	1.231591728	1.558053548		2	202	1.113640693
2	281.511	281511	697.7119	705.1697	705.1697	697.7119	1.010688939	1.520393549		2	202.25	1.116867741
2	281.729	281729	604.4914	949.7144	949.7144	604.4914	1.571096628	1.48907474		2	202.5	1.119029788
2	281.916	281916	907.4482	1221.754	1221.754	907.4482	1.34636225	1.460486747		2	202.75	1.120842186
2	282.161	282161	706.4921	1008.688	1008.688	706.4921	1.427741372	1.438566821		2	203	1.122702223
2	282.367	282367	1019.873	1644.901	1644.901	1019.873	1.612848855	1.430595495		2	203.25	1.11641362
2	282.634	282634	859.4731	1380.623	1380.623	859.4731	1.606359757	1.406734209		2	203.5	1.107201218
2	282.887	282887	1150.13	1772.952	1772.952	1150.13	1.541523132	1.356584935		2	203.75	1.097231222
2	283.084	283084	1176.345	1691.488	1691.488	1176.345	1.437918298	1.309069458		2	204	1.082404073
2	283.281	283281	1028.656	963.0084	963.0084	1028.656	0.936181192	1.261833402		2	204.25	1.066029653
2	283.704	283704	797.9803	779.2173	779.2173	797.9803	0.976486888	1.105410959		2	204.5	1.055376991
2	283.912	283912	789.6991	789.1062	789.1062	789.6991	0.999249208	1.021754103		2	204.75	1.047867362
2	284.165	284165	912.1485	1004.622	1004.622	912.1485	1.101379874	0.960707476		2	205	1.041391313
2	284.368	284368	585.0282	481.8804	481.8804	585.0282	0.823687474	0.960252514		2	205.25	1.037111096
2	284.577	284577	1190.958	1199.656	1199.656	1190.958	1.007303364	0.970594976		2	205.5	1.036954841
2	284.827	284827	604.6852	592.9703	592.9703	604.6852	0.980626448	0.999328572		2	205.75	1.040219514
2	285.117	285117	870.2979	753.0718	753.0718	870.2979	0.865303478	1.062661082		2	206	1.039954137
2	285.351	285351	1047.619	1175.886	1175.886	1047.619	1.122436687	1.090937387		2	206.25	1.035193299
2	285.631	285631	970.723	1447.804	1447.804	970.723	1.49146976	1.09062732		2	206.5	1.029348885
2	285.804	285804	604.5627	705.7527	705.7527	604.5627	1.16737718	1.089453983		2	206.75	1.022008014
2	286.132	286132	786.0993	862.516	862.516	786.0993	1.097209984	1.076522586		2	207	1.006568569
2	286.398	286398	996.6814	984.06	984.06	996.6814	0.987336575	1.056039657		2	207.25	0.99261182
2	286.734	286734	1088.381	822.4595	822.4595	1088.381	0.755672416	1.035728887		2	207.5	0.982726215
2	286.952	286952	1115.78	1080.103	1080.103	1115.78	0.968025059	1.028590789		2	207.75	0.974689409
2	287.35	287350	1054.392	1166.528	1166.528	1054.392	1.106351338	1.015325696		2	208	0.973320795
2	287.695	287695	1235.772	1472.598	1472.598	1235.772	1.191642148	1.018919367		2	208.25	0.977326815
2	287.928	287928	970.9057	919.123	919.123	970.9057	0.946665572	1.027431361		2	208.5	0.980762606
2	288.218	288218	1198.57	1065.984	1065.984	1198.57	0.889379844	1.027326495		2	208.75	0.986106049
2	288.429	288429	882.8747	1052.369	1052.369	882.8747	1.191980017	1.008981009		2	209	0.992617027
2	288.604	288604	1203.818	1303.435	1303.435	1203.818	1.082750881	0.985248438		2	209.25	0.994902391
2	288.992	288992	943.7472	955.8458	955.8458	943.7472	1.012819747	0.945154551		2	209.5	0.994675111
2	289.336	289336	802.598	544.4398	544.4398	802.598	0.678346819	0.941938266		2	209.75	0.994117391
2	289.55	289550	946.5873	896.1178	896.1178	946.5873	0.946682678	0.944979725		2	210	0.997636141
2	290.053	290053	377.1026	325.1989	325.1989	377.1026	0.862361861	0.956499958		2	210.25	1.00207371
2	290.314	290314	615.9753	515.3511	515.3511	615.9753	0.836642476	0.979225657		2	210.5	1.005149258
2	290.669	290669	856.2578	714.6386	714.6386	856.2578	0.834606821	1.012798158		2	210.75	1.007079854
2	290.982	290982	377.6846	707.1529	707.1529	377.6846	1.87233713	1.012012927		2	211	1.008535482
2	291.255	291255	550.7228	435.3643	435.3643	550.7228	0.790532551	1.007395245		2	211.25	1.009208054
2	291.449	291449	914.0799	790.3528	790.3528	914.0799	0.864643014	1.003860105		2	211.5	1.008154168
2	291.757	291757	864.3376	922.4218	922.4218	864.3376	1.067200825	0.984718662		2	211.75	1.006072977
2	292.231	292231	693.863	489.4116	489.4116	693.863	0.705343274	0.933247287		2	212	1.003566865
2	292.448	292448	551.9348	471.1441	471.1441	551.9348	0.853622747	0.917956331		2	212.25	1.001961333
2	292.69	292690	695.5286	564.2787	564.2787	695.5286	0.811294748	0.903970513		2	212.5	1.000611813
2	292.904	292904	483.8843	451.7802	451.7802	483.8843	0.933653355	0.890832742		2	212.75	0.999438923
2	293.08	293080	758.5859	797.3801	797.3801	758.5859	1.051140154	0.885219716		2	213	1.000263687
2	293.342	293342	753.1329	767.3617	767.3617	753.1329	1.018892814	0.899854584		2	213.25	1.002351866
2	293.773	293773	818.8811	667.8689	667.8689	818.8811	0.815587147	0.935822911		2	213.5	1.005539322
2	294.013	294013	792.6371	728.8189	728.8189	792.6371	0.919486231	0.931139801		2	213.75	1.014174862
2	294.387	294387	550.0521	490.6908	490.6908	550.0521	0.892080587	0.91235709		2	214	1.024930244
2	294.57	294570	1042.502	1037.242	1037.242	1042.502	0.994954446	0.907858669		2	214.25	1.03486799
2	295.042	295042	1305.919	1245.897	1245.897	1305.919	0.954038497	0.90985454		2	214.5	1.037010493
2	295.49	295490	781.5146	641.1509	641.1509	781.5146	0.820395294	0.917877083		2	214.75	1.037082127
2	295.682	295682	687.5756	632.1941	632.1941	687.5756	0.919453948	0.922800958		2	215	1.037941224
2	295.921	295921	558.91	454.5509	454.5509	558.91	0.813281029	0.928331242		2	215.25	1.041476431
2	296.135	296135	586.4328	464.0338	464.0338	586.4328	0.791282138	0.93335435		2	215.5	1.044626981
2	296.317	296317	332.949	358.9456	358.9456	332.949	1.078079826	0.939664414		2	215.75	1.045573403
2	296.524	296524	551.8945	609.1415	609.1415	551.8945	1.103728158	0.953002625		2	216	1.044776178
2	296.798	296798	879.3054	1019.161	1019.161	879.3054	1.159052361	0.974008596		2	216.25	1.042570417
2	297.081	297081	1015.198	948.3383	948.3383	1015.198	0.934141222	0.999649218		2	216.5	1.040170318
2	297.286	297286	814.5523	620.4598	620.4598	814.5523	0.761718799	1.019920058		2	216.75	1.036478256
2	297.475	297475	986.2291	874.7634	874.7634	986.2291	0.886977884	1.031237235		2	217	1.032296056
2	297.682	297682	793.7099	943.5152	943.5152	793.7099	1.188740622	1.035453588		2	217.25	1.027078932
2	297.987	297987	881.0087	909.7005	909.7005	881.0087	1.032566988	1.034262945		2	217.5	1.01873315
2	298.259	298259	601.31	664.6907	664.6907	601.31	1.105404367	1.025329628		2	217.75	1.011872819
2	298.419	298419	590.7292	661.3175	661.3175	590.7292	1.119493501	1.017426193		2	218	1.006589225
2	298.627	298627	568.4219	610.1176	610.1176	568.4219	1.073353437	1.004824802		2	218.25	1.004330232
2	298.825	298825	855.0973	819.1886	819.1886	855.0973	0.958006299	0.989649922		2	218.5	1.004562937
2	299.23	299230	1054.285	888.7281	888.7281	1054.285	0.842967604	0.954104595		2	218.75	1.010593402
2	299.46	299460	914.473	739.1832	739.1832	914.473	0.808316047	0.926653847		2	219	1.017976954
2	299.842	299842	560.3177	534.1769	534.1769	560.3177	0.953346468	0.867243748		2	219.25	1.02316878
2	300.076	300076	593.4095	501.619	501.619	593.4095	0.845316767	0.843897631		2	219.5	1.028241692
2	301.365	301365	1470.217	916.7151	916.7151	1470.217	0.62352367	0.85698654		2	219.75	1.032606875
2	301.71	301710	912.2662	860.2535	860.2535	912.2662	0.942985173	0.868768934		2	220	1.033521718
2	302.194	302194	1307.66	1148.407	1148.407	1307.66	0.878215285	0.873308144		2	220.25	1.032870818
2	302.448	302448	1076.33	1159.27	1159.27	1076.33	1.077058151	0.861872749		2	220.5	1.030346164
2	302.806	302806	631.5864	526.1307	526.1307	631.5864	0.833030445	0.831300976		2	220.75	1.025802517
2	303.236	303236	462.3285	384.5659	384.5659	462.3285	0.831802279	0.805696926		2	221	1.02019624
2	303.536	303536	579.6948	432.9511	432.9511	579.6948	0.746860417	0.794051088		2	221.25	1.021125938
2	303.783	303783	774.0125	712.9376	712.9376	774.0125	0.921093135	0.788654174		2	221.5	1.022055637
2	303.949	303949	656.2111	404.6518	404.6518	656.2111	0.616648819	0.792699054		2	221.75	1.022985336
2	304.146	304146	799.2748	708.0207	708.0207	799.2748	0.885828879	0.801166355		2	222	1.023915035
2	304.488	304488	1038.128	902.273	902.273	1038.128	0.869134635	0.822339751		2	222.25	1.024844734
2	304.728	304728	520.8419	276.2289	276.2289	520.8419	0.530350765	0.864601393		2	222.5	1.025774433
2	304.891	304891	630.0402	412.4916	412.4916	630.0402	0.654706795	0.892043649		2	222.75	1.026704131
2	305.156	305156	824.1443	808.6467	808.6467	824.1443	0.981195526	0.924751296		2	223	1.02763383
2	305.503	305503	705.9129	1065.511	1065.511	705.9129	1.509408597	0.977672956		2	223.25	1.028563529
2	305.86	305860	527.7305	700.5908	700.5908	527.7305	1.327554121	1.012548739		2	223.5	1.029493228
2	306.047	306047	924.8401	543.1891	543.1891	924.8401	0.587332989	1.017966239		2	223.75	1.030422927
2	306.245	306245	714.9504	738.1039	738.1039	714.9504	1.032384764	1.019051266		2	224	1.031352626
2	306.505	306505	1253.652	1053.056	1053.056	1253.652	0.839990683	0.99123783		2	224.25	1.032282325
2	306.922	306922	1866.029	1608.981	1608.981	1866.029	0.862248657	0.901587084		2	224.5	1.033212023
2	307.153	307153	836.1822	896.4369	896.4369	836.1822	1.072059295	0.871051922		2	224.75	1.034141722
2	307.449	307449	682.7397	557.5383	557.5383	682.7397	0.81661913	0.872683296		2	225	1.035071421
2	307.73	307730	1131.938	1003.02	1003.02	1131.938	0.886108603	0.890234798		2	225.25	1.03600112
2	307.907	307907	433.1341	443.3437	443.3437	433.1341	1.023571453	0.897983253		2	225.5	1.036930819
2	308.117	308117	760.6278	518.1256	518.1256	760.6278	0.681181519	0.905094494		2	225.75	1.037860518
2	308.335	308335	833.9141	586.2102	586.2102	833.9141	0.702962331	0.915491433		2	226	1.038790216
2	308.565	308565	465.2664	633.9525	633.9525	465.2664	1.362558096	0.925626428		2	226.25	1.039719915
2	308.745	308745	710.8313	646.6163	646.6163	710.8313	0.90966211	0.943195912		2	226.5	1.040649614
2	308.907	308907	434.1228	349.1245	349.1245	434.1228	0.804206782	0.958230882		2	226.75	1.041579313
2	309.086	309086	774.4642	723.0095	723.0095	774.4642	0.933560906	0.963814554		2	227	1.044197347
2	309.345	309345	798.1845	806.5998	806.5998	798.1845	1.010543051	0.968868553		2	227.25	1.048553164
2	309.526	309526	718.0253	630.6861	630.6861	718.0253	0.878361946	0.968223492		2	227.5	1.052687033
2	309.842	309842	848.8877	1081.911	1081.911	848.8877	1.274504272	0.943173086		2	227.75	1.057376637
2	310.076	310076	1088.126	1000.576	1000.576	1088.126	0.919540568	0.925386075		2	228	1.062711345
2	310.248	310248	1175.366	934.0036	934.0036	1175.366	0.794649156	0.917265248		2	228.25	1.070789867
2	310.494	310494	957.0727	722.1226	722.1226	957.0727	0.754511752	0.901661627		2	228.5	1.079778215
2	310.728	310728	1233.919	1080.088	1080.088	1233.919	0.875331363	0.896600802		2	228.75	1.090876036
2	310.906	310906	705.5183	546.1241	546.1241	705.5183	0.774075031	0.898516622		2	229	1.10373904
2	311.1	311100	931.8069	1037.362	1037.362	931.8069	1.113280015	0.902953416		2	229.25	1.118382583
2	311.406	311406	646.8264	636.349	636.349	646.8264	0.983801836	0.937643679		2	229.5	1.135720115
2	311.738	311738	753.7906	534.599	534.599	753.7906	0.709214204	0.992368563		2	229.75	1.15527928
2	311.98	311980	1121.295	1369.012	1369.012	1121.295	1.220920454	1.016764727		2	230	1.176639059
2	312.379	312379	694.9557	745.6996	745.6996	694.9557	1.07301746	1.030716132		2	230.25	1.200871561
2	312.549	312549	631.3111	723.5824	723.5824	631.3111	1.146158209	1.033083256		2	230.5	1.228193177
2	312.858	312858	785.5378	776.6337	776.6337	785.5378	0.988664963	1.028338906		2	230.75	1.254762363
2	313.193	313193	846.8306	726.733	726.733	846.8306	0.8581799	0.998867872		2	231	1.280353414
2	313.499	313499	531.2497	575.8814	575.8814	531.2497	1.084012659	0.957820022		2	231.25	1.306180444
2	313.717	313717	777.362	742.2385	742.2385	777.362	0.954817061	0.932016296		2	231.5	1.328184027
2	314.069	314069	897.1046	675.3008	675.3008	897.1046	0.752755922	0.877974811		2	231.75	1.345393405
2	314.347	314347	486.8867	475.0298	475.0298	486.8867	0.975647517	0.839268444		2	232	1.360965763
2	314.535	314535	883.5642	764.2247	764.2247	883.5642	0.86493398	0.823537736		2	232.25	1.375358129
2	314.736	314736	714.8161	552.1344	552.1344	714.8161	0.772414611	0.808037439		2	232.5	1.38724425
2	314.91	314910	542.4611	421.3071	421.3071	542.4611	0.77665864	0.797682743		2	232.75	1.397329027
2	315.133	315133	730.9385	478.6544	478.6544	730.9385	0.654849074	0.792087286		2	233	1.407073384
2	315.434	315434	791.8897	578.671	578.671	791.8897	0.730746971	0.795291964		2	233.25	1.416750675
2	315.804	315804	547.6504	529.8035	529.8035	547.6504	0.967411874	0.80181958		2	233.5	1.425216892
2	316.112	316112	1026.226	854.9603	854.9603	1026.226	0.833111128	0.808414306		2	233.75	1.432847863
2	316.471	316471	669.7208	503.011	503.011	669.7208	0.751075672	0.820891261		2	234	1.44002766
2	316.731	316731	579.1316	368.7539	368.7539	579.1316	0.636735934	0.826033321		2	234.25	1.446114558
2	316.913	316913	1181.102	1445.139	1445.139	1181.102	1.223551395	0.819921557		2	234.5	1.450830855
2	317.197	317197	822.4198	536.114	536.114	822.4198	0.651873897	0.80821696		2	234.75	1.456578369
2	317.419	317419	875.2579	691.4729	691.4729	875.2579	0.79002189	0.810271129		2	235	1.464335862
2	317.581	317581	994.9459	627.3702	627.3702	994.9459	0.630557099	0.81243603		2	235.25	1.472944569
2	317.764	317764	705.844	711.5775	711.5775	705.844	1.0081229	0.817269836		2	235.5	1.4737891
2	317.989	317989	639.4164	569.7989	569.7989	639.4164	0.891123374	0.833993529		2	235.75	1.473809117
2	318.181	318181	648.3174	428.0631	428.0631	648.3174	0.660267795	0.855450997		2	236	1.47083978
2	318.579	318579	886.3529	821.7267	821.7267	886.3529	0.927087507	0.884752833		2	236.25	1.451115094
2	318.764	318764	712.45	628.4697	628.4697	712.45	0.88212464	0.883949946		2	236.5	1.423678652
2	318.95	318950	803.5625	787.0659	787.0659	803.5625	0.97947067	0.880658341		2	236.75	1.385831608
2	319.244	319244	720.8184	701.2763	701.2763	720.8184	0.972889011	0.871868303		2	237	1.344903246
2	319.519	319519	728.6052	643.1284	643.1284	728.6052	0.88268434	0.853219914		2	237.25	1.306977219
2	319.755	319755	757.0921	634.0036	634.0036	757.0921	0.837419384	0.835245093		2	237.5	1.28005447
2	319.959	319959	670.6526	433.5402	433.5402	670.6526	0.646445268	0.81614238		2	237.75	1.274539764
2	320.126	320126	572.9595	421.5811	421.5811	572.9595	0.735795637	0.793806249		2	238	1.275869844
2	320.548	320548	540.083	341.9869	341.9869	540.083	0.633211747	0.751532895		2	238.25	1.291889163
2	320.843	320843	1082.252	1149.273	1149.273	1082.252	1.061927351	0.748038346		2	238.5	1.321337603
2	321.122	321122	1106.71	866.1506	866.1506	1106.71	0.782635559	0.753346071		2	238.75	1.357574928
2	321.301	321301	495.9094	287.3834	287.3834	495.9094	0.57950787	0.764484916		2	239	1.393992449
2	321.602	321602	960.3961	651.1504	651.1504	960.3961	0.67800192	0.797723146		2	239.25	1.443072744
2	322.076	322076	673.7912	843.6308	843.6308	673.7912	1.252065625	0.858152062		2	239.5	1.489833557
2	322.251	322251	1354.084	856.1895	856.1895	1354.084	0.632301615	0.887639109		2	239.75	1.524154654
2	322.473	322473	1050.447	861.3835	861.3835	1050.447	0.820016146	0.925146994		2	240	1.555087731
2	322.659	322659	1215.656	1048.352	1048.352	1215.656	0.86237554	0.942570237		2	240.25	1.571000746
2	322.952	322952	839.2738	945.7615	945.7615	839.2738	1.126880763	0.969630657		2	240.5	1.571746902
2	323.431	323431	1597.077	1798.75	1798.75	1597.077	1.126276316	1.00568747		2	240.75	1.565650106
2	323.719	323719	1051.993	1269.426	1269.426	1051.993	1.206686737	1.019680341		2	241	1.55310867
2	323.927	323927	814.1985	708.4396	708.4396	814.1985	0.870106737	1.026885252		2	241.25	1.530911705
2	324.181	324181	963.5329	886.6659	886.6659	963.5329	0.920223793	1.032699661		2	241.5	1.49709426
2	324.354	324354	1154.623	975.5282	975.5282	1154.623	0.844888938	1.034456026		2	241.75	1.463276815
2	324.587	324587	929.3279	912.1186	912.1186	929.3279	0.981481994	1.033156546		2	242	1.431326111
2	324.926	324926	1111.732	1494.793	1494.793	1111.732	1.344562359	1.023751321		2	242.25	1.387755454
2	325.162	325162	897.2548	843.4338	843.4338	897.2548	0.940015924	1.017133626		2	242.5	1.346452436
2	325.41	325410	630.3918	676.887	676.887	630.3918	1.073756036	1.007103637		2	242.75	1.31977238
2	325.631	325631	1043.544	996.7441	996.7441	1043.544	0.955152921	0.98474827		2	243	1.295885301
2	325.981	325981	693.6615	737.8652	737.8652	693.6615	1.063725174	0.934716022		2	243.25	1.275481565
2	326.23	326230	989.8853	788.9988	788.9988	989.8853	0.797060831	0.90597019		2	243.5	1.262722654
2	326.425	326425	925.9644	814.3497	814.3497	925.9644	0.879461133	0.882653974		2	243.75	1.252384707
2	326.661	326661	964.0435	793.763	793.763	964.0435	0.823368448	0.847056183		2	244	1.241097301
2	326.937	326937	783.3599	627.3519	627.3519	783.3599	0.800847605	0.822605754		2	244.25	1.23199493
2	327.436	327436	905.1926	684.0145	684.0145	905.1926	0.75565631	0.871374521		2	244.5	1.222810063
2	327.869	327869	818.6968	743.6927	743.6927	818.6968	0.908385986	0.94444614		2	244.75	1.210411447
2	328.135	328135	858.4006	841.604	841.604	858.4006	0.980432679	0.967133827		2	245	1.199072175
2	328.303	328303	975.6617	997.7729	997.7729	975.6617	1.022662773	0.975420506		2	245.25	1.194284331
2	328.584	328584	479.8554	430.7678	430.7678	479.8554	0.89770335	0.986800356		2	245.5	1.19120489
2	328.774	328774	514.0136	612.6119	612.6119	514.0136	1.191820411	0.968256795		2	245.75	1.184171138
2	328.941	328941	898.3537	897.7586	897.7586	898.3537	0.999337566	0.936820631		2	246	1.173942229
2	329.247	329247	560.6539	578.5683	578.5683	560.6539	1.03195269	0.892066736		2	246.25	1.162608385
2	329.487	329487	744.4176	435.8336	435.8336	744.4176	0.585469231	0.876851161		2	246.5	1.157980558
2	329.649	329649	727.0969	581.3555	581.3555	727.0969	0.799557115	0.865765756		2	246.75	1.162954772
2	329.813	329813	704.8932	634.0927	634.0927	704.8932	0.899558543	0.858927186		2	247	1.17264908
2	330.068	330068	578.9402	487.5035	487.5035	578.9402	0.842061926	0.861801337		2	247.25	1.184922851
2	330.282	330282	809.7806	428.7572	428.7572	809.7806	0.529473292	0.868837286		2	247.5	1.202351309
2	330.49	330490	872.5239	774.4355	774.4355	872.5239	0.887580844	0.870354728		2	247.75	1.223019351
2	330.733	330733	993.8633	1068.095	1068.095	993.8633	1.07469005	0.873696662		2	248	1.246464155
2	330.939	330939	1283.382	1483.563	1483.563	1283.382	1.15597928	0.874446384		2	248.25	1.275627942
2	331.33	331330	641.3644	599.0028	599.0028	641.3644	0.933950809	0.856822741		2	248.5	1.303307328
2	331.773	331773	593.4775	483.6876	483.6876	593.4775	0.815005792	0.831035183		2	248.75	1.326883729
2	332.096	332096	608.683	391.721	391.721	608.683	0.64355502	0.813060491		2	249	1.348049083
2	332.506	332506	1553.37	956.1275	956.1275	1553.37	0.615518196	0.754524661		2	249.25	1.365648112
2	332.85	332850	855.0388	695.8304	695.8304	855.0388	0.813799795	0.715917089		2	249.5	1.374363646
2	333.24	333240	1122.831	948.221	948.221	1122.831	0.84449129	0.740965833		2	249.75	1.370987919
2	333.814	333814	977.1352	690.1899	690.1899	977.1352	0.706340228	0.829244394		2	250	1.359621959
2	334.201	334201	849.8545	565.0054	565.0054	849.8545	0.664826038	0.876639856		2	250.25	1.352778672
2	334.428	334428	785.5016	738.2538	738.2538	785.5016	0.939850154	0.89858959		2	250.5	1.348789142
2	334.815	334815	1034.669	939.782	939.782	1034.669	0.90829241	0.935175783		2	250.75	1.354215763
2	335.068	335068	415.8883	538.409	538.409	415.8883	1.294600016	0.949333646		2	251	1.360196512
2	335.267	335267	979.8008	967.0147	967.0147	979.8008	0.986950307	0.959242361		2	251.25	1.362027174
2	335.487	335487	794.8967	703.6178	703.6178	794.8967	0.885168853	0.966737849		2	251.5	1.365523372
2	335.891	335891	917.7118	902.239	902.239	917.7118	0.983139805	0.960587784		2	251.75	1.383317885
2	336.156	336156	964.759	850.9205	850.9205	964.759	0.882003174	0.94660814		2	252	1.411404703
2	336.418	336418	1271.832	1086.434	1086.434	1271.832	0.854227602	0.932222041		2	252.25	1.435190449
2	336.712	336712	942.4176	839.5916	839.5916	942.4176	0.890891257	0.913667308		2	252.5	1.452883864
2	337.161	337161	1013.494	1040.921	1040.921	1013.494	1.027061828	0.880257244		2	252.75	1.470285231
2	337.326	337326	1577.67	1217.871	1217.871	1577.67	0.771942802	0.870807492		2	253	1.47726613
2	337.718	337718	752.0699	694.9607	694.9607	752.0699	0.924063973	0.844774351		2	253.25	1.481706717
2	337.972	337972	1133.71	948.1121	948.1121	1133.71	0.836291556	0.830724854		2	253.5	1.469520123
2	338.428	338428	1814.492	1275.995	1275.995	1814.492	0.703224374	0.817970105		2	253.75	1.445094077
2	338.617	338617	597.7446	488.0078	488.0078	597.7446	0.816415238	0.813991837		2	254	1.419995582
2	338.86	338860	1429.217	1021.631	1021.631	1429.217	0.714818673	0.809465576		2	254.25	1.394916631
2	339.046	339046	1008.058	948.6206	948.6206	1008.058	0.941037718	0.812252082		2	254.5	1.364606741
2	339.264	339264	1223.205	934.5863	934.5863	1223.205	0.764047155	0.822952674		2	254.75	1.329939219
2	339.495	339495	1146.121	816.5617	816.5617	1146.121	0.7124568	0.828015843		2	255	1.305838469
2	339.694	339694	584.1784	605.8787	605.8787	584.1784	1.0371467	0.823045403		2	255.25	1.305407902
2	339.901	339901	579.2612	434.6627	434.6627	579.2612	0.75037427	0.814603539		2	255.5	1.322684973
2	340.254	340254	651.6844	561.5284	561.5284	651.6844	0.861656962	0.795299937		2	255.75	1.339962044
2	340.515	340515	842.3036	714.9608	714.9608	842.3036	0.848816033	0.762920809		2	256	1.356636421
2	340.69	340690	657.8867	445.5319	445.5319	657.8867	0.677216761	0.742283993		2	256.25	1.366432457
2	340.956	340956	492.0473	326.7312	326.7312	492.0473	0.664023967	0.718408605		2	256.5	1.37637226
2	341.23	341230	440.5287	236.2687	236.2687	440.5287	0.536329869	0.692323091		2	256.75	1.386312063
2	341.432	341432	895.7459	705.588	705.588	895.7459	0.787709997	0.680653294		2	257	1.389863976
2	341.613	341613	1285.734	970.9348	970.9348	1285.734	0.755159932	0.677443149		2	257.25	1.373983016
2	341.81	341810	788.9587	496.253	496.253	788.9587	0.628997437	0.678468491		2	257.5	1.34257272
2	342.02	342020	633.3923	414.3547	414.3547	633.3923	0.654183355	0.683522407		2	257.75	1.302025477
2	342.217	342217	1074.934	700.6105	700.6105	1074.934	0.651770713	0.697445887		2	258	1.253020399
2	342.4	342400	624.3288	511.585	511.585	624.3288	0.819415987	0.717918367		2	258.25	1.194153945
2	342.63	342630	962.6121	788.0513	788.0513	962.6121	0.81865925	0.740316417		2	258.5	1.129677147
2	342.914	342914	398.176	203.2003	203.2003	398.176	0.510327845	0.767814078		2	258.75	1.054497664
2	343.141	343141	727.5029	609.3241	609.3241	727.5029	0.837555562	0.785994277		2	259	0.970519565
2	343.476	343476	860.6909	796.7108	796.7108	860.6909	0.925664254	0.793581041		2	259.25	0.872712426
2	343.653	343653	628.746	537.4015	537.4015	628.746	0.854719553	0.795054472		2	259.5	0.772842
2	343.926	343926	480.5133	375.9162	375.9162	480.5133	0.782322154	0.799143295		2	259.75	0.780548066
2	344.164	344164	717.2322	742.9257	742.9257	717.2322	1.035823127	0.797317821		2	260	0.790003343
2	344.343	344343	482.8262	242.6931	242.6931	482.8262	0.502651057	0.797976526		2	260.25	0.799458619
2	344.653	344653	888.5253	623.6611	623.6611	888.5253	0.701905843	0.804474959		2	260.5	0.808913896
2	344.881	344881	460.4387	412.4071	412.4071	460.4387	0.895682965	0.808169999		2	260.75	0.818369173
2	345.275	345275	495.2931	372.1707	372.1707	495.2931	0.751415071	0.832687328		2	261	0.827824449
2	345.704	345704	714.815	688.1244	688.1244	714.815	0.962660828	0.929734379		2	261.25	0.837279726
2	345.975	345975	500.2199	493.035	493.035	500.2199	0.985636517	0.989618419		2	261.5	0.846735003
2	346.257	346257	607.8491	471.608	471.608	607.8491	0.775863615	1.039145396		2	261.75	0.85619028
2	346.551	346551	499.3536	686.227	686.227	499.3536	1.374230605	1.094582114		2	262	0.865645556
2	346.949	346949	426.0058	574.4793	574.4793	426.0058	1.348524598	1.136506297		2	262.25	0.875100833
2	347.242	347242	640.1717	616.2176	616.2176	640.1717	0.962581757	1.1250303		2	262.5	0.88455611
2	347.425	347425	628.5502	683.8563	683.8563	628.5502	1.087989949	1.107032921		2	262.75	0.894011386
2	347.678	347678	669.3451	788.3313	788.3313	669.3451	1.177765102	1.079885574		2	263	0.903466663
2	347.936	347936	411.5008	516.9275	516.9275	411.5008	1.256200474	1.031937442		2	263.25	0.91292194
2	348.161	348161	649.523	454.9086	454.9086	649.523	0.700373351	0.975615146		2	263.5	0.922377217
2	348.327	348327	551.1673	513.5728	513.5728	551.1673	0.931791128	0.943857902		2	263.75	0.931832493
2	348.514	348514	765.359	613.4983	613.4983	765.359	0.801582395	0.909298817		2	264	0.94128777
2	348.696	348696	776.2342	878.2434	878.2434	776.2342	1.131415493	0.877948939		2	264.25	0.950743047
2	348.901	348901	609.9576	470.629	470.629	609.9576	0.771576582	0.857989761		2	264.5	0.960198323
2	349.247	349247	776.0663	529.349	529.349	776.0663	0.682092496	0.837291599		2	264.75	0.9696536
2	349.805	349805	796.7414	726.4886	726.4886	796.7414	0.911824841	0.824429266		2	265	0.979108877
2	350.081	350081	784.8449	655.363	655.363	784.8449	0.835022308	0.828563592		2	265.25	0.988564154
2	350.332	350332	693.9326	496.9473	496.9473	693.9326	0.716131941	0.838968609		2	265.5	1.014528615
2	350.58	350580	626.132	679.2375	679.2375	626.132	1.084815183	0.84626348		2	265.75	1.074067813
2	350.867	350867	1290.155	933.6721	933.6721	1290.155	0.723689867	0.85241603		2	266	1.129809414
2	351.191	351191	1226.781	1112.042	1112.042	1226.781	0.906471489	0.863423125		2	266.25	1.180631029
2	351.469	351469	1223.608	1089.234	1089.234	1223.608	0.89018215	0.872913392		2	266.5	1.223892869
2	351.707	351707	541.6416	423.536	423.536	541.6416	0.781948802	0.88066656		2	266.75	1.257365266
2	352.115	352115	688.7064	641.7556	641.7556	688.7064	0.931827554	0.893769011		2	267	1.287230454
2	352.356	352356	1318.079	1100.288	1100.288	1318.079	0.834766353	0.90535503		2	267.25	1.309538531
2	352.777	352777	1307.552	1110.388	1110.388	1307.552	0.849211351	0.932365632		2	267.5	1.323289018
2	352.967	352967	1472.859	1780.115	1780.115	1472.859	1.208611958	0.938439531		2	267.75	1.329089501
2	353.32	353320	1123.695	941.392	941.392	1123.695	0.837764696	0.939289764		2	268	1.326272965
2	353.754	353754	766.6505	601.2941	601.2941	766.6505	0.784313191	0.930356409		2	268.25	1.319631411
2	354.001	354001	1012.664	1050.951	1050.951	1012.664	1.037808197	0.919573751		2	268.5	1.305123795
2	354.302	354302	559.2489	586.1596	586.1596	559.2489	1.048119362	0.889924001		2	268.75	1.28155558
2	354.683	354683	519.1567	428.4549	428.4549	519.1567	0.825290129	0.836186153		2	269	1.261516383
2	354.971	354971	1151.268	934.8542	934.8542	1151.268	0.812021354	0.808081624		2	269.25	1.242657755
2	355.343	355343	662.1961	396.5672	396.5672	662.1961	0.59886671	0.772766261		2	269.5	1.224042977
2	355.507	355507	404.0157	304.1421	304.1421	404.0157	0.752797725	0.762825589		2	269.75	1.205475302
2	355.884	355884	594.9445	519.8471	519.8471	594.9445	0.873774108	0.757221617		2	270	1.190962787
2	356.178	356178	1035.822	627.8542	627.8542	1035.822	0.606141017	0.760394784		2	270.25	1.181985824
2	356.411	356411	1376.134	1077.38	1077.38	1376.134	0.782903409	0.771070557		2	270.5	1.175440149
2	356.594	356594	1025.298	918.1732	918.1732	1025.298	0.895518376	0.796096741		2	270.75	1.168894473
2	356.978	356978	1046.035	778.2114	778.2114	1046.035	0.743963061	0.867828411		2	271	1.159906246
2	357.451	357451	547.2617	588.0285	588.0285	547.2617	1.074492332	0.947372469		2	271.25	1.148392422
2	357.608	357608	911.223	750.3188	750.3188	911.223	0.823419514	0.978698855		2	271.5	1.136377815
2	358.13	358130	721.0269	794.628	794.628	721.0269	1.102078161	1.045261329		2	271.75	1.123412755
2	358.398	358398	522.2017	654.4285	654.4285	522.2017	1.253210206	1.040043609		2	272	1.109401936
2	358.656	358656	454.5978	459.4204	459.4204	454.5978	1.010608498	1.026792938		2	272.25	1.091968003
2	358.889	358889	547.6978	563.353	563.353	547.6978	1.028583646	1.003940047		2	272.5	1.075434854
2	359.132	359132	693.6789	650.6651	650.6651	693.6789	0.937991771	0.963348546		2	272.75	1.059977793
2	359.46	359460	400.9582	368.1478	368.1478	400.9582	0.918170024	0.913631275		2	273	1.046857206
2	359.628	359628	766.2483	539.2419	539.2419	766.2483	0.70374303	0.889397882		2	273.25	1.037594244
2	359.964	359964	655.1916	597.8348	597.8348	655.1916	0.912457974	0.82267189		2	273.5	1.029701547
2	360.218	360218	1649.516	1272.033	1272.033	1649.516	0.771155296	0.787595666		2	273.75	1.024692977
2	360.461	360461	913.7252	655.0843	655.0843	913.7252	0.716937981	0.771986075		2	274	1.026955549
2	360.656	360656	856.1301	731.6841	731.6841	856.1301	0.854641251	0.764075941		2	274.25	1.032018399
2	360.89	360890	768.0843	613.1443	613.1443	768.0843	0.798277351	0.764386475		2	274.5	1.037504721
2	361.243	361243	438.5402	328.8921	328.8921	438.5402	0.749970242	0.797864069		2	274.75	1.045840111
2	361.556	361556	534.8655	377.9981	377.9981	534.8655	0.706716174	0.836938292		2	275	1.05491576
2	361.903	361903	1390.646	1384.023	1384.023	1390.646	0.995237465	0.889735703		2	275.25	1.064510185
2	362.091	362091	1291.669	1020.528	1020.528	1291.669	0.790084766	0.926164828		2	275.5	1.074614596
2	362.428	362428	893.8338	863.8099	863.8099	893.8338	0.966409975	0.981127251		2	275.75	1.084821513
2	362.677	362677	2612.494	3219.962	3219.962	2612.494	1.23252417	1.017922767		2	276	1.09524945
2	363.167	363167	600.0337	681.2779	681.2779	600.0337	1.135399395	1.103298864		2	276.25	1.106346823
2	363.559	363559	856.2106	729.5347	729.5347	856.2106	0.852050535	1.134900931		2	276.5	1.115313146
2	363.819	363819	1200.089	1493.659	1493.659	1200.089	1.244623524	1.116011026		2	276.75	1.121884052
2	364.084	364084	996.4002	1319.912	1319.912	996.4002	1.324680585	1.076636811		2	277	1.127105794
2	364.342	364342	719.2672	842.2465	842.2465	719.2672	1.170978602	1.042522583		2	277.25	1.128767588
2	364.513	364513	1033.445	772.5838	772.5838	1033.445	0.747580955	1.020379151		2	277.5	1.123797918
2	364.739	364739	915.5636	954.5383	954.5383	915.5636	1.04256908	0.987444893		2	277.75	1.107585509
2	365.042	365042	762.0816	777.0908	777.0908	762.0816	1.019695004	0.94066341		2	278	1.088420879
2	365.328	365328	923.4775	667.6353	667.6353	923.4775	0.722957841	0.88824502		2	278.25	1.082029278
2	365.566	365566	838.0532	587.6519	587.6519	838.0532	0.701210735	0.851476479		2	278.5	1.078315032
2	365.923	365923	935.3315	791.3616	791.3616	935.3315	0.84607607	0.807640077		2	278.75	1.086555298
2	366.226	366226	414.7822	473.7946	473.7946	414.7822	1.142273222	0.776143116		2	279	1.108875615
2	366.424	366424	694.6299	497.403	497.403	694.6299	0.716069089	0.761011974		2	279.25	1.13931266
2	366.599	366599	824.2326	559.825	559.825	824.2326	0.679207544	0.750145963		2	279.5	1.164264175
2	366.776	366776	1051.174	699.8027	699.8027	1051.174	0.665734407	0.740193331		2	279.75	1.191160128
2	367.098	367098	626.0914	342.8219	342.8219	626.0914	0.547558871	0.729191752		2	280	1.219051678
2	367.591	367591	725.0908	524.4819	524.4819	725.0908	0.723332719	0.74244274		2	280.25	1.24608995
2	367.812	367812	1228.621	1315.605	1315.605	1228.621	1.070798074	0.749240077		2	280.5	1.25884037
2	368.171	368171	686.1279	312.1693	312.1693	686.1279	0.454972462	0.77312803		2	280.75	1.246847153
2	368.386	368386	854.1184	577.2356	577.2356	854.1184	0.675826209	0.791304299		2	281	1.234853937
2	368.554	368554	930.6186	904.0882	904.0882	930.6186	0.971491651	0.79822011		2	281.25	1.217766172
2	368.76	368760	772.1685	686.5887	686.5887	772.1685	0.889169527	0.795772689		2	281.5	1.201152136
2	369.251	369251	1098.913	988.8249	988.8249	1098.913	0.899820914	0.78134227		2	281.75	1.188845582
2	369.537	369537	738.5145	611.4793	611.4793	738.5145	0.827985503	0.774318591		2	282	1.177770365
2	369.851	369851	968.6267	511.7943	511.7943	968.6267	0.528371043	0.760387521		2	282.25	1.171760712
2	370.207	370207	765.2518	487.8255	487.8255	765.2518	0.637470569	0.753003233		2	282.5	1.166234258
2	370.43	370430	539.4917	369.2906	369.2906	539.4917	0.684515814	0.755974379		2	282.75	1.154460147
2	370.654	370654	593.2601	614.625	614.625	593.2601	1.036012703	0.76011094		2	283	1.136139714
2	371.081	371081	1269.288	1112.135	1112.135	1269.288	0.876188068	0.789504386		2	283.25	1.1159161
2	371.243	371243	1376.736	968.3805	968.3805	1376.736	0.703388667	0.804268809		2	283.5	1.086145438
2	371.498	371498	1610.984	989.3427	989.3427	1610.984	0.614123232	0.819564138		2	283.75	1.054515811
2	371.883	371883	795.8413	761.5562	761.5562	795.8413	0.956919677	0.822044749		2	284	1.025428095
2	372.276	372276	1431.676	1486.108	1486.108	1431.676	1.038019775	0.817501504		2	284.25	1.011958728
2	372.482	372482	899.3596	699.4231	699.4231	899.3596	0.777690148	0.816882897		2	284.5	1.014069064
2	372.751	372751	946.9373	726.0893	726.0893	946.9373	0.766776533	0.816372696		2	284.75	1.022046952
2	372.947	372947	1246.881	961.4926	961.4926	1246.881	0.771118174	0.815202308		2	285	1.037747845
2	373.174	373174	1280.723	899.6722	899.6722	1280.723	0.702472119	0.815222063		2	285.25	1.051762488
2	373.57	373570	1400.929	1069.262	1069.262	1400.929	0.763252099	0.808434974		2	285.5	1.055816321
2	373.789	373789	1344.109	1334.492	1334.492	1344.109	0.992845074	0.806529464		2	285.75	1.055495724
2	373.995	373995	1141.87	834.8732	834.8732	1141.87	0.731145577	0.814885466		2	286	1.052770591
2	374.424	374424	982.1386	831.851	831.851	982.1386	0.846979235	0.851541994		2	286.25	1.047958911
2	374.747	374747	1108.056	1038.745	1038.745	1108.056	0.937448107	0.86856319		2	286.5	1.042045609
2	375.138	375138	908.2765	623.6976	623.6976	908.2765	0.686682525	0.857135591		2	286.75	1.037106524
2	375.405	375405	1322.399	1269.786	1269.786	1322.399	0.960213975	0.843397581		2	287	1.034340829
2	375.585	375585	542.9996	551.2647	551.2647	542.9996	1.01522119	0.83814993		2	287.25	1.03153529
2	375.815	375815	914.3168	690.6964	690.6964	914.3168	0.755423503	0.836515494		2	287.5	1.030939164
2	376.087	376087	1382.683	1106.959	1106.959	1382.683	0.800587698	0.835301477		2	287.75	1.03229961
2	376.27	376270	968.4192	726.6006	726.6006	968.4192	0.750295533	0.83303424		2	288	1.034480341
2	376.514	376514	706.6367	558.8681	558.8681	706.6367	0.790884623	0.834076697		2	288.25	1.033517001
2	376.798	376798	615.1023	489.2015	489.2015	615.1023	0.795317299	0.833076648		2	288.5	1.025034782
2	377.113	377113	1008.613	817.3052	817.3052	1008.613	0.810325863	0.816804759		2	288.75	1.015206105
2	377.336	377336	835.447	814.2916	814.2916	835.447	0.974677747	0.802057559		2	289	1.006760945
2	377.742	377742	1453.468	1248.769	1248.769	1453.468	0.859165114	0.775399033		2	289.25	1.005973926
2	377.958	377958	1291.075	958.5356	958.5356	1291.075	0.742432159	0.755163946		2	289.5	1.006487995
2	378.172	378172	788.3628	616.6508	616.6508	788.3628	0.782191651	0.729322805		2	289.75	1.008269577
2	378.375	378375	667.9459	402.6193	402.6193	667.9459	0.60277232	0.712290159		2	290	1.010197467
2	378.6	378600	814.0358	485.0234	485.0234	814.0358	0.595825638	0.701703272		2	290.25	1.016381712
2	378.944	378944	748.7715	431.0863	431.0863	748.7715	0.575724771	0.689043087		2	290.5	1.024180693
2	379.229	379229	1009.06	807.9081	807.9081	1009.06	0.800654173	0.688212115		2	290.75	1.029493621
2	379.489	379489	1183.141	806.8981	806.8981	1183.141	0.681996567	0.711459165		2	291	1.029195136
2	379.811	379811	991.0362	797.4613	797.4613	991.0362	0.804674239	0.748000444		2	291.25	1.027771332
2	380.095	380095	1124.37	786.7843	786.7843	1124.37	0.699755685	0.769333824		2	291.5	1.025485364
2	380.536	380536	979.8511	868.1456	868.1456	979.8511	0.885997475	0.810270278		2	291.75	1.020254024
2	380.745	380745	824.214	860.4783	860.4783	824.214	1.043998646	0.824319251		2	292	1.011222848
2	380.97	380970	1085.468	708.9498	708.9498	1085.468	0.653128236	0.836356354		2	292.25	1.002326106
2	381.169	381169	1303.515	1062.758	1062.758	1303.515	0.815301703	0.8445187		2	292.5	0.996616494
2	381.43	381430	703.5396	514.8096	514.8096	703.5396	0.731742179	0.845808229		2	292.75	0.991679029
2	381.775	381775	1011.34	854.6273	854.6273	1011.34	0.845044495	0.837802113		2	293	0.987464856
2	382.153	382153	870.9753	880.649	880.649	870.9753	1.011106744	0.83143714		2	293.25	0.989803112
2	382.528	382528	487.9778	448.448	448.448	487.9778	0.918992626	0.832551209		2	293.5	0.995973077
2	382.776	382776	723.7124	512.5007	512.5007	723.7124	0.708155201	0.833392133		2	293.75	1.002997845
2	383.039	383039	858.5333	612.6845	612.6845	858.5333	0.713640927	0.829583569		2	294	1.00215271
2	383.53	383530	666.2147	569.7654	569.7654	666.2147	0.855227902	0.814000154		2	294.25	0.998059702
2	383.765	383765	814.9082	656.9779	656.9779	814.9082	0.806198661	0.812368609		2	294.5	0.994807805
2	384.053	384053	668.6582	673.1006	673.1006	668.6582	1.006643753	0.822979893		2	294.75	0.994484714
2	384.307	384307	592.3259	411.5202	411.5202	592.3259	0.694753007	0.839800056		2	295	0.994840656
2	384.64	384640	331.995	332.2193	332.2193	331.995	1.000675613	0.86114726		2	295.25	0.996154596
2	385.001	385001	703.3081	431.1847	431.1847	703.3081	0.613080811	0.882710583		2	295.5	0.99768803
2	385.215	385215	717.8097	613.4778	613.4778	717.8097	0.854652424	0.895407682		2	295.75	0.999789367
2	385.404	385404	746.6112	639.8553	639.8553	746.6112	0.857012726	0.903767695		2	296	1.001746004
2	385.575	385575	648.033	660.3342	660.3342	648.033	1.018982367	0.911589482		2	296.25	1.004155432
2	385.778	385778	667.1816	807.919	807.919	667.1816	1.210943167	0.920586557		2	296.5	1.008907912
2	386.036	386036	640.0776	540.8041	540.8041	640.0776	0.844903962	0.925274112		2	296.75	1.015262386
2	386.264	386264	702.9172	605.2224	605.2224	702.9172	0.861015209	0.927107593		2	297	1.022663713
2	386.558	386558	858.3745	804.3019	804.3019	858.3745	0.937005817	0.930745311		2	297.25	1.030761431
2	386.757	386757	615.9627	540.276	540.276	615.9627	0.87712454	0.934531164		2	297.5	1.03594202
2	387.027	387027	719.7884	708.8976	708.8976	719.7884	0.984869442	0.937326087		2	297.75	1.037100848
2	387.2	387200	881.6335	821.9714	821.9714	881.6335	0.932327776	0.936561577		2	298	1.036645574
2	387.469	387469	703.6642	527.177	527.177	703.6642	0.74918832	0.936060322		2	298.25	1.03388097
2	387.713	387713	843.2214	835.8051	835.8051	843.2214	0.991204801	0.936589126		2	298.5	1.029468021
2	388.102	388102	871.1546	985.9824	985.9824	871.1546	1.131811047	0.926517919		2	298.75	1.023703323
2	388.31	388310	844.4072	893.8397	893.8397	844.4072	1.058541069	0.903199		2	299	1.016596448
2	388.628	388628	556.7024	416.2744	416.2744	556.7024	0.747750324	0.862496578		2	299.25	1.008995929
2	388.873	388873	648.648	470.6986	470.6986	648.648	0.725661067	0.844481744		2	299.5	0.998462235
2	389.07	389070	873.4534	672.0906	672.0906	873.4534	0.769463603	0.828601282		2	299.75	0.985370839
2	389.438	389438	482.8425	339.5546	339.5546	482.8425	0.703240912	0.805062964		2	300	0.975245524
2	389.624	389624	776.2759	684.5147	684.5147	776.2759	0.881793058	0.801887986		2	300.25	0.973287368
2	389.885	389885	920.8327	672.9901	672.9901	920.8327	0.73084948	0.803501138		2	300.5	0.974142119
2	390.048	390048	782.9274	604.4188	604.4188	782.9274	0.771998528	0.800650477		2	300.75	0.97499687
2	390.252	390252	829.5921	778.4873	778.4873	829.5921	0.938397678	0.795576843		2	301	0.975851621
2	390.463	390463	662.2723	567.5345	567.5345	662.2723	0.856950381	0.79364531		2	301.25	0.976706372
2	390.792	390792	945.1568	848.2755	848.2755	945.1568	0.897497114	0.787666993		2	301.5	0.978651934
2	391.061	391061	837.7041	543.558	543.558	837.7041	0.648866348	0.752982099		2	301.75	0.981193055
2	391.312	391312	1244.766	1047.565	1047.565	1244.766	0.841575846	0.722476689		2	302	0.981982504
2	391.775	391775	2366.37	1111.436	1111.436	2366.37	0.46967972	0.690362803		2	302.25	0.98174622
2	392.185	392185	665.5942	534.8123	534.8123	665.5942	0.803511058	0.677854422		2	302.5	0.977249598
2	392.356	392356	1033.119	613.781	613.781	1033.119	0.594104842	0.69287942		2	302.75	0.970061291
2	392.769	392769	2633.32	1975.209	1975.209	2633.32	0.750083165	0.795135378		2	303	0.964561635
2	392.954	392954	1386.714	1279.815	1279.815	1386.714	0.922912006	0.848608876		2	303.25	0.95964712
2	393.175	393175	945.39	1059.522	1059.522	945.39	1.12072478	0.935399524		2	303.5	0.956379448
2	393.458	393458	779.785	687.2195	687.2195	779.785	0.881293562	1.077215544		2	303.75	0.954334516
2	393.639	393639	679.9102	524.2597	524.2597	679.9102	0.771071974	1.144843885		2	304	0.956191737
2	393.804	393804	485.4875	460.383	460.383	485.4875	0.948290121	1.202257323		2	304.25	0.960472583
2	394.046	394046	353.3687	735.64	735.64	353.3687	2.081791624	1.283279827		2	304.5	0.966145309
2	394.227	394227	692.125	917.885	917.885	692.125	1.326183854	1.322071412		2	304.75	0.98091062
2	394.477	394477	606.0027	580.0723	580.0723	606.0027	0.957210752	1.374199499		2	305	0.993433245
2	394.74	394740	258.1582	488.9267	488.9267	258.1582	1.893903428	1.402073296		2	305.25	1.0047433
2	395.175	395175	988.3075	1266.491	1266.491	988.3075	1.281474642	1.338034689		2	305.5	1.017581171
2	395.496	395496	747.2473	883.2368	883.2368	747.2473	1.181987275	1.24193664		2	305.75	1.02585982
2	395.857	395857	926.2749	1075.685	1075.685	926.2749	1.161302115	1.148577941		2	306	1.030843695
2	396.066	396066	608.2385	574.1764	574.1764	608.2385	0.943998777	1.104391377		2	306.25	1.031487397
2	396.452	396452	742.1854	692.3428	692.3428	742.1854	0.932843465	1.012378567		2	306.5	1.022482675
2	396.702	396702	355.9561	400.5557	400.5557	355.9561	1.125295226	0.969834861		2	306.75	1.004567509
2	396.984	396984	484.9968	508.9245	508.9245	484.9968	1.049335789	0.95336531		2	307	0.988645147
2	397.188	397188	652.7606	595.6622	595.6622	652.7606	0.912527809	0.94625159		2	307.25	0.98201544
2	397.361	397361	516.8737	422.344	422.344	516.8737	0.817112575	0.941586214		2	307.5	0.9834573
2	397.544	397544	447.5848	484.0557	484.0557	447.5848	1.081483777	0.942659145		2	307.75	0.988589193
2	397.714	397714	710.6648	476.4562	476.4562	710.6648	0.670437314	0.942581277		2	308	0.991963709
2	398.111	398111	942.1256	977.9594	977.9594	942.1256	1.038035056	0.945123856		2	308.25	0.995433471
2	398.383	398383	836.2401	902.4186	902.4186	836.2401	1.079138157	0.949524586		2	308.5	0.999246519
2	398.555	398555	718.0528	746.5633	746.5633	718.0528	1.039705297	0.957311539		2	308.75	1.006282892
2	398.792	398792	638.0125	536.7619	536.7619	638.0125	0.841303109	0.979302249		2	309	1.012165775
2	399.152	399152	914.9072	873.8421	873.8421	914.9072	0.955115557	0.998769808		2	309.25	1.014146565
2	399.498	399498	454.0363	392.1287	392.1287	454.0363	0.86365055	0.965633457		2	309.5	1.014584747
2	399.833	399833	517.5325	672.6093	672.6093	517.5325	1.299646496	0.932219054		2	309.75	1.0085746
2	400.025	400025	600.138	475.2878	475.2878	600.138	0.791964182	0.921932785		2	310	1.002075128
2	400.229	400229	491.1078	521.5791	521.5791	491.1078	1.062046052	0.907596869		2	310.25	0.99735296
2	400.466	400466	709.0169	532.101	532.101	709.0169	0.750477175	0.899866397		2	310.5	0.992098171
2	400.966	400966	670.7425	460.0053	460.0053	670.7425	0.685815048	0.907735594		2	310.75	0.990517587
2	401.239	401239	883.0009	609.7892	609.7892	883.0009	0.690587292	0.919205213		2	311	0.991806768
2	401.429	401429	585.6015	740.4581	740.4581	585.6015	1.264440238	0.93235609		2	311.25	0.998302486
2	401.625	401625	931.9319	843.5386	843.5386	931.9319	0.905150473	0.958741308		2	311.5	1.009474218
2	401.81	401810	687.1372	746.0938	746.0938	687.1372	1.085800332	0.995053852		2	311.75	1.023090624
2	402.074	402074	587.2442	634.6071	634.6071	587.2442	1.080652819	1.045319649		2	312	1.031133067
2	402.611	402611	576.5029	577.2178	577.2178	576.5029	1.001240063	1.158779838		2	312.25	1.034076364
2	403.001	403001	497.8693	717.4492	717.4492	497.8693	1.441039245	1.22590481		2	312.5	1.036162397
2	403.18	403180	1023.992	1146.841	1146.841	1023.992	1.119970664	1.242690951		2	312.75	1.035353012
2	403.386	403386	1183.132	1120.463	1120.463	1183.132	0.94703127	1.25831339		2	313	1.030588501
2	403.579	403579	525.6664	751.7559	751.7559	525.6664	1.430100725	1.266782957		2	313.25	1.02229715
2	403.81	403810	978.4836	1400.056	1400.056	978.4836	1.430842581	1.271318445		2	313.5	1.011010797
2	403.985	403985	922.9235	1185.359	1185.359	922.9235	1.284352387	1.270991685		2	313.75	1.000656542
2	404.162	404162	595.4197	887.9925	887.9925	595.4197	1.491372388	1.258494518		2	314	0.987733236
2	404.333	404333	627.3953	629.7661	629.7661	627.3953	1.003778798	1.237475145		2	314.25	0.975681143
2	404.513	404513	900.5907	1157.645	1157.645	900.5907	1.285428553	1.220407189		2	314.5	0.966823261
2	405.023	405023	564.4111	567.1388	567.1388	564.4111	1.004832825	1.143645575		2	314.75	0.96033765
2	405.438	405438	1145.301	1200.717	1200.717	1145.301	1.048385534	1.089105115		2	315	0.956371332
2	405.735	405735	781.8336	954.0819	954.0819	781.8336	1.220313248	1.098199459		2	315.25	0.955667105
2	406.06	406060	1691.898	1582.682	1582.682	1691.898	0.935447645	1.125506741		2	315.5	0.956718765
2	406.359	406359	873.8601	939.0622	939.0622	873.8601	1.074613888	1.129496071		2	315.75	0.958203818
2	406.534	406534	1023.404	1262.917	1262.917	1023.404	1.23403563	1.114861157		2	316	0.959937619
2	406.699	406699	1313.154	1807.205	1807.205	1313.154	1.376232338	1.096712548		2	316.25	0.962359951
2	407.053	407053	1029.453	1171.09	1171.09	1029.453	1.137584717	1.063233384		2	316.5	0.965139224
2	407.414	407414	685.3285	671.9704	671.9704	685.3285	0.980508471	1.030177556		2	316.75	0.966462635
2	407.578	407578	1028.666	1060.11	1060.11	1028.666	1.030567745	1.013872823		2	317	0.963412332
2	407.833	407833	831.9963	584.4297	584.4297	831.9963	0.702442667	1.000335711		2	317.25	0.96084374
2	408.061	408061	847.1111	779.2811	779.2811	847.1111	0.919927858	1.004788291		2	317.5	0.961734731
2	408.352	408352	804.9797	784.0259	784.0259	804.9797	0.973969778	1.014669009		2	317.75	0.963602248
2	408.929	408929	1196.933	1386.999	1386.999	1196.933	1.158794185	1.031665312		2	318	0.969771627
2	409.297	409297	939.0499	915.1017	915.1017	939.0499	0.974497415	1.050089684		2	318.25	0.978292981
2	409.802	409802	637.7657	892.5408	892.5408	637.7657	1.399480718	1.083246437		2	318.5	0.984490256
2	410.222	410222	1138.81	1283.353	1283.353	1138.81	1.126924597	1.114869388		2	318.75	0.986198717
2	410.734	410734	1588.803	1913.645	1913.645	1588.803	1.204457066	1.144633666		2	319	0.984566619
2	410.922	410922	1436.834	1459.737	1459.737	1436.834	1.015939907	1.149543461		2	319.25	0.981973318
2	415.268	415268	961.0882	999.4996	999.4996	961.0882	1.039966571	1.008637707		2	319.5	0.976265138
2	415.597	415597	839.7076	642.1867	642.1867	839.7076	0.76477419	0.998894411		2	319.75	0.969907337
2	415.821	415821	871.5275	853.53	853.53	871.5275	0.979349475	0.993808676		2	320	0.961500748
2	416.071	416071	682.0527	705.6703	705.6703	682.0527	1.034627236	0.987735132		2	320.25	0.95164407
2	416.238	416238	889.1939	1321.757	1321.757	889.1939	1.486466563	0.983021629		2	320.5	0.943211824
2	416.437	416437	976.6568	904.5932	904.5932	976.6568	0.926213999	0.977122652		2	320.75	0.94078714
2	416.676	416676	1009.705	724.9512	724.9512	1009.705	0.717983173	0.96932782		2	321	0.941421866
2	417.166	417166	691.9969	655.767	655.767	691.9969	0.947644419	0.951126908		2	321.25	0.944885259
2	417.39	417390	286.2595	269.3324	269.3324	286.2595	0.940867989	0.939134346		2	321.5	0.953352845
2	417.679	417679	482.5537	362.8258	362.8258	482.5537	0.751886888	0.918278442		2	321.75	0.963498277
2	418.122	418122	857.9078	961.6703	961.6703	857.9078	1.120948312	0.889193576		2	322	0.974229655
2	418.361	418361	1215.224	1012.517	1012.517	1215.224	0.833193716	0.878890455		2	322.25	0.987363683
2	418.81	418810	907.9145	820.5373	820.5373	907.9145	0.903760541	0.865327573		2	322.5	1.00090108
2	419.126	419126	2150.21	1898.04	1898.04	2150.21	0.882723083	0.862104283		2	322.75	1.008745789
2	419.444	419444	2165.882	1817.575	1817.575	2165.882	0.839184683	0.869099942		2	323	1.01624393
2	419.666	419666	1458.761	1150.442	1150.442	1458.761	0.788643239	0.872821885		2	323.25	1.022580305
2	419.9	419900	1389.758	867.9708	867.9708	1389.758	0.624548159	0.874234704		2	323.5	1.028296628
2	420.16	420160	1298.154	1233.474	1233.474	1298.154	0.950175403	0.87846632		2	323.75	1.03224086
2	420.577	420577	1823.113	2030.192	2030.192	1823.113	1.113585389	0.881778439		2	324	1.034867887
2	421.08	421080	660.278	700.0351	700.0351	660.278	1.060212668	0.88997227		2	324.25	1.036498835
2	421.407	421407	832.6777	537.1574	537.1574	832.6777	0.645096416	0.889833839		2	324.5	1.036580177
2	421.729	421729	495.1495	489.6598	489.6598	495.1495	0.988913045	0.868193526		2	324.75	1.034894132
2	422.107	422107	817.4928	550.9504	550.9504	817.4928	0.673951379	0.828663717		2	325	1.032551346
2	422.332	422332	662.5232	576.0384	576.0384	662.5232	0.869461477	0.809586278		2	325.25	1.029823472
2	422.805	422805	597.952	519.1604	519.1604	597.952	0.868230895	0.791616438		2	325.5	1.024579313
2	422.956	422956	375.5653	300.8082	300.8082	375.5653	0.800947798	0.784559664		2	325.75	1.014389846
2	423.395	423395	413.6347	240.0678	240.0678	413.6347	0.580386027	0.753319998		2	326	1.002532882
2	423.798	423798	678.9871	540.3887	540.3887	678.9871	0.795874767	0.72208036		2	326.25	0.992787379
2	424.073	424073	926.6898	796.0552	796.0552	926.6898	0.859030929	0.704052043		2	326.5	0.981932809
2	424.404	424404	589.253	492.0971	492.0971	589.253	0.835120228	0.678980137		2	326.75	0.971101254
2	424.6	424600	585.6316	317.8314	317.8314	585.6316	0.542715591	0.6644758		2	327	0.967596539
2	424.79	424790	720.0414	425.3529	425.3529	720.0414	0.590733949	0.656789723		2	327.25	0.975823327
2	424.961	424961	882.9535	516.1488	516.1488	882.9535	0.584570762	0.655671244		2	327.5	0.985580608
2	425.169	425169	1392.419	735.0575	735.0575	1392.419	0.527899648	0.657421711		2	327.75	0.99978589
2	425.339	425339	727.3577	563.3512	563.3512	727.3577	0.774517407	0.660245795		2	328	1.010309692
2	425.688	425688	674.9267	415.77	415.77	674.9267	0.616022451	0.671336003		2	328.25	1.016096585
2	425.863	425863	925.3872	585.4317	585.4317	925.3872	0.632634318	0.680005636		2	328.5	1.019663059
2	426.119	426119	1491.836	1277.249	1277.249	1491.836	0.856159122	0.699692325		2	328.75	1.015353439
2	426.535	426535	1610.304	1422.782	1422.782	1610.304	0.883548696	0.746946585		2	329	1.00107463
2	426.82	426820	1530.913	991.0109	991.0109	1530.913	0.647333258	0.780984947		2	329.25	0.98884718
2	427.085	427085	1482.901	1232.439	1232.439	1482.901	0.831099986	0.820793512		2	329.5	0.983488544
2	427.297	427297	742.8807	593.5622	593.5622	742.8807	0.799000701	0.857888462		2	329.75	0.978637508
2	427.556	427556	1232.899	999.0794	999.0794	1232.899	0.810349753	0.892264445		2	330	0.978462657
2	428.135	428135	787.6231	718.1942	718.1942	787.6231	0.911850097	0.931860665		2	330.25	0.980735509
2	428.344	428344	1018.15	1128.907	1128.907	1018.15	1.108782596	0.941927939		2	330.5	0.981646993
2	428.552	428552	1623.13	2079.086	2079.086	1623.13	1.280911572	0.95024787		2	330.75	0.982746763
2	428.774	428774	687.1817	582.1846	582.1846	687.1817	0.847206205	0.954773846		2	331	0.982052608
2	428.945	428945	607.7424	565.1709	565.1709	607.7424	0.929951407	0.957856131		2	331.25	0.978258515
2	429.141	429141	843.9643	616.4189	616.4189	843.9643	0.730385041	0.960560758		2	331.5	0.973712409
2	429.488	429488	502.9473	464.2072	464.2072	502.9473	0.922973838	0.954928768		2	331.75	0.968812416
2	430.031	430031	910.4263	851.4302	851.4302	910.4263	0.935199477	0.937664897		2	332	0.96410824
2	430.203	430203	850.1246	728.5122	728.5122	850.1246	0.856947558	0.934371953		2	332.25	0.954906457
2	430.624	430624	644.6913	746.6233	746.6233	644.6913	1.158109781	0.930691938		2	332.5	0.942888602
2	430.989	430989	748.7857	731.3873	731.3873	748.7857	0.976764514	0.926343728		2	332.75	0.933379708
2	431.401	431401	546.7043	482.4732	482.4732	546.7043	0.882512173	0.914350625		2	333	0.932844684
2	431.654	431654	558.5607	431.9997	431.9997	558.5607	0.773415853	0.904730018		2	333.25	0.938552691
2	432.01	432010	948.6461	770.0675	770.0675	948.6461	0.811754246	0.891304882		2	333.5	0.951498595
2	432.274	432274	992.2317	828.5657	828.5657	992.2317	0.835052639	0.878791412		2	333.75	0.964444498
2	432.524	432524	758.2025	717.5498	717.5498	758.2025	0.946382794	0.866865489		2	334	0.975428515
2	432.798	432798	608.953	571.292	571.292	608.953	0.938154505	0.857345874		2	334.25	0.985312241
2	433.129	433129	855.7552	634.7854	634.7854	855.7552	0.741783865	0.848029673		2	334.5	0.993399353
2	433.427	433427	713.1552	779.1253	779.1253	713.1552	1.092504549	0.843606749		2	334.75	1.001357194
2	433.647	433647	531.199	444.3285	444.3285	531.199	0.836463359	0.836756799		2	335	1.006911996
2	434.153	434153	917.6321	530.0878	530.0878	917.6321	0.577669199	0.818544904		2	335.25	1.011244548
2	434.52	434520	760.05	576.4456	576.4456	760.05	0.758431156	0.84453625		2	335.5	1.013986691
2	434.788	434788	853.8788	814.7298	814.7298	853.8788	0.954151573	0.874875429		2	335.75	1.012705283
2	435.14	435140	614.4095	549.1474	549.1474	614.4095	0.893780777	0.899509277		2	336	1.010046479
2	435.408	435408	978.0882	854.178	854.178	978.0882	0.873313879	0.915615958		2	336.25	1.005537684
2	435.599	435599	829.1624	736.3563	736.3563	829.1624	0.888072469	0.923995728		2	336.5	1.000689204
2	435.886	435886	651.5606	774.0874	774.0874	651.5606	1.188051273	0.916543867		2	336.75	0.995232172
2	436.191	436191	623.9908	424.198	424.198	623.9908	0.67981451	0.899232737		2	337	0.98896863
2	436.355	436355	386.4586	498.423	498.423	386.4586	1.289719002	0.889159497		2	337.25	0.98321868
2	436.635	436635	696.3919	526.7888	526.7888	696.3919	0.756454519	0.857341493		2	337.5	0.977862336
2	436.867	436867	946.7601	591.206	591.206	946.7601	0.624451749	0.821222068		2	337.75	0.972391685
2	437.084	437084	1051.854	717.8223	717.8223	1051.854	0.6824353	0.795223753		2	338	0.967993425
2	437.374	437374	804.843	622.9549	622.9549	804.843	0.774007974	0.763162284		2	338.25	0.965638939
2	437.75	437750	387.2936	357.9246	357.9246	387.2936	0.924168641	0.717354927		2	338.5	0.963452259
2	438.082	438082	594.6651	295.4141	295.4141	594.6651	0.496773898	0.703098589		2	338.75	0.961788913
2	438.288	438288	439.2164	377.799	377.799	439.2164	0.860165968	0.723447998		2	339	0.961805225
2	438.59	438590	635.2257	476.8156	476.8156	635.2257	0.750623912	0.764496154		2	339.25	0.965408817
2	438.754	438754	461.0618	313.1034	313.1034	461.0618	0.679092044	0.782129378		2	339.5	0.967302941
2	439.096	439096	514.5239	370.5097	370.5097	514.5239	0.720102021	0.841569342		2	339.75	0.964902459
2	439.586	439586	1179.57	1258.43	1258.43	1179.57	1.066854871	0.905841516		2	340	0.96100617
2	439.847	439847	531.6442	340.0083	340.0083	531.6442	0.639541069	0.910799122		2	340.25	0.956403046
2	440.027	440027	467.4429	727.4278	727.4278	467.4429	1.556185365	0.910318667		2	340.5	0.946053759
2	440.262	440262	993.3504	953.0715	953.0715	993.3504	0.959451468	0.904701169		2	340.75	0.936665388
2	440.457	440457	670.6238	376.611	376.611	670.6238	0.561583111	0.888535346		2	341	0.929029306
2	440.657	440657	556.8159	500.9974	500.9974	556.8159	0.89975412	0.859386159		2	341.25	0.921267584
2	441.047	441047	770.8006	493.1603	493.1603	770.8006	0.639802693	0.802644684		2	341.5	0.917321274
2	441.303	441303	503.982	363.8313	363.8313	503.982	0.721913283	0.75478098		2	341.75	0.916886565
2	441.469	441469	644.0022	508.3496	508.3496	644.0022	0.789360036	0.727860586		2	342	0.918531326
2	441.803	441803	873.9184	710.6869	710.6869	873.9184	0.813218831	0.705786212		2	342.25	0.924624522
2	442.245	442245	1031.357	664.5347	664.5347	1031.357	0.644330431	0.695673946		2	342.5	0.933553592
2	442.793	442793	604.8877	333.0102	333.0102	604.8877	0.550532272	0.711556704		2	342.75	0.941728273
2	443.032	443032	786.4706	630.7356	630.7356	786.4706	0.801982426	0.735217743		2	343	0.949393885
2	443.314	443314	811.2039	602.3666	602.3666	811.2039	0.742558807	0.775684472		2	343.25	0.954027303
2	443.588	443588	818.2627	672.2415	672.2415	818.2627	0.821547285	0.806374251		2	343.5	0.955817905
2	443.799	443799	998.4983	700.0952	700.0952	998.4983	0.701148114	0.826669503		2	343.75	0.956735913
2	444.257	444257	759.2392	891.045	891.045	759.2392	1.173602469	0.882139326		2	344	0.957432364
2	444.448	444448	958.4159	910.7116	910.7116	958.4159	0.950225888	0.895497598		2	344.25	0.957115384
2	444.801	444801	1262.346	978.025	978.025	1262.346	0.774767774	0.895373475		2	344.5	0.958338758
2	445.03	445030	639.194	573.0093	573.0093	639.194	0.896456006	0.890669577		2	344.75	0.959947971
2	445.256	445256	691.2832	614.6813	614.6813	691.2832	0.88918883	0.877922695		2	345	0.963156095
2	445.56	445560	1164.614	878.4811	878.4811	1164.614	0.754310956	0.84882256		2	345.25	0.968394101
2	445.725	445725	1236.457	1131.761	1131.761	1236.457	0.915325806	0.839938659		2	345.5	0.986055761
2	446.016	446016	672.5724	543.7561	543.7561	672.5724	0.808472218	0.825826516		2	345.75	1.005016628
2	446.237	446237	833.3961	697.6222	697.6222	833.3961	0.837083591	0.817270556		2	346	1.023235682
2	446.434	446434	718.2503	514.9592	514.9592	718.2503	0.716963432	0.818384651		2	346.25	1.038019335
2	446.948	446948	860.1601	763.9034	763.9034	860.1601	0.888094437	0.838674864		2	346.5	1.053861129
2	447.349	447349	723.342	556.2315	556.2315	723.342	0.768974427	0.855642031		2	346.75	1.064157105
2	447.554	447554	1237.093	1383.937	1383.937	1237.093	1.118700858	0.869780848		2	347	1.07054256
2	447.756	447756	742.7487	554.8429	554.8429	742.7487	0.747012953	0.883434368		2	347.25	1.067086207
2	448.21	448210	849.4836	658.9068	658.9068	849.4836	0.775655704	0.897620676		2	347.5	1.058581642
2	448.558	448558	795.7804	889.8553	889.8553	795.7804	1.118217161	0.903826461		2	347.75	1.047645279
2	448.737	448737	945.2257	702.7478	702.7478	945.2257	0.743470898	0.902360968		2	348	1.030612129
2	449.055	449055	811.2926	776.3854	776.3854	811.2926	0.956973353	0.888160724		2	348.25	1.011309459
2	449.238	449238	744.0081	761.9729	761.9729	744.0081	1.024145974	0.876022491		2	348.5	0.995584499
2	449.578	449578	1341.296	1016.845	1016.845	1341.296	0.758106339	0.855852652		2	348.75	0.982387455
2	449.959	449959	1074.54	868.1486	868.1486	1074.54	0.80792581	0.827482966		2	349	0.975443279
2	450.302	450302	986.0209	678.572	678.572	986.0209	0.688192309	0.796489951		2	349.25	0.970444897
2	450.574	450574	771.8887	656.6186	656.6186	771.8887	0.850664869	0.782316457		2	349.5	0.968504571
2	450.817	450817	1008.921	786.5116	786.5116	1008.921	0.77955717	0.781700511		2	349.75	0.966564246
2	451.078	451078	715.8441	614.3518	614.3518	715.8441	0.858220107	0.786528699		2	350	0.967120885
2	451.3	451300	800.8649	627.4888	627.4888	800.8649	0.783513924	0.798287402		2	350.25	0.969888295
2	451.494	451494	1076.344	799.385	799.385	1076.344	0.742685424	0.814354291		2	350.5	0.972696726
2	451.715	451715	1100.023	894.5936	894.5936	1100.023	0.813249905	0.828707167		2	350.75	0.974716129
2	451.901	451901	913.8166	805.2587	805.2587	913.8166	0.881203843	0.838062276		2	351	0.977081993
2	452.086	452086	927.4693	733.4201	733.4201	927.4693	0.790775608	0.848899475		2	351.25	0.979944948
2	452.318	452318	1421.528	1210.342	1210.342	1421.528	0.851437327	0.858520989		2	351.5	0.982802227
2	452.494	452494	1405.38	1191.01	1191.01	1405.38	0.847464743	0.863141184		2	351.75	0.985537682
2	452.687	452687	856.0064	846.0431	846.0431	856.0064	0.988360718	0.868115974		2	352	0.988240902
2	452.882	452882	758.5933	612.578	612.578	758.5933	0.807518337	0.869965012		2	352.25	0.991669627
2	453.157	453157	477.6493	537.6354	537.6354	477.6493	1.125586073	0.843314011		2	352.5	0.996496189
2	453.388	453388	588.5532	322.8954	322.8954	588.5532	0.548625681	0.825761979		2	352.75	1.001896778
2	453.654	453654	901.9107	790.4878	790.4878	901.9107	0.876459055	0.836586202		2	353	1.004551914
2	454.04	454040	963.2137	839.2934	839.2934	963.2137	0.871347033	0.868748101		2	353.25	1.00475466
2	454.252	454252	729.4221	581.5805	581.5805	729.4221	0.797316807	0.893268394		2	353.5	1.003563912
2	454.446	454446	681.4146	420.8651	420.8651	681.4146	0.617634403	0.930404211		2	353.75	1.00183125
2	454.726	454726	573.5627	572.5369	572.5369	573.5627	0.998211529	1.001622783		2	354	0.998187656
2	454.923	454923	1053.457	1231.089	1231.089	1053.457	1.168618178	1.03664367		2	354.25	0.989914424
2	455.154	455154	1733.669	2373.931	2373.931	1733.669	1.369310405	1.065264537		2	354.5	0.978786684
2	455.51	455510	1072.18	1344.387	1344.387	1072.18	1.253881811	1.11113614		2	354.75	0.967894528
2	455.958	455958	1207.829	1128.51	1128.51	1207.829	0.93432928	1.125482398		2	355	0.959706074
2	456.214	456214	818.8728	873.1	873.1	818.8728	1.066221762	1.071250885		2	355.25	0.951714915
2	456.519	456519	1324.383	1274.385	1274.385	1324.383	0.962248081	0.988582605		2	355.5	0.945537997
2	456.754	456754	1055.771	1069.354	1069.354	1055.771	1.012865479	0.934054109		2	355.75	0.944178921
2	456.98	456980	810.1055	792.76	792.76	810.1055	0.978588591	0.869384007		2	356	0.943929805
2	457.249	457249	783.2648	599.4222	599.4222	783.2648	0.765286784	0.814337973		2	356.25	0.945687443
2	457.456	457456	1033.646	847.2835	847.2835	1033.646	0.819703748	0.795866885		2	356.5	0.952269353
2	457.701	457701	953.7559	532.7341	532.7341	953.7559	0.558564408	0.782162499		2	356.75	0.966409588
2	458.048	458048	644.8858	523.291	523.291	644.8858	0.811447546	0.787635879		2	357	0.981995778
2	458.351	458351	1170.048	788.0835	788.0835	1170.048	0.673548008	0.811320002		2	357.25	0.996151618
2	458.585	458585	1038.698	859.5383	859.5383	1038.698	0.82751512	0.829082887		2	357.5	1.010824882
2	458.749	458749	903.9414	935.0451	935.0451	903.9414	1.034408978	0.8508036		2	357.75	1.024177371
2	458.975	458975	1037.621	965.6633	965.6633	1037.621	0.930651269	0.88414746		2	358	1.034911034
2	459.253	459253	708.7007	674.1785	674.1785	708.7007	0.95128804	0.901374214		2	358.25	1.039705899
2	459.551	459551	532.8623	419.4959	419.4959	532.8623	0.787250102	0.916452071		2	358.5	1.036971836
2	459.757	459757	426.1603	400.8805	400.8805	426.1603	0.940680068	0.924163715		2	358.75	1.031169859
2	459.925	459925	452.5195	511.929	511.929	452.5195	1.131286055	0.927316817		2	359	1.020336367
2	460.14	460140	694.8231	463.7314	463.7314	694.8231	0.667409302	0.92708441		2	359.25	1.006889802
2	460.403	460403	925.8877	1017.905	1017.905	925.8877	1.099382787	0.924997618		2	359.5	0.994229361
2	460.645	460645	872.5	707.194	707.194	872.5	0.810537536	0.920533992		2	359.75	0.979854963
2	460.937	460937	759.327	638.7916	638.7916	759.327	0.841260221	0.909345254		2	360	0.963871753
2	461.365	461365	837.6144	891.9909	891.9909	837.6144	1.064918297	0.89301255		2	360.25	0.953043208
2	461.661	461661	736.328	767.55	767.55	736.328	1.042402299	0.874117518		2	360.5	0.947946836
2	461.85	461850	764.5776	644.5245	644.5245	764.5776	0.842981144	0.865791826		2	360.75	0.945858136
2	462.06	462060	765.627	543.504	543.504	765.627	0.709880921	0.860038917		2	361	0.949433231
2	462.224	462224	541.1214	423.7678	423.7678	541.1214	0.783128888	0.854386279		2	361.25	0.957486985
2	462.455	462455	457.2304	348.9663	348.9663	457.2304	0.763217625	0.857983315		2	361.5	0.967995347
2	462.662	462662	804.0024	704.0261	704.0261	804.0024	0.875651739	0.88559663		2	361.75	0.980288019
2	462.943	462943	704.6631	793.8266	793.8266	704.6631	1.126533517	0.945803985		2	362	0.994455008
2	463.203	463203	984.1636	776.6389	776.6389	984.1636	0.789135973	0.991172975		2	362.25	1.009123567
2	463.48	463480	1136.549	1106.654	1106.654	1136.549	0.973696691	1.041644022		2	362.5	1.022480727
2	463.657	463657	1360.068	1442.244	1442.244	1360.068	1.060420508	1.079680524		2	362.75	1.035570166
2	463.877	463877	1742.553	2184.877	2184.877	1742.553	1.253836756	1.108971704		2	363	1.050236759
2	464.048	464048	4748.043	5858.384	5858.384	4748.043	1.233852347	1.11713009		2	363.25	1.062287019
2	464.259	464259	882.8803	1125.518	1125.518	882.8803	1.274825138	1.120852902		2	363.5	1.06907309
2	464.568	464568	1085.148	1070.305	1070.305	1085.148	0.986321681	1.098199844		2	363.75	1.066002216
2	464.925	464925	726.6359	730.2602	730.2602	726.6359	1.00498778	1.046481405		2	364	1.055259178
2	465.097	465097	747.5127	669.1107	669.1107	747.5127	0.895116163	1.022759369		2	364.25	1.043666323
2	465.367	465367	1132.462	1202.085	1202.085	1132.462	1.061479326	0.972314192		2	364.5	1.032681411
2	465.892	465892	949.1156	847.0662	847.0662	949.1156	0.892479483	0.841184863		2	364.75	1.020453643
2	466.16	466160	1972.939	1385.031	1385.031	1972.939	0.702014102	0.802566122		2	365	1.007457323
2	466.354	466354	1211.769	1043.77	1043.77	1211.769	0.86136054	0.795814122		2	365.25	0.992437933
2	466.775	466775	1209.386	873.996	873.996	1209.386	0.722677458	0.806321583		2	365.5	0.978677441
2	467.06	467060	984.189	620.4089	620.4089	984.189	0.630375771	0.814374278		2	365.75	0.967636942
2	467.248	467248	676.1634	589.7225	589.7225	676.1634	0.872159747	0.824235915		2	366	0.957789334
2	467.614	467614	1095.556	998.5691	998.5691	1095.556	0.91147244	0.853953098		2	366.25	0.949261664
2	467.938	467938	1231.219	1233.509	1233.509	1231.219	1.001859945	0.872885773		2	366.5	0.943195589
2	468.499	468499	507.8852	553.9447	553.9447	507.8852	1.090688801	0.916323956		2	366.75	0.938267001
2	468.741	468741	862.6251	776.6199	776.6199	862.6251	0.900298287	0.926174442		2	367	0.935197858
2	468.982	468982	667.1384	424.1096	424.1096	667.1384	0.635714568	0.925964605		2	367.25	0.935446073
2	469.226	469226	625.0191	598.7085	598.7085	625.0191	0.957904326	0.921967831		2	367.5	0.937708582
2	469.6	469600	640.9745	555.3767	555.3767	640.9745	0.866456778	0.898262616		2	367.75	0.940178753
2	469.818	469818	664.4331	579.5622	579.5622	664.4331	0.872265695	0.88025106		2	368	0.945032859
2	469.986	469986	773.857	838.537	838.537	773.857	1.083581334	0.87281054		2	368.25	0.95111277
2	470.21	470210	942.2256	849.7798	849.7798	942.2256	0.901885706	0.862795053		2	368.5	0.956564158
2	470.518	470518	636.9795	603.8345	603.8345	636.9795	0.947965358	0.854254549		2	368.75	0.956528576
2	470.786	470786	517.1295	352.6876	352.6876	517.1295	0.682010212	0.867669739		2	369	0.954113606
2	471.179	471179	777.5222	648.1359	648.1359	777.5222	0.833591504	0.900415941		2	369.25	0.951639681
2	471.453	471453	495.0405	402.4287	402.4287	495.0405	0.812920761	0.926997508		2	369.5	0.94957083
2	471.738	471738	742.8801	651.58	651.58	742.8801	0.877099817	0.977591907		2	369.75	0.946083003
2	472.015	472015	716.3629	754.7169	754.7169	716.3629	1.053539903	1.040766613		2	370	0.943533602
2	472.259	472259	892.7288	1073.405	1073.405	892.7288	1.202386436	1.072611611		2	370.25	0.942280804
2	472.496	472496	915.5027	1060.391	1060.391	915.5027	1.15826092	1.082037685		2	370.5	0.94352355
2	472.774	472774	583.123	735.5926	735.5926	583.123	1.261470736	1.088692525		2	370.75	0.946706166
2	472.962	472962	2762.704	3458.53	3458.53	2762.704	1.251864116	1.087495677		2	371	0.952500608
2	473.364	473364	668.3209	653.8738	653.8738	668.3209	0.978382989	1.03515044		2	371.25	0.959490629
2	473.651	473651	1021.135	801.6999	801.6999	1021.135	0.785106671	0.994538774		2	371.5	0.964503602
2	473.848	473848	457.723	463.1196	463.1196	457.723	1.0117901	0.974403336		2	371.75	0.965045961
2	474.302	474302	776.6472	514.1158	514.1158	776.6472	0.661968266	0.909581139		2	372	0.96487908
2	474.662	474662	726.4883	641.1388	641.1388	726.4883	0.882517723	0.876095861		2	372.25	0.963905968
2	475.139	475139	863.9321	1043.896	1043.896	863.9321	1.208307921	0.879519053		2	372.5	0.963584982
2	475.414	475414	698.7295	563.0399	563.0399	698.7295	0.805805251	0.887541767		2	372.75	0.963425329
2	475.643	475643	862.12	654.9192	654.9192	862.12	0.7596613	0.888620062		2	373	0.963032168
2	475.896	475896	1134.358	1007.601	1007.601	1134.358	0.888256617	0.887954784		2	373.25	0.962598685
2	476.114	476114	561.9106	679.4545	679.4545	561.9106	1.209186123	0.890033106		2	373.5	0.96115598
2	476.417	476417	535.6585	487.7708	487.7708	535.6585	0.910600317	0.890439585		2	373.75	0.960224685
2	476.678	476678	790.4366	556.3734	556.3734	790.4366	0.703881121	0.885706729		2	374	0.963067784
2	476.958	476958	902.0408	594.9895	594.9895	902.0408	0.659603756	0.87953301		2	374.25	0.970260337
2	477.139	477139	1952	1502.26	1502.26	1952	0.76960041	0.872522326		2	374.5	0.976614851
2	477.386	477386	992.2996	962.1613	962.1613	992.2996	0.969627822	0.858075224		2	374.75	0.980967946
2	477.574	477574	1007.346	1059.503	1059.503	1007.346	1.051776649	0.8504354		2	375	0.978507764
2	479.233	479233	1246.458	990.1768	990.1768	1246.458	0.79439243	0.859202266		2	375.25	0.975209395
2	479.525	479525	942.1748	840.8978	840.8978	942.1748	0.892507208	0.865660279		2	375.5	0.971591558
2	479.755	479755	723.2653	511.9021	511.9021	723.2653	0.707765325	0.870786496		2	375.75	0.970362388
2	480.245	480245	453.4159	371.534	371.534	453.4159	0.819411053	0.886890286		2	376	0.969928842
2	480.556	480556	775.9552	931.6273	931.6273	775.9552	1.200619958	0.902302414		2	376.25	0.969118139
2	480.892	480892	713.9715	783.6778	783.6778	713.9715	1.097631768	0.923012985		2	376.5	0.969365569
2	481.088	481088	705.8854	555.8435	555.8435	705.8854	0.787441559	0.936108155		2	376.75	0.969105898
2	481.441	481441	551.1773	427.8572	427.8572	551.1773	0.776260561	0.960113664		2	377	0.965535586
2	481.614	481614	452.7537	405.8846	405.8846	452.7537	0.896479918	0.970505734		2	377.25	0.960519645
2	481.827	481827	783.4053	869.4842	869.4842	783.4053	1.109877863	0.980747928		2	377.5	0.954978925
2	482.09	482090	706.2086	655.8691	655.8691	706.2086	0.928718653	0.995996894		2	377.75	0.949376328
2	482.285	482285	437.2043	459.0399	459.0399	437.2043	1.049943699	1.011530749		2	378	0.941107784
2	482.464	482464	838.3384	805.7619	805.7619	838.3384	0.961141587	1.02682936		2	378.25	0.931911009
2	482.784	482784	654.4137	740.3706	740.3706	654.4137	1.131349481	1.067733948		2	378.5	0.926399261
2	482.97	482970	651.8531	808.9329	808.9329	651.8531	1.240974232	1.096354215		2	378.75	0.922956217
2	483.224	483224	667.4123	684.0853	684.0853	667.4123	1.024981559	1.1275339		2	379	0.920497252
2	483.533	483533	486.1698	539.2387	539.2387	486.1698	1.10915713	1.136566881		2	379.25	0.920904648
2	483.916	483916	720.4098	881.7457	881.7457	720.4098	1.223950174	1.147726681		2	379.5	0.928520134
2	484.288	484288	689.7556	765.8499	765.8499	689.7556	1.11032067	1.203249517		2	379.75	0.938072631
2	484.685	484685	1070.348	1383.694	1383.694	1070.348	1.292751516	1.274477448		2	380	0.945183707
2	485.013	485013	805.5579	1041.258	1041.258	805.5579	1.292592376	1.311418117		2	380.25	0.952431025
2	485.202	485202	786.0059	817.3844	817.3844	786.0059	1.039921456	1.319462591		2	380.5	0.960244795
2	485.494	485494	1278.547	1365.127	1365.127	1278.547	1.067717495	1.326028478		2	380.75	0.966190397
2	485.715	485715	501.5774	1041.321	1041.321	501.5774	2.076092344	1.329313764		2	381	0.970567596
2	486.012	486012	581.0287	900.6057	900.6057	581.0287	1.550019302	1.322175312		2	381.25	0.973036327
2	486.353	486353	989.8964	1096.836	1096.836	989.8964	1.108031103	1.297848486		2	381.5	0.972788816
2	486.847	486847	714.8159	557.0115	557.0115	714.8159	0.779237703	1.276228671		2	381.75	0.970835413
2	487.057	487057	1535.634	2120.47	2120.47	1535.634	1.380843352	1.276351247		2	382	0.969364409
2	487.422	487422	789.709	1019.551	1019.551	789.709	1.291046449	1.27909237		2	382.25	0.968593986
2	487.837	487837	442.2638	610.2889	610.2889	442.2638	1.379920536	1.335053575		2	382.5	0.968844061
2	488.16	488160	671.9029	986.1884	986.1884	671.9029	1.467754344	1.399639925		2	382.75	0.969125528
2	488.476	488476	1054.637	1527.913	1527.913	1054.637	1.44875725	1.437014922		2	383	0.968063011
2	488.65	488650	982.1767	1154.328	1154.328	982.1767	1.175275284	1.440442828		2	383.25	0.965618028
2	488.955	488955	764.5511	1186.33	1186.33	764.5511	1.551668685	1.434652631		2	383.5	0.962946435
2	489.206	489206	1227.335	2150.544	2150.544	1227.335	1.752206203	1.421961953		2	383.75	0.96211156
2	489.496	489496	959.5956	1195.562	1195.562	959.5956	1.24590192	1.383056165		2	384	0.964991856
2	489.725	489725	835.0972	1240.235	1240.235	835.0972	1.485138496	1.336905208		2	384.25	0.970041863
2	489.98	489980	978.574	1094.967	1094.967	978.574	1.118941439	1.292517956		2	384.5	0.975478634
2	490.437	490437	1903.495	2181.75	2181.75	1903.495	1.146181104	1.192178199		2	384.75	0.980712822
2	490.788	490788	2029.886	2284.21	2284.21	2029.886	1.125289795	1.119745376		2	385	0.985740848
2	491.173	491173	1279.925	1402.346	1402.346	1279.925	1.095647011	1.078260801		2	385.25	0.9905574
2	491.459	491459	499.4598	450.1993	450.1993	499.4598	0.901372443	1.056097334		2	385.5	0.994329516
2	491.806	491806	723.1333	798.6617	798.6617	723.1333	1.104446027	1.038353862		2	385.75	0.998096131
2	492.074	492074	605.3239	626.044	626.044	605.3239	1.034229774	1.038793151		2	386	0.999872064
2	492.439	492439	585.7026	646.8009	646.8009	585.7026	1.104316252	1.057547892		2	386.25	1.000671729
2	492.772	492772	869.0508	891.7231	891.7231	869.0508	1.026088578	1.069091966		2	386.5	1.001692838
2	493.107	493107	652.1759	599.9595	599.9595	652.1759	0.919935097	1.074975103		2	386.75	1.003164347
2	493.318	493318	346.3924	455.9768	455.9768	346.3924	1.316359135	1.080607006		2	387	1.004056144
2	493.64	493640	1109.295	1277.259	1277.259	1109.295	1.151415088	1.083976909		2	387.25	1.003861465
2	494.113	494113	756.4298	694.9792	694.9792	756.4298	0.918762323	1.073159001		2	387.5	1.003746682
2	494.339	494339	600.6273	604.0673	604.0673	600.6273	1.005727345	1.066506674		2	387.75	1.003579572
2	494.549	494549	465.1177	570.7809	570.7809	465.1177	1.227175186	1.058986263		2	388	1.001400253
2	495.007	495007	415.3669	389.4455	389.4455	415.3669	0.937593968	1.035541268		2	388.25	0.994924384
2	495.33	495330	581.8608	629.7442	629.7442	581.8608	1.082293566	1.02048092		2	388.5	0.984471166
2	495.794	495794	827.9585	815.9735	815.9735	827.9585	0.985524637	1.013745546		2	388.75	0.975934353
2	495.971	495971	698.3851	669.7111	669.7111	698.3851	0.958942423	1.008956844		2	389	0.969442069
2	496.358	496358	395.7033	397.502	397.502	395.7033	1.004545577	0.98652204		2	389.25	0.963665528
2	496.784	496784	985.9082	965.1783	965.1783	985.9082	0.978973803	0.954475537		2	389.5	0.959260309
2	497.211	497211	489.5337	496.3926	496.3926	489.5337	1.014011089	0.924745317		2	389.75	0.958809835
2	497.412	497412	714.6695	729.5211	729.5211	714.6695	1.020781074	0.90278588		2	390	0.958413597
2	497.631	497631	518.7753	402.9422	402.9422	518.7753	0.776718167	0.880129171		2	390.25	0.95643938
2	497.816	497816	614.3845	542.1975	542.1975	614.3845	0.882505174	0.866218379		2	390.5	0.955545897
2	498.102	498102	964.5682	753.8817	753.8817	964.5682	0.781574284	0.836693653		2	390.75	0.954016318
2	498.344	498344	852.801	756.4213	756.4213	852.801	0.886984537	0.826992612		2	391	0.944729085
2	498.526	498526	625.6104	507.4374	507.4374	625.6104	0.81110768	0.838907378		2	391.25	0.934346612
2	498.931	498931	557.6064	356.9621	356.9621	557.6064	0.640168585	0.897568261		2	391.5	0.927418927
2	499.13	499130	564.0383	612.0234	612.0234	564.0383	1.085074187	0.925048493		2	391.75	0.921580432
2	499.327	499327	785.8955	712.3139	712.3139	785.8955	0.906372285	0.964338497		2	392	0.918685323
2	499.505	499505	912.7529	790.3237	790.3237	912.7529	0.865868188	1.012067752		2	392.25	0.91870796
2	499.691	499691	536.3784	638.4455	638.4455	536.3784	1.190289355	1.048705034		2	392.5	0.933848605
2	500	500000	832.4872	996.263	996.263	832.4872	1.196730712	1.097710304		2	392.75	0.954690039
2	500.397	500397	999.7242	1320.452	1320.452	999.7242	1.320816281	1.144486309		2	393	0.980361335
2	500.579	500579	495.8511	523.0372	523.0372	495.8511	1.054827145	1.134485114		2	393.25	1.016156188
2	500.958	500958	930.9688	843.0443	843.0443	930.9688	0.905555911	1.070046339		2	393.5	1.056535495
2	501.162	501162	1049.084	1290.233	1290.233	1049.084	1.229866245	1.040783647		2	393.75	1.087027179
2	501.534	501534	1093.664	925.4352	925.4352	1093.664	0.846178717	0.973751232		2	394	1.115448878
2	501.709	501709	1155.733	1074.463	1074.463	1155.733	0.92968099	0.947369027		2	394.25	1.135310522
2	501.888	501888	820.5419	838.2634	838.2634	820.5419	1.021597313	0.933255973		2	394.5	1.152068287
2	502.111	502111	657.5122	561.0879	561.0879	657.5122	0.853349793	0.921221433		2	394.75	1.16013708
2	502.312	502312	1132.184	927.8205	927.8205	1132.184	0.819496213	0.914221034		2	395	1.147745073
2	502.541	502541	871.2542	856.1247	856.1247	871.2542	0.982634804	0.923910906		2	395.25	1.131510703
2	502.727	502727	998.5745	1021.244	1021.244	998.5745	1.022701862	0.932729451		2	395.5	1.106365713
2	503.028	503028	675.4324	537.8935	537.8935	675.4324	0.796369111	0.937743427		2	395.75	1.084596807
2	503.308	503308	1019.214	1014.924	1014.924	1019.214	0.995790874	0.945126832		2	396	1.065100155
2	503.488	503488	725.8835	632.5952	632.5952	725.8835	0.871483096	0.945184323		2	396.25	1.045633688
2	503.815	503815	897.8929	1116.598	1116.598	897.8929	1.243575932	0.932233473		2	396.5	1.026670428
2	504.067	504067	659.7409	648.7159	648.7159	659.7409	0.983288894	0.918725027		2	396.75	1.014152209
2	504.372	504372	842.5335	576.2524	576.2524	842.5335	0.683951914	0.909248833		2	397	1.009362869
2	504.697	504697	1098.225	847.0681	847.0681	1098.225	0.771306517	0.905396341		2	397.25	1.006592543
2	504.922	504922	1113.639	913.9808	913.9808	1113.639	0.82071551	0.90252819		2	397.5	1.005859054
2	505.224	505224	1117.706	1105.152	1105.152	1117.706	0.988768066	0.902226739		2	397.75	1.005997327
2	505.439	505439	663.432	652.3613	652.3613	663.432	0.983312985	0.908089079		2	398	1.006536432
2	505.744	505744	1165.134	1186.201	1186.201	1165.134	1.018081182	0.921092646		2	398.25	1.00753301
2	506.039	506039	842.3087	761.3441	761.3441	842.3087	0.903877759	0.940794582		2	398.5	1.010041044
2	506.444	506444	628.3844	566.854	566.854	628.3844	0.902081592	0.978594185		2	398.75	1.016971648
2	506.76	506760	682.5813	719.5297	719.5297	682.5813	1.054130402	0.995268157		2	399	1.022071043
2	507.065	507065	596.1815	563.1973	563.1973	596.1815	0.944674231	1.000678947		2	399.25	1.021678511
2	507.258	507258	583.632	507.9706	507.9706	583.632	0.870361118	1.000007165		2	399.5	1.013614302
2	507.475	507475	542.6111	498.5701	498.5701	542.6111	0.918835055	0.992188439		2	399.75	1.005218196
2	507.687	507687	281.2786	372.2209	372.2209	281.2786	1.323317522	0.98076763		2	400	0.999418223
2	507.916	507916	256.131	256.9933	256.9933	256.131	1.003366637	0.967532668		2	400.25	0.993909651
2	508.169	508169	822.8258	715.3652	715.3652	822.8258	0.869400546	0.940743659		2	400.5	0.991717573
2	508.377	508377	617.0289	599.1514	599.1514	617.0289	0.971026479	0.918685633		2	400.75	0.993042371
2	508.618	508618	534.7698	491.3055	491.3055	534.7698	0.918723346	0.897500019		2	401	0.994667961
2	508.817	508817	562.3821	381.8572	381.8572	562.3821	0.678999563	0.875174838		2	401.25	0.998305224
2	509.306	509306	836.7281	624.0054	624.0054	836.7281	0.745768428	0.83240623		2	401.5	1.005695021
2	509.503	509503	477.7946	473.5767	473.5767	477.7946	0.991172148	0.831744422		2	401.75	1.019622069
2	509.854	509854	898.7409	554.4024	554.4024	898.7409	0.616865662	0.849147407		2	402	1.035768125
2	510.191	510191	360.018	425.4841	425.4841	360.018	1.181841186	0.860698257		2	402.25	1.053032942
2	510.371	510371	821.9948	654.4483	654.4483	821.9948	0.796170852	0.863123315		2	402.5	1.070818121
2	510.651	510651	972.8073	806.9322	806.9322	972.8073	0.829488224	0.870629782		2	402.75	1.08677007
2	510.839	510839	969.8631	878.4917	878.4917	969.8631	0.905789384	0.869535516		2	403	1.101258073
2	511.062	511062	819.1971	572.99	572.99	819.1971	0.69945316	0.856700418		2	403.25	1.108755424
2	511.427	511427	493.3887	529.5455	529.5455	493.3887	1.073282586	0.830305416		2	403.5	1.113912591
2	511.682	511682	688.5796	522.858	522.858	688.5796	0.759328333	0.80469584		2	403.75	1.116210349
2	511.946	511946	819.6226	709.3293	709.3293	819.6226	0.865434042	0.769406947		2	404	1.116140384
2	512.129	512129	453.1949	278.7569	278.7569	453.1949	0.615092756	0.754783394		2	404.25	1.108647
2	512.656	512656	828.1647	579.1105	579.1105	828.1647	0.699269723	0.750873051		2	404.5	1.099880002
2	513.075	513075	619.4043	411.1166	411.1166	619.4043	0.663729005	0.766666037		2	404.75	1.087454169
2	513.436	513436	582.6444	483.087	483.087	582.6444	0.829128367	0.790842012		2	405	1.074784568
2	513.784	513784	437.6672	283.1134	283.1134	437.6672	0.646869128	0.842638505		2	405.25	1.063574066
2	514.053	514053	631.583	610.9312	610.9312	631.583	0.967301526	0.898362311		2	405.5	1.05589417
2	514.419	514419	603.6264	647.33	647.33	603.6264	1.072401737	0.956117102		2	405.75	1.058741411
2	514.645	514645	732.2195	848.0349	848.0349	732.2195	1.15817033	0.980081166		2	406	1.065814093
2	514.936	514936	676.5971	619.9349	619.9349	676.5971	0.916254149	1.005605492		2	406.25	1.068365091
2	515.138	515138	905.6156	850.9771	850.9771	905.6156	0.939667007	1.007385225		2	406.5	1.06488449
2	515.423	515423	389.6352	394.2166	394.2166	389.6352	1.011758178	0.993464607		2	406.75	1.056192383
2	515.733	515733	1161.061	1235.196	1235.196	1161.061	1.063851081	0.974352404		2	407	1.048231516
2	516.163	516163	991.554	740.1141	740.1141	991.554	0.746418349	0.929946736		2	407.25	1.040470074
2	516.489	516489	625.817	631.5559	631.5559	625.817	1.009170253	0.888427346		2	407.5	1.032534925
2	516.722	516722	446.1084	461.2495	461.2495	446.1084	1.033940406	0.871901503		2	407.75	1.026849465
2	516.898	516898	679.3757	524.2913	524.2913	679.3757	0.771725129	0.867799643		2	408	1.02646398
2	517.155	517155	616.269	449.4647	449.4647	616.269	0.729331996	0.865426414		2	408.25	1.029025841
2	517.321	517321	861.0688	656.0035	656.0035	861.0688	0.76184795	0.865686335		2	408.5	1.031659841
2	517.57	517570	427.2495	447.779	447.779	427.2495	1.048050378	0.87760631		2	408.75	1.034139362
2	517.845	517845	737.1949	589.7358	589.7358	737.1949	0.799972707	0.893210274		2	409	1.037111583
2	518.028	518028	528.8405	451.5747	451.5747	528.8405	0.853895834	0.901515139		2	409.25	1.041325965
2	518.205	518205	596.9609	547.1542	547.1542	596.9609	0.916566227	0.91353295		2	409.5	1.046605988
2	518.41	518410	836.1367	946.2887	946.2887	836.1367	1.131739224	0.922110413		2	409.75	1.052132735
2	518.629	518629	470.8099	396.2363	396.2363	470.8099	0.84160571	0.927898735		2	410	1.058301878
2	519.053	519053	729.0895	766.6478	766.6478	729.0895	1.051513977	0.934494782		2	410.25	1.064477957
2	519.273	519273	571.5899	433.4115	433.4115	571.5899	0.75825605	0.915351506		2	410.5	1.069371398
2	519.653	519653	601.0917	599.149	599.149	601.0917	0.996768047	0.861861402		2	410.75	1.074092353
2	519.852	519852	837.6107	655.4728	655.4728	837.6107	0.782550653	0.848775499		2	411	1.074753314
2	520.036	520036	624.1514	582.8151	582.8151	624.1514	0.933771998	0.85057007		2	411.25	1.07202416
2	520.489	520489	934.1675	646.4072	646.4072	934.1675	0.691960703	0.862520515		2	411.5	1.069295006
2	520.717	520717	592.6377	423.4641	423.4641	592.6377	0.714541279	0.867018446		2	411.75	1.066565852
2	521.017	521017	999.1339	940.8508	940.8508	999.1339	0.941666377	0.876465885		2	412	1.063836698
2	521.191	521191	690.4407	560.2561	560.2561	690.4407	0.811447095	0.879328538		2	412.25	1.061107544
2	521.516	521516	472.5338	615.3562	615.3562	472.5338	1.302248009	0.886281871		2	412.5	1.05837839
2	521.806	521806	539.6259	502.3657	502.3657	539.6259	0.930951795	0.897280004		2	412.75	1.055649236
2	522.288	522288	545.343	354.6354	354.6354	545.343	0.650297886	0.909072222		2	413	1.052920083
2	522.595	522595	485.2273	383.9687	383.9687	485.2273	0.791317183	0.895772961		2	413.25	1.050190929
2	522.909	522909	538.9861	410.3633	410.3633	538.9861	0.761361564	0.86965356		2	413.5	1.047461775
2	523.182	523182	613.5796	577.7784	577.7784	613.5796	0.941651906	0.855177341		2	413.75	1.044732621
2	523.345	523345	696.569	811.4443	811.4443	696.569	1.164915895	0.847447413		2	414	1.042003467
2	523.561	523561	884.435	780.5995	780.5995	884.435	0.882596799	0.840194537		2	414.25	1.039274313
2	523.82	523820	1014.126	946.7932	946.7932	1014.126	0.933605094	0.856314363		2	414.5	1.036545159
2	524.07	524070	769.4166	596.5347	596.5347	769.4166	0.775307811	0.882506744		2	414.75	1.033816005
2	524.349	524349	928.1827	631.2429	631.2429	928.1827	0.680084751	0.906616226		2	415	1.031086851
2	524.528	524528	852.5466	616.6505	616.6505	852.5466	0.723304157	0.919535908		2	415.25	1.028357697
2	524.937	524937	642.6223	606.2186	606.2186	642.6223	0.943351328	0.95689728		2	415.5	1.025847818
2	525.212	525212	654.9795	701.3255	701.3255	654.9795	1.070759467	0.970017802		2	415.75	1.023710962
2	525.373	525373	591.0265	724.1076	724.1076	591.0265	1.22516943	0.96986646		2	416	1.021703983
2	525.717	525717	551.7598	598.6974	598.6974	551.7598	1.085068901	0.960609383		2	416.25	1.019416376
2	526.242	526242	520.1626	470.8024	470.8024	520.1626	0.905106211	0.933513703		2	416.5	1.016858107
2	526.438	526438	720.5898	630.6191	630.6191	720.5898	0.875142973	0.904699102		2	416.75	1.013999877
2	526.654	526654	1015.786	828.0909	828.0909	1015.786	0.815221809	0.871725978		2	417	1.010873178
2	526.914	526914	860.0488	627.2347	627.2347	860.0488	0.729301291	0.845489353		2	417.25	1.007282818
2	527.08	527080	1222.125	891.1328	891.1328	1222.125	0.729166656	0.824348458		2	417.5	1.002086259
2	527.37	527370	954.3008	866.7949	866.7949	954.3008	0.90830365	0.801537695		2	417.75	0.996167287
2	527.733	527733	1060.586	793.6217	793.6217	1060.586	0.748286042	0.815548315		2	418	0.990640759
2	528.197	528197	1206.497	1105.441	1105.441	1206.497	0.916240156	0.863054996		2	418.25	0.986085881
2	528.573	528573	792.8856	705.1675	705.1675	792.8856	0.889368529	0.891617092		2	418.5	0.983060966
2	528.755	528755	641.654	521.3096	521.3096	641.654	0.812446583	0.899903797		2	418.75	0.980518268
2	529.089	529089	547.0889	564.4076	564.4076	547.0889	1.031656098	0.920006638		2	419	0.979255469
2	529.57	529570	792.2664	777.3037	777.3037	792.2664	0.981114055	0.940388166		2	419.25	0.97974121
2	530.075	530075	599.8223	608.9482	608.9482	599.8223	1.015214339	0.939699764		2	419.5	0.981494316
2	530.507	530507	714.3486	497.5878	497.5878	714.3486	0.696561595	0.928554125		2	419.75	0.982602155
2	530.987	530987	1018.544	778.8402	778.8402	1018.544	0.764660339	0.892755241		2	420	0.983455094
2	531.202	531202	482.7134	672.7289	672.7289	482.7134	1.393640409	0.872304816		2	420.25	0.984572589
2	531.44	531440	834.0555	580.6566	580.6566	834.0555	0.696184606	0.853590036		2	420.5	0.985241178
2	531.703	531703	605.9669	500.7466	500.7466	605.9669	0.826359658	0.828003918		2	420.75	0.986395989
2	531.913	531913	814.0215	620.1349	620.1349	814.0215	0.761816365	0.810098379		2	421	0.987767212
2	532.076	532076	643.3151	494.9266	494.9266	643.3151	0.769337763	0.797959441		2	421.25	0.988181771
2	532.367	532367	1018.475	826.1286	826.1286	1018.475	0.811142738	0.767012741		2	421.5	0.986054938
2	532.621	532621	1077.219	835.9155	835.9155	1077.219	0.775994018	0.751910915		2	421.75	0.980133564
2	532.809	532809	817.5816	601.1505	601.1505	817.5816	0.735278901	0.762374567		2	422	0.971330741
2	533.074	533074	1105.266	846.2741	846.2741	1105.266	0.765674598	0.785672275		2	422.25	0.963480667
2	533.362	533362	955.9715	688.3934	688.3934	955.9715	0.720098246	0.81625751		2	422.5	0.958990648
2	533.599	533599	1059.93	803.0666	803.0666	1059.93	0.757660034	0.851877914		2	422.75	0.955792695
2	533.813	533813	783.1181	668.9345	668.9345	783.1181	0.85419364	0.87104059		2	423	0.951658847
2	534.039	534039	1313.708	1543.753	1543.753	1313.708	1.175111212	0.878611964		2	423.25	0.945668791
2	534.338	534338	1251.883	1271.132	1271.132	1251.883	1.015376038	0.886290818		2	423.5	0.939453999
2	534.544	534544	684.8439	558.8681	558.8681	684.8439	0.816051804	0.887011619		2	423.75	0.932928857
2	534.728	534728	1180.992	1039.134	1039.134	1180.992	0.879882336	0.880112159		2	424	0.927217179
2	534.919	534919	1033.787	722.3124	722.3124	1033.787	0.698705246	0.867826533		2	424.25	0.921091604
2	535.089	535089	844.1145	813.4393	813.4393	844.1145	0.963659906	0.859604574		2	424.5	0.914771982
2	535.548	535548	734.4305	517.1053	517.1053	734.4305	0.704090176	0.828080617		2	424.75	0.910237202
2	536.033	536033	1329.775	942.1398	942.1398	1329.775	0.708495648	0.791686499		2	425	0.909426287
2	536.453	536453	968.6579	805.9868	805.9868	968.6579	0.832065479	0.777448835		2	425.25	0.910358234
2	536.664	536664	434.7302	504.2414	504.2414	434.7302	1.159895034	0.774008263		2	425.5	0.912578667
2	536.88	536880	824.706	507.3024	507.3024	824.706	0.61513121	0.77518387		2	425.75	0.91562437
2	537.115	537115	731.8679	487.3821	487.3821	731.8679	0.66594272	0.78529276		2	426	0.921056613
2	537.42	537420	688.1228	510.7855	510.7855	688.1228	0.742288295	0.80684515		2	426.25	0.929148224
2	537.734	537734	603.5739	417.7755	417.7755	603.5739	0.692169592	0.823248507		2	426.5	0.938709958
2	537.953	537953	586.1681	489.4446	489.4446	586.1681	0.834990167	0.827987337		2	426.75	0.948694522
2	538.337	538337	600.8488	525.0979	525.0979	600.8488	0.873926851	0.835549632		2	427	0.960613891
2	538.511	538511	645.1335	716.6338	716.6338	645.1335	1.110830239	0.839875886		2	427.25	0.97463422
2	538.714	538714	966.9034	792.5198	792.5198	966.9034	0.81964734	0.847908315		2	427.5	0.986475183
2	539.063	539063	635.7963	559.215	559.215	635.7963	0.879550573	0.863481307		2	427.75	0.993444891
2	539.447	539447	1394.285	1005.82	1005.82	1394.285	0.721387665	0.867251284		2	428	0.999201467
2	539.634	539634	671.342	512.6206	512.6206	671.342	0.763575942	0.866766122		2	428.25	1.004175162
2	539.869	539869	1304.292	1076.736	1076.736	1304.292	0.825532933	0.868747232		2	428.5	1.007800734
2	540.178	540178	876.3601	833.2677	833.2677	876.3601	0.950827976	0.883289745		2	428.75	1.009860242
2	540.465	540465	779.9482	741.4634	741.4634	779.9482	0.950657236	0.902614673		2	429	1.011318352
2	540.755	540755	474.3545	511.0347	511.0347	474.3545	1.077326556	0.914876218		2	429.25	1.011377797
2	540.921	540921	778.2169	523.2369	523.2369	778.2169	0.672353556	0.912330396		2	429.5	1.009948693
2	541.168	541168	1072.331	1102.317	1102.317	1072.331	1.027963381	0.896652984		2	429.75	1.007272439
2	541.612	541612	562.0186	560.8574	560.8574	562.0186	0.997933876	0.875110991		2	430	1.004596184
2	541.995	541995	540.6313	372.4307	372.4307	540.6313	0.688881128	0.87990071		2	430.25	1.00301725
2	542.243	542243	511.8568	442.0205	442.0205	511.8568	0.863562817	0.885390159		2	430.5	1.002281456
2	542.501	542501	546.5385	429.1255	429.1255	546.5385	0.785169755	0.902150407		2	430.75	1.001411099
2	542.664	542664	745.4361	596.9665	596.9665	745.4361	0.800828535	0.916926145		2	431	1.000344625
2	542.873	542873	1010.128	1062.931	1062.931	1010.128	1.052273573	0.931246558		2	431.25	0.997894302
2	543.152	543152	806.4807	950.4141	950.4141	806.4807	1.178470979	0.953436019		2	431.5	0.995146754
2	543.313	543313	683.6743	734.5559	734.5559	683.6743	1.074423742	0.964974492		2	431.75	0.991956046
2	543.726	543726	684.7606	532.3288	532.3288	684.7606	0.777394026	0.971967864		2	432	0.988781675
2	543.906	543906	889.7321	793.2162	793.2162	889.7321	0.891522516	0.970549806		2	432.25	0.984824388
2	544.105	544105	791.2971	880.6076	880.6076	791.2971	1.112865951	0.968164794		2	432.5	0.980811334
2	544.382	544382	1292.865	1179.351	1179.351	1292.865	0.91219965	0.953790495		2	432.75	0.977782058
2	544.549	544549	1037.314	883.257	883.257	1037.314	0.8514847	0.945240041		2	433	0.975306241
2	544.713	544713	1499.712	1229.783	1229.783	1499.712	0.820012776	0.942725892		2	433.25	0.973479056
2	544.879	544879	681.4832	809.5902	809.5902	681.4832	1.187982624	0.942500013		2	433.5	0.971829212
2	545.168	545168	1158.986	1145.544	1145.544	1158.986	0.988401931	0.941857312		2	433.75	0.969039892
2	545.489	545489	1018.948	822.8085	822.8085	1018.948	0.807507841	0.935890046		2	434	0.966010233
2	545.651	545651	953.6666	1068.106	1068.106	953.6666	1.119999379	0.932139454		2	434.25	0.966469124
2	545.819	545819	598.8163	429.3729	429.3729	598.8163	0.717036093	0.928515401		2	434.5	0.972430572
2	546.226	546226	616.1659	608.3132	608.3132	616.1659	0.987255543	0.922253592		2	434.75	0.981674384
2	546.405	546405	799.2686	706.3811	706.3811	799.2686	0.883784375	0.919533474		2	435	0.988118276
2	546.643	546643	1350.287	1410.154	1410.154	1350.287	1.0443365	0.914564037		2	435.25	0.993643095
2	546.998	546998	941.6683	743.2424	743.2424	941.6683	0.789282596	0.907748117		2	435.5	0.998199401
2	547.313	547313	734.2425	476.1142	476.1142	734.2425	0.648442715	0.898680731		2	435.75	0.998341751
2	547.592	547592	624.9809	793.4093	793.4093	624.9809	1.269493676	0.878806226		2	436	0.994974172
2	548.132	548132	951.0924	863.8142	863.8142	951.0924	0.908233732	0.827272008		2	436.25	0.990103858
2	548.369	548369	698.2204	438.311	438.311	698.2204	0.627754503	0.815665289		2	436.5	0.982384397
2	548.878	548878	1350.76	1170.048	1170.048	1350.76	0.866214575	0.807152939		2	436.75	0.971190704
2	549.188	549188	959.4928	598.9564	598.9564	959.4928	0.624242725	0.80932569		2	437	0.959692293
2	549.439	549439	532.5979	414.8687	414.8687	532.5979	0.77895294	0.819592953		2	437.25	0.950124398
2	549.659	549659	534.7335	511.1672	511.1672	534.7335	0.955928888	0.844369502		2	437.5	0.940339972
2	550.128	550128	940.1986	778.3454	778.3454	940.1986	0.827852115	0.935158476		2	437.75	0.930084954
2	550.499	550499	948.0039	1004.725	1004.725	948.0039	1.059832138	0.985711074		2	438	0.926470365
2	550.719	550719	1099.754	1017.138	1017.138	1099.754	0.924877745	1.003173751		2	438.25	0.930872606
2	551.158	551158	1085.161	1150.366	1150.366	1085.161	1.060087858	1.03161539		2	438.5	0.94183875
2	551.411	551411	851.5898	1113.95	1113.95	851.5898	1.308082835	1.018510503		2	438.75	0.951749999
2	551.908	551908	687.8099	671.3449	671.3449	687.8099	0.9760617	0.951909247		2	439	0.966290633
2	552.224	552224	860.629	669.125	669.125	860.629	0.777483678	0.915238907		2	439.25	0.97870989
2	552.527	552527	1286.63	1053.545	1053.545	1286.63	0.818840692	0.882878294		2	439.5	0.989751081
2	552.922	552922	1107.268	830.5491	830.5491	1107.268	0.750088596	0.830910177		2	439.75	0.994598127
2	553.179	553179	764.5306	603.2742	603.2742	764.5306	0.7890779	0.805322826		2	440	0.995080994
2	553.572	553572	908.1218	679.6769	679.6769	908.1218	0.748442445	0.802253482		2	440.25	0.993261875
2	553.74	553740	653.8621	649.4861	649.4861	653.8621	0.993307457	0.805916971		2	440.5	0.985612031
2	553.925	553925	707.7847	456.495	456.495	707.7847	0.64496308	0.803775159		2	440.75	0.973351685
2	554.214	554214	775.2919	749.8409	749.8409	775.2919	0.967172364	0.79237153		2	441	0.961104817
2	554.502	554502	1397.175	1112.575	1112.575	1397.175	0.796303255	0.778815685		2	441.25	0.946022978
2	554.664	554664	1633.517	1076.599	1076.599	1633.517	0.659068133	0.763540678		2	441.5	0.932932411
2	554.966	554966	1395.951	1031.789	1031.789	1395.951	0.739129812	0.717538991		2	441.75	0.927369131
2	555.332	555332	1710.314	1454.552	1454.552	1710.314	0.850459039	0.676717615		2	442	0.924672171
2	555.544	555544	1838.753	994.4436	994.4436	1838.753	0.540825005	0.670776383		2	442.25	0.922833663
2	555.853	555853	1031.875	580.4803	580.4803	1031.875	0.562549049	0.670440618		2	442.5	0.925273351
2	556.075	556075	754.5213	525.9353	525.9353	754.5213	0.697045001	0.687989371		2	442.75	0.92771304
2	556.397	556397	775.0024	402.5958	402.5958	775.0024	0.519476843	0.734122021		2	443	0.935032765
2	556.59	556590	405.5595	366.7757	366.7757	405.5595	0.904369642	0.754579997		2	443.25	0.946632505
2	556.868	556868	646.7609	563.4699	563.4699	646.7609	0.871218251	0.789449452		2	443.5	0.956739415
2	557.033	557033	451.9876	408.0221	408.0221	451.9876	0.902728526	0.805768665		2	443.75	0.965304745
2	557.26	557260	693.6371	478.6196	478.6196	693.6371	0.690014418	0.812381532		2	444	0.975088322
2	557.437	557437	759.9241	618.3915	618.3915	759.9241	0.813754295	0.813654092		2	444.25	0.98528316
2	557.672	557672	973.0336	945.4119	945.4119	973.0336	0.971612799	0.811853096		2	444.5	0.99006025
2	557.988	557988	974.3867	769.1527	769.1527	974.3867	0.789371099	0.790406638		2	444.75	0.990030652
2	558.338	558338	808.916	471.3682	471.3682	808.916	0.582715882	0.750035788		2	445	0.988648277
2	558.565	558565	893.3327	559.8598	559.8598	893.3327	0.626709176	0.732284714		2	445.25	0.984262801
2	558.758	558758	771.4904	650.83	650.83	771.4904	0.843600905	0.72217215		2	445.5	0.976284553
2	558.946	558946	657.8903	493.8291	493.8291	657.8903	0.750625294	0.712138235		2	445.75	0.970951243
2	559.183	559183	849.2547	623.6629	623.6629	849.2547	0.734364967	0.706186953		2	446	0.966869092
2	559.433	559433	1006.462	802.5965	802.5965	1006.462	0.797443421	0.719510001		2	446.25	0.963751758
2	559.649	559649	846.5327	501.2991	501.2991	846.5327	0.592179251	0.733404484		2	446.5	0.96497936
2	559.98	559980	901.6588	642.3834	642.3834	901.6588	0.712446216	0.749891635		2	446.75	0.968302224
2	560.246	560246	527.5942	438.3011	438.3011	527.5942	0.830754205	0.764181542		2	447	0.97167476
2	560.446	560446	984.7869	595.2605	595.2605	984.7869	0.604456152	0.768963598		2	447.25	0.975236432
2	560.642	560642	1063.443	983.9489	983.9489	1063.443	0.925248368	0.766157404		2	447.5	0.980153446
2	560.834	560834	777.9654	706.6782	706.6782	777.9654	0.908367133	0.759701217		2	447.75	0.985868111
2	561.189	561189	1272.063	957.5437	957.5437	1272.063	0.752748645	0.752201038		2	448	0.988571818
2	561.542	561542	1014.236	626.2115	626.2115	1014.236	0.617421882	0.747567328		2	448.25	0.991021431
2	561.778	561778	720.0391	534.7233	534.7233	720.0391	0.742630921	0.74433187		2	448.5	0.99252252
2	562.031	562031	678.6967	498.1893	498.1893	678.6967	0.734038194	0.750129712		2	448.75	0.992181873
2	562.373	562373	829.827	562.6428	562.6428	829.827	0.678024215	0.789923231		2	449	0.988423
2	562.698	562698	724.4547	589.4101	589.4101	724.4547	0.813591381	0.826848994		2	449.25	0.983269357
2	563.048	563048	483.5545	340.077	340.077	483.5545	0.703285772	0.855726345		2	449.5	0.97827577
2	563.23	563230	581.705	687.7777	687.7777	581.705	1.182347925	0.872338971		2	449.75	0.972405491
2	563.46	563460	975.5751	928.4024	928.4024	975.5751	0.951646265	0.884821839		2	450	0.965918178
2	563.796	563796	694.8157	702.0796	702.0796	694.8157	1.010454427	0.876757782		2	450.25	0.958312136
2	564.206	564206	599.5753	397.9695	397.9695	599.5753	0.663752326	0.84518145		2	450.5	0.95325614
2	564.572	564572	979.3483	770.2708	770.2708	979.3483	0.786513644	0.82266188		2	450.75	0.951807589
2	564.792	564792	830.282	590.5939	590.5939	830.282	0.711317239	0.813172367		2	451	0.952890247
2	565.024	565024	1758.375	1559.384	1559.384	1758.375	0.886832445	0.801379025		2	451.25	0.956443575
2	565.219	565219	861.295	689.69	689.69	861.295	0.800759322	0.794604538		2	451.5	0.962876288
2	565.507	565507	880.6401	695.5064	695.5064	880.6401	0.789773711	0.805201294		2	451.75	0.968170487
2	565.931	565931	983.5038	877.5842	877.5842	983.5038	0.892303822	0.828973729		2	452	0.972680344
2	566.296	566296	1020.683	739.6657	739.6657	1020.683	0.724677201	0.809517486		2	452.25	0.976666673
2	566.475	566475	982.0293	762.7015	762.7015	982.0293	0.776658599	0.794738354		2	452.5	0.979223928
2	566.808	566808	1676.413	1871.103	1871.103	1676.413	1.116134867	0.77958446		2	452.75	0.98104803
2	567.073	567073	981.5161	691.5874	691.5874	981.5161	0.704611366	0.769422482		2	453	0.977619015
2	567.302	567302	382.5816	225.9255	225.9255	382.5816	0.590528922	0.76388255		2	453.25	0.970116664
2	567.489	567489	499.9206	425.6017	425.6017	499.9206	0.851338593	0.77415822		2	453.5	0.968120658
2	567.85	567850	626.3395	407.8899	407.8899	626.3395	0.651228128	0.807598473		2	453.75	0.972923907
2	568.039	568039	642.4451	445.6598	445.6598	642.4451	0.693693204	0.819302763		2	454	0.979937546
2	568.458	568458	709.9637	627.763	627.763	709.9637	0.884218447	0.852458769		2	454.25	0.989237936
2	568.689	568689	530.9583	493.756	493.756	530.9583	0.929933669	0.868959853		2	454.5	1.006444263
2	568.986	568986	650.8958	768.667	768.667	650.8958	1.180937102	0.875652424		2	454.75	1.027235793
2	569.489	569489	522.2485	499.8375	499.8375	522.2485	0.957087478	0.876292282		2	455	1.040803193
2	569.762	569762	663.9027	341.0639	341.0639	663.9027	0.513725731	0.881097229		2	455.25	1.051392703
2	570.028	570028	704.6513	705.6461	705.6461	704.6513	1.001411762	0.891755073		2	455.5	1.062239036
2	570.254	570254	752.2771	530.5354	530.5354	752.2771	0.705239333	0.900856664		2	455.75	1.065260631
2	570.445	570445	982.8925	849.8571	849.8571	982.8925	0.864649084	0.905585298		2	456	1.064507559
2	570.676	570676	825.4515	912.6058	912.6058	825.4515	1.105583793	0.919117469		2	456.25	1.045957924
2	570.943	570943	869.3262	652.9644	652.9644	869.3262	0.751115519	0.942769997		2	456.5	1.023142524
2	571.108	571108	430.1234	421.894	421.894	430.1234	0.980867351	0.948782309		2	456.75	1.00336107
2	571.286	571286	1072.782	1456.943	1456.943	1072.782	1.358097917	0.944107451		2	457	0.97989583
2	571.589	571589	722.8939	580.6224	580.6224	722.8939	0.803191727	0.928681901		2	457.25	0.962709545
2	571.849	571849	874.0356	902.8612	902.8612	874.0356	1.032979892	0.900151807		2	457.5	0.955691594
2	572.141	572141	945.8543	546.8316	546.8316	945.8543	0.578135131	0.849716484		2	457.75	0.952166199
2	572.402	572402	845.102	601.4694	601.4694	845.102	0.711712196	0.819078737		2	458	0.953493945
2	572.617	572617	887.6434	886.9166	886.9166	887.6434	0.999181203	0.813268548		2	458.25	0.959065241
2	572.798	572798	738.3403	537.5825	537.5825	738.3403	0.728095839	0.811981254		2	458.5	0.96553174
2	572.963	572963	512.9069	360.9102	360.9102	512.9069	0.703656356	0.807882052		2	458.75	0.97506741
2	573.333	573333	676.8831	601.265	601.265	676.8831	0.888284846	0.798596872		2	459	0.986766375
2	573.679	573679	538.76	552.4723	552.4723	538.76	1.025451593	0.798947972		2	459.25	0.991982497
2	573.861	573861	1116.689	1073.584	1073.584	1116.689	0.961399279	0.800993887		2	459.5	0.996253028
2	574.115	574115	702.294	380.6994	380.6994	702.294	0.542079813	0.806610842		2	459.75	0.999630187
2	574.497	574497	1011.098	724.6818	724.6818	1011.098	0.716727558	0.8180304		2	460	1.000752785
2	574.742	574742	768.1283	577.0115	577.0115	768.1283	0.751191565	0.824873215		2	460.25	1.000407954
2	575.177	575177	646.7205	559.5756	559.5756	646.7205	0.865251063	0.840508834		2	460.5	0.999396787
2	575.668	575668	615.7741	601.4518	601.4518	615.7741	0.976740983	0.864779913		2	460.75	0.997141595
2	575.843	575843	573.7143	552.9064	552.9064	573.7143	0.963731251	0.877867471		2	461	0.9939195
2	576.246	576246	1169.729	987.4022	987.4022	1169.729	0.844129025	0.919302387		2	461.25	0.990707294
2	576.68	576680	473.6777	410.0223	410.0223	473.6777	0.865614531	0.95015401		2	461.5	0.986328072
2	576.91	576910	581.6409	455.0219	455.0219	581.6409	0.782307262	0.952948129		2	461.75	0.981547564
2	577.095	577095	869.6118	896.4013	896.4013	869.6118	1.030806275	0.952210146		2	462	0.978680744
2	577.325	577325	695.2549	901.7888	901.7888	695.2549	1.297062128	0.949211447		2	462.25	0.976360356
2	577.624	577624	1003.111	932.2782	932.2782	1003.111	0.929386877	0.93478223		2	462.5	0.979456378
2	577.989	577989	611.7039	360.0663	360.0663	611.7039	0.58862842	0.913515157		2	462.75	0.993081261
2	578.25	578250	520.1518	491.647	491.647	520.1518	0.945199075	0.896624392		2	463	1.010353754
2	578.488	578488	675.0829	769.621	769.621	675.0829	1.140039246	0.873371111		2	463.25	1.025164173
2	578.916	578916	1111.738	912.0113	912.0113	1111.738	0.82034733	0.849538809		2	463.5	1.040721701
2	579.082	579082	786.9072	615.9925	615.9925	786.9072	0.782801962	0.85627037		2	463.75	1.056250777
2	579.27	579270	691.3397	449.2737	449.2737	691.3397	0.649859541	0.866472161		2	464	1.063920002
2	579.477	579477	661.0105	642.9304	642.9304	661.0105	0.972647787	0.882609686		2	464.25	1.065891101
2	579.688	579688	729.5331	506.9399	506.9399	729.5331	0.694882659	0.907962142		2	464.5	1.059995699
2	579.968	579968	628.2967	713.7304	713.7304	628.2967	1.135976681	0.93147715		2	464.75	1.049439538
2	580.152	580152	734.9525	754.4408	754.4408	734.9525	1.026516408	0.940979884		2	465	1.037420502
2	580.494	580494	457.0261	522.3886	522.3886	457.0261	1.143016996	0.958809258		2	465.25	1.023291124
2	580.834	580834	847.5242	676.3192	676.3192	847.5242	0.797993969	0.955478908		2	465.5	1.004745771
2	581.207	581207	566.0564	598.2227	598.2227	566.0564	1.056825256	0.941123573		2	465.75	0.983721083
2	581.538	581538	723.6616	525.7171	525.7171	723.6616	0.726468145	0.925750955		2	466	0.966539002
2	581.773	581773	627.5859	571.6656	571.6656	627.5859	0.910896182	0.906439155		2	466.25	0.95772127
2	582.086	582086	1265.293	1040.253	1040.253	1265.293	0.822143962	0.867744361		2	466.5	0.957729448
2	582.389	582389	893.0703	855.4397	855.4397	893.0703	0.957863787	0.841673979		2	466.75	0.959830345
2	582.664	582664	1049.878	857.0378	857.0378	1049.878	0.816321325	0.834537642		2	467	0.962180997
2	582.93	582930	902.2953	844.468	844.468	902.2953	0.935910893	0.832638728		2	467.25	0.966126949
2	583.145	583145	1061.858	835.7179	835.7179	1061.858	0.787033577	0.833611918		2	467.5	0.972961588
2	583.565	583565	966.9922	662.6049	662.6049	966.9922	0.68522259	0.862365182		2	467.75	0.978753991
2	584.038	584038	853.2548	728.2543	728.2543	853.2548	0.853501557	0.896701219		2	468	0.984069304
2	584.514	584514	666.7572	672.449	672.449	666.7572	1.008536541	0.894993838		2	468.25	0.990587056
2	584.865	584865	895.5784	803.0442	803.0442	895.5784	0.896676606	0.887044546		2	468.5	0.997092442
2	585.047	585047	979.3869	920.623	920.623	979.3869	0.9399993	0.881143252		2	468.75	1.000392801
2	585.219	585219	1049.231	1124.18	1124.18	1049.231	1.071432316	0.868130918		2	469	1.000225512
2	585.446	585446	893.4951	769.3576	769.3576	893.4951	0.861065271	0.839171155		2	469.25	0.998466863
2	585.747	585747	621.1042	523.6105	523.6105	621.1042	0.843031652	0.809202057		2	469.5	0.993131533
2	585.986	585986	603.534	372.2308	372.2308	603.534	0.616751997	0.795110634		2	469.75	0.986824529
2	586.211	586211	776.2937	424.594	424.594	776.2937	0.546950207	0.779143951		2	470	0.982216804
2	586.689	586689	744.4116	509.4073	509.4073	744.4116	0.684308654	0.767274617		2	470.25	0.978681852
2	586.873	586873	983.1131	857.0411	857.0411	983.1131	0.871762466	0.789212411		2	470.5	0.976347739
2	587.171	587171	510.606	519.3602	519.3602	510.606	1.017144726	0.837237531		2	470.75	0.980089884
2	587.509	587509	697.7663	598.2165	598.2165	697.7663	0.857330742	0.891930574		2	471	0.986700507
2	587.689	587689	682.1111	622.1117	622.1117	682.1111	0.912038669	0.926719054		2	471.25	0.994041631
2	587.919	587919	422.1351	415.1415	415.1415	422.1351	0.983432792	0.953556578		2	471.5	1.003481911
2	588.126	588126	637.4189	581.3086	581.3086	637.4189	0.911972645	0.949050751		2	471.75	1.018629432
2	588.511	588511	483.6084	438.4706	438.4706	483.6084	0.906664566	0.902866531		2	472	1.037827277
2	588.89	588890	1062.443	1162.905	1162.905	1062.443	1.094557543	0.878095331		2	472.25	1.049306008
2	589.17	589170	1426.108	1336.232	1336.232	1426.108	0.936978125	0.895417509		2	472.5	1.052907547
2	589.338	589338	1427.656	968.6729	968.6729	1427.656	0.678505817	0.909731668		2	472.75	1.054922579
2	589.531	589531	813.4496	666.6111	666.6111	813.4496	0.819486665	0.924543499		2	473	1.053047004
2	589.706	589706	737.836	495.8969	495.8969	737.836	0.672096374	0.939349733		2	473.25	1.042086257
2	590.108	590108	672.2935	756.7794	756.7794	672.2935	1.125668179	0.980380054		2	473.5	1.030608428
2	590.278	590278	1049.737	1207.992	1207.992	1049.737	1.150756809	0.999651253		2	473.75	1.020006969
2	590.479	590479	705.356	813.9997	813.9997	705.356	1.154026761	1.031873769		2	474	1.009326969
2	591.042	591042	833.204	946.348	946.348	833.204	1.135793875	1.095295549		2	474.25	0.997308285
2	591.268	591268	871.5856	1065.035	1065.035	871.5856	1.22195112	1.088133014		2	474.5	0.988607344
2	591.481	591481	483.297	439.7295	439.7295	483.297	0.909853568	1.075889902		2	474.75	0.983746393
2	591.658	591658	868.5466	897.0336	897.0336	868.5466	1.03279847	1.058091377		2	475	0.984350483
2	592.805	592805	873.335	650.5313	650.5313	873.335	0.744881746	0.832138025		2	475.25	0.985776694
2	593.015	593015	1075.368	725.5152	725.5152	1075.368	0.674666905	0.818686819		2	475.5	0.98752399
2	593.224	593224	886.1195	711.6463	711.6463	886.1195	0.803104209	0.837994813		2	475.75	0.987655972
2	593.437	593437	744.1675	444.397	444.397	744.1675	0.597173351	0.859814336		2	476	0.987860547
2	593.618	593618	852.5873	971.6171	971.6171	852.5873	1.139610102	0.872551256		2	476.25	0.988287917
2	593.791	593791	1200.13	1095.394	1095.394	1200.13	0.912729454	0.895558437		2	476.5	0.987856581
2	593.999	593999	1174.246	1169.203	1169.203	1174.246	0.995705329	0.915074193		2	476.75	0.986235248
2	594.253	594253	1608.005	1637.019	1637.019	1608.005	1.018043476	0.925008602		2	477	0.984143309
2	594.518	594518	590.6191	536.4398	536.4398	590.6191	0.908266935	0.932739561		2	477.25	0.980144499
2	594.698	594698	550.2822	603.4409	603.4409	550.2822	1.096602616	0.931798061		2	477.5	0.975906284
2	594.895	594895	694.8582	532.6211	532.6211	694.8582	0.766517687	0.914246975		2	477.75	0.975206913
2	595.159	595159	655.7938	620.1528	620.1528	655.7938	0.945652124	0.865826454		2	478	0.975651736
2	595.583	595583	1321.657	999.089	999.089	1321.657	0.755936676	0.793685813		2	478.25	0.976096559
2	595.817	595817	1094.116	734.7144	734.7144	1094.116	0.671514172	0.770932797		2	478.5	0.976541382
2	596.192	596192	798.7597	554.1054	554.1054	798.7597	0.693707256	0.741437299		2	478.75	0.976986204
2	596.538	596538	698.953	556.4278	556.4278	698.953	0.796087577	0.740098438		2	479	0.977431027
2	596.94	596940	869.2904	757.0839	757.0839	869.2904	0.870921731	0.755212134		2	479.25	0.977972196
2	597.126	597126	599.3568	374.7376	374.7376	599.3568	0.625232916	0.761086205		2	479.5	0.979833877
2	597.395	597395	674.7978	544.7291	544.7291	674.7978	0.80724789	0.776510099		2	479.75	0.981708543
2	597.582	597582	738.5477	622.3407	622.3407	738.5477	0.842654713	0.787105083		2	480	0.984457175
2	597.793	597793	711.5921	577.663	577.663	711.5921	0.811789507	0.795696702		2	480.25	0.987251715
2	597.999	597999	556.6187	410.011	410.011	556.6187	0.736610179	0.805265685		2	480.5	0.991423205
2	598.215	598215	863.0467	749.4905	749.4905	863.0467	0.868424038	0.812426599		2	480.75	0.996383895
2	598.466	598466	631.828	415.949	415.949	631.828	0.658326317	0.811801108		2	481	1.001760524
2	598.743	598743	616.2621	566.8861	566.8861	616.2621	0.919878247	0.811159742		2	481.25	1.007449537
2	599.091	599091	561.1957	497.5526	497.5526	561.1957	0.88659375	0.825618314		2	481.5	1.013016251
2	599.477	599477	793.2104	733.3026	733.3026	793.2104	0.924474263	0.847497422		2	481.75	1.017523908
2	599.869	599869	1113.518	681.167	681.167	1113.518	0.611725181	0.860045554		2	482	1.022147961
2	600.117	600117	960.2264	727.5186	727.5186	960.2264	0.757653195	0.855189266		2	482.25	1.028196523
2	600.575	600575	582.8153	608.8897	608.8897	582.8153	1.044738702	0.827966533		2	482.5	1.035835847
2	600.907	600907	1313.812	1412.607	1412.607	1313.812	1.075197212	0.810511225		2	482.75	1.046595817
2	601.105	601105	978.6689	701.0316	701.0316	978.6689	0.716311308	0.798972592		2	483	1.058935709
2	601.328	601328	576.8691	438.0136	438.0136	576.8691	0.759294613	0.780406561		2	483.25	1.068450005
2	601.732	601732	841.0374	722.4788	722.4788	841.0374	0.859032904	0.765071387		2	483.5	1.070910722
2	601.941	601941	806.1714	446.019	446.019	806.1714	0.553255796	0.787612421		2	483.75	1.073364491
2	602.117	602117	854.3738	458.8913	458.8913	854.3738	0.537108348	0.807062762		2	484	1.079214497
2	602.327	602327	1027.104	826.9034	826.9034	1027.104	0.805082445	0.821867569		2	484.25	1.091778201
2	602.538	602538	744.294	570.6375	570.6375	744.294	0.766682924	0.842307584		2	484.5	1.106494804
2	602.912	602912	752.1511	807.094	807.094	752.1511	1.073047689	0.87535285		2	484.75	1.12013552
2	603.111	603111	933.2574	993.8014	993.8014	933.2574	1.064873849	0.896521205		2	485	1.129615773
2	603.342	603342	605.2192	593.4061	593.4061	605.2192	0.980481287	0.918599008		2	485.25	1.133180771
2	603.523	603523	688.3069	846.0184	846.0184	688.3069	1.229129622	0.929530123		2	485.5	1.135058154
2	603.874	603874	706.6374	556.9255	556.9255	706.6374	0.788134763	0.961158938		2	485.75	1.135851046
2	604.138	604138	1001.872	804.9075	804.9075	1001.872	0.803403529	0.969581499		2	486	1.133827856
2	604.469	604469	866.1966	831.598	831.598	866.1966	0.960056874	0.942226703		2	486.25	1.12801389
2	605.631	605631	745.5254	558.7085	558.7085	745.5254	0.749415781	0.761904743		2	486.5	1.123373626
2	606.15	606150	1140.575	901.7261	901.7261	1140.575	0.790589045	0.737969888		2	486.75	1.119689673
2	607.248	607248	831.7974	447.5804	447.5804	831.7974	0.538088241	0.730525547		2	487	1.118290369
2	607.436	607436	598.272	470.7983	470.7983	598.272	0.786930192	0.733719961		2	487.25	1.118789596
2	607.613	607613	569.9981	416.074	416.074	569.9981	0.729956819	0.738058065		2	487.5	1.122765982
2	607.955	607955	1080.735	838.8446	838.8446	1080.735	0.77617973	0.750764583		2	487.75	1.134116821
2	608.262	608262	778.3368	696.3118	696.3118	778.3368	0.89461503	0.766106515		2	488	1.149041163
2	608.559	608559	674.9426	429.8395	429.8395	674.9426	0.636853415	0.781778303		2	488.25	1.163397578
2	608.872	608872	685.4621	548.9981	548.9981	685.4621	0.800916783	0.799384855		2	488.5	1.172556964
2	609.173	609173	617.108	645.0372	645.0372	617.108	1.045258204	0.820955042		2	488.75	1.172912748
2	609.423	609423	617.7731	568.2446	568.2446	617.7731	0.919827361	0.83905381		2	489	1.170836294
2	609.676	609676	753.7929	588.7524	588.7524	753.7929	0.781053257	0.859472689		2	489.25	1.165341812
2	609.953	609953	916.3763	519.5573	519.5573	916.3763	0.566969377	0.901684457		2	489.5	1.153958177
2	610.197	610197	763.5102	680.8461	680.8461	763.5102	0.891731505	0.946308803		2	489.75	1.137225132
2	610.38	610380	706.7514	752.401	752.401	706.7514	1.064590746	0.970543883		2	490	1.122266427
2	610.598	610598	1090.305	1275.145	1275.145	1090.305	1.169530544	0.993202979		2	490.25	1.103784559
2	610.83	610830	901.4546	789.5303	789.5303	901.4546	0.875840336	1.018600662		2	490.5	1.085582705
2	611.082	611082	948.3137	1192.69	1192.69	948.3137	1.257695634	1.038902673		2	490.75	1.068212005
2	611.338	611338	933.939	1117.277	1117.277	933.939	1.196306183	1.047692281		2	491	1.057880163
2	611.522	611522	517.7237	498.594	498.594	517.7237	0.963050368	1.050175225		2	491.25	1.049594467
2	611.702	611702	1061.484	1130.839	1130.839	1061.484	1.065337772	1.05185894		2	491.5	1.043435174
2	611.865	611865	794.9876	689.5193	689.5193	794.9876	0.867333402	1.04526808		2	491.75	1.039130917
2	612.185	612185	547.5728	526.6508	526.6508	547.5728	0.961791382	1.021221678		2	492	1.038273833
2	612.581	612581	623.8871	623.2759	623.2759	623.8871	0.999020336	1.011305985		2	492.25	1.041359622
2	612.934	612934	520.287	560.1834	560.1834	520.287	1.076681524	0.999304601		2	492.5	1.045341504
2	613.1	613100	389.1013	394.3654	394.3654	389.1013	1.013528868	0.992725317		2	492.75	1.048259629
2	613.383	613383	556.2328	534.7697	534.7697	556.2328	0.961413459	0.975701172		2	493	1.049864604
2	613.701	613701	364.2837	440.6089	440.6089	364.2837	1.209521315	0.952496283		2	493.25	1.051782464
2	614.084	614084	979.521	745.8766	745.8766	979.521	0.76147076	0.938687151		2	493.5	1.053034921
2	614.327	614327	901.1064	710.5051	710.5051	901.1064	0.788480805	0.940601613		2	493.75	1.052681173
2	614.628	614628	958.2409	909.9214	909.9214	958.2409	0.949574789	0.947582288		2	494	1.050755994
2	615.074	615074	1039.15	990.1527	990.1527	1039.15	0.952848674	0.975445696		2	494.25	1.048528016
2	615.239	615239	1203.464	1125.857	1125.857	1203.464	0.935513651	0.998752382		2	494.5	1.045704624
2	615.66	615660	1036.773	1459.381	1459.381	1036.773	1.40761864	1.079844042		2	494.75	1.041649374
2	615.826	615826	972.822	913.8991	913.8991	972.822	0.939430954	1.108562858		2	495	1.037340402
2	616.044	616044	823.0022	796.6209	796.6209	823.0022	0.967945043	1.153571699		2	495.25	1.03340481
2	616.334	616334	1258.6	1670.231	1670.231	1258.6	1.327054664	1.207121506		2	495.5	1.031317976
2	616.619	616619	1070.699	1463.45	1463.45	1070.699	1.366817378	1.249541626		2	495.75	1.030096084
2	616.855	616855	1448.885	1916.156	1916.156	1448.885	1.322503856	1.280777757		2	496	1.027702599
2	617.033	617033	1019.834	1181.61	1181.61	1019.834	1.158629738	1.300663801		2	496.25	1.022822817
2	617.371	617371	1009.189	1253.916	1253.916	1009.189	1.24249868	1.334141219		2	496.5	1.017118017
2	617.588	617588	717.8273	1042.053	1042.053	717.8273	1.451676469	1.349922753		2	496.75	1.010785738
2	618.062	618062	1602.089	2079.294	2079.294	1602.089	1.297864226	1.368055314		2	497	1.004860789
2	618.253	618253	1995.34	3066.444	3066.444	1995.34	1.53680275	1.370498598		2	497.25	0.998479621
2	618.434	618434	1186.905	1553.752	1553.752	1186.905	1.309078654	1.369843425		2	497.5	0.989455024
2	618.811	618811	747.5154	1061.935	1061.935	747.5154	1.420619562	1.358721696		2	497.75	0.981878947
2	619.044	619044	588.3031	693.3665	693.3665	588.3031	1.178587194	1.347059675		2	498	0.97381228
2	619.416	619416	555.7108	772.4598	772.4598	555.7108	1.390039207	1.305555042		2	498.25	0.968269225
2	619.762	619762	920.5861	1343.528	1343.528	920.5861	1.459426772	1.257770654		2	498.5	0.970439112
2	619.931	619931	514.3993	588.037	588.037	514.3993	1.1431528	1.243412779		2	498.75	0.981936445
2	620.15	620150	426.9205	546.4273	546.4273	426.9205	1.279927527	1.24001264		2	499	0.993971838
2	620.401	620401	514.1874	502.3801	502.3801	514.1874	0.977036971	1.245543754		2	499.25	1.008074677
2	620.668	620668	873.9236	1032.905	1032.905	873.9236	1.181916817	1.241944991		2	499.5	1.028864687
2	620.993	620993	609.257	739.4614	739.4614	609.257	1.213710142	1.2382595		2	499.75	1.044802593
2	621.177	621177	709.8964	934.8818	934.8818	709.8964	1.31692709	1.229950338		2	500	1.058152349
2	621.499	621499	591.1741	812.5448	812.5448	591.1741	1.374459402	1.186310142		2	500.25	1.068070293
2	621.715	621715	836.5788	1145.249	1145.249	836.5788	1.368967275	1.151027843		2	500.5	1.07199629
2	621.924	621924	1149.988	1042.031	1042.031	1149.988	0.906123368	1.120692998		2	500.75	1.060745261
2	622.132	622132	513.4862	614.4263	614.4263	513.4862	1.196578019	1.077801389		2	501	1.046809231
2	622.308	622308	539.3352	545.039	545.039	539.3352	1.010575612	1.029670005		2	501.25	1.033645715
2	622.58	622580	515.249	481.4589	481.4589	515.249	0.934419863	0.978799799		2	501.5	1.018477623
2	622.804	622804	589.3716	415.5957	415.5957	589.3716	0.705150537	0.973150518		2	501.75	1.006443323
2	623.319	623319	861.049	776.7171	776.7171	861.049	0.902059116	1.001331492		2	502	1.000744696
2	623.511	623511	941.8276	828.2598	828.2598	941.8276	0.879417634	1.013772201		2	502.25	0.997097728
2	623.747	623747	628.7682	734.1017	734.1017	628.7682	1.16752358	1.051073535		2	502.5	0.999049159
2	624.084	624084	590.8972	776.3935	776.3935	590.8972	1.313923132	1.110487881		2	502.75	1.002731542
2	624.451	624451	1197.21	1537.191	1537.191	1197.21	1.283977748	1.112470734		2	503	1.004133726
2	624.623	624623	1167.609	1485.079	1485.079	1167.609	1.271897527	1.109464276		2	503.25	1.006261834
2	624.857	624857	893.6449	835.9385	835.9385	893.6449	0.935425805	1.11172181		2	503.5	1.006636132
2	625.2	625200	749.5316	788.9551	788.9551	749.5316	1.052597516	1.111836699		2	503.75	1.003302331
2	625.402	625402	867.3061	800.2357	800.2357	867.3061	0.922668133	1.106688629		2	504	0.999096473
2	625.735	625735	979.7724	1138.414	1138.414	979.7724	1.161916788	1.108276136		2	504.25	0.995972781
2	626.035	626035	838.6284	726.367	726.367	838.6284	0.866136897	1.147164396		2	504.5	0.994185632
2	626.352	626352	668.3165	853.3929	853.3929	668.3165	1.276929269	1.208917444		2	504.75	0.993171878
2	626.598	626598	553.1984	749.9535	749.9535	553.1984	1.355668238	1.237083406		2	505	0.992407424
2	626.862	626862	926.4569	1176.664	1176.664	926.4569	1.270068797	1.261193962		2	505.25	0.99257084
2	627.04	627040	1060.45	1548.186	1548.186	1060.45	1.459933047	1.2691286		2	505.5	0.995181688
2	627.342	627342	728.84	804.6997	804.6997	728.84	1.104082789	1.226623045		2	505.75	0.998819299
2	627.707	627707	862.9455	1046.09	1046.09	862.9455	1.212231827	1.130504633		2	506	1.004441106
2	627.996	627996	874.4519	1016.517	1016.517	874.4519	1.16246188	1.071023543		2	506.25	1.011948874
2	628.273	628273	1894.385	1766.107	1766.107	1894.385	0.932285148	1.01329855		2	506.5	1.019040329
2	628.5	628500	1847.019	1816.994	1816.994	1847.019	0.983744076	0.972685518		2	506.75	1.023481945
2	628.673	628673	2070.181	1406.144	1406.144	2070.181	0.679237226	0.961048966		2	507	1.025093187
2	628.922	628922	1040.839	1059.48	1059.48	1040.839	1.01790959	0.953140529		2	507.25	1.025264631
2	629.088	629088	709.2026	599.6463	599.6463	709.2026	0.845521858	0.951684257		2	507.5	1.022169183
2	629.329	629329	871.5516	973.4352	973.4352	871.5516	1.116899103	0.968514515		2	507.75	1.017551255
2	629.544	629544	513.3757	600.8496	600.8496	513.3757	1.170389639	0.988188631		2	508	1.011326167
2	629.724	629724	779.488	656.9968	656.9968	779.488	0.84285685	1.003123513		2	508.25	1.002408702
2	630.153	630153	992.6544	1071.782	1071.782	992.6544	1.079713141	1.064625315		2	508.5	0.99423328
2	630.48	630480	541.5838	550.2152	550.2152	541.5838	1.01593733	1.097799543		2	508.75	0.985754486
2	630.708	630708	704.865	1004.161	1004.161	704.865	1.424614643	1.104439325		2	509	0.977834539
2	631.103	631103	998.9273	819.9679	819.9679	998.9273	0.820848424	1.104833393		2	509.25	0.970472378
2	631.539	631539	534.5444	659.91	659.91	534.5444	1.234527946	1.09722084		2	509.5	0.968603814
2	631.885	631885	422.9945	420.8359	420.8359	422.9945	0.99489686	1.08601361		2	509.75	0.972723888
2	632.201	632201	539.6911	619.3568	619.3568	539.6911	1.147613514	1.069301685		2	510	0.976145031
2	632.568	632568	886.2349	821.4967	821.4967	886.2349	0.926951421	1.044812941		2	510.25	0.978616949
2	632.794	632794	1258.483	1444.882	1444.882	1258.483	1.148114039	1.021401098		2	510.5	0.980330275
2	632.987	632987	721.684	689.6995	689.6995	721.684	0.955680741	1.002392024		2	510.75	0.981499278
2	633.155	633155	821.2494	732.268	732.268	821.2494	0.891651184	0.992326915		2	511	0.97820475
2	633.346	633346	1465.18	1646.686	1646.686	1465.18	1.12387966	0.983192369		2	511.25	0.972425641
2	634.854	634854	959.0356	670.9829	670.9829	959.0356	0.699643371	0.928221486		2	511.5	0.965647395
2	635.05	635050	742.1691	421.4663	421.4663	742.1691	0.567884462	0.907653505		2	511.75	0.956432542
2	635.379	635379	676.6234	741.476	741.476	676.6234	1.095847409	0.861778111		2	512	0.946158178
2	635.548	635548	1180.542	1504.295	1504.295	1180.542	1.274240984	0.848963423		2	512.25	0.94238499
2	635.751	635751	867.6469	788.8412	788.8412	867.6469	0.909173075	0.840775454		2	512.5	0.941760403
2	635.935	635935	798.4584	874.2044	874.2044	798.4584	1.094865305	0.83254974		2	512.75	0.942563624
2	636.246	636246	78.96286	40.64127	40.64127	78.96286	0.514688424	0.826842386		2	513	0.945736398
2	636.594	636594	937.2338	574.6345	574.6345	937.2338	0.613117559	0.84370435		2	513.25	0.950634292
2	636.904	636904	533.8325	387.0035	387.0035	533.8325	0.724953052	0.863625651		2	513.5	0.95803577
2	637.446	637446	556.6683	415.8462	415.8462	556.6683	0.74702691	0.925659329		2	513.75	0.970564589
2	637.929	637929	711.9636	788.4596	788.4596	711.9636	1.107443695	0.998872544		2	514	0.987334275
2	638.149	638149	715.8483	876.123	876.123	715.8483	1.223894783	1.021273372		2	514.25	1.001497967
2	638.433	638433	982.5324	1152.12	1152.12	982.5324	1.172602552	1.041419526		2	514.5	1.013369189
2	638.78	638780	936.8257	907.0541	907.0541	936.8257	0.968220769	1.059257381		2	514.75	1.021647065
2	639.042	639042	538.9089	584.7532	584.7532	538.9089	1.085068738	1.06240445		2	515	1.027330097
2	639.42	639420	1072.939	1016.486	1016.486	1072.939	0.947384707	1.024654336		2	515.25	1.02589752
2	639.701	639701	669.7992	608.711	608.711	669.7992	0.908796248	0.97972814		2	515.5	1.021453934
2	639.905	639905	444.5517	524.513	524.513	444.5517	1.179869518	0.956777613		2	515.75	1.016026071
2	640.131	640131	924.6394	795.2969	795.2969	924.6394	0.860115738	0.93701891		2	516	1.007333285
2	640.309	640309	605.6209	523.6807	523.6807	605.6209	0.864700508	0.922448757		2	516.25	0.997934791
2	640.78	640780	619.2245	549.3398	549.3398	619.2245	0.887141578	0.894141474		2	516.5	0.987423127
2	641.153	641153	686.4269	546.3356	546.3356	686.4269	0.795912281	0.877498279		2	516.75	0.98190177
2	641.316	641316	643.4667	536.236	536.236	643.4667	0.833354702	0.872886808		2	517	0.980423235
2	641.479	641479	723.286	755.8452	755.8452	723.286	1.045015665	0.871939129		2	517.25	0.979991386
2	641.963	641963	598.9628	549.773	549.773	598.9628	0.917875033	0.878278107		2	517.5	0.982914032
2	642.32	642320	680.4687	518.2093	518.2093	680.4687	0.761547592	0.889583509		2	517.75	0.987481261
2	642.528	642528	1021.271	894.5959	894.5959	1021.271	0.875963285	0.899952099		2	518	0.991664693
2	642.787	642787	1111.162	959.8867	959.8867	1111.162	0.863858465	0.903085863		2	518.25	0.996772959
2	643.328	643328	1031.601	1027.646	1027.646	1031.601	0.996166153	0.875951342		2	518.5	0.999828003
2	643.801	643801	226.1426	230.0399	230.0399	226.1426	1.017233816	0.846231063		2	518.75	1.001609817
2	644.144	644144	980.4507	826.6425	826.6425	980.4507	0.843125004	0.818394566		2	519	1.002919322
2	644.398	644398	1158.553	717.9775	717.9775	1158.553	0.619719167	0.790554123		2	519.25	0.997425169
2	644.96	644960	733.6606	471.2376	471.2376	733.6606	0.642310082	0.737650742		2	519.5	0.985992486
2	645.276	645276	810.1729	626.7508	626.7508	810.1729	0.773601289	0.721853926		2	519.75	0.976593256
2	645.733	645733	941.1068	717.6931	717.6931	941.1068	0.762605371	0.7094145		2	520	0.974820881
2	645.947	645947	566.686	377.2168	377.2168	566.686	0.665653995	0.709085441		2	520.25	0.976839956
2	646.195	646195	752.4447	613.6026	613.6026	752.4447	0.815478666	0.71662112		2	520.5	0.979035938
2	646.529	646529	832.4363	483.3217	483.3217	832.4363	0.580611033	0.736088337		2	520.75	0.980827255
2	646.726	646726	788.0912	547.1329	547.1329	788.0912	0.694250742	0.746622204		2	521	0.983478085
2	646.937	646937	1004.481	913.4548	913.4548	1004.481	0.909379869	0.75409968		2	521.25	0.985047231
2	647.139	647139	1166.125	898.76	898.76	1166.125	0.77072355	0.762365149		2	521.5	0.986848169
2	647.346	647346	1568.097	958.2416	958.2416	1568.097	0.611085666	0.776638505		2	521.75	0.989951465
2	647.581	647581	1092.316	1185.538	1185.538	1092.316	1.085343435	0.796794166		2	522	0.992264633
2	647.789	647789	974.0731	671.645	671.645	974.0731	0.689522172	0.813836499		2	522.25	0.994324018
2	648.045	648045	716.0669	471.8872	471.8872	716.0669	0.658998761	0.834452118		2	522.5	0.991544799
2	648.254	648254	918.356	903.803	903.803	918.356	0.984153204	0.852296398		2	522.75	0.985817877
2	648.75	648750	773.2945	684.9166	684.9166	773.2945	0.885712494	0.886022626		2	523	0.979739864
2	648.947	648947	1085.726	915.7562	915.7562	1085.726	0.843450558	0.894668421		2	523.25	0.975404602
2	649.222	649222	766.8183	797.3788	797.3788	766.8183	1.039853639	0.906234354		2	523.5	0.972135273
2	649.536	649536	1084.443	1099.943	1099.943	1084.443	1.014293052	0.916143026		2	523.75	0.975406308
2	649.746	649746	1002.485	878.694	878.694	1002.485	0.876515858	0.920925612		2	524	0.98322298
2	649.918	649918	909.2021	695.6718	695.6718	909.2021	0.765145395	0.923153567		2	524.25	0.990929599
2	650.094	650094	780.7079	605.1143	605.1143	780.7079	0.775084126	0.920857095		2	524.5	0.99747975
2	650.429	650429	949.4498	979.9845	979.9845	949.4498	1.032160415	0.906690076		2	524.75	1.004988341
2	650.843	650843	1305.334	1521.553	1521.553	1305.334	1.165642663	0.893775924		2	525	1.011752024
2	651.045	651045	1062.368	848.2672	848.2672	1062.368	0.798468327	0.895446949		2	525.25	1.015145672
2	651.249	651249	1374.118	1042.837	1042.837	1374.118	0.758913718	0.899724445		2	525.5	1.013956026
2	651.821	651821	987.6222	888.6727	888.6727	987.6222	0.899810373	0.910422893		2	525.75	1.011416381
2	652.11	652110	853.483	674.2996	674.2996	853.483	0.790056275	0.910302235		2	526	1.007071982
2	652.386	652386	725.0092	707.5637	707.5637	725.0092	0.975937547	0.908797405		2	526.25	1.002470603
2	652.643	652643	988.2657	971.2729	971.2729	988.2657	0.982805434	0.905734108		2	526.5	0.989977852
2	652.86	652860	741.2358	792.567	792.567	741.2358	1.069250838	0.901345637		2	526.75	0.978800612
2	653.243	653243	768.3815	533.7321	533.7321	768.3815	0.694618624	0.893419788		2	527	0.969540641
2	653.775	653775	656.3552	648.8643	648.8643	656.3552	0.988587125	0.876512905		2	527.25	0.96160781
2	654.012	654012	1082.515	969.6634	969.6634	1082.515	0.895750544	0.867461431		2	527.5	0.960119119
2	654.3	654300	459.1062	337.9662	337.9662	459.1062	0.736139481	0.860769615		2	527.75	0.963733167
2	654.468	654468	907.0382	723.5987	723.5987	907.0382	0.797759896	0.859795033		2	528	0.972351549
2	654.998	654998	773.9444	717.4369	717.4369	773.9444	0.926987649	0.861216825		2	528.25	0.98049842
2	655.169	655169	645.5152	574.225	574.225	645.5152	0.889560773	0.865603247		2	528.5	0.986892694
2	655.471	655471	555.5255	501.1839	501.1839	555.5255	0.902179828	0.882334106		2	528.75	0.991473341
2	655.74	655740	592.253	452.8516	452.8516	592.253	0.764625253	0.89022876		2	529	0.996515072
2	655.973	655973	493.0299	482.681	482.681	493.0299	0.979009589	0.887857617		2	529.25	1.000615742
2	656.511	656511	600.0068	521.4223	521.4223	600.0068	0.869027318	0.875428425		2	529.5	1.004182557
2	656.713	656713	1306.428	1199.16	1199.16	1306.428	0.917892146	0.863140537		2	529.75	1.005098648
2	657.251	657251	979.0484	830.9018	830.9018	979.0484	0.848683068	0.808678101		2	530	1.004983902
2	657.512	657512	739.64	630.3795	630.3795	739.64	0.852278811	0.798403681		2	530.25	1.003429251
2	657.765	657765	806.1342	605.8802	605.8802	806.1342	0.751587267	0.801042319		2	530.5	1.001257499
2	658.061	658061	820.3823	479.5225	479.5225	820.3823	0.584511026	0.807853235		2	530.75	0.995094531
2	658.254	658254	770.8169	635.7436	635.7436	770.8169	0.824766037	0.816330353		2	531	0.988726694
2	658.468	658468	637.8852	494.8606	494.8606	637.8852	0.775783166	0.836862891		2	531.25	0.98098643
2	658.929	658929	919.7204	996.4219	996.4219	919.7204	1.083396541	0.905560526		2	531.5	0.973990548
2	659.105	659105	835.536	775.7656	775.7656	835.536	0.928464602	0.924474511		2	531.75	0.965991656
2	659.431	659431	921.6214	870.0548	870.0548	921.6214	0.944047957	0.966702158		2	532	0.959130568
2	659.798	659798	1047.152	1041.182	1041.182	1047.152	0.994298822	1.010484591		2	532.25	0.95099441
2	660.003	660003	698.6891	773.6521	773.6521	698.6891	1.107290925	1.018175538		2	532.5	0.944142426
2	660.54	660540	738.1093	745.353	745.353	738.1093	1.009813858	1.01707092		2	532.75	0.944137601
2	660.701	660701	788.8725	858.3744	858.3744	788.8725	1.08810283	1.011350219		2	533	0.950897194
2	660.914	660914	956.8342	849.2512	849.2512	956.8342	0.887563593	0.993581373		2	533.25	0.959381055
2	661.196	661196	832.4693	744.1551	744.1551	832.4693	0.893912965	0.953569379		2	533.5	0.970369494
2	661.69	661690	522.6142	590.9659	590.9659	522.6142	1.130788065	0.894581578		2	533.75	0.979932152
2	661.911	661911	706.5285	582.8323	582.8323	706.5285	0.824923977	0.881867779		2	534	0.98394101
2	662.178	662178	457.1027	409.624	409.624	457.1027	0.89613122	0.866229579		2	534.25	0.98620549
2	662.404	662404	1091.069	730.6187	730.6187	1091.069	0.669635651	0.859368534		2	534.5	0.9871573
2	662.775	662775	652.8812	396.4899	396.4899	652.8812	0.607292567	0.864981994		2	534.75	0.984409589
2	663.129	663129	911.0814	965.4181	965.4181	911.0814	1.059639786	0.878789046		2	535	0.979430385
2	663.291	663291	780.1389	804.4058	804.4058	780.1389	1.031105871	0.891809946		2	535.25	0.974257976
2	663.731	663731	775.6882	791.5886	791.5886	775.6882	1.020498443	0.956252735		2	535.5	0.968476789
2	663.939	663939	1099.908	896.4632	896.4632	1099.908	0.815034712	0.976320976		2	535.75	0.962263045
2	664.46	664460	773.8873	698.3939	698.3939	773.8873	0.902449103	1.003320474		2	536	0.955946517
2	664.648	664648	1177.807	1388.149	1388.149	1177.807	1.178587833	1.009603307		2	536.25	0.952635893
2	664.926	664926	533.0739	549.3755	549.3755	533.0739	1.030580375	1.009990372		2	536.5	0.950060803
2	665.449	665449	427.1961	443.6673	443.6673	427.1961	1.038556532	0.972639593		2	536.75	0.949317992
2	665.747	665747	614.6986	736.6771	736.6771	614.6986	1.198436274	0.944244768		2	537	0.951294288
2	665.961	665961	1034.684	657.9816	657.9816	1034.684	0.635925171	0.929353322		2	537.25	0.956171954
2	666.238	666238	912.8621	778.2185	778.2185	912.8621	0.8525039	0.904273086		2	537.5	0.961623877
2	666.538	666538	969.31	827.7481	827.7481	969.31	0.85395601	0.876973673		2	537.75	0.96585638
2	666.708	666708	605.829	403.5629	403.5629	605.829	0.666133348	0.867277001		2	538	0.967647044
2	667.069	667069	549.9799	620.3218	620.3218	549.9799	1.127899038	0.846933089		2	538.25	0.969304765
2	667.245	667245	576.0247	564.6454	564.6454	576.0247	0.980245118	0.843949479		2	538.5	0.971246233
2	667.53	667530	783.4483	527.3639	527.3639	783.4483	0.673131718	0.864136495		2	538.75	0.974583754
2	667.802	667802	746.7704	686.4544	686.4544	746.7704	0.919230864	0.886991297		2	539	0.978339841
2	668.344	668344	773.9645	669.0868	669.0868	773.9645	0.86449288	0.927407264		2	539.25	0.979904531
2	668.504	668504	1073.069	843.457	843.457	1073.069	0.78602308	0.941563811		2	539.5	0.980509444
2	668.973	668973	544.6806	638.6104	638.6104	544.6806	1.172449322	0.962416236		2	539.75	0.980721654
2	669.289	669289	723.9185	803.5295	803.5295	723.9185	1.109972324	0.958782677		2	540	0.983135311
2	669.467	669467	441.7944	390.6969	390.6969	441.7944	0.884340997	0.95402094		2	540.25	0.987588332
2	669.847	669847	744.7088	734.7511	734.7511	744.7088	0.986628733	0.91485036		2	540.5	0.992961028
2	670.053	670053	541.9314	449.2805	449.2805	541.9314	0.829035741	0.885242014		2	540.75	0.996520095
2	670.298	670298	1382.105	1121.887	1121.887	1382.105	0.811723422	0.858556191		2	541	0.994045771
2	670.742	670742	1148.692	883.4288	883.4288	1148.692	0.769073694	0.818009204		2	541.25	0.989115859
2	670.962	670962	717.8999	517.1019	517.1019	717.8999	0.720298053	0.797910698		2	541.5	0.985031801
2	671.245	671245	1182.905	1037.352	1037.352	1182.905	0.876952925	0.781547219		2	541.75	0.983783227
2	671.488	671488	623.1129	444.3879	444.3879	623.1129	0.713173969	0.781963675		2	542	0.984852127
2	671.742	671742	883.8016	664.5422	664.5422	883.8016	0.751913325	0.791423604		2	542.25	0.986816297
2	671.985	671985	566.5064	458.8055	458.8055	566.5064	0.809885819	0.7992907		2	542.5	0.992284564
2	672.238	672238	625.3921	513.9742	513.9742	625.3921	0.821843128	0.810260527		2	542.75	0.999265565
2	672.46	672460	649.8552	632.4621	632.4621	649.8552	0.973235422	0.820516691		2	543	1.005504156
2	672.952	672952	663.8327	550.6837	550.6837	663.8327	0.829551934	0.841698042		2	543.25	1.011939355
2	673.166	673166	617.0016	465.0349	465.0349	617.0016	0.753701287	0.849656775		2	543.5	1.014525766
2	673.333	673333	594.9238	430.3468	430.3468	594.9238	0.723364572	0.851877148		2	543.75	1.015750632
2	673.625	673625	884.5203	823.0414	823.0414	884.5203	0.930494642	0.843825749		2	544	1.0149575
2	674.053	674053	1346.071	1340.081	1340.081	1346.071	0.995550012	0.820458225		2	544.25	1.012000266
2	674.294	674294	672.0057	528.004	528.004	672.0057	0.785713574	0.812649847		2	544.5	1.007659644
2	674.541	674541	1099.667	867.0652	867.0652	1099.667	0.788479785	0.806083908		2	544.75	1.005951437
2	675.071	675071	878.0455	700.4852	700.4852	878.0455	0.797777792	0.790345397		2	545	1.005801731
2	675.248	675248	757.9116	507.5998	507.5998	757.9116	0.669734835	0.792707769		2	545.25	1.005162679
2	675.554	675554	708.078	559.2569	559.2569	708.078	0.789823861	0.797700131		2	545.5	1.00358098
2	675.722	675722	547.884	435.915	435.915	547.884	0.795633747	0.804343741		2	545.75	1.00168482
2	676.008	676008	588.0392	533.6667	533.6667	588.0392	0.907535926	0.844644412		2	546	1.000246018
2	676.296	676296	402.0115	374.0649	374.0649	402.0115	0.930483083	0.904895905		2	546.25	0.998952473
2	676.583	676583	533.048	444.499	444.499	533.048	0.833881752	0.948298337		2	546.5	0.997491509
2	676.82	676820	664.4547	574.4526	574.4526	664.4547	0.864547425	0.965776442		2	546.75	0.995794446
2	677.057	677057	624.8806	721.4217	721.4217	624.8806	1.154495275	0.978825828		2	547	0.994171828
2	677.374	677374	885.9189	964.5845	964.5845	885.9189	1.088795487	0.985730581		2	547.25	0.991748788
2	677.546	677546	728.6847	722.0355	722.0355	728.6847	0.990875066	0.977812027		2	547.5	0.986652972
2	677.893	677893	761.1861	768.3363	768.3363	761.1861	1.009393498	0.937644886		2	547.75	0.979369335
2	678.186	678186	816.9343	775.2716	775.2716	816.9343	0.949001162	0.91450973		2	548	0.971336091
2	678.354	678354	888.2535	726.1661	726.1661	888.2535	0.817521237	0.903973027		2	548.25	0.965148765
2	678.592	678592	786.2407	556.9024	556.9024	786.2407	0.708310318	0.888876152		2	548.5	0.96244885
2	678.928	678928	861.7301	842.0974	842.0974	861.7301	0.977217112	0.890061828		2	548.75	0.961041116
2	679.218	679218	983.5744	728.5375	728.5375	983.5744	0.740704008	0.895312408		2	549	0.960608266
2	679.633	679633	1379.186	1279.61	1279.61	1379.186	0.927800891	0.914908647		2	549.25	0.96190586
2	679.94	679940	2326.859	2177.91	2177.91	2326.859	0.935987097	0.956979949		2	549.5	0.966822079
2	680.299	680299	6737.128	9708.015	9708.015	6737.128	1.440972325	1.012452634		2	549.75	0.978782653
2	680.544	680544	1855.48	1561.342	1561.342	1855.48	0.84147606	1.043731674		2	550	0.995077463
2	681.037	681037	1714.369	1557.101	1557.101	1714.369	0.90826479	1.116413308		2	550.25	1.009017703
2	681.195	681195	1517.065	1450.895	1450.895	1517.065	0.956382884	1.12879064		2	550.5	1.020468422
2	681.63	681630	1351.183	2103.995	2103.995	1351.183	1.55715029	1.138380308		2	550.75	1.026997699
2	682.096	682096	1046.024	1031.238	1031.238	1046.024	0.985864569	1.12783086		2	551	1.032451247
2	682.293	682293	1574.383	1655.544	1655.544	1574.383	1.051550989	1.115358834		2	551.25	1.034293353
2	682.532	682532	830.0407	1130.639	1130.639	830.0407	1.362148868	1.092848565		2	551.5	1.027469679
2	682.831	682831	1901.093	1907.869	1907.869	1901.093	1.003564265	1.06223882		2	551.75	1.016189524
2	683.004	683004	1209.679	1270.35	1270.35	1209.679	1.050154628	1.03701459		2	552	1.00546575
2	683.259	683259	1321.674	1020.923	1020.923	1321.674	0.772446912	0.981989796		2	552.25	0.995778428
2	683.57	683570	965.3332	978.6952	978.6952	965.3332	1.013841853	0.926089577		2	552.5	0.986788357
2	683.829	683829	962.9378	902.3957	902.3957	962.9378	0.937127715	0.895484228		2	552.75	0.975938866
2	684.05	684050	1042.007	918.9355	918.9355	1042.007	0.881889949	0.868890808		2	553	0.965704743
2	684.424	684424	733.6513	570.8353	570.8353	733.6513	0.778074407	0.839959375		2	553.25	0.959517442
2	684.917	684917	612.8621	421.5721	421.5721	612.8621	0.68787432	0.862904977		2	553.5	0.958860023
2	685.173	685173	747.5107	642.2465	642.2465	747.5107	0.859180344	0.87634251		2	553.75	0.959865218
2	685.395	685395	522.2552	517.5868	517.5868	522.2552	0.991061075	0.881903365		2	554	0.958186592
2	685.861	685861	737.1778	666.3732	666.3732	737.1778	0.903951801	0.901583027		2	554.25	0.954772849
2	686.112	686112	773.5444	885.1711	885.1711	773.5444	1.144305485	0.913495888		2	554.5	0.950810769
2	686.332	686332	956.5433	908.4013	908.4013	956.5433	0.949670862	0.924958597		2	554.75	0.941225139
2	686.616	686616	1138.213	842.764	842.764	1138.213	0.740427319	0.941406043		2	555	0.928870096
2	686.983	686983	943.963	690.4232	690.4232	943.963	0.731409176	0.958540722		2	555.25	0.919481609
2	687.147	687147	1505.53	1634.654	1634.654	1505.53	1.085766474	0.962128386		2	555.5	0.914816932
2	687.333	687333	1260.972	1189.778	1189.778	1260.972	0.94354038	0.963964038		2	555.75	0.914326377
2	687.53	687530	891.8692	930.694	930.694	891.8692	1.043531944	0.96689075		2	556	0.91820124
2	687.804	687804	613.9568	663.4846	663.4846	613.9568	1.080669845	0.982300263		2	556.25	0.928639326
2	688.152	688152	764.7566	799.9731	799.9731	764.7566	1.046049292	1.001112903		2	556.5	0.939406648
2	688.455	688455	585.3754	473.6999	473.6999	585.3754	0.809224132	1.001879194		2	556.75	0.949376046
2	688.755	688755	761.4614	884.1339	884.1339	761.4614	1.161101403	0.996735841		2	557	0.958755314
2	689.051	689051	650.1188	541.3822	541.3822	650.1188	0.832743492	0.984339122		2	557.25	0.96198276
2	689.253	689253	858.8563	976.1699	976.1699	858.8563	1.136592815	0.96953228		2	557.5	0.962346756
2	689.51	689510	738.0065	620.5253	620.5253	738.0065	0.840812784	0.943769761		2	557.75	0.960120492
2	689.977	689977	876.8483	808.3488	808.3488	876.8483	0.921879874	0.895804797		2	558	0.954215752
2	690.159	690159	694.1912	630.0398	630.0398	694.1912	0.907588284	0.87702066		2	558.25	0.944506431
2	690.427	690427	863.8962	845.7782	845.7782	863.8962	0.979027573	0.844479167		2	558.5	0.93682332
2	690.61	690610	550.3799	405.113	405.113	550.3799	0.736060674	0.826402293		2	558.75	0.931848073
2	690.809	690809	748.1598	499.1997	499.1997	748.1598	0.667236732	0.80506161		2	559	0.927871903
2	690.989	690989	690.1527	553.1686	553.1686	690.1527	0.801516244	0.787973256		2	559.25	0.927526876
2	691.375	691375	814.6107	690.6213	690.6213	814.6107	0.847793062	0.773196361		2	559.5	0.932261728
2	691.676	691676	567.5698	498.1359	498.1359	567.5698	0.877664562	0.769382177		2	559.75	0.937182815
2	691.851	691851	631.8508	329.4607	329.4607	631.8508	0.521421671	0.769208496		2	560	0.941401978
2	692.124	692124	452.7611	393.4323	393.4323	452.7611	0.868962241	0.779649528		2	560.25	0.945883893
2	692.3	692300	655.8468	498.4521	498.4521	655.8468	0.760013009	0.786874862		2	560.5	0.947201512
2	692.552	692552	452.0114	318.1789	318.1789	452.0114	0.703917866	0.798416636		2	560.75	0.945294194
2	692.839	692839	370.2962	365.5804	365.5804	370.2962	0.98726479	0.819076747		2	561	0.943162279
2	693.223	693223	450.4666	392.4737	392.4737	450.4666	0.871260378	0.835379478		2	561.25	0.941548191
2	693.629	693629	302.9091	233.1966	233.1966	302.9091	0.7698567	0.818172898		2	561.5	0.94044324
2	694.021	694021	960.9526	808.2941	808.2941	960.9526	0.841138366	0.800334837		2	561.75	0.939297465
2	694.221	694221	1111.636	1033.82	1033.82	1111.636	0.929998669	0.79652894		2	562	0.940881177
2	694.675	694675	406.7124	254.9968	254.9968	406.7124	0.626970803	0.782916827		2	562.25	0.949700218
2	695.021	695021	502.404	268.9095	268.9095	502.404	0.535245539	0.784288444		2	562.5	0.959377497
2	695.183	695183	828.4778	697.2042	697.2042	828.4778	0.84154844	0.795694814		2	562.75	0.968396688
2	695.449	695449	1271.918	1239.252	1239.252	1271.918	0.974317527	0.828997467		2	563	0.975341785
2	695.851	695851	596.2211	442.968	442.968	596.2211	0.742959281	0.86662688		2	563.25	0.982634272
2	696.177	696177	560.9202	536.4162	536.4162	560.9202	0.956314642	0.868695038		2	563.5	0.986148591
2	696.349	696349	593.7376	554.6734	554.6734	593.7376	0.934206289	0.868387333		2	563.75	0.984128349
2	696.565	696565	699.264	766.0698	766.0698	699.264	1.095537308	0.868920318		2	564	0.978466608
2	696.843	696843	1448.1	1330.998	1330.998	1448.1	0.919134038	0.851771894		2	564.25	0.972213179
2	697.388	697388	773.8031	517.2964	517.2964	773.8031	0.668511667	0.806829358		2	564.5	0.967033915
2	697.596	697596	772.8321	467.3037	467.3037	772.8321	0.604663937	0.821508203		2	564.75	0.96295711
2	697.762	697762	1516.78	1121.399	1121.399	1516.78	0.73932871	0.841537353		2	565	0.958787032
2	698.171	698171	614.5732	546.3193	546.3193	614.5732	0.888940976	0.884497262		2	565.25	0.956479305
2	698.352	698352	940.0534	755.6226	755.6226	940.0534	0.803808167	0.903317771		2	565.5	0.959576506
2	698.67	698670	676.8506	695.4247	695.4247	676.8506	1.02744195	0.941831242		2	565.75	0.964250591
2	698.879	698879	655.5308	822.7513	822.7513	655.5308	1.255091752	0.948224571		2	566	0.966429106
2	699.202	699202	1208.702	1302.016	1302.016	1208.702	1.077201825	0.95433009		2	566.25	0.961942116
2	699.427	699427	784.8875	803.6133	803.6133	784.8875	1.023857941	0.960149948		2	566.5	0.955757246
2	699.887	699887	579.0074	550.0244	550.0244	579.0074	0.949943645	0.921403485		2	566.75	0.951926627
2	700.154	700154	442.4212	260.1157	260.1157	442.4212	0.58793679	0.904496052		2	567	0.948558888
2	700.447	700447	652.7583	441.8969	441.8969	652.7583	0.676968642	0.922596762		2	567.25	0.946174584
2	700.731	700731	1035.598	1018.299	1018.299	1035.598	0.983295642	0.951276455		2	567.5	0.94955397
2	701	701000	714.4826	748.1965	748.1965	714.4826	1.047186454	0.972923348		2	567.75	0.957351398
2	701.273	701273	1062.802	1361.798	1361.798	1062.802	1.281328037	1.002965733		2	568	0.963598058
2	701.59	701590	976.7772	1209.203	1209.203	976.7772	1.237951705	1.054922372		2	568.25	0.970033112
2	701.868	701868	1107.719	1195.968	1195.968	1107.719	1.079667316	1.086078002		2	568.5	0.976585216
2	702.055	702055	857.1751	960.4471	960.4471	857.1751	1.120479468	1.090575823		2	568.75	0.98159385
2	702.232	702232	1906.742	1700.765	1700.765	1906.742	0.891974373	1.088427076		2	569	0.983390442
2	702.41	702410	823.6902	631.0889	631.0889	823.6902	0.766172646	1.085625273		2	569.25	0.983497521
2	702.712	702712	1145.999	1264.356	1264.356	1145.999	1.10327845	1.06329225		2	569.5	0.983665077
2	702.97	702970	874.4042	1139.694	1139.694	874.4042	1.303394929	1.040177144		2	569.75	0.985146622
2	703.445	703445	1647.699	1620.161	1620.161	1647.699	0.983286996	1.01633086		2	570	0.988428539
2	703.814	703814	1066.132	1199.563	1199.563	1066.132	1.125154296	0.997831908		2	570.25	0.991816589
2	703.991	703991	941.545	937.5396	937.5396	941.545	0.995745928	0.989782211		2	570.5	0.994547825
2	704.164	704164	805.5322	656.1874	656.1874	805.5322	0.81460108	0.973580865		2	570.75	1.000226552
2	704.466	704466	565.8172	588.533	588.533	565.8172	1.040146888	0.940631192		2	571	1.006682568
2	704.716	704716	1181.022	1040.12	1040.12	1181.022	0.880694856	0.938742667		2	571.25	1.006751913
2	705.115	705115	1104.983	898.1268	898.1268	1104.983	0.812796939	0.951526595		2	571.5	1.0027653
2	705.37	705370	797.3789	729.5519	729.5519	797.3789	0.914937554	0.95330097		2	571.75	0.99529125
2	705.619	705619	946.2523	898.9224	898.9224	946.2523	0.949981733	0.953558806		2	572	0.982851814
2	705.949	705949	1451.329	1539.777	1539.777	1451.329	1.060942763	0.953819904		2	572.25	0.970343536
2	706.193	706193	864.5734	982.2747	982.2747	864.5734	1.136138007	0.943624682		2	572.5	0.96344411
2	706.47	706470	898.8478	803.2122	803.2122	898.8478	0.893602009	0.928621212		2	572.75	0.962061016
2	706.717	706717	692.5547	747.5405	747.5405	692.5547	1.079395606	0.917714545		2	573	0.960253215
2	706.944	706944	760.5644	458.6881	458.6881	760.5644	0.603089101	0.902843786		2	573.25	0.958140808
2	707.114	707114	1165.587	952.6548	952.6548	1165.587	0.817317626	0.885963339		2	573.5	0.957496547
2	707.523	707523	745.1314	651.2544	651.2544	745.1314	0.874012825	0.854795963		2	573.75	0.95782644
2	707.923	707923	711.2451	585.8223	585.8223	711.2451	0.823657414	0.857350658		2	574	0.959281553
2	708.159	708159	1157.728	1162.098	1162.098	1157.728	1.003774634	0.865884609		2	574.25	0.96149667
2	708.418	708418	1009.156	877.397	877.397	1009.156	0.86943644	0.876367848		2	574.5	0.964011059
2	708.605	708605	1245.752	1174.693	1174.693	1245.752	0.942958952	0.892532766		2	574.75	0.966383674
2	708.819	708819	742.5788	530.7556	530.7556	742.5788	0.714746502	0.912926135		2	575	0.969409297
2	709.221	709221	795.3708	833.1896	833.1896	795.3708	1.04754864	0.932128704		2	575.25	0.972766447
2	709.483	709483	359.2	336.8373	336.8373	359.2	0.93774304	0.942876711		2	575.5	0.976927437
2	709.781	709781	727.4383	722.0048	722.0048	727.4383	0.992530638	0.951378311		2	575.75	0.981788447
2	709.963	709963	598.802	468.627	468.627	598.802	0.782607607	0.954447441		2	576	0.989565394
2	710.209	710209	441.1989	555.8371	555.8371	441.1989	1.259833377	0.957397557		2	576.25	0.998177329
2	710.428	710428	1202.017	1051.066	1051.066	1202.017	0.874418581	0.959573148		2	576.5	1.004161132
2	710.941	710941	1130.165	1006.852	1006.852	1130.165	0.890889383	0.963600516		2	576.75	1.008755798
2	711.168	711168	715.58	636.3404	636.3404	715.58	0.889265211	0.962643588		2	577	1.00928938
2	711.467	711467	847.6568	722.4481	722.4481	847.6568	0.85228845	0.956168893		2	577.25	1.008481347
2	711.729	711729	1601.21	1817.266	1817.266	1601.21	1.134932957	0.948723757		2	577.5	1.00530857
2	712.09	712090	1343.631	1328.199	1328.199	1343.631	0.988514704	0.933965793		2	577.75	1.000821802
2	712.323	712323	1368.512	1182.164	1182.164	1368.512	0.863831665	0.91232944		2	578	0.995893311
2	712.576	712576	938.7407	988.9555	988.9555	938.7407	1.053491662	0.881836488		2	578.25	0.990445803
2	712.861	712861	585.2394	340.2491	340.2491	585.2394	0.581384473	0.855895228		2	578.5	0.982391333
2	713.026	713026	1033.594	1002.83	1002.83	1033.594	0.970235895	0.844607774		2	578.75	0.977704157
2	713.434	713434	813.2539	681.79	681.79	813.2539	0.83834827	0.806671011		2	579	0.975738799
2	713.899	713899	527.913	362.0931	362.0931	527.913	0.685895403	0.782422558		2	579.25	0.979927985
2	714.476	714476	738.8013	376.1938	376.1938	738.8013	0.509194827	0.832892044		2	579.5	0.986657483
2	714.74	714740	1393.721	1384.36	1384.36	1393.721	0.993283448	0.864453366		2	579.75	0.99601646
2	714.976	714976	2097.442	2111.284	2111.284	2097.442	1.006599467	0.881248219		2	580	1.002737341
2	715.159	715159	1418.435	1378.15	1378.15	1418.435	0.971598981	0.888319055		2	580.25	1.007100724
2	715.611	715611	893.6964	888.6576	888.6576	893.6964	0.994361844	0.905478752		2	580.5	1.011363943
2	715.882	715882	434.1656	422.6992	422.6992	434.1656	0.973589801	0.909302561		2	580.75	1.010539426
2	716.045	716045	767.4079	618.7996	618.7996	767.4079	0.806350313	0.909208973		2	581	1.008111283
2	716.448	716448	1010.543	863.8536	863.8536	1010.543	0.854841011	0.903114379		2	581.25	1.004756466
2	716.827	716827	667.9348	482.5987	482.5987	667.9348	0.722523665	0.874854668		2	581.5	1.000847077
2	717.078	717078	705.9939	653.4908	653.4908	705.9939	0.92563236	0.855353368		2	581.75	0.994386881
2	717.447	717447	400.9698	296.0377	296.0377	400.9698	0.738304231	0.841192151		2	582	0.984301539
2	717.645	717645	451.3756	504.8476	504.8476	451.3756	1.118464534	0.834811661		2	582.25	0.975970627
2	717.863	717863	831.4665	736.106	736.106	831.4665	0.885310473	0.827465861		2	582.5	0.970973875
2	718.234	718234	1084.545	658.9166	658.9166	1084.545	0.607551185	0.804772883		2	582.75	0.969334196
2	718.512	718512	1104.66	869.3987	869.3987	1104.66	0.787028316	0.789597338		2	583	0.969008223
2	718.702	718702	776.1379	670.6693	670.6693	776.1379	0.864111004	0.782405112		2	583.25	0.971649554
2	718.915	718915	770.9276	511.8794	511.8794	770.9276	0.663978563	0.773162568		2	583.5	0.977412265
2	719.326	719326	832.8593	725.467	725.467	832.8593	0.871055891	0.76557625		2	583.75	0.983432354
2	719.693	719693	868.7848	655.0656	655.0656	868.7848	0.754002142	0.791371435		2	584	0.989542872
2	719.891	719891	539.1051	342.9915	342.9915	539.1051	0.636223809	0.812159491		2	584.25	0.990215631
2	720.152	720152	678.7859	599.5986	599.5986	678.7859	0.883339798	0.831238587		2	584.5	0.989913696
2	720.315	720315	618.786	596.3856	596.3856	618.786	0.96379944	0.836670464		2	584.75	0.988097162
2	720.494	720494	708.3219	521.4541	521.4541	708.3219	0.736182377	0.841862436		2	585	0.985746357
2	720.727	720727	888.289	885.3271	885.3271	888.289	0.996665612	0.848000934		2	585.25	0.979520302
2	720.94	720940	839.0818	802.1255	802.1255	839.0818	0.955956261	0.854024315		2	585.5	0.969290738
2	721.103	721103	616.704	437.9072	437.9072	616.704	0.710076795	0.857895269		2	585.75	0.960950747
2	721.343	721343	977.2408	791.2583	791.2583	977.2408	0.809686108	0.85634405		2	586	0.955931146
2	721.507	721507	687.9995	599.7679	599.7679	687.9995	0.871756302	0.851189478		2	586.25	0.95056353
2	721.889	721889	621.4496	529.4131	529.4131	621.4496	0.851900299	0.842541192		2	586.5	0.948473332
2	722.231	722231	858.5247	653.2578	653.2578	858.5247	0.760907403	0.853590626		2	586.75	0.949341946
2	722.553	722553	929.9367	943.592	943.592	929.9367	1.014684118	0.869483609		2	587	0.961171058
2	722.82	722820	569.7114	472.2164	472.2164	569.7114	0.828869494	0.874227473		2	587.25	0.974754166
2	723.11	723110	573.4648	439.3228	439.3228	573.4648	0.766085033	0.863817452		2	587.5	0.988375022
2	723.288	723288	1028.203	920.3643	920.3643	1028.203	0.895119252	0.854572424		2	587.75	1.002975402
2	723.468	723468	691.4662	691.2414	691.2414	691.4662	0.999674894	0.847939522		2	588	1.00902147
2	723.771	723771	1085.795	935.8723	935.8723	1085.795	0.861923568	0.835980669		2	588.25	1.003089545
2	723.943	723943	737.0332	523.7592	523.7592	737.0332	0.71063176	0.829911072		2	588.5	0.992991858
2	724.159	724159	563.1395	464.9466	464.9466	563.1395	0.82563308	0.822782407		2	588.75	0.987287935
2	724.327	724327	1048.544	724.0271	724.0271	1048.544	0.690507122	0.816304962		2	589	0.986498306
2	724.534	724534	743.7373	586.0393	586.0393	743.7373	0.787965455	0.811474223		2	589.25	0.992334508
2	724.741	724741	599.0577	553.5639	553.5639	599.0577	0.924057733	0.813455095		2	589.5	0.99904524
2	724.934	724934	699.3685	653.7767	653.7767	699.3685	0.934810046	0.81923095		2	589.75	1.006343721
2	725.306	725306	1218.556	833.4463	833.4463	1218.556	0.683962247	0.827851741		2	590	1.014935199
2	725.635	725635	803.1907	648.0703	648.0703	803.1907	0.806869776	0.824980587		2	590.25	1.024066691
2	725.969	725969	873.4348	825.817	825.817	873.4348	0.945482136	0.819357092		2	590.5	1.03678141
2	726.317	726317	804.7062	655.8805	655.8805	804.7062	0.815055855	0.817548173		2	590.75	1.046263827
2	726.752	726752	848.6701	734.1543	734.1543	848.6701	0.865064411	0.830052091		2	591	1.055746244
2	727.114	727114	959.045	607.5236	607.5236	959.045	0.633467251	0.840313481		2	591.25	1.055119711
2	727.443	727443	778.254	628.8501	628.8501	778.254	0.808026814	0.841219686		2	591.5	1.05016202
2	727.647	727647	845.5279	804.19	804.19	845.5279	0.951109952	0.841324924		2	591.75	1.038710194
2	727.827	727827	850.8775	822.6891	822.6891	850.8775	0.966871377	0.842888946		2	592	1.022127908
2	728.02	728020	1390.078	1185.364	1185.364	1390.078	0.852732005	0.850739871		2	592.25	1.005545623
2	728.231	728231	1078.882	931.126	931.126	1078.882	0.863047117	0.859797794		2	592.5	0.988963337
2	728.558	728558	869.9665	655.5009	655.5009	869.9665	0.753478324	0.867494999		2	592.75	0.972381051
2	728.723	728723	1030.617	880.5245	880.5245	1030.617	0.854366365	0.871077608		2	593	0.964527372
2	729.004	729004	749.104	649.8631	649.8631	749.104	0.867520531	0.872163272		2	593.25	0.97160174
2	729.209	729209	1051.367	784.6885	784.6885	1051.367	0.746350703	0.863333026		2	593.5	0.979544399
2	729.499	729499	730.1778	821.0942	821.0942	730.1778	1.124512687	0.847718446		2	593.75	0.988250986
2	729.775	729775	1515.452	1427.99	1427.99	1515.452	0.942286526	0.838347592		2	594	0.996671104
2	729.973	729973	668.1932	464.3423	464.3423	668.1932	0.694922217	0.831250817		2	594.25	0.999963389
2	730.242	730242	647.0829	476.4895	476.4895	647.0829	0.736365464	0.827211294		2	594.5	1.002429135
2	730.669	730669	993.1823	820.8962	820.8962	993.1823	0.826531242	0.832946749		2	594.75	1.000729062
2	730.954	730954	915.7701	683.2534	683.2534	915.7701	0.746097083	0.839591693		2	595	0.989895096
2	731.284	731284	687.4652	549.9307	549.9307	687.4652	0.799939691	0.848495138		2	595.25	0.974862795
2	731.479	731479	494.3827	482.9545	482.9545	494.3827	0.9768839	0.859301731		2	595.5	0.960540811
2	731.795	731795	649.4575	638.9763	638.9763	649.4575	0.983861608	0.885783167		2	595.75	0.950318415
2	731.972	731972	468.7002	421.001	421.001	468.7002	0.898230895	0.895109919		2	596	0.943278409
2	732.367	732367	611.477	513.0882	513.0882	611.477	0.839096483	0.899414081		2	596.25	0.938118031
2	732.621	732621	629.7459	560.5619	560.5619	629.7459	0.890139817	0.899754749		2	596.5	0.937792308
2	733.039	733039	888.881	826.9106	826.9106	888.881	0.930282681	0.883501966		2	596.75	0.940426471
2	733.321	733321	1205.41	1064.373	1064.373	1205.41	0.882996657	0.868075203		2	597	0.943469658
2	733.575	733575	911.6726	784.2166	784.2166	911.6726	0.860195425	0.865890572		2	597.25	0.947203411
2	733.774	733774	735.6628	587.9047	587.9047	735.6628	0.799149692	0.87423745		2	597.5	0.952005845
2	733.959	733959	627.2678	566.3303	566.3303	627.2678	0.902852498	0.885248485		2	597.75	0.955873453
2	734.302	734302	702.4061	634.0998	634.0998	702.4061	0.902753834	0.906907805		2	598	0.959696071
2	734.57	734570	619.8549	504.1922	504.1922	619.8549	0.813403588	0.926431563		2	598.25	0.962066654
2	734.97	734970	1117.259	1193.122	1193.122	1117.259	1.067900997	0.966455543		2	598.5	0.961858909
2	735.322	735322	971.6474	1100.085	1100.085	971.6474	1.1321854	1.00322932		2	598.75	0.96176739
2	735.599	735599	794.2361	909.7836	909.7836	794.2361	1.145482559	1.04773599		2	599	0.965264708
2	735.886	735886	873.1843	617.6551	617.6551	873.1843	0.707359374	1.089563648		2	599.25	0.969572241
2	736.169	736169	1342.483	1102.756	1102.756	1342.483	0.821430141	1.103812432		2	599.5	0.974152424
2	736.352	736352	1766.047	2536.181	2536.181	1766.047	1.436077862	1.108680224		2	599.75	0.976846948
2	736.705	736705	1001.489	1427.635	1427.635	1001.489	1.425512412	1.108783776		2	600	0.977265821
2	737.074	737074	1000.392	965.3556	965.3556	1000.392	0.964977329	1.085891133		2	600.25	0.973832659
2	737.364	737364	517.8289	622.7985	622.7985	517.8289	1.202710973	1.059064624		2	600.5	0.968829374
2	737.573	737573	772.4765	838.9421	838.9421	772.4765	1.086042229	1.045476267		2	600.75	0.964230423
2	737.817	737817	1329.218	1206.325	1206.325	1329.218	0.907544887	1.028733477		2	601	0.959626281
2	738.044	738044	1063.647	879.8929	879.8929	1063.647	0.827241463	1.007022734		2	601.25	0.95350127
2	738.305	738305	997.552	818.6339	818.6339	997.552	0.820642834	0.985533316		2	601.5	0.949116439
2	738.609	738609	871.2117	815.1643	815.1643	871.2117	0.935667301	0.977493077		2	601.75	0.94680496
2	738.932	738932	1476.01	1813.17	1813.17	1476.01	1.228426637	0.972965239		2	602	0.955936384
2	739.126	739126	768.3566	958.5317	958.5317	768.3566	1.247508904	0.968076268		2	602.25	0.963447062
2	739.529	739529	981.2244	827.1718	827.1718	981.2244	0.842999624	0.964459424		2	602.5	0.970917629
2	739.753	739753	981.1627	780.4738	780.4738	981.1627	0.795458083	0.959390036		2	602.75	0.978464081
2	739.992	739992	1071.006	961.8882	961.8882	1071.006	0.898116537	0.940814196		2	603	0.986435429
2	740.262	740262	843.0373	851.9914	851.9914	843.0373	1.010621238	0.919478177		2	603.25	0.99488415
2	740.529	740529	1422.936	1344.456	1344.456	1422.936	0.94484643	0.905617534		2	603.5	1.001057618
2	740.828	740828	1163.631	956.3784	956.3784	1163.631	0.821891476	0.888047966		2	603.75	1.00841264
2	741.045	741045	1303.751	1079.704	1079.704	1303.751	0.828152001	0.882960757		2	604	1.013528385
2	741.546	741546	1011.045	956.9486	956.9486	1011.045	0.946494568	0.915288126		2	604.25	1.011894256
2	741.861	741861	1202.318	1126.881	1126.881	1202.318	0.937257032	0.938115107		2	604.5	1.00418054
2	742.093	742093	825.7303	763.3264	763.3264	825.7303	0.924425808	0.950708423		2	604.75	0.991117883
2	742.544	742544	1490.615	1545.149	1545.149	1490.615	1.0365849	0.981948225		2	605	0.978055227
2	742.84	742840	952.7445	907.816	907.816	952.7445	0.952843076	0.994566963		2	605.25	0.96499257
2	743.111	743111	721.5224	820.9007	820.9007	721.5224	1.137734185	0.993826276		2	605.5	0.951929913
2	743.309	743309	1211.842	1093.861	1093.861	1211.842	0.902643249	0.988327841		2	605.75	0.943237262
2	743.809	743809	1085.291	1037.984	1037.984	1085.291	0.956410769	0.975323261		2	606	0.93935529
2	744.353	744353	1142.455	1325.912	1325.912	1142.455	1.16058138	0.97344044		2	606.25	0.936797823
2	744.609	744609	752.5322	585.3294	585.3294	752.5322	0.777813096	0.971432006		2	606.5	0.936227117
2	744.774	744774	742.4811	561.0028	561.0028	742.4811	0.75557856	0.969120213		2	606.75	0.93565641
2	745.007	745007	446.2401	511.4533	511.4533	446.2401	1.146139264	0.964481837		2	607	0.935085703
2	745.205	745205	776.1871	656.7325	656.7325	776.1871	0.846100766	0.960422326		2	607.25	0.934531005
2	745.463	745463	913.224	1035.529	1035.529	913.224	1.133926616	0.953298816		2	607.5	0.936123284
2	745.783	745783	983.1855	1010.49	1010.49	983.1855	1.027771463	0.941816557		2	607.75	0.938769635
2	746.156	746156	1077.41	969.4112	969.4112	1077.41	0.899760722	0.933413056		2	608	0.942091326
2	746.438	746438	763.8662	716.8901	716.8901	763.8662	0.938502188	0.931321252		2	608.25	0.946297921
2	746.771	746771	592.9301	469.5304	469.5304	592.9301	0.791881539	0.929369956		2	608.5	0.950728354
2	747.23	747230	964.9216	851.1431	851.1431	964.9216	0.882085239	0.931915492		2	608.75	0.955394132
2	747.39	747390	1166.035	1253.004	1253.004	1166.035	1.07458524	0.936602258		2	609	0.960793298
2	747.96	747960	781.4054	558.9394	558.9394	781.4054	0.71530015	0.968845976		2	609.25	0.96684452
2	748.416	748416	1085.338	1405.04	1405.04	1085.338	1.294564458	0.978196438		2	609.5	0.973153956
2	748.609	748609	660.919	746.9172	746.9172	660.919	1.130119122	0.966286819		2	609.75	0.981733601
2	749.031	749031	1019.027	896.2866	896.2866	1019.027	0.879551376	0.930559246		2	610	0.995043752
2	749.276	749276	615.2072	545.9827	545.9827	615.2072	0.887477747	0.914703128		2	610.25	1.009538068
2	749.703	749703	878.7719	697.2741	697.2741	878.7719	0.793464265	0.87454461		2	610.5	1.019534515
2	749.894	749894	824.3827	644.8644	644.8644	824.3827	0.782239123	0.863824259		2	610.75	1.028566972
2	750.1	750100	815.9606	676.0577	676.0577	815.9606	0.828542089	0.858120372		2	611	1.03612721
2	750.429	750429	555.7306	468.3572	468.3572	555.7306	0.842777418	0.852174801		2	611.25	1.040293724
2	750.616	750616	663.9502	548.1889	548.1889	663.9502	0.825647616	0.851380961		2	611.5	1.042047112
2	751.026	751026	739.6786	628.2843	628.2843	739.6786	0.849401754	0.876858327		2	611.75	1.042060486
2	751.36	751360	769.6519	852.9546	852.9546	769.6519	1.108234255	0.913586813		2	612	1.037079087
2	751.691	751691	1240.714	1195.71	1195.71	1240.714	0.963727338	0.937884579		2	612.25	1.031850267
2	751.963	751963	1688.756	1551.385	1551.385	1688.756	0.918655507	0.941318718		2	612.5	1.029742527
2	752.365	752365	562.7905	448.1551	448.1551	562.7905	0.796308928	0.939996456		2	612.75	1.027125014
2	752.607	752607	916.7729	847.2295	847.2295	916.7729	0.924143264	0.938421373		2	613	1.024137927
2	752.872	752872	816.5431	769.3836	769.3836	816.5431	0.942244935	0.932815018		2	613.25	1.019765204
2	753.162	753162	667.8031	757.8439	757.8439	667.8031	1.13483136	0.926308109		2	613.5	1.014196651
2	753.381	753381	910.2593	749.9455	749.9455	910.2593	0.823881173	0.923566761		2	613.75	1.008663267
2	753.658	753658	1016.922	905.4485	905.4485	1016.922	0.890381465	0.920677612		2	614	1.005628281
2	753.905	753905	409.0339	282.4313	282.4313	409.0339	0.690483845	0.915397534		2	614.25	1.005048876
2	754.111	754111	361.8935	471.2046	471.2046	361.8935	1.302053228	0.909613739		2	614.5	1.006604043
2	754.363	754363	556.8972	468.4474	468.4474	556.8972	0.841173919	0.903027934		2	614.75	1.010169864
2	754.649	754649	663.3075	473.939	473.939	663.3075	0.714508731	0.890344097		2	615	1.015428686
2	754.848	754848	1045.72	970.0907	970.0907	1045.72	0.927677294	0.882747119		2	615.25	1.025546169
2	755.117	755117	846.7879	600.747	600.747	846.7879	0.709442116	0.881015614		2	615.5	1.041759905
2	755.317	755317	419.5221	484.7649	484.7649	419.5221	1.155516956	0.881881806		2	615.75	1.057379336
2	755.631	755631	688.1507	579.7942	579.7942	688.1507	0.842539577	0.882027497		2	616	1.073902393
2	755.943	755943	342.425	289.5971	289.5971	342.425	0.845724173	0.876770676		2	616.25	1.089768984
2	756.203	756203	697.1206	609.8195	609.8195	697.1206	0.874769014	0.872728651		2	616.5	1.10331085
2	756.398	756398	1190.149	892.957	892.957	1190.149	0.75029009	0.873475109		2	616.75	1.115112669
2	756.682	756682	796.2779	887.8289	887.8289	796.2779	1.114973679	0.880801456		2	617	1.125246378
2	757.165	757165	602.5239	454.1344	454.1344	602.5239	0.753720143	0.898218273		2	617.25	1.133724477
2	757.438	757438	758.9553	679.6784	679.6784	758.9553	0.895544705	0.905696638		2	617.5	1.140918563
2	757.61	757610	852.8403	653.4406	653.4406	852.8403	0.766193389	0.911623391		2	617.75	1.145160061
2	757.847	757847	625.5606	581.8411	581.8411	625.5606	0.930111487	0.920377179		2	618	1.148380164
2	758.135	758135	497.065	679.469	679.469	497.065	1.366962067	0.929082747		2	618.25	1.149988493
2	758.457	758457	739.3671	617.3116	617.3116	739.3671	0.834918946	0.939296989		2	618.5	1.149125238
2	758.628	758628	671.7976	478.0404	478.0404	671.7976	0.711583965	0.940972014		2	618.75	1.14664199
2	759.022	759022	688.6468	573.618	573.618	688.6468	0.83296401	0.925854743		2	619	1.142850937
2	759.236	759236	639.8773	724.5723	724.5723	639.8773	1.132361314	0.911095471		2	619.25	1.134370689
2	759.631	759631	479.4621	431.3344	431.3344	479.4621	0.899621472	0.88752348		2	619.5	1.124228569
2	760.024	760024	810.163	695.5268	695.5268	810.163	0.858502301	0.865610448		2	619.75	1.112603408
2	760.23	760230	651.0431	585.4399	585.4399	651.0431	0.899233707	0.853962485		2	620	1.106850335
2	760.484	760484	989.723	888.0648	888.0648	989.723	0.89728621	0.846782082		2	620.25	1.106808169
2	760.681	760681	891.9115	625.4741	625.4741	891.9115	0.701273725	0.846365572		2	620.5	1.107479258
2	760.907	760907	898.7783	710.8795	710.8795	898.7783	0.790939768	0.847588587		2	620.75	1.106403734
2	761.2	761200	985.919	678.1191	678.1191	985.919	0.687804069	0.857027842		2	621	1.105369471
2	761.511	761511	924.4101	993.7026	993.7026	924.4101	1.074958614	0.875148562		2	621.25	1.099346958
2	761.893	761893	718.3577	640.6586	640.6586	718.3577	0.891837869	0.896499565		2	621.5	1.087929321
2	762.055	762055	862.2577	831.3787	831.3787	862.2577	0.9641882	0.906511749		2	621.75	1.07439415
2	762.508	762508	517.7913	534.7132	534.7132	517.7913	1.032680928	0.946582345		2	622	1.060613915
2	762.707	762707	1145.217	824.2356	824.2356	1145.217	0.719720018	0.956347743		2	622.25	1.040583502
2	763.072	763072	724.7665	800.923	800.923	724.7665	1.10507729	0.951017277		2	622.5	1.023152353
2	763.484	763484	719.4222	605.5557	605.5557	719.4222	0.841725068	0.92895236		2	622.75	1.016671051
2	763.781	763781	663.4073	637.51	637.51	663.4073	0.960963197	0.915904674		2	623	1.019823719
2	764.036	764036	974.8654	976.1334	976.1334	974.8654	1.001300692	0.903185292		2	623.25	1.024429866
2	764.434	764434	759.1722	754.4161	754.4161	759.1722	0.99373515	0.884728165		2	623.5	1.02965002
2	764.71	764710	979.2951	742.3281	742.3281	979.2951	0.758022888	0.887527587		2	623.75	1.042627623
2	765.048	765048	725.6369	470.1151	470.1151	725.6369	0.647865482	0.895580785		2	624	1.057468188
2	765.243	765243	475.4881	429.218	429.218	475.4881	0.902689258	0.897073773		2	624.25	1.0627566
2	765.554	765554	796.2043	752.5376	752.5376	796.2043	0.945156413	0.908270569		2	624.5	1.062833869
2	765.819	765819	1298.004	1231.132	1231.132	1298.004	0.948480898	0.914866508		2	624.75	1.06252251
2	766.229	766229	1450.771	1496.806	1496.806	1450.771	1.031731404	0.901735365		2	625	1.062886215
2	766.397	766397	1444.096	1648.708	1648.708	1444.096	1.141688641	0.894367516		2	625.25	1.062479717
2	766.662	766662	1041.062	839.8764	839.8764	1041.062	0.806749646	0.881763456		2	625.5	1.061332699
2	766.988	766988	939.9745	565.7769	565.7769	939.9745	0.601906647	0.828821059		2	625.75	1.062364606
2	767.204	767204	627.485	539.2497	539.2497	627.485	0.859382615	0.799048224		2	626	1.073276151
2	767.447	767447	687.2336	641.2885	641.2885	687.2336	0.933144858	0.78816761		2	626.25	1.088905959
2	767.752	767752	836.0654	422.4921	422.4921	836.0654	0.505333793	0.779582171		2	626.5	1.101301887
2	767.937	767937	913.6922	700.6667	700.6667	913.6922	0.76685201	0.781889985		2	626.75	1.109753987
2	768.138	768138	528.316	439.587	439.587	528.316	0.832053165	0.804414912		2	627	1.115269307
2	768.409	768409	1069.731	796.2294	796.2294	1069.731	0.744326751	0.856641466		2	627.25	1.105917749
2	768.598	768598	688.0511	649.3314	649.3314	688.0511	0.943725546	0.881628903		2	627.5	1.087548449
2	768.815	768815	1217.461	1250.607	1250.607	1217.461	1.027225513	0.899208326		2	627.75	1.066214471
2	769.221	769221	841.6683	864.6257	864.6257	841.6683	1.027276066	0.934156312		2	628	1.048886126
2	769.482	769482	994.0368	1006.414	1006.414	994.0368	1.01245145	0.944748595		2	628.25	1.031344367
2	769.81	769810	967.3418	816.654	816.654	967.3418	0.844224864	0.928602865		2	628.5	1.016055932
2	770.115	770115	1218.029	1177.66	1177.66	1218.029	0.966857111	0.908093872		2	628.75	1.011314413
2	770.332	770332	994.6112	769.9709	769.9709	994.6112	0.7741426	0.892988169		2	629	1.009244647
2	770.549	770549	1196.522	1078.237	1078.237	1196.522	0.901142645	0.871102184		2	629.25	1.012793946
2	770.74	770740	1178.256	753.0566	753.0566	1178.256	0.639128169	0.857791524		2	629.5	1.019920217
2	771.16	771160	1535.358	1641.507	1641.507	1535.358	1.069136319	0.846882059		2	629.75	1.02755957
2	771.394	771394	1182.211	1139.94	1139.94	1182.211	0.964244115	0.844282334		2	630	1.039627133
2	771.766	771766	893.3515	501.1544	501.1544	893.3515	0.560982323	0.844367446		2	630.25	1.050325882
2	771.994	771994	825.9191	776.304	776.304	825.9191	0.939927409	0.849785928		2	630.5	1.058378505
2	772.369	772369	653.2431	515.5758	515.5758	653.2431	0.789255639	0.865100184		2	630.75	1.060432149
2	772.555	772555	428.5937	415.0597	415.0597	428.5937	0.968422308	0.869061133		2	631	1.060516127
2	772.966	772966	788.1366	641.5129	641.5129	788.1366	0.813961565	0.861555673		2	631.25	1.059686534
2	773.242	773242	538.6156	444.552	444.552	538.6156	0.825360424	0.858048601		2	631.5	1.05821682
2	773.642	773642	2679.889	3385.992	3385.992	2679.889	1.263482182	0.864376107		2	631.75	1.055686348
2	773.834	773834	675.3207	388.0017	388.0017	675.3207	0.574544361	0.868928284		2	632	1.052166225
2	774.024	774024	669.6945	569.2491	569.2491	669.6945	0.850013103	0.873890716		2	632.25	1.047486143
2	774.219	774219	754.5557	758.275	758.275	754.5557	1.004929126	0.880018523		2	632.5	1.041869336
2	774.522	774522	587.8939	390.5124	390.5124	587.8939	0.664256595	0.890887582		2	632.75	1.033993409
2	774.871	774871	734.2053	485.135	485.135	734.2053	0.660762051	0.899446674		2	633	1.025796007
2	775.045	775045	709.8349	783.377	783.377	709.8349	1.103604514	0.903003883		2	633.25	1.02113951
2	775.449	775449	675.9992	812.0103	812.0103	675.9992	1.20120009	0.917202664		2	633.5	1.017703466
2	775.888	775888	814.2521	680.9124	680.9124	814.2521	0.836242731	0.924675598		2	633.75	1.014635006
2	776.461	776461	791.4361	619.9731	619.9731	791.4361	0.783352061	0.900748412		2	634	1.011566547
2	776.639	776639	561.6859	555.2234	555.2234	561.6859	0.988494459	0.893077658		2	634.25	1.008498087
2	776.966	776966	840.5032	689.4999	689.4999	840.5032	0.82034179	0.872533003		2	634.5	1.005429628
2	777.191	777191	565.0388	521.5414	521.5414	565.0388	0.923018738	0.853329428		2	634.75	1.002361168
2	777.55	777550	781.8304	592.4487	592.4487	781.8304	0.757771379	0.830833658		2	635	0.995926022
2	778.03	778030	609.7217	495.6202	495.6202	609.7217	0.812862983	0.815019287		2	635.25	0.984769414
2	778.221	778221	565.3207	488.0954	488.0954	565.3207	0.863395591	0.81393712		2	635.5	0.975623632
2	778.548	778548	1136.806	1252.125	1252.125	1136.806	1.101441231	0.823977954		2	635.75	0.971654791
2	778.746	778746	1027.55	574.5988	574.5988	1027.55	0.559193032	0.833714706		2	636	0.968469935
2	778.917	778917	828.8001	627.9373	627.9373	828.8001	0.757646265	0.842215694		2	636.25	0.967015141
2	779.106	779106	816.0133	675.6842	675.6842	816.0133	0.828030867	0.856357162		2	636.5	0.971093805
2	779.461	779461	732.8846	609.2152	609.2152	732.8846	0.831256654	0.888635875		2	636.75	0.976002817
2	779.661	779661	666.9812	695.7087	695.7087	666.9812	1.043070929	0.904586405		2	637	0.983034523
2	779.987	779987	918.4168	757.2676	757.2676	918.4168	0.824535875	0.937825403		2	637.25	0.992668758
2	780.213	780213	1288.492	1366.188	1366.188	1288.492	1.060299948	0.955610204		2	637.5	1.002978036
2	780.578	780578	737.4947	875.2359	875.2359	737.4947	1.186769071	0.975064459		2	637.75	1.015737469
2	780.884	780884	694.103	634.026	634.026	694.103	0.913446563	0.986378133		2	638	1.027307381
2	781.134	781134	779.8013	603.8672	603.8672	779.8013	0.774385988	0.988575833		2	638.25	1.034828056
2	781.436	781436	1045.395	1009.981	1009.981	1045.395	0.96612381	0.971483985		2	638.5	1.040358664
2	781.781	781781	1015.712	1199.781	1199.781	1015.712	1.181221646	0.940403762		2	638.75	1.044685816
2	781.949	781949	1349.69	1342.341	1342.341	1349.69	0.994555046	0.932707839		2	639	1.046094842
2	782.358	782358	1089.725	859.8097	859.8097	1089.725	0.789015302	0.923659916		2	639.25	1.039270494
2	782.555	782555	1009.194	745.2197	745.2197	1009.194	0.738430569	0.921001328		2	639.5	1.029247492
2	782.907	782907	1504.406	1282.988	1282.988	1504.406	0.852820316	0.925515497		2	639.75	1.016571088
2	783.099	783099	807.2614	957.3868	957.3868	807.2614	1.185968758	0.930262695		2	640	1.007903117
2	783.463	783463	638.3557	493.1635	493.1635	638.3557	0.772552826	0.933707197		2	640.25	1.000767077
2	783.913	783913	835.1962	859.6257	859.6257	835.1962	1.029250013	0.929855921		2	640.5	0.995275894
2	784.325	784325	839.1788	911.5839	911.5839	839.1788	1.086280897	0.925533193		2	640.75	0.990216875
2	784.781	784781	904.4752	741.8112	741.8112	904.4752	0.820156484	0.914516238		2	641	0.986304579
2	785.217	785217	1137.181	856.3525	856.3525	1137.181	0.753048547	0.881038953		2	641.25	0.983081952
2	785.392	785392	722.0607	629.2015	629.2015	722.0607	0.871396962	0.865748651		2	641.5	0.982226769
2	785.574	785574	887.3553	879.045	879.045	887.3553	0.990634755	0.855263723		2	641.75	0.983329229
2	785.882	785882	620.4199	493.5096	493.5096	620.4199	0.795444505	0.84494634		2	642	0.984663045
2	786.145	786145	659.34	581.7533	581.7533	659.34	0.882326721	0.838423797		2	642.25	0.987328717
2	786.499	786499	1093.633	845.8377	845.8377	1093.633	0.77342006	0.845359181		2	642.5	0.991096294
2	786.731	786731	640.2945	535.9414	535.9414	640.2945	0.837023276	0.855377883		2	642.75	0.992470674
2	786.97	786970	789.7944	615.0527	615.0527	789.7944	0.778750394	0.860062151		2	643	0.989024302
2	787.168	787168	568.8566	544.4713	544.4713	568.8566	0.957132782	0.857504849		2	643.25	0.984802344
2	787.457	787457	1119.667	916.9644	916.9644	1119.667	0.818961709	0.851041734		2	643.5	0.9798462
2	787.73	787730	589.1425	560.7494	560.7494	589.1425	0.951806057	0.847256968		2	643.75	0.974557113
2	787.93	787930	661.8788	577.8544	577.8544	661.8788	0.873051683	0.845535731		2	644	0.968040347
2	788.35	788350	1314.261	1064.467	1064.467	1314.261	0.809935774	0.841059146		2	644.25	0.960193477
2	788.719	788719	1190.13	958.2192	958.2192	1190.13	0.805138262	0.848189438		2	644.5	0.951498529
2	788.9	788900	718.6403	557.3629	557.3629	718.6403	0.7755798	0.86222332		2	644.75	0.943574681
2	789.154	789154	644.7603	473.1028	473.1028	644.7603	0.733765401	0.884310347		2	645	0.936245375
2	789.609	789609	1888.855	1938.556	1938.556	1888.855	1.026312766	0.926902148		2	645.25	0.932037416
2	789.779	789779	1136.141	1231.219	1231.219	1136.141	1.083685036	0.945305349		2	645.5	0.929546825
2	789.959	789959	663.2107	685.9688	685.9688	663.2107	1.034315037	0.960929014		2	645.75	0.927402575
2	790.25	790250	900.9384	905.6575	905.6575	900.9384	1.005237983	0.987666527		2	646	0.927842826
2	790.472	790472	769.4289	686.2801	686.2801	769.4289	0.891934394	1.003653074		2	646.25	0.930917245
2	790.736	790736	833.8106	751.7865	751.7865	833.8106	0.90162742	1.002986768		2	646.5	0.935823459
2	791.1	791100	1084.718	1056.626	1056.626	1084.718	0.974102025	0.98396294		2	646.75	0.940225754
2	791.291	791291	704.5328	652.8709	652.8709	704.5328	0.926672115	0.975572559		2	647	0.943325053
2	791.465	791465	639.1661	779.2151	779.2151	639.1661	1.219112059	0.962696014		2	647.25	0.947817181
2	791.753	791753	934.1413	824.2312	824.2312	934.1413	0.882341033	0.94176654		2	647.5	0.954493332
2	791.974	791974	649.1041	625.6489	625.6489	649.1041	0.963865272	0.9425241		2	647.75	0.961494822
2	792.138	792138	648.0583	759.8733	759.8733	648.0583	1.172538489	0.944345437		2	648	0.968291951
2	792.44	792440	544.4114	352.7108	352.7108	544.4114	0.647875485	0.95582198		2	648.25	0.975405374
2	792.609	792609	831.4646	577.9889	577.9889	831.4646	0.69514553	0.970746264		2	648.5	0.981152463
2	792.906	792906	618.8334	707.5688	707.5688	618.8334	1.14339142	1.00656077		2	648.75	0.98687614
2	793.101	793101	905.6731	902.9069	902.9069	905.6731	0.996945697	1.02590396		2	649	0.990537757
2	793.335	793335	613.9067	666.4231	666.4231	613.9067	1.085544595	1.052279783		2	649.25	0.993979025
2	793.682	793682	478.3402	704.2902	704.2902	478.3402	1.472362557	1.104056036		2	649.5	0.996635311
2	793.89	793890	713.4012	797.9337	797.9337	713.4012	1.118492231	1.126487983		2	649.75	0.99864558
2	794.196	794196	658.6491	641.7912	641.7912	658.6491	0.97440534	1.151692562		2	650	0.999018041
2	794.583	794583	961.1354	1056.332	1056.332	961.1354	1.099045982	1.17267928		2	650.25	0.996383764
2	794.894	794894	1092.883	1174.215	1174.215	1092.883	1.074419677	1.156749675		2	650.5	0.99308925
2	795.222	795222	1112.923	1386.412	1386.412	1112.923	1.245739373	1.118652028		2	650.75	0.990463493
2	795.553	795553	879.6299	1036.607	1036.607	879.6299	1.178458122	1.089579581		2	651	0.989924012
2	795.9	795900	975.5294	1084.471	1084.471	975.5294	1.111674338	1.071760578		2	651.25	0.991495902
2	796.407	796407	806.8743	788.7335	788.7335	806.8743	0.977517192	1.052474056		2	651.5	0.993070298
2	796.574	796574	680.2807	695.071	695.071	680.2807	1.021741466	1.052688833		2	651.75	0.994644693
2	796.841	796841	1339.395	1228.214	1228.214	1339.395	0.916991627	1.05631803		2	652	0.995066659
2	797.139	797139	1069.529	1139.69	1139.69	1069.529	1.065599904	1.058682356		2	652.25	0.994794182
2	797.366	797366	984.7259	882.9692	882.9692	984.7259	0.89666495	1.056369095		2	652.5	0.994086992
2	797.693	797693	569.2566	686.3672	686.3672	569.2566	1.205725502	1.054993146		2	652.75	0.992784491
2	797.903	797903	1174.855	1398.297	1398.297	1174.855	1.190186874	1.059330337		2	653	0.991059975
2	798.126	798126	983.0191	1338.177	1338.177	983.0191	1.36129298	1.066924182		2	653.25	0.989291895
2	798.508	798508	1171.143	1151.558	1151.558	1171.143	0.983277021	1.082519598		2	653.5	0.98661679
2	798.832	798832	1650.802	1432.736	1432.736	1650.802	0.867902995	1.099430379		2	653.75	0.983941684
2	799.126	799126	766.1031	827.6163	827.6163	766.1031	1.080293631	1.116557489		2	654	0.980780813
2	799.438	799438	883.4884	949.2135	949.2135	883.4884	1.074392714	1.128232006		2	654.25	0.97876451
2	799.905	799905	1180.023	1460.156	1460.156	1180.023	1.23739622	1.137076585		2	654.5	0.978074094
2	800.225	800225	1521.768	1873.858	1873.858	1521.768	1.231369039	1.144090529		2	654.75	0.978299907
2	802.152	802152	931.341	877.2717	877.2717	931.341	0.94194468	1.219809449		2	655	0.978541187
2	802.613	802613	578.0478	764.6935	764.6935	578.0478	1.322889733	1.256830665		2	655.25	0.981511775
2	802.934	802934	577.74	726.6658	726.6658	577.74	1.257773047	1.280566855		2	655.5	0.985920767
2	803.135	803135	1273.791	1540.375	1540.375	1273.791	1.209283941	1.2932266		2	655.75	0.9882581
2	803.354	803354	1025.781	1310.252	1310.252	1025.781	1.277321378	1.308070782		2	656	0.987283964
2	803.689	803689	783.9706	1156.013	1156.013	783.9706	1.474561674	1.323331242		2	656.25	0.985339277
2	804.06	804060	863.3409	1370.324	1370.324	863.3409	1.587233965	1.329528618		2	656.5	0.98339459
2	804.35	804350	623.0026	1000.699	1000.699	623.0026	1.606251724	1.332426444		2	656.75	0.97791049
2	804.601	804601	820.4788	983.9275	983.9275	820.4788	1.199211363	1.333671036		2	657	0.96938923
2	804.804	804804	980.549	1142.742	1142.742	980.549	1.165410398	1.334218623		2	657.25	0.96086797
2	807.704	807704	1109.659	1221.631	1221.631	1109.659	1.100906675	1.306214187		2	657.5	0.957533496
2	808.296	808296	978.0092	1214.853	1214.853	978.0092	1.242169297	1.296239894		2	657.75	0.958210208
2	809.875	809875	2352.287	3239.216	3239.216	2352.287	1.377049654	1.277740232		2	658	0.96008355
3	1.451	1451	5749.452	8563.77	8563.77	5749.452	1.48949326	1.464450077		2	658.25	0.963351277
3	1.626	1626	4699.027	6715.886	6715.886	4699.027	1.429207791	1.428881624		2	658.5	0.971929442
3	1.93	1930	2860.451	3791.25	3791.25	2860.451	1.325402882	1.371518953		2	658.75	0.984473264
3	2.148	2148	2279.289	3250.079	3250.079	2279.289	1.425917907	1.333754971		2	659	0.996023721
3	2.315	2315	2092.584	2579.833	2579.833	2092.584	1.232845611	1.306693602		2	659.25	1.00614713
3	2.502	2502	1630.463	1882.525	1882.525	1630.463	1.154595351	1.27842572		2	659.5	1.016812916
3	2.958	2958	1674.568	2323.731	2323.731	1674.568	1.387659982	1.218319295		2	659.75	1.026854977
3	3.166	3166	2087.208	2604.938	2604.938	2087.208	1.248049068	1.194801113		2	660	1.031334734
3	3.347	3347	2851.318	3482.532	3482.532	2851.318	1.22137622	1.176192722		2	660.25	1.031201556
3	3.513	3513	2310.529	2400.974	2400.974	2310.529	1.039144715	1.160904391		2	660.5	1.031028404
3	3.969	3969	2694.964	2809.443	2809.443	2694.964	1.042478861	1.128069096		2	660.75	1.027698177
3	4.294	4294	2478.666	2711.988	2711.988	2478.666	1.094132086	1.111167458		2	661	1.018983112
3	4.471	4471	3959.191	4790.432	4790.432	3959.191	1.209952235	1.103636875		2	661.25	1.00744835
3	4.716	4716	2485.507	2610.706	2610.706	2485.507	1.050371614	1.09526205		2	661.5	0.997397002
3	5.386	5386	4334.6	4570.951	4570.951	4334.6	1.0545266	1.083368984		2	661.75	0.988595772
3	5.444	5444	1915.081	2037.079	2037.079	1915.081	1.063703833	1.082867669		2	662	0.983722033
3	6.058	6058	4464.359	5378.548	5378.548	4464.359	1.204774974	1.079621937		2	662.25	0.979475755
3	8.547	8547	2388.73	2481.803	2481.803	2388.73	1.038963382	1.123555873		2	662.5	0.978390662
3	9.162	9162	4229.139	6471.388	6471.388	4229.139	1.530190424	1.116007407		2	662.75	0.979664299
3	9.23	9230	1234.914	1111.657	1111.657	1234.914	0.900189811	1.113844504		2	663	0.982746471
3	11.184	11184	1507.928	1263.14	1263.14	1507.928	0.837665989	0.958115357		2	663.25	0.987715176
3	11.47	11470	1952.627	2030.856	2030.856	1952.627	1.040063463	0.940894916		2	663.5	0.999131393
3	14.178	14178	2057.237	1807.732	1807.732	2057.237	0.878718398	0.903941643		2	663.75	1.011140171
3	14.412	14412	1240.281	1079.681	1079.681	1240.281	0.870513214	0.912746343		2	664	1.018344388
3	14.595	14595	1946.809	1737.958	1737.958	1946.809	0.892721371	0.92132987		2	664.25	1.022706602
3	14.953	14953	1507.948	1428.067	1428.067	1507.948	0.947026688	0.942662266		2	664.5	1.026820959
3	15.176	15176	1208.451	1002.216	1002.216	1208.451	0.829339377	0.959960189		2	664.75	1.028534138
3	15.48	15480	1123.426	1285.07	1285.07	1123.426	1.143884866	0.987476566		2	665	1.026837226
3	15.841	15841	1462.3	1443.118	1443.118	1462.3	0.986882309	1.019134443		2	665.25	1.020825668
3	16.071	16071	1511.191	1483.141	1483.141	1511.191	0.981438481	1.034781806		2	665.5	1.014404247
3	16.495	16495	923.5659	971.7225	971.7225	923.5659	1.052142029	1.052478232		2	665.75	1.006409512
3	16.704	16704	1327.659	1758.767	1758.767	1327.659	1.324712897	1.05750941		2	666	1.000276828
3	16.966	16966	1576.583	1442.956	1442.956	1576.583	0.915242648	1.061361194		2	666.25	0.99265348
3	17.226	17226	2058.415	1790.464	1790.464	2058.415	0.869826541	1.063371084		2	666.5	0.984993615
3	17.435	17435	1472.212	1732.502	1732.502	1472.212	1.176801982	1.061633852		2	666.75	0.979767463
3	17.751	17751	1833.153	2086.611	2086.611	1833.153	1.138263418	1.052700052		2	667	0.975023772
3	18.101	18101	1284.79	1178.118	1178.118	1284.79	0.916973202	1.044796997		2	667.25	0.972829166
3	18.286	18286	1324.837	1465.88	1465.88	1324.837	1.106460644	1.041470575		2	667.5	0.978791499
3	18.757	18757	1231.553	1296.396	1296.396	1231.553	1.052651408	1.032500776		2	667.75	0.985731132
3	18.949	18949	1894.188	2019.577	2019.577	1894.188	1.066196703	1.036259979		2	668	0.992173572
3	19.266	19266	1329.737	1224.762	1224.762	1329.737	0.921055818	1.050165441		2	668.25	0.998450436
3	19.455	19455	1167.06	1298.74	1298.74	1167.06	1.112830531	1.060626236		2	668.5	1.005457947
3	19.945	19945	1044.476	1048.721	1048.721	1044.476	1.004064239	1.083417413		2	668.75	1.009259824
3	20.4	20400	1067.225	1224.465	1224.465	1067.225	1.147335379	1.093220227		2	669	1.012493684
3	20.762	20762	1552.664	1680.133	1680.133	1552.664	1.082096964	1.096638049		2	669.25	1.011525776
3	20.998	20998	1010.78	1085.178	1085.178	1010.78	1.073604543	1.096745295		2	669.5	1.00862613
3	21.226	21226	2705.585	3558.753	3558.753	2705.585	1.31533587	1.095241214		2	669.75	0.999949213
3	21.461	21461	1355.97	1676.368	1676.368	1355.97	1.236286939	1.088085968		2	670	0.989178213
3	21.907	21907	1151.005	1107.324	1107.324	1151.005	0.962049687	1.060667731		2	670.25	0.979388439
3	22.093	22093	722.7307	665.2253	665.2253	722.7307	0.920433157	1.050027563		2	670.5	0.971416859
3	22.426	22426	915.8398	853.2767	853.2767	915.8398	0.931687725	1.04221044		2	670.75	0.963729628
3	22.853	22853	754.4909	758.7323	758.7323	754.4909	1.005621539	1.060208147		2	671	0.956468638
3	23.289	23289	1347.299	1601.451	1601.451	1347.299	1.188638157	1.097336549		2	671.25	0.951701678
3	23.507	23507	1060.182	975.447	975.447	1060.182	0.920075044	1.117872813		2	671.5	0.951989497
3	23.68	23680	1125.24	1465.913	1465.913	1125.24	1.302755857	1.133242456		2	671.75	0.955111423
3	23.879	23879	1324.463	1658.745	1658.745	1324.463	1.252390592	1.149815513		2	672	0.957892092
3	24.334	24334	1375.137	1828.345	1828.345	1375.137	1.329572981	1.185252116		2	672.25	0.96155336
3	24.565	24565	1060.525	1106.382	1106.382	1060.525	1.043239905	1.201172296		2	672.5	0.965399818
3	24.809	24809	1787.651	2076.438	2076.438	1787.651	1.161545514	1.215887882		2	672.75	0.969023729
3	25.027	25027	579.6844	573.1047	573.1047	579.6844	0.988649513	1.229955353		2	673	0.972552913
3	25.458	25458	708.2068	1166.004	1166.004	708.2068	1.646417402	1.260952434		2	673.25	0.975007635
3	25.68	25680	1111.024	1276.773	1276.773	1111.024	1.149185796	1.272509107		2	673.5	0.973828765
3	25.894	25894	579.3859	716.5049	716.5049	579.3859	1.236662646	1.276928965		2	673.75	0.970370375
3	26.066	26066	505.396	679.1551	679.1551	505.396	1.343807826	1.273838107		2	674	0.965774609
3	26.226	26226	685.6554	784.1886	784.1886	685.6554	1.143706591	1.266325506		2	674.25	0.962651194
3	26.716	26716	1120.462	1543.985	1543.985	1120.462	1.377989615	1.23255184		2	674.5	0.96032738
3	26.977	26977	1020.276	1319.568	1319.568	1020.276	1.293344154	1.219557716		2	674.75	0.957870712
3	27.412	27412	1462.999	1627.076	1627.076	1462.999	1.112151136	1.199743156		2	675	0.955371076
3	27.576	27576	737.6132	750.049	750.049	737.6132	1.016859514	1.19113182		2	675.25	0.955467588
3	28.043	28043	1125.564	1133.668	1133.668	1125.564	1.007199946	1.175388936		2	675.5	0.956840914
3	28.336	28336	853.1566	1186.634	1186.634	853.1566	1.390874782	1.16793663		2	675.75	0.960702961
3	28.567	28567	956.8673	1303.732	1303.732	956.8673	1.362500317	1.16632877		2	676	0.972564342
3	28.882	28882	916.2299	939.964	939.964	916.2299	1.025904088	1.174663301		2	676.25	0.989990582
3	29.224	29224	721.0044	915.8679	915.8679	721.0044	1.270266728	1.189835405		2	676.5	1.003618367
3	29.627	29627	856.8951	930.15	930.15	856.8951	1.085488761	1.22346125		2	676.75	1.011991441
3	29.841	29841	783.9208	1121.714	1121.714	783.9208	1.430902203	1.251252955		2	677	1.017066668
3	30.013	30013	1162.115	1144.262	1144.262	1162.115	0.984637493	1.279417383		2	677.25	1.019538855
3	30.194	30194	1099.743	1374.283	1374.283	1099.743	1.249640143	1.314093444		2	677.5	1.018495108
3	30.473	30473	554.0179	862.6185	862.6185	554.0179	1.557022797	1.376228539		2	677.75	1.009831072
3	30.707	30707	1366.5	1715.649	1715.649	1366.5	1.255506037	1.434990248		2	678	1.001412883
3	30.873	30873	857.2708	1516.946	1516.946	857.2708	1.769506205	1.481317944		2	678.25	0.995116352
3	31.079	31079	616.7991	953.6081	953.6081	616.7991	1.546059487	1.545444749		2	678.5	0.989801865
3	31.559	31559	1180.069	1903.567	1903.567	1180.069	1.613098048	1.710867809		2	678.75	0.988024665
3	31.741	31741	908.1194	1718.906	1718.906	908.1194	1.89281938	1.7747815		2	679	0.988675083
3	32.012	32012	705.7374	1113.016	1113.016	705.7374	1.577096523	1.875132493		2	679.25	0.990512824
3	32.29	32290	910.1027	1936.991	1936.991	910.1027	2.128321342	1.984874874		2	679.5	0.99448761
3	32.586	32586	1641.456	3464.276	3464.276	1641.456	2.110489712	2.099037825		2	679.75	1.002000812
3	33.069	33069	1205.747	2859.148	2859.148	1205.747	2.371266941	2.31347417		2	680	1.013889451
3	33.375	33375	843.6741	1932.904	1932.904	843.6741	2.291055278	2.43583251		2	680.25	1.02689635
3	33.756	33756	978.7061	2559.374	2559.374	978.7061	2.615058801	2.543670322		2	680.5	1.038086073
3	34.211	34211	943.5155	2901.692	2901.692	943.5155	3.075404697	2.64455641		2	680.75	1.05020322
3	34.585	34585	894.3417	2049.137	2049.137	894.3417	2.291223813	2.713103758		2	681	1.062613077
3	34.854	34854	1602.58	4298.397	4298.397	1602.58	2.682173121	2.758616891		2	681.25	1.06902549
3	35.074	35074	1792.493	5345.952	5345.952	1792.493	2.982411647	2.789475496		2	681.5	1.070881171
3	35.232	35232	1961.719	5876.756	5876.756	1961.719	2.995717531	2.806230728		2	681.75	1.070931435
3	35.585	35585	1612.267	3809.832	3809.832	1612.267	2.36302796	2.83838833		2	682	1.06902583
3	35.887	35887	1172.561	3708.229	3708.229	1172.561	3.162504126	2.873594894		2	682.25	1.065011308
3	36.133	36133	1036.871	3107.27	3107.27	1036.871	2.996775877	2.92642792		2	682.5	1.057530182
3	36.375	36375	1411.618	4053.137	4053.137	1411.618	2.871270415	2.995292024		2	682.75	1.049000984
3	36.621	36621	1222.196	3523.269	3523.269	1222.196	2.882736484	3.057010686		2	683	1.037912197
3	36.843	36843	953.2843	2955.621	2955.621	953.2843	3.100461216	3.084230724		2	683.25	1.019842623
3	37.027	37027	1122.262	3294.393	3294.393	1122.262	2.935493673	3.090398118		2	683.5	1.004603297
3	37.398	37398	977.3955	3298.504	3298.504	977.3955	3.374789428	3.084996679		2	683.75	0.993205117
3	37.809	37809	651.9872	2087.234	2087.234	651.9872	3.20134199	2.997341878		2	684	0.983133599
3	38.207	38207	854.3781	2565.853	2565.853	854.3781	3.003182081	2.661524078		2	684.25	0.975898503
3	38.503	38503	1420.314	4203.735	4203.735	1420.314	2.959722287	2.421722239		2	684.5	0.972557442
3	38.732	38732	1507.421	3313.983	3313.983	1507.421	2.198445557	2.298640393		2	684.75	0.976475236
3	39.047	39047	1847.943	2829.726	2829.726	1847.943	1.531284244	2.104656415		2	685	0.980559243
3	39.213	39213	1475.636	2625.718	2625.718	1475.636	1.779380552	2.024071449		2	685.25	0.984266225
3	39.409	39409	1512.202	2494.977	2494.977	1512.202	1.649896641	1.976234417		2	685.5	0.986982201
3	39.588	39588	1316.393	1855.96	1855.96	1316.393	1.409882915	2.001867805		2	685.75	0.990537047
3	39.932	39932	909.7817	2446.333	2446.333	909.7817	2.688923068	2.209549123		2	686	0.994336693
3	40.233	40233	1080.007	3068.608	3068.608	1080.007	2.841285288	2.463997586		2	686.25	0.998547501
3	40.686	40686	1388.547	4003.627	4003.627	1388.547	2.883321198	2.744617317		2	686.5	1.003262018
3	40.855	40855	1238.197	3121.212	3121.212	1238.197	2.520771735	2.776848777		2	686.75	1.007630501
3	41.019	41019	1446.591	4473.64	4473.64	1446.591	3.092539633	2.786802721		2	687	1.011418532
3	41.253	41253	891.7632	2263.006	2263.006	891.7632	2.537675921	2.780911116		2	687.25	1.012843563
3	41.451	41451	1178.422	3720.087	3720.087	1178.422	3.156837703	2.773178249		2	687.5	1.01395474
3	41.765	41765	1051.354	2876.477	2876.477	1051.354	2.735973801	2.711204553		2	687.75	1.018270719
3	41.941	41941	933.7644	2205.972	2205.972	933.7644	2.362450314	2.651484837		2	688	1.022860856
3	42.128	42128	1141.817	2407.888	2407.888	1141.817	2.108821291	2.59445688		2	688.25	1.025711012
3	42.323	42323	699.6772	2125.001	2125.001	699.6772	3.037116259	2.565635438		2	688.5	1.025625808
3	42.827	42827	973.736	2282.669	2282.669	973.736	2.344238069	2.614446282		2	688.75	1.024182649
3	43.182	43182	721.5982	1880.182	1880.182	721.5982	2.605580225	2.682061395		2	689	1.020698928
3	43.392	43392	924.5693	2335.425	2335.425	924.5693	2.525959925	2.715300469		2	689.25	1.015068265
3	43.768	43768	895.0042	2640.544	2640.544	895.0042	2.950314647	2.730077261		2	689.5	1.006657388
3	44	44000	1266.428	3772.79	3772.79	1266.428	2.979079742	2.703544569		2	689.75	0.998020067
3	44.318	44318	1158.344	3408.423	3408.423	1158.344	2.942496357	2.640987526		2	690	0.989370566
3	44.707	44707	946.9281	2362.995	2362.995	946.9281	2.495432335	2.540240333		2	690.25	0.980124707
3	44.997	44997	945.1589	2201.278	2201.278	945.1589	2.329003091	2.460681583		2	690.5	0.970460293
3	45.253	45253	865.5759	1663.03	1663.03	865.5759	1.921298872	2.376558116		2	690.75	0.961746572
3	45.558	45558	738.0474	1808.131	1808.131	738.0474	2.449884655	2.251682467		2	691	0.953720682
3	45.992	45992	787.4776	1864.088	1864.088	787.4776	2.367163206	2.080580964		2	691.25	0.950498241
3	46.228	46228	1071.756	1804.118	1804.118	1071.756	1.683329041	2.016294351		2	691.5	0.948353693
3	46.541	46541	926.3038	1954.051	1954.051	926.3038	2.109514179	1.979773764		2	691.75	0.947578039
3	46.845	46845	1088.774	1832.635	1832.635	1088.774	1.683209739	1.96513616		2	692	0.949463028
3	47.086	47086	1344.734	2579.052	2579.052	1344.734	1.917890081	1.9378461		2	692.25	0.952801497
3	47.244	47244	1406.549	2891.921	2891.921	1406.549	2.056039996	1.909359871		2	692.5	0.956576895
3	47.54	47540	1199.884	2236.907	2236.907	1199.884	1.864269379	1.853264723		2	692.75	0.96217796
3	47.77	47770	984.8782	1847.286	1847.286	984.8782	1.875649192	1.802754764		2	693	0.96663662
3	47.991	47991	1503.288	2961.061	2961.061	1503.288	1.969723034	1.747887997		2	693.25	0.969439076
3	48.155	48155	1688.994	2957.428	2957.428	1688.994	1.750999708	1.706553557		2	693.5	0.965871629
3	48.456	48456	1162.995	1897.959	1897.959	1162.995	1.631958005	1.63770818		2	693.75	0.962176885
3	48.629	48629	861.0114	1182.922	1182.922	861.0114	1.373874957	1.598896145		2	694	0.958346428
3	48.792	48792	626.5029	885.5423	885.5423	626.5029	1.413468796	1.557863654		2	694.25	0.956450443
3	49.142	49142	1279.347	1674.76	1674.76	1279.347	1.309074082	1.473872045		2	694.5	0.953926621
3	49.33	49330	701.6053	1158.67	1158.67	701.6053	1.651455598	1.441867431		2	694.75	0.952260054
3	49.523	49523	815.5828	1255.917	1255.917	815.5828	1.539901283	1.426509662		2	695	0.952593745
3	49.853	49853	915.7182	1347.396	1347.396	915.7182	1.471408999	1.426780291		2	695.25	0.959286719
3	50.051	50051	1192.538	1673.442	1673.442	1192.538	1.403260944	1.427159376		2	695.5	0.969282896
3	50.205	50205	1025.657	1427.844	1427.844	1025.657	1.392126218	1.419790909		2	695.75	0.977162246
3	50.554	50554	1442.68	1736.275	1736.275	1442.68	1.203506668	1.379413478		2	696	0.980663778
3	50.934	50934	1348.837	2061.154	2061.154	1348.837	1.528097168	1.332162437		2	696.25	0.98099789
3	51.111	51111	955.3035	1461.839	1461.839	955.3035	1.530235156	1.319703454		2	696.5	0.981063711
3	51.436	51436	1244.374	1314.555	1314.555	1244.374	1.056398639	1.317065164		2	696.75	0.977275336
3	51.651	51651	943.1603	1080.96	1080.96	943.1603	1.14610422	1.317553176		2	697	0.970984532
3	51.975	51975	1468.364	1893.01	1893.01	1468.364	1.289196684	1.323213865		2	697.25	0.964043084
3	52.334	52334	681.8156	1177.667	1177.667	681.8156	1.727251474	1.340868058		2	697.5	0.962872715
3	52.617	52617	1247.93	1340.549	1340.549	1247.93	1.074218105	1.352182423		2	697.75	0.971410234
3	52.814	52814	1305.28	1789.906	1789.906	1305.28	1.371281258	1.353715259		2	698	0.980314914
3	53.107	53107	1091.937	1668.53	1668.53	1091.937	1.528046032	1.345910464		2	698.25	0.989128395
3	53.447	53447	1692.582	2158.332	2158.332	1692.582	1.275171306	1.327374151		2	698.5	0.998734758
3	53.72	53720	930.5781	1116.7	1116.7	930.5781	1.200006748	1.307042107		2	698.75	1.006491142
3	54.085	54085	1660.803	2387.597	2387.597	1660.803	1.437616021	1.275164446		2	699	1.008589932
3	54.289	54289	749.52	949.0385	949.0385	749.52	1.266195031	1.258044882		2	699.25	1.010293618
3	54.512	54512	843.0261	939.0376	939.0376	843.0261	1.113889119	1.240373149		2	699.5	1.009764787
3	54.712	54712	742.977	994.9128	994.9128	742.977	1.339089635	1.222047423		2	699.75	1.002674509
3	54.933	54933	725.3361	716.0448	716.0448	725.3361	0.987190352	1.195230103		2	700	0.99637972
3	55.163	55163	828.1277	1143.329	1143.329	828.1277	1.380619197	1.146328045		2	700.25	0.99509309
3	55.325	55325	800.0851	787.2975	787.2975	800.0851	0.9840172	1.101488537		2	700.5	1.000992928
3	55.701	55701	1538.16	1927.867	1927.867	1538.16	1.253359208	1.019535603		2	700.75	1.009362211
3	55.895	55895	1249.393	1263.225	1263.225	1249.393	1.011070976	0.995934157		2	701	1.01613601
3	56.211	56211	1142.263	1066.119	1066.119	1142.263	0.933339345	0.967230968		2	701.25	1.025399205
3	56.407	56407	655.9597	543.2826	543.2826	655.9597	0.828225575	0.969235983		2	701.5	1.038778695
3	56.575	56575	940.0432	581.5477	581.5477	940.0432	0.618639335	0.978993891		2	701.75	1.049783007
3	56.754	56754	598.0902	544.4628	544.4628	598.0902	0.910335598	0.992900134		2	702	1.055304714
3	56.978	56978	513.705	640.8121	640.8121	513.705	1.247432087	1.008286691		2	702.25	1.054931246
3	57.326	57326	820.1139	1073.226	1073.226	820.1139	1.308630423	1.043675319		2	702.5	1.051842314
3	57.536	57536	641.2359	686.5964	686.5964	641.2359	1.070739177	1.076628856		2	702.75	1.045417305
3	57.861	57861	835.4807	966.6669	966.6669	835.4807	1.157018828	1.132171271		2	703	1.038273567
3	58.23	58230	1185.38	1360.403	1360.403	1185.38	1.147651386	1.182824207		2	703.25	1.034047697
3	58.501	58501	902.776	983.6133	983.6133	902.776	1.089543032	1.203987866		2	703.5	1.029823124
3	58.695	58695	1218.476	1369.509	1369.509	1218.476	1.12395238	1.214181954		2	703.75	1.02560315
3	58.915	58915	995.5194	1002.744	1002.744	995.5194	1.007257116	1.223351436		2	704	1.021528677
3	59.296	59296	1193.99	1841.292	1841.292	1193.99	1.542133519	1.240845531		2	704.25	1.013198094
3	59.47	59470	1214.217	2032.587	2032.587	1214.217	1.673989905	1.25172482		2	704.5	1.005176615
3	59.689	59689	731.622	837.2973	837.2973	731.622	1.144439752	1.26663369		2	704.75	1.00499401
3	59.85	59850	747.4222	760.7153	760.7153	747.4222	1.017785262	1.277530036		2	705	1.007691007
3	60.026	60026	1073.198	1318.546	1318.546	1073.198	1.228613918	1.28847615		2	705.25	1.009247918
3	60.418	60418	1163.839	1565.818	1565.818	1163.839	1.345390557	1.315926783		2	705.5	1.009574391
3	60.823	60823	976.6389	1239.285	1239.285	976.6389	1.268928567	1.351472994		2	705.75	1.009650779
3	61.138	61138	835.567	1160.948	1160.948	835.567	1.389413416	1.381265183		2	706	1.008986287
3	61.567	61567	999.2238	1224.026	1224.026	999.2238	1.224976827	1.420636175		2	706.25	1.005231488
3	61.75	61750	1009.797	1344.96	1344.96	1009.797	1.331911265	1.438584828		2	706.5	1.000773247
3	62.092	62092	1723.937	2929.794	2929.794	1723.937	1.699478577	1.476421277		2	706.75	0.996819056
3	62.421	62421	2032.5	3665.203	3665.203	2032.5	1.803297909	1.503925649		2	707	0.990667616
3	62.68	62680	958.4216	1311.225	1311.225	958.4216	1.368108774	1.50879568		2	707.25	0.983366664
3	62.898	62898	1611.423	2449.854	2449.854	1611.423	1.520304724	1.490857047		2	707.5	0.976952118
3	63.248	63248	1453.048	1772.636	1772.636	1453.048	1.219943182	1.426372262		2	707.75	0.976850131
3	63.595	63595	1288.378	1876.777	1876.777	1288.378	1.456697491	1.358292712		2	708	0.978159672
3	63.798	63798	678.9437	1147.728	1147.728	678.9437	1.690461227	1.334379773		2	708.25	0.981335762
3	63.956	63956	1207.095	1401	1401	1207.095	1.160637729	1.320497095		2	708.5	0.986012015
3	64.245	64245	1121.544	1358.962	1358.962	1121.544	1.211688529	1.289054293		2	708.75	0.993720696
3	64.748	64748	926.3806	1011.227	1011.227	926.3806	1.091589137	1.276834253		2	709	0.998845799
3	64.924	64924	819.2254	903.5081	903.5081	819.2254	1.102880965	1.292752637		2	709.25	1.002800833
3	65.147	65147	820.1746	1253.892	1253.892	820.1746	1.52881106	1.322742952		2	709.5	1.006182469
3	65.405	65405	1237.108	1813.559	1813.559	1237.108	1.465966593	1.399810461		2	709.75	1.008583918
3	65.769	65769	1195.193	1634.824	1634.824	1195.193	1.367832643	1.572667289		2	710	1.010064489
3	66.119	66119	704.0624	1434.329	1434.329	704.0624	2.037218576	1.752546581		2	710.25	1.011045546
3	66.395	66395	876.1309	1250.009	1250.009	876.1309	1.426737717	1.863630883		2	710.5	1.011831257
3	66.615	66615	1251.664	2120.132	2120.132	1251.664	1.693850746	1.91689302		2	710.75	1.012492092
3	66.882	66882	740.5893	1859.089	1859.089	740.5893	2.510283365	1.955604753		2	711	1.012913226
3	67.158	67158	1014.617	2179.088	2179.088	1014.617	2.14769514	1.994280102		2	711.25	1.012076892
3	67.323	67323	998.103	2102.929	2102.929	998.103	2.106925838	2.029609879		2	711.5	1.010178965
3	67.646	67646	580.755	1313.088	1313.088	580.755	2.261001627	2.118383175		2	711.75	1.007698838
3	67.978	67978	686.3967	1309.594	1309.594	686.3967	1.907925839	2.216848601		2	712	1.004257651
3	68.259	68259	1105.204	1806.945	1806.945	1105.204	1.634942508	2.302743293		2	712.25	0.998016208
3	68.55	68550	807.7915	1887.19	1887.19	807.7915	2.336234041	2.391211733		2	712.5	0.988550841
3	68.759	68759	1378.214	3611.893	3611.893	1378.214	2.620705493	2.477807558		2	712.75	0.980133981
3	68.948	68948	1070.119	2871.094	2871.094	1070.119	2.682967035	2.576309965		2	713	0.973530443
3	69.248	69248	856.1932	2581.826	2581.826	856.1932	3.015471274	2.700249335		2	713.25	0.965918678
3	69.434	69434	707.7035	2384.899	2384.899	707.7035	3.369912682	2.748833037		2	713.5	0.958999247
3	69.687	69687	922.0658	2323.364	2323.364	922.0658	2.519737745	2.799712253		2	713.75	0.954609696
3	69.887	69887	1173.83	2818.084	2818.084	1173.83	2.400759906	2.794508342		2	714	0.954968088
3	70.14	70140	1111.266	2571.051	2571.051	1111.266	2.313623381	2.733542616		2	714.25	0.962330873
3	70.418	70418	1065.024	3568.422	3568.422	1065.024	3.35055548	2.643593338		2	714.5	0.969952907
3	70.777	70777	990.4029	2501.685	2501.685	990.4029	2.52592657	2.580678744		2	714.75	0.979853286
3	70.97	70970	1188.822	2762.647	2762.647	1188.822	2.32385252	2.595159292		2	715	0.985580809
3	71.144	71144	919.5892	2384.015	2384.015	919.5892	2.59247825	2.623993624		2	715.25	0.988812577
3	71.433	71433	1341.971	3038.75	3038.75	1341.971	2.264393195	2.681134008		2	715.5	0.992008235
3	71.661	71661	888.0539	2536.186	2536.186	888.0539	2.855891968	2.712262517		2	715.75	0.994087482
3	72.03	72030	975.2712	3075.978	3075.978	975.2712	3.153971941	2.758333253		2	716	0.994691789
3	72.285	72285	1147.792	3162.848	3162.848	1147.792	2.755593348	2.795656681		2	716.25	0.993639228
3	72.529	72529	1104.73	3209.486	3209.486	1104.73	2.90522209	2.819701537		2	716.5	0.991325499
3	72.902	72902	1124.667	3314.508	3314.508	1124.667	2.947101675	2.804274591		2	716.75	0.985048999
3	73.247	73247	1011.971	2579.762	2579.762	1011.971	2.549244988	2.663221457		2	717	0.978590146
3	73.76	73760	1293.963	3645.904	3645.904	1293.963	2.817626161	2.366011874		2	717.25	0.97432711
3	73.935	73935	1037.054	2447.048	2447.048	1037.054	2.359614832	2.316244852		2	717.5	0.971206453
3	74.27	74270	827.3301	1554.848	1554.848	827.3301	1.879356257	2.275214422		2	717.75	0.968441874
3	74.824	74824	1209.028	2201.578	2201.578	1209.028	1.820948729	2.285777798		2	718	0.964338263
3	75.142	75142	996.9116	2217.437	2217.437	996.9116	2.224306548	2.421350812		2	718.25	0.959224898
3	75.332	75332	701.3197	1736.117	1736.117	701.3197	2.475500118	2.547280795		2	718.5	0.954629866
3	75.567	75567	844.9243	2142.464	2142.464	844.9243	2.535687517	2.701038686		2	718.75	0.951286352
3	75.758	75758	667.2421	2342.161	2342.161	667.2421	3.510211661	2.791631379		2	719	0.948347371
3	76.111	76111	697.3056	1931.948	1931.948	697.3056	2.770590111	2.931145644		2	719.25	0.946793631
3	76.346	76346	574.4414	1795.27	1795.27	574.4414	3.125244803	3.024190045		2	719.5	0.950439148
3	76.615	76615	1296.311	4233.497	4233.497	1296.311	3.265803499	3.100435132		2	719.75	0.95702164
3	76.773	76773	1840.788	6371.948	6371.948	1840.788	3.461532778	3.118464748		2	720	0.964688913
3	77.071	77071	1150.367	3281.99	3281.99	1150.367	2.852993871	3.082090002		2	720.25	0.96952971
3	77.337	77337	1264.23	3468.285	3468.285	1264.23	2.743397167	2.995949236		2	720.5	0.972060426
3	77.576	77576	1139.239	3656.359	3656.359	1139.239	3.209474921	2.903767668		2	720.75	0.974293059
3	77.858	77858	1101.878	2687.588	2687.588	1101.878	2.439097613	2.81088055		2	721	0.97658193
3	78.129	78129	2340.17	5762.357	5762.357	2340.17	2.462366837	2.744532949		2	721.25	0.97708562
3	78.328	78328	2025.16	6567	6567	2025.16	3.242706749	2.697178623		2	721.5	0.975221739
3	78.485	78485	1462.711	3713.219	3713.219	1462.711	2.538586912	2.658686794		2	721.75	0.973295314
3	78.652	78652	1045.853	2730.74	2730.74	1045.853	2.611017036	2.615074395		2	722	0.973443239
3	78.818	78818	1166.059	3332.868	3332.868	1166.059	2.858232731	2.565730611		2	722.25	0.976271894
3	79.106	79106	1321.616	2413.088	2413.088	1321.616	1.825861672	2.467052198		2	722.5	0.980426583
3	79.361	79361	1360.946	3697.132	3697.132	1360.946	2.716589784	2.376601162		2	722.75	0.982485895
3	79.546	79546	1145.788	2904.276	2904.276	1145.788	2.534741156	2.315665325		2	723	0.980729078
3	80.043	80043	1444.651	2793.04	2793.04	1444.651	1.933366605	2.183661501		2	723.25	0.976951253
3	80.218	80218	1184.294	2537.375	2537.375	1184.294	2.142521198	2.143970565		2	723.5	0.973628133
3	80.453	80453	1028.759	2039.829	2039.829	1028.759	1.982805497	2.092173626		2	723.75	0.970305856
3	80.788	80788	833.018	1402.601	1402.601	833.018	1.683758334	2.014703416		2	724	0.967349723
3	80.977	80977	808.076	1713.489	1713.489	808.076	2.120455254	1.968084642		2	724.25	0.964401502
3	81.214	81214	2798.054	5225.365	5225.365	2798.054	1.867499698	1.907028811		2	724.5	0.962042512
3	81.47	81470	1109.264	2329.163	2329.163	1109.264	2.099737303	1.832806765		2	724.75	0.962533009
3	81.721	81721	1079.648	2338.473	2338.473	1079.648	2.16595872	1.746167245		2	725	0.964902065
3	81.981	81981	1220.9	2013.455	2013.455	1220.9	1.64915636	1.622371453		2	725.25	0.966852777
3	82.273	82273	1295.194	1659.97	1659.97	1295.194	1.281638118	1.45582535		2	725.5	0.966719689
3	82.646	82646	1401.696	1672.277	1672.277	1401.696	1.193038291	1.283547915		2	725.75	0.965671068
3	83.014	83014	35.35028	19.90943	19.90943	35.35028	0.563204308	1.166877785		2	726	0.964375294
3	83.238	83238	1361.343	1283.274	1283.274	1361.343	0.942652954	1.109553754		2	726.25	0.963937742
3	83.515	83515	961.3106	1100.107	1100.107	961.3106	1.144382471	1.057648865		2	726.5	0.965591635
3	83.694	83694	1759.662	1934.155	1934.155	1759.662	1.099162794	1.030905193		2	726.75	0.968011248
3	83.945	83945	1702.328	2015.248	2015.248	1702.328	1.183818865	1.004914996		2	727	0.970397605
3	84.263	84263	6162.31	6630.065	6630.065	6162.31	1.075905789	0.995758126		2	727.25	0.971611792
3	84.596	84596	676.8928	656.9269	656.9269	676.8928	0.970503601	1.001322778		2	727.5	0.971800686
3	84.779	84779	599.8794	608.578	608.578	599.8794	1.014500581	1.003762574		2	727.75	0.972127559
3	90.734	90734	5221.239	5573.911	5573.911	5221.239	1.067545653	0.941907451		2	728	0.974722343
3	91.013	91013	1360.311	1241.062	1241.062	1360.311	0.912336958	0.936915878		2	728.25	0.978196706
3	91.375	91375	1535.14	1228.108	1228.108	1535.14	0.799997394	0.932839526		2	728.5	0.980178116
3	91.614	91614	1390.605	1337.722	1337.722	1390.605	0.961971228	0.932230619		2	728.75	0.981879208
3	91.87	91870	1063.815	1059.115	1059.115	1063.815	0.995581939	0.932917873		2	729	0.982204428
3	92.284	92284	659.4392	550.1005	550.1005	659.4392	0.834194419	0.935805912		2	729.25	0.978493146
3	92.609	92609	852.4576	552.5316	552.5316	852.4576	0.648163146	0.942469048		2	729.5	0.973967515
3	92.767	92767	1049.235	740.5139	740.5139	1049.235	0.705765534	0.947251657		2	729.75	0.971109536
3	93.137	93137	699.4121	1031.002	1031.002	699.4121	1.474098032	0.956486116		2	730	0.968297703
3	93.305	93305	960.2076	1182.382	1182.382	960.2076	1.23138163	0.965670747		2	730.25	0.967110276
3	93.59	93590	1025.636	901.5907	901.5907	1025.636	0.87905524	0.984322786		2	730.5	0.968240929
3	93.885	93885	803.8856	626.7592	626.7592	803.8856	0.779662181	0.978359561		2	730.75	0.969641137
3	94.234	94234	901.6939	755.2301	755.2301	901.6939	0.837568159	0.954333973		2	731	0.971660512
3	94.545	94545	777.929	851.6422	851.6422	777.929	1.094755691	0.926153157		2	731.25	0.973931596
3	95.043	95043	1013.475	980.5591	980.5591	1013.475	0.967521744	0.888508715		2	731.5	0.978471639
3	95.241	95241	899.3691	826.409	826.409	899.3691	0.918876355	0.881075374		2	731.75	0.98552577
3	95.607	95607	637.3361	589.1725	589.1725	637.3361	0.924429826	0.875157704		2	732	0.990038603
3	95.888	95888	1364.1	712.8007	712.8007	1364.1	0.522542849	0.872880701		2	732.25	0.990955838
3	96.134	96134	854.4715	775.1975	775.1975	854.4715	0.907224524	0.869019198		2	732.5	0.991445166
3	96.415	96415	1321.532	1273.105	1273.105	1321.532	0.963355409	0.863082178		2	732.75	0.989810962
3	96.673	96673	732.6064	766.6189	766.6189	732.6064	1.046426703	0.858925389		2	733	0.986538004
3	96.924	96924	711.6366	598.5548	598.5548	711.6366	0.841096144	0.85647022		2	733.25	0.982140936
3	97.133	97133	745.949	578.9562	578.9562	745.949	0.776133757	0.855894897		2	733.5	0.980314783
3	97.427	97427	827.3022	602.2177	602.2177	827.3022	0.727929528	0.854764496		2	733.75	0.982569071
3	97.849	97849	1056.013	1057.908	1057.908	1056.013	1.001794485	0.852344382		2	734	0.987487216
3	98.417	98417	827.6396	632.5382	632.5382	827.6396	0.764267684	0.860946599		2	734.25	0.992802663
3	98.586	98586	619.0984	537.7946	537.7946	619.0984	0.868673865	0.877329472		2	734.5	0.998764993
3	98.821	98821	811.9489	654.1625	654.1625	811.9489	0.805669544	0.902874506		2	734.75	1.00654633
3	99.033	99033	525.2854	519.9035	519.9035	525.2854	0.989754332	0.912305102		2	735	1.015013546
3	99.218	99218	838.4204	728.2693	728.2693	838.4204	0.868620682	0.921115433		2	735.25	1.023807509
3	99.574	99574	792.7147	869.0418	869.0418	792.7147	1.096285713	0.934334033		2	735.5	1.035969905
3	99.739	99739	701.6201	648.6366	648.6366	701.6201	0.924484062	0.936592795		2	735.75	1.048735588
3	99.927	99927	866.9057	873.4908	873.4908	866.9057	1.007596097	0.931606325		2	736	1.057341947
3	100.139	100139	1424.923	1298.964	1298.964	1424.923	0.911602943	0.917012452		2	736.25	1.060932426
3	100.424	100424	937.1399	760.0707	760.0707	937.1399	0.811053611	0.895033091		2	736.5	1.06186059
3	100.63	100630	950.1308	896.2396	896.2396	950.1308	0.94328023	0.886712377		2	736.75	1.060940831
3	100.81	100810	900.0271	736.7026	736.7026	900.0271	0.818533797	0.884177038		2	737	1.05571857
3	101.035	101035	916.2046	834.3384	834.3384	916.2046	0.910646377	0.882417934		2	737.25	1.048690921
3	101.373	101373	766.0019	666.0968	666.0968	766.0019	0.869575911	0.892511283		2	737.5	1.042162968
3	101.62	101620	1008.979	810.4331	810.4331	1008.979	0.803220979	0.917663104		2	737.75	1.036475503
3	102.054	102054	1116.317	1225.054	1225.054	1116.317	1.097406919	1.011576614		2	738	1.029034366
3	102.272	102272	992.4372	941.942	941.942	992.4372	0.949120005	1.072466473		2	738.25	1.021906584
3	102.488	102488	1051.056	1240.084	1240.084	1051.056	1.179845793	1.132560309		2	738.5	1.018645327
3	102.697	102697	1068.066	1244.903	1244.903	1068.066	1.165567484	1.183965101		2	738.75	1.017009146
3	102.928	102928	1094.03	1569.588	1569.588	1094.03	1.434684606	1.24031454		2	739	1.015573118
3	103.361	103361	971.1801	1210.719	1210.719	971.1801	1.246647249	1.358895059		2	739.25	1.014129266
3	103.528	103528	723.8117	988.1792	988.1792	723.8117	1.365243474	1.401778489		2	739.5	1.013373802
3	103.698	103698	1222.028	1838.099	1838.099	1222.028	1.504138203	1.439899849		2	739.75	1.011602142
3	103.865	103865	1020.604	1450.419	1450.419	1020.604	1.421137875	1.471402279		2	740	1.005111855
3	104.1	104100	1030.048	1489.179	1489.179	1030.048	1.44573748	1.508728731		2	740.25	0.998460063
3	104.441	104441	944.3796	1314.846	1314.846	944.3796	1.392285475	1.552115633		2	740.5	0.993980731
3	104.848	104848	1408.585	2748.503	2748.503	1408.585	1.951251078	1.594958354		2	740.75	0.989101321
3	105.008	105008	1560.096	2959.651	2959.651	1560.096	1.897095435	1.610132757		2	741	0.986200402
3	105.283	105283	1176.202	1794.733	1794.733	1176.202	1.525871406	1.631865604		2	741.25	0.990299044
3	105.615	105615	1291.565	1628.707	1628.707	1291.565	1.261033707	1.651999465		2	741.5	0.995730567
3	105.916	105916	1930.469	3205.286	3205.286	1930.469	1.660366471	1.665849744		2	741.75	1.001707535
3	106.135	106135	2097.781	3245.593	3245.593	2097.781	1.547155304	1.677637987		2	742	1.006956397
3	106.518	106518	1139.795	2108.162	2108.162	1139.795	1.849597515	1.697725328		2	742.25	1.012317824
3	106.724	106724	1538.633	3001.5	3001.5	1538.633	1.950757588	1.698014133		2	742.5	1.018148524
3	107.002	107002	1568.606	2600.3	2600.3	1568.606	1.657713919	1.707510794		2	742.75	1.022131654
3	107.177	107177	1926.251	3112.598	3112.598	1926.251	1.615883911	1.706874016		2	743	1.023276272
3	107.516	107516	1023.111	1695.431	1695.431	1023.111	1.657132999	1.650388119		2	743.25	1.021874438
3	107.946	107946	1182.213	1891.828	1891.828	1182.213	1.600242934	1.530363578		2	743.5	1.01965011
3	108.187	108187	960.5424	1633.679	1633.679	960.5424	1.700788013	1.467223549		2	743.75	1.017460759
3	108.457	108457	1210.229	1713.324	1713.324	1210.229	1.415702317	1.422097158		2	744	1.016721489
3	108.653	108653	917.1381	1160.605	1160.605	917.1381	1.265463729	1.409675608		2	744.25	1.016430149
3	108.925	108925	1003.126	1360.019	1360.019	1003.126	1.355780829	1.408643712		2	744.5	1.015921803
3	109.222	109222	1316.753	1486.043	1486.043	1316.753	1.128566254	1.421683974		2	744.75	1.014968698
3	109.585	109585	795.5569	1111.555	1111.555	795.5569	1.397203644	1.445015828		2	745	1.013340635
3	109.988	109988	840.3091	1404.264	1404.264	840.3091	1.671127922	1.509108619		2	745.25	1.011508513
3	110.222	110222	747.9531	957.5282	957.5282	747.9531	1.280198184	1.561703945		2	745.5	1.00908132
3	110.465	110465	574.2721	1105.749	1105.749	574.2721	1.925479228	1.606191767		2	745.75	1.006060906
3	110.763	110763	897.65	1571.728	1571.728	897.65	1.750936334	1.619599751		2	746	1.004016097
3	110.99	110990	822.6879	1483.337	1483.337	822.6879	1.803037337	1.575569265		2	746.25	1.002597941
3	111.335	111335	1172.748	1802.982	1802.982	1172.748	1.537399339	1.46133845		2	746.5	1.002006068
3	111.492	111492	1303.372	1843.49	1843.49	1303.372	1.414400493	1.423009917		2	746.75	1.001512817
3	111.73	111730	888.1095	1056.588	1056.588	888.1095	1.189704648	1.338245865		2	747	1.001898997
3	111.896	111896	1315.959	1423.412	1423.412	1315.959	1.08165376	1.285786393		2	747.25	1.002525735
3	112.264	112264	1094.049	1350.029	1350.029	1094.049	1.233974895	1.269234757		2	747.5	1.006001668
3	112.453	112453	773.8398	883.4607	883.4607	773.8398	1.14165839	1.280976086		2	747.75	1.010763338
3	112.811	112811	861.5388	1130.703	1130.703	861.5388	1.312422609	1.306726751		2	748	1.015039311
3	112.969	112969	663.7811	808.1232	808.1232	663.7811	1.217454369	1.308600694		2	748.25	1.016765376
3	113.203	113203	814.487	907.8713	907.8713	814.487	1.114654132	1.300440504		2	748.5	1.016166189
3	113.446	113446	660.9535	982.5141	982.5141	660.9535	1.486510171	1.284681373		2	748.75	1.00988208
3	113.652	113652	667.7815	1169.09	1169.09	667.7815	1.75070738	1.264431679		2	749	1.002755517
3	113.943	113943	634.7694	884.9484	884.9484	634.7694	1.394125804	1.223228695		2	749.25	0.997099566
3	114.154	114154	737.4469	783.7752	783.7752	737.4469	1.062822557	1.17093891		2	749.5	0.989439721
3	114.378	114378	298.1367	252.5615	252.5615	298.1367	0.847133211	1.092667484		2	749.75	0.982123216
3	114.674	114674	931.3606	856.3503	856.3503	931.3606	0.919461592	0.988993688		2	750	0.978413617
3	114.872	114872	1174.339	934.7482	934.7482	1174.339	0.795978163	0.941777934		2	750.25	0.976568603
3	115.089	115089	855.0869	778.4037	778.4037	855.0869	0.910321162	0.913307069		2	750.5	0.975377938
3	115.293	115293	768.7006	620.6306	620.6306	768.7006	0.80737624	0.89540288		2	750.75	0.978015787
3	115.553	115553	752.4797	737.5759	737.5759	752.4797	0.980193751	0.876914718		2	751	0.983246486
3	115.758	115758	576.3258	564.4494	564.4494	576.3258	0.979392906	0.88025357		2	751.25	0.992084279
3	116.072	116072	719.3541	751.9176	751.9176	719.3541	1.045267692	0.899950177		2	751.5	0.999617441
3	116.409	116409	740.1903	645.9018	645.9018	740.1903	0.872615866	0.890043341		2	751.75	1.00458911
3	116.815	116815	958.7786	703.7069	703.7069	958.7786	0.733961834	0.875054893		2	752	1.00545361
3	117.066	117066	829.7151	640.2703	640.2703	829.7151	0.77167488	0.868758737		2	752.25	1.005176737
3	117.226	117226	901.2541	793.2428	793.2428	901.2541	0.880154443	0.867450191		2	752.5	1.004753526
3	117.391	117391	585.0667	566.1478	566.1478	585.0667	0.967663687	0.870725292		2	752.75	1.0035004
3	117.659	117659	725.6986	628.3749	628.3749	725.6986	0.865889641	0.886130037		2	753	1.001664332
3	117.962	117962	836.6435	769.5472	769.5472	836.6435	0.919802999	0.90923436		2	753.25	1.000069551
3	118.244	118244	621.2391	582.5138	582.5138	621.2391	0.937664419	0.925829815		2	753.5	0.999099509
3	118.445	118445	682.2016	628.5961	628.5961	682.2016	0.921422788	0.931458871		2	753.75	0.997882446
3	118.855	118855	989.8441	844.6127	844.6127	989.8441	0.853278511	0.931707868		2	754	0.995868719
3	119.153	119153	574.1043	592.8011	592.8011	574.1043	1.032566905	0.924505809		2	754.25	0.993596247
3	119.368	119368	293.9737	244.6812	244.6812	293.9737	0.832323436	0.916552993		2	754.5	0.990556147
3	119.563	119563	816.7788	941.0407	941.0407	816.7788	1.152136539	0.903753003		2	754.75	0.98703295
3	119.851	119851	973.2208	850.0601	850.0601	973.2208	0.873450403	0.875919181		2	755	0.985443831
3	120.092	120092	1913.408	1444.285	1444.285	1913.408	0.754823331	0.856160139		2	755.25	0.985384204
3	120.269	120269	1123.812	1040.481	1040.481	1123.812	0.925849697	0.8503285		2	755.5	0.985510496
3	120.442	120442	911.2571	638.0578	638.0578	911.2571	0.700195148	0.852392886		2	755.75	0.984855867
3	120.611	120611	1154.576	740.8948	740.8948	1154.576	0.641702928	0.858182391		2	756	0.9834626
3	120.869	120869	936.3203	851.5946	851.5946	936.3203	0.909512055	0.870380178		2	756.25	0.982460576
3	121.095	121095	658.6333	674.3152	674.3152	658.6333	1.023809759	0.880259824		2	756.5	0.983537302
3	121.571	121571	1014.348	893.9756	893.9756	1014.348	0.881330273	0.909890205		2	756.75	0.985943767
3	121.88	121880	572.4497	606.555	606.555	572.4497	1.059577811	0.933131845		2	757	0.98897913
3	122.159	122159	698.1736	725.1909	725.1909	698.1736	1.038697109	0.948102818		2	757.25	0.991766463
3	122.41	122410	1219.261	1280.022	1280.022	1219.261	1.049834285	0.951116029		2	757.5	0.994219801
3	122.603	122603	761.7651	638.1178	638.1178	761.7651	0.837683165	0.945390281		2	757.75	0.997237139
3	122.929	122929	2034.522	1643.96	1643.96	2034.522	0.80803255	0.926397908		2	758	1.000000678
3	123.281	123281	1720.693	1508.435	1508.435	1720.693	0.876643887	0.90242153		2	758.25	1.002602959
3	123.473	123473	2100.9	1622.636	1622.636	2100.9	0.772352801	0.892056023		2	758.5	1.004955683
3	123.705	123705	1803.472	1746.991	1746.991	1803.472	0.968682075	0.881731402		2	758.75	1.003801742
3	123.919	123919	1468.185	1322.28	1322.28	1468.185	0.900622197	0.872264715		2	759	1.000572012
3	124.484	124484	1670.778	1428.785	1428.785	1670.778	0.855161488	0.849697277		2	759.25	0.995036977
3	124.738	124738	1410.133	1392.186	1392.186	1410.133	0.987272832	0.833797647		2	759.5	0.990013688
3	125.14	125140	1282.599	1048.473	1048.473	1282.599	0.817459705	0.809064513		2	759.75	0.985147367
3	125.433	125433	775.9031	521.7811	521.7811	775.9031	0.672482298	0.808128011		2	760	0.980453844
3	125.685	125685	884.908	659.7771	659.7771	884.908	0.745588355	0.813421011		2	760.25	0.975890976
3	126.201	126201	1100.879	883.2433	883.2433	1100.879	0.802307338	0.842296338		2	760.5	0.973652279
3	126.525	126525	1187.649	1074.24	1074.24	1187.649	0.904509666	0.873126225		2	760.75	0.973649153
3	126.756	126756	969.8272	649.8337	649.8337	969.8272	0.670051015	0.906902756		2	761	0.974944016
3	126.938	126938	2173.996	1983.945	1983.945	2173.996	0.912579876	0.940714037		2	761.25	0.978094385
3	127.139	127139	1180.011	1346.478	1346.478	1180.011	1.141072414	0.978721859		2	761.5	0.98299899
3	127.381	127381	1528.915	1654.253	1654.253	1528.915	1.081978396	1.01590404		2	761.75	0.98771261
3	127.569	127569	649.5614	610.5391	610.5391	649.5614	0.939925156	1.037817701		2	762	0.992630396
3	127.794	127794	795.795	1220.358	1220.358	795.795	1.533508001	1.062670242		2	762.25	0.999582715
3	127.991	127991	1231.844	1144.58	1144.58	1231.844	0.929159861	1.083023183		2	762.5	1.007028606
3	128.444	128444	901.7855	818.577	818.577	901.7855	0.907729166	1.12393902		2	762.75	1.010343487
3	128.796	128796	1388.086	1392.268	1392.268	1388.086	1.003012782	1.146974519		2	763	1.009114177
3	129.186	129186	733.7069	844.339	844.339	733.7069	1.150785143	1.164275044		2	763.25	1.005550365
3	129.361	129361	603.9044	600.7197	600.7197	603.9044	0.994726483	1.170892691		2	763.5	1.001094106
3	129.529	129529	593.1383	958.6984	958.6984	593.1383	1.616315116	1.188447888		2	763.75	0.997396113
3	129.861	129861	767.4244	1043.874	1043.874	767.4244	1.360230402	1.227880039		2	764	0.993259501
3	130.137	130137	894.7102	918.6913	918.6913	894.7102	1.026803204	1.210332173		2	764.25	0.98931337
3	130.362	130362	968.8432	968.5259	968.5259	968.8432	0.999672496	1.176274402		2	764.5	0.986665688
3	130.591	130591	574.6674	778.3193	778.3193	574.6674	1.354382204	1.134784621		2	764.75	0.98770376
3	130.874	130874	642.9952	723.2065	723.2065	642.9952	1.124746343	1.090025019		2	765	0.989709344
3	131.15	131150	723.8317	883.8056	883.8056	723.8317	1.221009801	1.042641438		2	765.25	0.990681967
3	131.443	131443	1213.986	1124.313	1124.313	1213.986	0.926133415	0.978790037		2	765.5	0.993712524
3	131.608	131608	1160.206	1001.024	1001.024	1160.206	0.862798503	0.945718043		2	765.75	0.996009739
3	131.915	131915	1153.634	769.0855	769.0855	1153.634	0.666663344	0.907756556		2	766	0.994636158
3	132.071	132071	724.9895	580.4266	580.4266	724.9895	0.800600009	0.903994836		2	766.25	0.991856593
3	132.241	132241	798.0688	781.8735	781.8735	798.0688	0.979706887	0.907744712		2	766.5	0.988036408
3	132.551	132551	917.2591	917.8074	917.8074	917.2591	1.000597759	0.928359674		2	766.75	0.980630146
3	132.942	132942	1649.747	1668.752	1668.752	1649.747	1.011519948	0.96132894		2	767	0.967059186
3	133.24	133240	1221.891	1224.304	1224.304	1221.891	1.001974808	0.994324028		2	767.25	0.956897949
3	133.691	133691	1665.278	1657.355	1657.355	1665.278	0.995242236	1.057518786		2	767.5	0.953425581
3	133.917	133917	908.7819	1318.302	1318.302	908.7819	1.450625282	1.077881237		2	767.75	0.951056108
3	134.075	134075	764.7953	627.5936	627.5936	764.7953	0.820603369	1.083180373		2	768	0.954191355
3	134.4	134400	878.2174	815.1836	815.1836	878.2174	0.928225289	1.088520187		2	768.25	0.966666018
3	134.73	134730	699.1729	953.0539	953.0539	699.1729	1.363116191	1.106685628		2	768.5	0.981034258
3	135.003	135003	671.713	692.4173	692.4173	671.713	1.030823134	1.123425395		2	768.75	0.989542832
3	135.2	135200	883.0763	914.1035	914.1035	883.0763	1.035135356	1.131727562		2	769	0.996677703
3	135.447	135447	1017.557	992.8776	992.8776	1017.557	0.97574642	1.132630513		2	769.25	1.003479247
3	135.63	135630	1277.989	1650.121	1650.121	1277.989	1.291185605	1.124156395		2	769.5	1.006351107
3	135.947	135947	1058.521	1280.965	1280.965	1058.521	1.210146043	1.097616141		2	769.75	1.002207554
3	136.178	136178	1111.7	1248.403	1248.403	1111.7	1.122967527	1.07673061		2	770	0.996911332
3	136.394	136394	962.5808	973.6188	973.6188	962.5808	1.011467089	1.062341982		2	770.25	0.991143429
3	136.609	136609	645.8929	799.1404	799.1404	645.8929	1.237264568	1.052401714		2	770.5	0.983516352
3	136.963	136963	1066.235	785.0474	785.0474	1066.235	0.736279901	1.036499511		2	770.75	0.97728314
3	137.441	137441	1506.472	1046.416	1046.416	1506.472	0.69461364	1.01556194		2	771	0.975096672
3	137.734	137734	607.7694	799.567	799.567	607.7694	1.31557627	1.002798295		2	771.25	0.973360663
3	137.957	137957	798.5055	1003.952	1003.952	798.5055	1.257288773	0.997298314		2	771.5	0.972830159
3	138.176	138176	921.6195	843.8267	843.8267	921.6195	0.915591196	0.996948151		2	771.75	0.972849418
3	138.379	138379	1821.423	1655.947	1655.947	1821.423	0.909150153	0.996958038		2	772	0.97475758
3	138.683	138683	696.6792	662.9129	662.9129	696.6792	0.951532499	0.989199137		2	772.25	0.978195167
3	138.941	138941	719.3745	799.2194	799.2194	719.3745	1.110992119	0.966591552		2	772.5	0.980770763
3	139.149	139149	768.6607	649.7804	649.7804	768.6607	0.845340994	0.939966373		2	772.75	0.979966128
3	139.416	139416	1089.284	630.1503	630.1503	1089.284	0.578499546	0.904757198		2	773	0.978492538
3	139.596	139596	711.6597	848.0456	848.0456	711.6597	1.191644827	0.886011356		2	773.25	0.977499768
3	139.911	139911	1105.239	1024.423	1024.423	1105.239	0.926879164	0.858709043		2	773.5	0.97883133
3	140.293	140293	938.6411	678.0631	678.0631	938.6411	0.722388035	0.827823707		2	773.75	0.980449824
3	140.587	140587	801.925	725.4976	725.4976	801.925	0.904695077	0.810149698		2	774	0.982580213
3	140.776	140776	566.5654	425.6714	425.6714	566.5654	0.751319089	0.803366576		2	774.25	0.985228952
3	141.007	141007	937.5937	684.2851	684.2851	937.5937	0.729831162	0.800972786		2	774.5	0.988248475
3	141.205	141205	804.36	742.0743	742.0743	804.36	0.922564896	0.803166316		2	774.75	0.990396915
3	141.433	141433	1246.833	882.0562	882.0562	1246.833	0.707437323	0.808971768		2	775	0.99228405
3	141.759	141759	881.9724	591.4757	591.4757	881.9724	0.670628355	0.820018986		2	775.25	0.995019705
3	142.074	142074	775.9044	819.565	819.565	775.9044	1.056270592	0.841750973		2	775.5	0.997666913
3	142.353	142353	1446.641	1284.683	1284.683	1446.641	0.888045479	0.867324043		2	775.75	0.999099812
3	142.584	142584	899.989	712.8768	712.8768	899.989	0.792095014	0.881263809		2	776	0.99831605
3	142.756	142756	907.8103	735.9802	735.9802	907.8103	0.810720257	0.887062115		2	776.25	0.994801044
3	143.071	143071	1306.052	1385.7	1385.7	1306.052	1.060983789	0.895691901		2	776.5	0.99126849
3	143.416	143416	705.3262	713.1509	713.1509	705.3262	1.011093732	0.894813708		2	776.75	0.986903466
3	143.707	143707	1484.916	946.7349	946.7349	1484.916	0.637567984	0.888359699		2	777	0.981357048
3	143.919	143919	651.885	615.0293	615.0293	651.885	0.943462881	0.883615884		2	777.25	0.974623368
3	144.122	144122	708.8033	603.8793	603.8793	708.8033	0.851970215	0.88117791		2	777.5	0.969348696
3	144.406	144406	628.4611	627.6288	627.6288	628.4611	0.998675654	0.883725544		2	777.75	0.966075107
3	144.753	144753	901.0616	681.2195	681.2195	901.0616	0.756018789	0.892120572		2	778	0.963301789
3	145.005	145005	1401.683	1209.865	1209.865	1401.683	0.863151654	0.897373719		2	778.25	0.962904446
3	145.41	145410	1376.56	1365.563	1365.563	1376.56	0.992011245	0.8953398		2	778.5	0.965489152
3	145.897	145897	1186.534	969.9949	969.9949	1186.534	0.817502828	0.854204481		2	778.75	0.969330779
3	146.164	146164	931.7229	916.3662	916.3662	931.7229	0.983517954	0.821681114		2	779	0.974217173
3	146.354	146354	1363.732	1008.937	1008.937	1363.732	0.739835246	0.801028356		2	779.25	0.981296229
3	146.688	146688	626.4435	612.8448	612.8448	626.4435	0.978292216	0.781214977		2	779.5	0.988803303
3	146.928	146928	447.2108	287.8977	287.8977	447.2108	0.643762852	0.77675658		2	779.75	0.996182058
3	147.158	147158	939.1717	676.7315	676.7315	939.1717	0.720562065	0.775265211		2	780	1.004662827
3	147.344	147344	908.8088	599.2168	599.2168	908.8088	0.659343087	0.781181939		2	780.25	1.010970602
3	147.834	147834	1260.493	831.482	831.482	1260.493	0.659648249	0.85281845		2	780.5	1.015457134
3	148.003	148003	651.4613	622.842	622.842	651.4613	0.956069071	0.87480937		2	780.75	1.018998144
3	148.166	148166	1249.926	1161.516	1161.516	1249.926	0.929267813	0.896794479		2	781	1.021009647
3	148.437	148437	1198.547	1252.834	1252.834	1198.547	1.04529401	0.952855625		2	781.25	1.019195781
3	148.727	148727	37.44045	22.27547	22.27547	37.44045	0.594957326	1.01184664		2	781.5	1.013710064
3	149.001	149001	61.75338	129.7559	129.7559	61.75338	2.101195109	1.035972651		2	781.75	1.006126837
3	149.296	149296	53.01098	20.09479	20.09479	53.01098	0.37906845	1.012693711		2	782	1.002215386
3	149.974	149974	37.06715	35.73359	35.73359	37.06715	0.964023131	0.863971637		2	782.25	1.000353236
3	150.149	150149	148.8474	183.0945	183.0945	148.8474	1.23008195	0.822914913		2	782.5	0.998903546
3	150.51	150510	43.88908	31.23493	31.23493	43.88908	0.71167885	0.76063533		2	782.75	0.999495642
3	150.727	150727	46.77851	21.15766	21.15766	46.77851	0.45229444	0.739726484		2	783	1.000947797
3	150.927	150927	49.84857	28.26545	28.26545	49.84857	0.567026296	0.725266455		2	783.25	1.002253091
3	151.421	151421	55.63766	31.16459	31.16459	55.63766	0.560134808	0.707545375		2	783.5	1.002825132
3	151.975	151975	1342.067	1064.202	1064.202	1342.067	0.792957431	0.714015446		2	783.75	1.00210472
3	152.254	152254	1058.876	965.8338	965.8338	1058.876	0.912131166	0.747944906		2	784	1.001327664
3	152.557	152557	1158.228	918.2933	918.2933	1158.228	0.792843292	0.804236528		2	784.25	1.000444483
3	152.726	152726	1114.522	734.847	734.847	1114.522	0.659338263	0.823272866		2	784.5	0.998755942
3	153.084	153084	1110.939	753.289	753.289	1110.939	0.678065132	0.845025296		2	784.75	0.996722248
3	153.252	153252	782.9277	939.7409	939.7409	782.9277	1.20029078	0.849462802		2	785	0.990808239
3	153.447	153447	1186.207	886.7007	886.7007	1186.207	0.747509246	0.84623862		2	785.25	0.984227289
3	153.7	153700	1221.817	1065.471	1065.471	1221.817	0.87203812	0.832642944		2	785.5	0.977954883
3	154.087	154087	892.2048	629.8418	629.8418	892.2048	0.705938592	0.799922044		2	785.75	0.974534385
3	154.253	154253	1019.145	770.0514	770.0514	1019.145	0.755585712	0.784559622		2	786	0.972060213
3	154.556	154556	812.9176	776.8738	776.8738	812.9176	0.955661189	0.737416969		2	786.25	0.971542034
3	154.716	154716	1152.025	846.9402	846.9402	1152.025	0.735175192	0.704250779		2	786.5	0.973199112
3	154.981	154981	1287.128	763.8553	763.8553	1287.128	0.593457139	0.654651808		2	786.75	0.9766833
3	155.203	155203	1318.808	596.8897	596.8897	1318.808	0.452597876	0.633498931		2	787	0.978004666
3	155.509	155509	913.6826	680.2265	680.2265	913.6826	0.744488841	0.639987489		2	787.25	0.976656617
3	155.689	155689	798.6991	444.4651	444.4651	798.6991	0.556486291	0.653434789		2	787.5	0.974897192
3	155.866	155866	1103.28	597.7023	597.7023	1103.28	0.541750326	0.668740613		2	787.75	0.973765611
3	156.043	156043	633.7162	423.5377	423.5377	633.7162	0.668339708	0.682219138		2	788	0.972992803
3	156.421	156421	916.8389	741.5451	741.5451	916.8389	0.808806324	0.727210474		2	788.25	0.972095608
3	156.652	156652	902.2325	919.6126	919.6126	902.2325	1.019263438	0.763884393		2	788.5	0.972712666
3	156.86	156860	961.9501	661.2755	661.2755	961.9501	0.687432228	0.792928272		2	788.75	0.974946833
3	157.049	157049	766.9376	668.6532	668.6532	766.9376	0.871848244	0.809773643		2	789	0.98179068
3	157.371	157371	1318.137	1039.918	1039.918	1318.137	0.788930134	0.811174974		2	789.25	0.98932537
3	157.538	157538	1493.78	1057.119	1057.119	1493.78	0.707680515	0.803547612		2	789.5	0.997204961
3	157.799	157799	1470.811	1099.062	1099.062	1470.811	0.747248967	0.789669488		2	789.75	1.005779864
3	158.102	158102	1349.107	1253.641	1253.641	1349.107	0.929237636	0.784684111		2	790	1.013365877
3	158.276	158276	1224.842	884.5817	884.5817	1224.842	0.722200659	0.792379539		2	790.25	1.021100106
3	158.518	158518	949.9512	812.0578	812.0578	949.9512	0.854841596	0.812333415		2	790.5	1.026459055
3	158.977	158977	687.9874	581.3966	581.3966	687.9874	0.845068674	0.857783861		2	790.75	1.02601214
3	159.183	159183	792.1653	566.6282	566.6282	792.1653	0.715290357	0.871726613		2	791	1.02161282
3	159.393	159393	1067.445	912.8839	912.8839	1067.445	0.855204624	0.880983823		2	791.25	1.017634442
3	159.646	159646	1293.523	1230.047	1230.047	1293.523	0.950927815	0.890458212		2	791.5	1.011836008
3	159.811	159811	1737.88	1885.23	1885.23	1737.88	1.084787212	0.895737242		2	791.75	1.005718777
3	160.179	160179	1271.136	1220.107	1220.107	1271.136	0.959855594	0.905265984		2	792	1.005997668
3	160.358	160358	1829.219	1549.694	1549.694	1829.219	0.847188882	0.906641992		2	792.25	1.00794678
3	160.639	160639	1435.711	1075.696	1075.696	1435.711	0.74924271	0.903602403		2	792.5	1.012161952
3	160.856	160856	1734.623	1665.286	1665.286	1734.623	0.960027626	0.903299188		2	792.75	1.021127912
3	161.082	161082	1403.027	1261.437	1261.437	1403.027	0.899082484	0.904637159		2	793	1.030601455
3	161.501	161501	936.7239	889.1169	889.1169	936.7239	0.949177127	0.9061661		2	793.25	1.039629731
3	161.748	161748	871.0738	690.6556	690.6556	871.0738	0.792878399	0.909398907		2	793.5	1.051145295
3	162.128	162128	480.4539	567.592	567.592	480.4539	1.181366204	0.916394585		2	793.75	1.062758216
3	162.324	162324	624.8595	418.362	418.362	624.8595	0.66952971	0.921712166		2	794	1.070892627
3	162.624	162624	1075.234	1106.996	1106.996	1075.234	1.029539616	0.933157966		2	794.25	1.077314421
3	162.79	162790	1412.746	1486.919	1486.919	1412.746	1.052502715	0.941670793		2	794.5	1.08187923
3	163.158	163158	752.4904	629.22	629.22	752.4904	0.836183425	0.965440824		2	794.75	1.080514629
3	163.425	163425	1342.32	1186.025	1186.025	1342.32	0.883563532	0.985193816		2	795	1.073885653
3	163.761	163761	1158.039	1182.935	1182.935	1158.039	1.021498412	1.01055661		2	795.25	1.064375465
3	164.265	164265	1167.412	1303.444	1303.444	1167.412	1.116524415	1.056273421		2	795.5	1.056982092
3	164.722	164722	1170.765	1309.234	1309.234	1170.765	1.118272241	1.095977484		2	795.75	1.052008505
3	164.984	164984	914.8815	972.4632	972.4632	914.8815	1.062938971	1.108971678		2	796	1.048134117
3	165.159	165159	755.7056	906.4876	906.4876	755.7056	1.199524788	1.111009284		2	796.25	1.044932017
3	165.572	165572	532.1281	729.6469	729.6469	532.1281	1.371186562	1.077563378		2	796.5	1.042961369
3	165.832	165832	652.2053	626.75	626.75	652.2053	0.960970418	1.047442266		2	796.75	1.043798905
3	166.084	166084	1023.412	1076.345	1076.345	1023.412	1.051722083	1.034336721		2	797	1.044640135
3	166.299	166299	739.5541	664.0325	664.0325	739.5541	0.897882251	1.03522583		2	797.25	1.044630596
3	166.543	166543	618.8981	522.2877	522.2877	618.8981	0.843899343	1.039274643		2	797.5	1.044042726
3	166.939	166939	675.1619	682.3914	682.3914	675.1619	1.010707802	1.081192432		2	797.75	1.044165668
3	167.446	167446	1077.518	1227.759	1227.759	1077.518	1.139432474	1.177584429		2	798	1.046341825
3	167.772	167772	990.432	1231.528	1231.528	990.432	1.243425091	1.228347768		2	798.25	1.04949105
3	167.961	167961	1201.295	1503.066	1503.066	1201.295	1.251204742	1.242860954		2	798.5	1.052927599
3	168.195	168195	1435.436	2164.341	2164.341	1435.436	1.507793451	1.243560553		2	798.75	1.057290448
3	168.561	168561	773.2103	828.3164	828.3164	773.2103	1.071269226	1.217425736		2	799	1.062026807
3	168.899	168899	4978.159	5354.403	5354.403	4978.159	1.075578944	1.171984992		2	799.25	1.066060549
3	169.113	169113	1097.174	1579.295	1579.295	1097.174	1.43942073	1.13662172		2	799.5	1.068824513
3	169.521	169521	1491.769	1694.871	1694.871	1491.769	1.136148425	1.034532581		2	799.75	1.070418737
3	169.881	169881	1818.858	1466.047	1466.047	1818.858	0.806026089	0.921798757		2	800	1.072108264
3	170.136	170136	1180.517	865.2063	865.2063	1180.517	0.732904566	0.851588782		2	800.25	1.074099542
3	170.373	170373	1807.306	1316.467	1316.467	1807.306	0.728414004	0.80743382		2	800.5	1.077407132
3	170.552	170552	687.7474	452.9178	452.9178	687.7474	0.658552544	0.791710133		2	800.75	1.080714722
3	170.739	170739	1186.265	886.6546	886.6546	1186.265	0.747433836	0.786349503		2	801	1.084022313
3	171.208	171208	1173.687	1124.257	1124.257	1173.687	0.957884853	0.782289548		2	801.25	1.087329903
3	171.396	171396	1388.218	1079.886	1079.886	1388.218	0.777893674	0.780701225		2	801.5	1.090637494
3	171.7	171700	1251.676	1195.273	1195.273	1251.676	0.954938019	0.784516189		2	801.75	1.093945084
3	171.905	171905	1441.86	1139.602	1139.602	1441.86	0.790369384	0.776923784		2	802	1.097252674
3	172.136	172136	1194.722	943.2117	943.2117	1194.722	0.789482156	0.763068991		2	802.25	1.101913561
3	172.362	172362	681.3667	577.8692	577.8692	681.3667	0.848103085	0.751259864		2	802.5	1.108673438
3	172.597	172597	1401.368	622.9037	622.9037	1401.368	0.444496877	0.748684493		2	802.75	1.115139854
3	173.007	173007	827.572	598.4654	598.4654	827.572	0.723158106	0.77295401		2	803	1.121120643
3	173.212	173212	915.6051	761.2342	761.2342	915.6051	0.831400131	0.793189497		2	803.25	1.126608155
3	173.505	173505	1221.896	840.3851	840.3851	1221.896	0.687771382	0.825506188		2	803.5	1.131221048
3	173.691	173691	922.7913	767.0321	767.0321	922.7913	0.831208638	0.845343138		2	803.75	1.134463044
3	174.079	174079	1073.899	1186.597	1186.597	1073.899	1.10494283	0.905205591		2	804	1.135869166
3	174.596	174596	997.7204	876.7179	876.7179	997.7204	0.878721032	1.003158193		2	804.25	1.136845894
3	174.79	174790	1209.036	1443.196	1443.196	1209.036	1.193674961	1.028875439		2	804.5	1.137432781
3	174.994	174994	1954.909	2194.525	2194.525	1954.909	1.122571434	1.041383172		2	804.75	1.137736736
3	175.453	175453	1113.562	778.0552	778.0552	1113.562	0.698708469	1.013500864		2	805	1.137148496
3	175.642	175642	894.6935	921.0279	921.0279	894.6935	1.029433991	0.988082062		2	805.25	1.136335632
3	175.814	175814	1968.096	2074.333	2074.333	1968.096	1.053979582	0.962080237		2	805.5	1.135522768
3	176.17	176170	524.2731	649.8923	649.8923	524.2731	1.239606419	0.910685581		2	805.75	1.134709904
3	176.424	176424	726.0934	534.971	534.971	726.0934	0.736779869	0.872604278		2	806	1.13389704
3	176.758	176758	895.6213	768.0203	768.0203	895.6213	0.857527953	0.812737899		2	806.25	1.133084176
3	177.015	177015	845.9233	514.0233	514.0233	845.9233	0.607647644	0.770254947		2	806.5	1.132271312
3	177.284	177284	939.1309	562.6676	562.6676	939.1309	0.5991365	0.739700485		2	806.75	1.131458449
3	177.452	177452	1054.736	767.4556	767.4556	1054.736	0.727628146	0.729542888		2	807	1.130645585
3	178.665	178665	1022.796	759.1264	759.1264	1022.796	0.742207048	0.747298691		2	807.25	1.129832721
3	178.907	178907	890.173	701.8102	701.8102	890.173	0.788397536	0.75707787		2	807.5	1.129019857
3	179.08	179080	894.8627	715.3962	715.3962	894.8627	0.799448005	0.762699755		2	807.75	1.128095604
3	179.492	179492	671.9583	455.9133	455.9133	671.9583	0.678484513	0.777023843		2	808	1.126677365
3	179.713	179713	778.1275	603.7314	603.7314	778.1275	0.775877218	0.785122661		2	808.25	1.125259126
3	179.904	179904	671.4981	573.8438	573.8438	671.4981	0.854572485	0.790871694		2	808.5	1.12419342
3	180.106	180106	788.9703	607.7913	607.7913	788.9703	0.770360177	0.794574853		2	808.75	1.123207207
3	180.601	180601	861.0742	793.1278	793.1278	861.0742	0.921091121	0.79310847		2	809	1.122220994
3	180.915	180915	536.3509	378.6567	378.6567	536.3509	0.705986883	0.788326144		3	2	1.146262077
3	181.214	181214	545.1994	434.0801	434.0801	545.1994	0.796185946	0.783996773		3	2.25	1.132064446
3	181.586	181586	431.5816	324.5856	324.5856	431.5816	0.752083963	0.769226675		3	2.5	1.119101852
3	182.02	182020	899.2589	818.7831	818.7831	899.2589	0.910508753	0.751968169		3	2.75	1.107993365
3	182.217	182217	497.7616	238.7477	238.7477	497.7616	0.479642664	0.751087661		3	3	1.097162984
3	182.478	182478	670.2972	645.0719	645.0719	670.2972	0.962366992	0.751662131		3	3.25	1.087935508
3	182.782	182782	519.7167	381.3077	381.3077	519.7167	0.733683755	0.755595664		3	3.5	1.079833216
3	183.115	183115	622.1375	337.9366	337.9366	622.1375	0.543186353	0.765046107		3	3.75	1.073683984
3	183.445	183445	792.6348	676.181	676.181	792.6348	0.853080132	0.787499917		3	4	1.067831473
3	183.756	183756	776.6524	689.2794	689.2794	776.6524	0.887500509	0.819893817		3	4.25	1.063453889
3	184.056	184056	890.4261	765.8412	765.8412	890.4261	0.860083953	0.851881438		3	4.5	1.059814075
3	184.43	184430	1166.794	793.1416	793.1416	1166.794	0.679761466	0.878972843		3	4.75	1.0571248
3	184.603	184603	533.5468	528.2077	528.2077	533.5468	0.989993193	0.882955765		3	5	1.055630602
3	184.812	184812	737.6568	684.8588	684.8588	737.6568	0.928424709	0.881645873		3	5.25	1.054136404
3	185.128	185128	1235.198	1194.28	1194.28	1235.198	0.966873327	0.872490086		3	5.5	1.053055092
3	185.354	185354	1213.295	1082.963	1082.963	1213.295	0.892580123	0.865049281		3	5.75	1.052610119
3	185.573	185573	1149.781	916.229	916.229	1149.781	0.796872622	0.849376184		3	6	1.052165147
3	185.761	185761	1180.014	1025.561	1025.561	1180.014	0.86910918	0.828188512		3	6.25	1.053203018
3	186.085	186085	1216.128	872.3687	872.3687	1216.128	0.717332962	0.803108288		3	6.5	1.054688831
3	186.248	186248	1077.84	950.7398	950.7398	1077.84	0.882078787	0.797411028		3	6.75	1.056174644
3	186.411	186411	981.4397	756.3968	756.3968	981.4397	0.770701246	0.793975231		3	7	1.057660458
3	186.609	186609	944.9419	707.5379	707.5379	944.9419	0.74876339	0.801733594		3	7.25	1.059146271
3	186.918	186918	1002.497	714.5786	714.5786	1002.497	0.712798742	0.829091424		3	7.5	1.060632084
3	187.102	187102	695.1829	598.6788	598.6788	695.1829	0.861181712	0.848805797		3	7.75	1.062117898
3	187.351	187351	726.9871	630.4876	630.4876	726.9871	0.867261056	0.872653349		3	8	1.063603711
3	187.691	187691	963.0079	1083.26	1083.26	963.0079	1.124871354	0.910411644		3	8.25	1.065089524
3	187.956	187956	812.0478	704.3382	704.3382	812.0478	0.867360517	0.944591641		3	8.5	1.066575337
3	188.171	188171	855.0736	814.1296	814.1296	855.0736	0.952116403	0.966723304		3	8.75	1.066015735
3	188.472	188472	894.2772	837.5471	837.5471	894.2772	0.936563182	0.976871174		3	9	1.064982563
3	188.834	188834	1017.868	1245.481	1245.481	1017.868	1.223617404	0.944808315		3	9.25	1.063048117
[truncated: 3,799,767 more chars]
