# Supplementary material for: The effects of manipulating levels of replication initiation factors on origin firing efficiency in yeast
Source: PLoS Genet. 2019 Oct 4;15(10):e1008430. doi: 10.1371/journal.pgen.1008430 (PMC6795477; doi:10.1371/journal.pgen.1008430)
Supplement: S4 Data — Zip archive. (ZIP) [file pgen.1008430.s022.zip › Lynch_S4_Data_SLD3-AID/SLD3-AID_plusaux_t90.txt]

Chr	Coord_kb	Coord_bp	gProcessedSignal	rProcessedSignal	Sphase	G1	ssDNAraw	ssDNA_loess		Chr	Coord_kb	ssDNA_scaled
1	0.048	48	21578.25	21080.94	21080.94	21578.25	0.976953182	0.957642562		1	1	1.029399025
1	0.193	193	20991.93	19819	19819	20991.93	0.944124718	0.960275166		1	1.25	1.028269361
1	0.766	766	7035.026	6826.799	6826.799	7035.026	0.970401389	0.964344857		1	1.5	1.027139698
1	1.516	1516	10723.95	9672.244	9672.244	10723.95	0.901929233	0.954403139		1	1.75	1.024008594
1	2.287	2287	7483.332	7516.878	7516.878	7483.332	1.004482762	0.924837891		1	2	1.02074064
1	2.834	2834	3918.895	3272.268	3272.268	3918.895	0.834997621	0.893152615		1	2.25	1.017472685
1	2.997	2997	2341.64	2305.983	2305.983	2341.64	0.984772638	0.88234606		1	2.5	1.012783131
1	3.194	3194	2138.367	1993.892	1993.892	2138.367	0.932436761	0.866640722		1	2.75	1.007846632
1	3.505	3505	1712.738	1142.841	1142.841	1712.738	0.667259674	0.836395108		1	3	1.002422638
1	3.736	3736	1308.306	950.4439	950.4439	1308.306	0.726469113	0.814179894		1	3.25	0.995293924
1	3.891	3891	1376.579	1196.019	1196.019	1376.579	0.868834262	0.79976481		1	3.5	0.987005902
1	4.075	4075	888.7652	715.9946	715.9946	888.7652	0.805606025	0.782553572		1	3.75	0.978823456
1	4.229	4229	1143.798	877.8074	877.8074	1143.798	0.767449672	0.76964372		1	4	0.970877796
1	4.372	4372	1119.719	1195.736	1195.736	1119.719	1.067889354	0.760339024		1	4.25	0.96361975
1	4.58	4580	1161.074	476.734	476.734	1161.074	0.41059743	0.750451998		1	4.5	0.958839646
1	4.857	4857	836.3237	708.7907	708.7907	836.3237	0.84750761	0.737281915		1	4.75	0.954788074
1	5.169	5169	1217.488	944.3274	944.3274	1217.488	0.775635899	0.711191781		1	5	0.948977561
1	5.349	5349	1440.273	705.9548	705.9548	1440.273	0.490153464	0.693855968		1	5.25	0.941500821
1	5.626	5626	1063.132	851.234	851.234	1063.132	0.800685145	0.674905264		1	5.5	0.934729048
1	5.763	5763	1053.96	768.1768	768.1768	1053.96	0.728848154	0.669214956		1	5.75	0.930034872
1	5.987	5987	940.0481	606.9104	606.9104	940.0481	0.645616325	0.661691596		1	6	0.927305711
1	6.146	6146	1153.787	834.2407	834.2407	1153.787	0.723045675	0.662391584		1	6.25	0.929736007
1	6.32	6320	1560.17	934.3954	934.3954	1560.17	0.598906145	0.673244161		1	6.5	0.938141051
1	6.75	6750	1036.148	574.6082	574.6082	1036.148	0.554561897	0.721715924		1	6.75	0.947747641
1	6.973	6973	709.5023	445.2898	445.2898	709.5023	0.627608677	0.737617558		1	7	0.953528981
1	7.162	7162	681.9497	657.4469	657.4469	681.9497	0.964069491	0.74502444		1	7.25	0.957088719
1	7.322	7322	959.3188	740.7658	740.7658	959.3188	0.772178967	0.752467814		1	7.5	0.960169489
1	7.748	7748	1504.084	1425.185	1425.185	1504.084	0.947543488	0.76608073		1	7.75	0.962823141
1	8.117	8117	2108.209	1500.216	1500.216	2108.209	0.711606866	0.740193303		1	8	0.956844378
1	8.298	8298	1244.213	797.1071	797.1071	1244.213	0.640651641	0.723599704		1	8.25	0.949889866
1	8.471	8471	1432.614	730.2107	730.2107	1432.614	0.509705126	0.718937371		1	8.5	0.947277681
1	8.646	8646	1266.379	992.7621	992.7621	1266.379	0.783937589	0.727385106		1	8.75	0.95246385
1	8.845	8845	1198.793	990.254	990.254	1198.793	0.826042528	0.743010391		1	9	0.958808928
1	9.065	9065	1253.711	1027.473	1027.473	1253.711	0.819545334	0.758842152		1	9.25	0.966326816
1	9.25	9250	1513.798	841.7396	841.7396	1513.798	0.556044862	0.776218568		1	9.5	0.975485906
1	9.438	9438	1307.016	879.1767	879.1767	1307.016	0.672659478	0.798612803		1	9.75	0.977938931
1	9.582	9582	1068.682	961.063	961.063	1068.682	0.899297452	0.809004652		1	10	0.97622799
1	9.737	9737	1147.675	1277.985	1277.985	1147.675	1.113542597	0.810554508		1	10.25	0.976028833
1	9.989	9989	980.9516	909.4748	909.4748	980.9516	0.927135243	0.805293422		1	10.5	0.976595994
1	10.241	10241	1226.791	900.0755	900.0755	1226.791	0.733682836	0.804619393		1	10.75	0.976041048
1	10.499	10499	1525.717	1053.552	1053.552	1525.717	0.690529109	0.806350063		1	11	0.978481379
1	10.771	10771	1697.289	1081.468	1081.468	1697.289	0.637173752	0.80457885		1	11.25	0.982869139
1	11.079	11079	2028.969	1340.28	1340.28	2028.969	0.660571946	0.814391194		1	11.5	0.987463068
1	11.227	11227	1986.632	1369.104	1369.104	1986.632	0.689158334	0.823566454		1	11.75	0.995159959
1	11.364	11364	1371.018	1599.244	1599.244	1371.018	1.166464627	0.830592667		1	12	1.004768556
1	11.599	11599	1431.144	1253.857	1253.857	1431.144	0.876122179	0.843776539		1	12.25	1.014377153
1	13.246	13246	11000.11	12334.35	12334.35	11000.11	1.121293333	1.029473456		1	12.5	1.023985749
1	14.005	14005	3694.438	3067.009	3067.009	3694.438	0.830169298	1.096375317		1	12.75	1.033594346
1	14.275	14275	3990.012	4285.21	4285.21	3990.012	1.073984239	1.10570952		1	13	1.043202943
1	14.632	14632	1740.229	2331.503	2331.503	1740.229	1.339767927	1.105566249		1	13.25	1.052777991
1	15.417	15417	1873.696	2075.166	2075.166	1873.696	1.107525447	1.07615116		1	13.5	1.060289813
1	16.138	16138	1656.335	1868.181	1868.181	1656.335	1.127900455	1.038612365		1	13.75	1.067801635
1	16.454	16454	1467.497	1296.345	1296.345	1467.497	0.883371482	1.016478066		1	14	1.075313458
1	16.825	16825	1952.077	2121.306	2121.306	1952.077	1.086691765	0.981062501		1	14.25	1.078350971
1	17.254	17254	6554.388	4261.229	4261.229	6554.388	0.650133773	0.949600454		1	14.5	1.07861481
1	17.518	17518	2893.529	3135.473	3135.473	2893.529	1.083615544	0.938534358		1	14.75	1.077089481
1	17.759	17759	2560.535	2508.966	2508.966	2560.535	0.979860068	0.928681262		1	15	1.07389611
1	18.506	18506	2439.119	1964.531	1964.531	2439.119	0.805426468	0.90562323		1	15.25	1.070702739
1	19.765	19765	2259.973	1825.246	1825.246	2259.973	0.807640622	0.903209477		1	15.5	1.067096467
1	21.406	21406	2430.921	2257.725	2257.725	2430.921	0.928752929	0.938690597		1	15.75	1.062659422
1	22.502	22502	2398.727	2130.566	2130.566	2398.727	0.888206953	0.965766999		1	16	1.058222376
1	22.516	22516	1817.707	2319.868	2319.868	1817.707	1.276260695	0.966063297		1	16.25	1.053098854
1	23.206	23206	2345.492	1772.915	1772.915	2345.492	0.755881922	0.993877049		1	16.5	1.046730979
1	25.415	25415	9559.604	10928.27	10928.27	9559.604	1.14317183	1.083509384		1	16.75	1.038595762
1	27.166	27166	3157.656	2583.765	2583.765	3157.656	0.81825411	0.969924258		1	17	1.031780211
1	27.452	27452	5156.077	5534.437	5534.437	5156.077	1.073381371	0.939004294		1	17.25	1.025530232
1	27.615	27615	2641.99	3210.989	3210.989	2641.99	1.215367583	0.920229793		1	17.5	1.021915159
1	27.935	27935	1423.075	1435.402	1435.402	1423.075	1.008662228	0.875612472		1	17.75	1.01842461
1	28.19	28190	1269.189	821.3328	821.3328	1269.189	0.647131987	0.834895934		1	18	1.015763305
1	28.525	28525	1082.898	815.4734	815.4734	1082.898	0.753047286	0.784806963		1	18.25	1.013132731
1	28.686	28686	986.6019	788.864	788.864	986.6019	0.79957681	0.762287538		1	18.5	1.010502157
1	28.855	28855	1701.181	1004.23	1004.23	1701.181	0.590313435	0.738715828		1	18.75	1.010279558
1	29.094	29094	1418.487	1120.171	1120.171	1418.487	0.789694231	0.713533243		1	19	1.010116172
1	29.351	29351	666.0964	499.861	499.861	666.0964	0.750433421	0.709982463		1	19.25	1.009952785
1	29.675	29675	869.0751	564.488	564.488	869.0751	0.649527296	0.726884622		1	19.5	1.009789399
1	29.826	29826	822.8772	639.6635	639.6635	822.8772	0.777349889	0.732971405		1	19.75	1.009626012
1	30.166	30166	879.2972	647.6347	647.6347	879.2972	0.736536748	0.749939931		1	20	1.011348279
1	30.377	30377	811.5077	686.3517	686.3517	811.5077	0.845773491	0.764245064		1	20.25	1.013190907
1	30.638	30638	970.2671	576.4143	576.4143	970.2671	0.594077961	0.777448628		1	20.5	1.015033535
1	30.873	30873	1053.002	1024.289	1024.289	1053.002	0.972732246	0.789349609		1	20.75	1.016876163
1	31.019	31019	1006.231	820.8878	820.8878	1006.231	0.815804522	0.797326257		1	21	1.01871879
1	31.18	31180	1197.423	668.5628	668.5628	1197.423	0.55833469	0.801384903		1	21.25	1.020561418
1	31.327	31327	1234.669	1188.148	1188.148	1234.669	0.962321076	0.799145725		1	21.5	1.022502838
1	31.533	31533	1022.878	831.707	831.707	1022.878	0.813104789	0.790956173		1	21.75	1.024608213
1	31.804	31804	1459.373	1162.598	1162.598	1459.373	0.79664212	0.779132622		1	22	1.026713587
1	32.163	32163	1556.021	1163.083	1163.083	1556.021	0.74747256	0.756053134		1	22.25	1.028818961
1	32.394	32394	1257.659	1013.145	1013.145	1257.659	0.80558005	0.73711433		1	22.5	1.030924335
1	32.706	32706	1536.477	891.7239	891.7239	1536.477	0.580369182	0.721168968		1	22.75	1.034257583
1	32.929	32929	1242.928	771.5464	771.5464	1242.928	0.62074907	0.71851969		1	23	1.037692841
1	33.096	33096	1271.907	965.6062	965.6062	1271.907	0.759179877	0.717966443		1	23.25	1.041132092
1	33.252	33252	1021.684	818.8116	818.8116	1021.684	0.80143332	0.71847107		1	23.5	1.044590035
1	33.457	33457	1200.958	961.2622	961.2622	1200.958	0.800412837	0.72512399		1	23.75	1.048047978
1	33.809	33809	2357.603	1542.158	1542.158	2357.603	0.654121156	0.748411422		1	24	1.051505922
1	33.986	33986	1078.877	762.5973	762.5973	1078.877	0.706843598	0.757476127		1	24.25	1.054963865
1	34.34	34340	1110.447	1131.519	1131.519	1110.447	1.018976142	0.757938162		1	24.5	1.058421808
1	34.527	34527	1107.306	702.856	702.856	1107.306	0.634744145	0.756084386		1	24.75	1.061879751
1	34.736	34736	1578.244	977.2513	977.2513	1578.244	0.619201657	0.760802429		1	25	1.065337695
1	34.992	34992	1993.538	1590.371	1590.371	1993.538	0.797763072	0.768066044		1	25.25	1.068795638
1	35.156	35156	1193.451	1286.618	1286.618	1193.451	1.078065208	0.773912939		1	25.5	1.069198291
1	35.305	35305	1291.621	887.9852	887.9852	1291.621	0.687496719	0.786727808		1	25.75	1.063670085
1	35.595	35595	1847.887	1174.659	1174.659	1847.887	0.635676857	0.839366671		1	26	1.058141879
1	35.779	35779	1358.127	996.0113	996.0113	1358.127	0.733371253	0.878228191		1	26.25	1.052613674
1	35.924	35924	1116.338	1120.847	1120.847	1116.338	1.004039099	0.902902958		1	26.5	1.047085468
1	36.219	36219	782.4404	689.1451	689.1451	782.4404	0.880763698	0.961588537		1	26.75	1.041557263
1	36.657	36657	856.2338	1219.305	1219.305	856.2338	1.424032782	1.069741958		1	27	1.036029057
1	37.056	37056	832.1996	955.465	955.465	832.1996	1.148119994	1.116749202		1	27.25	1.029262612
1	37.207	37207	463.637	372.5989	372.5989	463.637	0.803643583	1.106200912		1	27.5	1.019933502
1	37.408	37408	961.0362	1209.049	1209.049	961.0362	1.258068114	1.074590651		1	27.75	1.009001723
1	37.568	37568	1086.804	893.785	893.785	1086.804	0.822397599	1.048326942		1	28	0.996670823
1	37.857	37857	913.8751	1177.603	1177.603	913.8751	1.288581996	0.961990207		1	28.25	0.983270955
1	38.03	38030	1272.01	1301.203	1301.203	1272.01	1.022950291	0.893076259		1	28.5	0.970528703
1	38.277	38277	1192.977	879.0885	879.0885	1192.977	0.736886378	0.824707694		1	28.75	0.958534987
1	38.497	38497	1354.62	868.6561	868.6561	1354.62	0.641254448	0.79775137		1	29	0.948334566
1	38.703	38703	1317.971	891.2871	891.2871	1317.971	0.676256989	0.779945649		1	29.25	0.944223557
1	38.846	38846	1481.439	1232.591	1232.591	1481.439	0.832022783	0.774767038		1	29.5	0.946397544
1	39.096	39096	1054.781	532.8857	532.8857	1054.781	0.505209802	0.795417088		1	29.75	0.950540155
1	39.409	39409	1220.36	1268.425	1268.425	1220.36	1.039385919	0.849720684		1	30	0.954544689
1	39.58	39580	700.8188	686.4933	686.4933	700.8188	0.97955891	0.870010838		1	30.25	0.959310125
1	39.844	39844	764.8989	466.3218	466.3218	764.8989	0.60965155	0.910282586		1	30.5	0.964366336
1	40.035	40035	876.7618	1403.329	1403.329	876.7618	1.600581823	0.945179794		1	30.75	0.968679615
1	40.193	40193	985.6087	847.0162	847.0162	985.6087	0.859383851	0.958921935		1	31	0.973168268
1	40.358	40358	898.0492	710.5028	710.5028	898.0492	0.791162444	0.952949117		1	31.25	0.974542183
1	40.717	40717	1054.636	688.8294	688.8294	1054.636	0.653144213	0.904565664		1	31.5	0.97179787
1	41.031	41031	1164.323	1376.213	1376.213	1164.323	1.181985583	0.859681851		1	31.75	0.968123297
1	41.229	41229	1003.927	820.9508	820.9508	1003.927	0.817739537	0.835885008		1	32	0.963024844
1	41.603	41603	1016.496	654.6808	654.6808	1016.496	0.644056445	0.784662612		1	32.25	0.957021238
1	41.85	41850	728.7448	522.8628	522.8628	728.7448	0.71748409	0.759651496		1	32.5	0.951150046
1	42.18	42180	1315.105	1200.774	1200.774	1315.105	0.913063215	0.740993959		1	32.75	0.947383001
1	42.332	42332	1419.985	996.4575	996.4575	1419.985	0.701738047	0.734640898		1	33	0.946577909
1	42.507	42507	1235.618	769.8687	769.8687	1235.618	0.623063681	0.728090572		1	33.25	0.946639311
1	42.678	42678	1238.37	880.6245	880.6245	1238.37	0.711115822	0.726188109		1	33.5	0.949879144
1	42.864	42864	1148.433	840.1782	840.1782	1148.433	0.731586605	0.729654869		1	33.75	0.955517179
1	43.055	43055	1021.673	722.5927	722.5927	1021.673	0.707264164	0.731970583		1	34	0.959944013
1	43.205	43205	1526.382	1165.7	1165.7	1526.382	0.763701354	0.731850336		1	34.25	0.960055243
1	43.356	43356	1140.641	864.1269	864.1269	1140.641	0.75758008	0.732460585		1	34.5	0.959554601
1	43.707	43707	1178.663	949.6242	949.6242	1178.663	0.805679147	0.73369454		1	34.75	0.961207083
1	43.934	43934	1070.283	854.5292	854.5292	1070.283	0.798414251	0.736017175		1	35	0.963644962
1	44.103	44103	1629.393	860.3364	860.3364	1629.393	0.52801037	0.738719501		1	35.25	0.968296767
1	44.488	44488	1031.076	754.4318	754.4318	1031.076	0.731693687	0.732384098		1	35.5	0.981974951
1	44.697	44697	1324.044	1024.36	1024.36	1324.044	0.77366009	0.714630004		1	35.75	0.999012549
1	44.941	44941	1139.075	1034.687	1034.687	1139.075	0.90835722	0.68817812		1	36	1.014665572
1	45.092	45092	1394.928	787.5476	787.5476	1394.928	0.56457939	0.674485583		1	36.25	1.032126176
1	45.244	45244	1205.871	869.6053	869.6053	1205.871	0.721142892	0.658437329		1	36.5	1.053169533
1	45.5	45500	1295.999	611.1525	611.1525	1295.999	0.471568651	0.621802472		1	36.75	1.070119702
1	45.768	45768	1303.542	807.8022	807.8022	1303.542	0.619697869	0.596935514		1	37	1.080159865
1	46.151	46151	1130.127	595.5683	595.5683	1130.127	0.526992365	0.589686802		1	37.25	1.076507896
1	46.392	46392	1663.346	1065.06	1065.06	1663.346	0.640311757	0.594479241		1	37.5	1.06288968
1	46.537	46537	1072.735	536.8754	536.8754	1072.735	0.500473463	0.603500377		1	37.75	1.040550308
1	46.773	46773	939.1396	574.4832	574.4832	939.1396	0.611712252	0.644995714		1	38	1.010235659
1	47.067	47067	1022.76	826.461	826.461	1022.76	0.808069342	0.721329911		1	38.25	0.985403674
1	47.274	47274	1130.636	744.6281	744.6281	1130.636	0.658592244	0.756682794		1	38.5	0.973578648
1	47.567	47567	928.953	769.5026	769.5026	928.953	0.828354718	0.766002618		1	38.75	0.967017117
1	47.751	47751	852.3257	769.9091	769.9091	852.3257	0.903303866	0.76373556		1	39	0.970168224
1	47.912	47912	1109.131	996.5206	996.5206	1109.131	0.898469703	0.763700644		1	39.25	0.981979126
1	48.146	48146	1539.399	1001.787	1001.787	1539.399	0.650765006	0.75045135		1	39.5	0.995063418
1	48.337	48337	4433.985	3422.726	3422.726	4433.985	0.771929991	0.730237955		1	39.75	1.007139308
1	48.508	48508	2019.005	1423.261	1423.261	2019.005	0.704931885	0.722063969		1	40	1.021743405
1	48.71	48710	1562.333	1060.389	1060.389	1562.333	0.678721502	0.720299003		1	40.25	1.027904431
1	48.93	48930	1512.823	812.3767	812.3767	1512.823	0.536993885	0.716828177		1	40.5	1.02004796
1	49.205	49205	818.5285	433.8001	433.8001	818.5285	0.52997556	0.725415001		1	40.75	1.008470526
1	49.446	49446	930.6149	802.3461	802.3461	930.6149	0.862167691	0.768616227		1	41	0.996288796
1	49.594	49594	756.1504	758.1909	758.1909	756.1504	1.002698537	0.810674901		1	41.25	0.985685826
1	50.13	50130	934.2108	706.8716	706.8716	934.2108	0.756651068	0.934851899		1	41.5	0.974014045
1	50.476	50476	556.8002	683.7002	683.7002	556.8002	1.227909401	0.921652164		1	41.75	0.964131132
1	50.673	50673	595.0887	557.7888	557.7888	595.0887	0.937320436	0.897476835		1	42	0.957788388
1	51.019	51019	1006.64	926.88	926.88	1006.64	0.920766113	0.859058606		1	42.25	0.953321901
1	51.176	51176	1089.182	876.7792	876.7792	1089.182	0.804988698	0.83686089		1	42.5	0.950009984
1	51.371	51371	1173.46	720.868	720.868	1173.46	0.614309819	0.793563755		1	42.75	0.949729604
1	51.554	51554	1333.837	919.745	919.745	1333.837	0.689548273	0.763389004		1	43	0.951015995
1	51.691	51691	1082.849	914.643	914.643	1082.849	0.844663476	0.751120273		1	43.25	0.951264312
1	51.988	51988	1001.86	669.7685	669.7685	1001.86	0.668525043	0.728466346		1	43.5	0.951582912
1	52.215	52215	1025.103	647.5939	647.5939	1025.103	0.631735445	0.722318836		1	43.75	0.95198096
1	52.376	52376	990.7034	868.7964	868.7964	990.7034	0.876949044	0.733056243		1	44	0.952982486
1	52.618	52618	769.3214	575.6223	575.6223	769.3214	0.748220835	0.773672414		1	44.25	0.952719325
1	53.092	53092	884.2178	775.685	775.685	884.2178	0.877255581	0.843602511		1	44.5	0.951036779
1	53.254	53254	1239.48	910.143	910.143	1239.48	0.73429422	0.840922346		1	44.75	0.943373526
1	53.553	53553	1212.193	1226.665	1226.665	1212.193	1.011938693	0.821609605		1	45	0.93449132
1	53.7	53700	1276.707	1035.421	1035.421	1276.707	0.811009104	0.818974288		1	45.25	0.925884174
1	53.873	53873	1121.907	1167.761	1167.761	1121.907	1.04087148	0.82007438		1	45.5	0.913688567
1	54.057	54057	799.5486	418.3876	418.3876	799.5486	0.523279761	0.819292235		1	45.75	0.905781112
1	54.223	54223	2458.704	2544.618	2544.618	2458.704	1.034942799	0.821028819		1	46	0.903714992
1	54.427	54427	1093.519	524.5256	524.5256	1093.519	0.479667569	0.830493853		1	46.25	0.903411887
1	54.573	54573	954.8358	691.3736	691.3736	954.8358	0.724075909	0.840411627		1	46.5	0.906664943
1	55.016	55016	529.1572	555.3699	555.3699	529.1572	1.049536697	0.862108637		1	46.75	0.920216259
1	55.267	55267	692.5255	669.1297	669.1297	692.5255	0.966216695	0.865517742		1	47	0.941686044
1	55.755	55755	540.0479	518.6928	518.6928	540.0479	0.960457026	0.865616882		1	47.25	0.958270097
1	55.953	55953	490.4094	377.9807	377.9807	490.4094	0.770745218	0.853431545		1	47.5	0.962117864
1	56.231	56231	420.8504	410.6059	410.6059	420.8504	0.975657621	0.799022846		1	47.75	0.962075736
1	56.374	56374	639.3381	454.052	454.052	639.3381	0.710190743	0.762120273		1	48	0.960361123
1	56.581	56581	674.8327	482.8815	482.8815	674.8327	0.715557352	0.723148115		1	48.25	0.953791265
1	56.986	56986	834.4409	477.5624	477.5624	834.4409	0.572314229	0.674076116		1	48.5	0.947996642
1	57.14	57140	755.084	311.8289	311.8289	755.084	0.412972464	0.657141153		1	48.75	0.947049513
1	57.442	57442	649.2552	403.1282	403.1282	649.2552	0.620908697	0.638405734		1	49	0.946826564
1	57.667	57667	520.1753	452.4955	452.4955	520.1753	0.8698904	0.648087737		1	49.25	0.951758399
1	57.816	57816	844.9984	520.8997	520.8997	844.9984	0.616450516	0.665624137		1	49.5	0.968966428
1	58.076	58076	1868.041	1446.616	1446.616	1868.041	0.774402703	0.705595048		1	49.75	0.990392465
1	58.458	58458	1439.155	977.8447	977.8447	1439.155	0.679457529	0.75181117		1	50	1.010136014
1	58.656	58656	1017.685	702.9318	702.9318	1017.685	0.690716479	0.76267773		1	50.25	1.018842105
1	58.904	58904	981.5679	731.5476	731.5476	981.5679	0.745284763	0.772800943		1	50.5	1.014899076
1	59.254	59254	1248.438	1099.067	1099.067	1248.438	0.88035369	0.775276393		1	50.75	1.004747555
1	59.569	59569	697.5822	660.1376	660.1376	697.5822	0.946322312	0.757615966		1	51	0.995284963
1	59.949	59949	1112.986	797.6953	797.6953	1112.986	0.716716383	0.722400342		1	51.25	0.981397926
1	60.185	60185	926.9462	547.2961	547.2961	926.9462	0.590429196	0.705388852		1	51.5	0.964988656
1	60.339	60339	1299.521	871.5329	871.5329	1299.521	0.670657034	0.693327132		1	51.75	0.956237085
1	60.527	60527	1230.148	848.2179	848.2179	1230.148	0.689525082	0.673808166		1	52	0.949937983
1	60.674	60674	1385.905	614.1041	614.1041	1385.905	0.443106923	0.662230629		1	52.25	0.948748867
1	61.077	61077	796.3859	735.1396	735.1396	796.3859	0.923094696	0.658521482		1	52.5	0.958707769
1	61.276	61276	1543.023	933.3268	933.3268	1543.023	0.604869014	0.663279292		1	52.75	0.972097347
1	61.51	61510	1556.897	1058.097	1058.097	1556.897	0.67961914	0.666994415		1	53	0.984670224
1	61.755	61755	1711.265	1066.485	1066.485	1711.265	0.623214406	0.664073081		1	53.25	0.988405972
1	61.996	61996	1123.214	740.0088	740.0088	1123.214	0.658831532	0.659106973		1	53.5	0.982966938
1	62.223	62223	1694.487	1301.329	1301.329	1694.487	0.767978155	0.658999947		1	53.75	0.981010015
1	62.38	62380	1075.241	554.3508	554.3508	1075.241	0.515559582	0.65814581		1	54	0.981092611
1	62.566	62566	940.5877	658.0987	658.0987	940.5877	0.699667559	0.655311395		1	54.25	0.982029029
1	62.719	62719	1071.782	785.8006	785.8006	1071.782	0.733172044	0.66072898		1	54.5	0.986518902
1	62.995	62995	931.08	730.7451	730.7451	931.08	0.784835997	0.704495803		1	54.75	0.991164458
1	63.171	63171	1269.643	550.1241	550.1241	1269.643	0.433290382	0.744998781		1	55	0.995338387
1	63.564	63564	1177.354	1034.772	1034.772	1177.354	0.878896237	0.813277084		1	55.25	0.996688924
1	63.886	63886	781.9536	610.4995	610.4995	781.9536	0.780736223	0.829220473		1	55.5	0.996783769
1	64.022	64022	508.4144	483.2903	483.2903	508.4144	0.950583422	0.833109621		1	55.75	0.996801082
1	64.205	64205	630.097	765.1145	765.1145	630.097	1.2142805	0.836296757		1	56	0.989511951
1	64.405	64405	681.9059	577.5718	577.5718	681.9059	0.846996338	0.829763876		1	56.25	0.97242906
1	64.651	64651	1014.074	513.3468	513.3468	1014.074	0.506222228	0.810629161		1	56.5	0.953434353
1	64.813	64813	771.7158	542.5054	542.5054	771.7158	0.702985996	0.802334895		1	56.75	0.941255551
1	64.975	64975	881.607	594.2624	594.2624	881.607	0.674067243	0.791841428		1	57	0.9309831
1	65.252	65252	957.2353	969.6765	969.6765	957.2353	1.012997013	0.762281994		1	57.25	0.923408762
1	65.447	65447	1226.857	754.5065	754.5065	1226.857	0.614991397	0.75461723		1	57.5	0.920199167
1	65.797	65797	1288.933	1224.091	1224.091	1288.933	0.949693273	0.804713576		1	57.75	0.925978816
1	65.99	65990	1555.906	1100.404	1100.404	1555.906	0.70724324	0.848123047		1	58	0.938269421
1	66.305	66305	1111.119	887.645	887.645	1111.119	0.798874828	0.894475374		1	58.25	0.94942836
1	66.506	66506	643.5188	542.4497	542.4497	643.5188	0.84294305	0.906481028		1	58.5	0.958792433
1	66.742	66742	797.7147	888.8906	888.8906	797.7147	1.114296377	0.917057214		1	58.75	0.963018924
1	66.901	66901	853.6373	795.4278	795.4278	853.6373	0.931810032	0.911681173		1	59	0.965393251
1	67.134	67134	906.0258	849.4455	849.4455	906.0258	0.937551116	0.872203534		1	59.25	0.965995998
1	67.325	67325	1431.88	1157.406	1157.406	1431.88	0.808312149	0.821697968		1	59.5	0.961304162
1	67.605	67605	1592.661	1360.327	1360.327	1592.661	0.854122126	0.750430012		1	59.75	0.954267519
1	67.816	67816	1397.743	840.782	840.782	1397.743	0.601528321	0.68890724		1	60	0.946727781
1	68.025	68025	1482.015	1011.127	1011.127	1482.015	0.682265024	0.611794038		1	60.25	0.94044653
1	68.291	68291	1990.053	791.3674	791.3674	1990.053	0.397661469	0.539237277		1	60.5	0.932372158
1	68.461	68461	736.8684	312.1996	312.1996	736.8684	0.423684338	0.521702652		1	60.75	0.927231504
1	68.67	68670	2064.407	981.3587	981.3587	2064.407	0.475370748	0.514282887		1	61	0.926447139
1	68.863	68863	1631.253	882.5504	882.5504	1631.253	0.54102607	0.511511441		1	61.25	0.927615522
1	69.042	69042	2634.545	1649.047	1649.047	2634.545	0.625932372	0.51537601		1	61.5	0.929039736
1	69.198	69198	1878.351	1002.639	1002.639	1878.351	0.533786816	0.526355197		1	61.75	0.928118339
1	69.346	69346	1764.624	1032.873	1032.873	1764.624	0.585321859	0.537233791		1	62	0.926404498
1	69.515	69515	1330.063	677.9306	677.9306	1330.063	0.509698112	0.549927406		1	62.25	0.926318584
1	69.682	69682	1219.668	770.5109	770.5109	1219.668	0.631738227	0.566146031		1	62.5	0.925454131
1	69.987	69987	1929.105	1093.321	1093.321	1929.105	0.566750384	0.602555339		1	62.75	0.928633799
1	70.223	70223	1617.868	805.2163	805.2163	1617.868	0.497702099	0.641831987		1	63	0.942269788
1	70.409	70409	668.9288	530.4704	530.4704	668.9288	0.793014742	0.677738009		1	63.25	0.960363145
1	70.564	70564	801.9746	371.3717	371.3717	801.9746	0.463071648	0.704285969		1	63.5	0.975169189
1	70.747	70747	772.0091	699.4148	699.4148	772.0091	0.905967041	0.740136729		1	63.75	0.982098936
1	71.002	71002	637.0004	605.309	605.309	637.0004	0.950249011	0.800575664		1	64	0.985505706
1	71.286	71286	1051.708	817.4968	817.4968	1051.708	0.777303967	0.842308581		1	64.25	0.986305548
1	71.466	71466	772.8003	763.5418	763.5418	772.8003	0.988019544	0.837953324		1	64.5	0.9820607
1	71.618	71618	1121.085	590.863	590.863	1121.085	0.527045675	0.824502469		1	64.75	0.976329043
1	71.774	71774	642.071	654.7046	654.7046	642.071	1.019676329	0.814535684		1	65	0.970743005
1	71.925	71925	480.2847	454.1645	454.1645	480.2847	0.945615174	0.803467025		1	65.25	0.96164879
1	72.146	72146	706.5999	502.37	502.37	706.5999	0.710968116	0.771024376		1	65.5	0.961549193
1	72.479	72479	805.9079	403.9823	403.9823	805.9079	0.501276014	0.729622178		1	65.75	0.973747144
1	72.66	72660	826.9987	544.4672	544.4672	826.9987	0.658365243	0.720624983		1	66	0.991339644
1	72.86	72860	823.9031	626.7686	626.7686	823.9031	0.760730965	0.712643087		1	66.25	1.003879999
1	73.253	73253	618.9843	616.4187	616.4187	618.9843	0.995855145	0.71825558		1	66.5	1.010609268
1	73.432	73432	401.7839	292.0128	292.0128	401.7839	0.726790695	0.742005426		1	66.75	1.014244499
1	73.659	73659	629.1278	296.5726	296.5726	629.1278	0.47140279	0.786131692		1	67	1.006786153
1	73.812	73812	756.5622	624.4301	624.4301	756.5622	0.825351967	0.808830612		1	67.25	0.988590552
1	73.997	73997	676.1316	554.0866	554.0866	676.1316	0.819495199	0.829204861		1	67.5	0.966646201
1	74.179	74179	790.6056	719.5877	719.5877	790.6056	0.910172784	0.849785346		1	67.75	0.943123664
1	74.322	74322	864.7368	820.5255	820.5255	864.7368	0.948873114	0.863806667		1	68	0.913421188
1	74.602	74602	678.5088	731.9299	731.9299	678.5088	1.078733098	0.89671281		1	68.25	0.889355585
1	74.745	74745	635.9796	475.3305	475.3305	635.9796	0.747398973	0.914324995		1	68.5	0.87909399
1	74.931	74931	989.0195	865.9591	865.9591	989.0195	0.875573333	0.929460492		1	68.75	0.876645067
1	75.15	75150	648.1242	597.6224	597.6224	648.1242	0.922080058	0.932893353		1	69	0.877100196
1	75.399	75399	1179.312	1137.114	1137.114	1179.312	0.96421812	0.927096489		1	69.25	0.882454886
1	75.677	75677	913.5673	868.14	868.14	913.5673	0.950274818	0.918817219		1	69.5	0.888803321
1	76.011	76011	956.7283	867.2807	867.2807	956.7283	0.90650679	0.904637714		1	69.75	0.897483214
1	76.223	76223	1494.934	1191.334	1191.334	1494.934	0.796914111	0.891634116		1	70	0.907865015
1	76.42	76420	1103.142	870.4662	870.4662	1103.142	0.789079012	0.880576926		1	70.25	0.922293097
1	76.654	76654	736.5385	746.5428	746.5428	736.5385	1.013582861	0.856393119		1	70.5	0.938069317
1	76.865	76865	815.0533	936.8924	936.8924	815.0533	1.149486052	0.829001971		1	70.75	0.954269416
1	77.036	77036	857.0646	566.6404	566.6404	857.0646	0.661140829	0.818740983		1	71	0.974468213
1	77.358	77358	889.099	467.087	467.087	889.099	0.525348696	0.83440043		1	71.25	0.987052645
1	77.614	77614	659.9029	571.4027	571.4027	659.9029	0.865889057	0.857922586		1	71.5	0.986345678
1	77.886	77886	771.9581	804.328	804.328	771.9581	1.041932198	0.875554554		1	71.75	0.979911273
1	78.058	78058	653.1849	390.3225	390.3225	653.1849	0.597568162	0.885270131		1	72	0.971862292
1	78.423	78423	1308.131	1488.155	1488.155	1308.131	1.137619245	0.920715446		1	72.25	0.960148395
1	78.725	78725	700.4136	874.5226	874.5226	700.4136	1.248580267	0.939860762		1	72.5	0.950086928
1	78.983	78983	1184.556	1005.056	1005.056	1184.556	0.84846643	0.935669713		1	72.75	0.946151343
1	79.151	79151	881.9526	638.4476	638.4476	881.9526	0.723902396	0.92715323		1	73	0.945336394
1	79.338	79338	896.3252	757.59	757.59	896.3252	0.845217785	0.917196993		1	73.25	0.946553454
1	79.671	79671	826.9975	759.051	759.051	826.9975	0.917839534	0.882845224		1	73.5	0.959170021
1	80.017	80017	729.7334	635.2033	635.2033	729.7334	0.870459403	0.8352376		1	73.75	0.974308243
1	80.173	80173	634.0645	579.5282	579.5282	634.0645	0.91398935	0.821272668		1	74	0.984504731
1	80.383	80383	967.7315	803.4949	803.4949	967.7315	0.830287017	0.808342754		1	74.25	0.993777806
1	80.69	80690	1002.849	684.3309	684.3309	1002.849	0.68238678	0.793543306		1	74.5	1.003315309
1	80.866	80866	980.6175	511.0296	511.0296	980.6175	0.52113041	0.790598104		1	74.75	1.013544027
1	81.062	81062	1236.953	1201.737	1201.737	1236.953	0.971530042	0.797717768		1	75	1.018933504
1	81.274	81274	1586.386	1653.919	1653.919	1586.386	1.042570345	0.815905373		1	75.25	1.018941418
1	81.714	81714	1264.951	687.8465	687.8465	1264.951	0.543773237	0.848869664		1	75.5	1.016733589
1	81.922	81922	1058.02	898.2905	898.2905	1058.02	0.849029791	0.859632368		1	75.75	1.013880222
1	82.213	82213	998.6423	788.4217	788.4217	998.6423	0.789493595	0.880957188		1	76	1.010262265
1	82.551	82551	762.2484	961.6792	961.6792	762.2484	1.261634921	0.877457096		1	76.25	1.005153737
1	82.726	82726	681.0857	609.0883	609.0883	681.0857	0.894290249	0.846693302		1	76.5	0.999082662
1	82.907	82907	603.8535	577.1956	577.1956	603.8535	0.955853696	0.801456289		1	76.75	0.989408951
1	83.113	83113	1142.262	551.3548	551.3548	1142.262	0.482686809	0.761642871		1	77	0.981558486
1	83.276	83276	498.7843	515.2895	515.2895	498.7843	1.033090857	0.735455987		1	77.25	0.984369772
1	83.439	83439	1612.611	749.5047	749.5047	1612.611	0.464777122	0.700618844		1	77.5	0.990607873
1	83.738	83738	1421.344	701.7697	701.7697	1421.344	0.493736703	0.648868541		1	77.75	0.997183796
1	84.118	84118	1459.644	534.4911	534.4911	1459.644	0.366179082	0.630107938		1	78	1.002384137
1	84.428	84428	907.1867	673.6512	673.6512	907.1867	0.742571733	0.632282753		1	78.25	1.009856827
1	84.738	84738	1134.119	909.3698	909.3698	1134.119	0.801829261	0.64215635		1	78.5	1.017247752
1	84.878	84878	982.2945	699.4677	699.4677	982.2945	0.71207535	0.653259955		1	78.75	1.021971673
1	85.116	85116	930.6046	700.466	700.466	930.6046	0.752699911	0.687595417		1	79	1.020387671
1	85.383	85383	1411.768	801.8084	801.8084	1411.768	0.567946291	0.718070275		1	79.25	1.015981502
1	85.711	85711	1512.291	1031.621	1031.621	1512.291	0.682157733	0.720279038		1	79.5	1.008687583
1	86.049	86049	996.0196	756.3253	756.3253	996.0196	0.759347808	0.713199743		1	79.75	0.998968914
1	86.188	86188	942.1519	774.0618	774.0618	942.1519	0.821589173	0.714728223		1	80	0.987242931
1	86.367	86367	717.6422	553.7399	553.7399	717.6422	0.771610003	0.72166012		1	80.25	0.980068989
1	86.65	86650	1068.576	665.6726	665.6726	1068.576	0.622952977	0.737463477		1	80.5	0.975354837
1	87.046	87046	1032.592	465.6804	465.6804	1032.592	0.450981995	0.761583544		1	80.75	0.971890308
1	87.195	87195	853.6849	897.0035	897.0035	853.6849	1.050743079	0.773576597		1	81	0.972887865
1	87.4	87400	1088.059	856.2404	856.2404	1088.059	0.786942987	0.795984521		1	81.25	0.979153608
1	87.671	87671	1016.177	831.5735	831.5735	1016.177	0.81833529	0.815061725		1	81.5	0.985627244
1	87.976	87976	952.7389	779.897	779.897	952.7389	0.818584189	0.823643479		1	81.75	0.991727534
1	88.125	88125	628.0489	482.2097	482.2097	628.0489	0.767790056	0.826649442		1	82	0.996709873
1	88.334	88334	767.8036	687.2774	687.2774	767.8036	0.895121357	0.822776534		1	82.25	1.001900111
1	88.589	88589	748.4932	774.5579	774.5579	748.4932	1.034822895	0.790710309		1	82.5	1.001017618
1	88.803	88803	848.4195	511.8449	511.8449	848.4195	0.603292239	0.748827482		1	82.75	0.988305922
1	89.105	89105	708.0271	437.2413	437.2413	708.0271	0.61754882	0.703004187		1	83	0.968802909
1	89.275	89275	756.464	434.5344	434.5344	756.464	0.574428393	0.685671047		1	83.25	0.953855329
1	89.418	89418	750.7198	455.1274	455.1274	750.7198	0.60625469	0.669142072		1	83.5	0.936956958
1	89.566	89566	835.4733	832.0799	832.0799	835.4733	0.99593835	0.656109662		1	83.75	0.922713051
1	89.823	89823	835.0649	382.8529	382.8529	835.0649	0.458470833	0.64757524		1	84	0.918505667
1	90.086	90086	758.7868	360.8798	360.8798	758.7868	0.475601052	0.648090436		1	84.25	0.91683546
1	90.379	90379	607.3548	348.3511	348.3511	607.3548	0.573554535	0.649215288		1	84.5	0.918042873
1	90.636	90636	853.2144	958.0019	958.0019	853.2144	1.122814969	0.646931552		1	84.75	0.920951348
1	90.967	90967	628.9171	268.0335	268.0335	628.9171	0.42618256	0.64482447		1	85	0.930411746
1	91.203	91203	862.749	613.9939	613.9939	862.749	0.711671529	0.645314046		1	85.25	0.941330122
1	91.535	91535	765.7242	292.4956	292.4956	765.7242	0.381985577	0.651621647		1	85.5	0.946773468
1	91.71	91710	857.6875	753.1822	753.1822	857.6875	0.878154573	0.65601457		1	85.75	0.946979377
1	91.958	91958	1228.778	832.5056	832.5056	1228.778	0.677506922	0.659882985		1	86	0.945194443
1	92.242	92242	905.6595	461.1298	461.1298	905.6595	0.509164647	0.659055726		1	86.25	0.946184097
1	92.435	92435	957.1573	542.622	542.622	957.1573	0.566909953	0.658322236		1	86.5	0.950260383
1	92.63	92630	811.487	740.8151	740.8151	811.487	0.91291062	0.660298875		1	86.75	0.955192067
1	92.856	92856	1266.109	719.7162	719.7162	1266.109	0.568447266	0.665944545		1	87	0.960382842
1	93.08	93080	926.5249	877.4502	877.4502	926.5249	0.947033588	0.672994059		1	87.25	0.967475571
1	93.423	93423	1299.789	534.7218	534.7218	1299.789	0.411391234	0.686098438		1	87.5	0.975464433
1	93.666	93666	1123.552	722.0508	722.0508	1123.552	0.642650095	0.696777655		1	87.75	0.980325621
1	94.078	94078	743.1758	544.8144	544.8144	743.1758	0.733089533	0.717425056		1	88	0.982658344
1	94.357	94357	654.4276	555.4117	555.4117	654.4276	0.848698466	0.733217211		1	88.25	0.982728378
1	94.634	94634	781.4173	533.4154	533.4154	781.4173	0.682625532	0.757173107		1	88.5	0.975081949
1	94.986	94986	770.4775	738.1858	738.1858	770.4775	0.958088718	0.793830743		1	88.75	0.960525542
1	95.127	95127	985.6244	603.5739	603.5739	985.6244	0.61237719	0.804478394		1	89	0.946800047
1	95.395	95395	837.7647	731.1362	731.1362	837.7647	0.872722615	0.816858505		1	89.25	0.93632937
1	95.774	95774	1039.663	896.2974	896.2974	1039.663	0.862103778	0.826723429		1	89.5	0.927364543
1	96.055	96055	641.069	499.8548	499.8548	641.069	0.779720748	0.833224508		1	89.75	0.923300504
1	96.393	96393	1026.565	1020.584	1020.584	1026.565	0.994173774	0.840589253		1	90	0.922592332
1	96.548	96548	643.0502	475.5984	475.5984	643.0502	0.739597624	0.843261095		1	90.25	0.922864385
1	96.844	96844	1207.121	1010.319	1010.319	1207.121	0.836965805	0.84861435		1	90.5	0.922666678
1	97.199	97199	1316.46	1052.089	1052.089	1316.46	0.799180378	0.859738064		1	90.75	0.922007331
1	97.477	97477	1442.121	1365.845	1365.845	1442.121	0.94710846	0.869136501		1	91	0.921559775
1	97.746	97746	1111.539	800.9676	800.9676	1111.539	0.72059334	0.873238342		1	91.25	0.92200772
1	98.078	98078	809.0066	838.5084	838.5084	809.0066	1.036466699	0.873022776		1	91.5	0.923626825
1	98.328	98328	666.8429	576.72	576.72	666.8429	0.864851377	0.870966243		1	91.75	0.925563676
1	98.627	98627	695.0133	536.7267	536.7267	695.0133	0.772253855	0.863583026		1	92	0.926627968
1	98.797	98797	673.0583	639.8625	639.8625	673.0583	0.950679161	0.852318563		1	92.25	0.926377307
1	99.061	99061	1144.62	984.0194	984.0194	1144.62	0.859690902	0.824610445		1	92.5	0.926362238
1	99.313	99313	910.0699	783.099	783.099	910.0699	0.860482255	0.803834591		1	92.75	0.927833317
1	99.49	99490	1047.507	695.7495	695.7495	1047.507	0.664195561	0.790231576		1	93	0.930280808
1	99.703	99703	1114.851	772.5241	772.5241	1114.851	0.692939326	0.76957764		1	93.25	0.933353063
1	99.88	99880	925.4442	871.9385	871.9385	925.4442	0.942183764	0.761012873		1	93.5	0.936759687
1	100.15	100150	910.1041	606.6242	606.6242	910.1041	0.66654375	0.772357768		1	93.75	0.940681554
1	100.418	100418	1176.624	871.7016	871.7016	1176.624	0.740849753	0.79765617		1	94	0.944952431
1	100.758	100758	931.5381	747.1595	747.1595	931.5381	0.80207079	0.824101192		1	94.25	0.949603695
1	101.036	101036	1041.338	654.3922	654.3922	1041.338	0.628414789	0.836519813		1	94.5	0.955884042
1	101.293	101293	974.36	1248.733	1248.733	974.36	1.281593046	0.849972412		1	94.75	0.963952511
1	101.656	101656	1033.443	909.4201	909.4201	1033.443	0.879990575	0.870088876		1	95	0.972690945
1	101.818	101818	731.9596	674.7018	674.7018	731.9596	0.921774644	0.883331842		1	95.25	0.977897073
1	101.962	101962	821.7697	635.4652	635.4652	821.7697	0.773288672	0.899193343		1	95.5	0.981112042
1	102.334	102334	1011.921	894.8893	894.8893	1011.921	0.884346999	0.926884494		1	95.75	0.983330256
1	102.575	102575	1055.469	647.4869	647.4869	1055.469	0.613458946	0.921094259		1	96	0.985325568
1	102.842	102842	951.3507	1009.048	1009.048	951.3507	1.060647772	0.903758195		1	96.25	0.987207716
1	103.308	103308	703.5471	836.7486	836.7486	703.5471	1.189328476	0.866223458		1	96.5	0.988898607
1	103.638	103638	1048.893	1000.765	1000.765	1048.893	0.954115434	0.835491476		1	96.75	0.990425995
1	103.894	103894	849.1683	629.5653	629.5653	849.1683	0.741390488	0.806193324		1	97	0.992671814
1	104.104	104104	958.009	536.9933	536.9933	958.009	0.560530538	0.783196365		1	97.25	0.99538517
1	104.502	104502	747.088	355.4947	355.4947	747.088	0.475840463	0.734940111		1	97.5	0.99812077
1	104.793	104793	929.9874	740.3063	740.3063	929.9874	0.796039065	0.6975327		1	97.75	0.999398591
1	105.018	105018	890.799	768.0899	768.0899	890.799	0.862248274	0.673384841		1	98	0.999343257
1	105.2	105200	743.4125	524.8073	524.8073	743.4125	0.705943605	0.659824888		1	98.25	0.998843675
1	105.451	105451	1160.105	804.8965	804.8965	1160.105	0.693813491	0.648821774		1	98.5	0.997177139
1	105.621	105621	1365.782	818.0471	818.0471	1365.782	0.598958765	0.6439298		1	98.75	0.993329839
1	105.785	105785	1257.108	833.3697	833.3697	1257.108	0.662926097	0.640314579		1	99	0.985005356
1	106.081	106081	1651.463	894.7496	894.7496	1651.463	0.541792096	0.6242716		1	99.25	0.977511273
1	106.309	106309	1426.115	872.056	872.056	1426.115	0.611490658	0.611537543		1	99.5	0.970773105
1	106.502	106502	1870.021	841.9813	841.9813	1870.021	0.450252323	0.612921804		1	99.75	0.963287755
1	106.89	106890	1367.338	1191.572	1191.572	1367.338	0.871453876	0.678933348		1	100	0.962862217
1	107.15	107150	1157.554	810.3775	810.3775	1157.554	0.700077491	0.731894018		1	100.25	0.968228584
1	107.287	107287	1102.128	734.3017	734.3017	1102.128	0.666258093	0.74620449		1	100.5	0.975808731
1	107.439	107439	1139.369	780.4404	780.4404	1139.369	0.684975982	0.751720953		1	100.75	0.98243721
1	107.577	107577	983.2878	857.6882	857.6882	983.2878	0.872265678	0.753999611		1	101	0.986334451
1	107.739	107739	1263.615	1139.201	1139.201	1263.615	0.901541213	0.754676098		1	101.25	0.990701178
1	107.949	107949	1117.583	853.95	853.95	1117.583	0.764104322	0.743395651		1	101.5	0.995378879
1	108.086	108086	1013.922	819.1347	819.1347	1013.922	0.807887293	0.729450806		1	101.75	1.000945299
1	108.293	108293	1448.849	645.1316	645.1316	1448.849	0.445271799	0.712078226		1	102	1.009211418
1	108.459	108459	1480.132	969.5162	969.5162	1480.132	0.655020093	0.697870069		1	102.25	1.015555181
1	108.616	108616	1150.652	753.0078	753.0078	1150.652	0.654418365	0.680160695		1	102.5	1.016327132
1	108.786	108786	1254.105	1058.165	1058.165	1254.105	0.843761089	0.668013173		1	102.75	1.011839532
1	109.06	109060	1121.115	639.3955	639.3955	1121.115	0.570321064	0.670199931		1	103	1.005465021
1	109.359	109359	1199.286	935.5427	935.5427	1199.286	0.780083066	0.684712401		1	103.25	0.99860072
1	109.581	109581	1517.311	843.6066	843.6066	1517.311	0.555987929	0.695007977		1	103.5	0.990913019
1	109.921	109921	1434.166	1041.755	1041.755	1434.166	0.726383836	0.708668011		1	103.75	0.982162653
1	110.204	110204	861.2658	612.5039	612.5039	861.2658	0.711167098	0.721184757		1	104	0.972587786
1	110.408	110408	1262.433	1158.325	1158.325	1262.433	0.917533841	0.729531109		1	104.25	0.962671073
1	110.65	110650	911.9987	544.9316	544.9316	911.9987	0.597513571	0.740464297		1	104.5	0.952338241
1	110.836	110836	1561.597	1254.73	1254.73	1561.597	0.803491554	0.749506342		1	104.75	0.941388189
1	110.99	110990	1068.388	779.3927	779.3927	1068.388	0.72950342	0.755850421		1	105	0.931930795
1	111.293	111293	1336.594	817.1594	817.1594	1336.594	0.611374434	0.765739563		1	105.25	0.925902695
1	111.446	111446	966.265	881.3113	881.3113	966.265	0.91208033	0.769829739		1	105.5	0.9224184
1	111.662	111662	1130.27	915.927	915.927	1130.27	0.810361241	0.774025537		1	105.75	0.920262088
1	111.811	111811	1459.207	931.4911	931.4911	1459.207	0.638354325	0.777348621		1	106	0.916026794
1	112.001	112001	750.3191	681.5519	681.5519	750.3191	0.908349394	0.783010198		1	106.25	0.911312691
1	112.247	112247	957.8549	739.4889	739.4889	957.8549	0.772026014	0.78690515		1	106.5	0.910656384
1	112.482	112482	1495.888	1259.448	1259.448	1495.888	0.841940038	0.784650805		1	106.75	0.925044248
1	112.637	112637	1688.416	1287.287	1287.287	1688.416	0.762422886	0.781109072		1	107	0.940801705
1	112.789	112789	1550.456	1067.819	1067.819	1550.456	0.688712869	0.775948356		1	107.25	0.954777964
1	113.089	113089	1288.306	946.0197	946.0197	1288.306	0.734312888	0.752296418		1	107.5	0.958319279
1	113.326	113326	1692.412	1348.957	1348.957	1692.412	0.797061827	0.727551837		1	107.75	0.958781872
1	113.52	113520	1366.79	1077.054	1077.054	1366.79	0.788017179	0.712770569		1	108	0.953368363
1	113.74	113740	1545.29	1076.815	1076.815	1545.29	0.69683684	0.700782836		1	108.25	0.945692474
1	113.932	113932	1659.911	1046.999	1046.999	1659.911	0.630756107	0.691133981		1	108.5	0.93804242
1	114.228	114228	1355.688	905.3927	905.3927	1355.688	0.667847396	0.68473161		1	108.75	0.930318038
1	114.425	114425	1993.507	1286.722	1286.722	1993.507	0.645456474	0.689790909		1	109	0.930023338
1	114.597	114597	2554.947	1633.39	1633.39	2554.947	0.639304847	0.698421355		1	109.25	0.933330211
1	114.854	114854	1783.855	1246.743	1246.743	1783.855	0.698903779	0.711988488		1	109.5	0.937362746
1	115.039	115039	1393.105	951.5961	951.5961	1393.105	0.683075648	0.724112052		1	109.75	0.940957842
1	115.197	115197	984.8504	1006.645	1006.645	984.8504	1.022129859	0.737949313		1	110	0.944490873
1	115.419	115419	1035.784	696.8445	696.8445	1035.784	0.672770095	0.755373133		1	110.25	0.948208127
1	115.574	115574	1152.238	921.1263	921.1263	1152.238	0.799423643	0.764244723		1	110.5	0.95182859
1	115.733	115733	1448.566	945.7247	945.7247	1448.566	0.652869597	0.772789918		1	110.75	0.955795847
1	115.996	115996	1389.925	1170.236	1170.236	1389.925	0.841941831	0.787065245		1	111	0.959494861
1	116.311	116311	1381.265	1026.107	1026.107	1381.265	0.742874829	0.805094581		1	111.25	0.96227627
1	116.505	116505	2211.76	1901.994	1901.994	2211.76	0.859945925	0.815659885		1	111.5	0.964506527
1	116.65	116650	1287.28	970.321	970.321	1287.28	0.753776179	0.82289608		1	111.75	0.966248275
1	116.938	116938	945.0226	844.9353	844.9353	945.0226	0.894090046	0.834986826		1	112	0.968631828
1	117.274	117274	991.0953	883.9835	883.9835	991.0953	0.891925832	0.847973312		1	112.25	0.969959909
1	117.636	117636	884.3842	776.9026	776.9026	884.3842	0.8784673	0.865934619		1	112.5	0.96906104
1	117.814	117814	850.8471	729.5327	729.5327	850.8471	0.857419271	0.881598693		1	112.75	0.966686082
1	117.995	117995	1339.088	1363.674	1363.674	1339.088	1.018360257	0.90080021		1	113	0.960564003
1	118.162	118162	974.7933	574.3577	574.3577	974.7933	0.589209733	0.912673524		1	113.25	0.952441939
1	118.398	118398	680.397	620.5627	620.5627	680.397	0.912059724	0.925237732		1	113.5	0.945217753
1	118.6	118600	986.6692	754.1456	754.1456	986.6692	0.764334794	0.935957215		1	113.75	0.940440539
1	118.759	118759	596.4632	891.2418	891.2418	596.4632	1.494210875	0.939168556		1	114	0.936821312
1	119.041	119041	1038.19	876.8572	876.8572	1038.19	0.844601855	0.923813599		1	114.25	0.935332814
1	119.266	119266	685.0193	551.1473	551.1473	685.0193	0.80457193	0.901280158		1	114.5	0.938147705
1	119.56	119560	812.0277	781.4806	781.4806	812.0277	0.962381702	0.880339542		1	114.75	0.942560165
1	119.86	119860	943.1194	829.4822	829.4822	943.1194	0.879509212	0.861655142		1	115	0.947693218
1	120.059	120059	1066.578	777.465	777.465	1066.578	0.72893403	0.846754483		1	115.25	0.954699368
1	120.272	120272	1228.22	950.5859	950.5859	1228.22	0.773954096	0.840131424		1	115.5	0.960801292
1	120.499	120499	996.6136	816.7431	816.7431	996.6136	0.819518317	0.856695025		1	115.75	0.965472587
1	120.671	120671	674.2031	494.2858	494.2858	674.2031	0.7331408	0.879439824		1	116	0.970102337
1	120.939	120939	509.5101	562.919	562.919	509.5101	1.104824026	0.905044644		1	116.25	0.974980071
1	121.076	121076	740.8761	845.2274	845.2274	740.8761	1.140848517	0.912705551		1	116.5	0.979678976
1	121.242	121242	794.6407	733.6712	733.6712	794.6407	0.923274129	0.925486775		1	116.75	0.983669614
1	121.46	121460	1105.447	716.3375	716.3375	1105.447	0.648007096	0.93316767		1	117	0.987176949
1	121.785	121785	798.0693	962.0494	962.0494	798.0693	1.205471004	0.890211127		1	117.25	0.990470779
1	121.957	121957	1170.833	820.0575	820.0575	1170.833	0.700405182	0.85629986		1	117.5	0.99460948
1	122.237	122237	1299.628	1289.767	1289.767	1299.628	0.992412444	0.828718061		1	117.75	1.000329523
1	122.43	122430	1514.5	1209.805	1209.805	1514.5	0.79881479	0.843624932		1	118	1.008916105
1	122.586	122586	843.0321	634.3862	634.3862	843.0321	0.752505391	0.866662056		1	118.25	1.014439404
1	122.957	122957	1250.865	814.5434	814.5434	1250.865	0.651184101	0.921550027		1	118.5	1.018970477
1	123.157	123157	988.661	729.9078	729.9078	988.661	0.738279147	0.950031046		1	118.75	1.021812183
1	123.537	123537	634.1379	1100.961	1100.961	634.1379	1.736153919	1.021035883		1	119	1.017400874
1	123.747	123747	561.4153	491.6189	491.6189	561.4153	0.875677774	1.041414772		1	119.25	1.00950476
1	124.041	124041	1015.073	1144.311	1144.311	1015.073	1.127318922	1.039125744		1	119.5	1.003276982
1	124.182	124182	822.9818	953.0535	953.0535	822.9818	1.158049303	1.033913731		1	119.75	0.997786318
1	124.353	124353	1047.886	997.5571	997.5571	1047.886	0.951971016	1.028374038		1	120	0.991877465
1	124.642	124642	871.4044	784.2865	784.2865	871.4044	0.900025866	0.992717006		1	120.25	0.988346989
1	124.839	124839	1087.847	844.1082	844.1082	1087.847	0.77594386	0.956569057		1	120.5	0.993805172
1	125.02	125020	1002.25	965.8651	965.8651	1002.25	0.963696782	0.935993706		1	120.75	1.004086373
1	125.448	125448	985.5334	865.5835	865.5835	985.5334	0.878289361	0.934632275		1	121	1.011404573
1	125.694	125694	913.7028	879.1082	879.1082	913.7028	0.962138017	0.939516683		1	121.25	1.017306308
1	125.917	125917	936.7671	711.7973	711.7973	936.7671	0.759844469	0.93750139		1	121.5	1.018026281
1	126.223	126223	958.366	1054.72	1054.72	958.366	1.100539877	0.922660015		1	121.75	1.006762225
1	126.524	126524	807.0872	995.0201	995.0201	807.0872	1.232853278	0.904927492		1	122	0.992181473
1	127.032	127032	1087.944	718.2518	718.2518	1087.944	0.660191885	0.890919722		1	122.25	0.984565426
1	127.322	127322	1433.052	958.0766	958.0766	1433.052	0.668556759	0.892862512		1	122.5	0.99282848
1	127.508	127508	878.8911	758.4787	758.4787	878.8911	0.862995086	0.894852628		1	122.75	1.005428675
1	127.783	127783	968.0723	701.2699	701.2699	968.0723	0.724398271	0.904682202		1	123	1.017955628
1	128.042	128042	793.3941	1029.582	1029.582	793.3941	1.297693038	0.949642761		1	123.25	1.031500758
1	128.196	128196	982.3931	1142.842	1142.842	982.3931	1.163324539	0.986548653		1	123.5	1.047424796
1	128.361	128361	1324.034	1408.026	1408.026	1324.034	1.063436437	1.013538571		1	123.75	1.056720464
1	128.5	128500	1657.517	1321.451	1321.451	1657.517	0.797247328	1.026725847		1	124	1.056056947
1	128.709	128709	1438.044	1395.469	1395.469	1438.044	0.970393813	1.04591263		1	124.25	1.053420485
1	129.043	129043	1141.619	983.2349	983.2349	1141.619	0.861263609	1.054127465		1	124.5	1.046100392
1	129.362	129362	993.993	1398.197	1398.197	993.993	1.406646727	1.002885304		1	124.75	1.033372667
1	129.523	129523	1396.689	1639.471	1639.471	1396.689	1.173826815	0.967976651		1	125	1.021566897
1	129.699	129699	1566.194	1251.871	1251.871	1566.194	0.799307749	0.942178944		1	125.25	1.020542491
1	130.007	130007	1453.851	1394.367	1394.367	1453.851	0.959085216	0.908351651		1	125.5	1.02067975
1	130.157	130157	1734.613	1068.412	1068.412	1734.613	0.615936811	0.890180563		1	125.75	1.021820302
1	130.328	130328	1500.768	935.779	935.779	1500.768	0.623533418	0.873436001		1	126	1.019933564
1	130.543	130543	1110.475	1110.487	1110.487	1110.475	1.000010806	0.854553967		1	126.25	1.015704399
1	130.727	130727	990.1019	901.0855	901.0855	990.1019	0.910093698	0.839607889		1	126.5	1.01068383
1	130.91	130910	815.5594	777.9269	777.9269	815.5594	0.953856825	0.83236535		1	126.75	1.008077523
1	131.163	131163	710.8544	709.2268	709.2268	710.8544	0.997710361	0.841745609		1	127	1.005727597
1	131.344	131344	1032.572	754.9627	754.9627	1032.572	0.731147755	0.858288256		1	127.25	1.005924651
1	131.648	131648	1705.277	1297.758	1297.758	1705.277	0.761024748	0.891615379		1	127.5	1.0067383
1	131.922	131922	1112.776	1117.632	1117.632	1112.776	1.004363861	0.920596578		1	127.75	1.009716149
1	132.118	132118	790.9634	758.4717	758.4717	790.9634	0.958921361	0.943777898		1	128	1.02295929
1	132.329	132329	1137.481	930.5308	930.5308	1137.481	0.818062719	0.973324371		1	128.25	1.041036414
1	132.548	132548	1242.868	1323.768	1323.768	1242.868	1.065091385	1.017821132		1	128.5	1.051721181
1	132.979	132979	979.8433	1178.005	1178.005	979.8433	1.202238154	1.127249167		1	128.75	1.058605434
1	133.13	133130	910.1812	1113.723	1113.723	910.1812	1.223627779	1.156917265		1	129	1.060701482
1	133.42	133420	939.0437	1251.378	1251.378	939.0437	1.332608908	1.215952455		1	129.25	1.049727148
1	133.565	133565	1012.169	995.4072	995.4072	1012.169	0.983439722	1.248363744		1	129.5	1.033394397
1	133.954	133954	785.2175	1098.226	1098.226	785.2175	1.398626495	1.30676146		1	129.75	1.020990952
1	134.282	134282	731.2699	968.3194	968.3194	731.2699	1.324161435	1.292248523		1	130	1.011631177
1	134.556	134556	902.5909	1174.902	1174.902	902.5909	1.301699363	1.258785999		1	130.25	1.002070496
1	134.759	134759	667.2856	881.3386	881.3386	667.2856	1.320781686	1.242092929		1	130.5	0.994317562
1	135.124	135124	966.5548	1305.079	1305.079	966.5548	1.350237979	1.212082936		1	130.75	0.987625037
1	135.426	135426	967.385	1014.96	1014.96	967.385	1.049178972	1.178226578		1	131	0.98660394
1	135.77	135770	1141.759	1059.76	1059.76	1141.759	0.928181867	1.153911057		1	131.25	0.991374584
1	135.967	135967	1405.551	1265.148	1265.148	1405.551	0.900108214	1.153377301		1	131.5	1.000133059
1	136.112	136112	1258.56	1301.064	1301.064	1258.56	1.03377193	1.156930442		1	131.75	1.009341634
1	136.279	136279	730.3363	1196.198	1196.198	730.3363	1.637872854	1.16268964		1	132	1.01868797
1	136.423	136423	878.1782	1174.187	1174.187	878.1782	1.337071451	1.176300155		1	132.25	1.029746356
1	136.645	136645	1052.127	1308.32	1308.32	1052.127	1.243500072	1.213921215		1	132.5	1.045361129
1	136.81	136810	1040.576	1133.964	1133.964	1040.576	1.089746448	1.235612005		1	132.75	1.066168514
1	136.993	136993	1282.914	1714.608	1714.608	1282.914	1.336494886	1.249670784		1	133	1.087394654
1	137.199	137199	1739.517	1843.954	1843.954	1739.517	1.06003793	1.262485065		1	133.25	1.10442886
1	137.396	137396	802.2013	910.0551	910.0551	802.2013	1.134447301	1.268566983		1	133.5	1.122321588
1	137.718	137718	1036.139	1472.172	1472.172	1036.139	1.420824812	1.260269369		1	133.75	1.136741701
1	137.857	137857	630.6144	967.8199	967.8199	630.6144	1.534725341	1.253662335		1	134	1.146487513
1	138.112	138112	855.0155	812.0019	812.0019	855.0155	0.949692608	1.246820975		1	134.25	1.14271674
1	138.317	138317	1393.806	2077.302	2077.302	1393.806	1.490381014	1.246306819		1	134.5	1.13315852
1	138.668	138668	1248.459	999.3175	999.3175	1248.459	0.800440783	1.245276165		1	134.75	1.125389039
1	138.806	138806	1292.377	1785.47	1785.47	1292.377	1.381539597	1.246018353		1	135	1.118382164
1	139.027	139027	1349.453	1881.98	1881.98	1349.453	1.39462434	1.247367842		1	135.25	1.110091592
1	139.288	139288	1548.011	1621.084	1621.084	1548.011	1.047204445	1.24889046		1	135.5	1.101582565
1	139.438	139438	1385.21	1954.852	1954.852	1385.21	1.41123151	1.250909041		1	135.75	1.095558717
1	141.556	141556	1739.81	2295.424	2295.424	1739.81	1.319353263	1.358262115		1	136	1.095170515
1	141.737	141737	1293.749	1701.961	1701.961	1293.749	1.315526427	1.366400759		1	136.25	1.097728383
1	142.098	142098	823.9423	1197.569	1197.569	823.9423	1.453462215	1.378100208		1	136.5	1.107157065
1	142.436	142436	684.7291	812.9548	812.9548	684.7291	1.187264861	1.374438063		1	136.75	1.120238742
1	142.594	142594	807.2088	1250.47	1250.47	807.2088	1.549128305	1.368987513		1	137	1.127868371
1	143.011	143011	403.9671	631.6807	631.6807	403.9671	1.563693429	1.365667712		1	137.25	1.132624869
1	143.256	143256	598.0971	1024.517	1024.517	598.0971	1.712960989	1.376425338		1	137.5	1.133247817
1	143.448	143448	844.8255	1068.955	1068.955	844.8255	1.265296798	1.387412611		1	137.75	1.130814341
1	143.668	143668	948.2449	1069.701	1069.701	948.2449	1.12808516	1.40248015		1	138	1.127772782
1	143.904	143904	1253.009	1165.397	1165.397	1253.009	0.930078715	1.431902544		1	138.25	1.126630492
1	144.106	144106	1440.245	2151.674	2151.674	1440.245	1.493963874	1.464948077		1	138.5	1.126390034
1	144.337	144337	727.3641	1042.786	1042.786	727.3641	1.43365063	1.49244515		1	138.75	1.126372208
1	144.582	144582	552.8404	1007.418	1007.418	552.8404	1.822258286	1.513415134		1	139	1.126878695
1	144.835	144835	528.1722	874.307	874.307	528.1722	1.655344602	1.539357578		1	139.25	1.127378366
1	145.069	145069	748.591	1155.317	1155.317	748.591	1.543322054	1.559941544		1	139.5	1.129213286
1	145.221	145221	649.6004	1510.931	1510.931	649.6004	2.325939147	1.570457875		1	139.75	1.133532825
1	145.428	145428	676.3476	772.8064	772.8064	676.3476	1.142617199	1.582099263		1	140	1.137852364
1	145.636	145636	778.6038	980.6961	980.6961	778.6038	1.2595573	1.587399024		1	140.25	1.142171903
1	145.992	145992	857.6008	1143.16	1143.16	857.6008	1.332974503	1.566119113		1	140.5	1.146491442
1	146.344	146344	786.5892	1076.482	1076.482	786.5892	1.368544089	1.526484764		1	140.75	1.150810981
1	146.651	146651	695.0698	1383.013	1383.013	695.0698	1.989746929	1.507362464		1	141	1.15513052
1	146.912	146912	636.3302	1219.86	1219.86	636.3302	1.917023583	1.512354875		1	141.25	1.159450059
1	147.099	147099	634.9726	863.5801	863.5801	634.9726	1.360027346	1.521920729		1	141.5	1.163769598
1	147.363	147363	1584.168	1583.297	1583.297	1584.168	0.999450185	1.537243636		1	141.75	1.167655142
1	147.714	147714	642.4803	1193.984	1193.984	642.4803	1.858397837	1.557631646		1	142	1.170417036
1	147.88	147880	616.1154	772.3065	772.3065	616.1154	1.253509489	1.566166088		1	142.25	1.1709383
1	148.022	148022	1030.812	1892.51	1892.51	1030.812	1.835940986	1.571322706		1	142.5	1.169498712
1	148.227	148227	649.7682	902.4408	902.4408	649.7682	1.388865752	1.585483785		1	142.75	1.167969951
1	148.638	148638	924.7138	1397.795	1397.795	924.7138	1.511597426	1.634772315		1	143	1.16729149
1	148.973	148973	947.695	1936.916	1936.916	947.695	2.043817895	1.64814525		1	143.25	1.170838952
1	149.14	149140	1048.513	2080.797	2080.797	1048.513	1.98452189	1.62378338		1	143.5	1.175888201
1	149.317	149317	1548.908	2228.272	2228.272	1548.908	1.438608362	1.578680977		1	143.75	1.183295361
1	149.571	149571	1067.526	1533.143	1533.143	1067.526	1.436164552	1.532979409		1	144	1.195193694
1	149.713	149713	827.6786	1039.977	1039.977	827.6786	1.256498597	1.513504826		1	144.25	1.206948035
1	149.904	149904	1089.997	1608.685	1608.685	1089.997	1.47586186	1.467598705		1	144.5	1.215234115
1	150.158	150158	889.936	1145.147	1145.147	889.936	1.286774555	1.437644128		1	144.75	1.223498934
1	150.34	150340	1133.47	1632.672	1632.672	1133.47	1.440419244	1.476442496		1	145	1.231417771
1	150.616	150616	861.5714	1487.132	1487.132	861.5714	1.726069366	1.581618926		1	145.25	1.237627646
1	150.754	150754	961.7249	1615.73	1615.73	961.7249	1.680033448	1.621706236		1	145.5	1.241665438
1	150.964	150964	1080.67	1775.968	1775.968	1080.67	1.643395301	1.689718785		1	145.75	1.240523769
1	151.12	151120	888.6817	1308.562	1308.562	888.6817	1.472475466	1.755113701		1	146	1.235285604
1	151.365	151365	1012.03	2082.105	2082.105	1012.03	2.057355019	1.832644971		1	146.25	1.225689875
1	151.546	151546	674.959	1332.143	1332.143	674.959	1.973665067	1.861552369		1	146.5	1.218769539
1	151.765	151765	1103.434	2465.372	2465.372	1103.434	2.234272281	1.890240876		1	146.75	1.216208888
1	152.201	152201	849.9167	1510.185	1510.185	849.9167	1.776862368	1.919931983		1	147	1.218799728
1	152.366	152366	1023.846	1311.61	1311.61	1023.846	1.2810618	1.912665115		1	147.25	1.223513671
1	152.547	152547	713.305	1650.059	1650.059	713.305	2.313258704	1.88744394		1	147.5	1.228462099
1	153	153000	860.9031	1453.076	1453.076	860.9031	1.687850816	1.811700376		1	147.75	1.233330336
1	153.409	153409	502.2229	1151.905	1151.905	502.2229	2.293613055	1.771110405		1	148	1.23709416
1	153.642	153642	1123.782	1466.717	1466.717	1123.782	1.305161499	1.747331553		1	148.25	1.243134052
1	153.883	153883	1165.122	2088.542	2088.542	1165.122	1.792552196	1.71975783		1	148.5	1.2533541
1	154.24	154240	1510.157	2141.399	2141.399	1510.157	1.417997599	1.638657183		1	148.75	1.26051965
1	154.531	154531	928.5112	1528.164	1528.164	928.5112	1.645821827	1.563274912		1	149	1.262211547
1	154.679	154679	818.8382	1495.105	1495.105	818.8382	1.825885749	1.54099113		1	149.25	1.245694654
1	154.956	154956	1365.638	2137.391	2137.391	1365.638	1.565122675	1.530348202		1	149.5	1.228650577
1	155.152	155152	1042.091	1726.159	1726.159	1042.091	1.656437873	1.533154415		1	149.75	1.214625774
1	155.293	155293	878.6222	1148.04	1148.04	878.6222	1.306636686	1.535905884		1	150	1.198149153
1	155.481	155481	991.5599	1329.264	1329.264	991.5599	1.340578618	1.545536234		1	150.25	1.198482948
1	155.813	155813	1085.485	1540.105	1540.105	1085.485	1.418817395	1.579099792		1	150.5	1.225807618
1	155.959	155959	1173.804	1821.65	1821.65	1173.804	1.551920082	1.591546456		1	150.75	1.254145433
1	156.232	156232	1137.837	2015.725	2015.725	1137.837	1.771541091	1.618748302		1	151	1.282870388
1	156.414	156414	957.6072	1850.029	1850.029	957.6072	1.931928874	1.642324602		1	151.25	1.314041945
1	156.611	156611	722.9098	1346.063	1346.063	722.9098	1.862006851	1.66694565		1	151.5	1.333797296
1	156.971	156971	1353.404	1902.444	1902.444	1353.404	1.405673398	1.727118163		1	151.75	1.345411333
1	157.22	157220	1192.358	2037.675	2037.675	1192.358	1.708945635	1.769344803		1	152	1.351536436
1	157.409	157409	1003.726	1673.5	1673.5	1003.726	1.667287686	1.786060353		1	152.25	1.355466792
1	157.766	157766	1400.152	2545.242	2545.242	1400.152	1.817832635	1.786326487		1	152.5	1.347360236
1	157.944	157944	976.1028	1596.823	1596.823	976.1028	1.635916832	1.777602405		1	152.75	1.333557218
1	158.186	158186	743.0273	1772.403	1772.403	743.0273	2.385380726	1.756225358		1	153	1.319307823
1	158.325	158325	815.6973	1349.909	1349.909	815.6973	1.654914145	1.738866839		1	153.25	1.310850279
1	158.598	158598	992.2535	1714.729	1714.729	992.2535	1.728115849	1.69517142		1	153.5	1.302305467
1	158.966	158966	1534.065	2076.48	2076.48	1534.065	1.353580194	1.622364659		1	153.75	1.293153188
1	159.128	159128	1448.773	2417.162	2417.162	1448.773	1.668420104	1.586373901		1	154	1.278905446
1	159.499	159499	1528.8	2109.135	2109.135	1528.8	1.379601648	1.491153185		1	154.25	1.259436813
1	159.769	159769	1763.783	2106.722	2106.722	1763.783	1.194433782	1.410869565		1	154.5	1.237360573
1	160.004	160004	1246.025	1603.232	1603.232	1246.025	1.286677234	1.341367085		1	154.75	1.226096969
1	160.192	160192	1511.582	2317.421	2317.421	1511.582	1.533109682	1.291888918		1	155	1.223613619
1	166.141	166141	1311.519	2079.634	2079.634	1311.519	1.585668221	1.682701278		1	155.25	1.22500737
1	166.406	166406	1085.302	1939.207	1939.207	1085.302	1.786790221	1.745849051		1	155.5	1.229231032
1	166.6	166600	956.4124	1598.166	1598.166	956.4124	1.67100092	1.788290334		1	155.75	1.237846498
1	166.755	166755	1008.911	2053.899	2053.899	1008.911	2.035758357	1.820106026		1	156	1.245653093
1	166.934	166934	1378.983	2673.691	2673.691	1378.983	1.938886121	1.854868532		1	156.25	1.254328059
1	167.138	167138	1156.08	2379.733	2379.733	1156.08	2.058450107	1.891641293		1	156.5	1.265233967
1	167.374	167374	1280.956	2206.445	2206.445	1280.956	1.722498665	1.929351416		1	156.75	1.277882891
1	167.71	167710	1487.191	2709.837	2709.837	1487.191	1.82211767	1.971770141		1	157	1.292151414
1	168.001	168001	1276.231	2389.116	2389.116	1276.231	1.872009064	1.999410133		1	157.25	1.305773871
1	168.159	168159	1315.765	2722.97	2722.97	1315.765	2.069495693	2.011967399		1	157.5	1.31059063
1	168.332	168332	1077.489	2329.868	2329.868	1077.489	2.162312562	2.025774786		1	157.75	1.31065416
1	168.621	168621	1033.155	1954.921	1954.921	1033.155	1.892185587	2.049038452		1	158	1.305998032
1	169.027	169027	974.678	2359.539	2359.539	974.678	2.420839498	2.069422124		1	158.25	1.29767268
1	169.276	169276	1243.432	2499.806	2499.806	1243.432	2.010408289	2.06568937		1	158.5	1.284931737
1	169.465	169465	1355.377	2809.892	2809.892	1355.377	2.073144225	2.054991585		1	158.75	1.269333522
1	169.771	169771	1083.534	1786.962	1786.962	1083.534	1.649197902	2.032783023		1	159	1.252191053
1	170.117	170117	807.3398	1616.356	1616.356	807.3398	2.002076449	1.964826139		1	159.25	1.231823259
1	170.26	170260	1013.639	2320.376	2320.376	1013.639	2.289154226	1.928581117		1	159.5	1.209936488
1	170.526	170526	962.1313	1864.644	1864.644	962.1313	1.938034861	1.890390331		1	159.75	1.18459617
1	170.716	170716	943.7017	1753.951	1753.951	943.7017	1.858586246	1.899183863		1	160	1.159381175
1	171.049	171049	1378.627	2538.764	2538.764	1378.627	1.841516233	1.947935669		1	160.25	1.143410354
1	171.32	171320	1004.183	1999.038	1999.038	1004.183	1.990710856	1.984301133		1	160.5	1.149008873
1	171.474	171474	799.1209	1235.174	1235.174	799.1209	1.545665994	2.000333758		1	160.75	1.154607393
1	171.679	171679	846.0119	1622.08	1622.08	846.0119	1.917325276	2.024908081		1	161	1.160205912
1	171.844	171844	988.2393	2138.185	2138.185	988.2393	2.163630813	2.040271049		1	161.25	1.165804432
1	172.079	172079	761.6408	1964.931	1964.931	761.6408	2.579865732	2.073534141		1	161.5	1.171402951
1	172.342	172342	882.1656	2129.248	2129.248	882.1656	2.413660202	2.129363778		1	161.75	1.177001471
1	172.71	172710	923.2432	1677.953	1677.953	923.2432	1.817455032	2.170808224		1	162	1.18259999
1	172.912	172912	743.4173	1465.568	1465.568	743.4173	1.971393456	2.150509124		1	162.25	1.18819851
1	173.253	173253	1184.938	2027.519	2027.519	1184.938	1.711076023	2.074243364		1	162.5	1.193797029
1	173.464	173464	1344.359	3147.538	3147.538	1344.359	2.341292765	2.023642937		1	162.75	1.199395549
1	173.619	173619	1101.653	2565.375	2565.375	1101.653	2.32865975	1.984455465		1	163	1.204994068
1	173.917	173917	932.7391	1926.138	1926.138	932.7391	2.065034049	1.89069336		1	163.25	1.210592588
1	174.183	174183	872.2186	1597.723	1597.723	872.2186	1.831791938	1.811410722		1	163.5	1.216191107
1	174.351	174351	969.9925	1224.005	1224.005	969.9925	1.261870581	1.759972347		1	163.75	1.221789627
1	174.748	174748	1200.113	2150.5	2150.5	1200.113	1.791914595	1.618533207		1	164	1.227388146
1	174.913	174913	1586.183	2419.637	2419.637	1586.183	1.525446307	1.576959707		1	164.25	1.232986666
1	175.099	175099	1134.139	1679.158	1679.158	1134.139	1.480557498	1.545008398		1	164.5	1.238585185
1	175.339	175339	1760.257	2506.906	2506.906	1760.257	1.424170448	1.510845084		1	164.75	1.244183705
1	175.517	175517	972.5137	1500.608	1500.608	972.5137	1.543019908	1.489590343		1	165	1.249782224
1	175.949	175949	1085.119	1626.637	1626.637	1085.119	1.499040197	1.448744553		1	165.25	1.255380744
1	176.407	176407	1702.333	2345.23	2345.23	1702.333	1.377656428	1.426721352		1	165.5	1.260979263
1	176.603	176603	1338.581	2469.186	2469.186	1338.581	1.844629499	1.426056967		1	165.75	1.266577783
1	177.113	177113	2871.17	3879.337	3879.337	2871.17	1.351134555	1.437180263		1	166	1.272176302
1	177.285	177285	1720.815	2738.087	2738.087	1720.815	1.591157097	1.450570976		1	166.25	1.284188031
1	177.542	177542	2824.23	3388.426	3388.426	2824.23	1.199769849	1.489166227		1	166.5	1.303870132
1	177.719	177719	1843.737	1975.526	1975.526	1843.737	1.071479284	1.536969158		1	166.75	1.321823334
1	177.911	177911	1719.824	2896.309	2896.309	1719.824	1.684072905	1.607214178		1	167	1.338078775
1	178.25	178250	997.7369	1679.989	1679.989	997.7369	1.683799607	1.738008456		1	167.25	1.352659148
1	178.467	178467	1554.627	3242.083	3242.083	1554.627	2.085441074	1.854487701		1	167.5	1.364835865
1	178.619	178619	1003.322	2475.535	2475.535	1003.322	2.467338501	1.953970293		1	167.75	1.375168459
1	178.768	178768	1177.026	2061.838	2061.838	1177.026	1.751735306	2.029410964		1	168	1.383263029
1	179.16	179160	1203.902	2274.836	2274.836	1203.902	1.889552472	2.161298951		1	168.25	1.390051801
1	179.455	179455	1005.692	2679.782	2679.782	1005.692	2.664615011	2.230399549		1	168.5	1.396892716
1	179.603	179603	1320.841	2529.175	2529.175	1320.841	1.914821693	2.248797127		1	168.75	1.40242077
1	179.758	179758	990.1386	2048.907	2048.907	990.1386	2.069313326	2.253966871		1	169	1.406699406
1	180.043	180043	619.8763	1891.89	1891.89	619.8763	3.052044416	2.237561023		1	169.25	1.406021921
1	180.213	180213	942.0703	1602.836	1602.836	942.0703	1.701397443	2.221752994		1	169.5	1.401376416
1	180.536	180536	1127.092	2324.154	2324.154	1127.092	2.062080114	2.157658373		1	169.75	1.3951913
1	180.674	180674	985.1771	2473.804	2473.804	985.1771	2.511024668	2.120037787		1	170	1.379339648
1	180.922	180922	1064.269	1851.23	1851.23	1064.269	1.739438056	2.062810818		1	170.25	1.360014819
1	181.067	181067	1210.761	2664.399	2664.399	1210.761	2.200598632	2.036869005		1	170.5	1.347404613
1	181.321	181321	1450.187	2494.558	2494.558	1450.187	1.720162986	1.987073366		1	170.75	1.350826512
1	181.497	181497	1134.445	2067.587	2067.587	1134.445	1.82255376	1.953221416		1	171	1.363303086
1	181.679	181679	1108.534	2182.06	2182.06	1108.534	1.968419552	1.919742838		1	171.25	1.374942924
1	181.992	181992	966.9485	2133.191	2133.191	966.9485	2.206106116	1.862174141		1	171.5	1.384672711
1	182.298	182298	2393.18	3834.662	3834.662	2393.18	1.602329119	1.805766017		1	171.75	1.394240799
1	182.441	182441	1746.116	3644.729	3644.729	1746.116	2.087334977	1.776477126		1	172	1.404751421
1	182.59	182590	365.1016	599.6135	599.6135	365.1016	1.642319563	1.742179341		1	172.25	1.420937338
1	182.991	182991	1479.547	2349.35	2349.35	1479.547	1.58788467	1.658820721		1	172.5	1.433660504
1	183.527	183527	1747.035	2385.754	2385.754	1747.035	1.365601719	1.590879202		1	172.75	1.440352344
1	183.853	183853	1251.486	1803.649	1803.649	1251.486	1.441205894	1.557519939		1	173	1.428093764
1	184.01	184010	1277.162	2292.17	2292.17	1277.162	1.794737081	1.542080287		1	173.25	1.409033711
1	184.21	184210	1342.437	1884.733	1884.733	1342.437	1.403963836	1.521911631		1	173.5	1.388453417
1	184.441	184441	1459.821	2365.793	2365.793	1459.821	1.620604855	1.499566698		1	173.75	1.364147091
1	184.951	184951	761.7423	1386.659	1386.659	761.7423	1.820378099	1.471212304		1	174	1.337802381
1	185.284	185284	1193.271	1691.859	1691.859	1193.271	1.417832999	1.485331121		1	174.25	1.312216115
1	185.483	185483	1163.665	1543.692	1543.692	1163.665	1.326577666	1.500516045		1	174.5	1.283578823
1	185.656	185656	1287.728	1242.231	1242.231	1287.728	0.964668781	1.510136007		1	174.75	1.253288106
1	185.903	185903	1431.87	2661.656	2661.656	1431.87	1.858867076	1.522163648		1	175	1.234193544
1	186.157	186157	1538.686	2044.607	2044.607	1538.686	1.328800678	1.538259852		1	175.25	1.221069183
1	186.472	186472	1190.47	1837.976	1837.976	1190.47	1.543907868	1.555935603		1	175.5	1.210197079
1	186.672	186672	1352.673	2437.863	2437.863	1352.673	1.802255978	1.571998627		1	175.75	1.201995299
1	186.886	186886	1560.717	3028.442	3028.442	1560.717	1.940417129	1.597688522		1	176	1.194745374
1	187.252	187252	1604.13	2683.706	2683.706	1604.13	1.672997824	1.625479613		1	176.25	1.19064745
1	187.397	187397	1373.13	2051.504	2051.504	1373.13	1.494034796	1.627347002		1	176.5	1.187966492
1	187.755	187755	1904.649	3063.746	3063.746	1904.649	1.608561998	1.632026524		1	176.75	1.188940398
1	187.917	187917	1495.97	2157.441	2157.441	1495.97	1.442168626	1.625307564		1	177	1.19079911
1	189.742	189742	6319.384	9654.538	9654.538	6319.384	1.527765681	1.225711383		1	177.25	1.195275088
1	189.932	189932	4155.48	5280.518	5280.518	4155.48	1.270735992	1.18502464		1	177.5	1.207210422
1	190.077	190077	6893.589	6477.501	6477.501	6893.589	0.93964131	1.158413288		1	177.75	1.229522067
1	190.409	190409	2691.22	2473.883	2473.883	2691.22	0.919242202	1.084688732		1	178	1.261306834
1	190.562	190562	2364.608	2609.017	2609.017	2364.608	1.103361318	1.045023883		1	178.25	1.294187297
1	190.83	190830	1662.253	1620.706	1620.706	1662.253	0.97500561	0.981844299		1	178.5	1.34125593
1	191.162	191162	1312.615	1469.638	1469.638	1312.615	1.11962609	0.928510366		1	178.75	1.390415554
1	191.466	191466	1703.85	1483.237	1483.237	1703.85	0.870520879	0.899758344		1	179	1.420130496
1	191.693	191693	2184.54	1901.384	1901.384	2184.54	0.870381865	0.887952971		1	179.25	1.445667397
1	191.84	191840	2171.091	2060.589	2060.589	2171.091	0.949103009	0.882819698		1	179.5	1.463943277
1	192.001	192001	1583.166	1108.516	1108.516	1583.166	0.700189367	0.879325758		1	179.75	1.469979218
1	192.237	192237	1902.323	1784.95	1784.95	1902.323	0.938300173	0.882854788		1	180	1.465321439
1	192.384	192384	1857.086	1664.869	1664.869	1857.086	0.89649537	0.895797341		1	180.25	1.456586103
1	192.546	192546	1880.468	1708.334	1708.334	1880.468	0.908462149	0.919885355		1	180.5	1.439675156
1	192.821	192821	3327.964	3320.971	3320.971	3327.964	0.997898715	0.962824166		1	180.75	1.418437442
1	193.22	193220	1730.561	1628.53	1628.53	1730.561	0.941041662	1.030671194		1	181	1.400150769
1	193.611	193611	1476.423	1637.478	1637.478	1476.423	1.109084592	1.10788495		1	181.25	1.383834854
1	193.813	193813	977.0914	1430.965	1430.965	977.0914	1.464514988	1.13978263		1	181.5	1.367362215
1	194.018	194018	1560.244	1637.181	1637.181	1560.244	1.049310877	1.170789326		1	181.75	1.351686431
1	194.279	194279	1249.381	1566.83	1566.83	1249.381	1.254085023	1.212004188		1	182	1.336010899
1	194.508	194508	1300.45	1520.866	1520.866	1300.45	1.169492099	1.236591276		1	182.25	1.320301155
1	194.667	194667	1049.555	1038.158	1038.158	1049.555	0.989141112	1.242525123		1	182.5	1.302671148
1	195.007	195007	929.2136	1184.241	1184.241	929.2136	1.274455088	1.238481576		1	182.75	1.28427113
1	195.154	195154	862.3581	1239.324	1239.324	862.3581	1.437133831	1.236541452		1	183	1.26680444
1	195.63	195630	1060.579	1644.893	1644.893	1060.579	1.550938685	1.195847176		1	183.25	1.256002062
1	195.811	195811	1401.972	1377.819	1377.819	1401.972	0.982772124	1.180508753		1	183.5	1.245199685
1	196.008	196008	1678.593	1934.711	1934.711	1678.593	1.152578975	1.180792724		1	183.75	1.236254229
1	196.175	196175	1130.807	1138.259	1138.259	1130.807	1.006589984	1.193470743		1	184	1.227733406
1	196.563	196563	795.572	1076.944	1076.944	795.572	1.353672578	1.23461894		1	184.25	1.219203993
1	196.754	196754	702.5917	661.6094	661.6094	702.5917	0.94166982	1.260248256		1	184.5	1.211787718
1	196.92	196920	1232.528	1517.293	1517.293	1232.528	1.231041404	1.301365163		1	184.75	1.207049674
1	197.117	197117	990.8018	1369.233	1369.233	990.8018	1.381944401	1.368356583		1	185	1.203948492
1	197.254	197254	905.2576	1198.788	1198.788	905.2576	1.324250688	1.402730461		1	185.25	1.207561783
1	197.432	197432	739.3936	1440.534	1440.534	739.3936	1.948264091	1.426673801		1	185.5	1.213551759
1	198.003	198003	884.7201	1219.309	1219.309	884.7201	1.378186163	1.461521046		1	185.75	1.218069166
1	198.417	198417	1141.537	1747.679	1747.679	1141.537	1.530987607	1.498870419		1	186	1.222704291
1	198.619	198619	30.04969	67.76658	67.76658	30.04969	2.255150719	1.516868033		1	186.25	1.227874773
1	198.759	198759	1195.763	1455.897	1455.897	1195.763	1.217546454	1.525960394		1	186.5	1.232887845
1	198.901	198901	102.3198	68.37784	68.37784	102.3198	0.668275739	1.544674284		1	186.75	1.24078883
1	199.146	199146	40.86121	64.15017	64.15017	40.86121	1.569952774	1.594705461		1	187	1.249305018
1	199.31	199310	32.44304	68.97035	68.97035	32.44304	2.125890484	1.635435914		1	187.25	1.255776048
1	199.576	199576	69.41905	63.79069	63.79069	69.41905	0.918921967	1.723966194		1	187.5	1.256923332
1	199.729	199729	22.94653	66.61363	66.61363	22.94653	2.902993612	1.803458856		1	187.75	1.258037286
1	200.086	200086	35.41916	64.03143	64.03143	35.41916	1.807818988	2.063866791		1	188	1.249574108
1	200.353	200353	39.53411	63.80432	63.80432	39.53411	1.613905562	2.233398304		1	188.25	1.230914294
1	200.514	200514	32.61203	64.54203	64.54203	32.61203	1.979086552	2.313600039		1	188.5	1.212254479
1	200.883	200883	23.22017	86.69086	86.69086	23.22017	3.73342917	2.495046047		1	188.75	1.193594664
1	201.043	201043	26.15942	65.34144	65.34144	26.15942	2.497816848	2.554705931		1	189	1.174934849
1	201.236	201236	22.237	58.06822	58.06822	22.237	2.611333363	2.631131176		1	189.25	1.156275034
1	201.375	201375	28.19648	65.77054	65.77054	28.19648	2.332579811	2.684742383		1	189.5	1.137615219
1	201.597	201597	31.8027	65.21512	65.21512	31.8027	2.050615828	2.704747276		1	189.75	1.118968538
1	201.766	201766	23.96718	63.06269	63.06269	23.96718	2.631210263	2.659618105		1	190	1.101428798
1	202.009	202009	24.44455	84.82262	84.82262	24.44455	3.470001289	2.552050956		1	190.25	1.083515845
1	202.179	202179	21.23397	57.88497	57.88497	21.23397	2.726054996	2.440635513		1	190.5	1.063437893
1	202.393	202393	21.76506	58.3908	58.3908	21.76506	2.682776891	2.258127233		1	190.75	1.042850662
1	202.726	202726	549.1369	725.2157	725.2157	549.1369	1.320646454	1.885806147		1	191	1.027112266
1	202.94	202940	518.1463	731.0223	731.0223	518.1463	1.410841494	1.586288363		1	191.25	1.015403746
1	203.187	203187	1161.89	1480.022	1480.022	1161.89	1.27380561	1.22011442		1	191.5	1.007837011
1	222.967	222967	943.4034	1010.976	1010.976	943.4034	1.071626411	1.208088728		1	191.75	1.003736966
1	225.052	225052	1803.241	2241.856	2241.856	1803.241	1.243237038	1.812822507		1	192	1.001481987
1	227.155	227155	22.87193	78.98659	78.98659	22.87193	3.45342916	2.252076302		1	192.25	1.003067756
1	227.296	227296	22.88079	59.88499	59.88499	22.88079	2.617260593	2.283631505		1	192.5	1.012969186
1	227.433	227433	24.4059	61.42049	61.42049	24.4059	2.516624669	2.31450114		1	192.75	1.026158941
1	229.526	229526	25.35736	63.67761	63.67761	25.35736	2.511208186	2.814052902		1	193	1.040313766
1	229.802	229802	31.54299	95.05492	95.05492	31.54299	3.013503793	2.883924275		1	193.25	1.055085613
1	230.056	230056	29.5667	68.60361	68.60361	29.5667	2.320299864	2.949061609		1	193.5	1.071914942
2	8.282	8282	9308.067	10854.05	10854.05	9308.067	1.166090661	1.136252217		1	193.75	1.0868694
2	8.619	8619	2985.585	3678.409	3678.409	2985.585	1.232056364	1.208217239		1	194	1.099902295
2	8.802	8802	2032.229	2745.018	2745.018	2032.229	1.350742461	1.245333751		1	194.25	1.113318868
2	9.057	9057	1377.399	1455.064	1455.064	1377.399	1.056385259	1.293946918		1	194.5	1.122968519
2	9.526	9526	2128.063	2750.9	2750.9	2128.063	1.292677895	1.372313331		1	194.75	1.124947594
2	9.79	9790	1073.355	1472.073	1472.073	1073.355	1.371468899	1.410320864		1	195	1.123934073
2	9.988	9988	1539.153	2782.116	2782.116	1539.153	1.807562991	1.436243555		1	195.25	1.1204466
2	10.155	10155	1185.469	1570.113	1570.113	1185.469	1.324465676	1.456403517		1	195.5	1.113160833
2	10.392	10392	1020.575	1394.165	1394.165	1020.575	1.366058349	1.481836248		1	195.75	1.105905726
2	10.831	10831	1218.512	1967.804	1967.804	1218.512	1.614923776	1.492805726		1	196	1.104236455
2	11.171	11171	1057.808	1750.896	1750.896	1057.808	1.655211532	1.499007177		1	196.25	1.111273515
2	11.589	11589	1125.628	1512.721	1512.721	1125.628	1.343890699	1.524175711		1	196.5	1.120311424
2	11.771	11771	828.8656	1418.321	1418.321	828.8656	1.711159204	1.538578895		1	196.75	1.131142679
2	11.934	11934	728.1932	891.5144	891.5144	728.1932	1.224282786	1.557075342		1	197	1.154615488
2	12.113	12113	1048.448	1868.116	1868.116	1048.448	1.781791753	1.598320963		1	197.25	1.179553683
2	12.43	12430	919.9318	1275.055	1275.055	919.9318	1.386032095	1.705067726		1	197.5	1.189472399
2	12.642	12642	878.5636	1368.207	1368.207	878.5636	1.557322657	1.749211208		1	197.75	1.194673331
2	13.062	13062	628.4396	1211.756	1211.756	628.4396	1.928198032	1.796018082		1	198	1.199874264
2	13.231	13231	528.285	1106.903	1106.903	528.285	2.095276224	1.808463743		1	198.25	1.207532742
2	13.529	13529	447.1234	1127.865	1127.865	447.1234	2.522491554	1.794474226		1	198.5	1.215189415
2	13.82	13820	595.7241	779.3891	779.3891	595.7241	1.308305472	1.680934405		1	198.75	1.22170388
2	14.048	14048	756.3073	1055.512	1055.512	756.3073	1.395612604	1.582965127		1	199	1.235174008
2	14.219	14219	1103.642	1551.838	1551.838	1103.642	1.406106328	1.512518827		1	199.25	1.254142107
2	14.55	14550	988.9524	1354.471	1354.471	988.9524	1.369601813	1.327582323		1	199.5	1.280778
2	14.744	14744	897.4517	1018.205	1018.205	897.4517	1.134551308	1.257413728		1	199.75	1.321720133
2	14.912	14912	890.0857	1200.64	1200.64	890.0857	1.348903819	1.237439102		1	200	1.383883549
2	15.211	15211	915.7017	1044.892	1044.892	915.7017	1.14108339	1.243231826		1	200.25	1.440764784
2	15.383	15383	1016.93	1244.679	1244.679	1016.93	1.223957401	1.25567055		1	200.5	1.488020914
2	15.633	15633	858.0394	845.3882	845.3882	858.0394	0.985255689	1.320512812		1	200.75	1.529956965
2	15.814	15814	587.2758	1059.895	1059.895	587.2758	1.804765325	1.39262993		1	201	1.567122216
2	16.047	16047	872.5356	1491.958	1491.958	872.5356	1.709910747	1.451002208		1	201.25	1.600480795
2	16.354	16354	519.938	513.9228	513.9228	519.938	0.988430928	1.495737014		1	201.5	1.620755157
2	16.596	16596	614.1638	949.2646	949.2646	614.1638	1.545621217	1.514985912		1	201.75	1.609807369
2	16.797	16797	739.828	1311.798	1311.798	739.828	1.773112129	1.492470821		1	202	1.573040874
2	17.065	17065	1023.3	1952.934	1952.934	1023.3	1.908466725	1.432203771		1	202.25	1.513061607
2	17.503	17503	1142.737	1329.876	1329.876	1142.737	1.163763841	1.33064232		1	202.5	1.430706616
2	17.687	17687	1388.504	1319.22	1319.22	1388.504	0.950101692	1.284196927		1	202.75	1.333118807
2	17.978	17978	985.4094	1131.358	1131.358	985.4094	1.148109608	1.202997937		1	203	1.212146583
2	18.141	18141	959.8773	1076.691	1076.691	959.8773	1.121696492	1.175408783		1	203.25	1.117631536
2	18.535	18535	1391.692	1659.051	1659.051	1391.692	1.192110754	1.109705373		1	203.5	1.117579724
2	19.008	19008	970.7793	916.0406	916.0406	970.7793	0.943613651	1.071662014		1	203.75	1.117527911
2	19.208	19208	681.4902	978.3048	978.3048	681.4902	1.435537591	1.090492985		1	204	1.117476099
2	19.537	19537	1235.579	1134.166	1134.166	1235.579	0.91792269	1.137849246		1	204.25	1.117424287
2	19.869	19869	671.1261	721.9545	721.9545	671.1261	1.075735991	1.170087387		1	204.5	1.117372475
2	20.086	20086	660.4377	668.7191	668.7191	660.4377	1.01253926	1.1948808		1	204.75	1.117320662
2	20.279	20279	493.7409	678.4321	678.4321	493.7409	1.374065021	1.210287195		1	205	1.11726885
2	20.462	20462	853.3733	992.4834	992.4834	853.3733	1.163012014	1.226000337		1	205.25	1.117217038
2	20.628	20628	662.5955	894.208	894.208	662.5955	1.349553385	1.243323227		1	205.5	1.117165225
2	20.792	20792	788.4278	1263.838	1263.838	788.4278	1.60298508	1.252507916		1	205.75	1.117113413
2	21.067	21067	787.0164	805.3903	805.3903	787.0164	1.023346273	1.249391325		1	206	1.117061601
2	21.262	21262	574.9034	634.288	634.288	574.9034	1.103294919	1.241542607		1	206.25	1.117009789
2	21.516	21516	877.8029	1219.558	1219.558	877.8029	1.38933011	1.227715496		1	206.5	1.116957976
2	21.824	21824	751.1881	887.8578	887.8578	751.1881	1.181938053	1.17580628		1	206.75	1.116906164
2	22.018	22018	911.2788	1112.673	1112.673	911.2788	1.22100174	1.145463921		1	207	1.116854352
2	22.471	22471	948.3006	820.4493	820.4493	948.3006	0.86517851	1.107393157		1	207.25	1.11680254
2	22.751	22751	2473.926	2630.608	2630.608	2473.926	1.063333341	1.08801573		1	207.5	1.116750727
2	22.961	22961	1083.91	1191.642	1191.642	1083.91	1.099392016	1.080230958		1	207.75	1.116698915
2	23.28	23280	1206.154	1433.598	1433.598	1206.154	1.188569619	1.079781001		1	208	1.116647103
2	23.5	23500	862.505	950.641	950.641	862.505	1.102186074	1.084505165		1	208.25	1.11659529
2	23.774	23774	1121.229	1169.241	1169.241	1121.229	1.042820869	1.093961729		1	208.5	1.116543478
2	24.12	24120	702.1221	734.4257	734.4257	702.1221	1.046008522	1.130222193		1	208.75	1.116491666
2	24.308	24308	797.6716	1078.275	1078.275	797.6716	1.3517781	1.156931238		1	209	1.116439854
2	24.599	24599	1202.933	1216.576	1216.576	1202.933	1.011341446	1.182123836		1	209.25	1.116388041
2	24.829	24829	586.8629	670.1966	670.1966	586.8629	1.141998583	1.189216035		1	209.5	1.116336229
2	25.071	25071	697.6217	739.0157	739.0157	697.6217	1.059335884	1.191506939		1	209.75	1.116284417
2	25.416	25416	589.5684	884.8433	884.8433	589.5684	1.500832304	1.170701625		1	210	1.116232605
2	25.663	25663	868.2915	1052.974	1052.974	868.2915	1.212696427	1.148250787		1	210.25	1.116180792
2	25.904	25904	843.9591	1049.914	1049.914	843.9591	1.244034219	1.1299576		1	210.5	1.11612898
2	26.191	26191	764.9043	710.9509	710.9509	764.9043	0.929463856	1.108537915		1	210.75	1.116077168
2	26.628	26628	1059.995	963.9361	963.9361	1059.995	0.909377969	1.066025845		1	211	1.116025355
2	26.891	26891	841.6957	760.0799	760.0799	841.6957	0.903034078	1.042362625		1	211.25	1.115973543
2	27.223	27223	883.5032	958.7123	958.7123	883.5032	1.085126007	1.006561253		1	211.5	1.115921731
2	27.615	27615	787.5054	988.3249	988.3249	787.5054	1.25500714	0.966323236		1	211.75	1.115869919
2	27.79	27790	970.234	960.9715	960.9715	970.234	0.990453334	0.960489003		1	212	1.115818106
2	28.099	28099	1335.783	1359.325	1359.325	1335.783	1.01762412	0.964475956		1	212.25	1.115766294
2	28.312	28312	889.7056	654.2064	654.2064	889.7056	0.7353066	0.974300916		1	212.5	1.115714482
2	28.533	28533	926.3873	788.8358	788.8358	926.3873	0.851518366	0.991773816		1	212.75	1.11566267
2	28.709	28709	915.0606	1039.96	1039.96	915.0606	1.136493037	1.010114096		1	213	1.115610857
2	29.063	29063	925.6699	686.105	686.105	925.6699	0.741198347	1.058564192		1	213.25	1.115559045
2	29.6	29600	537.2153	749.9638	749.9638	537.2153	1.396020925	1.140025374		1	213.5	1.115507233
2	35.567	35567	928.0132	1105.839	1105.839	928.0132	1.191619904	1.164323918		1	213.75	1.11545542
2	35.788	35788	1296.957	1524.976	1524.976	1296.957	1.175810763	1.124079969		1	214	1.115403608
2	36.21	36210	1311.792	1580.285	1580.285	1311.792	1.204676504	1.062572868		1	214.25	1.115351796
2	36.473	36473	2513.28	2315.83	2315.83	2513.28	0.921437325	1.035125616		1	214.5	1.115299984
2	36.683	36683	1413.537	1242.715	1242.715	1413.537	0.879152792	1.020964445		1	214.75	1.115248171
2	36.928	36928	1014.612	813.1344	813.1344	1014.612	0.801423993	1.009865709		1	215	1.115196359
2	37.164	37164	738.0743	617.1074	617.1074	738.0743	0.836104712	1.00638939		1	215.25	1.115144547
2	37.399	37399	797.5909	1059.541	1059.541	797.5909	1.328426641	1.012068624		1	215.5	1.115092735
2	37.712	37712	939.8155	688.3391	688.3391	939.8155	0.732419395	1.020629436		1	215.75	1.115040922
2	37.919	37919	577.8448	646.2952	646.2952	577.8448	1.118458105	1.031822284		1	216	1.11498911
2	38.153	38153	629.8278	700.434	700.434	629.8278	1.112103975	1.055688937		1	216.25	1.114937298
2	38.543	38543	689.6905	752.86	752.86	689.6905	1.091591083	1.079366832		1	216.5	1.114885485
2	38.763	38763	669.0549	944.8309	944.8309	669.0549	1.4121874	1.062540708		1	216.75	1.114833673
2	38.964	38964	1404.903	1323.45	1323.45	1404.903	0.942022332	1.03512908		1	217	1.114781861
2	39.2	39200	948.6949	905.018	905.018	948.6949	0.953961068	1.00941277		1	217.25	1.114730049
2	39.564	39564	633.3609	591.7796	591.7796	633.3609	0.934348173	0.968584381		1	217.5	1.114678236
2	39.987	39987	635.4295	614.5148	614.5148	635.4295	0.967085727	0.927734501		1	217.75	1.114626424
2	40.184	40184	854.0223	522.8337	522.8337	854.0223	0.612201461	0.932488823		1	218	1.114574612
2	40.42	40420	816.5404	723.4495	723.4495	816.5404	0.885993516	0.950982616		1	218.25	1.1145228
2	40.66	40660	514.0317	485.5623	485.5623	514.0317	0.944615478	0.965207432		1	218.5	1.114470987
2	40.851	40851	515.1715	657.9625	657.9625	515.1715	1.277171777	0.979678418		1	218.75	1.114419175
2	41.293	41293	765.1892	868.7847	868.7847	765.1892	1.135385471	1.038259034		1	219	1.114367363
2	41.458	41458	784.6744	855.0527	855.0527	784.6744	1.089691087	1.044611237		1	219.25	1.11431555
2	41.622	41622	441.9057	349.2825	349.2825	441.9057	0.790400531	1.033818678		1	219.5	1.114263738
2	41.984	41984	619.8832	702.1864	702.1864	619.8832	1.132772109	0.977005173		1	219.75	1.114211926
2	42.267	42267	1299.451	1377.109	1377.109	1299.451	1.059762161	0.934567227		1	220	1.114160114
2	42.449	42449	1377.083	1100.963	1100.963	1377.083	0.79948921	0.895558661		1	220.25	1.114108301
2	42.676	42676	1182.661	1059.906	1059.906	1182.661	0.896204407	0.848177389		1	220.5	1.114056489
2	42.86	42860	2076.774	1603.674	1603.674	2076.774	0.77219476	0.840532366		1	220.75	1.114004677
2	43.205	43205	840.0113	673.6306	673.6306	840.0113	0.801930403	0.846142921		1	221	1.113952865
2	43.659	43659	1056.714	645.6663	645.6663	1056.714	0.611013292	0.875118396		1	221.25	1.113901052
2	43.848	43848	716.8445	559.5509	559.5509	716.8445	0.780575006	0.904440037		1	221.5	1.11384924
2	44.063	44063	719.1173	767.7566	767.7566	719.1173	1.067637505	0.956015925		1	221.75	1.113797428
2	44.309	44309	865.7459	1036.9	1036.9	865.7459	1.197695536	0.997295626		1	222	1.113745615
2	44.495	44495	877.4299	1001	1001	877.4299	1.140831877	1.001641891		1	222.25	1.113693803
2	44.685	44685	752.1399	675.4525	675.4525	752.1399	0.898041043	0.996233102		1	222.5	1.113641991
2	45.013	45013	700.6451	984.8789	984.8789	700.6451	1.405674428	0.991607457		1	222.75	1.113590179
2	45.221	45221	687.3024	493.4326	493.4326	687.3024	0.717926491	0.993943346		1	223	1.116807934
2	45.481	45481	970.4037	868.6293	868.6293	970.4037	0.895121587	0.995950305		1	223.25	1.141525577
2	45.655	45655	736.8699	699.3003	699.3003	736.8699	0.949014609	1.00120157		1	223.5	1.166243219
2	45.878	45878	1265.291	899.2207	899.2207	1265.291	0.710682918	1.006611608		1	223.75	1.190960861
2	46.081	46081	539.0544	549.491	549.491	539.0544	1.01936094	1.010773944		1	224	1.215678503
2	46.255	46255	601.0274	504.0571	504.0571	601.0274	0.838659103	1.015797599		1	224.25	1.240396145
2	46.518	46518	564.1918	879.9981	879.9981	564.1918	1.559749894	1.027351521		1	224.5	1.265113788
2	46.709	46709	664.813	864.6753	864.6753	664.813	1.30062935	1.045212973		1	224.75	1.28983143
2	46.973	46973	1157.254	1215.794	1215.794	1157.254	1.050585265	1.081259001		1	225	1.314549072
2	47.17	47170	1306.634	1302.355	1302.355	1306.634	0.996725173	1.098059666		1	225.25	1.333788108
2	47.472	47472	1219.293	754.4938	754.4938	1219.293	0.618796138	1.094699396		1	225.5	1.351588318
2	47.964	47964	1140.737	1293.475	1293.475	1140.737	1.13389414	1.074509077		1	225.75	1.369388528
2	48.177	48177	1328.712	1782.219	1782.219	1328.712	1.341313242	1.072467765		1	226	1.387188738
2	48.589	48589	829.5097	1174.817	1174.817	829.5097	1.416278797	1.06458833		1	226.25	1.404988947
2	48.779	48779	855.1074	550.6405	550.6405	855.1074	0.643943088	1.061254009		1	226.5	1.422789157
2	49.306	49306	1126.185	978.02	978.02	1126.185	0.868436358	1.031585321		1	226.75	1.440589367
2	49.778	49778	1056.818	1270.167	1270.167	1056.818	1.201878658	0.99398064		1	227	1.458389577
2	50.097	50097	1061.432	1279.557	1279.557	1061.432	1.205500682	0.981249582		1	227.25	1.476673142
2	50.66	50660	1480.466	1238.381	1238.381	1480.466	0.836480541	0.968564209		1	227.5	1.496156681
2	50.908	50908	1211.937	914.336	914.336	1211.937	0.754441856	0.972511866		1	227.75	1.516497112
2	51.08	51080	1036.412	1229.418	1229.418	1036.412	1.186225169	0.984810592		1	228	1.536837542
2	51.307	51307	1632.41	1624.173	1624.173	1632.41	0.994954086	0.999561699		1	228.25	1.557177973
2	51.694	51694	779.5829	862.2423	862.2423	779.5829	1.106030289	1.040839029		1	228.5	1.577518403
2	51.934	51934	869.3369	815.7118	815.7118	869.3369	0.938314939	1.121480469		1	228.75	1.597858834
2	52.209	52209	725.0745	977.2895	977.2895	725.0745	1.347847014	1.249056331		1	229	1.618199264
2	52.422	52422	746.2208	1059.132	1059.132	746.2208	1.419327899	1.339012777		1	229.25	1.638539694
2	52.585	52585	675.7914	735.0183	735.0183	675.7914	1.087640802	1.407826625		1	229.5	1.658880125
2	52.872	52872	569.3021	720.7694	720.7694	569.3021	1.266057863	1.551099491		1	229.75	1.680326207
2	53.074	53074	559.8361	891.7668	891.7668	559.8361	1.592906924	1.63573799		1	230	1.70212262
2	53.255	53255	621.5621	1094.643	1094.643	621.5621	1.761116065	1.694130051		2	9	1.139108814
2	53.492	53492	603.8252	1509.693	1509.693	603.8252	2.500215294	1.764953109		2	9.25	1.153806219
2	53.781	53781	475.3383	1075.372	1075.372	475.3383	2.262329798	1.845767326		2	9.5	1.168046088
2	53.97	53970	509.6054	700.9854	700.9854	509.6054	1.375545471	1.889555787		2	9.75	1.180520197
2	54.341	54341	762.9663	1194.547	1194.547	762.9663	1.56566155	1.957839644		2	10	1.191813752
2	54.654	54654	566.4391	1084.366	1084.366	566.4391	1.914355842	2.006885812		2	10.25	1.201667361
2	54.946	54946	521.6096	1072.268	1072.268	521.6096	2.055690693	2.03704618		2	10.5	1.207781767
2	55.259	55259	458.224	1031.817	1031.817	458.224	2.251774241	2.069765654		2	10.75	1.209911231
2	55.511	55511	480.7022	1054.275	1054.275	480.7022	2.193197784	2.10215451		2	11	1.211651952
2	55.694	55694	533.7852	1331.94	1331.94	533.7852	2.49527338	2.127416566		2	11.25	1.214336665
2	55.903	55903	518.9651	1050.173	1050.173	518.9651	2.023590796	2.158445486		2	11.5	1.219468002
2	56.173	56173	601.7677	1356.534	1356.534	601.7677	2.254248608	2.203641384		2	11.75	1.225638079
2	56.357	56357	611.8221	1289.935	1289.935	611.8221	2.108349796	2.233337626		2	12	1.237693925
2	56.549	56549	698.4586	887.1939	887.1939	698.4586	1.270216875	2.257153314		2	12.25	1.262296058
2	56.864	56864	329.3037	956.1236	956.1236	329.3037	2.903470565	2.316236008		2	12.5	1.287926912
2	57.104	57104	365.7303	856.3665	856.3665	365.7303	2.341524615	2.346300996		2	12.75	1.302109075
2	57.412	57412	375.7782	997.47	997.47	375.7782	2.654411565	2.347759102		2	13	1.311606573
2	57.626	57626	384.4556	757.208	757.208	384.4556	1.969559034	2.340460125		2	13.25	1.317900448
2	57.794	57794	289.5893	855.0362	855.0362	289.5893	2.952582157	2.3226502		2	13.5	1.313899755
2	58.08	58080	491.1158	1132.617	1132.617	491.1158	2.306211692	2.253781749		2	13.75	1.284041832
2	58.305	58305	600.526	1091.906	1091.906	600.526	1.818249335	2.186266223		2	14	1.24836604
2	58.739	58739	552.5329	924.7055	924.7055	552.5329	1.673575456	1.991594195		2	14.25	1.211416836
2	58.986	58986	720.2183	1242.486	1242.486	720.2183	1.725151944	1.862839796		2	14.5	1.163801865
2	59.165	59165	640.1148	1241.705	1241.705	640.1148	1.939816108	1.78863149		2	14.75	1.130116215
2	59.341	59341	613.0804	1185.79	1185.79	613.0804	1.934150888	1.722017731		2	15	1.1241315
2	59.624	59624	515.7329	972.7028	972.7028	515.7329	1.886059237	1.618980833		2	15.25	1.126486424
2	60.08	60080	1053.478	1260.518	1260.518	1053.478	1.19652997	1.516523156		2	15.5	1.140109751
2	60.534	60534	749.1431	1052.117	1052.117	749.1431	1.404427272	1.44781473		2	15.75	1.167760096
2	60.819	60819	1098.089	1542.138	1542.138	1098.089	1.404383433	1.409598378		2	16	1.192337137
2	61.01	61010	1496.281	1722.043	1722.043	1496.281	1.150882087	1.387338872		2	16.25	1.206434471
2	61.515	61515	1188.914	1872.443	1872.443	1188.914	1.574918791	1.354890806		2	16.5	1.215559108
2	61.997	61997	776.0789	1045.592	1045.592	776.0789	1.347275387	1.331660497		2	16.75	1.212281681
2	62.268	62268	1094.734	1750.716	1750.716	1094.734	1.599215883	1.307821987		2	17	1.194925563
2	62.519	62519	737.3103	964.3622	964.3622	737.3103	1.307946193	1.281349281		2	17.25	1.17531987
2	62.86	62860	976.7527	840.1144	840.1144	976.7527	0.860109627	1.256785621		2	17.5	1.15555911
2	63.063	63063	728.3711	1043.066	1043.066	728.3711	1.432052974	1.244060602		2	17.75	1.133496921
2	63.365	63365	759.6669	783.2638	783.2638	759.6669	1.031062167	1.226135793		2	18	1.110540474
2	63.734	63734	946.6113	1250.988	1250.988	946.6113	1.321543489	1.230091673		2	18.25	1.096208854
2	63.897	63897	1402.26	1388.072	1388.072	1402.26	0.989882048	1.236004061		2	18.5	1.081997333
2	64.213	64213	811.4636	1191.109	1191.109	811.4636	1.467852655	1.253231182		2	18.75	1.074112975
2	64.397	64397	699.235	973.4078	973.4078	699.235	1.392103942	1.272140969		2	19	1.06725862
2	64.858	64858	1019.701	1101.43	1101.43	1019.701	1.080149966	1.353754185		2	19.25	1.075519309
2	65.268	65268	901.4104	1674.049	1674.049	901.4104	1.857144093	1.414099223		2	19.5	1.087786083
2	65.445	65445	604.0777	734.8894	734.8894	604.0777	1.216547805	1.42508754		2	19.75	1.096652073
2	65.731	65731	867.5532	1164.191	1164.191	867.5532	1.341924622	1.433054894		2	20	1.105693281
2	66.116	66116	668.804	954.6072	954.6072	668.804	1.427334765	1.444444932		2	20.25	1.113505498
2	66.542	66542	1121.379	1852.421	1852.421	1121.379	1.651913403	1.460474157		2	20.5	1.121002794
2	66.717	66717	775.2937	1250.723	1250.723	775.2937	1.613224769	1.46875187		2	20.75	1.127885251
2	66.916	66916	742.4809	880.5782	880.5782	742.4809	1.185994414	1.485517499		2	21	1.127883512
2	67.236	67236	843.8801	1311.823	1311.823	843.8801	1.554513491	1.521469137		2	21.25	1.125113804
2	67.534	67534	1252.062	1462.14	1462.14	1252.062	1.167785621	1.544721215		2	21.5	1.120532603
2	67.871	67871	577.0784	1216.897	1216.897	577.0784	2.10872041	1.562636421		2	21.75	1.106792002
2	68.061	68061	689.1558	787.8004	787.8004	689.1558	1.143138315	1.571762605		2	22	1.093156986
2	68.38	68380	694.9193	1441.495	1441.495	694.9193	2.074334387	1.570278389		2	22.25	1.085550843
2	68.62	68620	1366.52	1826.402	1826.402	1366.52	1.33653514	1.54869605		2	22.5	1.078535379
2	68.878	68878	922.8262	1565.489	1565.489	922.8262	1.696407189	1.513909575		2	22.75	1.072637621
2	69.123	69123	1103.036	1385.09	1385.09	1103.036	1.255706976	1.479428534		2	23	1.06994156
2	69.487	69487	1112.869	1769.716	1769.716	1112.869	1.590228499	1.377299131		2	23.25	1.069821353
2	69.728	69728	782.134	873.7165	873.7165	782.134	1.117093107	1.318012048		2	23.5	1.071417328
2	69.95	69950	1154.422	1525.794	1525.794	1154.422	1.321695186	1.29353186		2	23.75	1.074358576
2	70.229	70229	951.9583	1068.546	1068.546	951.9583	1.122471436	1.26975593		2	24	1.082714672
2	70.562	70562	1196.2	1663.609	1663.609	1196.2	1.390744859	1.254933052		2	24.25	1.093297438
2	70.891	70891	958.9926	1141.035	1141.035	958.9926	1.189826699	1.283699684		2	24.5	1.101772521
2	71.135	71135	1256.201	1354.292	1354.292	1256.201	1.078085434	1.307641294		2	24.75	1.10628137
2	71.553	71553	840.5095	1283.268	1283.268	840.5095	1.526773939	1.329491794		2	25	1.107663592
2	71.835	71835	1268.363	1960.407	1960.407	1268.363	1.545619827	1.346212789		2	25.25	1.10421297
2	72.007	72007	1340.391	2039.925	2039.925	1340.391	1.521888016	1.352702591		2	25.5	1.098197777
2	72.239	72239	1069.412	1377.24	1377.24	1069.412	1.287847901	1.362455327		2	25.75	1.090896174
2	72.467	72467	1292.791	1445.809	1445.809	1292.791	1.11836252	1.367884079		2	26	1.084469047
2	72.654	72654	1234.615	1170.28	1170.28	1234.615	0.947890638	1.362764733		2	26.25	1.077653197
2	72.84	72840	993.88	1699.221	1699.221	993.88	1.709684268	1.352810778		2	26.5	1.069362717
2	73.164	73164	469.8476	681.0456	681.0456	469.8476	1.449503201	1.328333147		2	26.75	1.061376138
2	73.336	73336	547.0778	664.4248	664.4248	547.0778	1.214497828	1.312542407		2	27	1.053044743
2	73.599	73599	933.0145	1219.801	1219.801	933.0145	1.307376252	1.284823761		2	27.25	1.043902595
2	73.899	73899	1147.527	1854.509	1854.509	1147.527	1.616091822	1.253340696		2	27.5	1.035154784
2	74.085	74085	877.648	872.0081	872.0081	877.648	0.993573847	1.220598174		2	27.75	1.029596569
2	74.357	74357	857.9749	928.6261	928.6261	857.9749	1.082346465	1.153846507		2	28	1.030065641
2	74.551	74551	1305.017	1451.206	1451.206	1305.017	1.112020763	1.127498099		2	28.25	1.032875387
2	74.931	74931	964.6491	1122.214	1122.214	964.6491	1.163339084	1.140675421		2	28.5	1.038917135
2	75.148	75148	755.6283	685.2277	685.2277	755.6283	0.906831705	1.157214137		2	28.75	1.047971336
2	75.615	75615	857.0389	1150.473	1150.473	857.0389	1.342381308	1.235439269		2	29	1.059635141
2	75.843	75843	732.2202	900.8103	900.8103	732.2202	1.230245082	1.285848557		2	29.25	1.072244429
2	76.024	76024	623.0251	973.7013	973.7013	623.0251	1.562860469	1.318431963		2	29.5	1.085172249
2	76.197	76197	791.5494	1113.973	1113.973	791.5494	1.407332252	1.351281235		2	29.75	1.090551598
2	76.363	76363	856.1886	1125.343	1125.343	856.1886	1.314363447	1.389976549		2	30	1.090898633
2	76.645	76645	531.0798	764.783	764.783	531.0798	1.440052888	1.443750375		2	30.25	1.091245668
2	76.812	76812	592.8534	713.723	713.723	592.8534	1.203877721	1.463261669		2	30.5	1.091592702
2	77.203	77203	446.6555	768.5706	768.5706	446.6555	1.720723466	1.497256131		2	30.75	1.091939737
2	77.392	77392	606.9797	932.1264	932.1264	606.9797	1.535679694	1.501669904		2	31	1.092286772
2	77.644	77644	811.2609	1012.437	1012.437	811.2609	1.247979534	1.482142515		2	31.25	1.092633807
2	77.819	77819	520.4981	912.8202	912.8202	520.4981	1.753743578	1.466829435		2	31.5	1.092980842
2	78.296	78296	738.9087	1122.387	1122.387	738.9087	1.518979273	1.412871898		2	31.75	1.093327877
2	78.611	78611	493.8172	619.433	619.433	493.8172	1.254377126	1.367416425		2	32	1.093674912
2	78.816	78816	579.7903	782.75	782.75	579.7903	1.350057081	1.347295903		2	32.25	1.094021946
2	78.999	78999	693.1431	716.9716	716.9716	693.1431	1.034377461	1.33548578		2	32.5	1.094368981
2	79.426	79426	459.6443	649.0802	649.0802	459.6443	1.412135862	1.310532475		2	32.75	1.094716016
2	79.821	79821	490.1368	752.8489	752.8489	490.1368	1.535997501	1.29102218		2	33	1.095063051
2	80.021	80021	615.6386	637.5176	637.5176	615.6386	1.035538707	1.285253966		2	33.25	1.095410086
2	80.382	80382	632.1975	940.1509	940.1509	632.1975	1.487115814	1.284173501		2	33.5	1.095757121
2	80.586	80586	734.4177	1082.413	1082.413	734.4177	1.473838389	1.283636048		2	33.75	1.096104155
2	80.774	80774	1014.528	1163.681	1163.681	1014.528	1.147017135	1.28395701		2	34	1.09645119
2	81.179	81179	954.9703	1002.259	1002.259	954.9703	1.049518503	1.284988597		2	34.25	1.096798225
2	81.507	81507	891.5781	890.7991	890.7991	891.5781	0.999126268	1.285073147		2	34.5	1.09714526
2	81.731	81731	485.4507	803.241	803.241	485.4507	1.654629399	1.28657658		2	34.75	1.097492295
2	82.122	82122	700.8657	851.1693	851.1693	700.8657	1.21445421	1.271282381		2	35	1.09783933
2	82.65	82650	867.6902	1273.604	1273.604	867.6902	1.467809594	1.205733029		2	35.25	1.098186365
2	82.955	82955	621.928	716.4217	716.4217	621.928	1.151936719	1.163152185		2	35.5	1.098533399
2	83.276	83276	707.9944	903.039	903.039	707.9944	1.275488902	1.098134612		2	35.75	1.087266668
2	83.518	83518	587.7284	450.012	450.012	587.7284	0.765680202	1.036595725		2	36	1.074374683
2	83.847	83847	539.0529	609.4433	609.4433	539.0529	1.130581618	0.974332355		2	36.25	1.062517897
2	84.034	84034	891.5088	525.804	525.804	891.5088	0.58979115	0.949488948		2	36.5	1.053963885
2	84.394	84394	1353.849	1240.127	1240.127	1353.849	0.916000972	0.905310963		2	36.75	1.048722557
2	84.73	84730	927.6705	967.9673	967.9673	927.6705	1.043438699	0.916317527		2	37	1.045612266
2	85.054	85054	748.1629	579.7457	579.7457	748.1629	0.77489234	0.956348744		2	37.25	1.045497255
2	85.366	85366	625.3933	676.9425	676.9425	625.3933	1.08242685	0.979675208		2	37.5	1.047666417
2	85.685	85685	841.7846	914.9121	914.9121	841.7846	1.086871986	0.97857711		2	37.75	1.050343428
2	85.924	85924	712.5721	596.8714	596.8714	712.5721	0.837629483	0.973878933		2	38	1.056274723
2	86.197	86197	645.4463	816.2527	816.2527	645.4463	1.264633014	0.965271022		2	38.25	1.063601803
2	86.504	86504	1040.425	884.973	884.973	1040.425	0.850587981	0.9449114		2	38.5	1.068775814
2	86.88	86880	843.3118	676.9455	676.9455	843.3118	0.80272267	0.907926128		2	38.75	1.06426889
2	87.154	87154	704.7748	625.4731	625.4731	704.7748	0.887479376	0.884842031		2	39	1.053248488
2	87.344	87344	677.2281	575.0596	575.0596	677.2281	0.84913724	0.865396639		2	39.25	1.043907612
2	87.553	87553	530.4682	454.2454	454.2454	530.4682	0.856310331	0.844939777		2	39.5	1.034348672
2	87.727	87727	1068.27	832.8203	832.8203	1068.27	0.779597199	0.835546821		2	39.75	1.025778471
2	87.962	87962	1089.352	827.0662	827.0662	1089.352	0.759227688	0.823303523		2	40	1.018083389
2	88.418	88418	360.3234	363.1562	363.1562	360.3234	1.007861826	0.808975852		2	40.25	1.02136018
2	89.37	89370	1109.528	673.5889	673.5889	1109.528	0.607094999	0.84660482		2	40.5	1.027517738
2	89.678	89678	895.2256	565.7777	565.7777	895.2256	0.63199455	0.861977205		2	40.75	1.033074858
2	89.889	89889	860.1024	1029.464	1029.464	860.1024	1.196908647	0.868008058		2	41	1.042415114
2	90.119	90119	676.2786	759.7582	759.7582	676.2786	1.123439659	0.867847612		2	41.25	1.053709966
2	90.494	90494	787.7772	479.0432	479.0432	787.7772	0.608094776	0.862421422		2	41.5	1.056875866
2	90.724	90724	925.5767	689.1258	689.1258	925.5767	0.744536676	0.865695505		2	41.75	1.047291056
2	90.936	90936	690.756	743.1483	743.1483	690.756	1.075847767	0.873889032		2	42	1.033954218
2	91.181	91181	597.4551	660.7825	660.7825	597.4551	1.105995246	0.88497091		2	42.25	1.021174631
2	91.389	91389	601.46	488.6245	488.6245	601.46	0.812397333	0.892553587		2	42.5	1.003379381
2	91.577	91577	918.8083	661.6115	661.6115	918.8083	0.720075668	0.897853738		2	42.75	0.989808457
2	91.795	91795	893.669	636.5489	636.5489	893.669	0.7122871	0.908364468		2	43	0.989026585
2	91.985	91985	886.2347	877.2614	877.2614	886.2347	0.989874804	0.924501358		2	43.25	0.991142063
2	92.305	92305	457.7487	381.0368	381.0368	457.7487	0.832414816	0.959016366		2	43.5	0.99658112
2	92.513	92513	536.4786	745.0143	745.0143	536.4786	1.388712057	0.980442153		2	43.75	1.004852926
2	92.891	92891	300.3273	297.3183	297.3183	300.3273	0.989980931	1.02461262		2	44	1.022465391
2	93.134	93134	883.1838	928.8697	928.8697	883.1838	1.051728644	1.057728494		2	44.25	1.038313927
2	93.328	93328	834.5096	836.0328	836.0328	834.5096	1.001825264	1.083223982		2	44.5	1.043121897
2	93.746	93746	586.0374	609.9514	609.9514	586.0374	1.040806269	1.145323631		2	44.75	1.04101416
2	94.062	94062	686.2088	719.3139	719.3139	686.2088	1.048243479	1.180761095		2	45	1.039812318
2	94.295	94295	605.939	683.4184	683.4184	605.939	1.127866666	1.203892716		2	45.25	1.040622402
2	94.636	94636	598.9248	1048.305	1048.305	598.9248	1.750311558	1.243618254		2	45.5	1.041425706
2	94.854	94854	883.7881	1055.822	1055.822	883.7881	1.194655144	1.251433872		2	45.75	1.043805966
2	95.252	95252	578.7852	605.907	605.907	578.7852	1.046859871	1.206431963		2	46	1.04571725
2	95.681	95681	683.7368	731.639	731.639	683.7368	1.070059415	1.128444401		2	46.25	1.047946687
2	95.891	95891	599.5463	768.144	768.144	599.5463	1.281208807	1.083013714		2	46.5	1.051664905
2	96.055	96055	620.3245	640.691	640.691	620.3245	1.03283201	1.038357694		2	46.75	1.059931477
2	96.289	96289	836.364	723.037	723.037	836.364	0.864500385	0.98201283		2	47	1.071095691
2	96.459	96459	1143.948	1174.468	1174.468	1143.948	1.026679534	0.949523579		2	47.25	1.075734429
2	96.67	96670	688.9086	540.3035	540.3035	688.9086	0.784289091	0.910332727		2	47.5	1.074500704
2	96.927	96927	76.80101	65.53654	65.53654	76.80101	0.853329142	0.864515445		2	47.75	1.071003452
2	97.185	97185	750.2844	640.7103	640.7103	750.2844	0.85395658	0.819788635		2	48	1.067892195
2	97.413	97413	677.4682	633.0015	633.0015	677.4682	0.934363414	0.784910117		2	48.25	1.066838035
2	97.635	97635	836.0339	568.7861	568.7861	836.0339	0.68033856	0.754041293		2	48.5	1.065208188
2	97.847	97847	921.0293	559.0292	559.0292	921.0293	0.606961364	0.726737712		2	48.75	1.063664825
2	98.101	98101	785.2117	714.8842	714.8842	785.2117	0.910434982	0.701652076		2	49	1.059250139
2	98.465	98465	885.8212	410.0451	410.0451	885.8212	0.462898269	0.686482083		2	49.25	1.0544524
2	98.705	98705	803.0714	623.4833	623.4833	803.0714	0.776373433	0.686812834		2	49.5	1.048108922
2	98.988	98988	1257.765	767.3077	767.3077	1257.765	0.610056489	0.693123317		2	49.75	1.04131925
2	99.276	99276	1586.966	1101.914	1101.914	1586.966	0.69435262	0.73168989		2	50	1.037538607
2	99.439	99439	1298.021	828.2861	828.2861	1298.021	0.638114561	0.749902868		2	50.25	1.035043815
2	99.718	99718	859.21	650.9565	650.9565	859.21	0.757622118	0.76555729		2	50.5	1.033123627
2	100.021	100021	634.0791	554.457	554.457	634.0791	0.874428758	0.785080409		2	50.75	1.032383066
2	100.358	100358	551.2009	702.0214	702.0214	551.2009	1.27362165	0.790190239		2	51	1.035482886
2	100.63	100630	667.948	458.2186	458.2186	667.948	0.68600939	0.74660925		2	51.25	1.041198661
2	100.91	100910	1052.669	496.3527	496.3527	1052.669	0.471518303	0.699535716		2	51.5	1.049478558
2	101.168	101168	1192.896	794.9508	794.9508	1192.896	0.666404112	0.675729699		2	51.75	1.062946385
2	101.624	101624	1892.271	973.1404	973.1404	1892.271	0.514271159	0.623755098		2	52	1.094458994
2	101.81	101810	2417.652	1277.608	1277.608	2417.652	0.528449918	0.622308602		2	52.25	1.133413106
2	101.993	101993	1070.116	753.8854	753.8854	1070.116	0.70448942	0.651160486		2	52.5	1.169400488
2	102.178	102178	728.1638	460.047	460.047	728.1638	0.631790539	0.685973154		2	52.75	1.209711573
2	102.522	102522	722.1892	430.0268	430.0268	722.1892	0.595448949	0.761473004		2	53	1.248755185
2	102.691	102691	867.8192	869.2009	869.2009	867.8192	1.001592152	0.809615599		2	53.25	1.278679911
2	102.926	102926	628.0045	773.4418	773.4418	628.0045	1.231586398	0.861843182		2	53.5	1.304134931
2	103.259	103259	536.7308	298.921	298.921	536.7308	0.556929097	0.913319512		2	53.75	1.327965741
2	103.49	103490	401.5394	438.7509	438.7509	401.5394	1.092672101	0.944782257		2	54	1.347729861
2	103.723	103723	577.2912	597.4527	597.4527	577.2912	1.034924315	0.965896223		2	54.25	1.363415168
2	104.003	104003	607.041	457.9365	457.9365	607.041	0.75437491	0.969789617		2	54.5	1.377617729
2	104.289	104289	801.576	709.1465	709.1465	801.576	0.884690285	0.958754308		2	54.75	1.389223893
2	104.481	104481	347.6817	380.9542	380.9542	347.6817	1.095698163	0.951153135		2	55	1.398049263
2	104.701	104701	411.1826	431.3295	431.3295	411.1826	1.048997453	0.937469683		2	55.25	1.406957892
2	104.869	104869	543.9008	511.4929	511.4929	543.9008	0.940415789	0.927477622		2	55.5	1.417837559
2	105.101	105101	764.5755	809.4309	809.4309	764.5755	1.058667064	0.920410936		2	55.75	1.429765091
2	105.374	105374	775.5822	574.2347	574.2347	775.5822	0.740391799	0.910711767		2	56	1.443043272
2	105.615	105615	706.293	477.8252	477.8252	706.293	0.676525465	0.898025457		2	56.25	1.457151199
2	105.901	105901	602.8699	574.2266	574.2266	602.8699	0.952488422	0.871608232		2	56.5	1.469084497
2	106.133	106133	1041.053	820.9052	820.9052	1041.053	0.788533533	0.847962479		2	56.75	1.484007913
2	106.368	106368	887.7468	677.4377	677.4377	887.7468	0.763097879	0.82637323		2	57	1.497104449
2	106.549	106549	486.4824	655.3051	655.3051	486.4824	1.347027354	0.8100481		2	57.25	1.501781177
2	106.844	106844	457.4596	258.6744	258.6744	457.4596	0.565458458	0.789032976		2	57.5	1.50101946
2	107.083	107083	570.6993	386.065	386.065	570.6993	0.676477087	0.779897763		2	57.75	1.495073407
2	107.249	107249	647.7018	547.1382	547.1382	647.7018	0.84473781	0.772795577		2	58	1.47657386
2	107.452	107452	744.9568	388.6481	388.6481	744.9568	0.521705554	0.755307499		2	58.25	1.452617897
2	107.756	107756	784.9466	465.5823	465.5823	784.9466	0.59313882	0.720127831		2	58.5	1.417175444
2	108.056	108056	746.3118	741.8355	741.8355	746.3118	0.994002105	0.700305152		2	58.75	1.378676426
2	108.262	108262	549.6718	480.5936	480.5936	549.6718	0.874328281	0.706361966		2	59	1.334762022
2	108.535	108535	770.8198	659.0076	659.0076	770.8198	0.854943788	0.728354521		2	59.25	1.30047719
2	108.748	108748	647.6937	174.8629	174.8629	647.6937	0.269977769	0.744035946		2	59.5	1.269002413
2	109.092	109092	801.8294	609.0473	609.0473	801.8294	0.759572173	0.766897738		2	59.75	1.243961769
2	109.265	109265	577.9259	474.5909	474.5909	577.9259	0.8211968	0.779715693		2	60	1.224813543
2	109.702	109702	657.4413	597.3743	597.3743	657.4413	0.908635189	0.803289727		2	60.25	1.209915862
2	110.075	110075	847.2462	752.2625	752.2625	847.2462	0.887891265	0.816627978		2	60.5	1.197018437
2	110.487	110487	870.3496	809.9622	809.9622	870.3496	0.930617076	0.828916758		2	60.75	1.185390981
2	110.693	110693	646.453	570.2324	570.2324	646.453	0.882094135	0.829812629		2	61	1.175046303
2	110.856	110856	964.4603	589.3323	589.3323	964.4603	0.611048791	0.828503774		2	61.25	1.169392275
2	111.049	111049	866.4453	796.3396	796.3396	866.4453	0.919088141	0.825530355		2	61.5	1.163916491
2	111.237	111237	934.887	568.2114	568.2114	934.887	0.607786182	0.817457368		2	61.75	1.159727078
2	111.759	111759	815.1513	700.1003	700.1003	815.1513	0.858859331	0.771832849		2	62	1.155579104
2	112.062	112062	946.9764	883.0085	883.0085	946.9764	0.932450376	0.754986001		2	62.25	1.148082602
2	112.559	112559	735.2135	422.4871	422.4871	735.2135	0.57464546	0.767185573		2	62.5	1.13920179
2	112.753	112753	484.7016	449.1698	449.1698	484.7016	0.926693454	0.777042532		2	62.75	1.132846381
2	113.114	113114	1110.95	651.2331	651.2331	1110.95	0.586194788	0.787894788		2	63	1.127153712
2	113.361	113361	687.0298	594.1907	594.1907	687.0298	0.864868889	0.795410737		2	63.25	1.122023968
2	113.532	113532	753.1941	482.7731	482.7731	753.1941	0.640967713	0.797848607		2	63.5	1.120190548
2	113.731	113731	999.4893	613.6	613.6	999.4893	0.613913526	0.790210325		2	63.75	1.121243532
2	113.932	113932	720.7497	744.3423	744.3423	720.7497	1.032733416	0.77848588		2	64	1.124975276
2	114.196	114196	722.8276	744.4832	744.4832	722.8276	1.029959564	0.7671507		2	64.25	1.130229847
2	114.466	114466	451.8456	468.7176	468.7176	451.8456	1.037340189	0.76316156		2	64.5	1.141595626
2	114.729	114729	584.7962	297.3374	297.3374	584.7962	0.50844619	0.759056282		2	64.75	1.156682819
2	114.957	114957	1100.949	596.764	596.764	1100.949	0.54204509	0.752655456		2	65	1.170324995
2	115.149	115149	1294.241	774.6148	774.6148	1294.241	0.598508933	0.741745203		2	65.25	1.182868144
2	115.509	115509	888.4869	583.4285	583.4285	888.4869	0.656654026	0.709811316		2	65.5	1.188039311
2	115.886	115886	507.4994	465.7193	465.7193	507.4994	0.917674582	0.680705794		2	65.75	1.190424583
2	116.177	116177	594.13	526.1423	526.1423	594.13	0.885567637	0.661970309		2	66	1.192945818
2	116.443	116443	667.5382	359.2612	359.2612	667.5382	0.538188227	0.652256073		2	66.25	1.195834436
2	116.755	116755	996.2962	687.1508	687.1508	996.2962	0.689705331	0.654324558		2	66.5	1.199041088
2	117.098	117098	934.0304	450.8808	450.8808	934.0304	0.482726044	0.66223419		2	66.75	1.203349301
2	117.333	117333	538.6698	309.4232	309.4232	538.6698	0.574420916	0.674021882		2	67	1.211333767
2	117.605	117605	2773.425	1967.871	1967.871	2773.425	0.709545418	0.700614201		2	67.25	1.220744502
2	117.908	117908	1100.315	739.7827	739.7827	1100.315	0.672337194	0.736384484		2	67.5	1.227394085
2	118.113	118113	823.4585	535.304	535.304	823.4585	0.650067975	0.768269614		2	67.75	1.232212732
2	118.407	118407	577.2468	743.4381	743.4381	577.2468	1.287903372	0.833102924		2	68	1.236517663
2	118.689	118689	747.0643	647.3667	647.3667	747.0643	0.866547498	0.883635054		2	68.25	1.237216691
2	118.998	118998	1012.642	855.4295	855.4295	1012.642	0.844750168	0.924138428		2	68.5	1.233331949
2	119.372	119372	917.0204	752.048	752.048	917.0204	0.820099531	0.961874459		2	68.75	1.223678324
2	119.608	119608	761.1785	734.8763	734.8763	761.1785	0.965445424	0.967052527		2	69	1.211942119
2	119.869	119869	876.6558	860.6595	860.6595	876.6558	0.981753044	0.962022314		2	69.25	1.193894279
2	120.115	120115	797.9115	903.2581	903.2581	797.9115	1.132027925	0.954233421		2	69.5	1.17013645
2	120.413	120413	492.3029	358.8178	358.8178	492.3029	0.728855751	0.936409006		2	69.75	1.150189524
2	120.665	120665	583.0375	641.4473	641.4473	583.0375	1.100181892	0.912588584		2	70	1.141219066
2	121.029	121029	878.4517	848.1661	848.1661	878.4517	0.965523887	0.880473157		2	70.25	1.134248025
2	121.319	121319	842.4328	615.1028	615.1028	842.4328	0.730150583	0.846471556		2	70.5	1.13045455
2	121.537	121537	652.6619	458.3571	458.3571	652.6619	0.702288735	0.816781331		2	70.75	1.135117275
2	121.703	121703	524.886	485.5438	485.5438	524.886	0.925046201	0.803435575		2	71	1.142965755
2	121.976	121976	1040.529	889.8615	889.8615	1040.529	0.855201056	0.792093468		2	71.25	1.149530493
2	122.168	122168	1105.093	681.9165	681.9165	1105.093	0.61706707	0.788461475		2	71.5	1.153985352
2	122.395	122395	982.8409	774.8408	774.8408	982.8409	0.788368494	0.800195334		2	71.75	1.158911662
2	122.793	122793	824.2609	568.0625	568.0625	824.2609	0.689178026	0.84562645		2	72	1.162751978
2	122.961	122961	1207.448	1304.183	1304.183	1207.448	1.080115251	0.859717166		2	72.25	1.166255864
2	123.28	123280	1003.369	925.5726	925.5726	1003.369	0.922464816	0.891742646		2	72.5	1.167709205
2	123.668	123668	800.7832	663.7394	663.7394	800.7832	0.828862793	0.936017927		2	72.75	1.164520744
2	123.878	123878	1302.801	1138.343	1138.343	1302.801	0.873765832	0.943161648		2	73	1.158758361
2	124.056	124056	907.7085	878.4134	878.4134	907.7085	0.967726313	0.932118521		2	73.25	1.151843397
2	124.332	124332	543.3172	678.5542	678.5542	543.3172	1.248909845	0.897032124		2	73.5	1.143259893
2	124.573	124573	930.9661	808.9944	808.9944	930.9661	0.868983736	0.871479587		2	73.75	1.134301248
2	124.769	124769	782.8675	501.8246	501.8246	782.8675	0.641008344	0.849862553		2	74	1.122910165
2	125.021	125021	642.966	471.8018	471.8018	642.966	0.733789656	0.819552741		2	74.25	1.104006099
2	125.484	125484	809.3622	662.6771	662.6771	809.3622	0.818764578	0.781159085		2	74.5	1.088434202
2	125.689	125689	565.8491	371.9087	371.9087	565.8491	0.657257739	0.765314754		2	74.75	1.088425377
2	125.855	125855	697.4151	532.0759	532.0759	697.4151	0.762925695	0.75564366		2	75	1.092357637
2	126.037	126037	758.4777	487.7985	487.7985	758.4777	0.643128335	0.751108584		2	75.25	1.102027011
2	126.203	126203	809.6139	852.6496	852.6496	809.6139	1.053155831	0.751071373		2	75.5	1.116302083
2	126.419	126419	986.2553	678.1117	678.1117	986.2553	0.687562034	0.750450674		2	75.75	1.133043239
2	126.818	126818	795.4921	585.5216	585.5216	795.4921	0.736049547	0.746228315		2	76	1.149686863
2	127.195	127195	657.4568	502.613	502.613	657.4568	0.764480647	0.746750925		2	76.25	1.166568975
2	127.451	127451	516.3398	386.4491	386.4491	516.3398	0.748439497	0.750128358		2	76.5	1.18445353
2	127.84	127840	1025.107	615.5314	615.5314	1025.107	0.600455757	0.765826223		2	76.75	1.19806075
2	128.004	128004	943.2069	688.7612	688.7612	943.2069	0.73023342	0.771622391		2	77	1.206101862
2	128.239	128239	657.7331	592.6027	592.6027	657.7331	0.900977463	0.778131618		2	77.25	1.212492414
2	128.764	128764	537.6585	465.0892	465.0892	537.6585	0.86502715	0.794747843		2	77.5	1.210770017
2	129.021	129021	620.4378	577.7949	577.7949	620.4378	0.931269662	0.800114087		2	77.75	1.203804405
2	129.212	129212	739.044	542.8022	542.8022	739.044	0.734465336	0.797420064		2	78	1.194766779
2	129.442	129442	658.5719	553.231	553.231	658.5719	0.84004647	0.793352073		2	78.25	1.185126655
2	129.739	129739	875.9628	550.6883	550.6883	875.9628	0.628666309	0.791327488		2	78.5	1.173317936
2	130.007	130007	680.5472	571.7678	571.7678	680.5472	0.840158919	0.787632888		2	78.75	1.163207149
2	130.215	130215	694.2689	496.6486	496.6486	694.2689	0.715354814	0.79034209		2	79	1.156953126
2	130.461	130461	845.4963	753.545	753.545	845.4963	0.891245769	0.807862495		2	79.25	1.1519729
2	130.641	130641	550.0326	365.3237	365.3237	550.0326	0.664185541	0.820505973		2	79.5	1.147220851
2	130.981	130981	816.4747	746.1106	746.1106	816.4747	0.91381962	0.850766202		2	79.75	1.143011496
2	131.178	131178	616.4946	504.4923	504.4923	616.4946	0.818323956	0.871773999		2	80	1.140056198
2	131.397	131397	580.4735	611.748	611.748	580.4735	1.053877567	0.884541807		2	80.25	1.139616096
2	131.765	131765	1381.579	1185.559	1185.559	1381.579	0.858118863	0.881523711		2	80.5	1.139375447
2	132.041	132041	1101.503	1059.557	1059.557	1101.503	0.961919305	0.871090683		2	80.75	1.139393655
2	132.524	132524	752.2571	609.9348	609.9348	752.2571	0.810806305	0.846756851		2	81	1.139603854
2	132.851	132851	706.8347	487.5456	487.5456	706.8347	0.689759006	0.816056172		2	81.25	1.139765515
2	133.103	133103	1165.642	943.6201	943.6201	1165.642	0.809528226	0.784175235		2	81.5	1.139787483
2	133.356	133356	1445.362	1001.417	1001.417	1445.362	0.692848574	0.759921679		2	81.75	1.140047252
2	133.66	133660	847.4083	775.7097	775.7097	847.4083	0.915390727	0.746849403		2	82	1.136713764
2	134.102	134102	1098.886	769.0467	769.0467	1098.886	0.699842113	0.734272603		2	82.25	1.129670091
2	134.31	134310	872.6895	734.962	734.962	872.6895	0.842180409	0.728454526		2	82.5	1.119090147
2	134.547	134547	776.5018	433.3539	433.3539	776.5018	0.558084862	0.724227686		2	82.75	1.107983098
2	134.78	134780	557.8419	306.8341	306.8341	557.8419	0.550037744	0.717022596		2	83	1.095119936
2	134.997	134997	527.1319	379.3891	379.3891	527.1319	0.71972328	0.70245853		2	83.25	1.077858592
2	135.345	135345	818.6212	697.5283	697.5283	818.6212	0.852077005	0.67303204		2	83.5	1.056646009
2	135.522	135522	759.5123	740.0161	740.0161	759.5123	0.974330633	0.663534714		2	83.75	1.040118723
2	135.776	135776	1711.824	769.5821	769.5821	1711.824	0.449568472	0.649705169		2	84	1.026931997
2	135.982	135982	1459.51	803.5523	803.5523	1459.51	0.550563066	0.635530204		2	84.25	1.016356434
2	136.448	136448	749.4093	457.484	457.484	749.4093	0.610459465	0.629709855		2	84.5	1.011516236
2	136.638	136638	712.3254	443.1246	443.1246	712.3254	0.622081706	0.651122049		2	84.75	1.014926907
2	136.871	136871	749.8942	425.7063	425.7063	749.8942	0.567688482	0.683726941		2	85	1.025456283
2	137.118	137118	1832.225	1438.457	1438.457	1832.225	0.78508753	0.730379973		2	85.25	1.032725902
2	137.323	137323	921.2783	667.7326	667.7326	921.2783	0.724789241	0.78117778		2	85.5	1.035525048
2	137.498	137498	665.4779	510.4469	510.4469	665.4779	0.767038094	0.816531862		2	85.75	1.034872397
2	137.673	137673	457.705	501.0746	501.0746	457.705	1.094754482	0.853250931		2	86	1.032889542
2	137.85	137850	584.6182	542.9218	542.9218	584.6182	0.928677554	0.901875467		2	86.25	1.029573943
2	138.272	138272	988.229	834.4277	834.4277	988.229	0.844366741	0.990666332		2	86.5	1.023922228
2	138.476	138476	672.5244	758.5007	758.5007	672.5244	1.127841161	0.999616066		2	86.75	1.015583112
2	138.674	138674	821.7027	693.7052	693.7052	821.7027	0.844228941	0.998841512		2	87	1.007777753
2	138.986	138986	651.9941	851.659	851.659	651.9941	1.30623728	0.981074907		2	87.25	1.000005792
2	139.522	139522	904.2818	531.8196	531.8196	904.2818	0.588112688	0.828698005		2	87.5	0.991521285
2	139.787	139787	803.57	778.6227	778.6227	803.57	0.968954416	0.762934316		2	87.75	0.986142496
2	140.162	140162	863.0784	637.7689	637.7689	863.0784	0.738946659	0.709045538		2	88	0.981970399
2	140.362	140362	919.0777	503.5329	503.5329	919.0777	0.547867607	0.682582306		2	88.25	0.979292713
2	140.624	140624	2274.28	1315.699	1315.699	2274.28	0.57851232	0.661994408		2	88.5	0.97859817
2	140.84	140840	1153.167	527.1864	527.1864	1153.167	0.457163967	0.671923818		2	88.75	0.981966652
2	141.128	141128	1156.193	796.6954	796.6954	1156.193	0.689067829	0.698056938		2	89	0.985335134
2	141.334	141334	1017.041	879.6219	879.6219	1017.041	0.864883422	0.712904016		2	89.25	0.988703616
2	141.509	141509	687.9248	391.5723	391.5723	687.9248	0.569208001	0.732217313		2	89.5	0.992532272
2	141.734	141734	739.5876	830.1005	830.1005	739.5876	1.122382933	0.754773429		2	89.75	0.996262231
2	142.168	142168	746.7084	736.6499	736.6499	746.7084	0.986529548	0.787994791		2	90	0.997590151
2	142.39	142390	678.5539	436.7148	436.7148	678.5539	0.64359633	0.803153321		2	90.25	0.996915687
2	142.562	142562	648.7669	215.0237	215.0237	648.7669	0.331434449	0.812315955		2	90.5	0.995741257
2	142.776	142776	878.2	912.5592	912.5592	878.2	1.039124573	0.820104784		2	90.75	0.997170775
2	143.009	143009	741.6888	527.5146	527.5146	741.6888	0.711234415	0.825543708		2	91	1.000608103
2	143.179	143179	851.6425	785.0732	785.0732	851.6425	0.92183422	0.833534673		2	91.25	1.004256408
2	143.355	143355	717.4957	604.7858	604.7858	717.4957	0.84291209	0.845761136		2	91.5	1.007050517
2	143.517	143517	563.5495	539.4309	539.4309	563.5495	0.95720234	0.852536294		2	91.75	1.010633871
2	143.721	143721	433.5557	482.1331	482.1331	433.5557	1.112044196	0.843334656		2	92	1.017425824
2	144.042	144042	893.0407	578.0517	578.0517	893.0407	0.647284833	0.805761905		2	92.25	1.026617758
2	144.366	144366	600.9894	366.1532	366.1532	600.9894	0.609250679	0.788747028		2	92.5	1.035487245
2	144.651	144651	945.3556	964.9347	964.9347	945.3556	1.020710831	0.813543096		2	92.75	1.045384281
2	144.838	144838	727.019	560.6615	560.6615	727.019	0.771178607	0.831905235		2	93	1.056064481
2	145.036	145036	960.6279	504.1186	504.1186	960.6279	0.524780303	0.86168015		2	93.25	1.067486252
2	145.251	145251	719.5194	535.2581	535.2581	719.5194	0.743910588	0.906214248		2	93.5	1.079691233
2	145.427	145427	560.5677	735.8517	735.8517	560.5677	1.312690153	0.928290193		2	93.75	1.09230239
2	145.704	145704	714.144	709.539	709.539	714.144	0.993551721	0.937377651		2	94	1.101859453
2	145.926	145926	1040.144	1421.567	1421.567	1040.144	1.36670211	0.940326534		2	94.25	1.110591944
2	146.205	146205	1146.427	784.8358	784.8358	1146.427	0.684592913	0.94213533		2	94.5	1.120255852
2	146.419	146419	714.1145	746.6741	746.6741	714.1145	1.045594369	0.935415828		2	94.75	1.127049938
2	146.725	146725	787.9238	527.2771	527.2771	787.9238	0.669198087	0.911257256		2	95	1.122693525
2	147.024	147024	770.6473	614.0468	614.0468	770.6473	0.796793553	0.896562559		2	95.25	1.113057526
2	147.475	147475	664.3344	565.5243	565.5243	664.3344	0.851264514	0.903591836		2	95.5	1.09761204
2	147.725	147725	854.2552	608.6234	608.6234	854.2552	0.712460866	0.905664474		2	95.75	1.08130711
2	148.052	148052	528.3586	713.8064	713.8064	528.3586	1.350988514	0.915880379		2	96	1.060791453
2	148.235	148235	647.9627	533.7274	533.7274	647.9627	0.823700809	0.92428743		2	96.25	1.039680344
2	148.413	148413	567.4448	676.6073	676.6073	567.4448	1.19237554	0.926570675		2	96.5	1.022808085
2	148.798	148798	500.239	460.0949	460.0949	500.239	0.919750159	0.913222022		2	96.75	1.007182646
2	149.054	149054	574.092	305.4699	305.4699	574.092	0.532092243	0.896783805		2	97	0.992111966
2	149.372	149372	757.5799	630.1829	630.1829	757.5799	0.83183688	0.869492252		2	97.25	0.977789656
2	149.702	149702	581.1954	577.3552	577.3552	581.1954	0.993392584	0.811115739		2	97.5	0.965165864
2	149.927	149927	538.6497	448.7973	448.7973	538.6497	0.833189548	0.757036931		2	97.75	0.953718072
2	150.388	150388	437.7211	436.9547	436.9547	437.7211	0.998249113	0.685482741		2	98	0.944308495
2	150.754	150754	717.3222	282.3875	282.3875	717.3222	0.393668982	0.686725589		2	98.25	0.938791364
2	151.067	151067	617.1469	180.2324	180.2324	617.1469	0.292041328	0.702654053		2	98.5	0.935753368
2	151.586	151586	525.5351	427.7792	427.7792	525.5351	0.813987876	0.792088773		2	98.75	0.93619173
2	151.921	151921	722.1867	834.3101	834.3101	722.1867	1.155255421	0.869628322		2	99	0.938548611
2	152.23	152230	844.0004	641.4405	641.4405	844.0004	0.760000232	0.921016044		2	99.25	0.94996076
2	152.465	152465	1049.391	1192.064	1192.064	1049.391	1.135957903	0.95268762		2	99.5	0.958522902
2	152.692	152692	664.3621	532.711	532.711	664.3621	0.801838335	0.982590687		2	99.75	0.963395393
2	152.855	152855	443.129	682.7997	682.7997	443.129	1.540859885	0.993225048		2	100	0.968886443
2	153.203	153203	579.4668	516.9144	516.9144	579.4668	0.892051797	0.992302628		2	100.25	0.970531335
2	153.579	153579	515.9894	330.4772	330.4772	515.9894	0.640472847	0.995533899		2	100.5	0.963333782
2	153.778	153778	511.8299	492.0603	492.0603	511.8299	0.961374668	1.007720105		2	100.75	0.949356265
2	153.948	153948	717.8055	769.6049	769.6049	717.8055	1.07216356	1.017374888		2	101	0.937355863
2	154.116	154116	692.8806	422.4741	422.4741	692.8806	0.60973579	1.031905649		2	101.25	0.928885567
2	154.427	154427	572.9404	904.6058	904.6058	572.9404	1.5788829	1.076181265		2	101.5	0.91917208
2	154.852	154852	620.0909	598.0128	598.0128	620.0909	0.964395381	1.119493426		2	101.75	0.914020161
2	155.236	155236	638.401	828.1696	828.1696	638.401	1.297256113	1.113550783		2	102	0.924145323
2	155.572	155572	503.6564	727.3433	727.3433	503.6564	1.444125995	1.091942652		2	102.25	0.940950216
2	155.982	155982	496.932	408.0336	408.0336	496.932	0.821105503	1.05558304		2	102.5	0.959654304
2	156.167	156167	535.2559	426.0295	426.0295	535.2559	0.795936112	1.031527643		2	102.75	0.982181238
2	156.544	156544	566.2017	420.6368	420.6368	566.2017	0.742909815	0.961121044		2	103	0.999414483
2	156.755	156755	726.9295	645.618	645.618	726.9295	0.888143898	0.926529708		2	103.25	1.012588318
2	157.036	157036	372.1425	597.3992	597.3992	372.1425	1.605296896	0.89343363		2	103.5	1.024096682
2	157.205	157205	701.1807	363.8223	363.8223	701.1807	0.518870956	0.873343833		2	103.75	1.031113209
2	157.53	157530	590.7349	566.8931	566.8931	590.7349	0.959640441	0.837670307		2	104	1.032298211
2	157.81	157810	398.9474	292.879	292.879	398.9474	0.734129361	0.811225101		2	104.25	1.029063621
2	158.005	158005	920.6036	693.0622	693.0622	920.6036	0.752834553	0.790987512		2	104.5	1.025556677
2	158.36	158360	804.5767	532.483	532.483	804.5767	0.661817574	0.733261004		2	104.75	1.020301565
2	158.575	158575	720.634	563.9117	563.9117	720.634	0.782521641	0.690538888		2	105	1.016528658
2	159.07	159070	1213.211	767.6793	767.6793	1213.211	0.632766518	0.620430978		2	105.25	1.013675399
2	159.276	159276	1548.813	838.4122	838.4122	1548.813	0.541325647	0.614306758		2	105.5	1.009912648
2	159.602	159602	2057.502	1091.545	1091.545	2057.502	0.530519533	0.619342107		2	105.75	1.003598318
2	159.863	159863	878.0252	655.4652	655.4652	878.0252	0.746522082	0.628410436		2	106	0.995404184
2	160.274	160274	726.3291	380.05	380.05	726.3291	0.523247657	0.669277046		2	106.25	0.987119219
2	160.523	160523	709.3675	527.8084	527.8084	709.3675	0.74405495	0.696745809		2	106.5	0.97936537
2	160.903	160903	579.631	382.8003	382.8003	579.631	0.660420681	0.737920646		2	106.75	0.972977754
2	161.103	161103	514.8528	509.029	509.029	514.8528	0.988688417	0.764068871		2	107	0.968662454
2	161.475	161475	606.8022	407.5604	407.5604	606.8022	0.671652805	0.806908688		2	107.25	0.9651306
2	161.67	161670	1072.14	1024.163	1024.163	1072.14	0.95525118	0.827383934		2	107.5	0.957305018
2	161.971	161971	976.3606	886.6817	886.6817	976.3606	0.908149817	0.860934156		2	107.75	0.947442971
2	162.134	162134	1190.511	689.4761	689.4761	1190.511	0.57914299	0.873827746		2	108	0.94171037
2	162.551	162551	965.8855	874.0831	874.0831	965.8855	0.904955194	0.899487507		2	108.25	0.942393422
2	162.803	162803	460.8161	411.7224	411.7224	460.8161	0.893463575	0.909152032		2	108.5	0.949049497
2	162.982	162982	747.607	963.1307	963.1307	747.607	1.288284754	0.909180846		2	108.75	0.955401528
2	163.193	163193	985.2778	844.6925	844.6925	985.2778	0.857314049	0.907734422		2	109	0.961065234
2	163.374	163374	1063.206	752.819	752.819	1063.206	0.708065041	0.902111923		2	109.25	0.967140082
2	163.735	163735	953.9664	743.6765	743.6765	953.9664	0.779562572	0.832208198		2	109.5	0.971840383
2	164.048	164048	1509.626	1473.59	1473.59	1509.626	0.976129187	0.747362425		2	109.75	0.976140102
2	164.306	164306	1255.094	968.9165	968.9165	1255.094	0.771987198	0.709564704		2	110	0.979187569
2	164.601	164601	1342.896	800.3127	800.3127	1342.896	0.595960298	0.707446601		2	110.25	0.981881147
2	164.774	164774	1607.988	1124.784	1124.784	1607.988	0.699497757	0.711546555		2	110.5	0.984310151
2	165.018	165018	1278.239	612.4848	612.4848	1278.239	0.479162973	0.737356165		2	110.75	0.984440246
2	165.328	165328	1812.651	1086.39	1086.39	1812.651	0.599337655	0.791120988		2	111	0.98339384
2	165.51	165510	1352.429	1019.545	1019.545	1352.429	0.753862125	0.810573729		2	111.25	0.979997207
2	165.711	165711	1656.485	1671.868	1671.868	1656.485	1.009286531	0.826285861		2	111.5	0.972548572
2	166.002	166002	1177.867	1470.02	1470.02	1177.867	1.248035644	0.846364969		2	111.75	0.965099938
2	166.248	166248	689.4306	744.6507	744.6507	689.4306	1.080095226	0.843321837		2	112	0.960264041
2	166.634	166634	1269.636	811.7851	811.7851	1269.636	0.639384123	0.821071845		2	112.25	0.960662031
2	167.156	167156	948.5133	626.4388	626.4388	948.5133	0.660442821	0.804501369		2	112.5	0.962753913
2	167.512	167512	816.0793	738.5584	738.5584	816.0793	0.905008128	0.801308788		2	112.75	0.966555734
2	167.737	167737	738.0035	481.0276	481.0276	738.0035	0.651795825	0.797879143		2	113	0.969138848
2	167.948	167948	871.7545	595.9703	595.9703	871.7545	0.68364465	0.804027169		2	113.25	0.971717773
2	168.238	168238	1172.503	892.2314	892.2314	1172.503	0.760963	0.830125989		2	113.5	0.973544673
2	169.508	169508	763.0301	983.7328	983.7328	763.0301	1.289245077	1.028179309		2	113.75	0.97071861
2	169.991	169991	618.1751	837.7596	837.7596	618.1751	1.355214081	1.085604883		2	114	0.966104437
2	170.377	170377	729.0517	586.3575	586.3575	729.0517	0.804274237	1.093922451		2	114.25	0.962963741
2	170.713	170713	529.6137	594.6001	594.6001	529.6137	1.122705285	1.098217681		2	114.5	0.961694953
2	171.142	171142	714.7678	843.5344	843.5344	714.7678	1.180151652	1.116339278		2	114.75	0.960275468
2	171.528	171528	650.6684	713.9653	713.9653	650.6684	1.097279813	1.13119386		2	115	0.957461552
2	171.73	171730	718.2137	773.4164	773.4164	718.2137	1.076861107	1.143041774		2	115.25	0.951521263
2	171.931	171931	782.2764	663.8879	663.8879	782.2764	0.848661547	1.169449501		2	115.5	0.943961674
2	172.372	172372	695.5902	1033.6	1033.6	695.5902	1.485932378	1.270426398		2	115.75	0.937347037
2	172.661	172661	653.7369	687.6636	687.6636	653.7369	1.051896566	1.321939885		2	116	0.931265881
2	172.963	172963	480.9343	763.0497	763.0497	480.9343	1.586598627	1.363520922		2	116.25	0.926472431
2	173.225	173225	405.0125	651.3203	651.3203	405.0125	1.608148637	1.397783273		2	116.5	0.924198586
2	173.47	173470	954.1446	1101.954	1101.954	954.1446	1.154912997	1.408586294		2	116.75	0.924763584
2	173.688	173688	493.122	680.9866	680.9866	493.122	1.380969821	1.388566398		2	117	0.926700798
2	173.915	173915	580.5643	856.6597	856.6597	580.5643	1.475563861	1.354971872		2	117.25	0.930070207
2	174.193	174193	605.8768	929.2203	929.2203	605.8768	1.533678629	1.281780891		2	117.5	0.937055029
2	174.529	174529	706.7286	759.9725	759.9725	706.7286	1.075338539	1.15467597		2	117.75	0.946389575
2	174.776	174776	455.2739	330.0309	330.0309	455.2739	0.72490626	1.091260011		2	118	0.957625823
2	175.08	175080	809.1862	956.6443	956.6443	809.1862	1.182230122	1.062796899		2	118.25	0.973915781
2	175.254	175254	830.1165	1114.375	1114.375	830.1165	1.342432056	1.053561947		2	118.5	0.991398694
2	175.423	175423	809.7164	645.5375	645.5375	809.7164	0.797239009	1.044442968		2	118.75	1.005669225
2	175.595	175595	670.2958	597.6365	597.6365	670.2958	0.891601141	1.037920297		2	119	1.01681938
2	175.87	175870	578.9378	405.5621	405.5621	578.9378	0.700527932	1.040408354		2	119.25	1.025418094
2	176.087	176087	675.7971	979.8622	979.8622	675.7971	1.449935491	1.047845633		2	119.5	1.030571625
2	176.336	176336	349.1698	549.6396	549.6396	349.1698	1.5741327	1.090175698		2	119.75	1.030446479
2	176.53	176530	470.4355	493.0035	493.0035	470.4355	1.04797257	1.118012051		2	120	1.028250761
2	176.735	176735	827.4093	697.815	697.815	827.4093	0.843373407	1.120007019		2	120.25	1.024256954
2	176.967	176967	793.6032	703.4008	703.4008	793.6032	0.88633816	1.117684217		2	120.5	1.018130108
2	177.234	177234	619.7577	589.938	589.938	619.7577	0.951884906	1.106323236		2	120.75	1.010256947
2	177.435	177435	642.4084	856.1803	856.1803	642.4084	1.332766352	1.079319092		2	121	1.002737928
2	177.831	177831	555.3632	899.951	899.951	555.3632	1.620472873	1.015807407		2	121.25	0.993032838
2	178.254	178254	531.9883	322.4433	322.4433	531.9883	0.606109758	0.992241837		2	121.5	0.981871865
2	178.558	178558	691.9119	340.4992	340.4992	691.9119	0.492113519	0.978036887		2	121.75	0.974939069
2	178.901	178901	608.004	683.849	683.849	608.004	1.124744245	0.968694222		2	122	0.971583582
2	179.391	179391	892.8102	1044.889	1044.889	892.8102	1.170337212	0.973502946		2	122.25	0.971945149
2	179.784	179784	677.5352	712.1159	712.1159	677.5352	1.051038972	0.983874105		2	122.5	0.978585873
2	180.045	180045	958.2674	973.2034	973.2034	958.2674	1.015586464	1.000825754		2	122.75	0.988313776
2	180.512	180512	1004.578	822.719	822.719	1004.578	0.818969756	1.048381343		2	123	0.996124983
2	180.682	180682	1228.941	1225.906	1225.906	1228.941	0.997530394	1.056308386		2	123.25	1.00468065
2	181.046	181046	633.4466	795.3408	795.3408	633.4466	1.255576713	1.045580247		2	123.5	1.01426511
2	181.313	181313	676.2197	738.9553	738.9553	676.2197	1.09277399	1.027712468		2	123.75	1.021751028
2	181.673	181673	1027.803	1105.766	1105.766	1027.803	1.07585403	1.012827947		2	124	1.02065521
2	181.856	181856	1089.384	971.3199	971.3199	1089.384	0.891623064	1.008194876		2	124.25	1.011063905
2	182.066	182066	1136.615	1142.262	1142.262	1136.615	1.004968261	0.998482309		2	124.5	1.00143839
2	182.353	182353	1050.298	1056.394	1056.394	1050.298	1.005804067	0.993411568		2	124.75	0.992145338
2	182.764	182764	1233.597	1113.635	1113.635	1233.597	0.902754303	1.015865969		2	125	0.981959834
2	183.065	183065	632.0798	708.0943	708.0943	632.0798	1.120260923	1.037108599		2	125.25	0.974625562
2	183.293	183293	985.1714	828.2125	828.2125	985.1714	0.840678586	1.056049789		2	125.5	0.967589418
2	183.716	183716	532.627	623.5726	623.5726	532.627	1.170749136	1.102573393		2	125.75	0.961398409
2	183.878	183878	485.3773	590.3117	590.3117	485.3773	1.216191404	1.117328715		2	126	0.958081465
2	184.058	184058	624.7666	927.8768	927.8768	624.7666	1.485157497	1.135524625		2	126.25	0.957708455
2	184.248	184248	721.3786	752.4587	752.4587	721.3786	1.043084311	1.158145519		2	126.5	0.957250711
2	184.436	184436	624.2502	647.5454	647.5454	624.2502	1.037317089	1.174998428		2	126.75	0.956348867
2	184.668	184668	868.1277	927.6335	927.6335	868.1277	1.068544985	1.183152279		2	127	0.956189569
2	184.992	184992	1309.481	1323.783	1323.783	1309.481	1.010921884	1.183928859		2	127.25	0.95652907
2	185.179	185179	857.1908	1194.849	1194.849	857.1908	1.393912534	1.184312084		2	127.5	0.958107091
2	185.573	185573	513.5693	582.2916	582.2916	513.5693	1.1338131	1.16078709		2	127.75	0.961546152
2	185.846	185846	505.2492	740.9018	740.9018	505.2492	1.466408655	1.150400894		2	128	0.964711854
2	186.13	186130	445.478	475.726	475.726	445.478	1.067900098	1.164198767		2	128.25	0.967097627
2	186.542	186542	1182.987	1058.933	1058.933	1182.987	0.895134942	1.196689012		2	128.5	0.969794881
2	186.893	186893	859.682	1021.282	1021.282	859.682	1.187976484	1.223748075		2	128.75	0.972492136
2	187.079	187079	456.1804	552.112	552.112	456.1804	1.210293121	1.240137899		2	129	0.974322985
2	187.46	187460	651.7777	897.4813	897.4813	651.7777	1.376974542	1.284807494		2	129.25	0.973324994
2	187.759	187759	500.4421	702.8411	702.8411	500.4421	1.404440394	1.306925563		2	129.5	0.972032607
2	188.241	188241	610.1514	881.2335	881.2335	610.1514	1.444286615	1.302222288		2	129.75	0.971425539
2	188.678	188678	537.4869	697.4623	697.4623	537.4869	1.297635905	1.279676215		2	130	0.970250691
2	189.103	189103	824.4735	1167.074	1167.074	824.4735	1.415538522	1.258594729		2	130.25	0.971991063
2	189.36	189360	793.805	852.7735	852.7735	793.805	1.074285876	1.246541166		2	130.5	0.97804761
2	189.706	189706	707.1337	804.6158	804.6158	707.1337	1.13785526	1.22777014		2	130.75	0.98473072
2	189.879	189879	838.4253	887.5383	887.5383	838.4253	1.058577669	1.221420242		2	131	0.992429723
2	190.292	190292	1017.725	1484.759	1484.759	1017.725	1.458899998	1.213791493		2	131.25	1.000331216
2	190.553	190553	696.2829	686.2225	686.2225	696.2829	0.985551275	1.206559092		2	131.5	1.002964707
2	190.79	190790	574.0403	687.7376	687.7376	574.0403	1.198065014	1.202570461		2	131.75	1.002265776
2	191.066	191066	608.3071	892.5773	892.5773	608.3071	1.467313632	1.199060035		2	132	0.999195686
2	191.357	191357	812.3731	1184.72	1184.72	812.3731	1.458344694	1.185288316		2	132.25	0.995077997
2	191.655	191655	1778.976	1990.101	1990.101	1778.976	1.118677824	1.167576466		2	132.5	0.990784489
2	191.845	191845	1192.398	991.1923	991.1923	1192.398	0.831259613	1.156639474		2	132.75	0.983139328
2	192.104	192104	1008.059	885.7945	885.7945	1008.059	0.878712952	1.128167115		2	133	0.973481111
2	192.272	192272	673.0763	816.6515	816.6515	673.0763	1.213311923	1.110801013		2	133.25	0.964235373
2	192.671	192671	808.7611	1074.963	1074.963	808.7611	1.329147755	1.087216638		2	133.5	0.958660629
2	193.103	193103	1586.229	1656.196	1656.196	1586.229	1.044109016	1.072957562		2	133.75	0.955442316
2	193.426	193426	1145.886	1250.218	1250.218	1145.886	1.091049197	1.078240553		2	134	0.9530174
2	193.67	193670	1187.167	1345.38	1345.38	1187.167	1.133269372	1.093889573		2	134.25	0.95061684
2	193.902	193902	1351.127	1277.434	1277.434	1351.127	0.945458125	1.113101018		2	134.5	0.948889607
2	194.137	194137	720.1047	770.6399	770.6399	720.1047	1.070177573	1.130207909		2	134.75	0.94646399
2	194.396	194396	949.2737	998.9034	998.9034	949.2737	1.05228176	1.156312846		2	135	0.941096594
2	194.574	194574	660.7873	813.3576	813.3576	660.7873	1.230891695	1.180101095		2	135.25	0.933890365
2	194.838	194838	566.6332	842.9587	842.9587	566.6332	1.487662036	1.207583298		2	135.5	0.928316896
2	195.116	195116	579.1117	568.6287	568.6287	579.1117	0.981898138	1.214142389		2	135.75	0.923682765
2	195.352	195352	761.0263	1331.975	1331.975	761.0263	1.750235176	1.221948887		2	136	0.918291518
2	195.581	195581	977.1473	1045.769	1045.769	977.1473	1.070226567	1.236466278		2	136.25	0.9172271
2	195.743	195743	785.4947	777.1468	777.1468	785.4947	0.98937243	1.245956386		2	136.5	0.918381733
2	196.026	196026	1355.128	1673.302	1673.302	1355.128	1.23479258	1.269392164		2	136.75	0.929025807
2	196.189	196189	1094.569	1547.827	1547.827	1094.569	1.414097238	1.287893054		2	137	0.943103538
2	196.448	196448	1422.872	1646.213	1646.213	1422.872	1.156964927	1.316659015		2	137.25	0.961851067
2	196.766	196766	951.5724	1017.015	1017.015	951.5724	1.068773117	1.356702817		2	137.5	0.980212095
2	197.205	197205	764.0929	1341.322	1341.322	764.0929	1.755443612	1.41575487		2	137.75	0.999796825
2	197.514	197514	696.1736	1224.737	1224.737	696.1736	1.759240799	1.4408038		2	138	1.019920069
2	198.064	198064	1984.386	2700.03	2700.03	1984.386	1.360637497	1.411431275		2	138.25	1.037851077
2	198.438	198438	794.4902	1075.293	1075.293	794.4902	1.353437714	1.399731475		2	138.5	1.042447839
2	198.856	198856	864.8329	1078.875	1078.875	864.8329	1.247495325	1.437266705		2	138.75	1.040740536
2	199.186	199186	1530.303	1709.175	1709.175	1530.303	1.116886656	1.47482442		2	139	1.034802702
2	199.452	199452	711.232	1164.059	1164.059	711.232	1.636679733	1.497058087		2	139.25	1.010575503
2	199.761	199761	588.0393	875.1506	875.1506	588.0393	1.488251891	1.541435349		2	139.5	0.986348303
2	200.14	200140	373.2912	675.8259	675.8259	373.2912	1.810452269	1.616028924		2	139.75	0.964928451
2	200.322	200322	543.1181	1125.04	1125.04	543.1181	2.071446339	1.633598661		2	140	0.951364291
2	200.533	200533	579.9469	785.0793	785.0793	579.9469	1.353708934	1.640159376		2	140.25	0.939459273
2	200.829	200829	625.7045	1120.526	1120.526	625.7045	1.790822984	1.63890115		2	140.5	0.93071098
2	201.031	201031	775.1102	1215.02	1215.02	775.1102	1.567544847	1.623128088		2	140.75	0.929363889
2	201.315	201315	807.9748	925.8669	925.8669	807.9748	1.145910615	1.559279074		2	141	0.935723336
2	201.484	201484	1232.654	1745.083	1745.083	1232.654	1.415711952	1.51447158		2	141.25	0.942680014
2	201.863	201863	670.8879	1295.475	1295.475	670.8879	1.930985788	1.385528865		2	141.5	0.950988828
2	202.108	202108	1082.489	1304.114	1304.114	1082.489	1.204736492	1.283245936		2	141.75	0.959433974
2	202.477	202477	1100.348	1287.826	1287.826	1100.348	1.170380643	1.159118339		2	142	0.965957412
2	202.64	202640	1017.582	1252.67	1252.67	1017.582	1.231026099	1.11135472		2	142.25	0.972249815
2	202.986	202986	1594.558	1459.426	1459.426	1594.558	0.915254259	1.011327267		2	142.5	0.977506021
2	203.203	203203	1959.134	1446.011	1446.011	1959.134	0.738086828	0.983743919		2	142.75	0.98096442
2	203.385	203385	1037.522	804.6113	804.6113	1037.522	0.775512519	0.967590261		2	143	0.983069438
2	203.811	203811	1427.551	1544.545	1544.545	1427.551	1.08195434	0.953595895		2	143.25	0.9875464
2	204.064	204064	824.7857	808.9065	808.9065	824.7857	0.980747484	1.003565416		2	143.5	0.992100082
2	204.323	204323	868.2325	882.8112	882.8112	868.2325	1.01679124	1.065346834		2	143.75	0.988048624
2	204.642	204642	886.3701	1034.115	1034.115	886.3701	1.166685338	1.104167967		2	144	0.978073534
2	205.002	205002	817.6088	1353.392	1353.392	817.6088	1.65530508	1.153824937		2	144.25	0.972674179
2	205.204	205204	863.454	693.1188	693.1188	863.454	0.802728113	1.170050902		2	144.5	0.974571807
2	205.5	205500	796.8431	967.8674	967.8674	796.8431	1.214627321	1.156417735		2	144.75	0.982364012
2	205.765	205765	1032.15	1270.068	1270.068	1032.15	1.230507194	1.126355982		2	145	0.993614027
2	205.992	205992	1203.414	1280.5	1280.5	1203.414	1.064056094	1.115721608		2	145.25	1.010569883
2	206.267	206267	964.8021	944.2368	944.2368	964.8021	0.978684437	1.128862896		2	145.5	1.018982252
2	206.516	206516	1406.87	1708.707	1708.707	1406.87	1.214545054	1.14875813		2	145.75	1.021471944
2	206.721	206721	645.3128	518.3396	518.3396	645.3128	0.803237748	1.165733856		2	146	1.022432426
2	206.928	206928	526.7045	801.4889	801.4889	526.7045	1.521705055	1.207347205		2	146.25	1.022403814
2	207.152	207152	625.0492	743.862	743.862	625.0492	1.190085516	1.254310815		2	146.5	1.01841496
2	207.339	207339	605.6216	669.7485	669.7485	605.6216	1.105886085	1.273810991		2	146.75	1.011940752
2	207.631	207631	496.0051	689.8496	689.8496	496.0051	1.390811506	1.303621519		2	147	1.007752447
2	207.807	207807	774.535	1180.48	1180.48	774.535	1.524114469	1.308806692		2	147.25	1.008551116
2	208.001	208001	908.001	1299.882	1299.882	908.001	1.431586529	1.295156913		2	147.5	1.009817203
2	208.208	208208	648.9704	894.8336	894.8336	648.9704	1.378851177	1.266473998		2	147.75	1.010719326
2	208.425	208425	712.2171	670.4643	670.4643	712.2171	0.941376302	1.235790177		2	148	1.013381754
2	208.633	208633	659.7269	702.3349	702.3349	659.7269	1.0645843	1.191419186		2	148.25	1.016866972
2	208.948	208948	664.3915	691.49	691.49	664.3915	1.040786946	1.094777472		2	148.5	1.016551444
2	209.121	209121	668.8302	859.2613	859.2613	668.8302	1.28472264	1.057735986		2	148.75	1.013596662
2	209.373	209373	698.4338	725.3857	725.3857	698.4338	1.038589055	1.024320152		2	149	1.008607789
2	209.749	209749	553.1026	470.8257	470.8257	553.1026	0.851244778	0.988469785		2	149.25	1.001691678
2	209.99	209990	788.5158	629.8661	629.8661	788.5158	0.798799593	0.983738803		2	149.5	0.990403807
2	210.191	210191	812.1332	1002.508	1002.508	812.1332	1.234413271	0.988460091		2	149.75	0.97429003
2	210.424	210424	1028.189	876.2556	876.2556	1028.189	0.852232031	0.995171719		2	150	0.955925593
2	210.841	210841	760.6119	808.4785	808.4785	760.6119	1.0629317	1.027071634		2	150.25	0.942697933
2	211.104	211104	864.7228	1193.623	1193.623	864.7228	1.380353334	1.055946649		2	150.5	0.935525912
2	211.323	211323	895.6478	765.2861	765.2861	895.6478	0.854449818	1.07270852		2	150.75	0.935815303
2	211.652	211652	778.4422	620.2934	620.2934	778.4422	0.79683938	1.091105373		2	151	0.940087434
2	211.938	211938	659.6845	928.7916	928.7916	659.6845	1.407933035	1.10731228		2	151.25	0.95199948
2	212.283	212283	952.0906	976.2862	976.2862	952.0906	1.025413128	1.118931373		2	151.5	0.966684943
2	212.481	212481	681.5527	955.8775	955.8775	681.5527	1.402499763	1.120453961		2	151.75	0.984676651
2	212.807	212807	1220.058	1014.802	1014.802	1220.058	0.831765375	1.119167702		2	152	1.002647415
2	213.071	213071	1016.607	1002.077	1002.077	1016.607	0.985707358	1.104298607		2	152.25	1.016605056
2	213.331	213331	786.8354	808.761	808.761	786.8354	1.027865548	1.080587132		2	152.5	1.028054293
2	213.574	213574	568.382	1023.142	1023.142	568.382	1.80009571	1.069513645		2	152.75	1.037966047
2	213.902	213902	511.7384	265.6129	265.6129	511.7384	0.519040393	1.071797162		2	153	1.040170219
2	214.226	214226	688.4153	793.7794	793.7794	688.4153	1.153053106	1.079111929		2	153.25	1.040124483
2	214.484	214484	1238.265	1147.457	1147.457	1238.265	0.926665132	1.102529315		2	153.5	1.040856859
2	214.786	214786	753.5425	873.6781	873.6781	753.5425	1.15942777	1.141768687		2	153.75	1.044657897
2	215.013	215013	496.9474	517.2822	517.2822	496.9474	1.040919421	1.15350694		2	154	1.050066746
2	215.327	215327	802.448	1013.586	1013.586	802.448	1.263117361	1.143044262		2	154.25	1.059989964
2	215.548	215548	601.7425	973.6186	973.6186	601.7425	1.617998729	1.134537368		2	154.5	1.071115849
2	215.78	215780	781.9108	723.6439	723.6439	781.9108	0.925481398	1.116545485		2	154.75	1.079800848
2	216.034	216034	993.6305	1153.675	1153.675	993.6305	1.161070438	1.080883653		2	155	1.082563566
2	216.52	216520	1786.642	1555.69	1555.69	1786.642	0.870734036	1.020752484		2	155.25	1.081011653
2	216.716	216716	1782.306	1286.625	1286.625	1782.306	0.721887824	1.000607384		2	155.5	1.07553107
2	216.896	216896	1695.394	1228.88	1228.88	1695.394	0.724834463	0.978402169		2	155.75	1.068571646
2	217.059	217059	1407.088	1262.132	1262.132	1407.088	0.896981568	0.969734743		2	156	1.060760336
2	217.235	217235	357.3043	648.7005	648.7005	357.3043	1.815540703	0.978489536		2	156.25	1.048074092
2	217.528	217528	842.9195	747.5245	747.5245	842.9195	0.886827864	1.017411446		2	156.5	1.03215857
2	217.898	217898	982.8232	756.861	756.861	982.8232	0.770088659	1.081410286		2	156.75	1.017845168
2	218.082	218082	900.3877	1076.676	1076.676	900.3877	1.195791546	1.118406034		2	157	1.007729141
2	218.421	218421	864.9258	879.0274	879.0274	864.9258	1.016303826	1.192520748		2	157.25	0.997751661
2	218.655	218655	603.7757	853.0257	853.0257	603.7757	1.412818866	1.243359466		2	157.5	0.988397356
2	218.873	218873	622.191	885.2914	885.2914	622.191	1.422861147	1.29507952		2	157.75	0.980191786
2	219.076	219076	887.8588	957.4195	957.4195	887.8588	1.078346579	1.326458356		2	158	0.971538229
2	219.276	219276	675.8192	914.0318	914.0318	675.8192	1.352479776	1.340343135		2	158.25	0.957780647
2	219.688	219688	602.1622	1132.58	1132.58	602.1622	1.880855358	1.350570087		2	158.5	0.942200075
2	219.867	219867	909.1464	1235.322	1235.322	909.1464	1.358771261	1.346839147		2	158.75	0.928670766
2	220.126	220126	871.2546	1216.431	1216.431	871.2546	1.396183159	1.33349368		2	159	0.916600671
2	220.297	220297	1099.852	1130.851	1130.851	1099.852	1.028184701	1.319185925		2	159.25	0.911396876
2	220.575	220575	1217.251	1195.682	1195.682	1217.251	0.982280565	1.284137697		2	159.5	0.912312806
2	220.791	220791	1313.105	1560.474	1560.474	1313.105	1.188384783	1.245119884		2	159.75	0.914602765
2	220.971	220971	544.9414	805.8052	805.8052	544.9414	1.478700646	1.206213249		2	160	0.920584743
2	226.877	226877	2751.75	2960.988	2960.988	2751.75	1.076038158	1.576811121		2	160.25	0.929058494
2	227.244	227244	1113.163	1706.348	1706.348	1113.163	1.532882426	1.738533201		2	160.5	0.938370763
2	227.631	227631	713.9999	1516.833	1516.833	713.9999	2.124416264	1.930074077		2	160.75	0.947620297
2	227.997	227997	475.472	1444.772	1444.772	475.472	3.038605849	2.093865885		2	161	0.957594675
2	228.403	228403	633.499	1384.782	1384.782	633.499	2.185926102	2.220219569		2	161.25	0.967955889
2	228.652	228652	578.0942	1075.349	1075.349	578.0942	1.860162237	2.27550096		2	161.5	0.977683477
2	228.885	228885	256.3568	647.2697	647.2697	256.3568	2.524878217	2.29555787		2	161.75	0.98680804
2	229.089	229089	477.4574	1401.607	1401.607	477.4574	2.935564513	2.288866909		2	162	0.995987129
2	229.29	229290	410.7757	926.2523	926.2523	410.7757	2.254885817	2.283126624		2	162.25	1.002033627
2	229.554	229554	759.5936	1381.572	1381.572	759.5936	1.81883049	2.226785346		2	162.5	1.00727766
2	229.922	229922	685.6383	1266.15	1266.15	685.6383	1.846673384	2.124261387		2	162.75	1.010949051
2	230.265	230265	435.0727	1020.056	1020.056	435.0727	2.344564483	2.120103418		2	163	1.011609701
2	230.671	230671	576.3121	1029.132	1029.132	576.3121	1.785719925	2.138508907		2	163.25	1.010555119
2	230.859	230859	936.1761	2284.54	2284.54	936.1761	2.440288745	2.153473048		2	163.5	1.000924957
2	231.111	231111	449.1126	868.0527	868.0527	449.1126	1.932817516	2.219748437		2	163.75	0.984026811
2	231.37	231370	415.0239	856.796	856.796	415.0239	2.064449782	2.289732242		2	164	0.9609256
2	231.575	231575	434.8476	1152.119	1152.119	434.8476	2.649477656	2.31475608		2	164.25	0.946402143
2	231.872	231872	407.8244	1052.171	1052.171	407.8244	2.579960885	2.35433584		2	164.5	0.943130635
2	232.222	232222	450.4093	1108.421	1108.421	450.4093	2.460919435	2.369172929		2	164.75	0.944087159
2	232.54	232540	909.8731	2141.893	2141.893	909.8731	2.354056846	2.309271697		2	165	0.952430134
2	232.997	232997	512.9963	1072.719	1072.719	512.9963	2.091085257	2.195173909		2	165.25	0.966795362
2	233.19	233190	425.2099	1131.201	1131.201	425.2099	2.660335519	2.156086223		2	165.5	0.977673652
2	233.4	233400	674.7635	1162.409	1162.409	674.7635	1.722690987	2.097307068		2	165.75	0.984311372
2	233.621	233621	652.8055	1135.89	1135.89	652.8055	1.740012913	2.049505024		2	166	0.990191683
2	233.982	233982	732.4091	1308.992	1308.992	732.4091	1.787241584	2.008283513		2	166.25	0.989162066
2	234.251	234251	686.5869	1630.105	1630.105	686.5869	2.374215121	1.980406859		2	166.5	0.984249692
2	234.578	234578	956.1656	1441.715	1441.715	956.1656	1.507808898	1.940257977		2	166.75	0.980361406
2	234.839	234839	622.51	1284.129	1284.129	622.51	2.062824694	1.900637628		2	167	0.977656119
2	235.274	235274	582.8586	1571.09	1571.09	582.8586	2.69549081	1.831214766		2	167.25	0.975680659
2	235.962	235962	1809.494	1855.065	1855.065	1809.494	1.025184389	1.745964273		2	167.5	0.974916399
2	236.238	236238	960.6426	1491.586	1491.586	960.6426	1.552696081	1.713820853		2	167.75	0.973839721
2	236.407	236407	865.0274	1548.224	1548.224	865.0274	1.789797641	1.697927487		2	168	0.977401646
2	236.909	236909	669.4621	1303.966	1303.966	669.4621	1.947781659	1.7135071		2	168.25	0.985341012
2	237.133	237133	691.0453	1100.817	1100.817	691.0453	1.592973717	1.734811955		2	168.5	0.998631082
2	237.483	237483	954.1659	1398.942	1398.942	954.1659	1.466141265	1.761968435		2	168.75	1.011921153
2	237.687	237687	396.5272	789.93	789.93	396.5272	1.992120591	1.77235825		2	169	1.025211223
2	237.853	237853	461.2194	994.9294	994.9294	461.2194	2.157171619	1.78129484		2	169.25	1.038501293
2	238.067	238067	685.4972	1124.104	1124.104	685.4972	1.639837479	1.790559143		2	169.5	1.051791364
2	238.364	238364	553.7559	1061.952	1061.952	553.7559	1.917725843	1.778176007		2	169.75	1.062024691
2	238.656	238656	607.1009	922.3289	922.3289	607.1009	1.519234941	1.747881285		2	170	1.071858315
2	238.977	238977	1021.588	1924.394	1924.394	1021.588	1.883728078	1.737656914		2	170.25	1.073694676
2	239.195	239195	1212.301	1879.236	1879.236	1212.301	1.550139776	1.738680975		2	170.5	1.075163542
2	239.435	239435	791.5675	1332.004	1332.004	791.5675	1.682742154	1.746675023		2	170.75	1.076624512
2	239.745	239745	920.4622	1689.31	1689.31	920.4622	1.835284491	1.819023539		2	171	1.080224392
2	240.01	240010	936.9001	1782.228	1782.228	936.9001	1.902260444	1.902352545		2	171.25	1.083685915
2	240.186	240186	1103.225	2138.446	2138.446	1103.225	1.938358902	1.945038036		2	171.5	1.086965523
2	240.366	240366	1098.023	2124.358	2124.358	1098.023	1.93471175	1.985988297		2	171.75	1.092267348
2	240.694	240694	954.6201	2039.024	2039.024	954.6201	2.135953349	2.07364029		2	172	1.105759333
2	241.005	241005	642.4445	1282.996	1282.996	642.4445	1.997053442	2.117078147		2	172.25	1.125272705
2	241.231	241231	586.9484	1427.109	1427.109	586.9484	2.431404532	2.099255549		2	172.5	1.142572764
2	241.776	241776	718.2903	1645.339	1645.339	718.2903	2.290632353	1.968761601		2	172.75	1.156532663
2	242.024	242024	1038.969	1816.753	1816.753	1038.969	1.748611364	1.91668433		2	173	1.16817923
2	242.297	242297	1099.787	1686.01	1686.01	1099.787	1.533033215	1.819773349		2	173.25	1.17858515
2	242.468	242468	869.7031	1699.61	1699.61	869.7031	1.954241626	1.767201568		2	173.5	1.180952821
2	242.653	242653	1262.702	2155.009	2155.009	1262.702	1.706664755	1.735738044		2	173.75	1.171939643
2	243.019	243019	644.0199	915.1751	915.1751	644.0199	1.421035437	1.677199987		2	174	1.155987053
2	243.273	243273	877.0776	1719.313	1719.313	877.0776	1.960274667	1.675438249		2	174.25	1.131315485
2	243.505	243505	941.5799	1508.546	1508.546	941.5799	1.602143376	1.749243641		2	174.5	1.099077198
2	243.687	243687	702.0062	1197.947	1197.947	702.0062	1.706462137	1.81549048		2	174.75	1.075995496
2	244.022	244022	582.3141	1164.009	1164.009	582.3141	1.998936656	1.972125422		2	175	1.066570624
2	244.371	244371	735.5237	1608.451	1608.451	735.5237	2.186810568	2.177903872		2	175.25	1.060941595
2	244.567	244567	562.6497	1028.125	1028.125	562.6497	1.827291475	2.241047874		2	175.5	1.056765298
2	244.756	244756	860.2677	1917.822	1917.822	860.2677	2.229331637	2.28186339		2	175.75	1.056015254
2	244.941	244941	562.1916	1461.543	1461.543	562.1916	2.599724009	2.30962583		2	176	1.057904174
2	245.148	245148	444.1338	1361.996	1361.996	444.1338	3.066634424	2.283486808		2	176.25	1.068366575
2	245.366	245366	755.2847	1820.216	1820.216	755.2847	2.409973352	2.220234218		2	176.5	1.081371975
2	245.603	245603	1073.409	1948.744	1948.744	1073.409	1.815472015	2.159906362		2	176.75	1.08346821
2	245.909	245909	1276.38	2190.793	2190.793	1276.38	1.716411257	2.039543635		2	177	1.082248934
2	246.279	246279	1106.993	1912.801	1912.801	1106.993	1.727925109	1.841069081		2	177.25	1.078122036
2	246.501	246501	1089.217	1935.074	1935.074	1089.217	1.776573447	1.790091634		2	177.5	1.06609577
2	246.805	246805	1436.354	2468.149	2468.149	1436.354	1.71834311	1.850954317		2	177.75	1.052427696
2	247.149	247149	918.1438	1786.833	1786.833	918.1438	1.946136324	1.992066156		2	178	1.044789772
2	247.363	247363	1247.878	2503.747	2503.747	1247.878	2.006403671	2.061359471		2	178.25	1.040042037
2	247.651	247651	443.882	989.9028	989.9028	443.882	2.230103496	2.150664771		2	178.5	1.036047661
2	247.857	247857	799.1595	1772.529	1772.529	799.1595	2.217991527	2.217880266		2	178.75	1.033341073
2	248.08	248080	759.9843	1941.2	1941.2	759.9843	2.554263292	2.294057683		2	179	1.032270217
2	248.271	248271	442.0985	1228.133	1228.133	442.0985	2.777962377	2.369378014		2	179.25	1.033106556
2	248.588	248588	578.281	1457.423	1457.423	578.281	2.520267828	2.47060352		2	179.5	1.034558803
2	248.801	248801	974.6475	1635.506	1635.506	974.6475	1.67804873	2.517321664		2	179.75	1.036807772
2	249.139	249139	996.8286	2255.02	2255.02	996.8286	2.262194323	2.578612082		2	180	1.041895902
2	249.422	249422	742.3889	2157.15	2157.15	742.3889	2.905687302	2.590187059		2	180.25	1.050008396
2	249.698	249698	806.322	2336.732	2336.732	806.322	2.898013449	2.537112165		2	180.5	1.058686674
2	250.008	250008	467.9854	1438.355	1438.355	467.9854	3.073504002	2.425474114		2	180.75	1.061122259
2	250.443	250443	481.873	1052.931	1052.931	481.873	2.185079886	2.292707721		2	181	1.058610535
2	250.694	250694	1002.675	1683.686	1683.686	1002.675	1.679194156	2.241085716		2	181.25	1.053494678
2	250.978	250978	841.4733	1873.491	1873.491	841.4733	2.226441409	2.187226796		2	181.5	1.049421886
2	251.162	251162	1036.461	2025.118	2025.118	1036.461	1.953877666	2.165941743		2	181.75	1.046319051
2	251.4	251400	1109.793	1814.22	1814.22	1109.793	1.634737289	2.140267483		2	182	1.043133922
2	251.584	251584	395.5222	790.4183	790.4183	395.5222	1.998417029	2.121502334		2	182.25	1.040985166
2	251.824	251824	737.6804	1795.063	1795.063	737.6804	2.433388497	2.126366951		2	182.5	1.043102518
2	252.059	252059	534.8303	1385.535	1385.535	534.8303	2.590606778	2.150728961		2	182.75	1.04775847
2	252.221	252221	622.1111	1598.358	1598.358	622.1111	2.569248483	2.15073844		2	183	1.053696776
2	252.49	252490	613.9538	1329.987	1329.987	613.9538	2.166265605	2.123682097		2	183.25	1.060499569
2	252.799	252799	1030.392	2018.034	2018.034	1030.392	1.958510936	2.083459482		2	183.5	1.069478197
2	253.356	253356	1164.105	1862.023	1862.023	1164.105	1.599531829	1.988069377		2	183.75	1.078632184
2	253.821	253821	969.2364	1775.949	1775.949	969.2364	1.832317688	1.805881729		2	184	1.086810479
2	254.131	254131	824.6546	1526.087	1526.087	824.6546	1.850577199	1.696117356		2	184.25	1.096581393
2	254.36	254360	876.8148	1429.218	1429.218	876.8148	1.630011263	1.652277058		2	184.5	1.103031961
2	254.781	254781	775.9928	1312.764	1312.764	775.9928	1.691721882	1.586113261		2	184.75	1.105111723
2	255.111	255111	1088.455	1636.887	1636.887	1088.455	1.503862815	1.563793013		2	185	1.105315039
2	255.98	255980	2255.612	2475.001	2475.001	2255.612	1.097263625	1.641166975		2	185.25	1.103994977
2	256.183	256183	1313.746	2415.356	2415.356	1313.746	1.838525864	1.668923426		2	185.5	1.098906567
2	256.833	256833	676.4946	1436.395	1436.395	676.4946	2.123291154	1.791480324		2	185.75	1.095125257
2	257.029	257029	976.4796	1931.308	1931.308	976.4796	1.977827289	1.83750608		2	186	1.096430733
2	257.254	257254	1231.364	2039.245	2039.245	1231.364	1.656086259	1.891522749		2	186.25	1.101809605
2	257.478	257478	927.4736	1953.237	1953.237	927.4736	2.105975847	1.949138803		2	186.5	1.108530152
2	257.659	257659	768.8235	1585.271	1585.271	768.8235	2.061943996	1.998862798		2	186.75	1.115125308
2	257.844	257844	807.9349	1935.519	1935.519	807.9349	2.395637322	2.051598484		2	187	1.122097314
2	258.073	258073	843.0874	1349.696	1349.696	843.0874	1.600896894	2.121345218		2	187.25	1.13130458
2	258.454	258454	890.6937	1866.447	1866.447	890.6937	2.095498149	2.246950697		2	187.5	1.140706201
2	258.779	258779	21.29872	58.24898	58.24898	21.29872	2.734858245	2.349208207		2	187.75	1.147010327
2	259.504	259504	24.58531	62.01929	62.01929	24.58531	2.522615741	2.513464551		2	188	1.146435636
2	265.418	265418	833.571	1365.007	1365.007	833.571	1.637541373	1.923805061		2	188.25	1.145475711
2	265.916	265916	23.82054	61.04637	61.04637	23.82054	2.562761801	1.833022718		2	188.5	1.141078894
2	266.209	266209	1326.607	2089.785	2089.785	1326.607	1.575285672	1.78462782		2	188.75	1.136730904
2	266.48	266480	921.8263	1494.15	1494.15	921.8263	1.620858507	1.74259687		2	189	1.132503622
2	266.914	266914	906.9915	1244.082	1244.082	906.9915	1.371657838	1.681442404		2	189.25	1.128411762
2	267.221	267221	954.4207	1623.872	1623.872	954.4207	1.701421606	1.644387065		2	189.5	1.124063994
2	267.412	267412	768.54	1330.939	1330.939	768.54	1.731775835	1.622753279		2	189.75	1.119703787
2	267.706	267706	1471.012	2484.187	2484.187	1471.012	1.688760527	1.591034973		2	190	1.11732783
2	267.952	267952	694.2174	1257.368	1257.368	694.2174	1.811202082	1.570613711		2	190.25	1.115753658
2	268.215	268215	912.4247	1075.585	1075.585	912.4247	1.178820565	1.556223291		2	190.5	1.113524416
2	268.503	268503	1412.559	2139.002	2139.002	1412.559	1.514274448	1.547421354		2	190.75	1.111893587
2	268.746	268746	1120.554	1868.697	1868.697	1120.554	1.667654571	1.546299444		2	191	1.110753609
2	269.042	269042	1129.565	1983.493	1983.493	1129.565	1.755979514	1.554893474		2	191.25	1.107499056
2	269.474	269474	823.7027	1414.972	1414.972	823.7027	1.71781882	1.58282702		2	191.5	1.102875576
2	269.871	269871	1628.771	1697.691	1697.691	1628.771	1.042314113	1.613477915		2	191.75	1.09787102
2	270.146	270146	974.7016	1463.707	1463.707	974.7016	1.501697545	1.636593123		2	192	1.090198384
2	270.785	270785	607.1844	1415.218	1415.218	607.1844	2.330787813	1.704077669		2	192.25	1.081156428
2	270.949	270949	769.5776	1355.302	1355.302	769.5776	1.761098556	1.729487881		2	192.5	1.075787164
2	271.413	271413	541.0147	982.4412	982.4412	541.0147	1.815923301	1.837608785		2	192.75	1.07145275
2	271.727	271727	624.2636	1020.733	1020.733	624.2636	1.635099339	1.888112644		2	193	1.068639836
2	271.9	271900	804.5812	1057.243	1057.243	804.5812	1.314028963	1.900004174		2	193.25	1.068300518
2	272.073	272073	734.6097	1270.204	1270.204	734.6097	1.729086888	1.907274969		2	193.5	1.07089966
2	272.264	272264	675.6218	1771.627	1771.627	675.6218	2.622217045	1.905765645		2	193.75	1.076874583
2	272.593	272593	596.4516	1307.982	1307.982	596.4516	2.192939041	1.875136675		2	194	1.083597105
2	272.789	272789	600.6856	844.1687	844.1687	600.6856	1.405341996	1.847581989		2	194.25	1.090879232
2	272.979	272979	599.0722	1175.626	1175.626	599.0722	1.962411209	1.820755571		2	194.5	1.100633431
2	273.368	273368	741.1927	1677.636	1677.636	741.1927	2.263427581	1.722746816		2	194.75	1.110250148
2	273.651	273651	977.384	1677.878	1677.878	977.384	1.716702954	1.649301284		2	195	1.114675846
2	273.828	273828	1256.437	1311.027	1311.027	1256.437	1.043448259	1.609250614		2	195.25	1.117119789
2	274.112	274112	768.2319	1122.513	1122.513	768.2319	1.461164266	1.532333497		2	195.5	1.121468269
2	274.291	274291	621.177	981.415	981.415	621.177	1.579928104	1.495510192		2	195.75	1.126651357
2	274.486	274486	1058.3	1264.263	1264.263	1058.3	1.194616838	1.478873475		2	196	1.13370871
2	274.786	274786	698.0884	1071.542	1071.542	698.0884	1.534966059	1.463238409		2	196.25	1.143058863
2	275.141	275141	782.91	1409.049	1409.049	782.91	1.799758593	1.439889622		2	196.5	1.152787405
2	275.54	275540	641.6594	1091.217	1091.217	641.6594	1.700617181	1.430769683		2	196.75	1.163518822
2	275.828	275828	987.431	1175.66	1175.66	987.431	1.190624965	1.41609808		2	197	1.174935521
2	276.008	276008	837.6594	1018.809	1018.809	837.6594	1.21625687	1.388420086		2	197.25	1.185579155
2	276.183	276183	1030.053	1365.296	1365.296	1030.053	1.325461894	1.360645395		2	197.5	1.192487588
2	276.446	276446	784.5875	1194.075	1194.075	784.5875	1.521914382	1.337393753		2	197.75	1.188578113
2	276.651	276651	1143.064	1391.448	1391.448	1143.064	1.217296669	1.319747055		2	198	1.184026896
2	276.95	276950	864.0578	987.1303	987.1303	864.0578	1.142435494	1.291560718		2	198.25	1.180878301
2	277.386	277386	772.6723	913.5742	913.5742	772.6723	1.182356608	1.252562663		2	198.5	1.180771346
2	277.64	277640	537.3155	891.0865	891.0865	537.3155	1.658404606	1.233605685		2	198.75	1.188423993
2	277.976	277976	755.2068	878.929	878.929	755.2068	1.163825591	1.209748063		2	199	1.197255431
2	278.181	278181	2184.653	2802.205	2802.205	2184.653	1.282677386	1.188299062		2	199.25	1.206295158
2	278.441	278441	2028.132	2155.87	2155.87	2028.132	1.06298308	1.154039024		2	199.5	1.214400661
2	278.652	278652	1918.815	1839.528	1839.528	1918.815	0.958679185	1.135071061		2	199.75	1.226639801
2	278.986	278986	806.6133	654.7697	654.7697	806.6133	0.811751678	1.113496352		2	200	1.243213324
2	279.361	279361	726.7121	1234.289	1234.289	726.7121	1.698456652	1.102581564		2	200.25	1.256226101
2	279.534	279534	1175.282	1148.87	1148.87	1175.282	0.977527096	1.116907171		2	200.5	1.260482161
2	280.101	280101	1170.162	914.9086	914.9086	1170.162	0.781864904	1.225011024		2	200.75	1.2605175
2	280.294	280294	479.5516	624.3983	624.3983	479.5516	1.30204612	1.248770749		2	201	1.255851369
2	280.466	280466	803.4286	1028.776	1028.776	803.4286	1.280482174	1.259269771		2	201.25	1.238242471
2	280.795	280795	1049.961	1815.811	1815.811	1049.961	1.729408045	1.273567417		2	201.5	1.216131149
2	281.102	281102	843.2737	1040.303	1040.303	843.2737	1.233648103	1.283696859		2	201.75	1.18713726
2	281.306	281306	815.9056	1050.098	1050.098	815.9056	1.287033696	1.292931666		2	202	1.15453508
2	281.511	281511	625.7736	793.5582	793.5582	625.7736	1.268123487	1.302766741		2	202.25	1.122882049
2	281.729	281729	739.9924	645.089	645.089	739.9924	0.871750845	1.30588863		2	202.5	1.094554446
2	281.916	281916	755.8246	1065.759	1065.759	755.8246	1.410061276	1.291112972		2	202.75	1.069729575
2	282.161	282161	740.2687	994.3756	994.3756	740.2687	1.343263061	1.265469236		2	203	1.045865394
2	282.367	282367	962.1613	1269.853	1269.853	962.1613	1.319792222	1.253236075		2	203.25	1.035647232
2	282.634	282634	901.3665	1353.817	1353.817	901.3665	1.501960634	1.236720717		2	203.5	1.030274896
2	282.887	282887	1084.908	1280.236	1280.236	1084.908	1.180041073	1.227730025		2	203.75	1.027475319
2	283.084	283084	1124.285	1162.553	1162.553	1124.285	1.034037633	1.226614945		2	204	1.03951715
2	283.281	283281	864.7215	998.4089	998.4089	864.7215	1.154601684	1.226996537		2	204.25	1.058950581
2	283.704	283704	696.3638	924.0309	924.0309	696.3638	1.326937012	1.224166898		2	204.5	1.072229291
2	283.912	283912	716.2257	692.9698	692.9698	716.2257	0.967529928	1.223784576		2	204.75	1.083198304
2	284.165	284165	889.4046	1069.485	1069.485	889.4046	1.20247298	1.227335709		2	205	1.094953411
2	284.368	284368	575.6579	902.7514	902.7514	575.6579	1.568208132	1.22425057		2	205.25	1.099856428
2	284.577	284577	1037.929	1260.676	1260.676	1037.929	1.214607165	1.211990857		2	205.5	1.095931299
2	284.827	284827	558.291	778.1863	778.1863	558.291	1.393872192	1.196929606		2	205.75	1.08626373
2	285.117	285117	906.098	692.8812	692.8812	906.098	0.764686822	1.173605299		2	206	1.082188887
2	285.351	285351	905.9095	1328.363	1328.363	905.9095	1.466330798	1.147782632		2	206.25	1.086261322
2	285.631	285631	929.8718	755.4773	755.4773	929.8718	0.812453179	1.125326626		2	206.5	1.092884458
2	285.804	285804	570.8419	596.7268	596.7268	570.8419	1.04534513	1.116366245		2	206.75	1.101094359
2	286.132	286132	724.1786	837.1802	837.1802	724.1786	1.156041065	1.101261552		2	207	1.118438254
2	286.398	286398	831.639	1077.267	1077.267	831.639	1.295354114	1.113245152		2	207.25	1.132785286
2	286.734	286734	939.7697	1094.196	1094.196	939.7697	1.164323557	1.144858581		2	207.5	1.141552001
2	286.952	286952	905.0557	903.2955	903.2955	905.0557	0.998055147	1.147168814		2	207.75	1.14730608
2	287.35	287350	975.8397	1174.506	1174.506	975.8397	1.203584974	1.081311877		2	208	1.143249495
2	287.695	287695	1255.518	1407.821	1407.821	1255.518	1.121306903	1.030866839		2	208.25	1.131423459
2	287.928	287928	903.9379	1112.633	1112.633	903.9379	1.230873271	1.016380767		2	208.5	1.117534351
2	288.218	288218	1148.617	805.5511	805.5511	1148.617	0.701322634	0.994346322		2	208.75	1.095626533
2	288.429	288429	1042.981	901.1856	901.1856	1042.981	0.864047955	0.989648559		2	209	1.071123638
2	288.604	288604	995.7144	795.9219	795.9219	995.7144	0.799347584	0.994280297		2	209.25	1.056460998
2	288.992	288992	818.9146	844.2931	844.2931	818.9146	1.030990411	1.016108821		2	209.5	1.046773317
2	289.336	289336	698.7486	932.8091	932.8091	698.7486	1.334970975	1.054341978		2	209.75	1.038673543
2	289.55	289550	769.949	963.6481	963.6481	769.949	1.251573935	1.107085618		2	210	1.03714758
2	290.053	290053	425.242	399.6274	399.6274	425.242	0.939764652	1.306650183		2	210.25	1.039256269
2	290.314	290314	536.3966	757.8789	757.8789	536.3966	1.412907725	1.377579109		2	210.5	1.042946702
2	290.669	290669	734.9224	900.1152	900.1152	734.9224	1.22477584	1.440331968		2	210.75	1.049466023
2	290.982	290982	500.2417	769.7264	769.7264	500.2417	1.538708988	1.470157227		2	211	1.057789816
2	291.255	291255	475.6293	777.878	777.878	475.6293	1.635471154	1.449218836		2	211.25	1.065491392
2	291.449	291449	635.6185	1085.411	1085.411	635.6185	1.707645388	1.418251289		2	211.5	1.070769901
2	291.757	291757	705.173	1183.37	1183.37	705.173	1.678127211	1.366221293		2	211.75	1.075560326
2	292.231	292231	689.3787	558.884	558.884	689.3787	0.8107068	1.23188736		2	212	1.079903742
2	292.448	292448	471.8468	429.5306	429.5306	471.8468	0.910317925	1.157818458		2	212.25	1.082773875
2	292.69	292690	486.9786	580.3374	580.3374	486.9786	1.191710272	1.097787803		2	212.5	1.083646206
2	292.904	292904	500.7534	499.9005	499.9005	500.7534	0.998296766	1.055879155		2	212.75	1.083309958
2	293.08	293080	735.9474	615.484	615.484	735.9474	0.836315204	1.018185141		2	213	1.079527794
2	293.342	293342	778.6809	887.1909	887.1909	778.6809	1.139351049	0.975558451		2	213.25	1.072599862
2	293.773	293773	718.2331	667.7292	667.7292	718.2331	0.929683135	0.98652327		2	213.5	1.067456458
2	294.013	294013	690.6432	814.9921	814.9921	690.6432	1.180047961	0.997108521		2	213.75	1.06672462
2	294.387	294387	605.6479	681.3684	681.3684	605.6479	1.125023962	0.994404377		2	214	1.067839558
2	294.57	294570	1024.32	952.3128	952.3128	1024.32	0.929702437	0.99430975		2	214.25	1.070321423
2	295.042	295042	1086.342	714.9765	714.9765	1086.342	0.658150472	0.994283163		2	214.5	1.078270174
2	295.49	295490	709.1646	857.3162	857.3162	709.1646	1.208910033	0.999127004		2	214.75	1.089343141
2	295.682	295682	832.3601	843.1424	843.1424	832.3601	1.012953889	1.00192034		2	215	1.094709896
2	295.921	295921	397.6035	293.3656	293.3656	397.6035	0.737834551	1.002420669		2	215.25	1.09224708
2	296.135	296135	494.1077	649.7174	649.7174	494.1077	1.314930733	1.004876698		2	215.5	1.089102432
2	296.317	296317	417.0412	488.8457	488.8457	417.0412	1.172176034	1.009458785		2	215.75	1.0831325
2	296.524	296524	761.7687	663.9944	663.9944	761.7687	0.87164831	1.01003174		2	216	1.071810069
2	296.798	296798	951.1836	884.5944	884.5944	951.1836	0.929993326	0.990763857		2	216.25	1.061072647
2	297.081	297081	922.1316	946.1561	946.1561	922.1316	1.026053223	0.965723135		2	216.5	1.05052848
2	297.286	297286	792.6281	555.7248	555.7248	792.6281	0.701116703	0.951955655		2	216.75	1.041387986
2	297.475	297475	973.8288	955.3659	955.3659	973.8288	0.981040918	0.937405243		2	217	1.033363182
2	297.682	297682	1068.118	1114.074	1114.074	1068.118	1.043025209	0.92281742		2	217.25	1.035957355
2	297.987	297987	782.1009	872.4045	872.4045	782.1009	1.115462851	0.900319373		2	217.5	1.04727811
2	298.259	298259	745.2669	470.4941	470.4941	745.2669	0.631309535	0.882403127		2	217.75	1.061635811
2	298.419	298419	643.1067	473.154	473.154	643.1067	0.735731722	0.874952257		2	218	1.077353388
2	298.627	298627	527.8177	594.2576	594.2576	527.8177	1.125876605	0.866463881		2	218.25	1.095494187
2	298.825	298825	809.975	713.1342	713.1342	809.975	0.880439767	0.860919435		2	218.5	1.114089095
2	299.23	299230	1060.283	886.0049	886.0049	1060.283	0.835630582	0.855985307		2	218.75	1.133251571
2	299.46	299460	645.6543	418.5393	418.5393	645.6543	0.648240552	0.852996238		2	219	1.149891089
2	299.842	299842	602.404	482.0938	482.0938	602.404	0.800283199	0.841979042		2	219.25	1.158013544
2	300.076	300076	693.0666	743.3318	743.3318	693.0666	1.072525786	0.832502196		2	219.5	1.160524272
2	301.365	301365	1344.509	1095.929	1095.929	1344.509	0.815114663	0.804676317		2	219.75	1.161674552
2	301.71	301710	877.7787	752.019	752.019	877.7787	0.856729606	0.813153324		2	220	1.158507131
2	302.194	302194	1407.61	1039.689	1039.689	1407.61	0.738620072	0.83245121		2	220.25	1.152757206
2	302.448	302448	1175.66	899.6155	899.6155	1175.66	0.765200398	0.852083396		2	220.5	1.142692447
2	302.806	302806	593.1163	618.1574	618.1574	593.1163	1.042219544	0.92440226		2	220.75	1.128693253
2	303.236	303236	426.5557	329.2408	329.2408	426.5557	0.771858869	1.050878297		2	221	1.113526202
2	303.536	303536	552.2171	541.5948	541.5948	552.2171	0.980764268	1.110323929		2	221.25	1.118873795
2	303.783	303783	769.6397	835.7085	835.7085	769.6397	1.085843805	1.153580225		2	221.5	1.124221388
2	303.949	303949	447.2355	646.2487	646.2487	447.2355	1.444985248	1.177386026		2	221.75	1.129568981
2	304.146	304146	636.065	746.8909	746.8909	636.065	1.174236753	1.192467279		2	222	1.134916574
2	304.488	304488	814.64	764.6302	764.6302	814.64	0.938611166	1.209718356		2	222.25	1.140264168
2	304.728	304728	510.3	535.8243	535.8243	510.3	1.050018225	1.201917852		2	222.5	1.145611761
2	304.891	304891	434.2688	955.4721	955.4721	434.2688	2.200185922	1.174628822		2	222.75	1.150959354
2	305.156	305156	845.9059	700.7849	700.7849	845.9059	0.828443093	1.113976799		2	223	1.156306947
2	305.503	305503	954.83	822.7646	822.7646	954.83	0.861687002	0.99794651		2	223.25	1.16165454
2	305.86	305860	616.8499	372.2952	372.2952	616.8499	0.603542612	0.841961659		2	223.5	1.167002133
2	306.047	306047	739.2738	527.3514	527.3514	739.2738	0.713337061	0.788167152		2	223.75	1.172349726
2	306.245	306245	690.8258	677.9986	677.9986	690.8258	0.981432077	0.734598403		2	224	1.177697319
2	306.505	306505	1074.603	774.3246	774.3246	1074.603	0.720568061	0.67369614		2	224.25	1.183044912
2	306.922	306922	1358.241	868.3333	868.3333	1358.241	0.639307236	0.697900982		2	224.5	1.188392505
2	307.153	307153	841.0035	527.1895	527.1895	841.0035	0.626857677	0.740128003		2	224.75	1.193740098
2	307.449	307449	642.676	349.3768	349.3768	642.676	0.543628205	0.789985777		2	225	1.199087691
2	307.73	307730	889.0366	1138.972	1138.972	889.0366	1.281130608	0.85429268		2	225.25	1.204435284
2	307.907	307907	428.1835	314.3875	314.3875	428.1835	0.734235439	0.906779266		2	225.5	1.209782878
2	308.117	308117	567.2111	507.4995	507.4995	567.2111	0.89472773	0.954372989		2	225.75	1.215130471
2	308.335	308335	630.5432	771.691	771.691	630.5432	1.223851118	0.992237343		2	226	1.220478064
2	308.565	308565	573.3949	524.2391	524.2391	573.3949	0.914272345	1.030197688		2	226.25	1.225825657
2	308.745	308745	652.9201	415.9237	415.9237	652.9201	0.637020824	1.044652564		2	226.5	1.23117325
2	308.907	308907	371.0836	463.0229	463.0229	371.0836	1.247758996	1.03255995		2	226.75	1.236520843
2	309.086	309086	648.6868	884.0304	884.0304	648.6868	1.362800045	1.012030481		2	227	1.257713815
2	309.345	309345	766.1922	903.1211	903.1211	766.1922	1.178713513	0.982467272		2	227.25	1.295378478
2	309.526	309526	726.2588	522.4673	522.4673	726.2588	0.719395483	0.95071812		2	227.5	1.337557779
2	309.842	309842	1117.49	678.6488	678.6488	1117.49	0.607297425	0.901678422		2	227.75	1.377813507
2	310.076	310076	1037.262	962.1374	962.1374	1037.262	0.927574133	0.865656339		2	228	1.415812296
2	310.248	310248	980.1169	876.4611	876.4611	980.1169	0.894241391	0.842908408		2	228.25	1.442334569
2	310.494	310494	866.074	627.5898	627.5898	866.074	0.724637618	0.825740326		2	228.5	1.465907285
2	310.728	310728	1087.998	1044.621	1044.621	1087.998	0.960131361	0.814064897		2	228.75	1.480286536
2	310.906	310906	694.572	659.1419	659.1419	694.572	0.948990026	0.809085271		2	229	1.48296218
2	311.1	311100	901.4088	571.7118	571.7118	901.4088	0.634242532	0.815524028		2	229.25	1.480399729
2	311.406	311406	713.2038	558.4538	558.4538	713.2038	0.783021347	0.834974274		2	229.5	1.464732868
2	311.738	311738	720.0529	788.7085	788.7085	720.0529	1.095347995	0.842895127		2	229.75	1.442190261
2	311.98	311980	1155.556	702.4625	702.4625	1155.556	0.607900007	0.849278565		2	230	1.4255331
2	312.379	312379	681.5582	545.2075	545.2075	681.5582	0.79994269	0.859446716		2	230.25	1.424500015
2	312.549	312549	688.4513	691.0357	691.0357	688.4513	1.003753933	0.863601772		2	230.5	1.42806963
2	312.858	312858	716.3604	701.0755	701.0755	716.3604	0.978663114	0.872348637		2	230.75	1.432855731
2	313.193	313193	758.8143	646.2935	646.2935	758.8143	0.851714972	0.884300788		2	231	1.448454212
2	313.499	313499	556.1472	439.6943	439.6943	556.1472	0.790607774	0.896846577		2	231.25	1.471208884
2	313.717	313717	751.2963	633.6439	633.6439	751.2963	0.843400799	0.906510415		2	231.5	1.487671521
2	314.069	314069	756.8183	725.8073	725.8073	756.8183	0.959024511	0.924872134		2	231.75	1.498742287
2	314.347	314347	512.7841	491.9317	491.9317	512.7841	0.959334933	0.957670845		2	232	1.50613422
2	314.535	314535	839.4672	907.0666	907.0666	839.4672	1.080526553	0.975304744		2	232.25	1.507544339
2	314.736	314736	590.5029	597.8773	597.8773	590.5029	1.012488338	0.987421526		2	232.5	1.491491291
2	314.91	314910	527.645	346.1808	346.1808	527.645	0.656086573	1.000550131		2	232.75	1.471050143
2	315.133	315133	674.2304	800.2947	800.2947	674.2304	1.186975105	1.008342107		2	233	1.449821376
2	315.434	315434	657.0674	735.5436	735.5436	657.0674	1.119434018	0.985004403		2	233.25	1.430979205
2	315.804	315804	464.4725	490.1191	490.1191	464.4725	1.055216617	0.929711156		2	233.5	1.409293759
2	316.112	316112	927.1055	904.369	904.369	927.1055	0.975475822	0.898117807		2	233.75	1.395350753
2	316.471	316471	550.1842	321.7892	321.7892	550.1842	0.584875393	0.873564681		2	234	1.385684344
2	316.731	316731	552.3157	375.3433	375.3433	552.3157	0.67958108	0.857847981		2	234.25	1.376852788
2	316.913	316913	1083.273	1050.802	1050.802	1083.273	0.9700251	0.856379612		2	234.5	1.366395873
2	317.197	317197	812.2727	798.1736	798.1736	812.2727	0.982642406	0.886861081		2	234.75	1.354230765
2	317.419	317419	806.2867	711.2357	711.2357	806.2867	0.882112653	0.913274792		2	235	1.340866398
2	317.581	317581	682.2133	621.4319	621.4319	682.2133	0.910905577	0.932477154		2	235.25	1.327265671
2	317.764	317764	794.9082	759.8866	759.8866	794.9082	0.955942586	0.965022876		2	235.5	1.316413906
2	317.989	317989	736.1229	619.1958	619.1958	736.1229	0.841158182	0.995985596		2	235.75	1.305854066
2	318.181	318181	530.5403	798.1292	798.1292	530.5403	1.504370545	1.006366184		2	236	1.295390717
2	318.579	318579	783.693	641.6143	641.6143	783.693	0.818706177	1.013760017		2	236.25	1.28555739
2	318.764	318764	799.1801	735.1282	735.1282	799.1801	0.919852984	1.01531427		2	236.5	1.281508151
2	318.95	318950	893.3534	864.9514	864.9514	893.3534	0.968207431	1.013873091		2	236.75	1.284153006
2	319.244	319244	696.4252	780.2371	780.2371	696.4252	1.120345875	1.004554113		2	237	1.288785533
2	319.519	319519	593.3458	689.7815	689.7815	593.3458	1.162528664	1.000709566		2	237.25	1.296192224
2	319.755	319755	743.5892	659.2455	659.2455	743.5892	0.886572183	1.002375758		2	237.5	1.302650058
2	319.959	319959	637.3102	426.9766	426.9766	637.3102	0.669966682	1.004544106		2	237.75	1.3070528
2	320.126	320126	521.3606	616.2863	616.2863	521.3606	1.182073022	1.012244887		2	238	1.311112337
2	320.548	320548	435.4873	537.244	537.244	435.4873	1.233661693	1.048610485		2	238.25	1.309500115
2	320.843	320843	935.6966	999.7919	999.7919	935.6966	1.068500089	1.055943161		2	238.5	1.303069989
2	321.122	321122	1080.57	531.0547	531.0547	1080.57	0.491457934	1.052030041		2	238.75	1.296532174
2	321.301	321301	380.6826	617.6772	617.6772	380.6826	1.622551701	1.043258813		2	239	1.294104291
2	321.602	321602	863.1731	791.5111	791.5111	863.1731	0.916978414	0.989060543		2	239.25	1.295041041
2	322.076	322076	697.6361	640.5683	640.5683	697.6361	0.918198327	0.869309399		2	239.5	1.302312792
2	322.251	322251	928.092	1017.08	1017.08	928.092	1.095882736	0.842546777		2	239.75	1.322340141
2	322.473	322473	966.5893	513.3953	513.3953	966.5893	0.531141096	0.814071824		2	240	1.349137945
2	322.659	322659	969.5478	857.2549	857.2549	969.5478	0.88418013	0.79486942		2	240.25	1.369724062
2	322.952	322952	920.5492	502.819	502.819	920.5492	0.546216324	0.792874806		2	240.5	1.390926888
2	323.431	323431	1750.063	1242.142	1242.142	1750.063	0.709769877	0.82445061		2	240.75	1.411265686
2	323.719	323719	1116.086	929.5812	929.5812	1116.086	0.832893881	0.844186212		2	241	1.423168698
2	323.927	323927	623.3042	596.8952	596.8952	623.3042	0.95763064	0.865412873		2	241.25	1.415780486
2	324.181	324181	1021.88	1110.762	1110.762	1021.88	1.086978902	0.902000481		2	241.5	1.395375197
2	324.354	324354	873.8007	973.536	973.536	873.8007	1.114139643	0.917739501		2	241.75	1.374969909
2	324.587	324587	854.192	691.9917	691.9917	854.192	0.810112598	0.920090822		2	242	1.356813333
2	324.926	324926	1097.922	585.026	585.026	1097.922	0.532848417	0.908507578		2	242.25	1.327747228
2	325.162	325162	738.0304	788.3917	788.3917	738.0304	1.068237433	0.903372438		2	242.5	1.302283597
2	325.41	325410	619.25	807.6674	807.6674	619.25	1.304267097	0.881395314		2	242.75	1.288124781
2	325.631	325631	975.67	523.0663	523.0663	975.67	0.536109853	0.865451045		2	243	1.27449446
2	325.981	325981	678.0879	624.5768	624.5768	678.0879	0.921085305	0.890670579		2	243.25	1.272912384
2	326.23	326230	917.5427	780.9322	780.9322	917.5427	0.851112651	0.916274061		2	243.5	1.297474987
2	326.425	326425	765.2382	609.266	609.266	765.2382	0.796178236	0.930354665		2	243.75	1.330641192
2	326.661	326661	805.7277	671.3038	671.3038	805.7277	0.833164604	0.943595465		2	244	1.370487925
2	326.937	326937	712.8951	814.6069	814.6069	712.8951	1.142674287	0.962457201		2	244.25	1.419821094
2	327.436	327436	685.7095	864.5703	864.5703	685.7095	1.260840487	0.990188113		2	244.5	1.458308274
2	327.869	327869	656.6037	602.6494	602.6494	656.6037	0.917828212	1.00499271		2	244.75	1.479138005
2	328.135	328135	909.7091	815.2318	815.2318	909.7091	0.896145592	1.00613362		2	245	1.486503837
2	328.303	328303	992.8326	647.4351	647.4351	992.8326	0.652109026	0.999390436		2	245.25	1.470044503
2	328.584	328584	421.4364	452.0424	452.0424	421.4364	1.072623058	0.959373844		2	245.5	1.446943778
2	328.774	328774	555.5262	728.9237	728.9237	555.5262	1.312131993	0.931527555		2	245.75	1.418295825
2	328.941	328941	907.7148	783.6905	783.6905	907.7148	0.863366445	0.909807966		2	246	1.380336345
2	329.247	329247	728.0364	602.3327	602.3327	728.0364	0.827338715	0.859314068		2	246.25	1.334622054
2	329.487	329487	512.3422	514.4671	514.4671	512.3422	1.004147423	0.835978728		2	246.5	1.312019988
2	329.649	329649	639.3506	518.7008	518.7008	639.3506	0.811293209	0.833526312		2	246.75	1.328935324
2	329.813	329813	624.6926	529.1345	529.1345	624.6926	0.847031804	0.834832228		2	247	1.359956631
2	330.068	330068	683.0017	335.4949	335.4949	683.0017	0.491206537	0.839238547		2	247.25	1.391940228
2	330.282	330282	849.6679	497.0877	497.0877	849.6679	0.585037636	0.849415245		2	247.5	1.418894575
2	330.49	330490	875.1299	695.7079	695.7079	875.1299	0.794976723	0.865846894		2	247.75	1.445867454
2	330.733	330733	830.4627	1062.937	1062.937	830.4627	1.279933464	0.879004442		2	248	1.474420761
2	330.939	330939	1394.171	1260.474	1260.474	1394.171	0.904102868	0.891632926		2	248.25	1.506589216
2	331.33	331330	669.1877	849.8726	849.8726	669.1877	1.270006308	0.915565949		2	248.5	1.534339479
2	331.773	331773	787.8591	489.662	489.662	787.8591	0.621509607	0.887640798		2	248.75	1.556030915
2	332.096	332096	533.6794	562.2306	562.2306	533.6794	1.053498786	0.856742442		2	249	1.572145002
2	332.506	332506	1319.869	912.8283	912.8283	1319.869	0.691605227	0.831501371		2	249.25	1.58228473
2	332.85	332850	949.1228	493.5216	493.5216	949.1228	0.519976551	0.823312874		2	249.5	1.57956976
2	333.24	333240	1122.094	1015.509	1015.509	1122.094	0.905012414	0.815335951		2	249.75	1.560206818
2	333.814	333814	867.9707	930.4025	930.4025	867.9707	1.071928465	0.848487094		2	250	1.529516639
2	334.201	334201	785.708	581.6714	581.6714	785.708	0.740314977	0.880572957		2	250.25	1.503356443
2	334.428	334428	798.6623	828.977	828.977	798.6623	1.037956844	0.886533873		2	250.5	1.479280201
2	334.815	334815	925.8155	793.6305	793.6305	925.8155	0.857223172	0.876143093		2	250.75	1.462058943
2	335.068	335068	667.2296	536.2223	536.2223	667.2296	0.803654844	0.864744638		2	251	1.446451896
2	335.267	335267	1057.374	793.1769	793.1769	1057.374	0.750138456	0.846415883		2	251.25	1.436827632
2	335.487	335487	766.2979	636.6179	636.6179	766.2979	0.830770775	0.813235132		2	251.5	1.427835166
2	335.891	335891	871.8454	710.1417	710.1417	871.8454	0.814527094	0.758568254		2	251.75	1.426061876
2	336.156	336156	822.3512	829.0177	829.0177	822.3512	1.008106634	0.739431925		2	252	1.432792841
2	336.418	336418	1047.262	689.5118	689.5118	1047.262	0.658394747	0.722461476		2	252.25	1.433886758
2	336.712	336712	953.6606	463.7774	463.7774	953.6606	0.486312845	0.706896414		2	252.5	1.425214219
2	337.161	337161	964.1927	495.4334	495.4334	964.1927	0.513832349	0.685096241		2	252.75	1.41412092
2	337.326	337326	1509.583	1146.148	1146.148	1509.583	0.759248084	0.678022345		2	253	1.400212445
2	337.718	337718	808.4668	613.5223	613.5223	808.4668	0.75887136	0.669168904		2	253.25	1.385617684
2	337.972	337972	1081.935	926.687	926.687	1081.935	0.85650894	0.678910246		2	253.5	1.360196934
2	338.428	338428	1834.888	1219.599	1219.599	1834.888	0.664672176	0.710900858		2	253.75	1.326807055
2	338.617	338617	605.7359	418.6069	418.6069	605.7359	0.691071637	0.718915984		2	254	1.295718965
2	338.86	338860	1270.571	838.3377	838.3377	1270.571	0.65981177	0.728738184		2	254.25	1.272141281
2	339.046	339046	1084.847	560.6939	560.6939	1084.847	0.516841453	0.732596477		2	254.5	1.257462443
2	339.264	339264	1092.693	836.0727	836.0727	1092.693	0.765148765	0.734213575		2	254.75	1.244069155
2	339.495	339495	1074.337	893.0451	893.0451	1074.337	0.831252298	0.735933601		2	255	1.237359007
2	339.694	339694	707.6778	683.5334	683.5334	707.6778	0.965882214	0.737126007		2	255.25	1.239018627
2	339.901	339901	779.924	517.7914	517.7914	779.924	0.663899816	0.735482227		2	255.5	1.246606568
2	340.254	340254	679.8636	565.7515	565.7515	679.8636	0.83215442	0.725585868		2	255.75	1.254194509
2	340.515	340515	790.1278	560.4857	560.4857	790.1278	0.709360815	0.71862205		2	256	1.262107609
2	340.69	340690	684.8751	244.2408	244.2408	684.8751	0.356620937	0.710015729		2	256.25	1.274943531
2	340.956	340956	476.1576	421.0918	421.0918	476.1576	0.884353836	0.695850788		2	256.5	1.291011955
2	341.23	341230	585.4109	469.0069	469.0069	585.4109	0.801158468	0.689832804		2	256.75	1.307080379
2	341.432	341432	818.5264	506.2969	506.2969	818.5264	0.618546818	0.690079871		2	257	1.325783211
2	341.613	341613	1157.088	802.0542	802.0542	1157.088	0.69316612	0.701890384		2	257.25	1.346190783
2	341.81	341810	844.507	563.4207	563.4207	844.507	0.667159301	0.743426913		2	257.5	1.368218872
2	342.02	342020	601.1236	613.9072	613.9072	601.1236	1.021266176	0.806105743		2	257.75	1.391951492
2	342.217	342217	902.8091	584.5104	584.5104	902.8091	0.647435211	0.845671699		2	258	1.417282198
2	342.4	342400	629.2176	377.2311	377.2311	629.2176	0.599524076	0.863646081		2	258.25	1.444752759
2	342.63	342630	953.0077	627.3553	627.3553	953.0077	0.658289854	0.883933512		2	258.5	1.472612227
2	342.914	342914	324.8098	534.2197	534.2197	324.8098	1.644715461	0.89266532		2	258.75	1.499426173
2	343.141	343141	789.9247	906.9392	906.9392	789.9247	1.14813374	0.874945072		2	259	1.519604695
2	343.476	343476	890.6348	544.5678	544.5678	890.6348	0.611437819	0.837470754		2	259.25	1.538912505
2	343.653	343653	750.3587	511.1968	511.1968	750.3587	0.681269905	0.813389148		2	259.5	1.558220315
2	343.926	343926	469.1983	292.7645	292.7645	469.1983	0.623967521	0.753913865		2	259.75	1.55016813
2	344.164	344164	746.3018	348.968	348.968	746.3018	0.467596353	0.720277357		2	260	1.541671067
2	344.343	344343	516.0696	339.4375	339.4375	516.0696	0.657735895	0.700044461		2	260.25	1.533174004
2	344.653	344653	718.3315	765.7697	765.7697	718.3315	1.066039426	0.668701636		2	260.5	1.52467694
2	344.881	344881	485.5446	303.6586	303.6586	485.5446	0.625397955	0.696987401		2	260.75	1.516179877
2	345.275	345275	507.5715	351.8537	351.8537	507.5715	0.693210119	0.804265386		2	261	1.507682814
2	345.704	345704	743.4892	585.0139	585.0139	743.4892	0.786849224	0.896643559		2	261.25	1.499185751
2	345.975	345975	563.7397	641.0405	641.0405	563.7397	1.137121441	0.915863943		2	261.5	1.490688688
2	346.257	346257	561.2923	373.9226	373.9226	561.2923	0.666181596	0.92844662		2	261.75	1.482191625
2	346.551	346551	503.4178	788.1775	788.1775	503.4178	1.565652824	0.926521316		2	262	1.473694562
2	346.949	346949	573.0762	281.4457	281.4457	573.0762	0.491113922	0.904315085		2	262.25	1.465197498
2	347.242	347242	867.973	607.9329	607.9329	867.973	0.700405312	0.888569321		2	262.5	1.456700435
2	347.425	347425	722.3953	719.7677	719.7677	722.3953	0.996362656	0.874764018		2	262.75	1.448203372
2	347.678	347678	821.8801	914.0343	914.0343	821.8801	1.112126087	0.844313413		2	263	1.439706309
2	347.936	347936	569.6909	308.5667	308.5667	569.6909	0.541638808	0.821414997		2	263.25	1.431209246
2	348.161	348161	623.9154	592.356	592.356	623.9154	0.949417181	0.817524355		2	263.5	1.422712183
2	348.327	348327	628.1327	513.0198	513.0198	628.1327	0.816737928	0.818091389		2	263.75	1.41421512
2	348.514	348514	856.7112	527.8101	527.8101	856.7112	0.616088712	0.816905634		2	264	1.405718056
2	348.696	348696	718.5268	620.5919	620.5919	718.5268	0.863700421	0.822085901		2	264.25	1.397220993
2	348.901	348901	571.8917	553.1487	553.1487	571.8917	0.967226312	0.828804646		2	264.5	1.38872393
2	349.247	349247	666.3778	515.0237	515.0237	666.3778	0.772870435	0.818083273		2	264.75	1.380226867
2	349.805	349805	761.3582	667.5828	667.5828	761.3582	0.876831431	0.790652608		2	265	1.371729804
2	350.081	350081	684.1814	507.6551	507.6551	684.1814	0.74198904	0.777651337		2	265.25	1.363232741
2	350.332	350332	613.4808	499.1675	499.1675	613.4808	0.813664421	0.757953186		2	265.5	1.352427121
2	350.58	350580	604.5166	465.0926	465.0926	604.5166	0.769362826	0.739933121		2	265.75	1.336891776
2	350.867	350867	1040.125	595.2707	595.2707	1040.125	0.572306886	0.73353731		2	266	1.321846753
2	351.191	351191	1171.029	837.9117	837.9117	1171.029	0.715534543	0.72938865		2	266.25	1.307911507
2	351.469	351469	902.0176	664.1052	664.1052	902.0176	0.736244171	0.72492738		2	266.5	1.294790745
2	351.707	351707	512.0135	344.4081	344.4081	512.0135	0.672654334	0.715428714		2	266.75	1.282782285
2	352.115	352115	664.151	523.7768	523.7768	664.151	0.788641137	0.700622166		2	267	1.271366231
2	352.356	352356	977.2939	886.0734	886.0734	977.2939	0.906660115	0.698204834		2	267.25	1.261153386
2	352.777	352777	1335.926	858.5649	858.5649	1335.926	0.642673995	0.695903479		2	267.5	1.251662107
2	352.967	352967	1655.15	1048.216	1048.216	1655.15	0.633305743	0.702836596		2	267.75	1.242841015
2	353.32	353320	980.2252	656.4126	656.4126	980.2252	0.669654892	0.741078059		2	268	1.236229513
2	353.754	353754	737.488	584.7901	584.7901	737.488	0.792948631	0.804841985		2	268.25	1.231854683
2	354.001	354001	1092.002	597.7421	597.7421	1092.002	0.547381873	0.828675472		2	268.5	1.229250122
2	354.302	354302	637.274	494.4146	494.4146	637.274	0.775827352	0.852739853		2	268.75	1.228876013
2	354.683	354683	424.7684	646.147	646.147	424.7684	1.521174833	0.88546227		2	269	1.231350322
2	354.971	354971	923.5738	899.7865	899.7865	923.5738	0.974244289	0.894440594		2	269.25	1.236350744
2	355.343	355343	739.1468	623.2385	623.2385	739.1468	0.84318636	0.863564864		2	269.5	1.241972436
2	355.507	355507	391.3779	231.6815	231.6815	391.3779	0.591963675	0.851004107		2	269.75	1.248552067
2	355.884	355884	708.8418	616.576	616.576	708.8418	0.869835836	0.797333474		2	270	1.255432878
2	356.178	356178	895.1766	646.8197	646.8197	895.1766	0.722561001	0.740198703		2	270.25	1.263360338
2	356.411	356411	1225.701	1208.328	1208.328	1225.701	0.98582607	0.717229945		2	270.5	1.272360542
2	356.594	356594	1063.911	424.262	424.262	1063.911	0.398775837	0.7119496		2	270.75	1.281360746
2	356.978	356978	1005.704	463.0083	463.0083	1005.704	0.460382279	0.711468047		2	271	1.295333833
2	357.451	357451	663.787	741.142	741.142	663.787	1.116535877	0.804758619		2	271.25	1.315192064
2	357.608	357608	873.8287	597.419	597.419	873.8287	0.683679765	0.851574582		2	271.5	1.332909682
2	358.13	358130	864.8523	781.9513	781.9513	864.8523	0.904144326	0.96961672		2	271.75	1.345894603
2	358.398	358398	520.5507	550.4398	550.4398	520.5507	1.05741823	1.001315757		2	272	1.350841996
2	358.656	358656	521.802	473.275	473.275	521.802	0.907001123	1.023181459		2	272.25	1.351411047
2	358.889	358889	507.017	702.4153	702.4153	507.017	1.385388064	1.010648403		2	272.5	1.343883756
2	359.132	359132	728.7841	703.184	703.184	728.7841	0.964872862	0.974897083		2	272.75	1.33340837
2	359.46	359460	513.2161	571.6641	571.6641	513.2161	1.113885749	0.932773122		2	273	1.320590997
2	359.628	359628	693.6421	503.9821	503.9821	693.6421	0.72657369	0.915294161		2	273.25	1.29911941
2	359.964	359964	668.8516	421.6993	421.6993	668.8516	0.630482606	0.860902561		2	273.5	1.277307002
2	360.218	360218	1384.175	1075.933	1075.933	1384.175	0.77730995	0.829929172		2	273.75	1.256312027
2	360.461	360461	659.4323	688.0452	688.0452	659.4323	1.043390201	0.810734732		2	274	1.234415893
2	360.656	360656	752.4675	463.2043	463.2043	752.4675	0.615580474	0.796038775		2	274.25	1.214398254
2	360.89	360890	641.1777	429.7655	429.7655	641.1777	0.670275183	0.787044917		2	274.5	1.205603148
2	361.243	361243	578.1101	589.4859	589.4859	578.1101	1.019677567	0.804459694		2	274.75	1.201161672
2	361.556	361556	480.1427	505.5375	505.5375	480.1427	1.05289011	0.83205336		2	275	1.195724117
2	361.903	361903	1287.952	934.8571	934.8571	1287.952	0.72584778	0.877701072		2	275.25	1.191713543
2	362.091	362091	1147.157	847.6593	847.6593	1147.157	0.738921787	0.909475483		2	275.5	1.189765638
2	362.428	362428	898.1062	721.7326	721.7326	898.1062	0.803616098	0.952015296		2	275.75	1.185807162
2	362.677	362677	2464.575	2352.762	2352.762	2464.575	0.954631935	0.973615318		2	276	1.175436933
2	363.167	363167	442.2228	651.2287	651.2287	442.2228	1.47262579	1.019705079		2	276.25	1.163530391
2	363.559	363559	751.5361	652.9979	652.9979	751.5361	0.868884276	1.025454783		2	276.5	1.156038875
2	363.819	363819	1348.547	1383.801	1383.801	1348.547	1.026142211	0.992178782		2	276.75	1.148426589
2	364.084	364084	919.3511	960.7123	960.7123	919.3511	1.044989558	0.937071332		2	277	1.140475091
2	364.342	364342	766.4224	769.9833	769.9833	766.4224	1.004646132	0.891675666		2	277.25	1.132852452
2	364.513	364513	765.6251	627.677	627.677	765.6251	0.819822913	0.853450948		2	277.5	1.125805396
2	364.739	364739	815.9832	545.3173	545.3173	815.9832	0.668294764	0.799902602		2	277.75	1.119581074
2	365.042	365042	893.9517	559.9887	559.9887	893.9517	0.626419414	0.762670269		2	278	1.11325485
2	365.328	365328	731.439	497.603	497.603	731.439	0.680306902	0.73326139		2	278.25	1.103699827
2	365.566	365566	739.8962	545.9732	545.9732	739.8962	0.737905128	0.720762656		2	278.5	1.093312428
2	365.923	365923	715.6928	563.5956	563.5956	715.6928	0.787482562	0.73858155		2	278.75	1.086496612
2	366.226	366226	536.2679	280.8594	280.8594	536.2679	0.523729651	0.772567651		2	279	1.081161105
2	366.424	366424	596.7378	606.7124	606.7124	596.7378	1.016715214	0.790927275		2	279.25	1.078680641
2	366.599	366599	819.857	839.2459	839.2459	819.857	1.023649124	0.809589336		2	279.5	1.081502968
2	366.776	366776	920.2869	578.7951	578.7951	920.2869	0.628928979	0.835865498		2	279.75	1.096501212
2	367.098	367098	639.2065	572.4646	572.4646	639.2065	0.895586325	0.874270131		2	280	1.112749476
2	367.591	367591	606.0699	524.9441	524.9441	606.0699	0.866144483	0.903848646		2	280.25	1.125566643
2	367.812	367812	1315.032	1125.108	1125.108	1315.032	0.855574617	0.908509368		2	280.5	1.131495776
2	368.171	368171	572.4133	630.7177	630.7177	572.4133	1.101857172	0.889055509		2	280.75	1.135199321
2	368.386	368386	685.1457	610.4407	610.4407	685.1457	0.890964798	0.871451912		2	281	1.138171696
2	368.554	368554	852.7962	700.3545	700.3545	852.7962	0.821244865	0.862252256		2	281.25	1.141602794
2	368.76	368760	738.5588	643.1938	643.1938	738.5588	0.870876902	0.855715484		2	281.5	1.145639695
2	369.251	369251	1055.277	707.8569	707.8569	1055.277	0.670778289	0.835218654		2	281.75	1.146318169
2	369.537	369537	737.5032	591.1487	591.1487	737.5032	0.801554081	0.812099615		2	282	1.138849874
2	369.851	369851	826.7185	550.5445	550.5445	826.7185	0.665939495	0.779471616		2	282.25	1.131303754
2	370.207	370207	638.8799	549.085	549.085	638.8799	0.859449483	0.74932194		2	282.5	1.126130911
2	370.43	370430	552.7025	614.5609	614.5609	552.7025	1.111919885	0.739725303		2	282.75	1.121900239
2	370.654	370654	743.8476	467.7933	467.7933	743.8476	0.628883255	0.731921043		2	283	1.120022608
2	371.081	371081	1235.004	623.4478	623.4478	1235.004	0.504814397	0.716112994		2	283.25	1.119970139
2	371.243	371243	1271.235	936.6837	936.6837	1271.235	0.736829697	0.71021562		2	283.5	1.119491214
2	371.498	371498	1359.717	622.6509	622.6509	1359.717	0.457926833	0.699647017		2	283.75	1.118997202
2	371.883	371883	721.6528	624.0526	624.0526	721.6528	0.86475463	0.678552394		2	284	1.119316751
2	372.276	372276	1291.078	989.4547	989.4547	1291.078	0.766378716	0.658452912		2	284.25	1.119665869
2	372.482	372482	695.9451	576.1295	576.1295	695.9451	0.827837569	0.652716524		2	284.5	1.116415077
2	372.751	372751	1185.076	688.7721	688.7721	1185.076	0.581205003	0.653857595		2	284.75	1.111322543
2	372.947	372947	1309.801	595.5645	595.5645	1309.801	0.454698462	0.657814731		2	285	1.104998082
2	373.174	373174	1105.113	639.7232	639.7232	1105.113	0.578875825	0.660080491		2	285.25	1.09678712
2	373.57	373570	1300.965	1024.484	1024.484	1300.965	0.787480063	0.649090647		2	285.5	1.088914198
2	373.789	373789	1199.158	675.2734	675.2734	1199.158	0.563122958	0.644610859		2	285.75	1.083231734
2	373.995	373995	1084.77	772.8037	772.8037	1084.77	0.712412493	0.647340628		2	286	1.07920149
2	374.424	374424	798.9419	665.5579	665.5579	798.9419	0.833049187	0.664199535		2	286.25	1.078941502
2	374.747	374747	1364.237	566.1812	566.1812	1364.237	0.415016746	0.674926785		2	286.5	1.084485839
2	375.138	375138	802.327	691.8488	691.8488	802.327	0.862302777	0.677460296		2	286.75	1.092048748
2	375.405	375405	1238.669	847.1322	847.1322	1238.669	0.683905224	0.678555975		2	287	1.090070973
2	375.585	375585	542.733	346.6971	346.6971	542.733	0.638798636	0.681691181		2	287.25	1.075969408
2	375.815	375815	929.3736	631.3388	631.3388	929.3736	0.679316477	0.690037292		2	287.5	1.062852262
2	376.087	376087	1282.836	654.1593	654.1593	1282.836	0.509932135	0.702438616		2	287.75	1.051967142
2	376.27	376270	817.3061	498.3196	498.3196	817.3061	0.609709875	0.709342846		2	288	1.046329834
2	376.514	376514	633.6841	607.3087	607.3087	633.6841	0.958377684	0.718618576		2	288.25	1.040440596
2	376.798	376798	606.6007	542.7151	542.7151	606.6007	0.894682614	0.729674548		2	288.5	1.039722641
2	377.113	377113	929.6746	778.4922	778.4922	929.6746	0.837381381	0.742087634		2	288.75	1.043460932
2	377.336	377336	854.3691	360.0498	360.0498	854.3691	0.421421842	0.751504052		2	289	1.048405085
2	377.742	377742	1218.221	1008.222	1008.222	1218.221	0.827618306	0.760131825		2	289.25	1.057876842
2	377.958	377958	1190.697	726.3059	726.3059	1190.697	0.609983816	0.751282095		2	289.5	1.074913852
2	378.172	378172	739.8229	725.3456	725.3456	739.8229	0.980431398	0.735601627		2	289.75	1.106163876
2	378.375	378375	607.7078	459.8183	459.8183	607.7078	0.756643736	0.727070328		2	290	1.139975366
2	378.6	378600	738.8307	482.1288	482.1288	738.8307	0.652556533	0.726623331		2	290.25	1.165393196
2	378.944	378944	564.7273	473.2418	473.2418	564.7273	0.838000571	0.730702912		2	290.5	1.182530034
2	379.229	379229	1064.791	633.7988	633.7988	1064.791	0.595233055	0.739298598		2	290.75	1.195344698
2	379.489	379489	1071.602	659.4386	659.4386	1071.602	0.615376418	0.750287834		2	291	1.202410015
2	379.811	379811	927.3816	776.681	776.681	927.3816	0.837498825	0.765893985		2	291.25	1.195873752
2	380.095	380095	877.376	704.0466	704.0466	877.376	0.802445702	0.780069876		2	291.5	1.182249778
2	380.536	380536	927.0783	778.3424	778.3424	927.0783	0.8395649	0.808448142		2	291.75	1.167853443
2	380.745	380745	829.6171	804.8349	804.8349	829.6171	0.970128147	0.829273612		2	292	1.143974431
2	380.97	380970	944.0063	800.4554	800.4554	944.0063	0.847934383	0.861113928		2	292.25	1.119447076
2	381.169	381169	1045.805	912.3712	912.3712	1045.805	0.87241044	0.891204267		2	292.5	1.09201165
2	381.43	381430	593.9758	525.0913	525.0913	593.9758	0.884028104	0.934242614		2	292.75	1.071939753
2	381.775	381775	975.4554	734.4676	734.4676	975.4554	0.752948418	1.000706716		2	293	1.054650391
2	382.153	382153	742.4071	770.0866	770.0866	742.4071	1.037283453	1.060187607		2	293.25	1.039381374
2	382.528	382528	405.7072	484.378	484.378	405.7072	1.193910288	1.133338561		2	293.5	1.035649164
2	382.776	382776	534.9344	917.6175	917.6175	534.9344	1.715383232	1.169682789		2	293.75	1.037817233
2	383.039	383039	666.71	529.4425	529.4425	666.71	0.794112133	1.174797619		2	294	1.041429604
2	383.53	383530	519.0241	675.0971	675.0971	519.0241	1.300704726	1.148195603		2	294.25	1.041040919
2	383.765	383765	742.8272	693.5025	693.5025	742.8272	0.933598689	1.125840323		2	294.5	1.040683334
2	384.053	384053	624.6209	635.2066	635.2066	624.6209	1.0169474	1.066895933		2	294.75	1.040667539
2	384.307	384307	459.7874	743.878	743.878	459.7874	1.617873826	0.990753511		2	295	1.040662738
2	384.64	384640	472.0901	210.7387	210.7387	472.0901	0.446395084	0.914552936		2	295.25	1.041428559
2	385.001	385001	700.307	623.5619	623.5619	700.307	0.890412205	0.872100309		2	295.5	1.042362723
2	385.215	385215	788.6741	486.2933	486.2933	788.6741	0.616596006	0.852669613		2	295.75	1.043313863
2	385.404	385404	702.9924	675.4638	675.4638	702.9924	0.960840828	0.842432944		2	296	1.043744961
2	385.575	385575	562.8152	494.9707	494.9707	562.8152	0.879455104	0.841567786		2	296.25	1.045260075
2	385.778	385778	715.6105	589.3489	589.3489	715.6105	0.823561001	0.846653459		2	296.5	1.046007753
2	386.036	386036	631.6918	552.3154	552.3154	631.6918	0.874343153	0.877444122		2	296.75	1.040612875
2	386.264	386264	668.7671	622.8609	622.8609	668.7671	0.93135697	0.925285666		2	297	1.033369399
2	386.558	386558	744.237	800.6958	800.6958	744.237	1.075861318	0.97142649		2	297.25	1.027057248
2	386.757	386757	533.2317	520.023	520.023	533.2317	0.975228967	0.985337191		2	297.5	1.020672481
2	387.027	387027	733.8781	707.5729	707.5729	733.8781	0.9641559	0.999982546		2	297.75	1.014590409
2	387.2	387200	663.3048	628.4166	628.4166	663.3048	0.947402461	1.003663337		2	298	1.008339116
2	387.469	387469	677.1381	630.3785	630.3785	677.1381	0.930945253	0.993643737		2	298.25	1.002725704
2	387.713	387713	762.5665	939.7407	939.7407	762.5665	1.232339344	0.973188554		2	298.5	0.998856903
2	388.102	388102	810.6271	714.2684	714.2684	810.6271	0.88113067	0.944492519		2	298.75	0.995916054
2	388.31	388310	749.1166	607.4056	607.4056	749.1166	0.810829182	0.928253369		2	299	0.994473357
2	388.628	388628	595.3734	590.8647	590.8647	595.3734	0.992427105	0.904237917		2	299.25	0.993429559
2	388.873	388873	593.0144	542.6543	542.6543	593.0144	0.915077779	0.910106382		2	299.5	0.992105974
2	389.07	389070	869.1405	543.321	543.321	869.1405	0.625124476	0.922368675		2	299.75	0.989648117
2	389.438	389438	351.2917	488.9016	488.9016	351.2917	1.391725452	0.940596926		2	300	0.986562333
2	389.624	389624	765.6217	581.091	581.091	765.6217	0.758979271	0.955666815		2	300.25	0.984232679
2	389.885	389885	876.4826	593.4544	593.4544	876.4826	0.677086345	0.989575732		2	300.5	0.982392988
2	390.048	390048	718.6335	659.0477	659.0477	718.6335	0.917084578	0.99426095		2	300.75	0.980553297
2	390.252	390252	544.421	687.3412	687.3412	544.421	1.262517794	0.977614837		2	301	0.978713606
2	390.463	390463	513.9311	633.1533	633.1533	513.9311	1.231980902	0.950593667		2	301.25	0.976873915
2	390.792	390792	910.5853	638.1892	638.1892	910.5853	0.700856032	0.902898924		2	301.5	0.977158406
2	391.061	391061	670.5511	772.376	772.376	670.5511	1.151852558	0.823313004		2	301.75	0.979461016
2	391.312	391312	1362.344	924.9463	924.9463	1362.344	0.678937405	0.748953537		2	302	0.982858937
2	391.775	391775	1939.348	784.1617	784.1617	1939.348	0.404342954	0.650821275		2	302.25	0.986971198
2	392.185	392185	653.7359	290.3718	290.3718	653.7359	0.444172945	0.587277794		2	302.5	0.995768862
2	392.356	392356	931.5865	493.5185	493.5185	931.5865	0.529761327	0.591554062		2	302.75	1.012984275
2	392.769	392769	2204.363	1750.358	1750.358	2204.363	0.794042542	0.715796913		2	303	1.036291906
2	392.954	392954	1272.329	1148.763	1148.763	1272.329	0.902882038	0.775735236		2	303.25	1.060900069
2	393.175	393175	997.0272	847.8385	847.8385	997.0272	0.850366469	0.861040816		2	303.5	1.077786877
2	393.458	393458	734.1662	574.438	574.438	734.1662	0.782435912	1.003963918		2	303.75	1.092993992
2	393.639	393639	510.3707	452.5172	452.5172	510.3707	0.886644159	1.071368137		2	304	1.104410006
2	393.804	393804	467.5809	759.2726	759.2726	467.5809	1.623831512	1.118598371		2	304.25	1.110008343
2	394.046	394046	357.6442	461.2841	461.2841	357.6442	1.289784932	1.183466379		2	304.5	1.113967768
2	394.227	394227	630.3668	691.7252	691.7252	630.3668	1.097337614	1.215248041		2	304.75	1.110186097
2	394.477	394477	650.1115	535.1043	535.1043	650.1115	0.823096192	1.246630208		2	305	1.093634974
2	394.74	394740	281.6994	549.178	549.178	281.6994	1.949517819	1.271670507		2	305.25	1.070749123
2	395.175	395175	989.9186	1022.817	1022.817	989.9186	1.03323344	1.275456742		2	305.5	1.042252672
2	395.496	395496	697.1378	716.6161	716.6161	697.1378	1.027940387	1.253988193		2	305.75	1.005121542
2	395.857	395857	780.9864	893.2713	893.2713	780.9864	1.143773182	1.237477446		2	306	0.975008879
2	396.066	396066	588.9159	899.7698	899.7698	588.9159	1.527840902	1.239125052		2	306.25	0.95173985
2	396.452	396452	590.0318	920.3492	920.3492	590.0318	1.559829826	1.247245059		2	306.5	0.931777624
2	396.702	396702	354.6764	290.6766	290.6766	354.6764	0.819554388	1.246363351		2	306.75	0.93622614
2	396.984	396984	499.2345	421.8479	421.8479	499.2345	0.844989479	1.24106816		2	307	0.944489977
2	397.188	397188	478.6749	894.6431	894.6431	478.6749	1.868999398	1.235528976		2	307.25	0.959593628
2	397.361	397361	456.3594	442.0523	442.0523	456.3594	0.96864949	1.219629016		2	307.5	0.974998462
2	397.544	397544	490.5443	757.4279	757.4279	490.5443	1.544056062	1.193849588		2	307.75	0.994962856
2	397.714	397714	653.0642	629.1456	629.1456	653.0642	0.963374811	1.176874903		2	308	1.018018024
2	398.111	398111	955.6514	1194.377	1194.377	955.6514	1.24980406	1.152972181		2	308.25	1.034931832
2	398.383	398383	991.653	991.5559	991.5559	991.653	0.999902083	1.145602601		2	308.5	1.049247686
2	398.555	398555	793.6183	866.2701	866.2701	793.6183	1.091545016	1.148871337		2	308.75	1.057704916
2	398.792	398792	656.4906	750.8427	750.8427	656.4906	1.143721936	1.158707181		2	309	1.050074006
2	399.152	399152	955.7498	990.4357	990.4357	955.7498	1.03629182	1.177241075		2	309.25	1.040330508
2	399.498	399498	450.8894	675.4521	675.4521	450.8894	1.498043866	1.203665993		2	309.5	1.02736589
2	399.833	399833	491.7703	512.2636	512.2636	491.7703	1.041672504	1.233409348		2	309.75	1.01396125
2	400.025	400025	462.2004	592.2589	592.2589	462.2004	1.281389847	1.242313455		2	310	1.000803065
2	400.229	400229	498.7691	868.5162	868.5162	498.7691	1.74131918	1.247813472		2	310.25	0.989012853
2	400.466	400466	599.9629	570.2729	570.2729	599.9629	0.950513607	1.263506086		2	310.5	0.983106027
2	400.966	400966	562.6272	649.4074	649.4074	562.6272	1.154241032	1.338017352		2	310.75	0.979018289
2	401.239	401239	846.1389	956.2373	956.2373	846.1389	1.130118589	1.379638336		2	311	0.978594106
2	401.429	401429	616.9491	879.5558	879.5558	616.9491	1.425653753	1.400952079		2	311.25	0.982975641
2	401.625	401625	803.6386	1341.28	1341.28	803.6386	1.66900893	1.420885278		2	311.5	0.987120288
2	401.81	401810	617.733	855.1154	855.1154	617.733	1.38427994	1.442569765		2	311.75	0.989163808
2	402.074	402074	552.8678	889.4313	889.4313	552.8678	1.608759454	1.471762861		2	312	0.991405672
2	402.611	402611	558.4304	1103.487	1103.487	558.4304	1.976051089	1.520361415		2	312.25	0.993577463
2	403.001	403001	788.6698	719.4567	719.4567	788.6698	0.912240712	1.548898864		2	312.5	0.99570625
2	403.18	403180	844.7086	1028.428	1028.428	844.7086	1.217494412	1.56354021		2	312.75	0.998054047
2	403.386	403386	947.7925	1278.177	1278.177	947.7925	1.348583155	1.580954817		2	313	1.000823212
2	403.579	403579	469.7844	1015.223	1015.223	469.7844	2.161040256	1.586462497		2	313.25	1.003967143
2	403.81	403810	810.3566	1309.843	1309.843	810.3566	1.616378518	1.595887765		2	313.5	1.007462298
2	403.985	403985	896.3064	1477.747	1477.747	896.3064	1.648707406	1.597027553		2	313.75	1.011328256
2	404.162	404162	699.191	949.7075	949.7075	699.191	1.358294801	1.581506536		2	314	1.015773745
2	404.333	404333	563.0222	1210.612	1210.612	563.0222	2.150202958	1.561456683		2	314.25	1.024280165
2	404.513	404513	828.4995	1151.787	1151.787	828.4995	1.390208443	1.537644123		2	314.5	1.033073363
2	405.023	405023	513.9385	689.6003	689.6003	513.9385	1.34179537	1.360357906		2	314.75	1.038682984
2	405.438	405438	1057.291	1046.562	1046.562	1057.291	0.989852368	1.204925964		2	315	1.043870251
2	405.735	405735	856.8271	952.6003	952.6003	856.8271	1.111776577	1.143896155		2	315.25	1.042362092
2	406.06	406060	1367.919	1474.402	1474.402	1367.919	1.077843059	1.090611139		2	315.5	1.034136738
2	406.359	406359	737.7059	837.3436	837.3436	737.7059	1.135064258	1.053744201		2	315.75	1.021401143
2	406.534	406534	668.887	859.7636	859.7636	668.887	1.285364494	1.043326497		2	316	1.011796794
2	406.699	406699	1366.745	1183.065	1183.065	1366.745	0.865607703	1.042949312		2	316.25	1.004663167
2	407.053	407053	947.6995	995.4282	995.4282	947.6995	1.050362694	1.040592205		2	316.5	0.998913142
2	407.414	407414	699.5614	789.2166	789.2166	699.5614	1.128159158	1.017014604		2	316.75	0.994100866
2	407.578	407578	856.8416	669.3294	669.3294	856.8416	0.781158851	1.008334387		2	317	0.996835641
2	407.833	407833	661.0256	662.8486	662.8486	661.0256	1.002757836	1.00500223		2	317.25	1.006192891
2	408.061	408061	632.3019	947.2029	947.2029	632.3019	1.498023175	1.017132907		2	317.5	1.016320238
2	408.352	408352	785.7814	585.3891	585.3891	785.7814	0.744977038	1.038170448		2	317.75	1.029838767
2	408.929	408929	1184.306	733.6367	733.6367	1184.306	0.619465493	1.078625408		2	318	1.041444999
2	409.297	409297	690.6076	922.2768	922.2768	690.6076	1.335457067	1.114322515		2	318.25	1.045217825
2	409.802	409802	557.0469	856.7484	856.7484	557.0469	1.538018433	1.174556288		2	318.5	1.046801024
2	410.222	410222	842.7743	1038.001	1038.001	842.7743	1.231647667	1.224843474		2	318.75	1.047791043
2	410.734	410734	1270.764	1493.111	1493.111	1270.764	1.17497112	1.266889064		2	319	1.046799603
2	410.922	410922	1241.092	1672.871	1672.871	1241.092	1.347902492	1.274977082		2	319.25	1.044134559
2	415.268	415268	1124.306	967.8314	967.8314	1124.306	0.860825612	0.94151691		2	319.5	1.042943149
2	415.597	415597	950.8554	1014.761	1014.761	950.8554	1.067208537	1.007818665		2	319.75	1.043408549
2	415.821	415821	775.5177	852.3961	852.3961	775.5177	1.099131715	1.071267783		2	320	1.044804224
2	416.071	416071	796.3073	964.9079	964.9079	796.3073	1.21172806	1.139126943		2	320.25	1.050427406
2	416.238	416238	930.6968	1035.387	1035.387	930.6968	1.112485828	1.174828496		2	320.5	1.057771313
2	416.437	416437	986.1369	960.5156	960.5156	986.1369	0.974018516	1.208973944		2	320.75	1.060892937
2	416.676	416676	678.9806	679.3141	679.3141	678.9806	1.000491178	1.236877042		2	321	1.060930315
2	417.166	417166	620.6793	1038.035	1038.035	620.6793	1.672417624	1.2592653		2	321.25	1.05820893
2	417.39	417390	316.7902	467.1462	467.1462	316.7902	1.474623268	1.253470657		2	321.5	1.045142388
2	417.679	417679	490.8213	717.5432	717.5432	490.8213	1.461923515	1.227089777		2	321.75	1.026135674
2	418.122	418122	920.0964	983.7826	983.7826	920.0964	1.069216878	1.161230123		2	322	1.004605368
2	418.361	418361	1079.366	934.6851	934.6851	1079.366	0.865957516	1.095193483		2	322.25	0.98898929
2	418.81	418810	958.8386	738.7814	738.7814	958.8386	0.770496098	0.908188417		2	322.5	0.978280252
2	419.126	419126	1884.317	1757.181	1757.181	1884.317	0.932529399	0.817166226		2	322.75	0.972473451
2	419.444	419444	2008.772	1560.852	1560.852	2008.772	0.777017999	0.771015015		2	323	0.973083312
2	419.666	419666	1438.568	1061.14	1061.14	1438.568	0.737636316	0.751035243		2	323.25	0.978701131
2	419.9	419900	1188.021	627.1585	627.1585	1188.021	0.527901864	0.75626167		2	323.5	0.98438025
2	420.16	420160	1505.757	1479.667	1479.667	1505.757	0.982673167	0.787923254		2	323.75	0.990574441
2	420.577	420577	1789.793	1315.759	1315.759	1789.793	0.735145908	0.85068175		2	324	1.000316413
2	421.08	421080	586.8395	783.2058	783.2058	586.8395	1.334616705	0.984131903		2	324.25	1.01134396
2	421.407	421407	811.1728	457.6406	457.6406	811.1728	0.56417153	1.066144462		2	324.5	1.015071535
2	421.729	421729	641.4304	723.9545	723.9545	641.4304	1.128656359	1.128051127		2	324.75	1.013472248
2	422.107	422107	629.6939	966.922	966.922	629.6939	1.535542904	1.205458387		2	325	1.010873372
2	422.332	422332	629.9153	728.2927	728.2927	629.9153	1.1561756	1.230430802		2	325.25	1.007013419
2	422.805	422805	490.8612	594.1533	594.1533	490.8612	1.210430362	1.219607885		2	325.5	0.999966652
2	422.956	422956	400.3722	533.859	533.859	400.3722	1.333406765	1.213050478		2	325.75	0.99966787
2	423.395	423395	432.5917	566.9596	566.9596	432.5917	1.310611369	1.161328323		2	326	1.006007859
2	423.798	423798	620.4356	577.5946	577.5946	620.4356	0.930950126	1.082080618		2	326.25	1.014562035
2	424.073	424073	685.6842	521.9412	521.9412	685.6842	0.761197648	1.036912842		2	326.5	1.020304024
2	424.404	424404	634.7538	538.5973	538.5973	634.7538	0.848513707	1.001825582		2	326.75	1.025456562
2	424.6	424600	433.4058	648.9326	648.9326	433.4058	1.497286377	0.98342162		2	327	1.031006389
2	424.79	424790	556.1386	342.0878	342.0878	556.1386	0.615112492	0.963076978		2	327.25	1.035742398
2	424.961	424961	691.701	869.3015	869.3015	691.701	1.256759062	0.944068266		2	327.5	1.040011917
2	425.169	425169	946.8165	790.6081	790.6081	946.8165	0.835017239	0.922689163		2	327.75	1.042925702
2	425.339	425339	665.2027	567.5325	567.5325	665.2027	0.853172274	0.904206183		2	328	1.0445042
2	425.688	425688	585.4	545.8661	545.8661	585.4	0.93246686	0.844538635		2	328.25	1.0431281
2	425.863	425863	804.7731	685.3386	685.3386	804.7731	0.851592331	0.819040787		2	328.5	1.032839605
2	426.119	426119	1294.789	1007.679	1007.679	1294.789	0.778257307	0.784567169		2	328.75	1.020468479
2	426.535	426535	1545.673	1173.948	1173.948	1545.673	0.759506053	0.725701332		2	329	1.008546761
2	426.82	426820	1147.453	590.4618	590.4618	1147.453	0.514584737	0.717660203		2	329.25	0.994553456
2	427.085	427085	1494.09	785.4964	785.4964	1494.09	0.525735665	0.755425125		2	329.5	0.986631118
2	427.297	427297	997.0671	744.2885	744.2885	997.0671	0.746477845	0.802776714		2	329.75	0.986136369
2	427.556	427556	1185.505	1266.09	1266.09	1185.505	1.067975251	0.850131065		2	330	0.987408883
2	428.135	428135	646.4232	831.6367	831.6367	646.4232	1.286520502	0.962279636		2	330.25	0.990759778
2	428.344	428344	1155.715	1263.844	1263.844	1155.715	1.093560264	1.003142717		2	330.5	0.997064413
2	428.552	428552	1776.67	1546.052	1546.052	1776.67	0.870196491	1.029970556		2	330.75	1.001720314
2	428.774	428774	736.0037	702.5215	702.5215	736.0037	0.954508109	1.040407061		2	331	1.006942726
2	428.945	428945	548.7861	549.0183	549.0183	548.7861	1.000423116	1.046216246		2	331.25	1.012159111
2	429.141	429141	774.4806	821.53	821.53	774.4806	1.060749617	1.051064359		2	331.5	1.010175355
2	429.488	429488	496.6473	471.2649	471.2649	496.6473	0.948892504	1.041841362		2	331.75	1.004803297
2	430.031	430031	916.2815	1021.225	1021.225	916.2815	1.114531942	1.01173259		2	332	0.996906753
2	430.203	430203	760.8165	705.7882	705.7882	760.8165	0.927672047	1.004346989		2	332.25	0.990544391
2	430.624	430624	773.3465	751.5687	751.5687	773.3465	0.971839531	0.984856603		2	332.5	0.985297854
2	430.989	430989	856.8424	974.0735	974.0735	856.8424	1.136817576	0.956963162		2	332.75	0.983192031
2	431.401	431401	505.5889	424.3251	424.3251	505.5889	0.839269019	0.881858548		2	333	0.981334741
2	431.654	431654	610.8203	561.223	561.223	610.8203	0.918802142	0.825289704		2	333.25	0.979858252
2	432.01	432010	914.4637	610.7959	610.7959	914.4637	0.667927989	0.777885003		2	333.5	0.984780183
2	432.274	432274	863.9516	664.2878	664.2878	863.9516	0.768894693	0.77115611		2	333.75	0.989702114
2	432.524	432524	670.3351	467.8377	467.8377	670.3351	0.697916162	0.771133429		2	334	0.996218965
2	432.798	432798	621.894	393.4606	393.4606	621.894	0.632681132	0.793752503		2	334.25	1.002338365
2	433.129	433129	779.7481	490.5915	490.5915	779.7481	0.62916665	0.846327889		2	334.5	1.003272743
2	433.427	433427	720.21	752.2945	752.2945	720.21	1.044548812	0.883664072		2	334.75	1.000984585
2	433.647	433647	519.3449	573.1325	573.1325	519.3449	1.103568168	0.910498101		2	335	0.997548436
2	434.153	434153	796.8536	887.1753	887.1753	796.8536	1.113347922	0.983075977		2	335.25	0.990789831
2	434.52	434520	638.5133	626.5309	626.5309	638.5133	0.981233907	0.987140733		2	335.5	0.97834559
2	434.788	434788	837.3915	797.7472	797.7472	837.3915	0.952657389	0.977190899		2	335.75	0.966813931
2	435.14	435140	579.6881	586.2707	586.2707	579.6881	1.011355417	0.965878022		2	336	0.957626906
2	435.408	435408	931.0227	558.8459	558.8459	931.0227	0.600249489	0.950206722		2	336.25	0.951711244
2	435.599	435599	803.9342	678.3539	678.3539	803.9342	0.843792813	0.938762659		2	336.5	0.94652191
2	435.886	435886	657.2415	843.0436	843.0436	657.2415	1.28269989	0.927899273		2	336.75	0.942066945
2	436.191	436191	345.5172	335.7246	335.7246	345.5172	0.97165814	0.918226887		2	337	0.937929212
2	436.355	436355	537.6362	465.8816	465.8816	537.6362	0.866536889	0.918522041		2	337.25	0.933963823
2	436.635	436635	708.9943	601.9335	601.9335	708.9943	0.848996247	0.92687758		2	337.5	0.931513494
2	436.867	436867	773.674	863.1589	863.1589	773.674	1.115662282	0.937786042		2	337.75	0.930253464
2	437.084	437084	928.7413	925.1364	925.1364	928.7413	0.99611851	0.950904561		2	338	0.933825409
2	437.374	437374	679.6549	389.4762	389.4762	679.6549	0.57304994	0.982012451		2	338.25	0.939804106
2	437.75	437750	376.3077	396.3243	396.3243	376.3077	1.053192108	1.037740371		2	338.5	0.945101793
2	438.082	438082	475.4375	484.3853	484.3853	475.4375	1.018820139	1.073488461		2	338.75	0.948625761
2	438.288	438288	422.0249	570.2747	570.2747	422.0249	1.351282116	1.09190901		2	339	0.951131392
2	438.59	438590	533.7947	618.5852	618.5852	533.7947	1.158844777	1.113494087		2	339.25	0.951972511
2	438.754	438754	371.6967	369.1954	369.1954	371.6967	0.993270589	1.110009774		2	339.5	0.952604457
2	439.096	439096	516.5623	645.8642	645.8642	516.5623	1.250312305	1.081043068		2	339.75	0.952849129
2	439.586	439586	1071.946	1153.409	1153.409	1071.946	1.075995433	1.031052184		2	340	0.951494261
2	439.847	439847	441.0094	437.655	437.655	441.0094	0.992393813	1.011031103		2	340.25	0.949105076
2	440.027	440027	581.4279	459.8226	459.8226	581.4279	0.790850594	0.995217854		2	340.5	0.946829412
2	440.262	440262	908.7763	559.8642	559.8642	908.7763	0.616063821	0.972506658		2	340.75	0.942670047
2	440.457	440457	476.6854	533.6188	533.6188	476.6854	1.119436005	0.949217542		2	341	0.938601155
2	440.657	440657	510.2599	563.4336	563.4336	510.2599	1.104209051	0.921619956		2	341.25	0.936887478
2	441.047	441047	649.1854	625.6221	625.6221	649.1854	0.963703281	0.878656707		2	341.5	0.938475905
2	441.303	441303	404.1341	549.655	549.655	404.1341	1.360080726	0.863256957		2	341.75	0.950836158
2	441.469	441469	728.8479	249.4002	249.4002	728.8479	0.342184151	0.856478331		2	342	0.974480041
2	441.803	441803	727.0191	693.9374	693.9374	727.0191	0.954496794	0.855421687		2	342.25	0.991107307
2	442.245	442245	790.3202	315.4803	315.4803	790.3202	0.399180358	0.869679927		2	342.5	0.999136435
2	442.793	442793	500.316	578.7245	578.7245	500.316	1.156717954	0.884874778		2	342.75	1.004303004
2	443.032	443032	666.4111	637.6059	637.6059	666.4111	0.95677563	0.893535903		2	343	1.003733354
2	443.314	443314	733.4938	708.0967	708.0967	733.4938	0.965375167	0.911420157		2	343.25	0.995824809
2	443.588	443588	839.9323	785.6657	785.6657	839.9323	0.935391698	0.918137978		2	343.5	0.986093719
2	443.799	443799	921.8191	787.0262	787.0262	921.8191	0.853775106	0.899542359		2	343.75	0.971794057
2	444.257	444257	778.6628	841.5912	841.5912	778.6628	1.080815984	0.820350958		2	344	0.955158337
2	444.448	444448	960.8521	672.7501	672.7501	960.8521	0.700159889	0.804344355		2	344.25	0.94394356
2	444.801	444801	1149.332	733.1242	733.1242	1149.332	0.637869824	0.777960333		2	344.5	0.934949055
2	445.03	445030	583.2527	388.3701	388.3701	583.2527	0.665869356	0.771866679		2	344.75	0.933777995
2	445.256	445256	608.0549	575.8859	575.8859	608.0549	0.947095238	0.797278658		2	345	0.950363153
2	445.56	445560	965.9382	603.4335	603.4335	965.9382	0.624712326	0.851755002		2	345.25	0.973567175
2	445.725	445725	1135.992	888.3627	888.3627	1135.992	0.782014926	0.874506012		2	345.5	0.992403523
2	446.016	446016	577.8841	524.0009	524.0009	577.8841	0.906757774	0.936331475		2	345.75	1.008490121
2	446.237	446237	837.4919	969.0352	969.0352	837.4919	1.157068146	0.980484874		2	346	1.01431019
2	446.434	446434	726.1889	879.0876	879.0876	726.1889	1.210549487	1.003086145		2	346.25	1.018112721
2	446.948	446948	867.6338	1023.8	1023.8	867.6338	1.179990913	1.062721918		2	346.5	1.017676733
2	447.349	447349	669.1433	574.3156	574.3156	669.1433	0.858284914	1.07702945		2	346.75	1.013777989
2	447.554	447554	1482.044	1602.974	1602.974	1482.044	1.081596768	1.060044628		2	347	1.009058819
2	447.756	447756	627.8119	705.9741	705.9741	627.8119	1.124499392	1.036815939		2	347.25	1.00441986
2	448.21	448210	883.1425	757.5151	757.5151	883.1425	0.85774957	0.947452179		2	347.5	0.996842429
2	448.558	448558	811.065	589.9024	589.9024	811.065	0.727318279	0.862601872		2	347.75	0.987361032
2	448.737	448737	704.385	775.2307	775.2307	704.385	1.100578093	0.832823753		2	348	0.981356387
2	449.055	449055	744.6735	660.4355	660.4355	744.6735	0.886879283	0.794894732		2	348.25	0.980511004
2	449.238	449238	851.967	619.3238	619.3238	851.967	0.726934024	0.77503645		2	348.5	0.980226719
2	449.578	449578	1230.278	706.969	706.969	1230.278	0.574641666	0.747426583		2	348.75	0.982565642
2	449.959	449959	877.7743	491.8369	491.8369	877.7743	0.560322739	0.749218169		2	349	0.983206934
2	450.302	450302	751.2643	585.2627	585.2627	751.2643	0.779037018	0.768623281		2	349.25	0.980547625
2	450.574	450574	810.2493	830.1589	830.1589	810.2493	1.02457219	0.775245488		2	349.5	0.976358233
2	450.817	450817	1018.138	702.4915	702.4915	1018.138	0.689976703	0.77464141		2	349.75	0.972168841
2	451.078	451078	843.0244	686.4018	686.4018	843.0244	0.814213444	0.773593343		2	350	0.968115907
2	451.3	451300	786.4365	665.0906	665.0906	786.4365	0.845701592	0.754882975		2	350.25	0.962294093
2	451.494	451494	1021.214	694.013	694.013	1021.214	0.679596049	0.728202742		2	350.5	0.955939167
2	451.715	451715	866.0027	639.3224	639.3224	866.0027	0.738245273	0.712259117		2	350.75	0.952666192
2	451.901	451901	906.1556	649.5838	649.5838	906.1556	0.716856796	0.714316766		2	351	0.951196855
2	452.086	452086	840.8479	650.3011	650.3011	840.8479	0.773387315	0.718823162		2	351.25	0.950040408
2	452.318	452318	1612.442	355.0659	355.0659	1612.442	0.220203827	0.727427739		2	351.5	0.948420629
2	452.494	452494	1202.583	797.9455	797.9455	1202.583	0.663526343	0.744661686		2	351.75	0.94507247
2	452.687	452687	801.6647	777.8433	777.8433	801.6647	0.970285083	0.773913874		2	352	0.941979736
2	452.882	452882	590.3593	559.7649	559.7649	590.3593	0.948176644	0.795404492		2	352.25	0.940095483
2	453.157	453157	650.7096	605.3686	605.3686	650.7096	0.930320684	0.829583568		2	352.5	0.939464712
2	453.388	453388	441.5337	481.2757	481.2757	441.5337	1.090008985	0.852755713		2	352.75	0.938998858
2	453.654	453654	849.3889	447.7111	447.7111	849.3889	0.527097894	0.846733455		2	353	0.942530607
2	454.04	454040	828.5546	737.6448	737.6448	828.5546	0.890279047	0.813344308		2	353.25	0.95176288
2	454.252	454252	644.6596	550.8223	550.8223	644.6596	0.854438994	0.793533435		2	353.5	0.963362937
2	454.446	454446	550.3231	287.8726	287.8726	550.3231	0.523097431	0.769341151		2	353.75	0.975883798
2	454.726	454726	699.6575	691.2157	691.2157	699.6575	0.987934382	0.722005127		2	354	0.984175735
2	454.923	454923	1253.238	821.9118	821.9118	1253.238	0.655830576	0.695888003		2	354.25	0.990994668
2	455.154	455154	2207.911	1267.577	1267.577	2207.911	0.574106927	0.673572388		2	354.5	0.998208715
2	455.51	455510	1141.026	762.8512	762.8512	1141.026	0.66856601	0.641093001		2	354.75	1.00427845
2	455.958	455958	1152.735	657.3887	657.3887	1152.735	0.570286059	0.617334863		2	355	1.005806517
2	456.214	456214	793.7719	499.0597	499.0597	793.7719	0.628719283	0.623560899		2	355.25	0.998733199
2	456.519	456519	933.0487	610.3154	610.3154	933.0487	0.654108837	0.636554504		2	355.5	0.992002901
2	456.754	456754	993.6649	443.6498	443.6498	993.6649	0.446478285	0.642557342		2	355.75	0.980027516
2	456.98	456980	808.829	465.199	465.199	808.829	0.575151237	0.651768965		2	356	0.965840009
2	457.249	457249	663.4059	760.711	760.711	663.4059	1.14667506	0.66156905		2	356.25	0.951628672
2	457.456	457456	793.3858	579.3235	579.3235	793.3858	0.730191415	0.663198787		2	356.5	0.945343027
2	457.701	457701	678.4261	234.2315	234.2315	678.4261	0.345257206	0.666036206		2	356.75	0.944351752
2	458.048	458048	532.7148	421.7386	421.7386	532.7148	0.791678024	0.673179831		2	357	0.945733421
2	458.351	458351	999.7453	607.3139	607.3139	999.7453	0.607468622	0.677826197		2	357.25	0.962541787
2	458.585	458585	949.7665	624.9541	624.9541	949.7665	0.658008153	0.687399815		2	357.5	0.981036515
2	458.749	458749	835.4093	413.6527	413.6527	835.4093	0.495149743	0.703288784		2	357.75	1.002960818
2	458.975	458975	832.8354	748.8218	748.8218	832.8354	0.899123404	0.727933343		2	358	1.022232315
2	459.253	459253	572.8223	508.6558	508.6558	572.8223	0.88798184	0.76548178		2	358.25	1.037091889
2	459.551	459551	469.7526	408.7569	408.7569	469.7526	0.870153566	0.815277141		2	358.5	1.046006058
2	459.757	459757	489.2022	350.4976	350.4976	489.2022	0.716467751	0.831479721		2	358.75	1.048789345
2	459.925	459925	458.0657	288.2244	288.2244	458.0657	0.629220655	0.824693413		2	359	1.040673655
2	460.14	460140	657.7785	739.4158	739.4158	657.7785	1.124110624	0.801362532		2	359.25	1.028887591
2	460.403	460403	1008.506	833.114	833.114	1008.506	0.826087301	0.77865277		2	359.5	1.018275385
2	460.645	460645	759.1853	599.9272	599.9272	759.1853	0.790224995	0.764584313		2	359.75	1.00700344
2	460.937	460937	713.4973	476.6982	476.6982	713.4973	0.668114932	0.740057971		2	360	0.993697919
2	461.365	461365	972.5169	230.449	230.449	972.5169	0.236961435	0.725658176		2	360.25	0.983774352
2	461.661	461661	612.8392	556.2104	556.2104	612.8392	0.907595989	0.753579917		2	360.5	0.977090956
2	461.85	461850	769.4466	758.1818	758.1818	769.4466	0.985359868	0.772284727		2	360.75	0.971851651
2	462.06	462060	732.9601	467.2259	467.2259	732.9601	0.637450661	0.794325861		2	361	0.97186725
2	462.224	462224	550.2756	567.4305	567.4305	550.2756	1.031175106	0.817529305		2	361.25	0.976164178
2	462.455	462455	435.8426	310.2805	310.2805	435.8426	0.711909529	0.844882803		2	361.5	0.983677188
2	462.662	462662	682.6869	698.2568	698.2568	682.6869	1.022806795	0.860977262		2	361.75	0.994059719
2	462.943	462943	706.4809	703.3507	703.3507	706.4809	0.995569307	0.87921841		2	362	1.006509321
2	463.203	463203	727.1196	465.9198	465.9198	727.1196	0.64077464	0.890508182		2	362.25	1.018594022
2	463.48	463480	1116.409	884.6332	884.6332	1116.409	0.792391677	0.889332412		2	362.5	1.028382519
2	463.657	463657	1335.244	1321.414	1321.414	1335.244	0.989642343	0.88386655		2	362.75	1.035957228
2	463.877	463877	1749.552	1287.597	1287.597	1749.552	0.73595812	0.880637275		2	363	1.043973219
2	464.048	464048	3444.104	3543.039	3543.039	3444.104	1.028725904	0.889989364		2	363.25	1.0497429
2	464.259	464259	955.6436	1086.803	1086.803	955.6436	1.137247191	0.89932459		2	363.5	1.050992895
2	464.568	464568	874.4671	499.8696	499.8696	874.4671	0.57162768	0.886758812		2	363.75	1.04295492
2	464.925	464925	555.4373	516.1122	516.1122	555.4373	0.929199749	0.860576376		2	364	1.027113834
2	465.097	465097	699.3179	627.7196	627.7196	699.3179	0.897616949	0.843348581		2	364.25	1.01120262
2	465.367	465367	1195.012	1207.941	1207.941	1195.012	1.010819138	0.797012785		2	364.5	0.99364484
2	465.892	465892	914.4885	556.9793	556.9793	914.4885	0.609061022	0.678573991		2	364.75	0.973939601
2	466.16	466160	1629.198	826.5648	826.5648	1629.198	0.507344595	0.650222206		2	365	0.963467677
2	466.354	466354	1021.867	586.4944	586.4944	1021.867	0.573943967	0.650868505		2	365.25	0.954417435
2	466.775	466775	911.4959	399.3644	399.3644	911.4959	0.43814174	0.674458364		2	365.5	0.948604207
2	467.06	467060	1004.583	730.3553	730.3553	1004.583	0.727023352	0.695184733		2	365.75	0.950553369
2	467.248	467248	789.2601	609.9749	609.9749	789.2601	0.772843959	0.725042314		2	366	0.956441031
2	467.614	467614	892.0569	1065.62	1065.62	892.0569	1.194565055	0.803600336		2	366.25	0.965840881
2	467.938	467938	1059.798	694.2693	694.2693	1059.798	0.655095877	0.843154194		2	366.5	0.97410357
2	468.499	468499	749.6867	767.2738	767.2738	749.6867	1.023459266	0.908538708		2	366.75	0.985343863
2	468.741	468741	748.503	669.913	669.913	748.503	0.895003761	0.922390427		2	367	0.9957668
2	468.982	468982	541.2492	511.4382	511.4382	541.2492	0.944921859	0.905951849		2	367.25	1.00285992
2	469.226	469226	588.1572	472.4653	472.4653	588.1572	0.803297656	0.887605611		2	367.5	1.00797295
2	469.6	469600	788.5826	709.0444	709.0444	788.5826	0.899137769	0.88886237		2	367.75	1.010977147
2	469.818	469818	578.6126	612.2685	612.2685	578.6126	1.058166552	0.889773788		2	368	1.007950081
2	469.986	469986	861.8225	654.5181	654.5181	861.8225	0.759458125	0.89324941		2	368.25	1.002586372
2	470.21	470210	901.467	711.2578	711.2578	901.467	0.789000374	0.912332162		2	368.5	0.996662486
2	470.518	470518	596.1761	503.1011	503.1011	596.1761	0.843880021	0.939567865		2	368.75	0.993534353
2	470.786	470786	515.9723	492.816	492.816	515.9723	0.95512104	0.946648536		2	369	0.990010911
2	471.179	471179	557.1482	546.3539	546.3539	557.1482	0.980625801	0.957224933		2	369.25	0.986453336
2	471.453	471453	429.4381	589.274	589.274	429.4381	1.372197763	0.957014682		2	369.5	0.979577718
2	471.738	471738	696.9666	565.593	565.593	696.9666	0.811506606	0.937380168		2	369.75	0.971013328
2	472.015	472015	768.1009	736.9587	736.9587	768.1009	0.959455587	0.908315523		2	370	0.963134156
2	472.259	472259	916.7095	858.6812	858.6812	916.7095	0.936699358	0.893898032		2	370.25	0.956527339
2	472.496	472496	1153.243	664.1794	664.1794	1153.243	0.575923201	0.884854652		2	370.5	0.953055419
2	472.774	472774	656.9242	448.7055	448.7055	656.9242	0.683039992	0.870499942		2	370.75	0.950014901
2	472.962	472962	3388.068	3406.982	3406.982	3388.068	1.005582533	0.867745857		2	371	0.946859901
2	473.364	473364	602.018	570.8524	570.8524	602.018	0.948231448	0.902420781		2	371.25	0.943728453
2	473.651	473651	758.3119	708.8132	708.8132	758.3119	0.934725144	0.927876904		2	371.5	0.940187309
2	473.848	473848	533.9331	450.0515	450.0515	533.9331	0.84289867	0.939311582		2	371.75	0.935517922
2	474.302	474302	763.4008	880.4328	880.4328	763.4008	1.153303481	0.977714724		2	372	0.93099401
2	474.662	474662	748.3835	940.3604	940.3604	748.3835	1.256522091	0.99406434		2	372.25	0.926635469
2	475.139	475139	884.8131	493.6155	493.6155	884.8131	0.557875443	0.960195262		2	372.5	0.924252755
2	475.414	475414	649.8409	691.6463	691.6463	649.8409	1.064331746	0.934901917		2	372.75	0.924614256
2	475.643	475643	613.0478	621.5353	621.5353	613.0478	1.013844761	0.929567564		2	373	0.926144966
2	475.896	475896	1168.157	1033.852	1033.852	1168.157	0.885028297	0.936860461		2	373.25	0.926018016
2	476.114	476114	661.89	509.475	509.475	661.89	0.769727598	0.944639555		2	373.5	0.923652939
2	476.417	476417	503.6782	533.6484	533.6484	503.6782	1.059502675	0.959887729		2	373.75	0.92173557
2	476.678	476678	639.9354	576.8676	576.8676	639.9354	0.901446615	0.982123185		2	374	0.922461142
2	476.958	476958	719.744	767.1283	767.1283	719.744	1.065834936	1.002785577		2	374.25	0.925810187
2	477.139	477139	1821.032	1412.041	1412.041	1821.032	0.775407022	1.016617381		2	374.5	0.929001538
2	477.386	477386	766.2337	923.5364	923.5364	766.2337	1.205293372	1.045258624		2	374.75	0.931804516
2	477.574	477574	1187.148	1541.724	1541.724	1187.148	1.29867885	1.059646858		2	375	0.932356714
2	479.233	479233	1056.613	1046.265	1046.265	1056.613	0.990206443	0.918243512		2	375.25	0.932818202
2	479.525	479525	870.161	678.876	678.876	870.161	0.780172865	0.902077561		2	375.5	0.93359909
2	479.755	479755	555.8136	730.4177	730.4177	555.8136	1.314141468	0.902980318		2	375.75	0.936144804
2	480.245	480245	416.5161	403.999	403.999	416.5161	0.9699481	0.973978063		2	376	0.939824123
2	480.556	480556	593.8645	498.5455	498.5455	593.8645	0.839493689	1.046240544		2	376.25	0.943272616
2	480.892	480892	755.7601	461.0845	461.0845	755.7601	0.610093732	1.112825144		2	376.5	0.946510375
2	481.088	481088	715.3222	421.0209	421.0209	715.3222	0.58857519	1.151420959		2	376.75	0.949823638
2	481.441	481441	525.0491	740.7779	740.7779	525.0491	1.410873574	1.223790607		2	377	0.95317412
2	481.614	481614	394.5177	863.5993	863.5993	394.5177	2.189000139	1.257081681		2	377.25	0.956664082
2	481.827	481827	532.566	585.6859	585.6859	532.566	1.099743318	1.312287932		2	377.5	0.959090014
2	482.09	482090	473.1408	651.6576	651.6576	473.1408	1.37730164	1.362425715		2	377.75	0.960731343
2	482.285	482285	407.2013	606.5642	606.5642	407.2013	1.489592985	1.386001042		2	378	0.95677726
2	482.464	482464	740.9557	913.6842	913.6842	740.9557	1.233115826	1.400384147		2	378.25	0.951363643
2	482.784	482784	646.1157	794.8239	794.8239	646.1157	1.23015723	1.352361926		2	378.5	0.949488228
2	482.97	482970	1114.168	1841.167	1841.167	1114.168	1.652503931	1.300747624		2	378.75	0.950026903
2	483.224	483224	673.2662	724.6366	724.6366	673.2662	1.076300281	1.246264497		2	379	0.951386925
2	483.533	483533	447.2041	418.8923	418.8923	447.2041	0.936691546	1.192289634		2	379.25	0.954043892
2	483.916	483916	686.6197	745.0629	745.0629	686.6197	1.085117278	1.130165402		2	379.5	0.957669134
2	484.288	484288	513.5772	788.63	788.63	513.5772	1.535562716	1.117963802		2	379.75	0.961799503
2	484.685	484685	1266.648	917.3033	917.3033	1266.648	0.724197488	1.124616914		2	380	0.966023214
2	485.013	485013	803.9375	847.61	847.61	803.9375	1.054323253	1.123630214		2	380.25	0.971039742
2	485.202	485202	710.2681	834.734	834.734	710.2681	1.175237914	1.120901949		2	380.5	0.976523725
2	485.494	485494	892.1651	1118.519	1118.519	892.1651	1.253713018	1.121585227		2	380.75	0.984653723
2	485.715	485715	648.5952	773.3882	773.3882	648.5952	1.192405063	1.116597476		2	381	0.996812773
2	486.012	486012	700.9018	686.9009	686.9009	700.9018	0.980024449	1.095174382		2	381.25	1.010076923
2	486.353	486353	941.6677	1197.158	1197.158	941.6677	1.271316835	1.062501265		2	381.5	1.024791968
2	486.847	486847	585.2387	577.0167	577.0167	585.2387	0.985951032	1.035174229		2	381.75	1.041209842
2	487.057	487057	1583.414	1502.332	1502.332	1583.414	0.948792925	1.041085795		2	382	1.05492079
2	487.422	487422	796.3058	598.5136	598.5136	796.3058	0.75161276	1.055274056		2	382.25	1.069577962
2	487.837	487837	418.5939	402.3733	402.3733	418.5939	0.961249794	1.079077231		2	382.5	1.086202041
2	488.16	488160	692.3896	957.0294	957.0294	692.3896	1.382212269	1.107972483		2	382.75	1.099154297
2	488.476	488476	956.7874	1251.165	1251.165	956.7874	1.307672948	1.119990865		2	383	1.101938188
2	488.65	488650	986.0069	1262.521	1262.521	986.0069	1.280438301	1.113919255		2	383.25	1.098299794
2	488.955	488955	868.228	841.3819	841.3819	868.228	0.969079435	1.092097287		2	383.5	1.09368256
2	489.206	489206	1282.925	1245.093	1245.093	1282.925	0.970511137	1.076208647		2	383.75	1.085994316
2	489.496	489496	1015.093	903.5786	903.5786	1015.093	0.890143662	1.037431753		2	384	1.069112318
2	489.725	489725	826.3791	1049.71	1049.71	826.3791	1.270252358	0.991536587		2	384.25	1.045283466
2	489.98	489980	793.3456	697.5773	697.5773	793.3456	0.879285522	0.959049741		2	384.5	1.024403744
2	490.437	490437	1679.929	1475.668	1475.668	1679.929	0.878410933	0.936671297		2	384.75	1.009073435
2	490.788	490788	1849.08	1321.802	1321.802	1849.08	0.714843057	0.936689596		2	385	0.999051624
2	491.173	491173	1244	1284.858	1284.858	1244	1.032844051	0.985265181		2	385.25	0.991741679
2	491.459	491459	480.0886	510.5118	510.5118	480.0886	1.06336997	1.039701017		2	385.5	0.988732785
2	491.806	491806	688.9377	825.4568	825.4568	688.9377	1.198158847	1.089368204		2	385.75	0.990097946
2	492.074	492074	613.9821	613.3909	613.3909	613.9821	0.999037105	1.111114589		2	386	0.999368594
2	492.439	492439	513.8022	694.1058	694.1058	513.8022	1.350920257	1.141329239		2	386.25	1.016140269
2	492.772	492772	754.1653	938.2995	938.2995	754.1653	1.244156288	1.169608563		2	386.5	1.029767467
2	493.107	493107	691.9986	737.2053	737.2053	691.9986	1.065327733	1.198130912		2	386.75	1.037445575
2	493.318	493318	620.4063	869.7593	869.7593	620.4063	1.401918872	1.214799606		2	387	1.042105531
2	493.64	493640	1011.192	1006.263	1006.263	1011.192	0.995125555	1.235986416		2	387.25	1.043224641
2	494.113	494113	650.8635	635.2551	635.2551	650.8635	0.976018935	1.281937481		2	387.5	1.039558062
2	494.339	494339	625.986	790.2923	790.2923	625.986	1.262475998	1.293910409		2	387.75	1.032540652
2	494.549	494549	530.1814	721.4769	721.4769	530.1814	1.360811413	1.29458083		2	388	1.026253975
2	495.007	495007	324.9806	625.5912	625.5912	324.9806	1.925010908	1.2883405		2	388.25	1.01975015
2	495.33	495330	705.069	792.9452	792.9452	705.069	1.124634894	1.270226504		2	388.5	1.013261995
2	495.794	495794	777.7345	950.6695	950.6695	777.7345	1.222357373	1.174836379		2	388.75	1.010962945
2	495.971	495971	575.1362	564.6032	564.6032	575.1362	0.981686077	1.142830398		2	389	1.014662013
2	496.358	496358	411.6148	495.9284	495.9284	411.6148	1.204836172	1.077919477		2	389.25	1.019186642
2	496.784	496784	972.8894	678.7095	678.7095	972.8894	0.697622464	0.994975398		2	389.5	1.024073428
2	497.211	497211	639.6508	285.8345	285.8345	639.6508	0.446860224	0.950327893		2	389.75	1.033078408
2	497.412	497412	673.9629	823.3351	823.3351	673.9629	1.221632674	0.966320519		2	390	1.040184041
2	497.631	497631	409.6584	593.7811	593.7811	409.6584	1.449454228	0.990443773		2	390.25	1.035035569
2	497.816	497816	506.5486	523.6168	523.6168	506.5486	1.033695089	1.008297952		2	390.5	1.023940346
2	498.102	498102	856.6155	716.2013	716.2013	856.6155	0.836082583	1.058073244		2	390.75	1.011585894
2	498.344	498344	734.8212	668.2843	668.2843	734.8212	0.909451578	1.088794313		2	391	0.988532729
2	498.526	498526	580.0618	665.0947	665.0947	580.0618	1.146592829	1.09532845		2	391.25	0.963293835
2	498.931	498931	488.693	604.7042	604.7042	488.693	1.237390755	1.091164696		2	391.5	0.943449498
2	499.13	499130	587.3023	764.7634	764.7634	587.3023	1.302163128	1.088203235		2	391.75	0.925386922
2	499.327	499327	812.7001	761.2067	761.2067	812.7001	0.936639112	1.092353879		2	392	0.911693493
2	499.505	499505	892.0081	1040.622	1040.622	892.0081	1.166605998	1.098329039		2	392.25	0.9024737
2	499.691	499691	693.4271	604.6917	604.6917	693.4271	0.872033556	1.096528986		2	392.5	0.91814433
2	500	500000	952.0162	992.0304	992.0304	952.0162	1.042031007	1.058932814		2	392.75	0.943781508
2	500.397	500397	1009.034	920.7372	920.7372	1009.034	0.912493732	0.993058333		2	393	0.972214793
2	500.579	500579	549.1367	697.1665	697.1665	549.1367	1.269568215	0.966161014		2	393.25	1.008153293
2	500.958	500958	967.9244	1085.816	1085.816	967.9244	1.121798355	0.903960423		2	393.5	1.049293676
2	501.162	501162	1148.105	824.8555	824.8555	1148.105	0.718449532	0.883670998		2	393.75	1.077770088
2	501.534	501534	1141.198	748.3119	748.3119	1141.198	0.655724861	0.877099578		2	394	1.10094858
2	501.709	501709	1122.833	607.4801	607.4801	1122.833	0.541024444	0.873051622		2	394.25	1.116969905
2	501.888	501888	831.1498	643.8234	643.8234	831.1498	0.774617764	0.870444319		2	394.5	1.127429931
2	502.111	502111	578.1335	702.5918	702.5918	578.1335	1.215276056	0.873621587		2	394.75	1.135249
2	502.312	502312	804.173	835.114	835.114	804.173	1.038475552	0.87057697		2	395	1.135990766
2	502.541	502541	702.2672	757.5419	757.5419	702.2672	1.07870893	0.874889601		2	395.25	1.134800114
2	502.727	502727	902.3436	748.2062	748.2062	902.3436	0.829181035	0.877707316		2	395.5	1.129129316
2	503.028	503028	598.3344	420.1498	420.1498	598.3344	0.702198971	0.844074283		2	395.75	1.125231617
2	503.308	503308	901.9147	836.7046	836.7046	901.9147	0.927698151	0.802008841		2	396	1.123947685
2	503.488	503488	778.7238	521.8904	521.8904	778.7238	0.670186785	0.78696875		2	396.25	1.125444505
2	503.815	503815	1043.615	764.2004	764.2004	1043.615	0.73226276	0.776502493		2	396.5	1.126835333
2	504.067	504067	725.5676	510.2661	510.2661	725.5676	0.703264727	0.772132928		2	396.75	1.126285236
2	504.372	504372	837.0252	509.1568	509.1568	837.0252	0.608293275	0.775753428		2	397	1.124639328
2	504.697	504697	1001.58	875.6934	875.6934	1001.58	0.874311987	0.810351651		2	397.25	1.120956743
2	504.922	504922	876.4091	886.166	886.166	876.4091	1.011132815	0.846606255		2	397.5	1.110804209
2	505.224	505224	1016.024	973.2925	973.2925	1016.024	0.95794243	0.879931807		2	397.75	1.102165987
2	505.439	505439	588.0518	538.5427	538.5427	588.0518	0.915808267	0.892460217		2	398	1.097034943
2	505.744	505744	1136.609	884.282	884.282	1136.609	0.778000174	0.906986945		2	398.25	1.093472959
2	506.039	506039	754.056	653.8593	653.8593	754.056	0.867122999	0.897390043		2	398.5	1.093002534
2	506.444	506444	643.3747	607.2179	607.2179	643.3747	0.943801334	0.863078774		2	398.75	1.096117554
2	506.76	506760	702.6758	723.999	723.999	702.6758	1.030345716	0.848914057		2	399	1.100362105
2	507.065	507065	661.9742	328.5206	328.5206	661.9742	0.496274024	0.866956885		2	399.25	1.105581044
2	507.258	507258	460.6695	404.0391	404.0391	460.6695	0.877069352	0.876232046		2	399.5	1.11209809
2	507.475	507475	536.4403	454.6771	454.6771	536.4403	0.847581921	0.87710783		2	399.75	1.119664572
2	507.687	507687	445.384	384.2841	384.2841	445.384	0.862815234	0.87743526		2	400	1.124816708
2	507.916	507916	742.1363	685.3832	685.3832	742.1363	0.92352739	0.875671723		2	400.25	1.127560802
2	508.169	508169	640.0105	722.9504	722.9504	640.0105	1.129591468	0.864269842		2	400.5	1.134163382
2	508.377	508377	628.259	591.7976	591.7976	628.259	0.941964381	0.856716979		2	400.75	1.146863297
2	508.618	508618	535.4186	549.5235	549.5235	535.4186	1.026343687	0.854391392		2	401	1.159603028
2	508.817	508817	431.8461	202.3244	202.3244	431.8461	0.468510425	0.851294474		2	401.25	1.172444662
2	509.306	509306	701.9648	486.1077	486.1077	701.9648	0.692495835	0.847592222		2	401.5	1.18175101
2	509.503	509503	455.9963	389.2597	389.2597	455.9963	0.85364662	0.853687989		2	401.75	1.191079069
2	509.854	509854	633.1553	564.8755	564.8755	633.1553	0.892159475	0.874542173		2	402	1.200638525
2	510.191	510191	418.242	332.5455	332.5455	418.242	0.795103074	0.880900643		2	402.25	1.208857598
2	510.371	510371	651.0528	904.9017	904.9017	651.0528	1.389905243	0.874037263		2	402.5	1.216570147
2	510.651	510651	840.2288	598.5845	598.5845	840.2288	0.712406549	0.860422989		2	402.75	1.223461682
2	510.839	510839	892.8966	807.4159	807.4159	892.8966	0.904265847	0.852016357		2	403	1.229697585
2	511.062	511062	705.7773	658.6941	658.6941	705.7773	0.933288872	0.830902514		2	403.25	1.236730776
2	511.427	511427	476.7319	237.8848	237.8848	476.7319	0.498990733	0.791503986		2	403.5	1.241758931
2	511.682	511682	677.0569	401.3571	401.3571	677.0569	0.592796706	0.765515208		2	403.75	1.244905847
2	511.946	511946	794.1203	536.3851	536.3851	794.1203	0.675445647	0.72941701		2	404	1.245680533
2	512.129	512129	476.4971	488.0812	488.0812	476.4971	1.024310956	0.721329942		2	404.25	1.237320743
2	512.656	512656	731.1968	545.9076	545.9076	731.1968	0.746594624	0.802243488		2	404.5	1.226472202
2	513.075	513075	512.5544	381.6319	381.6319	512.5544	0.744568577	0.907670836		2	404.75	1.197801751
2	513.436	513436	556.3575	543.1173	543.1173	556.3575	0.976201992	0.973618001		2	405	1.168177071
2	513.784	513784	315.2919	305.9291	305.9291	315.2919	0.970304343	1.020716916		2	405.25	1.136469698
2	514.053	514053	668.7177	728.3179	728.3179	668.7177	1.089126099	1.058055076		2	405.5	1.108124101
2	514.419	514419	551.5941	710.9318	710.9318	551.5941	1.288867666	1.084632302		2	405.75	1.090824528
2	514.645	514645	780.7047	868.2178	868.2178	780.7047	1.112095009	1.083201398		2	406	1.076852141
2	514.936	514936	693.6471	864.374	864.374	693.6471	1.246129336	1.070566644		2	406.25	1.065512785
2	515.138	515138	765.0294	672.9016	672.9016	765.0294	0.879576131	1.037943483		2	406.5	1.058070063
2	515.423	515423	462.4123	419.8498	419.8498	462.4123	0.907955519	0.954644131		2	406.75	1.05713577
2	515.733	515733	1215.355	1020.386	1020.386	1215.355	0.839578559	0.876043411		2	407	1.056568324
2	516.163	516163	867.3672	750.4558	750.4558	867.3672	0.865211182	0.796983149		2	407.25	1.052062037
2	516.489	516489	646.0979	423.5007	423.5007	646.0979	0.655474503	0.743985202		2	407.5	1.046859106
2	516.722	516722	528.0718	543.7066	543.7066	528.0718	1.029607337	0.725548737		2	407.75	1.044685629
2	516.898	516898	633.0504	301.2678	301.2678	633.0504	0.475898601	0.726525943		2	408	1.047344744
2	517.155	517155	526.4918	172.1317	172.1317	526.4918	0.326940894	0.741310746		2	408.25	1.053108797
2	517.321	517321	918.9092	619.4812	619.4812	918.9092	0.674148436	0.752212741		2	408.5	1.059159739
2	517.57	517570	493.0407	591.4987	591.4987	493.0407	1.199695482	0.785838744		2	408.75	1.065134835
2	517.845	517845	684.5894	756.8515	756.8515	684.5894	1.105555388	0.827513061		2	409	1.071760756
2	518.028	518028	424.2198	343.9813	343.9813	424.2198	0.810856306	0.853007609		2	409.25	1.080027492
2	518.205	518205	684.8482	397.3029	397.3029	684.8482	0.580132794	0.885960096		2	409.5	1.089835432
2	518.41	518410	1016.239	941.1582	941.1582	1016.239	0.926118954	0.912313634		2	409.75	1.100000202
2	518.629	518629	450.329	406.5924	406.5924	450.329	0.902878562	0.918895572		2	410	1.11019579
2	519.053	519053	658.326	646.4325	646.4325	658.326	0.981933723	0.914858452		2	410.25	1.120040482
2	519.273	519273	442.4548	516.6159	516.6159	442.4548	1.167612827	0.906578531		2	410.5	1.127038891
2	519.653	519653	619.8873	409.5163	409.5163	619.8873	0.660630247	0.880196971		2	410.75	1.133824049
2	519.852	519852	676.3364	577.6371	577.6371	676.3364	0.854067739	0.874015508		2	411	1.134306364
2	520.036	520036	597.5831	542.1294	542.1294	597.5831	0.907203366	0.872969211		2	411.25	1.127767487
2	520.489	520489	811.5176	547.9667	547.9667	811.5176	0.675236988	0.868933687		2	411.5	1.121228611
2	520.717	520717	616.2464	557.7176	557.7176	616.2464	0.905023705	0.868661806		2	411.75	1.114689735
2	521.017	521017	410.3519	404.0963	404.0963	410.3519	0.984755523	0.870369088		2	412	1.108150858
2	521.191	521191	530.9749	521.7617	521.7617	530.9749	0.982648521	0.873873891		2	412.25	1.101611982
2	521.516	521516	656.2634	491.1391	491.1391	656.2634	0.748387157	0.894914162		2	412.5	1.095073106
2	521.806	521806	515.8198	575.8483	575.8483	515.8198	1.116374943	0.924246699		2	412.75	1.08853423
2	522.288	522288	564.1848	327.7988	327.7988	564.1848	0.581013172	0.958263322		2	413	1.081995353
2	522.595	522595	552.6107	630.6184	630.6184	552.6107	1.141162124	0.957832442		2	413.25	1.075456477
2	522.909	522909	445.6472	442.0547	442.0547	445.6472	0.991938691	0.948762021		2	413.5	1.068917601
2	523.182	523182	679.1946	553.5622	553.5622	679.1946	0.815027387	0.938134132		2	413.75	1.062378724
2	523.345	523345	732.3327	931.7861	931.7861	732.3327	1.272353535	0.920655087		2	414	1.055839848
2	523.561	523561	851.4635	790.2137	790.2137	851.4635	0.928065266	0.896953016		2	414.25	1.049300972
2	523.82	523820	950.6935	735.6355	735.6355	950.6935	0.773788292	0.887297147		2	414.5	1.042762095
2	524.07	524070	683.887	644.9799	644.9799	683.887	0.943108876	0.87545691		2	414.75	1.036223219
2	524.349	524349	773.3122	507.9106	507.9106	773.3122	0.656798897	0.868446001		2	415	1.029684343
2	524.528	524528	872.9869	639.1275	639.1275	872.9869	0.732115797	0.873824838		2	415.25	1.023145467
2	524.937	524937	730.5236	548.1225	548.1225	730.5236	0.750314569	0.906441216		2	415.5	1.03861238
2	525.212	525212	595.2717	544.1928	544.1928	595.2717	0.914192292	0.918446791		2	415.75	1.060049304
2	525.373	525373	598.0381	715.2358	715.2358	598.0381	1.19597029	0.917473679		2	416	1.083467564
2	525.717	525717	518.6383	610.7124	610.7124	518.6383	1.177530468	0.91041996		2	416.25	1.102909157
2	526.242	526242	488.9429	438.1401	438.1401	488.9429	0.896096661	0.890396647		2	416.5	1.116354249
2	526.438	526438	696.2797	419.4258	419.4258	696.2797	0.602381198	0.867405946		2	416.75	1.124511295
2	526.654	526654	908.9799	949.018	949.018	908.9799	1.044047289	0.84130228		2	417	1.12840509
2	526.914	526914	778.8346	708.6567	708.6567	778.8346	0.909893705	0.821540009		2	417.25	1.130249828
2	527.08	527080	1173.121	457.4618	457.4618	1173.121	0.389952784	0.805653231		2	417.5	1.125592369
2	527.37	527370	1043.072	757.0796	757.0796	1043.072	0.725817201	0.788013732		2	417.75	1.116424212
2	527.733	527733	1081.497	1026.059	1026.059	1081.497	0.948739571	0.799167017		2	418	1.103754563
2	528.197	528197	1003.109	916.9875	916.9875	1003.109	0.914145422	0.834347974		2	418.25	1.0855157
2	528.573	528573	861.0889	646.1234	646.1234	861.0889	0.750356206	0.846018758		2	418.5	1.055326116
2	528.755	528755	602.7132	466.1149	466.1149	602.7132	0.773361028	0.839049345		2	418.75	1.019832038
2	529.089	529089	651.1221	792.0458	792.0458	651.1221	1.216432064	0.814262297		2	419	0.992657281
2	529.57	529570	712.9356	506.152	506.152	712.9356	0.709954728	0.785843093		2	419.25	0.974150686
2	530.075	530075	778.804	498.0509	498.0509	778.804	0.639507373	0.77450702		2	419.5	0.962834954
2	530.507	530507	724.0465	282.5488	282.5488	724.0465	0.39023571	0.770423425		2	419.75	0.958381733
2	530.987	530987	806.937	785.2897	785.2897	806.937	0.973173494	0.800075311		2	420	0.963674941
2	531.202	531202	515.356	487.6548	487.6548	515.356	0.946248419	0.820296896		2	420.25	0.974934074
2	531.44	531440	790.4211	762.6706	762.6706	790.4211	0.964891499	0.838343093		2	420.5	0.9877599
2	531.703	531703	465.6766	415.8607	415.8607	465.6766	0.893024687	0.866506221		2	420.75	1.007356353
2	531.913	531913	745.7215	550.2325	550.2325	745.7215	0.737852536	0.885759203		2	421	1.029966322
2	532.076	532076	654.1779	569.7501	569.7501	654.1779	0.870940611	0.88536255		2	421.25	1.051735688
2	532.367	532367	781.7765	603.2412	603.2412	781.7765	0.77162872	0.864825368		2	421.5	1.071253421
2	532.621	532621	918.7133	896.7611	896.7611	918.7133	0.976105494	0.846473197		2	421.75	1.087727473
2	532.809	532809	749.9972	445.788	445.788	749.9972	0.594386219	0.835171376		2	422	1.105179214
2	533.074	533074	755.5861	987.4731	987.4731	755.5861	1.306896858	0.818829286		2	422.25	1.118058879
2	533.362	533362	1009.981	609.526	609.526	1009.981	0.603502442	0.806113143		2	422.5	1.119850908
2	533.599	533599	970.2871	850.1582	850.1582	970.2871	0.876192418	0.795978922		2	422.75	1.11790092
2	533.813	533813	771.9654	373.2556	373.2556	771.9654	0.48351338	0.788848494		2	423	1.113469445
2	534.039	534039	1250.67	1106.854	1106.854	1250.67	0.885008835	0.779217379		2	423.25	1.103428815
2	534.338	534338	1157.137	959.5786	959.5786	1157.137	0.829269654	0.764491468		2	423.5	1.090566754
2	534.544	534544	691.575	512.2796	512.2796	691.575	0.740743376	0.761559637		2	423.75	1.073808432
2	534.728	534728	934.8943	831.8941	831.8941	934.8943	0.889826903	0.76993721		2	424	1.059281
2	534.919	534919	760.6468	419.1481	419.1481	760.6468	0.551041692	0.784781702		2	424.25	1.048797854
2	535.089	535089	864.6565	777.7578	777.7578	864.6565	0.899499165	0.794528795		2	424.5	1.040160228
2	535.548	535548	720.3974	572.3374	572.3374	720.3974	0.79447455	0.830143724		2	424.75	1.03148423
2	536.033	536033	1125.334	1066.57	1066.57	1125.334	0.947780837	0.859763264		2	425	1.02217792
2	536.453	536453	893.6657	726.1044	726.1044	893.6657	0.81250114	0.841976964		2	425.25	1.013254513
2	536.664	536664	524.4771	526.4684	526.4684	524.4771	1.003796734	0.82793856		2	425.5	1.000572847
2	536.88	536880	689.6759	526.715	526.715	689.6759	0.763713797	0.816478323		2	425.75	0.986536755
2	537.115	537115	803.6432	548.1073	548.1073	803.6432	0.682028169	0.798277393		2	426	0.974635377
2	537.42	537420	622.2825	562.6459	562.6459	622.2825	0.904164748	0.762340392		2	426.25	0.962853709
2	537.734	537734	491.3822	296.3184	296.3184	491.3822	0.603030391	0.738606425		2	426.5	0.950794499
2	537.953	537953	600.8148	436.5538	436.5538	600.8148	0.72660294	0.739811621		2	426.75	0.947038357
2	538.337	538337	622.7806	346.6276	346.6276	622.7806	0.5565806	0.757088792		2	427	0.955109384
2	538.511	538511	634.1352	633.336	633.336	634.1352	0.998739701	0.76397976		2	427.25	0.971801574
2	538.714	538714	797.8001	479.207	479.207	797.8001	0.600660491	0.780684084		2	427.5	0.98803228
2	539.063	539063	566.057	547.1245	547.1245	566.057	0.966553722	0.816038865		2	427.75	1.004331845
2	539.447	539447	1120.437	1001.738	1001.738	1120.437	0.894060085	0.818653058		2	428	1.020838689
2	539.634	539634	738.1497	548.1878	548.1878	738.1497	0.742651254	0.817264355		2	428.25	1.037417021
2	539.869	539869	1015.444	1051.839	1051.839	1015.444	1.035841464	0.819081106		2	428.5	1.050540949
2	540.178	540178	848.0111	571.3118	571.3118	848.0111	0.673707927	0.814223946		2	428.75	1.056000301
2	540.465	540465	777.8587	616.2629	616.2629	777.8587	0.792255586	0.802246291		2	429	1.058828935
2	540.755	540755	552.5717	417.1652	417.1652	552.5717	0.754952163	0.803680656		2	429.25	1.059030241
2	540.921	540921	536.5168	433.8363	433.8363	536.5168	0.808616431	0.821068447		2	429.5	1.056647024
2	541.168	541168	1024.519	719.2925	719.2925	1024.519	0.702078244	0.867725242		2	429.75	1.051921586
2	541.612	541612	600.5792	640.2157	640.2157	600.5792	1.065997124	0.941262548		2	430	1.047196148
2	541.995	541995	543.0028	588.8811	588.8811	543.0028	1.084489988	0.984220564		2	430.25	1.043350818
2	542.243	542243	583.4916	466.9329	466.9329	583.4916	0.800239284	1.000680819		2	430.5	1.039405453
2	542.501	542501	517.6355	595.0549	595.0549	517.6355	1.149563544	0.98488839		2	430.75	1.034166174
2	542.664	542664	767.2173	944.3225	944.3225	767.2173	1.230840989	0.965556202		2	431	1.027256524
2	542.873	542873	1137.275	1084.272	1084.272	1137.275	0.953394737	0.94203765		2	431.25	1.011721273
2	543.152	543152	642.3597	442.0767	442.0767	642.3597	0.688207402	0.882598105		2	431.5	0.994792259
2	543.313	543313	675.8056	455.2626	455.2626	675.8056	0.673659111	0.850014536		2	431.75	0.978696826
2	543.726	543726	477.3291	379.2476	379.2476	477.3291	0.794520175	0.792680119		2	432	0.967348801
2	543.906	543906	794.6719	651.2604	651.2604	794.6719	0.819533697	0.770236032		2	432.25	0.964809622
2	544.105	544105	785.0446	785.4687	785.4687	785.0446	1.000540224	0.753301761		2	432.5	0.964594107
2	544.382	544382	1333.599	717.015	717.015	1333.599	0.537654122	0.752412287		2	432.75	0.970953137
2	544.549	544549	882.3426	576.4736	576.4736	882.3426	0.653344404	0.754936772		2	433	0.9832413
2	544.713	544713	1478.741	927.1062	927.1062	1478.741	0.626956445	0.758104516		2	433.25	0.995393912
2	544.879	544879	664.0139	756.4338	756.4338	664.0139	1.139183683	0.766059466		2	433.5	1.005988712
2	545.168	545168	925.0242	606.2781	606.2781	925.0242	0.655418637	0.778672321		2	433.75	1.017136961
2	545.489	545489	924.7269	748.6819	748.6819	924.7269	0.809624874	0.799976989		2	434	1.029360659
2	545.651	545651	1142.289	792.2171	792.2171	1142.289	0.693534736	0.811686796		2	434.25	1.037207788
2	545.819	545819	615.2804	513.7598	513.7598	615.2804	0.835001082	0.814749309		2	434.5	1.038151669
2	546.226	546226	669.2119	558.6833	558.6833	669.2119	0.834837665	0.792169505		2	434.75	1.035316344
2	546.405	546405	776.1019	796.2271	796.2271	776.1019	1.025931131	0.777906643		2	435	1.032512819
2	546.643	546643	1504.571	985.564	985.564	1504.571	0.655046522	0.75977729		2	435.25	1.028786361
2	546.998	546998	839.6061	670.6846	670.6846	839.6061	0.798808632	0.714337059		2	435.5	1.023757828
2	547.313	547313	805.2199	430.4006	430.4006	805.2199	0.534513119	0.677981915		2	435.75	1.019787423
2	547.592	547592	695.9485	376.081	376.081	695.9485	0.54038625	0.663202033		2	436	1.016800221
2	548.132	548132	925.9513	562.9892	562.9892	925.9513	0.608011674	0.640888806		2	436.25	1.014771627
2	548.369	548369	557.7742	402.2891	402.2891	557.7742	0.721240065	0.639199549		2	436.5	1.016311049
2	548.878	548878	1213.447	708.4196	708.4196	1213.447	0.583807616	0.671473869		2	436.75	1.01952757
2	549.188	549188	780.5274	756.4112	756.4112	780.5274	0.969102686	0.70187352		2	437	1.02414372
2	549.439	549439	496.9845	260.7469	260.7469	496.9845	0.524658012	0.720383536		2	437.25	1.031944796
2	549.659	549659	549.3133	446.0138	446.0138	549.3133	0.811947936	0.732131775		2	437.5	1.042844988
2	550.128	550128	904.1966	570.1302	570.1302	904.1966	0.630537872	0.757796217		2	437.75	1.055475876
2	550.499	550499	973.187	870.1147	870.1147	973.187	0.894087878	0.775670504		2	438	1.064652092
2	550.719	550719	876.3091	660.1261	660.1261	876.3091	0.753302801	0.788106576		2	438.25	1.072782876
2	551.158	551158	1117.699	969.5161	969.5161	1117.699	0.867421461	0.812654819		2	438.5	1.079106444
2	551.411	551411	825.7198	595.9718	595.9718	825.7198	0.721760336	0.819425947		2	438.75	1.080140456
2	551.908	551908	729.8668	588.9173	588.9173	729.8668	0.806883256	0.827842662		2	439	1.073008893
2	552.224	552224	701.7699	653.2851	653.2851	701.7699	0.930910687	0.825364692		2	439.25	1.064881349
2	552.527	552527	1061.198	889.888	889.888	1061.198	0.83856924	0.817955106		2	439.5	1.056186869
2	552.922	552922	1013.494	840.1455	840.1455	1013.494	0.82895952	0.802394568		2	439.75	1.048907524
2	553.179	553179	836.6288	600.4241	600.4241	836.6288	0.717670848	0.785892156		2	440	1.041789132
2	553.572	553572	719.9052	460.0154	460.0154	719.9052	0.638994412	0.743954546		2	440.25	1.033633964
2	553.74	553740	725.2509	594.168	594.168	725.2509	0.819258549	0.72219792		2	440.5	1.023277064
2	553.925	553925	591.5674	319.7631	319.7631	591.5674	0.540535364	0.69864189		2	440.75	1.012399677
2	554.214	554214	711.7898	628.3534	628.3534	711.7898	0.882779439	0.646456532		2	441	1.003011497
2	554.502	554502	1354.908	896.7047	896.7047	1354.908	0.661819622	0.596206803		2	441.25	0.997083786
2	554.664	554664	1335.739	825.0097	825.0097	1335.739	0.617642893	0.570925723		2	441.5	0.993652796
2	554.966	554966	1385.726	630.8689	630.8689	1385.726	0.455262368	0.506106125		2	441.75	0.993383188
2	555.332	555332	1753.3	803.8621	803.8621	1753.3	0.458485199	0.46548163		2	442	0.995492332
2	555.544	555544	1495.996	509.3953	509.3953	1495.996	0.34050579	0.490168561		2	442.25	0.998233723
2	555.853	555853	961.3395	468.6885	468.6885	961.3395	0.487536921	0.546938626		2	442.5	1.000596729
2	556.075	556075	716.147	324.336	324.336	716.147	0.452890259	0.611256181		2	442.75	1.002959734
2	556.397	556397	681.4103	308.8265	308.8265	681.4103	0.45321666	0.752576996		2	443	1.005923318
2	556.59	556590	442.7941	563.516	563.516	442.7941	1.27263665	0.807970161		2	443.25	1.011031513
2	556.868	556868	468.8463	476.5688	476.5688	468.8463	1.016471283	0.851651738		2	443.5	1.013969645
2	557.033	557033	470.5127	358.5156	358.5156	470.5127	0.761967955	0.870530806		2	443.75	1.009838227
2	557.26	557260	537.454	609.3256	609.3256	537.454	1.133726049	0.863923987		2	444	0.996518893
2	557.437	557437	666.802	633.9538	633.9538	666.802	0.9507377	0.840008853		2	444.25	0.98178351
2	557.672	557672	1023.929	686.4873	686.4873	1023.929	0.67044424	0.816514043		2	444.5	0.97458961
2	557.988	557988	969.9794	445.462	445.462	969.9794	0.459248928	0.782584665		2	444.75	0.968219966
2	558.338	558338	787.8315	516.5604	516.5604	787.8315	0.655673707	0.72912312		2	445	0.965115447
2	558.565	558565	824.3342	459.766	459.766	824.3342	0.557742236	0.718084962		2	445.25	0.973275921
2	558.758	558758	665.8219	625.3329	625.3329	665.8219	0.939189444	0.743891843		2	445.5	0.988410938
2	558.946	558946	627.9175	543.8365	543.8365	627.9175	0.866095466	0.788595392		2	445.75	1.001642209
2	559.183	559183	631.6245	673.3346	673.3346	631.6245	1.066036229	0.828275141		2	446	1.019748241
2	559.433	559433	803.8253	460.686	460.686	803.8253	0.573117069	0.860871496		2	446.25	1.036466707
2	559.649	559649	886.0231	828.3009	828.3009	886.0231	0.934852489	0.882793053		2	446.5	1.04627308
2	559.98	559980	694.3995	500.3805	500.3805	694.3995	0.720594557	0.862705879		2	446.75	1.056160719
2	560.246	560246	459.8113	620.4086	620.4086	459.8113	1.349267841	0.832367414		2	447	1.064624189
2	560.446	560446	756.4097	593.34	593.34	756.4097	0.78441617	0.81705864		2	447.25	1.067664858
2	560.642	560642	1075.685	535.4177	535.4177	1075.685	0.497745808	0.805740766		2	447.5	1.06460422
2	560.834	560834	852.2001	517.0482	517.0482	852.2001	0.60672159	0.790258068		2	447.75	1.055395948
2	561.189	561189	1056.081	729.4182	729.4182	1056.081	0.690683953	0.760798071		2	448	1.038788654
2	561.542	561542	908.7021	737.8637	737.8637	908.7021	0.811997353	0.7265897		2	448.25	1.021373289
2	561.778	561778	630.834	698.3393	698.3393	630.834	1.10700961	0.702049213		2	448.5	1.000594365
2	562.031	562031	676.1461	480.3652	480.3652	676.1461	0.710445864	0.685505792		2	448.75	0.985094155
2	562.373	562373	679.9382	165.42	165.42	679.9382	0.243286816	0.685816471		2	449	0.974929483
2	562.698	562698	698.5038	529.8186	529.8186	698.5038	0.758504964	0.690788451		2	449.25	0.965591667
2	563.048	563048	577.2186	376.4759	376.4759	577.2186	0.652224131	0.693106116		2	449.5	0.958671218
2	563.23	563230	738.9187	455.104	455.104	738.9187	0.615905376	0.694799111		2	449.75	0.956787747
2	563.46	563460	758.2643	710.0219	710.0219	758.2643	0.936377857	0.694754188		2	450	0.95791347
2	563.796	563796	664.5677	391.7421	391.7421	664.5677	0.589469064	0.69256593		2	450.25	0.962734845
2	564.206	564206	613.2454	547.4534	547.4534	613.2454	0.892715053	0.692230128		2	450.5	0.965380957
2	564.572	564572	1081.731	738.5258	738.5258	1081.731	0.682725927	0.694207096		2	450.75	0.965845962
2	564.792	564792	763.245	558.9819	558.9819	763.245	0.73237545	0.693817295		2	451	0.965538685
2	565.024	565024	1666.618	991.4383	991.4383	1666.618	0.594880351	0.69160952		2	451.25	0.960490325
2	565.219	565219	809.8133	470.1307	470.1307	809.8133	0.580542083	0.691813944		2	451.5	0.949811349
2	565.507	565507	730.9138	434.8342	434.8342	730.9138	0.59491858	0.699159444		2	451.75	0.944655938
2	565.931	565931	911.2516	707.5532	707.5532	911.2516	0.776463054	0.714468034		2	452	0.946047429
2	566.296	566296	974.4425	786.5842	786.5842	974.4425	0.807214587	0.729579563		2	452.25	0.948834992
2	566.475	566475	847.49	764.2528	764.2528	847.49	0.901783856	0.739133777		2	452.5	0.955879524
2	566.808	566808	1375.631	1084.117	1084.117	1375.631	0.788087067	0.756438494		2	452.75	0.96790799
2	567.073	567073	979.7376	483.2609	483.2609	979.7376	0.493255439	0.767750365		2	453	0.977866432
2	567.302	567302	370.9524	352.3327	352.3327	370.9524	0.949805689	0.776870527		2	453.25	0.987698324
2	567.489	567489	486.8559	288.0526	288.0526	486.8559	0.591658846	0.781005267		2	453.5	0.991552859
2	567.85	567850	512.7417	535.643	535.643	512.7417	1.044664399	0.782445344		2	453.75	0.987533609
2	568.039	568039	642.4194	292.2678	292.2678	642.4194	0.45494859	0.788692746		2	454	0.980161922
2	568.458	568458	513.827	605.768	605.768	513.827	1.178933766	0.839940583		2	454.25	0.972292917
2	568.689	568689	482.2507	409.1687	409.1687	482.2507	0.848456415	0.866959249		2	454.5	0.960870425
2	568.986	568986	734.0642	435.0824	435.0824	734.0642	0.592703472	0.889548976		2	454.75	0.946761602
2	569.489	569489	586.6459	638.9299	638.9299	586.6459	1.089123609	0.92051363		2	455	0.936407578
2	569.762	569762	511.1971	442.9551	442.9551	511.1971	0.866505502	0.928410744		2	455.25	0.928350551
2	570.028	570028	785.3378	784.8849	784.8849	785.3378	0.999423305	0.924027384		2	455.5	0.920575439
2	570.254	570254	796.0635	940.5478	940.5478	796.0635	1.181498461	0.91507234		2	455.75	0.915925785
2	570.445	570445	781.2044	685.42	685.42	781.2044	0.877388811	0.910693853		2	456	0.912513824
2	570.676	570676	860.9609	536.1743	536.1743	860.9609	0.62276266	0.904160366		2	456.25	0.914810797
2	570.943	570943	763.386	626.8033	626.8033	763.386	0.821083043	0.89201334		2	456.5	0.918441399
2	571.108	571108	594.8006	474.6838	474.6838	594.8006	0.798055348	0.88827991		2	456.75	0.920728777
2	571.286	571286	920.4147	1086.596	1086.596	920.4147	1.180550463	0.892435586		2	457	0.924152098
2	571.589	571589	567.8619	441.0881	441.0881	567.8619	0.776752411	0.903570617		2	457.25	0.927247111
2	571.849	571849	767.8007	653.719	653.719	767.8007	0.851417562	0.919547881		2	457.5	0.927973689
2	572.141	572141	740.312	716.0758	716.0758	740.312	0.967262181	0.948911681		2	457.75	0.929111087
2	572.402	572402	704.8437	760.9601	760.9601	704.8437	1.079615381	0.955318964		2	458	0.930865526
2	572.617	572617	886.6275	816.7588	816.7588	886.6275	0.921197233	0.931978847		2	458.25	0.932258298
2	572.798	572798	857.897	823.8554	823.8554	857.897	0.960319712	0.90330392		2	458.5	0.934864305
2	572.963	572963	532.9775	495.9583	495.9583	532.9775	0.930542659	0.882455302		2	458.75	0.941503263
2	573.333	573333	755.3811	558.5649	558.5649	755.3811	0.73944781	0.827010658		2	459	0.951018125
2	573.679	573679	558.02	403.9153	403.9153	558.02	0.723836601	0.76716281		2	459.25	0.962528671
2	573.861	573861	1139.996	914.7803	914.7803	1139.996	0.802441675	0.74856886		2	459.5	0.976736291
2	574.115	574115	614.8295	291.3616	291.3616	614.8295	0.473890078	0.731089576		2	459.75	0.984976874
2	574.497	574497	765.7938	719.4703	719.4703	765.7938	0.939509173	0.712808642		2	460	0.980076841
2	574.742	574742	724.6525	356.51	356.51	724.6525	0.491973739	0.723644168		2	460.25	0.971660173
2	575.177	575177	521.868	513.4436	513.4436	521.868	0.983857221	0.780072494		2	460.5	0.965234343
2	575.668	575668	635.9093	548.701	548.701	635.9093	0.862860474	0.828161242		2	460.75	0.959354455
2	575.843	575843	703.5618	489.4926	489.4926	703.5618	0.695735044	0.829353024		2	461	0.953277643
2	576.246	576246	960.3063	757.7881	757.7881	960.3063	0.789110828	0.818529853		2	461.25	0.950410421
2	576.68	576680	455.5206	410.5599	410.5599	455.5206	0.901298207	0.792784551		2	461.5	0.953432534
2	576.91	576910	560.2128	608.2985	608.2985	560.2128	1.085834704	0.76037784		2	461.75	0.961612173
2	577.095	577095	883.8376	517.3275	517.3275	883.8376	0.585319633	0.724153878		2	462	0.970352618
2	577.325	577325	813.6611	481.7826	481.7826	813.6611	0.592117037	0.693128374		2	462.25	0.98145856
2	577.624	577624	916.5376	777.6373	777.6373	916.5376	0.848451062	0.666793019		2	462.5	0.990926166
2	577.989	577989	531.5921	212.6173	212.6173	531.5921	0.399963242	0.64374537		2	462.75	0.997167168
2	578.25	578250	623.8072	275.3824	275.3824	623.8072	0.441454347	0.653012475		2	463	1.00228171
2	578.488	578488	728.6897	421.1348	421.1348	728.6897	0.577934339	0.673962243		2	463.25	1.005218512
2	578.916	578916	1162.806	1461.442	1461.442	1162.806	1.25682358	0.722784054		2	463.5	1.00467518
2	579.082	579082	687.6067	418.627	418.627	687.6067	0.608817512	0.759771716		2	463.75	1.002557137
2	579.27	579270	593.5038	265.2072	265.2072	593.5038	0.446850045	0.804465192		2	464	1.004214785
2	579.477	579477	784.9583	782.489	782.489	784.9583	0.996854228	0.838005578		2	464.25	1.008156171
2	579.688	579688	649.7536	652.0725	652.0725	649.7536	1.003568891	0.877530587		2	464.5	1.004951058
2	579.968	579968	614.8989	595.3976	595.3976	614.8989	0.968285356	0.912601948		2	464.75	0.9994583
2	580.152	580152	578.5319	426.0439	426.0439	578.5319	0.736422486	0.915563351		2	465	0.992522417
2	580.494	580494	476.5916	512.5524	512.5524	476.5916	1.07545412	0.904340523		2	465.25	0.980259861
2	580.834	580834	741.2065	611.0039	611.0039	741.2065	0.824336943	0.874476298		2	465.5	0.963187164
2	581.207	581207	579.8903	482.5097	482.5097	579.8903	0.832070652	0.819967145		2	465.75	0.943961402
2	581.538	581538	732.898	650.3391	650.3391	732.898	0.88735281	0.784952231		2	466	0.929146432
2	581.773	581773	595.9373	334.3015	334.3015	595.9373	0.560967572	0.766357833		2	466.25	0.923478658
2	582.086	582086	1202.187	884.2312	884.2312	1202.187	0.73551885	0.735428338		2	466.5	0.926385484
2	582.389	582389	889.8911	576.4138	576.4138	889.8911	0.647735212	0.717173359		2	466.75	0.93116069
2	582.664	582664	733.9407	507.7879	507.7879	733.9407	0.691865024	0.719938047		2	467	0.937216099
2	582.93	582930	842.864	698.2433	698.2433	842.864	0.828417515	0.730354516		2	467.25	0.949027895
2	583.145	583145	850.2704	650.7285	650.7285	850.2704	0.76531948	0.736496761		2	467.5	0.967319774
2	583.565	583565	926.0597	668.5236	668.5236	926.0597	0.721901191	0.744860806		2	467.75	0.981320548
2	584.038	584038	698.4966	565.8383	565.8383	698.4966	0.810080249	0.762728729		2	468	0.991607491
2	584.514	584514	630.7254	507.6048	507.6048	630.7254	0.804795241	0.791134507		2	468.25	1.001540045
2	584.865	584865	768.0187	744.2101	744.2101	768.0187	0.968999974	0.815620258		2	468.5	1.01145238
2	585.047	585047	975.9241	634.3172	634.3172	975.9241	0.649965709	0.828395361		2	468.75	1.015945456
2	585.219	585219	898.73	464.7275	464.7275	898.73	0.517093565	0.843151136		2	469	1.010089686
2	585.446	585446	770.8906	774.807	774.807	770.8906	1.005080358	0.867501538		2	469.25	1.004324565
2	585.747	585747	496.3613	495.045	495.045	496.3613	0.997348101	0.896540272		2	469.5	1.004610936
2	585.986	585986	565.1796	635.1826	635.1826	565.1796	1.123859743	0.918235002		2	469.75	1.004939262
2	586.211	586211	815.5539	743.2933	743.2933	815.5539	0.911396905	0.942466331		2	470	1.006627529
2	586.689	586689	553.9925	392.7001	392.7001	553.9925	0.708854542	0.981643306		2	470.25	1.013931751
2	586.873	586873	801.7691	740.6791	740.6791	801.7691	0.923805994	0.988548178		2	470.5	1.021467679
2	587.171	587171	1135.704	1633.619	1633.619	1135.704	1.438419694	0.99226559		2	470.75	1.024099738
2	587.509	587509	675.9063	462.8454	462.8454	675.9063	0.684777461	0.971713476		2	471	1.026387181
2	587.689	587689	489.1148	431.2278	431.2278	489.1148	0.881649461	0.954985432		2	471.25	1.028010737
2	587.919	587919	403.2401	365.3288	365.3288	403.2401	0.905983309	0.936924523		2	471.5	1.026853859
2	588.126	588126	471.2701	612.0878	612.0878	471.2701	1.298804656	0.92065111		2	471.75	1.020835296
2	588.511	588511	585.4214	464.6073	464.6073	585.4214	0.793628829	0.880160548		2	472	1.011893307
2	588.89	588890	885.3792	682.6421	682.6421	885.3792	0.771016645	0.852864141		2	472.25	1.006623351
2	589.17	589170	1286.485	773.1314	773.1314	1286.485	0.600964178	0.848591034		2	472.5	1.003288903
2	589.338	589338	1145.268	726.2345	726.2345	1145.268	0.634117517	0.847946784		2	472.75	0.998888439
2	589.531	589531	644.8269	677.1119	677.1119	644.8269	1.0500677	0.84654089		2	473	0.998644497
2	589.706	589706	663.4676	669.5372	669.5372	663.4676	1.009148299	0.843333026		2	473.25	1.00599536
2	590.108	590108	886.8543	848.8595	848.8595	886.8543	0.957157788	0.841902785		2	473.5	1.013459402
2	590.278	590278	1072.978	1124.388	1124.388	1072.978	1.047913378	0.850693576		2	473.75	1.019983836
2	590.479	590479	818.1277	623.3521	623.3521	818.1277	0.761925186	0.867804325		2	474	1.026305821
2	591.042	591042	907.0528	609.9532	609.9532	907.0528	0.672456113	0.909969823		2	474.25	1.033514568
2	591.268	591268	918.2707	714.2624	714.2624	918.2707	0.777834249	0.899860386		2	474.5	1.03807933
2	591.481	591481	614.0291	430.4443	430.4443	614.0291	0.701016124	0.889425593		2	474.75	1.038457354
2	591.658	591658	916.3409	1334.293	1334.293	916.3409	1.456109839	0.892788987		2	475	1.03240626
2	592.805	592805	940.0052	589.2365	589.2365	940.0052	0.626843873	0.954965306		2	475.25	1.025561642
2	593.015	593015	974.0272	822.1808	822.1808	974.0272	0.844104559	0.961449384		2	475.5	1.019736816
2	593.224	593224	802.2445	986.6955	986.6955	802.2445	1.229918684	0.972586662		2	475.75	1.019652716
2	593.437	593437	650.9688	627.6945	627.6945	650.9688	0.964246674	0.979889706		2	476	1.022352421
2	593.618	593618	856.3378	638.8706	638.8706	856.3378	0.746049748	0.976717877		2	476.25	1.026072177
2	593.791	593791	968.785	1159.102	1159.102	968.785	1.196449161	0.973215895		2	476.5	1.031347437
2	593.999	593999	1178.088	1217.497	1217.497	1178.088	1.033451661	0.965914415		2	476.75	1.038327958
2	594.253	594253	1444.384	1191.398	1191.398	1444.384	0.824848517	0.940148339		2	477	1.044654388
2	594.518	594518	561.9839	683.919	683.919	561.9839	1.216972586	0.902635295		2	477.25	1.052662946
2	594.698	594698	582.4288	536.1916	536.1916	582.4288	0.920613129	0.885477998		2	477.5	1.061012895
2	594.895	594895	713.1782	671.5237	671.5237	713.1782	0.941593139	0.865364341		2	477.75	1.05782979
2	595.159	595159	678.669	375.9182	375.9182	678.669	0.55390507	0.822851861		2	478	1.050566019
2	595.583	595583	1145.527	926.9998	926.9998	1145.527	0.809234352	0.777169604		2	478.25	1.043302247
2	595.817	595817	1218.537	590.1791	590.1791	1218.537	0.484334165	0.787048427		2	478.5	1.036038476
2	596.192	596192	596.3679	400.3473	400.3473	596.3679	0.671309271	0.819234784		2	478.75	1.028774704
2	596.538	596538	667.2398	972.825	972.825	667.2398	1.457984071	0.867638975		2	479	1.021510933
2	596.94	596940	964.8991	1062.204	1062.204	964.8991	1.100844638	0.947890595		2	479.25	1.014420267
2	597.126	597126	567.4657	305.6404	305.6404	567.4657	0.538605946	0.973244696		2	479.5	1.009702165
2	597.395	597395	709.6828	778.4412	778.4412	709.6828	1.096886102	1.006341755		2	479.75	1.009531402
2	597.582	597582	585.9476	505.0703	505.0703	585.9476	0.861971787	1.023710843		2	480	1.021639152
2	597.793	597793	624.4416	733.7567	733.7567	624.4416	1.175060566	1.027660495		2	480.25	1.034136246
2	597.999	597999	506.0153	482.7186	482.7186	506.0153	0.953960483	1.023478215		2	480.5	1.053937894
2	598.215	598215	913.5895	999.441	999.441	913.5895	1.093971636	1.016941222		2	480.75	1.071478708
2	598.466	598466	576.5483	573.7448	573.7448	576.5483	0.995137441	1.000092442		2	481	1.088320851
2	598.743	598743	790.712	707.0101	707.0101	790.712	0.894143633	0.978055103		2	481.25	1.105549513
2	599.091	599091	631.7299	866.1234	866.1234	631.7299	1.371034361	0.95144179		2	481.5	1.122768034
2	599.477	599477	773.349	447.0491	447.0491	773.349	0.578069022	0.909854984		2	481.75	1.142262109
2	599.869	599869	954.1208	773.2613	773.2613	954.1208	0.810443814	0.875102881		2	482	1.160307768
2	600.117	600117	795.116	691.745	691.745	795.116	0.869992555	0.862373546		2	482.25	1.172750533
2	600.575	600575	707.9459	616.9467	616.9467	707.9459	0.871460234	0.848355242		2	482.5	1.177254341
2	600.907	600907	1618.514	1527.861	1527.861	1618.514	0.943989981	0.842391174		2	482.75	1.164465207
2	601.105	601105	859.8806	783.7495	783.7495	859.8806	0.911463173	0.838637527		2	483	1.142937699
2	601.328	601328	507.4139	315.6384	315.6384	507.4139	0.622053121	0.834099615		2	483.25	1.125010624
2	601.732	601732	762.5187	779.2914	779.2914	762.5187	1.021996444	0.830759569		2	483.5	1.110124489
2	601.941	601941	566.0508	504.5764	504.5764	566.0508	0.891397733	0.826554172		2	483.75	1.096160912
2	602.117	602117	717.1063	452.598	452.598	717.1063	0.631144922	0.82603794		2	484	1.086043044
2	602.327	602327	854.7027	660.422	660.422	854.7027	0.772692072	0.836834199		2	484.25	1.083247781
2	602.538	602538	648.1053	727.1702	727.1702	648.1053	1.121993911	0.852312374		2	484.5	1.084033999
2	602.912	602912	923.2502	665.9869	665.9869	923.2502	0.721350399	0.880711351		2	484.75	1.085024197
2	603.111	603111	814.6651	427.4852	427.4852	814.6651	0.524737343	0.900948866		2	485	1.084767832
2	603.342	603342	510.49	551.2816	551.2816	510.49	1.079906756	0.92265611		2	485.25	1.083862762
2	603.523	603523	678.9392	580.4566	580.4566	678.9392	0.854946363	0.933612471		2	485.5	1.084011233
2	603.874	603874	591.3831	916.7086	916.7086	591.3831	1.550109565	0.961059609		2	485.75	1.081496538
2	604.138	604138	974.9269	907.8669	907.8669	974.9269	0.931215356	0.97086694		2	486	1.075349376
2	604.469	604469	658.4575	508.087	508.087	658.4575	0.771632186	0.959406362		2	486.25	1.067280716
2	605.631	605631	733.9641	724.0375	724.0375	733.9641	0.98647536	0.866720629		2	486.5	1.061144521
2	606.15	606150	1044.73	689.0369	689.0369	1044.73	0.659535861	0.860689205		2	486.75	1.056430251
2	607.248	607248	575.235	563.3671	563.3671	575.235	0.979368606	0.904501035		2	487	1.056069309
2	607.436	607436	587.7041	394.5119	394.5119	587.7041	0.671276413	0.917973102		2	487.25	1.059173706
2	607.613	607613	533.3099	453.4299	453.4299	533.3099	0.850218419	0.935680808		2	487.5	1.062977931
2	607.955	607955	876.0079	597.9784	597.9784	876.0079	0.682617588	0.982406996		2	487.75	1.067865981
2	608.262	608262	692.6872	865.7226	865.7226	692.6872	1.249803086	1.016494437		2	488	1.074537756
2	608.559	608559	619.1898	751.0753	751.0753	619.1898	1.212996887	1.039116246		2	488.25	1.08058384
2	608.872	608872	696.0523	839.1682	839.1682	696.0523	1.205610843	1.058590055		2	488.5	1.083228419
2	609.173	609173	687.3073	868.0985	868.0985	687.3073	1.263042747	1.063289181		2	488.75	1.079005222
2	609.423	609423	629.1487	602.5163	602.5163	629.1487	0.957669149	1.023163266		2	489	1.073034341
2	609.676	609676	656.2	409.0606	409.0606	656.2	0.623377934	0.974284478		2	489.25	1.066583599
2	609.953	609953	626.9931	731.0124	731.0124	626.9931	1.165901826	0.939830764		2	489.5	1.055097397
2	610.197	610197	792.5073	790.8335	790.8335	792.5073	0.997887969	0.907844778		2	489.75	1.038639948
2	610.38	610380	614.306	378.6491	378.6491	614.306	0.616385157	0.897696107		2	490	1.028317509
2	610.598	610598	1092.606	841.1418	841.1418	1092.606	0.76984915	0.917605498		2	490.25	1.024144373
2	610.83	610830	800.8742	1033.319	1033.319	800.8742	1.290238842	0.961411177		2	490.5	1.021023987
2	611.082	611082	1034.794	689.1865	689.1865	1034.794	0.666013235	0.99522227		2	490.75	1.02102843
2	611.338	611338	1048.303	954.5724	954.5724	1048.303	0.910588255	1.018226879		2	491	1.030147156
2	611.522	611522	488.0382	710.9642	710.9642	488.0382	1.456779818	1.037613177		2	491.25	1.042583785
2	611.702	611702	825.2842	884.1454	884.1454	825.2842	1.07132234	1.0472073		2	491.5	1.058144705
2	611.865	611865	727.5245	816.9724	816.9724	727.5245	1.122948299	1.047946932		2	491.75	1.070342715
2	612.185	612185	579.5229	575.3044	575.3044	579.5229	0.992720736	1.04206338		2	492	1.07844122
2	612.581	612581	641.4903	528.5553	528.5553	641.4903	0.823949014	0.989057205		2	492.25	1.085454554
2	612.934	612934	561.6321	626.6902	626.6902	561.6321	1.115837574	0.925898564		2	492.5	1.092553735
2	613.1	613100	460.6853	292.9775	292.9775	460.6853	0.635960166	0.909479938		2	492.75	1.099790987
2	613.383	613383	552.0069	593.7952	593.7952	552.0069	1.075702496	0.899305853		2	493	1.107045216
2	613.701	613701	503.6426	437.3629	437.3629	503.6426	0.868399337	0.897413725		2	493.25	1.114001644
2	614.084	614084	862.1688	652.9585	652.9585	862.1688	0.757344153	0.903788562		2	493.5	1.119915008
2	614.327	614327	687.0001	622.9309	622.9309	687.0001	0.906740625	0.915552911		2	493.75	1.126697936
2	614.628	614628	894.3961	878.4294	878.4294	894.3961	0.982148066	0.938534976		2	494	1.134977039
2	615.074	615074	979.8209	866.2899	866.2899	979.8209	0.884130865	0.96033441		2	494.25	1.141193318
2	615.239	615239	956.3457	1157.183	1157.183	956.3457	1.210004918	0.956044696		2	494.5	1.142975806
2	615.66	615660	1084.656	1038.687	1038.687	1084.656	0.957618821	0.937983803		2	494.75	1.142095561
2	615.826	615826	969.1864	967.6329	967.6329	969.1864	0.998397109	0.93726686		2	495	1.140934405
2	616.044	616044	772.0119	804.2909	804.2909	772.0119	1.041811532	0.933686761		2	495.25	1.136256452
2	616.334	616334	1339.155	990.9382	990.9382	1339.155	0.739972744	0.932711465		2	495.5	1.122813483
2	616.619	616619	1322.555	966.3545	966.3545	1322.555	0.730672448	0.944818648		2	495.75	1.105293475
2	616.855	616855	1231.901	1040.242	1040.242	1231.901	0.844420128	0.953897812		2	496	1.089641459
2	617.033	617033	990.5387	791.2569	791.2569	990.5387	0.798814726	0.957277164		2	496.25	1.075347396
2	617.371	617371	887.2224	1274.015	1274.015	887.2224	1.435959011	0.968825242		2	496.5	1.059747542
2	617.588	617588	663.2008	739.5828	739.5828	663.2008	1.115171755	0.979454143		2	496.75	1.043154552
2	618.062	618062	1405.831	1575.013	1575.013	1405.831	1.120343057	1.004045725		2	497	1.033198947
2	618.253	618253	1815.595	1499.876	1499.876	1815.595	0.826107144	1.020558705		2	497.25	1.026735991
2	618.434	618434	1072.897	1004.662	1004.662	1072.897	0.936401164	1.043330259		2	497.5	1.034434194
2	618.811	618811	780.804	663.9716	663.9716	780.804	0.850369107	1.099111885		2	497.75	1.043268069
2	619.044	619044	623.2072	548.9493	548.9493	623.2072	0.880845568	1.12662562		2	498	1.056355649
2	619.416	619416	538.584	906.8582	906.8582	538.584	1.683782288	1.193584687		2	498.25	1.068811656
2	619.762	619762	847.3742	933.834	933.834	847.3742	1.102032608	1.264617773		2	498.5	1.074788633
2	619.931	619931	503.5962	811.6799	811.6799	503.5962	1.611767325	1.280369827		2	498.75	1.074321801
2	620.15	620150	502.5215	576.0096	576.0096	502.5215	1.146238718	1.274430525		2	499	1.073337433
2	620.401	620401	421.0953	575.1247	575.1247	421.0953	1.365782757	1.246839635		2	499.25	1.073539813
2	620.668	620668	854.5542	853.6255	853.6255	854.5542	0.998913235	1.213075212		2	499.5	1.076072475
2	620.993	620993	665.3597	690.2629	690.2629	665.3597	1.037428176	1.12947001		2	499.75	1.07306901
2	621.177	621177	740.3011	898.5405	898.5405	740.3011	1.213750054	1.083339493		2	500	1.062700078
2	621.499	621499	635.946	677.9117	677.9117	635.946	1.065989408	1.023187147		2	500.25	1.048559226
2	621.715	621715	775.4319	755.9922	755.9922	775.4319	0.974930487	0.983254863		2	500.5	1.035055405
2	621.924	621924	1037.794	934.842	934.842	1037.794	0.900797268	0.955098927		2	500.75	1.021508833
2	622.132	622132	621.5331	508.5179	508.5179	621.5331	0.818167045	0.932268445		2	501	1.008448236
2	622.308	622308	504.632	555.4206	555.4206	504.632	1.100644826	0.9136613		2	501.25	1.002425903
2	622.58	622580	575.4531	570.3586	570.3586	575.4531	0.991146976	0.901700473		2	501.5	1.000920457
2	622.804	622804	610.3889	430.6094	430.6094	610.3889	0.705467285	0.920654294		2	501.75	0.999132248
2	623.319	623319	788.4732	664.101	664.101	788.4732	0.842261982	1.016739171		2	502	0.998991004
2	623.511	623511	819.3482	896.3893	896.3893	819.3482	1.094027301	1.043389157		2	502.25	0.99881239
2	623.747	623747	610.0495	576.261	576.261	610.0495	0.944613511	1.07982948		2	502.5	0.999699158
2	624.084	624084	563.6631	786.6957	786.6957	563.6631	1.395684231	1.129567467		2	502.75	1.000046821
2	624.451	624451	1234.509	1656.107	1656.107	1234.509	1.341510673	1.135043532		2	503	0.990524377
2	624.623	624623	1113.173	1536.299	1536.299	1113.173	1.380108034	1.132658756		2	503.25	0.97808868
2	624.857	624857	697.1409	541.0292	541.0292	697.1409	0.776068654	1.132302527		2	503.5	0.969860472
2	625.2	625200	824.5594	830.7831	830.7831	824.5594	1.00754791	1.117916359		2	503.75	0.967132797
2	625.402	625402	764.2224	875.01	875.01	764.2224	1.144967748	1.100507758		2	504	0.965330103
2	625.735	625735	799.0923	774.102	774.102	799.0923	0.968726641	1.082443913		2	504.25	0.965674586
2	626.035	626035	714.0776	784.1273	784.1273	714.0776	1.098098162	1.099809913		2	504.5	0.970813294
2	626.352	626352	745.0614	600.8572	600.8572	745.0614	0.806453267	1.134018192		2	504.75	0.980873453
2	626.598	626598	526.0561	892.2311	892.2311	526.0561	1.696075951	1.146385839		2	505	0.993255069
2	626.862	626862	838.2031	824.3357	824.3357	838.2031	0.9834558	1.14242828		2	505.25	1.002197646
2	627.04	627040	1135.418	1191.186	1191.186	1135.418	1.049116713	1.136526965		2	505.5	1.00694233
2	627.342	627342	673.9491	817.7391	817.7391	673.9491	1.213354391	1.099407999		2	505.75	1.010837356
2	627.707	627707	675.1157	808.8002	808.8002	675.1157	1.19801717	1.03007416		2	506	1.008064943
2	627.996	627996	875.4306	799.5861	799.5861	875.4306	0.913363207	1.002774642		2	506.25	1.001538859
2	628.273	628273	1620.978	1615.923	1615.923	1620.978	0.996881512	1.012101993		2	506.5	0.995080531
2	628.5	628500	1635.418	1018.471	1018.471	1635.418	0.62275883	1.023840558		2	506.75	0.991260476
2	628.673	628673	1625.827	1258.484	1258.484	1625.827	0.774057756	1.038836521		2	507	0.995947445
2	628.922	628922	1153.057	1254.384	1254.384	1153.057	1.087876835	1.073741022		2	507.25	1.000288929
2	629.088	629088	577.5597	944.0074	944.0074	577.5597	1.634475882	1.090612428		2	507.5	1.000731692
2	629.329	629329	1014.056	1148.375	1148.375	1014.056	1.132457182	1.133562057		2	507.75	1.000664759
2	629.544	629544	604.3305	850.0667	850.0667	604.3305	1.406625514	1.168734387		2	508	0.998938522
2	629.724	629724	691.638	697.7415	697.7415	691.638	1.008824703	1.171259937		2	508.25	0.995339609
2	630.153	630153	913.6657	901.8413	901.8413	913.6657	0.987058286	1.148488466		2	508.5	0.993362975
2	630.48	630480	517.4303	638.4639	638.4639	517.4303	1.233912857	1.12691381		2	508.75	0.992274559
2	630.708	630708	739.042	986.8533	986.8533	739.042	1.335314231	1.109858207		2	509	0.991446825
2	631.103	631103	883.5372	726.8329	726.8329	883.5372	0.822639839	1.068069731		2	509.25	0.990801607
2	631.539	631539	671.6998	644.331	644.331	671.6998	0.959254417	1.04851334		2	509.5	0.992703395
2	631.885	631885	361.5171	234.3048	234.3048	361.5171	0.6481154	1.079358121		2	509.75	0.997737594
2	632.201	632201	643.1355	985.3032	985.3032	643.1355	1.532030497	1.122823585		2	510	1.000782974
2	632.568	632568	697.7886	808.0253	808.0253	697.7886	1.157980082	1.152643094		2	510.25	1.001244567
2	632.794	632794	953.6861	1205.126	1205.126	953.6861	1.263650587	1.163078317		2	510.5	0.997533682
2	632.987	632987	620.4416	708.8666	708.8666	620.4416	1.142519457	1.169577721		2	510.75	0.993521838
2	633.155	633155	692.8502	900.8062	900.8062	692.8502	1.300145688	1.164297356		2	511	0.986968868
2	633.346	633346	1060.85	1168.398	1168.398	1060.85	1.101379083	1.149327654		2	511.25	0.97805022
2	634.854	634854	694.9833	678.8204	678.8204	694.9833	0.97674347	0.965032007		2	511.5	0.969001233
2	635.05	635050	510.8171	355.5154	355.5154	510.8171	0.69597396	0.970241528		2	511.75	0.95950863
2	635.379	635379	925.406	1095.782	1095.782	925.406	1.184109461	0.995013046		2	512	0.949559359
2	635.548	635548	1007.089	914.6463	914.6463	1007.089	0.908208013	1.001089043		2	512.25	0.953948997
2	635.751	635751	751.8283	616.3987	616.3987	751.8283	0.819866318	1.009021286		2	512.5	0.967033568
2	635.935	635935	913.6311	670.1195	670.1195	913.6311	0.733468355	1.024075674		2	512.75	0.983260957
2	636.246	636246	36.43074	74.10858	74.10858	36.43074	2.03423208	1.046163547		2	513	1.004704085
2	636.594	636594	765.6141	554.123	554.123	765.6141	0.723762794	1.062844244		2	513.25	1.022034748
2	636.904	636904	306.2218	307.2909	307.2909	306.2218	1.00349126	1.072845269		2	513.5	1.036570181
2	637.446	637446	439.2835	474.1066	474.1066	439.2835	1.079272497	1.048337412		2	513.75	1.048104196
2	637.929	637929	639.4823	521.8144	521.8144	639.4823	0.815995064	1.005653792		2	514	1.059893113
2	638.149	638149	738.3126	816.6687	816.6687	738.3126	1.106128624	0.989556083		2	514.25	1.067277318
2	638.433	638433	972.1103	1012.546	1012.546	972.1103	1.041595794	0.971640383		2	514.5	1.071285846
2	638.78	638780	865.7152	727.9291	727.9291	865.7152	0.840841307	0.949831828		2	514.75	1.069418818
2	639.042	639042	699.4764	708.5904	708.5904	699.4764	1.013029746	0.935564102		2	515	1.063142472
2	639.42	639420	966.5246	851.606	851.606	966.5246	0.881101216	0.914713826		2	515.25	1.044386156
2	639.701	639701	706.6886	781.8879	781.8879	706.6886	1.106410801	0.89843953		2	515.5	1.0204943
2	639.905	639905	591.9246	485.133	485.133	591.9246	0.819585805	0.887968518		2	515.75	0.999290198
2	640.131	640131	755.2402	689.5656	689.5656	755.2402	0.91304144	0.881734743		2	516	0.983621293
2	640.309	640309	655.9838	351.5801	351.5801	655.9838	0.53595851	0.876012749		2	516.25	0.968583806
2	640.78	640780	645.7737	603.0244	603.0244	645.7737	0.933801423	0.845642641		2	516.5	0.955042216
2	641.153	641153	595.7377	572.9398	572.9398	595.7377	0.961731648	0.821201383		2	516.75	0.949107188
2	641.316	641316	545.2174	451.3868	451.3868	545.2174	0.827902411	0.813248208		2	517	0.951387591
2	641.479	641479	732.9886	662.3333	662.3333	732.9886	0.90360655	0.807026397		2	517.25	0.956554055
2	641.963	641963	518.3412	399.0477	399.0477	518.3412	0.769855261	0.793571716		2	517.5	0.966383772
2	642.32	642320	726.5004	479.4064	479.4064	726.5004	0.659884564	0.783554622		2	517.75	0.978904789
2	642.528	642528	1158.146	756.1802	756.1802	1158.146	0.652923034	0.777551657		2	518	0.991173378
2	642.787	642787	1059.094	841.8313	841.8313	1059.094	0.794859852	0.773464814		2	518.25	1.005708139
2	643.328	643328	1066.079	959.7692	959.7692	1066.079	0.900279623	0.783153678		2	518.5	1.013641751
2	643.801	643801	301.2408	259.2507	259.2507	301.2408	0.860609519	0.802424247		2	518.75	1.01457064
2	644.144	644144	941.5982	735.6024	735.6024	941.5982	0.781227492	0.824111434		2	519	1.013759203
2	644.398	644398	893.7782	667.1158	667.1158	893.7782	0.746399722	0.844929487		2	519.25	1.011059752
2	644.96	644960	653.5797	594.0424	594.0424	653.5797	0.90890583	0.880054738		2	519.5	1.005392479
2	645.276	645276	774.2878	636.8484	636.8484	774.2878	0.822495718	0.890043312		2	519.75	1.000744459
2	645.733	645733	601.7423	784.8315	784.8315	601.7423	1.304265131	0.901962116		2	520	0.999377516
2	645.947	645947	514.2006	333.3879	333.3879	514.2006	0.648361554	0.902672893		2	520.25	0.998657866
2	646.195	646195	735.7948	659.4877	659.4877	735.7948	0.896292961	0.892648284		2	520.5	0.997927609
2	646.529	646529	684.6342	530.1364	530.1364	684.6342	0.774335258	0.867506403		2	520.75	0.997903419
2	646.726	646726	795.3086	666.0222	666.0222	795.3086	0.8374387	0.856427874		2	521	0.998388409
2	646.937	646937	993.5726	1080.099	1080.099	993.5726	1.087086137	0.845195131		2	521.25	1.000918179
2	647.139	647139	1035.836	1019.975	1019.975	1035.836	0.98468773	0.834707205		2	521.5	1.006435355
2	647.346	647346	1443.794	820.2708	820.2708	1443.794	0.56813562	0.83200726		2	521.75	1.014856649
2	647.581	647581	788.0292	539.1009	539.1009	788.0292	0.684112848	0.83383604		2	522	1.021454681
2	647.789	647789	834.3513	627.0784	627.0784	834.3513	0.751575985	0.832176472		2	522.25	1.027469091
2	648.045	648045	504.9835	443.7513	443.7513	504.9835	0.878744157	0.825640303		2	522.5	1.028281852
2	648.254	648254	884.248	901.8916	901.8916	884.248	1.019953226	0.820321128		2	522.75	1.026710106
2	648.75	648750	859.4323	573.9937	573.9937	859.4323	0.66787541	0.803454657		2	523	1.023936791
2	648.947	648947	766.6145	844.0765	844.0765	766.6145	1.101044267	0.791261333		2	523.25	1.019035832
2	649.222	649222	807.2554	486.3328	486.3328	807.2554	0.60245221	0.76861926		2	523.5	1.009765237
2	649.536	649536	1072.161	707.7919	707.7919	1072.161	0.660154492	0.748611421		2	523.75	1.00508153
2	649.746	649746	858.561	610.9541	610.9541	858.561	0.711602437	0.733427523		2	524	1.001285881
2	649.918	649918	905.4728	613.5357	613.5357	905.4728	0.677586008	0.723057559		2	524.25	0.998613871
2	650.094	650094	789.3662	654.0034	654.0034	789.3662	0.828517107	0.722550024		2	524.5	0.999312589
2	650.429	650429	917.8667	607.2839	607.2839	917.8667	0.661625375	0.733081457		2	524.75	1.005634362
2	650.843	650843	1282.805	1005.624	1005.624	1282.805	0.78392585	0.750432908		2	525	1.011655424
2	651.045	651045	966.7394	712.4482	712.4482	966.7394	0.736959929	0.760426372		2	525.25	1.014732098
2	651.249	651249	1187.31	944.493	944.493	1187.31	0.795489805	0.775856203		2	525.5	1.01359096
2	651.821	651821	1128.417	940.6303	940.6303	1128.417	0.83358395	0.812890586		2	525.75	1.011645118
2	652.11	652110	780.3418	603.2787	603.2787	780.3418	0.773095456	0.815961734		2	526	1.008394803
2	652.386	652386	669.9421	705.3591	705.3591	669.9421	1.052865763	0.816190225		2	526.25	1.004928612
2	652.643	652643	970.5818	733.3263	733.3263	970.5818	0.755553319	0.81779299		2	526.5	0.994857134
2	652.86	652860	715.3703	472.927	472.927	715.3703	0.661093982	0.824423502		2	526.75	0.986025539
2	653.243	653243	871.1333	729.3841	729.3841	871.1333	0.837281849	0.833318123		2	527	0.97897059
2	653.775	653775	706.8195	559.7383	559.7383	706.8195	0.791911231	0.812657518		2	527.25	0.97283578
2	654.012	654012	1137.076	716.9318	716.9318	1137.076	0.630504733	0.799179941		2	527.5	0.971709216
2	654.3	654300	372.0714	464.4649	464.4649	372.0714	1.248321962	0.783159632		2	527.75	0.974589003
2	654.468	654468	823.2045	614.8959	614.8959	823.2045	0.746954007	0.772611047		2	528	0.98105058
2	654.998	654998	775.0522	481.1478	481.1478	775.0522	0.620794057	0.733609901		2	528.25	0.986703089
2	655.169	655169	718.2769	474.6124	474.6124	718.2769	0.660765229	0.720192351		2	528.5	0.989348304
2	655.471	655471	495.8532	283.921	283.921	495.8532	0.572590839	0.686902528		2	528.75	0.987810202
2	655.74	655740	709.859	522.8245	522.8245	709.859	0.736518802	0.665803825		2	529	0.981546909
2	655.973	655973	633.29	446.3071	446.3071	633.29	0.70474364	0.657297522		2	529.25	0.97605272
2	656.511	656511	608.7043	307.7467	307.7467	608.7043	0.505576681	0.650734416		2	529.5	0.971017532
2	656.713	656713	1165.337	921.9075	921.9075	1165.337	0.791108066	0.660185711		2	529.75	0.968230303
2	657.251	657251	944.255	625.5745	625.5745	944.255	0.662505891	0.712721811		2	530	0.966317281
2	657.512	657512	623.3896	508.1842	508.1842	623.3896	0.815195185	0.732041504		2	530.25	0.965179469
2	657.765	657765	798.8856	520.5272	520.5272	798.8856	0.651566632	0.746698404		2	530.5	0.964373891
2	658.061	658061	654.7357	500.3633	500.3633	654.7357	0.764221807	0.766085381		2	530.75	0.969468462
2	658.254	658254	758.976	536.4518	536.4518	758.976	0.706809965	0.775678853		2	531	0.974876041
2	658.468	658468	490.8761	505.6728	505.6728	490.8761	1.030143452	0.783676169		2	531.25	0.982593168
2	658.929	658929	985.4265	656.6961	656.6961	985.4265	0.666407997	0.797647909		2	531.5	0.98969439
2	659.105	659105	851.4436	624.6179	624.6179	851.4436	0.733598679	0.800491845		2	531.75	0.998573469
2	659.431	659431	755.7556	695.2888	695.2888	755.7556	0.919991595	0.802328074		2	532	1.00359549
2	659.798	659798	933.9206	755.5108	755.5108	933.9206	0.808966844	0.798780395		2	532.25	0.999346381
2	660.003	660003	664.7587	459.386	459.386	664.7587	0.69105677	0.790763051		2	532.5	0.993255836
2	660.54	660540	711.7583	500.9815	500.9815	711.7583	0.703864641	0.755788788		2	532.75	0.987632059
2	660.701	660701	674.9085	707.5658	707.5658	674.9085	1.048387744	0.749204906		2	533	0.982407819
2	660.914	660914	771.6826	396.6274	396.6274	771.6826	0.513977379	0.743097222		2	533.25	0.978203188
2	661.196	661196	750.5895	699.2394	699.2394	750.5895	0.931586973	0.734334669		2	533.5	0.974505905
2	661.69	661690	596.7544	231.4232	231.4232	596.7544	0.38780309	0.720809927		2	533.75	0.971347747
2	661.911	661911	610.926	425.1396	425.1396	610.926	0.695893774	0.714364328		2	534	0.967915622
2	662.178	662178	519.5602	429.4929	429.4929	519.5602	0.826647037	0.705770235		2	534.25	0.96380663
2	662.404	662404	1039.633	889.7658	889.7658	1039.633	0.855846053	0.702596581		2	534.5	0.961543263
2	662.775	662775	687.0983	522.2957	522.2957	687.0983	0.760146983	0.707191876		2	534.75	0.96476845
2	663.129	663129	792.1845	521.4024	521.4024	792.1845	0.658183037	0.718139442		2	535	0.970829009
2	663.291	663291	859.2944	514.0598	514.0598	859.2944	0.598234784	0.728504368		2	535.25	0.976826987
2	663.731	663731	774.5504	516.2415	516.2415	774.5504	0.666504723	0.773543608		2	535.5	0.983439526
2	663.939	663939	930.7973	871.4815	871.4815	930.7973	0.936274203	0.786074347		2	535.75	0.988914432
2	664.46	664460	927.9901	571.2055	571.2055	927.9901	0.615529735	0.800559579		2	536	0.994119009
2	664.648	664648	971.7585	782.1799	782.1799	971.7585	0.804911817	0.804597928		2	536.25	0.991673414
2	664.926	664926	644.738	735.4815	735.4815	644.738	1.140744768	0.806939948		2	536.5	0.987676954
2	665.449	665449	466.8836	468.1102	468.1102	466.8836	1.002627207	0.783220626		2	536.75	0.982402007
2	665.747	665747	784.5845	266.4123	266.4123	784.5845	0.339558454	0.763991833		2	537	0.97688257
2	665.961	665961	777.6198	531.9314	531.9314	777.6198	0.68405074	0.755882188		2	537.25	0.968424042
2	666.238	666238	743.7999	611.1216	611.1216	743.7999	0.821620976	0.749721454		2	537.5	0.959534651
2	666.538	666538	1044.574	683.8608	683.8608	1044.574	0.654679132	0.742672063		2	537.75	0.953535387
2	666.708	666708	655.019	552.0605	552.0605	655.019	0.84281601	0.739302196		2	538	0.954637062
2	667.069	667069	595.1861	372.0364	372.0364	595.1861	0.625075754	0.734658586		2	538.25	0.958471399
2	667.245	667245	574.7164	507.005	507.005	574.7164	0.882182934	0.734364203		2	538.5	0.962006279
2	667.53	667530	601.4645	497.5142	497.5142	601.4645	0.827171346	0.753957768		2	538.75	0.969092227
2	667.802	667802	803.3981	681.9964	681.9964	803.3981	0.848889735	0.772089322		2	539	0.977725423
2	668.344	668344	770.0189	504.5716	504.5716	770.0189	0.655271708	0.754577113		2	539.25	0.980334956
2	668.504	668504	822.5941	410.9083	410.9083	822.5941	0.49952741	0.745261978		2	539.5	0.980657961
2	668.973	668973	627.7892	556.541	556.541	627.7892	0.886509357	0.719964388		2	539.75	0.98062444
2	669.289	669289	739.6663	669.4224	669.4224	739.6663	0.905032986	0.688508161		2	540	0.980236098
2	669.467	669467	547.8806	467.5078	467.5078	547.8806	0.853302344	0.675606354		2	540.25	0.978257999
2	669.847	669847	677.6672	356.4048	356.4048	677.6672	0.525928952	0.672547229		2	540.5	0.975258308
2	670.298	670298	1269.174	450.2712	450.2712	1269.174	0.354774995	0.679838633		2	540.75	0.975679821
2	670.742	670742	1218.186	823.0251	823.0251	1218.186	0.6756153	0.698333301		2	541	0.98670241
2	670.962	670962	666.2921	443.6366	443.6366	666.2921	0.665828996	0.720652784		2	541.25	1.002149781
2	671.245	671245	982.8563	797.6508	797.6508	982.8563	0.81156401	0.763609999		2	541.5	1.016264545
2	671.488	671488	430.3854	457.8159	457.8159	430.3854	1.063734736	0.791450066		2	541.75	1.027864307
2	671.742	671742	675.1722	473.3469	473.3469	675.1722	0.701075814	0.820119297		2	542	1.037344862
2	671.985	671985	478.8643	475.7877	475.7877	478.8643	0.993575215	0.855213664		2	542.25	1.042696741
2	672.238	672238	572.8345	410.8478	410.8478	572.8345	0.717219022	0.878360104		2	542.5	1.037480254
2	672.46	672460	731.1506	699.9706	699.9706	731.1506	0.957354887	0.872115317		2	542.75	1.027570401
2	672.952	672952	562.9964	498.4266	498.4266	562.9964	0.885310457	0.82917778		2	543	1.013628933
2	673.166	673166	635.3094	447.1001	447.1001	635.3094	0.703751747	0.816376198		2	543.25	0.995829136
2	673.333	673333	579.9593	550.9763	550.9763	579.9593	0.950025804	0.801537042		2	543.5	0.98263337
2	673.625	673625	823.1693	511.8769	511.8769	823.1693	0.621836723	0.784051163		2	543.75	0.970918209
2	674.053	674053	1144.503	901.0773	901.0773	1144.503	0.787308814	0.782257722		2	544	0.961560674
2	674.294	674294	703.8244	600.3431	600.3431	703.8244	0.852972844	0.784927994		2	544.25	0.958356083
2	674.541	674541	994.9463	656.7395	656.7395	994.9463	0.660075323	0.790515368		2	544.5	0.958819655
2	675.071	675071	729.1012	663.7548	663.7548	729.1012	0.910374033	0.841203366		2	544.75	0.960756415
2	675.248	675248	622.8578	582.016	582.016	622.8578	0.934428372	0.862782367		2	545	0.964663877
2	675.554	675554	628.2202	487.2664	487.2664	628.2202	0.775629946	0.886655328		2	545.25	0.969018473
2	675.722	675722	496.7063	423.4885	423.4885	496.7063	0.852593374	0.893339581		2	545.5	0.974696765
2	676.008	676008	566.7275	502.9592	502.9592	566.7275	0.887479785	0.900243588		2	545.75	0.979032625
2	676.296	676296	397.2278	337.1903	337.1903	397.2278	0.848858766	0.886146519		2	546	0.976038347
2	676.583	676583	564.2315	574.3278	574.3278	564.2315	1.017893896	0.8607715		2	546.25	0.971112374
2	676.82	676820	705.5232	726.3348	726.3348	705.5232	1.029498109	0.84318815		2	546.5	0.964435435
2	677.057	677057	533.2288	446.7107	446.7107	533.2288	0.837746761	0.82761505		2	546.75	0.956053423
2	677.374	677374	1052.71	638.179	638.179	1052.71	0.606224886	0.80186546		2	547	0.945153605
2	677.546	677546	776.7524	412.5429	412.5429	776.7524	0.531112488	0.788309952		2	547.25	0.93531793
2	677.893	677893	625.5453	548.0852	548.0852	625.5453	0.876171878	0.754165619		2	547.5	0.929462447
2	678.186	678186	770.7895	586.9664	586.9664	770.7895	0.761513228	0.722413037		2	547.75	0.925575552
2	678.354	678354	880.6414	636.8649	636.8649	880.6414	0.723183012	0.708311529		2	548	0.922054135
2	678.592	678592	760.235	672.8749	672.8749	760.235	0.885088032	0.699071825		2	548.25	0.91990812
2	678.928	678928	999.6877	540.9844	540.9844	999.6877	0.541153402	0.689301063		2	548.5	0.922450502
2	679.218	679218	921.0659	630.3746	630.3746	921.0659	0.684396849	0.668469965		2	548.75	0.927854164
2	679.633	679633	1181.138	670.7736	670.7736	1181.138	0.567904512	0.634312949		2	549	0.934699106
2	679.94	679940	2131.144	1522.329	1522.329	2131.144	0.714324795	0.614537345		2	549.25	0.942542244
2	680.299	680299	7359.637	4643.162	4643.162	7359.637	0.630895518	0.595979685		2	549.5	0.948403872
2	680.544	680544	1701.336	971.2698	971.2698	1701.336	0.570886527	0.587605042		2	549.75	0.952995754
2	681.037	681037	1585.1	814.2939	814.2939	1585.1	0.513717683	0.588870847		2	550	0.95765921
2	681.195	681195	1564.894	729.546	729.546	1564.894	0.466195154	0.59218506		2	550.25	0.962050557
2	681.63	681630	1464.115	1302.023	1302.023	1464.115	0.889290117	0.603218092		2	550.5	0.966159258
2	682.096	682096	785.9708	240.3353	240.3353	785.9708	0.305781462	0.614711349		2	550.75	0.970970186
2	682.293	682293	1494.675	1070.026	1070.026	1494.675	0.715892084	0.623429144		2	551	0.975735645
2	682.532	682532	983.7376	886.2614	886.2614	983.7376	0.900912398	0.640477523		2	551.25	0.979586754
2	682.831	682831	1673.796	932.1908	932.1908	1673.796	0.556932147	0.667090651		2	551.5	0.981569386
2	683.004	683004	1133.233	708.9975	708.9975	1133.233	0.625641417	0.681547412		2	551.75	0.983012614
2	683.259	683259	1180.819	819.1021	819.1021	1180.819	0.693672866	0.704570358		2	552	0.983678808
2	683.57	683570	1095.207	651.7044	651.7044	1095.207	0.595051346	0.736944825		2	552.25	0.982863293
2	683.829	683829	928.7361	700.4231	700.4231	928.7361	0.754168057	0.761103715		2	552.5	0.980779281
2	684.05	684050	922.9845	843.3117	843.3117	922.9845	0.913679157	0.782389019		2	552.75	0.977559591
2	684.424	684424	795.8567	731.0826	731.0826	795.8567	0.91861085	0.825816251		2	553	0.973542511
2	684.917	684917	597.8997	457.7858	457.7858	597.8997	0.765656514	0.867715827		2	553.25	0.967041678
2	685.173	685173	795.3863	571.9293	571.9293	795.3863	0.719058525	0.879919		2	553.5	0.957947573
2	685.395	685395	583.9802	688.935	688.935	583.9802	1.179723217	0.883868441		2	553.75	0.947477897
2	685.861	685861	632.5631	329.4869	329.4869	632.5631	0.520875941	0.833839135		2	554	0.935265445
2	686.112	686112	633.4953	600.3569	600.3569	633.4953	0.947689588	0.795186007		2	554.25	0.919951608
2	686.332	686332	793.8288	780.6887	780.6887	793.8288	0.983447187	0.77215634		2	554.5	0.905082322
2	686.616	686616	981.8039	839.6877	839.6877	981.8039	0.855249913	0.752579121		2	554.75	0.890053147
2	686.983	686983	895.782	605.3988	605.3988	895.782	0.675832736	0.72964797		2	555	0.872962874
2	687.147	687147	1482.869	765.6499	765.6499	1482.869	0.516330101	0.723670832		2	555.25	0.863503645
2	687.333	687333	1190.339	752.5835	752.5835	1190.339	0.632243	0.720580732		2	555.5	0.867069844
2	687.53	687530	989.5332	657.867	657.867	989.5332	0.664825597	0.719876916		2	555.75	0.881717846
2	687.804	687804	604.6751	284.6349	284.6349	604.6751	0.470723699	0.721771676		2	556	0.902686413
2	688.152	688152	908.0017	1191.93	1191.93	908.0017	1.31269578	0.751060696		2	556.25	0.936275147
2	688.455	688455	581.1567	395.7533	395.7533	581.1567	0.6809752	0.778466734		2	556.5	0.968345059
2	688.755	688755	830.6684	699.258	699.258	830.6684	0.841801614	0.788459638		2	556.75	0.985720512
2	689.051	689051	732.6809	495.7149	495.7149	732.6809	0.676576802	0.794994727		2	557	0.997189394
2	689.253	689253	778.2888	522.7553	522.7553	778.2888	0.671672649	0.794583895		2	557.25	0.996323559
2	689.51	689510	842.7427	749.7843	749.7843	842.7427	0.889695396	0.780294261		2	557.5	0.98592491
2	689.977	689977	847.4442	633.4813	633.4813	847.4442	0.747519778	0.734159813		2	557.75	0.977208061
2	690.159	690159	881.5936	508.1548	508.1548	881.5936	0.57640482	0.723357206		2	558	0.967872095
2	690.427	690427	825.4344	835.2644	835.2644	825.4344	1.011908881	0.717637627		2	558.25	0.954854753
2	690.61	690610	346.0222	197.5633	197.5633	346.0222	0.570955563	0.715986812		2	558.5	0.947587337
2	690.809	690809	562.0373	460.5377	460.5377	562.0373	0.819407715	0.714659839		2	558.75	0.954942445
2	690.989	690989	522.7247	319.8756	319.8756	522.7247	0.611938942	0.71114281		2	559	0.973627832
2	691.375	691375	701.1641	449.4245	449.4245	701.1641	0.640969068	0.704984005		2	559.25	0.987050078
2	691.676	691676	583.5097	343.1131	343.1131	583.5097	0.588016103	0.716610867		2	559.5	0.99750173
2	691.851	691851	483.8599	421.5212	421.5212	483.8599	0.87116374	0.726528872		2	559.75	1.000567143
2	692.124	692124	435.7594	384.2152	384.2152	435.7594	0.881714084	0.738095466		2	560	0.995031519
2	692.3	692300	537.3441	359.0454	359.0454	537.3441	0.668185247	0.744983238		2	560.25	0.985362788
2	692.552	692552	503.7087	254.4054	254.4054	503.7087	0.505064534	0.756533141		2	560.5	0.979185669
2	692.839	692839	359.265	382.3334	382.3334	359.265	1.064209984	0.765664648		2	560.75	0.973421733
2	693.223	693223	444.2234	363.9554	363.9554	444.2234	0.819307132	0.778199615		2	561	0.966416755
2	693.629	693629	313.945	196.5159	196.5159	313.945	0.625956457	0.788392527		2	561.25	0.959055089
2	694.021	694021	761.5895	552.7738	552.7738	761.5895	0.725815942	0.782445207		2	561.5	0.950796487
2	694.221	694221	1006.804	851.5902	851.5902	1006.804	0.845835138	0.782062336		2	561.75	0.942036056
2	694.675	694675	467.4482	452.5506	452.5506	467.4482	0.968129945	0.803175709		2	562	0.936095118
2	695.021	695021	479.7064	327.2964	327.2964	479.7064	0.682284831	0.822327507		2	562.25	0.935471939
2	695.183	695183	736.3985	613.4597	613.4597	736.3985	0.833053978	0.828388994		2	562.5	0.936172334
2	695.449	695449	1282.3	863.446	863.446	1282.3	0.673357249	0.837985588		2	562.75	0.937322286
2	695.851	695851	658.8984	670.6694	670.6694	658.8984	1.017864666	0.853570434		2	563	0.937886613
2	696.177	696177	507.2116	374.4989	374.4989	507.2116	0.738348453	0.857506092		2	563.25	0.938570751
2	696.349	696349	472.5534	462.2548	462.2548	472.5534	0.978206484	0.854452486		2	563.5	0.938467965
2	696.565	696565	734.9063	788.8418	788.8418	734.9063	1.073390989	0.847887673		2	563.75	0.937912946
2	696.843	696843	1466.952	945.1872	945.1872	1466.952	0.644320469	0.838462047		2	564	0.937753867
2	697.388	697388	712.6902	551.2077	551.2077	712.6902	0.77341838	0.789767166		2	564.25	0.93777737
2	697.596	697596	739.4455	497.3275	497.3275	739.4455	0.672568161	0.775603985		2	564.5	0.938237698
2	697.762	697762	997.8457	969.1925	969.1925	997.8457	0.971284939	0.771132545		2	564.75	0.938262763
2	698.171	698171	587.9416	323.201	323.201	587.9416	0.549716162	0.766065194		2	565	0.937562651
2	698.352	698352	818.3072	648.268	648.268	818.3072	0.792206154	0.764153099		2	565.25	0.937824007
2	698.67	698670	692.9908	506.1007	506.1007	692.9908	0.730313736	0.779756432		2	565.5	0.939997597
2	698.879	698879	747.3356	660.0477	660.0477	747.3356	0.883201202	0.788548085		2	565.75	0.943049238
2	699.202	699202	1059.747	745.5075	745.5075	1059.747	0.703476868	0.783903308		2	566	0.946250746
2	699.427	699427	746.5052	692.8894	692.8894	746.5052	0.928177593	0.777817206		2	566.25	0.949779038
2	699.887	699887	509.2425	361.6647	361.6647	509.2425	0.710201328	0.7626467		2	566.5	0.954128002
2	700.154	700154	403.1432	380.8168	380.8168	403.1432	0.944619182	0.75427637		2	566.75	0.958556629
2	700.447	700447	619.7363	377.5405	377.5405	619.7363	0.609195395	0.742380781		2	567	0.962377892
2	700.731	700731	1085.018	548.7216	548.7216	1085.018	0.505725804	0.72306429		2	567.25	0.965843101
2	701	701000	866.0321	637.0464	637.0464	866.0321	0.735592133	0.700083204		2	567.5	0.967973492
2	701.273	701273	1135.92	812.7373	812.7373	1135.92	0.715488151	0.678011648		2	567.75	0.968313452
2	701.59	701590	1083.303	866.5922	866.5922	1083.303	0.79995366	0.652280131		2	568	0.970139634
2	701.868	701868	1055.389	802.5533	802.5533	1055.389	0.760433641	0.630310264		2	568.25	0.979376455
2	702.055	702055	924.7108	648.1566	648.1566	924.7108	0.700928982	0.619786012		2	568.5	0.98972334
2	702.232	702232	1915.08	982.9064	982.9064	1915.08	0.513245609	0.610786469		2	568.75	0.99884061
2	702.41	702410	880.8715	323.5752	323.5752	880.8715	0.367335304	0.600451014		2	569	1.005253328
2	702.712	702712	1156.101	528.7785	528.7785	1156.101	0.457380886	0.587778995		2	569.25	1.010499555
2	702.97	702970	933.8399	692.1222	692.1222	933.8399	0.741157237	0.58444132		2	569.5	1.015623418
2	703.445	703445	1617.783	956.5855	956.5855	1617.783	0.591294073	0.58879744		2	569.75	1.018088632
2	703.814	703814	1028.167	711.4198	711.4198	1028.167	0.691930202	0.618454004		2	570	1.016870024
2	703.991	703991	969.2719	562.6276	562.6276	969.2719	0.580464161	0.637297439		2	570.25	1.013714119
2	704.164	704164	770.3134	468.896	468.896	770.3134	0.608708092	0.650439047		2	570.5	1.011637247
2	704.466	704466	533.6326	427.5023	427.5023	533.6326	0.801117286	0.665068555		2	570.75	1.00879273
2	704.716	704716	1183.435	546.6774	546.6774	1183.435	0.461941214	0.675598981		2	571	1.005359955
2	705.115	705115	849.8599	826.3894	826.3894	849.8599	0.972383095	0.69041983		2	571.25	1.005657038
2	705.37	705370	862.5993	429.8451	429.8451	862.5993	0.498313759	0.698302777		2	571.5	1.008624386
2	705.619	705619	883.1656	627.4321	627.4321	883.1656	0.710435393	0.70321846		2	571.75	1.013111909
2	705.949	705949	1495.703	843.1588	843.1588	1495.703	0.563720739	0.698322143		2	572	1.020361988
2	706.193	706193	785.432	876.6865	876.6865	785.432	1.116183833	0.695051567		2	572.25	1.026107595
2	706.47	706470	811.482	443.7602	443.7602	811.482	0.546851563	0.691291113		2	572.5	1.023752993
2	706.717	706717	726.8351	405.2049	405.2049	726.8351	0.557492201	0.685748649		2	572.75	1.012240635
2	706.944	706944	798.9815	598.0964	598.0964	798.9815	0.748573528	0.688239313		2	573	1.000651377
2	707.114	707114	1082.802	649.9487	649.9487	1082.802	0.600247044	0.696793316		2	573.25	0.987880911
2	707.523	707523	671.1872	511.5473	511.5473	671.1872	0.762152943	0.727671362		2	573.5	0.973794256
2	707.923	707923	779.2207	559.9309	559.9309	779.2207	0.718578061	0.760903621		2	573.75	0.96076716
2	708.159	708159	1088.526	919.9222	919.9222	1088.526	0.845108155	0.784217853		2	574	0.953640704
2	708.418	708418	781.7027	536.388	536.388	781.7027	0.686179029	0.815293312		2	574.25	0.948740679
2	708.605	708605	1018.771	836.2873	836.2873	1018.771	0.820878588	0.834907995		2	574.5	0.944756504
2	708.819	708819	702.3676	872.8763	872.8763	702.3676	1.242762764	0.858494564		2	574.75	0.94875871
2	709.221	709221	862.4263	584.5593	584.5593	862.4263	0.677807831	0.899886319		2	575	0.95981366
2	709.483	709483	293.8663	163.7391	163.7391	293.8663	0.557189103	0.915703664		2	575.25	0.970077779
2	709.781	709781	680.4179	848.9787	848.9787	680.4179	1.247731284	0.929587158		2	575.5	0.978424403
2	709.963	709963	551.5466	535.9536	535.9536	551.5466	0.97172859	0.930251435		2	575.75	0.984223697
2	710.209	710209	475.8744	464.686	464.686	475.8744	0.976488754	0.919349571		2	576	0.983002261
2	710.428	710428	1068.188	963.4467	963.4467	1068.188	0.901944882	0.901822232		2	576.25	0.980669244
2	710.941	710941	1042.477	752.6841	752.6841	1042.477	0.722015066	0.848473028		2	576.5	0.975613825
2	711.168	711168	666.093	674.3004	674.3004	666.093	1.012321703	0.808210573		2	576.75	0.968611798
2	711.467	711467	779.7701	513.1036	513.1036	779.7701	0.658019075	0.733925084		2	577	0.954919689
2	711.729	711729	1762.244	1265.487	1265.487	1762.244	0.718111113	0.690516106		2	577.25	0.941451297
2	712.09	712090	1317.616	764.1238	764.1238	1317.616	0.579929054	0.649221297		2	577.5	0.932748251
2	712.323	712323	1424.177	771.0284	771.0284	1424.177	0.541385235	0.633585116		2	577.75	0.926313057
2	712.576	712576	880.3993	679.0345	679.0345	880.3993	0.771280145	0.648832728		2	578	0.921301728
2	712.861	712861	466.339	171.902	171.902	466.339	0.368620253	0.681388405		2	578.25	0.924327613
2	713.026	713026	865.8006	665.9141	665.9141	865.8006	0.769131022	0.692714616		2	578.5	0.931935707
2	713.434	713434	874.8973	648.1881	648.1881	874.8973	0.740873357	0.718989554		2	578.75	0.941656887
2	713.899	713899	363.5089	407.7056	407.7056	363.5089	1.121583543	0.766610294		2	579	0.95449199
2	714.476	714476	645.2378	495.432	495.432	645.2378	0.767828543	0.812718238		2	579.25	0.974334904
2	714.74	714740	1473.331	1315.16	1315.16	1473.331	0.892643948	0.816606863		2	579.5	0.988857805
2	714.976	714976	1790.572	1166.068	1166.068	1790.572	0.651226535	0.81445781		2	579.75	1.003509892
2	715.159	715159	1292.432	766.0477	766.0477	1292.432	0.592717992	0.814344534		2	580	1.012993534
2	715.611	715611	957.5897	645.4832	645.4832	957.5897	0.674070742	0.799431254		2	580.25	1.012731215
2	715.882	715882	474.914	559.4057	559.4057	474.914	1.177909474	0.793079845		2	580.5	1.009822115
2	716.045	716045	601.0979	571.8875	571.8875	601.0979	0.951404921	0.798458686		2	580.75	1.002336608
2	716.448	716448	1022.089	693.7465	693.7465	1022.089	0.678753514	0.829810085		2	581	0.99155201
2	716.827	716827	685.0594	452.3071	452.3071	685.0594	0.660245082	0.851890422		2	581.25	0.979689474
2	717.078	717078	615.727	542.0315	542.0315	615.727	0.880311404	0.845875636		2	581.5	0.970674303
2	717.447	717447	453.476	277.0972	277.0972	453.476	0.611051522	0.830863611		2	581.75	0.963585802
2	717.645	717645	525.5988	734.7254	734.7254	525.5988	1.397882567	0.832451553		2	582	0.955318923
2	717.863	717863	887.098	647.6211	647.6211	887.098	0.730044595	0.837445276		2	582.25	0.949053857
2	718.234	718234	791.4103	619.6428	619.6428	791.4103	0.782960242	0.848396924		2	582.5	0.946579549
2	718.512	718512	928.0371	586.5803	586.5803	928.0371	0.632065572	0.856938294		2	582.75	0.948289599
2	718.702	718702	724.0012	622.6119	622.6119	724.0012	0.859959762	0.861353981		2	583	0.951374117
2	718.915	718915	751.9395	699.5577	699.5577	751.9395	0.930337747	0.865722704		2	583.25	0.953499014
2	719.326	719326	568.7392	516.6402	516.6402	568.7392	0.908395623	0.876995022		2	583.5	0.955196147
2	719.693	719693	825.9584	709.2094	709.2094	825.9584	0.858650266	0.882510886		2	583.75	0.958019685
2	719.891	719891	497.4034	483.5812	483.5812	497.4034	0.972211288	0.884618219		2	584	0.961238988
2	720.152	720152	563.0781	600.3183	600.3183	563.0781	1.066136829	0.886838634		2	584.25	0.966040974
2	720.315	720315	551.9923	373.6736	373.6736	551.9923	0.676954371	0.883094651		2	584.5	0.971126649
2	720.494	720494	717.0901	502.6066	502.6066	717.0901	0.700897419	0.871465338		2	584.75	0.97702357
2	720.727	720727	724.6595	704.1382	704.1382	724.6595	0.971681459	0.848928094		2	585	0.982988538
2	720.94	720940	775.482	722.9619	722.9619	775.482	0.93227425	0.827740345		2	585.25	0.990276752
2	721.103	721103	607.3023	436.5819	436.5819	607.3023	0.718887282	0.805034363		2	585.5	0.999219762
2	721.343	721343	944.7355	707.2623	707.2623	944.7355	0.748635253	0.770431751		2	585.75	1.007435602
2	721.507	721507	708.7754	629.2425	629.2425	708.7754	0.887788289	0.75667906		2	586	1.015252159
2	721.889	721889	715.8131	504.4999	504.4999	715.8131	0.704792773	0.723808248		2	586.25	1.024087935
2	722.231	722231	711.883	435.4457	435.4457	711.883	0.611681554	0.707618668		2	586.5	1.031072702
2	722.553	722553	980.6302	584.1534	584.1534	980.6302	0.595691832	0.715938898		2	586.75	1.037133512
2	722.82	722820	569.419	330.4439	330.4439	569.419	0.580317657	0.733722827		2	587	1.039247011
2	723.11	723110	619.6879	714.3329	714.3329	619.6879	1.152730108	0.751809732		2	587.25	1.038336691
2	723.288	723288	891.762	740.9052	740.9052	891.762	0.83083289	0.769369981		2	587.5	1.033154796
2	723.468	723468	819.2203	473.4802	473.4802	819.2203	0.577964438	0.796980694		2	587.75	1.025633029
2	723.771	723771	1039.302	879.3166	879.3166	1039.302	0.84606457	0.827290748		2	588	1.018938476
2	723.943	723943	748.6543	543.2323	543.2323	748.6543	0.725611674	0.827128445		2	588.25	1.011116283
2	724.159	724159	520.0517	470.0484	470.0484	520.0517	0.903849367	0.820875624		2	588.5	1.002153519
2	724.327	724327	750.3535	589.4593	589.4593	750.3535	0.785575465	0.80165104		2	588.75	0.995891388
2	724.534	724534	780.7806	677.4284	677.4284	780.7806	0.867629652	0.762964325		2	589	0.991881949
2	724.741	724741	587.8306	478.8713	478.8713	587.8306	0.814641667	0.734145571		2	589.25	0.990892981
2	724.934	724934	774.4716	550.5393	550.5393	774.4716	0.710857958	0.714203426		2	589.5	0.990375672
2	725.306	725306	977.2331	665.7874	665.7874	977.2331	0.681298454	0.660782111		2	589.75	0.989151816
2	725.635	725635	826.9492	345.9659	345.9659	826.9492	0.418364151	0.634136088		2	590	0.988848614
2	725.969	725969	873.4636	300.4924	300.4924	873.4636	0.344023952	0.652653828		2	590.25	0.991220719
2	726.317	726317	722.9596	675.5646	675.5646	722.9596	0.934443086	0.698551907		2	590.5	0.998083235
2	726.752	726752	833.154	777.4757	777.4757	833.154	0.933171659	0.747049411		2	590.75	1.004465836
2	727.114	727114	941.9989	590.9893	590.9893	941.9989	0.627377909	0.778025532		2	591	1.010848438
2	727.443	727443	751.2002	593.5941	593.5941	751.2002	0.790194278	0.798809445		2	591.25	1.008749025
2	727.647	727647	806.5997	979.5393	979.5393	806.5997	1.214405733	0.789884265		2	591.5	1.005040554
2	727.827	727827	956.6498	434.7938	434.7938	956.6498	0.454496306	0.77185897		2	591.75	1.007764049
2	728.02	728020	889.1632	681.1728	681.1728	889.1632	0.766082987	0.758190708		2	592	1.012383714
2	728.231	728231	1063.162	675.1743	675.1743	1063.162	0.635062483	0.745227383		2	592.25	1.017003379
2	728.558	728558	758.29	687.9627	687.9627	758.29	0.907255404	0.721764519		2	592.5	1.021623044
2	728.723	728723	991.4651	647.5382	647.5382	991.4651	0.653112449	0.717461106		2	592.75	1.026242708
2	729.004	729004	772.5431	430.5209	430.5209	772.5431	0.557277516	0.713378977		2	593	1.029311483
2	729.209	729209	890.1278	593.1478	593.1478	890.1278	0.666362516	0.71177435		2	593.25	1.033569787
2	729.499	729499	755.0986	639.2858	639.2858	755.0986	0.846625593	0.715607673		2	593.5	1.035379067
2	729.775	729775	1047.961	855.121	855.121	1047.961	0.815985519	0.721811264		2	593.75	1.033763318
2	729.973	729973	585.6893	440.2685	440.2685	585.6893	0.751709994	0.72405805		2	594	1.03095685
2	730.242	730242	668.4724	406.4583	406.4583	668.4724	0.608040511	0.727429689		2	594.25	1.022311881
2	730.669	730669	824.9691	606.9949	606.9949	824.9691	0.735778952	0.738008457		2	594.5	1.010289075
2	730.954	730954	883.3623	694.3324	694.3324	883.3623	0.786010904	0.748490964		2	594.75	1.001761974
2	731.284	731284	700.14	550.6755	550.6755	700.14	0.786521981	0.762305968		2	595	0.990951517
2	731.479	731479	566.0307	353.3631	353.3631	566.0307	0.62428257	0.772669044		2	595.25	0.978881245
2	731.795	731795	519.1878	479.793	479.793	519.1878	0.924122254	0.804960376		2	595.5	0.969699387
2	731.972	731972	487.0673	382.9485	382.9485	487.0673	0.786233237	0.829060755		2	595.75	0.969054348
2	732.367	732367	546.6901	473.2599	473.2599	546.6901	0.865682221	0.87084366		2	596	0.975372834
2	732.621	732621	480.2419	439.1127	439.1127	480.2419	0.914357327	0.889725514		2	596.25	0.983756378
2	733.039	733039	966.6865	785.0962	785.0962	966.6865	0.81215182	0.913330664		2	596.5	0.99567856
2	733.321	733321	1103.185	995.8289	995.8289	1103.185	0.902685316	0.903862161		2	596.75	1.011917613
2	733.575	733575	771.1708	956.0596	956.0596	771.1708	1.239750779	0.886652434		2	597	1.027635383
2	733.774	733774	647.2858	501.2339	501.2339	647.2858	0.774362577	0.874418086		2	597.25	1.038690989
2	733.959	733959	593.9593	531.6017	531.6017	593.9593	0.895013682	0.859579975		2	597.5	1.04809709
2	734.302	734302	791.0303	381.8985	381.8985	791.0303	0.482786184	0.816520048		2	597.75	1.051765409
2	734.57	734570	527.1676	554.0974	554.0974	527.1676	1.051083944	0.788992366		2	598	1.050603793
2	734.97	734970	1278.875	804.7448	804.7448	1278.875	0.629259935	0.760357046		2	598.25	1.047584854
2	735.322	735322	1018.264	562.8249	562.8249	1018.264	0.552729842	0.737941678		2	598.5	1.041720156
2	735.599	735599	910.3693	913.558	913.558	910.3693	1.003502644	0.727163539		2	598.75	1.034947533
2	735.886	735886	732.0859	456.2862	456.2862	732.0859	0.623268663	0.735223668		2	599	1.02843022
2	736.169	736169	1394.441	1062.879	1062.879	1394.441	0.762225867	0.744967347		2	599.25	1.020218437
2	736.352	736352	1151.812	908.092	908.092	1151.812	0.788402969	0.743994518		2	599.5	1.011186493
2	736.705	736705	1143.476	827.6486	827.6486	1143.476	0.723800587	0.743774706		2	599.75	1.003631329
2	737.074	737074	837.3968	472.0441	472.0441	837.3968	0.563704208	0.738907363		2	600	0.997742967
2	737.364	737364	643.0604	670.6281	670.6281	643.0604	1.042869534	0.724373225		2	600.25	0.994308138
2	737.573	737573	937.4192	666.6507	666.6507	937.4192	0.711155372	0.710212734		2	600.5	0.99169971
2	737.817	737817	1165.189	602.0382	602.0382	1165.189	0.516687164	0.696898162		2	600.75	0.989845535
2	738.044	738044	796.3149	587.1367	587.1367	796.3149	0.737317235	0.685170316		2	601	0.988283108
2	738.305	738305	943.495	568.2959	568.2959	943.495	0.60233059	0.668858973		2	601.25	0.986598712
2	738.609	738609	794.8177	634.2577	634.2577	794.8177	0.797991414	0.656791262		2	601.5	0.985572901
2	738.932	738932	1541.924	834.2338	834.2338	1541.924	0.541034318	0.656917455		2	601.75	0.984795602
2	739.126	739126	1009.193	633.9229	633.9229	1009.193	0.628148332	0.6582867		2	602	0.983426515
2	739.529	739529	825.9072	565.134	565.134	825.9072	0.684258474	0.671058579		2	602.25	0.985640382
2	739.753	739753	869.277	482.4511	482.4511	869.277	0.555002721	0.682365118		2	602.5	0.991315879
2	739.992	739992	902.5561	754.312	754.312	902.5561	0.835750819	0.69163058		2	602.75	0.997753628
2	740.262	740262	900.9168	775.1398	775.1398	900.9168	0.860389994	0.705172359		2	603	1.004997591
2	740.529	740529	1318.422	824.3369	824.3369	1318.422	0.625245104	0.717503102		2	603.25	1.013298227
2	740.828	740828	1112.909	674.2169	674.2169	1112.909	0.605814941	0.718497192		2	603.5	1.019505561
2	741.045	741045	1223.278	861.1005	861.1005	1223.278	0.703928706	0.715638461		2	603.75	1.026031122
2	741.546	741546	892.9615	809.9929	809.9929	892.9615	0.907086028	0.709700243		2	604	1.030932104
2	741.861	741861	1311.741	954.3278	954.3278	1311.741	0.727527614	0.701855031		2	604.25	1.031357754
2	742.093	742093	988.4327	529.229	529.229	988.4327	0.535422391	0.697393043		2	604.5	1.027930025
2	742.544	742544	1009.952	757.9133	757.9133	1009.952	0.750444873	0.700635119		2	604.75	1.021132424
2	742.84	742840	962.8091	560.9728	560.9728	962.8091	0.582641772	0.706293858		2	605	1.014334824
2	743.111	743111	770.8411	588.5137	588.5137	770.8411	0.76346954	0.71610771		2	605.25	1.007537223
2	743.309	743309	1072.259	794.5473	794.5473	1072.259	0.741003153	0.729236994		2	605.5	1.000739623
2	743.809	743809	938.2811	761.5007	761.5007	938.2811	0.811591217	0.782679706		2	605.75	0.99670626
2	744.353	744353	1207.947	638.2053	638.2053	1207.947	0.528338826	0.83161082		2	606	0.995715881
2	744.609	744609	747.7181	731.4629	731.4629	747.7181	0.978260256	0.838909311		2	606.25	0.996481839
2	744.774	744774	631.097	786.5351	786.5351	631.097	1.246298271	0.841081424		2	606.5	0.999882301
2	745.007	745007	543.6832	396.8991	396.8991	543.6832	0.730019063	0.845989786		2	606.75	1.003282763
2	745.205	745205	635.6112	591.863	591.863	635.6112	0.931171446	0.850641281		2	607	1.006683225
2	745.463	745463	931.2117	532.6524	532.6524	931.2117	0.571999256	0.855176904		2	607.25	1.010105338
2	745.783	745783	863.8126	828.4765	828.4765	863.8126	0.959092863	0.861880913		2	607.5	1.016831537
2	746.156	746156	999.2356	791.9442	791.9442	999.2356	0.792550025	0.8663225		2	607.75	1.027065855
2	746.438	746438	877.2039	574.3224	574.3224	877.2039	0.654719387	0.866484826		2	608	1.038316762
2	746.771	746771	601.413	704.6689	704.6689	601.413	1.171688839	0.87119028		2	608.25	1.04777924
2	747.23	747230	998.9996	834.2902	834.2902	998.9996	0.83512566	0.875940231		2	608.5	1.054412987
2	747.39	747390	1142.698	967.2472	967.2472	1142.698	0.846459169	0.868680742		2	608.75	1.059995767
2	747.96	747960	556.9598	525.2743	525.2743	556.9598	0.943109898	0.807308482		2	609	1.063264428
2	748.416	748416	1291.953	785.5083	785.5083	1291.953	0.608000678	0.771314292		2	609.25	1.059972169
2	748.609	748609	657.2025	572.2636	572.2636	657.2025	0.870756882	0.761367562		2	609.5	1.045435679
2	749.031	749031	803.7493	635.1264	635.1264	803.7493	0.790204607	0.741674065		2	609.75	1.03070707
2	749.276	749276	605.4082	368.0827	368.0827	605.4082	0.607990939	0.760315443		2	610	1.019999607
2	749.703	749703	682.9068	579.574	579.574	682.9068	0.848686819	0.818819615		2	610.25	1.010194375
2	749.894	749894	739.6919	504.9175	504.9175	739.6919	0.68260515	0.838323531		2	610.5	1.011472648
2	750.1	750100	643.1641	509.2863	509.2863	643.1641	0.791845036	0.862353354		2	610.75	1.024307122
2	750.429	750429	532.7296	362.9154	362.9154	532.7296	0.681237536	0.914468483		2	611	1.037231628
2	750.616	750616	569.6468	684.1023	684.1023	569.6468	1.200923625	0.933057471		2	611.25	1.046128336
2	751.026	751026	988.6126	1362.089	1362.089	988.6126	1.377778313	0.941533561		2	611.5	1.054642369
2	751.36	751360	689.5666	665.3663	665.3663	689.5666	0.964905058	0.936404897		2	611.75	1.058777264
2	751.691	751691	1194.741	980.888	980.888	1194.741	0.82100472	0.929805632		2	612	1.058109027
2	751.963	751963	1386.711	1134.849	1134.849	1386.711	0.818374557	0.899996571		2	612.25	1.053983648
2	752.365	752365	540.1641	414.8683	414.8683	540.1641	0.76804123	0.85092287		2	612.5	1.04257642
2	752.607	752607	957.65	782.7131	782.7131	957.65	0.817326894	0.870721736		2	612.75	1.02857297
2	752.872	752872	847.7381	585.7807	585.7807	847.7381	0.690992536	0.914506753		2	613	1.015125332
2	753.162	753162	674.4304	844.5631	844.5631	674.4304	1.252261316	0.949947979		2	613.25	1.009915451
2	753.381	753381	1013.974	723.9446	723.9446	1013.974	0.713967617	0.98432058		2	613.5	1.008048208
2	753.658	753658	836.6249	1111.773	1111.773	836.6249	1.328878689	1.028831246		2	613.75	1.007918539
2	753.905	753905	343.1995	264.1284	264.1284	343.1995	0.769606016	1.025210314		2	614	1.009337006
2	754.111	754111	400.8621	506.5145	506.5145	400.8621	1.263562956	1.011781051		2	614.25	1.012553157
2	754.363	754363	466.8047	624.9672	624.9672	466.8047	1.338819425	0.995405776		2	614.5	1.018326657
2	754.649	754649	453.5548	290.2695	290.2695	453.5548	0.639987715	0.952738745		2	614.75	1.023690896
2	754.848	754848	834.4565	778.2342	778.2342	834.4565	0.932624049	0.922447304		2	615	1.02785632
2	755.117	755117	659.7247	516.3774	516.3774	659.7247	0.782716488	0.887258566		2	615.25	1.027466119
2	755.317	755317	561.0575	492.6557	492.6557	561.0575	0.878084154	0.854599803		2	615.5	1.023810121
2	755.631	755631	620.4445	360.5402	360.5402	620.4445	0.581099841	0.821101259		2	615.75	1.021337778
2	755.943	755943	422.4957	423.5658	423.5658	422.4957	1.002532807	0.834368286		2	616	1.020251802
2	756.203	756203	691.3068	655.7981	655.7981	691.3068	0.948635396	0.859404348		2	616.25	1.019769317
2	756.398	756398	924.2813	737.932	737.932	924.2813	0.798384648	0.868097838		2	616.5	1.02207691
2	756.682	756682	847.1288	679.7891	679.7891	847.1288	0.802462506	0.861752868		2	616.75	1.025518147
2	757.165	757165	634.849	772.9251	772.9251	634.849	1.217494396	0.841528917		2	617	1.027833546
2	757.438	757438	874.252	734.9116	734.9116	874.252	0.840617579	0.838154661		2	617.25	1.030574442
2	757.61	757610	830.732	587.9605	587.9605	830.732	0.70776195	0.833736341		2	617.5	1.034137598
2	757.847	757847	605.5285	414.963	414.963	605.5285	0.685290618	0.828263615		2	617.75	1.038471979
2	758.135	758135	665.6743	555.2791	555.2791	665.6743	0.834160339	0.850370218		2	618	1.04289335
2	758.457	758457	732.8482	723.409	723.409	732.8482	0.987119843	0.885308704		2	618.25	1.049530476
2	758.628	758628	599.6467	318.8033	318.8033	599.6467	0.531651888	0.896569404		2	618.5	1.060710303
2	759.022	759022	623.8635	646.4047	646.4047	623.8635	1.036131622	0.914738742		2	618.75	1.073319827
2	759.236	759236	652.0058	736.0553	736.0553	652.0058	1.128909129	0.924093766		2	619	1.084004442
2	759.631	759631	438.2409	514.8339	514.8339	438.2409	1.174773737	0.928759444		2	619.25	1.09841546
2	760.024	760024	798.4002	750.2018	750.2018	798.4002	0.939631278	0.894451971		2	619.5	1.114479568
2	760.23	760230	603.7549	458.8442	458.8442	603.7549	0.759984225	0.869118102		2	619.75	1.131975354
2	760.484	760484	822.4248	714.9162	714.9162	822.4248	0.869278504	0.84928942		2	620	1.137546908
2	760.681	760681	750.9024	523.9076	523.9076	750.9024	0.697703989	0.838371402		2	620.25	1.132413032
2	760.907	760907	762.429	478.544	478.544	762.429	0.627657133	0.825340153		2	620.5	1.122487155
2	761.2	761200	857.6082	591.1629	591.1629	857.6082	0.68931582	0.821086239		2	620.75	1.108054302
2	761.511	761511	953.7899	991.3563	991.3563	953.7899	1.039386452	0.825139768		2	621	1.086146961
2	761.893	761893	663.1611	608.2588	608.2588	663.1611	0.917211218	0.834833188		2	621.25	1.0663713
2	762.055	762055	783.2032	692.0764	692.0764	783.2032	0.883648586	0.842888817		2	621.5	1.050451869
2	762.508	762508	531.9146	615.463	615.463	531.9146	1.157071079	0.882809842		2	621.75	1.035295228
2	762.707	762707	1196.836	820.7859	820.7859	1196.836	0.685796467	0.892654731		2	622	1.024460947
2	763.072	763072	835.3799	426.5133	426.5133	835.3799	0.510562081	0.887788795		2	622.25	1.015269364
2	763.484	763484	753.7381	753.269	753.269	753.7381	0.999377635	0.870368221		2	622.5	1.01030101
2	763.781	763781	710.1093	787.1419	787.1419	710.1093	1.10847992	0.864320131		2	622.75	1.014005315
2	764.036	764036	1034.278	910.5768	910.5768	1034.278	0.8803985	0.872037886		2	623	1.028028486
2	764.434	764434	699.406	590.0979	590.0979	699.406	0.843712951	0.888249108		2	623.25	1.04392847
2	764.71	764710	885.914	588.735	588.735	885.914	0.664550961	0.895754724		2	623.5	1.056880994
2	765.048	765048	468.1046	420.436	420.436	468.1046	0.898166777	0.9055073		2	623.75	1.069974388
2	765.243	765243	477.3254	507.8026	507.8026	477.3254	1.063849944	0.903085545		2	624	1.08255226
2	765.554	765554	716.1432	723.1382	723.1382	716.1432	1.0097676	0.886665253		2	624.25	1.08762277
2	765.819	765819	1440.845	880.3944	880.3944	1440.845	0.611026446	0.869144888		2	624.5	1.088413546
2	766.229	766229	1299.006	1396.504	1396.504	1299.006	1.07505585	0.81739287		2	624.75	1.087766296
2	766.397	766397	1482.775	1204.681	1204.681	1482.775	0.812450304	0.791089985		2	625	1.085666227
2	766.662	766662	949.5826	840.7743	840.7743	949.5826	0.885414602	0.759538009		2	625.25	1.081337832
2	766.988	766988	692.566	457.6034	457.6034	692.566	0.660736161	0.716011265		2	625.5	1.075060206
2	767.204	767204	798.7956	322.0089	322.0089	798.7956	0.403118019	0.694943975		2	625.75	1.071010668
2	767.447	767447	617.3912	404.1027	404.1027	617.3912	0.654532653	0.697369273		2	626	1.075943853
2	767.752	767752	628.9583	669.3016	669.3016	628.9583	1.064143044	0.714632624		2	626.25	1.084543457
2	767.937	767937	1025.377	382.939	382.939	1025.377	0.373461663	0.722420759		2	626.5	1.090832042
2	768.138	768138	513.0904	394.5025	394.5025	513.0904	0.768875231	0.736888331		2	626.75	1.091734828
2	768.409	768409	957.405	483.3102	483.3102	957.405	0.504812697	0.770643972		2	627	1.089602881
2	768.598	768598	740.6985	932.6761	932.6761	740.6985	1.25918454	0.787428088		2	627.25	1.080352148
2	768.815	768815	1277.726	1177.681	1177.681	1277.726	0.92170074	0.799476945		2	627.5	1.066266486
2	769.221	769221	886.6861	664.5855	664.5855	886.6861	0.749516091	0.819663217		2	627.75	1.051477941
2	769.482	769482	1091.959	643.4049	643.4049	1091.959	0.589220749	0.821560676		2	628	1.043602471
2	769.81	769810	826.3113	663.1083	663.1083	826.3113	0.802492112	0.79509378		2	628.25	1.046472111
2	770.115	770115	1355.28	1281.535	1281.535	1355.28	0.94558689	0.767685293		2	628.5	1.050737627
2	770.332	770332	968.2768	694.0059	694.0059	968.2768	0.716743291	0.749454509		2	628.75	1.059528977
2	770.549	770549	1179.571	1001.047	1001.047	1179.571	0.848653451	0.725873005		2	629	1.070450367
2	770.74	770740	1038.845	659.7269	659.7269	1038.845	0.635058069	0.715883917		2	629.25	1.08334082
2	771.16	771160	1628.181	1007.433	1007.433	1628.181	0.618747547	0.732295086		2	629.5	1.097676155
2	771.394	771394	1053.387	736.1084	736.1084	1053.387	0.698801485	0.749443615		2	629.75	1.100520342
2	771.766	771766	809.1973	620.7415	620.7415	809.1973	0.767107725	0.772749115		2	630	1.095996758
2	771.994	771994	860.2275	542.0588	542.0588	860.2275	0.630134238	0.78782422		2	630.25	1.091046716
2	772.369	772369	576.0797	525.0562	525.0562	576.0797	0.91142979	0.822014464		2	630.5	1.08536383
2	772.555	772555	459.1712	517.5582	517.5582	459.1712	1.127157365	0.833802766		2	630.75	1.078545151
2	772.966	772966	843.6038	621.3778	621.3778	843.6038	0.736575392	0.831804442		2	631	1.069529267
2	773.242	773242	483.9896	461.0202	461.0202	483.9896	0.952541542	0.834236312		2	631.25	1.063567074
2	773.642	773642	3673.982	2994.759	2994.759	3673.982	0.815126204	0.840216459		2	631.5	1.059744542
2	773.834	773834	686.3061	396.3627	396.3627	686.3061	0.577530493	0.843188663		2	631.75	1.065560278
2	774.024	774024	724.8225	651.3512	651.3512	724.8225	0.898635459	0.855003643		2	632	1.075054949
2	774.219	774219	740.3634	561.7683	561.7683	740.3634	0.758773732	0.879709174		2	632.25	1.085836718
2	774.522	774522	527.4421	577.4528	577.4528	527.4421	1.094817422	0.93052267		2	632.5	1.092761136
2	774.871	774871	581.6494	397.09	397.09	581.6494	0.682696483	0.980080623		2	632.75	1.097509241
2	775.045	775045	672.9315	854.6717	854.6717	672.9315	1.270072362	1.003004221		2	633	1.100278066
2	775.449	775449	754.0802	854.1415	854.1415	754.0802	1.13269318	1.080709375		2	633.25	1.09607923
2	775.888	775888	753.1159	1095.64	1095.64	753.1159	1.45480928	1.136685726		2	633.5	1.087098703
2	776.461	776461	764.0183	475.6245	475.6245	764.0183	0.622530246	1.104579905		2	633.75	1.076683623
2	776.639	776639	548.3202	655.0669	655.0669	548.3202	1.194679496	1.091158517		2	634	1.066268543
2	776.966	776966	731.7497	798.2581	798.2581	731.7497	1.090889549	1.050191589		2	634.25	1.055853463
2	777.191	777191	654.7309	909.8705	909.8705	654.7309	1.389686205	1.009343769		2	634.5	1.045438383
2	777.55	777550	618.3067	393.169	393.169	618.3067	0.635880219	0.958088824		2	634.75	1.035023303
2	778.03	778030	674.5477	413.6924	413.6924	674.5477	0.613288578	0.922973213		2	635	1.032013458
2	778.221	778221	633.2098	968.1154	968.1154	633.2098	1.528901479	0.912695865		2	635.25	1.037599768
2	778.548	778548	1342.031	875.5332	875.5332	1342.031	0.65239417	0.905913912		2	635.5	1.042393684
2	778.746	778746	650.3321	481.295	481.295	650.3321	0.740075724	0.904554201		2	635.75	1.045672628
2	778.917	778917	628.2342	510.7259	510.7259	628.2342	0.812954627	0.900899623		2	636	1.052391453
2	779.106	779106	794.0901	785.7794	785.7794	794.0901	0.989534311	0.898278559		2	636.25	1.058412575
2	779.461	779461	861.699	809.6232	809.6232	861.699	0.939566136	0.899535074		2	636.5	1.062497498
2	779.661	779661	736.7029	817.1385	817.1385	736.7029	1.109183227	0.900112002		2	636.75	1.06574903
2	779.987	779987	839.6294	799.9318	799.9318	839.6294	0.952720093	0.905065698		2	637	1.065962893
2	780.213	780213	1081.882	852.4974	852.4974	1081.882	0.787976323	0.902628818		2	637.25	1.062109397
2	780.578	780578	859.2151	761.0398	761.0398	859.2151	0.885738391	0.87555096		2	637.5	1.057461521
2	780.884	780884	670.4756	317.5279	317.5279	670.4756	0.473586063	0.845469028		2	637.75	1.049930342
2	781.134	781134	729.6805	798.3078	798.3078	729.6805	1.094051163	0.83050858		2	638	1.042767058
2	781.436	781436	1027.998	1267.164	1267.164	1027.998	1.232652204	0.822568498		2	638.25	1.036878609
2	781.781	781781	1147.258	629.3945	629.3945	1147.258	0.548607637	0.818581598		2	638.5	1.031507904
2	781.949	781949	1434.003	758.4365	758.4365	1434.003	0.52889464	0.820935984		2	638.75	1.026151833
2	782.358	782358	1115.398	939.953	939.953	1115.398	0.84270637	0.841314296		2	639	1.021425112
2	782.555	782555	924.3336	1067.947	1067.947	924.3336	1.155369663	0.854096353		2	639.25	1.016734401
2	782.907	782907	1251.215	1180.492	1180.492	1251.215	0.943476541	0.89086139		2	639.5	1.011958469
2	783.099	783099	873.6197	590.4435	590.4435	873.6197	0.675858729	0.916263995		2	639.75	1.007132842
2	783.463	783463	594.5954	534.4148	534.4148	594.5954	0.89878731	0.952156862		2	640	1.003527529
2	783.913	783913	670.6962	802.6022	802.6022	670.6962	1.196670266	0.965448277		2	640.25	1.000991761
2	784.325	784325	957.798	874.4722	874.4722	957.798	0.913002742	0.968493539		2	640.5	0.996146988
2	784.781	784781	885.5268	1100.806	1100.806	885.5268	1.243108622	0.975849595		2	640.75	0.990651904
2	785.217	785217	940.9445	818.5877	818.5877	940.9445	0.86996385	0.988429384		2	641	0.985078368
2	785.392	785392	667.5086	473.2591	473.2591	667.5086	0.708993262	0.993389484		2	641.25	0.980047449
2	785.574	785574	833.6721	804.541	804.541	833.6721	0.965056885	0.998928275		2	641.5	0.976629765
2	785.882	785882	515.4361	442.2533	442.2533	515.4361	0.858017706	1.01318746		2	641.75	0.9742607
2	786.145	786145	627.0849	953.7556	953.7556	627.0849	1.520935363	1.02583185		2	642	0.971888354
2	786.499	786499	1017.802	857.1683	857.1683	1017.802	0.842175885	1.063516772		2	642.25	0.969497118
2	786.731	786731	705.0586	754.6874	754.6874	705.0586	1.07038961	1.095236634		2	642.5	0.967056714
2	786.97	786970	732.3513	832.305	832.305	732.3513	1.13648327	1.111066944		2	642.75	0.965587121
2	787.168	787168	538.7596	647.5273	647.5273	538.7596	1.201885405	1.105055378		2	643	0.966688462
2	787.457	787457	858.3103	794.5276	794.5276	858.3103	0.925688064	1.080468996		2	643.25	0.968214708
2	787.73	787730	610.7289	615.8213	615.8213	610.7289	1.008338233	1.053449862		2	643.5	0.971079646
2	787.93	787930	517.196	710.8479	710.8479	517.196	1.374426523	1.026245321		2	643.75	0.974551667
2	788.35	788350	1263.174	1185.465	1185.465	1263.174	0.938481159	0.942308529		2	644	0.979549107
2	788.719	788719	1093.591	699.6241	699.6241	1093.591	0.639749321	0.902215947		2	644.25	0.985614376
2	788.9	788900	805.0644	762.5452	762.5452	805.0644	0.947185343	0.907301513		2	644.5	0.991922552
2	789.154	789154	872.0575	764.2463	764.2463	872.0575	0.876371455	0.922153791		2	644.75	0.997248931
2	789.609	789609	1772.882	1456.752	1456.752	1772.882	0.82168582	0.994780004		2	645	1.002154096
2	789.779	789779	1276.257	1179.554	1179.554	1276.257	0.924229211	1.030121889		2	645.25	1.004847896
2	789.959	789959	540.5461	662.1491	662.1491	540.5461	1.224963236	1.059515474		2	645.5	1.007119519
2	790.25	790250	897.1968	1216.761	1216.761	897.1968	1.356180718	1.097373744		2	645.75	1.009210249
2	790.472	790472	804.3935	982.7256	982.7256	804.3935	1.22169759	1.127478423		2	646	1.008702997
2	790.736	790736	779.7013	890.5183	890.5183	779.7013	1.142127504	1.155988287		2	646.25	1.004604737
2	791.1	791100	1004.06	1154.017	1154.017	1004.06	1.149350636	1.185418489		2	646.5	0.998189685
2	791.291	791291	655.1092	684.195	684.195	655.1092	1.0443984	1.204965916		2	646.75	0.993233491
2	791.465	791465	663.981	671.9076	671.9076	663.981	1.011937992	1.228393884		2	647	0.988724912
2	791.753	791753	1063.352	1293.047	1293.047	1063.352	1.216010315	1.267686296		2	647.25	0.985771227
2	791.974	791974	537.9148	845.2649	845.2649	537.9148	1.571373199	1.303457878		2	647.5	0.985752916
2	792.138	792138	808.9045	1116.374	1116.374	808.9045	1.380106057	1.336756817		2	647.75	0.985508142
2	792.44	792440	395.1212	550.2387	550.2387	395.1212	1.392582074	1.386730986		2	648	0.983565638
2	792.609	792609	727.1727	1061.02	1061.02	727.1727	1.459103181	1.405724222		2	648.25	0.981395454
2	792.906	792906	738.3137	1117.605	1117.605	738.3137	1.513726482	1.437742239		2	648.5	0.978509165
2	793.101	793101	802.7643	992.7264	992.7264	802.7643	1.236634962	1.448690354		2	648.75	0.975611211
2	793.335	793335	669.3464	1030.742	1030.742	669.3464	1.539923125	1.440938516		2	649	0.969967142
2	793.682	793682	591.5877	634.5068	634.5068	591.5877	1.072549007	1.404688255		2	649.25	0.963128133
2	793.89	793890	628.8206	1120.226	1120.226	628.8206	1.781471536	1.386370839		2	649.5	0.957697888
2	794.196	794196	616.3977	724.6036	724.6036	616.3977	1.175545593	1.34946723		2	649.75	0.951657749
2	794.583	794583	844.3024	1413.919	1413.919	844.3024	1.674659459	1.305633369		2	650	0.948124377
2	794.894	794894	1030.53	1055.113	1055.113	1030.53	1.023854716	1.307254645		2	650.25	0.949703742
2	795.222	795222	1300.487	1212.572	1212.572	1300.487	0.932398402	1.320398607		2	650.5	0.952636374
2	795.553	795553	742.1625	1316.961	1316.961	742.1625	1.774491436	1.328305356		2	650.75	0.956208151
2	795.9	795900	1110.116	1025.11	1025.11	1110.116	0.92342602	1.340001306		2	651	0.960184579
2	796.407	796407	628.3843	951.4821	951.4821	628.3843	1.514172299	1.356362589		2	651.25	0.966225362
2	796.574	796574	533.8662	913.192	913.192	533.8662	1.710525971	1.351727502		2	651.5	0.97174306
2	796.841	796841	1116.54	1512.073	1512.073	1116.54	1.35424884	1.340998911		2	651.75	0.977260759
2	797.139	797139	886.7983	1148.234	1148.234	886.7983	1.294808526	1.326451393		2	652	0.979476218
2	797.366	797366	875.682	995.6603	995.6603	875.682	1.137011267	1.307860227		2	652.25	0.979914205
2	797.693	797693	600.6116	765.8002	765.8002	600.6116	1.275033982	1.278139255		2	652.5	0.980194939
2	797.903	797903	1132.14	1321.931	1321.931	1132.14	1.167639161	1.26296839		2	652.75	0.981613444
2	798.126	798126	953.4506	1108.122	1108.122	953.4506	1.162222773	1.242357028		2	653	0.983867513
2	798.508	798508	929.9454	1262.875	1262.875	929.9454	1.358009836	1.209673704		2	653.25	0.985698572
2	798.832	798832	1496.759	1412.509	1412.509	1496.759	0.943711713	1.185429157		2	653.5	0.982388935
2	799.126	799126	677.6531	756.8067	756.8067	677.6531	1.116805486	1.163285681		2	653.75	0.979079299
2	799.438	799438	766.7373	1141.573	1141.573	766.7373	1.488871091	1.148234336		2	654	0.974386645
2	799.905	799905	1076.059	1301.709	1301.709	1076.059	1.209700397	1.130525419		2	654.25	0.969641033
2	800.225	800225	1381.524	1268.362	1268.362	1381.524	0.918089009	1.114501515		2	654.5	0.96429435
2	802.152	802152	758.1989	1077.718	1077.718	758.1989	1.421418575	1.131854147		2	654.75	0.958023154
2	802.613	802613	711.274	631.7432	631.7432	711.274	0.888185425	1.207024263		2	655	0.951748633
2	802.934	802934	615.7092	833.2009	833.2009	615.7092	1.353237697	1.268705472		2	655.25	0.9441846
2	803.135	803135	1198.841	1172.401	1172.401	1198.841	0.977945366	1.316197408		2	655.5	0.935104877
2	803.354	803354	867.5574	1227.338	1227.338	867.5574	1.41470524	1.377526923		2	655.75	0.928563553
2	803.689	803689	848.5645	1400.97	1400.97	848.5645	1.650988228	1.44931921		2	656	0.925676045
2	804.06	804060	868.3621	1297.493	1297.493	868.3621	1.494184281	1.496167838		2	656.25	0.924636422
2	804.35	804350	765.8958	1209.57	1209.57	765.8958	1.57928794	1.531013513		2	656.5	0.923596798
2	804.601	804601	606.9582	1160.346	1160.346	606.9582	1.911739556	1.558397918		2	656.75	0.928004514
2	804.804	804804	1011.211	1766.971	1766.971	1011.211	1.74738111	1.580223163		2	657	0.936326451
2	807.704	807704	1004.423	1560.535	1560.535	1004.423	1.553663148	1.787398359		2	657.25	0.944648388
2	808.296	808296	912.0367	1886.516	1886.516	912.0367	2.068465008	1.788533477		2	657.5	0.950964688
2	809.875	809875	2293.999	3775.793	3775.793	2293.999	1.645943612	1.712764159		2	657.75	0.955967588
3	1.451	1451	5266.301	5030.168	5030.168	5266.301	0.955161507	0.944569942		2	658	0.96151062
3	1.626	1626	4407.782	4165.52	4165.52	4407.782	0.945037663	0.934520829		2	658.25	0.966075057
3	1.93	1930	2459.129	2180.088	2180.088	2459.129	0.886528523	0.916605491		2	658.5	0.96919961
3	2.148	2148	2370.433	1979.134	1979.134	2370.433	0.834925096	0.903571086		2	658.75	0.971782456
3	2.315	2315	2071.627	1771.187	1771.187	2071.627	0.854973893	0.893628915		2	659	0.974022861
3	2.502	2502	1442.584	1406.132	1406.132	1442.584	0.974731454	0.882389772		2	659.25	0.974879642
3	2.958	2958	1619.678	1709.811	1709.811	1619.678	1.055648715	0.854778588		2	659.5	0.974999804
3	3.166	3166	1965.342	1441.099	1441.099	1965.342	0.733256095	0.842527316		2	659.75	0.974175993
3	3.347	3347	2545.972	2035.73	2035.73	2545.972	0.799588527	0.832263909		2	660	0.971324818
3	3.513	3513	2090.654	1440.048	1440.048	2090.654	0.688802643	0.8228689		2	660.25	0.965801042
3	3.969	3969	2370.207	2411.006	2411.006	2370.207	1.017213264	0.796498515		2	660.5	0.960250657
3	4.294	4294	2637.202	1474.291	1474.291	2637.202	0.559036054	0.779176407		2	660.75	0.95663928
3	4.471	4471	3199.299	2946.078	2946.078	3199.299	0.920851099	0.770957719		2	661	0.954125283
3	4.716	4716	2076.681	1813.344	1813.344	2076.681	0.873193331	0.760494592		2	661.25	0.951545221
3	5.386	5386	3869.951	2609.964	2609.964	3869.951	0.674417841	0.737187361		2	661.5	0.949212027
3	5.444	5444	1875.414	1033.748	1033.748	1875.414	0.551210559	0.735818347		2	661.75	0.946842271
3	6.058	6058	3722.996	2959.903	2959.903	3722.996	0.795032549	0.731480369		2	662	0.944265052
3	8.547	8547	2043.629	1966.214	1966.214	2043.629	0.962118858	0.837928299		2	662.25	0.941967321
3	9.162	9162	4131.593	3567.8	3567.8	4131.593	0.863541012	0.850521181		2	662.5	0.941635469
3	9.23	9230	1058.655	974.6975	974.6975	1058.655	0.920694183	0.850631334		2	662.75	0.942691042
3	11.184	11184	1087.49	885.4633	885.4633	1087.49	0.814226614	0.789608521		2	663	0.94516855
3	11.47	11470	2145.142	1332.422	1332.422	2145.142	0.621134638	0.785630228		2	663.25	0.949167505
3	14.178	14178	1903.665	1610.243	1610.243	1903.665	0.845864687	0.913605833		2	663.5	0.957354512
3	14.412	14412	1044.016	1291.561	1291.561	1044.016	1.237108435	0.927429889		2	663.75	0.96580515
3	14.595	14595	1879.83	1766.919	1766.919	1879.83	0.939935526	0.937309032		2	664	0.970264642
3	14.953	14953	1395.963	1152.971	1152.971	1395.963	0.825932349	0.953490506		2	664.25	0.972634032
3	15.176	15176	1085.7	1118.407	1118.407	1085.7	1.030125265	0.961176853		2	664.5	0.974917217
3	15.48	15480	1183.956	837.1718	837.1718	1183.956	0.707097054	0.970550391		2	664.75	0.97629386
3	15.841	15841	1362.203	1177.79	1177.79	1362.203	0.864621499	0.984334132		2	665	0.975655257
3	16.071	16071	1331.414	1569.355	1569.355	1331.414	1.178713007	0.997076542		2	665.25	0.971790258
3	16.495	16495	807.3378	945.1062	945.1062	807.3378	1.170645299	1.039881964		2	665.5	0.96759192
3	16.704	16704	1186.89	1478.21	1478.21	1186.89	1.245448188	1.067614649		2	665.75	0.962120142
3	16.966	16966	1448.399	1461.122	1461.122	1448.399	1.008784182	1.10245671		2	666	0.959098751
3	17.226	17226	1800.064	1754.633	1754.633	1800.064	0.974761453	1.131628424		2	666.25	0.957198206
3	17.435	17435	1521.008	1381.14	1381.14	1521.008	0.908042561	1.148000563		2	666.5	0.955195675
3	17.751	17751	1598.873	1990.126	1990.126	1598.873	1.244705489	1.165251195		2	666.75	0.953558386
3	18.101	18101	1143.259	1752.051	1752.051	1143.259	1.532505758	1.185988407		2	667	0.952462166
3	18.286	18286	1187.281	1345.43	1345.43	1187.281	1.133202671	1.202546639		2	667.25	0.952176437
3	18.757	18757	1260.286	1298.996	1298.996	1260.286	1.03071525	1.250088671		2	667.5	0.958035356
3	18.949	18949	1546.261	2208.058	2208.058	1546.261	1.427998249	1.262545108		2	667.75	0.963737594
3	19.266	19266	1188.557	1464.12	1464.12	1188.557	1.231846685	1.273265334		2	668	0.962738416
3	19.455	19455	1057.658	1346.279	1346.279	1057.658	1.272886888	1.277503442		2	668.25	0.959984881
3	19.945	19945	858.2926	1091.881	1091.881	858.2926	1.272154741	1.299278871		2	668.5	0.95585354
3	20.4	20400	1114.865	1685.597	1685.597	1114.865	1.511929247	1.359186834		2	668.75	0.951250909
3	20.762	20762	1433.917	2073.693	2073.693	1433.917	1.446173663	1.422282714		2	669	0.946234363
3	20.998	20998	1041.748	1384.544	1384.544	1041.748	1.329058467	1.459090861		2	669.25	0.937750993
3	21.226	21226	2645.858	2753.878	2753.878	2645.858	1.040826076	1.484534098		2	669.5	0.931938985
3	21.461	21461	1319.339	2292.646	2292.646	1319.339	1.737723208	1.501707157		2	669.75	0.931252924
3	21.907	21907	1033.573	1507.715	1507.715	1033.573	1.458740699	1.524010901		2	670	0.931829941
3	22.093	22093	632.0489	1150.263	1150.263	632.0489	1.819895581	1.529603848		2	670.25	0.933207732
3	22.426	22426	839.2847	1584.587	1584.587	839.2847	1.888020835	1.534611933		2	670.5	0.936340563
3	22.853	22853	703.4665	849.722	849.722	703.4665	1.207906844	1.502781433		2	670.75	0.940053506
3	23.289	23289	1321.442	2035.002	2035.002	1321.442	1.539985864	1.449356654		2	671	0.949351497
3	23.507	23507	898.2144	1332.962	1332.962	898.2144	1.484013171	1.438413077		2	671.25	0.962224008
3	23.68	23680	1145.354	1520.183	1520.183	1145.354	1.327260393	1.438859634		2	671.5	0.97198073
3	23.879	23879	1342.471	1775.461	1775.461	1342.471	1.322532107	1.442864599		2	671.75	0.981685799
3	24.334	24334	1379.194	1650.88	1650.88	1379.194	1.196988966	1.514480966		2	672	0.993722923
3	24.565	24565	1050.699	1856.197	1856.197	1050.699	1.766630595	1.572700142		2	672.25	1.001030344
3	24.809	24809	1704.659	3124.14	3124.14	1704.659	1.832706717	1.62825595		2	672.5	0.997826669
3	25.027	25027	584.9646	1004.119	1004.119	584.9646	1.716546608	1.658531075		2	672.75	0.990389273
3	25.458	25458	793.7505	1030.899	1030.899	793.7505	1.298769576	1.667982102		2	673	0.983401044
3	25.68	25680	1005.727	1902.598	1902.598	1005.727	1.891763868	1.661063184		2	673.25	0.977471607
3	25.894	25894	703.3991	1135.947	1135.947	703.3991	1.614939513	1.652414528		2	673.5	0.9715485
3	26.066	26066	569.4815	1169.537	1169.537	569.4815	2.053687433	1.646853091		2	673.75	0.968818285
3	26.226	26226	582.1167	996.3331	996.3331	582.1167	1.711569347	1.640852559		2	674	0.968461183
3	26.716	26716	1294.042	1738.345	1738.345	1294.042	1.343345116	1.60957671		2	674.25	0.969129547
3	26.977	26977	1229.32	1662.2	1662.2	1229.32	1.352129633	1.596812607		2	674.5	0.970884234
3	27.412	27412	1146.226	1658.282	1658.282	1146.226	1.446732145	1.605351116		2	674.75	0.978014114
3	27.576	27576	840.8109	1204.099	1204.099	840.8109	1.432068733	1.624906077		2	675	0.986164499
3	28.043	28043	872.1201	1807.129	1807.129	872.1201	2.072110252	1.721213912		2	675.25	0.995888372
3	28.336	28336	819.0119	1577.63	1577.63	819.0119	1.926260168	1.784296325		2	675.5	1.002537026
3	28.567	28567	945.7162	2010.068	2010.068	945.7162	2.125445245	1.805512075		2	675.75	1.006482113
3	28.882	28882	742.5981	1214.344	1214.344	742.5981	1.635264082	1.838045289		2	676	1.008539348
3	29.224	29224	1025.463	1577.615	1577.615	1025.463	1.53844166	1.938438179		2	676.25	1.004567233
3	29.627	29627	624.476	1334.695	1334.695	624.476	2.137303916	2.079953249		2	676.5	0.99765127
3	29.841	29841	772.4623	1910.849	1910.849	772.4623	2.473711662	2.155922598		2	676.75	0.990926147
3	30.013	30013	900.1569	1286.973	1286.973	900.1569	1.429720752	2.213512066		2	677	0.985123908
3	30.194	30194	994.8539	2223.26	2223.26	994.8539	2.2347603	2.28428026		2	677.25	0.978503012
3	30.473	30473	727.6912	1788.152	1788.152	727.6912	2.457295072	2.416194211		2	677.5	0.971684413
3	30.707	30707	1073.058	2396.18	2396.18	1073.058	2.233038661	2.510285314		2	677.75	0.963605886
3	30.873	30873	668.8192	2339.26	2339.26	668.8192	3.497596959	2.547370552		2	678	0.954856487
3	31.079	31079	555.8076	1701.92	1701.92	555.8076	3.062066802	2.556578504		2	678.25	0.946154037
3	31.559	31559	998.0614	2182.982	2182.982	998.0614	2.187222149	2.49916428		2	678.5	0.941246115
3	31.741	31741	966.6658	2130.447	2130.447	966.6658	2.203912666	2.467037141		2	678.75	0.938462361
3	32.012	32012	536.3738	1443.842	1443.842	536.3738	2.691857805	2.428908511		2	679	0.934934863
3	32.29	32290	999.7152	1860.496	1860.496	999.7152	1.86102602	2.387347845		2	679.25	0.928699028
3	32.586	32586	1373.364	2905.155	2905.155	1373.364	2.11535689	2.322112456		2	679.5	0.921684787
3	33.069	33069	1121.733	2137.529	2137.529	1121.733	1.905559523	2.213107463		2	679.75	0.915384081
3	33.375	33375	736.7138	2364.688	2364.688	736.7138	3.209778343	2.163112289		2	680	0.910154712
3	33.756	33756	959.2833	2014.549	2014.549	959.2833	2.100056365	2.106727288		2	680.25	0.90574939
3	34.211	34211	962.8472	1567.601	1567.601	962.8472	1.628089068	2.014711307		2	680.5	0.902543848
3	34.585	34585	857.5709	1832.985	1832.985	857.5709	2.137415111	1.929396652		2	680.75	0.90221145
3	34.854	34854	1731.166	2567.48	2567.48	1731.166	1.483092898	1.876317717		2	681	0.902430261
3	35.074	35074	1810.989	3200.699	3200.699	1810.989	1.767376279	1.844748965		2	681.25	0.904067942
3	35.232	35232	1811.582	2782.095	2782.095	1811.582	1.535726785	1.833947998		2	681.5	0.906229439
3	35.585	35585	1263.38	2902.383	2902.383	1263.38	2.29731593	1.844728277		2	681.75	0.908362315
3	35.887	35887	1196.356	2124.355	2124.355	1196.356	1.775688006	1.867163371		2	682	0.910464186
3	36.133	36133	1015.663	2171.649	2171.649	1015.663	2.138159015	1.875506357		2	682.25	0.913594416
3	36.375	36375	1099.781	2254.033	2254.033	1099.781	2.049528952	1.874044194		2	682.5	0.919276511
3	36.621	36621	1150.875	1854.502	1854.502	1150.875	1.611384381	1.869703536		2	682.75	0.926669021
3	36.843	36843	962.0019	1638.518	1638.518	962.0019	1.7032378	1.860231523		2	683	0.933940822
3	37.027	37027	1208.206	1939.504	1939.504	1208.206	1.605275921	1.84635008		2	683.25	0.941625966
3	37.398	37398	874.6473	1944.334	1944.334	874.6473	2.222992056	1.799755774		2	683.5	0.95045497
3	37.809	37809	748.3341	1244.557	1244.557	748.3341	1.663103419	1.727271587		2	683.75	0.958662415
3	38.207	38207	921.9717	1422.453	1422.453	921.9717	1.542838029	1.646763341		2	684	0.966788638
3	38.503	38503	1325.327	2501.259	2501.259	1325.327	1.887276876	1.543676129		2	684.25	0.976346666
3	38.732	38732	1220.801	1856.621	1856.621	1220.801	1.520821985	1.471523507		2	684.5	0.985435797
3	39.047	39047	1405.362	2120.937	2120.937	1405.362	1.50917486	1.387880278		2	684.75	0.992678682
3	39.213	39213	1436.355	1460.006	1460.006	1436.355	1.016465985	1.337811099		2	685	0.998865643
3	39.409	39409	1201.764	1589.111	1589.111	1201.764	1.322315363	1.294229119		2	685.25	1.00214378
3	39.588	39588	1222.144	1162.71	1162.71	1222.144	0.951369069	1.284894793		2	685.5	0.999180423
3	39.932	39932	874.6159	1302.351	1302.351	874.6159	1.489054795	1.371589232		2	685.75	0.990031132
3	40.233	40233	966.0899	1593.72	1593.72	966.0899	1.64966014	1.520076376		2	686	0.978672011
3	40.686	40686	1432.903	1751.712	1751.712	1432.903	1.222491683	1.761323736		2	686.25	0.96786815
3	40.855	40855	1218.138	2289.53	2289.53	1218.138	1.879532532	1.828338345		2	686.5	0.9609943
3	41.019	41019	1465.728	2454.82	2454.82	1465.728	1.674812789	1.882210437		2	686.75	0.955414337
3	41.253	41253	719.4132	2007.892	2007.892	719.4132	2.791013565	1.956807689		2	687	0.950240356
3	41.451	41451	1046.889	2398.528	2398.528	1046.889	2.291100585	2.014925903		2	687.25	0.947830723
3	41.765	41765	1090.419	2060.086	2060.086	1090.419	1.889260917	2.090824557		2	687.5	0.947157285
3	41.941	41941	710.7092	1258.003	1258.003	710.7092	1.770067139	2.120958306		2	687.75	0.947639352
3	42.128	42128	824.3762	1565.164	1565.164	824.3762	1.89860406	2.142964545		2	688	0.953389936
3	42.323	42323	768.4944	2072.047	2072.047	768.4944	2.696242159	2.157247007		2	688.25	0.960772467
3	42.827	42827	1065.2	1614.938	1614.938	1065.2	1.516088997	2.170604439		2	688.5	0.96760415
3	43.182	43182	684.7781	1605.968	1605.968	684.7781	2.345238552	2.161245342		2	688.75	0.970442849
3	43.392	43392	925.6711	2454.589	2454.589	925.6711	2.651685896	2.148034612		2	689	0.972343512
3	43.768	43768	945.5934	2075.278	2075.278	945.5934	2.194683254	2.12653446		2	689.25	0.972589375
3	44	44000	1344.614	2494.981	2494.981	1344.614	1.855536979	2.123776333		2	689.5	0.9679057
3	44.318	44318	1217.086	2372.934	2372.934	1217.086	1.949684739	2.132644676		2	689.75	0.959633981
3	44.707	44707	882.278	1822.437	1822.437	882.278	2.065604039	2.145947072		2	690	0.95152422
3	44.997	44997	990.4412	1883.292	1883.292	990.4412	1.90146775	2.150202754		2	690.25	0.947645098
3	45.253	45253	871.2973	2021.829	2021.829	871.2973	2.320481195	2.145002472		2	690.5	0.946132927
3	45.558	45558	849.1843	2152.939	2152.939	849.1843	2.535302407	2.126745273		2	690.75	0.945476434
3	45.992	45992	791.4612	1599.745	1599.745	791.4612	2.021255116	2.086501765		2	691	0.944083588
3	46.228	46228	974.1983	2086.386	2086.386	974.1983	2.141644057	2.060523179		2	691.25	0.942723841
3	46.541	46541	835.7121	1732.075	1732.075	835.7121	2.072573797	2.024836709		2	691.5	0.943689911
3	46.845	46845	970.2455	1958.388	1958.388	970.2455	2.018445847	1.969300612		2	691.75	0.94743704
3	47.086	47086	1149.104	2141.502	2141.502	1149.104	1.863627661	1.920021597		2	692	0.951540285
3	47.244	47244	1433.431	2085.408	2085.408	1433.431	1.454836682	1.90058625		2	692.25	0.955012107
3	47.54	47540	1042.997	2322.177	2322.177	1042.997	2.226446481	1.904262963		2	692.5	0.958803897
3	47.77	47770	934.8786	1727.385	1727.385	934.8786	1.847710494	1.915024307		2	692.75	0.961763841
3	47.991	47991	1439.576	2868.069	2868.069	1439.576	1.992301205	1.935860097		2	693	0.964520676
3	48.155	48155	1478.094	2850.42	2850.42	1478.094	1.928442981	1.965346546		2	693.25	0.967233198
3	48.456	48456	1234.76	2278.865	2278.865	1234.76	1.845593476	2.015007824		2	693.5	0.969372741
3	48.629	48629	757.3487	1546.005	1546.005	757.3487	2.041338422	2.021571001		2	693.75	0.969850954
3	48.792	48792	524.6312	1144.614	1144.614	524.6312	2.18174977	2.009915865		2	694	0.968557997
3	49.142	49142	1062.974	2096.127	2096.127	1062.974	1.971945692	1.956908563		2	694.25	0.96877861
3	49.33	49330	632.7067	1335.676	1335.676	632.7067	2.111050823	1.91887297		2	694.5	0.972741852
3	49.523	49523	853.1677	1605.157	1605.157	853.1677	1.881408544	1.877573001		2	694.75	0.976931275
3	49.853	49853	801.2518	1419.4	1419.4	801.2518	1.77147808	1.776795183		2	695	0.981648454
3	50.051	50051	968.4832	1376.598	1376.598	968.4832	1.421395849	1.701137455		2	695.25	0.984934956
3	50.205	50205	1039.881	1965.543	1965.543	1039.881	1.89016147	1.643743619		2	695.5	0.988056307
3	50.554	50554	1382.897	1821.818	1821.818	1382.897	1.317392402	1.549423877		2	695.75	0.991360195
3	50.934	50934	1377.051	2270.296	2270.296	1377.051	1.648665155	1.513557636		2	696	0.993308156
3	51.111	51111	1051.156	1149.559	1149.559	1051.156	1.093614078	1.507740157		2	696.25	0.993594786
3	51.436	51436	1250.946	2070.309	2070.309	1250.946	1.6549947	1.50247215		2	696.5	0.991431221
3	51.651	51651	865.1801	1552.924	1552.924	865.1801	1.794914146	1.518953597		2	696.75	0.988619605
3	51.975	51975	1357.181	1930.84	1930.84	1357.181	1.422684226	1.556402504		2	697	0.982762889
3	52.334	52334	874.9789	1378.494	1378.494	874.9789	1.575459705	1.551995023		2	697.25	0.975148489
3	52.617	52617	1284.904	2198.427	2198.427	1284.904	1.710965955	1.54263819		2	697.5	0.968345634
3	52.814	52814	1192.577	1913.845	1913.845	1192.577	1.604797845	1.539190331		2	697.75	0.96470325
3	53.107	53107	1124.284	1427.081	1427.081	1124.284	1.269324299	1.547287674		2	698	0.963587884
3	53.447	53447	1357.904	2634.634	2634.634	1357.904	1.940221105	1.594405544		2	698.25	0.962581186
3	53.72	53720	874.8253	1225.63	1225.63	874.8253	1.40099972	1.652659861		2	698.5	0.964689358
3	54.085	54085	1752.091	2321.203	2321.203	1752.091	1.324818745	1.724675281		2	698.75	0.968679981
3	54.289	54289	862.873	1176.465	1176.465	862.873	1.363427758	1.747284695		2	699	0.969936634
3	54.512	54512	635.4547	1637.665	1637.665	635.4547	2.577154595	1.746526596		2	699.25	0.968503839
3	54.712	54712	869.2632	1562.132	1562.132	869.2632	1.79707596	1.730850364		2	699.5	0.966051089
3	54.933	54933	809.3431	1485.478	1485.478	809.3431	1.835411953	1.71369267		2	699.75	0.96324054
3	55.163	55163	881.5767	1848.952	1848.952	881.5767	2.097324033	1.714792331		2	700	0.960492772
3	55.325	55325	886.3739	1315.563	1315.563	886.3739	1.484207737	1.727959002		2	700.25	0.95751842
3	55.701	55701	1495.157	2008.566	2008.566	1495.157	1.343381331	1.767706825		2	700.5	0.953563158
3	55.895	55895	1222.832	1941.361	1941.361	1222.832	1.587594208	1.794845728		2	700.75	0.947653954
3	56.211	56211	1058.573	1383.01	1383.01	1058.573	1.30648524	1.880420545		2	701	0.940373354
3	56.407	56407	696.6299	1632.165	1632.165	696.6299	2.342944223	1.930236588		2	701.25	0.933483355
3	56.575	56575	684.1246	1377.324	1377.324	684.1246	2.013264835	1.967647025		2	701.5	0.926568301
3	56.754	56754	657.5787	1277	1277	657.5787	1.941972877	2.019901315		2	701.75	0.919767628
3	56.978	56978	455.0215	1446.886	1446.886	455.0215	3.179818976	2.08530415		2	702	0.914056352
3	57.326	57326	825.4239	1728.39	1728.39	825.4239	2.093942276	2.134731241		2	702.25	0.909577089
3	57.536	57536	639.7841	900.9004	900.9004	639.7841	1.408131899	2.102666063		2	702.5	0.905122828
3	57.861	57861	829.3458	1677.201	1677.201	829.3458	2.022318073	1.977358695		2	702.75	0.90192287
3	58.23	58230	867.6251	1704.075	1704.075	867.6251	1.964068352	1.811345239		2	703	0.901046468
3	58.501	58501	871.3984	1328.395	1328.395	871.3984	1.524440486	1.73676576		2	703.25	0.901828015
3	58.695	58695	1105.37	1865.838	1865.838	1105.37	1.687975972	1.7175348		2	703.5	0.903944458
3	58.915	58915	844.694	1727.714	1727.714	844.694	2.045372644	1.710058147		2	703.75	0.910793713
3	59.296	59296	1284.566	2051.077	2051.077	1284.566	1.596708149	1.719885615		2	704	0.919203633
3	59.47	59470	1196.54	1594.772	1594.772	1196.54	1.33281963	1.728529602		2	704.25	0.924870504
3	59.689	59689	668.1804	1093.927	1093.927	668.1804	1.637173135	1.752092558		2	704.5	0.928925554
3	59.85	59850	676.3906	1268.576	1268.576	676.3906	1.875508027	1.78030349		2	704.75	0.932457546
3	60.026	60026	961.0156	1974.559	1974.559	961.0156	2.054658634	1.814374545		2	705	0.935623095
3	60.418	60418	1047.665	1963.717	1963.717	1047.665	1.874374919	1.866342309		2	705.25	0.938501875
3	60.823	60823	1138.631	2199.834	2199.834	1138.631	1.931999041	1.864949826		2	705.5	0.940641288
3	61.138	61138	838.38	1715.756	1715.756	838.38	2.046513514	1.844730523		2	705.75	0.940779542
3	61.567	61567	856.2749	1532.72	1532.72	856.2749	1.789985903	1.803188748		2	706	0.939540003
3	61.75	61750	1049.082	2175.221	2175.221	1049.082	2.073451837	1.784213033		2	706.25	0.93839436
3	62.092	62092	1809.133	2465.896	2465.896	1809.133	1.363026378	1.731790201		2	706.5	0.93714678
3	62.421	62421	2030.547	3593.013	3593.013	2030.547	1.769480342	1.669961952		2	706.75	0.935610336
3	62.68	62680	1077.38	1829.165	1829.165	1077.38	1.697790009	1.634304312		2	707	0.937296485
3	62.898	62898	1555.442	2109.561	2109.561	1555.442	1.356245363	1.625533807		2	707.25	0.942751929
3	63.248	63248	1238.505	1774.165	1774.165	1238.505	1.432505319	1.664206949		2	707.5	0.949185844
3	63.595	63595	1454.829	2260.309	2260.309	1454.829	1.553659571	1.737115271		2	707.75	0.956206634
3	63.798	63798	752.2858	1083.868	1083.868	752.2858	1.440766262	1.778901871		2	708	0.963699206
3	63.956	63956	939.057	2525.192	2525.192	939.057	2.689072122	1.804222323		2	708.25	0.972775587
3	64.245	64245	1064.388	2141.576	2141.576	1064.388	2.01202569	1.853191591		2	708.5	0.982578829
3	64.748	64748	818.3363	1563.02	1563.02	818.3363	1.909997149	1.948053409		2	708.75	0.99178109
3	64.924	64924	815.6608	1435.243	1435.243	815.6608	1.75960767	1.968112205		2	709	1.000726479
3	65.147	65147	812.4079	1486.99	1486.99	812.4079	1.830349016	1.964268954		2	709.25	1.009080206
3	65.405	65405	1022.148	1903.53	1903.53	1022.148	1.862284131	1.951639114		2	709.5	1.014145285
3	65.769	65769	952.6693	2231.987	2231.987	952.6693	2.342877009	1.969615955		2	709.75	1.018115659
3	66.119	66119	815.0958	1369.549	1369.549	815.0958	1.680230716	1.992601431		2	710	1.018275474
3	66.395	66395	834.8916	1517.111	1517.111	834.8916	1.817135302	2.005589194		2	710.25	1.013999564
3	66.615	66615	1091.222	2749.189	2749.189	1091.222	2.519367278	2.007796916		2	710.5	1.006590898
3	66.882	66882	934.6753	1397.785	1397.785	934.6753	1.495476557	1.979958295		2	710.75	0.997728333
3	67.158	67158	1020.724	1866.728	1866.728	1020.724	1.828827381	1.922467386		2	711	0.987390069
3	67.323	67323	855.2024	1894.525	1894.525	855.2024	2.215294298	1.888700859		2	711.25	0.970287703
3	67.646	67646	683.0296	1529.915	1529.915	683.0296	2.239895606	1.857904862		2	711.5	0.950045762
3	67.978	67978	740.3268	1475.149	1475.149	740.3268	1.992564635	1.896494736		2	711.75	0.936293194
3	68.259	68259	854.5612	1274.927	1274.927	854.5612	1.491908362	1.957163092		2	712	0.926544709
3	68.55	68550	980.8462	1387.109	1387.109	980.8462	1.414196232	2.016922403		2	712.25	0.919375064
3	68.759	68759	1332.485	2039.964	2039.964	1332.485	1.530947065	2.041573303		2	712.5	0.921341434
3	68.948	68948	811.2066	2218.237	2218.237	811.2066	2.734490819	2.050763728		2	712.75	0.929678275
3	69.248	69248	863.7177	2278.099	2278.099	863.7177	2.63755044	2.061293919		2	713	0.937253117
3	69.434	69434	792.1467	2137.426	2137.426	792.1467	2.698270409	2.069698699		2	713.25	0.94277894
3	69.687	69687	867.949	1587.153	1587.153	867.949	1.828624723	2.100531178		2	713.5	0.949122332
3	69.887	69887	1033.547	1862.173	1862.173	1033.547	1.801730352	2.120347002		2	713.75	0.957849876
3	70.14	70140	1015.161	1665.691	1665.691	1015.161	1.64081461	2.114236096		2	714	0.965802743
3	70.418	70418	1116.577	2143.956	2143.956	1116.577	1.920114779	2.085133915		2	714.25	0.97261277
3	70.777	70777	877.2426	1861.359	1861.359	877.2426	2.121829241	2.031506931		2	714.5	0.978889541
3	70.97	70970	959.6242	2098.76	2098.76	959.6242	2.187064478	2.00329849		2	714.75	0.980063569
3	71.144	71144	713.1082	1649.02	1649.02	713.1082	2.312440104	1.981616163		2	715	0.979356965
3	71.433	71433	1088.539	1980.434	1980.434	1088.539	1.819350524	1.949825393		2	715.25	0.978299922
3	71.661	71661	867.4464	1916.236	1916.236	867.4464	2.20905407	1.923231353		2	715.5	0.975488127
3	72.03	72030	1004.363	1500.573	1500.573	1004.363	1.49405444	1.864823996		2	715.75	0.973129175
3	72.285	72285	1080.034	2221.829	2221.829	1080.034	2.057184311	1.797329041		2	716	0.973401955
3	72.529	72529	1048.376	1520.454	1520.454	1048.376	1.450294551	1.712273816		2	716.25	0.979344596
3	72.902	72902	1171.297	1735.338	1735.338	1171.297	1.481552501	1.580828002		2	716.5	0.985628112
3	73.247	73247	935.4812	1579.525	1579.525	935.4812	1.688462579	1.501976555		2	716.75	0.990593067
3	73.76	73760	1245.619	1431.167	1431.167	1245.619	1.148960477	1.468576219		2	717	0.990709081
3	73.935	73935	1011.178	1571.547	1571.547	1011.178	1.554174438	1.469418047		2	717.25	0.987686579
3	74.27	74270	743.0467	1271.317	1271.317	743.0467	1.71095168	1.485521157		2	717.5	0.985099428
3	74.824	74824	1055.73	1478.68	1478.68	1055.73	1.400623265	1.609694539		2	717.75	0.98631575
3	75.142	75142	1143.256	1547.99	1547.99	1143.256	1.354018697	1.679233363		2	718	0.988576719
3	75.332	75332	635.2304	1235.216	1235.216	635.2304	1.944516509	1.706711087		2	718.25	0.991098966
3	75.567	75567	769.842	1303.459	1303.459	769.842	1.693151322	1.745476007		2	718.5	0.99371734
3	75.758	75758	742.0272	1469.243	1469.243	742.0272	1.980039276	1.77640505		2	718.75	0.995683869
3	76.111	76111	724.9785	1419.412	1419.412	724.9785	1.957867716	1.818858243		2	719	0.997632194
3	76.346	76346	637.3225	1196.277	1196.277	637.3225	1.877035567	1.828332503		2	719.25	0.999969526
3	76.615	76615	1318.698	2566.176	2566.176	1318.698	1.945992183	1.822850322		2	719.5	1.001571542
3	76.773	76773	1533.625	2177.038	2177.038	1533.625	1.419537371	1.814325253		2	719.75	1.002767155
3	77.071	77071	1003.483	1996.728	1996.728	1003.483	1.989797535	1.79378103		2	720	1.003594817
3	77.337	77337	1035.21	1531.908	1531.908	1035.21	1.479804098	1.773932977		2	720.25	1.003268294
3	77.576	77576	1107.437	2225.025	2225.025	1107.437	2.00916621	1.756084745		2	720.5	0.998597248
3	77.858	77858	1017.928	1872.076	1872.076	1017.928	1.839104534	1.73882107		2	720.75	0.990332553
3	78.129	78129	1943.103	3380.743	3380.743	1943.103	1.739868139	1.730017385		2	721	0.981040723
3	78.328	78328	2108.161	3448.888	3448.888	2108.161	1.635969928	1.717773186		2	721.25	0.968924944
3	78.485	78485	1156.739	1540.273	1540.273	1156.739	1.331564856	1.701767382		2	721.5	0.959866178
3	78.652	78652	970.1513	1288.389	1288.389	970.1513	1.328028937	1.68877377		2	721.75	0.952538166
3	78.818	78818	1176.559	2709.125	2709.125	1176.559	2.302583211	1.689715867		2	722	0.946669695
3	79.106	79106	1003.118	2188.179	2188.179	1003.118	2.181377465	1.733629977		2	722.25	0.943109443
3	79.361	79361	1302.576	2142.606	2142.606	1302.576	1.644899031	1.801939915		2	722.5	0.945311499
3	79.546	79546	1149.03	1639.816	1639.816	1149.03	1.42713071	1.859663534		2	722.75	0.950251259
3	80.043	80043	1226.504	1838.976	1838.976	1226.504	1.499364046	1.999783065		2	723	0.955667527
3	80.218	80218	976.7113	2054.97	2054.97	976.7113	2.103968696	2.041393918		2	723.25	0.962714312
3	80.453	80453	804.1495	1949.372	1949.372	804.1495	2.424141282	2.106081205		2	723.5	0.974495526
3	80.788	80788	751.5665	2196.551	2196.551	751.5665	2.922630266	2.187960659		2	723.75	0.983020498
3	80.977	80977	824.4476	1921.94	1921.94	824.4476	2.331185147	2.214109206		2	724	0.98311879
3	81.214	81214	3564.068	5034.158	5034.158	3564.068	1.412475295	2.227074816		2	724.25	0.978000019
3	81.47	81470	1035.629	2301.814	2301.814	1035.629	2.222624125	2.225289797		2	724.5	0.963974737
3	81.721	81721	906.2663	1987.318	1987.318	906.2663	2.192863179	2.204691475		2	724.75	0.951667726
3	81.981	81981	1177.957	2984.47	2984.47	1177.957	2.533598425	2.160526347		2	725	0.94195583
3	82.273	82273	1256.258	2500.382	2500.382	1256.258	1.990341156	2.069383814		2	725.25	0.929717547
3	82.646	82646	1502.299	1880.137	1880.137	1502.299	1.251506524	1.90851356		2	725.5	0.921620091
3	83.014	83014	21.78872	68.91741	68.91741	21.78872	3.16298571	1.760654103		2	725.75	0.920066364
3	83.238	83238	1224.822	1614.755	1614.755	1224.822	1.318358913	1.683655243		2	726	0.925599108
3	83.515	83515	1087.914	1275.376	1275.376	1087.914	1.172313253	1.585501754		2	726.25	0.936839052
3	83.694	83694	1516.653	1832.598	1832.598	1516.653	1.208317262	1.522431887		2	726.5	0.946806244
3	83.945	83945	1762.939	2065.151	2065.151	1762.939	1.171425103	1.431900259		2	726.75	0.956307456
3	84.263	84263	3837.427	4754.694	4754.694	3837.427	1.239031778	1.314795629		2	727	0.963617474
3	84.596	84596	650.2223	1068.035	1068.035	650.2223	1.642569011	1.190874528		2	727.25	0.969871513
3	84.779	84779	588.2062	627.8402	627.8402	588.2062	1.067381133	1.125841193		2	727.5	0.973177623
3	90.734	90734	3975.402	4437.432	4437.432	3975.402	1.116222208	1.084557129		2	727.75	0.9674692
3	91.013	91013	1302.036	1594.093	1594.093	1302.036	1.22430793	1.115828849		2	728	0.960664206
3	91.375	91375	1212.681	1383.478	1383.478	1212.681	1.14084248	1.151847399		2	728.25	0.955297638
3	91.614	91614	1259.434	1115.37	1115.37	1259.434	0.885612108	1.171745701		2	728.5	0.949182839
3	91.87	91870	1204.368	1326.587	1326.587	1204.368	1.10147978	1.189052513		2	728.75	0.946163527
3	92.284	92284	736.9669	970.7414	970.7414	736.9669	1.317211669	1.208727927		2	729	0.944925502
3	92.609	92609	831.2169	1255.409	1255.409	831.2169	1.510326607	1.217409504		2	729.25	0.944543444
3	92.767	92767	885.754	1060.351	1060.351	885.754	1.197116807	1.220497717		2	729.5	0.945673087
3	93.137	93137	905.1128	1050.024	1050.024	905.1128	1.160102918	1.225071226		2	729.75	0.94758859
3	93.305	93305	1198.266	1289.677	1289.677	1198.266	1.076286067	1.223127777		2	730	0.9486614
3	93.59	93590	971.1082	1204.303	1204.303	971.1082	1.240132665	1.201506057		2	730.25	0.949762944
3	93.885	93885	656.8932	900.2816	900.2816	656.8932	1.370514415	1.173612283		2	730.5	0.951874274
3	94.234	94234	1053.742	1015.897	1015.897	1053.742	0.964085137	1.14477686		2	730.75	0.954317113
3	94.545	94545	909.3943	987.263	987.263	909.3943	1.085626994	1.113154835		2	731	0.957531324
3	95.043	95043	996.0078	1154.619	1154.619	996.0078	1.159246946	1.078532816		2	731.25	0.961099004
3	95.241	95241	916.5695	970.5293	970.5293	916.5695	1.058871477	1.07846842		2	731.5	0.965848355
3	95.607	95607	650.0115	589.908	589.908	650.0115	0.907534713	1.101749553		2	731.75	0.974556943
3	95.888	95888	1088.39	1277.724	1277.724	1088.39	1.173957864	1.131467521		2	732	0.98534961
3	96.134	96134	834.2264	988.4073	988.4073	834.2264	1.184819013	1.159945041		2	732.25	0.994364292
3	96.415	96415	1249.911	1445.712	1445.712	1249.911	1.156651954	1.189100369		2	732.5	1.001953485
3	96.673	96673	716.3204	849.4761	849.4761	716.3204	1.185888466	1.210652532		2	732.75	1.007503017
3	96.924	96924	595.7274	877.6935	877.6935	595.7274	1.473313969	1.231272913		2	733	1.012315613
3	97.133	97133	639.0731	846.1928	846.1928	639.0731	1.32409391	1.251053014		2	733.25	1.010651342
3	97.427	97427	727.9719	902.411	902.411	727.9719	1.239623398	1.287530609		2	733.5	1.005704398
3	97.849	97849	1003.105	1051.31	1051.31	1003.105	1.048055787	1.380599482		2	733.75	1.00030461
3	98.417	98417	691.4636	1053.125	1053.125	691.4636	1.523037511	1.519815907		2	734	0.992988958
3	98.586	98586	470.3262	633.7592	633.7592	470.3262	1.347488615	1.542680528		2	734.25	0.982290331
3	98.821	98821	889.7164	1477.856	1477.856	889.7164	1.661041653	1.55096254		2	734.5	0.973132213
3	99.033	99033	485.4664	929.7714	929.7714	485.4664	1.91521267	1.554497977		2	734.75	0.966288604
3	99.218	99218	633.5138	998.3282	998.3282	633.5138	1.575858647	1.556915755		2	735	0.960268621
3	99.574	99574	567.0062	1122.527	1122.527	567.0062	1.979743784	1.537782851		2	735.25	0.954841717
3	99.739	99739	583.1619	740.5019	740.5019	583.1619	1.269805006	1.526693493		2	735.5	0.950917786
3	99.927	99927	851.166	987.0409	987.0409	851.166	1.159633843	1.518851733		2	735.75	0.951050248
3	100.139	100139	1082.997	1661.189	1661.189	1082.997	1.533881442	1.51354988		2	736	0.95369022
3	100.424	100424	917.9088	885.2165	885.2165	917.9088	0.964383934	1.503095516		2	736.25	0.955526936
3	100.63	100630	814.5372	1314.047	1314.047	814.5372	1.613243692	1.493889951		2	736.5	0.955310681
3	100.81	100810	735.2057	1204.614	1204.614	735.2057	1.638472063	1.485189844		2	736.75	0.955064823
3	101.035	101035	894.8602	1631.187	1631.187	894.8602	1.822840037	1.475525519		2	737	0.953940698
3	101.373	101373	993.7718	1954.015	1954.015	993.7718	1.966261268	1.464913657		2	737.25	0.9506011
3	101.62	101620	764.8214	794.2068	794.2068	764.8214	1.038421258	1.458504751		2	737.5	0.945512391
3	102.054	102054	1077.772	1323.339	1323.339	1077.772	1.227846892	1.445827935		2	737.75	0.940533914
3	102.272	102272	929.8464	1194.277	1194.277	929.8464	1.284380947	1.444900864		2	738	0.936064678
3	102.488	102488	909.8172	1067.144	1067.144	909.8172	1.17292133	1.450284054		2	738.25	0.93090117
3	102.697	102697	949.9934	1687.792	1687.792	949.9934	1.776635501	1.451520135		2	738.5	0.927090729
3	102.928	102928	944.169	1495.327	1495.327	944.169	1.583749308	1.436732142		2	738.75	0.925634526
3	103.361	103361	763.2437	1353.277	1353.277	763.2437	1.773060164	1.364913688		2	739	0.92582237
3	103.528	103528	734.367	839.0708	839.0708	734.367	1.14257694	1.332142166		2	739.25	0.927465137
3	103.698	103698	1054.529	1614.706	1614.706	1054.529	1.531210616	1.300214145		2	739.5	0.930165976
3	103.865	103865	1340.598	1760.869	1760.869	1340.598	1.313495172	1.273042231		2	739.75	0.934281892
3	104.1	104100	985.0457	892.8564	892.8564	985.0457	0.906411144	1.230196232		2	740	0.937628751
3	104.441	104441	970.5186	596.9438	596.9438	970.5186	0.615077135	1.15080575		2	740.25	0.941903011
3	104.848	104848	1535.885	1873.049	1873.049	1535.885	1.219524248	1.066913656		2	740.5	0.945855003
3	105.008	105008	1319.113	1540.157	1540.157	1319.113	1.167570178	1.04750785		2	740.75	0.94656202
3	105.283	105283	1086.97	1374.265	1374.265	1086.97	1.264308123	1.03797628		2	741	0.945878005
3	105.615	105615	1277.42	1399.951	1399.951	1277.42	1.095920684	1.05214264		2	741.25	0.944847632
3	105.916	105916	1889.794	1870.528	1870.528	1889.794	0.989805238	1.072398828		2	741.5	0.943837526
3	106.135	106135	1953.655	1962.453	1962.453	1953.655	1.004503354	1.082111153		2	741.75	0.941919725
3	106.518	106518	1205.755	1288.277	1288.277	1205.755	1.068440106	1.090426151		2	742	0.940066039
3	106.724	106724	1771.364	1541.152	1541.152	1771.364	0.870036876	1.093620783		2	742.25	0.939841046
3	107.002	107002	1539.846	1766.012	1766.012	1539.846	1.146875727	1.09539925		2	742.5	0.940453672
3	107.177	107177	1274.81	1671.049	1671.049	1274.81	1.310822005	1.100187257		2	742.75	0.941903963
3	107.516	107516	1165.601	1383.381	1383.381	1165.601	1.186839236	1.114708389		2	743	0.944465623
3	107.946	107946	1250.187	1232.12	1232.12	1250.187	0.985548562	1.088957937		2	743.25	0.948977832
3	108.187	108187	927.3693	1273.86	1273.86	927.3693	1.373627529	1.066479477		2	743.5	0.957270689
3	108.457	108457	1165.019	1029.376	1029.376	1165.019	0.883570139	1.056254464		2	743.75	0.966379619
3	108.653	108653	930.9161	1066.005	1066.005	930.9161	1.145113937	1.069588691		2	744	0.974385695
3	108.925	108925	1264.803	1015.981	1015.981	1264.803	0.80327213	1.129844354		2	744.25	0.9820511
3	109.222	109222	1004.52	1238.839	1238.839	1004.52	1.233264644	1.23588465		2	744.5	0.986637875
3	109.585	109585	722.016	917.0039	917.0039	722.016	1.270060359	1.380962598		2	744.75	0.98832994
3	109.988	109988	904.7838	995.8184	995.8184	904.7838	1.100614755	1.500852287		2	745	0.990060564
3	110.222	110222	652.6302	1253.88	1253.88	652.6302	1.921271801	1.546853504		2	745.25	0.991966133
3	110.465	110465	536.702	1057.651	1057.651	536.702	1.970648516	1.593188472		2	745.5	0.993506827
3	110.763	110763	984.5205	1828.112	1828.112	984.5205	1.85685519	1.633199656		2	745.75	0.995292218
3	110.99	110990	872.5726	1240.852	1240.852	872.5726	1.422061614	1.64039872		2	746	0.996408732
3	111.335	111335	1134.813	1875.813	1875.813	1134.813	1.652971018	1.557643185		2	746.25	0.997060409
3	111.492	111492	1024.582	1600.583	1600.583	1024.582	1.562181455	1.500493141		2	746.5	0.997395945
3	111.73	111730	922.0502	995.6315	995.6315	922.0502	1.079801837	1.441943504		2	746.75	0.998600166
3	111.896	111896	1248.861	1958.504	1958.504	1248.861	1.568232173	1.411263935		2	747	0.999509152
3	112.264	112264	987.9963	1418.748	1418.748	987.9963	1.435985135	1.343300408		2	747.25	1.000011179
3	112.453	112453	791.4501	994.6102	994.6102	791.4501	1.256693505	1.360232222		2	747.5	0.993808483
3	112.811	112811	992.0591	1077.091	1077.091	992.0591	1.085712535	1.455261809		2	747.75	0.984632636
3	112.969	112969	679.4216	1057.528	1057.528	679.4216	1.556512186	1.502528312		2	748	0.975848618
3	113.203	113203	675.5014	1161.749	1161.749	675.5014	1.719832113	1.553525189		2	748.25	0.969121695
3	113.446	113446	616.0465	864.917	864.917	616.0465	1.403980057	1.589014918		2	748.5	0.963179274
3	113.652	113652	835.3533	1606.115	1606.115	835.3533	1.922677507	1.619638384		2	748.75	0.959021273
3	113.943	113943	667.0877	961.582	961.582	667.0877	1.441462644	1.655386437		2	749	0.955044239
3	114.154	114154	623.1372	1331.079	1331.079	623.1372	2.136092982	1.66995352		2	749.25	0.960231304
3	114.378	114378	276.3569	521.3942	521.3942	276.3569	1.886669738	1.662719764		2	749.5	0.971367694
3	114.674	114674	976.1663	1442.007	1442.007	976.1663	1.477214487	1.623853815		2	749.75	0.982484951
3	114.872	114872	1002.415	1181.777	1181.777	1002.415	1.178929884	1.595992751		2	750	0.991712519
3	115.089	115089	723.1214	840.2582	840.2582	723.1214	1.161987738	1.579024259		2	750.25	1.003788622
3	115.293	115293	643.4221	1352.444	1352.444	643.4221	2.101954533	1.576722487		2	750.5	1.015860165
3	115.553	115553	767.7671	1231.439	1231.439	767.7671	1.603922596	1.581277417		2	750.75	1.020735299
3	115.758	115758	605.6324	915.4854	915.4854	605.6324	1.511618929	1.59074047		2	751	1.022497115
3	116.072	116072	716.9244	1418.342	1418.342	716.9244	1.978370383	1.653132445		2	751.25	1.021507839
3	116.409	116409	785.2164	896.1868	896.1868	785.2164	1.141324608	1.726815308		2	751.5	1.019980565
3	116.815	116815	729.6804	1498.537	1498.537	729.6804	2.053689533	1.757355144		2	751.75	1.016478314
3	117.066	117066	764.0053	1574.911	1574.911	764.0053	2.061387532	1.768694124		2	752	1.006981285
3	117.226	117226	794.2749	1186.571	1186.571	794.2749	1.493904692	1.771961933		2	752.25	0.996577973
3	117.391	117391	602.8955	1229.988	1229.988	602.8955	2.04013465	1.771554608		2	752.5	0.995557472
3	117.659	117659	641.0386	829.7007	829.7007	641.0386	1.294306926	1.761900758		2	752.75	1.00659584
3	117.962	117962	712.6995	1422.16	1422.16	712.6995	1.995455308	1.73905356		2	753	1.018799774
3	118.244	118244	505.3935	878.939	878.939	505.3935	1.739118133	1.708707215		2	753.25	1.030256952
3	118.445	118445	853.0226	1436.16	1436.16	853.0226	1.683613072	1.682976989		2	753.5	1.043784217
3	118.855	118855	937.4343	1455.185	1455.185	937.4343	1.552306119	1.607792969		2	753.75	1.051979133
3	119.153	119153	809.8339	1132.647	1132.647	809.8339	1.398616432	1.538928612		2	754	1.049093416
3	119.368	119368	356.9135	649.1263	649.1263	356.9135	1.818721623	1.489116309		2	754.25	1.043547699
3	119.563	119563	860.5609	1221.656	1221.656	860.5609	1.419604353	1.447906253		2	754.5	1.034077454
3	119.851	119851	911.8954	1378.676	1378.676	911.8954	1.511879542	1.386180321		2	754.75	1.021259237
3	120.092	120092	1599.046	2038.313	2038.313	1599.046	1.274705668	1.334391885		2	755	1.009396075
3	120.269	120269	1137.233	1475.818	1475.818	1137.233	1.297727027	1.302483757		2	755.25	0.996775387
3	120.442	120442	809.4974	803.4063	803.4063	809.4974	0.992475455	1.280563137		2	755.5	0.986390738
3	120.611	120611	1073.247	1296.383	1296.383	1073.247	1.207907406	1.273114124		2	755.75	0.98335163
3	120.869	120869	710.5683	792.7537	792.7537	710.5683	1.115661506	1.284699488		2	756	0.988020238
3	121.095	121095	754.1199	1129.793	1129.793	754.1199	1.498160969	1.304037672		2	756.25	0.995397941
3	121.571	121571	981.68	1394.316	1394.316	981.68	1.420336566	1.311742445		2	756.5	0.996870331
3	121.88	121880	670.0175	925.7022	925.7022	670.0175	1.381608988	1.25668159		2	756.75	0.994513649
3	122.159	122159	789.5904	1123.787	1123.787	789.5904	1.42325312	1.181000422		2	757	0.990945297
3	122.41	122410	1270.75	1422.782	1422.782	1270.75	1.119639583	1.113223649		2	757.25	0.988232052
3	122.603	122603	792.5595	639.2277	639.2277	792.5595	0.806535913	1.073167202		2	757.5	0.986897037
3	122.929	122929	1770.93	1679.336	1679.336	1770.93	0.948279153	1.004946534		2	757.75	0.984831779
3	123.281	123281	1649.381	1502.288	1502.288	1649.381	0.910819271	0.926017232		2	758	0.988071639
3	123.473	123473	1700.529	1547.86	1547.86	1700.529	0.910222642	0.896317747		2	758.25	0.995857641
3	123.705	123705	1823.891	1271.997	1271.997	1823.891	0.697408453	0.88615992		2	758.5	1.004479356
3	123.919	123919	1540.584	1171.376	1171.376	1540.584	0.760345427	0.916505952		2	758.75	1.009270539
3	124.484	124484	1652.762	2099.607	2099.607	1652.762	1.270362581	1.104382007		2	759	1.013200532
3	124.738	124738	1375.749	1625.795	1625.795	1375.749	1.181752631	1.168150964		2	759.25	1.016791737
3	125.14	125140	1339.432	1339.581	1339.581	1339.432	1.000111241	1.261362331		2	759.5	1.017798359
3	125.433	125433	661.2383	1167.864	1167.864	661.2383	1.766177186	1.31466525		2	759.75	1.014784617
3	125.685	125685	821.8355	1102.084	1102.084	821.8355	1.341003157	1.318789836		2	760	1.007345094
3	126.201	126201	980.2886	1110.378	1110.378	980.2886	1.132705205	1.259888957		2	760.25	0.997462715
3	126.525	126525	978.704	1347.247	1347.247	978.704	1.37656227	1.216043249		2	760.5	0.990933351
3	126.756	126756	835.3246	1015.854	1015.854	835.3246	1.21611886	1.199749257		2	760.75	0.986157595
3	126.938	126938	1871.058	1963.026	1963.026	1871.058	1.049152939	1.191878305		2	761	0.982611395
3	127.139	127139	1190.483	1379.704	1379.704	1190.483	1.158944731	1.180542361		2	761.25	0.981843719
3	127.381	127381	1579.506	1977.984	1977.984	1579.506	1.252280143	1.17322874		2	761.5	0.982954483
3	127.569	127569	702.4629	728.2666	728.2666	702.4629	1.036733185	1.179948737		2	761.75	0.985070737
3	127.794	127794	711.8384	878.5928	878.5928	711.8384	1.234258787	1.210266753		2	762	0.988121454
3	127.991	127991	1110.403	1289.703	1289.703	1110.403	1.161472907	1.253533837		2	762.25	0.994911722
3	128.444	128444	829.738	1264.515	1264.515	829.738	1.523993116	1.377467882		2	762.5	1.002421937
3	128.796	128796	1316.512	1348.297	1348.297	1316.512	1.024143342	1.458957055		2	762.75	1.005822835
3	129.186	129186	582.7571	1396.774	1396.774	582.7571	2.396837379	1.563673254		2	763	1.004686719
3	129.361	129361	734.724	1021.916	1021.916	734.724	1.390884196	1.608986144		2	763.25	1.001793888
3	129.529	129529	783.6288	1131.376	1131.376	783.6288	1.443765211	1.632290573		2	763.5	0.998310024
3	129.861	129861	768.6852	919.2993	919.2993	768.6852	1.195937297	1.633629951		2	763.75	0.99657458
3	130.137	130137	752.3988	1537.156	1537.156	752.3988	2.04300698	1.613471988		2	764	0.99861884
3	130.362	130362	888.5806	1357.204	1357.204	888.5806	1.527384235	1.573319302		2	764.25	1.001961618
3	130.591	130591	570.8967	999.8983	999.8983	570.8967	1.751452233	1.50716325		2	764.5	1.005128261
3	130.874	130874	618.7795	932.6581	932.6581	618.7795	1.507254361	1.413093647		2	764.75	1.007468424
3	131.15	131150	757.1096	814.798	814.798	757.1096	1.076195573	1.334347396		2	765	1.009927384
3	131.443	131443	1068.26	1103.571	1103.571	1068.26	1.033054687	1.245952631		2	765.25	1.009447975
3	131.608	131608	1097.572	1491.661	1491.661	1097.572	1.35905526	1.186579058		2	765.5	1.004948422
3	131.915	131915	1100.354	966.7225	966.7225	1100.354	0.878555901	1.087081198		2	765.75	0.999559165
3	132.071	132071	569.3162	687.642	687.642	569.3162	1.207838456	1.054009866		2	766	0.990215987
3	132.241	132241	903.5105	1066.378	1066.378	903.5105	1.180260772	1.034462098		2	766.25	0.979241765
3	132.551	132551	907.6163	828.4947	828.4947	907.6163	0.912824836	1.027964271		2	766.5	0.967215784
3	132.942	132942	1398.074	1597.052	1597.052	1398.074	1.142322939	1.053566012		2	766.75	0.956635397
3	133.24	133240	1082.183	936.8994	936.8994	1082.183	0.865749508	1.081303591		2	767	0.945404029
3	133.691	133691	1540.068	1344.765	1344.765	1540.068	0.87318547	1.167003164		2	767.25	0.938777968
3	133.917	133917	1006.265	1030.996	1030.996	1006.265	1.024577025	1.216986392		2	767.5	0.940470824
3	134.075	134075	601.6453	1152.56	1152.56	601.6453	1.915680219	1.241220769		2	767.75	0.945294455
3	134.4	134400	896.1864	1156.251	1156.251	896.1864	1.2901903	1.285185135		2	768	0.949533694
3	134.73	134730	795.4925	870.547	870.547	795.4925	1.094349727	1.323423022		2	768.25	0.957675283
3	135.003	135003	571.3491	1047.776	1047.776	571.3491	1.833863045	1.33314103		2	768.5	0.967181296
3	135.2	135200	866.063	864.9968	864.9968	866.063	0.998768912	1.330813966		2	768.75	0.973024973
3	135.447	135447	822.6223	1068.321	1068.321	822.6223	1.298677412	1.321023426		2	769	0.977390794
3	135.63	135630	1316.138	1378.818	1378.818	1316.138	1.047624185	1.31146701		2	769.25	0.981208347
3	135.947	135947	1052.979	1488.518	1488.518	1052.979	1.413625533	1.280985674		2	769.5	0.981288175
3	136.178	136178	1165.531	1604.171	1604.171	1165.531	1.376343486	1.249621704		2	769.75	0.974411507
3	136.394	136394	796.5622	1129.86	1129.86	796.5622	1.418420307	1.221744519		2	770	0.966940776
3	136.609	136609	686.3929	747.2315	747.2315	686.3929	1.088635241	1.202399181		2	770.25	0.959551709
3	136.963	136963	976.7567	1113.246	1113.246	976.7567	1.139737255	1.185692136		2	770.5	0.950979898
3	137.441	137441	1334.346	1193.191	1193.191	1334.346	0.894214094	1.173761324		2	770.75	0.945892791
3	137.734	137734	591.0492	764.8963	764.8963	591.0492	1.294133043	1.169693109		2	771	0.949222752
3	137.957	137957	733.0311	867.4566	867.4566	733.0311	1.183383079	1.166993077		2	771.25	0.953602269
3	138.176	138176	732.2235	612.3641	612.3641	732.2235	0.83630763	1.170648327		2	771.5	0.959463375
3	138.379	138379	587.6126	904.143	904.143	587.6126	1.538671907	1.181536347		2	771.75	0.96480243
3	138.683	138683	713.066	1063.822	1063.822	713.066	1.491898366	1.199079772		2	772	0.970469497
3	138.941	138941	689.1086	770.8688	770.8688	689.1086	1.118646321	1.202984969		2	772.25	0.978239475
3	139.149	139149	984.6931	820.9868	820.9868	984.6931	0.833748911	1.191038512		2	772.5	0.984768194
3	139.416	139416	801.7621	1120.875	1120.875	801.7621	1.398014448	1.159882148		2	772.75	0.985633252
3	139.596	139596	663.1254	771.8261	771.8261	663.1254	1.163921786	1.134814496		2	773	0.985377371
3	139.911	139911	1010.151	888.5167	888.5167	1010.151	0.879588002	1.096539795		2	773.25	0.98614501
3	140.293	140293	811.988	1046.937	1046.937	811.988	1.289350335	1.058775517		2	773.5	0.987419102
3	140.587	140587	801.7573	883.2072	883.2072	801.7573	1.101589222	1.034452253		2	773.75	0.988712701
3	140.776	140776	582.1558	544.4595	544.4595	582.1558	0.935247059	1.025715238		2	774	0.992674782
3	141.007	141007	835.179	790.5844	790.5844	835.179	0.94660474	1.026511417		2	774.25	1.003377467
3	141.205	141205	910.2247	748.1683	748.1683	910.2247	0.821960006	1.043932048		2	774.5	1.017669214
3	141.433	141433	1080.494	1030	1030	1080.494	0.953267672	1.081406383		2	774.75	1.029963395
3	141.759	141759	651.7515	837.5808	837.5808	651.7515	1.285122934	1.141743808		2	775	1.04161387
3	142.074	142074	779.1073	950.9952	950.9952	779.1073	1.220621601	1.174492092		2	775.25	1.057075804
3	142.353	142353	1437.523	1623.144	1623.144	1437.523	1.129125586	1.19021931		2	775.5	1.07234016
3	142.584	142584	781.7836	1267.45	1267.45	781.7836	1.621228688	1.200522685		2	775.75	1.083206641
3	142.756	142756	777.6621	854.6277	854.6277	777.6621	1.098970491	1.194367183		2	776	1.087065716
3	143.071	143071	1425.18	1205.812	1205.812	1425.18	0.846076987	1.124961681		2	776.25	1.082290665
3	143.416	143416	918.8192	1269.935	1269.935	918.8192	1.382138075	1.033403961		2	776.5	1.077258099
3	143.707	143707	1257.258	985.4108	985.4108	1257.258	0.783777713	0.968335612		2	776.75	1.068944934
3	143.919	143919	630.2671	505.2326	505.2326	630.2671	0.801616648	0.910633783		2	777	1.057616181
3	144.122	144122	685.7184	624.9776	624.9776	685.7184	0.911420198	0.858592853		2	777.25	1.042924422
3	144.406	144406	637.2463	406.1556	406.1556	637.2463	0.637360468	0.809503023		2	777.5	1.030757235
3	144.753	144753	845.5467	627.4654	627.4654	845.5467	0.742082489	0.795394345		2	777.75	1.023336126
3	145.005	145005	1340.811	1057.199	1057.199	1340.811	0.788477272	0.804261424		2	778	1.017101536
3	145.41	145410	1237.541	1227.582	1227.582	1237.541	0.99195259	0.835276696		2	778.25	1.012644955
3	145.897	145897	1151.406	1031.25	1031.25	1151.406	0.895644108	0.868452537		2	778.5	1.01087747
3	146.164	146164	1039.72	832.5364	832.5364	1039.72	0.800731351	0.857814712		2	778.75	1.010045465
3	146.354	146354	1147.474	837.127	837.127	1147.474	0.72953897	0.835904069		2	779	1.008436436
3	146.688	146688	777.8377	832.5642	832.5642	777.8377	1.070357222	0.804476078		2	779.25	1.008109074
3	146.928	146928	472.7977	462.1011	462.1011	472.7977	0.977375947	0.814837447		2	779.5	1.008402007
3	147.158	147158	908.0468	689.3663	689.3663	908.0468	0.759174858	0.869020647		2	779.75	1.009021334
3	147.344	147344	893.7346	947.483	947.483	893.7346	1.060139106	0.935659611		2	780	1.010201185
3	147.834	147834	1140.54	845.5282	845.5282	1140.54	0.741340242	1.110552337		2	780.25	1.008482581
3	148.003	148003	639.1571	613.5122	613.5122	639.1571	0.959877001	1.169756235		2	780.5	1.00216035
3	148.166	148166	1514.066	1149.493	1149.493	1514.066	0.759209308	1.226194513		2	780.75	0.994423846
3	148.437	148437	952.1751	771.7766	771.7766	952.1751	0.810540624	1.298992994		2	781	0.987567003
3	148.727	148727	23.40748	60.2586	60.2586	23.40748	2.57433094	1.384917344		2	781.25	0.983793864
3	149.001	149001	23.41283	60.14022	60.14022	23.41283	2.568686485	1.463282047		2	781.5	0.981874729
3	149.296	149296	46.08603	57.83011	57.83011	46.08603	1.2548295	1.532926407		2	781.75	0.98088989
3	149.63	149630	107.6677	60.98939	60.98939	107.6677	0.566459486	1.586591295		2	782	0.982436558
3	149.974	149974	75.42824	59.98274	59.98274	75.42824	0.795229214	1.615306514		2	782.25	0.986682693
3	150.149	150149	27.57919	59.09092	59.09092	27.57919	2.142590845	1.618860979		2	782.5	0.991657761
3	150.51	150510	27.97538	65.92592	65.92592	27.97538	2.356569241	1.601079649		2	782.75	0.999817063
3	150.727	150727	67.37412	60.47566	60.47566	67.37412	0.897609646	1.587813884		2	783	1.009601312
3	150.927	150927	33.11415	69.25863	69.25863	33.11415	2.091511635	1.581833387		2	783.25	1.019141969
3	151.118	151118	85.45209	132.7107	132.7107	85.45209	1.553042178	1.571426567		2	783.5	1.026674213
3	151.421	151421	38.9028	71.36496	71.36496	38.9028	1.834442765	1.52196849		2	783.75	1.029191354
3	151.975	151975	1167.56	1266.277	1266.277	1167.56	1.08454983	1.186449898		2	784	1.031051738
3	152.254	152254	966.2814	878.2283	878.2283	966.2814	0.908874268	0.976344868		2	784.25	1.031681644
3	152.557	152557	1119.865	622.7161	622.7161	1119.865	0.556063543	0.822758481		2	784.5	1.032832953
3	152.726	152726	1037.909	707.1905	707.1905	1037.909	0.681360794	0.780369096		2	784.75	1.03420772
3	153.084	153084	900.9412	802.405	802.405	900.9412	0.89062971	0.718476111		2	785	1.036532162
3	153.252	153252	911.0141	559.6464	559.6464	911.0141	0.614311458	0.707263746		2	785.25	1.038985304
3	153.447	153447	1157.602	935.6097	935.6097	1157.602	0.808230895	0.718771185		2	785.5	1.041477698
3	153.7	153700	1306.599	837.1428	837.1428	1306.599	0.64070369	0.755009979		2	785.75	1.045022958
3	154.087	154087	784.8156	719.4289	719.4289	784.8156	0.91668527	0.803816762		2	786	1.049040033
3	154.253	154253	875.1474	898.2041	898.2041	875.1474	1.026346076	0.816099975		2	786.25	1.05522676
3	154.556	154556	972.5387	721.5233	721.5233	972.5387	0.741896749	0.848694213		2	786.5	1.064309291
3	154.716	154716	1031.813	1100.439	1100.439	1031.813	1.066510114	0.865195462		2	786.75	1.07550453
3	154.981	154981	1090.516	690.7332	690.7332	1090.516	0.633400335	0.880864093		2	787	1.080161367
3	155.203	155203	1092.007	668.321	668.321	1092.007	0.612011645	0.88236745		2	787.25	1.076044561
3	155.509	155509	755.4757	688.7454	688.7454	755.4757	0.91167115	0.876222288		2	787.5	1.068590727
3	155.689	155689	756.8293	773.4182	773.4182	756.8293	1.021918945	0.867677254		2	787.75	1.059903653
3	155.866	155866	865.942	1026.439	1026.439	865.942	1.185343822	0.855388055		2	788	1.046788567
3	156.043	156043	497.5704	403.7757	403.7757	497.5704	0.811494615	0.835228414		2	788.25	1.029757104
3	156.421	156421	820.5989	496.9486	496.9486	820.5989	0.605592574	0.768022126		2	788.5	1.017388832
3	156.652	156652	1013.654	781.0537	781.0537	1013.654	0.770532845	0.725061342		2	788.75	1.009574443
3	156.86	156860	986.0349	808.5702	808.5702	986.0349	0.820021888	0.694803309		2	789	1.013004406
3	157.049	157049	931.3955	442.9492	442.9492	931.3955	0.475575843	0.672593582		2	789.25	1.021297562
3	157.371	157371	1292.651	820.7707	820.7707	1292.651	0.634951507	0.639760773		2	789.5	1.034900442
3	157.538	157538	1610.667	883.3432	883.3432	1610.667	0.548433165	0.630260128		2	789.75	1.050823674
3	157.799	157799	1237.34	848.3151	848.3151	1237.34	0.685595794	0.633339912		2	790	1.064716977
3	158.102	158102	1659.682	979.1853	979.1853	1659.682	0.589983684	0.672917913		2	790.25	1.075804044
3	158.276	158276	1184.491	814.4462	814.4462	1184.491	0.687591717	0.708073279		2	790.5	1.087097061
3	158.518	158518	1041.498	787.4685	787.4685	1041.498	0.756092186	0.761329315		2	790.75	1.096170766
3	158.977	158977	715.6701	779.3938	779.3938	715.6701	1.089040607	0.834615594		2	791	1.103061107
3	159.183	159183	801.1729	730.7208	730.7208	801.1729	0.9120638	0.842181851		2	791.25	1.111050312
3	159.393	159393	1072.653	913.5355	913.5355	1072.653	0.851659856	0.840379559		2	791.5	1.122094714
3	159.646	159646	1147.837	1174.545	1174.545	1147.837	1.023268112	0.837640093		2	791.75	1.133721645
3	159.811	159811	1742.021	1014.851	1014.851	1742.021	0.582571048	0.842256947		2	792	1.147854761
3	160.179	160179	1318.535	1020.906	1020.906	1318.535	0.774272962	0.854101798		2	792.25	1.16372412
3	160.358	160358	1585.902	1058.864	1058.864	1585.902	0.667673034	0.858365023		2	792.5	1.176740455
3	160.639	160639	1071.948	1004.644	1004.644	1071.948	0.937213372	0.87169901		2	792.75	1.186097957
3	160.856	160856	1670.421	1460.01	1460.01	1670.421	0.874037144	0.900519226		2	793	1.193629861
3	161.082	161082	1246.47	1322.957	1322.957	1246.47	1.061362889	0.932406783		2	793.25	1.193880263
3	161.501	161501	856.2027	1041.781	1041.781	856.2027	1.216745754	0.981294003		2	793.5	1.187044482
3	161.748	161748	768.7846	666.4355	666.4355	768.7846	0.866868951	1.013098701		2	793.75	1.17852183
3	162.128	162128	526.0135	586.3459	586.3459	526.0135	1.114697436	1.046217813		2	794	1.169796847
3	162.324	162324	604.7091	601.4399	601.4399	604.7091	0.994593764	1.048301488		2	794.25	1.159654147
3	162.624	162624	1066.479	1082.608	1082.608	1066.479	1.015123598	1.027078727		2	794.5	1.150001473
3	162.79	162790	1180.107	1233.87	1233.87	1180.107	1.045557733	1.007352959		2	794.75	1.147093556
3	163.158	163158	688.6014	799.5515	799.5515	688.6014	1.161123837	0.961228906		2	795	1.14879745
3	163.425	163425	1276.806	1085.678	1085.678	1276.806	0.850307721	0.940516976		2	795.25	1.152058045
3	163.761	163761	1268.453	671.2576	671.2576	1268.453	0.529193908	0.928581895		2	795.5	1.154093769
3	164.265	164265	1237.353	1359.044	1359.044	1237.353	1.098347844	0.915121654		2	795.75	1.156788846
3	164.722	164722	1073.069	991.2475	991.2475	1073.069	0.92375001	0.907642728		2	796	1.15961239
3	164.984	164984	872.4012	949.8347	949.8347	872.4012	1.088759048	0.905429834		2	796.25	1.162362552
3	165.159	165159	794.6463	746.6155	746.6155	794.6463	0.939557008	0.906126039		2	796.5	1.163209754
3	165.572	165572	557.9911	485.372	485.372	557.9911	0.869856168	0.914285695		2	796.75	1.160098864
3	165.832	165832	749.9737	514.2176	514.2176	749.9737	0.68564751	0.917190894		2	797	1.156206463
3	166.084	166084	1035.469	1021.321	1021.321	1035.469	0.986336626	0.905002629		2	797.25	1.150794417
3	166.299	166299	693.3452	543.5057	543.5057	693.3452	0.783889035	0.89402056		2	797.5	1.143404161
3	166.543	166543	665.6558	667.2158	667.2158	665.6558	1.002343554	0.893947239		2	797.75	1.136020731
3	166.939	166939	695.5685	721.6708	721.6708	695.5685	1.03752657	0.90419513		2	798	1.129196696
3	167.446	167446	1016.022	877.8024	877.8024	1016.022	0.863960032	0.928318642		2	798.25	1.12161024
3	167.772	167772	891.8686	769.2905	769.2905	891.8686	0.862560359	0.945447535		2	798.5	1.114318826
3	167.961	167961	1275.085	1085.623	1085.623	1275.085	0.851412259	0.957876695		2	798.75	1.107912544
3	168.195	168195	1436.094	1654.115	1654.115	1436.094	1.151815271	0.976878415		2	799	1.101507511
3	168.363	168363	406.3775	371.2628	371.2628	406.3775	0.913590935	0.98880557		2	799.25	1.096233325
3	168.561	168561	510.9373	338.8393	338.8393	510.9373	0.663171978	0.996468182		2	799.5	1.092340247
3	168.899	168899	3482.981	4864.67	4864.67	3482.981	1.396697254	1.000567022		2	799.75	1.089108599
3	169.113	169113	1466.283	1528.108	1528.108	1466.283	1.042164439	1.000651465		2	800	1.085483351
3	169.521	169521	1722.486	2149.283	2149.283	1722.486	1.247779663	0.988012965		2	800.25	1.081719399
3	169.881	169881	1474.889	963.9729	963.9729	1474.889	0.653590135	0.954663531		2	800.5	1.082486818
3	170.136	170136	1029.423	625.0362	625.0362	1029.423	0.607171396	0.89825994		2	800.75	1.083254237
3	170.373	170373	1327.725	1848.974	1848.974	1327.725	1.392588074	0.831437971		2	801	1.084021656
3	170.552	170552	637.485	501.5313	501.5313	637.485	0.786734276	0.795570932		2	801.25	1.084789075
3	170.739	170739	1118.607	678.2582	678.2582	1118.607	0.606341816	0.770653424		2	801.5	1.085556494
3	171.208	171208	1222.436	672.6427	672.6427	1222.436	0.550247784	0.718312803		2	801.75	1.086323913
3	171.396	171396	1291.668	834.2253	834.2253	1291.668	0.645851178	0.708476691		2	802	1.087091331
3	171.7	171700	1253.972	866.9142	866.9142	1253.972	0.691334575	0.703943347		2	802.25	1.093005196
3	171.905	171905	1377.846	1250.027	1250.027	1377.846	0.907232739	0.704571656		2	802.5	1.106901304
3	172.136	172136	987.0165	658.978	658.978	987.0165	0.667646387	0.704483435		2	802.75	1.122156163
3	172.362	172362	724.6448	573.8545	573.8545	724.6448	0.79191143	0.707149417		2	803	1.139524488
3	172.597	172597	1226.367	847.5678	847.5678	1226.367	0.691120847	0.717078272		2	803.25	1.16137614
3	173.007	173007	902.9798	652.9416	652.9416	902.9798	0.723096574	0.74091029		2	803.5	1.181970105
3	173.212	173212	942.2387	707.8398	707.8398	942.2387	0.751231933	0.750830231		2	803.75	1.198403043
3	173.505	173505	989.8287	754.2852	754.2852	989.8287	0.762036098	0.762248105		2	804	1.209164519
3	173.691	173691	1035.027	538.1986	538.1986	1035.027	0.519985083	0.769370188		2	804.25	1.21952967
3	174.079	174079	1150.431	1117.201	1117.201	1150.431	0.971115173	0.783583528		2	804.5	1.229204325
3	174.596	174596	851.9922	967.9265	967.9265	851.9922	1.136074368	0.800302939		2	804.75	1.238421446
3	174.79	174790	1119.284	759.2024	759.2024	1119.284	0.678292909	0.804173465		2	805	1.245173682
3	174.994	174994	1947.249	1296.844	1296.844	1947.249	0.66598776	0.805946503		2	805.25	1.251261878
3	175.453	175453	910.9054	717.8722	717.8722	910.9054	0.788086447	0.813661493		2	805.5	1.257350075
3	175.642	175642	1061.868	591.7708	591.7708	1061.868	0.557292243	0.818696197		2	805.75	1.263438271
3	175.814	175814	733.6604	734.7126	734.7126	733.6604	1.001434179	0.823535864		2	806	1.269526467
3	176.17	176170	610.619	576.0043	576.0043	610.619	0.943312114	0.843417276		2	806.25	1.275614663
3	176.424	176424	804.9784	606.4943	606.4943	804.9784	0.753429285	0.860364559		2	806.5	1.281702859
3	176.758	176758	838.8248	791.2357	791.2357	838.8248	0.943266937	0.87704366		2	806.75	1.287791055
3	177.015	177015	729.1448	604.9668	604.9668	729.1448	0.829693636	0.87923736		2	807	1.293879251
3	177.284	177284	761.2272	616.892	616.892	761.2272	0.810391431	0.867130058		2	807.25	1.299967447
3	177.452	177452	929.1282	1013.776	1013.776	929.1282	1.091104543	0.853143704		2	807.5	1.306055643
3	178.665	178665	976.0876	510.2829	510.2829	976.0876	0.522783918	0.712266119		2	807.75	1.311053678
3	178.907	178907	777.8097	568.5203	568.5203	777.8097	0.730924672	0.697837172		2	808	1.311217084
3	179.08	179080	784.8024	467.1519	467.1519	784.8024	0.595247797	0.692545971		2	808.25	1.31138049
3	179.492	179492	599.7031	544.6643	544.6643	599.7031	0.908223252	0.688410055		2	808.5	1.308073603
3	179.713	179713	718.982	543.9408	543.9408	718.982	0.756543001	0.691139039		2	808.75	1.303984198
3	179.904	179904	499.36	359.6335	359.6335	499.36	0.720188842	0.696300304		2	809	1.299894793
3	180.106	180106	614.7452	316.6568	316.6568	614.7452	0.515102517	0.709306747		3	2	1.01275599
3	180.601	180601	843.1105	566.5778	566.5778	843.1105	0.672008948	0.767360628		3	2.25	1.00766946
3	180.915	180915	567.322	414.0862	414.0862	567.322	0.729896249	0.795718376		3	2.5	1.002560044
3	181.214	181214	524.2452	514.3554	514.3554	524.2452	0.981135163	0.81510985		3	2.75	0.99740012
3	181.586	181586	422.5284	390.7389	390.7389	422.5284	0.924763637	0.837169873		3	3	0.99226352
3	182.02	182020	876.1008	660.9737	660.9737	876.1008	0.754449374	0.846086785		3	3.25	0.987306842
3	182.217	182217	417.391	393.4068	393.4068	417.391	0.942537812	0.845831865		3	3.5	0.982480058
3	182.478	182478	698.8834	579.48	579.48	698.8834	0.829151186	0.842167208		3	3.75	0.977557186
3	182.782	182782	552.0382	398.6335	398.6335	552.0382	0.722112165	0.834113286		3	4	0.972676729
3	183.115	183115	539.7987	549.9445	549.9445	539.7987	1.018795525	0.819098615		3	4.25	0.968134528
3	183.445	183445	831.1705	521.0524	521.0524	831.1705	0.62688991	0.798918351		3	4.5	0.964111283
3	183.756	183756	911.8445	823.5765	823.5765	911.8445	0.903198407	0.779584847		3	4.75	0.960563552
3	184.056	184056	925.6966	627.5042	627.5042	925.6966	0.677872426	0.764656001		3	5	0.957598961
3	184.43	184430	1127.492	709.1349	709.1349	1127.492	0.628948942	0.751189451		3	5.25	0.954634371
3	184.603	184603	741.3945	540.5873	540.5873	741.3945	0.729149326	0.746318116		3	5.5	0.952420086
3	184.812	184812	558.1354	573.8664	573.8664	558.1354	1.028184917	0.742157612		3	5.75	0.951817987
3	185.128	185128	1100.686	675.7595	675.7595	1100.686	0.61394394	0.740561275		3	6	0.951215888
3	185.354	185354	1088.858	736.0032	736.0032	1088.858	0.675940481	0.749482106		3	6.25	0.953875327
3	185.573	185573	957.4269	755.0108	755.0108	957.4269	0.788583233	0.763537469		3	6.5	0.957520022
3	185.761	185761	1066.025	569.3499	569.3499	1066.025	0.534086818	0.769524101		3	6.75	0.961164717
3	186.085	186085	1234.072	1087.342	1087.342	1234.072	0.881100941	0.754116654		3	7	0.964809412
3	186.248	186248	1161.399	1101.69	1101.69	1161.399	0.948588728	0.749257971		3	7.25	0.968454107
3	186.411	186411	929.6603	752.853	752.853	929.6603	0.809815155	0.75127124		3	7.5	0.972098802
3	186.609	186609	800.0254	619.7366	619.7366	800.0254	0.774646155	0.755910867		3	7.75	0.975743497
3	186.918	186918	915.0176	653.4778	653.4778	915.0176	0.714169651	0.766078509		3	8	0.979388192
3	187.102	187102	570.9348	337.2129	337.2129	570.9348	0.590632941	0.772704045		3	8.25	0.983032887
3	187.351	187351	799.9847	590.7207	590.7207	799.9847	0.738414997	0.783736957		3	8.5	0.986677582
3	187.691	187691	943.4178	492.7922	492.7922	943.4178	0.522347787	0.801224436		3	8.75	0.988779736
3	187.956	187956	704.6463	851.9649	851.9649	704.6463	1.209067443	0.811419635		3	9	0.99052475
3	188.171	188171	707.165	596.8895	596.8895	707.165	0.844059731	0.814158727		3	9.25	0.991480154
[truncated: 3,801,395 more chars]
