# Supplementary material for: The effects of manipulating levels of replication initiation factors on origin firing efficiency in yeast
Source: PLoS Genet. 2019 Oct 4;15(10):e1008430. doi: 10.1371/journal.pgen.1008430 (PMC6795477; doi:10.1371/journal.pgen.1008430)
Supplement: S5 Data — Zip archive. (ZIP) [file pgen.1008430.s023.zip]

Archive with 11 entries (8 files):
- Lynch_S5_Data_SLD2-AnchorAway/
- Lynch_S5_Data_SLD2-AnchorAway/SLD2-AnchorAway_norap_t30.txt
- __MACOSX/
- __MACOSX/Lynch_S5_Data_SLD2-AnchorAway/
- __MACOSX/Lynch_S5_Data_SLD2-AnchorAway/._SLD2-AnchorAway_norap_t30.txt
- Lynch_S5_Data_SLD2-AnchorAway/SLD2-AnchorAway_norap_t60.txt
- __MACOSX/Lynch_S5_Data_SLD2-AnchorAway/._SLD2-AnchorAway_norap_t60.txt
- Lynch_S5_Data_SLD2-AnchorAway/SLD2-AnchorAway_plusrap_t30.txt
- __MACOSX/Lynch_S5_Data_SLD2-AnchorAway/._SLD2-AnchorAway_plusrap_t30.txt
- Lynch_S5_Data_SLD2-AnchorAway/SLD2-AnchorAway_plusrap_t60.txt
- __MACOSX/Lynch_S5_Data_SLD2-AnchorAway/._SLD2-AnchorAway_plusrap_t60.txt
