# Supplementary material for: The effects of manipulating levels of replication initiation factors on origin firing efficiency in yeast
Source: PLoS Genet. 2019 Oct 4;15(10):e1008430. doi: 10.1371/journal.pgen.1008430 (PMC6795477; doi:10.1371/journal.pgen.1008430)
Supplement: S5 Data — Zip archive. (ZIP) [file pgen.1008430.s023.zip › Lynch_S5_Data_SLD2-AnchorAway/SLD2-AnchorAway_norap_t30.txt]

Chr	Coord_kb	Coord_bp	gProcessedSignal	rProcessedSignal	Sphase	G1	ssDNAraw	ssDNA_loess		Chr	Coord_kb	ssDNA_scaled
1	0.048	48	21483.28	15911.87	15911.87	21483.28	0.740662971	0.820614545		1	1	1.009296351
1	0.193	193	12187.31	10556.79	10556.79	12187.31	0.866211658	0.829929621		1	1.25	1.010626075
1	0.766	766	1785.496	1721.535	1721.535	1785.496	0.964177461	0.858049565		1	1.5	1.011955799
1	1.516	1516	2110.831	1756.092	1756.092	2110.831	0.831943438	0.874423743		1	1.75	1.011212823
1	2.287	2287	1721.255	1755.797	1755.797	1721.255	1.020067916	0.863224553		1	2	1.010328124
1	2.834	2834	1171.667	934.428	934.428	1171.667	0.797520115	0.844872043		1	2.25	1.009443425
1	2.997	2997	1205.603	951.5474	951.5474	1205.603	0.789270929	0.839443609		1	2.5	1.00757144
1	3.194	3194	1151.37	901.2174	901.2174	1151.37	0.782734829	0.833162068		1	2.75	1.005527955
1	3.505	3505	1041.989	813.8144	813.8144	1041.989	0.781020145	0.823524963		1	3	1.003495532
1	3.736	3736	1044.72	862.6707	862.6707	1044.72	0.825743453	0.816720874		1	3.25	1.001565727
1	3.891	3891	1038.186	911.0826	911.0826	1038.186	0.877571649	0.813685341		1	3.5	0.99967839
1	4.075	4075	855.45	744.8816	744.8816	855.45	0.870748261	0.812142129		1	3.75	0.997916194
1	4.229	4229	1003.682	832.6436	832.6436	1003.682	0.829589053	0.810656005		1	4	0.997020737
1	4.372	4372	915.0634	687.9782	687.9782	915.0634	0.751836649	0.808150791		1	4.25	0.996415802
1	4.58	4580	924.8846	752.671	752.671	924.8846	0.813799905	0.803412807		1	4.5	0.995184761
1	4.857	4857	958.2784	791.2598	791.2598	958.2784	0.825709731	0.79722213		1	4.75	0.993815186
1	5.169	5169	1110.617	851.7909	851.7909	1110.617	0.766952874	0.791770682		1	5	0.992623874
1	5.349	5349	981.5158	777.0135	777.0135	981.5158	0.791646451	0.789299117		1	5.25	0.991633517
1	5.626	5626	1269.087	847.1368	847.1368	1269.087	0.667516727	0.787179447		1	5.5	0.991020835
1	5.763	5763	952.2095	806.4599	806.4599	952.2095	0.846935365	0.788570418		1	5.75	0.991092656
1	5.987	5987	1111.222	917.2293	917.2293	1111.222	0.825423993	0.794168559		1	6	0.99252136
1	6.146	6146	1015.959	860.1352	860.1352	1015.959	0.846623929	0.795810016		1	6.25	0.99268188
1	6.32	6320	1123.163	857.2869	857.2869	1123.163	0.76327915	0.794390627		1	6.5	0.991857663
1	6.75	6750	938.5333	766.7543	766.7543	938.5333	0.816970799	0.787672816		1	6.75	0.990906133
1	6.973	6973	900.6993	684.0542	684.0542	900.6993	0.759470114	0.783468854		1	7	0.989680995
1	7.162	7162	951.7596	773.3136	773.3136	951.7596	0.812509377	0.777695206		1	7.25	0.987525158
1	7.322	7322	1036.901	804.4168	804.4168	1036.901	0.775789396	0.770604072		1	7.5	0.98514927
1	7.748	7748	1254.308	868.4634	868.4634	1254.308	0.692384486	0.754901446		1	7.75	0.982921396
1	8.117	8117	1698.393	1285.356	1285.356	1698.393	0.75680717	0.754308249		1	8	0.982823484
1	8.298	8298	1134.082	773.9531	773.9531	1134.082	0.682448976	0.75499139		1	8.25	0.982899956
1	8.471	8471	1132.119	915.0844	915.0844	1132.119	0.808293474	0.75419066		1	8.5	0.982683631
1	8.646	8646	972.8949	800.6225	800.6225	972.8949	0.822928047	0.752571161		1	8.75	0.982217996
1	8.845	8845	874.8307	678.884	678.884	874.8307	0.776017577	0.751499344		1	9	0.981980353
1	9.065	9065	1262.596	872.2447	872.2447	1262.596	0.69083436	0.750841087		1	9.25	0.981805736
1	9.25	9250	973.0272	831.6888	831.6888	973.0272	0.854743629	0.75031883		1	9.5	0.981536145
1	9.438	9438	1189.173	830.2138	830.2138	1189.173	0.698143836	0.749562605		1	9.75	0.981110919
1	9.582	9582	1218.395	820.5718	820.5718	1218.395	0.673485856	0.748748879		1	10	0.980547398
1	9.737	9737	1138.789	810.1894	810.1894	1138.789	0.711448214	0.747586868		1	10.25	0.979958049
1	9.989	9989	970.3137	696.9043	696.9043	970.3137	0.718225766	0.745260305		1	10.5	0.979380758
1	10.241	10241	906.7848	777.6356	777.6356	906.7848	0.857574587	0.742820068		1	10.75	0.978886675
1	10.499	10499	1133.341	860.8354	860.8354	1133.341	0.759555509	0.740373244		1	11	0.978653194
1	10.771	10771	1031.63	724.9567	724.9567	1031.63	0.70272937	0.738166737		1	11.25	0.978699634
1	11.079	11079	1178.552	893.9986	893.9986	1178.552	0.758556771	0.737106893		1	11.5	0.979182346
1	11.227	11227	1128.46	872.7366	872.7366	1128.46	0.773387271	0.737436023		1	11.75	0.980089147
1	11.364	11364	996.8504	626.6639	626.6639	996.8504	0.628643877	0.738230203		1	12	0.981202746
1	11.599	11599	1034.162	792.9012	792.9012	1034.162	0.766708891	0.740511976		1	12.25	0.982316345
1	13.246	13246	4755.431	3685.578	3685.578	4755.431	0.775025019	0.770625331		1	12.5	0.983429945
1	14.005	14005	1533.206	1284.239	1284.239	1533.206	0.837616733	0.785721947		1	12.75	0.984543544
1	14.275	14275	1561.891	1339.88	1339.88	1561.891	0.857857559	0.790275495		1	13	0.985657143
1	14.632	14632	1432.527	962.0907	962.0907	1432.527	0.671603886	0.796554518		1	13.25	0.986772308
1	15.417	15417	1167.234	985.7994	985.7994	1167.234	0.844560217	0.811836556		1	13.5	0.987983746
1	16.138	16138	1169.32	955.9447	955.9447	1169.32	0.817521893	0.82118862		1	13.75	0.989195184
1	16.454	16454	1287.034	863.0718	863.0718	1287.034	0.670589744	0.822023261		1	14	0.990406622
1	16.825	16825	1296.129	1257.331	1257.331	1296.129	0.970066251	0.821376768		1	14.25	0.991437494
1	17.254	17254	2966.683	2585.442	2585.442	2966.683	0.871492505	0.821490765		1	14.5	0.99250433
1	17.518	17518	1684.378	1338.57	1338.57	1684.378	0.794696915	0.822458893		1	14.75	0.993629596
1	17.759	17759	1752.676	1516.563	1516.563	1752.676	0.865284285	0.82326391		1	15	0.994815296
1	18.506	18506	1615.508	1250.958	1250.958	1615.508	0.774343426	0.82693826		1	15.25	0.996000997
1	19.765	19765	1547.016	1212.871	1212.871	1547.016	0.784006759	0.835374099		1	15.5	0.99705533
1	21.406	21406	1181.032	984.1106	984.1106	1181.032	0.833263282	0.844555252		1	15.75	0.997845345
1	22.502	22502	1289.677	1199.174	1199.174	1289.677	0.929825065	0.850381357		1	16	0.998635361
1	22.516	22516	1139.029	1024.525	1024.525	1139.029	0.89947227	0.850452116		1	16.25	0.999143519
1	23.206	23206	1190.507	958.6182	958.6182	1190.507	0.805218449	0.84368041		1	16.5	0.999255261
1	25.415	25415	3632.09	2847.348	2847.348	3632.09	0.783942028	0.807488685		1	16.75	0.999149127
1	27.166	27166	1262.582	1133.376	1133.376	1262.582	0.897665261	0.91924344		1	17	0.999128616
1	27.452	27452	1748.431	1629.394	1629.394	1748.431	0.931917817	0.942480098		1	17.25	0.999144801
1	27.615	27615	1381.19	1023.94	1023.94	1381.19	0.74134623	0.955049811		1	17.5	0.999364839
1	27.935	27935	824.1325	843.2781	843.2781	824.1325	1.023231216	0.983916154		1	17.75	0.99956972
1	28.19	28190	788.6459	903.5423	903.5423	788.6459	1.145688198	1.009791586		1	18	0.999865846
1	28.525	28525	877.7594	893.3789	893.3789	877.7594	1.01779474	1.038943354		1	18.25	1.000165433
1	28.686	28686	1093.101	988.0614	988.0614	1093.101	0.903906775	1.048840621		1	18.5	1.00046502
1	28.855	28855	968.3122	1072.114	1072.114	968.3122	1.107198691	1.056350067		1	18.75	1.000870515
1	29.094	29094	1102.814	1251.221	1251.221	1102.814	1.134571197	1.061362949		1	19	1.001278615
1	29.351	29351	785.4577	854.7138	854.7138	785.4577	1.088172921	1.051923052		1	19.25	1.001686714
1	29.675	29675	877.4785	884.8456	884.8456	877.4785	1.008395761	1.024947802		1	19.5	1.002094814
1	29.826	29826	858.5271	811.5931	811.5931	858.5271	0.945331953	1.014500598		1	19.75	1.002502913
1	30.166	30166	886.8466	940.0156	940.0156	886.8466	1.059952871	0.985374707		1	20	1.002847716
1	30.377	30377	942.2632	920.6357	920.6357	942.2632	0.977047284	0.963715963		1	20.25	1.003188478
1	30.638	30638	919.2358	880.3995	880.3995	919.2358	0.957751537	0.944457941		1	20.5	1.003529241
1	30.873	30873	1210.98	1046.549	1046.549	1210.98	0.864216585	0.936414025		1	20.75	1.003870004
1	31.019	31019	1010.251	853.1816	853.1816	1010.251	0.844524381	0.933158761		1	21	1.004210767
1	31.18	31180	1002.174	919.0521	919.0521	1002.174	0.917058415	0.93043429		1	21.25	1.004551529
1	31.327	31327	1008.38	1064.013	1064.013	1008.38	1.05517067	0.931057606		1	21.5	1.004885901
1	31.533	31533	1141.882	987.2239	987.2239	1141.882	0.864558597	0.937706837		1	21.75	1.005209667
1	31.804	31804	944.9854	949.8994	949.8994	944.9854	1.00520008	0.944397231		1	22	1.005533433
1	32.163	32163	1024.648	975.5311	975.5311	1024.648	0.952064611	0.944677012		1	22.25	1.005857199
1	32.394	32394	1012.594	935.978	935.978	1012.594	0.924336901	0.943579954		1	22.5	1.006180965
1	32.706	32706	924.857	884.0161	884.0161	924.857	0.955840849	0.937972741		1	22.75	1.005641309
1	32.929	32929	975.757	1026.599	1026.599	975.757	1.052105186	0.925862328		1	23	1.005043569
1	33.096	33096	970.3659	830.7079	830.7079	970.3659	0.856076971	0.9140458		1	23.25	1.004375405
1	33.252	33252	1030.149	894.7051	894.7051	1030.149	0.868520088	0.906107136		1	23.5	1.003377528
1	33.457	33457	1046.722	889.8225	889.8225	1046.722	0.850103944	0.898806432		1	23.75	1.002379651
1	33.809	33809	1223.044	1092.688	1092.688	1223.044	0.893416754	0.886500126		1	24	1.001381774
1	33.986	33986	952.2362	837.7468	837.7468	952.2362	0.879767856	0.882907399		1	24.25	1.000383897
1	34.34	34340	1145.208	1048.847	1048.847	1145.208	0.915857207	0.885740326		1	24.5	0.99938602
1	34.527	34527	976.5169	833.256	833.256	976.5169	0.853293988	0.889918582		1	24.75	0.998388143
1	34.736	34736	988.5981	904.3383	904.3383	988.5981	0.914768398	0.893338987		1	25	0.997390266
1	34.992	34992	1360.402	1277.771	1277.771	1360.402	0.939259866	0.895133775		1	25.25	0.99639239
1	35.156	35156	1095.078	1043.691	1043.691	1095.078	0.953074576	0.896619201		1	25.5	0.997055458
1	35.305	35305	976.2533	732.2317	732.2317	976.2533	0.75004274	0.898900871		1	25.75	1.000942715
1	35.595	35595	1103.237	1058.421	1058.421	1103.237	0.959377722	0.9072457		1	26	1.004829972
1	35.779	35779	1041.694	1109.393	1109.393	1041.694	1.064989335	0.91353685		1	26.25	1.008717229
1	35.924	35924	968.1028	705.2669	705.2669	968.1028	0.728504142	0.917765316		1	26.5	1.012604486
1	36.219	36219	933.4931	859.9899	859.9899	933.4931	0.92126005	0.929097016		1	26.75	1.016491743
1	36.657	36657	1003.74	992.263	992.263	1003.74	0.988565764	0.950253382		1	27	1.020379
1	37.056	37056	980.1933	969.1684	969.1684	980.1933	0.988752321	0.957342934		1	27.25	1.024622825
1	37.207	37207	673.1284	663.6653	663.6653	673.1284	0.985941612	0.954090972		1	27.5	1.029522973
1	37.408	37408	1251.465	1229.592	1229.592	1251.465	0.982522084	0.946609286		1	27.75	1.034650369
1	37.568	37568	946.2262	761.3103	761.3103	946.2262	0.804575375	0.939903082		1	28	1.040322967
1	37.857	37857	925.3454	919.8651	919.8651	925.3454	0.994077563	0.915791659		1	28.25	1.046292031
1	38.03	38030	1004.717	968.2081	968.2081	1004.717	0.963662504	0.89636382		1	28.5	1.051592124
1	38.277	38277	970.5456	783.0138	783.0138	970.5456	0.80677693	0.875882066		1	28.75	1.05522619
1	38.497	38497	1033.779	821.5979	821.5979	1033.779	0.794751973	0.864760721		1	29	1.057103795
1	38.703	38703	989.0179	893.8824	893.8824	989.0179	0.903808111	0.855752828		1	29.25	1.056188137
1	38.846	38846	1020.255	939.5572	939.5572	1020.255	0.920904284	0.852665019		1	29.5	1.052262075
1	39.096	39096	1039.823	759.9055	759.9055	1039.823	0.730802742	0.858108487		1	29.75	1.047448278
1	39.409	39409	902.6331	822.3963	822.3963	902.6331	0.911108068	0.874052868		1	30	1.042535855
1	39.58	39580	863.9513	770.571	770.571	863.9513	0.891914857	0.87963278		1	30.25	1.036970777
1	39.844	39844	928.0318	796.5062	796.5062	928.0318	0.858274684	0.889220889		1	30.5	1.03158374
1	40.035	40035	1024.068	901.2137	901.2137	1024.068	0.880033064	0.897683344		1	30.75	1.028169056
1	40.193	40193	1045.257	1049.082	1049.082	1045.257	1.003659387	0.901253692		1	31	1.026453478
1	40.358	40358	863.5275	778.0244	778.0244	863.5275	0.900983929	0.901791831		1	31.25	1.025758832
1	40.717	40717	952.9422	860.376	860.376	952.9422	0.902862734	0.898797431		1	31.5	1.027198797
1	41.031	41031	998.8744	816.5174	816.5174	998.8744	0.817437508	0.888794803		1	31.75	1.028763465
1	41.229	41229	877.2383	772.4781	772.4781	877.2383	0.880579541	0.874843039		1	32	1.029125466
1	41.603	41603	886.9909	828.0575	828.0575	886.9909	0.933558056	0.836660343		1	32.25	1.029055754
1	41.85	41850	852.9498	694.6521	694.6521	852.9498	0.814411469	0.817892631		1	32.5	1.028425032
1	42.18	42180	1311.211	1018.184	1018.184	1311.211	0.776521857	0.796297267		1	32.75	1.026940937
1	42.332	42332	1336.366	995.7883	995.7883	1336.366	0.74514639	0.787062866		1	33	1.023348745
1	42.507	42507	981.9609	693.4603	693.4603	981.9609	0.706199503	0.782018402		1	33.25	1.019784591
1	42.678	42678	957.4502	763.2965	763.2965	957.4502	0.797217965	0.782946898		1	33.5	1.017614906
1	42.864	42864	1125.293	995.498	995.498	1125.293	0.884656707	0.787167283		1	33.75	1.015485549
1	43.055	43055	861.8306	719.1116	719.1116	861.8306	0.834400171	0.794178288		1	34	1.014135035
1	43.205	43205	1062.596	757.106	757.106	1062.596	0.712505976	0.805586854		1	34.25	1.014622446
1	43.356	43356	903.3657	743.0049	743.0049	903.3657	0.82248518	0.823822199		1	34.5	1.015668871
1	43.707	43707	983.9913	759.7075	759.7075	983.9913	0.772067294	0.863278406		1	34.75	1.016673057
1	43.934	43934	880.5801	807.5901	807.5901	880.5801	0.917111459	0.878688169		1	35	1.017104054
1	44.103	44103	912.4018	940.8354	940.8354	912.4018	1.031163463	0.890396224		1	35.25	1.017798975
1	44.488	44488	871.5138	752.1924	752.1924	871.5138	0.863087194	0.908273779		1	35.5	1.019371191
1	44.697	44697	886.6683	788.7031	788.7031	886.6683	0.889513136	0.908707018		1	35.75	1.021328301
1	44.941	44941	931.3532	849.6135	849.6135	931.3532	0.912235551	0.903611559		1	36	1.02331126
1	45.092	45092	1008.148	986.2459	986.2459	1008.148	0.978274916	0.899594792		1	36.25	1.025725522
1	45.244	45244	981.5654	776.3039	776.3039	981.5654	0.790883521	0.891697449		1	36.5	1.028667439
1	45.5	45500	1002.128	853.7506	853.7506	1002.128	0.851937677	0.868778802		1	36.75	1.030917542
1	45.768	45768	919.1769	880.153	880.153	919.1769	0.957544734	0.851367619		1	37	1.031999747
1	46.151	46151	908.7874	716.3579	716.3579	908.7874	0.788256857	0.849636986		1	37.25	1.031059961
1	46.392	46392	1059.35	796.4926	796.4926	1059.35	0.751869165	0.851375433		1	37.5	1.028687729
1	46.537	46537	880.1153	725.8839	725.8839	880.1153	0.824760006	0.851344762		1	37.75	1.02429406
1	46.773	46773	803.2872	729.9138	729.9138	803.2872	0.908658572	0.852935242		1	38	1.018206845
1	47.067	47067	1024.694	917.1123	917.1123	1024.694	0.895010901	0.857836841		1	38.25	1.01294164
1	47.274	47274	975.0125	808.9317	808.9317	975.0125	0.829662902	0.858290732		1	38.5	1.00965478
1	47.567	47567	845.035	860.8354	860.8354	845.035	1.018697924	0.851290533		1	38.75	1.007244934
1	47.751	47751	898.5798	746.5603	746.5603	898.5798	0.830822482	0.845510522		1	39	1.007556834
1	47.912	47912	1257.788	994.1915	994.1915	1257.788	0.790428514	0.841802764		1	39.25	1.009977289
1	48.146	48146	1060.454	766.8335	766.8335	1060.454	0.723118117	0.831173203		1	39.5	1.012673976
1	48.337	48337	1845.562	1421.725	1421.725	1845.562	0.770348002	0.819189272		1	39.75	1.014814143
1	48.508	48508	1221.375	1073.884	1073.884	1221.375	0.879241838	0.813454506		1	40	1.017329748
1	48.71	48710	1161.762	978.6748	978.6748	1161.762	0.842405587	0.814406269		1	40.25	1.018622662
1	48.93	48930	1112.906	864.1087	864.1087	1112.906	0.776443563	0.819053236		1	40.5	1.018419922
1	49.205	49205	826.4035	754.1651	754.1651	826.4035	0.912587011	0.825720574		1	40.75	1.017722855
1	49.446	49446	960.1695	720.3724	720.3724	960.1695	0.75025545	0.835262428		1	41	1.015782649
1	49.594	49594	897.339	751.6174	751.6174	897.339	0.837606969	0.844149697		1	41.25	1.011620732
1	50.13	50130	912.1576	888.993	888.993	912.1576	0.974604608	0.869198374		1	41.5	1.005402622
1	50.476	50476	960.4099	784.2649	784.2649	960.4099	0.816593936	0.865591642		1	41.75	1.000119595
1	50.673	50673	859.9215	695.6728	695.6728	859.9215	0.808995705	0.860319915		1	42	0.995877012
1	51.019	51019	968.1028	943.8941	943.8941	968.1028	0.974993668	0.852301095		1	42.25	0.991971208
1	51.176	51176	1005.536	862.6638	862.6638	1005.536	0.857914386	0.847052857		1	42.5	0.98957773
1	51.371	51371	1022.915	840.1964	840.1964	1022.915	0.821374601	0.836458615		1	42.75	0.990152788
1	51.554	51554	1024.088	847.5945	847.5945	1024.088	0.827657877	0.829753023		1	43	0.991999184
1	51.691	51691	1043.059	762.9123	762.9123	1043.059	0.731418165	0.828252768		1	43.25	0.99659441
1	51.988	51988	826.0247	692.6109	692.6109	826.0247	0.838486912	0.82786269		1	43.5	1.003656668
1	52.215	52215	848.108	708.909	708.909	848.108	0.835871139	0.829730427		1	43.75	1.010036761
1	52.376	52376	918.5073	789.2483	789.2483	918.5073	0.859272757	0.834886096		1	44	1.014193775
1	52.618	52618	983.6649	806.7192	806.7192	983.6649	0.820115875	0.850563965		1	44.25	1.017595195
1	53.092	53092	871.2825	728.0174	728.0174	871.2825	0.835569864	0.875409501		1	44.5	1.020293706
1	53.254	53254	945.8478	933.1321	933.1321	945.8478	0.986556294	0.874419787		1	44.75	1.020123549
1	53.553	53553	1241.89	1010.086	1010.086	1241.89	0.813345787	0.866692225		1	45	1.018769446
1	53.7	53700	995.2043	866.3794	866.3794	995.2043	0.870554317	0.862893351		1	45.25	1.016118358
1	53.873	53873	936.2254	879.4436	879.4436	936.2254	0.939350289	0.85565861		1	45.5	1.010665648
1	54.057	54057	879.6894	741.9135	741.9135	879.6894	0.843381198	0.844688374		1	45.75	1.006708732
1	54.223	54223	1501.81	1101.606	1101.606	1501.81	0.733518887	0.837782212		1	46	1.006168436
1	54.427	54427	957.2847	791.8177	791.8177	957.2847	0.827149645	0.832007324		1	46.25	1.006176188
1	54.573	54573	1181.629	988.0949	988.0949	1181.629	0.836214159	0.827051242		1	46.5	1.006420172
1	55.016	55016	995.7576	810.4436	810.4436	995.7576	0.813896474	0.817149503		1	46.75	1.006767984
1	55.267	55267	875.8911	701.0385	701.0385	875.8911	0.800371759	0.823293388		1	47	1.007727766
1	55.755	55755	844.4529	718.7494	718.7494	844.4529	0.851142083	0.848543051		1	47.25	1.008097662
1	55.953	55953	751.886	683.6258	683.6258	751.886	0.909214695	0.852085017		1	47.5	1.006795032
1	56.231	56231	847.2274	693.2634	693.2634	847.2274	0.818273111	0.846276567		1	47.75	1.005004547
1	56.374	56374	817.2125	644.0046	644.0046	817.2125	0.788050354	0.841442307		1	48	1.003119708
1	56.581	56581	862.8451	796.2888	796.2888	862.8451	0.922864139	0.835326094		1	48.25	0.999914225
1	56.986	56986	899.8206	759.6245	759.6245	899.8206	0.844195499	0.816624209		1	48.5	0.997252582
1	57.14	57140	839.8688	684.7341	684.7341	839.8688	0.815286983	0.808080592		1	48.75	0.997624933
1	57.442	57442	916.3374	707.8269	707.8269	916.3374	0.772452265	0.798123512		1	49	0.998964682
1	57.667	57667	811.051	571.0956	571.0956	811.051	0.704142649	0.797771399		1	49.25	1.000609612
1	57.816	57816	1027.429	792.0823	792.0823	1027.429	0.770936289	0.798879534		1	49.5	1.003290187
1	58.076	58076	1135.215	909.7092	909.7092	1135.215	0.801354105	0.802949969		1	49.75	1.006441464
1	58.458	58458	1032.313	905.9973	905.9973	1032.313	0.877638178	0.812641721		1	50	1.009287781
1	58.656	58656	1023.876	825.9073	825.9073	1023.876	0.806647778	0.823829975		1	50.25	1.010463118
1	58.904	58904	964.1762	823.6716	823.6716	964.1762	0.854274976	0.845946492		1	50.5	1.009732707
1	59.254	59254	849.0159	761.489	761.489	849.0159	0.89690782	0.869122437		1	50.75	1.008170086
1	59.569	59569	875.5477	702.4091	702.4091	875.5477	0.802251094	0.872382206		1	51	1.006758531
1	59.949	59949	802.2591	734.5027	734.5027	802.2591	0.915542996	0.86788312		1	51.25	1.004393178
1	60.185	60185	815.4469	725.3887	725.3887	815.4469	0.8895597	0.862310673		1	51.5	1.001640022
1	60.339	60339	961.7423	900.7709	900.7709	961.7423	0.936603184	0.854771889		1	51.75	1.00077358
1	60.527	60527	869.1711	699.9026	699.9026	869.1711	0.805252959	0.841374599		1	52	1.00072148
1	60.674	60674	922.2289	717.9503	717.9503	922.2289	0.778494688	0.833532881		1	52.25	1.00142551
1	61.077	61077	761.4783	658.0376	658.0376	761.4783	0.864158046	0.811581848		1	52.5	1.004365625
1	61.276	61276	1110.108	849.1781	849.1781	1110.108	0.764950888	0.800313076		1	52.75	1.007913693
1	61.51	61510	1083.396	794.7101	794.7101	1083.396	0.733536122	0.79350644		1	53	1.011106211
1	61.755	61755	1006.182	798.5799	798.5799	1006.182	0.793673411	0.794664943		1	53.25	1.012045892
1	61.996	61996	1044.311	865.1001	865.1001	1044.311	0.82839317	0.800927551		1	53.5	1.010491015
1	62.223	62223	1192.277	945.8122	945.8122	1192.277	0.793282266	0.811425002		1	53.75	1.008722387
1	62.38	62380	821.6509	743.821	743.821	821.6509	0.905276195	0.825017138		1	54	1.005624532
1	62.566	62566	1022.223	813.3503	813.3503	1022.223	0.795668166	0.846683229		1	54.25	1.002927868
1	62.719	62719	1099.844	951.0386	951.0386	1099.844	0.864703176	0.860964041		1	54.5	1.00110345
1	62.995	62995	900.1836	712.1006	712.1006	900.1836	0.791061512	0.882478415		1	54.75	0.999535897
1	63.171	63171	970.7938	870.0388	870.0388	970.7938	0.896213799	0.897304114		1	55	0.998174543
1	63.564	63564	815.2102	880.1303	880.1303	815.2102	1.079636025	0.922192322		1	55.25	0.999482848
1	63.886	63886	969.0644	954.5088	954.5088	969.0644	0.984979739	0.922134329		1	55.5	1.0025213
1	64.022	64022	883.6796	780.6379	780.6379	883.6796	0.883394728	0.919759387		1	55.75	1.005672669
1	64.205	64205	987.6213	837.7727	837.7727	987.6213	0.84827322	0.920326762		1	56	1.006359369
1	64.405	64405	1059.941	952.7421	952.7421	1059.941	0.898863333	0.918695905		1	56.25	1.005027037
1	64.651	64651	958.4591	927.5637	927.5637	958.4591	0.967765552	0.912360834		1	56.5	1.003098773
1	64.813	64813	908.8228	861.3413	861.3413	908.8228	0.947754942	0.916603797		1	56.75	1.000614448
1	64.975	64975	976.0051	839.0638	839.0638	976.0051	0.859692024	0.93410139		1	57	0.997770218
1	65.252	65252	1087.995	969.6597	969.6597	1087.995	0.891235438	0.979997921		1	57.25	0.994994424
1	65.447	65447	1099.315	1010.086	1010.086	1099.315	0.918832182	1.006531387		1	57.5	0.993430079
1	65.797	65797	1102.985	1210.052	1210.052	1102.985	1.097070223	1.048228098		1	57.75	0.993516795
1	65.99	65990	1119.192	1409.678	1409.678	1119.192	1.259549747	1.073176095		1	58	0.994338172
1	66.305	66305	1026.489	1211.93	1211.93	1026.489	1.180655613	1.104628705		1	58.25	0.995703545
1	66.506	66506	845.0165	934.5041	934.5041	845.0165	1.105900417	1.115976677		1	58.5	0.997567393
1	66.742	66742	838.1473	866.954	866.954	838.1473	1.034369496	1.124235892		1	58.75	1.001757236
1	66.901	66901	852.0798	942.0796	942.0796	852.0798	1.105623675	1.127143393		1	59	1.006651795
1	67.134	67134	1001.038	1111.484	1111.484	1001.038	1.110331476	1.121267723		1	59.25	1.010684838
1	67.325	67325	1030.848	938.1396	938.1396	1030.848	0.910065888	1.109400804		1	59.5	1.011369571
1	67.605	67605	1406.216	1769.249	1769.249	1406.216	1.258163042	1.096696164		1	59.75	1.011021444
1	67.816	67816	1060.358	1367.68	1367.68	1060.358	1.28982853	1.092754005		1	60	1.010154059
1	68.025	68025	1107.521	1227.171	1227.171	1107.521	1.108034069	1.089036032		1	60.25	1.008314638
1	68.291	68291	1184.473	1323.451	1323.451	1184.473	1.117333194	1.091119607		1	60.5	1.004458031
1	68.461	68461	832.0538	703.1899	703.1899	832.0538	0.84512552	1.094609367		1	60.75	1.001070305
1	68.67	68670	1092.85	1163.891	1163.891	1092.85	1.065005261	1.098304619		1	61	0.997752787
1	68.863	68863	997.9128	985.3323	985.3323	997.9128	0.987393187	1.10796661		1	61.25	0.994344318
1	69.042	69042	1163.703	1402.232	1402.232	1163.703	1.204974121	1.129666038		1	61.5	0.992398221
1	69.198	69198	1058.542	1341.802	1341.802	1058.542	1.267594484	1.155557582		1	61.75	0.992603836
1	69.346	69346	1047.633	1437.664	1437.664	1047.633	1.37229736	1.178968627		1	62	0.994180394
1	69.515	69515	1001.038	1186.196	1186.196	1001.038	1.184966005	1.212051399		1	62.25	0.997262255
1	69.682	69682	1446.525	1379.721	1379.721	1446.525	0.953817597	1.254538689		1	62.5	1.003409607
1	69.987	69987	1120.721	1798.516	1798.516	1120.721	1.604784777	1.313894673		1	62.75	1.009350485
1	70.223	70223	1154.881	1328.939	1328.939	1154.881	1.150715095	1.331109793		1	63	1.01410584
1	70.409	70409	924.6364	1085.389	1085.389	924.6364	1.173854934	1.338302244		1	63.25	1.018834005
1	70.564	70564	817.0954	1298.029	1298.029	817.0954	1.588589288	1.338834829		1	63.5	1.022691137
1	70.747	70747	894.7799	1463.811	1463.811	894.7799	1.635945331	1.330247412		1	63.75	1.023670401
1	71.002	71002	965.5215	811.0561	811.0561	965.5215	0.840018684	1.302486117		1	64	1.023179433
1	71.286	71286	1084.202	1352.996	1352.996	1084.202	1.247918746	1.258802937		1	64.25	1.023134667
1	71.466	71466	707.4942	1094.401	1094.401	707.4942	1.546869218	1.211675658		1	64.5	1.022230722
1	71.618	71618	978.2799	1131.802	1131.802	978.2799	1.156930649	1.161159108		1	64.75	1.021915061
1	71.774	71774	877.9827	1095.081	1095.081	877.9827	1.247269451	1.122015316		1	65	1.027589088
1	71.925	71925	805.9224	780.3314	780.3314	805.9224	0.968246322	1.09361053		1	65.25	1.037680768
1	72.146	72146	988.7146	847.3692	847.3692	988.7146	0.857041253	1.047006316		1	65.5	1.045764011
1	72.479	72479	909.7795	827.9754	827.9754	909.7795	0.910083597	1.002847547		1	65.75	1.053020009
1	72.66	72660	899.6904	941.2705	941.2705	899.6904	1.046216009	1.011490972		1	66	1.060705373
1	72.86	72860	983.729	997.5801	997.5801	983.729	1.014080199	1.044237439		1	66.25	1.066786856
1	73.253	73253	835.5477	954.7458	954.7458	835.5477	1.142658642	1.113524255		1	66.5	1.070806915
1	73.432	73432	777.4633	821.4165	821.4165	777.4633	1.056534116	1.137299723		1	66.75	1.07293724
1	73.659	73659	889.201	1133.067	1133.067	889.201	1.274252953	1.171551029		1	67	1.073001724
1	73.812	73812	879.8586	1115.778	1115.778	879.8586	1.268133311	1.1858194		1	67.25	1.070422634
1	73.997	73997	1035	1268.894	1268.894	1035	1.225984541	1.19205395		1	67.5	1.067352903
1	74.179	74179	1029.406	1316.226	1316.226	1029.406	1.278626703	1.192449577		1	67.75	1.065532212
1	74.322	74322	1000.798	1008.807	1008.807	1000.798	1.008002614	1.188789314		1	68	1.064434353
1	74.602	74602	1289.421	1200.354	1200.354	1289.421	0.93092481	1.155127188		1	68.25	1.064755376
1	74.745	74745	964.4327	1282.477	1282.477	964.4327	1.329773451	1.130548259		1	68.5	1.065851804
1	74.931	74931	1155.175	1493.331	1493.331	1155.175	1.292731404	1.106288156		1	68.75	1.067559786
1	75.15	75150	929.9856	892.1035	892.1035	929.9856	0.959265928	1.086926129		1	69	1.072984107
1	75.399	75399	1096.61	1217.928	1217.928	1096.61	1.110630033	1.064908656		1	69.25	1.082536319
1	75.677	75677	850.8587	793.1883	793.1883	850.8587	0.932220943	1.047082965		1	69.5	1.09358036
1	76.011	76011	955.9705	847.8716	847.8716	955.9705	0.886922347	1.039160315		1	69.75	1.107870745
1	76.223	76223	1176.773	1333.373	1333.373	1176.773	1.133075793	1.03826202		1	70	1.119338412
1	76.42	76420	943.7488	1064.849	1064.849	943.7488	1.128318256	1.038135523		1	70.25	1.123555793
1	76.654	76654	932.3293	1019.857	1019.857	932.3293	1.093880671	1.052084871		1	70.5	1.125129876
1	76.865	76865	1062.781	1132.895	1132.895	1062.781	1.065972199	1.0724679		1	70.75	1.123011765
1	77.036	77036	1045.501	961.1576	961.1576	1045.501	0.919327289	1.078191049		1	71	1.11638101
1	77.358	77358	925.9449	963.3915	963.3915	925.9449	1.040441499	1.057296024		1	71.25	1.107034643
1	77.614	77614	896.2834	1156.085	1156.085	896.2834	1.28986546	1.030057267		1	71.5	1.091451276
1	77.886	77886	818.5241	896.2095	896.2095	818.5241	1.094909118	1.004335767		1	71.75	1.073827755
1	78.058	78058	875.3073	739.3565	739.3565	875.3073	0.844682205	0.988520429		1	72	1.061587306
1	78.423	78423	1131.112	947.3779	947.3779	1131.112	0.837563301	0.944292236		1	72.25	1.050726555
1	78.725	78725	803.7244	698.2131	698.2131	803.7244	0.86872204	0.915115681		1	72.5	1.043572576
1	78.983	78983	1043.712	1002.737	1002.737	1043.712	0.960741086	0.903519299		1	72.75	1.049024072
1	79.151	79151	1010.414	857.9556	857.9556	1010.414	0.849112938	0.898444578		1	73	1.059425162
1	79.338	79338	832.7559	767.7304	767.7304	832.7559	0.921915294	0.891498282		1	73.25	1.070163113
1	79.671	79671	972.4301	880.8181	880.8181	972.4301	0.905790658	0.882000029		1	73.5	1.078583963
1	80.017	80017	889.4453	887.1267	887.1267	889.4453	0.997393207	0.878323743		1	73.75	1.086496302
1	80.173	80173	928.8551	824.5245	824.5245	928.8551	0.887678283	0.8760223		1	74	1.089425422
1	80.383	80383	1065.342	827.0531	827.0531	1065.342	0.776326382	0.868720367		1	74.25	1.089077469
1	80.69	80690	976.0051	921.0316	921.0316	976.0051	0.943674987	0.854594336		1	74.5	1.083415013
1	80.866	80866	881.6303	637.4538	637.4538	881.6303	0.723039805	0.850575934		1	74.75	1.074280575
1	81.062	81062	1241.961	965.6857	965.6857	1241.961	0.777549134	0.852669542		1	75	1.067042861
1	81.274	81274	1020.255	909.5736	909.5736	1020.255	0.891515945	0.859867978		1	75.25	1.06165775
1	81.714	81714	863.6221	841.468	841.468	863.6221	0.974347461	0.874953052		1	75.5	1.056870172
1	81.922	81922	973.1513	842.0335	842.0335	973.1513	0.865264733	0.880829305		1	75.75	1.053683291
1	82.213	82213	936.5155	734.8121	734.8121	936.5155	0.784623533	0.892602174		1	76	1.052238558
1	82.551	82551	763.8301	829.7924	829.7924	763.8301	1.086357293	0.898131862		1	76.25	1.051951919
1	82.726	82726	814.6372	681.8636	681.8636	814.6372	0.837015054	0.892370059		1	76.5	1.053087178
1	82.907	82907	831.3543	770.1281	770.1281	831.3543	0.926353662	0.882443078		1	76.75	1.057583083
1	83.113	83113	914.0673	731.1712	731.1712	914.0673	0.799909591	0.873152176		1	77	1.061390348
1	83.276	83276	800.3134	697.7609	697.7609	800.3134	0.871859574	0.86722916		1	77.25	1.058300713
1	83.439	83439	972.1453	816.6179	816.6179	972.1453	0.840016302	0.859617611		1	77.5	1.052912375
1	83.738	83738	907.2654	756.2531	756.2531	907.2654	0.833552233	0.847032503		1	77.75	1.046824041
1	84.118	84118	969.0606	793.3957	793.3957	969.0606	0.81872661	0.83717228		1	78	1.041137081
1	84.428	84428	876.5017	741.3459	741.3459	876.5017	0.84580087	0.831958614		1	78.25	1.03416979
1	84.738	84738	927.5434	883.8088	883.8088	927.5434	0.952848999	0.830089126		1	78.5	1.027250327
1	84.878	84878	917.7033	678.9405	678.9405	917.7033	0.739825715	0.832089145		1	78.75	1.021680752
1	85.116	85116	919.3641	689.4084	689.4084	919.3641	0.749875267	0.840138524		1	79	1.019004226
1	85.383	85383	976.8756	805.4231	805.4231	976.8756	0.824488911	0.844820066		1	79.25	1.016997076
1	85.711	85711	1079.239	1007.635	1007.635	1079.239	0.93365325	0.836412495		1	79.5	1.015074961
1	86.049	86049	885.9893	719.0283	719.0283	885.9893	0.811554158	0.82430984		1	79.75	1.013682185
1	86.188	86188	933.7992	870.8849	870.8849	933.7992	0.932625451	0.821251697		1	80	1.013035048
1	86.367	86367	871.8615	714.3983	714.3983	871.8615	0.81939425	0.816563643		1	80.25	1.011778074
1	86.65	86650	1050.017	769.079	769.079	1050.017	0.732444332	0.804711822		1	80.5	1.009339843
1	87.046	87046	1011.74	806.1924	806.1924	1011.74	0.796837527	0.795108945		1	80.75	1.0068762
1	87.195	87195	1064.184	784.4505	784.4505	1064.184	0.737138033	0.798894465		1	81	1.006579671
1	87.4	87400	1036.618	762.0148	762.0148	1036.618	0.735097017	0.810212155		1	81.25	1.008296206
1	87.671	87671	1075.112	943.8438	943.8438	1075.112	0.877902767	0.823726665		1	81.5	1.010382413
1	87.976	87976	1071.008	981.3708	981.3708	1071.008	0.916305761	0.841029329		1	81.75	1.012417633
1	88.125	88125	886.1719	763.6281	763.6281	886.1719	0.861715543	0.851899563		1	82	1.014370252
1	88.334	88334	1032.558	876.5508	876.5508	1032.558	0.848911926	0.863124673		1	82.25	1.016617109
1	88.589	88589	891.6192	817.267	817.267	891.6192	0.916609916	0.86700483		1	82.5	1.017613541
1	88.803	88803	963.5352	820.5999	820.5999	963.5352	0.851655342	0.866167631		1	82.75	1.016092407
1	89.105	89105	810.1502	647.8597	647.8597	810.1502	0.799678504	0.865417891		1	83	1.012972746
1	89.275	89275	997.5542	764.1532	764.1532	997.5542	0.766026748	0.862030474		1	83.25	1.010518287
1	89.418	89418	835.5477	790.1781	790.1781	835.5477	0.945700766	0.856483054		1	83.5	1.007808228
1	89.566	89566	828.7465	746.6567	746.6567	828.7465	0.900947033	0.854427702		1	83.75	1.005291828
1	89.823	89823	793.251	704.6143	704.6143	793.251	0.888261471	0.862660163		1	84	1.00371143
1	90.086	90086	946.2262	786.5103	786.5103	946.2262	0.831207485	0.876579591		1	84.25	1.00242463
1	90.379	90379	818.9975	725.3689	725.3689	818.9975	0.885679016	0.889414625		1	84.5	1.001589515
1	90.636	90636	1180.682	923.343	923.343	1180.682	0.782042074	0.898778005		1	84.75	1.001281608
1	90.967	90967	828.4657	839.5306	839.5306	828.4657	1.013355894	0.909923186		1	85	1.002732336
1	91.203	91203	857.1751	810.9749	810.9749	857.1751	0.946101794	0.909960046		1	85.25	1.004260544
1	91.535	91535	921.3819	855.1748	855.1748	921.3819	0.928143694	0.892610111		1	85.5	1.004098036
1	91.71	91710	816.1681	766.9139	766.9139	816.1681	0.939651893	0.879762114		1	85.75	1.002440165
1	91.958	91958	1047.243	852.6048	852.6048	1047.243	0.814142276	0.864598987		1	86	1.000259307
1	92.242	92242	921.0171	770.1894	770.1894	921.0171	0.836237894	0.843668157		1	86.25	0.998691218
1	92.435	92435	1011.616	794.0904	794.0904	1011.616	0.784972163	0.826278687		1	86.5	0.996587705
1	92.63	92630	986.7887	744.6638	744.6638	986.7887	0.754633489	0.813546889		1	86.75	0.99446649
1	92.856	92856	930.8404	775.5826	775.5826	930.8404	0.833206853	0.806214963		1	87	0.992989527
1	93.08	93080	1113.394	867.0118	867.0118	1113.394	0.778710681	0.802004354		1	87.25	0.994379775
1	93.423	93423	1141.914	884.9007	884.9007	1141.914	0.774927622	0.797727546		1	87.5	0.997612237
1	93.666	93666	1055.062	974.2525	974.2525	1055.062	0.923407819	0.798197824		1	87.75	1.000781634
1	94.078	94078	879.6345	669.3401	669.3401	879.6345	0.760929795	0.80717544		1	88	1.004331726
1	94.357	94357	922.8822	744.4386	744.4386	922.8822	0.806645312	0.810151752		1	88.25	1.008189031
1	94.634	94634	939.7168	759.336	759.336	939.7168	0.808047701	0.806911276		1	88.5	1.009903532
1	94.986	94986	967.9785	764.936	764.936	967.9785	0.790240692	0.800486245		1	88.75	1.010080014
1	95.127	95127	1023.668	808.0256	808.0256	1023.668	0.78934342	0.798850033		1	89	1.00991035
1	95.395	95395	967.1069	793.603	793.603	967.1069	0.82059491	0.797442576		1	89.25	1.009142943
1	95.774	95774	961.4898	799.8241	799.8241	961.4898	0.831859163	0.797314516		1	89.5	1.007392651
1	96.055	96055	951.7554	710.166	710.166	951.7554	0.746164403	0.798372488		1	89.75	1.008605294
1	96.393	96393	996.293	799.0626	799.0626	996.293	0.802035747	0.802213737		1	90	1.011457235
1	96.548	96548	975.3583	773.1482	773.1482	975.3583	0.792681213	0.804484008		1	90.25	1.014316358
1	96.844	96844	964.2647	741.5104	741.5104	964.2647	0.768990506	0.807257079		1	90.5	1.016767078
1	97.199	97199	1089.165	916.8173	916.8173	1089.165	0.841761625	0.808988187		1	90.75	1.018909393
1	97.477	97477	1155.238	1016.799	1016.799	1155.238	0.880164087	0.810379017		1	91	1.02069074
1	97.746	97746	1012.337	852.0359	852.0359	1012.337	0.841652434	0.810568338		1	91.25	1.020100079
1	98.078	98078	1041.189	716.1794	716.1794	1041.189	0.687847643	0.807187125		1	91.5	1.016917177
1	98.328	98328	916.199	747.8245	747.8245	916.199	0.816224969	0.80274068		1	91.75	1.012745639
1	98.627	98627	800.3264	695.3349	695.3349	800.3264	0.868814149	0.797616147		1	92	1.008893217
1	98.797	98797	897.8201	655.2238	655.2238	897.8201	0.729794087	0.794601715		1	92.25	1.004372438
1	99.061	99061	1029.138	854.777	854.777	1029.138	0.830575686	0.788924386		1	92.5	0.999277589
1	99.313	99313	978.5363	698.8384	698.8384	978.5363	0.714167068	0.784938394		1	92.75	0.996261276
1	99.49	99490	888.8668	764.1457	764.1457	888.8668	0.859685276	0.782440055		1	93	0.994764028
1	99.703	99703	1012.148	775.8171	775.8171	1012.148	0.76650559	0.779112401		1	93.25	0.993881252
1	99.88	99880	1077.527	864.2352	864.2352	1077.527	0.802054334	0.778420862		1	93.5	0.99339203
1	100.15	100150	974.5937	738.7441	738.7441	974.5937	0.75800213	0.781259097		1	93.75	0.993916227
1	100.418	100418	989.6538	796.0781	796.0781	989.6538	0.804400589	0.786505173		1	94	0.995243399
1	100.758	100758	1328.062	865.3529	865.3529	1328.062	0.651590739	0.796111357		1	94.25	0.996104495
1	101.036	101036	806.6551	715.4247	715.4247	806.6551	0.886902841	0.809967258		1	94.5	0.995975026
1	101.293	101293	3603.881	3028.667	3028.667	3603.881	0.840390401	0.82691884		1	94.75	0.99507728
1	101.656	101656	923.8576	792.4992	792.4992	923.8576	0.857815317	0.845460576		1	95	0.993988236
1	101.818	101818	831.329	700.4139	700.4139	831.329	0.842523117	0.850352806		1	95.25	0.993471819
1	101.962	101962	1008.868	899.1541	899.1541	1008.868	0.891250491	0.854799863		1	95.5	0.993277656
1	102.334	102334	926.9939	810.1894	810.1894	926.9939	0.873996474	0.863997276		1	95.75	0.993257076
1	102.575	102575	902.3022	814.1995	814.1995	902.3022	0.90235788	0.86476043		1	96	0.9934624
1	102.842	102842	969.553	741.0817	741.0817	969.553	0.764353986	0.860697854		1	96.25	0.99405275
1	103.308	103308	830.1001	730.5627	730.5627	830.1001	0.880089883	0.85316682		1	96.5	0.994830492
1	103.638	103638	813.249	686.1856	686.1856	813.249	0.843758308	0.8487304		1	96.75	0.99546282
1	103.894	103894	923.3997	750.2322	750.2322	923.3997	0.81246745	0.845017041		1	97	0.995862695
1	104.104	104104	824.422	782.1148	782.1148	824.422	0.948682592	0.845145736		1	97.25	0.99616127
1	104.502	104502	882.8514	718.1205	718.1205	882.8514	0.813410388	0.854140618		1	97.5	0.996441894
1	104.793	104793	907.7617	717.3293	717.3293	907.7617	0.790217631	0.863138174		1	97.75	0.996474149
1	105.018	105018	797.8277	741.2924	741.2924	797.8277	0.929138459	0.869114038		1	98	0.995853855
1	105.2	105200	921.8863	697.7609	697.7609	921.8863	0.756883902	0.872160929		1	98.25	0.994915034
1	105.451	105451	915.2064	887.528	887.528	915.2064	0.969757204	0.877165806		1	98.5	0.993858871
1	105.621	105621	889.8536	811.9127	811.9127	889.8536	0.912411547	0.881313059		1	98.75	0.99279723
1	105.785	105785	1011.266	981.9586	981.9586	1011.266	0.971019099	0.883893552		1	99	0.991530638
1	106.081	106081	1070.338	888.8064	888.8064	1070.338	0.830397874	0.881664513		1	99.25	0.99048273
1	106.309	106309	964.6891	754.2443	754.2443	964.6891	0.781852205	0.876246898		1	99.5	0.989593236
1	106.502	106502	1073.928	943.4586	943.4586	1073.928	0.878511967	0.871557386		1	99.75	0.988775858
1	106.89	106890	820.4871	771.9186	771.9186	820.4871	0.940805285	0.862919985		1	100	0.988959436
1	107.15	107150	937.5716	815.4967	815.4967	937.5716	0.869796717	0.858608554		1	100.25	0.98982048
1	107.287	107287	856.128	746.4353	746.4353	856.128	0.871873482	0.857574778		1	100.5	0.991186094
1	107.439	107439	978.7348	808.5102	808.5102	978.7348	0.82607689	0.859014797		1	100.75	0.992906913
1	107.577	107577	1006.426	761.4608	761.4608	1006.426	0.756598895	0.861690219		1	101	0.9959005
1	107.739	107739	1039.337	848.0518	848.0518	1039.337	0.815954594	0.862637356		1	101.25	0.999776494
1	107.949	107949	1106.264	1033.149	1033.149	1106.264	0.933908181	0.856008007		1	101.5	1.00304343
1	108.086	108086	1053.43	980.0315	980.0315	1053.43	0.930324274	0.849762257		1	101.75	1.005676306
1	108.293	108293	961.8684	803.8886	803.8886	961.8684	0.835757366	0.844533887		1	102	1.007488909
1	108.459	108459	912.8101	833.4601	833.4601	912.8101	0.913070638	0.844453519		1	102.25	1.008994774
1	108.616	108616	919.4842	732.429	732.429	919.4842	0.796565074	0.845257372		1	102.5	1.009628809
1	108.786	108786	1037.098	871.0199	871.0199	1037.098	0.839862675	0.848692857		1	102.75	1.009037957
1	109.06	109060	996.7626	746.2717	746.2717	996.7626	0.748695527	0.863048624		1	103	1.008074836
1	109.359	109359	1055.566	859.0298	859.0298	1055.566	0.813809653	0.884318214		1	103.25	1.007090526
1	109.581	109581	834.3069	876.9923	876.9923	834.3069	1.051162708	0.896788579		1	103.5	1.006233321
1	109.921	109921	1105.647	911.8866	911.8866	1105.647	0.824753832	0.915679424		1	103.75	1.005385546
1	110.204	110204	848.7001	902.9102	902.9102	848.7001	1.063874271	0.930187335		1	104	1.004892495
1	110.408	110408	808.8192	807.5734	807.5734	808.8192	0.99845973	0.933348276		1	104.25	1.005711897
1	110.65	110650	1087.018	943.5312	943.5312	1087.018	0.86799961	0.917889685		1	104.5	1.007088396
1	110.836	110836	1107.304	964.3447	964.3447	1107.304	0.870894262	0.899447477		1	104.75	1.008967536
1	110.99	110990	885.782	811.0221	811.0221	885.782	0.915600114	0.890587141		1	105	1.01063085
1	111.293	111293	934.5627	799.2388	799.2388	934.5627	0.855200834	0.882339171		1	105.25	1.011732514
1	111.446	111446	911.7408	722.5897	722.5897	911.7408	0.792538515	0.878740487		1	105.5	1.013000166
1	111.662	111662	927.1831	791.1384	791.1384	927.1831	0.853270945	0.877959058		1	105.75	1.014213824
1	111.811	111811	926.8108	809.9852	809.9852	926.8108	0.873948815	0.885710593		1	106	1.013953546
1	112.001	112001	759.8421	724.036	724.036	759.8421	0.95287692	0.904689948		1	106.25	1.012826615
1	112.247	112247	805.5904	823.0495	823.0495	805.5904	1.021672428	0.922648724		1	106.5	1.011354422
1	112.482	112482	1029.871	892.5183	892.5183	1029.871	0.866631161	0.929013667		1	106.75	1.00999757
1	112.637	112637	952.4537	832.7959	832.7959	952.4537	0.874368906	0.932371944		1	107	1.008793899
1	112.789	112789	828.8149	848.5355	848.5355	828.8149	1.023793732	0.932336478		1	107.25	1.008004077
1	113.089	113089	819.2934	794.0904	794.0904	819.2934	0.969238126	0.913239059		1	107.5	1.008574999
1	113.326	113326	1110.952	947.2638	947.2638	1110.952	0.852659521	0.89012852		1	107.75	1.009084834
1	113.52	113520	989.7352	810.4136	810.4136	989.7352	0.818818609	0.876837342		1	108	1.006987908
1	113.74	113740	912.8903	838.6022	838.6022	912.8903	0.918623191	0.867677972		1	108.25	1.005023559
1	113.932	113932	893.0971	706.4916	706.4916	893.0971	0.791057994	0.860283236		1	108.5	1.004790523
1	114.228	114228	899.7025	771.2071	771.2071	899.7025	0.857180123	0.85307935		1	108.75	1.005594951
1	114.425	114425	962.4404	854.8057	854.8057	962.4404	0.888164815	0.855138944		1	109	1.008503767
1	114.597	114597	1335.919	1083.11	1083.11	1335.919	0.810760233	0.860886904		1	109.25	1.012562425
1	114.854	114854	1074.698	1044.271	1044.271	1074.698	0.97168786	0.867268355		1	109.5	1.016381057
1	115.039	115039	1050.08	777.9777	777.9777	1050.08	0.740874695	0.864909746		1	109.75	1.019777167
1	115.197	115197	828.5627	784.4992	784.4992	828.5627	0.946819354	0.860999831		1	110	1.023078515
1	115.419	115419	771.4199	702.0542	702.0542	771.4199	0.910080489	0.861177233		1	110.25	1.025800002
1	115.574	115574	863.5581	717.4984	717.4984	863.5581	0.830862915	0.865749218		1	110.5	1.024964696
1	115.733	115733	930.3441	803.2424	803.2424	930.3441	0.863382054	0.870769768		1	110.75	1.020214738
1	115.996	115996	1057.584	932.0613	932.0613	1057.584	0.881311839	0.883114764		1	111	1.015912406
1	116.311	116311	1238.831	892.1035	892.1035	1238.831	0.720117191	0.914397179		1	111.25	1.01425447
1	116.505	116505	1142.08	1141.518	1141.518	1142.08	0.999507915	0.937235141		1	111.5	1.013044978
1	116.65	116650	993.2383	974.6366	974.6366	993.2383	0.981271665	0.950935652		1	111.75	1.014017536
1	116.938	116938	805.6782	903.3015	903.3015	805.6782	1.121169097	0.977457917		1	112	1.019390196
1	117.274	117274	990.4918	902.7202	902.7202	990.4918	0.911385839	1.00985439		1	112.25	1.02380955
1	117.636	117636	932.9162	1011.341	1011.341	932.9162	1.084064142	1.027910117		1	112.5	1.025435431
1	117.814	117814	931.3212	995.5388	995.5388	931.3212	1.068953225	1.0209659		1	112.75	1.026152158
1	117.995	117995	1065.407	1137.396	1137.396	1065.407	1.067569483	1.005849818		1	113	1.022877595
1	118.162	118162	855.8346	777.5287	777.5287	855.8346	0.908503466	0.996095821		1	113.25	1.017672496
1	118.398	118398	1018.726	867.1909	867.1909	1018.726	0.851250385	0.975577412		1	113.5	1.012962739
1	118.6	118600	911.2928	963.7582	963.7582	911.2928	1.057572495	0.951610921		1	113.75	1.010303627
1	118.759	118759	768.2969	808.7209	808.7209	768.2969	1.052615076	0.943565259		1	114	1.008192721
1	119.041	119041	1018.237	879.3758	879.3758	1018.237	0.863625855	0.954731954		1	114.25	1.006896891
1	119.266	119266	919.24	852.7033	852.7033	919.24	0.927617706	0.973769199		1	114.5	1.007953245
1	119.56	119560	946.4666	851.2193	851.2193	946.4666	0.899365387	1.003546609		1	114.75	1.00966853
1	119.86	119860	1003.442	981.658	981.658	1003.442	0.978290723	1.051131338		1	115	1.009844182
1	120.059	120059	996.1689	1158.781	1158.781	996.1689	1.163237479	1.090387385		1	115.25	1.008780808
1	120.272	120272	1144.898	1354.745	1354.745	1144.898	1.183288817	1.124409493		1	115.5	1.009395788
1	120.499	120499	960.7572	1343.754	1343.754	960.7572	1.398640572	1.146696945		1	115.75	1.011345104
1	120.671	120671	848.3821	853.2606	853.2606	848.3821	1.005750357	1.160930327		1	116	1.014255036
1	120.939	120939	780.3875	956.2623	956.2623	780.3875	1.225368551	1.18947487		1	116.25	1.020303612
1	121.076	121076	878.7557	1062.49	1062.49	878.7557	1.209084618	1.208363587		1	116.5	1.027199983
1	121.242	121242	842.6679	972.7862	972.7862	842.6679	1.154412314	1.231281282		1	116.75	1.032924761
1	121.46	121460	1020.03	1215.182	1215.182	1020.03	1.191319863	1.260979397		1	117	1.038599067
1	121.785	121785	951.0983	1110.899	1110.899	951.0983	1.168017018	1.310747413		1	117.25	1.044471551
1	121.957	121957	1032.531	1377.873	1377.873	1032.531	1.334461629	1.339591209		1	117.5	1.047781548
1	122.237	122237	1103.237	1582.063	1582.063	1103.237	1.434019164	1.384605443		1	117.75	1.048350645
1	122.43	122430	949.8951	1895.928	1895.928	949.8951	1.995934077	1.42120374		1	118	1.043988544
1	122.586	122586	955.1802	1034.648	1034.648	955.1802	1.083196658	1.456284735		1	118.25	1.039819401
1	122.957	122957	1163.639	1739.76	1739.76	1163.639	1.495102863	1.51570988		1	118.5	1.033736217
1	123.157	123157	1014.966	1279.667	1279.667	1014.966	1.260797899	1.506734782		1	118.75	1.028996514
1	123.537	123537	977.5895	1616.956	1616.956	977.5895	1.654023494	1.442422265		1	119	1.031210525
1	123.747	123747	949.0347	1661.859	1661.859	949.0347	1.75110457	1.427438981		1	119.25	1.035914213
1	124.041	124041	1126.694	1610.975	1610.975	1126.694	1.429824779	1.427016824		1	119.5	1.042018051
1	124.182	124182	991.7918	1361.097	1361.097	991.7918	1.372361619	1.428597462		1	119.75	1.050840722
1	124.353	124353	912.554	1159.937	1159.937	912.554	1.271088615	1.440440928		1	120	1.061819734
1	124.642	124642	1075.585	1298.388	1298.388	1075.585	1.207145879	1.496058952		1	120.25	1.072087788
1	124.839	124839	1084.343	1342.405	1342.405	1084.343	1.237989271	1.544050119		1	120.5	1.078393854
1	125.02	125020	932.7636	1655.285	1655.285	932.7636	1.774602911	1.580032492		1	120.75	1.083891242
1	125.448	125448	940.7312	1899.712	1899.712	940.7312	2.019399378	1.711679568		1	121	1.09084447
1	125.694	125694	1101.325	1861.449	1861.449	1101.325	1.690190452	1.792154563		1	121.25	1.099246138
1	125.917	125917	932.9843	1765.391	1765.391	932.9843	1.892197972	1.822351433		1	121.5	1.107708134
1	126.223	126223	1072.539	2129.267	2129.267	1072.539	1.985258345	1.776753734		1	121.75	1.117034885
1	126.524	126524	827.4426	1412.271	1412.271	827.4426	1.706790296	1.674570216		1	122	1.127051885
1	127.032	127032	986.4562	1289.294	1289.294	986.4562	1.306995688	1.487136184		1	122.25	1.136934935
1	127.322	127322	989.4987	1236.207	1236.207	989.4987	1.249326553	1.390278551		1	122.5	1.149085676
1	127.508	127508	837.6972	1153.475	1153.475	837.6972	1.37695936	1.322695547		1	122.75	1.160197043
1	127.783	127783	767.5525	967.3887	967.3887	767.5525	1.26035509	1.236233338		1	123	1.167804674
1	128.042	128042	706.2574	871.7245	871.7245	706.2574	1.234287244	1.178294389		1	123.25	1.162253636
1	128.196	128196	1626.179	1713.106	1713.106	1626.179	1.053454755	1.149566614		1	123.5	1.151945615
1	128.361	128361	959.8748	1264.285	1264.285	959.8748	1.317135318	1.120713927		1	123.75	1.146768663
1	128.5	128500	1063.853	1215.399	1215.399	1063.853	1.142450132	1.097299323		1	124	1.146681207
1	128.709	128709	1039.396	992.6777	992.6777	1039.396	0.955052454	1.064584704		1	124.25	1.148199349
1	129.043	129043	933.004	828.9693	828.9693	933.004	0.888494905	1.017312328		1	124.5	1.156829532
1	129.362	129362	962.9552	857.4728	857.4728	962.9552	0.890459702	0.982939069		1	124.75	1.169897079
1	129.523	129523	1051.523	1090.051	1090.051	1051.523	1.036640188	0.969100647		1	125	1.182976793
1	129.699	129699	1297.047	1503.844	1503.844	1297.047	1.159436782	0.953659334		1	125.25	1.20118073
1	130.007	130007	1159.642	972.2351	972.2351	1159.642	0.838392452	0.934043973		1	125.5	1.220162383
1	130.157	130157	1101.623	1078.021	1078.021	1101.623	0.978575248	0.927253669		1	125.75	1.237471291
1	130.328	130328	1141.03	1015.853	1015.853	1141.03	0.890294734	0.917515641		1	126	1.239967432
1	130.543	130543	915.1981	808.8965	808.8965	915.1981	0.883848535	0.896804813		1	126.25	1.229638753
1	130.727	130727	1007.643	769.9357	769.9357	1007.643	0.764095716	0.875976675		1	126.5	1.208962219
1	130.91	130910	883.548	871.6657	871.6657	883.548	0.986551608	0.860345177		1	126.75	1.186662284
1	131.163	131163	934.2454	835.8996	835.8996	934.2454	0.894732369	0.845387194		1	127	1.164189953
1	131.344	131344	1037.339	737.111	737.111	1037.339	0.710578702	0.836311725		1	127.25	1.143575043
1	131.648	131648	1023.636	901.8434	901.8434	1023.636	0.88101962	0.830466747		1	127.5	1.121959675
1	131.922	131922	941.7081	813.5105	813.5105	941.7081	0.863866946	0.837887164		1	127.75	1.102714806
1	132.118	132118	1051.632	820.2991	820.2991	1051.632	0.780024857	0.84828107		1	128	1.088360636
1	132.329	132329	995.028	913.2747	913.2747	995.028	0.917838191	0.862756193		1	128.25	1.076772334
1	132.548	132548	1013.753	824.9158	824.9158	1013.753	0.813724645	0.887202189		1	128.5	1.066339156
1	132.979	132979	1003.103	1033.577	1033.577	1003.103	1.030379732	0.950066405		1	128.75	1.056955293
1	133.13	133130	990.845	802.1467	802.1467	990.845	0.809558205	0.964082253		1	129	1.048334954
1	133.42	133420	1092.632	1223.551	1223.551	1092.632	1.119819848	0.98366485		1	129.25	1.041418204
1	133.565	133565	998.9282	1106.174	1106.174	998.9282	1.107360869	0.993211717		1	129.5	1.035588272
1	133.954	133954	877.2305	821.8247	821.8247	877.2305	0.936840089	1.0107375		1	129.75	1.030553444
1	134.282	134282	846.2185	947.2672	947.2672	846.2185	1.119412067	1.001756774		1	130	1.026674541
1	134.556	134556	1014.419	853.3852	853.3852	1014.419	0.841255142	0.985215594		1	130.25	1.023621366
1	134.759	134759	978.7073	902.6448	902.6448	978.7073	0.922282689	0.979687109		1	130.5	1.018502648
1	135.124	135124	949.9485	1104.353	1104.353	949.9485	1.162539864	0.988982183		1	130.75	1.011940605
1	135.426	135426	1117.008	906.8619	906.8619	1117.008	0.81186697	1.003409898		1	131	1.007314661
1	135.77	135770	968.8164	925.6974	925.6974	968.8164	0.955493115	1.016716199		1	131.25	1.003904093
1	135.967	135967	961.2569	1080.918	1080.918	961.2569	1.124483996	1.02191801		1	131.5	1.002025098
1	136.112	136112	958.8822	1046.407	1046.407	958.8822	1.091277948	1.025634373		1	131.75	1.00200482
1	136.279	136279	875.9812	888.7992	888.7992	875.9812	1.014632734	1.028435407		1	132	1.004147368
1	136.423	136423	954.4154	955.1673	955.1673	954.4154	1.000787812	1.026891456		1	132.25	1.007878031
1	136.645	136645	1022.625	1060.459	1060.459	1022.625	1.036996944	1.019251771		1	132.5	1.013848708
1	136.81	136810	962.5736	1021.667	1021.667	962.5736	1.061391046	1.016361684		1	132.75	1.022332021
1	136.993	136993	1078.715	1119.588	1119.588	1078.715	1.037890453	1.011511536		1	133	1.030944291
1	137.199	137199	1007.769	1004.474	1004.474	1007.769	0.996730402	1.001287674		1	133.25	1.035858168
1	137.396	137396	936.7962	839.0638	839.0638	936.7962	0.895673787	0.99878094		1	133.5	1.039938095
1	137.718	137718	957.7024	993.7418	993.7418	957.7024	1.037631105	1.019181831		1	133.75	1.043011317
1	137.857	137857	872.2751	844.3316	844.3316	872.2751	0.967964808	1.030904003		1	134	1.044943613
1	138.112	138112	959.2919	946.8491	946.8491	959.2919	0.987029183	1.045868839		1	134.25	1.043275978
1	138.317	138317	1005.365	1257.028	1257.028	1005.365	1.250320033	1.054004823		1	134.5	1.039856282
1	138.668	138668	878.6097	946.1287	946.1287	878.6097	1.076847547	1.069799947		1	134.75	1.037745493
1	138.806	138806	1090.827	1300.006	1300.006	1090.827	1.191761847	1.072069153		1	135	1.039180983
1	139.027	139027	1254.068	1326.345	1326.345	1254.068	1.057634036	1.076194304		1	135.25	1.041416808
1	139.288	139288	983.0337	929.1716	929.1716	983.0337	0.945208287	1.086129966		1	135.5	1.044162619
1	139.438	139438	998.8356	1079.91	1079.91	998.8356	1.081168913	1.091398079		1	135.75	1.046518549
1	141.556	141556	1566.466	1857.985	1857.985	1566.466	1.186099794	1.151008176		1	136	1.048180376
1	141.737	141737	1145.039	1182.113	1182.113	1145.039	1.032377936	1.162527524		1	136.25	1.049443624
1	142.098	142098	1002.641	1484.537	1484.537	1002.641	1.480626665	1.192155565		1	136.5	1.048540419
1	142.436	142436	840.7743	1064.839	1064.839	840.7743	1.266498036	1.217595122		1	136.75	1.046876691
1	142.594	142594	827.0493	1102.968	1102.968	827.0493	1.333618201	1.228291192		1	137	1.045354394
1	143.011	143011	876.5093	953.6923	953.6923	876.5093	1.088057252	1.272827655		1	137.25	1.042790134
1	143.256	143256	916.5896	1140.876	1140.876	916.5896	1.244696645	1.313332807		1	137.5	1.043942807
1	143.448	143448	995.0319	1106.609	1106.609	995.0319	1.112134194	1.350354189		1	137.75	1.047965171
1	143.668	143668	910.1287	1383.005	1383.005	910.1287	1.519570804	1.402435087		1	138	1.052208058
1	143.904	143904	980.4945	1566.922	1566.922	980.4945	1.598093615	1.47423049		1	138.25	1.055143676
1	144.106	144106	984.6906	1723.842	1723.842	984.6906	1.750643299	1.546750037		1	138.5	1.057797771
1	144.337	144337	919.9325	1180.855	1180.855	919.9325	1.283632223	1.636695263		1	138.75	1.059968094
1	144.582	144582	878.855	1807.423	1807.423	878.855	2.056565645	1.713709675		1	139	1.061074645
1	144.835	144835	925.1327	1708.892	1708.892	925.1327	1.847185815	1.789216509		1	139.25	1.063265589
1	145.069	145069	983.9805	1764.682	1764.682	983.9805	1.793411556	1.906821112		1	139.5	1.065326578
1	145.221	145221	948.4749	1972.103	1972.103	948.4749	2.079235834	2.009894102		1	139.75	1.067040761
1	145.428	145428	891.3148	1850.848	1850.848	891.3148	2.07653682	2.161140857		1	140	1.068754944
1	145.636	145636	978.2996	2381.517	2381.517	978.2996	2.434343222	2.339238764		1	140.25	1.070469128
1	145.992	145992	905.8385	2153.973	2153.973	905.8385	2.377877513	2.762156676		1	140.5	1.072183311
1	146.344	146344	957.2329	2537.887	2537.887	957.2329	2.651274314	3.247746857		1	140.75	1.073897494
1	146.651	146651	835.9613	3318.741	3318.741	835.9613	3.969969662	3.604850807		1	141	1.075611677
1	146.912	146912	912.006	4844.144	4844.144	912.006	5.311526459	3.899385782		1	141.25	1.077325861
1	147.099	147099	774.2527	3241.837	3241.837	774.2527	4.187052883	4.125446953		1	141.5	1.079040044
1	147.363	147363	1262.131	4787.636	4787.636	1262.131	3.793295625	4.365497488		1	141.75	1.082490366
1	147.714	147714	1040.373	3761.268	3761.268	1040.373	3.615307202	4.562864705		1	142	1.087489089
1	147.88	147880	928.8284	3502.231	3502.231	928.8284	3.770589917	4.614542445		1	142.25	1.092235736
1	148.022	148022	1332.044	7046.96	7046.96	1332.044	5.290335755	4.615297546		1	142.5	1.096701853
1	148.227	148227	823.1398	4417.622	4417.622	823.1398	5.366794316	4.539531837		1	142.75	1.102311242
1	148.638	148638	977.9594	4675.378	4675.378	977.9594	4.780748567	4.205918714		1	143	1.108816179
1	148.973	148973	952.9574	3553.688	3553.688	952.9574	3.729115278	3.854339791		1	143.25	1.118728831
1	149.14	149140	979.7952	3720.152	3720.152	979.7952	3.796866937	3.606976355		1	143.5	1.130988906
1	149.317	149317	1032.833	3584.037	3584.037	1032.833	3.470103105	3.261936866		1	143.75	1.146755574
1	149.571	149571	931.5616	2365.043	2365.043	931.5616	2.538793999	2.848601862		1	144	1.166565835
1	149.713	149713	879.5124	1867.335	1867.335	879.5124	2.123148008	2.689913592		1	144.25	1.189497012
1	149.904	149904	930.0959	1861.66	1861.66	930.0959	2.001578547	2.471000466		1	144.5	1.210232894
1	150.158	150158	904.5868	1883.952	1883.952	904.5868	2.082665809	2.245601504		1	144.75	1.228727795
1	150.34	150340	928.4363	2587.135	2587.135	928.4363	2.786550892	2.204181747		1	145	1.255111069
1	150.616	150616	960.8675	1993.567	1993.567	960.8675	2.074757446	2.257765557		1	145.25	1.293833068
1	150.754	150754	796.6421	1798.032	1798.032	796.6421	2.257013532	2.248915423		1	145.5	1.340537818
1	150.964	150964	1031.81	2214.599	2214.599	1031.81	2.14632442	2.228172921		1	145.75	1.401901666
1	151.12	151120	919.7284	2296.824	2296.824	919.7284	2.497285068	2.237437438		1	146	1.474630144
1	151.365	151365	986.1331	2619.184	2619.184	986.1331	2.65601469	2.209493427		1	146.25	1.558651681
1	151.546	151546	935.1676	1727.138	1727.138	935.1676	1.846875362	2.125508837		1	146.5	1.634452123
1	151.765	151765	1176.765	2673.963	2673.963	1176.765	2.272299907	1.990334549		1	146.75	1.704461455
1	152.201	152201	1070.378	1599.068	1599.068	1070.378	1.493928313	1.72923399		1	147	1.774917209
1	152.366	152366	930.1884	1491.321	1491.321	930.1884	1.603246181	1.641758287		1	147.25	1.837524444
1	152.547	152547	935.8805	1172.632	1172.632	935.8805	1.252971934	1.526571714		1	147.5	1.881324468
1	153	153000	881.9533	1334.242	1334.242	881.9533	1.512826133	1.284039674		1	147.75	1.913370859
1	153.409	153409	771.0267	772.6888	772.6888	771.0267	1.002155697	1.223975203		1	148	1.923385985
1	153.642	153642	990.6885	1153.642	1153.642	990.6885	1.164485103	1.220926211		1	148.25	1.900407665
1	153.883	153883	1030.848	1407.123	1407.123	1030.848	1.365015017	1.217173784		1	148.5	1.850969233
1	154.24	154240	1171.518	1502.185	1502.185	1171.518	1.28225516	1.214623492		1	148.75	1.795042752
1	154.531	154531	828.6691	1067.188	1067.188	828.6691	1.287833708	1.232354225		1	149	1.728282199
1	154.679	154679	1022.545	1097.192	1097.192	1022.545	1.073001188	1.248237521		1	149.25	1.625520358
1	154.956	154956	970.0872	1630.378	1630.378	970.0872	1.680650977	1.300586054		1	149.5	1.521149909
1	155.152	155152	941.0555	1146.658	1146.658	941.0555	1.218480738	1.347820325		1	149.75	1.444009668
1	155.293	155293	813.4932	927.7711	927.7711	813.4932	1.140478003	1.379115614		1	150	1.380253748
1	155.481	155481	986.9985	1049.932	1049.932	986.9985	1.063762508	1.42348167		1	150.25	1.340994352
1	155.813	155813	929.5385	1619.367	1619.367	929.5385	1.742119342	1.516693096		1	150.5	1.343572104
1	155.959	155959	998.8929	1755.236	1755.236	998.8929	1.757181376	1.554801606		1	150.75	1.346965111
1	156.232	156232	1067.673	1998.62	1998.62	1067.673	1.871940191	1.612959175		1	151	1.342370069
1	156.414	156414	1022.3	1643.403	1643.403	1022.3	1.607554534	1.651336039		1	151.25	1.340493934
1	156.611	156611	918.8868	1366.925	1366.925	918.8868	1.487588025	1.70322115		1	151.5	1.322037566
1	156.971	156971	1017.77	1821.814	1821.814	1017.77	1.7900056	1.745980154		1	151.75	1.286161241
1	157.22	157220	1133.74	2579.174	2579.174	1133.74	2.274925468	1.775691661		1	152	1.249619965
1	157.409	157409	946.739	1204.744	1204.744	946.739	1.27251967	1.855156544		1	152.25	1.213965957
1	157.766	157766	938.5333	1931.732	1931.732	938.5333	2.058245563	2.220309788		1	152.5	1.178207939
1	157.944	157944	882.6977	2201.542	2201.542	882.6977	2.494106419	2.43966535		1	152.75	1.144442695
1	158.186	158186	805.5904	2006.796	2006.796	805.5904	2.491087282	2.669592127		1	153	1.111833934
1	158.325	158325	818.0914	1857.169	1857.169	818.0914	2.270124096	2.763588846		1	153.25	1.102889399
1	158.598	158598	966.4841	2950.349	2950.349	966.4841	3.052661704	2.9508753		1	153.5	1.096910564
1	158.966	158966	1198.96	4473.555	4473.555	1198.96	3.731196203	3.130043167		1	153.75	1.096048185
1	159.128	159128	1101.623	5106.123	5106.123	1101.623	4.635091134	3.168232679		1	154	1.095340049
1	159.769	159769	1157.598	4907.192	4907.192	1157.598	4.239115824	3.180304745		1	154.25	1.095070799
1	160.004	160004	1066.354	2944.286	2944.286	1066.354	2.761077466	3.115784819		1	154.5	1.098781852
1	160.192	160192	1335.285	2574.948	2574.948	1335.285	1.928388322	3.045689617		1	154.75	1.10638054
1	166.141	166141	1169.32	1372.518	1372.518	1169.32	1.173774501	1.239790592		1	155	1.118448374
1	166.406	166406	1103.605	1015.692	1015.692	1103.605	0.920340158	1.25889564		1	155.25	1.132671737
1	166.6	166600	836.8428	1201.709	1201.709	836.8428	1.436003273	1.275951694		1	155.5	1.147105205
1	166.755	166755	945.6156	1438.107	1438.107	945.6156	1.520815646	1.286139192		1	155.75	1.164205139
1	166.934	166934	1163.55	1728.976	1728.976	1163.55	1.485949035	1.294338763		1	156	1.179926439
1	167.138	167138	902.3175	1265.426	1265.426	902.3175	1.402417663	1.297819373		1	156.25	1.192891914
1	167.374	167374	923.1475	1120.058	1120.058	923.1475	1.2133034	1.294229289		1	156.5	1.206835037
1	167.71	167710	948.9643	1005.064	1005.064	948.9643	1.059116766	1.280927945		1	156.75	1.217979576
1	168.001	168001	1159.394	1517.985	1517.985	1159.394	1.309291751	1.244978505		1	157	1.225217616
1	168.159	168159	977.4941	1364.163	1364.163	977.4941	1.395571595	1.218110763		1	157.25	1.234686039
1	168.332	168332	1020.591	1196.315	1196.315	1020.591	1.172178669	1.19559994		1	157.5	1.273649046
1	168.621	168621	1041.189	1168.932	1168.932	1041.189	1.122689541	1.167681941		1	157.75	1.335946505
1	169.027	169027	903.2029	919.0961	919.0961	903.2029	1.017596489	1.130960124		1	158	1.406336634
1	169.276	169276	973.2123	1152.974	1152.974	973.2123	1.184709647	1.117971339		1	158.25	1.459934236
1	169.465	169465	1033.688	1249.548	1249.548	1033.688	1.2088251	1.113167091		1	158.5	1.501538973
1	169.771	169771	979.2312	1010.796	1010.796	979.2312	1.032234267	1.111640654		1	158.75	1.535947508
1	170.117	170117	916.9932	1097.399	1097.399	916.9932	1.196736246	1.127699662		1	159	1.563520798
1	170.26	170260	959.66	1028.373	1028.373	959.66	1.0716014	1.138739552		1	159.25	1.571431835
1	170.526	170526	875.0363	1007.194	1007.194	875.0363	1.151031106	1.161790387		1	159.5	1.572578897
1	170.716	170716	847.9556	825.1566	825.1566	847.9556	0.973112979	1.189016646		1	159.75	1.573725959
1	171.049	171049	947.9633	1449.503	1449.503	947.9633	1.529070798	1.259338144		1	160	1.558361967
1	171.32	171320	911.0406	1414.155	1414.155	911.0406	1.55224147	1.331932892		1	160.25	1.536727968
1	171.474	171474	826.614	1074.642	1074.642	826.614	1.300052987	1.379725561		1	160.5	1.518238991
1	171.679	171679	898.386	1112.097	1112.097	898.386	1.237883271	1.457148216		1	160.75	1.499750014
1	171.844	171844	986.4002	1305.598	1305.598	986.4002	1.323598677	1.528785585		1	161	1.481261037
1	172.079	172079	827.2267	1327.453	1327.453	827.2267	1.604702798	1.630081989		1	161.25	1.46277206
1	172.342	172342	923.678	1866.165	1866.165	923.678	2.020363157	1.755634272		1	161.5	1.444283083
1	172.71	172710	913.1345	1849.528	1849.528	913.1345	2.025471604	1.947068953		1	161.75	1.425794106
1	172.912	172912	779.3025	1330.897	1330.897	779.3025	1.707805377	2.028028221		1	162	1.407305129
1	173.253	173253	1036.137	2549.575	2549.575	1036.137	2.460654334	2.071253463		1	162.25	1.388816152
1	173.464	173464	1170.065	2857.284	2857.284	1170.065	2.441987411	2.086188671		1	162.5	1.370327174
1	173.619	173619	972.6187	2216.907	2216.907	972.6187	2.279317681	2.125242276		1	162.75	1.351838197
1	173.917	173917	906.8001	1651.61	1651.61	906.8001	1.821360628	2.230440011		1	163	1.33334922
1	174.183	174183	919.7284	2178.624	2178.624	919.7284	2.368768867	2.345285744		1	163.25	1.314860243
1	174.351	174351	858.6737	1512.76	1512.76	858.6737	1.761740228	2.448682293		1	163.5	1.296371266
1	174.748	174748	880.2162	2099.977	2099.977	880.2162	2.385751364	2.868742221		1	163.75	1.277882289
1	174.913	174913	1044.439	3913.187	3913.187	1044.439	3.746687935	3.063139771		1	164	1.259393312
1	175.099	175099	878.6219	1990.719	1990.719	878.6219	2.265728865	3.239663349		1	164.25	1.240904335
1	175.339	175339	1209.929	5388.907	5388.907	1209.929	4.453903494	3.473919751		1	164.5	1.222415358
1	175.517	175517	903.4344	3130.323	3130.323	903.4344	3.464914553	3.68196881		1	164.75	1.203926381
1	175.949	175949	1090.193	5380.616	5380.616	1090.193	4.935471059	4.055253154		1	165	1.185437404
1	176.407	176407	1125.849	5052.765	5052.765	1125.849	4.487959753	4.047636825		1	165.25	1.166948427
1	176.603	176603	956.6488	3006.68	3006.68	956.6488	3.142929777	3.967677217		1	165.5	1.14845945
1	177.113	177113	1152.492	4334.482	4334.482	1152.492	3.760964935	3.674333303		1	165.75	1.129970473
1	177.285	177285	973.738	2965.37	2965.37	973.738	3.0453469	3.53390225		1	166	1.111481496
1	177.542	177542	1188.18	4415.937	4415.937	1188.18	3.716555572	3.255265236		1	166.25	1.102968199
1	177.719	177719	1081.266	3646.742	3646.742	1081.266	3.372659457	3.094253819		1	166.5	1.107721588
1	177.911	177911	1289.538	4262.276	4262.276	1289.538	3.305273672	2.957435559		1	166.75	1.112265368
1	178.25	178250	895.3065	1853.054	1853.054	895.3065	2.069742597	2.72333416		1	167	1.1146174
1	178.467	178467	1107.289	3154.712	3154.712	1107.289	2.849041217	2.589244322		1	167.25	1.114775943
1	178.619	178619	1105.579	2344.105	2344.105	1105.579	2.120251018	2.506755527		1	167.5	1.113101181
1	178.768	178768	1169.833	2775.07	2775.07	1169.833	2.372193296	2.433358749		1	167.75	1.109871958
1	179.16	179160	1012.043	2006.092	2006.092	1012.043	1.982220123	2.252399645		1	168	1.10234772
1	179.455	179455	902.8662	1769.22	1769.22	902.8662	1.959559456	2.155334843		1	168.25	1.092887184
1	179.603	179603	1035.893	2731.719	2731.719	1035.893	2.637066763	2.115423936		1	168.5	1.086333888
1	179.758	179758	921.096	2396.424	2396.424	921.096	2.601709268	2.057559795		1	168.75	1.080643611
1	180.043	180043	922.1548	1708.681	1708.681	922.1548	1.852922091	1.883989242		1	169	1.075134754
1	180.213	180213	922.4263	1490.961	1490.961	922.4263	1.616347019	1.759603377		1	169.25	1.071705813
1	180.536	180536	951.2746	1188.237	1188.237	951.2746	1.249099892	1.545744924		1	169.5	1.070162419
1	180.674	180674	997.3019	1508.174	1508.174	997.3019	1.512254213	1.47139153		1	169.75	1.069858596
1	180.922	180922	1090.708	1478.713	1478.713	1090.708	1.355736824	1.345778618		1	170	1.072422489
1	181.067	181067	1106.556	1345.413	1345.413	1106.556	1.215856224	1.287264707		1	170.25	1.076246983
1	181.321	181321	1226.956	1437.693	1437.693	1226.956	1.171755955	1.223279326		1	170.5	1.081501936
1	181.497	181497	885.782	1087.86	1087.86	885.782	1.228135139	1.197375351		1	170.75	1.090433094
1	181.679	181679	1229.854	1396.807	1396.807	1229.854	1.13575026	1.174539247		1	171	1.103295058
1	181.992	181992	923.6283	1197.627	1197.627	923.6283	1.296654726	1.162544536		1	171.25	1.118933632
1	182.298	182298	1369.584	1723.01	1723.01	1369.584	1.25805354	1.172764615		1	171.5	1.137537764
1	182.441	182441	1280.743	1674.545	1674.545	1280.743	1.30747933	1.169999453		1	171.75	1.161517607
1	182.59	182590	1059.253	1010.974	1010.974	1059.253	0.954421654	1.162742562		1	172	1.187842638
1	182.991	182991	1273.431	1469.731	1469.731	1273.431	1.15415048	1.150390047		1	172.25	1.216026663
1	183.527	183527	1207.654	1464.528	1464.528	1207.654	1.212704964	1.135323744		1	172.5	1.246750684
1	183.853	183853	1168.587	1076.662	1076.662	1168.587	0.921336623	1.119075937		1	172.75	1.277270707
1	184.01	184010	880.5407	1145.436	1145.436	880.5407	1.300832545	1.111288776		1	173	1.295806403
1	184.21	184210	909.4988	967.8101	967.8101	909.4988	1.064113663	1.104413085		1	173.25	1.303526921
1	184.441	184441	961.6119	1132.039	1132.039	961.6119	1.177230648	1.102607043		1	173.5	1.309467982
1	184.951	184951	855.4004	836.7459	836.7459	855.4004	0.978192084	1.110212379		1	173.75	1.328039029
1	185.284	185284	810.3183	927.1282	927.1282	810.3183	1.144153106	1.112267776		1	174	1.351131938
1	185.483	185483	933.4047	988.323	988.323	933.4047	1.058836537	1.113363735		1	174.25	1.380426958
1	185.656	185656	1071.961	1123.528	1123.528	1071.961	1.048105295	1.115525673		1	174.5	1.433979759
1	185.903	185903	1072.028	1287.216	1287.216	1072.028	1.200729832	1.112081093		1	174.75	1.498482513
1	186.157	186157	909.3533	1070.145	1070.145	909.3533	1.176819834	1.102601847		1	175	1.565384292
1	186.472	186472	966.0259	1043.857	1043.857	966.0259	1.080568337	1.089100933		1	175.25	1.624181545
1	186.672	186672	1112.345	1298.671	1298.671	1112.345	1.167507383	1.074949966		1	175.5	1.691190664
1	186.886	186886	1180.735	1332.346	1332.346	1180.735	1.128403918	1.052393923		1	175.75	1.745081058
1	187.252	187252	1010.089	899.7762	899.7762	1010.089	0.890789029	1.01171779		1	176	1.786766571
1	187.397	187397	1025.486	919.448	919.448	1025.486	0.896597321	1.001685839		1	176.25	1.785753725
1	187.755	187755	1134.943	1101.074	1101.074	1134.943	0.970157973	0.988511874		1	176.5	1.775874488
1	187.917	187917	917.3195	856.304	856.304	917.3195	0.933485007	0.98472231		1	176.75	1.745038359
1	189.742	189742	1782.858	2114.805	2114.805	1782.858	1.186188132	0.950897921		1	177	1.710005926
1	189.932	189932	1743.187	1642.979	1642.979	1743.187	0.942514486	0.936792738		1	177.25	1.666920505
1	190.077	190077	1882.195	1745.636	1745.636	1882.195	0.927446944	0.922051176		1	177.5	1.603169199
1	190.409	190409	960.6503	884.4924	884.4924	960.6503	0.920722556	0.889475845		1	177.75	1.547467101
1	190.562	190562	1186.629	891.637	891.637	1186.629	0.751403345	0.876062091		1	178	1.504543134
1	190.83	190830	1011.31	739.2722	739.2722	1011.31	0.731004539	0.847359278		1	178.25	1.462483286
1	191.162	191162	947.8136	737.6133	737.6133	947.8136	0.77822612	0.816969559		1	178.5	1.425452499
1	191.466	191466	937.0443	782.171	782.171	937.0443	0.834721475	0.812413999		1	178.75	1.393997942
1	191.693	191693	1092.151	908.1714	908.1714	1092.151	0.831543807	0.818721582		1	179	1.365745876
1	191.84	191840	1023.403	832.7424	832.7424	1023.403	0.813699393	0.821605149		1	179.25	1.340536971
1	192.001	192001	978.5894	808.1833	808.1833	978.5894	0.825865578	0.826937618		1	179.5	1.321147548
1	192.237	192237	1070.553	982.5601	982.5601	1070.553	0.917806124	0.841061494		1	179.75	1.301011033
1	192.384	192384	1116.415	900.5184	900.5184	1116.415	0.806616178	0.846853949		1	180	1.264377196
1	192.546	192546	3244.238	2971.715	2971.715	3244.238	0.91599784	0.84856765		1	180.25	1.221725271
1	192.821	192821	1403.713	1113.117	1113.117	1403.713	0.792980474	0.847238355		1	180.5	1.181399072
1	193.22	193220	924.4086	725.6028	725.6028	924.4086	0.78493731	0.844638762		1	180.75	1.148099488
1	193.611	193611	882.7272	834.3423	834.3423	882.7272	0.945187029	0.84303918		1	181	1.11920666
1	193.813	193813	869.9966	663.6653	663.6653	869.9966	0.762836659	0.841993558		1	181.25	1.101388555
1	194.018	194018	1102.069	1008.899	1008.899	1102.069	0.915459014	0.842619605		1	181.5	1.090628558
1	194.279	194279	1047.455	817.0358	817.0358	1047.455	0.780019953	0.847230932		1	181.75	1.08449393
1	194.508	194508	1064.55	888.7856	888.7856	1064.55	0.834893241	0.852958837		1	182	1.082299672
1	194.667	194667	1078.929	976.3506	976.3506	1078.929	0.904925718	0.856529813		1	182.25	1.084333884
1	195.007	195007	930.474	784.6861	784.6861	930.474	0.843318674	0.865511885		1	182.5	1.08335072
1	195.154	195154	797.2867	693.6917	693.6917	797.2867	0.870065561	0.870016281		1	182.75	1.081082066
1	195.63	195630	1006.382	778.0741	778.0741	1006.382	0.773139921	0.880091468		1	183	1.079211797
1	195.811	195811	1082.404	1101.296	1101.296	1082.404	1.017453742	0.882084701		1	183.25	1.077499791
1	196.008	196008	1296.19	1198.701	1198.701	1296.19	0.924788033	0.884238299		1	183.5	1.075787785
1	196.175	196175	1008.762	851.0745	851.0745	1008.762	0.843682157	0.883882039		1	183.75	1.072895158
1	196.563	196563	961.3638	847.4923	847.4923	961.3638	0.881552124	0.867733869		1	184	1.069868186
1	196.754	196754	942.0075	728.2281	728.2281	942.0075	0.773059769	0.857177516		1	184.25	1.067996062
1	196.92	196920	1254.064	1169.564	1169.564	1254.064	0.932619069	0.850607991		1	184.5	1.067846604
1	197.117	197117	1007.529	807.1274	807.1274	1007.529	0.801095949	0.841197202		1	184.75	1.068754867
1	197.254	197254	973.7341	881.047	881.047	973.7341	0.90481272	0.833468852		1	185	1.069558794
1	197.432	197432	875.9644	759.2523	759.2523	875.9644	0.866761594	0.828856611		1	185.25	1.069934731
1	197.73	197730	758.8669	559.6568	559.6568	758.8669	0.737490066	0.842220945		1	185.5	1.070304619
1	198.003	198003	1020.285	834.1639	834.1639	1020.285	0.817579304	0.865297035		1	185.75	1.070460199
1	198.417	198417	1026.381	807.4567	807.4567	1026.381	0.786702696	0.888153218		1	186	1.069058445
1	198.619	198619	713.9503	519.4104	519.4104	713.9503	0.727516187	0.892472637		1	186.25	1.066659899
1	198.759	198759	932.7962	1240.221	1240.221	932.7962	1.329573384	0.895927872		1	186.5	1.06385916
1	198.901	198901	836.5698	819.9495	819.9495	836.5698	0.980132799	0.895810659		1	186.75	1.058891338
1	199.146	199146	656.2162	521.3269	521.3269	656.2162	0.794443813	0.881464376		1	187	1.052312393
1	199.31	199310	659.6658	518.6927	518.6927	659.6658	0.786296182	0.866209899		1	187.25	1.045543433
1	199.576	199576	632.527	555.9576	555.9576	632.527	0.878946828	0.844132189		1	187.5	1.04212183
1	199.729	199729	736.1509	545.6848	545.6848	736.1509	0.741267585	0.832239965		1	187.75	1.039880546
1	200.086	200086	622.1629	509.3027	509.3027	622.1629	0.818600241	0.794878942		1	188	1.038537711
1	200.353	200353	720.2917	550.1066	550.1066	720.2917	0.763727529	0.776506111		1	188.25	1.037408876
1	200.514	200514	696.6484	511.8627	511.8627	696.6484	0.734750414	0.775643607		1	188.5	1.036280041
1	200.883	200883	637.2085	542.268	542.268	637.2085	0.851005597	0.787287298		1	188.75	1.035151206
1	201.043	201043	612.501	513.6542	513.6542	612.501	0.838617733	0.789148653		1	189	1.034022371
1	201.236	201236	661.8332	499.9678	499.9678	661.8332	0.755428709	0.78610404		1	189.25	1.032893536
1	201.375	201375	689.43	528.3775	528.3775	689.43	0.766397604	0.783245058		1	189.5	1.031764701
1	201.597	201597	705.3994	513.0497	513.0497	705.3994	0.727318027	0.781287513		1	189.75	1.030527299
1	201.766	201766	638.7507	571.7663	571.7663	638.7507	0.89513217	0.782273254		1	190	1.025551347
1	202.009	202009	686.3505	518.0803	518.0803	686.3505	0.754833427	0.784755046		1	190.25	1.01950875
1	202.179	202179	743.2521	537.2433	537.2433	743.2521	0.722827827	0.787924009		1	190.5	1.013764308
1	202.393	202393	692.1164	530.0364	530.0364	692.1164	0.765819738	0.793628508		1	190.75	1.007534686
1	202.726	202726	759.9016	638.5996	638.5996	759.9016	0.840371438	0.805604985		1	191	1.001656236
1	202.94	202940	853.4151	648.3675	648.3675	853.4151	0.759732866	0.815502572		1	191.25	0.997722304
1	203.187	203187	976.7573	860.201	860.201	976.7573	0.880670152	0.827717935		1	191.5	0.99716389
1	222.967	222967	1023.786	814.0544	814.0544	1023.786	0.795141172	0.820956333		1	191.75	0.998742818
1	225.052	225052	2314.737	2061.356	2061.356	2314.737	0.890535728	0.804619352		1	192	1.000463985
1	227.155	227155	729.8635	588.9131	588.9131	729.8635	0.80688115	0.795321766		1	192.25	1.004037794
1	227.296	227296	678.4401	521.1195	521.1195	678.4401	0.768114237	0.794660012		1	192.5	1.005623139
1	227.433	227433	717.0267	499.5531	499.5531	717.0267	0.696700834	0.794013099		1	192.75	1.005501451
1	229.526	229526	656.4604	507.4331	507.4331	656.4604	0.772983565	0.78362387		1	193	1.005133714
1	229.802	229802	673.4436	555.5531	555.5531	673.4436	0.824943767	0.782183539		1	193.25	1.00475461
1	230.056	230056	673.4242	533.8265	533.8265	673.4242	0.792704658	0.780843741		1	193.5	1.004505441
2	8.282	8282	3411.862	2981.44	2981.44	3411.862	0.873845425	1.008830994		1	193.75	1.004219519
2	8.619	8619	1115.47	1239.631	1239.631	1115.47	1.111308238	1.02662242		1	194	1.004279199
2	8.802	8802	1121.649	1133.808	1133.808	1121.649	1.01084029	1.031842247		1	194.25	1.005291203
2	9.057	9057	1162.372	1328.553	1328.553	1162.372	1.14296714	1.035189054		1	194.5	1.006762746
2	9.526	9526	1239.277	1418.291	1418.291	1239.277	1.144450353	1.034083336		1	194.75	1.008215672
2	9.79	9790	884.9234	970.635	970.635	884.9234	1.096857649	1.030587124		1	195	1.00982469
2	9.988	9988	1336.881	1357.256	1357.256	1336.881	1.015240698	1.024456007		1	195.25	1.011462171
2	10.155	10155	983.4695	900.3983	900.3983	983.4695	0.91553251	1.016609139		1	195.5	1.012751339
2	10.392	10392	1048.219	992.0423	992.0423	1048.219	0.946407478	1.006366461		1	195.75	1.013743653
2	10.831	10831	902.2127	956.2623	956.2623	902.2127	1.059907824	0.97984609		1	196	1.014410675
2	11.171	11171	1013.997	887.1267	887.1267	1013.997	0.874880991	0.961456962		1	196.25	1.013584727
2	11.589	11589	1068.946	992.263	992.263	1068.946	0.928262981	0.9631353		1	196.5	1.011049862
2	11.771	11771	866.1139	868.7745	868.7745	866.1139	1.003071882	0.966032874		1	196.75	1.007893135
2	11.934	11934	974.9463	959.5712	959.5712	974.9463	0.984229798	0.965860125		1	197	1.005307718
2	12.113	12113	1022.162	985.5101	985.5101	1022.162	0.964142768	0.963938142		1	197.25	1.002118204
2	12.43	12430	822.6435	836.9566	836.9566	822.6435	1.01739891	0.961298517		1	197.5	1.001682527
2	12.642	12642	1083.599	1046.801	1046.801	1083.599	0.966040943	0.957784069		1	197.75	1.004607331
2	13.062	13062	921.7051	778.141	778.141	921.7051	0.844240745	0.93648791		1	198	1.00975562
2	13.231	13231	882.818	855.5123	855.5123	882.818	0.969069842	0.925608924		1	198.25	1.013139584
2	13.529	13529	823.1398	768.896	768.896	823.1398	0.934101352	0.912095923		1	198.5	1.015818147
2	13.82	13820	745.8325	718.9636	718.9636	745.8325	0.963974619	0.907529781		1	198.75	1.017225749
2	14.048	14048	1079.239	915.3423	915.3423	1079.239	0.848136789	0.905731492		1	199	1.015838991
2	14.219	14219	1116.772	986.6545	986.6545	1116.772	0.883487856	0.907648506		1	199.25	1.01139945
2	14.55	14550	1057.836	949.8372	949.8372	1057.836	0.897905914	0.918698499		1	199.5	1.006197868
2	14.744	14744	944.5867	778.2883	778.2883	944.5867	0.823945859	0.92096254		1	199.75	1.001228424
2	14.912	14912	939.9757	954.7129	954.7129	939.9757	1.015678278	0.919235784		1	200	0.994854397
2	15.211	15211	892.6163	908.7838	908.7838	892.6163	1.018112486	0.91497012		1	200.25	0.989912369
2	15.383	15383	865.7072	774.0585	774.0585	865.7072	0.894134299	0.911807599		1	200.5	0.987993778
2	15.633	15633	862.6132	817.9095	817.9095	862.6132	0.948176425	0.901629289		1	200.75	0.989789767
2	15.814	15814	836.2922	685.2424	685.2424	836.2922	0.819381551	0.891885191		1	201	0.991143814
2	16.047	16047	879.2235	780.9067	780.9067	879.2235	0.888177693	0.884242233		1	201.25	0.990453785
2	16.354	16354	814.9506	634.0389	634.0389	814.9506	0.778008998	0.878325221		1	201.5	0.989558887
2	16.596	16596	896.6366	828.8782	828.8782	896.6366	0.924430477	0.875524764		1	201.75	0.989567924
2	16.797	16797	843.4888	721.0638	721.0638	843.4888	0.854858772	0.879942777		1	202	0.990172895
2	17.065	17065	1047.891	920.7301	920.7301	1047.891	0.878650642	0.892635048		1	202.25	0.99142842
2	17.503	17503	922.1859	880.2057	880.2057	922.1859	0.954477508	0.90656208		1	202.5	0.993294638
2	17.687	17687	1186.6	1121.518	1121.518	1186.6	0.945152537	0.903980284		1	202.75	0.9955453
2	17.978	17978	982.4608	915.0675	915.0675	982.4608	0.931403574	0.898928935		1	203	0.998409091
2	18.141	18141	992.0285	917.9163	917.9163	992.0285	0.925292267	0.896415725		1	203.25	1.000656913
2	18.535	18535	1085.691	910.7066	910.7066	1085.691	0.838826701	0.882094753		1	203.5	1.000636092
2	19.008	19008	1162.62	863.0852	863.0852	1162.62	0.742362251	0.868125047		1	203.75	1.000615272
2	19.208	19208	862.1349	701.6418	701.6418	862.1349	0.813842242	0.868233191		1	204	1.000594452
2	19.537	19537	940.9861	967.3246	967.3246	940.9861	1.027990318	0.871958433		1	204.25	1.000573631
2	19.869	19869	803.7651	719.0191	719.0191	803.7651	0.894563723	0.885843897		1	204.5	1.000552811
2	20.086	20086	773.8296	694.1201	694.1201	773.8296	0.896993472	0.898305289		1	204.75	1.000531991
2	20.279	20279	818.9781	774.2191	774.2191	818.9781	0.945347745	0.904789967		1	205	1.000511171
2	20.462	20462	1010.67	858.1731	858.1731	1010.67	0.849113064	0.90423909		1	205.25	1.00049035
2	20.628	20628	1015.967	825.6195	825.6195	1015.967	0.812644013	0.901428492		1	205.5	1.00046953
2	20.792	20792	1027.917	958.6691	958.6691	1027.917	0.93263279	0.900347142		1	205.75	1.00044871
2	21.067	21067	811.7961	792.2709	792.2709	811.7961	0.975948148	0.896427514		1	206	1.000427889
2	21.262	21262	700.4584	668.1117	668.1117	700.4584	0.953820669	0.891086318		1	206.25	1.000407069
2	21.516	21516	1098.985	878.6245	878.6245	1098.985	0.799487254	0.889005361		1	206.5	1.000386249
2	21.824	21824	842.0224	735.7564	735.7564	842.0224	0.873796707	0.903405899		1	206.75	1.000365429
2	22.018	22018	978.8847	853.615	853.615	978.8847	0.872028136	0.911606797		1	207	1.000344608
2	22.471	22471	963.3491	859.2923	859.2923	963.3491	0.891984328	0.923011332		1	207.25	1.000323788
2	22.751	22751	1070.755	1148.228	1148.228	1070.755	1.07235362	0.92960914		1	207.5	1.000302968
2	22.961	22961	1029.607	910.2852	910.2852	1029.607	0.884109374	0.931959119		1	207.75	1.000282147
2	23.28	23280	948.4596	953.6923	953.6923	948.4596	1.005517051	0.932476476		1	208	1.000261327
2	23.5	23500	857.2771	813.6595	813.6595	857.2771	0.949120769	0.931396949		1	208.25	1.000240507
2	23.774	23774	934.174	744.6638	744.6638	934.174	0.79713608	0.927060141		1	208.5	1.000219687
2	24.12	24120	865.7255	739.998	739.998	865.7255	0.854772096	0.90695031		1	208.75	1.000198866
2	24.308	24308	768.759	739.0327	739.0327	768.759	0.961332095	0.891860416		1	209	1.000178046
2	24.599	24599	845.2259	828.9495	828.9495	845.2259	0.980743136	0.875309888		1	209.25	1.000157226
2	24.829	24829	956.8882	782.9399	782.9399	956.8882	0.818214604	0.868467277		1	209.5	1.000136405
2	25.071	25071	829.8401	725.9103	725.9103	829.8401	0.874759246	0.86324405		1	209.75	1.000115585
2	25.416	25416	919.301	792.4301	792.4301	919.301	0.861991992	0.864482082		1	210	1.000094765
2	25.663	25663	1305.662	989.6693	989.6693	1305.662	0.75798277	0.868256794		1	210.25	1.000073945
2	25.904	25904	968.8004	847.2505	847.2505	968.8004	0.874535663	0.870657021		1	210.5	1.000053124
2	26.191	26191	948.182	829.4709	829.4709	948.182	0.874801357	0.874749332		1	210.75	1.000032304
2	26.628	26628	1057.423	1071.865	1071.865	1057.423	1.013657732	0.885050849		1	211	1.000011484
2	26.891	26891	1025.475	879.0393	879.0393	1025.475	0.857202077	0.887003924		1	211.25	0.999990663
2	27.223	27223	858.475	761.0495	761.0495	858.475	0.886513294	0.878743792		1	211.5	0.999969843
2	27.615	27615	936.6764	827.7797	827.7797	936.6764	0.883741386	0.865802847		1	211.75	0.999949023
2	27.79	27790	1056.491	922.7942	922.7942	1056.491	0.873452022	0.864777462		1	212	0.999928203
2	28.099	28099	1071.298	827.4745	827.4745	1071.298	0.772403664	0.867390963		1	212.25	0.999907382
2	28.312	28312	976.9977	812.6882	812.6882	976.9977	0.83182202	0.870859176		1	212.5	0.999886562
2	28.533	28533	985.6522	831.2147	831.2147	985.6522	0.843314406	0.876571645		1	212.75	0.999865742
2	28.709	28709	1010.018	859.0265	859.0265	1010.018	0.85050613	0.882107488		1	213	0.999844921
2	29.063	29063	861.339	778.0003	778.0003	861.339	0.90324518	0.896447491		1	213.25	0.999824101
2	29.6	29600	1193.195	1175.109	1175.109	1193.195	0.984842377	0.940482128		1	213.5	0.999803281
2	35.567	35567	1566.125	1861.027	1861.027	1566.125	1.188300423	1.27514948		1	213.75	0.999782461
2	35.788	35788	1133.855	1517.892	1517.892	1133.855	1.338700275	1.19562788		1	214	0.99976164
2	36.21	36210	1259.288	1444.378	1444.378	1259.288	1.146979881	1.065192838		1	214.25	0.99974082
2	36.473	36473	1283.221	1222.582	1222.582	1283.221	0.952744695	0.998325511		1	214.5	0.99972
2	36.683	36683	1100.615	803.2278	803.2278	1100.615	0.729799067	0.953582918		1	214.75	0.999699179
2	36.928	36928	1030.604	1014.866	1014.866	1030.604	0.984729343	0.909809686		1	215	0.999678359
2	37.164	37164	825.2837	721.5336	721.5336	825.2837	0.874285534	0.876795012		1	215.25	0.999657539
2	37.399	37399	790.383	670.4924	670.4924	790.383	0.848313286	0.853715602		1	215.5	0.999636719
2	37.712	37712	954.1938	760.9942	760.9942	954.1938	0.797525828	0.833230115		1	215.75	0.999615898
2	37.919	37919	890.9335	680.7713	680.7713	890.9335	0.764110116	0.83194938		1	216	0.999595078
2	38.153	38153	819.2342	719.7412	719.7412	819.2342	0.878553654	0.845480872		1	216.25	0.999574258
2	38.543	38543	840.9296	794.6755	794.6755	840.9296	0.944996466	0.866175971		1	216.5	0.999553437
2	38.763	38763	1142.908	923.209	923.209	1142.908	0.807771929	0.872178123		1	216.75	0.999532617
2	38.964	38964	1139.732	1055.192	1055.192	1139.732	0.925824668	0.881488895		1	217	0.999511797
2	39.2	39200	1094.409	1004.022	1004.022	1094.409	0.917410219	0.888313812		1	217.25	0.999490976
2	39.564	39564	860.1619	783.8567	783.8567	860.1619	0.911289723	0.881661082		1	217.5	0.999470156
2	39.987	39987	892.8722	741.2924	741.2924	892.8722	0.830233487	0.871633015		1	217.75	0.999449336
2	40.184	40184	905.6755	744.6638	744.6638	905.6755	0.822219216	0.868699993		1	218	0.999428516
2	40.42	40420	907.2654	863.0852	863.0852	907.2654	0.951303996	0.862677638		1	218.25	0.999407695
2	40.66	40660	885.5115	703.8631	703.8631	885.5115	0.794866131	0.861785893		1	218.5	0.999386875
2	40.851	40851	1004.1	843.1484	843.1484	1004.1	0.839705607	0.869152495		1	218.75	0.999366055
2	41.293	41293	964.5708	935.6033	935.6033	964.5708	0.969968508	0.899399382		1	219	0.999345234
2	41.458	41458	981.4117	839.7546	839.7546	981.4117	0.855659862	0.908581763		1	219.25	0.999324414
2	41.622	41622	765.0709	702.9424	702.9424	765.0709	0.918793801	0.918551255		1	219.5	0.999303594
2	41.984	41984	1090.468	929.605	929.605	1090.468	0.852482604	0.948035989		1	219.75	0.999282774
2	42.267	42267	1110.574	1112.245	1112.245	1110.574	1.001504627	0.959878426		1	220	0.999261953
2	42.449	42449	1124.424	1176.856	1176.856	1124.424	1.046630097	0.957092766		1	220.25	0.999241133
2	42.676	42676	1106.751	1070.618	1070.618	1106.751	0.967352187	0.950498849		1	220.5	0.999220313
2	42.86	42860	1384.721	1408.879	1408.879	1384.721	1.017446114	0.941676565		1	220.75	0.999199492
2	43.205	43205	915.2064	781.9602	781.9602	915.2064	0.854408579	0.909034044		1	221	0.999178672
2	43.659	43659	948.1781	748.9536	748.9536	948.1781	0.789887048	0.865910025		1	221.25	0.999157852
2	43.848	43848	1008.702	809.1934	809.1934	1008.702	0.802212546	0.85047952		1	221.5	0.999137032
2	44.063	44063	921.6822	791.9441	791.9441	921.6822	0.859237707	0.830289003		1	221.75	0.999116211
2	44.309	44309	844.7983	802.1467	802.1467	844.7983	0.949512682	0.816381755		1	222	0.999095391
2	44.495	44495	896.7352	695.4551	695.4551	896.7352	0.775541208	0.819171926		1	222.25	0.999074571
2	44.685	44685	814.9254	654.9853	654.9853	814.9254	0.803736514	0.830094189		1	222.5	0.99905375
2	45.013	45013	887.1646	761.3103	761.3103	887.1646	0.858138726	0.84911001		1	222.75	0.99903293
2	45.221	45221	946.7567	694.8844	694.8844	946.7567	0.733963013	0.859374939		1	223	0.998951864
2	45.481	45481	945.8478	867.1682	867.1682	945.8478	0.916815792	0.872247505		1	223.25	0.998474632
2	45.655	45655	936.8237	762.0829	762.0829	936.8237	0.813475257	0.87733679		1	223.5	0.9979974
2	45.878	45878	1025.719	1013.867	1013.867	1025.719	0.988445178	0.884201073		1	223.75	0.997520169
2	46.081	46081	784.9196	797.9578	797.9578	784.9196	1.016610873	0.889638988		1	224	0.997042937
2	46.255	46255	879.5938	793.5041	793.5041	879.5938	0.902125618	0.894026913		1	224.25	0.996565706
2	46.518	46518	868.7054	710.2947	710.2947	868.7054	0.817647387	0.900399527		1	224.5	0.996088474
2	46.709	46709	816.668	655.2876	655.2876	816.668	0.80239167	0.90329242		1	224.75	0.995611243
2	46.973	46973	962.3812	949.5553	949.5553	962.3812	0.986672745	0.905356253		1	225	0.995134011
2	47.17	47170	991.4219	844.279	844.279	991.4219	0.851583972	0.90640935		1	225.25	0.994821482
2	47.472	47472	956.9458	829.0462	829.0462	956.9458	0.866346035	0.907393216		1	225.5	0.994552208
2	47.964	47964	963.6878	996.8251	996.8251	963.6878	1.034385929	0.901722784		1	225.75	0.994282934
2	48.177	48177	1234.71	1043.305	1043.305	1234.71	0.844979793	0.891945701		1	226	0.99401366
2	48.589	48589	901.8059	847.9138	847.9138	901.8059	0.940239801	0.865890139		1	226.25	0.993744386
2	48.779	48779	936.9416	852.3315	852.3315	936.9416	0.909695439	0.860689957		1	226.5	0.993475113
2	49.306	49306	1167.728	842.8712	842.8712	1167.728	0.721804393	0.868560017		1	226.75	0.993205839
2	49.778	49778	1129.367	840.9602	840.9602	1129.367	0.744629691	0.886315025		1	227	0.992936565
2	50.097	50097	1087.263	949.1198	949.1198	1087.263	0.872944081	0.899774413		1	227.25	0.992660991
2	50.66	50660	1028.244	1035.294	1035.294	1028.244	1.006856349	0.944770877		1	227.5	0.992369766
2	50.908	50908	946.9706	992.253	992.253	946.9706	1.047818169	0.966387357		1	227.75	0.992067439
2	51.08	51080	1017.696	1073.378	1073.378	1017.696	1.054713785	0.976721298		1	228	0.991765111
2	51.307	51307	1075.98	1056.9	1056.9	1075.98	0.982267328	0.982113879		1	228.25	0.991462784
2	51.694	51694	901.1678	936.4806	936.4806	901.1678	1.039185599	0.984322276		1	228.5	0.991160456
2	51.934	51934	934.5093	825.0594	825.0594	934.5093	0.882879817	0.981459697		1	228.75	0.990858129
2	52.209	52209	968.5947	878.5224	878.5224	968.5947	0.907007234	0.969805559		1	229	0.990555802
2	52.422	52422	846.9397	885.1048	885.1048	846.9397	1.045062358	0.963518442		1	229.25	0.990253474
2	52.585	52585	943.9927	725.9103	725.9103	943.9927	0.768978722	0.962975919		1	229.5	0.989951147
2	52.872	52872	861.8525	855.7102	855.7102	861.8525	0.992873142	0.965649436		1	229.75	0.989634915
2	53.074	53074	897.339	899.5387	899.5387	897.339	1.002451359	0.966979301		1	230	0.989314358
2	53.255	53255	823.2659	883.0167	883.0167	823.2659	1.072577766	0.965457625		2	9	1.051025229
2	53.492	53492	1091.365	1127.665	1127.665	1091.365	1.0332611	0.96182363		2	9.25	1.051096634
2	53.781	53781	869.6635	877.795	877.795	869.6635	1.009350168	0.963055258		2	9.5	1.050953041
2	53.97	53970	867.7056	748.9435	748.9435	867.7056	0.863130882	0.962306207		2	9.75	1.050215395
2	54.341	54341	996.0525	845.7612	845.7612	996.0525	0.849113074	0.961204248		2	10	1.048455273
2	54.654	54654	935.0021	910.8586	910.8586	935.0021	0.974178133	0.993930098		2	10.25	1.045680682
2	54.946	54946	850.6854	895.9566	895.9566	850.6854	1.053217323	1.038881288		2	10.5	1.042596053
2	55.259	55259	827.8548	848.1245	848.1245	827.8548	1.024484608	1.083553753		2	10.75	1.038916641
2	55.511	55511	837.0832	915.5201	915.5201	837.0832	1.093702633	1.124464044		2	11	1.035497654
2	55.694	55694	917.3463	1209.838	1209.838	917.3463	1.318845457	1.158485604		2	11.25	1.033321722
2	55.903	55903	805.1096	885.1048	885.1048	805.1096	1.099359392	1.186168581		2	11.5	1.033566271
2	56.173	56173	944.4891	1170.517	1170.517	944.4891	1.239312344	1.197608437		2	11.75	1.034277802
2	56.357	56357	850.3054	1128.835	1128.835	850.3054	1.32756419	1.198705797		2	12	1.03414452
2	56.549	56549	984.2022	1164.587	1164.587	984.2022	1.183280224	1.200032001		2	12.25	1.033570999
2	56.864	56864	945.2937	1005.949	1005.949	945.2937	1.06416556	1.172681342		2	12.5	1.032923132
2	57.104	57104	847.7075	998.153	998.153	847.7075	1.177473362	1.154181519		2	12.75	1.0310155
2	57.412	57412	790.7808	986.2493	986.2493	790.7808	1.247184175	1.149240922		2	13	1.027927229
2	57.626	57626	825.0631	883.4718	883.4718	825.0631	1.07079301	1.148678856		2	13.25	1.024301035
2	57.794	57794	914.5998	935.2364	935.2364	914.5998	1.02256353	1.159286096		2	13.5	1.021539193
2	58.08	58080	1027.297	1412.751	1412.751	1027.297	1.375211842	1.214602902		2	13.75	1.020373984
2	58.305	58305	1426.971	1484.973	1484.973	1426.971	1.040646937	1.260312584		2	14	1.019760512
2	58.739	58739	847.8503	1006.741	1006.741	847.8503	1.187404192	1.319599515		2	14.25	1.02038744
2	58.986	58986	943.5734	1506.897	1506.897	943.5734	1.597010895	1.360912269		2	14.5	1.022420721
2	59.165	59165	920.6659	1539.688	1539.688	920.6659	1.672363449	1.399972591		2	14.75	1.023363932
2	59.341	59341	755.1249	1356.404	1356.404	755.1249	1.796264433	1.437235048		2	15	1.022652414
2	59.624	59624	914.9583	962.753	962.753	914.9583	1.052237025	1.506487803		2	15.25	1.021744348
2	60.08	60080	1110.762	1545.485	1545.485	1110.762	1.39137367	1.67030621		2	15.5	1.019988076
2	60.534	60534	932.0812	1718.163	1718.163	932.0812	1.84336193	1.876186099		2	15.75	1.017134357
2	60.819	60819	1156.961	2408.11	2408.11	1156.961	2.081409831	2.044745577		2	16	1.014808541
2	61.01	61010	1423.064	3013.493	3013.493	1423.064	2.117608906	2.19965807		2	16.25	1.013479741
2	61.515	61515	935.3584	2659.099	2659.099	935.3584	2.842866435	2.761732764		2	16.5	1.012579789
2	61.997	61997	961.1156	2728.959	2728.959	961.1156	2.839366045	3.214134287		2	16.75	1.013133799
2	62.268	62268	1012.94	3772.15	3772.15	1012.94	3.723961933	3.403904301		2	17	1.015727681
2	62.519	62519	828.4287	2779.425	2779.425	828.4287	3.355056386	3.586054877		2	17.25	1.017910757
2	62.86	62860	1005.878	4413.37	4413.37	1005.878	4.387579806	3.744565234		2	17.5	1.019847392
2	63.063	63063	904.3716	4187.433	4187.433	904.3716	4.630212846	3.775899805		2	17.75	1.018975212
2	63.365	63365	943.4287	2143.135	2143.135	943.4287	2.271644905	3.777434278		2	18	1.017928361
2	63.734	63734	984.9349	4202.55	4202.55	984.9349	4.266830224	3.629901198		2	18.25	1.016433498
2	64.213	64213	1115.47	3965.64	3965.64	1115.47	3.555129228	3.278201119		2	18.5	1.014219691
2	64.397	64397	820.2392	2521.62	2521.62	820.2392	3.07424956	3.154899476		2	18.75	1.012362766
2	64.858	64858	966.2781	2769.627	2769.627	966.2781	2.866283526	2.75612942		2	19	1.010563939
2	65.268	65268	1077.258	2450.944	2450.944	1077.258	2.275168994	2.35267589		2	19.25	1.010648583
2	65.445	65445	865.3267	1754.617	1754.617	865.3267	2.027693124	2.220639361		2	19.5	1.011338222
2	65.731	65731	882.1976	1668.208	1668.208	882.1976	1.890968645	2.04936837		2	19.75	1.013610616
2	66.116	66116	936.1662	1758.854	1758.854	936.1662	1.878783917	1.846683419		2	20	1.016655889
2	66.542	66542	992.6239	1696.315	1696.315	992.6239	1.708920166	1.678009248		2	20.25	1.019201514
2	66.717	66717	1062.33	1454.959	1454.959	1062.33	1.369592311	1.648686195		2	20.5	1.019147945
2	66.916	66916	929.8477	1319.492	1319.492	929.8477	1.419040989	1.627956442		2	20.75	1.01842398
2	67.236	67236	964.8075	1700.969	1700.969	964.8075	1.763013865	1.60233381		2	21	1.017634243
2	67.534	67534	988.9093	2174.359	2174.359	988.9093	2.198744617	1.613265893		2	21.25	1.016180413
2	67.871	67871	936.7962	1323.285	1323.285	936.7962	1.41256444	1.605137856		2	21.5	1.015625296
2	68.061	68061	917.0864	1204.685	1204.685	917.0864	1.313600333	1.579307705		2	21.75	1.018258791
2	68.38	68380	859.082	1252.457	1252.457	859.082	1.457901574	1.526110436		2	22	1.020914278
2	68.62	68620	1167.05	2042.311	2042.311	1167.05	1.749977293	1.482399608		2	22.25	1.022522609
2	68.878	68878	1025.047	1334.056	1334.056	1025.047	1.301458372	1.416031623		2	22.5	1.024044575
2	69.123	69123	1010.67	1622.112	1622.112	1010.67	1.604986791	1.334997522		2	22.75	1.025479751
2	69.487	69487	1078.014	1313.924	1313.924	1078.014	1.218837603	1.236602345		2	23	1.026073416
2	69.728	69728	861.1381	846.6048	846.6048	861.1381	0.983123148	1.196034642		2	23.25	1.026172195
2	69.95	69950	950.0116	1109.012	1109.012	950.0116	1.167366798	1.164543496		2	23.5	1.025921048
2	70.229	70229	866.5751	855.8107	855.8107	866.5751	0.987578226	1.139967753		2	23.75	1.024957035
2	70.562	70562	1076.765	1230.492	1230.492	1076.765	1.142767456	1.127274795		2	24	1.021664385
2	70.891	70891	901.1678	993.922	993.922	901.1678	1.102926669	1.122346956		2	24.25	1.0174231
2	71.135	71135	878.8272	1077.705	1077.705	878.8272	1.226299095	1.138474249		2	24.5	1.013628547
2	71.553	71553	1121.24	1375.628	1375.628	1121.24	1.226880953	1.175760939		2	24.75	1.011162344
2	71.835	71835	1089.026	1339.701	1339.701	1089.026	1.23018275	1.162336202		2	25	1.00969058
2	72.007	72007	1131.848	1245.742	1245.742	1131.848	1.100626586	1.149130278		2	25.25	1.00947373
2	72.239	72239	1079.735	1136.381	1136.381	1079.735	1.052462873	1.130399659		2	25.5	1.0099316
2	72.467	72467	1141.862	1296.378	1296.378	1141.862	1.135319329	1.099569374		2	25.75	1.010749568
2	72.654	72654	957.2847	1128.223	1128.223	957.2847	1.178565791	1.073668202		2	26	1.01145672
2	72.84	72840	901.2344	963.7874	963.7874	901.2344	1.069408136	1.053041862		2	26.25	1.012459064
2	73.164	73164	979.175	779.9127	779.9127	979.175	0.796499809	1.012141759		2	26.5	1.013894828
2	73.336	73336	819.1102	897.2878	897.2878	819.1102	1.095442103	0.995685948		2	26.75	1.014850662
2	73.599	73599	945.7454	908.7838	908.7838	945.7454	0.960918023	0.980006511		2	27	1.014445068
2	73.899	73899	1212.251	1173.046	1173.046	1212.251	0.967659338	0.967869883		2	27.25	1.012876224
2	74.085	74085	993.7267	907.6563	907.6563	993.7267	0.913386246	0.961119102		2	27.5	1.010865542
2	74.357	74357	915.8329	901.221	901.221	915.8329	0.984045234	0.954133994		2	27.75	1.009747918
2	74.551	74551	1058.642	1098.874	1098.874	1058.642	1.038003404	0.951865903		2	28	1.010123538
2	74.931	74931	985.6522	942.0569	942.0569	985.6522	0.955770098	0.948249038		2	28.25	1.010926534
2	75.148	75148	940.1902	840.9375	840.9375	940.1902	0.894433382	0.941906903		2	28.5	1.012356375
2	75.615	75615	1145.497	1122.264	1122.264	1145.497	0.979717974	0.929469785		2	28.75	1.014317486
2	75.843	75843	1129.268	920.9279	920.9279	1129.268	0.815508719	0.935103035		2	29	1.016784715
2	76.024	76024	830.8327	863.9557	863.9557	830.8327	1.039867232	0.942092105		2	29.25	1.021142269
2	76.197	76197	1049.409	870.7445	870.7445	1049.409	0.829747506	0.947379968		2	29.5	1.026136672
2	76.363	76363	1103.062	1085.389	1085.389	1103.062	0.983978235	0.953409843		2	29.75	1.030184046
2	76.645	76645	892.8643	832.3811	832.3811	892.8643	0.932259359	0.968921366		2	30	1.033600068
2	76.812	76812	869.4156	917.5143	917.5143	869.4156	1.055323024	0.975814345		2	30.25	1.03701609
2	77.203	77203	917.8507	1002.523	1002.523	917.8507	1.092250624	0.990680904		2	30.5	1.040432113
2	77.392	77392	902.3022	859.2923	859.2923	902.3022	0.952333154	0.997794583		2	30.75	1.043848135
2	77.644	77644	875.3073	899.3939	899.3939	875.3073	1.027517879	1.002752105		2	31	1.047264157
2	77.819	77819	1024.254	908.9005	908.9005	1024.254	0.887378033	1.000088574		2	31.25	1.05068018
2	78.296	78296	1050.561	1102.503	1102.503	1050.561	1.049442155	0.982690691		2	31.5	1.054096202
2	78.611	78611	995.028	918.3779	918.3779	995.028	0.922966891	0.974388574		2	31.75	1.057512224
2	78.816	78816	925.9449	971.3093	971.3093	925.9449	1.048992548	0.96879771		2	32	1.060928247
2	78.999	78999	996.1648	972.5137	972.5137	996.1648	0.976257844	0.966961649		2	32.25	1.064344269
2	79.426	79426	891.1548	763.1197	763.1197	891.1548	0.856326757	0.97678666		2	32.5	1.067760291
2	79.821	79821	952.2362	926.3389	926.3389	952.2362	0.972803701	0.989505324		2	32.75	1.071176313
2	80.021	80021	852.1743	856.9745	856.9745	852.1743	1.005632885	0.991914511		2	33	1.074592336
2	80.382	80382	950.1318	1022.028	1022.028	950.1318	1.075669712	0.994566671		2	33.25	1.078008358
2	80.586	80586	1000.325	959.5923	959.5923	1000.325	0.959280534	0.995444659		2	33.5	1.08142438
2	80.774	80774	1036.909	1142.135	1142.135	1036.909	1.101480458	0.993336208		2	33.75	1.084840403
2	81.179	81179	998.7501	861.1161	861.1161	998.7501	0.862193756	0.98154061		2	34	1.088256425
2	81.507	81507	953.9191	1009.475	1009.475	953.9191	1.058239635	0.968179207		2	34.25	1.091672447
2	81.731	81731	873.764	788.9138	788.9138	873.764	0.90289117	0.953130645		2	34.5	1.09508847
2	82.122	82122	875.7079	826.5333	826.5333	875.7079	0.943845887	0.913462208		2	34.75	1.098504492
2	82.65	82650	1215.966	995.5809	995.5809	1215.966	0.818757186	0.870442464		2	35	1.101920514
2	82.955	82955	835.4729	733.4659	733.4659	835.4729	0.877905076	0.859470123		2	35.25	1.105336536
2	83.276	83276	1049.567	918.8542	918.8542	1049.567	0.875460261	0.852059934		2	35.5	1.108752559
2	83.518	83518	896.572	740.3091	740.3091	896.572	0.825710707	0.855004557		2	35.75	1.093625728
2	83.847	83847	920.8163	770.0006	770.0006	920.8163	0.836215215	0.86663312		2	36	1.074330559
2	84.034	84034	971.7089	793.0425	793.0425	971.7089	0.816131765	0.870062449		2	36.25	1.056039527
2	84.394	84394	3353.11	2961.798	2961.798	3353.11	0.883298788	0.881290603		2	36.5	1.040825089
2	84.73	84730	758.9391	764.8541	764.8541	758.9391	1.007793774	0.891774507		2	36.75	1.028409766
2	85.054	85054	906.3838	824.4144	824.4144	906.3838	0.909564359	0.891513817		2	37	1.018207966
2	85.366	85366	780.2422	685.5424	685.5424	780.2422	0.878627688	0.888641631		2	37.25	1.01056092
2	85.685	85685	962.3113	855.5123	855.5123	962.3113	0.889018242	0.88421634		2	37.5	1.005385415
2	85.924	85924	872.2751	762.5745	762.5745	872.2751	0.874236236	0.878433053		2	37.75	1.00194779
2	86.197	86197	937.764	744.2284	744.2284	937.764	0.793620143	0.868879857		2	38	1.002834187
2	86.504	86504	842.1945	737.4282	737.4282	842.1945	0.875603201	0.85933095		2	38.25	1.006243671
2	86.88	86880	929.3979	757.1157	757.1157	929.3979	0.814630311	0.850694027		2	38.5	1.009475634
2	87.154	87154	873.8153	745.7007	745.7007	873.8153	0.853384806	0.84427545		2	38.75	1.011407403
2	87.344	87344	942.8605	875.7149	875.7149	942.8605	0.928785223	0.839673301		2	39	1.014015792
2	87.553	87553	957.7024	731.8137	731.8137	957.7024	0.764134767	0.835935118		2	39.25	1.015202248
2	87.727	87727	1058.593	945.768	945.768	1058.593	0.893419851	0.832949423		2	39.5	1.014089077
2	87.962	87962	1042.683	840.1336	840.1336	1042.683	0.80574211	0.826523546		2	39.75	1.012729835
2	88.418	88418	815.6873	656.48	656.48	815.6873	0.804818219	0.810226888		2	40	1.011313855
2	89.37	89370	943.3413	736.9069	736.9069	943.3413	0.781166795	0.791868662		2	40.25	1.010236129
2	89.678	89678	1150.857	751.196	751.196	1150.857	0.652727489	0.80211957		2	40.5	1.009106829
2	89.889	89889	932.9843	836.3279	836.3279	932.9843	0.896400829	0.812991786		2	40.75	1.009807662
2	90.119	90119	1016.951	871.7245	871.7245	1016.951	0.857194201	0.823100808		2	41	1.013240784
2	90.494	90494	886.2704	763.3271	763.3271	886.2704	0.861280147	0.841457035		2	41.25	1.017408727
2	90.724	90724	968.8314	800.7397	800.7397	968.8314	0.826500566	0.85409881		2	41.5	1.020984695
2	90.936	90936	908.4943	816.8284	816.8284	908.4943	0.899101293	0.862529889		2	41.75	1.025331436
2	91.181	91181	882.9077	763.1548	763.1548	882.9077	0.864365324	0.865565089		2	42	1.030137865
2	91.389	91389	911.3517	801.2757	801.2757	911.3517	0.879216772	0.867067402		2	42.25	1.032686561
2	91.577	91577	1066.831	883.3137	883.3137	1066.831	0.827979033	0.866436412		2	42.5	1.031820293
2	91.795	91795	918.1767	839.9326	839.9326	918.1767	0.914783178	0.861525795		2	42.75	1.029710357
2	91.985	91985	1006.529	918.2923	918.2923	1006.529	0.91233566	0.859458046		2	43	1.025198301
2	92.305	92305	786.5986	600.1403	600.1403	786.5986	0.762956227	0.860566328		2	43.25	1.01943151
2	92.513	92513	863.2828	729.4618	729.4618	863.2828	0.844985907	0.861394694		2	43.5	1.013646198
2	92.891	92891	804.7761	655.9532	655.9532	804.7761	0.815075398	0.864594422		2	43.75	1.008156721
2	93.134	93134	1030.848	971.3187	971.3187	1030.848	0.942252107	0.870097696		2	44	1.002729899
2	93.328	93328	885.6756	778.7995	778.7995	885.6756	0.879328165	0.876560083		2	44.25	0.998712981
2	93.746	93746	762.5893	694.5139	694.5139	762.5893	0.910731242	0.889041325		2	44.5	0.998650155
2	94.062	94062	924.857	817.8653	817.8653	924.857	0.884315413	0.898351705		2	44.75	1.002159151
2	94.295	94295	914.9883	796.5251	796.5251	914.9883	0.870530366	0.903978614		2	45	1.005690207
2	94.636	94636	888.725	797.8067	797.8067	888.725	0.897698051	0.903758541		2	45.25	1.008724419
2	94.854	94854	789.0347	763.1716	763.1716	789.0347	0.967221847	0.900629279		2	45.5	1.011646103
2	95.252	95252	859.1621	713.7658	713.7658	859.1621	0.830769653	0.893640267		2	45.75	1.013463017
2	95.681	95681	1011.244	926.7209	926.7209	1011.244	0.916416711	0.867831517		2	46	1.015219107
2	95.891	95891	1213.244	1099.506	1099.506	1213.244	0.906252988	0.861002833		2	46.25	1.016786022
2	96.055	96055	832.0939	814.9111	814.9111	832.0939	0.979349927	0.862414577		2	46.5	1.018263017
2	96.289	96289	1183.985	931.6463	931.6463	1183.985	0.786873398	0.866034583		2	46.75	1.019152145
2	96.459	96459	1186.195	951.7958	951.7958	1186.195	0.802394041	0.871123216		2	47	1.019612024
2	96.67	96670	898.1456	713.2279	713.2279	898.1456	0.794111667	0.888874581		2	47.25	1.019896918
2	96.927	96927	709.7642	583.1808	583.1808	709.7642	0.82165429	0.913047701		2	47.5	1.019994498
2	97.185	97185	853.9114	831.2674	831.2674	853.9114	0.973482026	0.934735501		2	47.75	1.019292535
2	97.413	97413	901.7638	925.128	925.128	901.7638	1.025909445	0.958627748		2	48	1.018289071
2	97.635	97635	878.2512	906.5752	906.5752	878.2512	1.032250454	0.972637515		2	48.25	1.015184971
2	97.847	97847	819.9138	884.7887	884.7887	819.9138	1.079124049	0.974486446		2	48.5	1.011333145
2	98.101	98101	1008.361	936.2062	936.2062	1008.361	0.928443484	0.97071532		2	48.75	1.008888365
2	98.465	98465	908.9637	959.2038	959.2038	908.9637	1.055271844	0.961514613		2	49	1.009499046
2	98.705	98705	889.1498	716.4281	716.4281	889.1498	0.805745106	0.950159478		2	49.25	1.010408605
2	98.988	98988	1138.036	924.2977	924.2977	1138.036	0.812186697	0.928305343		2	49.5	1.012390233
2	99.276	99276	1326.965	1126.744	1126.744	1326.965	0.849113579	0.908668233		2	49.75	1.014681323
2	99.439	99439	910.5824	896.8627	896.8627	910.5824	0.984933049	0.901341898		2	50	1.017219901
2	99.718	99718	796.1536	830.5148	830.5148	796.1536	1.043159009	0.88987135		2	50.25	1.021196078
2	100.021	100021	911.0008	805.4013	805.4013	911.0008	0.884084075	0.875049286		2	50.5	1.026063886
2	100.358	100358	874.2156	732.6704	732.6704	874.2156	0.838088911	0.858658036		2	50.75	1.031090452
2	100.63	100630	894.5062	663.0623	663.0623	894.5062	0.741260709	0.850290255		2	51	1.035792247
2	100.91	100910	833.8633	773.5636	773.5636	833.8633	0.927686349	0.842635395		2	51.25	1.037947113
2	101.168	101168	1067.878	839.2138	839.2138	1067.878	0.785870483	0.837096601		2	51.5	1.03854532
2	101.624	101624	1190.811	934.1995	934.1995	1190.811	0.784506945	0.851632452		2	51.75	1.0386523
2	101.81	101810	1263.148	1034.434	1034.434	1263.148	0.818933332	0.860211528		2	52	1.037436208
2	101.993	101993	1014.436	957.6116	957.6116	1014.436	0.943984243	0.864716755		2	52.25	1.034983543
2	102.178	102178	905.3946	782.6507	782.6507	905.3946	0.864430493	0.866644658		2	52.5	1.033683426
2	102.522	102522	807.754	889.7565	889.7565	807.754	1.101519151	0.869246117		2	52.75	1.033988964
2	102.691	102691	1049.567	810.8562	810.8562	1049.567	0.77256259	0.867485097		2	53	1.03447114
2	102.926	102926	983.525	771.3862	771.3862	983.525	0.784307669	0.86165108		2	53.25	1.03422935
2	103.259	103259	909.2041	741.6019	741.6019	909.2041	0.815660532	0.851865131		2	53.5	1.03334208
2	103.49	103490	905.7764	676.6032	676.6032	905.7764	0.746987005	0.841866905		2	53.75	1.033601645
2	103.723	103723	803.1864	779.1617	779.1617	803.1864	0.970088263	0.828346765		2	54	1.033429634
2	104.003	104003	1098.741	916.9879	916.9879	1098.741	0.834580579	0.818473267		2	54.25	1.033248727
2	104.289	104289	1108.521	910.2852	910.2852	1108.521	0.821170912	0.821463528		2	54.5	1.037232989
2	104.481	104481	868.7843	675.2054	675.2054	868.7843	0.777184164	0.826684009		2	54.75	1.044756158
2	104.701	104701	857.6968	721.4385	721.4385	857.6968	0.841134653	0.831868965		2	55	1.053984654
2	104.869	104869	934.5093	723.158	723.158	934.5093	0.773837136	0.835772412		2	55.25	1.062677439
2	105.101	105101	1187.228	980.8917	980.8917	1187.228	0.826203307	0.841247958		2	55.5	1.072522125
2	105.374	105374	844.5357	799.1664	799.1664	844.5357	0.946279003	0.84798396		2	55.75	1.083052798
2	105.615	105615	1009.366	874.3206	874.3206	1009.366	0.866207699	0.855588167		2	56	1.088991277
2	105.901	105901	836.1295	634.7954	634.7954	836.1295	0.759207037	0.860563519		2	56.25	1.090888928
2	106.133	106133	962.6771	884.3511	884.3511	962.6771	0.918637308	0.855215503		2	56.5	1.091285035
2	106.368	106368	818.1767	780.0638	780.0638	818.1767	0.953417275	0.849323299		2	56.75	1.087115655
2	106.549	106549	791.0861	678.907	678.907	791.0861	0.858196093	0.84816419		2	57	1.082150178
2	106.844	106844	868.1622	602.456	602.456	868.1622	0.693944058	0.84441447		2	57.25	1.079626565
2	107.083	107083	837.6709	725.3785	725.3785	837.6709	0.865946877	0.842234881		2	57.5	1.078937163
2	107.249	107249	994.4816	759.7075	759.7075	994.4816	0.763923133	0.843212621		2	57.75	1.080763923
2	107.452	107452	871.9456	741.2371	741.2371	871.9456	0.850095579	0.844517557		2	58	1.091147661
2	107.756	107756	836.8861	824.5487	824.5487	836.8861	0.98525797	0.846750267		2	58.25	1.103331253
2	108.056	108056	887.5678	718.9435	718.9435	887.5678	0.810015302	0.850435834		2	58.5	1.11254314
2	108.262	108262	853.7931	762.1499	762.1499	853.7931	0.892663457	0.849282407		2	58.75	1.120945463
2	108.535	108535	956.3612	750.0554	750.0554	956.3612	0.784280458	0.841210906		2	59	1.131306362
2	108.748	108748	875.7493	772.8995	772.8995	875.7493	0.882557942	0.832333042		2	59.25	1.144462499
2	109.092	109092	1102.732	777.4316	777.4316	1102.732	0.705005024	0.818349067		2	59.5	1.158635476
2	109.265	109265	831.1125	789.0824	789.0824	831.1125	0.949429109	0.811004324		2	59.75	1.177055923
2	109.702	109702	1180.166	803.9885	803.9885	1180.166	0.68125035	0.786182056		2	60	1.198936625
2	110.075	110075	970.7251	764.5617	764.5617	970.7251	0.787619173	0.770699154		2	60.25	1.224719954
2	110.487	110487	899.186	777.2174	777.2174	899.186	0.864356651	0.767700656		2	60.5	1.252339813
2	110.693	110693	1493.911	879.7316	879.7316	1493.911	0.588878186	0.766490124		2	60.75	1.2872194
2	110.856	110856	963.8285	818.1781	818.1781	963.8285	0.848883489	0.765237689		2	61	1.332926298
2	111.049	111049	966.6604	779.9782	779.9782	966.6604	0.806879231	0.764923768		2	61.25	1.399980711
2	111.237	111237	1000.351	708.7371	708.7371	1000.351	0.708488421	0.764786487		2	61.5	1.467770775
2	111.759	111759	928.7645	770.585	770.585	928.7645	0.829688258	0.767217465		2	61.75	1.525574541
2	112.062	112062	1049.897	792.5662	792.5662	1049.897	0.754899004	0.770600355		2	62	1.58256669
2	112.559	112559	870.9367	645.2897	645.2897	870.9367	0.740914581	0.775919262		2	62.25	1.625216951
2	112.753	112753	917.5768	686.5503	686.5503	917.5768	0.748221075	0.776461378		2	62.5	1.669305175
2	113.114	113114	955.4576	714.3983	714.3983	955.4576	0.747702776	0.775339582		2	62.75	1.698824413
2	113.361	113361	785.3855	697.0295	697.0295	785.3855	0.887499833	0.77634311		2	63	1.716546348
2	113.532	113532	978.7348	775.4281	775.4281	978.7348	0.792276008	0.777235113		2	63.25	1.719146975
2	113.731	113731	989.4987	768.7511	768.7511	989.4987	0.776909661	0.778955764		2	63.5	1.706139499
2	113.932	113932	1084.107	804.3575	804.3575	1084.107	0.741953977	0.78486567		2	63.75	1.680484387
2	114.196	114196	962.6046	798.3959	798.3959	962.6046	0.829412097	0.795778947		2	64	1.635764537
2	114.466	114466	953.1367	724.7353	724.7353	953.1367	0.760368686	0.80500333		2	64.25	1.591622679
2	114.729	114729	1072.609	773.2808	773.2808	1072.609	0.720934469	0.8146664		2	64.5	1.545917635
2	114.957	114957	913.1467	725.0674	725.0674	913.1467	0.794031671	0.824088113		2	64.75	1.493232875
2	115.149	115149	1121.979	1012.984	1012.984	1121.979	0.902854688	0.827903494		2	65	1.436430564
2	115.509	115509	908.0316	850.7824	850.7824	908.0316	0.936952414	0.826280621		2	65.25	1.376496593
2	115.886	115886	901.6562	712.1068	712.1068	901.6562	0.789776414	0.819599565		2	65.5	1.331989596
2	116.177	116177	899.9384	763.9281	763.9281	899.9384	0.8488671	0.811700714		2	65.75	1.295850893
2	116.443	116443	894.2991	717.5146	717.5146	894.2991	0.802320611	0.792024043		2	66	1.263786416
2	116.755	116755	1088.604	762.3509	762.3509	1088.604	0.700301395	0.768394698		2	66.25	1.235982409
2	117.098	117098	999.0838	655.1103	655.1103	999.0838	0.655711062	0.754573916		2	66.5	1.21186657
2	117.333	117333	837.168	685.2982	685.2982	837.168	0.818591012	0.744808887		2	66.75	1.199833767
2	117.605	117605	1078.87	854.9184	854.9184	1078.87	0.792420217	0.740814698		2	67	1.193982338
2	117.908	117908	1157.664	791.5765	791.5765	1157.664	0.683770507	0.755318303		2	67.25	1.189503739
2	118.113	118113	953.9191	686.8077	686.8077	953.9191	0.719985269	0.766169888		2	67.5	1.191738083
2	118.407	118407	853.5331	678.2716	678.2716	853.5331	0.794663499	0.782610619		2	67.75	1.190772745
2	118.689	118689	906.5209	774.796	774.796	906.5209	0.854691822	0.805046399		2	68	1.185789211
2	118.998	118998	1015.222	858.9763	858.9763	1015.222	0.846097011	0.824391828		2	68.25	1.176090229
2	119.372	119372	1057.649	853.1816	853.1816	1057.649	0.806677452	0.836579426		2	68.5	1.165484087
2	119.608	119608	818.4322	722.0451	722.0451	818.4322	0.882229585	0.843931989		2	68.75	1.152012394
2	119.869	119869	871.7012	769.7717	769.7717	871.7012	0.883068304	0.851989565		2	69	1.134159874
2	120.115	120115	963.8454	802.6102	802.6102	963.8454	0.832716741	0.858015681		2	69.25	1.115884862
2	120.413	120413	848.8263	710.5639	710.5639	848.8263	0.837113435	0.863438266		2	69.5	1.099743848
2	120.665	120665	1048.432	826.5748	826.5748	1048.432	0.788391426	0.865900058		2	69.75	1.089633338
2	121.029	121029	972.0346	879.9423	879.9423	972.0346	0.905258208	0.867106395		2	70	1.081648585
2	121.319	121319	809.549	749.4541	749.4541	809.549	0.925767433	0.868887501		2	70.25	1.076539277
2	121.537	121537	890.8869	841.5923	841.5923	890.8869	0.944667948	0.872824584		2	70.5	1.074217705
2	121.703	121703	801.5265	730.9774	730.9774	801.5265	0.911981575	0.876785769		2	70.75	1.072955928
2	121.976	121976	1233.704	953.2903	953.2903	1233.704	0.772705852	0.881093373		2	71	1.074196586
2	122.168	122168	1240.96	922.4605	922.4605	1240.96	0.743344266	0.881727027		2	71.25	1.078869619
2	122.395	122395	982.0829	961.4423	961.4423	982.0829	0.978982833	0.881128534		2	71.5	1.084302635
2	122.793	122793	919.7818	796.5127	796.5127	919.7818	0.865980062	0.874104054		2	71.75	1.083169644
2	122.961	122961	1003.054	875.0959	875.0959	1003.054	0.872431494	0.869974933		2	72	1.079097453
2	123.28	123280	811.2508	800.6819	800.6819	811.2508	0.986972093	0.863459954		2	72.25	1.074040878
2	123.668	123668	931.7728	711.0134	711.0134	931.7728	0.763075934	0.856180992		2	72.5	1.065778635
2	123.878	123878	1074.231	942.7697	942.7697	1074.231	0.877622876	0.851411344		2	72.75	1.057988399
2	124.056	124056	986.4277	821.3638	821.3638	986.4277	0.832664979	0.847406522		2	73	1.050636241
2	124.332	124332	1007.025	748.4567	748.4567	1007.025	0.743235471	0.841612067		2	73.25	1.043588041
2	124.573	124573	921.2242	864.3419	864.3419	921.2242	0.938253576	0.836623793		2	73.5	1.039201509
2	124.769	124769	997.8064	831.8304	831.8304	997.8064	0.833659115	0.832354399		2	73.75	1.03627534
2	125.021	125021	1060.131	866.2459	866.2459	1060.131	0.81711213	0.825592989		2	74	1.033913727
2	125.484	125484	940.9755	831.1369	831.1369	940.9755	0.883271562	0.815747799		2	74.25	1.032129819
2	125.689	125689	790.5732	642.1093	642.1093	790.5732	0.812207269	0.814841646		2	74.5	1.031053076
2	125.855	125855	870.7861	709.896	709.896	870.7861	0.815235797	0.814726094		2	74.75	1.030446364
2	126.037	126037	911.1807	675.4024	675.4024	911.1807	0.741238703	0.815295878		2	75	1.029535351
2	126.203	126203	1007.273	791.0209	791.0209	1007.273	0.785309345	0.816779372		2	75.25	1.027819745
2	126.419	126419	848.9483	676.8139	676.8139	848.9483	0.797238065	0.820079383		2	75.5	1.026197687
2	126.818	126818	866.4887	729.3185	729.3185	866.4887	0.841694185	0.827409642		2	75.75	1.026264149
2	127.195	127195	739.9833	664.6192	664.6192	739.9833	0.898154323	0.839857268		2	76	1.02830089
2	127.451	127451	852.2286	751.6042	751.6042	852.2286	0.881927924	0.850942982		2	76.25	1.030283953
2	127.84	127840	1052.388	911.2334	911.2334	1052.388	0.865872093	0.860961217		2	76.5	1.033119859
2	128.004	128004	920.2168	707.5447	707.5447	920.2168	0.768889136	0.858216146		2	76.75	1.036118818
2	128.239	128239	830.3364	749.9317	749.9317	830.3364	0.903166114	0.852265057		2	77	1.03848374
2	128.764	128764	823.1398	675.971	675.971	823.1398	0.821210443	0.846952576		2	77.25	1.040795129
2	129.021	129021	951.9958	820.7166	820.7166	951.9958	0.862101072	0.844810547		2	77.5	1.042614849
2	129.212	129212	784.9158	681.3837	681.3837	784.9158	0.868097827	0.844694115		2	77.75	1.042911958
2	129.442	129442	942.4449	742.8924	742.8924	942.4449	0.788260831	0.850448157		2	78	1.041047756
2	129.739	129739	850.5458	644.6405	644.6405	850.5458	0.757913918	0.858199253		2	78.25	1.038826281
2	130.007	130007	771.115	704.8067	704.8067	771.115	0.914009843	0.859995121		2	78.5	1.037107649
2	130.215	130215	726.3155	631.1398	631.1398	726.3155	0.868960941	0.861790156		2	78.75	1.035471363
2	130.461	130461	814.1858	792.4234	792.4234	814.1858	0.973270966	0.860927319		2	79	1.034591134
2	130.641	130641	759.765	666.0708	666.0708	759.765	0.876680026	0.855570964		2	79.25	1.035992555
2	130.981	130981	977.767	813.6868	813.6868	977.767	0.832188855	0.842941758		2	79.5	1.037559651
2	131.178	131178	895.795	694.8952	694.8952	895.795	0.775730161	0.835162365		2	79.75	1.039520788
2	131.397	131397	933.9175	770.5747	770.5747	933.9175	0.825099326	0.821327225		2	80	1.040603062
2	131.765	131765	1190.301	932.3144	932.3144	1190.301	0.78325936	0.805688381		2	80.25	1.041074566
2	132.041	132041	1008.702	786.6279	786.6279	1008.702	0.779841717	0.810252192		2	80.5	1.041434552
2	132.524	132524	954.6757	780.6441	780.6441	954.6757	0.817706055	0.832220241		2	80.75	1.041076628
2	132.851	132851	987.1328	781.783	781.783	987.1328	0.791973481	0.843256924		2	81	1.03940745
2	133.103	133103	1080.784	947.9623	947.9623	1080.784	0.877106156	0.85020213		2	81.25	1.037432712
2	133.356	133356	1102.392	1002.466	1002.466	1102.392	0.909355293	0.858914675		2	81.5	1.034951627
2	133.66	133660	850.065	814.4761	814.4761	850.065	0.958133907	0.863134336		2	81.75	1.03074632
2	134.102	134102	1086.286	854.777	854.777	1086.286	0.786880251	0.84772041		2	82	1.024567127
2	134.31	134310	940.6195	714.771	714.771	940.6195	0.759893878	0.838768192		2	82.25	1.0190109
2	134.547	134547	833.0307	741.7607	741.7607	833.0307	0.890436211	0.822759691		2	82.5	1.014048437
2	134.78	134780	745.5115	588.6843	588.6843	745.5115	0.789638121	0.800626321		2	82.75	1.010194518
2	134.997	134997	783.9541	688.5283	688.5283	783.9541	0.878276292	0.785227631		2	83	1.008144732
2	135.345	135345	891.6314	637.1996	637.1996	891.6314	0.714644639	0.770741708		2	83.25	1.006738724
2	135.522	135522	835.4729	597.6389	597.6389	835.4729	0.715330084	0.764923505		2	83.5	1.007256527
2	135.776	135776	1154.704	949.3375	949.3375	1154.704	0.822147927	0.76024242		2	83.75	1.009307638
2	135.982	135982	1244.051	821.5979	821.5979	1244.051	0.660421398	0.760371481		2	84	1.010826474
2	136.448	136448	827.9923	689.1909	689.1909	827.9923	0.8323639	0.77057735		2	84.25	1.012619659
2	136.638	136638	871.5138	672.4782	672.4782	871.5138	0.771620828	0.77739757		2	84.5	1.01451962
2	136.871	136871	864.334	673.2317	673.2317	864.334	0.778902253	0.796366837		2	84.75	1.016264076
2	137.118	137118	1195.659	988.0137	988.0137	1195.659	0.826334013	0.81594444		2	85	1.016215071
2	137.323	137323	920.914	760.8888	760.8888	920.914	0.8262322	0.822272454		2	85.25	1.015764906
2	137.498	137498	832.7559	666.6864	666.6864	832.7559	0.800578417	0.827078589		2	85.5	1.015051871
2	137.673	137673	888.725	653.6567	653.6567	888.725	0.735499395	0.830814115		2	85.75	1.014043442
2	137.85	137850	901.7516	903.2723	903.2723	901.7516	1.001686385	0.832494021		2	86	1.012369751
2	138.272	138272	940.7667	814.1995	814.1995	940.7667	0.865463775	0.831392623		2	86.25	1.010288649
2	138.476	138476	1066.053	894.128	894.128	1066.053	0.83872753	0.832420003		2	86.5	1.008394218
2	138.674	138674	1106.815	872.6529	872.6529	1106.815	0.788436098	0.834721324		2	86.75	1.006987238
2	138.986	138986	987.8199	704.5853	704.5853	987.8199	0.713273037	0.837421947		2	87	1.005574884
2	139.522	139522	901.6562	796.0915	796.0915	901.6562	0.88292134	0.838986016		2	87.25	1.004129496
2	139.787	139787	986.8886	872.1961	872.1961	986.8886	0.883783742	0.839772672		2	87.5	1.002895025
2	140.162	140162	884.0724	824.5011	824.5011	884.0724	0.93261717	0.841538523		2	87.75	1.001783465
2	140.362	140362	996.23	853.0565	853.0565	996.23	0.856284693	0.84103476		2	88	1.000040318
2	140.624	140624	1398.213	974.3941	974.3941	1398.213	0.69688531	0.838854645		2	88.25	0.997863625
2	140.84	140840	1277.753	1134.726	1134.726	1277.753	0.888063655	0.836494434		2	88.5	0.996015648
2	141.128	141128	1148.727	825.4614	825.4614	1148.727	0.718587967	0.827578889		2	88.75	0.994841137
2	141.334	141334	1142.271	1083.914	1083.914	1142.271	0.948911423	0.821550444		2	89	0.993666626
2	141.509	141509	927.7151	702.0008	702.0008	927.7151	0.756698689	0.821150862		2	89.25	0.992492115
2	141.734	141734	933.9656	816.7215	816.7215	933.9656	0.874466362	0.824569516		2	89.5	0.992982441
2	142.168	142168	962.6771	829.8831	829.8831	962.6771	0.862057589	0.831173961		2	89.75	0.995329575
2	142.39	142390	1032.089	775.0067	775.0067	1032.089	0.750910726	0.833755907		2	90	0.998263067
2	142.562	142562	908.7085	805.9654	805.9654	908.7085	0.886935029	0.834432798		2	90.25	1.001099544
2	142.776	142776	1162.762	892.0118	892.0118	1162.762	0.767149081	0.828844378		2	90.5	1.004089704
2	143.009	143009	876.5167	732.2025	732.2025	876.5167	0.835354877	0.819943847		2	90.75	1.007341132
2	143.179	143179	1161.627	944.3295	944.3295	1161.627	0.812936941	0.81545834		2	91	1.009336415
2	143.355	143355	913.6229	779.7093	779.7093	913.6229	0.853425741	0.811872687		2	91.25	1.010004119
2	143.517	143517	882.7598	723.2303	723.2303	882.7598	0.81928323	0.808074438		2	91.5	1.010157943
2	143.721	143721	889.3492	818.552	818.552	889.3492	0.920394374	0.805081088		2	91.75	1.009145582
2	144.042	144042	1379.837	790.9072	790.9072	1379.837	0.573188862	0.800721883		2	92	1.008407528
2	144.366	144366	939.7944	786.6409	786.6409	939.7944	0.8370351	0.797251118		2	92.25	1.00861847
2	144.651	144651	954.8807	848.7698	848.7698	954.8807	0.888875228	0.802592977		2	92.5	1.008854075
2	144.838	144838	865.2676	723.7195	723.7195	865.2676	0.836411187	0.818647929		2	92.75	1.009355445
2	145.036	145036	902.8895	668.891	668.891	902.8895	0.740833734	0.836549267		2	93	1.010247627
2	145.251	145251	830.0634	703.9468	703.9468	830.0634	0.848063895	0.850173464		2	93.25	1.011928361
2	145.427	145427	922.1218	807.1546	807.1546	922.1218	0.875323195	0.863709283		2	93.5	1.013812588
2	145.704	145704	835.3728	759.8698	759.8698	835.3728	0.909617598	0.88077095		2	93.75	1.015630835
2	145.926	145926	1278.974	1149.242	1149.242	1278.974	0.898565569	0.84678714		2	94	1.017425336
2	146.205	146205	1020.511	993.4975	993.4975	1020.511	0.973529438	0.818601163		2	94.25	1.018976474
2	146.419	146419	996.6863	981.5923	981.5923	996.6863	0.984855817	0.893319469		2	94.5	1.019209
2	146.725	146725	962.2639	773.671	773.671	962.2639	0.804011249	1.05974449		2	94.75	1.018788947
2	147.024	147024	888.9017	677.6567	677.6567	888.9017	0.7623528	1.196649956		2	95	1.017800638
2	147.475	147475	886.4201	779.0102	779.0102	886.4201	0.878827319	1.443793853		2	95.25	1.0167311
2	147.725	147725	903.2948	838.6423	838.6423	903.2948	0.928425914	1.534445579		2	95.5	1.013087709
2	148.052	148052	678.5823	3325.541	3325.541	678.5823	4.900718748	1.524880859		2	95.75	1.009888239
2	148.235	148235	785.4198	764.6817	764.6817	785.4198	0.973596158	1.499269149		2	96	1.008999813
2	148.413	148413	801.07	727.7445	727.7445	801.07	0.908465552	1.474163473		2	96.25	1.009850098
2	148.798	148798	874.9039	790.2781	790.2781	874.9039	0.903274177	1.338189838		2	96.5	1.012077151
2	149.054	149054	755.1649	743.8072	743.8072	755.1649	0.984959974	1.201741539		2	96.75	1.017394713
2	149.372	149372	951.9012	850.4631	850.4631	951.9012	0.893436315	1.068700999		2	97	1.022945699
2	149.702	149702	1021.713	799.1664	799.1664	1021.713	0.782182863	0.965701207		2	97.25	1.028393835
2	149.927	149927	930.0445	755.2504	755.2504	930.0445	0.812058348	0.890481558		2	97.5	1.033892757
2	150.388	150388	836.6024	677.097	677.097	836.6024	0.809341451	0.785960182		2	97.75	1.036212662
2	150.754	150754	867.8548	897.7608	897.7608	867.8548	1.034459682	0.822229044		2	98	1.035865347
2	151.067	151067	824.1655	752.7201	752.7201	824.1655	0.913311829	0.862980313		2	98.25	1.03458247
2	151.586	151586	825.7041	671.6698	671.6698	825.7041	0.813450969	0.861816273		2	98.5	1.032855056
2	151.921	151921	989.5493	748.5602	748.5602	989.5493	0.756465797	0.860649055		2	98.75	1.029645476
2	152.23	152230	1003.103	814.4828	814.4828	1003.103	0.811963278	0.857158789		2	99	1.024968515
2	152.465	152465	1187.932	1088.128	1088.128	1187.932	0.91598509	0.848845967		2	99.25	1.020815644
2	152.692	152692	906.769	896.378	896.378	906.769	0.988540632	0.840853607		2	99.5	1.017987872
2	152.855	152855	896.8427	716.2174	716.2174	896.8427	0.798598684	0.83841899		2	99.75	1.015422975
2	153.203	153203	864.334	688.1924	688.1924	864.334	0.796211187	0.835491198		2	100	1.01244357
2	153.579	153579	771.9423	670.1074	670.1074	771.9423	0.868079648	0.83535225		2	100.25	1.00947973
2	153.778	153778	837.6428	651.9289	651.9289	837.6428	0.778289863	0.834641029		2	100.5	1.007135695
2	153.948	153948	1044.952	785.8163	785.8163	1044.952	0.752011863	0.834333263		2	100.75	1.005362108
2	154.116	154116	820.6544	793.9061	793.9061	820.6544	0.967406133	0.836013373		2	101	1.00382572
2	154.427	154427	877.7228	652.3844	652.3844	877.7228	0.743269287	0.841824574		2	101.25	1.003583859
2	154.852	154852	854.8165	709.1213	709.1213	854.8165	0.829559677	0.85098197		2	101.5	1.005525366
2	155.236	155236	795.6279	784.7424	784.7424	795.6279	0.986318353	0.862112581		2	101.75	1.007904218
2	155.572	155572	935.6153	760.2058	760.2058	935.6153	0.812519633	0.873853041		2	102	1.0096938
2	155.982	155982	751.8176	740.0138	740.0138	751.8176	0.984299649	0.881284918		2	102.25	1.010278368
2	156.167	156167	862.5969	639.3068	639.3068	862.5969	0.74114201	0.88018473		2	102.5	1.010738966
2	156.544	156544	857.6968	767.8892	767.8892	857.6968	0.895292136	0.872961312		2	102.75	1.009993627
2	156.755	156755	923.9168	792.3484	792.3484	923.9168	0.857597134	0.86797744		2	103	1.008399348
2	157.036	157036	865.5118	797.9578	797.9578	865.5118	0.921949071	0.852787636		2	103.25	1.006609476
2	157.205	157205	842.9794	737.5587	737.5587	842.9794	0.874942733	0.8451417		2	103.5	1.003967847
2	157.53	157530	819.987	665.8498	665.8498	819.987	0.812024825	0.837986576		2	103.75	1.000583405
2	157.81	157810	877.2383	689.4567	689.4567	877.2383	0.785940035	0.831988377		2	104	0.998435692
2	158.005	158005	1002.31	864.7709	864.7709	1002.31	0.862777883	0.828878941		2	104.25	0.999039082
2	158.36	158360	889.5354	687.181	687.181	889.5354	0.772516754	0.825420705		2	104.5	1.000519362
2	158.575	158575	885.4523	673.4635	673.4635	885.4523	0.76058699	0.824275836		2	104.75	1.001950827
2	159.07	159070	846.9752	759.0131	759.0131	846.9752	0.896145601	0.824392268		2	105	1.00337768
2	159.276	159276	998.1532	851.0152	851.0152	998.1532	0.852589763	0.827612881		2	105.25	1.004854095
2	159.602	159602	937.5564	897.7025	897.7025	937.5564	0.957491731	0.837468449		2	105.5	1.006568057
2	159.863	159863	1074.231	702.4726	702.4726	1074.231	0.653930672	0.843085922		2	105.75	1.008024225
2	160.274	160274	793.5033	675.7016	675.7016	793.5033	0.851542268	0.84560166		2	106	1.008108208
2	160.523	160523	828.1883	762.4231	762.4231	828.1883	0.920591489	0.846022091		2	106.25	1.006646585
2	160.903	160903	855.8031	747.0197	747.0197	855.8031	0.87288735	0.843960918		2	106.5	1.005719843
2	161.103	161103	917.6182	693.2232	693.2232	917.6182	0.755459297	0.842103071		2	106.75	1.005020957
2	161.475	161475	891.1148	776.7891	776.7891	891.1148	0.871704858	0.840237317		2	107	1.00438327
2	161.67	161670	1157.011	983.0869	983.0869	1157.011	0.849678093	0.840601051		2	107.25	1.004438632
2	161.971	161971	1039.867	858.4131	858.4131	1039.867	0.825502781	0.841219114		2	107.5	1.004840868
2	162.134	162134	1029.855	930.5137	930.5137	1029.855	0.903538556	0.841135242		2	107.75	1.005288192
2	162.551	162551	1047.417	747.0757	747.0757	1047.417	0.713255275	0.842391042		2	108	1.006029219
2	162.803	162803	721.6432	604.5389	604.5389	721.6432	0.837725485	0.843182378		2	108.25	1.005932191
2	162.982	162982	855.0104	780.8239	780.8239	855.0104	0.913233219	0.842580525		2	108.5	1.004201502
2	163.193	163193	878.9438	789.4556	789.4556	878.9438	0.898186664	0.840866037		2	108.75	1.001766711
2	163.374	163374	987.2984	770.1281	770.1281	987.2984	0.780035803	0.838846156		2	109	0.999290797
2	163.735	163735	888.6621	808.4085	808.4085	888.6621	0.909691659	0.827816159		2	109.25	0.996745439
2	164.048	164048	1322.903	1013.648	1013.648	1322.903	0.766230026	0.815417101		2	109.5	0.993338286
2	164.306	164306	1115.71	853.4648	853.4648	1115.71	0.764952183	0.810167086		2	109.75	0.990057536
2	164.601	164601	1203.814	1014.589	1014.589	1203.814	0.842812096	0.807709232		2	110	0.987529362
2	164.774	164774	1171.057	1012.271	1012.271	1171.057	0.864407966	0.807779639		2	110.25	0.98646062
2	165.018	165018	991.3909	764.471	764.471	991.3909	0.771109559	0.812663279		2	110.5	0.986021787
2	165.328	165328	1571.958	1103.156	1103.156	1571.958	0.70177193	0.822989075		2	110.75	0.985638781
2	165.51	165510	1098.362	899.4853	899.4853	1098.362	0.818933375	0.828829934		2	111	0.985383293
2	165.711	165711	1583.433	1362.892	1362.892	1583.433	0.860719715	0.838679758		2	111.25	0.985345181
2	166.002	166002	964.016	1010.032	1010.032	964.016	1.047733648	0.853402962		2	111.5	0.985628825
2	166.248	166248	980.9072	760.5123	760.5123	980.9072	0.775315239	0.858949546		2	111.75	0.985912469
2	166.634	166634	1012.484	848.5459	848.5459	1012.484	0.838083268	0.866455145		2	112	0.9865782
2	167.156	167156	1050.731	975.3991	975.3991	1050.731	0.928305247	0.87049726		2	112.25	0.987237011
2	167.512	167512	965.7737	893.5109	893.5109	965.7737	0.92517626	0.86477505		2	112.5	0.987888833
2	167.737	167737	908.0181	739.6559	739.6559	908.0181	0.814582771	0.859934398		2	112.75	0.988172694
2	167.948	167948	1089.077	958.717	958.717	1089.077	0.880302311	0.858225312		2	113	0.987987743
2	168.238	168238	1085.179	816.3132	816.3132	1085.179	0.752238294	0.860257711		2	113.25	0.988036053
2	169.508	169508	1074.075	917.61	917.61	1074.075	0.854325815	0.883297473		2	113.5	0.988322571
2	169.991	169991	905.8967	772.9698	772.9698	905.8967	0.853264837	0.890893003		2	113.75	0.988918535
2	170.377	170377	784.6754	778.0741	778.0741	784.6754	0.991587222	0.896884041		2	114	0.990907071
2	170.713	170713	859.2003	720.5766	720.5766	859.2003	0.838659623	0.901855181		2	114.25	0.993330456
2	171.142	171142	893.7961	913.8965	913.8965	893.7961	1.022488798	0.893545204		2	114.5	0.995432636
2	171.528	171528	998.3669	857.4728	857.4728	998.3669	0.858875429	0.880265148		2	114.75	0.997693884
2	171.73	171730	1012.014	838.5915	838.5915	1012.014	0.828636264	0.878761165		2	115	0.999986016
2	171.931	171931	1007.529	974.5135	974.5135	1007.529	0.967231216	0.877899387		2	115.25	1.000596442
2	172.372	172372	1037.476	880.9343	880.9343	1037.476	0.849112943	0.869959077		2	115.5	1.000321877
2	172.661	172661	961.7381	776.5749	776.5749	961.7381	0.807470246	0.874429828		2	115.75	0.999271487
2	172.963	172963	865.8921	768.8649	768.8649	865.8921	0.887945392	0.89919152		2	116	0.99793044
2	173.225	173225	894.8181	815.7916	815.7916	894.8181	0.911684285	0.930412511		2	116.25	0.995444373
2	173.47	173470	981.1595	969.1124	969.1124	981.1595	0.987721568	0.957096307		2	116.5	0.990914496
2	173.688	173688	870.9367	831.8304	831.8304	870.9367	0.955098574	0.991686406		2	116.75	0.98630174
2	173.915	173915	828.103	790.5995	790.5995	828.103	0.954711552	1.029032666		2	117	0.983804413
2	174.193	174193	867.4403	963.1526	963.1526	867.4403	1.110338775	1.058209905		2	117.25	0.981303619
2	174.529	174529	934.9827	1125.739	1125.739	934.9827	1.204021208	1.089231146		2	117.5	0.979865924
2	174.776	174776	791.1536	824.8831	824.8831	791.1536	1.042633314	1.101141188		2	117.75	0.98118121
2	175.08	175080	931.3066	1104.129	1104.129	931.3066	1.185569822	1.096550585		2	118	0.98421019
2	175.254	175254	1022.056	1187.19	1187.19	1022.056	1.161570403	1.088306058		2	118.25	0.987533919
2	175.423	175423	955.3615	966.9607	966.9607	955.3615	1.012141163	1.080226539		2	118.5	0.991475447
2	175.595	175595	933.3177	895.2352	895.2352	933.3177	0.959196638	1.068025455		2	118.75	0.996069194
2	175.87	175870	840.9296	812.0265	812.0265	840.9296	0.965629584	1.037326136		2	119	0.999867712
2	176.087	176087	815.4469	921.55	921.55	815.4469	1.130116504	1.015551219		2	119.25	1.00185248
2	176.336	176336	731.7378	712.3353	712.3353	731.7378	0.973484355	0.991105732		2	119.5	1.003792586
2	176.53	176530	807.5209	744.4659	744.4659	807.5209	0.921915334	0.973677049		2	119.75	1.005680333
2	176.735	176735	932.8256	1036.714	1036.714	932.8256	1.111369585	0.960165382		2	120	1.007357158
2	176.967	176967	995.028	899.3939	899.3939	995.028	0.903888031	0.946020011		2	120.25	1.00864195
2	177.234	177234	842.9925	690.721	690.721	842.9925	0.819367907	0.93350599		2	120.5	1.009571614
2	177.435	177435	856.6411	835.0602	835.0602	856.6411	0.974807536	0.923747087		2	120.75	1.010032941
2	177.831	177831	804.4571	717.4984	717.4984	804.4571	0.891903869	0.909456178		2	121	1.010234792
2	178.254	178254	841.7517	773.7424	773.7424	841.7517	0.919205034	0.930976161		2	121.25	1.010588886
2	178.558	178558	847.4796	827.7612	827.7612	847.4796	0.976732891	0.957823192		2	121.5	1.01148851
2	178.901	178901	904.4827	794.3509	794.3509	904.4827	0.878237804	0.980902345		2	121.75	1.012797026
2	179.391	179391	978.983	1020.278	1020.278	978.983	1.042181529	1.016235987		2	122	1.013685093
2	179.784	179784	764.4174	873.5647	873.5647	764.4174	1.14278495	1.037540447		2	122.25	1.0137675
2	180.045	180045	889.7315	976.1465	976.1465	889.7315	1.097124807	1.035144783		2	122.5	1.013222877
2	180.512	180512	914.5998	897.2878	897.2878	914.5998	0.981071503	1.017028801		2	122.75	1.012147911
2	180.682	180682	951.2198	973.8617	973.8617	951.2198	1.023803016	1.011176407		2	123	1.010763008
2	181.046	181046	864.5349	779.7093	779.7093	864.5349	0.901882966	0.985243188		2	123.25	1.009519107
2	181.313	181313	792.3682	822.1785	822.1785	792.3682	1.037621777	0.957138055		2	123.5	1.008364335
2	181.673	181673	836.9382	824.2937	824.2937	836.9382	0.984891955	0.930538946		2	123.75	1.007142759
2	181.856	181856	1034.631	866.7399	866.7399	1034.631	0.837728524	0.928396786		2	124	1.005765763
2	182.066	182066	852.4771	777.6567	777.6567	852.4771	0.912231777	0.931727242		2	124.25	1.004466541
2	182.353	182353	1010.922	929.4912	929.4912	1010.922	0.919448978	0.935962762		2	124.5	1.003199968
2	182.764	182764	883.3254	825.7392	825.7392	883.3254	0.93480749	0.945905761		2	124.75	1.001892551
2	183.065	183065	942.3167	816.4103	816.4103	942.3167	0.866386322	0.953721449		2	125	1.000281739
2	183.293	183293	965.3973	1101.961	1101.961	965.3973	1.141458548	0.956835001		2	125.25	0.998958147
2	183.716	183716	756.426	724.9603	724.9603	756.426	0.958402144	0.963677104		2	125.5	0.997728694
2	183.878	183878	753.6473	773.8407	773.8407	753.6473	1.026794231	0.964692196		2	125.75	0.997514818
2	184.058	184058	1095.232	987.8604	987.8604	1095.232	0.901964515	0.963729416		2	126	0.997607605
2	184.248	184248	936.4111	830.4826	830.4826	936.4111	0.88687821	0.96100971		2	126.25	0.99817218
2	184.436	184436	935.4561	864.4197	864.4197	935.4561	0.924062284	0.957837197		2	126.5	0.99916375
2	184.668	184668	1031.569	927.7679	927.7679	1031.569	0.899375514	0.951880223		2	126.75	1.000282697
2	184.992	184992	1224.236	1358.886	1358.886	1224.236	1.109986963	0.940402917		2	127	1.002051047
2	185.179	185179	1179.657	1090.255	1090.255	1179.657	0.924213564	0.935231952		2	127.25	1.004199857
2	185.573	185573	950.693	840.7495	840.7495	950.693	0.88435436	0.929203209		2	127.5	1.006627822
2	185.846	185846	879.2235	820.3102	820.3102	879.2235	0.932993943	0.925652189		2	127.75	1.008196396
2	186.13	186130	855.45	778.8319	778.8319	855.45	0.910435326	0.921206784		2	128	1.008108624
2	186.542	186542	1273.846	1095.533	1095.533	1273.846	0.860019971	0.913587125		2	128.25	1.006615355
2	186.893	186893	1000.076	968.5937	968.5937	1000.076	0.968520092	0.905568284		2	128.5	1.005999042
2	187.079	187079	786.9454	710.8252	710.8252	786.9454	0.903271307	0.898356586		2	128.75	1.005382729
2	187.46	187460	881.1418	727.2448	727.2448	881.1418	0.825343662	0.877897941		2	129	1.004869003
2	187.759	187759	824.0226	843.6097	843.6097	824.0226	1.0237701	0.870873432		2	129.25	1.005029603
2	188.241	188241	895.6019	718.1138	718.1138	895.6019	0.801822551	0.881685558		2	129.5	1.006568601
2	188.678	188678	845.474	671.3353	671.3353	845.474	0.794034234	0.901825821		2	129.75	1.008106154
2	189.103	189103	1102.488	992.8851	992.8851	1102.488	0.900585857	0.926809352		2	130	1.008514288
2	189.36	189360	826.0578	697.8126	697.8126	826.0578	0.844750331	0.955556531		2	130.25	1.008933125
2	189.706	189706	743.4135	856.502	856.502	743.4135	1.15212059	0.997953612		2	130.5	1.008470085
2	189.879	189879	904.4478	912.6905	912.6905	904.4478	1.009113517	1.012525014		2	130.75	1.006461491
2	190.292	190292	812.0568	981.1494	981.1494	812.0568	1.208227553	1.054582197		2	131	1.004188284
2	190.553	190553	866.0711	851.9173	851.9173	866.0711	0.983657462	1.069831078		2	131.25	1.001367673
2	190.79	190790	795.5211	776.5749	776.5749	795.5211	0.976183913	1.067640316		2	131.5	0.998038824
2	191.066	191066	695.1813	775.5826	775.5826	695.1813	1.115655154	1.058051966		2	131.75	0.99545049
2	191.357	191357	1074.601	1199.056	1199.056	1074.601	1.115815079	1.036132224		2	132	0.996241885
2	191.655	191655	1332.608	1358.263	1358.263	1332.608	1.019251723	1.002008022		2	132.25	0.998722922
2	191.845	191845	1104.411	1115.159	1115.159	1104.411	1.009731884	0.986798333		2	132.5	1.0014931
2	192.104	192104	1000.325	902.6995	902.6995	1000.325	0.902406218	0.962287875		2	132.75	1.003617367
2	192.272	192272	920.6659	785.5424	785.5424	920.6659	0.853232861	0.94929245		2	133	1.005448306
2	192.671	192671	989.4056	988.2494	988.2494	989.4056	0.99883142	0.945295956		2	133.25	1.007373181
2	193.103	193103	1163.679	1140.947	1140.947	1163.679	0.980465403	0.957278979		2	133.5	1.008749448
2	193.426	193426	1170.885	1018.349	1018.349	1170.885	0.869725891	0.971495014		2	133.75	1.00852587
2	193.67	193670	1181.427	999.3102	999.3102	1181.427	0.845850146	0.974104122		2	134	1.006401871
2	193.902	193902	1043.157	1140.813	1140.813	1043.157	1.093615822	0.973331463		2	134.25	1.00398342
2	194.137	194137	803.2872	917.4494	917.4494	803.2872	1.142118784	0.988158514		2	134.5	1.000227637
2	194.396	194396	822.1472	991.1994	991.1994	822.1472	1.205622789	1.019928945		2	134.75	0.994756224
2	194.574	194574	915.4546	924.403	924.403	915.4546	1.009774816	1.04649471		2	135	0.990279999
2	194.838	194838	946.8367	948.7154	948.7154	946.8367	1.001984186	1.104635155		2	135.25	0.987744693
2	195.116	195116	911.7322	871.9352	871.9352	911.7322	0.956350121	1.220576942		2	135.5	0.985539994
2	195.352	195352	933.6489	959.0839	959.0839	933.6489	1.027242575	1.32213651		2	135.75	0.984340116
2	195.581	195581	903.501	1268.843	1268.843	903.501	1.404362585	1.402569887		2	136	0.984350864
2	195.743	195743	831.0658	1136.592	1136.592	831.0658	1.367631781	1.463359406		2	136.25	0.985684776
2	196.026	196026	1091.659	2288.737	2288.737	1091.659	2.096567701	1.566245759		2	136.5	0.987195984
2	196.189	196189	920.7181	1718.984	1718.984	920.7181	1.867003592	1.630062325		2	136.75	0.990624265
2	196.448	196448	1514.87	2980.797	2980.797	1514.87	1.967691617	1.73771461		2	137	0.995515232
2	196.766	196766	958.694	1515.006	1515.006	958.694	1.580281091	1.862094371		2	137.25	0.998786515
2	197.205	197205	915.4546	1757.554	1757.554	915.4546	1.919870193	2.038642103		2	137.5	1.000516799
2	197.514	197514	1062.841	1636.56	1636.56	1062.841	1.53979758	2.142235096		2	137.75	1.001594512
2	198.064	198064	1267.372	3681.248	3681.248	1267.372	2.904631	2.361663629		2	138	1.00173036
2	198.438	198438	1085.527	2455.682	2455.682	1085.527	2.262202598	2.454219462		2	138.25	1.001571397
2	198.856	198856	1154.927	3053.459	3053.459	1154.927	2.643854547	2.418542022		2	138.5	1.001875663
2	199.186	199186	1026.372	2736.61	2736.61	1026.372	2.666294482	2.337035862		2	138.75	1.002528634
2	199.452	199452	981.0846	2571.826	2571.826	981.0846	2.621411038	2.258888526		2	139	1.00303626
2	199.761	199761	813.9336	1259.953	1259.953	813.9336	1.547980081	2.108225823		2	139.25	1.003213988
2	200.14	200140	823.5182	1418.866	1418.866	823.5182	1.722932171	1.856248141		2	139.5	1.003391715
2	200.322	200322	831.3061	1436.87	1436.87	831.3061	1.728448763	1.756906509		2	139.75	1.003572246
2	200.533	200533	830.5763	1534.182	1534.182	830.5763	1.847129517	1.654803295		2	140	1.003843362
2	200.829	200829	966.6604	1306.632	1306.632	966.6604	1.351697039	1.507363005		2	140.25	1.003975211
2	201.031	201031	878.4554	1193.826	1193.826	878.4554	1.359005819	1.421195274		2	140.5	1.003626725
2	201.315	201315	938.289	1270.76	1270.76	938.289	1.354337523	1.333925624		2	140.75	1.003039928
2	201.484	201484	1083.754	1673.374	1673.374	1083.754	1.544053355	1.288988061		2	141	1.001593643
2	201.863	201863	1086.435	1276.085	1276.085	1086.435	1.174561755	1.193266405		2	141.25	0.99975848
2	202.108	202108	993.1793	1078.253	1078.253	993.1793	1.085657947	1.142316036		2	141.5	0.999067257
2	202.477	202477	973.738	974.728	974.728	973.738	1.001016701	1.086918296		2	141.75	0.999954441
2	202.64	202640	910.7922	867.9827	867.9827	910.7922	0.952997511	1.071703321		2	142	1.000881293
2	202.986	202986	1029.191	1141.215	1141.215	1029.191	1.108846657	1.055108542		2	142.25	1.001736481
2	203.203	203203	1394.466	1344.096	1344.096	1394.466	0.963878646	1.063598651		2	142.5	1.00223863
2	203.385	203385	930.3741	1265.453	1265.453	930.3741	1.360155017	1.084745328		2	142.75	1.001102004
2	203.811	203811	987.5592	1005.507	1005.507	987.5592	1.018173898	1.136779811		2	143	0.998851948
2	204.064	204064	872.1057	1028.553	1028.553	872.1057	1.179390296	1.170578108		2	143.25	0.997323004
2	204.323	204323	951.1446	1006.164	1006.164	951.1446	1.057845463	1.205405729		2	143.5	0.9959736
2	204.642	204642	977.6283	1336.84	1336.84	977.6283	1.367431773	1.226504892		2	143.75	0.995051293
2	205.002	205002	928.4442	1380.958	1380.958	928.4442	1.487389334	1.245095779		2	144	0.994224178
2	205.204	205204	1044.311	1064.33	1064.33	1044.311	1.019169577	1.251272144		2	144.25	0.993542389
2	205.5	205500	1038.163	1251.815	1251.815	1038.163	1.205798126	1.254832511		2	144.5	0.993851548
2	205.765	205765	1275.532	1741.131	1741.131	1275.532	1.365023378	1.252485484		2	144.75	0.996611812
2	205.992	205992	970.5456	1208.656	1208.656	970.5456	1.245336644	1.245192927		2	145	1.002020749
2	206.267	206267	959.2919	1084.542	1084.542	959.2919	1.13056516	1.22203204		2	145.25	1.006117469
2	206.516	206516	1128.134	1355.067	1355.067	1128.134	1.201157841	1.193360364		2	145.5	1.010526021
2	206.721	206721	833.5191	1011.341	1011.341	833.5191	1.213338723	1.175422456		2	145.75	1.011871708
2	206.928	206928	725.3656	954.3244	954.3244	725.3656	1.315646069	1.154699327		2	146	1.0034866
2	207.152	207152	869.2972	948.8892	948.8892	869.2972	1.09155902	1.133251566		2	146.25	1.002268877
2	207.339	207339	880.6534	956.8028	956.8028	880.6534	1.086469206	1.127395803		2	146.5	1.027377005
2	207.631	207631	888.7859	938.0151	938.0151	888.7859	1.055389268	1.12580453		2	146.75	1.059978599
2	207.807	207807	882.888	948.0311	948.0311	882.888	1.073784104	1.125629366		2	147	1.087866318
2	208.001	208001	1212.451	1201.914	1201.914	1212.451	0.99130934	1.130270054		2	147.25	1.120715613
2	208.208	208208	978.5363	1204.727	1204.727	978.5363	1.231152079	1.140302211		2	147.5	1.152962693
2	208.425	208425	936.7962	1145.021	1145.021	936.7962	1.222273318	1.144053546		2	147.75	1.172661136
2	208.633	208633	813.4617	969.7066	969.7066	813.4617	1.192074071	1.140134983		2	148	1.170879628
2	208.948	208948	946.2262	1180.14	1180.14	946.2262	1.247207063	1.134305549		2	148.25	1.163753973
2	209.121	209121	861.1159	1037.884	1037.884	861.1159	1.205277942	1.131289024		2	148.5	1.150667235
2	209.373	209373	880.2537	897.6742	897.6742	880.2537	1.019790317	1.127316553		2	148.75	1.129156395
2	209.749	209749	901.6562	879.8687	879.8687	901.6562	0.975836134	1.118627678		2	149	1.098796035
2	209.99	209990	902.2324	852.6483	852.6483	902.2324	0.945042874	1.108086067		2	149.25	1.071806701
2	210.191	210191	1084.964	1241.106	1241.106	1084.964	1.143914452	1.096416925		2	149.5	1.049638662
2	210.424	210424	947.1089	1100.826	1100.826	947.1089	1.1623014	1.081142511		2	149.75	1.030369022
2	210.841	210841	942.3167	1186.279	1186.279	942.3167	1.258896293	1.054906126		2	150	1.011920723
2	211.104	211104	1033.081	1134.274	1134.274	1033.081	1.097952629	1.039289106		2	150.25	0.998111553
2	211.323	211323	1041.349	1239.655	1239.655	1041.349	1.190431834	1.026086414		2	150.5	0.993192814
2	211.652	211652	2232.649	1080.706	1080.706	2232.649	0.484046529	0.99631812		2	150.75	0.999228355
2	211.938	211938	1013.569	888.7729	888.7729	1013.569	0.876874589	0.96279019		2	151	1.00712781
2	212.283	212283	1012.385	1189.653	1189.653	1012.385	1.175099394	0.92800044		2	151.25	1.009152992
2	212.481	212481	1632.115	1503.844	1503.844	1632.115	0.921408112	0.912432034		2	151.5	1.009016388
2	212.807	212807	929.5996	975.3958	975.3958	929.5996	1.049264436	0.891165359		2	151.75	1.008830185
2	213.071	213071	1006.529	827.6852	827.6852	1006.529	0.822316297	0.884868748		2	152	1.008467636
2	213.331	213331	847.4796	736.5254	736.5254	847.4796	0.869077439	0.885167448		2	152.25	1.007662354
2	213.574	213574	940.487	721.0237	721.0237	940.487	0.7666493	0.88585495		2	152.5	1.005509273
2	213.902	213902	850.1302	767.6924	767.6924	850.1302	0.903029207	0.878993798		2	152.75	1.003651294
2	214.226	214226	981.1401	818.6277	818.6277	981.1401	0.834363716	0.874428005		2	153	1.002972011
2	214.484	214484	1148.253	988.4634	988.4634	1148.253	0.860841121	0.889213426		2	153.25	1.002551696
2	214.786	214786	868.4424	797.3357	797.3357	868.4424	0.91812157	0.919241657		2	153.5	1.002529188
2	215.013	215013	754.1405	818.2258	818.2258	754.1405	1.084977932	0.932573882		2	153.75	1.002373184
2	215.327	215327	890.9106	800.4462	800.4462	890.9106	0.898458499	0.935822218		2	154	1.002400518
2	215.548	215548	850.9335	822.2066	822.2066	850.9335	0.966240723	0.935366598		2	154.25	1.003293148
2	215.78	215780	786.4125	674.9174	674.9174	786.4125	0.858223134	0.926683718		2	154.5	1.004482105
2	216.034	216034	948.6223	911.7153	911.7153	948.6223	0.961094105	0.907412167		2	154.75	1.005794445
2	216.52	216520	1228.26	1040.72	1040.72	1228.26	0.847312458	0.87986804		2	155	1.007375016
2	216.716	216716	1240.388	1080.81	1080.81	1240.388	0.87134832	0.880539166		2	155.25	1.009160763
2	216.896	216896	1176.658	941.8339	941.8339	1176.658	0.800431306	0.883221132		2	155.5	1.011288947
2	217.059	217059	1087.995	1030.212	1030.212	1087.995	0.946890381	0.886276131		2	155.75	1.012687928
2	217.235	217235	782.9098	642.5055	642.5055	782.9098	0.820663504	0.893325837		2	156	1.013686382
2	217.528	217528	942.9929	902.7605	902.7605	942.9929	0.957335416	0.915523566		2	156.25	1.013056989
2	217.898	217898	1028.762	1015.471	1015.471	1028.762	0.987080588	0.942054554		2	156.5	1.011890005
2	218.082	218082	879.1881	859.1318	859.1318	879.1881	0.977187703	0.952262729		2	156.75	1.010499188
2	218.421	218421	879.3571	826.2653	826.2653	879.3571	0.939624301	0.969538382		2	157	1.007243889
2	218.655	218655	913.8061	831.6813	831.6813	913.8061	0.910128856	0.970139155		2	157.25	1.004665676
2	218.873	218873	924.1732	961.3131	961.3131	924.1732	1.040187164	0.966187106		2	157.5	1.003324774
2	219.076	219076	905.4147	870.4352	870.4352	905.4147	0.961366322	0.965602393		2	157.75	1.002015688
2	219.276	219276	878.6996	874.8919	874.8919	878.6996	0.995666665	0.968032889		2	158	1.000964435
2	219.688	219688	898.7866	803.6708	803.6708	898.7866	0.8941731	0.97280869		2	158.25	1.000363556
2	219.867	219867	978.2996	968.1635	968.1635	978.2996	0.989639064	0.976725882		2	158.5	0.999920873
2	220.126	220126	956.5635	823.2536	823.2536	956.5635	0.860636644	0.98418993		2	158.75	0.999833603
2	220.297	220297	900.9236	983.7609	983.7609	900.9236	1.091947086	0.9897685		2	159	0.999847929
2	220.575	220575	1077.005	1069.129	1069.129	1077.005	0.992687128	1.000676418		2	159.25	1.000537535
2	220.791	220791	1036.709	1036.225	1036.225	1036.709	0.999533138	1.01140821		2	159.5	1.002286381
2	220.971	220971	1046.514	1093.599	1093.599	1046.514	1.044992231	1.021391212		2	159.75	1.003813679
2	226.877	226877	4217.196	5975.432	5975.432	4217.196	1.416920627	1.140425459		2	160	1.004610498
2	227.244	227244	1175.614	1161.335	1161.335	1175.614	0.987854007	1.117117923		2	160.25	1.004983307
2	227.631	227631	916.6954	805.7709	805.7709	916.6954	0.878995247	1.08641185		2	160.5	1.005112064
2	227.997	227997	1099.34	1161.456	1161.456	1099.34	1.056502993	1.060873192		2	160.75	1.004821553
2	228.403	228403	864.7336	930.6637	930.6637	864.7336	1.07624325	1.045441341		2	161	1.004399849
2	228.652	228652	834.8683	824.7628	824.7628	834.8683	0.987895696	1.040938897		2	161.25	1.003987131
2	228.885	228885	923.8687	834.4807	834.4807	923.8687	0.903245992	1.045586465		2	161.5	1.003723565
2	229.089	229089	934.6216	1067.285	1067.285	934.6216	1.141943435	1.056199517		2	161.75	1.00384084
2	229.29	229290	910.9365	962.8165	962.8165	910.9365	1.056952378	1.064948578		2	162	1.00394776
2	229.554	229554	999.8322	1144.057	1144.057	999.8322	1.144249005	1.078013355		2	162.25	1.004016069
2	229.922	229922	893.6798	998.4208	998.4208	893.6798	1.117201933	1.098864663		2	162.5	1.00419949
2	230.265	230265	884.8051	884.8456	884.8456	884.8051	1.000045773	1.097309539		2	162.75	1.00438915
2	230.671	230671	879.5979	1190.399	1190.399	879.5979	1.353344523	1.08895234		2	163	1.004247438
2	230.859	230859	1085.077	1171.716	1171.716	1085.077	1.079845946	1.095407222		2	163.25	1.003710408
2	231.111	231111	828.1883	954.1005	954.1005	828.1883	1.1520333	1.106305713		2	163.5	1.002435369
2	231.37	231370	926.2246	911.2836	911.2836	926.2246	0.983868923	1.122591879		2	163.75	1.000541326
2	231.575	231575	902.9694	917.712	917.712	902.9694	1.016326799	1.147097157		2	164	0.998128601
2	231.872	231872	864.8304	867.9316	867.9316	864.8304	1.003585905	1.191685944		2	164.25	0.99666394
2	232.222	232222	835.5267	1171.135	1171.135	835.5267	1.401672741	1.255015688		2	164.5	0.995992534
2	232.54	232540	1249.78	2003.118	2003.118	1249.78	1.602776489	1.332486598		2	164.75	0.995802295
2	232.997	232997	1054.888	1330.719	1330.719	1054.888	1.261478944	1.460870711		2	165	0.996906685
2	233.19	233190	1007.195	1367.459	1367.459	1007.195	1.357690417	1.510788102		2	165.25	0.998877122
2	233.4	233400	825.8619	1536.359	1536.359	825.8619	1.860309817	1.567703432		2	165.5	1.000854885
2	233.621	233621	881.6303	1421.103	1421.103	881.6303	1.611903538	1.631301618		2	165.75	1.003813468
2	233.982	233982	927.118	1497.124	1497.124	927.118	1.614814943	1.718124397		2	166	1.006895043
2	234.251	234251	1076.517	2089.455	2089.455	1076.517	1.940940087	1.783509811		2	166.25	1.008280462
2	234.578	234578	1091.13	2020.894	2020.894	1091.13	1.852111114	1.911814229		2	166.5	1.009464761
2	234.839	234839	1133.664	2267.793	2267.793	1133.664	2.000410174	2.080266355		2	166.75	1.010318382
2	235.274	235274	918.7515	1955.494	1955.494	918.7515	2.128425369	2.454830986		2	167	1.010790012
2	235.962	235962	1031.605	2887.205	2887.205	1031.605	2.798750491	3.050777181		2	167.25	1.01071621
2	236.238	236238	958.7113	2914.619	2914.619	958.7113	3.040142533	3.351469933		2	167.5	1.009737222
2	236.407	236407	890.2123	3540.419	3540.419	890.2123	3.977050194	3.511863372		2	167.75	1.008485269
2	236.909	236909	881.9533	3327.387	3327.387	881.9533	3.772747378	3.819434392		2	168	1.00818333
2	237.483	237483	1070.553	5621.854	5621.854	1070.553	5.251355141	4.065744463		2	168.25	1.008642727
2	237.687	237687	850.5458	2925.786	2925.786	850.5458	3.439892361	4.090460397		2	168.5	1.009747664
2	237.853	237853	991.3909	4376.322	4376.322	991.3909	4.414325369	4.072364688		2	168.75	1.010852602
2	238.364	238364	842.5676	2929.055	2929.055	842.5676	3.476344213	3.849167156		2	169	1.011957539
2	238.656	238656	879.4717	2561.231	2561.231	879.4717	2.912238108	3.691240013		2	169.25	1.013062476
2	238.977	238977	1181.931	5461.511	5461.511	1181.931	4.620837426	3.472070429		2	169.5	1.014167414
2	239.195	239195	1142.793	3477.125	3477.125	1142.793	3.042655144	3.288395758		2	169.75	1.015129921
2	239.435	239435	917.1917	2457.981	2457.981	917.1917	2.67989887	3.100484224		2	170	1.016087271
2	239.745	239745	881.4569	2861.077	2861.077	881.4569	3.245850137	2.883783371		2	170.25	1.017032589
2	240.01	240010	839.4383	2293.556	2293.556	839.4383	2.73225084	2.693983657		2	170.5	1.017956159
2	240.186	240186	1190.604	2938.592	2938.592	1190.604	2.468152299	2.549971531		2	170.75	1.0185493
2	240.366	240366	912.8903	2063.958	2063.958	912.8903	2.260904733	2.384260967		2	171	1.017369507
2	240.694	240694	996.293	2128.406	2128.406	996.293	2.136325358	2.110717987		2	171.25	1.015794152
2	241.005	241005	791.2332	1699.213	1699.213	791.2332	2.147550179	1.902327412		2	171.5	1.013698709
2	241.231	241231	916.8418	1245.39	1245.39	916.8418	1.358347754	1.7560296		2	171.75	1.013076719
2	241.776	241776	990.6082	1282.912	1282.912	990.6082	1.295075086	1.466732827		2	172	1.012584987
2	242.024	242024	850.0019	1263.594	1263.594	850.0019	1.486577854	1.384074065		2	172.25	1.011488352
2	242.297	242297	934.4304	1302.508	1302.508	934.4304	1.393905849	1.320178535		2	172.5	1.011435603
2	242.468	242468	882.6071	1039.336	1039.336	882.6071	1.177574937	1.284185084		2	172.75	1.0138202
2	242.653	242653	1107.533	1668.495	1668.495	1107.533	1.506496872	1.256763885		2	173	1.019149136
2	243.019	243019	813.0429	914.0912	914.0912	813.0429	1.124284094	1.227685057		2	173.25	1.026344567
2	243.273	243273	930.8404	1123.092	1123.092	930.8404	1.206535513	1.198821873		2	173.5	1.033341761
2	243.505	243505	1011.856	1168.845	1168.845	1011.856	1.155149547	1.17726918		2	173.75	1.043094175
2	243.687	243687	895.5507	986.8714	986.8714	895.5507	1.101971558	1.164114705		2	174	1.051881043
2	244.022	244022	926.0323	1026.566	1026.566	926.0323	1.108563924	1.14949114		2	174.25	1.058098052
2	244.371	244371	1043.504	1616.388	1616.388	1043.504	1.549000291	1.146716434		2	174.5	1.063721249
2	244.567	244567	928.1022	884.1637	884.1637	928.1022	0.952657692	1.15781818		2	174.75	1.066969702
2	244.756	244756	956.7595	1040.72	1040.72	956.7595	1.087755073	1.176526748		2	175	1.066451057
2	244.941	244941	1117.393	1125.161	1125.161	1117.393	1.006951896	1.188788671		2	175.25	1.064194338
2	245.148	245148	795.3905	968.3896	968.3896	795.3905	1.217502095	1.199397016		2	175.5	1.060849072
2	245.366	245366	908.0139	1165.505	1165.505	908.0139	1.283576166	1.208791517		2	175.75	1.054991765
2	245.603	245603	1090.734	1466.616	1466.616	1090.734	1.344613811	1.211065328		2	176	1.048550067
2	245.909	245909	967.3196	1170.728	1170.728	967.3196	1.210280449	1.212182741		2	176.25	1.042524589
2	246.279	246279	873.2677	1092.131	1092.131	873.2677	1.250625667	1.203866738		2	176.5	1.036878183
2	246.501	246501	961.3638	1133.01	1133.01	961.3638	1.17854448	1.186070598		2	176.75	1.032706969
2	246.805	246805	1091.622	1213.671	1213.671	1091.622	1.111805185	1.146844202		2	177	1.029106793
2	247.149	247149	1030.848	1073.137	1073.137	1030.848	1.041023507	1.106939641		2	177.25	1.026245609
2	247.363	247363	972.4881	1121.05	1121.05	972.4881	1.152764748	1.081092084		2	177.5	1.023485863
2	247.651	247651	891.4291	843.9523	843.9523	891.4291	0.946740801	1.04004248		2	177.75	1.021287861
2	247.857	247857	942.5689	1054.994	1054.994	942.5689	1.119275206	1.02732163		2	178	1.02267036
2	248.08	248080	1148.133	1223.33	1223.33	1148.133	1.065495025	1.032815668		2	178.25	1.025768956
2	248.271	248271	932.5232	988.8025	988.8025	932.5232	1.060351635	1.042730122		2	178.5	1.03111128
2	248.588	248588	804.8692	918.582	918.582	804.8692	1.141281093	1.071659779		2	178.75	1.035506552
2	248.801	248801	1697.229	1215.835	1215.835	1697.229	0.716364733	1.100084814		2	179	1.039721048
2	249.139	249139	924.1243	1150.693	1150.693	924.1243	1.245171239	1.1517138		2	179.25	1.044112981
2	249.422	249422	916.0651	1111.915	1111.915	916.0651	1.21379474	1.20801352		2	179.5	1.048029585
2	249.698	249698	1246.738	2059.801	2059.801	1246.738	1.652152257	1.277331024		2	179.75	1.051331313
2	250.008	250008	1019.37	1226.383	1226.383	1019.37	1.203079353	1.354706495		2	180	1.051297331
2	250.443	250443	870.5794	994.1915	994.1915	870.5794	1.141988313	1.444693929		2	180.25	1.04925929
2	250.694	250694	910.9365	1494.097	1494.097	910.9365	1.640176895	1.495949225		2	180.5	1.046896591
2	250.978	250978	880.7125	1519.881	1519.881	880.7125	1.725740239	1.563301294		2	180.75	1.0441771
2	251.162	251162	1039.782	1665.063	1665.063	1039.782	1.601357785	1.593319198		2	181	1.039837813
2	251.4	251400	999.0507	1831.176	1831.176	999.0507	1.832915987	1.637353871		2	181.25	1.033807863
2	251.584	251584	716.7825	1016.318	1016.318	716.7825	1.417888969	1.685094581		2	181.5	1.028826127
2	251.824	251824	911.8646	1907.602	1907.602	911.8646	2.091979445	1.740204072		2	181.75	1.025492425
2	252.059	252059	1257.483	2100.446	2100.446	1257.483	1.670357373	1.851290617		2	182	1.025746509
2	252.221	252221	870.4992	1590.168	1590.168	870.4992	1.826731145	1.98613913		2	182.25	1.026663071
2	252.49	252490	790.0604	1653.284	1653.284	790.0604	2.092604565	2.274016126		2	182.5	1.027899794
2	252.799	252799	1161.884	2693.854	2693.854	1161.884	2.318522331	2.605845958		2	182.75	1.029373256
2	253.356	253356	989.7391	2654.09	2654.09	989.7391	2.681605688	3.348549157		2	183	1.030948688
2	253.821	253821	1081.969	5135.947	5135.947	1081.969	4.746852267	4.010295335		2	183.25	1.031975357
2	254.131	254131	974.4334	4688.002	4688.002	974.4334	4.811002989	4.281276784		2	183.5	1.032934138
2	254.36	254360	937.8121	4923.6	4923.6	937.8121	5.250092209	4.409000037		2	183.75	1.033837231
2	254.781	254781	795.9743	3328.533	3328.533	795.9743	4.181709133	4.562437207		2	184	1.033873653
2	255.111	255111	1214.485	4436.165	4436.165	1214.485	3.652712878	4.44977867		2	184.25	1.03312726
2	255.98	255980	1375.197	6161.984	6161.984	1375.197	4.480800933	3.571838057		2	184.5	1.031962225
2	256.183	256183	1080.728	3658.419	3658.419	1080.728	3.385143163	3.388256338		2	184.75	1.030203631
2	256.833	256833	989.7391	2094.163	2094.163	989.7391	2.115873769	2.801914876		2	185	1.02806124
2	257.029	257029	1031.088	2757.583	2757.583	1031.088	2.674440009	2.631053405		2	185.25	1.026590679
2	257.254	257254	932.5627	2149.171	2149.171	932.5627	2.304586062	2.440674626		2	185.5	1.025658726
2	257.478	257478	1022.525	2222.426	2222.426	1022.525	2.173468619	2.246604064		2	185.75	1.024825694
2	257.659	257659	997.0985	1936.042	1936.042	997.0985	1.941675772	2.093055453		2	186	1.023934207
2	257.844	257844	1058.306	2397.194	2397.194	1058.306	2.265123698	1.937559616		2	186.25	1.022897777
2	258.073	258073	1051.693	1794.442	1794.442	1051.693	1.70624127	1.744752284		2	186.5	1.021771353
2	258.454	258454	980.5878	1460.369	1460.369	980.5878	1.489279185	1.429094386		2	186.75	1.020424427
2	258.779	258779	608.1051	498.3089	498.3089	608.1051	0.819445356	1.160945067		2	187	1.018617795
2	259.035	259035	875.3985	737.9064	737.9064	875.3985	0.842937702	0.950464849		2	187.25	1.015634533
2	259.504	259504	702.7019	606.311	606.311	702.7019	0.862828178	0.610680055		2	187.5	1.012658363
2	265.418	265418	2195.197	3024.883	3024.883	2195.197	1.377955145	1.108044868		2	187.75	1.011227466
2	265.722	265722	691.6039	539.7046	539.7046	691.6039	0.780366623	1.21684683		2	188	1.012493011
2	265.916	265916	643.3347	496.8854	496.8854	643.3347	0.772359085	1.280269612		2	188.25	1.013911121
2	266.209	266209	1280.867	2228.888	2228.888	1280.867	1.740140077	1.36127166		2	188.5	1.016718151
2	266.48	266480	915.9674	1637.825	1637.825	915.9674	1.788082196	1.421458857		2	188.75	1.019747904
2	266.914	266914	966.7011	1619.568	1619.568	966.7011	1.675355495	1.485625413		2	189	1.023328277
2	267.221	267221	1029.082	1647.598	1647.598	1029.082	1.601036652	1.511171058		2	189.25	1.028809316
2	267.412	267412	1019.486	1568.919	1568.919	1019.486	1.538931383	1.51752121		2	189.5	1.035986321
2	267.706	267706	1149.126	1627.727	1627.727	1149.126	1.416491316	1.509971971		2	189.75	1.043038854
2	267.952	267952	764.2411	1163.537	1163.537	764.2411	1.522473732	1.496184793		2	190	1.04868786
2	268.215	268215	808.1204	1032.285	1032.285	808.1204	1.277390102	1.448586236		2	190.25	1.054890171
2	268.503	268503	950.313	1276.421	1276.421	950.313	1.343158517	1.362566766		2	190.5	1.05889279
2	268.746	268746	970.0375	1454.49	1454.49	970.0375	1.49941626	1.309641978		2	190.75	1.059203535
2	269.042	269042	1027.87	1276.717	1276.717	1027.87	1.242099682	1.281376134		2	191	1.057336086
2	269.474	269474	965.202	1189.72	1189.72	965.202	1.232612448	1.257511583		2	191.25	1.053400854
2	269.871	269871	996.1689	1068.368	1068.368	996.1689	1.072476766	1.237523492		2	191.5	1.047447887
2	270.146	270146	952.124	1132.455	1132.455	952.124	1.18939865	1.224058397		2	191.75	1.041270994
2	270.785	270785	777.8372	997.4472	997.4472	777.8372	1.282334144	1.202154996		2	192	1.035844651
2	270.949	270949	797.0306	1144.708	1144.708	797.0306	1.436215874	1.194518422		2	192.25	1.030695453
2	271.413	271413	866.9011	970.6116	970.6116	866.9011	1.119633601	1.172300314		2	192.5	1.029724484
2	271.727	271727	816.4727	868.7745	868.7745	816.4727	1.064058235	1.159292408		2	192.75	1.029841072
2	271.9	271900	913.5314	951.4469	951.4469	913.5314	1.04150432	1.151027592		2	193	1.031530525
2	272.073	272073	909.6553	1093.782	1093.782	909.6553	1.202413705	1.140916354		2	193.25	1.033802799
2	272.264	272264	1024.357	1167.416	1167.416	1024.357	1.139657366	1.131546687		2	193.5	1.035882751
2	272.593	272593	859.1621	908.2784	908.2784	859.1621	1.057167675	1.12815143		2	193.75	1.036260709
2	272.789	272789	826.9211	997.0923	997.0923	826.9211	1.20578892	1.129510213		2	194	1.037643766
2	272.979	272979	989.188	1038.912	1038.912	989.188	1.050267492	1.128482267		2	194.25	1.043126587
2	273.368	273368	948.7116	1240.101	1240.101	948.7116	1.307142234	1.136473536		2	194.5	1.051271187
2	273.651	273651	1092.135	1204.309	1204.309	1092.135	1.102710745	1.139110346		2	194.75	1.063404849
2	273.828	273828	1054.318	1144.564	1144.564	1054.318	1.085596566	1.13349611		2	195	1.084586497
2	274.112	274112	989.7391	1235.595	1235.595	989.7391	1.248404756	1.12123383		2	195.25	1.1104215
2	274.291	274291	864.4891	842.6459	842.6459	864.4891	0.974732822	1.110822645		2	195.5	1.133779746
2	274.486	274486	960.3973	1066.228	1066.228	960.3973	1.110194708	1.092683248		2	195.75	1.156140859
2	274.786	274786	840.0146	839.2745	839.2745	840.0146	0.999118944	1.060498762		2	196	1.17828377
2	275.141	275141	924.4738	1036.132	1036.132	924.4738	1.120780275	1.027174393		2	196.25	1.202310986
2	275.54	275540	940.9755	972.3555	972.3555	940.9755	1.033348371	0.986860065		2	196.5	1.227315943
2	275.828	275828	999.0838	967.5994	967.5994	999.0838	0.968486728	0.962929235		2	196.75	1.251138369
2	276.008	276008	1321.957	902.0573	902.0573	1321.957	0.682365084	0.945180634		2	197	1.275589457
2	276.183	276183	962.9552	1037.262	1037.262	962.9552	1.077165376	0.929605532		2	197.25	1.299350024
2	276.446	276446	984.9429	904.2194	904.2194	984.9429	0.918042457	0.907697671		2	197.5	1.319769063
2	276.651	276651	966.8627	904.9604	904.9604	966.8627	0.935976122	0.889173199		2	197.75	1.34385107
2	276.95	276950	853.9114	808.8965	808.8965	853.9114	0.947283875	0.886894694		2	198	1.368150372
2	277.386	277386	894.4273	783.4212	783.4212	894.4273	0.875891422	0.980880938		2	198.25	1.385585199
2	277.64	277640	968.7833	748.871	748.871	968.7833	0.773001558	1.054943719		2	198.5	1.395630751
2	277.976	277976	819.2934	830.3982	830.3982	819.2934	1.013554119	1.11334176		2	198.75	1.390432218
2	278.181	278181	903.543	969.9173	969.9173	903.543	1.073460035	1.126881335		2	199	1.379563164
2	278.441	278441	1246.249	1946.163	1946.163	1246.249	1.561616499	1.145770265		2	199.25	1.36379029
2	278.652	278652	1219.765	2120.054	2120.054	1219.765	1.738083975	1.151045862		2	199.5	1.343630522
2	278.986	278986	1017.66	891.0667	891.0667	1017.66	0.875603541	1.117825888		2	199.75	1.313933653
2	279.361	279361	1029.138	792.1514	792.1514	1029.138	0.769723205	1.063859813		2	200	1.273915121
2	279.534	279534	944.4311	825.6624	825.6624	944.4311	0.874243129	1.03634267		2	200.25	1.236611014
2	280.101	280101	879.3941	799.9829	799.9829	879.3941	0.909697825	0.889199576		2	200.5	1.206051939
2	280.294	280294	673.5006	718.9567	718.9567	673.5006	1.067492293	0.863438968		2	200.75	1.1758281
2	280.466	280466	1019.723	887.7679	887.7679	1019.723	0.870597113	0.865390708		2	201	1.148470234
2	280.795	280795	1020.102	842.7496	842.7496	1020.102	0.826142484	0.906376883		2	201.25	1.128853548
2	281.102	281102	1196.673	926.3195	926.3195	1196.673	0.774079051	0.940183031		2	201.5	1.112054992
2	281.306	281306	1114.444	1176.874	1176.874	1114.444	1.056018966	0.950952275		2	201.75	1.096672228
2	281.511	281511	911.9804	874.4638	874.4638	911.9804	0.958862493	0.96311275		2	202	1.082778168
2	281.729	281729	866.0711	816.3066	816.3066	866.0711	0.942539937	0.973008508		2	202.25	1.072112685
2	281.916	281916	979.8063	1018.392	1018.392	979.8063	1.039380947	0.984638772		2	202.5	1.063287029
2	282.161	282161	834.5551	943.9994	943.9994	834.5551	1.131140892	0.998219959		2	202.75	1.058817987
2	282.367	282367	1067.63	997.5801	997.5801	1067.63	0.934387475	0.996507813		2	203	1.056193837
2	282.634	282634	1038.541	939.5744	939.5744	1038.541	0.904706121	0.987225974		2	203.25	1.059459231
2	282.887	282887	1050.731	987.0564	987.0564	1050.731	0.939399713	0.974722194		2	203.5	1.066702858
2	283.084	283084	784.9453	913.3535	913.3535	784.9453	1.163588724	0.956896824		2	203.75	1.07414238
2	283.281	283281	890.6664	779.9166	779.9166	890.6664	0.875655127	0.929664367		2	204	1.082108818
2	283.704	283704	962.5736	756.0951	756.0951	962.5736	0.785493286	0.881034187		2	204.25	1.090285172
2	283.912	283912	922.403	799.6602	799.6602	922.403	0.866931482	0.870323607		2	204.5	1.095528814
2	284.165	284165	933.3219	838.4316	838.4316	933.3219	0.898330576	0.859228081		2	204.75	1.099175739
2	284.368	284368	988.2967	862.4465	862.4465	988.2967	0.872659496	0.856220383		2	205	1.102321032
2	284.577	284577	1095.468	841.3395	841.3395	1095.468	0.768018326	0.862513768		2	205.25	1.103985715
2	284.827	284827	1026.941	889.4077	889.4077	1026.941	0.866074779	0.874652633		2	205.5	1.104718314
2	285.117	285117	1036.465	934.8217	934.8217	1036.465	0.901932723	0.902334878		2	205.75	1.104178883
2	285.351	285351	1041.805	1007.731	1007.731	1041.805	0.967293303	0.93498257		2	206	1.102205714
2	285.631	285631	768.5329	857.1023	857.1023	768.5329	1.115244774	0.961141278		2	206.25	1.097076086
2	285.804	285804	969.8093	756.2289	756.2289	969.8093	0.779770724	0.971808861		2	206.5	1.090190955
2	286.132	286132	809.9177	811.6183	811.6183	809.9177	1.00209972	0.988765105		2	206.75	1.084664667
2	286.398	286398	854.2897	915.5703	915.5703	854.2897	1.071732809	0.973953707		2	207	1.078643743
2	286.734	286734	927.2343	926.3389	926.3389	927.2343	0.999034333	0.937432164		2	207.25	1.074350414
2	286.952	286952	883.7383	796.6917	796.6917	883.7383	0.901501836	0.918276315		2	207.5	1.073457684
2	287.35	287350	1012.532	884.4309	884.4309	1012.532	0.873484394	0.878380968		2	207.75	1.073254908
2	287.695	287695	882.7913	704.8285	704.8285	882.7913	0.798408978	0.848326845		2	208	1.074365851
2	287.928	287928	1013.332	732.6045	732.6045	1013.332	0.722965918	0.839084613		2	208.25	1.076992659
2	288.218	288218	951.552	748.4826	748.4826	951.552	0.786591379	0.829519521		2	208.5	1.077385464
2	288.429	288429	1072.496	813.5892	813.5892	1072.496	0.758594158	0.824921168		2	208.75	1.076247527
2	288.604	288604	1044.973	1065.06	1065.06	1044.973	1.019222506	0.82589028		2	209	1.075133933
2	288.992	288992	1027.185	888.3709	888.3709	1027.185	0.864859689	0.843125312		2	209.25	1.074124506
2	289.336	289336	947.909	754.0538	754.0538	947.909	0.795491761	0.854572396		2	209.5	1.072937134
2	289.55	289550	985.7164	914.7172	914.7172	985.7164	0.927971981	0.853000082		2	209.75	1.071524638
2	290.053	290053	896.8733	764.3607	764.3607	896.8733	0.85225048	0.839792988		2	210	1.068825647
2	290.314	290314	1097.436	863.3132	863.3132	1097.436	0.786663824	0.835742505		2	210.25	1.065181892
2	290.669	290669	1053.536	895.2352	895.2352	1053.536	0.849743341	0.831324526		2	210.5	1.061237995
2	290.982	290982	879.5979	765.2567	765.2567	879.5979	0.87000742	0.83070315		2	210.75	1.057405944
2	291.255	291255	835.0051	683.1067	683.1067	835.0051	0.81808686	0.842009772		2	211	1.053710891
2	291.449	291449	1012.287	770.1703	770.1703	1012.287	0.760822079	0.854440621		2	211.25	1.050062022
2	291.757	291757	909.7795	779.3591	779.3591	909.7795	0.856646143	0.869872612		2	211.5	1.045088143
2	292.231	292231	824.3806	801.1352	801.1352	824.3806	0.971802587	0.88626625		2	211.75	1.038938606
2	292.448	292448	887.0031	777.4282	777.4282	887.0031	0.876466159	0.893443576		2	212	1.032046087
2	292.69	292690	836.6687	810.4357	810.4357	836.6687	0.968645893	0.898254582		2	212.25	1.025904288
2	292.904	292904	769.0453	744.8712	744.8712	769.0453	0.968566091	0.899781851		2	212.5	1.020998738
2	293.08	293080	1026.877	866.0352	866.0352	1026.877	0.843367998	0.900101268		2	212.75	1.017025492
2	293.342	293342	1009.821	839.5976	839.5976	1009.821	0.831432105	0.89874552		2	213	1.014998133
2	293.773	293773	921.0171	767.3756	767.3756	921.0171	0.833182793	0.880973794		2	213.25	1.014635675
2	294.013	294013	844.9777	774.5852	774.5852	844.9777	0.916693068	0.870746023		2	213.5	1.014774833
2	294.387	294387	977.2542	844.3878	844.3878	977.2542	0.864041106	0.860420577		2	213.75	1.013928908
2	294.57	294570	1001.759	888.1668	888.1668	1001.759	0.886607258	0.855375798		2	214	1.012817835
2	295.042	295042	989.4829	827.547	827.547	989.4829	0.836342902	0.84476308		2	214.25	1.01237702
2	295.49	295490	973.4773	807.9924	807.9924	973.4773	0.830006411	0.83570397		2	214.5	1.016031635
2	295.682	295682	977.2381	843.0542	843.0542	977.2381	0.862690679	0.832149005		2	214.75	1.02208764
2	295.921	295921	892.3759	710.4196	710.4196	892.3759	0.796099043	0.82954653		2	215	1.026021766
2	296.135	296135	888.7126	723.9269	723.9269	888.7126	0.814579314	0.829258246		2	215.25	1.026805094
2	296.317	296317	853.6633	708.421	708.421	853.6633	0.829859969	0.830125929		2	215.5	1.026912266
2	296.524	296524	901.6604	654.7906	654.7906	901.6604	0.726205343	0.832214504		2	215.75	1.025046323
2	296.798	296798	989.8981	940.226	940.226	989.8981	0.949820997	0.842579966		2	216	1.020706206
2	297.081	297081	1097.276	1049.912	1049.912	1097.276	0.956834926	0.853799704		2	216.25	1.017095308
2	297.286	297286	957.1023	796.6957	796.6957	957.1023	0.832403913	0.858898047		2	216.5	1.013643424
2	297.475	297475	1113.514	846.0781	846.0781	1113.514	0.759827088	0.864549339		2	216.75	1.013654196
2	297.682	297682	966.6604	788.9599	788.9599	966.6604	0.816170705	0.867680204		2	217	1.014659049
2	297.987	297987	914.824	794.1368	794.1368	914.824	0.868076045	0.864188179		2	217.25	1.016922798
2	298.259	298259	776.9825	811.4602	811.4602	776.9825	1.044373844	0.858961525		2	217.5	1.021537081
2	298.419	298419	789.6301	706.3567	706.3567	789.6301	0.894541254	0.855285625		2	217.75	1.025932062
2	298.627	298627	813.7374	597.8462	597.8462	813.7374	0.734691806	0.848503687		2	218	1.029896165
2	298.825	298825	975.8321	724.0777	724.0777	975.8321	0.742010536	0.842237563		2	218.25	1.033090266
2	299.23	299230	972.2827	888.3709	888.3709	972.2827	0.913696089	0.827757915		2	218.5	1.035262701
2	299.46	299460	959.2919	773.2808	773.2808	959.2919	0.806095413	0.821083412		2	218.75	1.034940073
2	299.842	299842	878.647	676.5286	676.5286	878.647	0.769966323	0.816467153		2	219	1.03430771
2	300.076	300076	793.9557	647.4075	647.4075	793.9557	0.81542018	0.815957298		2	219.25	1.034769533
2	301.365	301365	961.8524	773.4461	773.4461	961.8524	0.804121402	0.828551965		2	219.5	1.035479097
2	301.71	301710	864.4448	693.6127	693.6127	864.4448	0.8023794	0.835730702		2	219.75	1.036340569
2	302.194	302194	1185.427	986.5571	986.5571	1185.427	0.832237751	0.848643502		2	220	1.037898139
2	302.448	302448	926.6442	924.3966	924.3966	926.6442	0.997574474	0.851803487		2	220.25	1.039768318
2	302.806	302806	1006.708	722.815	722.815	1006.708	0.717998665	0.847715038		2	220.5	1.04208238
2	303.236	303236	799.3285	740.5164	740.5164	799.3285	0.926423116	0.836259714		2	220.75	1.044917581
2	303.536	303536	900.0688	766.4376	766.4376	900.0688	0.851532238	0.830356049		2	221	1.047988374
2	303.783	303783	913.0584	800.776	800.776	913.0584	0.877026048	0.822603874		2	221.25	1.049215932
2	303.949	303949	1005.846	732.2119	732.2119	1005.846	0.727956268	0.817642248		2	221.5	1.050443489
2	304.146	304146	968.0837	800.6536	800.6536	968.0837	0.827049975	0.813471133		2	221.75	1.051671047
2	304.488	304488	893.637	780.6441	780.6441	893.637	0.873558391	0.804926331		2	222	1.052898604
2	304.728	304728	898.4814	696.5541	696.5541	898.4814	0.775257117	0.802847062		2	222.25	1.054126162
2	304.891	304891	834.4044	617.5204	617.5204	834.4044	0.740073279	0.806439875		2	222.5	1.055353719
2	305.156	305156	955.6846	713.8236	713.8236	955.6846	0.746923828	0.81457665		2	222.75	1.056581277
2	305.503	305503	846.7148	740.2388	740.2388	846.7148	0.874248094	0.825427712		2	223	1.057808835
2	305.86	305860	801.8562	688.052	688.052	801.8562	0.858074054	0.841289118		2	223.25	1.059036392
2	306.047	306047	833.2749	728.2816	728.2816	833.2749	0.873999205	0.847011486		2	223.5	1.06026395
2	306.245	306245	805.7688	699.1496	699.1496	805.7688	0.867680158	0.852439025		2	223.75	1.061491507
2	306.505	306505	873.6565	783.4212	783.4212	873.6565	0.896715357	0.859101323		2	224	1.062719065
2	306.922	306922	1103.31	954.9566	954.9566	1103.31	0.865537881	0.854736049		2	224.25	1.063946623
2	307.153	307153	1044.93	744.221	744.221	1044.93	0.712220914	0.848749228		2	224.5	1.06517418
2	307.449	307449	883.194	749.721	749.721	883.194	0.848874653	0.845780379		2	224.75	1.066401738
2	307.73	307730	940.2704	905.6494	905.6494	940.2704	0.963179741	0.851885058		2	225	1.067629295
2	307.907	307907	746.5772	645.3338	645.3338	746.5772	0.864389912	0.857895169		2	225.25	1.068856853
2	308.117	308117	928.4442	772.5057	772.5057	928.4442	0.832043218	0.864493668		2	225.5	1.070084411
2	308.335	308335	1061.115	854.7464	854.7464	1061.115	0.805517215	0.872096388		2	225.75	1.071311968
2	308.565	308565	873.6245	799.5746	799.5746	873.6245	0.915238297	0.881381074		2	226	1.072539526
2	308.745	308745	830.0634	747.059	747.059	830.0634	0.900002337	0.886609646		2	226.25	1.073767083
2	308.907	308907	910.4481	765.1934	765.1934	910.4481	0.840458012	0.888282887		2	226.5	1.074994641
2	309.086	309086	792.8491	753.8497	753.8497	792.8491	0.950811069	0.889314968		2	226.75	1.076222198
2	309.345	309345	987.9696	906.7894	906.7894	987.9696	0.917831277	0.892246716		2	227	1.07494271
2	309.526	309526	917.042	775.9766	775.9766	917.042	0.846173458	0.894023592		2	227.25	1.071051498
2	309.842	309842	905.3323	855.8248	855.8248	905.3323	0.945315659	0.895324575		2	227.5	1.066218944
2	310.076	310076	1099.256	889.3758	889.3758	1099.256	0.809070681	0.895983923		2	227.75	1.061663726
2	310.248	310248	973.6642	922.7735	922.7735	973.6642	0.947732802	0.895040578		2	228	1.057437028
2	310.494	310494	1111.383	977.5754	977.5754	1111.383	0.879602621	0.888878164		2	228.25	1.055122005
2	310.728	310728	978.8294	863.6939	863.6939	978.8294	0.882374293	0.880711567		2	228.5	1.053277899
2	310.906	310906	877.503	759.47	759.47	877.503	0.865489919	0.874851864		2	228.75	1.053084531
2	311.1	311100	958.6341	828.9495	828.9495	958.6341	0.864719396	0.865399151		2	229	1.055198143
2	311.406	311406	737.4749	705.6924	705.6924	737.4749	0.956903618	0.850557475		2	229.25	1.058033499
2	311.738	311738	863.7679	693.8356	693.8356	863.7679	0.803266248	0.845253063		2	229.5	1.060989544
2	311.98	311980	1295.365	930.3273	930.3273	1295.365	0.718197033	0.842813536		2	229.75	1.064346204
2	312.379	312379	884.8013	759.939	759.939	884.8013	0.858880971	0.843887875		2	230	1.066634357
2	312.549	312549	912.7248	779.0102	779.0102	912.7248	0.853499543	0.848229924		2	230.25	1.066358213
2	312.858	312858	919.4251	815.8852	815.8852	919.4251	0.887386259	0.862667355		2	230.5	1.065163155
2	313.193	313193	1023.155	916.3959	916.3959	1023.155	0.895656963	0.877415845		2	230.75	1.064966431
2	313.499	313499	911.6733	858.9209	858.9209	911.6733	0.942136728	0.889166437		2	231	1.067363813
2	313.717	313717	917.479	763.4581	763.4581	917.479	0.832125967	0.898452395		2	231.25	1.070662745
2	314.069	314069	851.86	830.8881	830.8881	851.86	0.975381049	0.908301675		2	231.5	1.076287006
2	314.347	314347	1038.175	825.1232	825.1232	1038.175	0.794782383	0.907183272		2	231.75	1.084871942
2	314.535	314535	997.9128	963.6946	963.6946	997.9128	0.96571023	0.905763463		2	232	1.094976696
2	314.736	314736	882.7913	759.0131	759.0131	882.7913	0.859787698	0.905004737		2	232.25	1.106424795
2	314.91	314910	818.4736	842.1105	842.1105	818.4736	1.028879245	0.903535246		2	232.5	1.12126278
2	315.133	315133	917.094	834.8288	834.8288	917.094	0.910297963	0.901391613		2	232.75	1.138009537
2	315.434	315434	1081.545	783	783	1081.545	0.723964329	0.892797102		2	233	1.15510358
2	315.804	315804	888.9568	896.2509	896.2509	888.9568	1.008205236	0.876666338		2	233.25	1.171037441
2	316.112	316112	978.2385	858.6602	858.6602	978.2385	0.877761609	0.871660094		2	233.5	1.187952693
2	316.471	316471	959.3041	877.0485	877.0485	959.3041	0.914254927	0.882533076		2	233.75	1.203994491
2	316.731	316731	1046.944	760.542	760.542	1046.944	0.726440001	0.895385306		2	234	1.218654116
2	316.913	316913	3003.543	2842.385	2842.385	3003.543	0.946344034	0.904076949		2	234.25	1.233458556
2	317.197	317197	1111.143	952.4675	952.4675	1111.143	0.857196148	0.923197727		2	234.5	1.257319946
2	317.419	317419	944.5311	1010.378	1010.378	944.5311	1.069713851	0.937412221		2	234.75	1.291821099
2	317.581	317581	1043.303	910.3521	910.3521	1043.303	0.872567317	0.946091047		2	235	1.339589673
2	317.764	317764	931.6951	904.3383	904.3383	931.6951	0.970637605	0.957805897		2	235.25	1.392034287
2	317.989	317989	886.5146	945.1901	945.1901	886.5146	1.066186727	0.969280249		2	235.5	1.444761508
2	318.181	318181	825.2379	804.6407	804.6407	825.2379	0.975040894	0.973349651		2	235.75	1.49751874
2	318.579	318579	1048.676	969.6597	969.6597	1048.676	0.92465137	0.973072017		2	236	1.552342916
2	318.764	318764	1023.959	946.0877	946.0877	1023.959	0.923950764	0.972988276		2	236.25	1.618288028
2	318.95	318950	915.2064	991.1994	991.1994	915.2064	1.083033729	0.97037884		2	236.5	1.668471262
2	319.244	319244	866.4887	770.9998	770.9998	866.4887	0.88979787	0.961434722		2	236.75	1.705788122
2	319.519	319519	901.9004	873.4403	873.4403	901.9004	0.968444298	0.964297444		2	237	1.739035028
2	319.755	319755	1018.637	1046.594	1046.594	1018.637	1.027445498	0.978415042		2	237.25	1.7651707
2	319.959	319959	874.0721	812.0124	812.0124	874.0721	0.928999335	0.993742363		2	237.5	1.790030933
2	320.126	320126	850.573	777.9408	777.9408	850.573	0.914607917	1.009505606		2	237.75	1.79387745
2	320.548	320548	840.4814	929.1137	929.1137	840.4814	1.105454208	1.060347824		2	238	1.775499395
2	320.843	320843	937.113	1138.401	1138.401	937.113	1.214795868	1.097011848		2	238.25	1.748896317
2	321.122	321122	997.4237	1200.562	1200.562	997.4237	1.203662997	1.132332887		2	238.5	1.718845388
2	321.301	321301	854.6326	864.6919	864.6919	854.6326	1.011770321	1.156860427		2	238.75	1.682654149
2	321.602	321602	808.9948	1084.335	1084.335	808.9948	1.340348541	1.207787897		2	239	1.640173692
2	322.076	322076	955.5509	1035.047	1035.047	955.5509	1.083193998	1.293668652		2	239.25	1.589655627
2	322.251	322251	950.693	1286.41	1286.41	950.693	1.353128718	1.315186859		2	239.5	1.543297098
2	322.473	322473	1186.389	1300.1	1300.1	1186.389	1.095846303	1.326648569		2	239.75	1.500700407
2	322.659	322659	779.3786	1209.624	1209.624	779.3786	1.552036456	1.335408983		2	240	1.457077655
2	322.952	322952	760.8274	1232.179	1232.179	760.8274	1.619525007	1.343446714		2	240.25	1.405893399
2	323.431	323431	980.1506	1370.464	1370.464	980.1506	1.398217784	1.33888283		2	240.5	1.352650535
2	323.719	323719	881.7982	1206.609	1206.609	881.7982	1.368350491	1.364468528		2	240.75	1.304092401
2	323.927	323927	825.262	989.7317	989.7317	825.262	1.199293921	1.414723519		2	241	1.263281041
2	324.181	324181	1244.326	1369.708	1369.708	1244.326	1.100762983	1.493783822		2	241.25	1.224365777
2	324.354	324354	935.5554	1444.867	1444.867	935.5554	1.544394912	1.535448137		2	241.5	1.192035422
2	324.587	324587	890.2537	1406.212	1406.212	890.2537	1.579563219	1.598497557		2	241.75	1.159705067
2	324.926	324926	920.0222	1817.568	1817.568	920.0222	1.97556972	1.716659394		2	242	1.138153719
2	325.162	325162	847.6838	1545.11	1545.11	847.6838	1.822743339	1.765366384		2	242.25	1.12331826
2	325.41	325410	958.2069	1911.454	1911.454	958.2069	1.994823874	1.78802333		2	242.5	1.110713811
2	325.631	325631	902.3022	1867.138	1867.138	902.3022	2.069304497	1.793880494		2	242.75	1.103311299
2	325.981	325981	917.8586	1282.545	1282.545	917.8586	1.397323074	1.709056742		2	243	1.098472259
2	326.23	326230	1050.43	1612.647	1612.647	1050.43	1.535225574	1.616471595		2	243.25	1.091709413
2	326.425	326425	1057.332	1682.722	1682.722	1057.332	1.591479308	1.566298104		2	243.5	1.085935044
2	326.661	326661	1006.371	1660.351	1660.351	1006.371	1.64983987	1.533016372		2	243.75	1.081947114
2	326.937	326937	1053.182	1331.292	1331.292	1053.182	1.26406642	1.502083945		2	244	1.079288399
2	327.436	327436	1222.071	1582.022	1582.022	1222.071	1.294541806	1.465000012		2	244.25	1.078612811
2	327.869	327869	1022.162	1587.52	1587.52	1022.162	1.553100194	1.478902358		2	244.5	1.080158558
2	328.135	328135	922.9071	1478.917	1478.917	922.9071	1.602454895	1.492020137		2	244.75	1.08549631
2	328.303	328303	842.4351	1398.52	1398.52	842.4351	1.660092273	1.486551302		2	245	1.089364962
2	328.584	328584	907.2732	1201.499	1201.499	907.2732	1.324296805	1.448809681		2	245.25	1.092283674
2	328.774	328774	830.3283	1225.472	1225.472	830.3283	1.475888513	1.422010551		2	245.5	1.093814746
2	328.941	328941	859.6506	1263.502	1263.502	859.6506	1.469785515	1.39686073		2	245.75	1.094186274
2	329.247	329247	864.4891	1068.209	1068.209	864.4891	1.235653521	1.332714114		2	246	1.093829442
2	329.487	329487	911.7247	1065.926	1065.926	911.7247	1.169131428	1.287959364		2	246.25	1.092460528
2	329.649	329649	704.9719	957.9756	957.9756	704.9719	1.358884801	1.265549274		2	246.5	1.087985664
2	329.813	329813	887.3238	998.3448	998.3448	887.3238	1.125118925	1.24422429		2	246.75	1.080138553
2	330.068	330068	972.2355	1085.165	1085.165	972.2355	1.116154471	1.210130544		2	247	1.072898675
2	330.282	330282	836.3817	1021.37	1021.37	836.3817	1.221176886	1.184724171		2	247.25	1.065715775
2	330.49	330490	855.2546	1166.453	1166.453	855.2546	1.363866386	1.164459271		2	247.5	1.057633355
2	330.733	330733	1046.49	1194.51	1194.51	1046.49	1.141444257	1.136057205		2	247.75	1.050900522
2	330.939	330939	1033.118	1164.862	1164.862	1033.118	1.127520767	1.100814796		2	248	1.050149094
2	331.33	331330	899.3243	922.5066	922.5066	899.3243	1.025777464	1.034689366		2	248.25	1.052779118
2	331.773	331773	915.8096	849.379	849.379	915.8096	0.927462433	0.982818591		2	248.5	1.058136154
2	332.096	332096	888.5925	724.1037	724.1037	888.5925	0.814888377	0.948474895		2	248.75	1.065359657
2	332.506	332506	1039.676	915.9986	915.9986	1039.676	0.881042363	0.920002785		2	249	1.074423256
2	332.85	332850	926.4613	807.1714	807.1714	926.4613	0.871241357	0.921719657		2	249.25	1.08497573
2	333.24	333240	1087.102	1262.948	1262.948	1087.102	1.16175667	0.932785488		2	249.5	1.098084561
2	333.814	333814	951.9653	902.472	902.472	951.9653	0.948009344	0.958870993		2	249.75	1.11336158
2	334.201	334201	1190.15	1139.808	1139.808	1190.15	0.95770113	0.982291746		2	250	1.12856373
2	334.428	334428	908.2425	901.231	901.231	908.2425	0.992280145	0.988096395		2	250.25	1.14124659
2	334.815	334815	970.7473	806.1068	806.1068	970.7473	0.830398189	0.984395333		2	250.5	1.153809184
2	335.068	335068	807.754	814.0678	814.0678	807.754	1.007816489	0.979364956		2	250.75	1.166696099
2	335.267	335267	1026.56	1074.483	1074.483	1026.56	1.046683097	0.974000795		2	251	1.180743682
2	335.487	335487	946.104	1034.774	1034.774	946.104	1.093721198	0.965748233		2	251.25	1.191149073
2	335.891	335891	899.273	775.7478	775.7478	899.273	0.86263882	0.951344599		2	251.5	1.204231533
2	336.156	336156	801.5997	686.3101	686.3101	801.5997	0.856175595	0.939362245		2	251.75	1.218827663
2	336.418	336418	718.5921	790.4959	790.4959	718.5921	1.100062052	0.923206419		2	252	1.243236251
2	336.712	336712	862.5969	766.9995	766.9995	862.5969	0.889174886	0.910668415		2	252.25	1.29044446
2	337.161	337161	1051.763	882.4511	882.4511	1051.763	0.839020863	0.909184897		2	252.5	1.355634051
2	337.326	337326	1236.861	962.1066	962.1066	1236.861	0.777861538	0.910951557		2	252.75	1.421040465
2	337.718	337718	851.0907	811.2916	811.2916	851.0907	0.953237534	0.915337391		2	253	1.499155063
2	337.972	337972	1043.792	1011.756	1011.756	1043.792	0.969308061	0.912988546		2	253.25	1.580367677
2	338.428	338428	1373.371	1344.336	1344.336	1373.371	0.97885859	0.910611002		2	253.5	1.664727548
2	338.617	338617	729.1423	758.1364	758.1364	729.1423	1.039764666	0.897168292		2	253.75	1.75140415
2	338.86	338860	986.9607	853.6756	853.6756	986.9607	0.864953995	0.865422214		2	254	1.814140426
2	339.046	339046	976.7496	795.0245	795.0245	976.7496	0.813949143	0.874699294		2	254.25	1.858208199
2	339.264	339264	858.5271	905.1367	905.1367	858.5271	1.054290191	0.950068305		2	254.5	1.885585903
2	339.495	339495	939.559	793.8726	793.8726	939.559	0.844941723	1.06168788		2	254.75	1.907783802
2	339.694	339694	889.7315	823.866	823.866	889.7315	0.925971487	1.139449965		2	255	1.892321824
2	339.901	339901	904.0875	842.7434	842.7434	904.0875	0.93214805	1.234734913		2	255.25	1.848877408
2	340.254	340254	915.0882	859.3392	859.3392	915.0882	0.939078004	1.45887157		2	255.5	1.787344315
2	340.515	340515	973.9988	803.7852	803.7852	973.9988	0.825242495	1.542233258		2	255.75	1.725811221
2	340.69	340690	1110.463	4986.614	4986.614	1110.463	4.490571951	1.516821166		2	256	1.664794346
2	340.956	340956	808.9948	784.2781	784.2781	808.9948	0.96944764	1.4391206		2	256.25	1.609751195
2	341.23	341230	963.4769	719.3271	719.3271	963.4769	0.746595066	1.283581011		2	256.5	1.554809679
2	341.432	341432	1137.556	909.4423	909.4423	1137.556	0.799470356	1.121041544		2	256.75	1.499868163
2	341.613	341613	1009.913	822.1928	822.1928	1009.913	0.814122405	1.017445942		2	257	1.446160297
2	341.81	341810	979.1417	802.061	802.061	979.1417	0.819147014	0.925014533		2	257.25	1.394444669
2	342.02	342020	1023.521	809.3631	809.3631	1023.521	0.790763551	0.810067112		2	257.5	1.341792629
2	342.217	342217	1486.116	1029.722	1029.722	1486.116	0.692894767	0.738366468		2	257.75	1.290296851
2	342.4	342400	1599.878	1336.704	1336.704	1599.878	0.835503707	0.742957822		2	258	1.239049317
2	342.63	342630	1038.541	951.8551	951.8551	1038.541	0.916531076	0.814507089		2	258.25	1.188349114
2	342.914	342914	845.474	771.4245	771.4245	845.474	0.912416585	0.885153948		2	258.5	1.137926573
2	343.141	343141	908.9828	950.5817	950.5817	908.9828	1.045764232	0.897973415		2	258.75	1.087674182
2	343.476	343476	846.7148	704.6281	704.6281	846.7148	0.832190603	0.915037798		2	259	1.037577203
2	343.653	343653	751.0352	693.7353	693.7353	751.0352	0.92370544	0.91666239		2	259.25	0.992618128
2	343.926	343926	802.2248	730.5789	730.5789	802.2248	0.910690993	0.912842856		2	259.5	0.948492136
2	344.164	344164	861.145	866.5321	866.5321	861.145	1.006255741	0.91111228		2	259.75	0.952826372
2	344.343	344343	820.8197	627.2927	627.2927	820.8197	0.76422715	0.908967638		2	260	0.957948579
2	344.653	344653	1020.177	871.9352	871.9352	1020.177	0.854690117	0.90280026		2	260.25	0.963070786
2	344.881	344881	840.6015	804.1789	804.1789	840.6015	0.956670789	0.907918852		2	260.5	0.968192993
2	345.275	345275	773.1971	746.7375	746.7375	773.1971	0.965778971	0.926616522		2	260.75	0.9733152
2	345.704	345704	1057.773	891.0606	891.0606	1057.773	0.842393028	0.935403924		2	261	0.978437407
2	345.975	345975	793.7114	799.202	799.202	793.7114	1.006917628	0.931766946		2	261.25	0.983559614
2	346.257	346257	774.0819	712.7527	712.7527	774.0819	0.920771691	0.922828761		2	261.5	0.988681821
2	346.551	346551	766.5598	690.0889	690.0889	766.5598	0.900241442	0.89107968		2	261.75	0.993804027
2	346.949	346949	840.0146	752.8817	752.8817	840.0146	0.89627216	0.827463696		2	262	0.998926234
2	347.242	347242	941.9523	792.3588	792.3588	941.9523	0.841187818	0.7956196		2	262.25	1.004048441
2	347.425	347425	867.3119	724.2246	724.2246	867.3119	0.835022095	0.78454431		2	262.5	1.009170648
2	347.678	347678	1460.161	818.2031	818.2031	1460.161	0.56035129	0.76960976		2	262.75	1.014292855
2	347.936	347936	963.3872	761.9489	761.9489	963.3872	0.79090619	0.760304052		2	263	1.019415062
2	348.161	348161	1109.266	717.6924	717.6924	1109.266	0.646997564	0.762012726		2	263.25	1.024537269
2	348.327	348327	885.6756	613.1782	613.1782	885.6756	0.692328207	0.766999987		2	263.5	1.029659476
2	348.514	348514	999.5636	791.4775	791.4775	999.5636	0.791823052	0.771522759		2	263.75	1.034781683
2	348.696	348696	859.6811	788.7558	788.7558	859.6811	0.917498128	0.780098313		2	264	1.03990389
2	348.901	348901	886.8466	787.9393	787.9393	886.8466	0.888473046	0.792197004		2	264.25	1.045026097
2	349.247	349247	982.2091	827.8959	827.8959	982.2091	0.842891702	0.808674619		2	264.5	1.050148304
2	349.805	349805	999.8397	795.112	795.112	999.8397	0.795239477	0.841128652		2	264.75	1.055270511
2	350.081	350081	949.2789	753.3734	753.3734	949.2789	0.793627036	0.8504761		2	265	1.060392718
2	350.332	350332	930.5922	703.996	703.996	930.5922	0.756503225	0.850880996		2	265.25	1.065514925
2	350.58	350580	795.4935	779.1617	779.1617	795.4935	0.9794696	0.849627291		2	265.5	1.076106955
2	350.867	350867	1095.81	933.5774	933.5774	1095.81	0.851951889	0.850912384		2	265.75	1.097694123
2	351.191	351191	1404.019	1290.485	1290.485	1404.019	0.919136422	0.852046608		2	266	1.116573034
2	351.469	351469	992.5096	799.0626	799.0626	992.5096	0.805093069	0.852280461		2	266.25	1.132868054
2	351.707	351707	833.9099	691.9712	691.9712	833.9099	0.829791324	0.851399849		2	266.5	1.146033198
2	352.115	352115	997.1584	849.6285	849.6285	997.1584	0.852049684	0.847573096		2	266.75	1.15503817
2	352.356	352356	1043.547	894.3846	894.3846	1043.547	0.857062116	0.841232661		2	267	1.162688845
2	352.777	352777	1082.807	778.9308	778.9308	1082.807	0.719362546	0.823796042		2	267.25	1.167403906
2	352.967	352967	1073.455	918.7202	918.7202	1073.455	0.855853482	0.818872809		2	267.5	1.168165567
2	353.32	353320	822.659	766.7098	766.7098	822.659	0.931989804	0.815653556		2	267.75	1.166276102
2	353.754	353754	955.3393	763.9588	763.9588	955.3393	0.799672745	0.814651444		2	268	1.161401546
2	354.001	354001	1004.039	764.0623	764.0623	1004.039	0.760988667	0.814066709		2	268.25	1.149374926
2	354.302	354302	973.2754	695.9889	695.9889	973.2754	0.715099652	0.812600118		2	268.5	1.131183462
2	354.683	354683	820.4177	744.2619	744.2619	820.4177	0.907174358	0.810976942		2	268.75	1.117978259
2	354.971	354971	940.0466	795.4218	795.4218	940.0466	0.846151457	0.811135852		2	269	1.112162135
2	355.343	355343	893.1204	728.2281	728.2281	893.1204	0.81537506	0.812611856		2	269.25	1.108385683
2	355.507	355507	812.2209	630.0353	630.0353	812.2209	0.775694519	0.814007578		2	269.5	1.105052088
2	355.884	355884	884.2168	744.07	744.07	884.2168	0.841501767	0.821331975		2	269.75	1.101985579
2	356.178	356178	948.2776	752.9379	752.9379	948.2776	0.794005785	0.828637955		2	270	1.098962562
2	356.411	356411	1188.613	1009.682	1009.682	1188.613	0.849462357	0.83316805		2	270.25	1.096352449
2	356.594	356594	1028.684	851.6276	851.6276	1028.684	0.827880671	0.836351886		2	270.5	1.09426472
2	356.978	356978	970.3137	786.4267	786.4267	970.3137	0.810487062	0.843186682		2	270.75	1.092176991
2	357.451	357451	832.9549	728.8966	728.8966	832.9549	0.875073308	0.853619675		2	271	1.089429289
2	357.608	357608	946.6173	866.4495	866.4495	946.6173	0.915311288	0.857541896		2	271.25	1.086512853
2	358.13	358130	957.1827	798.5045	798.5045	957.1827	0.834223707	0.861987684		2	271.5	1.083733284
2	358.398	358398	838.7587	681.5198	681.5198	838.7587	0.812533807	0.850407786		2	271.75	1.08117458
2	358.656	358656	821.5524	743.627	743.627	821.5524	0.905148594	0.838629045		2	272	1.078004844
2	358.889	358889	808.4752	689.3448	689.3448	808.4752	0.852648047	0.832045681		2	272.25	1.074850017
2	359.132	359132	1007.289	860.8134	860.8134	1007.289	0.854584335	0.823061499		2	272.5	1.074089348
2	359.46	359460	783.6143	611.5433	611.5433	783.6143	0.780413655	0.814274814		2	272.75	1.074120692
2	359.628	359628	998.3393	715.3746	715.3746	998.3393	0.716564599	0.811387528		2	273	1.074041229
2	359.964	359964	909.9951	725.0674	725.0674	909.9951	0.796781653	0.80499358		2	273.25	1.075292437
2	360.218	360218	1408.281	1141.083	1141.083	1408.281	0.810266559	0.805049416		2	273.5	1.07618264
2	360.461	360461	1009.357	871.9887	871.9887	1009.357	0.86390514	0.814259041		2	273.75	1.075760376
2	360.656	360656	842.4351	699.0459	699.0459	842.4351	0.829791992	0.825703524		2	274	1.073348354
2	360.89	360890	857.8209	776.5749	776.5749	857.8209	0.905287922	0.83742935		2	274.25	1.070214758
2	361.243	361243	967.8846	743.4579	743.4579	967.8846	0.768126593	0.863973551		2	274.5	1.064848649
2	361.556	361556	1112.417	843.5791	843.5791	1112.417	0.758329925	0.8836525		2	274.75	1.058314504
2	361.903	361903	984.4502	980.8415	980.8415	984.4502	0.996334299	0.884580139		2	275	1.052479511
2	362.091	362091	985.9314	971.603	971.603	985.9314	0.985467143	0.882078329		2	275.25	1.046571813
2	362.428	362428	1044.216	996.3118	996.3118	1044.216	0.954124242	0.874736552		2	275.5	1.04041792
2	362.677	362677	2097.352	1607.321	1607.321	2097.352	0.766357292	0.861385683		2	275.75	1.035182132
2	363.167	363167	896.2223	723.761	723.761	896.2223	0.807568613	0.814203937		2	276	1.029471289
2	363.559	363559	1379.946	1110.914	1110.914	1379.946	0.805041647	0.787938011		2	276.25	1.024124914
2	363.819	363819	1410.364	1076.313	1076.313	1410.364	0.763145543	0.780261058		2	276.5	1.01895849
2	364.084	364084	1606.12	1137.256	1137.256	1606.12	0.708076607	0.77468825		2	276.75	1.015450454
2	364.342	364342	997.0985	802.6102	802.6102	997.0985	0.80494575	0.777287871		2	277	1.017705006
2	364.513	364513	1171.687	921.936	921.936	1171.687	0.786844951	0.790781129		2	277.25	1.030834294
2	364.739	364739	923.8687	770.3841	770.3841	923.8687	0.833867518	0.812550595		2	277.5	1.046074939
2	365.042	365042	915.3242	713.8853	713.8853	915.3242	0.779926173	0.840967127		2	277.75	1.060677974
2	365.328	365328	929.4061	765.2567	765.2567	929.4061	0.82338248	0.876045672		2	278	1.070633685
2	365.566	365566	828.3905	758.1428	758.1428	828.3905	0.915199776	0.897705462		2	278.25	1.074767354
2	365.923	365923	785.8774	831.8271	831.8271	785.8774	1.058469298	0.921424481		2	278.5	1.078507319
2	366.226	366226	797.3314	727.3853	727.3853	797.3314	0.912274745	0.939154061		2	278.75	1.077058538
2	366.424	366424	663.6405	765.5667	765.5667	663.6405	1.153586467	0.945722738		2	279	1.070849117
2	366.599	366599	929.2487	704.57	704.57	929.2487	0.758214674	0.944906008		2	279.25	1.062084096
2	366.776	366776	1024.357	888.3709	888.3709	1024.357	0.867247356	0.938748895		2	279.5	1.052806066
2	367.098	367098	938.7814	901.4352	901.4352	938.7814	0.960218428	0.928559255		2	279.75	1.037832211
2	367.591	367591	897.4161	829.8069	829.8069	897.4161	0.924662372	0.908986526		2	280	1.022026275
2	367.812	367812	930.6	849.9946	849.9946	930.6	0.913383409	0.902607002		2	280.25	1.010795513
2	368.171	368171	896.8427	720.8531	720.8531	896.8427	0.803767595	0.906763364		2	280.5	1.010872135
2	368.386	368386	984.931	906.3343	906.3343	984.931	0.920200806	0.911373749		2	280.75	1.018459743
2	368.554	368554	932.0812	897.4316	897.4316	932.0812	0.962825556	0.913017085		2	281	1.025325156
2	368.76	368760	1032.505	910.2787	910.2787	1032.505	0.88162159	0.913773739		2	281.25	1.029965009
2	369.251	369251	957.8266	989.5672	989.5672	957.8266	1.033138148	0.91546838		2	281.5	1.033488868
2	369.537	369537	1030.335	934.0959	934.0959	1030.335	0.90659436	0.911226809		2	281.75	1.036376892
2	369.851	369851	970.5259	763.3271	763.3271	970.5259	0.786508737	0.903232438		2	282	1.040026554
2	370.207	370207	817.9285	822.8388	822.8388	817.9285	1.006003336	0.89715165		2	282.25	1.042020647
2	370.43	370430	911.8485	795.9003	795.9003	911.8485	0.872842693	0.896996212		2	282.5	1.040657325
2	370.654	370654	1020.27	871.224	871.224	1020.27	0.85391514	0.896906908		2	282.75	1.038125745
2	371.081	371081	1032.05	975.33	975.33	1032.05	0.945041422	0.896933093		2	283	1.033985195
2	371.243	371243	1157.54	962.674	962.674	1157.54	0.831655062	0.897298928		2	283.25	1.026542958
2	371.498	371498	1043.436	918.6563	918.6563	1043.436	0.880414611	0.897208122		2	283.5	1.019365098
2	371.883	371883	885.9651	809.332	809.332	885.9651	0.913503252	0.893502267		2	283.75	1.013074304
2	372.276	372276	1167.366	1278.226	1278.226	1167.366	1.094965932	0.889823799		2	284	1.010101774
2	372.482	372482	913.8151	814.6969	814.6969	913.8151	0.891533637	0.890589868		2	284.25	1.008032028
2	372.751	372751	1231.573	934.1964	934.1964	1231.573	0.758539201	0.889991381		2	284.5	1.008574449
2	372.947	372947	1239.439	956.6906	956.6906	1239.439	0.771873888	0.888668112		2	284.75	1.011185804
2	373.174	373174	1172.251	1058.414	1058.414	1172.251	0.902890251	0.891788202		2	285	1.016119876
2	373.57	373570	1265.481	1169.253	1169.253	1265.481	0.923959348	0.906343788		2	285.25	1.023361538
2	373.789	373789	976.9977	1040.507	1040.507	976.9977	1.065004554	0.918052309		2	285.5	1.030185911
2	373.995	373995	1199.371	1062.697	1062.697	1199.371	0.886045269	0.937703841		2	285.75	1.034955218
2	374.424	374424	1099.729	951.2804	951.2804	1099.729	0.865013472	0.999707077		2	286	1.038234947
2	374.747	374747	1162.397	1264.622	1264.622	1162.397	1.087943276	1.036238687		2	286.25	1.038296678
2	375.138	375138	1024.329	1076.142	1076.142	1024.329	1.050582381	1.04860231		2	286.5	1.03358792
2	375.405	375405	1076.761	1343.34	1343.34	1076.761	1.247574903	1.052953731		2	286.75	1.02704886
2	375.585	375585	797.8975	827.3362	827.3362	797.8975	1.036895341	1.06152481		2	287	1.021552317
2	375.815	375815	928.0318	1053.437	1053.437	928.0318	1.135130283	1.07717993		2	287.25	1.015447079
2	376.087	376087	1023.786	978.75	978.75	1023.786	0.956010338	1.096258145		2	287.5	1.009821523
2	376.27	376270	846.4707	802.7035	802.7035	846.4707	0.948294489	1.110464098		2	287.75	1.005151518
2	376.514	376514	858.2707	981.7805	981.7805	858.2707	1.143905414	1.133861864		2	288	1.002852818
2	376.798	376798	814.1431	1027.428	1027.428	814.1431	1.261974707	1.161768287		2	288.25	1.000931172
2	377.113	377113	998.1532	1039.835	1039.835	998.1532	1.04175892	1.194670139		2	288.5	1.000076584
2	377.336	377336	870.7861	1227.199	1227.199	870.7861	1.409300171	1.221703463		2	288.75	1.001796893
2	377.742	377742	1217.401	1688.558	1688.558	1217.401	1.387018739	1.264904962		2	289	1.004480651
2	377.958	377958	1002.68	1189.452	1189.452	1002.68	1.186272789	1.280466417		2	289.25	1.006507399
2	378.172	378172	1000.076	1320.104	1320.104	1000.076	1.32000368	1.293130264		2	289.5	1.006911043
2	378.375	378375	856.4003	1173.287	1173.287	856.4003	1.370021706	1.304645349		2	289.75	1.005542184
2	378.6	378600	965.3418	1106.901	1106.901	965.3418	1.146641532	1.321464973		2	290	1.003942985
2	378.944	378944	915.0882	1180.969	1180.969	915.0882	1.290552102	1.348241646		2	290.25	1.002859127
2	379.229	379229	1091.348	1293.142	1293.142	1091.348	1.184903441	1.353714399		2	290.5	1.002053214
2	379.489	379489	1025.231	1634.072	1634.072	1025.231	1.593857384	1.346357832		2	290.75	1.001501642
2	379.811	379811	1041.519	1630.717	1630.717	1041.519	1.565710275	1.327578162		2	291	1.001571056
2	380.095	380095	1362.742	1642.366	1642.366	1362.742	1.205192179	1.285478767		2	291.25	1.00409357
2	380.536	380536	958.8822	1155.346	1155.346	958.8822	1.204888359	1.192005019		2	291.5	1.007795033
2	380.745	380745	907.2654	957.9066	957.9066	907.2654	1.055817405	1.155487308		2	291.75	1.010846682
2	380.97	380970	1064.504	1253.15	1253.15	1064.504	1.177214928	1.107240436		2	292	1.012979641
2	381.169	381169	990.4603	923.5978	923.5978	990.4603	0.932493508	1.066764946		2	292.25	1.015079144
2	381.43	381430	812.7605	791.5293	791.5293	812.7605	0.973877668	1.035493923		2	292.5	1.016926478
2	381.775	381775	860.6274	905.3752	905.3752	860.6274	1.051994394	1.001984711		2	292.75	1.017951033
2	382.153	382153	961.7303	972.5852	972.5852	961.7303	1.011286844	0.977077258		2	293	1.018261239
2	382.528	382528	1155.791	954.368	954.368	1155.791	0.825727143	0.981739478		2	293.25	1.018082297
2	382.776	382776	904.6845	1020.538	1020.538	904.6845	1.128059561	0.986603218		2	293.5	1.016379111
2	383.039	383039	942.0644	919.4253	919.4253	942.0644	0.975968628	0.985246511		2	293.75	1.013867712
2	383.53	383530	872.8566	949.7925	949.7925	872.8566	1.088142657	0.988548336		2	294	1.011279884
2	383.765	383765	1049.824	851.1377	851.1377	1049.824	0.810743229	0.988300753		2	294.25	1.009550838
2	384.053	384053	959.5361	1064.428	1064.428	959.5361	1.10931522	0.98211088		2	294.5	1.007870454
2	384.307	384307	833.0661	825.3674	825.3674	833.0661	0.990758596	0.97393326		2	294.75	1.006414322
2	384.64	384640	863.9714	808.9803	808.9803	863.9714	0.936350787	0.96775345		2	295	1.005044866
2	385.001	385001	894.6093	844.5423	844.5423	894.6093	0.944034787	0.964163616		2	295.25	1.003790103
2	385.215	385215	890.1779	890.8593	890.8593	890.1779	1.000765465	0.963784277		2	295.5	1.002562655
2	385.404	385404	900.4471	892.6543	892.6543	900.4471	0.991345633	0.968415557		2	295.75	1.001561289
2	385.575	385575	891.8951	753.6455	753.6455	891.8951	0.84499343	0.977647832		2	296	1.001081725
2	385.778	385778	1047.243	1084.549	1084.549	1047.243	1.03562306	0.99101598		2	296.25	1.001170989
2	386.036	386036	955.8423	1032.282	1032.282	955.8423	1.079971037	1.020023616		2	296.5	1.001698645
2	386.264	386264	932.3789	947.4616	947.4616	932.3789	1.016176578	1.055255634		2	296.75	1.003840547
2	386.558	386558	1025.976	1087.166	1087.166	1025.976	1.059640771	1.089448309		2	297	1.006233996
2	386.757	386757	913.7718	858.3639	858.3639	913.7718	0.939363526	1.103526969		2	297.25	1.008040318
2	387.027	387027	910.4914	1185.899	1185.899	910.4914	1.302482374	1.121439928		2	297.5	1.009727362
2	387.2	387200	927.3662	1148.603	1148.603	927.3662	1.238564658	1.127299703		2	297.75	1.010208326
2	387.469	387469	762.4514	882.3572	882.3572	762.4514	1.157263532	1.123407438		2	298	1.009486395
2	387.713	387713	997.9128	1027.179	1027.179	997.9128	1.029327412	1.110663873		2	298.25	1.008316039
2	388.102	388102	1089.314	1192.869	1192.869	1089.314	1.095064417	1.085470735		2	298.5	1.006734935
2	388.31	388310	912.1161	910.309	910.309	912.1161	0.998018783	1.060724939		2	298.75	1.00477777
2	388.628	388628	865.865	880.5323	880.5323	865.865	1.016939477	1.018786859		2	299	1.002675237
2	388.873	388873	883.584	939.1764	939.1764	883.584	1.062916938	1.009065973		2	299.25	1.000530501
2	389.07	389070	828.4287	865.5084	865.5084	828.4287	1.044759072	1.005401921		2	299.5	0.998928055
2	389.438	389438	928.0429	773.3657	773.3657	928.0429	0.833329688	1.004456587		2	299.75	0.998192034
2	389.624	389624	1056.491	1128.279	1128.279	1056.491	1.067949467	1.011410475		2	300	0.997837307
2	389.885	389885	1024.038	967.3991	967.3991	1024.038	0.944690627	1.029418066		2	300.25	0.998211161
2	390.048	390048	908.4943	926.7342	926.7342	908.4943	1.020077066	1.034740644		2	300.5	0.99880627
2	390.252	390252	1003.923	1056.778	1056.778	1003.923	1.05264846	1.035509383		2	300.75	0.99940138
2	390.463	390463	1010.846	1120.262	1120.262	1010.846	1.108242007	1.036610439		2	301	0.99999649
2	390.792	390792	949.2789	1147.375	1147.375	949.2789	1.20868061	1.035677708		2	301.25	1.0005916
2	391.061	391061	944.2409	994.7815	994.7815	944.2409	1.053525112	1.028167877		2	301.5	1.001549713
2	391.312	391312	1103.137	1011.341	1011.341	1103.137	0.916786401	1.01988366		2	301.75	1.002874268
2	391.775	391775	946.4826	869.8632	869.8632	946.4826	0.919048274	1.002110965		2	302	1.004499212
2	392.185	392185	811.2952	741.5533	741.5533	811.2952	0.914036346	0.979811311		2	302.25	1.0059299
2	392.356	392356	924.4514	891.028	891.028	924.4514	0.963845152	0.970410556		2	302.5	1.006385345
2	392.769	392769	1528.322	1513.164	1513.164	1528.322	0.990081933	0.937834193		2	302.75	1.005689778
2	392.954	392954	960.2247	1196.131	1196.131	960.2247	1.245678225	0.927308418		2	303	1.00427486
2	393.175	393175	892.1355	815.7008	815.7008	892.1355	0.914323889	0.917126545		2	303.25	1.002676037
2	393.458	393458	997.843	705.2603	705.2603	997.843	0.706784835	0.903981255		2	303.5	1.001477466
2	393.639	393639	855.6485	715.5853	715.5853	855.6485	0.836307549	0.90273067		2	303.75	0.999668569
2	393.804	393804	911.425	767.6818	767.6818	911.425	0.842287407	0.90539226		2	304	0.997944387
2	394.046	394046	749.0316	698.9389	698.9389	749.0316	0.933123382	0.911562215		2	304.25	0.996558228
2	394.227	394227	968.5356	857.8876	857.8876	968.5356	0.885757426	0.925089011		2	304.5	0.995084207
2	394.477	394477	854.8439	792.9621	792.9621	854.8439	0.927610409	0.955296498		2	304.75	0.99472111
2	394.74	394740	703.6435	663.883	663.883	703.6435	0.943493403	0.984155065		2	305	0.996293647
2	395.175	395175	947.9633	1175.574	1175.574	947.9633	1.24010497	1.035047838		2	305.25	0.998176736
2	395.496	395496	743.326	898.7815	898.7815	743.326	1.209135023	1.075252123		2	305.5	1.000081346
2	395.857	395857	946.4826	905.3544	905.3544	946.4826	0.956546269	1.095382794		2	305.75	1.002777786
2	396.066	396066	826.4734	838.5089	838.5089	826.4734	1.014562477	1.083635747		2	306	1.005012174
2	396.452	396452	847.9841	953.2639	953.2639	847.9841	1.124153035	1.033972405		2	306.25	1.00671607
2	396.702	396702	755.4171	769.9357	769.9357	755.4171	1.019219316	1.009322939		2	306.5	1.008276751
2	396.984	396984	844.9974	848.9707	848.9707	844.9974	1.004702145	0.984581651		2	306.75	1.00768313
2	397.188	397188	932.0424	904.4971	904.4971	932.0424	0.970446302	0.969663082		2	307	1.006751975
2	397.361	397361	857.817	802.1467	802.1467	857.817	0.935102359	0.965585717		2	307.25	1.005548903
2	397.544	397544	856.6411	772.2674	772.2674	856.6411	0.90150636	0.964501218		2	307.5	1.005332567
2	397.714	397714	877.7228	821.5979	821.5979	877.7228	0.936056236	0.963891454		2	307.75	1.006715344
2	398.111	398111	992.6317	1076.96	1076.96	992.6317	1.084954269	0.970504978		2	308	1.008726035
2	398.383	398383	1118.623	963.1157	963.1157	1118.623	0.86098328	0.976132628		2	308.25	1.010751702
2	398.555	398555	1010.499	879.0995	879.0995	1010.499	0.86996573	0.980148231		2	308.5	1.01309663
2	398.792	398792	732.2123	910.0019	910.0019	732.2123	1.242811545	0.990832375		2	308.75	1.015022284
2	399.152	399152	1090.406	1056.521	1056.521	1090.406	0.968924419	1.002756915		2	309	1.015547985
2	399.498	399498	787.0424	772.4003	772.4003	787.0424	0.981396047	0.991818965		2	309.25	1.016121055
2	399.833	399833	812.4202	787.0692	787.0692	812.4202	0.968795704	0.983412133		2	309.5	1.016753748
2	400.025	400025	863.2612	843.5504	843.5504	863.2612	0.97716705	0.98501342		2	309.75	1.017040607
2	400.229	400229	844.9364	839.3798	839.3798	844.9364	0.993423647	0.985969062		2	310	1.017241347
2	400.466	400466	863.5275	877.1438	877.1438	863.5275	1.01576823	0.992295143		2	310.25	1.01705149
2	400.966	400966	924.1243	818.0726	818.0726	924.1243	0.885240871	1.024435322		2	310.5	1.015511357
2	401.239	401239	951.821	1027.525	1027.525	951.821	1.079535963	1.048267321		2	310.75	1.013396336
2	401.429	401429	883.0435	947.4814	947.4814	883.0435	1.072972509	1.067229966		2	311	1.011029353
2	401.625	401625	1007.891	1131.823	1131.823	1007.891	1.122961709	1.085733605		2	311.25	1.008069819
2	401.81	401810	928.8551	1119.103	1119.103	928.8551	1.204819783	1.102837411		2	311.5	1.005860572
2	402.074	402074	979.1614	1131.285	1131.285	979.1614	1.155361108	1.13613041		2	311.75	1.004904699
2	402.611	402611	906.8001	1014.523	1014.523	906.8001	1.118794539	1.268270131		2	312	1.004352958
2	403.001	403001	914.1114	1150.279	1150.279	914.1114	1.25835757	1.368519835		2	312.25	1.004516953
2	403.18	403180	1017.416	1358.892	1358.892	1017.416	1.335630656	1.407008714		2	312.5	1.005354505
2	403.386	403386	978.8294	1497	1497	978.8294	1.529377847	1.453118828		2	312.75	1.007947383
2	403.579	403579	911.9134	1258.318	1258.318	911.9134	1.379865676	1.493757846		2	313	1.010699793
2	403.81	403810	1093.4	1806.297	1806.297	1093.4	1.652000183	1.541461785		2	313.25	1.013303112
2	403.985	403985	1115.079	2269.199	2269.199	1115.079	2.035011869	1.578277078		2	313.5	1.015642981
2	404.162	404162	883.9137	1292.493	1292.493	883.9137	1.462238904	1.613018754		2	313.75	1.01811986
2	404.333	404333	937.0679	1560.041	1560.041	937.0679	1.664811056	1.644766066		2	314	1.019824078
2	404.513	404513	863.0696	1365.528	1365.528	863.0696	1.582175991	1.678724868		2	314.25	1.020117041
2	405.023	405023	825.1643	1075.167	1075.167	825.1643	1.302973238	1.673739959		2	314.5	1.019740465
2	405.438	405438	1041.105	2253.984	2253.984	1041.105	2.164992004	1.707223059		2	314.75	1.019462418
2	405.735	405735	1124.384	2067.889	2067.889	1124.384	1.839130582	1.849462291		2	315	1.018922445
2	406.06	406060	1178.788	2563.613	2563.613	1178.788	2.174787154	2.060656275		2	315.25	1.017797086
2	406.359	406359	1115.735	1732.368	1732.368	1115.735	1.552669765	2.242098782		2	315.5	1.015816123
2	406.534	406534	933.4848	2090.897	2090.897	933.4848	2.239883285	2.364437237		2	315.75	1.013160805
2	406.699	406699	988.2807	2215.484	2215.484	988.2807	2.241755809	2.512268843		2	316	1.011811115
2	407.053	407053	872.9661	3135.427	3135.427	872.9661	3.591693881	2.761942138		2	316.25	1.012385861
2	407.414	407414	1040.316	3411.987	3411.987	1040.316	3.279760188	2.864991771		2	316.5	1.014365787
2	407.578	407578	1011.244	2840.638	2840.638	1011.244	2.809053008	2.896627703		2	316.75	1.017368739
2	407.833	407833	927.1612	2573.095	2573.095	927.1612	2.775240163	2.916255563		2	317	1.020692209
2	408.061	408061	1046.715	3236.879	3236.879	1046.715	3.092416751	2.878126004		2	317.25	1.024750262
2	408.352	408352	898.5761	3035.007	3035.007	898.5761	3.377573697	2.805090382		2	317.5	1.028443717
2	408.929	408929	1175.626	2012.327	2012.327	1175.626	1.711706784	2.663296439		2	317.75	1.032136609
2	409.297	409297	949.5597	1903.901	1903.901	949.5597	2.005035597	2.520120637		2	318	1.035207199
2	409.802	409802	951.1893	2073.638	2073.638	951.1893	2.180047652	2.277208598		2	318.25	1.036130085
2	410.222	410222	941.7724	1827.395	1827.395	941.7724	1.940378588	2.054778263		2	318.5	1.036087598
2	410.734	410734	1018.107	1989.445	1989.445	1018.107	1.954062785	1.822257457		2	318.75	1.036055314
2	410.922	410922	953.6583	1628.385	1628.385	953.6583	1.707514106	1.763906316		2	319	1.035047463
2	415.268	415268	933.0738	1231.835	1231.835	933.0738	1.320190321	1.195582059		2	319.25	1.033254243
2	415.597	415597	1078.8	1053.634	1053.634	1078.8	0.976672228	1.187060539		2	319.5	1.033888273
2	415.821	415821	1036.556	1122.685	1122.685	1036.556	1.083091507	1.183174397		2	319.75	1.037303002
2	416.071	416071	950.8923	1098.684	1098.684	950.8923	1.155424226	1.178244684		2	320	1.042052839
2	416.238	416238	907.5135	1124.16	1124.16	907.5135	1.238725374	1.17434125		2	320.25	1.048589965
2	416.437	416437	1107.289	1393.108	1393.108	1107.289	1.258125024	1.169683224		2	320.5	1.055927927
2	416.676	416676	1012.183	1406.016	1406.016	1012.183	1.389092684	1.163618092		2	320.75	1.063453173
2	417.166	417166	989.6614	1081.32	1081.32	989.6614	1.092616121	1.149540291		2	321	1.071111426
2	417.39	417390	748.7752	840.0331	840.0331	748.7752	1.121876232	1.140222802		2	321.25	1.079147252
2	417.679	417679	911.0953	994.4093	994.4093	911.0953	1.091443782	1.123695193		2	321.5	1.08905258
2	418.122	418122	950.1357	917.712	917.712	950.1357	0.965874664	1.098658444		2	321.75	1.099789878
2	418.361	418361	1050.896	1093.638	1093.638	1050.896	1.04067196	1.087824416		2	322	1.110825096
2	418.81	418810	992.2531	1107.364	1107.364	992.2531	1.116009615	1.070138666		2	322.25	1.119392237
2	419.126	419126	1077.005	1480.183	1480.183	1077.005	1.374351094	1.062594481		2	322.5	1.122524375
2	419.444	419444	1407.926	1493.611	1493.611	1407.926	1.060859022	1.064756239		2	322.75	1.124957004
2	419.666	419666	1256.75	1032.907	1032.907	1256.75	0.821887408	1.066360314		2	323	1.126195605
2	419.9	419900	1187.314	997.5351	997.5351	1187.314	0.840161154	1.065676617		2	323.25	1.125615291
2	420.16	420160	1169.564	1483.936	1483.936	1169.564	1.268794183	1.066011445		2	323.5	1.126688548
2	420.577	420577	1153.213	1284.994	1284.994	1153.213	1.114272905	1.063418759		2	323.75	1.133253222
2	421.08	421080	830.8327	878.8888	878.8888	830.8327	1.057840887	1.062184876		2	324	1.149207578
2	421.407	421407	973.4566	971.5261	971.5261	973.4566	0.998016861	1.057058928		2	324.25	1.166981499
2	421.729	421729	858.2387	926.5431	926.5431	858.2387	1.079586716	1.038418341		2	324.5	1.182708551
2	422.107	422107	858.5776	903.3627	903.3627	858.5776	1.052161971	1.008038348		2	324.75	1.202285676
2	422.332	422332	900.1992	1003.071	1003.071	900.1992	1.114276707	0.992308166		2	325	1.220952067
2	422.805	422805	939.5764	838.7709	838.7709	939.5764	0.892711758	0.964583449		2	325.25	1.231056211
2	422.956	422956	959.6267	848.1245	848.1245	959.6267	0.883806693	0.956303565		2	325.5	1.235198497
2	423.395	423395	1089.551	918.3182	918.3182	1089.551	0.84284095	0.930974132		2	325.75	1.229018152
2	423.798	423798	998.5378	924.5154	924.5154	998.5378	0.925869206	0.909691681		2	326	1.21365793
2	424.073	424073	938.7897	970.6758	970.6758	938.7897	1.033965115	0.900306784		2	326.25	1.191569247
2	424.404	424404	879.3941	824.2743	824.2743	879.3941	0.937320708	0.902319938		2	326.5	1.178022598
2	424.6	424600	979.2921	917.479	917.479	979.2921	0.936879813	0.906813799		2	326.75	1.170061028
2	424.79	424790	980.9072	742.9505	742.9505	980.9072	0.757411608	0.907961755		2	327	1.163814515
2	424.961	424961	1093.384	1001.735	1001.735	1093.384	0.91617858	0.904728593		2	327.25	1.159288159
2	425.169	425169	945.2645	756.0951	756.0951	945.2645	0.799876754	0.898880441		2	327.5	1.156421166
2	425.339	425339	902.0932	864.5343	864.5343	902.0932	0.958364723	0.895118633		2	327.75	1.158376692
2	425.688	425688	778.7196	761.521	761.521	778.7196	0.977914258	0.888440331		2	328	1.160881408
2	425.863	425863	1072.97	905.076	905.076	1072.97	0.84352405	0.885453482		2	328.25	1.161591327
2	426.119	426119	1189.835	1138.116	1138.116	1189.835	0.956532628	0.884106432		2	328.5	1.154724802
2	426.535	426535	1222.93	974.1052	974.1052	1222.93	0.796533898	0.884469972		2	328.75	1.146271918
2	426.82	426820	1010.822	856.436	856.436	1010.822	0.847266878	0.880006376		2	329	1.136306862
2	427.085	427085	1003.608	930.1337	930.1337	1003.608	0.926789842	0.86750509		2	329.25	1.123555993
2	427.297	427297	844.9574	781.715	781.715	844.9574	0.92515315	0.854838672		2	329.5	1.112350749
2	427.556	427556	1095.997	904.4971	904.4971	1095.997	0.825273336	0.843944096		2	329.75	1.104129639
2	428.135	428135	986.4277	738.5531	738.5531	986.4277	0.748714883	0.833849271		2	330	1.096042723
2	428.344	428344	921.9455	767.7304	767.7304	921.9455	0.832728616	0.832365781		2	330.25	1.088563664
2	428.552	428552	1074.807	834.0401	834.0401	1074.807	0.775990573	0.832648526		2	330.5	1.082416303
2	428.774	428774	769.778	733.0511	733.0511	769.778	0.952288972	0.839337563		2	330.75	1.075073028
2	428.945	428945	784.9196	644.7117	644.7117	784.9196	0.821372915	0.844016962		2	331	1.064682312
2	429.141	429141	917.3778	758.5446	758.5446	917.3778	0.826861736	0.84687297		2	331.25	1.054381887
2	429.488	429488	785.6222	675.1217	675.1217	785.6222	0.859346515	0.856631896		2	331.5	1.046236315
2	430.031	430031	1017.027	818.8424	818.8424	1017.027	0.805133394	0.86841329		2	331.75	1.03910479
2	430.203	430203	824.3054	845.813	845.813	824.3054	1.026091786	0.867303565		2	332	1.032568467
2	430.624	430624	845.9781	728.3335	728.3335	845.9781	0.860936589	0.85663515		2	332.25	1.027476244
2	430.989	430989	863.5896	683.9782	683.9782	863.5896	0.792017644	0.850182531		2	332.5	1.023246645
2	431.401	431401	823.9946	654.6655	654.6655	823.9946	0.794502173	0.849248069		2	332.75	1.023441818
2	431.654	431654	908.2425	736.2945	736.2945	908.2425	0.810680518	0.84908464		2	333	1.024600303
2	432.01	432010	957.943	821.2406	821.2406	957.943	0.857295893	0.850685193		2	333.25	1.026370048
2	432.274	432274	1061.379	972.4722	972.4722	1061.379	0.916234634	0.854619107		2	333.5	1.02913795
2	432.524	432524	1060.627	975.6065	975.6065	1060.627	0.919839397	0.859710009		2	333.75	1.031905852
2	432.798	432798	854.6559	718.1138	718.1138	854.6559	0.84023734	0.868650598		2	334	1.035356806
2	433.129	433129	1009.821	800.187	800.187	1009.821	0.792404793	0.883781552		2	334.25	1.038625596
2	433.427	433427	1037.442	1015.074	1015.074	1037.442	0.978439277	0.89448636		2	334.5	1.039566746
2	433.647	433647	947.9633	860.7673	860.7673	947.9633	0.908017536	0.902050612		2	334.75	1.038984269
2	434.153	434153	996.9016	798.7873	798.7873	996.9016	0.801269955	0.917901755		2	335	1.037936686
2	434.52	434520	905.4147	795.1495	795.1495	905.4147	0.878215805	0.911849332		2	335.25	1.036412087
2	434.788	434788	956.5635	1023.709	1023.709	956.5635	1.070194504	0.902530018		2	335.5	1.034176992
2	435.14	435140	866.3193	837.1673	837.1673	866.3193	0.96634959	0.891499952		2	335.75	1.032005521
2	435.408	435408	967.2186	898.3352	898.3352	967.2186	0.928781973	0.87673609		2	336	1.029580079
2	435.599	435599	937.5564	741.968	741.968	937.5564	0.791384924	0.867159597		2	336.25	1.026449456
2	435.886	435886	1099.171	859.3638	859.3638	1099.171	0.781829033	0.859980577		2	336.5	1.023073665
2	436.191	436191	838.1706	665.4742	665.4742	838.1706	0.793960323	0.852195394		2	336.75	1.020840453
2	436.355	436355	970.7251	823.8535	823.8535	970.7251	0.848699081	0.848791007		2	337	1.020639215
2	436.635	436635	1017.356	842.5454	842.5454	1017.356	0.828171653	0.849516681		2	337.25	1.020741775
2	436.867	436867	1163.947	927.5637	927.5637	1163.947	0.796912316	0.853743154		2	337.5	1.021414306
2	437.084	437084	1033.081	983.8244	983.8244	1033.081	0.95232068	0.854716532		2	337.75	1.021936431
2	437.374	437374	919.7818	867.7538	867.7538	919.7818	0.94343441	0.851200056		2	338	1.021400718
2	437.75	437750	831.329	770.1602	770.1602	831.329	0.926420467	0.845546336		2	338.25	1.021083157
2	438.082	438082	947.4669	723.3817	723.3817	947.4669	0.763490207	0.840183806		2	338.5	1.019609438
2	438.288	438288	905.6755	741.7853	741.7853	905.6755	0.819040926	0.832424109		2	338.75	1.013348959
2	438.59	438590	1008.421	792.0495	792.0495	1008.421	0.785435349	0.820858075		2	339	1.011549075
2	438.754	438754	892.3759	693.4603	693.4603	892.3759	0.777094384	0.82114307		2	339.25	1.029290672
2	439.096	439096	970.4884	815.0099	815.0099	970.4884	0.839793551	0.828407911		2	339.5	1.058139289
2	439.586	439586	1172.654	960.8776	960.8776	1172.654	0.819404189	0.841212904		2	339.75	1.082888225
2	439.847	439847	845.4859	740.3091	740.3091	845.4859	0.875601947	0.849570685		2	340	1.115136305
2	440.027	440027	847.2274	754.9439	754.9439	847.2274	0.891075879	0.856979074		2	340.25	1.153808745
2	440.262	440262	883.8002	752.1597	752.1597	883.8002	0.851051742	0.862385608		2	340.5	1.173569379
2	440.457	440457	894.8575	799.8709	799.8709	894.8575	0.89385282	0.860614469		2	340.75	1.164275629
2	440.657	440657	913.916	783.4547	783.4547	913.916	0.857250229	0.855575495		2	341	1.143530575
2	441.047	441047	903.3657	767.0597	767.0597	903.3657	0.849113155	0.847053172		2	341.25	1.107801517
2	441.303	441303	897.6726	706.1135	706.1135	897.6726	0.786604715	0.841511147		2	341.5	1.062641482
2	441.469	441469	912.4018	825.1232	825.1232	912.4018	0.904341925	0.838815454		2	341.75	1.031224608
2	441.803	441803	1048.127	820.8386	820.8386	1048.127	0.783148035	0.841324619		2	342	0.999029026
2	442.245	442245	1147.307	910.6807	910.6807	1147.307	0.793755028	0.850423541		2	342.25	0.979095541
2	442.793	442793	868.0564	804.7174	804.7174	868.0564	0.927033543	0.860484382		2	342.5	0.987591209
2	443.032	443032	1019.723	865.4582	865.4582	1019.723	0.848718917	0.864369339		2	342.75	1.004716079
2	443.314	443314	970.7702	895.6288	895.6288	970.7702	0.922596099	0.869962412		2	343	1.015838278
2	443.588	443588	1433.401	1201.485	1201.485	1433.401	0.838205778	0.871276911		2	343.25	1.019130893
2	443.799	443799	901.5577	762.996	762.996	901.5577	0.846308561	0.866812975		2	343.5	1.021989203
2	444.257	444257	913.8151	777.0033	777.0033	913.8151	0.85028503	0.848446173		2	343.75	1.022000698
2	444.448	444448	1080.424	972.3555	972.3555	1080.424	0.899975843	0.841859979		2	344	1.021269701
2	444.801	444801	1063.158	878.3549	878.3549	1063.158	0.826175319	0.827639895		2	344.25	1.020728149
2	445.03	445030	994.7036	788.4188	788.4188	994.7036	0.792616816	0.818783845		2	344.5	1.019695728
2	445.256	445256	853.3986	637.319	637.319	853.3986	0.746801085	0.810972702		2	344.75	1.019484686
2	445.56	445560	1075.516	896.378	896.378	1075.516	0.833439949	0.800056668		2	345	1.021576996
2	445.725	445725	1175.948	931.9855	931.9855	1175.948	0.792539721	0.796125466		2	345.25	1.024467374
2	446.016	446016	960.5468	780.2389	780.2389	960.5468	0.812286189	0.791460377		2	345.5	1.02587923
2	446.237	446237	1008.598	840.5355	840.5355	1008.598	0.833370183	0.78934538		2	345.75	1.026746849
2	446.434	446434	980.9072	745.3063	745.3063	980.9072	0.759813263	0.790223571		2	346	1.025818141
2	446.948	446948	1186.219	873.1649	873.1649	1186.219	0.736090806	0.801179242		2	346.25	1.023887669
2	447.349	447349	945.7454	767.1181	767.1181	945.7454	0.811125383	0.806547697		2	346.5	1.017440486
2	447.554	447554	965.0442	846.1632	846.1632	965.0442	0.876812896	0.804252011		2	346.75	1.008349469
2	447.756	447756	1030.6	813.9888	813.9888	1030.6	0.789820299	0.802081318		2	347	0.999249844
2	448.21	448210	994.9478	826.7167	826.7167	994.9478	0.830914647	0.800772483		2	347.25	0.99272422
2	448.558	448558	827.0455	687.784	687.784	827.0455	0.831615673	0.800751496		2	347.5	0.989065358
2	448.737	448737	1127.938	846.4751	846.4751	1127.938	0.750462437	0.802206748		2	347.75	0.985872823
2	449.055	449055	1068.968	809.4003	809.4003	1068.968	0.757179167	0.80927324		2	348	0.984356802
2	449.238	449238	1018.283	781.4615	781.4615	1018.283	0.767430567	0.814685764		2	348.25	0.985306101
2	449.578	449578	1066.831	872.9888	872.9888	1066.831	0.818300931	0.822203299		2	348.5	0.986889069
2	449.959	449959	858.8746	796.2888	796.2888	858.8746	0.927130457	0.832114172		2	348.75	0.989837217
2	450.302	450302	955.408	806.4031	806.4031	955.408	0.844040556	0.842581966		2	349	0.993156963
2	450.574	450574	955.8423	861.2217	861.2217	955.8423	0.901008147	0.844369304		2	349.25	0.996065224
2	450.817	450817	1141.193	877.1438	877.1438	1141.193	0.768620032	0.833589843		2	349.5	0.999607626
2	451.078	451078	936.1863	753.7424	753.7424	936.1863	0.805120092	0.818676182		2	349.75	1.003150028
2	451.3	451300	934.6258	757.9355	757.9355	934.6258	0.810950757	0.804051092		2	350	1.005538304
2	451.494	451494	926.4613	702.0542	702.0542	926.4613	0.757780384	0.78731798		2	350.25	1.006273054
2	451.715	451715	1116.431	924.91	924.91	1116.431	0.828452453	0.776295699		2	350.5	1.006098372
2	451.901	451901	932.8524	743.8599	743.8599	932.8524	0.797403641	0.777598647		2	350.75	1.006185294
2	452.086	452086	1283.126	1049.29	1049.29	1283.126	0.817760688	0.7830931		2	351	1.006426357
2	452.318	452318	1190.91	821.5745	821.5745	1190.91	0.689871191	0.790443393		2	351.25	1.006601344
2	452.494	452494	1004.961	766.8524	766.8524	1004.961	0.763066825	0.798934782		2	351.5	1.006618281
2	452.687	452687	926.8613	663.35	663.35	926.8613	0.715695002	0.812730825		2	351.75	1.006333429
2	452.882	452882	926.1254	822.8388	822.8388	926.1254	0.888474498	0.822609625		2	352	1.005762169
2	453.157	453157	830.8327	737.0781	737.0781	830.8327	0.887155862	0.833625065		2	352.25	1.004634105
2	453.388	453388	673.9481	667.349	667.349	673.9481	0.990208296	0.84107709		2	352.5	1.002501694
2	453.654	453654	971.5383	728.8603	728.8603	971.5383	0.750212627	0.841583627		2	352.75	0.999979122
2	454.04	454040	871.5306	770.371	770.371	871.5306	0.883928803	0.836299031		2	353	0.998433939
2	454.252	454252	933.6489	728.2816	728.2816	933.6489	0.780037978	0.832795587		2	353.25	0.99787849
2	454.446	454446	917.842	705.6962	705.6962	917.842	0.768864576	0.826854074		2	353.5	0.997621708
2	454.726	454726	1010.578	774.1103	774.1103	1010.578	0.766007473	0.812821164		2	353.75	0.997481074
2	454.923	454923	1114.839	969.5407	969.5407	1114.839	0.869668804	0.804522973		2	354	0.997336944
2	455.154	455154	1084.82	899.1541	899.1541	1084.82	0.828850961	0.796810328		2	354.25	0.997040794
2	455.51	455510	1082.465	856.3423	856.3423	1082.465	0.791103916	0.784787121		2	354.5	0.99677356
2	455.958	455958	1025.463	851.3554	851.3554	1025.463	0.83021562	0.776352785		2	354.75	0.996592627
2	456.214	456214	985.473	715.6567	715.6567	985.473	0.726206299	0.774655142		2	355	0.996650368
2	456.519	456519	1063.085	758.9723	758.9723	1063.085	0.713933787	0.774453261		2	355.25	0.99689203
2	456.754	456754	956.8969	694.0924	694.0924	956.8969	0.725357559	0.780595902		2	355.5	0.997307448
2	456.98	456980	917.7033	759.537	759.537	917.7033	0.827649852	0.790513936		2	355.75	0.998472127
2	457.249	457249	1081.864	906.2483	906.2483	1081.864	0.837673035	0.800364866		2	356	0.999808658
2	457.456	457456	1054.192	869.9007	869.9007	1054.192	0.825182415	0.810726534		2	356.25	1.001227341
2	457.701	457701	961.8601	805.3495	805.3495	961.8601	0.837283405	0.822918686		2	356.5	1.002367184
2	458.048	458048	951.8827	781.7433	781.7433	951.8827	0.82126012	0.821924008		2	356.75	1.003442073
2	458.351	458351	1264.932	994.7514	994.7514	1264.932	0.786407016	0.815326922		2	357	1.004548967
2	458.585	458585	958.6341	899.7495	899.7495	958.6341	0.938574478	0.811584185		2	357.25	1.005892385
2	458.749	458749	1124.727	821.0566	821.0566	1124.727	0.730005237	0.807461692		2	357.5	1.007270723
2	458.975	458975	965.9148	777.6567	777.6567	965.9148	0.805098648	0.801694116		2	357.75	1.008222686
2	459.253	459253	892.6126	724.9669	724.9669	892.6126	0.812185376	0.802670417		2	358	1.008741416
2	459.551	459551	960.7572	702.7752	702.7752	960.7572	0.731480545	0.805841456		2	358.25	1.007747949
2	459.757	459757	961.4898	718.3279	718.3279	961.4898	0.747098825	0.808222573		2	358.5	1.005055498
2	459.925	459925	886.4201	774.796	774.796	886.4201	0.87407314	0.811705479		2	358.75	1.00267333
2	460.14	460140	912.8903	757.2926	757.2926	912.8903	0.829554876	0.818925769		2	359	1.000716697
2	460.403	460403	925.4945	811.0924	811.0924	925.4945	0.876388136	0.826218212		2	359.25	0.998757614
2	460.645	460645	848.9178	747.6434	747.6434	848.9178	0.880701759	0.827798101		2	359.5	0.997219587
2	460.937	460937	1052.901	773.8407	773.8407	1052.901	0.734960552	0.826203809		2	359.75	0.996118045
2	461.365	461365	941.5112	822.8388	822.8388	941.5112	0.873955403	0.825280104		2	360	0.995127847
2	461.661	461661	802.8356	699.9026	699.9026	802.8356	0.871788197	0.821283668		2	360.25	0.995434989
2	461.85	461850	973.8449	738.8813	738.8813	973.8449	0.75872585	0.820925577		2	360.5	0.997940859
2	462.06	462060	890.6388	789.5459	789.5459	890.6388	0.886493941	0.827253075		2	360.75	1.001318966
2	462.224	462224	912.8903	709.608	709.608	912.8903	0.777320123	0.834183965		2	361	1.005043278
2	462.455	462455	861.8565	683.4116	683.4116	861.8565	0.792952887	0.845400118		2	361.25	1.009602185
2	462.662	462662	936.0911	754.4102	754.4102	936.0911	0.805915364	0.861842008		2	361.5	1.013431499
2	462.943	462943	805.656	838.2912	838.2912	805.656	1.040507611	0.893179437		2	361.75	1.014415615
2	463.203	463203	862.8063	742.6225	742.6225	862.8063	0.860705931	0.914686664		2	362	1.014200783
2	463.48	463480	864.0083	748.9505	748.9505	864.0083	0.866832529	0.930135144		2	362.25	1.013061855
2	463.657	463657	1010.251	999.4172	999.4172	1010.251	0.98927613	0.939768738		2	362.5	1.011176594
2	463.877	463877	1280.743	1080.331	1080.331	1280.743	0.843518957	0.946761444		2	362.75	1.007152018
2	464.048	464048	2942.722	3499.085	3499.085	2942.722	1.189064071	0.947588323		2	363	1.001287379
2	464.259	464259	1052.438	938.5209	938.5209	1052.438	0.891758849	0.94590332		2	363.25	0.996014897
2	464.568	464568	935.8035	876.9923	876.9923	935.8035	0.937154328	0.933644536		2	363.5	0.991933865
2	464.925	464925	899.6904	731.1712	731.1712	899.6904	0.81269201	0.908072194		2	363.75	0.989596787
2	465.097	465097	921.9639	756.1202	756.1202	921.9639	0.820119096	0.895764867		2	364	0.988173116
2	465.367	465367	965.3343	973.9208	973.9208	965.3343	1.008894846	0.871300783		2	364.25	0.988150251
2	465.892	465892	925.1989	843.0814	843.0814	925.1989	0.911243409	0.813355179		2	364.5	0.991413486
2	466.16	466160	1340.834	957.7615	957.7615	1340.834	0.714302815	0.7970067		2	364.75	0.997218333
2	466.354	466354	1162.124	835.2709	835.2709	1162.124	0.718745074	0.79368908		2	365	1.002930381
2	466.775	466775	1061.379	691.3861	691.3861	1061.379	0.651403599	0.795157975		2	365.25	1.010105307
2	467.06	467060	1002.763	865.3529	865.3529	1002.763	0.862968518	0.797876141		2	365.5	1.016249593
2	467.248	467248	1095.418	915.5703	915.5703	1095.418	0.835818199	0.803581922		2	365.75	1.020691239
2	467.614	467614	1155.423	1114.046	1114.046	1155.423	0.964188873	0.820940325		2	366	1.024589162
2	467.938	467938	1187.684	938.5209	938.5209	1187.684	0.790210948	0.831958929		2	366.25	1.028004857
2	468.499	468499	1050.213	859.5394	859.5394	1050.213	0.818442925	0.855594356		2	366.5	1.029324768
2	468.741	468741	1046.478	861.8276	861.8276	1046.478	0.823550615	0.861730586		2	366.75	1.027932516
2	468.982	468982	868.8009	805.5602	805.5602	868.8009	0.927209214	0.862326818		2	367	1.025985243
2	469.226	469226	1059.696	926.9513	926.9513	1059.696	0.874733225	0.861844162		2	367.25	1.023759529
2	469.6	469600	944.7919	792.7138	792.7138	944.7919	0.839035347	0.862498243		2	367.5	1.021341465
2	469.818	469818	937.113	734.8154	734.8154	937.113	0.784126781	0.862929242		2	367.75	1.019343097
2	469.986	469986	997.7452	885.4017	885.4017	997.7452	0.887402615	0.864340883		2	368	1.019437346
2	470.21	470210	924.4514	912.0637	912.0637	924.4514	0.986599945	0.866360933		2	368.25	1.020332384
2	470.518	470518	1041.271	884.7887	884.7887	1041.271	0.84971991	0.869627338		2	368.5	1.021314551
2	470.786	470786	865.4508	716.0857	716.0857	865.4508	0.827413528	0.877004986		2	368.75	1.02161863
2	471.179	471179	858.6737	745.4933	745.4933	858.6737	0.868191608	0.891696146		2	369	1.021829383
2	471.453	471453	858.475	697.4996	697.4996	858.475	0.812486793	0.898698462		2	369.25	1.022039596
2	471.738	471738	835.2287	801.8978	801.8978	835.2287	0.960093685	0.90040834		2	369.5	1.021140766
2	472.015	472015	859.5865	856.2456	856.2456	859.5865	0.996113364	0.900248475		2	369.75	1.019685914
2	472.259	472259	1060.824	930.9424	930.9424	1060.824	0.877565364	0.901808068		2	370	1.018439405
2	472.496	472496	957.7024	937.8438	937.8438	957.7024	0.979264331	0.905663802		2	370.25	1.017570705
2	472.774	472774	834.9196	707.5123	707.5123	834.9196	0.847401714	0.910878122		2	370.5	1.01753334
2	472.962	472962	1565.687	1389.583	1389.583	1565.687	0.887522857	0.914063978		2	370.75	1.017519816
2	473.364	473364	978.7927	810.6384	810.6384	978.7927	0.828202335	0.917688673		2	371	1.017523551
2	473.651	473651	1035.281	902.7637	902.7637	1035.281	0.871998713	0.919083078		2	371.25	1.017613281
2	473.848	473848	767.3043	815.2531	815.2531	767.3043	1.06248994	0.921596712		2	371.5	1.017587076
2	474.302	474302	1004.543	887.9495	887.9495	1004.543	0.883933789	0.932434483		2	371.75	1.017000814
2	474.662	474662	799.0843	824.2937	824.2937	799.0843	1.03154786	0.937625555		2	372	1.016422125
2	475.139	475139	979.1199	843.0964	843.0964	979.1199	0.861075748	0.935596392		2	372.25	1.015852042
2	475.414	475414	885.885	857.5474	857.5474	885.885	0.968012101	0.931609674		2	372.5	1.015969631
2	475.643	475643	974.3494	803.346	803.346	974.3494	0.824494786	0.926617574		2	372.75	1.015834123
2	475.896	475896	1027.002	953.0391	953.0391	1027.002	0.927981737	0.915975103		2	373	1.015688675
2	476.114	476114	768.7851	739.738	739.738	768.7851	0.96221688	0.90333395		2	373.25	1.016951901
2	476.417	476417	860.8831	789.5723	789.5723	860.8831	0.917165525	0.888930826		2	373.5	1.019190611
2	476.678	476678	880.2162	794.1817	794.1817	880.2162	0.902257536	0.87688243		2	373.75	1.022161969
2	476.958	476958	1085.98	848.5248	848.5248	1085.98	0.781344776	0.868448722		2	374	1.027633626
2	477.139	477139	1222.375	1151.008	1151.008	1222.375	0.941616116	0.866006459		2	374.25	1.036436418
2	477.386	477386	1023.42	854.584	854.584	1023.42	0.835027652	0.860367388		2	374.5	1.044657289
2	477.574	477574	1153.934	931.5673	931.5673	1153.934	0.807296864	0.862656615		2	374.75	1.051486317
2	479.233	479233	1238.434	1018.184	1018.184	1238.434	0.822154431	1.107986744		2	375	1.053412211
2	479.525	479525	1044.669	1356.028	1356.028	1044.669	1.298045601	1.150526901		2	375.25	1.054919998
2	479.755	479755	1050.269	1122.885	1122.885	1050.269	1.069140382	1.175093082		2	375.5	1.056637495
2	480.245	480245	742.4255	1014.244	1014.244	742.4255	1.366122257	1.199718887		2	375.75	1.060359684
2	480.556	480556	728.7736	1094.786	1094.786	728.7736	1.502230597	1.20562175		2	376	1.064598839
2	480.892	480892	869.5931	1020.521	1020.521	869.5931	1.17356152	1.21374597		2	376.25	1.069168191
2	481.088	481088	917.6182	987.3736	987.3736	917.6182	1.076017891	1.215716768		2	376.5	1.07491967
2	481.441	481441	808.1204	969.8671	969.8671	808.1204	1.200151735	1.213320724		2	376.75	1.080896382
2	481.614	481614	759.3632	834.6388	834.6388	759.3632	1.099129903	1.210363425		2	377	1.087185716
2	481.827	481827	984.1862	1212.194	1212.194	984.1862	1.231671405	1.198212291		2	377.25	1.094107322
2	482.09	482090	916.7978	1162.721	1162.721	916.7978	1.268241481	1.191243471		2	377.5	1.1008987
2	482.285	482285	957.4502	775.2899	775.2899	957.4502	0.809744361	1.196591183		2	377.75	1.107312637
2	482.464	482464	1043.303	1522.507	1522.507	1043.303	1.459314312	1.204678564		2	378	1.11156891
2	482.784	482784	906.8001	1260.499	1260.499	906.8001	1.390051677	1.221056256		2	378.25	1.115126563
2	482.97	482970	879.3941	1177.214	1177.214	879.3941	1.338664883	1.233822965		2	378.5	1.119130506
2	483.224	483224	884.8091	1153.083	1153.083	884.8091	1.303199752	1.264412198		2	378.75	1.123796249
2	483.533	483533	882.7913	908.0744	908.0744	882.7913	1.028639951	1.275898422		2	379	1.127737177
2	483.916	483916	929.8788	1323.166	1323.166	929.8788	1.422944582	1.329808585		2	379.25	1.12866374
2	484.288	484288	915.695	1361.543	1361.543	915.695	1.486895746	1.573070346		2	379.5	1.126859952
2	484.685	484685	1075.323	1677.535	1677.535	1075.323	1.56002894	1.927726396		2	379.75	1.123307768
2	485.013	485013	999.8322	1859.275	1859.275	999.8322	1.859587039	2.178712984		2	380	1.115615406
2	485.202	485202	902.5504	1772.106	1772.106	902.5504	1.963442706	2.326256794		2	380.25	1.104180551
2	485.494	485494	986.4002	2722.139	2722.139	986.4002	2.75966996	2.602704536		2	380.5	1.091270902
2	485.715	485715	755.1249	2402.998	2402.998	755.1249	3.182252366	2.751308835		2	380.75	1.080254049
2	486.012	486012	936.3353	3213.812	3213.812	936.3353	3.432330277	2.848703426		2	381	1.067274504
2	486.353	486353	1141.235	4064.649	4064.649	1141.235	3.561623154	2.902259575		2	381.25	1.056535852
2	486.847	486847	929.6384	1681.413	1681.413	929.6384	1.808674211	2.880814855		2	381.5	1.049625357
2	487.057	487057	923.6359	2859.418	2859.418	923.6359	3.095828129	2.795632767		2	381.75	1.043709625
2	487.422	487422	924.1091	2384.435	2384.435	924.1091	2.5802527	2.582620863		2	382	1.039506088
2	487.837	487837	797.1763	1491.369	1491.369	797.1763	1.870814524	2.371751098		2	382.25	1.037343755
2	488.16	488160	869.5536	2080.486	2080.486	869.5536	2.392590865	2.170922791		2	382.5	1.03810098
2	488.476	488476	1011.551	2470.256	2470.256	1011.551	2.442047905	1.995950728		2	382.75	1.039246496
2	488.65	488650	1129.268	1890.588	1890.588	1129.268	1.674171233	1.907938316		2	383	1.039089207
2	488.955	488955	936.8504	1682.23	1682.23	936.8504	1.795622866	1.743652506		2	383.25	1.039385877
2	489.206	489206	1183.424	2089.413	2089.413	1183.424	1.76556585	1.627908992		2	383.5	1.039795454
2	489.496	489496	829.0377	1211.712	1211.712	829.0377	1.461588538	1.502644125		2	383.75	1.039788136
2	489.725	489725	861.6043	1035.548	1035.548	861.6043	1.20188351	1.401027514		2	384	1.038553789
2	489.98	489980	1061.62	1121.454	1121.454	1061.62	1.056361033	1.309804781		2	384.25	1.036731079
2	490.437	490437	1184.706	1536.738	1536.738	1184.706	1.29714714	1.216289559		2	384.5	1.0354114
2	490.788	490788	1253.816	1226.329	1226.329	1253.816	0.978077326	1.169587368		2	384.75	1.03451194
2	491.173	491173	1300.099	2044.334	2044.334	1300.099	1.572444868	1.156573168		2	385	1.033906278
2	491.459	491459	737.419	760.7609	760.7609	737.419	1.03165351	1.171109268		2	385.25	1.034020383
2	491.806	491806	858.0537	1023.234	1023.234	858.0537	1.192505784	1.175977703		2	385.5	1.036202459
2	492.074	492074	892.6163	1099.441	1099.441	892.6163	1.231706165	1.165599877		2	385.75	1.039996568
2	492.439	492439	999.0838	1137.224	1137.224	999.0838	1.13826688	1.153601597		2	386	1.046526701
2	492.772	492772	977.2459	1063.264	1063.264	977.2459	1.088020937	1.138588987		2	386.25	1.055569173
2	493.107	493107	827.3237	875.0774	875.0774	827.3237	1.057720696	1.112087031		2	386.5	1.062783069
2	493.318	493318	945.8065	1043.004	1043.004	945.8065	1.102766792	1.092526842		2	386.75	1.067735721
2	493.64	493640	1079.78	1339.838	1339.838	1079.78	1.240843505	1.069341491		2	387	1.071784025
2	494.113	494113	822.6435	802.6102	802.6102	822.6435	0.975647653	1.056602118		2	387.25	1.073471768
2	494.339	494339	1050.021	1073.884	1073.884	1050.021	1.022726212	1.050380623		2	387.5	1.072305323
2	494.549	494549	937.3312	927.1555	927.1555	937.3312	0.989143965	1.042087733		2	387.75	1.069011314
2	495.007	495007	708.5031	715.7511	715.7511	708.5031	1.010230019	1.023444916		2	388	1.065066777
2	495.33	495330	801.9506	816.8612	816.8612	801.9506	1.018592916	1.01278647		2	388.25	1.059167743
2	495.794	495794	937.764	1096.311	1096.311	937.764	1.16906919	1.00542876		2	388.5	1.051324073
2	495.971	495971	852.7458	897.8722	897.8722	852.7458	1.052918936	1.00363015		2	388.75	1.046032193
2	496.358	496358	856.393	721.4853	721.4853	856.393	0.842469871	1.003470974		2	389	1.044267761
2	496.784	496784	968.5356	886.629	886.629	968.5356	0.915432535	1.006400541		2	389.25	1.043837922
2	497.211	497211	844.3249	811.7941	811.7941	844.3249	0.96147123	1.002089018		2	389.5	1.04428498
2	497.412	497412	811.5394	940.0059	940.0059	811.5394	1.15829977	0.995272371		2	389.75	1.047532329
2	497.631	497631	953.4382	977.5754	977.5754	953.4382	1.025315957	0.987634998		2	390	1.050716389
2	497.816	497816	921.9639	857.0166	857.0166	921.9639	0.929555485	0.980482497		2	390.25	1.051283693
2	498.102	498102	1119.255	1190.508	1190.508	1119.255	1.063661096	0.966120813		2	390.5	1.051528219
2	498.344	498344	787.4961	784.0744	784.0744	787.4961	0.995654963	0.956796752		2	390.75	1.051355546
2	498.526	498526	916.0851	794.5651	794.5651	916.0851	0.867348568	0.950157941		2	391	1.049911836
2	498.931	498931	1435.634	1286.713	1286.713	1435.634	0.89626813	0.930963874		2	391.25	1.04797723
2	499.13	499130	858.6863	778.2255	778.2255	858.6863	0.906297795	0.92662152		2	391.5	1.045720558
2	499.327	499327	1312.053	918.3182	918.3182	1312.053	0.699909379	0.931422837		2	391.75	1.043382606
2	499.505	499505	1240.045	1322.863	1322.863	1240.045	1.066786286	0.940543994		2	392	1.040167411
2	499.691	499691	997.5542	977.8933	977.8933	997.5542	0.980290895	0.947556708		2	392.25	1.036845469
2	500	500000	1111.383	1182.521	1182.521	1111.383	1.064008537	0.966858791		2	392.5	1.032658585
2	500.397	500397	976.9977	1074.537	1074.537	976.9977	1.099835752	0.991809507		2	392.75	1.027854442
2	500.579	500579	894.8575	748.4567	748.4567	894.8575	0.836397639	0.986151808		2	393	1.024408659
2	500.958	500958	1110.341	1098.27	1098.27	1110.341	0.989128565	0.95426464		2	393.25	1.021595681
2	501.162	501162	941.3307	909.5509	909.5509	941.3307	0.966239495	0.943294495		2	393.5	1.019171178
2	501.534	501534	1112.492	1011.428	1011.428	1112.492	0.909155302	0.933552209		2	393.75	1.019373419
2	501.709	501709	895.1504	796.9209	796.9209	895.1504	0.890264809	0.930467987		2	394	1.020803069
2	501.888	501888	961.8601	913.4459	913.4459	961.8601	0.949666069	0.933206142		2	394.25	1.025061329
2	502.111	502111	881.8745	703.6047	703.6047	881.8745	0.797851282	0.942093917		2	394.5	1.032358447
2	502.312	502312	958.1797	991.0762	991.0762	958.1797	1.034332287	0.945483582		2	394.75	1.039059319
2	502.541	502541	1001.023	946.8587	946.8587	1001.023	0.945891053	0.949453514		2	395	1.046185063
2	502.727	502727	974.0971	1093.544	1093.544	974.0971	1.122623196	0.95127553		2	395.25	1.05346159
2	503.028	503028	954.1755	779.7196	779.7196	954.1755	0.817165815	0.940888746		2	395.5	1.06102223
2	503.308	503308	1140.258	1113.782	1113.782	1140.258	0.976780693	0.926963735		2	395.75	1.064418595
2	503.488	503488	982.2866	941.6486	941.6486	982.2866	0.958629182	0.918430456		2	396	1.063914108
2	503.815	503815	950.4448	813.5674	813.5674	950.4448	0.855985955	0.892207731		2	396.25	1.057242826
2	504.067	504067	831.7652	708.6381	708.6381	831.7652	0.851968921	0.866551076		2	396.5	1.049758074
2	504.372	504372	1007.178	842.1434	842.1434	1007.178	0.836141576	0.848893574		2	396.75	1.043879857
2	504.697	504697	1167.157	909.1921	909.1921	1167.157	0.77898012	0.852483065		2	397	1.038593154
2	504.922	504922	1009.845	874.0624	874.0624	1009.845	0.865541147	0.86035102		2	397.25	1.034887668
2	505.224	505224	1027.979	934.6494	934.6494	1027.979	0.909210597	0.871444651		2	397.5	1.03404963
2	505.439	505439	928.6069	741.7138	741.7138	928.6069	0.798738196	0.886388816		2	397.75	1.033983655
2	505.744	505744	1166.756	1145.955	1145.955	1166.756	0.982171937	0.911713177		2	398	1.034998281
2	506.039	506039	896.8051	932.1164	932.1164	896.8051	1.039374553	0.928183408		2	398.25	1.036149417
2	506.444	506444	897.6726	782.1433	782.1433	897.6726	0.871301296	0.952553589		2	398.5	1.037485291
2	506.76	506760	896.8355	787.8328	787.8328	896.8355	0.878458536	0.960869715		2	398.75	1.039939775
2	507.065	507065	852.324	821.1832	821.1832	852.324	0.963463659	0.951085018		2	399	1.042079572
2	507.258	507258	685.6603	824.7352	824.7352	685.6603	1.202833531	0.94332842		2	399.25	1.04255142
2	507.475	507475	917.2091	738.0171	738.0171	917.2091	0.804633425	0.932748797		2	399.5	1.040629186
2	507.687	507687	809.2926	719.9605	719.9605	809.2926	0.889617056	0.918198877		2	399.75	1.039100737
2	507.916	507916	799.0001	689.7038	689.7038	799.0001	0.863208653	0.906543421		2	400	1.03893261
2	508.169	508169	1114.587	1090.118	1090.118	1114.587	0.978046577	0.899304126		2	400.25	1.039352787
2	508.377	508377	938.3001	778.9081	778.9081	938.3001	0.830126843	0.893558933		2	400.5	1.041289875
2	508.618	508618	960.8161	854.8092	854.8092	960.8161	0.889669938	0.889398867		2	400.75	1.045204964
2	508.817	508817	878.479	709.0531	709.0531	878.479	0.807137222	0.887984945		2	401	1.049310704
2	509.306	509306	877.7228	805.2157	805.2157	877.7228	0.917391801	0.881286434		2	401.25	1.054661154
2	509.503	509503	852.6706	791.8638	791.8638	852.6706	0.928686646	0.872872568		2	401.5	1.06064647
2	509.854	509854	1006.327	930.2174	930.2174	1006.327	0.924368918	0.852107588		2	401.75	1.066336941
2	510.191	510191	967.3816	842.0335	842.0335	967.3816	0.870425383	0.837721751		2	402	1.073525865
2	510.371	510371	991.6142	744.8816	744.8816	991.6142	0.751180852	0.833153604		2	402.25	1.08635045
2	510.651	510651	1014.989	835.7118	835.7118	1014.989	0.823370303	0.825681955		2	402.5	1.101337718
2	510.839	510839	1092.643	772.9341	772.9341	1092.643	0.707398574	0.823434286		2	402.75	1.116696823
2	511.062	511062	1014.718	861.3995	861.3995	1014.718	0.848905312	0.824459496		2	403	1.132352861
2	511.427	511427	870.2898	721.9067	721.9067	870.2898	0.829501506	0.828501754		2	403.25	1.14560962
2	511.682	511682	993.6854	789.2834	789.2834	993.6854	0.794299081	0.837283672		2	403.5	1.158874079
2	511.946	511946	914.7101	875.5173	875.5173	914.7101	0.957152763	0.852221908		2	403.75	1.171529938
2	512.129	512129	803.7244	709.8258	709.8258	803.7244	0.883170649	0.85989449		2	404	1.184235059
2	512.656	512656	1066.59	894.8025	894.8025	1066.59	0.838937642	0.878000671		2	404.25	1.195962054
2	513.075	513075	808.2348	777.7328	777.7328	808.2348	0.962260967	0.894053888		2	404.5	1.20739194
2	513.436	513436	1038.175	800.6536	800.6536	1038.175	0.771212561	0.905356472		2	404.75	1.207425089
2	513.784	513784	812.3217	709.9618	709.9618	812.3217	0.873990932	0.918155721		2	405	1.206829769
2	514.053	514053	925.9682	869.2099	869.2099	925.9682	0.938703835	0.929306017		2	405.25	1.211236971
2	514.419	514419	901.2344	849.5739	849.5739	901.2344	0.942678065	0.93675352		2	405.5	1.22216634
2	514.645	514645	948.7077	994.3601	994.3601	948.7077	1.048120617	0.935054457		2	405.75	1.251960225
2	514.936	514936	867.2458	932.5717	932.5717	867.2458	1.075325704	0.930098287		2	406	1.291538929
2	515.138	515138	1062.997	820.5146	820.5146	1062.997	0.771887973	0.920696342		2	406.25	1.329127372
2	515.423	515423	885.3136	771.8632	771.8632	885.3136	0.871852867	0.89675763		2	406.5	1.369256067
2	515.733	515733	1062.1	973.697	973.697	1062.1	0.916765841	0.873072478		2	406.75	1.419825511
2	516.163	516163	923.6283	767.5263	767.5263	923.6283	0.830990454	0.844060033		2	407	1.46278234
2	516.489	516489	942.1965	705.8857	705.8857	942.1965	0.749191596	0.82290119		2	407.25	1.485589449
2	516.722	516722	824.5271	678.2716	678.2716	824.5271	0.822618929	0.815049041		2	407.5	1.501036392
2	516.898	516898	1001.298	777.6356	777.6356	1001.298	0.776627537	0.814896565		2	407.75	1.507927481
2	517.155	517155	888.1798	806.6202	806.6202	888.1798	0.908172197	0.819686256		2	408	1.502679889
2	517.321	517321	967.5677	828.1066	828.1066	967.5677	0.855864246	0.823185576		2	408.25	1.488638066
2	517.57	517570	909.4186	728.3837	728.3837	909.4186	0.800933366	0.833681867		2	408.5	1.473540537
2	517.845	517845	1139.77	951.6186	951.6186	1139.77	0.834921607	0.847028003		2	408.75	1.458573176
2	518.028	518028	912.4556	724.2924	724.2924	912.4556	0.793783719	0.854745078		2	409	1.441126723
2	518.205	518205	1033.622	863.9557	863.9557	1033.622	0.835852662	0.864225218		2	409.25	1.417430169
2	518.41	518410	1020.835	980.8577	980.8577	1020.835	0.960838627	0.872005762		2	409.5	1.389186168
2	518.629	518629	879.8749	764.2602	764.2602	879.8749	0.86860098	0.875917991		2	409.75	1.35988931
2	519.053	519053	928.192	825.1912	825.1912	928.192	0.889030718	0.880771438		2	410	1.328248953
2	519.273	519273	907.2809	811.4141	811.4141	907.2809	0.894336142	0.879428593		2	410.25	1.296507841
2	519.653	519653	984.6906	891.6923	891.6923	984.6906	0.905555816	0.87223996		2	410.5	1.268847645
2	519.852	519852	877.7346	787.6495	787.6495	877.7346	0.897366357	0.871326792		2	410.75	1.241747843
2	520.036	520036	973.0272	758.571	758.571	973.0272	0.779598967	0.872444098		2	411	1.226256867
2	520.489	520489	1083.311	839.9688	839.9688	1083.311	0.7753718	0.874560018		2	411.25	1.218292159
2	520.717	520717	903.7912	898.2745	898.2745	903.7912	0.993896046	0.877778562		2	411.5	1.210327451
2	521.017	521017	1003.682	831.8271	831.8271	1003.682	0.828775548	0.883951488		2	411.75	1.202362743
2	521.191	521191	895.6019	796.2888	796.2888	895.6019	0.889110217	0.885460936		2	412	1.194398035
2	521.516	521516	835.625	803.5602	803.5602	835.625	0.961627764	0.883913363		2	412.25	1.186433327
2	521.806	521806	882.2056	810.6495	810.6495	882.2056	0.918889542	0.880773661		2	412.5	1.178468619
2	522.288	522288	918.8202	763.0355	763.0355	918.8202	0.830451377	0.874899197		2	412.75	1.170503911
2	522.595	522595	896.6202	724.3917	724.3917	896.6202	0.807913652	0.869391255		2	413	1.162539203
2	522.909	522909	812.5621	762.4231	762.4231	812.5621	0.938295178	0.862188329		2	413.25	1.154574495
2	523.182	523182	1069.691	808.486	808.486	1069.691	0.75581266	0.858528553		2	413.5	1.146609787
2	523.345	523345	1081.89	985.8345	985.8345	1081.89	0.911215096	0.85885419		2	413.75	1.138645079
2	523.561	523561	1036.397	855.3889	855.3889	1036.397	0.825348684	0.860022882		2	414	1.130680371
2	523.82	523820	848.993	841.8963	841.8963	848.993	0.991641038	0.865218471		2	414.25	1.122715663
2	524.07	524070	1191.437	960.4285	960.4285	1191.437	0.806109345	0.874320957		2	414.5	1.114750955
2	524.349	524349	1007.891	852.0812	852.0812	1007.891	0.845410069	0.879333275		2	414.75	1.106786247
2	524.528	524528	1003.206	884.828	884.828	1003.206	0.882000307	0.876915674		2	415	1.098821539
2	524.937	524937	854.8439	730.2139	730.2139	854.8439	0.8542073	0.864250255		2	415.25	1.090856831
2	525.212	525212	936.7078	830.3566	830.3566	936.7078	0.88646278	0.856134985		2	415.5	1.0888194
2	525.373	525373	817.814	768.5815	768.5815	817.814	0.939799881	0.851788893		2	415.75	1.087560635
2	525.717	525717	938.2768	744.2284	744.2284	938.2768	0.793186403	0.83972368		2	416	1.086400624
2	526.242	526242	973.6642	785.1631	785.1631	973.6642	0.806400297	0.828060809		2	416.25	1.08504013
2	526.438	526438	1024.038	730.1004	730.1004	1024.038	0.712962214	0.830819606		2	416.5	1.083584247
2	526.654	526654	1078.426	905.6559	905.6559	1078.426	0.8397942	0.834026012		2	416.75	1.081978166
2	526.914	526914	942.3797	735.6821	735.6821	942.3797	0.780664206	0.836368461		2	417	1.08022831
2	527.08	527080	848.0135	807.3724	807.3724	848.0135	0.952074937	0.839019554		2	417.25	1.078215163
2	527.37	527370	973.4566	833.8327	833.8327	973.4566	0.856568952	0.841100802		2	417.5	1.075263827
2	527.733	527733	1073.586	972.7703	972.7703	1073.586	0.906094435	0.839326293		2	417.75	1.071792284
2	528.197	528197	939.0067	830.6871	830.6871	939.0067	0.884644487	0.836380278		2	418	1.068350072
2	528.573	528573	1023.403	752.2495	752.2495	1023.403	0.735047191	0.832488223		2	418.25	1.065256677
2	528.755	528755	921.1937	810.4	810.4	921.1937	0.879728118	0.827852032		2	418.5	1.062696948
2	529.089	529089	999.5269	736.0321	736.0321	999.5269	0.736380482	0.812410994		2	418.75	1.060297891
2	529.57	529570	1003.054	816.7281	816.7281	1003.054	0.814241407	0.79613955		2	419	1.058617016
2	530.075	530075	881.9679	738.1317	738.1317	881.9679	0.836914473	0.80694891		2	419.25	1.058089523
2	530.507	530507	1013.192	753.6589	753.6589	1013.192	0.743846082	0.8200547		2	419.5	1.058509398
2	530.987	530987	966.3269	802.6102	802.6102	966.3269	0.830578348	0.834544135		2	419.75	1.05874182
2	531.202	531202	815.4469	750.6606	750.6606	815.4469	0.920551173	0.842015182		2	420	1.058666421
2	531.44	531440	925.7919	800.7994	800.7994	925.7919	0.864988557	0.847737051		2	420.25	1.058580293
2	531.703	531703	863.3414	714.7424	714.7424	863.3414	0.827879214	0.851328632		2	420.5	1.058201609
2	531.913	531913	1025.14	832.1102	832.1102	1025.14	0.811703962	0.853362548		2	420.75	1.057981585
2	532.076	532076	931.1056	796.6957	796.6957	931.1056	0.855644838	0.852734885		2	421	1.057832179
2	532.367	532367	963.6878	801.4831	801.4831	963.6878	0.831683352	0.846684351		2	421.25	1.057135138
2	532.621	532621	888.3403	794.1368	794.1368	888.3403	0.893955616	0.842781713		2	421.5	1.055223929
2	532.809	532809	917.734	807.8078	807.8078	917.734	0.880219977	0.840340951		2	421.75	1.05158304
2	533.074	533074	1158.294	955.4342	955.4342	1158.294	0.82486329	0.83772128		2	422	1.046687966
2	533.362	533362	832.0735	726.3317	726.3317	832.0735	0.872917717	0.841587911		2	422.25	1.042157248
2	533.599	533599	1048.32	757.2853	757.2853	1048.32	0.722379903	0.846675627		2	422.5	1.038361549
2	533.813	533813	893.5594	745.6688	745.6688	893.5594	0.834492704	0.851785914		2	422.75	1.034791539
2	534.039	534039	1062.566	942.8389	942.8389	1062.566	0.88732267	0.85859709		2	423	1.031370447
2	534.338	534338	971.6127	901.8706	901.8706	971.6127	0.928220267	0.870231453		2	423.25	1.027856265
2	534.544	534544	849.6671	760.8816	760.8816	849.6671	0.895505546	0.878294439		2	423.5	1.02446712
2	534.728	534728	1110.854	856.5811	856.5811	1110.854	0.771101423	0.888739441		2	423.75	1.021250646
2	534.919	534919	849.2957	853.5328	853.5328	849.2957	1.004988957	0.902503177		2	424	1.018953616
2	535.089	535089	1062.822	989.4149	989.4149	1062.822	0.930931896	0.911274915		2	424.25	1.018608948
2	535.548	535548	991.8872	805.5602	805.5602	991.8872	0.812149002	0.922105354		2	424.5	1.019373375
2	536.033	536033	1149.367	1227.226	1227.226	1149.367	1.067740765	0.924314653		2	424.75	1.02015275
2	536.453	536453	1077.527	916.7137	916.7137	1077.527	0.850757058	0.913356636		2	425	1.019156804
2	536.664	536664	763.7603	708.1247	708.1247	763.7603	0.92715568	0.90567434		2	425.25	1.017562513
2	536.88	536880	908.2661	878.0908	878.0908	908.2661	0.966777027	0.899845538		2	425.5	1.016332144
2	537.115	537115	1074.842	888.575	888.575	1074.842	0.826702901	0.894711829		2	425.75	1.015197901
2	537.42	537420	935.9255	751.971	751.971	935.9255	0.80345177	0.886270894		2	426	1.014552406
2	537.734	537734	945.5956	873.3791	873.3791	945.5956	0.923628557	0.877149531		2	426.25	1.014427745
2	537.953	537953	941.8122	798.8485	798.8485	941.8122	0.848203602	0.869962759		2	426.5	1.014480971
2	538.337	538337	975.7957	903.8847	903.8847	975.7957	0.926305271	0.856697768		2	426.75	1.013668068
2	538.511	538511	870.9367	759.6556	759.6556	870.9367	0.872228257	0.852919524		2	427	1.011332241
2	538.714	538714	1045.501	840.0538	840.0538	1045.501	0.803494019	0.850511499		2	427.25	1.007953603
2	539.063	539063	869.4233	822.1928	822.1928	869.4233	0.945676059	0.848268814		2	427.5	1.005189153
2	539.447	539447	1109.018	847.2816	847.2816	1109.018	0.763992649	0.846894437		2	427.75	1.003791237
2	539.634	539634	1083.206	794.1911	794.1911	1083.206	0.733185654	0.846662078		2	428	1.002729337
2	539.869	539869	1343.608	1127.169	1127.169	1343.608	0.838912093	0.847174846		2	428.25	1.001957046
2	540.178	540178	895.9071	891.3692	891.3692	895.9071	0.994934854	0.849526191		2	428.5	1.001846158
2	540.465	540465	925.6735	763.3828	763.3828	925.6735	0.824678248	0.853600248		2	428.75	1.003316826
2	540.755	540755	765.7805	674.5293	674.5293	765.7805	0.880838961	0.859878988		2	429	1.004828273
2	540.921	540921	847.7319	732.4562	732.4562	847.7319	0.864018683	0.864883264		2	429.25	1.006075652
2	541.612	541612	909.3003	812.8158	812.8158	909.3003	0.89389149	0.894247471		2	429.5	1.007769779
2	541.995	541995	918.8596	748.3047	748.3047	918.8596	0.814384156	0.909269221		2	429.75	1.009091258
2	542.243	542243	923.6283	828.9693	828.9693	923.6283	0.897513967	0.923716571		2	430	1.010412737
2	542.501	542501	872.45	871.8799	871.8799	872.45	0.999346553	0.93759054		2	430.25	1.010016081
2	542.664	542664	1024.254	911.5963	911.5963	1024.254	0.890009998	0.942874922		2	430.5	1.008472672
2	542.873	542873	943.6619	1051.674	1051.674	943.6619	1.114460592	0.951699356		2	430.75	1.007164469
2	543.152	543152	815.6992	783.8567	783.8567	815.6992	0.960962938	0.958356247		2	431	1.006129037
2	543.313	543313	946.9954	797.7919	797.7919	946.9954	0.84244538	0.954287121		2	431.25	1.005990895
2	543.726	543726	906.5209	893.428	893.428	906.5209	0.985556979	0.931451776		2	431.5	1.005891877
2	543.906	543906	924.1732	874.6534	874.6534	924.1732	0.946417187	0.921607765		2	431.75	1.005972792
2	544.105	544105	883.9385	748.8781	748.8781	883.9385	0.847206112	0.905729083		2	432	1.006246624
2	544.382	544382	989.2307	977.2508	977.2508	989.2307	0.98788968	0.886385344		2	432.25	1.007128853
2	544.549	544549	1107.529	815.6745	815.6745	1107.529	0.736481392	0.878722345		2	432.5	1.008337189
2	544.713	544713	1201.101	1105.324	1105.324	1201.101	0.920258996	0.8716647		2	432.75	1.010252839
2	544.879	544879	1053.296	879.3758	879.3758	1053.296	0.834880034	0.865118787		2	433	1.012884055
2	545.168	545168	1024.965	876.4593	876.4593	1024.965	0.855111443	0.855023753		2	433.25	1.015379646
2	545.489	545489	931.9754	863.099	863.099	931.9754	0.926096333	0.846243518		2	433.5	1.017540164
2	545.651	545651	1066.583	888.1602	888.1602	1066.583	0.832715504	0.842717492		2	433.75	1.019557609
2	545.819	545819	888.4642	703.0353	703.0353	888.4642	0.791292772	0.839554566		2	434	1.021465587
2	546.226	546226	887.4051	740.2421	740.2421	887.4051	0.834164803	0.835528524		2	434.25	1.022243545
2	546.405	546405	1084.698	867.3456	867.3456	1084.698	0.799619433	0.83592301		2	434.5	1.021239099
2	546.643	546643	1189.661	1110.242	1110.242	1189.661	0.933242327	0.838239184		2	434.75	1.019210243
2	546.998	546998	1058.642	825.9995	825.9995	1058.642	0.780244407	0.844550619		2	435	1.017269884
2	547.313	547313	895.7415	750.1753	750.1753	895.7415	0.837490839	0.861407436		2	435.25	1.014724785
2	547.592	547592	907.2401	779.6495	779.6495	907.2401	0.859364021	0.87398978		2	435.5	1.011480461
2	548.132	548132	897.8522	782.5281	782.5281	897.8522	0.871555586	0.871117889		2	435.75	1.009350965
2	548.369	548369	695.5867	709.4746	709.4746	695.5867	1.019965735	0.866700969		2	436	1.007813253
2	548.878	548878	968.5836	875.7149	875.7149	968.5836	0.904119066	0.856278001		2	436.25	1.006327121
2	549.188	549188	1095.81	772.4513	772.4513	1095.81	0.704913534	0.841325202		2	436.5	1.005887658
2	549.439	549439	785.1969	749.0924	749.0924	785.1969	0.95401854	0.830482226		2	436.75	1.006483298
2	549.659	549659	938.7897	691.7535	691.7535	938.7897	0.736856721	0.820543417		2	437	1.007147919
2	550.128	550128	1134.221	885.7172	885.7172	1134.221	0.780903545	0.780796523		2	437.25	1.006749326
2	550.499	550499	1088.841	816.6179	816.6179	1088.841	0.749988198	0.772457442		2	437.5	1.005921438
2	550.719	550719	1154.679	934.9387	934.9387	1154.679	0.809695768	0.775144679		2	437.75	1.005005619
2	551.158	551158	1171.305	1126.056	1126.056	1171.305	0.96136873	0.796219764		2	438	1.004021845
2	551.411	551411	989.2834	834.7489	834.7489	989.2834	0.843791476	0.87111072		2	438.25	1.002157431
2	551.908	551908	820.4954	782.4278	782.4278	820.4954	0.953604127	1.10684826		2	438.5	0.999830657
2	552.224	552224	1002.776	796.6917	796.6917	1002.776	0.794486206	1.206204799		2	438.75	0.999058659
2	552.527	552527	1060.337	974.8129	974.8129	1060.337	0.91934253	1.25838956		2	439	1.00033344
2	552.922	552922	871.3486	806.7192	806.7192	871.3486	0.925828308	1.316525793		2	439.25	1.001810709
2	553.179	553179	805.742	2916.952	2916.952	805.742	3.620205972	1.32145593		2	439.5	1.003402356
2	553.572	553572	959.2158	781.5008	781.5008	959.2158	0.814728865	1.238269721		2	439.75	1.005229316
2	553.74	553740	1033.973	851.8317	851.8317	1033.973	0.823843273	1.185419443		2	440	1.007520198
2	553.925	553925	829.5919	721.696	721.696	829.5919	0.869940991	1.132952862		2	440.25	1.009040841
2	554.214	554214	802.2248	750.3795	750.3795	802.2248	0.935373102	0.971866037		2	440.5	1.008412666
2	554.502	554502	1228.299	878.7904	878.7904	1228.299	0.715453159	0.800592154		2	440.75	1.006953873
2	554.664	554664	1252.74	964.1029	964.1029	1252.74	0.769595367	0.757290259		2	441	1.005622939
2	554.966	554966	1022.3	816.8284	816.8284	1022.3	0.799010467	0.712246111		2	441.25	1.004302072
2	555.332	555332	1660.944	893.27	893.27	1660.944	0.53780862	0.690980015		2	441.5	1.003422539
2	555.544	555544	1076.249	772.2916	772.2916	1076.249	0.717577066	0.693282833		2	441.75	1.003880097
2	555.853	555853	1037.107	642.1425	642.1425	1037.107	0.619167068	0.708064928		2	442	1.0049651
2	556.075	556075	817.851	700.776	700.776	817.851	0.856850453	0.721218237		2	442.25	1.006216196
2	556.397	556397	873.0826	680.3793	680.3793	873.0826	0.779283999	0.756549342		2	442.5	1.00733439
2	556.59	556590	897.9929	687.0151	687.0151	897.9929	0.765056272	0.771443648		2	442.75	1.008452584
2	556.868	556868	900.4351	681.2088	681.2088	900.4351	0.756532925	0.789443478		2	443	1.009464664
2	557.033	557033	884.1867	656.3746	656.3746	884.1867	0.74234842	0.797548012		2	443.25	1.01064476
2	557.26	557260	842.7995	707.9594	707.9594	842.7995	0.840009279	0.797887213		2	443.5	1.011171399
2	557.437	557437	935.5065	797.3493	797.3493	935.5065	0.85231829	0.793691585		2	443.75	1.010439276
2	557.672	557672	998.8929	800.9407	800.9407	998.8929	0.801828404	0.7884715		2	444	1.008222966
2	557.988	557988	1066.335	815.0424	815.0424	1066.335	0.764339912	0.778252699		2	444.25	1.005780483
2	558.338	558338	1070.141	793.1022	793.1022	1070.141	0.741119348	0.761152478		2	444.5	1.003597193
2	558.565	558565	1075.323	743.4391	743.4391	1075.323	0.691363525	0.754113392		2	444.75	1.001143666
2	558.758	558758	821.6509	671.9674	671.9674	821.6509	0.817825916	0.75075041		2	445	0.998768234
2	558.946	558946	1013.02	770.3776	770.3776	1013.02	0.7604762	0.747855034		2	445.25	0.996633109
2	559.183	559183	930.2298	640.357	640.357	930.2298	0.688385816	0.746973142		2	445.5	0.994448046
2	559.433	559433	899.2995	734.4301	734.4301	899.2995	0.816669085	0.756563366		2	445.75	0.992867776
2	559.649	559649	962.875	677.5875	677.5875	962.875	0.703712839	0.765691316		2	446	0.991891371
2	559.98	559980	1025.475	810.8147	810.8147	1025.475	0.790672323	0.775495105		2	446.25	0.991327731
2	560.246	560246	866.7329	671.4247	671.4247	866.7329	0.774661606	0.783596397		2	446.5	0.991870286
2	560.446	560446	895.1966	755.1153	755.1153	895.1966	0.843518954	0.785724338		2	446.75	0.993168479
2	560.642	560642	1082.713	816.9388	816.9388	1082.713	0.754529409	0.784227172		2	447	0.99436625
2	560.834	560834	925.5145	764.3607	764.3607	925.5145	0.825876526	0.78128876		2	447.25	0.995181645
2	561.189	561189	2339.633	1744.924	1744.924	2339.633	0.745810988	0.773469517		2	447.5	0.995092578
2	561.542	561542	1087.775	859.194	859.194	1087.775	0.789863713	0.753208631		2	447.75	0.994432124
2	561.778	561778	1062.923	741.121	741.121	1062.923	0.69724806	0.735818111		2	448	0.994245044
2	562.031	562031	971.0144	722.6827	722.6827	971.0144	0.744255389	0.725373973		2	448.25	0.994096963
2	562.373	562373	965.218	666.2782	666.2782	965.218	0.69028779	0.727437238		2	448.5	0.99409329
2	562.698	562698	877.8143	672.1104	672.1104	877.8143	0.765663535	0.731814068		2	448.75	0.994517354
2	563.048	563048	1428.893	838.6423	838.6423	1428.893	0.586917495	0.740185348		2	449	0.995870797
2	563.23	563230	936.9686	681.7782	681.7782	936.9686	0.727642527	0.746308785		2	449.25	0.997551825
2	563.46	563460	841.7853	728.4996	728.4996	841.7853	0.865422098	0.750847392		2	449.5	0.998898492
2	563.796	563796	832.0735	729.9138	729.9138	832.0735	0.877222745	0.750923214		2	449.75	1.000408682
2	564.206	564206	857.5014	604.4406	604.4406	857.5014	0.704885846	0.748608721		2	450	1.002038034
2	564.572	564572	1074.483	867.1682	867.1682	1074.483	0.807056231	0.747613332		2	450.25	1.003896799
2	564.792	564792	1062.822	678.7301	678.7301	1062.822	0.638611263	0.744303016		2	450.5	1.004600398
2	565.024	565024	1209.616	814.9621	814.9621	1209.616	0.67373621	0.738125972		2	450.75	1.002816792
2	565.219	565219	1120.132	888.9647	888.9647	1120.132	0.793624948	0.736784596		2	451	0.999545184
2	565.507	565507	1094.285	837.7217	837.7217	1094.285	0.765542523	0.742715485		2	451.25	0.995698793
2	565.931	565931	1046.474	776.7121	776.7121	1046.474	0.742218249	0.757235919		2	451.5	0.990746781
2	566.296	566296	1001.338	712.5386	712.5386	1001.338	0.711586497	0.779464036		2	451.75	0.988194105
2	566.475	566475	1075.441	866.6709	866.6709	1075.441	0.805874892	0.793042914		2	452	0.989168132
2	566.808	566808	1149.538	1071.478	1071.478	1149.538	0.932094459	0.812519621		2	452.25	0.99105625
2	567.073	567073	1105.335	830.3074	830.3074	1105.335	0.751181678	0.823291957		2	452.5	0.993754328
2	567.302	567302	872.2751	750.9853	750.9853	872.2751	0.86095006	0.831481211		2	452.75	0.997788471
2	567.489	567489	875.253	693.2496	693.2496	875.253	0.79205624	0.835704685		2	453	1.000569171
2	567.85	567850	934.1001	901.6566	901.6566	934.1001	0.965267641	0.840974428		2	453.25	1.002832207
2	568.039	568039	947.3251	727.6595	727.6595	947.3251	0.768120152	0.843151571		2	453.5	1.003968755
2	568.458	568458	860.8598	677.0246	677.0246	860.8598	0.786451638	0.840914635		2	453.75	1.003720002
2	568.689	568689	800.5496	703.1899	703.1899	800.5496	0.878383925	0.839050441		2	454	1.002886152
2	568.986	568986	881.7824	736.3113	736.3113	881.7824	0.835026079	0.837653323		2	454.25	1.001907259
2	569.489	569489	980.2947	836.9433	836.9433	980.2947	0.853767036	0.833295055		2	454.5	0.999792364
2	569.762	569762	852.585	671.4588	671.4588	852.585	0.787556431	0.832398325		2	454.75	0.996786628
2	570.028	570028	968.8164	838.1875	838.1875	968.8164	0.865166506	0.833340585		2	455	0.994384933
2	570.254	570254	875.1647	794.4852	794.4852	875.1647	0.90781221	0.834645263		2	455.25	0.99234238
2	570.445	570445	994.2152	762.2902	762.2902	994.2152	0.766725554	0.835534423		2	455.5	0.990285383
2	570.676	570676	943.2674	751.2965	751.2965	943.2674	0.796483055	0.837251917		2	455.75	0.989102305
2	570.943	570943	1009.693	814.6802	814.6802	1009.693	0.806859313	0.840085545		2	456	0.988080426
2	571.108	571108	810.6389	729.5583	729.5583	810.6389	0.899979387	0.841199235		2	456.25	0.987728886
2	571.286	571286	4030.837	3463.054	3463.054	4030.837	0.859140174	0.843105063		2	456.5	0.987688571
2	571.589	571589	1102.48	904.0052	904.0052	1102.48	0.81997424	0.846341208		2	456.75	0.989156541
2	571.849	571849	864.3788	771.4349	771.4349	864.3788	0.892473184	0.844618249		2	457	0.991776737
2	572.141	572141	1028.615	835.4816	835.4816	1028.615	0.81223937	0.840886086		2	457.25	0.994010439
2	572.402	572402	1060.177	883.4718	883.4718	1060.177	0.833324813	0.837839668		2	457.5	0.99705606
2	572.617	572617	1016.561	849.6446	849.6446	1016.561	0.835802869	0.834742603		2	457.75	0.999458719
2	572.798	572798	952.4988	831.0891	831.0891	952.4988	0.872535587	0.831638994		2	458	0.99928413
2	572.963	572963	818.3649	673.7113	673.7113	818.3649	0.823240708	0.829957943		2	458.25	0.998179128
2	573.333	573333	1028.83	780.6441	780.6441	1028.83	0.758768796	0.828480486		2	458.5	0.99706278
2	573.679	573679	824.1325	667.3317	667.3317	824.1325	0.809738361	0.827862225		2	458.75	0.995720997
2	573.861	573861	1054.057	895.8995	895.8995	1054.057	0.84995356	0.828163714		2	459	0.994343474
2	574.115	574115	734.122	650.5181	650.5181	734.122	0.886117158	0.82860508		2	459.25	0.99455737
2	574.497	574497	1014.752	873.0957	873.0957	1014.752	0.860403034	0.831374923		2	459.5	0.995200269
2	574.742	574742	863.1177	670.1332	670.1332	863.1177	0.776409984	0.83719515		2	459.75	0.995892873
2	575.177	575177	892.3759	775.2899	775.2899	892.3759	0.86879296	0.852858845		2	460	0.997374733
2	575.668	575668	1005.125	771.4048	771.4048	1005.125	0.767471509	0.868341635		2	460.25	0.999263237
2	575.843	575843	879.7198	804.0852	804.0852	879.7198	0.914024215	0.87244623		2	460.5	1.000451067
2	576.246	576246	919.24	862.6571	862.6571	919.24	0.938445999	0.88365412		2	460.75	1.000542022
2	576.68	576680	759.2005	683.1975	683.1975	759.2005	0.89989074	0.891744955		2	461	1.000260154
2	576.91	576910	885.7087	819.7834	819.7834	885.7087	0.92556774	0.889968954		2	461.25	1.000128707
2	577.095	577095	839.9129	788.5684	788.5684	839.9129	0.938869257	0.886073829		2	461.5	0.999624184
2	577.325	577325	901.8638	650.1656	650.1656	901.8638	0.720913291	0.883055916		2	461.75	0.999053524
2	577.624	577624	827.7075	840.1964	840.1964	827.7075	1.015088543	0.874926013		2	462	1.000108467
2	577.989	577989	852.0798	662.7529	662.7529	852.0798	0.77780614	0.865198154		2	462.25	1.002545011
2	578.25	578250	838.1473	707.3985	707.3985	838.1473	0.8440026	0.870845801		2	462.5	1.005840794
2	578.488	578488	1053.792	954.6091	954.6091	1053.792	0.905880003	0.880660881		2	462.75	1.011366575
2	578.916	578916	1061.379	940.0156	940.0156	1061.379	0.885654983	0.898052493		2	463	1.017758981
2	579.082	579082	879.5544	765.7844	765.7844	879.5544	0.870650411	0.908523121		2	463.25	1.022488588
2	579.27	579270	996.4131	943.9459	943.9459	996.4131	0.947343928	0.920304646		2	463.5	1.025878837
2	579.477	579477	894.8181	791.5293	791.5293	894.8181	0.88457006	0.926380283		2	463.75	1.028680792
2	579.688	579688	917.1374	797.1251	797.1251	917.1374	0.869144689	0.932926874		2	464	1.029809138
2	579.968	579968	775.54	869.9992	869.9992	775.54	1.121797973	0.935356548		2	464.25	1.029472685
2	580.152	580152	775.2453	757.096	757.096	775.2453	0.976588958	0.930487799		2	464.5	1.027125854
2	580.494	580494	765.8995	669.821	669.821	765.8995	0.87455469	0.915326485		2	464.75	1.023292497
2	580.834	580834	870.8888	697.3621	697.3621	870.8888	0.800747581	0.890261554		2	465	1.0189311
2	581.207	581207	776.8603	706.7152	706.7152	776.8603	0.909706932	0.852478686		2	465.25	1.013862771
2	581.538	581538	941.9523	700.9089	700.9089	941.9523	0.744102329	0.826488753		2	465.5	1.007703749
2	581.773	581773	875.0048	754.7781	754.7781	875.0048	0.862598811	0.812732043		2	465.75	1.000981346
2	582.086	582086	1137.347	838.1551	838.1551	1137.347	0.736938771	0.793449187		2	466	0.995557966
2	582.389	582389	1020.255	819.6228	819.6228	1020.255	0.803350927	0.780232038		2	466.25	0.992805143
2	582.664	582664	1065.59	815.4638	815.4638	1065.59	0.765269757	0.774785552		2	466.5	0.992495954
2	582.93	582930	958.0059	743.8473	743.8473	958.0059	0.776453778	0.77270325		2	466.75	0.99270846
2	583.145	583145	931.6688	787.6755	787.6755	931.6688	0.845445828	0.772653324		2	467	0.993252513
2	583.565	583565	1089.364	782.5717	782.5717	1089.364	0.71837485	0.779947362		2	467.25	0.994805111
2	584.038	584038	1030.115	768.7187	768.7187	1030.115	0.746245516	0.794570586		2	467.5	0.997693742
2	584.514	584514	949.8162	819.5657	819.5657	949.8162	0.862867679	0.818361125		2	467.75	1.00013775
2	584.865	584865	954.8515	801.6716	801.6716	954.8515	0.839577254	0.83793201		2	468	1.002331754
2	585.047	585047	1015.214	841.1709	841.1709	1015.214	0.82856511	0.844192605		2	468.25	1.004897797
2	585.219	585219	981.9609	820.0995	820.0995	981.9609	0.835165127	0.848093181		2	468.5	1.007459754
2	585.446	585446	925.4787	813.7462	813.7462	925.4787	0.879270587	0.852928342		2	468.75	1.008953945
2	585.747	585747	784.9318	717.4466	717.4466	784.9318	0.914024123	0.857672313		2	469	1.009085104
2	585.986	585986	829.5064	707.4982	707.4982	829.5064	0.852914697	0.85623623		2	469.25	1.008986416
2	586.211	586211	972.0793	815.5536	815.5536	972.0793	0.838978466	0.850192941		2	469.5	1.009092934
2	586.689	586689	915.8209	734.9175	734.9175	915.8209	0.802468583	0.840161564		2	469.75	1.009207791
2	586.873	586873	1169.561	940.2197	940.2197	1169.561	0.803908219	0.841016347		2	470	1.009615215
2	587.171	587171	968.824	849.9946	849.9946	968.824	0.877346763	0.842923665		2	470.25	1.010179941
2	587.509	587509	959.6267	830.4245	830.4245	959.6267	0.86536202	0.849501404		2	470.5	1.010825867
2	587.689	587689	904.2649	755.5507	755.5507	904.2649	0.835541333	0.854267636		2	470.75	1.012428319
2	587.919	587919	776.1277	644.7117	644.7117	776.1277	0.830677349	0.857377874		2	471	1.014618709
2	588.126	588126	972.3316	828.4037	828.4037	972.3316	0.851976527	0.856180119		2	471.25	1.016690957
2	588.511	588511	801.9548	790.4893	790.4893	801.9548	0.98570306	0.849870801		2	471.5	1.018023549
2	588.89	588890	1114.371	892.3109	892.3109	1114.371	0.800730547	0.84453587		2	471.75	1.018369734
2	589.17	589170	1018.237	798.4201	798.4201	1018.237	0.784120102	0.840486281		2	472	1.018334583
2	589.338	589338	1082.05	876.8058	876.8058	1082.05	0.810319116	0.837539439		2	472.25	1.018698417
2	589.531	589531	902.3889	729.1111	729.1111	902.3889	0.807978799	0.835758875		2	472.5	1.019670066
2	589.706	589706	879.8306	770.7924	770.7924	879.8306	0.876069098	0.835108291		2	472.75	1.020812461
2	590.108	590108	1143.189	958.8765	958.8765	1143.189	0.838773379	0.834747568		2	473	1.021781762
2	590.278	590278	959.1346	853.6066	853.6066	959.1346	0.889975818	0.837728351		2	473.25	1.022330935
2	590.479	590479	851.434	683.3282	683.3282	851.434	0.802561561	0.844015327		2	473.5	1.022742336
2	591.042	591042	958.315	820.9758	820.9758	958.315	0.856686789	0.857316322		2	473.75	1.023228818
2	591.268	591268	877.9827	780.4852	780.4852	877.9827	0.888952823	0.853477224		2	474	1.024417454
2	591.481	591481	866.4998	696.1677	696.1677	866.4998	0.803425113	0.849199879		2	474.25	1.025871398
2	591.658	591658	958.2784	870.0809	870.0809	958.2784	0.90796255	0.846388067		2	474.5	1.026869392
2	592.805	592805	890.519	664.7014	664.7014	890.519	0.746420234	0.821592615		2	474.75	1.027347295
2	593.015	593015	1024.787	765.25	765.25	1024.787	0.746740542	0.824341776		2	475	1.027088198
2	593.224	593224	965.3973	836.1138	836.1138	965.3973	0.866082596	0.838510885		2	475.25	1.026552102
2	593.437	593437	1062.596	875.9287	875.9287	1062.596	0.824329002	0.852952157		2	475.5	1.025516133
2	593.618	593618	936.8763	791.8962	791.8962	936.8763	0.845251609	0.860437856		2	475.75	1.023660117
2	593.791	593791	1047.772	911.6689	911.6689	1047.772	0.87010237	0.870661243		2	476	1.020694667
2	593.999	593999	1195.696	1279.884	1279.884	1195.696	1.070409201	0.880599292		2	476.25	1.017509191
2	594.253	594253	954.1672	742.9781	742.9781	954.1672	0.778666569	0.887436533		2	476.5	1.014641754
2	594.518	594518	830.3443	791.9441	791.9441	830.3443	0.953753883	0.892633387		2	476.75	1.012111558
2	594.698	594698	814.7257	743.6432	743.6432	814.7257	0.912752844	0.894973321		2	477	1.010447166
2	594.895	594895	849.6927	818.6245	818.6245	849.6927	0.963435957	0.892318226		2	477.25	1.009372847
2	595.159	595159	989.8981	800.1368	800.1368	989.8981	0.808302188	0.87954593		2	477.5	1.008954599
2	595.583	595583	1277.509	930.6743	930.6743	1277.509	0.72850704	0.861961019		2	477.75	1.015514874
2	595.817	595817	965.8858	858.0949	858.0949	965.8858	0.888402024	0.860245031		2	478	1.024521619
2	596.192	596192	795.4935	735.0698	735.0698	795.4935	0.924042497	0.860806693		2	478.25	1.033528365
2	596.538	596538	864.7295	769.9759	769.9759	864.7295	0.890424	0.875325865		2	478.5	1.04253511
2	596.94	596940	965.0442	861.8404	861.8404	965.0442	0.893057955	0.900105181		2	478.75	1.051541856
2	597.126	597126	846.7491	746.9163	746.9163	846.7491	0.882098723	0.905336054		2	479	1.060548601
2	597.395	597395	1103.418	903.1771	903.1771	1103.418	0.818526705	0.907244534		2	479.25	1.069546265
2	597.582	597582	917.2862	886.9193	886.9193	917.2862	0.966894847	0.906602642		2	479.5	1.078419451
2	597.793	597793	903.7128	865.2219	865.2219	903.7128	0.957408039	0.901114588		2	479.75	1.085161619
2	597.999	597999	832.3713	733.9947	733.9947	832.3713	0.881811639	0.892396246		2	480	1.088291468
2	598.215	598215	935.5065	878.5191	878.5191	935.5065	0.939083908	0.883725434		2	480.25	1.09131433
2	598.466	598466	996.0525	838.1237	838.1237	996.0525	0.841445305	0.871579937		2	480.5	1.092470351
2	598.743	598743	918.5798	795.9003	795.9003	918.5798	0.866446552	0.85723202		2	480.75	1.093872093
2	599.091	599091	864.4891	681.9961	681.9961	864.4891	0.788900751	0.838481842		2	481	1.094973135
2	599.477	599477	941.3077	720.0345	720.0345	941.3077	0.764930001	0.812834666		2	481.25	1.094920816
2	599.869	599869	1138.304	987.2861	987.2861	1138.304	0.867330783	0.794901033		2	481.5	1.094359258
2	600.117	600117	1031.37	812.8638	812.8638	1031.37	0.788139853	0.7901863		2	481.75	1.09199433
2	600.575	600575	932.1467	696.8436	696.8436	932.1467	0.747568596	0.788097191		2	482	1.08980737
2	600.907	600907	995.7492	791.0012	791.0012	995.7492	0.794377942	0.792891951		2	482.25	1.090295377
2	601.105	601105	1002.423	876.4138	876.4138	1002.423	0.874295382	0.799781838		2	482.5	1.092948394
2	601.328	601328	992.5019	743.4579	743.4579	992.5019	0.749074536	0.811236009		2	482.75	1.096065604
2	601.732	601732	1065.838	839.4852	839.4852	1065.838	0.787629264	0.832751471		2	483	1.100480041
2	601.941	601941	951.4897	812.048	812.048	951.4897	0.85344907	0.84703815		2	483.25	1.107287632
2	602.117	602117	907.2572	717.8928	717.8928	907.2572	0.791278151	0.858389055		2	483.5	1.109551662
2	602.327	602327	828.3511	797.1317	797.1317	828.3511	0.962311392	0.868497362		2	483.75	1.11729192
2	602.538	602538	893.4749	824.216	824.216	893.4749	0.922483665	0.880264864		2	484	1.136366811
2	602.912	602912	877.2305	834.0725	834.0725	877.2305	0.950801984	0.896337578		2	484.25	1.176195342
2	603.111	603111	943.2674	767.9785	767.9785	943.2674	0.81416839	0.900253437		2	484.5	1.228389121
2	603.342	603342	891.4291	812.1961	812.1961	891.4291	0.91111688	0.903692878		2	484.75	1.280770173
2	603.523	603523	890.4527	845.7079	845.7079	890.4527	0.949750503	0.905685156		2	485	1.327375983
2	603.874	603874	1032.742	972.3842	972.3842	1032.742	0.941555781	0.906668691		2	485.25	1.376816175
2	604.138	604138	937.3122	755.8618	755.8618	937.3122	0.806414128	0.905861936		2	485.5	1.4340777
2	604.469	604469	907.7617	825.4054	825.4054	907.7617	0.909275419	0.899866191		2	485.75	1.47209485
2	605.631	605631	985.4118	874.6942	874.6942	985.4118	0.887643318	0.865926061		2	486	1.49206778
2	606.15	606150	950.4448	809.5638	809.5638	950.4448	0.851773612	0.869819314		2	486.25	1.502133061
2	607.248	607248	877.2383	742.5567	742.5567	877.2383	0.846470908	0.900428173		2	486.5	1.504519488
2	607.436	607436	901.992	812.0265	812.0265	901.992	0.900259093	0.909141123		2	486.75	1.501875516
2	607.613	607613	891.1351	800.9245	800.9245	891.1351	0.898768885	0.9207997		2	487	1.485729933
2	607.955	607955	1076.273	1096.985	1096.985	1076.273	1.019244188	0.952427684		2	487.25	1.452656616
2	608.262	608262	908.0059	828.2337	828.2337	908.0059	0.912145725	0.977579392		2	487.5	1.418546179
2	608.559	608559	1043.459	908.2886	908.2886	1043.459	0.870459309	0.99847152		2	487.75	1.387598391
2	608.872	608872	773.3252	868.4532	868.4532	773.3252	1.123011639	1.021664254		2	488	1.352137862
2	609.173	609173	943.2483	1035.028	1035.028	943.2483	1.097301739	1.037791237		2	488.25	1.315760787
2	609.423	609423	800.8304	855.057	855.057	800.8304	1.067712964	1.039196359		2	488.5	1.282316343
2	609.676	609676	744.4738	822.2066	822.2066	744.4738	1.104413077	1.038185094		2	488.75	1.250709063
2	609.953	609953	904.7311	1004.762	1004.762	904.7311	1.110564233	1.040317757		2	489	1.218752065
2	610.197	610197	1060.379	1008.478	1008.478	1060.379	0.951054293	1.040182099		2	489.25	1.19097911
2	610.38	610380	1094.738	928.228	928.228	1094.738	0.84789968	1.040545213		2	489.5	1.164659204
2	610.598	610598	878.0698	891.8089	891.8089	878.0698	1.015646934	1.0441361		2	489.75	1.138156352
2	610.83	610830	944.5433	1026.158	1026.158	944.5433	1.08640652	1.049579329		2	490	1.117113924
2	611.082	611082	894.0854	897.9099	897.9099	894.0854	1.004277556	1.050758692		2	490.25	1.104650726
2	611.338	611338	1091.67	1385.018	1385.018	1091.67	1.268714905	1.051814031		2	490.5	1.093286074
2	611.522	611522	875.769	871.574	871.574	875.769	0.995209924	1.053528474		2	490.75	1.085182184
2	611.702	611702	818.9975	922.338	922.338	818.9975	1.126179262	1.050338817		2	491	1.082204506
2	611.865	611865	865.0234	915.1216	915.1216	865.0234	1.057915427	1.040017948		2	491.25	1.081733243
2	612.185	612185	814.6776	748.5831	748.5831	814.6776	0.91887036	1.013471142		2	491.5	1.084461309
2	612.581	612581	976.8756	903.3015	903.3015	976.8756	0.924684269	0.965682537		2	491.75	1.085315831
2	612.934	612934	913.0584	820.9078	820.9078	913.0584	0.899074802	0.919157146		2	492	1.083677051
2	613.1	613100	758.231	722.822	722.822	758.231	0.953300511	0.909613113		2	492.25	1.081569446
2	613.383	613383	865.8921	753.6589	753.6589	865.8921	0.870384312	0.913127199		2	492.5	1.07938586
2	613.701	613701	762.9704	684.7081	684.7081	762.9704	0.897424199	0.9315343		2	492.75	1.07664002
2	614.084	614084	1113.306	1108.218	1108.218	1113.306	0.995429828	0.958704563		2	493	1.072004069
2	614.327	614327	1011.103	873.5647	873.5647	1011.103	0.863972019	0.977733333		2	493.25	1.066712214
2	614.628	614628	893.1582	1040.271	1040.271	893.1582	1.164710798	1.007846754		2	493.5	1.061983797
2	615.074	615074	1212.547	1202.536	1202.536	1212.547	0.991743825	1.05060094		2	493.75	1.058806128
2	615.239	615239	1004.961	1081.432	1081.432	1004.961	1.0760935	1.06194518		2	494	1.057165726
2	615.66	615660	934.9272	1230.083	1230.083	934.9272	1.315699233	1.08962241		2	494.25	1.055505445
2	615.826	615826	948.302	969.4524	969.4524	948.302	1.022303443	1.101090341		2	494.5	1.053359603
2	616.044	616044	824.1325	827.8959	827.8959	824.1325	1.004566499	1.112586064		2	494.75	1.050894918
2	616.334	616334	1013.949	1150.513	1150.513	1013.949	1.134685275	1.135529933		2	495	1.04841573
2	616.619	616619	940.1407	1088.235	1088.235	940.1407	1.157523549	1.177117741		2	495.25	1.046392778
2	616.855	616855	1205.22	1229.675	1229.675	1205.22	1.020290901	1.213226261		2	495.5	1.045092894
2	617.033	617033	1114.859	1538.889	1538.889	1114.859	1.380344061	1.24198876		2	495.75	1.044127092
2	617.371	617371	868.4424	1205.439	1205.439	868.4424	1.388047152	1.309647511		2	496	1.043516017
2	617.588	617588	858.5271	1058.006	1058.006	858.5271	1.232350149	1.348059205		2	496.25	1.043490966
2	618.062	618062	1159.642	1854.495	1854.495	1159.642	1.599196131	1.435433789		2	496.5	1.04371805
2	618.253	618253	1106.067	1561.078	1561.078	1106.067	1.41137743	1.463116		2	496.75	1.044136899
2	618.434	618434	912.0495	1455.275	1455.275	912.0495	1.595609668	1.474423277		2	497	1.043662513
2	618.811	618811	959.1266	1175.785	1175.785	959.1266	1.225891347	1.470761472		2	497.25	1.042821236
2	619.044	619044	831.3372	1259.311	1259.311	831.3372	1.514801695	1.474712595		2	497.5	1.040735089
2	619.416	619416	901.3096	1545.588	1545.588	901.3096	1.714824739	1.438599877		2	497.75	1.038501217
2	619.762	619762	898.3317	1349.413	1349.413	898.3317	1.50213223	1.398659164		2	498	1.03562853
2	619.931	619931	828.2684	1299.025	1299.025	828.2684	1.568362381	1.419069638		2	498.25	1.032991447
2	620.15	620150	912.3017	1177.07	1177.07	912.3017	1.29022011	1.471803286		2	498.5	1.030722766
2	620.401	620401	858.2904	1166.74	1166.74	858.2904	1.359376733	1.548852619		2	498.75	1.027905384
2	620.668	620668	1070.952	1583.133	1583.133	1070.952	1.478248325	1.685780289		2	499	1.025448727
2	620.993	620993	850.6854	1553.385	1553.385	850.6854	1.826039333	2.047853052		2	499.25	1.025470153
2	621.177	621177	995.9429	2539.54	2539.54	995.9429	2.549885139	2.251045214		2	499.5	1.028087085
2	621.499	621499	973.0088	1619.729	1619.729	973.0088	1.664660176	2.645813148		2	499.75	1.030755869
2	621.715	621715	916.9435	2483.056	2483.056	916.9435	2.707970557	2.939843287		2	500	1.034560469
2	621.924	621924	1067.63	3857.636	3857.636	1067.63	3.613270515	3.131452832		2	500.25	1.038388328
2	622.132	622132	876.0132	3479.867	3479.867	876.0132	3.972391055	3.23603167		2	500.5	1.039859047
2	622.308	622308	887.7357	3905.182	3905.182	887.7357	4.399036785	3.305458436		2	500.75	1.035755681
2	622.58	622580	914.9417	3148.273	3148.273	914.9417	3.440954762	3.360890504		2	501	1.030941965
2	622.804	622804	991.6391	2323.756	2323.756	991.6391	2.343348502	3.31381356		2	501.25	1.028258131
2	623.319	623319	1039.262	2970.898	2970.898	1039.262	2.858661242	2.954616818		2	501.5	1.026663055
2	623.511	623511	1012.279	2939.688	2939.688	1012.279	2.904029423	2.825720052		2	501.75	1.025847525
2	623.747	623747	810.9801	2089.442	2089.442	810.9801	2.576440532	2.646307518		2	502	1.027449315
2	624.084	624084	963.3665	1885.84	1885.84	963.3665	1.95755198	2.372043762		2	502.25	1.029098188
2	624.451	624451	1074.772	3576.662	3576.662	1074.772	3.327833252	2.165533406		2	502.5	1.030146931
2	624.623	624623	1279.628	2525.834	2525.834	1279.628	1.973881472	2.074945792		2	502.75	1.030570625
2	624.857	624857	869.2972	1230.002	1230.002	869.2972	1.414938412	1.955221416		2	503	1.028468889
2	625.2	625200	1163.703	1629.095	1629.095	1163.703	1.399923348	1.760214058		2	503.25	1.025543733
2	625.402	625402	834.3295	1382.438	1382.438	834.3295	1.656944888	1.641065818		2	503.5	1.022527633
2	625.735	625735	1025.319	1972.298	1972.298	1025.319	1.923594511	1.478247908		2	503.75	1.017643433
2	626.035	626035	1022.674	1221.102	1221.102	1022.674	1.194028596	1.379640987		2	504	1.011784789
2	626.352	626352	1037.93	1335.46	1335.46	1037.93	1.286657096	1.304655786		2	504.25	1.007541822
2	626.598	626598	929.6384	1138.633	1138.633	929.6384	1.224812787	1.2629867		2	504.5	1.006165508
2	626.862	626862	902.7985	1085.178	1085.178	902.7985	1.202015732	1.231833268		2	504.75	1.007147107
2	627.04	627040	933.2444	1137.613	1137.613	933.2444	1.218987223	1.217663782		2	505	1.00931047
2	627.342	627342	975.8988	1091.593	1091.593	975.8988	1.118551432	1.21932754		2	505.25	1.011755399
2	627.707	627707	1004.179	1353.459	1353.459	1004.179	1.347826433	1.256648529		2	505.5	1.016189837
2	627.996	627996	1037.259	1312.742	1312.742	1037.259	1.265587476	1.288054517		2	505.75	1.021207184
2	628.273	628273	1169.08	1780.212	1780.212	1169.08	1.522746091	1.319663718		2	506	1.02460767
2	628.5	628500	1201.101	1322.49	1322.49	1201.101	1.101064773	1.347869333		2	506.25	1.028231357
2	628.673	628673	1266.85	1507.485	1507.485	1266.85	1.189947508	1.358878816		2	506.5	1.031434395
2	628.922	628922	1140.413	2067.719	2067.719	1140.413	1.813131734	1.368230423		2	506.75	1.033037261
2	629.088	629088	922.6512	1199.174	1199.174	922.6512	1.29970459	1.389635913		2	507	1.031225595
2	629.329	629329	957.7655	1423.802	1423.802	957.7655	1.48658727	1.427064802		2	507.25	1.028906192
2	629.544	629544	855.9873	1333.801	1333.801	855.9873	1.558201856	1.470644098		2	507.5	1.025832381
2	629.724	629724	925.5897	1198.596	1198.596	925.5897	1.294953909	1.533922299		2	507.75	1.021924464
2	630.153	630153	976.0361	1430.334	1430.334	976.0361	1.465451944	1.73641774		2	508	1.019280516
2	630.48	630480	904.5868	1485.595	1485.595	904.5868	1.642291265	1.876384192		2	508.25	1.01755734
2	630.708	630708	964.4327	2210.694	2210.694	964.4327	2.292222153	1.964327045		2	508.5	1.016185466
2	631.103	631103	1114.405	2699.281	2699.281	1114.405	2.42217237	2.131789743		2	508.75	1.015460738
2	631.539	631539	1013.508	2548.156	2548.156	1013.508	2.514194264	2.256957491		2	509	1.014734039
2	631.885	631885	801.693	1770.408	1770.408	801.693	2.208336608	2.29327266		2	509.25	1.013899719
2	632.201	632201	873.9634	1710.135	1710.135	873.9634	1.956758143	2.301759304		2	509.5	1.011694211
2	632.568	632568	920.0703	2289.079	2289.079	920.0703	2.487939237	2.273189858		2	509.75	1.008103038
2	632.794	632794	964.9776	2482.621	2482.621	964.9776	2.572723968	2.214099345		2	510	1.005085726
2	632.987	632987	875.9975	1560.338	1560.338	875.9975	1.781212846	2.157507654		2	510.25	1.002734557
2	633.155	633155	934.9827	2033.606	2033.606	934.9827	2.175019923	2.113331406		2	510.5	1.001147797
2	633.346	633346	1159.307	2357.998	2357.998	1159.307	2.033972019	2.048213405		2	510.75	0.999877783
2	634.854	634854	840.6892	1100.257	1100.257	840.6892	1.308755959	1.405569838		2	511	0.999798877
2	635.05	635050	920.4947	938.3755	938.3755	920.4947	1.019425207	1.354536175		2	511.25	1.000375558
2	635.379	635379	1042.583	1470.063	1470.063	1042.583	1.410020114	1.278729813		2	511.5	1.001465603
2	635.548	635548	1029.886	1616.092	1616.092	1029.886	1.569195037	1.244026365		2	511.75	1.003930026
2	635.751	635751	894.8575	1041.349	1041.349	894.8575	1.163703718	1.211252558		2	512	1.007183539
2	635.935	635935	836.5136	1098.605	1098.605	836.5136	1.313313974	1.190306534		2	512.25	1.009514003
2	636.246	636246	736.9794	684.1327	684.1327	736.9794	0.92829284	1.158476987		2	512.5	1.011606571
2	636.594	636594	960.6503	1050.858	1050.858	960.6503	1.093902745	1.129722246		2	512.75	1.013789737
2	636.904	636904	737.0756	842.6459	842.6459	737.0756	1.143228591	1.10848954		2	513	1.016123257
2	637.446	637446	778.9677	842.2245	842.2245	778.9677	1.081205934	1.068997866		2	513.25	1.018158161
2	637.929	637929	885.1638	943.2817	943.2817	885.1638	1.065657791	1.041818668		2	513.5	1.020150382
2	638.149	638149	1038.667	944.6972	944.6972	1038.667	0.909528463	1.030459185		2	513.75	1.022390488
2	638.433	638433	944.9243	1097.6	1097.6	944.9243	1.16157453	1.017009558		2	514	1.024876422
2	638.78	638780	971.9913	883.8088	883.8088	971.9913	0.909276451	1.001608461		2	514.25	1.026388248
2	639.042	639042	866.7329	879.0393	879.0393	866.7329	1.014198607	0.988603191		2	514.5	1.02707769
2	639.42	639420	932.0812	932.4101	932.4101	932.0812	1.000352866	0.966905678		2	514.75	1.026376433
2	639.701	639701	950.5	924.4532	924.4532	950.5	0.972596739	0.950404091		2	515	1.024878939
2	639.905	639905	798.8	720.4628	720.4628	798.8	0.901931397	0.939033977		2	515.25	1.021022195
2	640.131	640131	1028.726	897.1555	897.1555	1028.726	0.872103456	0.92396879		2	515.5	1.016048742
2	640.309	640309	855.2987	847.2505	847.2505	855.2987	0.990590188	0.912785388		2	515.75	1.011432259
2	640.78	640780	893.8892	768.0082	768.0082	893.8892	0.859176059	0.885607416		2	516	1.007322851
2	641.153	641153	882.0346	797.7776	797.7776	882.0346	0.904474269	0.866855205		2	516.25	1.003267838
2	641.316	641316	803.9728	683.5496	683.5496	803.9728	0.850214833	0.86224668		2	516.5	0.999398363
2	641.479	641479	956.4413	766.0807	766.0807	956.4413	0.800969908	0.860093985		2	516.75	0.997569779
2	641.963	641963	857.1069	771.7973	771.7973	857.1069	0.900467958	0.860056723		2	517	0.998001667
2	642.32	642320	924.857	749.6407	749.6407	924.857	0.810547685	0.870222212		2	517.25	0.999193325
2	642.528	642528	992.7499	879.6614	879.6614	992.7499	0.886085609	0.879738158		2	517.5	1.001396245
2	642.787	642787	1142.573	1016.2	1016.2	1142.573	0.889396126	0.888093001		2	517.75	1.004243358
2	643.328	643328	1064.184	1031.425	1031.425	1064.184	0.96921679	0.906947921		2	518	1.006959008
2	643.801	643801	731.4356	644.9191	644.9191	731.4356	0.881716859	0.917724694		2	518.25	1.009972372
2	644.144	644144	925.922	869.7382	869.7382	925.922	0.939321239	0.909197878		2	518.5	1.011843512
2	644.398	644398	978.0629	924.7499	924.7499	978.0629	0.945491236	0.897235148		2	518.75	1.012742376
2	644.96	644960	949.2251	823.4924	823.4924	949.2251	0.867541745	0.872285926		2	519	1.013439561
2	645.276	645276	877.7346	713.2674	713.2674	877.7346	0.812623087	0.862698903		2	519.25	1.013294415
2	645.733	645733	931.9394	804.3862	804.3862	931.9394	0.863131444	0.848839445		2	519.5	1.012214019
2	645.947	645947	948.1494	760.1777	760.1777	948.1494	0.801748859	0.844592255		2	519.75	1.011400435
2	646.195	646195	1036.529	812.7991	812.7991	1036.529	0.784154713	0.844336647		2	520	1.011505352
2	646.529	646529	826.2927	802.7035	802.7035	826.2927	0.971451763	0.848948091		2	520.25	1.011802131
2	646.726	646726	1067.115	872.0405	872.0405	1067.115	0.817194492	0.850450031		2	520.5	1.012111932
2	646.937	646937	1242.03	1040.085	1040.085	1242.03	0.837407309	0.853904535		2	520.75	1.01302365
2	647.139	647139	1192.277	1056.548	1056.548	1192.277	0.886159844	0.856733492		2	521	1.014276887
2	647.346	647346	1128.452	925.7266	925.7266	1128.452	0.820350888	0.855863496		2	521.25	1.014661402
2	647.581	647581	1119.255	966.9639	966.9639	1119.255	0.863935296	0.853908375		2	521.5	1.01437138
2	647.789	647789	1004.574	860.6344	860.6344	1004.574	0.856715782	0.850415563		2	521.75	1.013735613
2	648.045	648045	998.634	801.0035	801.0035	998.634	0.802099167	0.841366628		2	522	1.013011874
2	648.254	648254	1043.792	919.8911	919.8911	1043.792	0.881297327	0.830655202		2	522.25	1.012269566
2	648.75	648750	947.2519	787.5582	787.5582	947.2519	0.831413693	0.805782498		2	522.5	1.011230096
2	648.947	648947	1054.537	823.6716	823.6716	1054.537	0.781074159	0.79773028		2	522.75	1.009948625
2	649.222	649222	1060.221	819.6845	819.6845	1060.221	0.773126075	0.78542703		2	523	1.008762833
2	649.536	649536	1221.681	927.5637	927.5637	1221.681	0.759251965	0.774407822		2	523.25	1.008201519
2	649.746	649746	1177.013	930.0133	930.0133	1177.013	0.790147008	0.768758857		2	523.5	1.008452072
2	649.918	649918	1101.623	837.0639	837.0639	1101.623	0.759846063	0.765009964		2	523.75	1.009456157
2	650.094	650094	1035.811	652.371	652.371	1035.811	0.629816636	0.763847358		2	524	1.011394932
2	650.429	650429	851.7675	786.6409	786.6409	851.7675	0.923539464	0.767085311		2	524.25	1.012803686
2	650.843	650843	917.6182	705.471	705.471	917.6182	0.768806678	0.772176648		2	524.5	1.012740133
2	651.045	651045	945.978	727.8067	727.8067	945.978	0.769369584	0.773935459		2	524.75	1.010973163
2	651.249	651249	1245.761	868.6708	868.6708	1245.761	0.697301328	0.776888874		2	525	1.009109444
2	651.821	651821	865.2104	712.6155	712.6155	865.2104	0.82363261	0.783120006		2	525.25	1.00733538
2	652.11	652110	989.7352	793.2801	793.2801	989.7352	0.801507413	0.779523009		2	525.5	1.005441282
2	652.386	652386	812.1133	703.7291	703.7291	812.1133	0.866540543	0.773992511		2	525.75	1.003408468
2	652.643	652643	908.5062	657.6389	657.6389	908.5062	0.723868368	0.77270374		2	526	1.002055432
2	652.86	652860	979.7359	720.3067	720.3067	979.7359	0.735204967	0.777185146		2	526.25	1.000773125
2	653.243	653243	1017.935	752.3624	752.3624	1017.935	0.739106524	0.787477518		2	526.5	1.001642029
2	653.775	653775	1108.308	904.1381	904.1381	1108.308	0.815782346	0.79566999		2	526.75	1.002409683
2	654.012	654012	1256.59	941.0563	941.0563	1256.59	0.748896856	0.799670147		2	527	1.003104261
2	654.3	654300	970.2665	773.6502	773.6502	970.2665	0.797358458	0.804886941		2	527.25	1.00371276
2	654.468	654468	1392.927	1328.202	1328.202	1392.927	0.9535331	0.809796524		2	527.5	1.003767748
2	654.998	654998	1362.387	1080.121	1080.121	1362.387	0.792815111	0.82984607		2	527.75	1.003463959
2	655.169	655169	934.0664	790.1781	790.1781	934.0664	0.845954956	0.832608174		2	528	1.003077254
2	655.471	655471	882.2056	691.0782	691.0782	882.2056	0.783352769	0.835842161		2	528.25	1.002638873
2	655.74	655740	918.5073	710.4479	710.4479	918.5073	0.773480951	0.837040589		2	528.5	1.002008418
2	655.973	655973	851.678	769.5281	769.5281	851.678	0.903543475	0.834208743		2	528.75	1.000725859
2	656.511	656511	900.6993	680.1991	680.1991	900.6993	0.755189995	0.822574087		2	529	0.997935398
2	656.713	656713	1054.557	1052.852	1052.852	1054.557	0.998383207	0.82098902		2	529.25	0.995606117
2	657.251	657251	1076.501	799.7051	799.7051	1076.501	0.742874461	0.815716799		2	529.5	0.993545751
2	657.512	657512	1018.149	791.1146	791.1146	1018.149	0.777012598	0.818590987		2	529.75	0.9939075
2	657.765	657765	1007.048	819.3752	819.3752	1007.048	0.813640661	0.823761381		2	530	0.995211183
2	658.061	658061	1080.18	868.0487	868.0487	1080.18	0.80361486	0.830659902		2	530.25	0.996895712
2	658.254	658254	1001.933	854.3587	854.3587	1001.933	0.852710411	0.838007117		2	530.5	0.99874346
2	658.468	658468	1022.777	855.3889	855.3889	1022.777	0.836339593	0.85305133		2	530.75	1.00058226
2	658.929	658929	978.5363	933.9954	933.9954	978.5363	0.954482118	0.900035506		2	531	1.002435253
2	659.105	659105	924.3686	857.8876	857.8876	924.3686	0.928079556	0.914502224		2	531.25	1.00442648
2	659.431	659431	890.5658	814.5961	814.5961	890.5658	0.914695017	0.952128342		2	531.5	1.005738954
2	659.798	659798	915.4546	868.9786	868.9786	915.4546	0.949231781	0.989517015		2	531.75	1.006525236
2	660.003	660003	876.7497	842.4418	842.4418	876.7497	0.96086922	0.995024136		2	532	1.006828233
2	660.54	660540	905.3576	982.8828	982.8828	905.3576	1.085629369	0.99480949		2	532.25	1.005875534
2	660.701	660701	841.8913	937.7702	937.7702	841.8913	1.11388513	0.989326451		2	532.5	1.004785017
2	660.914	660914	879.5938	771.3954	771.3954	879.5938	0.876990493	0.973909264		2	532.75	1.003924066
2	661.196	661196	776.4861	823.6816	823.6816	776.4861	1.060780869	0.940590768		2	533	1.003277453
2	661.69	661690	808.7156	619.7367	619.7367	808.7156	0.766322178	0.880720252		2	533.25	1.003674906
2	661.911	661911	871.4608	712.8197	712.8197	871.4608	0.817959569	0.853351981		2	533.5	1.004762978
2	662.178	662178	810.4024	667.349	667.349	810.4024	0.823478558	0.812321026		2	533.75	1.006159223
2	662.404	662404	1262.392	926.9212	926.9212	1262.392	0.734257822	0.786646694		2	534	1.007898767
2	662.775	662775	895.9265	727.1778	727.1778	895.9265	0.811648947	0.763311052		2	534.25	1.010185338
2	663.129	663129	901.9337	654.2036	654.2036	901.9337	0.725334467	0.749307918		2	534.5	1.012564333
2	663.291	663291	977.9904	744.8745	744.8745	977.9904	0.761637844	0.748260822		2	534.75	1.015914809
2	663.731	663731	1038.419	777.843	777.843	1038.419	0.749064684	0.762762446		2	535	1.019900006
2	663.939	663939	1028.983	795.9312	795.9312	1028.983	0.773512488	0.767991346		2	535.25	1.021944313
2	664.46	664460	980.5182	712.9996	712.9996	980.5182	0.727166105	0.780560408		2	535.5	1.023381446
2	664.648	664648	1015.462	867.7538	867.7538	1015.462	0.854540889	0.78669287		2	535.75	1.02388155
2	664.926	664926	879.7198	695.5674	695.5674	879.7198	0.790669256	0.794489234		2	536	1.024158995
2	665.449	665449	856.075	744.0514	744.0514	856.075	0.869142774	0.809377613		2	536.25	1.022816295
2	665.747	665747	859.474	622.4626	622.4626	859.474	0.724236684	0.818050673		2	536.5	1.021109063
2	665.961	665961	913.9656	807.4567	807.4567	913.9656	0.883465089	0.822883011		2	536.75	1.019088966
2	666.238	666238	1096.652	854.6048	854.6048	1096.652	0.779285316	0.828481824		2	537	1.017595651
2	666.538	666538	1293.668	1046.213	1046.213	1293.668	0.808718311	0.833236776		2	537.25	1.016073381
2	666.708	666708	895.2607	728.3335	728.3335	895.2607	0.813543474	0.834721032		2	537.5	1.014361009
2	667.069	667069	762.366	713.745	713.745	762.366	0.936223546	0.836929003		2	537.75	1.012577056
2	667.245	667245	790.2046	676.4846	676.4846	790.2046	0.856087904	0.837398153		2	538	1.010558545
2	667.53	667530	931.6097	738.5672	738.5672	931.6097	0.792786078	0.835829141		2	538.25	1.008454577
2	667.802	667802	820.4101	698.7281	698.7281	820.4101	0.851681494	0.833685572		2	538.5	1.006860109
2	668.344	668344	1031.1	765.4382	765.4382	1031.1	0.742351081	0.827582663		2	538.75	1.006158901
2	668.504	668504	886.378	785.8495	785.8495	886.378	0.886585069	0.825124428		2	539	1.005767514
2	668.973	668973	853.4306	646.8859	646.8859	853.4306	0.757983016	0.820205141		2	539.25	1.005505828
2	669.289	669289	843.9106	732.035	732.035	843.9106	0.867431929	0.823158278		2	539.5	1.005318007
2	669.467	669467	832.4645	690.4273	690.4273	832.4645	0.829377469	0.824308836		2	539.75	1.005339107
2	669.847	669847	863.4979	669.092	669.092	863.4979	0.774862336	0.823819553		2	540	1.005645224
2	670.053	670053	822.257	620.4461	620.4461	822.257	0.754564692	0.823582001		2	540.25	1.006224215
2	670.298	670298	789.8039	820.6742	820.6742	789.8039	1.039086031	0.822733728		2	540.5	1.007152375
2	670.742	670742	1219.513	886.6575	886.6575	1219.513	0.72705867	0.816820325		2	540.75	1.00847105
2	670.962	670962	938.268	776.6488	776.6488	938.268	0.827747296	0.812830378		2	541	1.010534477
2	671.245	671245	1195.129	919.1352	919.1352	1195.129	0.769067774	0.808799925		2	541.25	1.013122711
2	671.742	671742	951.4897	756.5821	756.5821	951.4897	0.795155323	0.798802385		2	541.5	1.015710946
2	671.985	671985	860.4023	695.0604	695.0604	860.4023	0.807831871	0.794315641		2	541.75	1.018189108
2	672.238	672238	950.1357	765.0098	765.0098	950.1357	0.805158463	0.793796568		2	542	1.020601124
2	672.46	672460	1002.346	820.9078	820.9078	1002.346	0.818986458	0.800013825		2	542.25	1.024141616
2	672.952	672952	975.2225	800.1368	800.1368	975.2225	0.820465894	0.820753556		2	542.5	1.027416866
2	673.166	673166	956.4006	702.9424	702.9424	956.4006	0.73498741	0.827572901		2	542.75	1.02960201
2	673.333	673333	882.2056	706.3567	706.3567	882.2056	0.800671295	0.834168681		2	543	1.031605474
2	673.625	673625	883.8282	802.1052	802.1052	883.8282	0.907535197	0.842470544		2	543.25	1.031885603
2	674.053	674053	985.3796	925.4188	925.4188	985.3796	0.939149542	0.84783749		2	543.5	1.028978718
2	674.294	674294	842.0668	713.7658	713.7658	842.0668	0.847635603	0.849726386		2	543.75	1.025614638
2	674.541	674541	1005.718	800.187	800.187	1005.718	0.795637545	0.849679822		2	544	1.021708838
2	675.071	675071	820.1619	733.9174	733.9174	820.1619	0.894844542	0.835009353		2	544.25	1.017200789
2	675.248	675248	914.9738	710.3701	710.3701	914.9738	0.776382996	0.827637407		2	544.5	1.013635927
2	675.554	675554	880.6534	711.4847	711.4847	880.6534	0.807905471	0.816654337		2	544.75	1.01101327
2	675.722	675722	924.1401	713.4781	713.4781	924.1401	0.772045386	0.813237079		2	545	1.008744255
2	676.008	676008	797.4968	669.8412	669.8412	797.4968	0.83992964	0.808025076		2	545.25	1.006768128
2	676.296	676296	746.2109	648.7889	648.7889	746.2109	0.869444416	0.797933844		2	545.5	1.005117141
2	676.583	676583	1015.462	765.25	765.25	1015.462	0.75359787	0.786663455		2	545.75	1.003862353
2	676.82	676820	1155.7	828.4037	828.4037	1155.7	0.716798218	0.77946685		2	546	1.003109668
2	677.057	677057	986.8543	839.584	839.584	986.8543	0.85076794	0.771502962		2	546.25	1.002577907
2	677.374	677374	1019.96	857.4186	857.4186	1019.96	0.840639437	0.759867331		2	546.5	1.002886365
2	677.546	677546	1069.793	723.4344	723.4344	1069.793	0.676237739	0.757576302		2	546.75	1.003688862
2	677.893	677893	956.8039	695.6728	695.6728	956.8039	0.727079812	0.766045985		2	547	1.004789111
2	678.186	678186	1133.981	729.3541	729.3541	1133.981	0.643180177	0.777236911		2	547.25	1.008048442
2	678.354	678354	928.6069	826.2102	826.2102	928.6069	0.889730843	0.780858721		2	547.5	1.010924369
2	678.592	678592	973.5655	693.0097	693.0097	973.5655	0.711826477	0.786007192		2	547.75	1.01173046
2	678.928	678928	864.8304	799.6602	799.6602	864.8304	0.924643953	0.79306763		2	548	1.01140654
2	679.218	679218	1023.651	780.9067	780.9067	1023.651	0.762864199	0.79407718		2	548.25	1.010699742
2	679.633	679633	1301.301	1255.804	1255.804	1301.301	0.965037297	0.794776609		2	548.5	1.0095059
2	679.94	679940	1448.04	1029.817	1029.817	1448.04	0.71117994	0.794298618		2	548.75	1.008258698
2	680.299	680299	1592.189	1059.227	1059.227	1592.189	0.665264614	0.784067933		2	549	1.006186477
2	680.544	680544	1158.628	850.2852	850.2852	1158.628	0.733872477	0.777639272		2	549.25	1.003324727
2	681.037	681037	1183.241	964.4755	964.4755	1183.241	0.81511332	0.776259519		2	549.5	1.000664238
2	681.195	681195	1163.861	949.2673	949.2673	1163.861	0.815619133	0.776667809		2	549.75	0.997035398
2	681.63	681630	1169.08	975.33	975.33	1169.08	0.834271393	0.779594918		2	550	0.991873686
2	682.096	682096	946.3483	681.0014	681.0014	946.3483	0.719609683	0.794553296		2	550.25	0.988562812
2	682.293	682293	1034.267	752.7512	752.7512	1034.267	0.727811291	0.799157672		2	550.5	0.98720225
2	682.532	682532	878.479	711.371	711.371	878.479	0.80977576	0.799164111		2	550.75	0.988216523
2	682.831	682831	919.9214	822.2066	822.2066	919.9214	0.893779186	0.796379794		2	551	0.991140461
2	683.004	683004	864.0465	700.9089	700.9089	864.0465	0.811193495	0.795357091		2	551.25	0.999623072
2	683.259	683259	978.0967	772.8661	772.8661	978.0967	0.790173507	0.794031435		2	551.5	1.021518324
2	683.57	683570	947.3612	700.331	700.331	947.3612	0.739243912	0.791678532		2	551.75	1.05040754
2	683.829	683829	1070.995	836.1138	836.1138	1070.995	0.780688799	0.791032488		2	552	1.075712788
2	684.05	684050	1243.271	1078.646	1078.646	1243.271	0.867587195	0.791255608		2	552.25	1.093962278
2	684.424	684424	1123.676	822.8318	822.8318	1123.676	0.732267842	0.791459244		2	552.5	1.104452011
2	684.917	684917	960.3712	714.1103	714.1103	960.3712	0.743577379	0.79481683		2	552.75	1.113580999
2	685.173	685173	958.1377	754.5674	754.5674	958.1377	0.787535445	0.800490185		2	553	1.120112931
2	685.395	685395	810.4024	695.4051	695.4051	810.4024	0.85809852	0.805709594		2	553.25	1.117288158
2	685.861	685861	897.016	774.525	774.525	897.016	0.863446137	0.818125125		2	553.5	1.104396102
2	686.112	686112	845.0165	676.4846	676.4846	845.0165	0.800557859	0.825877205		2	553.75	1.087116565
2	686.332	686332	1036.465	888.5783	888.5783	1036.465	0.857316262	0.831362533		2	554	1.064840613
2	686.616	686616	1076.525	853.0565	853.0565	1076.525	0.792416804	0.835505346		2	554.25	1.030564521
2	686.983	686983	1035.582	814.809	814.809	1035.582	0.786812633	0.83794394		2	554.5	0.994343387
2	687.147	687147	1043.67	831.1058	831.1058	1043.67	0.796330066	0.838757902		2	554.75	0.980379133
2	687.333	687333	1004.644	901.231	901.231	1004.644	0.89706503	0.838597831		2	555	0.972048945
2	687.53	687530	947.3251	860.376	860.376	947.3251	0.908216197	0.837198455		2	555.25	0.96851003
2	687.804	687804	748.3924	666.4732	666.4732	748.3924	0.890539776	0.837002457		2	555.5	0.967793853
2	688.152	688152	968.8085	779.0102	779.0102	968.8085	0.804091005	0.843071933		2	555.75	0.970311159
2	688.455	688455	843.444	657.9256	657.9256	843.444	0.780046571	0.847624598		2	556	0.973633482
2	688.755	688755	909.5273	727.102	727.102	909.5273	0.79942845	0.847601795		2	556.25	0.979394107
2	689.051	689051	963.307	837.4423	837.4423	963.307	0.86934103	0.846014366		2	556.5	0.985260177
2	689.253	689253	975.4592	820.6544	820.6544	975.4592	0.84130059	0.845262541		2	556.75	0.989476158
2	689.51	689510	918.3552	899.0793	899.0793	918.3552	0.979010409	0.847829664		2	557	0.992917091
2	689.977	689977	896.0983	768.4745	768.4745	896.0983	0.857578348	0.85649973		2	557.25	0.993390984
2	690.159	690159	1062.881	735.2404	735.2404	1062.881	0.691742914	0.856408213		2	557.5	0.992031524
2	690.427	690427	816.5266	765.5208	765.5208	816.5266	0.937533205	0.849107663		2	557.75	0.9904862
2	690.61	690610	810.6389	682.2003	682.2003	810.6389	0.8415588	0.841501345		2	558	0.988468313
2	690.809	690809	868.2361	732.2753	732.2753	868.2361	0.843405728	0.833883392		2	558.25	0.985492558
2	690.989	690989	859.1227	656.5853	656.5853	859.1227	0.764250904	0.82523074		2	558.5	0.983221241
2	691.375	691375	837.9951	768.0894	768.0894	837.9951	0.916579822	0.804240308		2	558.75	0.981944841
2	691.676	691676	886.5146	734.5027	734.5027	886.5146	0.8285286	0.796667086		2	559	0.981156538
2	691.851	691851	1042.9	761.8651	761.8651	1042.9	0.730525554	0.793215577		2	559.25	0.981616802
2	692.124	692124	928.0318	672.914	672.914	928.0318	0.725097998	0.789480768		2	559.5	0.984016858
2	692.3	692300	853.3809	635.8699	635.8699	853.3809	0.745118505	0.786910138		2	559.75	0.986279675
2	692.552	692552	792.9423	660.6235	660.6235	792.9423	0.833129346	0.78368871		2	560	0.988087725
2	692.839	692839	816.4238	591.4178	591.4178	816.4238	0.724400489	0.784497703		2	560.25	0.98992338
2	693.223	693223	820.0146	735.0698	735.0698	820.0146	0.896410625	0.789165175		2	560.5	0.990330941
2	693.629	693629	762.4514	616.0948	616.0948	762.4514	0.808044683	0.794287151		2	560.75	0.989664006
2	694.021	694021	1290.669	1042.403	1042.403	1290.669	0.807645492	0.794527253		2	561	0.988460037
2	694.221	694221	1068.247	837.3197	837.3197	1068.247	0.783825932	0.79618429		2	561.25	0.986592866
2	694.675	694675	1027.569	754.7298	754.7298	1027.569	0.734480896	0.807409265		2	561.5	0.983097061
2	695.021	695021	893.086	668.2881	668.2881	893.086	0.74829087	0.818002967		2	561.75	0.978775655
2	695.183	695183	898.6345	727.171	727.171	898.6345	0.809195507	0.822764595		2	562	0.976040296
2	695.449	695449	977.1198	974.6366	974.6366	977.1198	0.997458653	0.835009069		2	562.25	0.976050406
2	695.851	695851	916.6954	644.1532	644.1532	916.6954	0.702690556	0.860477427		2	562.5	0.976647869
2	696.177	696177	859.082	786.6409	786.6409	859.082	0.915676152	0.872723235		2	562.75	0.977600503
2	696.349	696349	801.2632	722.6179	722.6179	801.2632	0.901848356	0.872316485		2	563	0.97905726
2	696.565	696565	802.5834	830.3312	830.3312	802.5834	1.034573105	0.867636795		2	563.25	0.980924935
2	696.843	696843	1259.681	955.766	955.766	1259.681	0.758736537	0.86187365		2	563.5	0.981936706
2	697.388	697388	880.8976	789.2483	789.2483	880.8976	0.89595919	0.832150516		2	563.75	0.981950451
2	697.596	697596	1011.616	756.7075	756.7075	1011.616	0.748018517	0.825277142		2	564	0.98167242
2	697.762	697762	1265.054	1054.059	1054.059	1265.054	0.833212653	0.824749474		2	564.25	0.981359956
2	698.171	698171	940.0979	696.3924	696.3924	940.0979	0.740765829	0.826138868		2	564.5	0.981194312
2	698.352	698352	939.2777	758.1495	758.1495	939.2777	0.807162248	0.828882315		2	564.75	0.980494092
2	698.67	698670	920.914	777.9567	777.9567	920.914	0.844765852	0.845640013		2	565	0.978990919
2	698.879	698879	805.5374	742.4495	742.4495	805.5374	0.921682221	0.858154234		2	565.25	0.978663976
2	699.202	699202	1011.912	944.4468	944.4468	1011.912	0.933328985	0.879118729		2	565.5	0.979918245
2	699.427	699427	1072.609	942.9091	942.9091	1072.609	0.879079982	0.897708573		2	565.75	0.981980783
2	699.887	699887	738.0135	687.695	687.695	738.0135	0.931818998	0.927230391		2	566	0.98451464
2	700.154	700154	960.5468	777.224	777.224	960.5468	0.809147456	0.937100274		2	566.25	0.98822378
2	700.447	700447	731.5696	765.7352	765.7352	731.5696	1.046701777	0.942411975		2	566.5	0.992570661
2	700.731	700731	941.56	876.8058	876.8058	941.56	0.931226688	0.93532007		2	566.75	0.996132995
2	701	701000	841.6784	768.4365	768.4365	841.6784	0.912981134	0.922304314		2	567	0.998860923
2	701.273	701273	951.552	917.5143	917.5143	951.552	0.96422928	0.908517044		2	567.25	1.001125952
2	701.59	701590	996.1689	941.8722	941.8722	996.1689	0.945494484	0.883735937		2	567.5	1.002647058
2	701.868	701868	1094.128	911.128	911.128	1094.128	0.832743518	0.856875108		2	567.75	1.003536148
2	702.055	702055	904.498	743.4762	743.4762	904.498	0.82197661	0.844641035		2	568	1.004312743
2	702.232	702232	1124.404	864.9816	864.9816	1124.404	0.769280081	0.834968606		2	568.25	1.004147753
2	702.41	702410	855.077	682.7075	682.7075	855.077	0.7984164	0.823389868		2	568.5	1.003794641
2	702.712	702712	1028.162	849.1781	849.1781	1028.162	0.825918581	0.810852566		2	568.75	1.003353142
2	702.97	702970	930.3275	753.1556	753.1556	930.3275	0.809559644	0.814374091		2	569	1.003053124
2	703.445	703445	987.6685	862.6638	862.6638	987.6685	0.873434558	0.834701238		2	569.25	1.002525397
2	703.814	703814	852.1743	718.5353	718.5353	852.1743	0.843178796	0.86466014		2	569.5	1.002012087
2	703.991	703991	721.3372	654.0848	654.0848	721.3372	0.906767043	0.882284609		2	569.75	1.001812026
2	704.164	704164	986.3225	772.178	772.178	986.3225	0.782885922	0.894920637		2	570	1.002007818
2	704.466	704466	735.6775	737.8302	737.8302	735.6775	1.002926146	0.91780467		2	570.25	1.00234421
2	704.716	704716	922.3782	853.7506	853.7506	922.3782	0.925597114	0.932935217		2	570.5	1.002666083
2	705.115	705115	1149.674	1051.775	1051.775	1149.674	0.914846296	0.933199094		2	570.75	1.003176215
2	705.37	705370	871.6173	872.1961	872.1961	871.6173	1.000664053	0.928060567		2	571	1.003768959
2	705.619	705619	989.7391	983.291	983.291	989.7391	0.993485051	0.924519105		2	571.25	1.004316956
2	705.949	705949	1146.852	1086.616	1086.616	1146.852	0.947477094	0.912191074		2	571.5	1.004967691
2	706.193	706193	1087.263	879.2259	879.2259	1087.263	0.808659818	0.903127705		2	571.75	1.004939343
2	706.47	706470	1125.983	887.2822	887.2822	1125.983	0.788006746	0.896599945		2	572	1.004309318
2	706.717	706717	814.0267	729.3887	729.3887	814.0267	0.896025523	0.89026598		2	572.25	1.003560306
2	706.944	706944	888.9017	771.0031	771.0031	888.9017	0.867365987	0.889169967		2	572.5	1.002784152
2	707.114	707114	1037.82	1023.096	1023.096	1037.82	0.985812569	0.895457819		2	572.75	1.001817948
2	707.523	707523	972.1897	899.8021	899.8021	972.1897	0.925541692	0.930377175		2	573	1.001171888
2	707.923	707923	865.8921	799.9193	799.9193	865.8921	0.923809445	0.956878371		2	573.25	1.000928681
2	708.159	708159	1009.913	902.2918	902.2918	1009.913	0.893435177	0.958324148		2	573.5	1.000775236
2	708.418	708418	919.0446	809.7675	809.7675	919.0446	0.881097065	0.954998162		2	573.75	1.000725966
2	708.605	708605	845.035	1087.752	1087.752	845.035	1.287227156	0.952414277		2	574	1.000829607
2	708.819	708819	807.1021	701.4853	701.4853	807.1021	0.86914072	0.945064419		2	574.25	1.001116769
2	709.221	709221	948.6136	781.1537	781.1537	948.6136	0.823468797	0.926400222		2	574.5	1.001570459
2	709.483	709483	735.4913	669.919	669.919	735.4913	0.91084558	0.920888273		2	574.75	1.003041235
2	709.781	709781	931.2187	865.0265	865.0265	931.2187	0.928918738	0.913870951		2	575	1.005234385
2	709.963	709963	849.4576	695.1571	695.1571	849.4576	0.818354089	0.910853406		2	575.25	1.007347943
2	710.209	710209	902.054	860.7673	860.7673	902.054	0.954230345	0.910827219		2	575.5	1.009268517
2	710.428	710428	981.6135	892.7256	892.7256	981.6135	0.90944715	0.913757655		2	575.75	1.011027708
2	710.941	710941	868.3356	810.3935	810.3935	868.3356	0.933272228	0.917197602		2	576	1.012622884
2	711.168	711168	988.1648	930.7244	930.7244	988.1648	0.941871639	0.911488148		2	576.25	1.014307827
2	711.467	711467	966.42	924.0935	924.0935	966.42	0.95620279	0.900069483		2	576.5	1.015443275
2	711.729	711729	1333.679	1211.245	1211.245	1333.679	0.9081983	0.893127352		2	576.75	1.016129112
2	712.09	712090	1103.237	1025.867	1025.867	1103.237	0.92987001	0.882757166		2	577	1.015366464
2	712.323	712323	1473.057	1013.608	1013.608	1473.057	0.688098288	0.877022411		2	577.25	1.014383675
2	712.576	712576	884.5682	723.215	723.215	884.5682	0.817591001	0.87517567		2	577.5	1.012984676
2	712.861	712861	843.6963	772.2916	772.2916	843.6963	0.915366821	0.873875179		2	577.75	1.011345145
2	713.026	713026	942.03	865.0135	865.0135	942.03	0.918244111	0.872601578		2	578	1.009851298
2	713.434	713434	927.4082	864.6542	864.6542	927.4082	0.932334004	0.871383745		2	578.25	1.011169223
2	713.899	713899	803.9686	719.5721	719.5721	803.9686	0.895025129	0.873569634		2	578.5	1.013679225
2	714.476	714476	782.5159	690.8023	690.8023	782.5159	0.882796503	0.872820491		2	578.75	1.016154136
2	714.74	714740	1072.854	909.3152	909.3152	1072.854	0.847566584	0.865061064		2	579	1.019088301
2	714.976	714976	1205.22	988.1156	988.1156	1205.22	0.819863261	0.855388685		2	579.25	1.022913327
2	715.159	715159	1105.078	951.8587	951.8587	1105.078	0.861349787	0.851114695		2	579.5	1.024872712
2	715.611	715611	967.0714	831.8995	831.8995	967.0714	0.860225522	0.85063178		2	579.75	1.026424848
2	715.882	715882	887.9799	719.7795	719.7795	887.9799	0.810580848	0.851618972		2	580	1.026679421
2	716.045	716045	815.4469	690.4471	690.4471	815.4469	0.846710068	0.852581928		2	580.25	1.02464113
2	716.448	716448	994.8651	876.7816	876.7816	994.8651	0.881307023	0.858179381		2	580.5	1.021898106
2	716.827	716827	851.426	757.9291	757.9291	851.426	0.890187873	0.865231995		2	580.75	1.017408058
2	717.078	717078	819.5498	737.914	737.914	819.5498	0.900389458	0.869719123		2	581	1.011802859
2	717.447	717447	757.0786	684.3193	684.3193	757.0786	0.903894655	0.877421871		2	581.25	1.005871956
2	717.645	717645	931.9754	771.6491	771.6491	931.9754	0.827971532	0.883495081		2	581.5	1.001089615
2	717.863	717863	875.9644	715.0515	715.0515	875.9644	0.81630201	0.891660628		2	581.75	0.997339227
2	718.234	718234	883.8282	797.9578	797.9578	883.8282	0.902842657	0.904353665		2	582	0.993604176
2	718.512	718512	904.6845	920.8138	920.8138	904.6845	1.017828646	0.920878901		2	582.25	0.990570547
2	718.702	718702	980.472	909.653	909.653	980.472	0.927770502	0.929908041		2	582.5	0.98855778
2	718.915	718915	893.5779	747.5216	747.5216	893.5779	0.83654889	0.930728381		2	582.75	0.987602447
2	719.326	719326	1014.26	976.3506	976.3506	1014.26	0.962623588	0.923489864		2	583	0.987255199
2	719.693	719693	960.4769	1032.292	1032.292	960.4769	1.074770252	0.915474762		2	583.25	0.98769125
2	719.891	719891	994.2752	928.4204	928.4204	994.2752	0.933766024	0.909076311		2	583.5	0.988748998
2	720.152	720152	872.1978	714.0377	714.0377	872.1978	0.818664872	0.896949132		2	583.75	0.990417417
2	720.315	720315	967.3511	805.8378	805.8378	967.3511	0.833035492	0.892317022		2	584	0.992300395
2	720.494	720494	1072.042	961.278	961.278	1072.042	0.896679421	0.890510345		2	584.25	0.995168015
2	720.727	720727	1182.783	905.926	905.926	1182.783	0.765927478	0.888990583		2	584.5	0.998212128
2	720.94	720940	1074.772	983.1923	983.1923	1074.772	0.914791509	0.887070887		2	584.75	1.001588415
2	721.103	721103	935.3072	776.4817	776.4817	935.3072	0.830188948	0.887987786		2	585	1.004281933
2	721.343	721343	903.5893	943.0637	943.0637	903.5893	1.043686219	0.890470763		2	585.25	1.005786964
2	721.507	721507	1014.279	971.1783	971.1783	1014.279	0.957506071	0.88847135		2	585.5	1.007011411
2	721.889	721889	887.3274	756.9116	756.9116	887.3274	0.853024036	0.882919532		2	585.75	1.007955429
2	722.231	722231	1014.501	912.8664	912.8664	1014.501	0.899818137	0.879253397		2	586	1.007518343
2	722.553	722553	1192.277	1011.756	1011.756	1192.277	0.848591393	0.876356354		2	586.25	1.005938254
2	722.82	722820	770.5303	616.1282	616.1282	770.5303	0.799615797	0.873506363		2	586.5	1.004660062
2	723.11	723110	970.2975	746.771	746.771	970.2975	0.769630964	0.871318668		2	586.75	1.003762787
2	723.288	723288	1079.372	994.493	994.493	1079.372	0.921362607	0.872690884		2	587	1.004100028
2	723.468	723468	880.641	850.9495	850.9495	880.641	0.966284218	0.876762249		2	587.25	1.004741219
2	723.771	723771	898.7866	946.7247	946.7247	898.7866	1.053336465	0.882645851		2	587.5	1.005926505
2	723.943	723943	991.3184	815.8139	815.8139	991.3184	0.822958496	0.885171755		2	587.75	1.007331317
2	724.159	724159	883.4566	726.4874	726.4874	883.4566	0.822323813	0.887823871		2	588	1.007773903
2	724.327	724327	1107.777	842.4282	842.4282	1107.777	0.760467314	0.887107506		2	588.25	1.007101213
2	724.534	724534	859.4407	829.9899	829.9899	859.4407	0.965732598	0.884859078		2	588.5	1.006103088
2	724.741	724741	794.1054	701.4674	701.4674	794.1054	0.883342942	0.881819598		2	588.75	1.005239553
2	724.934	724934	979.3056	818.6947	818.6947	979.3056	0.835995117	0.878324688		2	589	1.004371856
2	725.306	725306	928.4363	910.4169	910.4169	928.4363	0.980591668	0.869323323		2	589.25	1.003430989
2	725.635	725635	1052.232	818.1781	818.1781	1052.232	0.777564358	0.860135762		2	589.5	1.002690817
2	725.969	725969	905.9961	762.2256	762.2256	905.9961	0.841312231	0.846236366		2	589.75	1.002453022
2	726.317	726317	929.1575	820.5999	820.5999	929.1575	0.883165556	0.827026933		2	590	1.00239837
2	726.752	726752	964.4968	736.7028	736.7028	964.4968	0.763820886	0.807412008		2	590.25	1.002981347
2	727.114	727114	1027.673	834.4548	834.4548	1027.673	0.811984746	0.802604663		2	590.5	1.004753495
2	727.443	727443	939.5259	762.1531	762.1531	939.5259	0.811210314	0.798875797		2	590.75	1.006192423
2	727.647	727647	1178.969	795.1495	795.1495	1178.969	0.67444479	0.79416009		2	591	1.007631352
2	727.827	727827	963.5036	791.5667	791.5667	963.5036	0.821550329	0.790185436		2	591.25	1.007012281
2	728.02	728020	1079.609	942.4369	942.4369	1079.609	0.872942797	0.785838974		2	591.5	1.005822182
2	728.231	728231	1087.676	855.0781	855.0781	1087.676	0.786151483	0.779693939		2	591.75	1.004726157
2	728.558	728558	936.1039	753.1442	753.1442	936.1039	0.804551931	0.770598814		2	592	1.003409502
2	728.723	728723	1167.9	858.2226	858.2226	1167.9	0.734842538	0.76608591		2	592.25	1.002092847
2	729.004	729004	1003.007	783.8567	783.8567	1003.007	0.781506709	0.755708025		2	592.5	1.000776192
2	729.209	729209	928.363	699.0496	699.0496	928.363	0.752991664	0.751916372		2	592.75	0.999459537
2	729.499	729499	1057.468	691.992	691.992	1057.468	0.654385759	0.750576609		2	593	0.999791799
2	729.775	729775	1061.62	791.0012	791.0012	1061.62	0.745088827	0.752762433		2	593.25	1.003721061
2	729.973	729973	896.6637	726.2453	726.2453	896.6637	0.809941676	0.762505512		2	593.5	1.00744464
2	730.242	730242	883.6573	671.2861	671.2861	883.6573	0.759667917	0.785740146		2	593.75	1.010533982
2	730.669	730669	1061.123	870.8816	870.8816	1061.123	0.82071692	0.816243891		2	594	1.013551983
2	730.954	730954	1291.398	1049.211	1049.211	1291.398	0.812461379	0.82312449		2	594.25	1.01519148
2	731.284	731284	990.0635	842.957	842.957	990.0635	0.851417106	0.828143481		2	594.5	1.016391243
2	731.479	731479	761.8531	741.6155	741.6155	761.8531	0.973436349	0.829811547		2	594.75	1.016876568
2	731.795	731795	869.8101	688.052	688.052	869.8101	0.791037032	0.825179309		2	595	1.015162868
2	731.972	731972	828.5993	632.1425	632.1425	828.5993	0.762904941	0.819324685		2	595.25	1.012369326
2	732.367	732367	964.4968	785.898	785.898	964.4968	0.814826965	0.809627793		2	595.5	1.0098433
2	732.621	732621	1031.096	713.6889	713.6889	1031.096	0.692165327	0.805351236		2	595.75	1.008706302
2	733.039	733039	893.9145	788.8646	788.8646	893.9145	0.88248328	0.798693768		2	596	1.008653377
2	733.321	733321	1052.035	785.3558	785.3558	1052.035	0.746511095	0.80393043		2	596.25	1.009316385
2	733.575	733575	975.6105	817.9095	817.9095	975.6105	0.838356598	0.812218092		2	596.5	1.011872198
2	733.774	733774	758.6594	689.0813	689.0813	758.6594	0.908288093	0.8179708		2	596.75	1.015444311
2	733.959	733959	948.3898	728.1294	728.1294	948.3898	0.767753301	0.823985863		2	597	1.018708653
2	734.302	734302	854.0298	697.8334	697.8334	854.0298	0.817106616	0.839258654		2	597.25	1.019786269
2	734.57	734570	814.7143	683.2825	683.2825	814.7143	0.838677436	0.847904957		2	597.5	1.019949087
2	734.97	734970	923.1475	785.898	785.898	923.1475	0.851324409	0.853447568		2	597.75	1.018815957
2	735.322	735322	861.3561	731.1781	731.1781	861.3561	0.848868546	0.855794767		2	598	1.016409688
2	735.599	735599	1004.692	954.5632	954.5632	1004.692	0.950105306	0.856210468		2	598.25	1.013894431
2	735.886	735886	901.3096	720.4317	720.4317	901.3096	0.799316572	0.853124019		2	598.5	1.010919024
2	736.169	736169	986.6139	885.7172	885.7172	986.6139	0.897734362	0.849517286		2	598.75	1.007760668
2	736.352	736352	940.4269	727.1778	727.1778	940.4269	0.773242237	0.847803327		2	599	1.004479038
2	736.705	736705	885.0493	761.6681	761.6681	885.0493	0.86059398	0.841719843		2	599.25	1.000710737
2	737.074	737074	1044.669	876.6352	876.6352	1044.669	0.839151157	0.836422805		2	599.5	0.99677986
2	737.364	737364	845.7141	655.5697	655.5697	845.7141	0.775167045	0.836686923		2	599.75	0.993993446
2	737.573	737573	1006.074	859.8066	859.8066	1006.074	0.854615664	0.83819311		2	600	0.992060377
2	737.817	737817	943.83	806.3444	806.3444	943.83	0.854332242	0.838712325		2	600.25	0.991370684
2	738.044	738044	799.3045	719.1778	719.1778	799.3045	0.899754474	0.838179643		2	600.5	0.991092867
2	738.305	738305	898.9698	706.9226	706.9226	898.9698	0.786369687	0.837812198		2	600.75	0.991625251
2	738.609	738609	918.1767	804.3575	804.3575	918.1767	0.876037804	0.83603334		2	601	0.992966061
2	738.932	738932	1087.496	836.1138	836.1138	1087.496	0.768843104	0.830926875		2	601.25	0.995670675
2	739.126	739126	878.0698	743.747	743.747	878.0698	0.847024918	0.827474084		2	601.5	0.99887836
2	739.529	739529	823.7704	732.6704	732.6704	823.7704	0.889410933	0.818537367		2	601.75	1.002188224
2	739.753	739753	920.6586	718.9195	718.9195	920.6586	0.780875234	0.812833059		2	602	1.006296092
2	739.992	739992	992.8643	697.3058	697.3058	992.8643	0.702317326	0.807698432		2	602.25	1.009694112
2	740.262	740262	1080.852	977.5754	977.5754	1080.852	0.904448898	0.80206992		2	602.5	1.012947642
2	740.529	740529	1018.107	787.531	787.531	1018.107	0.773524787	0.797024111		2	602.75	1.015683561
2	740.828	740828	886.0702	733.0987	733.0987	886.0702	0.827359616	0.792670538		2	603	1.01780155
2	741.045	741045	1101.427	799.8241	799.8241	1101.427	0.726170777	0.789825535		2	603.25	1.018837896
2	741.546	741546	908.7543	772.8995	772.8995	908.7543	0.850504366	0.788042066		2	603.5	1.019595313
2	741.861	741861	1103.741	859.244	859.244	1103.741	0.778483358	0.793798225		2	603.75	1.019811955
2	742.093	742093	970.7702	686.1856	686.1856	970.7702	0.706846584	0.798569363		2	604	1.019802799
2	742.544	742544	901.8638	747.2767	747.2767	901.8638	0.828591523	0.810685767		2	604.25	1.019205797
2	742.84	742840	826.681	720.8163	720.8163	826.681	0.871940083	0.820568218		2	604.5	1.018018746
2	743.111	743111	984.1943	845.1745	845.1745	984.1943	0.858747607	0.826844469		2	604.75	1.016239768
2	743.309	743309	1038.907	813.3031	813.3031	1038.907	0.782844951	0.829138068		2	605	1.014460789
2	743.809	743809	882.2014	740.2388	740.2388	882.2014	0.839081416	0.831310683		2	605.25	1.01268181
2	744.353	744353	997.39	829.8927	829.8927	997.39	0.832064388	0.830817251		2	605.5	1.010902832
2	744.609	744609	1010.922	837.1846	837.1846	1010.922	0.828139659	0.826959799		2	605.75	1.010188125
2	744.774	744774	864.8832	773.7907	773.7907	864.8832	0.89467653	0.823025556		2	606	1.010645012
2	745.007	745007	930.8404	743.2349	743.2349	930.8404	0.798455783	0.820336729		2	606.25	1.011598298
2	745.205	745205	993.5491	797.1189	797.1189	993.5491	0.802294421	0.821345701		2	606.5	1.013296182
2	745.463	745463	948.7905	702.4227	702.4227	948.7905	0.740334879	0.823346394		2	606.75	1.014994067
2	745.783	745783	1029.228	875.765	875.765	1029.228	0.85089504	0.828912696		2	607	1.016691952
2	746.156	746156	1191.158	1048.303	1048.303	1191.158	0.880070486	0.838024611		2	607.25	1.018398835
2	746.438	746438	1062.822	886.942	886.942	1062.822	0.834516034	0.841825216		2	607.5	1.021525965
2	746.771	746771	885.2935	667.1076	667.1076	885.2935	0.753543994	0.84568188		2	607.75	1.026425948
2	747.23	747230	862.5812	919.6837	919.6837	862.5812	1.066199565	0.850181729		2	608	1.031942862
2	747.39	747390	1057.969	815.9638	815.9638	1057.969	0.771254923	0.849059001		2	608.25	1.03693277
2	747.96	747960	869.5536	690.6648	690.6648	869.5536	0.794275132	0.839467622		2	608.5	1.04125103
2	748.416	748416	961.4936	757.9291	757.9291	961.4936	0.788283042	0.833618007		2	608.75	1.045710125
2	748.609	748609	740.0069	627.0853	627.0853	740.0069	0.847404666	0.831781166		2	609	1.04958328
2	749.031	749031	866.2983	642.1425	642.1425	866.2983	0.741248713	0.827250082		2	609.25	1.051946883
2	749.276	749276	802.7056	712.6155	712.6155	802.7056	0.887766947	0.826544275		2	609.5	1.052108789
2	749.703	749703	848.0754	768.9904	768.9904	848.0754	0.906747678	0.826682728		2	609.75	1.052076204
2	749.894	749894	976.7413	808.8965	808.8965	976.7413	0.828158387	0.829311067		2	610	1.052450607
2	750.1	750100	988.8631	879.0709	879.0709	988.8631	0.888971284	0.834586159		2	610.25	1.052449544
2	750.429	750429	858.4295	684.3193	684.3193	858.4295	0.797175889	0.845504779		2	610.5	1.052993947
2	750.616	750616	1031.81	790.3888	790.3888	1031.81	0.766021651	0.851527066		2	610.75	1.054256052
2	751.026	751026	1047.226	850.2316	850.2316	1047.226	0.811889315	0.869027688		2	611	1.054907161
2	751.36	751360	804.6499	715.7849	715.7849	804.6499	0.889560665	0.886503406		2	611.25	1.055169382
2	751.691	751691	830.3519	834.889	834.889	830.3519	1.005464069	0.900721948		2	611.5	1.055625505
2	751.963	751963	1177.945	1010.304	1010.304	1177.945	0.857683508	0.914188816		2	611.75	1.054157917
2	752.365	752365	678.0005	710.2612	710.2612	678.0005	1.047582118	0.932272123		2	612	1.04965546
2	752.607	752607	961.0202	815.4119	815.4119	961.0202	0.848485703	0.930796097		2	612.25	1.044005421
2	752.872	752872	839.6991	771.8995	771.8995	839.6991	0.919257267	0.922264713		2	612.5	1.036655332
2	753.162	753162	921.9264	852.0812	852.0812	921.9264	0.924239939	0.913497332		2	612.75	1.028847334
2	753.381	753381	1131.104	980.8744	980.8744	1131.104	0.867183212	0.904516178		2	613	1.022014649
2	753.658	753658	1097.688	1009.59	1009.59	1097.688	0.919742222	0.891987523		2	613.25	1.021067717
2	753.905	753905	790.8297	723.761	723.761	790.8297	0.915191981	0.886516102		2	613.5	1.023120002
2	754.111	754111	830.5846	752.2495	752.2495	830.5846	0.90568679	0.882342555		2	613.75	1.026801376
2	754.363	754363	817.6106	665.2575	665.2575	817.6106	0.813660562	0.879331329		2	614	1.031122119
2	754.649	754649	1133.653	931.1267	931.1267	1133.653	0.821350713	0.882402391		2	614.25	1.0357408
2	754.848	754848	967.3816	943.6899	943.6899	967.3816	0.975509458	0.884652286		2	614.5	1.041426396
2	755.117	755117	995.6096	826.2102	826.2102	995.6096	0.829853589	0.888053767		2	614.75	1.047395424
2	755.317	755317	1027.002	876.5314	876.5314	1027.002	0.853485582	0.892307799		2	615	1.053234003
2	755.631	755631	785.8774	768.1387	768.1387	785.8774	0.977428159	0.895004558		2	615.25	1.057902152
2	755.943	755943	864.1686	775.1471	775.1471	864.1686	0.896985959	0.88924075		2	615.5	1.061906243
2	756.203	756203	875.4767	838.6838	838.6838	875.4767	0.957973867	0.882575118		2	615.75	1.065983618
2	756.398	756398	992.6166	841.4583	841.4583	992.6166	0.847717336	0.878955257		2	616	1.069498131
2	756.682	756682	931.5397	760.4993	760.4993	931.5397	0.816389575	0.873200181		2	616.25	1.07403403
2	757.165	757165	833.5191	698.4204	698.4204	833.5191	0.837917691	0.859974658		2	616.5	1.081554488
2	757.438	757438	972.0605	752.8534	752.8534	972.0605	0.774492328	0.855850062		2	616.75	1.09066805
2	757.61	757610	818.837	737.3567	737.3567	818.837	0.90049265	0.856213243		2	617	1.10029014
2	757.847	757847	827.6067	788.2817	788.2817	827.6067	0.952483468	0.857739999		2	617.25	1.112171795
2	758.135	758135	899.0077	704.3448	704.3448	899.0077	0.783469152	0.86297532		2	617.5	1.123635764
2	758.457	758457	891.9025	906.8619	906.8619	891.9025	1.016772461	0.872653554		2	617.75	1.134705951
2	758.628	758628	890.9106	666.9003	666.9003	890.9106	0.748560293	0.875030202		2	618	1.145933117
2	759.022	759022	922.643	800.776	800.776	922.643	0.867915326	0.87129374		2	618.25	1.155355629
2	759.236	759236	850.7862	773.0378	773.0378	850.7862	0.908615819	0.866755009		2	618.5	1.158060124
2	759.631	759631	775.54	668.3195	668.3195	775.54	0.861747299	0.858310017		2	618.75	1.157468539
2	760.024	760024	856.7199	721.4385	721.4385	856.7199	0.842093781	0.847693847		2	619	1.15810501
2	760.23	760230	877.9087	712.4906	712.4906	877.9087	0.811577104	0.841347646		2	619.25	1.153414781
2	760.484	760484	1010.491	925.3528	925.3528	1010.491	0.915745712	0.835996911		2	619.5	1.147126456
2	760.681	760681	935.8469	778.0503	778.0503	935.8469	0.831386309	0.833000697		2	619.75	1.140095682
2	760.907	760907	1053.56	805.2157	805.2157	1053.56	0.764280819	0.830033244		2	620	1.148778498
2	761.2	761200	1148.073	890.8593	890.8593	1148.073	0.775960501	0.830019717		2	620.25	1.165056574
2	761.511	761511	1107.02	951.3364	951.3364	1107.02	0.859366949	0.832785941		2	620.5	1.188718327
2	761.893	761893	922.403	813.7781	813.7781	922.403	0.882237048	0.836044541		2	620.75	1.231964469
2	762.055	762055	960.6503	813.0472	813.0472	960.6503	0.846350852	0.837428715		2	621	1.299801884
2	762.508	762508	1069.923	791.9441	791.9441	1069.923	0.740187939	0.844054088		2	621.25	1.369225289
2	762.707	762707	1041.189	987.5309	987.5309	1041.189	0.948464592	0.845355468		2	621.5	1.443928799
2	763.072	763072	981.5654	791.6136	791.6136	981.5654	0.80648075	0.839677081		2	621.75	1.523047906
2	763.484	763484	829.3438	751.4067	751.4067	829.3438	0.906025583	0.828456374		2	622	1.571220856
2	763.781	763781	859.1621	690.333	690.333	859.1621	0.803495638	0.825648056		2	622.25	1.598729828
2	764.036	764036	1023.037	826.4663	826.4663	1023.037	0.807855728	0.82626653		2	622.5	1.61383653
2	764.434	764434	984.6906	758.4038	758.4038	984.6906	0.770195024	0.831360781		2	622.75	1.609104223
2	764.71	764710	986.2292	879.0082	879.0082	986.2292	0.891281864	0.847870243		2	623	1.573034706
2	765.048	765048	872.2961	773.671	773.671	872.2961	0.886936214	0.876581758		2	623.25	1.530554311
2	765.243	765243	751.8674	597.6907	597.6907	751.8674	0.794941635	0.888606351		2	623.5	1.489226243
2	765.554	765554	902.3767	746.188	746.188	902.3767	0.826914081	0.90775795		2	623.75	1.443122788
2	765.819	765819	1120.598	1129.189	1129.189	1120.598	1.007666442	0.921675284		2	624	1.393554729
2	766.229	766229	1167.555	1275.588	1275.588	1167.555	1.09252926	0.925641884		2	624.25	1.354143269
2	766.397	766397	1155.828	1151.063	1151.063	1155.828	0.995877414	0.924790961		2	624.5	1.320301362
2	766.662	766662	965.8858	790.0778	790.0778	965.8858	0.817982623	0.923625426		2	624.75	1.288688644
2	766.988	766988	903.9152	832.8477	832.8477	903.9152	0.921378134	0.911913442		2	625	1.25554427
2	767.204	767204	994.771	783.6314	783.6314	994.771	0.787750548	0.904548156		2	625.25	1.220657279
2	767.447	767447	1002.062	897.0102	897.0102	1002.062	0.895164371	0.900587662		2	625.5	1.187141064
2	767.752	767752	1028.689	812.2772	812.2772	1028.689	0.789623686	0.894938036		2	625.75	1.157946921
2	767.937	767937	934.87	1048.045	1048.045	934.87	1.121059613	0.894271196		2	626	1.137927592
2	768.138	768138	978.0235	820.6544	820.6544	978.0235	0.839094766	0.900860002		2	626.25	1.122734691
2	768.409	768409	1205.465	1038.299	1038.299	1205.465	0.861326542	0.917256972		2	626.5	1.110749045
2	768.598	768598	1096.889	1031.475	1031.475	1096.889	0.940364066	0.924908461		2	626.75	1.102335011
2	768.815	768815	1063.671	1031.425	1031.425	1063.671	0.969684235	0.926472295		2	627	1.096438793
2	769.221	769221	1084.698	969.8049	969.8049	1084.698	0.89407826	0.923152132		2	627.25	1.095944905
2	769.482	769482	1099.229	1138.873	1138.873	1099.229	1.036065278	0.923824384		2	627.5	1.100004255
2	769.81	769810	985.9518	829.4746	829.4746	985.9518	0.841293256	0.927980385		2	627.75	1.106299173
2	770.115	770115	974.0797	857.7374	857.7374	974.0797	0.880561827	0.934164653		2	628	1.112923256
2	770.332	770332	1081.699	961.8851	961.8851	1081.699	0.889235453	0.943140046		2	628.25	1.119873454
2	770.549	770549	1115.205	1220.158	1220.158	1115.205	1.094110948	0.954278559		2	628.5	1.127384489
2	770.74	770740	1072.539	951.1637	951.1637	1072.539	0.886833672	0.962370351		2	628.75	1.130771216
2	771.16	771160	1229.374	1237.103	1237.103	1229.374	1.00628694	0.987643957		2	629	1.134795366
2	771.394	771394	970.2817	974.2219	974.2219	970.2817	1.004060883	1.0047998		2	629.25	1.143689454
2	771.766	771766	907.2732	903.7162	903.7162	907.2732	0.996079461	1.020459903		2	629.5	1.155122806
2	771.994	771994	959.6	1056.197	1056.197	959.6	1.100663818	1.019208007		2	629.75	1.175701689
2	772.369	772369	908.7085	850.585	850.585	908.7085	0.936037244	1.007619916		2	630	1.204450596
2	772.555	772555	831.5894	849.1781	849.1781	831.5894	1.021150702	0.999320757		2	630.25	1.232160054
2	772.966	772966	1026.936	994.878	994.878	1026.936	0.968782865	0.954299621		2	630.5	1.258023774
2	773.242	773242	783.7285	828.6772	828.6772	783.7285	1.057352387	0.926963798		2	630.75	1.281907568
2	773.642	773642	2460.465	2071.223	2071.223	2460.465	0.841801448	0.900614409		2	631	1.307729241
2	773.834	773834	885.1793	768.2638	768.2638	885.1793	0.86791885	0.88854721		2	631.25	1.328649038
2	774.024	774024	1011.616	771.8811	771.8811	1011.616	0.763017884	0.88163154		2	631.5	1.346134187
2	774.219	774219	950.7442	782.6124	782.6124	950.7442	0.823157691	0.88018945		2	631.75	1.354257198
2	774.522	774522	845.9663	764.7957	764.7957	845.9663	0.904049842	0.883397479		2	632	1.358461622
2	774.871	774871	901.2038	887.0859	887.0859	901.2038	0.984334398	0.889649128		2	632.25	1.358847452
2	775.045	775045	887.6609	815.2531	815.2531	887.6609	0.918428535	0.89471269		2	632.5	1.354106133
2	775.449	775449	863.4297	802.8995	802.8995	863.4297	0.929895624	0.91913775		2	632.75	1.341223274
2	775.888	775888	1004.249	940.4066	940.4066	1004.249	0.936427719	0.948879319		2	633	1.323800508
2	776.461	776461	764.2411	845.5037	845.5037	764.2411	1.106331104	0.993635944		2	633.25	1.305980158
2	776.639	776639	934.3146	761.0995	761.0995	934.3146	0.814607307	1.003122051		2	633.5	1.282017722
2	776.966	776966	903.194	825.0908	825.0908	903.194	0.913525555	1.018981954		2	633.75	1.256062054
2	777.191	777191	803.236	800.861	800.861	803.236	0.99704321	1.030534413		2	634	1.230106386
2	777.55	777550	860.835	1162.285	1162.285	860.835	1.350183252	1.036838821		2	634.25	1.204150718
2	778.03	778030	886.4201	866.2459	866.2459	886.4201	0.977240814	1.013651762		2	634.5	1.17819505
2	778.221	778221	889.0423	914.7172	914.7172	889.0423	1.028879278	1.001431998		2	634.75	1.152239382
2	778.548	778548	883.194	815.8852	815.8852	883.194	0.923789337	0.964852222		2	635	1.132180418
2	778.746	778746	933.7992	915.3034	915.3034	933.7992	0.980192958	0.937156305		2	635.25	1.117781719
2	778.917	778917	1004.692	857.2344	857.2344	1004.692	0.85323104	0.918489493		2	635.5	1.10448698
2	779.106	779106	1090.734	994.895	994.895	1090.734	0.912133481	0.895460492		2	635.75	1.094140443
2	779.461	779461	926.4811	776.4536	776.4536	926.4811	0.838067393	0.848110084		2	636	1.087377402
2	779.661	779661	965.1531	715.4247	715.4247	965.1531	0.741255144	0.837156764		2	636.25	1.081163095
2	779.987	779987	854.873	678.7301	678.7301	854.873	0.793954307	0.829643024		2	636.5	1.076130481
2	780.213	780213	1315.851	1209.586	1209.586	1315.851	0.919242376	0.825011768		2	636.75	1.071635114
2	780.578	780578	885.9849	765.9687	765.9687	885.9849	0.864539226	0.820986053		2	637	1.067361259
2	780.884	780884	919.3641	699.2601	699.2601	919.3641	0.760591043	0.82293531		2	637.25	1.06292344
2	781.134	781134	945.6156	781.783	781.783	945.6156	0.826745033	0.823852723		2	637.5	1.058703891
2	781.436	781436	1027.482	919.3985	919.3985	1027.482	0.894807403	0.823331044		2	637.75	1.055276585
2	781.781	781781	942.4408	817.0358	817.0358	942.4408	0.866935939	0.82388593		2	638	1.051929498
2	781.949	781949	957.2329	687.181	687.181	957.2329	0.717882764	0.824993499		2	638.25	1.048889873
2	782.358	782358	1204.243	961.5723	961.5723	1204.243	0.798486933	0.826335655		2	638.5	1.046054023
2	782.555	782555	912.4958	765.3657	765.3657	912.4958	0.838760792	0.828636201		2	638.75	1.043350777
2	782.907	782907	1141.626	1016.803	1016.803	1141.626	0.890662091	0.840660188		2	639	1.040365882
2	783.099	783099	968.824	850.8111	850.8111	968.824	0.878189537	0.8493448		2	639.25	1.036949228
2	783.463	783463	975.972	762.9538	762.9538	975.972	0.781737386	0.862977375		2	639.5	1.033427348
2	783.913	783913	985.6522	876.3273	876.3273	985.6522	0.889083695	0.876000688		2	639.75	1.029886323
2	784.325	784325	808.4985	769.3174	769.3174	808.4985	0.951538438	0.888268648		2	640	1.026238813
2	784.781	784781	1415.493	1256.212	1256.212	1415.493	0.887473128	0.897117874		2	640.25	1.022289877
2	785.217	785217	988.3539	944.3607	944.3607	988.3539	0.955488414	0.896418352		2	640.5	1.018701737
2	785.392	785392	929.4531	714.0377	714.0377	929.4531	0.768234244	0.895267265		2	640.75	1.01518727
2	785.574	785574	1078.899	972.5852	972.5852	1078.899	0.901460841	0.89511461		2	641	1.012070962
2	785.882	785882	901.6074	879.8791	879.8791	901.6074	0.975900486	0.89406413		2	641.25	1.009528867
2	786.145	786145	882.1187	784.6861	784.6861	882.1187	0.889547064	0.892881161		2	641.5	1.008549408
2	786.499	786499	905.1974	801.4934	801.4934	905.1974	0.885434934	0.896955151		2	641.75	1.008544719
2	786.731	786731	879.0079	739.0955	739.0955	879.0079	0.840829189	0.90090864		2	642	1.0087974
2	786.97	786970	923.1475	825.1566	825.1566	923.1475	0.893851308	0.902786196		2	642.25	1.010531697
2	787.168	787168	794.9325	711.4847	711.4847	794.9325	0.895025301	0.902761987		2	642.5	1.013023548
2	787.457	787457	901.1299	834.3118	834.3118	901.1299	0.925850757	0.902359163		2	642.75	1.015080307
2	787.73	787730	755.2534	751.0814	751.0814	755.2534	0.994476026	0.900188991		2	643	1.017179636
2	787.93	787930	893.5594	764.5617	764.5617	893.5594	0.855636122	0.896174418		2	643.25	1.019302347
2	788.35	788350	1147.585	973.3924	973.3924	1147.585	0.848209414	0.882825312		2	643.5	1.02091936
2	788.719	788719	904.1556	811.4141	811.4141	904.1556	0.8974275	0.87333928		2	643.75	1.022307045
2	788.9	788900	800.0611	744.2556	744.2556	800.0611	0.930248452	0.86743551		2	644	1.021384905
2	789.154	789154	986.4002	733.4659	733.4659	986.4002	0.743578418	0.859300895		2	644.25	1.019296522
2	789.609	789609	1012.818	818.9669	818.9669	1012.818	0.808602237	0.861855997		2	644.5	1.016495175
2	789.779	789779	947.528	922.539	922.539	947.528	0.973627165	0.864900213		2	644.75	1.013791316
2	789.959	789959	887.8358	760.084	760.084	887.8358	0.856108753	0.868767989		2	645	1.011224423
2	790.25	790250	1000.076	892.0118	892.0118	1000.076	0.891944012	0.884923213		2	645.25	1.009376601
2	790.472	790472	930.9625	805.0084	805.0084	930.9625	0.864705506	0.896372119		2	645.5	1.007529414
2	790.736	790736	944.0096	774.1138	774.1138	944.0096	0.820027466	0.906085614		2	645.75	1.005725708
2	791.1	791100	852.0798	888.5783	888.5783	852.0798	1.042834603	0.920329286		2	646	1.004759872
2	791.291	791291	935.3584	835.4917	835.4917	935.3584	0.893231621	0.921509761		2	646.25	1.004895909
2	791.465	791465	886.0262	805.4231	805.4231	886.0262	0.909028537	0.913842213		2	646.5	1.005736828
2	791.753	791753	1046.99	1031.007	1031.007	1046.99	0.984734334	0.896873842		2	646.75	1.006296013
2	791.974	791974	968.8004	840.183	840.183	968.8004	0.867240559	0.884007264		2	647	1.007256843
2	792.138	792138	909.9951	802.6102	802.6102	909.9951	0.88199398	0.870153972		2	647.25	1.007617443
2	792.44	792440	810.0741	694.0657	694.0657	810.0741	0.856792854	0.853908424		2	647.5	1.007207005
2	792.609	792609	1033.534	787.5893	787.5893	1033.534	0.762035211	0.854586731		2	647.75	1.006351439
2	792.906	792906	1027.917	796.2988	796.2988	1027.917	0.774672274	0.861056429		2	648	1.004374853
2	793.101	793101	921.5156	815.9235	815.9235	921.5156	0.885414745	0.865719746		2	648.25	1.001427698
2	793.335	793335	863.8023	683.775	683.775	863.8023	0.791587381	0.878660543		2	648.5	0.998372371
2	793.682	793682	713.0353	770.5883	770.5883	713.0353	1.080715499	0.908938154		2	648.75	0.99531812
2	793.89	793890	873.0826	847.5191	847.5191	873.0826	0.970720411	0.918308278		2	649	0.992778712
2	794.196	794196	837.7811	738.9746	738.9746	837.7811	0.882061675	0.917153316		2	649.25	0.990119613
2	794.583	794583	890.9772	883.3827	883.3827	890.9772	0.991476213	0.913131127		2	649.5	0.987982222
2	794.894	794894	964.838	846.0173	846.0173	964.838	0.876849067	0.904830442		2	649.75	0.986276963
2	795.222	795222	945.0606	802.6613	802.6613	945.0606	0.849322573	0.888643671		2	650	0.985252912
2	795.553	795553	971.0419	745.0853	745.0853	971.0419	0.767304995	0.880937261		2	650.25	0.98546898
2	795.9	795900	958.2069	837.613	837.613	958.2069	0.874146283	0.882636386		2	650.5	0.986103207
2	796.407	796407	854.0335	814.7547	814.7547	854.0335	0.954007893	0.895331823		2	650.75	0.986852229
2	796.574	796574	2050.097	1912.811	1912.811	2050.097	0.933034388	0.90703182		2	651	0.987463901
2	796.841	796841	1197.65	1196.107	1196.107	1197.65	0.998711644	0.93368062		2	651.25	0.98828154
2	797.139	797139	995.8157	961.7318	961.7318	995.8157	0.965772883	0.962978731		2	651.5	0.98894503
2	797.366	797366	1074.402	977.007	977.007	1074.402	0.909349573	0.983124454		2	651.75	0.989608519
2	797.693	797693	772.4237	699.6647	699.6647	772.4237	0.905804289	1.013887364		2	652	0.989254177
2	797.903	797903	1001.278	1057.39	1057.39	1001.278	1.05604038	1.033457072		2	652.25	0.988237179
2	798.126	798126	950.9499	1024.285	1024.285	950.9499	1.077117732	1.055444981		2	652.5	0.987433983
2	798.508	798508	881.6841	1057.542	1057.542	881.6841	1.199456812	1.093646021		2	652.75	0.987797625
2	798.832	798832	1212.996	1485.324	1485.324	1212.996	1.224508572	1.129433789		2	653	0.98926764
2	799.126	799126	904.6845	902.0381	902.0381	904.6845	0.997074781	1.162266944		2	653.25	0.990884815
2	799.438	799438	1067.421	1229.97	1229.97	1067.421	1.152281996	1.18710899		2	653.5	0.991822737
2	799.905	799905	941.9778	1264.505	1264.505	941.9778	1.342393632	1.206134304		2	653.75	0.992760659
2	800.225	800225	1039.171	1289.723	1289.723	1039.171	1.241107575	1.213930722		2	654	0.993779649
2	802.152	802152	1063.445	1036.285	1036.285	1063.445	0.974460362	1.218926359		2	654.25	0.994879289
2	802.613	802613	788.3977	1032.71	1032.71	788.3977	1.309884593	1.218161732		2	654.5	0.996590959
2	802.934	802934	855.7431	1095.74	1095.74	855.7431	1.280454379	1.216317929		2	654.75	0.998895009
2	803.135	803135	1229.465	1618.585	1618.585	1229.465	1.316495386	1.215300858		2	655	1.001188498
2	803.354	803354	958.315	1045.142	1045.142	958.315	1.09060382	1.214145955		2	655.25	1.002064867
2	803.689	803689	1004.047	1203.389	1203.389	1004.047	1.198538515	1.209249382		2	655.5	1.002672907
2	804.06	804060	892.1428	1194.194	1194.194	892.1428	1.33856822	1.199195096		2	655.75	1.002903789
2	804.35	804350	693.7808	882.7432	882.7432	693.7808	1.272366142	1.189836467		2	656	1.002101236
2	804.601	804601	964.5125	992.8851	992.8851	964.5125	1.029416519	1.180868751		2	656.25	1.000784088
2	804.804	804804	1207.528	1447.74	1447.74	1207.528	1.19892872	1.173226933		2	656.5	0.999466939
2	807.704	807704	1089.705	1066.294	1066.294	1089.705	0.978516204	1.041822732		2	656.75	0.998934486
2	808.296	808296	879.7646	784.0708	784.0708	879.7646	0.891227949	1.014637042		2	657	0.998337623
2	809.875	809875	1143.854	1183.218	1183.218	1143.854	1.034413483	0.951672164		2	657.25	0.99774076
3	1.451	1451	1134.051	925.7548	925.7548	1134.051	0.816325544	0.750179889		2	657.5	0.998406404
3	1.626	1626	1502.423	830.0171	830.0171	1502.423	0.552452339	0.744866504		2	657.75	0.999623558
3	1.93	1930	999.1148	776.9163	776.9163	999.1148	0.777604636	0.736976106		2	658	1.001032547
3	2.148	2148	856.5641	660.8723	660.8723	856.5641	0.771538639	0.732332579		2	658.25	1.003131772
3	2.315	2315	776.5016	686.8952	686.8952	776.5016	0.884602427	0.729387917		2	658.5	1.007628584
3	2.502	2502	985.2122	698.8281	698.8281	985.2122	0.709317343	0.726818852		2	658.75	1.013836047
3	2.958	2958	1105.481	749.5386	749.5386	1105.481	0.678020337	0.723557233		2	659	1.019702391
3	3.166	3166	1205.055	912.3923	912.3923	1205.055	0.757137475	0.723276748		2	659.25	1.025882267
3	3.347	3347	1310.4	885.7137	885.7137	1310.4	0.675910943	0.72354321		2	659.5	1.032684314
3	3.513	3513	1202.573	816.9388	816.9388	1202.573	0.679325746	0.724210116		2	659.75	1.038889251
3	3.969	3969	1423.186	987.0287	987.0287	1423.186	0.693534577	0.728338427		2	660	1.041402641
3	4.294	4294	1363.085	1022.688	1022.688	1363.085	0.750274561	0.733305236		2	660.25	1.041398223
3	4.471	4471	1831.918	1305.357	1305.357	1831.918	0.712563008	0.736708117		2	660.5	1.041373878
3	4.716	4716	1115.596	842.5388	842.5388	1115.596	0.755236483	0.742486842		2	660.75	1.03917011
3	5.386	5386	1467.11	1331.503	1331.503	1467.11	0.907568621	0.762127137		2	661	1.033802674
3	5.444	5444	1014.136	677.3152	677.3152	1014.136	0.667874131	0.763826102		2	661.25	1.026566478
3	6.058	6058	1569.832	1259.886	1259.886	1569.832	0.802561038	0.778220808		2	661.5	1.019184896
3	8.547	8547	2542.983	1967.399	1967.399	2542.983	0.773657944	0.780669921		2	661.75	1.011764681
3	9.162	9162	1867.388	1622.499	1622.499	1867.388	0.86886014	0.777940415		2	662	1.003575208
3	9.23	9230	858.9599	630.9638	630.9638	858.9599	0.734567236	0.777750115		2	662.25	0.994918353
3	11.184	11184	987.5592	707.2424	707.2424	987.5592	0.716151903	0.772200631		2	662.5	0.989185049
3	11.47	11470	1194.082	902.2517	902.2517	1194.082	0.755602798	0.772277485		2	662.75	0.985354075
3	14.178	14178	1040.278	971.3923	971.3923	1040.278	0.933781451	0.809066515		2	663	0.982802635
3	14.412	14412	906.2483	686.1958	686.1958	906.2483	0.757182993	0.808021227		2	663.25	0.981368914
3	14.595	14595	1068.702	831.1369	831.1369	1068.702	0.777706882	0.805864455		2	663.5	0.982982513
3	14.953	14953	1031.361	850.4845	850.4845	1031.361	0.824623483	0.797697766		2	663.75	0.984953688
3	15.176	15176	1216.966	860.7673	860.7673	1216.966	0.707305956	0.789407491		2	664	0.986469742
3	15.48	15480	900.9236	726.6227	726.6227	900.9236	0.806530876	0.775636729		2	664.25	0.987939103
3	15.841	15841	1073.035	933.4637	933.4637	1073.035	0.869928474	0.760886393		2	664.5	0.989491244
3	16.071	16071	1001.97	766.3706	766.3706	1001.97	0.764863818	0.755422051		2	664.75	0.991364293
3	16.495	16495	912.2285	668.596	668.596	912.2285	0.732926016	0.750484508		2	665	0.993080005
3	16.704	16704	989.0866	713.351	713.351	989.0866	0.721221984	0.749618379		2	665.25	0.994813846
3	16.966	16966	970.3659	715.8323	715.8323	970.3659	0.737693173	0.75120804		2	665.5	0.9965556
3	17.226	17226	1383.301	899.4253	899.4253	1383.301	0.650202161	0.756817792		2	665.75	0.998323468
3	17.435	17435	1068.011	898.8223	898.8223	1068.011	0.841585246	0.767273338		2	666	0.999676292
3	17.751	17751	1195.284	1000.438	1000.438	1195.284	0.836987695	0.792569195		2	666.25	1.000894599
3	18.101	18101	980.0749	822.3963	822.3963	980.0749	0.839115766	0.820379297		2	666.5	1.001859957
3	18.286	18286	1145.745	907.9673	907.9673	1145.745	0.792468918	0.836364187		2	666.75	1.002430878
3	18.757	18757	1009.409	757.9423	757.9423	1009.409	0.750877296	0.881891765		2	667	1.002803398
3	18.949	18949	1168.807	1199.954	1199.954	1168.807	1.02664854	0.891905089		2	667.25	1.003013804
3	19.266	19266	936.0517	855.9209	855.9209	936.0517	0.914394899	0.906720237		2	667.5	1.002678496
3	19.455	19455	913.9656	889.003	889.003	913.9656	0.972687593	0.91407251		2	667.75	1.002215868
3	19.945	19945	885.0613	829.9029	829.9029	885.0613	0.937678441	0.92568449		2	668	1.001572872
3	20.4	20400	1117.153	835.5014	835.5014	1117.153	0.747884489	0.920402811		2	668.25	1.000887066
3	20.762	20762	988.9785	1013.231	1013.231	988.9785	1.024522778	0.907942485		2	668.5	1.000045286
3	20.998	20998	915.4546	852.24	852.24	915.4546	0.930947313	0.89960548		2	668.75	0.999401694
3	21.226	21226	1170.313	1039.032	1039.032	1170.313	0.887824027	0.893582413		2	669	0.998893321
3	21.461	21461	1042.015	966.3351	966.3351	1042.015	0.927371583	0.888769088		2	669.25	0.999462515
3	21.907	21907	976.8674	750.421	750.421	976.8674	0.768191261	0.878748382		2	669.5	0.999821263
3	22.093	22093	889.5267	773.6956	773.6956	889.5267	0.869783448	0.874488359		2	669.75	0.99974284
3	22.426	22426	875.0048	810.1959	810.1959	875.0048	0.925933092	0.867170865		2	670	0.999669429
3	22.853	22853	796.7276	666.0604	666.0604	796.7276	0.835995138	0.858368555		2	670.25	0.999488366
3	23.289	23289	1143.116	994.1099	994.1099	1143.116	0.869649187	0.850417635		2	670.5	0.998792443
3	23.507	23507	875.253	765.7352	765.7352	875.253	0.87487298	0.847193292		2	670.75	0.997971872
3	23.68	23680	1263.034	1048.111	1048.111	1263.034	0.829835935	0.842491167		2	671	0.996903317
3	23.879	23879	1066.835	842.3138	842.3138	1066.835	0.789544587	0.837446367		2	671.25	0.996028739
3	24.334	24334	905.1974	797.3564	797.3564	905.1974	0.88086466	0.832822931		2	671.5	0.994803559
3	24.565	24565	1093.417	903.8303	903.8303	1093.417	0.826610799	0.831220163		2	671.75	0.993581597
3	24.809	24809	1210.429	994.314	994.314	1210.429	0.821455864	0.831749659		2	672	0.992516999
3	25.027	25027	977.3528	778.229	778.229	977.3528	0.796262107	0.835240559		2	672.25	0.992479912
3	25.458	25458	1010.147	804.997	804.997	1010.147	0.796910747	0.850878667		2	672.5	0.994323513
3	25.68	25680	924.1564	845.9655	845.9655	924.1564	0.915392135	0.861701753		2	672.75	0.99689096
3	25.894	25894	813.3802	762.6028	762.6028	813.3802	0.937572368	0.872784053		2	673	0.9993381
3	26.066	26066	890.5109	700.9183	700.9183	890.5109	0.787096823	0.881588208		2	673.25	1.001435088
3	26.226	26226	831.5894	769.9357	769.9357	831.5894	0.925860407	0.890668962		2	673.5	1.003390459
3	26.716	26716	981.1401	969.1684	969.1684	981.1401	0.987798175	0.927762578		2	673.75	1.004638147
3	26.977	26977	1169.068	1062.49	1062.49	1169.068	0.908835072	0.949627402		2	674	1.00540189
3	27.412	27412	997.8785	988.7377	988.7377	997.8785	0.990839767	0.982070467		2	674.25	1.00593997
3	27.576	27576	912.8903	789.8704	789.8704	912.8903	0.865241311	0.992231073		2	674.5	1.006014526
3	28.043	28043	1393.903	1410.731	1410.731	1393.903	1.012072576	1.019746024		2	674.75	1.004603231
3	28.336	28336	936.6396	1160.309	1160.309	936.6396	1.238799854	1.035893664		2	675	1.002917332
3	28.567	28567	862.4285	859.4428	859.4428	862.4285	0.996538032	1.039237827		2	675.25	1.000625052
3	28.882	28882	876.4685	1001.078	1001.078	876.4685	1.142172251	1.043623918		2	675.5	0.998438974
3	29.224	29224	1015.936	873.8997	873.8997	1015.936	0.860191685	1.070696444		2	675.75	0.997009934
3	29.627	29627	859.6506	928.1858	928.1858	859.6506	1.079724483	1.109385162		2	676	0.995899988
3	29.841	29841	964.2564	1163.537	1163.537	964.2564	1.206667646	1.130530478		2	676.25	0.993798659
3	30.013	30013	992.3835	1071.706	1071.706	992.3835	1.079931297	1.146841676		2	676.5	0.991454296
3	30.194	30194	970.8434	1160.979	1160.979	970.8434	1.195845798	1.166326047		2	676.75	0.989424794
3	30.473	30473	1077.005	892.1897	892.1897	1077.005	0.828398847	1.201510955		2	677	0.987433371
3	30.707	30707	942.7057	1387.249	1387.249	942.7057	1.471561061	1.227260064		2	677.25	0.985240855
3	30.873	30873	1005.449	1548.635	1548.635	1005.449	1.54024222	1.238803581		2	677.5	0.983723118
3	31.079	31079	970.0493	1216.453	1216.453	970.0493	1.254011523	1.243570239		2	677.75	0.984786929
3	31.559	31559	1008.38	1373.201	1373.201	1008.38	1.361789206	1.233695737		2	678	0.986632925
3	31.741	31741	1047.455	1231.567	1231.567	1047.455	1.175770797	1.229400613		2	678.25	0.988699816
3	32.012	32012	886.6683	833.3745	833.3745	886.6683	0.939894321	1.230248215		2	678.5	0.990015488
3	32.29	32290	978.5894	1178.938	1178.938	978.5894	1.204732036	1.2281141		2	678.75	0.991309203
3	32.586	32586	1179.157	1382.672	1382.672	1179.157	1.172593641	1.216903874		2	679	0.992281513
3	33.069	33069	1157.06	1624.665	1624.665	1157.06	1.404132024	1.22999571		2	679.25	0.992479541
3	33.375	33375	1035.02	1376.178	1376.178	1035.02	1.329614887	1.282714122		2	679.5	0.992582191
3	33.756	33756	972.2355	1299.17	1299.17	972.2355	1.336270893	1.369199588		2	679.75	0.99259242
3	34.211	34211	913.8672	1246.705	1246.705	913.8672	1.36420806	1.499256068		2	680	0.992103782
3	34.585	34585	980.4028	1436.642	1436.642	980.4028	1.465358932	1.625934354		2	680.25	0.990368086
3	34.854	34854	1038.789	1794.231	1794.231	1038.789	1.727233346	1.708217313		2	680.5	0.988742977
3	35.074	35074	1179.417	1957.192	1957.192	1179.417	1.659457172	1.760309836		2	680.75	0.988321245
3	35.232	35232	1015.462	2127.675	2127.675	1015.462	2.095277814	1.782799828		2	681	0.988150786
3	35.585	35585	1137.572	2419.38	2419.38	1137.572	2.126792854	1.7958169		2	681.25	0.988315193
3	35.887	35887	1029.607	1926.349	1926.349	1029.607	1.870955617	1.804955069		2	681.5	0.988725032
3	36.133	36133	958.7113	1825.572	1825.572	958.7113	1.904193682	1.840362588		2	681.75	0.989876581
3	36.375	36375	962.3332	1872.478	1872.478	962.3332	1.945768888	1.875741974		2	682	0.991831649
3	36.621	36621	951.4769	1427.946	1427.946	951.4769	1.500767911	1.897339662		2	682.25	0.993459293
3	36.843	36843	960.2132	2066.135	2066.135	960.2132	2.151746091	1.937098035		2	682.5	0.993705499
3	37.027	37027	1220.606	2488.849	2488.849	1220.606	2.039027336	2.006216315		2	682.75	0.99321114
3	37.398	37398	896.5276	1651.491	1651.491	896.5276	1.84209722	2.299984763		2	683	0.992783982
3	37.809	37809	836.7885	1743.449	1743.449	836.7885	2.083500192	2.737265569		2	683.25	0.992466656
3	38.207	38207	862.8063	2442.816	2442.816	862.8063	2.831244974	3.056814432		2	683.5	0.992011051
3	38.503	38503	1025.964	4713.923	4713.923	1025.964	4.594628077	3.239299034		2	683.75	0.991772644
3	38.732	38732	997.4727	3702.416	3702.416	997.4727	3.711796824	3.354647524		2	684	0.991766696
3	39.213	39213	1067.774	4169.916	4169.916	1067.774	3.905242121	3.408415177		2	684.25	0.991805524
3	39.409	39409	1787.637	4534.325	4534.325	1787.637	2.53649091	3.385778762		2	684.5	0.991954705
3	39.588	39588	1310.357	3755.327	3755.327	1310.357	2.865880825	3.348800176		2	684.75	0.99236951
3	39.932	39932	869.6755	2888.276	2888.276	869.6755	3.321096202	3.24805534		2	685	0.993094727
3	40.233	40233	873.8649	2637.759	2637.759	873.8649	3.018497482	3.113188182		2	685.25	0.99446982
3	40.686	40686	1005.358	3226.487	3226.487	1005.358	3.209291616	2.836743463		2	685.5	0.995981899
3	40.855	40855	1138.549	3203.717	3203.717	1138.549	2.81385957	2.733746039		2	685.75	0.997604616
3	41.019	41019	1047.195	3420.187	3420.187	1047.195	3.266045961	2.643929797		2	686	0.999370985
3	41.253	41253	892.6201	1671.813	1671.813	892.6201	1.8729278	2.506580849		2	686.25	1.001051977
3	41.451	41451	1054.282	2566.829	2566.829	1054.282	2.434670231	2.371535821		2	686.5	1.002147126
3	41.765	41765	785.4198	1543.903	1543.903	785.4198	1.9657042	2.158806343		2	686.75	1.002776295
3	41.941	41941	839.1174	1293.765	1293.765	839.1174	1.541816437	2.058552755		2	687	1.003174034
3	42.128	42128	933.4047	2210.559	2210.559	933.4047	2.368274983	1.971274595		2	687.25	1.003330185
3	42.323	42323	1025.319	2027.821	2027.821	1025.319	1.977746438	1.8935348		2	687.5	1.003023776
3	42.827	42827	966.42	1578.124	1578.124	966.42	1.632958755	1.736327685		2	687.75	1.00293352
3	43.182	43182	906.8149	1397.878	1397.878	906.8149	1.541525178	1.643824624		2	688	1.003756929
3	43.392	43392	1078.448	1885.134	1885.134	1078.448	1.748006394	1.594963626		2	688.25	1.004761524
3	43.768	43768	832.7865	1211.038	1211.038	832.7865	1.454199846	1.525623291		2	688.5	1.005511104
3	44	44000	1043.67	1590.279	1590.279	1043.67	1.523737388	1.486955019		2	688.75	1.005506474
3	44.318	44318	1042.52	1674.705	1674.705	1042.52	1.606400836	1.428530133		2	689	1.005186277
3	44.707	44707	1149.847	1424.006	1424.006	1149.847	1.238430852	1.346353917		2	689.25	1.004939199
3	44.997	44997	1008.282	1393.741	1393.741	1008.282	1.382292851	1.284916608		2	689.5	1.005537561
3	45.253	45253	1023.403	1119.946	1119.946	1023.403	1.094335272	1.23350288		2	689.75	1.006647422
3	45.558	45558	961.6119	1212.583	1212.583	961.6119	1.260990011	1.178981888		2	690	1.007671331
3	45.992	45992	878.2722	999.4172	999.4172	878.2722	1.137935597	1.11575996		2	690.25	1.007047924
3	46.228	46228	859.8672	920.1887	920.1887	859.8672	1.070152112	1.087907052		2	690.5	1.005134037
3	46.541	46541	1076.74	1043.115	1043.115	1076.74	0.968771477	1.058456608		2	690.75	1.002714475
3	46.845	46845	995.2684	1001.663	1001.663	995.2684	1.006425001	1.038405818		2	691	0.999910484
3	47.086	47086	1031.379	1225.564	1225.564	1031.379	1.188277054	1.035093547		2	691.25	0.996598429
3	47.244	47244	1031.321	946.8587	946.8587	1031.321	0.918102802	1.038369802		2	691.5	0.994176193
3	47.54	47540	1157.064	1127.956	1127.956	1157.064	0.974843224	1.039528517		2	691.75	0.992741799
3	47.77	47770	891.399	904.3383	904.3383	891.399	1.014515722	1.037444941		2	692	0.991759883
3	47.991	47991	1000.565	1204.609	1204.609	1000.565	1.20392878	1.035059681		2	692.25	0.990898243
3	48.155	48155	1355.439	1338.667	1338.667	1355.439	0.987626149	1.028236798		2	692.5	0.990097449
3	48.456	48456	961.6119	1093.916	1093.916	961.6119	1.137585756	1.010997032		2	692.75	0.990071474
3	48.629	48629	856.2989	888.1456	888.1456	856.2989	1.037191102	1.000089264		2	693	0.990609353
3	48.792	48792	801.5501	667.7532	667.7532	801.5501	0.833077309	0.990321314		2	693.25	0.991352695
3	49.142	49142	1025.559	858.568	858.568	1025.559	0.837170753	0.966617488		2	693.5	0.992121073
3	49.33	49330	765.8153	741.9245	741.9245	765.8153	0.968803444	0.952118391		2	693.75	0.992535612
3	49.523	49523	879.5938	944.8488	944.8488	879.5938	1.074187653	0.937390367		2	694	0.992572917
3	49.853	49853	943.3413	816.3132	816.3132	943.3413	0.865342374	0.915865469		2	694.25	0.993154431
3	50.051	50051	950.2558	762.9123	762.9123	950.2558	0.802849401	0.905288941		2	694.5	0.99466032
3	50.205	50205	814.4212	867.0326	867.0326	814.4212	1.064599743	0.897293288		2	694.75	0.996273886
3	50.554	50554	1253.824	1089.762	1089.762	1253.824	0.869150694	0.881072618		2	695	0.998138698
3	50.934	50934	975.8242	791.8281	791.8281	975.8242	0.811445443	0.868699836		2	695.25	1.000206772
3	51.111	51111	795.0166	745.7347	745.7347	795.0166	0.938011483	0.865382629		2	695.5	1.003225638
3	51.436	51436	1167.157	875.3066	875.3066	1167.157	0.749947608	0.862338901		2	695.75	1.007084313
3	51.651	51651	988.2807	918.201	918.201	988.2807	0.929089276	0.861872636		2	696	1.010006795
3	51.975	51975	1019.858	820.9758	820.9758	1019.858	0.804990303	0.871244104		2	696.25	1.011584556
3	52.334	52334	800.3134	720.0345	720.0345	800.3134	0.899690671	0.883316327		2	696.5	1.010730509
3	52.617	52617	1239.277	1218.244	1218.244	1239.277	0.983028007	0.882183782		2	696.75	1.009453075
3	52.814	52814	904.5868	807.9115	807.9115	904.5868	0.893127669	0.879158379		2	697	1.006897342
3	53.107	53107	912.3293	767.5263	767.5263	912.3293	0.84128209	0.874237332		2	697.25	1.003575634
3	53.447	53447	1200.848	1015.587	1015.587	1200.848	0.845724854	0.872684048		2	697.5	1.00084038
3	53.72	53720	806.0712	813.2513	813.2513	806.0712	1.008907526	0.877767793		2	697.75	0.999948259
3	54.085	54085	1086.474	792.9012	792.9012	1086.474	0.729793074	0.890788843		2	698	1.000135937
3	54.289	54289	909.0228	747.8764	747.8764	909.0228	0.822725679	0.89917306		2	698.25	1.000569179
3	54.512	54512	952.0936	851.6138	851.6138	952.0936	0.894464368	0.907706057		2	698.5	1.002845914
3	54.712	54712	848.5497	805.0366	805.0366	848.5497	0.948720623	0.918138553		2	698.75	1.006195441
3	54.933	54933	901.412	815.3768	815.3768	901.412	0.904555076	0.933826676		2	699	1.009990562
3	55.163	55163	1011.675	1100.012	1100.012	1011.675	1.087317567	0.948071177		2	699.25	1.014150901
3	55.325	55325	945.8711	880.7333	880.7333	945.8711	0.931134591	0.952955085		2	699.5	1.018855072
3	55.701	55701	992.6239	1018.197	1018.197	992.6239	1.025763131	0.946725886		2	699.75	1.022763919
3	55.895	55895	975.2225	966.1536	966.1536	975.2225	0.990700686	0.938555706		2	700	1.025923626
3	56.211	56211	1064.953	809.9852	809.9852	1064.953	0.760583049	0.924957619		2	700.25	1.02773452
3	56.407	56407	936.2632	842.3247	842.3247	936.2632	0.899666568	0.908582873		2	700.5	1.028282157
3	56.575	56575	922.3782	897.7336	897.7336	922.3782	0.973281459	0.8943531		2	700.75	1.026652849
3	56.754	56754	946.3523	783.4283	783.4283	946.3523	0.827840013	0.885864797		2	701	1.023705847
3	56.978	56978	906.2231	800.8402	800.8402	906.2231	0.883711969	0.874881416		2	701.25	1.020629899
3	57.326	57326	960.0734	833.0989	833.0989	960.0734	0.867745008	0.860920319		2	701.5	1.016023658
3	57.536	57536	872.9661	757.7281	757.7281	872.9661	0.867992583	0.856711652		2	701.75	1.010543266
3	57.861	57861	991.5877	913.148	913.148	991.5877	0.920894844	0.856356044		2	702	1.005661692
3	58.23	58230	872.8384	682.6604	682.6604	872.8384	0.782115452	0.86087236		2	702.25	1.002143353
3	58.501	58501	952.717	835.9096	835.9096	952.717	0.877395491	0.865969697		2	702.5	0.998697475
3	58.695	58695	997.6724	818.1504	818.1504	997.6724	0.82005917	0.869847244		2	702.75	0.996679682
3	58.915	58915	950.1357	842.5388	842.5388	950.1357	0.886756281	0.876592528		2	703	0.997724026
3	59.296	59296	852.2286	944.0982	944.0982	852.2286	1.107799245	0.895049027		2	703.25	1.000330456
3	59.47	59470	1071.088	907.0629	907.0629	1071.088	0.846861229	0.903783068		2	703.5	1.003451364
3	59.689	59689	869.2972	655.3913	655.3913	869.2972	0.753932372	0.912776186		2	703.75	1.008396325
3	59.85	59850	930.0119	792.7002	792.7002	930.0119	0.8523549	0.918327513		2	704	1.014116163
3	60.026	60026	944.7372	935.5709	935.5709	944.7372	0.990297513	0.924672195		2	704.25	1.018622098
3	60.418	60418	969.7711	952.3067	952.3067	969.7711	0.981991214	0.93777742		2	704.5	1.023110939
3	60.823	60823	938.2966	954.8982	954.8982	938.2966	1.017693339	0.945838397		2	704.75	1.026301288
3	61.138	61138	804.7761	734.7603	734.7603	804.7761	0.912999653	0.942145134		2	705	1.026341568
3	61.567	61567	860.6274	805.4231	805.4231	860.6274	0.935855749	0.926365748		2	705.25	1.025697338
3	61.75	61750	984.9169	896.44	896.44	984.9169	0.910168157	0.920311774		2	705.5	1.024657765
3	62.092	62092	1071.798	965.1486	965.1486	1071.798	0.900494869	0.917423594		2	705.75	1.023053158
3	62.421	62421	1250.645	1333.593	1333.593	1250.645	1.066324177	0.926389656		2	706	1.020780477
3	62.68	62680	894.113	763.6281	763.6281	894.113	0.854062182	0.938209262		2	706.25	1.018706677
3	62.898	62898	1033.534	840.0538	840.0538	1033.534	0.81279745	0.950686019		2	706.5	1.017256175
3	63.248	63248	926.7535	849.1781	849.1781	926.7535	0.916293383	0.974133119		2	706.75	1.015861663
3	63.595	63595	1041.618	1071.489	1071.489	1041.618	1.0286775	1.014757915		2	707	1.016138084
3	63.798	63798	683.2805	831.6162	831.6162	683.2805	1.217093419	1.045847203		2	707.25	1.019994166
3	63.956	63956	988.2412	1042.73	1042.73	988.2412	1.055137147	1.068914244		2	707.5	1.025194201
3	64.245	64245	1174.035	1127.531	1127.531	1174.035	0.960389597	1.098416184		2	707.75	1.029336598
3	64.748	64748	750.4296	839.0638	839.0638	750.4296	1.118111279	1.10914642		2	708	1.032243903
3	64.924	64924	699.0919	880.0016	880.0016	699.0919	1.258778138	1.107636739		2	708.25	1.032196511
3	65.147	65147	858.4791	958.1831	958.1831	858.4791	1.116140276	1.105239672		2	708.5	1.031394876
3	65.405	65405	1008.026	1178.833	1178.833	1008.026	1.169447018	1.090144646		2	708.75	1.029828145
3	65.769	65769	895.4026	824.7628	824.7628	895.4026	0.921108337	1.064031296		2	709	1.027203479
3	66.119	66119	825.3732	859.7138	859.7138	825.3732	1.041606149	1.055978831		2	709.25	1.02455508
3	66.395	66395	884.4426	837.7468	837.7468	884.4426	0.947203131	1.048887065		2	709.5	1.023263335
3	66.615	66615	954.1713	1051.139	1051.139	954.1713	1.101625044	1.04500664		2	709.75	1.021829106
3	66.882	66882	1016.703	969.2851	969.2851	1016.703	0.953361109	1.044817627		2	710	1.02091515
3	67.158	67158	858.0731	1022.655	1022.655	858.0731	1.191804055	1.049542305		2	710.25	1.021043388
3	67.323	67323	873.4395	919.1222	919.1222	873.4395	1.052302077	1.054027699		2	710.5	1.021741282
3	67.646	67646	952.6783	1047.671	1047.671	952.6783	1.099711204	1.067308264		2	710.75	1.022149694
3	67.978	67978	775.1508	935.6511	935.6511	775.1508	1.207056872	1.088503293		2	711	1.02210019
3	68.259	68259	851.6035	884.4516	884.4516	851.6035	1.038572058	1.114008667		2	711.25	1.020307825
3	68.55	68550	1258.558	1134.692	1134.692	1258.558	0.901581016	1.146486544		2	711.5	1.018075843
3	68.759	68759	999.3197	1093.973	1093.973	999.3197	1.094717736	1.171822662		2	711.75	1.016450617
3	68.948	68948	869.6635	1185.739	1185.739	869.6635	1.363445747	1.195039727		2	712	1.014701001
3	69.248	69248	766.4688	1009.651	1009.651	766.4688	1.317276059	1.229572906		2	712.25	1.013111733
3	69.434	69434	865.3916	1043.735	1043.735	865.3916	1.206084043	1.251709299		2	712.5	1.012359243
3	69.687	69687	930.3441	1248.481	1248.481	930.3441	1.341956164	1.287919011		2	712.75	1.012030656
3	69.887	69887	1026.629	1525.781	1525.781	1026.629	1.486204851	1.306919492		2	713	1.011645868
3	70.14	70140	930.8404	1152.923	1152.923	930.8404	1.238582898	1.336832045		2	713.25	1.011434084
3	70.418	70418	914.6261	1363.308	1363.308	914.6261	1.490563193	1.407696248		2	713.5	1.011375866
3	70.777	70777	1004.543	1409.678	1409.678	1004.543	1.403302795	1.517775112		2	713.75	1.011662177
3	70.97	70970	975.7156	1260.921	1260.921	975.7156	1.292303823	1.585205896		2	714	1.011800871
3	71.144	71144	1017.416	1318.87	1318.87	1017.416	1.296293748	1.650735983		2	714.25	1.011721794
3	71.433	71433	895.3538	1973.127	1973.127	895.3538	2.203740019	1.773628778		2	714.5	1.011478454
3	71.661	71661	834.8118	1781.472	1781.472	834.8118	2.133980377	1.883851081		2	714.75	1.009660062
3	72.03	72030	834.2518	1882.293	1882.293	834.2518	2.256264835	2.08249938		2	715	1.007266911
3	72.285	72285	1095.942	2377.9	2377.9	1095.942	2.16973161	2.231262096		2	715.25	1.006338529
3	72.529	72529	998.8744	2111.514	2111.514	998.8744	2.113893398	2.398199604		2	715.5	1.006273456
3	72.902	72902	1165.35	2960.323	2960.323	1165.35	2.540286609	2.701916993		2	715.75	1.006367923
3	73.247	73247	948.1494	2668.379	2668.379	948.1494	2.814302261	2.980240047		2	716	1.006654904
3	73.76	73760	815.6951	2689.977	2689.977	815.6951	3.29777266	3.264832692		2	716.25	1.007413356
3	73.935	73935	967.1745	3467.259	3467.259	967.1745	3.584936327	3.313384969		2	716.5	1.008319098
3	74.27	74270	888.9017	3353.516	3353.516	888.9017	3.772651127	3.373580826		2	716.75	1.009452474
3	74.824	74824	1068.702	3540.627	3540.627	1068.702	3.313016164	3.330955897		2	717	1.010555021
3	75.142	75142	870.8846	2788.705	2788.705	870.8846	3.202152157	3.126015604		2	717.25	1.011769459
3	75.332	75332	879.7198	2508.341	2508.341	879.7198	2.851295378	2.994957467		2	717.5	1.013167375
3	75.567	75567	891.399	2921.836	2921.836	891.399	3.277809376	2.847253438		2	717.75	1.015209082
3	75.758	75758	911.2928	2323.514	2323.514	911.2928	2.549689847	2.697598398		2	718	1.017382172
3	76.111	76111	923.6438	1957.956	1957.956	923.6438	2.119817185	2.405010229		2	718.25	1.019564315
3	76.346	76346	804.7235	1380.063	1380.063	804.7235	1.714953024	2.237479594		2	718.5	1.023184796
3	76.615	76615	1160.562	2831.531	2831.531	1160.562	2.439792962	2.078305242		2	718.75	1.025603349
3	76.773	76773	1018.587	2265.223	2265.223	1018.587	2.223887601	1.991709066		2	719	1.025393455
3	77.071	77071	901.5577	1686.556	1686.556	901.5577	1.870713322	1.844363621		2	719.25	1.024320773
3	77.337	77337	1017.172	1673.887	1673.887	1017.172	1.645628271	1.732783133		2	719.5	1.023068881
3	77.576	77576	845.5496	1394.659	1394.659	845.5496	1.649411223	1.646734669		2	719.75	1.021593238
3	77.858	77858	974.0198	1380.178	1380.178	974.0198	1.416991729	1.558205387		2	720	1.019249294
3	78.129	78129	1288.56	2135.397	2135.397	1288.56	1.657196405	1.486629801		2	720.25	1.016850183
3	78.328	78328	1629.211	2121.108	2121.108	1629.211	1.301923446	1.442638179		2	720.5	1.015950479
3	78.485	78485	1035.244	1197.974	1197.974	1035.244	1.157189996	1.418332355		2	720.75	1.015539259
3	78.652	78652	915.8742	1272.223	1272.223	915.8742	1.389080509	1.405046504		2	721	1.015204299
3	78.818	78818	1047.891	1938.94	1938.94	1047.891	1.850326036	1.398628984		2	721.25	1.015715965
3	79.106	79106	1005.878	1324.204	1324.204	1005.878	1.316465814	1.385413286		2	721.5	1.015484053
3	79.361	79361	1090.926	1564.81	1564.81	1090.926	1.434386934	1.368938599		2	721.75	1.01460286
3	79.546	79546	983.698	1117.839	1117.839	983.698	1.136364006	1.360111324		2	722	1.013820809
3	80.043	80043	1088.545	1571.592	1571.592	1088.545	1.443754737	1.334443243		2	722.25	1.013175884
3	80.218	80218	983.1773	1449.492	1449.492	983.1773	1.474293599	1.319978158		2	722.5	1.012627907
3	80.453	80453	906.5005	1041.287	1041.287	906.5005	1.148688831	1.297264552		2	722.75	1.011999439
3	80.788	80788	1009.725	1254.171	1254.171	1009.725	1.242091659	1.264387502		2	723	1.01148659
3	80.977	80977	930.8404	1267.888	1267.888	930.8404	1.36208957	1.245449015		2	723.25	1.011547364
3	81.214	81214	1201.557	1419.029	1419.029	1201.557	1.18099183	1.221168699		2	723.5	1.012762004
3	81.47	81470	1168.099	1222.028	1222.028	1168.099	1.046168176	1.185109161		2	723.75	1.013944675
3	81.721	81721	1024.498	1092.837	1092.837	1024.498	1.066704864	1.139405111		2	724	1.0148299
3	81.981	81981	1186.415	1599.441	1599.441	1186.415	1.348129449	1.093949307		2	724.25	1.015210985
3	82.273	82273	1049.164	1092.837	1092.837	1049.164	1.041626476	1.061308092		2	724.5	1.014673192
3	82.646	82646	1169.564	1400.574	1400.574	1169.564	1.197518049	1.053485914		2	724.75	1.013803018
3	83.014	83014	756.2708	541.4641	541.4641	756.2708	0.715965895	1.062992623		2	725	1.012602198
3	83.238	83238	1085.053	1170.76	1170.76	1085.053	1.078988768	1.070752473		2	725.25	1.011128431
3	83.515	83515	990.8946	980.0315	980.0315	990.8946	0.989037078	1.082439097		2	725.5	1.009478443
3	83.694	83694	1009.693	1115.771	1115.771	1009.693	1.105059657	1.092966452		2	725.75	1.007394055
3	83.945	83945	1182.142	1251.202	1251.202	1182.142	1.058419378	1.111559617		2	726	1.004756839
3	84.263	84263	6913.349	11856.14	11856.14	6913.349	1.714963327	1.141903014		2	726.25	1.001394831
3	84.596	84596	1634.444	1890.3	1890.3	1634.444	1.156540083	1.182068195		2	726.5	0.998483462
3	84.779	84779	1208.506	1129.856	1129.856	1208.506	0.934919645	1.207900052		2	726.75	0.995737081
3	90.734	90734	4347.512	8079.167	8079.167	4347.512	1.858342657	1.291099189		2	727	0.994912746
3	91.013	91013	1059.854	1230.826	1230.826	1059.854	1.161316559	1.232567572		2	727.25	0.994168388
3	91.375	91375	974.5162	805.9817	805.9817	974.5162	0.827058288	1.14503116		2	727.5	0.993314461
3	91.614	91614	894.0328	763.9588	763.9588	894.0328	0.854508694	1.07979248		2	727.75	0.991932501
3	91.87	91870	973.2123	906.6194	906.6194	973.2123	0.931574128	1.014559233		2	728	0.990569093
3	92.284	92284	926.3223	784.6861	784.6861	926.3223	0.847098359	0.937511373		2	728.25	0.988833525
3	92.609	92609	1077.486	936.9537	936.9537	1077.486	0.869573897	0.895265118		2	728.5	0.987139482
3	92.767	92767	876.7202	936.2732	936.2732	876.7202	1.067927031	0.878690788		2	728.75	0.98540407
3	93.137	93137	948.9483	812.7991	812.7991	948.9483	0.85652622	0.879604509		2	729	0.983154674
3	93.305	93305	897.0909	903.3316	903.3316	897.0909	1.006956597	0.892088469		2	729.25	0.982148792
3	93.59	93590	1023.951	834.5371	834.5371	1023.951	0.815016637	0.902857338		2	729.5	0.981870467
3	93.885	93885	824.6784	678.8674	678.8674	824.6784	0.82319047	0.888733066		2	729.75	0.982352825
3	94.234	94234	845.9663	748.0905	748.0905	845.9663	0.884302956	0.870063082		2	730	0.985342887
3	94.545	94545	939.5422	845.1089	845.1089	939.5422	0.899490092	0.86193381		2	730.25	0.990574516
3	95.043	95043	936.6396	860.2324	860.2324	936.6396	0.91842412	0.852477837		2	730.5	0.994925512
3	95.241	95241	881.6303	754.4102	754.4102	881.6303	0.855699038	0.851988567		2	730.75	0.998343205
3	95.607	95607	887.1646	661.6425	661.6425	887.1646	0.745794523	0.859224676		2	731	0.999713522
3	95.888	95888	1113.394	805.6305	805.6305	1113.394	0.723580781	0.87443177		2	731.25	1.000639852
3	96.134	96134	878.1921	803.249	803.249	878.1921	0.914662065	0.892789815		2	731.5	1.00109722
3	96.415	96415	1133.26	1187.012	1187.012	1133.26	1.047431304	0.914734751		2	731.75	1.000204393
3	96.673	96673	939.3156	904.7566	904.7566	939.3156	0.963208319	0.931430917		2	732	0.998449884
3	96.924	96924	887.0031	778.2577	778.2577	887.0031	0.87740133	0.946469359		2	732.25	0.996954686
3	97.133	97133	1000.809	1026.479	1026.479	1000.809	1.02564925	0.960512566		2	732.5	0.995709382
3	97.427	97427	987.2549	1030.772	1030.772	987.2549	1.04407889	0.979517714		2	732.75	0.994712505
3	97.849	97849	1116.325	1029.175	1029.175	1116.325	0.921931337	0.997522591		2	733	0.99374245
3	98.417	98417	808.4328	805.5664	805.5664	808.4328	0.996454374	0.991189303		2	733.25	0.994545699
3	98.586	98586	982.1684	887.0859	887.0859	982.1684	0.903191245	0.98739524		2	733.5	0.996289809
3	98.821	98821	881.1418	968.4155	968.4155	881.1418	1.099046147	0.985906509		2	733.75	0.998118479
3	99.033	99033	923.8687	1014.523	1014.523	923.8687	1.098124658	0.980325619		2	734	1.000197696
3	99.218	99218	975.4592	880.3146	880.3146	975.4592	0.902461733	0.977364769		2	734.25	1.002909683
3	99.574	99574	862.8063	902.0476	902.0476	862.8063	1.045481008	0.987981316		2	734.5	1.005030044
3	99.739	99739	945.5742	924.6852	924.6852	945.5742	0.977908661	0.995122552		2	734.75	1.006187885
3	99.927	99927	926.7375	776.0181	776.0181	926.7375	0.837365597	1.005815548		2	735	1.006979299
3	100.139	100139	1126.442	1165.505	1165.505	1126.442	1.034678217	1.021997464		2	735.25	1.007385434
3	100.424	100424	925.9682	948.902	948.902	925.9682	1.024767373	1.057496877		2	735.5	1.007567481
3	100.63	100630	1066.583	1029.971	1029.971	1066.583	0.965673558	1.090690228		2	735.75	1.007208058
3	100.81	100810	958.1377	1214.556	1214.556	958.1377	1.267621554	1.119814313		2	736	1.006497777
3	101.035	101035	1180.209	1426.82	1426.82	1180.209	1.208955363	1.150339838		2	736.25	1.005788221
3	101.373	101373	938.7737	1119.445	1119.445	938.7737	1.192454582	1.186876259		2	736.5	1.004934092
3	101.62	101620	871.2825	1171.992	1171.992	871.2825	1.345134328	1.210814463		2	736.75	1.003916008
3	102.054	102054	1043.504	1269.764	1269.764	1043.504	1.216827152	1.242224162		2	737	1.003041689
3	102.272	102272	926.0781	959.2913	959.2913	926.0781	1.035864362	1.250755989		2	737.25	1.002821942
3	102.488	102488	868.6453	1109.356	1109.356	868.6453	1.277110462	1.249332628		2	737.5	1.003086015
3	102.697	102697	858.2904	1163.123	1163.123	858.2904	1.355162542	1.239077444		2	737.75	1.003305943
3	102.928	102928	989.902	1389.449	1389.449	989.902	1.403622783	1.225329145		2	738	1.003236056
3	103.361	103361	909.4712	921.3426	921.3426	909.4712	1.01305308	1.221887361		2	738.25	1.003140247
3	103.528	103528	893.3375	991.0479	991.0479	893.3375	1.109376803	1.235087602		2	738.5	1.002843395
3	103.698	103698	937.6008	1264.464	1264.464	937.6008	1.348616597	1.253498899		2	738.75	1.002144931
3	103.865	103865	1014.741	1425.639	1425.639	1014.741	1.404928942	1.273715835		2	739	1.00114909
3	104.1	104100	857.1069	984.6446	984.6446	857.1069	1.148800226	1.300491503		2	739.25	0.999932838
3	104.441	104441	1034.935	1234.166	1234.166	1034.935	1.19250581	1.322890869		2	739.5	0.998582209
3	104.848	104848	1028.406	1594.257	1594.257	1028.406	1.550221411	1.346345708		2	739.75	0.997054431
3	105.008	105008	840.1574	1481.608	1481.608	840.1574	1.763488603	1.364677069		2	740	0.995744261
3	105.283	105283	1102.893	1475.019	1475.019	1102.893	1.337408978	1.420533262		2	740.25	0.994474584
3	105.615	105615	1027.482	1424.21	1424.21	1027.482	1.38611674	1.52532701		2	740.5	0.993317868
3	105.916	105916	993.2383	1413.223	1413.223	993.2383	1.422843843	1.644209539		2	740.75	0.992400397
3	106.135	106135	1041.026	1752.221	1752.221	1041.026	1.683167375	1.744833554		2	741	0.991574325
3	106.518	106518	1036.307	1752.51	1752.51	1036.307	1.691110839	1.949112341		2	741.25	0.991252802
3	106.724	106724	1089.165	2077.431	2077.431	1089.165	1.907361144	2.108937025		2	741.5	0.991035986
3	107.002	107002	1044.524	2744.743	2744.743	1044.524	2.62774527	2.372633102		2	741.75	0.99190428
3	107.177	107177	1032.505	3121.156	3121.156	1032.505	3.022896741	2.502832806		2	742	0.993094862
3	107.516	107516	990.9963	2139.972	2139.972	990.9963	2.159414722	2.7343867		2	742.25	0.994588404
3	107.946	107946	1003.864	3112.313	3112.313	1003.864	3.100333312	2.994482004		2	742.5	0.996224695
3	108.187	108187	803.3581	3148.958	3148.958	803.3581	3.919743885	3.073338481		2	742.75	0.998188257
3	108.457	108457	1003.007	3152.224	3152.224	1003.007	3.14277368	3.132578781		2	743	0.999823068
3	108.653	108653	961.3715	2741.253	2741.253	961.3715	2.851398237	3.152713849		2	743.25	1.000841635
3	108.925	108925	1114.168	2838.566	2838.566	1114.168	2.547700167	3.143544167		2	743.5	1.001210335
3	109.222	109222	988.0242	2887.859	2887.859	988.0242	2.922862618	3.0550056		2	743.75	1.001474987
3	109.585	109585	1098.033	4002.024	4002.024	1098.033	3.64472106	2.851284759		2	744	1.001495238
3	109.988	109988	862.3255	2662.663	2662.663	862.3255	3.087770221	2.601830001		2	744.25	1.001439994
3	110.222	110222	872.1179	1885.175	1885.175	872.1179	2.161605673	2.491063893		2	744.5	1.000877596
3	110.465	110465	842.0668	1612.505	1612.505	842.0668	1.914937152	2.38698771		2	744.75	0.99965839
3	110.763	110763	1125.849	2715.918	2715.918	1125.849	2.412328829	2.243171731		2	745	0.998883587
3	110.99	110990	990.9848	1871.359	1871.359	990.9848	1.888383152	2.142102167		2	745.25	0.999194733
3	111.335	111335	1079.528	2082.574	2082.574	1079.528	1.92915237	2.040888809		2	745.5	0.999753937
3	111.492	111492	1153.19	2629.713	2629.713	1153.19	2.280381377	2.029171564		2	745.75	1.000813387
3	111.73	111730	880.8976	1476.678	1476.678	880.8976	1.676333322	2.045504992		2	746	1.002244703
3	111.896	111896	1119.184	2773.006	2773.006	1119.184	2.477703398	2.065374436		2	746.25	1.003481774
3	112.264	112264	1058.014	2482.417	2482.417	1058.014	2.34629882	2.15785278		2	746.5	1.004273995
3	112.453	112453	831.5539	1690.599	1690.599	831.5539	2.033060034	2.215923896		2	746.75	1.004979388
3	112.811	112811	1074.524	2476.734	2476.734	1074.524	2.304959219	2.351216859		2	747	1.005585586
3	112.969	112969	1098.882	2637.555	2637.555	1098.882	2.400216766	2.423049552		2	747.25	1.00610073
3	113.203	113203	1077.502	2260.331	2260.331	1077.502	2.097751095	2.524164173		2	747.5	1.005410451
3	113.446	113446	999.8283	2310.691	2310.691	999.8283	2.311087814	2.60227687		2	747.75	1.004385579
3	113.652	113652	861.1159	3091.879	3091.879	861.1159	3.590549193	2.654247265		2	748	1.003399677
3	113.943	113943	1125.459	3449.359	3449.359	1125.459	3.064846432	2.731110585		2	748.25	1.002618362
3	114.154	114154	905.8079	2953.356	2953.356	905.8079	3.260466154	2.779000996		2	748.5	1.001904802
3	114.378	114378	809.4491	1205.014	1205.014	809.4491	1.488684094	2.812847682		2	748.75	1.001283232
3	114.674	114674	1085.065	3090.427	3090.427	1085.065	2.848149189	2.829740426		2	749	1.000629269
3	114.872	114872	1139.037	2949.624	2949.624	1139.037	2.589576985	2.825845073		2	749.25	1.000394473
3	115.089	115089	862.5659	2350.549	2350.549	862.5659	2.725065992	2.805618976		2	749.5	1.00039392
3	115.293	115293	876.5167	3135.628	3135.628	876.5167	3.577373939	2.769753714		2	749.75	1.000567524
3	115.553	115553	906.2483	2686.744	2686.744	906.2483	2.964688596	2.71293959		2	750	1.001711578
3	115.758	115758	898.2371	2051.921	2051.921	898.2371	2.284386828	2.660008674		2	750.25	1.003548229
3	116.072	116072	1079.169	2739.824	2739.824	1079.169	2.538827561	2.541771011		2	750.5	1.005552554
3	116.409	116409	836.8861	2006.973	2006.973	836.8861	2.398143547	2.271993359		2	750.75	1.00785615
3	116.815	116815	1101.149	2192.387	2192.387	1101.149	1.990999402	1.919290284		2	751	1.010455908
3	117.066	117066	912.0224	1185.432	1185.432	912.0224	1.299783865	1.7739941		2	751.25	1.013581637
3	117.226	117226	1006.277	1905.24	1905.24	1006.277	1.893355408	1.681039394		2	751.5	1.016448958
3	117.391	117391	855.1134	1149.248	1149.248	855.1134	1.343971455	1.591756561		2	751.75	1.019159485
3	117.659	117659	870.6404	1400.366	1400.366	870.6404	1.608432138	1.476233239		2	752	1.022134189
3	117.962	117962	862.337	1285.069	1285.069	862.337	1.490216702	1.404419865		2	752.25	1.024873966
3	118.244	118244	926.0323	1138.429	1138.429	926.0323	1.229362086	1.377558532		2	752.5	1.025933661
3	118.445	118445	1003.923	1226.613	1226.613	1003.923	1.221819801	1.370410338		2	752.75	1.024653078
3	118.855	118855	1114.127	1783.378	1783.378	1114.127	1.600695432	1.352994443		2	753	1.02275343
3	119.153	119153	1014.201	1452.705	1452.705	1014.201	1.432363999	1.334812079		2	753.25	1.020681025
3	119.368	119368	784.6754	823.2672	823.2672	784.6754	1.049181866	1.326907032		2	753.5	1.018060918
3	119.563	119563	886.8466	1277.646	1277.646	886.8466	1.440661778	1.319865094		2	753.75	1.015823398
3	119.851	119851	959.5361	1336.911	1336.911	959.5361	1.393288903	1.303424221		2	754	1.014518008
3	120.092	120092	1112.906	1386.887	1386.887	1112.906	1.246185212	1.279719057		2	754.25	1.013565478
3	120.269	120269	1000.55	1269.647	1269.647	1000.55	1.268949078	1.259098734		2	754.5	1.013594915
3	120.442	120442	1050.08	1308.061	1308.061	1050.08	1.245677472	1.239634782		2	754.75	1.014262905
3	120.611	120611	956.117	1166.453	1166.453	956.117	1.219989813	1.22406094		2	755	1.015001095
3	120.869	120869	1010.567	1160.345	1160.345	1010.567	1.148211845	1.206197409		2	755.25	1.016050729
3	121.095	121095	998.8153	1179.212	1179.212	998.8153	1.180610669	1.192857274		2	755.5	1.016780822
3	121.571	121571	942.2556	1049.989	1049.989	942.2556	1.114335643	1.166533849		2	755.75	1.016519339
3	121.88	121880	749.0083	920.6357	920.6357	749.0083	1.229139517	1.146699473		2	756	1.015294694
3	122.159	122159	801.6258	934.428	934.428	801.6258	1.165666075	1.124440872		2	756.25	1.013814229
3	122.41	122410	1091.382	1285.653	1285.653	1091.382	1.178004585	1.102754436		2	756.5	1.01264133
3	122.603	122603	852.2796	929.939	929.939	852.2796	1.091119628	1.08694363		2	756.75	1.011289184
3	122.929	122929	1221.007	1144.553	1144.553	1221.007	0.93738447	1.066012536		2	757	1.009621441
3	123.281	123281	975.6545	987.9082	987.9082	975.6545	1.012559466	1.048832518		2	757.25	1.008207863
3	123.473	123473	1447.707	1546.484	1546.484	1447.707	1.068229966	1.040005025		2	757.5	1.007547767
3	123.705	123705	1210.582	1189.641	1189.641	1210.582	0.982701709	1.030983911		2	757.75	1.007824075
3	123.919	123919	1218.455	1279.246	1279.246	1218.455	1.049891871	1.025163581		2	758	1.008653898
3	124.484	124484	1207.903	1384.411	1384.411	1207.903	1.146127628	1.024514729		2	758.25	1.010093866
3	124.738	124738	1166.756	1177.527	1177.527	1166.756	1.009231579	1.029302218		2	758.5	1.011755238
3	125.14	125140	1071.298	1158.928	1158.928	1071.298	1.081797968	1.039679164		2	758.75	1.011906782
3	125.433	125433	1114.859	1010.512	1010.512	1114.859	0.906403411	1.051183789		2	759	1.011329181
3	125.685	125685	1064.142	1115.175	1115.175	1064.142	1.047956946	1.062007796		2	759.25	1.010099679
3	126.201	126201	908.9828	1110.464	1110.464	908.9828	1.221655679	1.080797136		2	759.5	1.008797515
3	126.525	126525	1033.29	1011.341	1011.341	1033.29	0.978758141	1.094710991		2	759.75	1.00733203
3	126.756	126756	979.1614	1044.938	1044.938	979.1614	1.067176463	1.106736206		2	760	1.005686754
3	126.938	126938	1488.634	1814.729	1814.729	1488.634	1.219056531	1.117892058		2	760.25	1.003880065
3	127.139	127139	1122.658	1385.456	1385.456	1122.658	1.234085536	1.127799799		2	760.5	1.002619846
3	127.381	127381	1284.359	1757.447	1757.447	1284.359	1.368345611	1.135411119		2	760.75	1.001728454
3	127.569	127569	792.7233	741.649	741.649	792.7233	0.935571088	1.142987709		2	761	1.001225182
3	127.794	127794	1104.303	1158.085	1158.085	1104.303	1.048702213	1.159837526		2	761.25	1.001331281
3	127.991	127991	1238.3	1320.145	1320.145	1238.3	1.066094646	1.175157919		2	761.5	1.00187302
3	128.444	128444	1043.365	1463.421	1463.421	1043.365	1.402597365	1.202478501		2	761.75	1.002393551
3	128.796	128796	1050.406	1440.613	1440.613	1050.406	1.371482075	1.259628749		2	762	1.002913468
3	129.186	129186	982.0462	1151.698	1151.698	982.0462	1.17275338	1.412652291		2	762.25	1.003722773
3	129.361	129361	943.6619	1388.97	1388.97	943.6619	1.471893694	1.541390844		2	762.5	1.004613563
3	129.529	129529	1084.046	1746.628	1746.628	1084.046	1.61121207	1.701757232		2	762.75	1.004796142
3	129.861	129861	913.7718	1509.332	1509.332	913.7718	1.651760319	2.000801455		2	763	1.003848607
3	130.137	130137	1015.462	2419.631	2419.631	1015.462	2.382788327	2.304432555		2	763.25	1.002394672
3	130.362	130362	1020.991	2709.613	2709.613	1020.991	2.653904883	2.522383326		2	763.5	1.000805204
3	130.591	130591	969.5452	2497.318	2497.318	969.5452	2.575762327	2.614772492		2	763.75	1.000229296
3	130.874	130874	771.6936	2396.683	2396.683	771.6936	3.105744301	2.671969028		2	764	1.000287288
3	131.15	131150	958.4287	3108.172	3108.172	958.4287	3.242987194	2.683568467		2	764.25	1.00097588
3	131.443	131443	947.5525	2741.471	2741.471	947.5525	2.893212777	2.667403437		2	764.5	1.002511465
3	131.608	131608	885.885	2401.173	2401.173	885.885	2.710479351	2.631821055		2	764.75	1.006399577
3	131.915	131915	996.3541	1941.099	1941.099	996.3541	1.948201949	2.493009546		2	765	1.011573296
3	132.071	132071	926.8108	1625.569	1625.569	926.8108	1.753938344	2.415615025		2	765.25	1.01560117
3	132.241	132241	918.6501	1852.917	1852.917	918.6501	2.016999726	2.34869844		2	765.5	1.019351833
3	132.551	132551	951.515	2277.675	2277.675	951.515	2.393735254	2.257487911		2	765.75	1.022669758
3	132.942	132942	1304.617	3848.363	3848.363	1304.617	2.949802892	2.149249082		2	766	1.023979214
3	133.24	133240	981.1595	1760.465	1760.465	981.1595	1.794269943	2.06956927		2	766.25	1.024493052
3	133.691	133691	1069.679	1881.463	1881.463	1069.679	1.758904307	1.949324353		2	766.5	1.024201291
3	133.917	133917	1275.284	2486.427	2486.427	1275.284	1.949704536	1.869151833		2	766.75	1.023257477
3	134.075	134075	904.8311	1414.675	1414.675	904.8311	1.563468585	1.799688183		2	767	1.021074674
3	134.4	134400	891.367	1566.214	1566.214	891.367	1.757092197	1.666806938		2	767.25	1.019197336
3	134.73	134730	827.5189	1331.35	1331.35	827.5189	1.608845429	1.571451553		2	767.5	1.018175932
3	135.003	135003	914.0673	1277.943	1277.943	914.0673	1.398084145	1.498621711		2	767.75	1.017047739
3	135.2	135200	1104.498	1830.498	1830.498	1104.498	1.657312191	1.446102239		2	768	1.017379378
3	135.447	135447	1056.404	1539.592	1539.592	1056.404	1.457389408	1.384773898		2	768.25	1.020132415
3	135.63	135630	1054.192	1291.336	1291.336	1054.192	1.224953329	1.341522792		2	768.5	1.023373714
3	135.947	135947	1271.732	1656.51	1656.51	1271.732	1.302562175	1.26846805		2	768.75	1.024607153
3	136.178	136178	946.4666	1128.631	1128.631	946.4666	1.192467859	1.213491001		2	769	1.024352698
3	136.394	136394	885.5115	959.9229	959.9229	885.5115	1.08403211	1.161164456		2	769.25	1.023930595
3	136.609	136609	829.807	951.2972	951.2972	829.807	1.146407779	1.111569658		2	769.5	1.02413174
3	136.963	136963	1191.544	1267.442	1267.442	1191.544	1.063697186	1.044014025		2	769.75	1.024903469
3	137.441	137441	976.5315	958.6409	958.6409	976.5315	0.981679444	0.978439585		2	770	1.026027252
3	137.734	137734	844.5616	803.3526	803.3526	844.5616	0.951206638	0.951076881		2	770.25	1.027955683
3	137.957	137957	908.5184	891.1551	891.1551	908.5184	0.980888334	0.939692704		2	770.5	1.030882845
3	138.176	138176	853.5451	778.4651	778.4651	853.5451	0.912037454	0.938261962		2	770.75	1.033613572
3	138.379	138379	904.9212	801.9457	801.9457	904.9212	0.886205009	0.951054438		2	771	1.037278634
3	138.683	138683	890.3906	836.5352	836.5352	890.3906	0.93951486	0.992915834		2	771.25	1.041231814
3	138.941	138941	952.3544	904.7566	904.7566	952.3544	0.950020917	1.033494339		2	771.5	1.044891009
3	139.149	139149	931.6951	1017.977	1017.977	931.6951	1.092607442	1.058612925		2	771.75	1.047454991
3	139.416	139416	892.8643	1023.576	1023.576	892.8643	1.14639593	1.089792282		2	772	1.047268922
3	139.596	139596	850.189	978.978	978.978	850.189	1.151482788	1.115098411		2	772.25	1.045386816
3	139.911	139911	842.3721	1027.941	1027.941	842.3721	1.220293265	1.155405263		2	772.5	1.043066914
3	140.293	140293	823.0177	920.5132	920.5132	823.0177	1.118461	1.173346703		2	772.75	1.0372651
3	140.587	140587	843.1414	1088.958	1088.958	843.1414	1.291548488	1.144589625		2	773	1.030680332
3	140.776	140776	831.0694	922.941	922.941	831.0694	1.110546243	1.112489752		2	773.25	1.02471263
3	141.007	141007	974.0198	1074.01	1074.01	974.0198	1.102657256	1.072944509		2	773.5	1.020700509
3	141.205	141205	870.0184	885.1048	885.1048	870.0184	1.017340323	1.049502744		2	773.75	1.016767942
3	141.433	141433	1196.502	1082.811	1082.811	1196.502	0.904980518	1.032075403		2	774	1.014009729
3	141.759	141759	1078.207	1003.5	1003.5	1078.207	0.930711821	1.008571876		2	774.25	1.013525538
3	142.074	142074	963.8454	947.1601	947.1601	963.8454	0.982688821	0.989603732		2	774.5	1.014170389
3	142.353	142353	945.7298	908.3887	908.3887	945.7298	0.960516101	0.97775265		2	774.75	1.015222146
3	142.584	142584	887.5037	815.6464	815.6464	887.5037	0.919034366	0.978731031		2	775	1.016664775
3	142.756	142756	861.0999	1046.213	1046.213	861.0999	1.21497285	0.985272486		2	775.25	1.020003289
3	143.071	143071	1172.599	1104.895	1104.895	1172.599	0.942261592	0.990042148		2	775.5	1.023776159
3	143.416	143416	924.1732	873.1292	873.1292	924.1732	0.944767929	0.979958454		2	775.75	1.027902477
3	143.707	143707	1005.121	1016.872	1016.872	1005.121	1.01169113	0.969229222		2	776	1.032311503
3	143.919	143919	827.806	822.407	822.407	827.806	0.99347794	0.957344142		2	776.25	1.037068864
3	144.122	144122	819.2934	723.761	723.761	819.2934	0.883396595	0.942330891		2	776.5	1.041590432
3	144.406	144406	863.5581	824.7085	824.7085	863.5581	0.955012176	0.920209009		2	776.75	1.04470673
3	144.753	144753	874.7201	757.7281	757.7281	874.7201	0.866252073	0.900562847		2	777	1.047684319
3	145.005	145005	1083.599	851.6665	851.6665	1083.599	0.78596095	0.893427472		2	777.25	1.050325918
3	145.41	145410	1006.808	1009.42	1009.42	1006.808	1.002594338	0.885984948		2	777.5	1.051395498
3	145.897	145897	1088.172	916.8173	916.8173	1088.172	0.842529766	0.878159772		2	777.75	1.049255678
3	146.164	146164	919.1119	825.6195	825.6195	919.1119	0.898279633	0.871833178		2	778	1.046313507
3	146.354	146354	971.5028	896.2509	896.2509	971.5028	0.922540728	0.865910235		2	778.25	1.042193055
3	146.688	146688	1013.395	937.1182	937.1182	1013.395	0.924731423	0.854665794		2	778.5	1.035379769
3	146.928	146928	821.2481	703.3293	703.3293	821.2481	0.856415132	0.847692998		2	778.75	1.027217797
3	147.158	147158	1101.427	827.819	827.819	1101.427	0.751587713	0.843334744		2	779	1.020312605
3	147.344	147344	985.1714	674.0351	674.0351	985.1714	0.68418054	0.843187513		2	779.25	1.012486694
3	147.834	147834	1071.177	948.7437	948.7437	1071.177	0.885702083	0.849937447		2	779.5	1.005109854
3	148.003	148003	1009.545	764.3607	764.3607	1009.545	0.757133857	0.849130887		2	779.75	1.002461953
3	148.166	148166	1339.296	1219.955	1219.955	1339.296	0.910892738	0.848692848		2	780	1.001066259
3	148.437	148437	848.2363	905.9327	905.9327	848.2363	1.068019254	0.849233312		2	780.25	0.999903447
3	148.727	148727	604.3065	525.7869	525.7869	604.3065	0.870066597	0.842443341		2	780.5	0.999231688
3	149.001	149001	695.4378	540.8611	540.8611	695.4378	0.777727498	0.832782418		2	780.75	0.99928903
3	149.296	149296	764.8603	591.2575	591.2575	764.8603	0.773026787	0.821412064		2	781	0.999600695
3	149.63	149630	863.3138	552.0176	552.0176	863.3138	0.639417093	0.810689057		2	781.25	0.999671676
3	149.974	149974	689.6742	547.0407	547.0407	689.6742	0.793187131	0.804332433		2	781.5	0.999618477
3	150.149	150149	653.7657	577.7068	577.7068	653.7657	0.883660308	0.802697652		2	781.75	0.999716437
3	150.51	150510	660.1001	570.8247	570.8247	660.1001	0.864754755	0.802324998		2	782	1.000039189
3	150.727	150727	648.6848	539.2175	539.2175	648.6848	0.831247318	0.803819759		2	782.25	1.000239057
3	150.927	150927	613.2337	553.4692	553.4692	613.2337	0.902542049	0.804550128		2	782.5	1.000729395
3	151.118	151118	714.1374	516.5414	516.5414	714.1374	0.723308148	0.803667072		2	782.75	1.002508668
3	151.421	151421	967.9061	603.8072	603.8072	967.9061	0.623828283	0.801326798		2	783	1.004840065
3	151.975	151975	1054.518	1088.154	1088.154	1054.518	1.031897037	0.804742329		2	783.25	1.007308793
3	152.254	152254	919.4251	748.4567	748.4567	919.4251	0.814048583	0.818159804		2	783.5	1.009513146
3	152.557	152557	1431.383	889.6559	889.6559	1431.383	0.621535885	0.839178085		2	783.75	1.011275822
3	152.726	152726	983.934	892.4401	892.4401	983.934	0.907012157	0.849182295		2	784	1.013056215
3	153.084	153084	891.8796	812.5138	812.5138	891.8796	0.911012877	0.871549998		2	784.25	1.014869802
3	153.252	153252	917.7747	767.0597	767.0597	917.7747	0.835782137	0.881448951		2	784.5	1.016241253
3	153.447	153447	853.0829	812.3971	812.3971	853.0829	0.952307331	0.893307428		2	784.75	1.017423216
3	153.7	153700	878.7272	832.9531	832.9531	878.7272	0.947908634	0.912101113		2	785	1.017484177
3	154.087	154087	894.113	801.5567	801.5567	894.113	0.896482548	0.937772782		2	785.25	1.017346475
3	154.253	154253	1034.694	894.903	894.903	1034.694	0.864896288	0.943879531		2	785.5	1.017096853
3	154.556	154556	1051.118	1056.34	1056.34	1051.118	1.004968044	0.944828725		2	785.75	1.01693549
3	154.716	154716	976.3458	967.6423	967.6423	976.3458	0.991085638	0.94153874		2	786	1.016696501
3	154.981	154981	1046.755	859.1423	859.1423	1046.755	0.820767324	0.933018824		2	786.25	1.016832
3	155.203	155203	1742.746	1864.044	1864.044	1742.746	1.069601652	0.925230975		2	786.5	1.017534287
3	155.509	155509	1073.64	849.3822	849.3822	1073.64	0.79112384	0.908096852		2	786.75	1.018529671
3	155.689	155689	977.6083	1020.88	1020.88	977.6083	1.04426282	0.894485207		2	787	1.018949835
3	155.866	155866	937.113	832.496	832.496	937.113	0.888362449	0.881583043		2	787.25	1.018916985
3	156.043	156043	925.5515	694.2439	694.2439	925.5515	0.750086732	0.87158291		2	787.5	1.018763416
3	156.421	156421	964.7648	817.0528	817.0528	964.7648	0.846893253	0.849252562		2	787.75	1.018220177
3	156.652	156652	1055.978	848.3071	848.3071	1055.978	0.803337854	0.836649642		2	788	1.016797897
3	156.86	156860	1017.228	930.1337	930.1337	1017.228	0.914380748	0.831849956		2	788.25	1.014862072
3	157.049	157049	838.6477	731.5996	731.5996	838.6477	0.872356295	0.836578048		2	788.5	1.013148293
3	157.371	157371	1221.827	978.3692	978.3692	1221.827	0.800742822	0.864869165		2	788.75	1.011530358
3	157.538	157538	1344.814	985.9447	985.9447	1344.814	0.733145773	0.885614888		2	789	1.00955815
3	157.799	157799	1127.703	1108.964	1108.964	1127.703	0.983383036	0.920972164		2	789.25	1.008487923
3	158.102	158102	990.6464	1007.003	1007.003	990.6464	1.016511038	0.95849659		2	789.5	1.00882995
3	158.276	158276	909.8479	958.5637	958.5637	909.8479	1.053542795	0.978126117		2	789.75	1.009594207
3	158.518	158518	926.5665	1032.907	1032.907	926.5665	1.114768341	1.008432676		2	790	1.011217547
3	158.977	158977	1000.076	860.8909	860.8909	1000.076	0.860825477	1.071707646		2	790.25	1.014598844
3	159.183	159183	954.1633	1044.105	1044.105	954.1633	1.094262376	1.100888644		2	790.5	1.017639082
3	159.393	159393	939.5101	1063.391	1063.391	939.5101	1.131856911	1.134692753		2	790.75	1.019888019
3	159.646	159646	1169.801	1334.802	1334.802	1169.801	1.141050486	1.181047337		2	791	1.022271347
3	159.811	159811	1156.579	1375.832	1375.832	1156.579	1.189570276	1.210180723		2	791.25	1.023450538
3	160.179	160179	1078.448	1345.416	1345.416	1078.448	1.247548329	1.256330805		2	791.5	1.021141873
3	160.358	160358	989.2583	1482.591	1482.591	989.2583	1.498689473	1.263960209		2	791.75	1.017553388
3	160.639	160639	987.2549	1212.583	1212.583	987.2549	1.228237003	1.265163981		2	792	1.013840631
3	160.856	160856	1386.644	1882.889	1882.889	1386.644	1.35787484	1.268251997		2	792.25	1.009532869
3	161.082	161082	1213.035	1591.561	1591.561	1213.035	1.312048704	1.260080137		2	792.5	1.007101509
3	161.501	161501	1004.961	1036.018	1036.018	1004.961	1.030903687	1.240129371		2	792.75	1.007956383
3	161.748	161748	848.8223	1051.574	1051.574	848.8223	1.238862363	1.255689546		2	793	1.009331939
3	162.128	162128	787.8502	900.8131	900.8131	787.8502	1.143381191	1.281882926		2	793.25	1.01192788
3	162.324	162324	952.2095	1006.779	1006.779	952.2095	1.057308292	1.30178484		2	793.5	1.01658061
3	162.624	162624	1061.86	1744.081	1744.081	1061.86	1.642477351	1.348139421		2	793.75	1.021195806
3	162.79	162790	1313.898	2135.491	2135.491	1313.898	1.625309575	1.381211962		2	794	1.02263116
3	163.158	163158	908.0098	1244.267	1244.267	908.0098	1.370323316	1.464182867		2	794.25	1.022314199
3	163.425	163425	1163.07	2136.009	2136.009	1163.07	1.836526606	1.538845167		2	794.5	1.021681183
3	163.761	163761	900.0688	1194.769	1194.769	900.0688	1.327419637	1.658972739		2	794.75	1.020385112
3	164.265	164265	908.0059	1594.049	1594.049	908.0059	1.755549165	1.945369426		2	795	1.018174331
3	164.722	164722	946.5812	2077.823	2077.823	946.5812	2.195081626	2.275100926		2	795.25	1.015346424
3	164.984	164984	959.7803	2469.356	2469.356	959.7803	2.572834637	2.457178177		2	795.5	1.013928387
3	165.159	165159	1022.327	2260.12	2260.12	1022.327	2.210760354	2.564988651		2	795.75	1.013862773
3	165.572	165572	764.4973	1903.53	1903.53	764.4973	2.48991069	2.891289305		2	796	1.014651761
3	165.832	165832	970.1007	2927.074	2927.074	970.1007	3.017288824	3.106496103		2	796.25	1.016176877
3	166.084	166084	956.0412	4141.601	4141.601	956.0412	4.332031925	3.238658704		2	796.5	1.018722011
3	166.299	166299	857.4526	3074.667	3074.667	857.4526	3.585815706	3.316681866		2	796.75	1.024264665
3	166.543	166543	931.6951	2510.622	2510.622	931.6951	2.694681983	3.368239963		2	797	1.030285821
3	166.939	166939	921.7051	2805.35	2805.35	921.7051	3.043652465	3.218919454		2	797.25	1.036015143
3	167.446	167446	829.1842	2777.559	2777.559	829.1842	3.349749067	2.777777088		2	797.5	1.041594404
3	167.772	167772	926.2768	2728.663	2728.663	926.2768	2.945839732	2.460023047		2	797.75	1.047311932
3	167.961	167961	940.8033	2535.112	2535.112	940.8033	2.694624902	2.297610159		2	798	1.053115631
3	168.195	168195	1309.033	2495.698	2495.698	1309.033	1.906520309	2.086499766		2	798.25	1.059163399
3	168.363	168363	950.2989	1199.032	1199.032	950.2989	1.261741964	1.9137476		2	798.5	1.065254211
3	168.561	168561	1245.028	1732.779	1732.779	1245.028	1.391759061	1.708255002		2	798.75	1.071961326
3	168.899	168899	3754.646	5802.934	5802.934	3754.646	1.545534253	1.413868124		2	799	1.078738803
3	169.113	169113	1192.399	1287.885	1287.885	1192.399	1.0800789	1.287106038		2	799.25	1.084572296
3	169.521	169521	1391.315	1701.052	1701.052	1391.315	1.222621764	1.129002023		2	799.5	1.088834474
3	169.881	169881	1199.392	1235.564	1235.564	1199.392	1.030158614	1.047750868		2	799.75	1.091315769
3	170.136	170136	947.8656	931.4188	931.4188	947.8656	0.982648595	1.00385965		2	800	1.093418058
3	170.373	170373	1148.573	1091.461	1091.461	1148.573	0.95027569	0.974746386		2	800.25	1.09476937
3	170.552	170552	860.5954	814.4828	814.4828	860.5954	0.946417794	0.961157586		2	800.5	1.094927266
3	170.739	170739	971.747	945.3975	945.3975	971.747	0.972884403	0.946612142		2	800.75	1.095085163
3	171.208	171208	1129.79	1061.422	1061.422	1129.79	0.939486099	0.931989709		2	801	1.09524306
3	171.396	171396	970.9618	876.7135	876.7135	970.9618	0.902933051	0.927411696		2	801.25	1.095400956
3	171.7	171700	999.8433	1028.713	1028.713	999.8433	1.028874225	0.917144503		2	801.5	1.095558853
3	171.905	171905	1002.729	888.1456	888.1456	1002.729	0.885728447	0.913132034		2	801.75	1.095716749
3	172.136	172136	972.2827	826.8424	826.8424	972.2827	0.850413568	0.910159528		2	802	1.095874646
3	172.362	172362	771.0267	766.5781	766.5781	771.0267	0.994230291	0.907682834		2	802.25	1.095931046
3	172.597	172597	1119.255	951.2038	951.2038	1119.255	0.849854412	0.906785073		2	802.5	1.095830025
3	173.007	173007	896.2834	822.22	822.22	896.2834	0.917366092	0.9097863		2	802.75	1.09559265
3	173.212	173212	1079.313	850.7022	850.7022	1079.313	0.788188598	0.91071914		2	803	1.095253803
3	173.505	173505	919.4966	966.5351	966.5351	919.4966	1.051156796	0.908001179		2	803.25	1.094939632
3	173.691	173691	977.7422	846.0173	846.0173	977.7422	0.86527645	0.903263545		2	803.5	1.094286112
3	174.079	174079	851.9882	826.3156	826.3156	851.9882	0.969867423	0.889768606		2	803.75	1.09321034
3	174.596	174596	908.2501	784.064	784.064	908.2501	0.863268829	0.870438325		2	804	1.091559744
3	174.79	174790	965.7543	845.3593	845.3593	965.7543	0.875335787	0.864640259		2	804.25	1.089669805
3	174.994	174994	1197.688	931.238	931.238	1197.688	0.777529707	0.859681432		2	804.5	1.087577959
3	175.453	175453	917.2299	729.9916	729.9916	917.2299	0.795865464	0.849763234		2	804.75	1.085332327
3	175.642	175642	863.9918	716.5081	716.5081	863.9918	0.829299653	0.845394821		2	805	1.082673417
3	175.814	175814	946.3523	853.6756	853.6756	946.3523	0.902069557	0.840892985		2	805.25	1.079913635
3	176.17	176170	801.8267	732.6704	732.6704	801.8267	0.913751563	0.83157904		2	805.5	1.077153854
3	176.424	176424	907.005	710.3969	710.3969	907.005	0.78323372	0.825775952		2	805.75	1.074394073
3	176.758	176758	1057.956	957.4249	957.4249	1057.956	0.904976105	0.819213113		2	806	1.071634292
3	177.015	177015	893.597	656.3244	656.3244	893.597	0.734474713	0.814989516		2	806.25	1.068874511
3	177.284	177284	869.0568	748.5423	748.5423	869.0568	0.861327246	0.81131481		2	806.5	1.06611473
3	177.452	177452	1108.724	800.1368	800.1368	1108.724	0.721673563	0.8094231		2	806.75	1.063354949
3	178.665	178665	1015.462	758.7817	758.7817	1015.462	0.74722806	0.807373751		2	807	1.060595168
3	178.907	178907	1083.87	865.6591	865.6591	1083.87	0.798674288	0.8099029		2	807.25	1.057835386
3	179.08	179080	1005.536	908.178	908.178	1005.536	0.903178007	0.813472608		2	807.5	1.055075605
3	179.492	179492	1059.232	849.1781	849.1781	1059.232	0.801692264	0.828029234		2	807.75	1.052308988
3	179.713	179713	930.2486	804.9605	804.9605	930.2486	0.865317615	0.835440822		2	808	1.049512055
3	179.904	179904	907.2809	727.517	727.517	907.2809	0.801865222	0.83937383		2	808.25	1.046715122
3	180.106	180106	822.7735	702.1531	702.1531	822.7735	0.853397806	0.84012195		2	808.5	1.044218641
3	180.601	180601	1018.237	832.6871	832.6871	1018.237	0.817773367	0.833525299		2	808.75	1.041789909
3	180.915	180915	829.8238	690.6934	690.6934	829.8238	0.832337419	0.82901048		2	809	1.039361177
3	181.214	181214	853.0286	734.3837	734.3837	853.0286	0.860913339	0.820612407		3	2	0.978191847
3	181.586	181586	833.8106	734.7603	734.7603	833.8106	0.881207675	0.808674103		3	2.25	0.97698565
3	182.02	182020	986.9241	850.8638	850.8638	986.9241	0.862137017	0.802974608		3	2.5	0.976087228
3	182.217	182217	851.0907	588.5457	588.5457	851.0907	0.691519365	0.800695711		3	2.75	0.975648375
3	182.478	182478	1039.534	692.196	692.196	1039.534	0.665871439	0.798539369		3	3	0.975272121
3	182.782	182782	797.1926	650.7782	650.7782	797.1926	0.816337482	0.797963043		3	3.25	0.975247713
3	183.115	183115	868.2715	706.7774	706.7774	868.2715	0.814005066	0.806340037		3	3.5	0.975432254
3	183.445	183445	976.7325	928.9152	928.9152	976.7325	0.951043607	0.823320362		3	3.75	0.97596771
3	183.756	183756	1024.22	815.0099	815.0099	1024.22	0.795737146	0.838871492		3	4	0.976566161
3	184.056	184056	978.3715	753.2956	753.2956	978.3715	0.76994843	0.846031622		3	4.25	0.977496963
3	184.43	184430	992.1354	944.6316	944.6316	992.1354	0.95211964	0.834975642		3	4.5	0.978656458
3	184.603	184603	791.2693	604.6894	604.6894	791.2693	0.76420177	0.824724487		3	4.75	0.980140476
3	184.812	184812	956.5228	729.9916	729.9916	956.5228	0.76317219	0.811665072		3	5	0.981925881
3	185.128	185128	1048.188	912.4257	912.4257	1048.188	0.870479055	0.797536736		3	5.25	0.983711285
3	185.354	185354	1026.696	917.1952	917.1952	1026.696	0.893346424	0.79065092		3	5.5	0.985416306
3	185.573	185573	1165.35	827.0531	827.0531	1165.35	0.709703608	0.78375333		3	5.75	0.986844206
3	185.761	185761	1114.859	819.939	819.939	1114.859	0.735464305	0.780541368		3	6	0.988272106
3	186.085	186085	1050.025	753.9414	753.9414	1050.025	0.718022333	0.782227716		3	6.25	0.988649406
3	186.248	186248	1165.537	921.567	921.567	1165.537	0.790680176	0.783905887		3	6.5	0.988709336
3	186.411	186411	1003.103	770.1499	770.1499	1003.103	0.767767517	0.786272935		3	6.75	0.988769267
3	186.609	186609	825.5439	702.2049	702.2049	825.5439	0.850596679	0.791430152		3	7	0.988829197
3	186.918	186918	961.7469	746.2682	746.2682	961.7469	0.775950721	0.802364592		3	7.25	0.988889127
3	187.102	187102	755.1249	679.5498	679.5498	755.1249	0.899917087	0.809283583		3	7.5	0.988949058
3	187.351	187351	974.4334	803.8886	803.8886	974.4334	0.824980548	0.820435581		3	7.75	0.989008988
3	187.691	187691	1039.884	814.7547	814.7547	1039.884	0.783505372	0.838968666		3	8	0.989068919
3	187.956	187956	917.94	794.1071	794.1071	917.94	0.865096956	0.852255795		3	8.25	0.989128849
3	188.171	188171	1159.615	919.3232	919.3232	1159.615	0.792783122	0.8599395		3	8.5	0.98918878
3	188.472	188472	904.498	801.4736	801.4736	904.498	0.886097703	0.867223035		3	8.75	0.98898055
[truncated: 3,799,417 more chars]
