# Supplementary material for: The effects of manipulating levels of replication initiation factors on origin firing efficiency in yeast
Source: PLoS Genet. 2019 Oct 4;15(10):e1008430. doi: 10.1371/journal.pgen.1008430 (PMC6795477; doi:10.1371/journal.pgen.1008430)
Supplement: S5 Data — Zip archive. (ZIP) [file pgen.1008430.s023.zip › Lynch_S5_Data_SLD2-AnchorAway/SLD2-AnchorAway_norap_t60.txt]

Chr	Coord_kb	Coord_bp	gProcessedSignal	rProcessedSignal	Sphase	G1	ssDNAraw	ssDNA_loess		Chr	Coord_kb	ssDNA_scaled
1	0.048	48	26277.07	15926.87	15926.87	26277.07	0.606112858	0.631540146		1	1	0.959516687
1	0.193	193	17732.36	11303.04	11303.04	17732.36	0.63742446	0.634168895		1	1.25	0.961625446
1	0.766	766	2931.188	2005.914	2005.914	2931.188	0.684334816	0.649901504		1	1.5	0.963734205
1	1.516	1516	4307.485	3067.343	3067.343	4307.485	0.712096037	0.683442071		1	1.75	0.967191001
1	2.287	2287	3375.135	2271.553	2271.553	3375.135	0.67302582	0.741470225		1	2	0.97073997
1	2.834	2834	1449.396	1094.671	1094.671	1449.396	0.755260122	0.792404163		1	2.25	0.974288939
1	2.997	2997	1273.994	1149.431	1149.431	1273.994	0.902226384	0.807416635		1	2.5	0.978555098
1	3.194	3194	1060.505	730.897	730.897	1060.505	0.689197128	0.830453163		1	2.75	0.982945839
1	3.505	3505	841.7549	699.0135	699.0135	841.7549	0.830424034	0.875836212		1	3	0.987318884
1	3.736	3736	922.7652	763.3114	763.3114	922.7652	0.827200029	0.902825124		1	3.25	0.993139109
1	3.891	3891	875.4129	827.964	827.964	875.4129	0.945798263	0.914466099		1	3.5	1.000020103
1	4.075	4075	652.6046	651.451	651.451	652.6046	0.998232314	0.924699172		1	3.75	1.005446574
1	4.229	4229	815.6922	828.5562	828.5562	815.6922	1.015770655	0.931082705		1	4	1.008587311
1	4.372	4372	699.3312	687.1094	687.1094	699.3312	0.982523588	0.933623738		1	4.25	1.010648463
1	4.58	4580	724.0927	690.297	690.297	724.0927	0.953326832	0.930149019		1	4.5	1.010654043
1	4.857	4857	719.3693	620.2959	620.2959	719.3693	0.862277414	0.92044401		1	4.75	1.009278549
1	5.169	5169	956.7615	846.977	846.977	956.7615	0.885254058	0.890222012		1	5	1.005958797
1	5.349	5349	840.7893	720.3086	720.3086	840.7893	0.856705241	0.866571004		1	5.25	1.000863682
1	5.626	5626	1023.92	779.4667	779.4667	1023.92	0.761257422	0.848172557		1	5.5	0.996518442
1	5.763	5763	828.085	687.6934	687.6934	828.085	0.830462332	0.855172555		1	5.75	0.996134947
1	5.987	5987	827.6609	737.073	737.073	827.6609	0.890549499	0.878971088		1	6	1.000933319
1	6.146	6146	864.6226	847.0708	847.0708	864.6226	0.979700045	0.890922641		1	6.25	1.004033421
1	6.32	6320	1250.849	979.4551	979.4551	1250.849	0.783032244	0.900060469		1	6.5	1.006934489
1	6.75	6750	735.2274	762.6397	762.6397	735.2274	1.037284111	0.928021698		1	6.75	1.010000725
1	6.973	6973	628.3574	598.7178	598.7178	628.3574	0.95283003	0.929451355		1	7	1.009796536
1	7.162	7162	592.5698	653.8752	653.8752	592.5698	1.103456842	0.911865794		1	7.25	1.004203394
1	7.322	7322	759.434	667.3011	667.3011	759.434	0.87868215	0.885356156		1	7.5	0.99706891
1	7.748	7748	1341.038	1009.15	1009.15	1341.038	0.752514097	0.823379935		1	7.75	0.990245309
1	8.117	8117	2168.034	1215.522	1215.522	2168.034	0.560656337	0.80544422		1	8	0.987953332
1	8.298	8298	1054.877	755.8401	755.8401	1054.877	0.716519651	0.80121695		1	8.25	0.986294804
1	8.471	8471	999.2509	829.5912	829.5912	999.2509	0.830213113	0.802801841		1	8.5	0.98694796
1	8.646	8646	866.3513	812.1227	812.1227	866.3513	0.937405761	0.820899525		1	8.75	0.993555461
1	8.845	8845	729.5974	716.3331	716.3331	729.5974	0.981819699	0.859040385		1	9	1.001794789
1	9.065	9065	932.5659	898.7046	898.7046	932.5659	0.96369018	0.895198738		1	9.25	1.008241726
1	9.25	9250	892.5828	758.5228	758.5228	892.5828	0.849806651	0.918695862		1	9.5	1.0138469
1	9.438	9438	1038.069	851.5557	851.5557	1038.069	0.820326683	0.94337352		1	9.75	1.015764599
1	9.582	9582	888.1536	812.6477	812.6477	888.1536	0.914985539	0.955078798		1	10	1.015051605
1	9.737	9737	785.0193	789.6871	789.6871	785.0193	1.005946096	0.95876878		1	10.25	1.013649439
1	9.989	9989	681.584	658.4621	658.4621	681.584	0.966076228	0.955119409		1	10.5	1.011315814
1	10.241	10241	610.2314	687.3394	687.3394	610.2314	1.126358624	0.947810678		1	10.75	1.007518632
1	10.499	10499	952.4904	787.9891	787.9891	952.4904	0.827293482	0.935074546		1	11	1.003861961
1	10.771	10771	968.8675	830.3962	830.3962	968.8675	0.857079219	0.913171099		1	11.25	1.00042408
1	11.079	11079	1368.959	952.0427	952.0427	1368.959	0.695450119	0.889370617		1	11.5	0.996718371
1	11.227	11227	1183.089	1075.686	1075.686	1183.089	0.909218157	0.879067159		1	11.75	0.993596016
1	11.364	11364	746.7502	796.8238	796.8238	746.7502	1.067055355	0.868233564		1	12	0.99084343
1	11.599	11599	961.3765	749.7111	749.7111	961.3765	0.779830899	0.849861998		1	12.25	0.988090843
1	13.246	13246	7962.086	5442.942	5442.942	7962.086	0.683607537	0.75371922		1	12.5	0.985338257
1	14.005	14005	2131.157	1277.301	1277.301	2131.157	0.599346271	0.736837785		1	12.75	0.982585671
1	14.275	14275	2329.28	1681.471	1681.471	2329.28	0.721884445	0.737160206		1	13	0.979833085
1	14.632	14632	1485.575	1149.719	1149.719	1485.575	0.773921882	0.744518557		1	13.25	0.977107759
1	15.417	15417	1204.283	1084.575	1084.575	1204.283	0.900598115	0.777397735		1	13.5	0.976058977
1	16.138	16138	1161.972	1013.628	1013.628	1161.972	0.872334273	0.798981293		1	13.75	0.975010194
1	16.454	16454	1250.754	1042.789	1042.789	1250.754	0.833728295	0.802420945		1	14	0.973961412
1	16.825	16825	1498.691	1317.089	1317.089	1498.691	0.878826256	0.807185657		1	14.25	0.973995619
1	17.254	17254	2638.208	1786.405	1786.405	2638.208	0.677128187	0.811467334		1	14.5	0.974875977
1	17.518	17518	1854.861	1508.133	1508.133	1854.861	0.813070629	0.812544487		1	14.75	0.976321355
1	17.759	17759	2482.758	1923.621	1923.621	2482.758	0.774791985	0.812743962		1	15	0.978296364
1	18.506	18506	2381.363	1896.24	1896.24	2381.363	0.796283473	0.813381276		1	15.25	0.980271373
1	19.765	19765	2003.766	1480.064	1480.064	2003.766	0.738641139	0.811651824		1	15.5	0.982059324
1	21.406	21406	1476.176	1247.561	1247.561	1476.176	0.845130255	0.799850924		1	15.75	0.983470905
1	22.502	22502	1413.735	1250.413	1250.413	1413.735	0.884474813	0.797548206		1	16	0.984882485
1	22.516	22516	1124.374	922.4348	922.4348	1124.374	0.820398551	0.797579308		1	16.25	0.985891622
1	23.206	23206	1468.599	1045.294	1045.294	1468.599	0.711762707	0.781561483		1	16.5	0.986421879
1	25.415	25415	6392.682	4600.359	4600.359	6392.682	0.719628944	0.710874726		1	16.75	0.987027472
1	27.166	27166	1746.034	1610.165	1610.165	1746.034	0.922184219	0.868979612		1	17	0.987538587
1	27.452	27452	2867.671	2130.813	2130.813	2867.671	0.743046535	0.906025223		1	17.25	0.988009211
1	27.615	27615	1782.517	1484.49	1484.49	1782.517	0.832805522	0.927532914		1	17.5	0.988206057
1	27.935	27935	796.6625	846.2874	846.2874	796.6625	1.062290995	0.984157505		1	17.75	0.988256128
1	28.19	28190	792.7175	853.5322	853.5322	792.7175	1.076716737	1.039944197		1	18	0.988296315
1	28.525	28525	883.4415	959.05	959.05	883.4415	1.085584048	1.106774171		1	18.25	0.988336545
1	28.686	28686	1094.724	1040.287	1040.287	1094.724	0.950273311	1.135372152		1	18.5	0.988376775
1	28.855	28855	1047.501	1006.911	1006.911	1047.501	0.961250634	1.16576657		1	18.75	0.988314521
1	29.094	29094	1367.852	1529.492	1529.492	1367.852	1.118170679	1.198032847		1	19	0.988249747
1	29.351	29351	585.4516	854.0454	854.0454	585.4516	1.458780538	1.219383008		1	19.25	0.988184973
1	29.675	29675	660.835	920.4338	920.4338	660.835	1.39283452	1.23184343		1	19.5	0.988120199
1	29.826	29826	830.5621	1074.387	1074.387	830.5621	1.293566128	1.227197921		1	19.75	0.988055425
1	30.166	30166	839.111	1008.459	1008.459	839.111	1.201818353	1.16772544		1	20	0.987732787
1	30.377	30377	837.4861	829.5337	829.5337	837.4861	0.990504439	1.109922441		1	20.25	0.98739369
1	30.638	30638	738.4049	793.0831	793.0831	738.4049	1.074049075	1.045268143		1	20.5	0.987054593
1	30.873	30873	1085.591	948.9566	948.9566	1085.591	0.874138234	0.979738092		1	20.75	0.986715495
1	31.019	31019	829.5325	759.4428	759.4428	829.5325	0.915506987	0.933381921		1	21	0.986376398
1	31.18	31180	983.3043	836.8993	836.8993	983.3043	0.851109163	0.894450416		1	21.25	0.986037301
1	31.327	31327	1025.565	958.3559	958.3559	1025.565	0.93446627	0.871634862		1	21.5	0.985788453
1	31.533	31533	1233.841	1139.404	1139.404	1233.841	0.923460965	0.846723228		1	21.75	0.985689382
1	31.804	31804	1152.815	951.4489	951.4489	1152.815	0.825326614	0.825116657		1	22	0.98559031
1	32.163	32163	1485.296	1107.894	1107.894	1485.296	0.745907886	0.832319798		1	22.25	0.985491239
1	32.394	32394	1368.424	1099.229	1099.229	1368.424	0.803281001	0.849853608		1	22.5	0.985392168
1	32.706	32706	1372.569	1119.149	1119.149	1372.569	0.815368116	0.857369944		1	22.75	0.984372656
1	32.929	32929	1396.135	1247.611	1247.611	1396.135	0.893617738	0.849055229		1	23	0.983278013
1	33.096	33096	1122.974	1028.098	1028.098	1122.974	0.915513627	0.842680457		1	23.25	0.982110462
1	33.252	33252	1135.851	1078.493	1078.493	1135.851	0.949502179	0.835155993		1	23.5	0.980601563
1	33.457	33457	1104.754	1008.527	1008.527	1104.754	0.912897351	0.816660321		1	23.75	0.979092664
1	33.809	33809	2178.244	1329.817	1329.817	2178.244	0.610499558	0.771388676		1	24	0.977583764
1	33.986	33986	1173.283	835.9804	835.9804	1173.283	0.712513861	0.754410592		1	24.25	0.976074865
1	34.34	34340	1798.027	1161.244	1161.244	1798.027	0.645843472	0.722157851		1	24.5	0.974565966
1	34.527	34527	1356.078	1087.06	1087.06	1356.078	0.801620556	0.706445343		1	24.75	0.973057067
1	34.736	34736	1481.29	943.1351	943.1351	1481.29	0.636698486	0.698861379		1	25	0.971548168
1	34.992	34992	1740.942	1214.457	1214.457	1740.942	0.697586134	0.711420013		1	25.25	0.970039269
1	35.156	35156	1224.001	1039.517	1039.517	1224.001	0.849277901	0.726089932		1	25.5	0.97049102
1	35.305	35305	971.6147	761.6426	761.6426	971.6147	0.783893657	0.738061271		1	25.75	0.974748739
1	35.595	35595	1631.436	1003.289	1003.289	1631.436	0.614972944	0.765422053		1	26	0.979006458
1	35.779	35779	1334.214	1000.707	1000.707	1334.214	0.750034852	0.786015857		1	26.25	0.983264177
1	35.924	35924	1060.328	852.2156	852.2156	1060.328	0.80372828	0.800178432		1	26.5	0.987521896
1	36.219	36219	838.9108	776.1634	776.1634	838.9108	0.925203728	0.833623355		1	26.75	0.991779616
1	36.657	36657	964.2139	787.1236	787.1236	964.2139	0.816337122	0.891032302		1	27	0.996037335
1	37.056	37056	1005.656	876.5119	876.5119	1005.656	0.871582231	0.914585736		1	27.25	1.000916699
1	37.207	37207	471.6886	547.5888	547.5888	471.6886	1.160911669	0.907591438		1	27.5	1.007046452
1	37.408	37408	991.9913	899.5857	899.5857	991.9913	0.906848377	0.888246872		1	27.75	1.014414279
1	37.568	37568	945.6505	778.6527	778.6527	945.6505	0.823404313	0.874159125		1	28	1.023270961
1	37.857	37857	1458.677	1161.628	1161.628	1458.677	0.796357247	0.830378416		1	28.25	1.033368711
1	38.03	38030	1148.493	925.3327	925.3327	1148.493	0.805692938	0.795456151		1	28.5	1.042775564
1	38.277	38277	1104.554	817.942	817.942	1104.554	0.740517892	0.764100124		1	28.75	1.051281303
1	38.497	38497	1086.538	753.3461	753.3461	1086.538	0.693345378	0.756513569		1	29	1.058535441
1	38.703	38703	1291.155	983.3427	983.3427	1291.155	0.761599266	0.754947224		1	29.25	1.063373459
1	38.846	38846	1389.669	1005.767	1005.767	1389.669	0.723745727	0.759290163		1	29.5	1.066036861
1	39.096	39096	1136.785	852.805	852.805	1136.785	0.750190229	0.793459559		1	29.75	1.06687107
1	39.409	39409	1041.269	812.5901	812.5901	1041.269	0.780384416	0.859308015		1	30	1.060689368
1	39.58	39580	706.9553	713.7945	713.7945	706.9553	1.009674162	0.882805129		1	30.25	1.050872263
1	39.844	39844	684.4528	725.4867	725.4867	684.4528	1.059951395	0.907932852		1	30.5	1.03856308
1	40.035	40035	1094.052	967.8648	967.8648	1094.052	0.884660693	0.925621828		1	30.75	1.026224524
1	40.193	40193	967.6559	856.8456	856.8456	967.6559	0.885485843	0.935215396		1	31	1.0121496
1	40.358	40358	734.9805	751.048	751.048	734.9805	1.021861124	0.937708819		1	31.25	1.001619429
1	40.717	40717	939.5982	792.585	792.585	939.5982	0.843536099	0.924489174		1	31.5	0.995419265
1	41.031	41031	1092.265	939.7587	939.7587	1092.265	0.860376099	0.906527646		1	31.75	0.991403278
1	41.229	41229	775.6625	690.5594	690.5594	775.6625	0.890283338	0.893104084		1	32	0.991332975
1	41.603	41603	782.0175	737.8047	737.8047	782.0175	0.943463158	0.85947581		1	32.25	0.993195394
1	41.85	41850	614.006	573.607	573.607	614.006	0.934204226	0.843299582		1	32.5	0.99573865
1	42.18	42180	1620.573	1196.216	1196.216	1620.573	0.738143854	0.83140791		1	32.75	0.996365257
1	42.332	42332	1615.866	1230.373	1230.373	1615.866	0.761432569	0.826792334		1	33	0.994595216
1	42.507	42507	1013.516	784.0661	784.0661	1013.516	0.773609987	0.821855902		1	33.25	0.99250299
1	42.678	42678	1144.881	928.9855	928.9855	1144.881	0.81142538	0.819232253		1	33.5	0.987953111
1	42.864	42864	1076.978	929.124	929.124	1076.978	0.862714002	0.818564325		1	33.75	0.98188852
1	43.055	43055	1061.805	893.7379	893.7379	1061.805	0.841715663	0.816027011		1	34	0.977014358
1	43.205	43205	1215.384	904.3593	904.3593	1215.384	0.744093472	0.814594948		1	34.25	0.97271819
1	43.356	43356	992.115	941.2348	941.2348	992.115	0.948715421	0.816118395		1	34.5	0.968635847
1	43.707	43707	1094.222	805.7867	805.7867	1094.222	0.73640148	0.814445239		1	34.75	0.966907031
1	43.934	43934	1055.152	923.6034	923.6034	1055.152	0.875327346	0.798640082		1	35	0.969281219
1	44.103	44103	1253.355	970.4517	970.4517	1253.355	0.774283184	0.781266652		1	35.25	0.973337721
1	44.488	44488	1151.971	840.6239	840.6239	1151.971	0.729726616	0.742031037		1	35.5	0.977641313
1	44.697	44697	1190.401	710.2395	710.2395	1190.401	0.596638864	0.71997854		1	35.75	0.982603991
1	44.941	44941	1150.601	898.1221	898.1221	1150.601	0.780567808	0.691146999		1	36	0.98751265
1	45.092	45092	1282.628	1066.486	1066.486	1282.628	0.831485045	0.679898383		1	36.25	0.992962096
1	45.244	45244	1508.085	955.937	955.937	1508.085	0.633874748	0.674423731		1	36.5	0.999142593
1	45.5	45500	1714.147	874.3252	874.3252	1714.147	0.510064306	0.670655848		1	36.75	1.004059425
1	45.768	45768	1228.088	844.9141	844.9141	1228.088	0.687991496	0.673775529		1	37	1.006842976
1	46.151	46151	878.6493	675.6097	675.6097	878.6493	0.768918498	0.70918246		1	37.25	1.005366692
1	46.392	46392	1823.191	991.0709	991.0709	1823.191	0.543591374	0.738323433		1	37.5	1.000970695
1	46.537	46537	1017.4	742.4825	742.4825	1017.4	0.729784254	0.749361355		1	37.75	0.994641028
1	46.773	46773	750.6231	698.893	698.893	750.6231	0.931083789	0.764520021		1	38	0.986139015
1	47.067	47067	843.8192	716.2199	716.2199	843.8192	0.848783602	0.783765837		1	38.25	0.979729037
1	47.274	47274	1044.076	775.4389	775.4389	1044.076	0.742703501	0.787686326		1	38.5	0.977647296
1	47.567	47567	793.2221	677.5054	677.5054	793.2221	0.854118159	0.75376572		1	38.75	0.977625391
1	47.751	47751	834.8007	624.7463	624.7463	834.8007	0.748377786	0.724753082		1	39	0.982145356
1	47.912	47912	1862.853	1414.094	1414.094	1862.853	0.759101228	0.713846954		1	39.25	0.990731017
1	48.146	48146	1661.919	924.4411	924.4411	1661.919	0.556249191	0.709955249		1	39.5	0.999398755
1	48.337	48337	2766.025	1839.476	1839.476	2766.025	0.665025081	0.706551602		1	39.75	1.00452411
1	48.508	48508	1712.171	1173.663	1173.663	1712.171	0.68548235	0.710955551		1	40	1.008936686
1	48.71	48710	1568.391	959.0059	959.0059	1568.391	0.611458431	0.732241292		1	40.25	1.011520036
1	48.93	48930	1204.697	908.2174	908.2174	1204.697	0.753896955	0.767679323		1	40.5	1.010841608
1	49.205	49205	701.4587	622.1815	622.1815	701.4587	0.88698237	0.808153804		1	40.75	1.00897839
1	49.446	49446	753.0132	683.9616	683.9616	753.0132	0.908299615	0.847178128		1	41	1.006281076
1	49.594	49594	773.0242	791.1361	791.1361	773.0242	1.023429926	0.878669294		1	41.25	1.003058567
1	50.13	50130	1325.449	1123.809	1123.809	1325.449	0.84787042	0.960223392		1	41.5	0.998818714
1	50.476	50476	804.5097	707.7737	707.7737	804.5097	0.87975782	0.932201579		1	41.75	0.995256063
1	50.673	50673	587.4578	625.5916	625.5916	587.4578	1.064913258	0.900835874		1	42	0.993001278
1	51.019	51019	921.1628	862.2562	862.2562	921.1628	0.936051912	0.862102168		1	42.25	0.991376927
1	51.176	51176	1204.339	1048.546	1048.546	1204.339	0.870640243	0.855302878		1	42.5	0.990013432
1	51.371	51371	1227.038	886.7679	886.7679	1227.038	0.722689843	0.845004167		1	42.75	0.98943256
1	51.554	51554	1185.373	803.6018	803.6018	1185.373	0.677931588	0.837545867		1	43	0.989014578
1	51.691	51691	959.4926	739.3238	739.3238	959.4926	0.770536219	0.83579819		1	43.25	0.988692291
1	51.988	51988	858.4909	812.707	812.707	858.4909	0.946669324	0.839275094		1	43.5	0.988764534
1	52.215	52215	900.1227	787.0307	787.0307	900.1227	0.874359351	0.839615581		1	43.75	0.988013719
1	52.376	52376	936.0609	766.8026	766.8026	936.0609	0.819180248	0.837616299		1	44	0.984317583
1	52.618	52618	819.7521	775.9469	775.9469	819.7521	0.946562869	0.8358194		1	44.25	0.979494791
1	53.092	53092	840.0642	715.0538	715.0538	840.0642	0.851189469	0.826605652		1	44.5	0.974681145
1	53.254	53254	999.5094	829.7601	829.7601	999.5094	0.83016738	0.811470289		1	44.75	0.969579295
1	53.553	53553	1384.524	963.4463	963.4463	1384.524	0.695868255	0.769530571		1	45	0.964493441
1	53.7	53700	1074.422	848.3044	848.3044	1074.422	0.78954489	0.762687802		1	45.25	0.962151508
1	53.873	53873	1105.45	792.4736	792.4736	1105.45	0.716878737	0.767637292		1	45.5	0.961457483
1	54.057	54057	798.8695	616.846	616.846	798.8695	0.772148643	0.777197705		1	45.75	0.962006383
1	54.223	54223	2650.068	1862.768	1862.768	2650.068	0.702913284	0.789947001		1	46	0.966091247
1	54.427	54427	859.5699	692.1787	692.1787	859.5699	0.805261678	0.821796323		1	46.25	0.970982083
1	54.573	54573	1020.638	908.2609	908.2609	1020.638	0.889895242	0.855808847		1	46.5	0.975771328
1	55.016	55016	835.3614	803.4642	803.4642	835.3614	0.961816287	0.95215623		1	46.75	0.978883093
1	55.267	55267	694.0654	730.2335	730.2335	694.0654	1.052110507	0.987134644		1	47	0.981964544
1	55.755	55755	616.9486	679.9629	679.9629	616.9486	1.102138655	1.048161735		1	47.25	0.983445534
1	55.953	55953	510.881	580.0619	580.0619	510.881	1.135414901	1.057090153		1	47.5	0.978596325
1	56.231	56231	591.3032	604.5281	604.5281	591.3032	1.022365683	1.046456798		1	47.75	0.971690812
1	56.374	56374	586.169	635.3353	635.3353	586.169	1.083877346	1.034721491		1	48	0.969327956
1	56.581	56581	750.1481	693.3534	693.3534	750.1481	0.924288684	1.016895137		1	48.25	0.968520407
1	56.986	56986	793.161	696.4702	696.4702	793.161	0.878094359	0.958863229		1	48.5	0.969019779
1	57.14	57140	761.7508	695.3874	695.3874	761.7508	0.912880433	0.930399428		1	48.75	0.974288769
1	57.442	57442	800.8267	700.7941	700.7941	800.8267	0.875088331	0.882859895		1	49	0.981700866
1	57.667	57667	468.4011	527.4014	527.4014	468.4011	1.125961062	0.851888087		1	49.25	0.988766143
1	57.816	57816	1016.345	824.7793	824.7793	1016.345	0.811515086	0.82969801		1	49.5	0.996919556
1	58.076	58076	1914.829	1334	1334	1914.829	0.696667953	0.79827639		1	49.75	1.005169049
1	58.458	58458	1401.097	963.9137	963.9137	1401.097	0.687970712	0.770446171		1	50	1.012343668
1	58.656	58656	1276.578	910.0193	910.0193	1276.578	0.71285836	0.759037013		1	50.25	1.0142414
1	58.904	58904	1290.632	927.339	927.339	1290.632	0.718515425	0.746184015		1	50.5	1.010068378
1	59.254	59254	1096.785	818.5515	818.5515	1096.785	0.746319014	0.745867445		1	50.75	1.003247198
1	59.569	59569	719.6375	616.034	616.034	719.6375	0.856033767	0.759881044		1	51	0.997968451
1	59.949	59949	811.204	682.7126	682.7126	811.204	0.841604085	0.764480259		1	51.25	0.99554766
1	60.185	60185	842.0031	620.3242	620.3242	842.0031	0.736724366	0.747226845		1	51.5	0.993350669
1	60.339	60339	1272.678	796.3659	796.3659	1272.678	0.625740289	0.73109509		1	51.75	0.992736199
1	60.527	60527	1086.206	699.0673	699.0673	1086.206	0.643586299	0.713989241		1	52	0.993265117
1	60.674	60674	1057.287	764.5717	764.5717	1057.287	0.723144898	0.697967705		1	52.25	0.993243965
1	61.077	61077	983.8614	890.4461	890.4461	983.8614	0.905052378	0.630900443		1	52.5	0.992775184
1	61.276	61276	1553.194	916.2936	916.2936	1553.194	0.589941501	0.611598665		1	52.75	0.992125963
1	61.51	61510	1759.851	901.6751	901.6751	1759.851	0.512358774	0.604522043		1	53	0.991209371
1	61.755	61755	1792.968	797.8821	797.8821	1792.968	0.445006325	0.603700254		1	53.25	0.988087787
1	61.996	61996	1696.995	1001.459	1001.459	1696.995	0.590136683	0.612837012		1	53.5	0.981509003
1	62.223	62223	2103.391	1158.069	1158.069	2103.391	0.550572385	0.633479033		1	53.75	0.979085968
1	62.38	62380	1054.14	786.4548	786.4548	1054.14	0.746062952	0.653527969		1	54	0.980994337
1	62.566	62566	1171.346	920.0942	920.0942	1171.346	0.785501637	0.680825628		1	54.25	0.98475275
1	62.719	62719	1276.561	974.3136	974.3136	1276.561	0.763233093	0.716176077		1	54.5	0.993172599
1	62.995	62995	799.9223	642.4852	642.4852	799.9223	0.803184509	0.807929949		1	54.75	1.003641095
1	63.171	63171	1255.504	878.1949	878.1949	1255.504	0.699475987	0.854235014		1	55	1.013896529
1	63.564	63564	929.1384	806.8332	806.8332	929.1384	0.868367081	0.919421185		1	55.25	1.020703514
1	63.886	63886	819.7907	913.3405	913.3405	819.7907	1.114114249	0.957967495		1	55.5	1.026646227
1	64.022	64022	720.586	791.2475	791.2475	720.586	1.098061161	0.969020477		1	55.75	1.032543086
1	64.205	64205	778.543	757.8778	757.8778	778.543	0.973456572	0.979254707		1	56	1.034005984
1	64.405	64405	906.9357	883.985	883.985	906.9357	0.974694237	0.985254512		1	56.25	1.032045349
1	64.651	64651	997.1241	886.0208	886.0208	997.1241	0.888576256	0.98533409		1	56.5	1.028079346
1	64.813	64813	856.0671	783.1215	783.1215	856.0671	0.914789857	0.972037912		1	56.75	1.022196175
1	64.975	64975	853.803	771.575	771.575	853.803	0.903692069	0.946063543		1	57	1.015329857
1	65.252	65252	944.9363	969.7029	969.7029	944.9363	1.026209809	0.910013874		1	57.25	1.007183185
1	65.447	65447	993.6123	953.5584	953.5584	993.6123	0.959688603	0.901890972		1	57.5	0.999976621
1	65.797	65797	1417.007	1289.698	1289.698	1417.007	0.910156407	0.894029439		1	57.75	0.993309267
1	65.99	65990	1675.562	1230.702	1230.702	1675.562	0.734501021	0.893545116		1	58	0.987261116
1	66.305	66305	1225.247	1022.993	1022.993	1225.247	0.834927978	0.90032803		1	58.25	0.983137718
1	66.506	66506	757.7843	703.5943	703.5943	757.7843	0.928488885	0.90793495		1	58.5	0.979823032
1	66.742	66742	950.9124	904.5178	904.5178	950.9124	0.951210437	0.916893535		1	58.75	0.97720868
1	66.901	66901	856.4074	882.0003	882.0003	856.4074	1.029884025	0.928027551		1	59	0.975686904
1	67.134	67134	1310.355	1271.181	1271.181	1310.355	0.970104285	0.953610172		1	59.25	0.975644254
1	67.325	67325	1104.557	1011.221	1011.221	1104.557	0.915499155	0.967518211		1	59.5	0.977707773
1	67.605	67605	1956.316	1671.063	1671.063	1956.316	0.854188689	0.963127193		1	59.75	0.978699953
1	67.816	67816	1408.949	1500.768	1500.768	1408.949	1.065168434	0.95137048		1	60	0.978450989
1	68.025	68025	1555.133	1547.59	1547.59	1555.133	0.995149611	0.942758187		1	60.25	0.974615718
1	68.291	68291	2427.072	2024.347	2024.347	2427.072	0.834069611	0.93281024		1	60.5	0.970094212
1	68.461	68461	707.3268	755.6237	755.6237	707.3268	1.068280885	0.925500223		1	60.75	0.964223332
1	68.67	68670	1883.283	1656.011	1656.011	1883.283	0.879321377	0.921906559		1	61	0.956375975
1	68.863	68863	2209.273	1958.446	1958.446	2209.273	0.886466272	0.918280922		1	61.25	0.950794029
1	69.042	69042	2711.86	2255.329	2255.329	2711.86	0.83165392	0.914014902		1	61.5	0.94904065
1	69.198	69198	2168.193	1994.416	1994.416	2168.193	0.919851692	0.918482512		1	61.75	0.94883177
1	69.346	69346	2099.601	1787.06	1787.06	2099.601	0.851142669	0.931621578		1	62	0.950620549
1	69.515	69515	1496.214	1654.313	1654.313	1496.214	1.105666034	0.952249315		1	62.25	0.955095681
1	69.682	69682	1528.095	1664.775	1664.775	1528.095	1.089444701	0.976601224		1	62.5	0.961548681
1	69.987	69987	1729.625	1621.207	1621.207	1729.625	0.937317048	1.038219713		1	62.75	0.971987128
1	70.223	70223	1527.728	1263.771	1263.771	1527.728	0.827222516	1.093972635		1	63	0.987597656
1	70.409	70409	793.5571	991.5075	991.5075	793.5571	1.249446952	1.132820156		1	63.25	0.998554939
1	70.564	70564	875.0081	1117.022	1117.022	875.0081	1.276584754	1.166090756		1	63.5	1.006376272
1	70.747	70747	1162.035	1620.013	1620.013	1162.035	1.394117217	1.21157033		1	63.75	1.012578228
1	71.002	71002	761.9373	918.2829	918.2829	761.9373	1.205194837	1.265705444		1	64	1.017396497
1	71.286	71286	1516.352	1581.978	1581.978	1516.352	1.043278869	1.315645142		1	64.25	1.019918698
1	71.466	71466	825.3026	1127.819	1127.819	825.3026	1.366552099	1.341503471		1	64.5	1.020801529
1	71.618	71618	1209.959	1554.237	1554.237	1209.959	1.284536914	1.35068702		1	64.75	1.019278156
1	71.774	71774	799.1305	1293.565	1293.565	799.1305	1.618715592	1.340615692		1	65	1.012790024
1	71.925	71925	619.5048	927.109	927.109	619.5048	1.496532392	1.318351945		1	65.25	1.006653261
1	72.146	72146	848.2629	994.4122	994.4122	848.2629	1.172292458	1.290668481		1	65.5	1.00484752
1	72.479	72479	1114.233	1324.927	1324.927	1114.233	1.189093305	1.255877918		1	65.75	1.003788371
1	72.66	72660	889.7495	1159.898	1159.898	889.7495	1.303623098	1.232471111		1	66	1.003538515
1	72.86	72860	1159.965	1145.353	1145.353	1159.965	0.987403068	1.211700872		1	66.25	1.004553883
1	73.253	73253	936.0118	911.3241	911.3241	936.0118	0.973624585	1.190194105		1	66.5	1.00616922
1	73.432	73432	525.4668	736.2982	736.2982	525.4668	1.401226871	1.184153514		1	66.75	1.008007442
1	73.659	73659	687.503	911.4471	911.4471	687.503	1.325735451	1.176908005		1	67	1.012052057
1	73.812	73812	718.6023	940.4035	940.4035	718.6023	1.308656401	1.175490643		1	67.25	1.016420306
1	73.997	73997	834.0943	906.2837	906.2837	834.0943	1.086548248	1.177299654		1	67.5	1.016932753
1	74.179	74179	1009.223	1167.569	1167.569	1009.223	1.156898921	1.171609831		1	67.75	1.015098298
1	74.322	74322	982.2768	886.7679	886.7679	982.2768	0.902767835	1.158687101		1	68	1.012974566
1	74.602	74602	843.5126	977.5929	977.5929	843.5126	1.158954709	1.123159704		1	68.25	1.01119313
1	74.745	74745	870.3987	998.7184	998.7184	870.3987	1.147426346	1.102514969		1	68.5	1.009398652
1	74.931	74931	1128.686	1302.259	1302.259	1128.686	1.153783249	1.070328768		1	68.75	1.008563852
1	75.15	75150	770.6281	908.3059	908.3059	770.6281	1.178656605	1.026065227		1	69	1.007547621
1	75.399	75399	1273.183	1135.175	1135.175	1273.183	0.891603956	0.981759763		1	69.25	1.009072216
1	75.677	75677	816.1076	731.8533	731.8533	816.1076	0.896760795	0.932319302		1	69.5	1.014225104
1	76.011	76011	1058.836	902.4118	902.4118	1058.836	0.852267773	0.867490934		1	69.75	1.021754769
1	76.223	76223	1593.772	1077.961	1077.961	1593.772	0.67635835	0.838624034		1	70	1.031365066
1	76.42	76420	1195.89	1018.315	1018.315	1195.89	0.851512263	0.823773233		1	70.25	1.042365312
1	76.654	76654	862.2017	845.5931	845.5931	862.2017	0.98073699	0.815163736		1	70.5	1.052313174
1	76.865	76865	1115.705	918.4842	918.4842	1115.705	0.823232127	0.814380308		1	70.75	1.063602577
1	77.036	77036	907.8568	755.0477	755.0477	907.8568	0.831681494	0.823642483		1	71	1.0736131
1	77.358	77358	1030.377	728.7592	728.7592	1030.377	0.707274328	0.862121922		1	71.25	1.081918586
1	77.614	77614	934.5847	783.7798	783.7798	934.5847	0.838639665	0.883725675		1	71.5	1.08837734
1	77.886	77886	790.5408	709.5265	709.5265	790.5408	0.897520406	0.890654463		1	71.75	1.088114681
1	78.058	78058	638.611	719.3087	719.3087	638.611	1.126364407	0.893976399		1	72	1.081851126
1	78.423	78423	1078.229	925.2863	925.2863	1078.229	0.858153787	0.900156527		1	72.25	1.076352197
1	78.725	78725	760.331	723.7936	723.7936	760.331	0.951945403	0.90778812		1	72.5	1.071327333
1	78.983	78983	971.9628	835.8253	835.8253	971.9628	0.859935483	0.913364703		1	72.75	1.06566175
1	79.151	79151	951.3895	779.9519	779.9519	951.3895	0.81980293	0.913558401		1	73	1.062062005
1	79.338	79338	798.0773	690.6744	690.6744	798.0773	0.865422936	0.910003728		1	73.25	1.059481525
1	79.671	79671	847.6724	752.2177	752.2177	847.6724	0.887391992	0.897857019		1	73.5	1.057901826
1	80.017	80017	858.4065	833.2693	833.2693	858.4065	0.970716438	0.88096535		1	73.75	1.056785588
1	80.173	80173	700.7615	704.7356	704.7356	700.7615	1.005671116	0.870600725		1	74	1.057000773
1	80.383	80383	997.0048	836.6114	836.6114	997.0048	0.839124746	0.85233296		1	74.25	1.054735081
1	80.69	80690	1000.717	800.0018	800.0018	1000.717	0.79942861	0.829349313		1	74.5	1.049247906
1	80.866	80866	811.3584	679.7496	679.7496	811.3584	0.837792029	0.812289626		1	74.75	1.042749703
1	81.062	81062	1619.531	1220.171	1220.171	1619.531	0.753410092	0.784827891		1	75	1.03421163
1	81.274	81274	1241.293	867.8853	867.8853	1241.293	0.699178437	0.766383362		1	75.25	1.025137168
1	81.714	81714	1103.542	758.4078	758.4078	1103.542	0.687248696	0.80208249		1	75.5	1.016748619
1	81.922	81922	926.0543	810.9891	810.9891	926.0543	0.875746811	0.830799199		1	75.75	1.008138811
1	82.213	82213	1103.08	849.8084	849.8084	1103.08	0.770395982	0.85244801		1	76	0.998986379
1	82.551	82551	743.0515	681.2521	681.2521	743.0515	0.91683026	0.854187837		1	76.25	0.992755015
1	82.726	82726	574.4724	583.4879	583.4879	574.4724	1.01569353	0.853525694		1	76.5	0.989782652
1	82.907	82907	785.0193	720.0892	720.0892	785.0193	0.91728853	0.849892765		1	76.75	0.98864671
1	83.113	83113	801.2039	684.071	684.071	801.2039	0.853803882	0.836206703		1	77	0.989945378
1	83.276	83276	672.2564	648.1253	648.1253	672.2564	0.964104321	0.820748169		1	77.25	0.99513669
1	83.439	83439	1481.856	951.1262	951.1262	1481.856	0.641847926	0.808488305		1	77.5	0.999831237
1	83.738	83738	1368.597	827.0433	827.0433	1368.597	0.604300097	0.778500311		1	77.75	1.002299239
1	84.118	84118	1416.946	872.0971	872.0971	1416.946	0.615476595	0.725013989		1	78	1.003367962
1	84.428	84428	1023.639	794.6754	794.6754	1023.639	0.77632388	0.700703436		1	78.25	1.004192421
1	84.738	84738	1082.644	921.0443	921.0443	1082.644	0.850736068	0.711146785		1	78.5	1.005111925
1	84.878	84878	904.0338	721.4137	721.4137	904.0338	0.797994168	0.722277923		1	78.75	1.006286276
1	85.116	85116	1000.276	691.1343	691.1343	1000.276	0.6909436	0.741436323		1	79	1.007239882
1	85.383	85383	1184.82	815.1034	815.1034	1184.82	0.68795547	0.766261213		1	79.25	1.006917767
1	85.711	85711	1399.676	887.4924	887.4924	1399.676	0.634069885	0.804207563		1	79.5	1.005487683
1	86.049	86049	924.4674	729.1649	729.1649	924.4674	0.788740522	0.832553622		1	79.75	1.003583746
1	86.188	86188	829.1248	802.8486	802.8486	829.1248	0.96830851	0.839366327		1	80	1.001281698
1	86.367	86367	682.0001	734.9118	734.9118	682.0001	1.077583126	0.848407659		1	80.25	0.997906845
1	86.65	86650	969.206	855.3657	855.3657	969.206	0.882542721	0.860855502		1	80.5	0.99407251
1	87.046	87046	1104.335	834.9961	834.9961	1104.335	0.756107612	0.863578243		1	80.75	0.990292612
1	87.195	87195	1090.533	877.2391	877.2391	1090.533	0.804413163	0.861515072		1	81	0.984630605
1	87.4	87400	993.9557	851.3318	851.3318	993.9557	0.856508796	0.859437377		1	81.25	0.979907037
1	87.671	87671	1063	902.9595	902.9595	1063	0.849444497	0.860446701		1	81.5	0.982971723
1	87.976	87976	1081.988	887.3792	887.3792	1081.988	0.820137746	0.861752033		1	81.75	0.98718407
1	88.125	88125	708.8377	667.3299	667.3299	708.8377	0.941442449	0.860332532		1	82	0.992757529
1	88.334	88334	898.3146	724.0236	724.0236	898.3146	0.805979999	0.852291605		1	82.25	0.995782263
1	88.589	88589	595.3745	608.689	608.689	595.3745	1.022363235	0.838136971		1	82.5	0.996024984
1	88.803	88803	891.4131	713.9786	713.9786	891.4131	0.800951433	0.832267161		1	82.75	0.99585875
1	89.105	89105	598.3692	509.5535	509.5535	598.3692	0.851570402	0.823676671		1	83	0.994098989
1	89.275	89275	685.1303	665.7447	665.7447	685.1303	0.971705236	0.818508862		1	83.25	0.990232337
1	89.418	89418	3579.486	882.7764	882.7764	3579.486	0.246620995	0.81916667		1	83.5	0.986300908
1	89.566	89566	804.5039	814.7147	814.7147	804.5039	1.012692045	0.827096181		1	83.75	0.981480063
1	89.823	89823	751.6664	645.7405	645.7405	751.6664	0.859078575	0.850858423		1	84	0.974842984
1	90.086	90086	766.0629	706.084	706.084	766.0629	0.921704993	0.872546124		1	84.25	0.96975781
1	90.379	90379	616.0162	630.8004	630.8004	616.0162	1.023999694	0.901179835		1	84.5	0.967582427
1	90.636	90636	1035.575	865.3422	865.3422	1035.575	0.83561519	0.933188911		1	84.75	0.969274668
1	90.967	90967	705.7224	733.2981	733.2981	705.7224	1.039074429	0.952388332		1	85	0.973046554
1	91.203	91203	839.7395	810.0194	810.0194	839.7395	0.964607953	0.939103142		1	85.25	0.977157743
1	91.535	91535	782.0752	700.0323	700.0323	782.0752	0.895095894	0.901701261		1	85.5	0.98204321
1	91.71	91710	810.2414	774.3058	774.3058	810.2414	0.95564828	0.881859199		1	85.75	0.98726434
1	91.958	91958	1170.292	829.1941	829.1941	1170.292	0.708536075	0.840535362		1	86	0.99121886
1	92.242	92242	996.9351	748.06	748.06	996.9351	0.750359778	0.780554009		1	86.25	0.993869605
1	92.435	92435	1157.86	907.1893	907.1893	1157.86	0.783505173	0.754283931		1	86.5	0.996087677
1	92.63	92630	1030.329	870.0929	870.0929	1030.329	0.844480646	0.738935887		1	86.75	0.99746181
1	92.856	92856	1133.733	852.3924	852.3924	1133.733	0.751845805	0.723579171		1	87	0.997786022
1	93.08	93080	1306.44	867.7084	867.7084	1306.44	0.664177766	0.717733573		1	87.25	0.997351391
1	93.423	93423	1721.815	868.6119	868.6119	1721.815	0.504474581	0.742445564		1	87.5	0.997134894
1	93.666	93666	1340.581	957.0194	957.0194	1340.581	0.713884055	0.776032033		1	87.75	0.997318791
1	94.078	94078	618.1484	592.962	592.962	618.1484	0.959255091	0.825881643		1	88	0.997458099
1	94.357	94357	791.8258	700.0476	700.0476	791.8258	0.884092941	0.853470055		1	88.25	0.996326401
1	94.634	94634	791.1548	869.5011	869.5011	791.1548	1.099027776	0.885957816		1	88.5	0.993978861
1	94.986	94986	760.5131	685.1386	685.1386	760.5131	0.900889939	0.912368883		1	88.75	0.992214113
1	95.127	95127	1109.548	897.8846	897.8846	1109.548	0.809234571	0.912618072		1	89	0.990882964
1	95.395	95395	955.0134	770.2166	770.2166	955.0134	0.806498212	0.899582718		1	89.25	0.989488227
1	95.774	95774	958.3621	918.1697	918.1697	958.3621	0.958061363	0.877033011		1	89.5	0.990297617
1	96.055	96055	664.9161	548.9716	548.9716	664.9161	0.825625368	0.856307574		1	89.75	0.994173441
1	96.393	96393	898.6322	772.5224	772.5224	898.6322	0.859664722	0.823284533		1	90	0.998199536
1	96.548	96548	769.2768	643.5452	643.5452	769.2768	0.8365587	0.815438924		1	90.25	1.002560116
1	96.844	96844	964.796	739.6744	739.6744	964.796	0.766664041	0.809983329		1	90.5	1.007780446
1	97.199	97199	1176.09	1005.695	1005.695	1176.09	0.85511738	0.808216852		1	90.75	1.012222562
1	97.477	97477	1266.923	899.0496	899.0496	1266.923	0.709632393	0.812153554		1	91	1.014246268
1	97.746	97746	1101.204	902.9295	902.9295	1101.204	0.81994753	0.831520648		1	91.25	1.011092169
1	98.078	98078	880.7463	757.425	757.425	880.7463	0.859980905	0.869106841		1	91.5	1.005779983
1	98.328	98328	847.9018	730.7096	730.7096	847.9018	0.861785645	0.885044699		1	91.75	1.000036603
1	98.627	98627	776.1285	655.6001	655.6001	776.1285	0.844705613	0.883008799		1	92	0.991826316
1	98.797	98797	603.9268	666.7586	666.7586	603.9268	1.104038768	0.87866869		1	92.25	0.981980616
1	99.061	99061	1054.056	1031.855	1031.855	1054.056	0.978937552	0.874017788		1	92.5	0.976266092
1	99.313	99313	856.1588	673.6565	673.6565	856.1588	0.786835923	0.867031854		1	92.75	0.972798197
1	99.49	99490	1098.72	919.8712	919.8712	1098.72	0.837220766	0.858588826		1	93	0.970730857
1	99.703	99703	1209.423	890.0002	890.0002	1209.423	0.735888271	0.850613875		1	93.25	0.972647233
1	99.88	99880	1219.834	1066.159	1066.159	1219.834	0.874019744	0.845143306		1	93.5	0.977005518
1	100.15	100150	946.9226	709.0438	709.0438	946.9226	0.748787493	0.834336416		1	93.75	0.983250085
1	100.418	100418	1050.35	715.8135	715.8135	1050.35	0.681499976	0.827038181		1	94	0.988955437
1	100.758	100758	765.1005	933.6389	933.6389	765.1005	1.220282695	0.83251445		1	94.25	0.993943465
1	101.036	101036	815.2585	709.5265	709.5265	815.2585	0.87030862	0.842428558		1	94.5	0.999102513
1	101.293	101293	3064.355	1853.433	1853.433	3064.355	0.604836254	0.846039997		1	94.75	1.003708461
1	101.656	101656	840.5111	740.7548	740.7548	840.5111	0.881314714	0.83131559		1	95	1.007053025
1	101.818	101818	726.6663	653.6591	653.6591	726.6663	0.899531325	0.824007031		1	95.25	1.005966939
1	101.962	101962	860.7827	720.7404	720.7404	860.7827	0.837308185	0.821733146		1	95.5	1.003458352
1	102.334	102334	1007.935	742.2056	742.2056	1007.935	0.736362563	0.824860959		1	95.75	1.000652792
1	102.575	102575	888.8548	702.4041	702.4041	888.8548	0.790234918	0.82911128		1	96	0.99723945
1	102.842	102842	875.5215	697.5917	697.5917	875.5215	0.796772781	0.836952481		1	96.25	0.992880855
1	103.308	103308	710.9018	658.4487	658.4487	710.9018	0.92621611	0.874832194		1	96.5	0.989224108
1	103.638	103638	777.4243	745.517	745.517	777.4243	0.958957676	0.908086366		1	96.75	0.988063615
1	103.894	103894	797.5997	730.9522	730.9522	797.5997	0.916439913	0.92346946		1	97	0.987590421
1	104.104	104104	768.03	668.7815	668.7815	768.03	0.87077523	0.930654316		1	97.25	0.987539868
1	104.502	104502	694.8721	684.2974	684.2974	694.8721	0.984781804	0.940999107		1	97.5	0.988458506
1	104.793	104793	695.174	635.9096	635.9096	695.174	0.914748825	0.934382314		1	97.75	0.991884525
1	105.018	105018	670.1011	632.2327	632.2327	670.1011	0.943488527	0.912757308		1	98	0.997222888
1	105.2	105200	623.9319	572.802	572.802	623.9319	0.918052114	0.887924652		1	98.25	1.000956675
1	105.451	105451	896.0676	776.103	776.103	896.0676	0.866121038	0.856759083		1	98.5	1.00167369
1	105.621	105621	917.4899	786.2911	786.2911	917.4899	0.857002459	0.833702241		1	98.75	1.000918295
1	105.785	105785	1610.466	1341.245	1341.245	1610.466	0.832830373	0.804395516		1	99	1.000017433
1	106.081	106081	1198.857	933.2985	933.2985	1198.857	0.778490262	0.760695463		1	99.25	0.998826497
1	106.309	106309	1044.267	672.3898	672.3898	1044.267	0.64388686	0.746057512		1	99.5	0.996833975
1	106.502	106502	1490.174	968.3931	968.3931	1490.174	0.649852366	0.739806928		1	99.75	0.995126404
1	106.89	106890	1209.842	881.2992	881.2992	1209.842	0.728441565	0.737154518		1	100	0.993462626
1	107.15	107150	1047.236	824.3922	824.3922	1047.236	0.787207659	0.753011054		1	100.25	0.991816567
1	107.287	107287	831.4149	717.9514	717.9514	831.4149	0.863529629	0.764901858		1	100.5	0.991202761
1	107.439	107439	1172.078	844.1441	844.1441	1172.078	0.720211539	0.770982587		1	100.75	0.991962254
1	107.577	107577	854.7571	656.3109	656.3109	854.7571	0.767833224	0.768640682		1	101	0.993614362
1	107.739	107739	1056.253	811.9876	811.9876	1056.253	0.768743473	0.762613861		1	101.25	0.994423718
1	107.949	107949	1259.106	975.3778	975.3778	1259.106	0.774659004	0.754251629		1	101.5	0.992953965
1	108.086	108086	1018.2	806.5521	806.5521	1018.2	0.792135239	0.74401889		1	101.75	0.990960558
1	108.293	108293	1214.136	898.6052	898.6052	1214.136	0.740119064	0.718635077		1	102	0.990013299
1	108.459	108459	1373.591	797.2769	797.2769	1373.591	0.58043253	0.705434354		1	102.25	0.990409774
1	108.616	108616	1122.591	796.8132	796.8132	1122.591	0.709798315	0.697020702		1	102.5	0.991095182
1	108.786	108786	1437.864	994.8065	994.8065	1437.864	0.691864112	0.684773148		1	102.75	0.992314031
1	109.06	109060	1094.127	805.9331	805.9331	1094.127	0.736599225	0.680012217		1	103	0.995246095
1	109.359	109359	1296.478	850.2587	850.2587	1296.478	0.655821927	0.722586221		1	103.25	0.999079094
1	109.581	109581	1171.961	788.2849	788.2849	1171.961	0.67262042	0.771376144		1	103.5	1.003617664
1	109.921	109921	961.357	780.7232	780.7232	961.357	0.812105389	0.826674256		1	103.75	1.007510012
1	110.204	110204	855.5821	824.1863	824.1863	855.5821	0.963304749	0.845040507		1	104	1.009826143
1	110.408	110408	920.538	867.9313	867.9313	920.538	0.942852223	0.854367651		1	104.25	1.011213041
1	110.65	110650	827.5165	819.1415	819.1415	827.5165	0.989879356	0.859189347		1	104.5	1.012438663
1	110.836	110836	1299.44	960.1079	960.1079	1299.44	0.738862818	0.854736705		1	104.75	1.011384854
1	110.99	110990	886.0308	710.8391	710.8391	886.0308	0.802273578	0.845336284		1	105	1.007447927
1	111.293	111293	1027.308	727.2004	727.2004	1027.308	0.707869889	0.821353007		1	105.25	1.001266813
1	111.446	111446	955.0593	799.4224	799.4224	955.0593	0.837039543	0.804178101		1	105.5	0.995305975
1	111.662	111662	987.7353	733.985	733.985	987.7353	0.743098885	0.77152782		1	105.75	0.987862579
1	111.811	111811	1188.308	831.8912	831.8912	1188.308	0.70006362	0.753215325		1	106	0.980695922
1	112.001	112001	672.4474	618.1864	618.1864	672.4474	0.919308187	0.737413388		1	106.25	0.976393877
1	112.247	112247	884.2977	737.571	737.571	884.2977	0.834075448	0.720219852		1	106.5	0.97451268
1	112.482	112482	1403.503	887.994	887.994	1403.503	0.632698327	0.704290968		1	106.75	0.974180693
1	112.637	112637	1587.813	901.6946	901.6946	1587.813	0.567884631	0.692472762		1	107	0.975265512
1	112.789	112789	1270.585	743.8427	743.8427	1270.585	0.585433245	0.67982056		1	107.25	0.978628043
1	113.089	113089	1114.698	796.8132	796.8132	1114.698	0.714824284	0.65448433		1	107.5	0.980185429
1	113.326	113326	1505.48	972.9588	972.9588	1505.48	0.646278131	0.629570927		1	107.75	0.978719591
1	113.52	113520	1353.278	974.3747	974.3747	1353.278	0.720010744	0.607898359		1	108	0.976506473
1	113.74	113740	1274.706	807.2817	807.2817	1274.706	0.633308151	0.593954499		1	108.25	0.971501684
1	113.932	113932	1496.998	887.1023	887.1023	1496.998	0.592587498	0.590586339		1	108.5	0.96760283
1	114.228	114228	1385.948	679.1143	679.1143	1385.948	0.489999841	0.591751349		1	108.75	0.964609421
1	114.425	114425	1576.688	882.9956	882.9956	1576.688	0.560031915	0.601608598		1	109	0.963418881
1	114.597	114597	2319.485	1141.694	1141.694	2319.485	0.492218747	0.624858799		1	109.25	0.968324997
1	114.854	114854	1612.232	1046.361	1046.361	1612.232	0.649013914	0.676781883		1	109.5	0.977097227
1	115.039	115039	1302.945	946.0836	946.0836	1302.945	0.726111693	0.704521327		1	109.75	0.985639283
1	115.197	115197	846.4798	755.7269	755.7269	846.4798	0.892787873	0.723387363		1	110	0.991852034
1	115.419	115419	739.3682	651.8088	651.8088	739.3682	0.881575377	0.755748477		1	110.25	0.994745862
1	115.574	115574	975.4848	720.6887	720.6887	975.4848	0.738800543	0.77367338		1	110.5	0.996454155
1	115.733	115733	1026.541	850.2332	850.2332	1026.541	0.828250601	0.782475913		1	110.75	0.996566337
1	115.996	115996	1226.055	953.2134	953.2134	1226.055	0.777463817	0.783851472		1	111	0.994255663
1	116.311	116311	1298.012	900.6967	900.6967	1298.012	0.693904756	0.789271323		1	111.25	0.990523301
1	116.505	116505	1380.284	937.2853	937.2853	1380.284	0.679052499	0.799937081		1	111.5	0.985102288
1	116.65	116650	961.5536	793.4877	793.4877	961.5536	0.825214216	0.807923885		1	111.75	0.978443561
1	116.938	116938	768.2818	669.1999	669.1999	768.2818	0.87103443	0.827724012		1	112	0.974064691
1	117.274	117274	845.1376	820.8866	820.8866	845.1376	0.971305264	0.869645067		1	112.25	0.970767678
1	117.636	117636	906.5163	890.3098	890.3098	906.5163	0.982122219	0.926313496		1	112.5	0.967542732
1	117.814	117814	834.1797	765.8349	765.8349	834.1797	0.918069452	0.949432019		1	112.75	0.963798393
1	117.995	117995	1246.761	1048.007	1048.007	1246.761	0.840583721	0.969673318		1	113	0.959824995
1	118.162	118162	680.8775	609.8312	609.8312	680.8775	0.895654798	0.987359383		1	113.25	0.955215093
1	118.398	118398	747.1897	797.7369	797.7369	747.1897	1.067649755	1.006998483		1	113.5	0.950041856
1	118.6	118600	811.0093	849.875	849.875	811.0093	1.047922632	1.015603072		1	113.75	0.946957316
1	118.759	118759	594.239	671.0381	671.0381	594.239	1.129239414	1.019037257		1	114	0.946405597
1	119.041	119041	944.9555	991.374	991.374	944.9555	1.049122419	1.027969864		1	114.25	0.946782485
1	119.266	119266	652.041	701.2051	701.2051	652.041	1.07540032	1.026682092		1	114.5	0.950346305
1	119.56	119560	876.2261	888.3549	888.3549	876.2261	1.013842089	1.010273483		1	114.75	0.958649817
1	119.86	119860	1223.082	985.8915	985.8915	1223.082	0.806071465	1.023572673		1	115	0.966742062
1	120.059	120059	914.9043	1045.211	1045.211	914.9043	1.14242659	1.061318735		1	115.25	0.972860692
1	120.272	120272	1094.304	1242.606	1242.606	1094.304	1.135521756	1.11522219		1	115.5	0.979274092
1	120.499	120499	1042.682	1119.96	1119.96	1042.682	1.074114639	1.182997099		1	115.75	0.982565274
1	120.671	120671	665.9338	804.4224	804.4224	665.9338	1.207961512	1.244224796		1	116	0.982820937
1	120.939	120939	596.9808	899.2653	899.2653	596.9808	1.506355481	1.358661972		1	116.25	0.983632262
1	121.076	121076	724.8682	1078.331	1078.331	724.8682	1.487623543	1.420173904		1	116.5	0.985790106
1	121.242	121242	644.8862	996.3986	996.3986	644.8862	1.545076635	1.506458181		1	116.75	0.988645132
1	121.46	121460	882.0939	1338.632	1338.632	882.0939	1.517561792	1.641373499		1	117	0.99254203
1	121.785	121785	893.7944	1543.265	1543.265	893.7944	1.726644293	1.827552595		1	117.25	0.998425192
1	121.957	121957	904.281	1693.866	1693.866	904.281	1.87316332	1.92477759		1	117.5	1.005662941
1	122.237	122237	983.1686	1903.873	1903.873	983.1686	1.936466441	2.102914798		1	117.75	1.012471222
1	122.43	122430	1263.917	2925.782	2925.782	1263.917	2.314852953	2.180745512		1	118	1.017956751
1	122.586	122586	692.5742	1742.441	1742.441	692.5742	2.515890716	2.209588309		1	118.25	1.022573988
1	122.957	122957	1175.842	2529.919	2529.919	1175.842	2.15158074	2.227667391		1	118.5	1.025716502
1	123.157	123157	976.2064	2190.884	2190.884	976.2064	2.244283586	2.198933143		1	118.75	1.027131025
1	123.537	123537	841.5683	2011.691	2011.691	841.5683	2.390407291	1.951336503		1	119	1.028607562
1	123.747	123747	808.0734	1531.67	1531.67	808.0734	1.895459002	1.761623689		1	119.25	1.028626898
1	124.041	124041	1037.463	1324.54	1324.54	1037.463	1.276710591	1.588172965		1	119.5	1.02614632
1	124.182	124182	927.766	1267.846	1267.846	927.766	1.366557947	1.552789935		1	119.75	1.02710338
1	124.353	124353	832.8247	1147.471	1147.471	832.8247	1.377806158	1.510558789		1	120	1.033031834
1	124.642	124642	1013.284	1348.064	1348.064	1013.284	1.330391085	1.479722994		1	120.25	1.044259562
1	124.839	124839	1007.329	1330.152	1330.152	1007.329	1.320474244	1.534058474		1	120.5	1.058160233
1	125.02	125020	1117.196	1468.287	1468.287	1117.196	1.314260882	1.636058388		1	120.75	1.076004235
1	125.448	125448	1109.647	2181.616	2181.616	1109.647	1.966045058	1.850492151		1	121	1.096392151
1	125.694	125694	994.9119	2257.584	2257.584	994.9119	2.269129558	1.932091149		1	121.25	1.120036772
1	125.917	125917	935.7693	2134.072	2134.072	935.7693	2.280553551	2.029340613		1	121.5	1.148872086
1	126.223	126223	1115.906	2636.879	2636.879	1115.906	2.362993836	2.090922263		1	121.75	1.175884626
1	126.524	126524	787.1614	1604.23	1604.23	787.1614	2.037993733	1.997541264		1	122	1.203164463
1	127.032	127032	983.1738	1462.882	1462.882	983.1738	1.487918006	1.664248092		1	122.25	1.232592834
1	127.322	127322	1324.766	1623.077	1623.077	1324.766	1.225180145	1.487572585		1	122.5	1.248725232
1	127.508	127508	762.907	1137.997	1137.997	762.907	1.491658878	1.390386558		1	122.75	1.253231704
1	127.783	127783	780.4549	943.8152	943.8152	780.4549	1.209314209	1.239959737		1	123	1.253969075
1	128.042	128042	666.012	975.0629	975.0629	666.012	1.464032029	1.117427035		1	123.25	1.238285226
1	128.196	128196	1446.981	1376.519	1376.519	1446.981	0.951304129	1.064508818		1	123.5	1.207561137
1	128.361	128361	1176.286	1222.808	1222.808	1176.286	1.039549905	1.018313796		1	123.75	1.166897323
1	128.5	128500	1457.752	1136.059	1136.059	1457.752	0.779322546	0.977546809		1	124	1.139077994
1	128.709	128709	1460.349	1227.012	1227.012	1460.349	0.840218331	0.904541383		1	124.25	1.124674278
1	129.043	129043	1140.31	977.2479	977.2479	1140.31	0.857001956	0.783181172		1	124.5	1.116918001
1	129.362	129362	1071.045	876.2688	876.2688	1071.045	0.818143775	0.696806726		1	124.75	1.119678736
1	129.523	129523	1563.98	1136.213	1136.213	1563.98	0.72648819	0.671964033		1	125	1.141421734
1	129.699	129699	2266.305	1477.947	1477.947	2266.305	0.652139496	0.654803716		1	125.25	1.165282339
1	130.007	130007	1916.534	1012.778	1012.778	1916.534	0.52844249	0.643550183		1	125.5	1.187246494
1	130.157	130157	1951.262	1081.025	1081.025	1951.262	0.554013249	0.650026678		1	125.75	1.203990253
1	130.328	130328	1839.412	957.3872	957.3872	1839.412	0.520485459	0.66862408		1	126	1.220877318
1	130.543	130543	1211.655	892.8398	892.8398	1211.655	0.736876256	0.690377101		1	126.25	1.227762124
1	130.727	130727	1065.793	811.756	811.756	1065.793	0.761645085	0.714810539		1	126.5	1.213133284
1	130.91	130910	900.3485	798.0465	798.0465	900.3485	0.886375109	0.752264481		1	126.75	1.183761714
1	131.163	131163	884.1714	764.4643	764.4643	884.1714	0.864610979	0.79073586		1	127	1.152824545
1	131.344	131344	874.1407	719.1632	719.1632	874.1407	0.822708747	0.799030193		1	127.25	1.123814301
1	131.648	131648	1138.592	873.5024	873.5024	1138.592	0.767177707	0.802784701		1	127.5	1.097998422
1	131.922	131922	1075.207	885.2207	885.2207	1075.207	0.823302583	0.804695064		1	127.75	1.072241883
1	132.118	132118	918.4532	805.988	805.988	918.4532	0.877549341	0.795663401		1	128	1.049473373
1	132.329	132329	1257.804	879.0401	879.0401	1257.804	0.698868902	0.774402825		1	128.25	1.032892778
1	132.548	132548	1234.769	847.7608	847.7608	1234.769	0.686574412	0.766753092		1	128.5	1.019341939
1	132.979	132979	1200.502	881.5369	881.5369	1200.502	0.734306898	0.81062323		1	128.75	1.002762064
1	133.13	133130	787.8891	624.3413	624.3413	787.8891	0.792422817	0.831171604		1	129	0.9856285
1	133.42	133420	1342.845	1237.78	1237.78	1342.845	0.921759399	0.86281055		1	129.25	0.972109876
1	133.565	133565	1237.146	989.2076	989.2076	1237.146	0.799588408	0.876485452		1	129.5	0.962373616
1	133.954	133954	755.5312	854.6606	854.6606	755.5312	1.131204906	0.926655726		1	129.75	0.958116054
1	134.282	134282	816.1582	780.1783	780.1783	816.1582	0.955915532	0.955014542		1	130	0.95639317
1	134.556	134556	831.7999	792.4188	792.4188	831.7999	0.952655561	0.948657371		1	130.25	0.959474228
1	134.759	134759	735.1938	693.4666	693.4666	735.1938	0.943243265	0.932091062		1	130.5	0.964356629
1	135.124	135124	1016.22	841.8032	841.8032	1016.22	0.828367086	0.90734118		1	130.75	0.970673627
1	135.426	135426	932.9489	824.6661	824.6661	932.9489	0.883934908	0.898374465		1	131	0.979431448
1	135.77	135770	1042.216	876.0678	876.0678	1042.216	0.840581799	0.888286746		1	131.25	0.984858429
1	135.967	135967	1188.045	1010.001	1010.001	1188.045	0.85013699	0.8858182		1	131.5	0.986034299
1	136.112	136112	1224.332	1051.085	1051.085	1224.332	0.858496715	0.885352455		1	131.75	0.986513196
1	136.279	136279	721.0755	785.831	785.831	721.0755	1.08980405	0.885820624		1	132	0.986061456
1	136.423	136423	842.9121	849.3986	849.3986	842.9121	1.007695346	0.888642971		1	132.25	0.982527196
1	136.645	136645	1266.286	1079.364	1079.364	1266.286	0.852385638	0.899358525		1	132.5	0.979899176
1	136.81	136810	914.1871	870.6255	870.6255	914.1871	0.95234936	0.909865201		1	132.75	0.98346105
1	136.993	136993	1417.451	950.0923	950.0923	1417.451	0.670282288	0.920402282		1	133	0.988396541
1	137.199	137199	1301.547	1036.89	1036.89	1301.547	0.796659667	0.930924368		1	133.25	0.994202629
1	137.396	137396	760.24	767.8394	767.8394	760.24	1.009996054	0.941742866		1	133.5	0.999123941
1	137.718	137718	863.3271	919.1282	919.1282	863.3271	1.064634945	0.959341065		1	133.75	1.004780531
1	137.857	137857	615.5438	696.9313	696.9313	615.5438	1.132220485	0.967447134		1	134	1.010493235
1	138.112	138112	878.6204	871.8785	871.8785	878.6204	0.99232672	0.984209329		1	134.25	1.014570154
1	138.317	138317	1238.243	1117.011	1117.011	1238.243	0.902093531	0.995826034		1	134.5	1.014138001
1	138.668	138668	1002.793	992.1975	992.1975	1002.793	0.989434011	1.015933699		1	134.75	1.010906803
1	138.806	138806	1201.943	1262.073	1262.073	1201.943	1.050027331	1.02271298		1	135	1.007685969
1	139.027	139027	1521.104	1485.437	1485.437	1521.104	0.976551899	1.026802106		1	135.25	1.005394428
1	139.288	139288	1146.881	1264.856	1264.856	1146.881	1.102865947	1.016078813		1	135.5	1.003999489
1	139.438	139438	1199.131	1196.647	1196.647	1199.131	0.9979285	1.003299237		1	135.75	1.002616711
1	141.556	141556	2240.591	1683.217	1683.217	2240.591	0.751237955	0.880087981		1	136	1.00202049
1	141.737	141737	1409.147	1157.679	1157.679	1409.147	0.821545942	0.907841163		1	136.25	1.002025605
1	142.098	142098	1150.558	1152.046	1152.046	1150.558	1.001293286	0.947628496		1	136.5	1.003274298
1	142.436	142436	723.7498	914.1143	914.1143	723.7498	1.263025289	1.020814186		1	136.75	1.005855498
1	142.594	142594	703.432	938.9537	938.9537	703.432	1.334818007	1.067817303		1	137	1.008631022
1	143.011	143011	653.4765	973.6829	973.6829	653.4765	1.490004461	1.211129296		1	137.25	1.011076476
1	143.256	143256	746.647	1195.621	1195.621	746.647	1.601320303	1.374711831		1	137.5	1.013660824
1	143.448	143448	838.8992	1173.778	1173.778	838.8992	1.399188365	1.550632275		1	137.75	1.016260034
1	143.668	143668	823.3293	1300.032	1300.032	823.3293	1.57899397	1.782231602		1	138	1.019209965
1	143.904	143904	868.804	1608.845	1608.845	868.804	1.851792809	2.080306327		1	138.25	1.022073575
1	144.106	144106	1015.794	1905.838	1905.838	1015.794	1.876205215	2.387868877		1	138.5	1.024767038
1	144.337	144337	612.0713	1640.838	1640.838	612.0713	2.680795522	2.790193826		1	138.75	1.027342104
1	144.582	144582	761.2164	2391.256	2391.256	761.2164	3.141361642	3.251560806		1	139	1.028538034
1	144.835	144835	673.41	2633.795	2633.795	673.41	3.911131406	3.898111298		1	139.25	1.026904156
1	145.069	145069	813.9451	3308.995	3308.995	813.9451	4.065378611	4.544274606		1	139.5	1.023518962
1	145.221	145221	577.3266	3495.443	3495.443	577.3266	6.054533084	4.827969873		1	139.75	1.020775858
1	145.428	145428	638.383	3318.804	3318.804	638.383	5.198766258	5.100177776		1	140	1.018032753
1	145.636	145636	771.458	4142.176	4142.176	771.458	5.369282579	5.36263003		1	140.25	1.015289649
1	145.992	145992	719.0431	4778.947	4778.947	719.0431	6.646259452	5.643238496		1	140.5	1.012546545
1	147.099	147099	635.0036	3095.564	3095.564	635.0036	4.8748763	4.801386916		1	140.75	1.009803441
1	147.363	147363	1882.374	4400.145	4400.145	1882.374	2.33755088	4.58547124		1	141	1.007060337
1	147.714	147714	864.0799	2687.834	2687.834	864.0799	3.11063132	4.538746312		1	141.25	1.004317233
1	147.88	147880	632.48	2546.91	2546.91	632.48	4.026862509	4.73485		1	141.5	1.001574128
1	148.022	148022	1108.028	5337.029	5337.029	1108.028	4.816691455	5.010766534		1	141.75	1.006464605
1	148.227	148227	595.0091	3939.053	3939.053	595.0091	6.620155893	5.322150686		1	142	1.011661638
1	148.638	148638	932.3795	6635.235	6635.235	932.3795	7.116453118	5.757896887		1	142.25	1.019906578
1	148.973	148973	841.4362	5325.446	5325.446	841.4362	6.328995591	6.000826079		1	142.5	1.031093945
1	149.14	149140	895.3795	5836.508	5836.508	895.3795	6.51847401	5.96224289		1	142.75	1.046480649
1	149.317	149317	1162.677	6262.142	6262.142	1162.677	5.38596876	5.698790089		1	143	1.06268622
1	149.571	149571	999.8155	4514.364	4514.364	999.8155	4.515197054	5.062353166		1	143.25	1.093497887
1	149.713	149713	747.3245	3114.834	3114.834	747.3245	4.167980576	4.737665578		1	143.5	1.137759997
1	149.904	149904	702.3551	3447.62	3447.62	702.3551	4.908656604	4.30220309		1	143.75	1.190652746
1	150.158	150158	695.7896	2656.704	2656.704	695.7896	3.818257703	3.642282686		1	144	1.254909351
1	150.34	150340	1073.067	3279.179	3279.179	1073.067	3.055893994	3.242223146		1	144.25	1.332655648
1	150.616	150616	821.7931	2121.802	2121.802	821.7931	2.581917517	2.755710698		1	144.5	1.419131283
1	150.754	150754	779.0514	1903.254	1903.254	779.0514	2.443040344	2.533041204		1	144.75	1.529235075
1	150.964	150964	981.9644	2086.401	2086.401	981.9644	2.124721629	2.235541757		1	145	1.65614487
1	151.12	151120	857.3515	1758.684	1758.684	857.3515	2.05129868	2.049572292		1	145.25	1.752785147
1	151.365	151365	963.1751	1959.004	1959.004	963.1751	2.033902247	1.803512296		1	145.5	1.814070419
1	151.546	151546	632.6694	1007.149	1007.149	632.6694	1.591904081	1.651645147		1	145.75	1.863386101
1	151.765	151765	1148.961	1576.884	1576.884	1148.961	1.372443451	1.527050239		1	146	1.898217171
1	152.201	152201	906.6478	1366.703	1366.703	906.6478	1.507424382	1.422570778		1	146.25	1.862357543
1	152.366	152366	923.9579	1190.87	1190.87	923.9579	1.288879071	1.375952976		1	146.5	1.826497916
1	152.547	152547	687.9607	1054.969	1054.969	687.9607	1.53347277	1.319535482		1	146.75	1.790638288
1	153	153000	726.8114	906.9327	906.9327	726.8114	1.247823988	1.237527305		1	147	1.75477866
1	153.409	153409	466.3761	660.43	660.43	466.3761	1.41608886	1.188919397		1	147.25	1.717284731
1	153.642	153642	855.32	886.328	886.328	855.32	1.036253098	1.151861803		1	147.5	1.696413306
1	153.883	153883	1013.913	1044.615	1044.615	1013.913	1.030280705	1.112304662		1	147.75	1.699061649
1	154.24	154240	1206.286	1119.387	1119.387	1206.286	0.927961528	1.086631659		1	148	1.772007658
1	154.531	154531	692.2177	910.9174	910.9174	692.2177	1.315940635	1.089415174		1	148.25	1.843401835
1	154.679	154679	1056.709	1148.134	1148.134	1056.709	1.086518616	1.095889252		1	148.5	1.893394888
1	154.956	154956	1039.123	1288.287	1288.287	1039.123	1.239782971	1.142650013		1	148.75	1.936310066
1	155.152	155152	1112.117	1298.551	1298.551	1112.117	1.167638837	1.207618805		1	149	1.965634729
1	155.293	155293	792.0356	922.1469	922.1469	792.0356	1.16427456	1.265044428		1	149.25	1.928652297
1	155.481	155481	836.4053	1126.072	1126.072	836.4053	1.346323367	1.354797781		1	149.5	1.823355629
1	155.813	155813	833.9689	1224.136	1224.136	833.9689	1.467843705	1.510164757		1	149.75	1.712648421
1	155.959	155959	881.1377	1458.868	1458.868	881.1377	1.655664035	1.586670452		1	150	1.599380045
1	156.232	156232	988.0779	1736.673	1736.673	988.0779	1.757627612	1.790260689		1	150.25	1.483809624
1	156.414	156414	850.0149	1735.839	1735.839	850.0149	2.042127732	1.972465947		1	150.5	1.393299012
1	156.611	156611	636.4102	1614.43	1614.43	636.4102	2.536775809	2.195461095		1	150.75	1.313949977
1	156.971	156971	1094.293	2703.996	2703.996	1094.293	2.47099817	2.703704786		1	151	1.248524909
1	157.22	157220	1121.294	3338.584	3338.584	1121.294	2.977438567	3.269936094		1	151.25	1.196916656
1	157.409	157409	732.5332	2206.053	2206.053	732.5332	3.011539955	3.803795576		1	151.5	1.153767299
1	157.766	157766	1109.314	4241.15	4241.15	1109.314	3.823218674	4.594485496		1	151.75	1.124596545
1	157.944	157944	818.6679	4298.758	4298.758	818.6679	5.250917985	4.847590843		1	152	1.112365312
1	158.186	158186	654.9722	4443.889	4443.889	654.9722	6.784851327	5.163414651		1	152.25	1.10066924
1	158.325	158325	571.6188	3306.496	3306.496	571.6188	5.784442359	5.236039214		1	152.5	1.086609566
1	158.598	158598	988.3441	5783.915	5783.915	988.3441	5.852126805	5.196173405		1	152.75	1.076914785
1	158.966	158966	1384.216	6354.296	6354.296	1384.216	4.590537893	4.897101565		1	153	1.068378344
1	159.128	159128	1027.916	4969.957	4969.957	1027.916	4.834983598	4.648898277		1	153.25	1.062774301
1	159.499	159499	1163.155	4672.595	4672.595	1163.155	4.01717312	3.82252957		1	153.5	1.056480268
1	159.769	159769	1253.829	3173.353	3173.353	1253.829	2.530929656	3.008809878		1	153.75	1.048876922
1	160.004	160004	1103.502	2156.018	2156.018	1103.502	1.953796187	2.149003911		1	154	1.043172404
1	160.192	160192	1537.441	2393.09	2393.09	1537.441	1.556541031	1.444706679		1	154.25	1.039935097
1	166.141	166141	1429.366	1364.834	1364.834	1429.366	0.954852711	1.052907759		1	154.5	1.04038614
1	166.406	166406	1094.409	1152.274	1152.274	1094.409	1.052873286	1.048009474		1	154.75	1.043923857
1	166.6	166600	903.2695	1086.386	1086.386	903.2695	1.202726318	1.01695532		1	155	1.053233925
1	166.755	166755	898.6774	996.555	996.555	898.6774	1.108912943	0.994540599		1	155.25	1.070265321
1	166.934	166934	1317.174	1136.986	1136.986	1317.174	0.863201065	0.971261787		1	155.5	1.092174472
1	167.138	167138	1038.317	1007.145	1007.145	1038.317	0.96997834	0.947674148		1	155.75	1.114241228
1	167.374	167374	1072.117	963.1173	963.1173	1072.117	0.898332272	0.924403276		1	156	1.139999307
1	167.71	167710	1065.608	1005.63	1005.63	1065.608	0.943714762	0.900686893		1	156.25	1.176031454
1	168.001	168001	1319.584	1046.266	1046.266	1319.584	0.792875634	0.884555672		1	156.5	1.225360704
1	168.159	168159	1275.614	1062.614	1062.614	1275.614	0.833021588	0.878254351		1	156.75	1.286073375
1	168.332	168332	1021.666	939.2579	939.2579	1021.666	0.919339491	0.877138451		1	157	1.357361016
1	168.621	168621	2033.032	1841.02	1841.02	2033.032	0.905553872	0.891074144		1	157.25	1.467705786
1	169.027	169027	833.2996	845.6593	845.6593	833.2996	1.01483224	0.934058653		1	157.5	1.590432047
1	169.276	169276	1111.425	1091.476	1091.476	1111.425	0.982050971	0.968497208		1	157.75	1.694869399
1	169.465	169465	1195.292	1067.594	1067.594	1195.292	0.893165854	0.995612632		1	158	1.763077672
1	169.771	169771	888.6541	892.0496	892.0496	888.6541	1.003820947	1.042513118		1	158.25	1.815169419
1	170.117	170117	797.7303	946.8443	946.8443	797.7303	1.186922823	1.110425591		1	158.5	1.817740423
1	170.26	170260	864.2383	945.0354	945.0354	864.2383	1.093489377	1.134895159		1	158.75	1.791741544
1	170.526	170526	728.4319	1003.84	1003.84	728.4319	1.378083524	1.167581221		1	159	1.748806155
1	170.716	170716	703.5582	963.1173	963.1173	703.5582	1.368923424	1.219313843		1	159.25	1.660561329
1	171.049	171049	1301.82	1499.325	1499.325	1301.82	1.151714523	1.361422906		1	159.5	1.555381931
1	171.32	171320	880.0473	1217.362	1217.362	880.0473	1.383291557	1.504140819		1	159.75	1.413270527
1	171.474	171474	691.8601	1047.603	1047.603	691.8601	1.514183286	1.602795692		1	160	1.243057539
1	171.679	171679	674.9547	1149.008	1149.008	674.9547	1.702348321	1.762455351		1	160.25	1.106735143
1	171.844	171844	785.6991	1392.254	1392.254	785.6991	1.771993884	1.909552551		1	160.5	1.103629603
1	172.079	172079	679.7846	1530.53	1530.53	679.7846	2.251492605	2.128480686		1	160.75	1.100524063
1	172.342	172342	788.6349	1980.783	1980.783	788.6349	2.511660339	2.401909562		1	161	1.097418523
1	172.71	172710	832.0023	2497.053	2497.053	832.0023	3.001257328	2.836486531		1	161.25	1.094312983
1	172.912	172912	623.9319	1999.69	1999.69	623.9319	3.204981185	3.067671932		1	161.5	1.091207443
1	173.253	173253	1135.417	3477.061	3477.061	1135.417	3.062364752	3.465087976		1	161.75	1.088101903
1	173.464	173464	1320.532	5018.981	5018.981	1320.532	3.800726525	3.71386836		1	162	1.084996363
1	173.619	173619	879.9665	3483.068	3483.068	879.9665	3.958182499	3.884118671		1	162.25	1.081890823
1	173.917	173917	881.4313	3355.204	3355.204	881.4313	3.806540566	4.279862328		1	162.5	1.078785283
1	174.183	174183	952.3129	4541.087	4541.087	952.3129	4.768482082	4.642907641		1	162.75	1.075679743
1	174.351	174351	811.3757	3818.963	3818.963	811.3757	4.706775172	4.793136018		1	163	1.072574203
1	174.748	174748	1077.353	5434.892	5434.892	1077.353	5.044671524	5.025560279		1	163.25	1.069468663
1	174.913	174913	1233.94	7237.714	7237.714	1233.94	5.865531549	5.079664974		1	163.5	1.066363123
1	175.099	175099	867.0924	4190.62	4190.62	867.0924	4.832956672	5.073560688		1	163.75	1.063257583
1	175.339	175339	1494.333	6956.349	6956.349	1494.333	4.655153169	4.863560846		1	164	1.060152043
1	175.517	175517	685.7789	3895.703	3895.703	685.7789	5.680698254	4.591033158		1	164.25	1.057046503
1	175.949	175949	940.5697	4197.967	4197.967	940.5697	4.463217346	4.017597023		1	164.5	1.053940963
1	176.407	176407	1164.839	3040.502	3040.502	1164.839	2.610233689	3.765261433		1	164.75	1.050835423
1	176.603	176603	1094.083	2162.296	2162.296	1094.083	1.976354628	3.684697674		1	165	1.047729883
1	177.113	177113	1513.812	4516.063	4516.063	1513.812	2.983239002	3.630244855		1	165.25	1.044624343
1	177.285	177285	1140.235	5133.667	5133.667	1140.235	4.502288563	3.769284119		1	165.5	1.041518803
1	177.542	177542	1381.304	6749.47	6749.47	1381.304	4.886303088	4.151147411		1	165.75	1.038413263
1	177.719	177719	1277.887	5655.88	5655.88	1277.887	4.425962546	4.310495419		1	166	1.035307722
1	177.911	177911	1467.817	6780.706	6780.706	1467.817	4.619585412	4.364953296		1	166.25	1.033176181
1	178.25	178250	601.5592	2600.662	2600.662	601.5592	4.323202105	4.398809549		1	166.5	1.029794231
1	178.467	178467	1296.699	5369.85	5369.85	1296.699	4.14116923	4.325750296		1	166.75	1.022683614
1	178.619	178619	850.2138	3463.589	3463.589	850.2138	4.073785911	4.181912441		1	167	1.016717103
1	178.768	178768	1063.792	4768.022	4768.022	1063.792	4.482099884	3.961647228		1	167.25	1.011624451
1	179.16	179160	791.4262	2974.993	2974.993	791.4262	3.75902769	3.327834303		1	167.5	1.007640753
1	179.455	179455	853.1207	1950.167	1950.167	853.1207	2.285921558	2.859965851		1	167.75	1.004426724
1	179.603	179603	1026.987	2540.107	2540.107	1026.987	2.473358475	2.607059308		1	168	1.001812805
1	179.758	179758	903.3877	1865.545	1865.545	903.3877	2.065054683	2.382763955		1	168.25	1.000503109
1	180.043	180043	679.8719	1596.241	1596.241	679.8719	2.34785553	2.033304676		1	168.5	1.001931326
1	180.213	180213	801.7085	1494.7	1494.7	801.7085	1.864393355	1.836844053		1	168.75	1.005607881
1	180.536	180536	982.3467	1374.19	1374.19	982.3467	1.398884935	1.532968763		1	169	1.010600217
1	180.674	180674	1028.982	1556.375	1556.375	1028.982	1.512538606	1.44327792		1	169.25	1.016956781
1	180.922	180922	1195.426	1421.584	1421.584	1195.426	1.189186114	1.324278852		1	169.5	1.023761254
1	181.067	181067	1207.586	1538.056	1538.056	1207.586	1.273661669	1.261753457		1	169.75	1.030988515
1	181.321	181321	1397.119	1721.233	1721.233	1397.119	1.231987397	1.178945754		1	170	1.040073476
1	181.497	181497	941.9791	1115.015	1115.015	941.9791	1.183693991	1.14482604		1	170.25	1.048697558
1	181.679	181679	1186.649	1291.362	1291.362	1186.649	1.088242606	1.113793721		1	170.5	1.05458281
1	181.992	181992	867.7448	1035.365	1035.365	867.7448	1.193167623	1.100242635		1	170.75	1.067679744
1	182.298	182298	1973.549	1715.354	1715.354	1973.549	0.869172237	1.116139508		1	171	1.087802868
1	182.441	182441	1585.809	1864.108	1864.108	1585.809	1.175493392	1.109974937		1	171.25	1.111712635
1	182.59	182590	751.7596	994.7627	994.7627	751.7596	1.323245756	1.094791984		1	171.5	1.141093077
1	182.991	182991	1518.015	1770.034	1770.034	1518.015	1.166018781	1.056940597		1	171.75	1.179326709
1	183.527	183527	1358.066	1233.628	1233.628	1358.066	0.908371169	1.01149871		1	172	1.222544574
1	183.853	183853	1072.087	1001.857	1001.857	1072.087	0.934492257	0.982217141		1	172.25	1.269958389
1	184.01	184010	844.165	846.0358	846.0358	844.165	1.002216154	0.967753105		1	172.5	1.323191929
1	184.21	184210	876.7387	793.482	793.482	876.7387	0.905038183	0.951283287		1	172.75	1.378601863
1	184.441	184441	1067.847	923.6591	923.6591	1067.847	0.864973259	0.937414584		1	173	1.432916603
1	184.951	184951	683.7201	768.2976	768.2976	683.7201	1.123701936	0.920053948		1	173.25	1.487871814
1	185.284	185284	795.3234	659.2801	659.2801	795.3234	0.828945936	0.90911552		1	173.5	1.542913409
1	185.483	185483	876.9717	833.8461	833.8461	876.9717	0.950824411	0.899360028		1	173.75	1.600380117
1	185.656	185656	1050.657	850.8154	850.8154	1050.657	0.809793681	0.889639362		1	174	1.663577105
1	185.903	185903	1081.208	942.3947	942.3947	1081.208	0.87161277	0.877241945		1	174.25	1.721987007
1	186.157	186157	1051.385	890.2231	890.2231	1051.385	0.846714667	0.864222063		1	174.5	1.755475377
1	186.472	186472	913.3156	802.3656	802.3656	913.3156	0.878519539	0.846160196		1	174.75	1.782984562
1	186.672	186672	1232.081	970.5816	970.5816	1232.081	0.787757948	0.837702956		1	175	1.792527319
1	186.886	186886	1581.775	1408.396	1408.396	1581.775	0.890389594	0.831693117		1	175.25	1.766993665
1	187.252	187252	1061.712	930.8482	930.8482	1061.712	0.876742657	0.823076149		1	175.5	1.7058115
1	187.397	187397	1260.788	887.0094	887.0094	1260.788	0.703535725	0.819664125		1	175.75	1.642566434
1	187.755	187755	1346.416	1014.519	1014.519	1346.416	0.753495948	0.808077935		1	176	1.587443343
1	187.917	187917	903.3941	830.7412	830.7412	903.3941	0.919577845	0.801051813		1	176.25	1.561463836
1	189.742	189742	2534.02	2462.241	2462.241	2534.02	0.971673862	0.666164242		1	176.5	1.537938554
1	189.932	189932	2738.032	1745.889	1745.889	2738.032	0.637643753	0.645464968		1	176.75	1.52699275
1	190.077	190077	3817.832	1958.558	1958.558	3817.832	0.513002667	0.62716604		1	177	1.521958114
1	190.409	190409	1850.76	958.2427	958.2427	1850.76	0.517756327	0.587336706		1	177.25	1.540570968
1	190.562	190562	2420.375	1145.604	1145.604	2420.375	0.473316738	0.570405787		1	177.5	1.606162173
1	190.83	190830	1835.972	945.7297	945.7297	1835.972	0.515111178	0.537591342		1	177.75	1.649646838
1	191.162	191162	1446.039	803.0901	803.0901	1446.039	0.555372365	0.505521377		1	178	1.659936525
1	191.466	191466	1445.368	883.7406	883.7406	1445.368	0.611429477	0.501045497		1	178.25	1.664645832
1	191.693	191693	2783.158	1098.177	1098.177	2783.158	0.394579467	0.508104056		1	178.5	1.644975627
1	191.84	191840	2372.962	1019.74	1019.74	2372.962	0.429732967	0.512213742		1	178.75	1.587209069
1	192.001	192001	1563.371	914.0945	914.0945	1563.371	0.584694548	0.51534961		1	179	1.511437802
1	192.237	192237	1664.886	944.5455	944.5455	1664.886	0.567333439	0.521912545		1	179.25	1.435720161
1	192.384	192384	1747.186	1070.396	1070.396	1747.186	0.612639982	0.528594583		1	179.5	1.359891708
1	192.546	192546	3008.271	1569.305	1569.305	3008.271	0.521663441	0.538396877		1	179.75	1.286571482
1	192.821	192821	2443.628	1112.945	1112.945	2443.628	0.455447801	0.559258479		1	180	1.228419302
1	193.22	193220	1248.376	722.8736	722.8736	1248.376	0.579051183	0.599003246		1	180.25	1.174853327
1	193.611	193611	1182.187	815.6571	815.6571	1182.187	0.689956073	0.666324016		1	180.5	1.130491366
1	193.813	193813	880.9388	638.4957	638.4957	880.9388	0.724790076	0.706409163		1	180.75	1.100307807
1	194.018	194018	1121.869	836.3629	836.3629	1121.869	0.745508522	0.738968045		1	181	1.078397082
1	194.279	194279	1030.277	718.6877	718.6877	1030.277	0.69756745	0.772674343		1	181.25	1.061694838
1	194.508	194508	1040.749	809.4972	809.4972	1040.749	0.777802525	0.800342363		1	181.5	1.050796949
1	194.667	194667	1074.853	865.5164	865.5164	1074.853	0.805241647	0.81552636		1	181.75	1.044460463
1	195.007	195007	647.6421	716.3935	716.3935	647.6421	1.106156471	0.82565889		1	182	1.042562689
1	195.154	195154	730.2516	611.1298	611.1298	730.2516	0.836875674	0.823864637		1	182.25	1.045012362
1	195.63	195630	1007.179	717.5951	717.5951	1007.179	0.712480205	0.829384123		1	182.5	1.043185999
1	195.811	195811	1476.27	1020.171	1020.171	1476.27	0.691046353	0.831559871		1	182.75	1.038607596
1	196.008	196008	1706.318	1255.427	1255.427	1706.318	0.73575207	0.827196678		1	183	1.034172938
1	196.175	196175	743.8178	733.2	733.2	743.8178	0.985725268	0.837239187		1	183.25	1.030175245
1	196.563	196563	638.1679	655.9646	655.9646	638.1679	1.027887175	0.930375766		1	183.5	1.026177552
1	196.754	196754	555.1454	547.6643	547.6643	555.1454	0.986524071	0.986374025		1	183.75	1.021967822
1	196.92	196920	1009.064	837.1687	837.1687	1009.064	0.829648764	1.026479288		1	184	1.01766846
1	197.117	197117	787.1944	745.0286	745.0286	787.1944	0.94643534	1.061706216		1	184.25	1.013935264
1	197.254	197254	651.2863	676.2997	676.2997	651.2863	1.038406151	1.084352624		1	184.5	1.011393557
1	197.432	197432	720.793	859.2375	859.2375	720.793	1.192072481	1.116755244		1	184.75	1.009788416
1	197.73	197730	197.6297	358.8609	358.8609	197.6297	1.815824747	1.1670536		1	185	1.008194294
1	198.003	198003	818.9543	753.8079	753.8079	818.9543	0.920451727	1.210380998		1	185.25	1.006645376
1	198.417	198417	1155.104	893.9193	893.9193	1155.104	0.773886421	1.31666713		1	185.5	1.004414516
1	198.619	198619	173.493	301.5232	301.5232	173.493	1.737955998	1.403536368		1	185.75	1.001871316
1	198.759	198759	946.2977	1165.06	1165.06	946.2977	1.231177039	1.470269445		1	186	0.999485039
1	198.901	198901	417.7582	526.609	526.609	417.7582	1.260559338	1.532075836		1	186.25	0.996961309
1	199.146	199146	163.8851	316.5526	316.5526	163.8851	1.931552045	1.660592641		1	186.5	0.994337036
1	199.31	199310	181.2159	333.3793	333.3793	181.2159	1.839680183	1.762838176		1	186.75	0.992552028
1	199.576	199576	154.0607	341.6573	341.6573	154.0607	2.217679785	1.899050833		1	187	0.991325402
1	199.729	199729	177.4653	348.8763	348.8763	177.4653	1.965884598	1.945395715		1	187.25	0.990215228
1	200.086	200086	166.668	320.4355	320.4355	166.668	1.922597619	2.0050703		1	187.5	0.988934042
1	200.353	200353	175.7222	336.9507	336.9507	175.7222	1.917519243	2.029725384		1	187.75	0.987407969
1	200.514	200514	168.233	331.0631	331.0631	168.233	1.967884422	2.043750102		1	188	0.984895126
1	200.883	200883	168.7375	332.7874	332.7874	168.7375	1.972219572	2.057275326		1	188.25	0.981409932
1	201.043	201043	154.7403	341.6219	341.6219	154.7403	2.207711243	2.047730769		1	188.5	0.977924738
1	201.236	201236	173.9345	345.7185	345.7185	173.9345	1.98763615	2.028003879		1	188.75	0.974439545
1	201.375	201375	174.6565	333.9992	333.9992	174.6565	1.912320469	2.008736689		1	189	0.970954351
1	201.597	201597	165.0023	353.4122	353.4122	165.0023	2.141862265	1.956438334		1	189.25	0.967469157
1	201.766	201766	154.2887	318.9957	318.9957	154.2887	2.067524712	1.89853059		1	189.5	0.963983963
1	202.009	202009	175.4526	354.7514	354.7514	175.4526	2.02192159	1.797190976		1	189.75	0.960445908
1	202.179	202179	393.8718	508.691	508.691	393.8718	1.291514142	1.710058423		1	190	0.955087469
1	202.393	202393	191.91	328.0513	328.0513	191.91	1.709401803	1.581042591		1	190.25	0.949340008
1	202.726	202726	481.9008	637.4287	637.4287	481.9008	1.322738414	1.341217023		1	190.5	0.94384282
1	202.94	202940	537.3034	633.8638	633.8638	537.3034	1.179712989	1.161230868		1	190.75	0.938206985
1	203.187	203187	881.0173	801.3903	801.3903	881.0173	0.909619255	0.946057667		1	191	0.933262099
1	222.967	222967	801.3371	756.6179	756.6179	801.3371	0.944194272	0.768142334		1	191.25	0.930066148
1	225.052	225052	2197.053	1367.492	1367.492	2197.053	0.622421034	1.1721353		1	191.5	0.929665717
1	227.155	227155	263.4317	426.0653	426.0653	263.4317	1.617365336	1.501881132		1	191.75	0.931098231
1	227.296	227296	184.4674	330.9683	330.9683	184.4674	1.794183146	1.525906445		1	192	0.932160613
1	227.433	227433	168.6721	330.206	330.206	168.6721	1.957680019	1.549469417		1	192.25	0.933513618
1	229.526	229526	184.9567	404.5788	404.5788	184.9567	2.187424408	1.936987893		1	192.5	0.935986377
1	229.802	229802	192.5526	360.6318	360.6318	192.5526	1.872900184	1.991958919		1	192.75	0.939430289
1	230.056	230056	248.7886	404.174	404.174	248.7886	1.624568007	2.043345898		1	193	0.943809275
2	8.282	8282	7436.671	4166.131	4166.131	7436.671	0.56021451	0.804899489		1	193.25	0.948916929
2	8.619	8619	1429.982	1281.869	1281.869	1429.982	0.896423172	0.834061276		1	193.5	0.957035698
2	8.802	8802	1330.123	1333.412	1333.412	1330.123	1.002472704	0.843336998		1	193.75	0.965843083
2	9.057	9057	1369.01	1431.534	1431.534	1369.01	1.045670959	0.850595641		1	194	0.973803017
2	9.526	9526	1806.077	1513.802	1513.802	1806.077	0.838171351	0.853773897		1	194.25	0.979993381
2	9.79	9790	994.9119	960.525	960.525	994.9119	0.965437241	0.851511486		1	194.5	0.985736087
2	9.988	9988	1983.1	1345.436	1345.436	1983.1	0.67845091	0.843976322		1	194.75	0.989248884
2	10.155	10155	1062.675	930.3954	930.3954	1062.675	0.875522055	0.833222338		1	195	0.990654144
2	10.392	10392	1054.51	875.3799	875.3799	1054.51	0.830129539	0.820174261		1	195.25	0.990565029
2	10.831	10831	1188.774	882.95	882.95	1188.774	0.742739999	0.785219585		1	195.5	0.991111805
2	11.171	11171	1220.97	921.1458	921.1458	1220.97	0.754437701	0.764767222		1	195.75	0.991668204
2	11.589	11589	1224.138	889.5185	889.5185	1224.138	0.726648875	0.773255085		1	196	0.991016963
2	11.771	11771	827.6648	709.6434	709.6434	827.6648	0.85740435	0.781472007		1	196.25	0.996273405
2	11.934	11934	914.1587	721.3787	721.3787	914.1587	0.789117579	0.789251849		1	196.5	1.007592362
2	12.113	12113	1195.195	912.7379	912.7379	1195.195	0.76367279	0.804466638		1	196.75	1.020785694
2	12.43	12430	843.7372	756.4267	756.4267	843.7372	0.896519319	0.846761701		1	197	1.031269587
2	12.642	12642	1114.23	814.1917	814.1917	1114.23	0.730721395	0.867148876		1	197.25	1.039362479
2	13.062	13062	758.01	711.7467	711.7467	758.01	0.938967428	0.89289047		1	197.5	1.047763669
2	13.231	13231	788.8157	733.9992	733.9992	788.8157	0.930507849	0.901334942		1	197.75	1.055684594
2	13.529	13529	736.8445	688.6044	688.6044	736.8445	0.934531506	0.906190548		1	198	1.06316832
2	13.82	13820	627.7764	639.1921	639.1921	627.7764	1.018184341	0.886516974		1	198.25	1.075218672
2	14.048	14048	1349.193	1274.978	1274.978	1349.193	0.944993044	0.868688415		1	198.5	1.090037769
2	14.219	14219	1220.613	840.401	840.401	1220.613	0.688507332	0.852687232		1	198.75	1.11146801
2	14.55	14550	1201.729	893.7598	893.7598	1201.729	0.743728245	0.803786154		1	199	1.133729879
2	14.744	14744	841.7225	706.8731	706.8731	841.7225	0.839793519	0.788931013		1	199.25	1.160404697
2	14.912	14912	1019.372	769.311	769.311	1019.372	0.754691124	0.790685983		1	199.5	1.185811545
2	15.211	15211	864.2678	712.0973	712.0973	864.2678	0.823931309	0.807145462		1	199.75	1.202555538
2	15.383	15383	979.7119	758.8381	758.8381	979.7119	0.774552294	0.818378511		1	200	1.210437585
2	15.633	15633	929.9103	693.8823	693.8823	929.9103	0.74618197	0.851849543		1	200.25	1.216005396
2	15.814	15814	735.6984	713.1635	713.1635	735.6984	0.969369377	0.885238		1	200.5	1.220214603
2	16.047	16047	909.0205	792.0278	792.0278	909.0205	0.871298062	0.912887614		1	200.75	1.222076206
2	16.354	16354	479.9594	553.6457	553.6457	479.9594	1.153526111	0.931636028		1	201	1.221679262
2	16.596	16596	819.2384	742.5363	742.5363	819.2384	0.906373896	0.939071741		1	201.25	1.217108619
2	16.797	16797	733.2342	711.392	711.392	733.2342	0.970211155	0.927916968		1	201.5	1.20828633
2	17.065	17065	1144.874	983.6349	983.6349	1144.874	0.859164327	0.895499267		1	201.75	1.194088012
2	17.503	17503	916.3024	788.3071	788.3071	916.3024	0.860313255	0.846918603		1	202	1.174647639
2	17.687	17687	1414.102	1054.576	1054.576	1414.102	0.745756671	0.825180465		1	202.25	1.149431569
2	17.978	17978	1226.401	963.0548	963.0548	1226.401	0.785269092	0.789592813		1	202.5	1.118635795
2	18.141	18141	1159.007	983.1469	983.1469	1159.007	0.848266576	0.790757328		1	202.75	1.084128577
2	18.535	18535	1397.084	944.2059	944.2059	1397.084	0.675840465	0.821484554		1	203	1.044128922
2	19.008	19008	1250.939	974.6029	974.6029	1250.939	0.779097062	0.866006772		1	203.25	1.01329571
2	19.208	19208	696.2227	696.4544	696.4544	696.2227	1.000332796	0.884544228		1	203.5	1.012871574
2	19.537	19537	924.7836	815.1689	815.1689	924.7836	0.881469892	0.916855304		1	203.75	1.012447438
2	19.869	19869	782.0575	742.8743	742.8743	782.0575	0.94989729	0.931211149		1	204	1.012023302
2	20.086	20086	627.5919	717.12	717.12	627.5919	1.142653371	0.938073476		1	204.25	1.011599167
2	20.279	20279	636.064	630.9799	630.9799	636.064	0.992006936	0.942681905		1	204.5	1.011175031
2	20.462	20462	936.3848	801.3723	801.3723	936.3848	0.855815152	0.945221004		1	204.75	1.010750895
2	20.628	20628	1006.354	808.6351	808.6351	1006.354	0.803529474	0.94527779		1	205	1.010326759
2	20.792	20792	1112.36	918.8681	918.8681	1112.36	0.826052807	0.943019176		1	205.25	1.009902623
2	21.067	21067	828.1811	769.5626	769.5626	828.1811	0.929220191	0.929905088		1	205.5	1.009478488
2	21.262	21262	639.3209	640.7152	640.7152	639.3209	1.002180908	0.915757245		1	205.75	1.009054352
2	21.516	21516	1051.457	975.44	975.44	1051.457	0.927703178	0.898917041		1	206	1.008630216
2	21.824	21824	667.154	705.2012	705.2012	667.154	1.057029112	0.883437887		1	206.25	1.00820608
2	22.018	22018	917.7088	739.4483	739.4483	917.7088	0.805754832	0.873471616		1	206.5	1.007781944
2	22.471	22471	990.4726	733.766	733.766	990.4726	0.740824128	0.832178318		1	206.75	1.007357808
2	22.751	22751	1751.613	1316.72	1316.72	1751.613	0.751718559	0.803777596		1	207	1.006933673
2	22.961	22961	1191.801	959.5902	959.5902	1191.801	0.805159754	0.790188254		1	207.25	1.006509537
2	23.28	23280	1263.293	1042.488	1042.488	1263.293	0.825214736	0.787858673		1	207.5	1.006085401
2	23.5	23500	894.431	780.6895	780.6895	894.431	0.872833679	0.79311791		1	207.75	1.005661265
2	23.774	23774	1304.35	915.7964	915.7964	1304.35	0.702109403	0.798868953		1	208	1.005237129
2	24.12	24120	868.8136	662.7856	662.7856	868.8136	0.762862828	0.809054576		1	208.25	1.004812993
2	24.308	24308	781.2546	683.8895	683.8895	781.2546	0.875373406	0.817380009		1	208.5	1.004388858
2	24.599	24599	1126.484	852.7398	852.7398	1126.484	0.756992376	0.827252028		1	208.75	1.003964722
2	24.829	24829	784.1679	729.7298	729.7298	784.1679	0.930578515	0.827939605		1	209	1.003540586
2	25.071	25071	814.1257	763.1599	763.1599	814.1257	0.937398119	0.829296761		1	209.25	1.00311645
2	25.416	25416	886.569	686.2067	686.2067	886.569	0.774002588	0.842241879		1	209.5	1.002692314
2	25.663	25663	1177.309	902.818	902.818	1177.309	0.766848805	0.853385173		1	209.75	1.002268178
2	25.904	25904	935.6553	770.3298	770.3298	935.6553	0.823305121	0.862089769		1	210	1.001844043
2	26.191	26191	851.1587	776.7822	776.7822	851.1587	0.912617353	0.869435909		1	210.25	1.001419907
2	26.628	26628	1038.684	840.6465	840.6465	1038.684	0.809338066	0.877555297		1	210.5	1.000995771
2	26.891	26891	869.5076	849.457	849.457	869.5076	0.976940282	0.879682521		1	210.75	1.000571635
2	27.223	27223	763.8517	782.6838	782.6838	763.8517	1.024654131	0.873612113		1	211	1.000147499
2	27.615	27615	1102.875	953.3089	953.3089	1102.875	0.864385266	0.864725039		1	211.25	0.999723364
2	27.79	27790	1308.842	1062.247	1062.247	1308.842	0.811592996	0.867367562		1	211.5	0.999299228
2	28.099	28099	1294.946	909.9023	909.9023	1294.946	0.702656559	0.878684681		1	211.75	0.998875092
2	28.312	28312	879.7677	767.6076	767.6076	879.7677	0.872511687	0.889211914		1	212	0.998450956
2	28.533	28533	898.3146	743.8032	743.8032	898.3146	0.827998565	0.903193999		1	212.25	0.99802682
2	28.709	28709	1073.426	997.6696	997.6696	1073.426	0.929425596	0.915965474		1	212.5	0.997602684
2	29.063	29063	981.098	943.585	943.585	981.098	0.961764268	0.946858248		1	212.75	0.997178549
2	29.6	29600	1259.874	1350.995	1350.995	1259.874	1.072325487	1.006782564		1	213	0.996754413
2	35.567	35567	2015.176	2346.258	2346.258	2015.176	1.164294335	1.174485995		1	213.25	0.996330277
2	35.788	35788	1443.475	1894.246	1894.246	1443.475	1.31228182	1.116867479		1	213.5	0.995906141
2	36.21	36210	1742.386	1876.068	1876.068	1742.386	1.076723527	1.023333721		1	213.75	0.995482005
2	36.473	36473	2407.509	1465.575	1465.575	2407.509	0.608751618	0.975881007		1	214	0.995057869
2	36.683	36683	1331.327	1009.93	1009.93	1331.327	0.758588987	0.944031778		1	214.25	0.994633734
2	36.928	36928	1041.71	934.5838	934.5838	1041.71	0.897163126	0.913066828		1	214.5	0.994209598
2	37.164	37164	764.4204	798.5947	798.5947	764.4204	1.044706159	0.891557444		1	214.75	0.993785462
2	37.399	37399	795.2025	796.4323	796.4323	795.2025	1.001546524	0.878621402		1	215	0.993361326
2	37.712	37712	944.2052	871.498	871.498	944.2052	0.9229964	0.868272105		1	215.25	0.99293719
2	37.919	37919	855.0579	732.1812	732.1812	855.0579	0.856294293	0.868271673		1	215.5	0.992513055
2	38.153	38153	747.7347	685.3381	685.3381	747.7347	0.916552488	0.877321109		1	215.75	0.992088919
2	38.543	38543	838.2972	674.8386	674.8386	838.2972	0.805011158	0.890830918		1	216	0.991664783
2	38.763	38763	905.6502	821.0398	821.0398	905.6502	0.906574967	0.887109681		1	216.25	0.991240647
2	38.964	38964	1461.078	1069.338	1069.338	1461.078	0.731882897	0.880490754		1	216.5	0.990816511
2	39.2	39200	1147.432	971.9765	971.9765	1147.432	0.847088542	0.878373021		1	216.75	0.990392375
2	39.564	39564	649.1479	762.8111	762.8111	649.1479	1.175095999	0.900460409		1	217	0.98996824
2	39.987	39987	849.4798	789.2041	789.2041	849.4798	0.929043987	0.930272281		1	217.25	0.989544104
2	40.184	40184	934.3961	731.6116	731.6116	934.3961	0.782978011	0.940952803		1	217.5	0.989119968
2	40.42	40420	970.6979	816.0536	816.0536	970.6979	0.840687509	0.957076929		1	217.75	0.988695832
2	40.66	40660	789.8354	815.8422	815.8422	789.8354	1.03292686	0.962993894		1	218	0.988271696
2	40.851	40851	782.4196	836.606	836.606	782.4196	1.069254911	0.955759605		1	218.25	0.98784756
2	41.293	41293	983.5918	784.3667	784.3667	983.5918	0.797451443	0.921628012		1	218.5	0.987423425
2	41.458	41458	901.064	835.3411	835.3411	901.064	0.927060786	0.907643921		1	218.75	0.986999289
2	41.622	41622	516.027	582.5963	582.5963	516.027	1.129003521	0.889696882		1	219	0.986575153
2	41.984	41984	973.4731	799.8299	799.8299	973.4731	0.821625066	0.833088208		1	219.25	0.986151017
2	42.267	42267	1221.889	936.1443	936.1443	1221.889	0.766145124	0.796921085		1	219.5	0.985726881
2	42.449	42449	1590.618	1043.134	1043.134	1590.618	0.655804222	0.776249397		1	219.75	0.985302745
2	42.676	42676	1271.532	879.342	879.342	1271.532	0.691561046	0.752679092		1	220	0.98487861
2	42.86	42860	2505.995	1933.566	1933.566	2505.995	0.77157616	0.747128762		1	220.25	0.984454474
2	43.205	43205	1100.887	846.4006	846.4006	1100.887	0.76883513	0.756200688		1	220.5	0.984030338
2	43.659	43659	895.281	694.4353	694.4353	895.281	0.775661831	0.778569762		1	220.75	0.983606202
2	43.848	43848	1385.657	1159.424	1159.424	1385.657	0.836732323	0.787440512		1	221	0.983182066
2	44.063	44063	794.1629	609.9462	609.9462	794.1629	0.768036633	0.80028671		1	221.25	0.982757931
2	44.309	44309	1049.556	813.9924	813.9924	1049.556	0.775558808	0.811449628		1	221.5	0.982333795
2	44.495	44495	960.3618	808.5974	808.5974	960.3618	0.84197164	0.814551702		1	221.75	0.981909659
2	44.685	44685	789.13	668.8248	668.8248	789.13	0.847547045	0.815542212		1	222	0.981485523
2	45.013	45013	994.7224	874.5218	874.5218	994.7224	0.879161664	0.81957299		1	222.25	0.981061387
2	45.221	45221	944.5214	757.364	757.364	944.5214	0.801849487	0.834284189		1	222.5	0.980637251
2	45.481	45481	1310.505	973.9289	973.9289	1310.505	0.743170686	0.851002516		1	222.75	0.980213116
2	45.655	45655	1137.698	880.0804	880.0804	1137.698	0.773562404	0.851851675		1	223	0.981051
2	45.878	45878	1132.528	927.684	927.684	1132.528	0.819126768	0.851649404		1	223.25	0.990187621
2	46.081	46081	612.7944	570.1571	570.1571	612.7944	0.930421525	0.846912557		1	223.5	0.999324242
2	46.255	46255	981.0688	952.3563	952.3563	981.0688	0.970733449	0.836160034		1	223.75	1.008460863
2	46.518	46518	760.6	755.4388	755.4388	760.6	0.993214304	0.816716822		1	224	1.017597484
2	46.709	46709	857.5085	614.7059	614.7059	857.5085	0.716851087	0.800911609		1	224.25	1.026734105
2	46.973	46973	1337.383	885.1349	885.1349	1337.383	0.661840998	0.773295508		1	224.5	1.035870726
2	47.17	47170	1357.357	967.9966	967.9966	1357.357	0.713148125	0.761087875		1	224.75	1.045007347
2	47.472	47472	1229.386	846.1968	846.1968	1229.386	0.688308473	0.754772391		1	225	1.054143968
2	47.964	47964	1326.882	972.8205	972.8205	1326.882	0.733162783	0.748946846		1	225.25	1.061900142
2	48.177	48177	1666.584	1034.586	1034.586	1666.584	0.620782391	0.752735505		1	225.5	1.069293776
2	48.589	48589	877.9573	898.4804	898.4804	877.9573	1.023375966	0.773083475		1	225.75	1.076687409
2	48.779	48779	998.2754	825.6738	825.6738	998.2754	0.827100217	0.779198367		1	226	1.084081042
2	49.306	49306	1259.834	950.3187	950.3187	1259.834	0.754320569	0.778420969		1	226.25	1.091474676
2	49.778	49778	1615.587	1113.175	1113.175	1615.587	0.689022009	0.77300967		1	226.5	1.098868309
2	50.097	50097	1158.982	925.912	925.912	1158.982	0.798901105	0.774316191		1	226.75	1.106261942
2	50.66	50660	1221.721	1065.566	1065.566	1221.721	0.872184402	0.786161043		1	227	1.113655576
2	50.908	50908	1136.667	819.2325	819.2325	1136.667	0.720732193	0.795742062		1	227.25	1.121292801
2	51.08	51080	1006.655	767.0178	767.0178	1006.655	0.761947042	0.805078116		1	227.5	1.129555311
2	51.307	51307	1665.543	1312.58	1312.58	1665.543	0.788079323	0.824619793		1	227.75	1.13828585
2	51.694	51694	971.223	916.1424	916.1424	971.223	0.943287381	0.864042204		1	228	1.147016389
2	51.934	51934	939.8297	841.4198	841.4198	939.8297	0.895289647	0.887820907		1	228.25	1.155746928
2	52.209	52209	903.1319	838.5898	838.5898	903.1319	0.928535245	0.919425239		1	228.5	1.164477467
2	52.422	52422	939.1022	788.0348	788.0348	939.1022	0.839136358	0.940192052		1	228.75	1.173208005
2	52.585	52585	737.554	687.5583	687.5583	737.554	0.932214184	0.953495819		1	229	1.181938544
2	52.872	52872	752.0595	770.2468	770.2468	752.0595	1.024183326	0.975941527		1	229.25	1.190669083
2	53.074	53074	653.9662	695.5042	695.5042	653.9662	1.063517044	0.988834404		1	229.5	1.199399622
2	53.255	53255	719.9499	773.2972	773.2972	719.9499	1.074098628	0.995606278		1	229.75	1.208722531
2	53.492	53492	903.9167	767.0609	767.0609	903.9167	0.84859689	0.99957287		1	230	1.218231483
2	53.781	53781	752.9659	780.3045	780.3045	752.9659	1.036307886	1.008553177		2	9	0.995090922
2	53.97	53970	563.7235	616.6035	616.6035	563.7235	1.093804853	1.017580022		2	9.25	0.995643644
2	54.341	54341	808.0358	770.1261	770.1261	808.0358	0.953084133	1.034757912		2	9.5	0.995963191
2	54.654	54654	702.1425	687.6656	687.6656	702.1425	0.979381821	1.058102482		2	9.75	0.995634353
2	54.946	54946	591.3195	633.1987	633.1987	591.3195	1.070823303	1.083408947		2	10	0.994002696
2	55.259	55259	629.1654	780.5726	780.5726	629.1654	1.24064769	1.106168632		2	10.25	0.991133571
2	55.511	55511	676.7067	733.2475	733.2475	676.7067	1.083552889	1.113115617		2	10.5	0.988037036
2	55.694	55694	728.998	908.0986	908.0986	728.998	1.245680509	1.115504015		2	10.75	0.98428248
2	55.903	55903	690.0142	761.1828	761.1828	690.0142	1.103140776	1.125433868		2	11	0.981148531
2	56.173	56173	767.2585	865.6447	865.6447	767.2585	1.128230837	1.13544902		2	11.25	0.979510937
2	56.357	56357	775.3363	868.9203	868.9203	775.3363	1.120701172	1.140839944		2	11.5	0.98046844
2	56.549	56549	850.2872	847.5326	847.5326	850.2872	0.996760389	1.160285669		2	11.75	0.982180324
2	56.864	56864	655.422	813.3622	813.3622	655.422	1.240974822	1.213049489		2	12	0.984884671
2	57.104	57104	568.6348	731.0158	731.0158	568.6348	1.285562896	1.265354829		2	12.25	0.990143995
2	57.412	57412	530.4196	768.1689	768.1689	530.4196	1.448228723	1.36349795		2	12.5	0.995943502
2	57.626	57626	573.4491	765.3574	765.3574	573.4491	1.334656206	1.445214296		2	12.75	0.999767652
2	57.794	57794	688.4055	930.6321	930.6321	688.4055	1.35186616	1.510392496		2	13	1.002657694
2	58.08	58080	751.2333	1413.099	1413.099	751.2333	1.88103882	1.660997783		2	13.25	1.005025576
2	58.305	58305	724.6432	1315.957	1315.957	724.6432	1.816006829	1.775607655		2	13.5	1.005793902
2	58.739	58739	542.79	976.6276	976.6276	542.79	1.799273384	1.916276776		2	13.75	1.003064901
2	58.986	58986	947.3069	1733.214	1733.214	947.3069	1.82962248	1.993002857		2	14	0.999517483
2	59.165	59165	774.6051	1859.248	1859.248	774.6051	2.400252722	2.057493883		2	14.25	0.994927628
2	59.341	59341	655.1541	1560.17	1560.17	655.1541	2.381378671	2.089671362		2	14.5	0.98796123
2	59.624	59624	706.7752	1687.229	1687.229	706.7752	2.387221566	2.145918742		2	14.75	0.983777859
2	60.08	60080	1400.778	2308.325	2308.325	1400.778	1.647887817	2.519706575		2	15	0.985010756
2	60.534	60534	949.2022	2561.682	2561.682	949.2022	2.69877377	3.005009342		2	15.25	0.987681978
2	60.819	60819	1407.726	4057.953	4057.953	1407.726	2.882629858	3.283590893		2	15.5	0.992274858
2	61.01	61010	1691.899	4619.117	4619.117	1691.899	2.730137555	3.469453355		2	15.75	0.999704276
2	61.515	61515	1087.499	5145.37	5145.37	1087.499	4.731379063	4.038894257		2	16	1.006094216
2	61.997	61997	1061.024	6378.738	6378.738	1061.024	6.011869666	4.441028911		2	16.25	1.009484498
2	62.268	62268	1195.724	6318.814	6318.814	1195.724	5.2845088	4.495476551		2	16.5	1.011528576
2	62.519	62519	971.7101	4768.482	4768.482	971.7101	4.907309289	4.470919474		2	16.75	1.010472943
2	62.86	62860	1218.751	4009.126	4009.126	1218.751	3.289536583	4.476455422		2	17	1.005349475
2	63.063	63063	785.9612	3053.986	3053.986	785.9612	3.885670183	4.511157995		2	17.25	0.999996235
2	63.365	63365	799.0093	2685.534	2685.534	799.0093	3.361079777	4.52785039		2	17.5	0.994766168
2	63.734	63734	1266.853	4333.77	4333.77	1266.853	3.420894137	4.610483917		2	17.75	0.989150055
2	63.897	63897	1374.296	5729.146	5729.146	1374.296	4.168786055	4.655777614		2	18	0.983920508
2	64.213	64213	1117.033	6292.023	6292.023	1117.033	5.632799568	4.670137099		2	18.25	0.98571387
2	64.397	64397	799.2889	5091.165	5091.165	799.2889	6.369618044	4.645867198		2	18.5	0.989391305
2	64.858	64858	938.4178	5233.105	5233.105	938.4178	5.576519329	4.605002704		2	18.75	0.993723233
2	65.268	65268	1021.524	3977.415	3977.415	1021.524	3.893608961	4.375580049		2	19	0.998161705
2	65.445	65445	682.2755	2829.741	2829.741	682.2755	4.14750493	4.114311562		2	19.25	1.002578197
2	65.731	65731	911.6927	2758.263	2758.263	911.6927	3.025430608	3.469596233		2	19.5	1.007209182
2	66.116	66116	1123.441	2773.12	2773.12	1123.441	2.468416232	2.679854422		2	19.75	1.009631761
2	66.542	66542	1024.235	1798.304	1798.304	1024.235	1.755753318	2.034255397		2	20	1.011383683
2	66.717	66717	864.0634	1600.304	1600.304	864.0634	1.8520678	1.815510058		2	20.25	1.012635262
2	66.916	66916	804.1112	1359.281	1359.281	804.1112	1.690414211	1.65115043		2	20.5	1.013247236
2	67.236	67236	1134.282	1707.064	1707.064	1134.282	1.50497319	1.493662596		2	20.75	1.012938585
2	67.534	67534	1369.673	1563.436	1563.436	1369.673	1.141466613	1.370003608		2	21	1.010958602
2	67.871	67871	756.2302	1114.67	1114.67	756.2302	1.473982393	1.269097574		2	21.25	1.007851672
2	68.061	68061	708.8587	903.7349	903.7349	708.8587	1.274915438	1.244513042		2	21.5	1.004711213
2	68.38	68380	774.0292	1007.153	1007.153	774.0292	1.301182178	1.188794629		2	21.75	1.002292983
2	68.62	68620	1176.412	1494.306	1494.306	1176.412	1.270223357	1.123928775		2	22	0.999886137
2	68.878	68878	979.7254	1064.876	1064.876	979.7254	1.086912721	1.060177635		2	22.25	0.995722877
2	69.123	69123	1322.739	1151.804	1151.804	1322.739	0.870771936	1.004921457		2	22.5	0.991368344
2	69.487	69487	1362.356	1090.292	1090.292	1362.356	0.800298894	0.91591616		2	22.75	0.986585467
2	69.728	69728	792.2057	759.9028	759.9028	792.2057	0.959224101	0.866545886		2	23	0.983949453
2	69.95	69950	1417.911	1139.557	1139.557	1417.911	0.803687255	0.839726107		2	23.25	0.983605099
2	70.229	70229	1084.648	864.2863	864.2863	1084.648	0.796835748	0.820646979		2	23.5	0.984555752
2	70.562	70562	1469.574	1063.18	1063.18	1469.574	0.723461357	0.80377294		2	23.75	0.985545475
2	70.891	70891	1043.733	867.2069	867.2069	1043.733	0.830870443	0.799905251		2	24	0.986895356
2	71.135	71135	1202.219	1035.194	1035.194	1202.219	0.861069406	0.800879497		2	24.25	0.988647508
2	71.553	71553	1177.17	1173.196	1173.196	1177.17	0.996624107	0.800981719		2	24.5	0.990360512
2	71.835	71835	1359.096	912.4988	912.4988	1359.096	0.671401284	0.805384346		2	24.75	0.991079125
2	72.007	72007	1492.003	1011.057	1011.057	1492.003	0.677650782	0.807666903		2	25	0.991304549
2	72.239	72239	1149.463	963.2339	963.2339	1149.463	0.837985999	0.815799139		2	25.25	0.99264648
2	72.467	72467	1331.257	1017.333	1017.333	1331.257	0.764189785	0.821900298		2	25.5	0.994536086
2	72.654	72654	1298.627	981.6195	981.6195	1298.627	0.755890259	0.819226282		2	25.75	0.996515796
2	72.84	72840	1188.365	940.8099	940.8099	1188.365	0.791684289	0.814640955		2	26	0.998028403
2	73.164	73164	606.8153	672.8349	672.8349	606.8153	1.108796861	0.806993441		2	26.25	0.999157288
2	73.336	73336	647.3245	594.0765	594.0765	647.3245	0.917741411	0.802761118		2	26.5	1.0000334
2	73.599	73599	1121.01	808.8509	808.8509	1121.01	0.721537631	0.793096195		2	26.75	1.00066809
2	73.899	73899	1684.835	1152.964	1152.964	1684.835	0.684318642	0.783887597		2	27	1.000507287
2	74.085	74085	1184.751	796.0867	796.0867	1184.751	0.671944316	0.775952348		2	27.25	0.999622767
2	74.357	74357	1008.786	765.265	765.265	1008.786	0.758599941	0.758764784		2	27.5	0.998553736
2	74.551	74551	1261.669	885.2284	885.2284	1261.669	0.701632837	0.75334629		2	27.75	0.998446477
2	74.931	74931	1030.893	918.7142	918.7142	1030.893	0.891182887	0.771192765		2	28	1.000011092
2	75.148	75148	921.9922	771.5156	771.5156	921.9922	0.836791895	0.784782349		2	28.25	1.002102622
2	75.615	75615	1282.024	952.6959	952.6959	1282.024	0.743118616	0.824693295		2	28.5	1.004924035
2	75.843	75843	933.9976	856.7854	856.7854	933.9976	0.917331479	0.847420706		2	28.75	1.008401595
2	76.024	76024	829.2747	773.7952	773.7952	829.2747	0.933098767	0.861633851		2	29	1.01251661
2	76.197	76197	1072.97	827.9303	827.9303	1072.97	0.771624836	0.871837637		2	29.25	1.017489532
2	76.363	76363	1050.302	780.8983	780.8983	1050.302	0.743498822	0.880742491		2	29.5	1.022751482
2	76.645	76645	651.7523	621.7277	621.7277	651.7523	0.953932499	0.895696941		2	29.75	1.025651422
2	76.812	76812	739.9583	734.1073	734.1073	739.9583	0.992092798	0.90610166		2	30	1.026976691
2	77.203	77203	686.3297	681.3596	681.3596	686.3297	0.992758437	0.9340416		2	30.25	1.028301959
2	77.392	77392	771.784	690.0409	690.0409	771.784	0.894085521	0.945834053		2	30.5	1.029627227
2	77.644	77644	756.295	700.9379	700.9379	756.295	0.926804884	0.956863709		2	30.75	1.030952495
2	77.819	77819	805.4868	782.0973	782.0973	805.4868	0.97096228	0.964433355		2	31	1.032277763
2	78.296	78296	967.0883	923.6572	923.6572	967.0883	0.955090864	0.993540612		2	31.25	1.033603032
2	78.611	78611	797.7977	765.3077	765.3077	797.7977	0.95927539	1.011470533		2	31.5	1.0349283
2	78.816	78816	760.6035	844.7479	844.7479	760.6035	1.110628468	1.018919251		2	31.75	1.036253568
2	78.999	78999	859.9203	874.7007	874.7007	859.9203	1.017188105	1.022171638		2	32	1.037578836
2	79.426	79426	727.6574	647.1274	647.1274	727.6574	0.889329786	1.021420293		2	32.25	1.038904104
2	79.821	79821	682.0425	817.9765	817.9765	682.0425	1.199304296	1.012984781		2	32.5	1.040229373
2	80.021	80021	680.7546	764.879	764.879	680.7546	1.123575221	1.002827172		2	32.75	1.041554641
2	80.382	80382	795.1813	793.6601	793.6601	795.1813	0.998086977	0.974216877		2	33	1.042879909
2	80.586	80586	903.6005	804.0653	804.0653	903.6005	0.88984601	0.962032737		2	33.25	1.044205177
2	80.774	80774	1257.449	1023.786	1023.786	1257.449	0.814176957	0.951143215		2	33.5	1.045530446
2	81.179	81179	983.5459	846.1742	846.1742	983.5459	0.860330158	0.924798182		2	33.75	1.046855714
2	81.507	81507	951.8317	805.4832	805.4832	951.8317	0.846245402	0.921108371		2	34	1.048180982
2	81.731	81731	646.4678	683.7918	683.7918	646.4678	1.057735281	0.923569425		2	34.25	1.04950625
2	82.122	82122	828.4697	783.9614	783.9614	828.4697	0.94627649	0.923360093		2	34.5	1.050831518
2	82.65	82650	1103.043	1031.823	1031.823	1103.043	0.935433161	0.927978108		2	34.75	1.052156787
2	82.955	82955	789.2313	689.6178	689.6178	789.2313	0.873784149	0.925856146		2	35	1.053482055
2	83.276	83276	914.9211	818.6665	818.6665	914.9211	0.894794644	0.902011241		2	35.25	1.054807323
2	83.518	83518	671.7158	693.0893	693.0893	671.7158	1.03181926	0.877076739		2	35.5	1.056132591
2	83.847	83847	859.9588	835.2595	835.2595	859.9588	0.971278508	0.853191931		2	35.75	1.04748867
2	84.034	84034	1050.973	774.5729	774.5729	1050.973	0.737005518	0.844427859		2	36	1.036757232
2	84.394	84394	3141.283	1870.413	1870.413	3141.283	0.595429638	0.82786683		2	36.25	1.026616803
2	84.73	84730	1077.722	895.19	895.19	1077.722	0.830631647	0.826798445		2	36.5	1.01825538
2	85.054	85054	997.5636	837.246	837.246	997.5636	0.839290848	0.832831412		2	36.75	1.011423286
2	85.366	85366	684.2721	681.4604	681.4604	684.2721	0.995890962	0.841676535		2	37	1.005942271
2	85.685	85685	1022.707	810.3699	810.3699	1022.707	0.792377387	0.861087207		2	37.25	1.00223008
2	85.924	85924	875.5957	773.418	773.418	875.5957	0.883304932	0.88033174		2	37.5	1.000053162
2	86.197	86197	914.5556	878.0274	878.0274	914.5556	0.960059071	0.894126202		2	37.75	0.998730998
2	86.504	86504	928.5156	737.1314	737.1314	928.5156	0.793881546	0.898157085		2	38	0.99932177
2	86.88	86880	861.9664	867.6553	867.6553	861.9664	1.006599909	0.898800749		2	38.25	1.001071571
2	87.154	87154	734.629	682.5586	682.5586	734.629	0.929120141	0.896692539		2	38.5	1.002705009
2	87.344	87344	918.4991	867.6823	867.6823	918.4991	0.944674088	0.893136347		2	38.75	1.002325551
2	87.553	87553	858.5743	767.3038	767.3038	858.5743	0.893695281	0.88820734		2	39	1.000974711
2	87.727	87727	1348.199	987.7847	987.7847	1348.199	0.732669806	0.881728736		2	39.25	1.001208461
2	87.962	87962	1271.993	989.8861	989.8861	1271.993	0.778216625	0.867046082		2	39.5	1.004069745
2	88.418	88418	711.8644	732.3223	732.3223	711.8644	1.028738479	0.842214431		2	39.75	1.007274752
2	89.37	89370	1104.987	871.1053	871.1053	1104.987	0.788339863	0.842650722		2	40	1.010558158
2	89.678	89678	1548.092	993.4927	993.4927	1548.092	0.64175301	0.848299879		2	40.25	1.013290257
2	89.889	89889	1029.716	977.2349	977.2349	1029.716	0.949033423	0.852462941		2	40.5	1.015853009
2	90.119	90119	1059.026	828.9494	828.9494	1059.026	0.782746977	0.856875501		2	40.75	1.015954072
2	90.494	90494	847.1941	924.6941	924.6941	847.1941	1.091478446	0.865696425		2	41	1.013062337
2	90.724	90724	1056.62	901.7557	901.7557	1056.62	0.853434253	0.87369173		2	41.25	1.009421073
2	90.936	90936	940.6775	775.1974	775.1974	940.6775	0.824084131	0.887143015		2	41.5	1.005290242
2	91.181	91181	839.5072	855.2302	855.2302	839.5072	1.018728845	0.904112126		2	41.75	0.998996669
2	91.389	91389	802.0755	730.2568	730.2568	802.0755	0.910458928	0.910731563		2	42	0.991709099
2	91.577	91577	1138.756	905.0007	905.0007	1138.756	0.794727492	0.913564422		2	42.25	0.985682874
2	91.795	91795	1149.109	964.8696	964.8696	1149.109	0.839667603	0.918943872		2	42.5	0.980375265
2	91.985	91985	989.6807	891.369	891.369	989.6807	0.900663214	0.929840758		2	42.75	0.976507328
2	92.305	92305	562.2097	554.3507	554.3507	562.2097	0.98602123	0.953672586		2	43	0.976575838
2	92.513	92513	771.2628	822.2331	822.2331	771.2628	1.066086812	0.963388752		2	43.25	0.978010782
2	92.891	92891	518.3243	532.7453	532.7453	518.3243	1.02782235	0.970348769		2	43.5	0.980334108
2	93.134	93134	1152.694	1061.759	1061.759	1152.694	0.921110893	0.972883049		2	43.75	0.982617339
2	93.328	93328	797.6113	775.4274	775.4274	797.6113	0.972187079	0.973617876		2	44	0.985197906
2	93.746	93746	669.2709	732.5598	732.5598	669.2709	1.09456395	0.958855475		2	44.25	0.987508424
2	94.062	94062	922.2091	743.0972	743.0972	922.2091	0.805779514	0.947901003		2	44.5	0.988603418
2	94.295	94295	872.3176	728.924	728.924	872.3176	0.83561767	0.946620463		2	44.75	0.98893599
2	94.636	94636	799.3231	771.9146	771.9146	799.3231	0.965710362	0.946096323		2	45	0.989515463
2	94.854	94854	773.2743	764.0714	764.0714	773.2743	0.98809879	0.946707304		2	45.25	0.992672077
2	95.252	95252	637.2152	680.0798	680.0798	637.2152	1.06726864	0.956362333		2	45.5	0.995491187
2	95.681	95681	1001.436	996.2781	996.2781	1001.436	0.994849496	0.971036867		2	45.75	0.995617609
2	95.891	95891	971.7101	904.5695	904.5695	971.7101	0.930904701	0.97870926		2	46	0.995058764
2	96.055	96055	863.9236	800.2669	800.2669	863.9236	0.926316748	0.985750097		2	46.25	0.992732451
2	96.289	96289	1154.609	1050.743	1050.743	1154.609	0.910042274	0.990485034		2	46.5	0.989257871
2	96.459	96459	1263.398	1112.512	1112.512	1263.398	0.880571285	0.991247172		2	46.75	0.985216819
2	96.67	96670	738.0837	677.5054	677.5054	738.0837	0.917924891	0.989857236		2	47	0.980501357
2	96.927	96927	253.9012	371.7068	371.7068	253.9012	1.463982053	0.986500906		2	47.25	0.978198834
2	97.185	97185	932.0999	813.9516	813.9516	932.0999	0.873245024	0.983395539		2	47.5	0.977260652
2	97.413	97413	887.2601	762.6322	762.6322	887.2601	0.859536228	0.970679132		2	47.75	0.976702324
2	97.635	97635	747.1905	709.9939	709.9939	747.1905	0.95021805	0.937622998		2	48	0.976345173
2	97.847	97847	771.2313	743.5836	743.5836	771.2313	0.964151222	0.892925766		2	48.25	0.97761902
2	98.101	98101	1193.136	993.9009	993.9009	1193.136	0.833015599	0.845480714		2	48.5	0.979947871
2	98.465	98465	964.3043	727.3815	727.3815	964.3043	0.754307017	0.77757845		2	48.75	0.981754267
2	98.705	98705	906.3765	705.854	705.854	906.3765	0.778764675	0.732374364		2	49	0.981868817
2	98.988	98988	1738.184	1122.401	1122.401	1738.184	0.645731982	0.705618628		2	49.25	0.981799259
2	99.276	99276	2257.18	1226.217	1226.217	2257.18	0.543251757	0.727300658		2	49.5	0.981364171
2	99.439	99439	1381.258	790.4795	790.4795	1381.258	0.572289536	0.740640221		2	49.75	0.980823569
2	99.718	99718	886.9165	795.3356	795.3356	886.9165	0.896742365	0.771095886		2	50	0.980934519
2	100.021	100021	989.5115	816.5965	816.5965	989.5115	0.825252157	0.823424328		2	50.25	0.981616594
2	100.358	100358	715.5947	793.597	793.597	715.5947	1.109003462	0.853546321		2	50.5	0.982608657
2	100.63	100630	726.8998	686.974	686.974	726.8998	0.94507386	0.824890659		2	50.75	0.983899391
2	100.91	100910	954.5399	872.2046	872.2046	954.5399	0.913743469	0.771680815		2	51	0.985992599
2	101.168	101168	1402.864	927.905	927.905	1402.864	0.661436176	0.741013857		2	51.25	0.989571975
2	101.624	101624	2009.854	1009.369	1009.369	2009.854	0.502210111	0.701052105		2	51.5	0.994205738
2	101.81	101810	2723.921	1117.107	1117.107	2723.921	0.410109911	0.687218362		2	51.75	0.998979696
2	101.993	101993	1550.354	927.5765	927.5765	1550.354	0.598299808	0.686663638		2	52	1.003848882
2	102.178	102178	1023.67	780.7173	780.7173	1023.67	0.762665019	0.712829546		2	52.25	1.009133264
2	102.522	102522	828.8801	863.8259	863.8259	828.8801	1.042160259	0.784828079		2	52.5	1.013497014
2	102.691	102691	1084.419	875.8327	875.8327	1084.419	0.807651563	0.816344571		2	52.75	1.017239503
2	102.926	102926	762.0552	693.8943	693.8943	762.0552	0.910556479	0.881013925		2	53	1.0205801
2	103.259	103259	671.9417	692.8292	692.8292	671.9417	1.031085286	0.95622124		2	53.25	1.022712954
2	103.49	103490	621.5359	632.9757	632.9757	621.5359	1.018405695	0.972833531		2	53.5	1.023543288
2	103.723	103723	758.7466	673.5397	673.5397	758.7466	0.887700452	0.974985798		2	53.75	1.025008536
2	104.003	104003	836.324	739.4483	739.4483	836.324	0.884164869	0.973286223		2	54	1.027154828
2	104.289	104289	1166.58	933.1586	933.1586	1166.58	0.79990965	0.966685302		2	54.25	1.02933813
2	104.481	104481	601.2176	656.7859	656.7859	601.2176	1.09242627	0.956979636		2	54.5	1.032369597
2	104.701	104701	589.8112	650.2537	650.2537	589.8112	1.102477708	0.94645195		2	54.75	1.036105275
2	104.869	104869	648.4495	670.6001	670.6001	648.4495	1.034159329	0.931794156		2	55	1.040049818
2	105.101	105101	1339.881	1056.388	1056.388	1339.881	0.78841927	0.910549926		2	55.25	1.043478599
2	105.374	105374	845.8892	787.0422	787.0422	845.8892	0.930431787	0.899660948		2	55.5	1.04485515
2	105.615	105615	839.8816	699.9446	699.9446	839.8816	0.833384849	0.889704392		2	55.75	1.045864672
2	105.901	105901	777.7935	653.9999	653.9999	777.7935	0.840840017	0.886422339		2	56	1.047914407
2	106.133	106133	1166.298	905.4979	905.4979	1166.298	0.776386395	0.90336612		2	56.25	1.04955029
2	106.368	106368	1007.124	858.0602	858.0602	1007.124	0.851990619	0.921859058		2	56.5	1.052873313
2	106.549	106549	695.0195	636.7142	636.7142	695.0195	0.916109836	0.932764509		2	56.75	1.060159737
2	106.844	106844	464.8223	616.9987	616.9987	464.8223	1.327386186	0.961588457		2	57	1.069351955
2	107.083	107083	725.5543	714.0064	714.0064	725.5543	0.984084031	0.974347866		2	57.25	1.082401906
2	107.249	107249	998.9841	901.9821	901.9821	998.9841	0.902899355	0.968462516		2	57.5	1.098476437
2	107.452	107452	899.3083	868.2118	868.2118	899.3083	0.965421758	0.958718963		2	57.75	1.116625245
2	107.756	107756	1028.437	939.2579	939.2579	1028.437	0.913286764	0.941646354		2	58	1.140305648
2	108.056	108056	858.3047	709.2572	709.2572	858.3047	0.826346634	0.914200208		2	58.25	1.164584541
2	108.262	108262	736.4649	664.1879	664.1879	736.4649	0.901859546	0.901060651		2	58.5	1.181789993
2	108.535	108535	895.8841	658.1481	658.1481	895.8841	0.734635317	0.892169694		2	58.75	1.197045647
2	108.748	108748	715.377	738.9733	738.9733	715.377	1.032984426	0.887009573		2	59	1.211824276
2	109.092	109092	962.9959	800.4969	800.4969	962.9959	0.83125681	0.881148942		2	59.25	1.225968058
2	109.265	109265	787.2735	777.5345	777.5345	787.2735	0.987629458	0.881329135		2	59.5	1.235066711
2	109.702	109702	1156.713	1028.99	1028.99	1156.713	0.88958108	0.892393783		2	59.75	1.259196125
2	110.075	110075	994.2647	807.1667	807.1667	994.2647	0.811822747	0.892092366		2	60	1.297848678
2	110.487	110487	1007.555	840.6347	840.6347	1007.555	0.834331327	0.858589268		2	60.25	1.344492987
2	110.693	110693	768.5979	797.8236	797.8236	768.5979	1.038024694	0.844941324		2	60.5	1.394898121
2	110.856	110856	1088.18	1015.183	1015.183	1088.18	0.932918267	0.837590418		2	60.75	1.44157669
2	111.049	111049	1027.629	782.8951	782.8951	1027.629	0.761846055	0.826934864		2	61	1.487519233
2	111.237	111237	1262.724	850.1362	850.1362	1262.724	0.673255755	0.819506619		2	61.25	1.540398854
2	111.759	111759	892.3428	710.7184	710.7184	892.3428	0.796463422	0.815937129		2	61.5	1.593569893
2	112.062	112062	1337.03	974.3136	974.3136	1337.03	0.728714838	0.818804064		2	61.75	1.633740434
2	112.559	112559	903.5102	867.4855	867.4855	903.5102	0.960128065	0.824711397		2	62	1.672722754
2	112.753	112753	739.18	646.3867	646.3867	739.18	0.874464542	0.829759445		2	62.25	1.682196629
2	113.114	113114	1177.264	879.6816	879.6816	1177.264	0.747225431	0.846259986		2	62.5	1.678597515
2	113.361	113361	715.1958	685.5579	685.5579	715.1958	0.95855974	0.85082029		2	62.75	1.678954236
2	113.532	113532	1173.606	946.9558	946.9558	1173.606	0.806877095	0.843083453		2	63	1.683805168
2	113.731	113731	1189.765	934.8175	934.8175	1189.765	0.785716087	0.832232263		2	63.25	1.68778605
2	113.932	113932	1168.788	927.5727	927.5727	1168.788	0.793619288	0.823372544		2	63.5	1.69468715
2	114.196	114196	1075.268	880.3644	880.3644	1075.268	0.818739514	0.805550034		2	63.75	1.70540953
2	114.466	114466	752.6822	682.4416	682.4416	752.6822	0.906679605	0.795021835		2	64	1.713996855
2	114.729	114729	914.0991	765.4585	765.4585	914.0991	0.837391154	0.800788737		2	64.25	1.714901958
2	114.957	114957	1168.114	779.5443	779.5443	1168.114	0.66735293	0.810457853		2	64.5	1.709522678
2	115.149	115149	1559.573	1066.371	1066.371	1559.573	0.683758311	0.81549293		2	64.75	1.705342805
2	115.509	115509	948.1784	822.5153	822.5153	948.1784	0.867468928	0.821830482		2	65	1.688549964
2	115.886	115886	749.1817	678.3131	678.3131	749.1817	0.905405324	0.830289459		2	65.25	1.662164162
2	116.177	116177	801.9837	810.9688	810.9688	801.9837	1.011203594	0.833655987		2	65.5	1.587599767
2	116.443	116443	951.3007	761.9931	761.9931	951.3007	0.801001303	0.831565918		2	65.75	1.482030445
2	116.755	116755	1360.823	975.1779	975.1779	1360.823	0.71660892	0.829328175		2	66	1.385304659
2	117.098	117098	1426.296	997.4874	997.4874	1426.296	0.699355113	0.825550375		2	66.25	1.302120618
2	117.333	117333	899.141	874.8139	874.8139	899.141	0.972944066	0.820024153		2	66.5	1.230659282
2	117.605	117605	1334.838	1048.921	1048.921	1334.838	0.78580397	0.816162238		2	66.75	1.172254133
2	117.908	117908	1334.803	929.3037	929.3037	1334.803	0.696210377	0.816574484		2	67	1.138596684
2	118.113	118113	954.0529	771.4653	771.4653	954.0529	0.808618998	0.818418653		2	67.25	1.115593724
2	118.407	118407	771.8763	857.4263	857.4263	771.8763	1.110833821	0.82684784		2	67.5	1.096026587
2	118.689	118689	904.6989	694.1243	694.1243	904.6989	0.767243444	0.839539237		2	67.75	1.081166607
2	118.998	118998	1068.82	836.7228	836.7228	1068.82	0.782847252	0.851058102		2	68	1.071184694
2	119.372	119372	1124.622	876.9999	876.9999	1124.622	0.779817485	0.857547687		2	68.25	1.063469411
2	119.608	119608	821.2598	710.2315	710.2315	821.2598	0.864807336	0.861977834		2	68.5	1.053069237
2	119.869	119869	890.9088	835.3853	835.3853	890.9088	0.937677684	0.873422583		2	68.75	1.040893037
2	120.115	120115	983.8851	823.4172	823.4172	983.8851	0.836903821	0.888026124		2	69	1.029737589
2	120.413	120413	650.0678	682.7961	682.7961	650.0678	1.050345979	0.899471153		2	69.25	1.018647947
2	120.665	120665	989.5115	744.1481	744.1481	989.5115	0.752035828	0.901660975		2	69.5	1.007215123
2	121.029	121029	941.4199	851.6707	851.6707	941.4199	0.904666133	0.899172256		2	69.75	0.997904115
2	121.319	121319	734.8134	682.3521	682.3521	734.8134	0.928605956	0.890154312		2	70	0.992701875
2	121.537	121537	884.9816	834.225	834.225	884.9816	0.942646717	0.87362823		2	70.25	0.989547455
2	121.703	121703	719.6367	681.2688	681.2688	719.6367	0.946684348	0.856184202		2	70.5	0.987158034
2	121.976	121976	1170.378	887.5583	887.5583	1170.378	0.758351832	0.832322016		2	70.75	0.986148597
2	122.168	122168	1466.736	1057.263	1057.263	1466.736	0.720827061	0.815910835		2	71	0.985918039
2	122.395	122395	1091.18	895.781	895.781	1091.18	0.820928719	0.796572004		2	71.25	0.986025013
2	122.793	122793	918.107	804.8779	804.8779	918.107	0.876671129	0.777976586		2	71.5	0.986036545
2	122.961	122961	1540.425	901.6198	901.6198	1540.425	0.585305873	0.771806337		2	71.75	0.986619095
2	123.28	123280	990.9408	769.4515	769.4515	990.9408	0.776485841	0.765703078		2	72	0.987282399
2	123.668	123668	857.927	833.5952	833.5952	857.927	0.971638846	0.777314454		2	72.25	0.988889307
2	123.878	123878	1373.689	870.9651	870.9651	1373.689	0.634033686	0.788285657		2	72.5	0.989895557
2	124.056	124056	1117.466	846.5019	846.5019	1117.466	0.757519155	0.795586665		2	72.75	0.989033819
2	124.332	124332	889.8026	841.8745	841.8745	889.8026	0.946136255	0.808429789		2	73	0.987903019
2	124.573	124573	1331.154	1055.908	1055.908	1331.154	0.79322753	0.821307527		2	73.25	0.986773753
2	124.769	124769	1022.204	738.128	738.128	1022.204	0.722094611	0.82741207		2	73.5	0.985237864
2	125.021	125021	908.0684	760.8246	760.8246	908.0684	0.83784944	0.823528919		2	73.75	0.983677423
2	125.484	125484	1155.462	1037.199	1037.199	1155.462	0.897648733	0.812131859		2	74	0.982002039
2	125.689	125689	732.7241	659.9812	659.9812	732.7241	0.900722659	0.819692701		2	74.25	0.979351497
2	125.855	125855	788.426	685.9188	685.9188	788.426	0.869985008	0.828317363		2	74.5	0.977322873
2	126.037	126037	943.1441	705.854	705.854	943.1441	0.748405254	0.834761719		2	74.75	0.978816986
2	126.203	126203	1179.662	809.1274	809.1274	1179.662	0.685897655	0.837288888		2	75	0.981235354
2	126.419	126419	892.1108	713.6163	713.6163	892.1108	0.799918911	0.839940359		2	75.25	0.984627728
2	126.818	126818	963.6596	834.7921	834.7921	963.6596	0.8662728	0.843397415		2	75.5	0.988657617
2	127.195	127195	716.2914	681.9806	681.9806	716.2914	0.952099383	0.846027685		2	75.75	0.993049571
2	127.451	127451	726.8525	762.11	762.11	726.8525	1.048507091	0.848743562		2	76	0.997123466
2	127.84	127840	1274.194	948.2555	948.2555	1274.194	0.744200255	0.856553928		2	76.25	0.999939785
2	128.004	128004	1009.107	639.0214	639.0214	1009.107	0.633254353	0.861502165		2	76.5	1.002453437
2	128.239	128239	932.7593	813.4743	813.4743	932.7593	0.87211599	0.867722416		2	76.75	1.005137671
2	128.764	128764	854.8921	835.4932	835.4932	854.8921	0.977308364	0.880880025		2	77	1.008400132
2	129.021	129021	1001.165	868.5207	868.5207	1001.165	0.867510051	0.885455203		2	77.25	1.011689291
2	129.212	129212	778.2636	708.4335	708.4335	778.2636	0.910274488	0.885837657		2	77.5	1.014252001
2	129.442	129442	905.773	864.5108	864.5108	905.773	0.954445319	0.885064288		2	77.75	1.016305592
2	129.739	129739	743.0034	731.4909	731.4909	743.0034	0.984505454	0.883035751		2	78	1.018951776
2	130.007	130007	795.9558	690.9609	690.9609	795.9558	0.868089535	0.869252704		2	78.25	1.021829179
2	130.215	130215	826.5226	606.4806	606.4806	826.5226	0.733773765	0.85207278		2	78.5	1.024548782
2	130.461	130461	942.8878	745.7351	745.7351	942.8878	0.79090545	0.836086012		2	78.75	1.026693108
2	130.641	130641	789.323	640.3756	640.3756	789.323	0.811297276	0.831084967		2	79	1.027758551
2	130.981	130981	1078.865	794.517	794.517	1078.865	0.73643783	0.823205177		2	79.25	1.027675579
2	131.178	131178	813.9443	738.617	738.617	813.9443	0.907453987	0.817449213		2	79.5	1.027319093
2	131.397	131397	821.2249	760.2404	760.2404	821.2249	0.925739587	0.813571487		2	79.75	1.026312087
2	131.765	131765	2090.406	1544.524	1544.524	2090.406	0.738863168	0.804214968		2	80	1.02431138
2	132.041	132041	1093.456	913.5285	913.5285	1093.456	0.835450626	0.78540163		2	80.25	1.020687043
2	132.524	132524	1110.102	877.9626	877.9626	1110.102	0.790884621	0.740047671		2	80.5	1.017384557
2	132.851	132851	884.2503	683.3516	683.3516	884.2503	0.772803357	0.724107359		2	80.75	1.014624011
2	133.103	133103	1673.824	1010.822	1010.822	1673.824	0.603899813	0.73152563		2	81	1.011588933
2	133.356	133356	1687.038	965.1072	965.1072	1687.038	0.572071998	0.749735691		2	81.25	1.00924207
2	133.66	133660	878.2019	792.9473	792.9473	878.2019	0.902921412	0.767728347		2	81.5	1.008711616
2	134.102	134102	1381.607	961.9532	961.9532	1381.607	0.69625675	0.811186661		2	81.75	1.009159038
2	134.31	134310	888.3611	783.4611	783.4611	888.3611	0.881917387	0.82514981		2	82	1.009133793
2	134.547	134547	834.4507	675.8875	675.8875	834.4507	0.809978948	0.825986705		2	82.25	1.009332632
2	134.78	134780	617.1452	614.6036	614.6036	617.1452	0.995881682	0.823046642		2	82.5	1.009745052
2	134.997	134997	750.6076	667.5938	667.5938	750.6076	0.88940453	0.818900204		2	82.75	1.009861279
2	135.345	135345	1053.912	873.587	873.587	1053.912	0.828899377	0.784406052		2	83	1.008961774
2	135.522	135522	951.9509	811.5298	811.5298	951.9509	0.852491237	0.759629178		2	83.25	1.00545903
2	135.776	135776	2208.343	1177.343	1177.343	2208.343	0.533134119	0.740120932		2	83.5	1.000741518
2	135.982	135982	2115.469	1156.644	1156.644	2115.469	0.546755353	0.742262949		2	83.75	0.997214892
2	136.448	136448	1027.813	754.4817	754.4817	1027.813	0.734065146	0.769154958		2	84	0.994534167
2	136.638	136638	694.4229	638.295	638.295	694.4229	0.919173316	0.785844773		2	84.25	0.992359412
2	136.871	136871	770.9371	710.1108	710.1108	770.9371	0.921100827	0.8322819		2	84.5	0.991046371
2	137.118	137118	1873.287	1336.27	1336.27	1873.287	0.713329031	0.87980463		2	84.75	0.990978671
2	137.323	137323	931.8747	752.1254	752.1254	931.8747	0.807110012	0.897754643		2	85	0.99185669
2	137.498	137498	663.7797	689.3111	689.3111	663.7797	1.038463665	0.913514937		2	85.25	0.993094395
2	137.673	137673	611.8251	686.1417	686.1417	611.8251	1.121467066	0.923755384		2	85.5	0.995252587
2	137.85	137850	861.3506	835.769	835.769	861.3506	0.970300595	0.925332594		2	85.75	0.998363018
2	138.272	138272	863.0351	765.3397	765.3397	863.0351	0.886800201	0.909566896		2	86	1.001729975
2	138.476	138476	1028.282	821.586	821.586	1028.282	0.798988993	0.901261176		2	86.25	1.003738757
2	138.674	138674	975.2518	821.7714	821.7714	975.2518	0.842624848	0.889879772		2	86.5	1.004357884
2	138.986	138986	907.8568	717.352	717.352	907.8568	0.790159858	0.857284481		2	86.75	1.00444722
2	139.522	139522	905.4386	833.803	833.803	905.4386	0.920882984	0.801139025		2	87	1.004315046
2	139.787	139787	1075.098	867.2626	867.2626	1075.098	0.806682368	0.774944369		2	87.25	1.003752646
2	140.162	140162	978.5581	890.5111	890.5111	978.5581	0.910023738	0.745064515		2	87.5	1.00272687
2	140.362	140362	1217.462	953.9777	953.9777	1217.462	0.783579036	0.743437805		2	87.75	1.0009981
2	140.624	140624	2735.835	1389.495	1389.495	2735.835	0.507886989	0.74439227		2	88	0.998109463
2	140.84	140840	2011.429	1206.748	1206.748	2011.429	0.599945611	0.750744577		2	88.25	0.995541678
2	141.128	141128	1383.506	1005.561	1005.561	1383.506	0.726820845	0.78439504		2	88.5	0.993823215
2	141.334	141334	1256.016	1019.742	1019.742	1256.016	0.811886154	0.811112471		2	88.75	0.993844825
2	141.509	141509	828.452	739.0865	739.0865	828.452	0.892129538	0.833539533		2	89	0.993866435
2	141.734	141734	828.1811	832.0062	832.0062	828.1811	1.004618676	0.874868277		2	89.25	0.993888045
2	142.168	142168	812.7015	796.9319	796.9319	812.7015	0.980596074	0.944677077		2	89.5	0.99434815
2	142.39	142390	819.5528	887.7188	887.7188	819.5528	1.083174629	0.962173873		2	89.75	0.99523188
2	142.562	142562	856.5141	887.6649	887.6649	856.5141	1.036369279	0.971245657		2	90	0.996150821
2	142.776	142776	1301.939	968.6346	968.6346	1301.939	0.743993843	0.971017702		2	90.25	0.997162643
2	143.009	143009	898.0771	815.044	815.044	898.0771	0.907543461	0.96028334		2	90.5	0.99828454
2	143.179	143179	1127.671	981.8425	981.8425	1127.671	0.870681697	0.952322173		2	90.75	1.000064396
2	143.355	143355	943.1686	864.5108	864.5108	943.1686	0.91660261	0.941025712		2	91	1.003126449
2	143.517	143517	701.2999	743.4316	743.4316	701.2999	1.060076581	0.926380458		2	91.25	1.00590518
2	143.721	143721	792.9928	878.6628	878.6628	792.9928	1.108033768	0.911909372		2	91.5	1.007055011
2	144.042	144042	979.164	824.3509	824.3509	979.164	0.841892574	0.899304675		2	91.75	1.008079059
2	144.366	144366	1033.454	817.4404	817.4404	1033.454	0.790978989	0.889216199		2	92	1.010554534
2	144.651	144651	1102.905	874.4743	874.4743	1102.905	0.792882705	0.883495322		2	92.25	1.014066298
2	144.838	144838	798.0095	718.4462	718.4462	798.0095	0.900297803	0.880718964		2	92.5	1.016556968
2	145.036	145036	872.6491	696.7896	696.7896	872.6491	0.798476272	0.878215202		2	92.75	1.017494592
2	145.251	145251	800.4241	719.1632	719.1632	800.4241	0.898477695	0.877476804		2	93	1.018198689
2	145.427	145427	688.5479	744.7691	744.7691	688.5479	1.081651836	0.878929903		2	93.25	1.018545155
2	145.704	145704	933.2428	828.8583	828.8583	933.2428	0.888148615	0.885496956		2	93.5	1.017455138
2	145.926	145926	1426.576	1349.954	1349.954	1426.576	0.946289577	0.89590161		2	93.75	1.015790305
2	146.205	146205	1063.746	843.5843	843.5843	1063.746	0.793031701	0.913459363		2	94	1.014155665
2	146.419	146419	1056.849	895.3697	895.3697	1056.849	0.847206838	0.926373411		2	94.25	1.013555392
2	146.725	146725	881.1251	783.2602	783.2602	881.1251	0.888931889	0.949686224		2	94.5	1.013449312
2	147.024	147024	803.3385	832.9146	832.9146	803.3385	1.036816485	0.978752354		2	94.75	1.013470147
2	147.475	147475	677.0096	757.7178	757.7178	677.0096	1.119212785	1.011520898		2	95	1.014193162
2	147.725	147725	810.5272	757.3823	757.3823	810.5272	0.934431688	1.023371285		2	95.25	1.015337063
2	148.052	148052	543.5531	585.78	585.78	543.5531	1.077686798	1.033454718		2	95.5	1.016946275
2	148.235	148235	591.3058	645.8254	645.8254	591.3058	1.092202038	1.028494437		2	95.75	1.018589548
2	148.413	148413	794.8735	784.012	784.012	794.8735	0.986335562	1.01781795		2	96	1.020443838
2	148.798	148798	690.5436	688.7345	688.7345	690.5436	0.99738018	0.994435917		2	96.25	1.021633444
2	149.054	149054	604.7791	608.4512	608.4512	604.7791	1.006071804	0.978426112		2	96.5	1.021875101
2	149.372	149372	952.2825	748.3915	748.3915	952.2825	0.785892317	0.948812696		2	96.75	1.021466818
2	149.702	149702	835.8508	822.679	822.679	835.8508	0.984241446	0.924739114		2	97	1.020865095
2	149.927	149927	752.1084	646.1186	646.1186	752.1084	0.859076431	0.917071679		2	97.25	1.019761314
2	150.388	150388	624.52	640.6683	640.6683	624.52	1.025857138	0.907579579		2	97.5	1.015603178
2	150.754	150754	912.3665	715.9323	715.9323	912.3665	0.784698145	0.897316283		2	97.75	1.007238478
2	151.067	151067	707.9214	666.9511	666.9511	707.9214	0.94212592	0.878307073		2	98	0.997990613
2	151.586	151586	783.589	730.2568	730.2568	783.589	0.931938555	0.846896839		2	98.25	0.989189596
2	151.921	151921	980.3807	866.0975	866.0975	980.3807	0.883429774	0.836590796		2	98.5	0.980381361
2	152.23	152230	1117.569	866.636	866.636	1117.569	0.775465318	0.828932		2	98.75	0.972296109
2	152.465	152465	1647.834	1128.584	1128.584	1647.834	0.684889376	0.828813471		2	99	0.968222411
2	152.692	152692	1022.452	785.9353	785.9353	1022.452	0.768676965	0.835953899		2	99.25	0.971772387
2	152.855	152855	905.7497	784.7365	784.7365	905.7497	0.866394435	0.842416963		2	99.5	0.975913583
2	153.203	153203	739.7337	686.3045	686.3045	739.7337	0.927772386	0.865949481		2	99.75	0.981444425
2	153.579	153579	653.3331	661.2863	661.2863	653.3331	1.01217327	0.902529591		2	100	0.989587961
2	153.778	153778	764.8943	727.1586	727.1586	764.8943	0.950665471	0.91878662		2	100.25	0.994132728
2	153.948	153948	1043.754	873.9802	873.9802	1043.754	0.83734309	0.937100248		2	100.5	0.993131819
2	154.116	154116	815.5058	662.5	662.5	815.5058	0.812379262	0.954898719		2	100.75	0.986247357
2	154.427	154427	650.8715	729.072	729.072	650.8715	1.120147372	0.973479991		2	101	0.97849461
2	154.852	154852	695.3767	722.1064	722.1064	695.3767	1.038439165	0.993172412		2	101.25	0.973372697
2	155.236	155236	794.3428	724.7065	724.7065	794.3428	0.9123347	1.004320402		2	101.5	0.969240342
2	155.572	155572	780.9765	838.6194	838.6194	780.9765	1.073808751	1.010541169		2	101.75	0.965423131
2	155.982	155982	617.8925	654.8124	654.8124	617.8925	1.059751332	1.013301017		2	102	0.964663545
2	156.167	156167	600.3754	573.3608	573.3608	600.3754	0.955003819	1.011220645		2	102.25	0.972254442
2	156.544	156544	821.8374	738.7357	738.7357	821.8374	0.898883039	1.003375408		2	102.5	0.982123667
2	156.755	156755	756.2386	786.9555	786.9555	756.2386	1.040618001	0.99666888		2	102.75	0.991999055
2	157.036	157036	634.3331	685.9652	685.9652	634.3331	1.081395879	0.982573851		2	103	1.004286605
2	157.205	157205	794.6442	697.4287	697.4287	794.6442	0.8776616	0.970862719		2	103.25	1.014936216
2	157.53	157530	749.8729	741.4637	741.4637	749.8729	0.988785833	0.943525239		2	103.5	1.018470364
2	157.81	157810	642.0274	646.262	646.262	642.0274	1.006595669	0.907234615		2	103.75	1.01882798
2	158.005	158005	1108.673	857.5251	857.5251	1108.673	0.773469815	0.875285241		2	104	1.01854176
2	158.36	158360	841.3293	702.8678	702.8678	841.3293	0.83542532	0.823419		2	104.25	1.017463066
2	158.575	158575	812.1594	735.2259	735.2259	812.1594	0.905272906	0.79219423		2	104.5	1.015291156
2	159.07	159070	1335.053	878.2351	878.2351	1335.053	0.657827891	0.70831603		2	104.75	1.012670592
2	159.276	159276	1541.535	955.8655	955.8655	1541.535	0.620073823	0.692562509		2	105	1.008449699
2	159.602	159602	1730.391	996.7309	996.7309	1730.391	0.576014843	0.707103489		2	105.25	1.005584318
2	159.863	159863	1093.43	819.5864	819.5864	1093.43	0.749555436	0.737568121		2	105.5	1.003669603
2	160.274	160274	849.9202	679.4955	679.4955	849.9202	0.799481528	0.779985028		2	105.75	1.002481272
2	160.523	160523	870.4203	638.0452	638.0452	870.4203	0.733031157	0.802104987		2	106	1.003518185
2	160.903	160903	790.3416	742.4232	742.4232	790.3416	0.939370014	0.840057119		2	106.25	1.007086904
2	161.103	161103	729.3418	774.2775	774.2775	729.3418	1.061611305	0.852363335		2	106.5	1.010338443
2	161.475	161475	869.5324	784.8176	784.8176	869.5324	0.902574303	0.871538223		2	106.75	1.014599587
2	161.67	161670	1202.607	1036.864	1036.864	1202.607	0.862180247	0.877520769		2	107	1.017902795
2	161.971	161971	1343.441	938.9537	938.9537	1343.441	0.69891696	0.8805943		2	107.25	1.017619445
2	162.134	162134	1239.848	850.8657	850.8657	1239.848	0.686266139	0.87956253		2	107.5	1.015282265
2	162.551	162551	997.0241	921.0443	921.0443	997.0241	0.923793417	0.867956382		2	107.75	1.012634105
2	162.803	162803	557.2851	563.3444	563.3444	557.2851	1.010872891	0.860996589		2	108	1.008360106
2	162.982	162982	872.265	846.2658	846.2658	872.265	0.970193462	0.85702535		2	108.25	1.005059817
2	163.193	163193	1047.004	892.5638	892.5638	1047.004	0.852493209	0.847112156		2	108.5	1.003453471
2	163.374	163374	1143.881	901.281	901.281	1143.881	0.787915002	0.829341317		2	108.75	1.002258767
2	163.735	163735	1064.74	811.8744	811.8744	1064.74	0.762509533	0.784480491		2	109	1.001455419
2	164.048	164048	2410.414	1527.108	1527.108	2410.414	0.633545939	0.727110188		2	109.25	1.001190827
2	164.306	164306	1705.06	1196.778	1196.778	1705.06	0.70189788	0.667247785		2	109.5	1.002316056
2	164.601	164601	1565.371	1102.752	1102.752	1565.371	0.704466864	0.627122071		2	109.75	1.003273425
2	164.774	164774	1658.086	1007.032	1007.032	1658.086	0.60734606	0.628315165		2	110	1.00323532
2	165.018	165018	1577.767	880.8318	880.8318	1577.767	0.55827749	0.637908716		2	110.25	1.000539758
2	165.328	165328	2660.056	1395.255	1395.255	2660.056	0.524520912	0.65777446		2	110.5	0.996742228
2	165.51	165510	1781.411	1268.181	1268.181	1781.411	0.711896918	0.676716758		2	110.75	0.993845613
2	165.711	165711	2069.433	1239.659	1239.659	2069.433	0.599033165	0.696144145		2	111	0.991444422
2	166.002	166002	1159.699	1126.019	1126.019	1159.699	0.970957981	0.731390843		2	111.25	0.98951631
2	166.248	166248	738.181	686.7226	686.7226	738.181	0.930290268	0.761448138		2	111.5	0.989193866
2	166.634	166634	1281.71	772.8644	772.8644	1281.71	0.602994749	0.804700616		2	111.75	0.988871423
2	167.156	167156	1115.563	964.6499	964.6499	1115.563	0.864720235	0.870126359		2	112	0.989289915
2	167.512	167512	880.5569	910.8628	910.8628	880.5569	1.034416742	0.900513025		2	112.25	0.989822038
2	167.737	167737	847.4571	869.3803	869.3803	847.4571	1.025869392	0.908116735		2	112.5	0.990382508
2	167.948	167948	1265.592	1017.525	1017.525	1265.592	0.803991334	0.910533651		2	112.75	0.991452197
2	168.238	168238	1388.549	1185.349	1185.349	1388.549	0.853660188	0.916028045		2	113	0.993596363
2	169.508	169508	1042.072	970.0954	970.0954	1042.072	0.930929341	0.962880236		2	113.25	0.995052784
2	169.991	169991	966.1561	840.178	840.178	966.1561	0.869608959	0.979760296		2	113.5	0.994253121
2	170.377	170377	765.9605	715.8135	715.8135	765.9605	0.934530567	0.992308065		2	113.75	0.99177537
2	170.713	170713	625.1855	686.0028	686.0028	625.1855	1.097278808	1.006948613		2	114	0.989396383
2	171.142	171142	890.2276	972.7083	972.7083	890.2276	1.09265125	1.025798813		2	114.25	0.986503489
2	171.528	171528	784.2312	914.9193	914.9193	784.2312	1.166644862	1.028958494		2	114.5	0.985055481
2	171.73	171730	815.2919	834.8189	834.8189	815.2919	1.023950931	1.027287042		2	114.75	0.986170567
2	171.931	171931	1014.104	907.6901	907.6901	1014.104	0.895066088	1.026033143		2	115	0.988039029
2	172.372	172372	916.2091	900.6596	900.6596	916.2091	0.983028438	1.009115762		2	115.25	0.989111397
2	172.661	172661	789.1387	731.8512	731.8512	789.1387	0.92740503	0.991036316		2	115.5	0.98994151
2	172.963	172963	693.2266	775.3124	775.3124	693.2266	1.118411209	0.978765432		2	115.75	0.990991326
2	173.225	173225	779.3883	738.617	738.617	779.3883	0.947688078	0.982270166		2	116	0.991815645
2	173.47	173470	1046.55	935.9638	935.9638	1046.55	0.894332617	0.991464647		2	116.25	0.992093682
2	173.688	173688	706.7322	759.2808	759.2808	706.7322	1.074354331	0.994441778		2	116.5	0.99173054
2	173.915	173915	684.623	672.9935	672.9935	684.623	0.983013279	0.986948255		2	116.75	0.99139234
2	174.193	174193	857.5438	834.2078	834.2078	857.5438	0.972787396	0.976204534		2	117	0.99087661
2	174.529	174529	853.0726	766.8837	766.8837	853.0726	0.898966512	0.964577689		2	117.25	0.989998835
2	174.776	174776	635.6052	737.8047	737.8047	635.6052	1.160790849	0.955092094		2	117.5	0.989183465
2	175.08	175080	1056.422	1025.261	1025.261	1056.422	0.970503265	0.952973057		2	117.75	0.988939484
2	175.254	175254	1073.878	872.947	872.947	1073.878	0.812892153	0.960383069		2	118	0.989136133
2	175.423	175423	945.8602	766.8713	766.8713	945.8602	0.81076601	0.970824409		2	118.25	0.99006873
2	175.595	175595	894.6576	846.0854	846.0854	894.6576	0.945708615	0.97943334		2	118.5	0.99170719
2	175.87	175870	690.0209	726.263	726.263	690.0209	1.052523192	0.993783392		2	118.75	0.993740446
2	176.087	176087	814.9	875.3602	875.3602	814.9	1.074193398	1.008249777		2	119	0.995490728
2	176.336	176336	623.3877	726.7128	726.7128	623.3877	1.165747736	1.02175541		2	119.25	0.996308935
2	176.53	176530	596.8713	672.3675	672.3675	596.8713	1.126486564	1.033227068		2	119.5	0.997161424
2	176.735	176735	893.789	848.2396	848.2396	893.789	0.94903786	1.044538836		2	119.75	0.998718258
2	176.967	176967	921.599	857.7149	857.7149	921.599	0.93068124	1.051226511		2	120	1.001169279
2	177.234	177234	768.7657	785.5472	785.5472	768.7657	1.021829148	1.056301701		2	120.25	1.003434872
2	177.435	177435	857.1177	944.1657	944.1657	857.1177	1.101558981	1.056142598		2	120.5	1.004758239
2	177.831	177831	585.5006	623.7804	623.7804	585.5006	1.065379608	1.042831766		2	120.75	1.004919063
2	178.254	178254	730.6466	729.5435	729.5435	730.6466	0.998490241	1.021427388		2	121	1.004596665
2	178.558	178558	803.0674	890.6397	890.6397	803.0674	1.109047261	1.003406062		2	121.25	1.003263044
2	178.901	178901	875.5327	817.4173	817.4173	875.5327	0.93362281	0.976392929		2	121.5	1.000270308
2	179.391	179391	1049.143	909.4533	909.4533	1049.143	0.866853518	0.936625131		2	121.75	0.995676185
2	179.784	179784	756.3788	752.7135	752.7135	756.3788	0.995154148	0.90357485		2	122	0.991563336
2	180.045	180045	1105.179	979.1674	979.1674	1105.179	0.885980823	0.881678309		2	122.25	0.987537217
2	180.512	180512	1080.336	848.7958	848.7958	1080.336	0.785677604	0.84198085		2	122.5	0.984281932
2	180.682	180682	1527.53	1073.685	1073.685	1527.53	0.702889632	0.827293454		2	122.75	0.982078799
2	181.046	181046	755.2516	711.1439	711.1439	755.2516	0.941598667	0.800491879		2	123	0.980395315
2	181.313	181313	838.5379	750.85	750.85	838.5379	0.895427625	0.778831749		2	123.25	0.979493144
2	181.673	181673	1116.637	807.7417	807.7417	1116.637	0.723369994	0.748303998		2	123.5	0.980626686
2	181.856	181856	1200.017	835.5333	835.5333	1200.017	0.696267886	0.741673062		2	123.75	0.982383
2	182.066	182066	1269.52	996.9333	996.9333	1269.52	0.785283651	0.743895972		2	124	0.984588157
2	182.353	182353	1321.64	885.7396	885.7396	1321.64	0.670182198	0.756407825		2	124.25	0.98672411
2	182.764	182764	1209.029	797.1695	797.1695	1209.029	0.659346881	0.781365317		2	124.5	0.989137018
2	183.065	183065	900.8842	715.4275	715.4275	900.8842	0.794139247	0.829341647		2	124.75	0.990912552
2	183.293	183293	967.8889	815.5615	815.5615	967.8889	0.84261892	0.863947947		2	125	0.990352781
2	183.716	183716	615.6191	666.7478	666.7478	615.6191	1.083052491	0.892433632		2	125.25	0.989228521
2	183.878	183878	605.1519	625.3558	625.3558	605.1519	1.033386494	0.901576087		2	125.5	0.988253386
2	184.058	184058	1043.56	837.5767	837.5767	1043.56	0.802614799	0.909230728		2	125.75	0.990165955
2	184.248	184248	840.6865	821.5878	821.5878	840.6865	0.977282019	0.911543578		2	126	0.99216332
2	184.436	184436	847.7533	795.437	795.437	847.7533	0.938288297	0.909198264		2	126.25	0.992995912
2	184.668	184668	1046.355	989.5733	989.5733	1046.355	0.945733809	0.907291771		2	126.5	0.993519573
2	184.992	184992	1529.421	1095.139	1095.139	1529.421	0.716048099	0.898395957		2	126.75	0.993928129
2	185.179	185179	1891.266	1346.803	1346.803	1891.266	0.712117174	0.887956601		2	127	0.994278758
2	185.573	185573	922.2148	861.0035	861.0035	922.2148	0.933625767	0.872820147		2	127.25	0.994645422
2	185.846	185846	760.6664	722.8208	722.8208	760.6664	0.950246784	0.878637982		2	127.5	0.995233188
2	186.13	186130	672.2083	696.7896	696.7896	672.2083	1.03656798	0.885527023		2	127.75	0.996179948
2	186.542	186542	1655.412	1237.78	1237.78	1655.412	0.747717185	0.894172467		2	128	0.997431332
2	186.893	186893	999.5226	1009.979	1009.979	999.5226	1.010461394	0.903649342		2	128.25	0.998679331
2	187.079	187079	715.9422	623.6699	623.6699	715.9422	0.871117668	0.90408083		2	128.5	0.999861109
2	187.46	187460	788.9101	697.6551	697.6551	788.9101	0.884327758	0.888822199		2	128.75	1.001042886
2	187.759	187759	777.4421	649.092	649.092	777.4421	0.834907191	0.868856674		2	129	1.001901502
2	188.241	188241	755.4057	647.0106	647.0106	755.4057	0.856507437	0.844128291		2	129.25	1.002020052
2	188.678	188678	679.9637	614.3394	614.3394	679.9637	0.903488524	0.837929264		2	129.5	1.001823564
2	189.103	189103	1188.872	891.0034	891.0034	1188.872	0.749452759	0.837624198		2	129.75	1.001408965
2	189.36	189360	781.9701	644.323	644.323	781.9701	0.82397396	0.839348551		2	130	0.998983872
2	189.706	189706	897.4158	812.404	812.404	897.4158	0.905270444	0.859762296		2	130.25	0.995246552
2	189.879	189879	1077.722	812.78	812.78	1077.722	0.754164803	0.866559032		2	130.5	0.992455834
2	190.292	190292	938.7852	762.1567	762.1567	938.7852	0.811854192	0.870410619		2	130.75	0.99124046
2	190.553	190553	852.5823	789.6871	789.6871	852.5823	0.926229761	0.871887362		2	131	0.990125974
2	190.79	190790	747.6091	758.5228	758.5228	747.6091	1.014598137	0.868513552		2	131.25	0.988904557
2	191.066	191066	723.1745	709.1625	709.1625	723.1745	0.980624317	0.861100232		2	131.5	0.987919669
2	191.357	191357	1325.665	1109.512	1109.512	1325.665	0.836947494	0.84839746		2	131.75	0.986720765
2	191.655	191655	2202.092	1330.709	1330.709	2202.092	0.604293099	0.810780542		2	132	0.983627471
2	191.845	191845	1527.512	1161.704	1161.704	1527.512	0.760520376	0.778178516		2	132.25	0.979398717
2	192.104	192104	1242.097	850.6645	850.6645	1242.097	0.684861569	0.744587585		2	132.5	0.974970938
2	192.272	192272	844.7931	789.1621	789.1621	844.7931	0.934148373	0.717759575		2	132.75	0.97246792
2	192.671	192671	1053.822	796.0263	796.0263	1053.822	0.755370736	0.647942676		2	133	0.972366584
2	193.103	193103	2167.754	1233.462	1233.462	2167.754	0.569004601	0.657067176		2	133.25	0.974934138
2	193.426	193426	2027.516	1240.853	1240.853	2027.516	0.612006514	0.688785923		2	133.5	0.977980725
2	193.67	193670	1962.247	1133.989	1133.989	1962.247	0.577903291	0.737034273		2	133.75	0.981435938
2	193.902	193902	1914.471	1235.3	1235.3	1914.471	0.645243516	0.809792353		2	134	0.986072205
2	194.137	194137	874.5709	886.3682	886.3682	874.5709	1.013489244	0.905631807		2	134.25	0.989837759
2	194.396	194396	871.56	982.3764	982.3764	871.56	1.127147184	1.02330267		2	134.5	0.990724019
2	194.574	194574	797.4668	1037.823	1037.823	797.4668	1.301399632	1.116319183		2	134.75	0.990272181
2	194.838	194838	944.9012	1198.605	1198.605	944.9012	1.268497701	1.279764019		2	135	0.98936261
2	195.116	195116	700.3221	948.438	948.438	700.3221	1.354288263	1.451773		2	135.25	0.984688659
2	195.352	195352	941.7105	1396.669	1396.669	941.7105	1.483119281	1.616941683		2	135.5	0.978820114
2	195.581	195581	974.9813	1558.352	1558.352	974.9813	1.598340399	1.773780318		2	135.75	0.974936337
2	195.743	195743	902.0649	1812.101	1812.101	902.0649	2.008836615	1.874673403		2	136	0.975159631
2	196.026	196026	1415.113	3107.45	3107.45	1415.113	2.195902377	2.065223311		2	136.25	0.977880798
2	196.189	196189	1187.127	2579.388	2579.388	1187.127	2.172798698	2.14786438		2	136.5	0.98089751
2	196.448	196448	2289.751	4112.145	4112.145	2289.751	1.79589178	2.249885888		2	136.75	0.987394149
2	196.766	196766	914.7376	2662.704	2662.704	914.7376	2.910893791	2.345928893		2	137	0.996624055
2	197.205	197205	874.5432	2686.549	2686.549	874.5432	3.071945445	2.338414041		2	137.25	1.00308626
2	197.514	197514	1461.745	2573.486	2573.486	1461.745	1.760557416	2.275383361		2	137.5	1.007286596
2	198.064	198064	1311.431	2626.857	2626.857	1311.431	2.003046291	2.233787967		2	137.75	1.009325446
2	198.438	198438	1047.715	2009.464	2009.464	1047.715	1.917949061	2.356910652		2	138	1.00843653
2	198.856	198856	1190.918	2693.239	2693.239	1190.918	2.261481479	2.495791636		2	138.25	1.006674884
2	199.186	199186	1332.456	2959.237	2959.237	1332.456	2.220889095	2.62237297		2	138.5	1.004693063
2	199.452	199452	1014.665	3406.522	3406.522	1014.665	3.357287381	2.762753105		2	138.75	1.001308973
2	199.761	199761	576.8655	1787.52	1787.52	576.8655	3.098677248	2.832693261		2	139	0.996381973
2	200.14	200140	622.4456	1808.54	1808.54	622.4456	2.905539054	2.736052376		2	139.25	0.991442647
2	200.322	200322	619.0794	1849.069	1849.069	619.0794	2.986804277	2.655287918		2	139.5	0.986503321
2	200.533	200533	763.365	2081.937	2081.937	763.365	2.727315242	2.54622666		2	139.75	0.981817773
2	200.829	200829	827.4537	1736.182	1736.182	827.4537	2.098222535	2.282042964		2	140	0.977926796
2	201.031	201031	835.1689	1680.802	1680.802	835.1689	2.012529442	2.040503208		2	140.25	0.975357124
2	201.315	201315	877.5217	1429.489	1429.489	877.5217	1.629007009	1.743035723		2	140.5	0.975280127
2	201.484	201484	1313.246	1796.61	1796.61	1313.246	1.36806813	1.574813113		2	140.75	0.976064248
2	201.863	201863	1287.847	1545.565	1545.565	1287.847	1.200115386	1.175074049		2	141	0.98008959
2	202.108	202108	1238.518	1172.19	1172.19	1238.518	0.946445671	1.015324823		2	141.25	0.985894937
2	202.477	202477	1608.39	1143.114	1143.114	1608.39	0.710719415	0.8241132		2	141.5	0.991962357
2	202.64	202640	1240.238	1086.363	1086.363	1240.238	0.875931071	0.762224003		2	141.75	1.000460576
2	202.986	202986	1847.274	1291.392	1291.392	1847.274	0.699079833	0.704046553		2	142	1.008045274
2	203.203	203203	2767.106	1537.191	1537.191	2767.106	0.55552299	0.686257263		2	142.25	1.014361173
2	203.385	203385	1374.29	1064.646	1064.646	1374.29	0.774688021	0.681164593		2	142.5	1.017536658
2	203.811	203811	1399.194	1025.937	1025.937	1399.194	0.733234276	0.742463872		2	142.75	1.018115671
2	204.064	204064	1080.814	875.027	875.027	1080.814	0.809599987	0.775006648		2	143	1.016163984
2	204.323	204323	1220.09	927.914	927.914	1220.09	0.760529141	0.807905195		2	143.25	1.013724637
2	204.642	204642	1022.163	956.0727	956.0727	1022.163	0.9353427	0.855659756		2	143.5	1.009981035
2	205.002	205002	978.4245	912.7265	912.7265	978.4245	0.932853276	0.875948448		2	143.75	1.006746903
2	205.204	205204	882.1909	836.0311	836.0311	882.1909	0.947675951	0.88441399		2	144	1.004895311
2	205.5	205500	1176.897	1148.306	1148.306	1176.897	0.975706455	0.911219454		2	144.25	1.003362664
2	205.765	205765	1779.199	1397.574	1397.574	1779.199	0.785507411	0.953350196		2	144.5	1.002174057
2	205.992	205992	1052.403	1016.033	1016.033	1052.403	0.965440996	0.995460602		2	144.75	1.001325117
2	206.267	206267	1032.724	1031.665	1031.665	1032.724	0.998974557	1.050652485		2	145	1.000692301
2	206.516	206516	1451.497	1424.159	1424.159	1451.497	0.981165652	1.123327333		2	145.25	1.000467812
2	206.721	206721	753.1393	899.9835	899.9835	753.1393	1.194976149	1.196104971		2	145.5	1.001067672
2	206.928	206928	757.9544	1064.646	1064.646	757.9544	1.404630674	1.25528804		2	145.75	1.002386531
2	207.152	207152	692.5828	956.8756	956.8756	692.5828	1.381604625	1.323126328		2	146	1.004820736
2	207.339	207339	707.3494	960.054	960.054	707.3494	1.357255693	1.370998165		2	146.25	1.007766239
2	207.631	207631	752.35	1028.767	1028.767	752.35	1.367404798	1.402442296		2	146.5	1.010853787
2	207.807	207807	785.9003	1226.831	1226.831	785.9003	1.561051701	1.410554183		2	146.75	1.014545384
2	208.001	208001	1066.377	1434.24	1434.24	1066.377	1.344965242	1.40694498		2	147	1.019129271
2	208.208	208208	866.1131	1120.572	1120.572	866.1131	1.293794078	1.374072809		2	147.25	1.022666507
2	208.425	208425	777.3954	1090.286	1090.286	777.3954	1.402485788	1.316950293		2	147.5	1.025973503
2	208.633	208633	703.199	960.4582	960.4582	703.199	1.365841248	1.272635252		2	147.75	1.02813056
2	208.948	208948	944.4347	1049.917	1049.917	944.4347	1.111688294	1.201901654		2	148	1.029584607
2	209.121	209121	745.891	837.0755	837.0755	745.891	1.122249095	1.1560308		2	148.25	1.028781764
2	209.373	209373	855.5355	835.6861	835.6861	855.5355	0.976798859	1.111660969		2	148.5	1.025941114
2	209.749	209749	820.4702	930.0558	930.0558	820.4702	1.133564388	1.098796965		2	148.75	1.023077335
2	209.99	209990	959.7466	1078.932	1078.932	959.7466	1.124184238	1.099221951		2	149	1.020144757
2	210.191	210191	1123.731	1183.965	1183.965	1123.731	1.053601796	1.112342531		2	149.25	1.01606512
2	210.424	210424	1075.098	1148.139	1148.139	1075.098	1.067938923	1.147074878		2	149.5	1.01216101
2	210.841	210841	965.9741	1259.723	1259.723	965.9741	1.304096041	1.191460812		2	149.75	1.009073056
2	211.104	211104	980.058	1319.809	1319.809	980.058	1.346664177	1.192005278		2	150	1.007651874
2	211.323	211323	1191.462	1410.605	1410.605	1191.462	1.183927813	1.190219672		2	150.25	1.006680963
2	211.652	211652	863.5228	1011.621	1011.621	863.5228	1.171504678	1.171103967		2	150.5	1.005552639
2	211.938	211938	851.5279	897.7847	897.7847	851.5279	1.054322119	1.117877574		2	150.75	1.004230358
2	212.283	212283	1085.928	1263.361	1263.361	1085.928	1.163392969	1.027671282		2	151	1.001391255
2	212.481	212481	1339.615	1217.253	1217.253	1339.615	0.908658831	0.986920268		2	151.25	0.998534793
2	212.807	212807	1034.481	1026.582	1026.582	1034.481	0.992364287	0.913916221		2	151.5	0.995681005
2	213.071	213071	1204.319	861.8011	861.8011	1204.319	0.715592048	0.862092007		2	151.75	0.993747671
2	213.331	213331	947.9906	783.3623	783.3623	947.9906	0.826339734	0.837187728		2	152	0.992386097
2	213.574	213574	926.624	676.1486	676.1486	926.624	0.72969036	0.822448387		2	152.25	0.991308949
2	213.902	213902	807.5996	766.3563	766.3563	807.5996	0.948931005	0.811815992		2	152.5	0.991496151
2	214.226	214226	1025.254	828.0962	828.0962	1025.254	0.80769858	0.840372741		2	152.75	0.993069059
2	214.484	214484	1275.777	865.4896	865.4896	1275.777	0.678401946	0.865211991		2	153	0.995703745
2	214.786	214786	850.2872	787.0835	787.0835	850.2872	0.925667821	0.876899857		2	153.25	0.999155378
2	215.013	215013	842.0214	836.951	836.951	842.0214	0.9939783	0.886557386		2	153.5	1.003742867
2	215.327	215327	803.0891	740.9597	740.9597	803.0891	0.922636978	0.883443149		2	153.75	1.007827401
2	215.548	215548	808.1306	791.6115	791.6115	808.1306	0.979558873	0.84697583		2	154	1.012752176
2	215.78	215780	903.1145	773.4725	773.4725	903.1145	0.856450096	0.806301759		2	154.25	1.016580226
2	216.034	216034	1186.943	981.2225	981.2225	1186.943	0.826680388	0.773432822		2	154.5	1.019212859
2	216.52	216520	2070.928	1234.854	1234.854	2070.928	0.596280508	0.692018649		2	154.75	1.021397741
2	216.716	216716	2715.445	1138.023	1138.023	2715.445	0.419092635	0.678421559		2	155	1.023099583
2	216.896	216896	1807.519	902.9169	902.9169	1807.519	0.499533836	0.684641325		2	155.25	1.024440748
2	217.059	217059	1787.475	1101.094	1101.094	1787.475	0.616005259	0.698753665		2	155.5	1.025313765
2	217.235	217235	604.8265	623.9907	623.9907	604.8265	1.03168545	0.712753266		2	155.75	1.025791189
2	217.528	217528	969.7354	861.1853	861.1853	969.7354	0.888062146	0.759470792		2	156	1.026047566
2	217.898	217898	1140.589	840.401	840.401	1140.589	0.736813173	0.848888456		2	156.25	1.025367576
2	218.082	218082	863.4872	870.9171	870.9171	863.4872	1.008604528	0.876201071		2	156.5	1.02438632
2	218.421	218421	842.6696	724.8129	724.8129	842.6696	0.860138897	0.88942348		2	156.75	1.022978637
2	218.655	218655	907.6347	787.8472	787.8472	907.6347	0.868022344	0.889064744		2	157	1.020630714
2	218.873	218873	849.4148	786.0053	786.0053	849.4148	0.925349193	0.873339845		2	157.25	1.017367268
2	219.076	219076	1032.137	781.597	781.597	1032.137	0.757260906	0.847882756		2	157.5	1.013400901
2	219.276	219276	783.2867	674.9574	674.9574	783.2867	0.861699043	0.834301759		2	157.75	1.007546737
2	219.688	219688	729.3934	693.9438	693.9438	729.3934	0.951398518	0.831597273		2	158	1.000208318
2	219.867	219867	1109.788	810.0194	810.0194	1109.788	0.729886609	0.833469267		2	158.25	0.993302299
2	220.126	220126	1221.053	888.2906	888.2906	1221.053	0.727479151	0.844990782		2	158.5	0.986436002
2	220.297	220297	1029.208	826.0362	826.0362	1029.208	0.802594033	0.85867568		2	158.75	0.978788338
2	220.575	220575	1461.573	968.5081	968.5081	1461.573	0.662647777	0.887796878		2	159	0.970798062
2	220.791	220791	1099.348	1073.386	1073.386	1099.348	0.976384184	0.916776551		2	159.25	0.96596445
2	220.971	220971	916.1116	1038.129	1038.129	916.1116	1.133190541	0.941350433		2	159.5	0.967473949
2	226.877	226877	5905.291	5693.438	5693.438	5905.291	0.964124884	0.931907979		2	159.75	0.97159041
2	227.244	227244	1372.937	1200.952	1200.952	1372.937	0.874732053	0.965563		2	160	0.976745021
2	227.631	227631	864.8745	775.4238	775.4238	864.8745	0.89657378	0.995425176		2	160.25	0.981611502
2	227.997	227997	763.0247	914.5121	914.5121	763.0247	1.198535382	1.018092294		2	160.5	0.985865474
2	228.403	228403	857.5912	875.4566	875.4566	857.5912	1.02083207	1.035034546		2	160.75	0.990527039
2	228.652	228652	670.884	754.9119	754.9119	670.884	1.125249522	1.042435361		2	161	0.994534979
2	228.885	228885	501.4749	566.3424	566.3424	501.4749	1.129353433	1.0492234		2	161.25	0.997159543
2	229.089	229089	784.4147	854.8906	854.8906	784.4147	1.089845206	1.050560549		2	161.5	0.999491721
2	229.29	229290	780.8321	831.3746	831.3746	780.8321	1.064729024	1.046529139		2	161.75	1.000629534
2	229.554	229554	938.3618	954.8467	954.8467	938.3618	1.017567744	1.044155449		2	162	1.001020549
2	229.922	229922	771.1889	767.7226	767.7226	771.1889	0.995505252	1.032793986		2	162.25	1.000251606
2	230.265	230265	700.4774	678.5607	678.5607	700.4774	0.968711767	1.029158731		2	162.5	0.998939195
2	230.671	230671	838.4063	896.5484	896.5484	838.4063	1.069348358	1.053443679		2	162.75	0.997634826
2	230.859	230859	1019.13	902.0918	902.0918	1019.13	0.885158714	1.070097932		2	163	0.996450191
2	231.111	231111	635.7737	783.9863	783.9863	635.7737	1.233121628	1.101827195		2	163.25	0.993684357
2	231.37	231370	638.3117	809.0444	809.0444	638.3117	1.267475436	1.136595932		2	163.5	0.988434749
2	231.575	231575	611.854	752.7503	752.7503	611.854	1.230277648	1.173792356		2	163.75	0.982408023
2	231.872	231872	538.8652	658.4621	658.4621	538.8652	1.221942148	1.244363857		2	164	0.9737651
2	232.222	232222	689.7254	914.5121	914.5121	689.7254	1.325907528	1.344684878		2	164.25	0.963265426
2	232.54	232540	1136.163	1480.131	1480.131	1136.163	1.302745293	1.475546963		2	164.5	0.955837523
2	232.997	232997	608.5609	965.4051	965.4051	608.5609	1.586373853	1.712907751		2	164.75	0.953440146
2	233.19	233190	710.2357	1335.81	1335.81	710.2357	1.880798163	1.837401001		2	165	0.955147372
2	233.4	233400	803.8557	1532.34	1532.34	803.8557	1.906237649	2.002068131		2	165.25	0.95808506
2	233.621	233621	769.1851	1767.74	1767.74	769.1851	2.298198444	2.199450524		2	165.5	0.962404357
2	233.982	233982	750.9178	2210.02	2210.02	750.9178	2.943091774	2.535537582		2	165.75	0.967155956
2	234.251	234251	913.8232	2446.702	2446.702	913.8232	2.67743476	2.799642144		2	166	0.972867366
2	234.578	234578	963.6596	2705.596	2705.596	963.6596	2.807626261	3.156616087		2	166.25	0.978624605
2	234.839	234839	934.1479	3160.872	3160.872	934.1479	3.383695451	3.447202119		2	166.5	0.983908347
2	235.274	235274	841.4338	3845.083	3845.083	841.4338	4.569679754	4.042966185		2	166.75	0.989482726
2	235.962	235962	1636.628	5727.835	5727.835	1636.628	3.499778202	4.996066074		2	167	0.995392842
2	236.238	236238	1078.216	6250.512	6250.512	1078.216	5.79708704	5.178784195		2	167.25	1.000594103
2	236.407	236407	934.2333	5202.924	5202.924	934.2333	5.569191336	5.156438965		2	167.5	1.004618964
2	236.909	236909	546.1544	3894.778	3894.778	546.1544	7.13127643	4.856137913		2	167.75	1.006274423
2	237.133	237133	747.0987	4329.625	4329.625	747.0987	5.795251685	4.801637314		2	168	1.006888029
2	237.483	237483	1139.957	3649.725	3649.725	1139.957	3.201633921	4.621264248		2	168.25	1.007822033
2	237.687	237687	658.8434	2177.352	2177.352	658.8434	3.30480961	4.567882816		2	168.5	1.009561612
2	237.853	237853	772.7267	2546.042	2546.042	772.7267	3.294880324	4.585893437		2	168.75	1.011301191
2	238.067	238067	813.3622	3386.328	3386.328	813.3622	4.163370267	4.649790137		2	169	1.013040769
2	238.364	238364	578.4485	2479.545	2479.545	578.4485	4.286544092	4.719332781		2	169.25	1.014780348
2	238.656	238656	614.4048	3859.36	3859.36	614.4048	6.281461343	4.905123631		2	169.5	1.016519926
2	238.977	238977	1298.068	7593.795	7593.795	1298.068	5.850074881	5.212642556		2	169.75	1.018170811
2	239.195	239195	1389.558	7996.28	7996.28	1389.558	5.754549288	5.250379483		2	170	1.01981462
2	239.435	239435	862.9846	4634.763	4634.763	862.9846	5.37062075	5.127570564		2	170.25	1.021347461
2	239.745	239745	970.5535	5760.476	5760.476	970.5535	5.935248289	4.862530106		2	170.5	1.023137027
2	240.01	240010	901.1615	3547.406	3547.406	901.1615	3.936481974	4.346768604		2	170.75	1.025194228
2	240.186	240186	1145.066	3516.358	3516.358	1145.066	3.070878011	3.906635162		2	171	1.027266165
2	240.366	240366	1094.243	3628.831	3628.831	1094.243	3.316293547	3.540677417		2	171.25	1.028609772
2	240.694	240694	1052.198	2635.913	2635.913	1052.198	2.505149221	2.928808538		2	171.5	1.02899576
2	241.005	241005	785.6636	1799.407	1799.407	785.6636	2.290302109	2.303292476		2	171.75	1.028700195
2	241.231	241231	706.3017	1595.383	1595.383	706.3017	2.25878403	1.950883379		2	172	1.027987969
2	241.776	241776	819.4669	1238.522	1238.522	819.4669	1.511375261	1.469964182		2	172.25	1.026179078
2	242.024	242024	961.3438	1098.838	1098.838	961.3438	1.143022923	1.333135263		2	172.5	1.023785998
2	242.297	242297	1251.465	1297.644	1297.644	1251.465	1.036899953	1.20347696		2	172.75	1.02120419
2	242.468	242468	913.8082	1040.136	1040.136	913.8082	1.138243233	1.140702405		2	173	1.019665145
2	242.653	242653	1448.9	1637.214	1637.214	1448.9	1.129970322	1.088754911		2	173.25	1.0204098
2	243.019	243019	722.4695	889.2083	889.2083	722.4695	1.230790089	1.053485147		2	173.5	1.022044337
2	243.273	243273	965.8851	987.8276	987.8276	965.8851	1.022717505	1.075382985		2	173.75	1.022142558
2	243.505	243505	1064.419	1026.616	1026.616	1064.419	0.96448485	1.086674104		2	174	1.020495606
2	243.687	243687	734.5328	856.0783	856.0783	734.5328	1.16547321	1.098302137		2	174.25	1.018716737
2	244.022	244022	761.552	855.8938	855.8938	761.552	1.123880969	1.131535669		2	174.5	1.017085036
2	244.371	244371	993.0873	1103.026	1103.026	993.0873	1.110703963	1.145115573		2	174.75	1.015294957
2	244.567	244567	674.9227	822.2331	822.2331	674.9227	1.218262625	1.151887716		2	175	1.014812123
2	244.756	244756	826.2868	905.846	905.846	826.2868	1.096285212	1.144276732		2	175.25	1.016072458
2	244.941	244941	812.1506	934.0088	934.0088	812.1506	1.150043847	1.11820128		2	175.5	1.018800913
2	245.148	245148	636.6817	755.6364	755.6364	636.6817	1.186835431	1.083838145		2	175.75	1.021223332
2	245.366	245366	870.4942	1016.002	1016.002	870.4942	1.167155393	1.031105296		2	176	1.024039051
2	245.603	245603	1247.258	1122.375	1122.375	1247.258	0.899873964	0.94861952		2	176.25	1.026800559
2	245.909	245909	1236.118	1030.352	1030.352	1236.118	0.833538546	0.866394398		2	176.5	1.029509512
2	246.279	246279	1256.916	893.9652	893.9652	1256.916	0.711237028	0.807642876		2	176.75	1.032059244
2	246.501	246501	1567.061	1020.753	1020.753	1567.061	0.651380514	0.780745113		2	177	1.033357401
2	246.805	246805	1610.757	1288.222	1288.222	1610.757	0.799761851	0.780983798		2	177.25	1.03419396
2	247.149	247149	1210.184	1001.094	1001.094	1210.184	0.82722462	0.872665059		2	177.5	1.033754241
2	247.363	247363	1345.52	1216.182	1216.182	1345.52	0.903875082	0.955712375		2	177.75	1.032169246
2	247.651	247651	706.3134	736.5212	736.5212	706.3134	1.042768267	1.04144429		2	178	1.030042735
2	247.857	247857	822.351	951.2243	951.2243	822.351	1.156713253	1.086958257		2	178.25	1.027656682
2	248.08	248080	774.7253	971.5091	971.5091	774.7253	1.254004613	1.137414228		2	178.5	1.024867914
2	248.271	248271	654.6881	908.6924	908.6924	654.6881	1.387977573	1.16360842		2	178.75	1.021367332
2	248.588	248588	593.2617	844.302	844.302	593.2617	1.423152717	1.190939878		2	179	1.017608825
2	248.801	248801	957.6834	969.658	969.658	957.6834	1.012503715	1.222167107		2	179.25	1.01378187
2	249.139	249139	1141.718	1041.473	1041.473	1141.718	0.912198108	1.251131081		2	179.5	1.0098945
2	249.422	249422	811.2958	1108.686	1108.686	811.2958	1.366561986	1.262940989		2	179.75	1.005928977
2	249.698	249698	1343.659	1833.645	1833.645	1343.659	1.36466544	1.326036043		2	180	1.001971708
2	250.008	250008	760.5583	1185.367	1185.367	760.5583	1.558548503	1.444109983		2	180.25	0.997972802
2	250.443	250443	666.5712	1190.453	1190.453	666.5712	1.785935246	1.693081659		2	180.5	0.99396447
2	250.694	250694	819.2805	1735.196	1735.196	819.2805	2.117951056	1.947330287		2	180.75	0.990057418
2	250.978	250978	1000.043	1845.248	1845.248	1000.043	1.845168658	2.49744037		2	181	0.986585442
2	251.162	251162	1170.67	2350.448	2350.448	1170.67	2.00778016	2.839191613		2	181.25	0.982825138
2	251.4	251400	1560.829	3534.755	3534.755	1560.829	2.264665123	3.225606078		2	181.5	0.978870189
2	251.584	251584	515.3742	1811.435	1811.435	515.3742	3.514795657	3.559750058		2	181.75	0.975576894
2	251.824	251824	984.7195	4641.822	4641.822	984.7195	4.713852016	3.926980665		2	182	0.975139949
2	252.059	252059	806.6518	5025.156	5025.156	806.6518	6.229647042	4.274433075		2	182.25	0.976784709
2	252.221	252221	607.5657	3109.263	3109.263	607.5657	5.117574939	4.540775014		2	182.5	0.979315313
2	252.49	252490	614.9124	2944.325	2944.325	614.9124	4.788202352	4.87750156		2	182.75	0.982178679
2	252.799	252799	1235.839	5062.855	5062.855	1235.839	4.096694634	5.033267971		2	183	0.989433995
2	253.356	253356	1209.115	5386.604	5386.604	1209.115	4.45499725	4.981917904		2	183.25	0.996684385
2	253.821	253821	1108.318	5902.843	5902.843	1108.318	5.325947066	4.751283781		2	183.5	1.000544675
2	254.131	254131	857.3079	5033.023	5033.023	857.3079	5.870729758	4.357498428		2	183.75	1.00365017
2	254.36	254360	923.5396	3926.824	3926.824	923.5396	4.251928125	4.080293325		2	184	1.005991233
2	254.781	254781	748.49	2022.853	2022.853	748.49	2.702578525	3.810618696		2	184.25	1.006887987
2	255.111	255111	1241.808	3201.12	3201.12	1241.808	2.577789803	3.614395487		2	184.5	1.006351131
2	255.98	255980	2900.991	5939.119	5939.119	2900.991	2.047272467	3.269539447		2	184.75	1.005666084
2	256.183	256183	1904.043	5804.609	5804.609	1904.043	3.048570332	3.290315384		2	185	1.004328609
2	256.833	256833	897.8799	3600.921	3600.921	897.8799	4.010470665	3.493149975		2	185.25	1.001929344
2	257.029	257029	1333.975	5145.37	5145.37	1333.975	3.857171236	3.443371782		2	185.5	1.000117813
2	257.254	257254	1220.155	5058.254	5058.254	1220.155	4.145583143	3.387752319		2	185.75	1.000300305
2	257.478	257478	1148.87	4931.895	4931.895	1148.87	4.292822513	3.304975511		2	186	1.001390775
2	257.659	257659	900.0854	3924.401	3924.401	900.0854	4.360031837	3.224523337		2	186.25	1.002460513
2	257.844	257844	1641.35	5169.358	5169.358	1641.35	3.149455022	3.131431435		2	186.5	1.003449995
2	258.073	258073	1099.489	2905.773	2905.773	1099.489	2.642839537	2.988859352		2	186.75	1.00467548
2	258.454	258454	966.0658	2051.738	2051.738	966.0658	2.123807716	2.714609352		2	187	1.005450534
2	258.779	258779	163.1827	343.7675	343.7675	163.1827	2.106641819	2.431442181		2	187.25	1.004193393
2	259.035	259035	192.3189	380.8554	380.8554	192.3189	1.980332666	2.201519712		2	187.5	1.002103296
2	259.504	259504	221.072	383.6313	383.6313	221.072	1.735322881	1.851487686		2	187.75	0.998954624
2	265.418	265418	3431.555	3509.95	3509.95	3431.555	1.022845328	1.548983171		2	188	0.996509192
2	265.722	265722	208.1986	372.9883	372.9883	208.1986	1.79150244	1.550650519		2	188.25	0.994153031
2	265.916	265916	206.8741	366.8635	366.8635	206.8741	1.773366023	1.545406235		2	188.5	0.993484132
2	266.209	266209	1554.196	2613.122	2613.122	1554.196	1.681333628	1.525475629		2	188.75	0.992998129
2	266.48	266480	1118.408	1761.3	1761.3	1118.408	1.574827791	1.493259377		2	189	0.992964282
2	266.914	266914	840.8191	1385.816	1385.816	840.8191	1.648173787	1.424810542		2	189.25	0.993136369
2	267.221	267221	1081.045	1399.422	1399.422	1081.045	1.294508554	1.359415219		2	189.5	0.994833523
2	267.412	267412	1021.762	1417.019	1417.019	1021.762	1.386838618	1.310798827		2	189.75	0.99745198
2	267.706	267706	1182.943	1383.289	1383.289	1182.943	1.169362345	1.237655344		2	190	0.998620741
2	267.952	267952	648.1284	836.7785	836.7785	648.1284	1.291069023	1.161651841		2	190.25	0.999060492
2	268.215	268215	768.0597	765.6584	765.6584	768.0597	0.99687355	1.060523303		2	190.5	0.999356346
2	268.503	268503	1304.483	1185.738	1185.738	1304.483	0.9089716	0.970950811		2	190.75	0.998883955
2	268.746	268746	1316.646	1144.799	1144.799	1316.646	0.869481242	0.921172391		2	191	0.997712654
2	269.042	269042	1177.264	1059.834	1059.834	1177.264	0.90025177	0.870217439		2	191.25	0.995863325
2	269.474	269474	1347.731	1081.934	1081.934	1347.731	0.802781861	0.822198086		2	191.5	0.991577628
2	269.871	269871	1622.595	1038.506	1038.506	1622.595	0.640027857	0.841920666		2	191.75	0.984812574
2	270.146	270146	1124.419	950.7985	950.7985	1124.419	0.845590923	0.861274099		2	192	0.977946266
2	270.785	270785	665.4877	719.3087	719.3087	665.4877	1.080874523	0.897612537		2	192.25	0.971004629
2	270.949	270949	769.5765	825.3076	825.3076	769.5765	1.072417882	0.91126638		2	192.5	0.962817092
2	271.413	271413	761.2228	689.3571	689.3571	761.2228	0.905591766	0.938094815		2	192.75	0.957488146
2	271.727	271727	832.3301	701.7667	701.7667	832.3301	0.843135073	0.936258829		2	193	0.958484109
2	271.9	271900	827.6127	769.9717	769.9717	827.6127	0.930352688	0.931232068		2	193.25	0.961617202
2	272.073	272073	936.8874	820.9543	820.9543	936.8874	0.876257168	0.926720733		2	193.5	0.967637056
2	272.264	272264	910.0593	756.1379	756.1379	910.0593	0.830866626	0.919621165		2	193.75	0.978709675
2	272.593	272593	786.8979	712.1674	712.1674	786.8979	0.905031517	0.901464866		2	194	0.995239235
2	272.789	272789	639.196	666.1905	666.1905	639.196	1.04223196	0.895294355		2	194.25	1.015460987
2	272.979	272979	779.5282	772.411	772.411	779.5282	0.990869862	0.897667462		2	194.5	1.038222859
2	273.368	273368	888.6541	805.3453	805.3453	888.6541	0.906252838	0.909906248		2	194.75	1.066068764
2	273.651	273651	1176.045	932.4661	932.4661	1176.045	0.79288301	0.910359961		2	195	1.095250832
2	273.828	273828	1286.268	1012.992	1012.992	1286.268	0.787543498	0.909647783		2	195.25	1.126477247
2	274.112	274112	941.5131	919.4042	919.4042	941.5131	0.976517693	0.909492589		2	195.5	1.159060502
2	274.291	274291	643.0892	647.1657	647.1657	643.0892	1.006338934	0.913662166		2	195.75	1.189443099
2	274.486	274486	942.2542	795.2692	795.2692	942.2542	0.844007063	0.91790513		2	196	1.221192839
2	274.786	274786	789.1487	807.1862	807.1862	789.1487	1.022856909	0.920595513		2	196.25	1.244614318
2	275.141	275141	828.1345	721.8386	721.8386	828.1345	0.871644159	0.925014487		2	196.5	1.262287312
2	275.54	275540	853.9045	878.5801	878.5801	853.9045	1.028897377	0.920182591		2	196.75	1.276528837
2	275.828	275828	1070.249	928.8581	928.8581	1070.249	0.867889715	0.893855553		2	197	1.276684768
2	276.008	276008	905.6782	762.8255	762.8255	905.6782	0.842269914	0.879098951		2	197.25	1.274291529
2	276.183	276183	1012.316	896.4648	896.4648	1012.316	0.885558264	0.870154072		2	197.5	1.26467294
2	276.446	276446	810.8458	689.7544	689.7544	810.8458	0.850660385	0.854114595		2	197.75	1.260767847
2	276.651	276651	1216.21	989.3729	989.3729	1216.21	0.813488542	0.845186187		2	198	1.25720169
2	276.95	276950	762.8475	627.6558	627.6558	762.8475	0.822780176	0.838079272		2	198.25	1.267838097
2	277.386	277386	843.9507	663.0232	663.0232	843.9507	0.785618402	0.834382249		2	198.5	1.283397029
2	277.64	277640	779.5282	662.178	662.178	779.5282	0.849459968	0.838235161		2	198.75	1.299063976
2	277.976	277976	694.0923	665.9589	665.9589	694.0923	0.95946735	0.859392203		2	199	1.316125043
2	278.181	278181	992.3527	879.5231	879.5231	992.3527	0.886300909	0.877460345		2	199.25	1.335952612
2	278.441	278441	1200.164	953.7826	953.7826	1200.164	0.794710223	0.894773937		2	199.5	1.358109102
2	278.652	278652	1113.244	852.3199	852.3199	1113.244	0.765618229	0.907597531		2	199.75	1.368782089
2	278.986	278986	852.3667	962.4132	962.4132	852.3667	1.129106991	0.927310301		2	200	1.357757005
2	279.361	279361	946.6647	928.6974	928.6974	946.6647	0.981020418	0.930800813		2	200.25	1.341816684
2	279.534	279534	948.1326	832.2505	832.2505	948.1326	0.877778593	0.929356637		2	200.5	1.318436813
2	280.101	280101	648.8164	621.2159	621.2159	648.8164	0.957460231	0.918907531		2	200.75	1.278689413
2	280.294	280294	723.5423	626.5651	626.5651	723.5423	0.865968859	0.912054778		2	201	1.226823816
2	280.466	280466	1004.457	917.865	917.865	1004.457	0.913792228	0.902569463		2	201.25	1.176566572
2	280.795	280795	1022.253	959.7736	959.7736	1022.253	0.938880688	0.885244294		2	201.5	1.128812756
2	281.102	281102	1387.033	1038.349	1038.349	1387.033	0.748611605	0.874731112		2	201.75	1.079078543
2	281.306	281306	1359.285	1080.273	1080.273	1359.285	0.794736203	0.868599729		2	202	1.039749797
2	281.511	281511	826.8908	761.5391	761.5391	826.8908	0.920966952	0.863008547		2	202.25	1.012588595
2	281.729	281729	792.7695	786.1854	786.1854	792.7695	0.991694812	0.855600278		2	202.5	0.988754801
2	281.916	281916	965.743	884.1037	884.1037	965.743	0.915464777	0.850280079		2	202.75	0.975240092
2	282.161	282161	911.5251	721.796	721.796	911.5251	0.79185532	0.844839243		2	203	0.967539021
2	282.367	282367	1158.384	924.7159	924.7159	1158.384	0.798280967	0.840233519		2	203.25	0.964152099
2	282.634	282634	1007.078	784.0271	784.0271	1007.078	0.778516758	0.83881353		2	203.5	0.966560796
2	282.887	282887	1274.194	1069.623	1069.623	1274.194	0.839450664	0.842549396		2	203.75	0.973346012
2	283.084	283084	1016.679	858.6855	858.6855	1016.679	0.844598443	0.847327243		2	204	0.979586968
2	283.281	283281	836.0668	755.8401	755.8401	836.0668	0.904042715	0.854298386		2	204.25	0.985595915
2	283.704	283704	893.4237	799.6762	799.6762	893.4237	0.895069383	0.892016941		2	204.5	0.992342625
2	283.912	283912	833.0629	692.6998	692.6998	833.0629	0.831509601	0.91417454		2	204.75	0.997500156
2	284.165	284165	819.0941	746.2181	746.2181	819.0941	0.911028538	0.930536632		2	205	1.000157632
2	284.368	284368	640.4677	699.3531	699.3531	640.4677	1.091941249	0.930194529		2	205.25	1.002561345
2	284.577	284577	822.1697	799.0019	799.0019	822.1697	0.971821146	0.928331995		2	205.5	1.006831558
2	284.827	284827	888.5262	793.551	793.551	888.5262	0.893109286	0.930627372		2	205.75	1.014328275
2	285.117	285117	1009.783	924.6941	924.6941	1009.783	0.91573546	0.930864972		2	206	1.0230236
2	285.351	285351	1053.155	897.5417	897.5417	1053.155	0.852240838	0.928668749		2	206.25	1.032487287
2	285.631	285631	904.5998	759.123	759.123	904.5998	0.839181039	0.924229748		2	206.5	1.045957625
2	285.804	285804	748.5885	677.3922	677.3922	748.5885	0.904892608	0.919203798		2	206.75	1.06212932
2	286.132	286132	895.93	893.1524	893.1524	895.93	0.996899758	0.903002949		2	207	1.075841094
2	286.398	286398	803.5909	822.8608	822.8608	803.5909	1.023979739	0.886496284		2	207.25	1.089255639
2	286.734	286734	1061.631	879.4296	879.4296	1061.631	0.828375961	0.865252524		2	207.5	1.096823141
2	286.952	286952	903.0213	738.2833	738.2833	903.0213	0.817570195	0.84189559		2	207.75	1.10051841
2	287.35	287350	950.9692	746.8024	746.8024	950.9692	0.785306611	0.796310577		2	208	1.100336688
2	287.695	287695	1063.97	800.2574	800.2574	1063.97	0.752142824	0.780167836		2	208.25	1.092047641
2	287.928	287928	1104.209	784.1222	784.1222	1104.209	0.710121182	0.771258559		2	208.5	1.08034488
2	288.218	288218	1253.55	850.9896	850.9896	1253.55	0.678863707	0.771976949		2	208.75	1.070044852
2	288.429	288429	968.8209	831.1371	831.1371	968.8209	0.857885188	0.789181823		2	209	1.059058197
2	288.604	288604	1169.972	922.5481	922.5481	1169.972	0.78852152	0.81286466		2	209.25	1.048722771
2	288.992	288992	919.0052	809.1217	809.1217	919.0052	0.880432124	0.86246266		2	209.5	1.043818437
2	289.336	289336	900.132	860.1805	860.1805	900.132	0.955615954	0.898647955		2	209.75	1.042211956
2	289.55	289550	955.7015	854.4378	854.4378	955.7015	0.894042544	0.925245058		2	210	1.042414904
2	290.053	290053	561.175	665.5748	665.5748	561.175	1.186037867	0.972500303		2	210.25	1.046425383
2	290.314	290314	830.4585	733.4812	733.4812	830.4585	0.883224387	0.974240158		2	210.5	1.052843407
2	290.669	290669	1122.748	927.0046	927.0046	1122.748	0.82565687	0.970336183		2	210.75	1.057862522
2	290.982	290982	828.2277	891.3448	891.3448	828.2277	1.076207425	0.976508581		2	211	1.059751566
2	291.255	291255	658.6025	695.7457	695.7457	658.6025	1.056396992	0.980109162		2	211.25	1.059567646
2	291.449	291449	926.3433	788.5551	788.5551	926.3433	0.851255793	0.981587448		2	211.5	1.057515633
2	291.757	291757	910.8385	854.5284	854.5284	910.8385	0.938177734	0.985027594		2	211.75	1.052409808
2	292.231	292231	873.5014	815.862	815.862	873.5014	0.934013386	0.990439598		2	212	1.042752879
2	292.448	292448	718.0835	794.4415	794.4415	718.0835	1.106335823	0.989323202		2	212.25	1.030423659
2	292.69	292690	859.9068	950.0236	950.0236	859.9068	1.104798334	0.987032654		2	212.5	1.020307391
2	292.904	292904	715.7983	728.8305	728.8305	715.7983	1.018206525	0.984370043		2	212.75	1.009747798
2	293.08	293080	957.9773	872.6522	872.6522	957.9773	0.910932023	0.979331754		2	213	1.000194195
2	293.342	293342	1118.637	890.2367	890.2367	1118.637	0.795822684	0.959081227		2	213.25	0.994331413
2	293.773	293773	1001.987	1001.599	1001.599	1001.987	0.999612769	0.919562167		2	213.5	0.990934546
2	294.013	294013	821.0666	792.9699	792.9699	821.0666	0.965780242	0.902832821		2	213.75	0.989011852
2	294.387	294387	887.9763	879.3284	879.3284	887.9763	0.990261114	0.874188541		2	214	0.989711678
2	294.57	294570	1169.452	854.5223	854.5223	1169.452	0.730703184	0.869618263		2	214.25	0.993904576
2	295.042	295042	1101.275	834.1221	834.1221	1101.275	0.757414905	0.904259913		2	214.5	0.998270623
2	295.49	295490	870.7193	822.679	822.679	870.7193	0.94482688	0.951806545		2	214.75	1.000095553
2	295.682	295682	910.0142	812.6477	812.6477	910.0142	0.893005516	0.960404601		2	215	1.002075586
2	295.921	295921	612.0297	607.4685	607.4685	612.0297	0.99254742	0.966122205		2	215.25	1.001736553
2	296.135	296135	721.513	793.137	793.137	721.513	1.099269175	0.971499188		2	215.5	0.996208133
2	296.317	296317	537.1084	617.9845	617.9845	537.1084	1.150576867	0.971429225		2	215.75	0.988034472
2	296.524	296524	693.3599	670.5221	670.5221	693.3599	0.967062127	0.954878249		2	216	0.981672702
2	296.798	296798	1035.919	873.3533	873.3533	1035.919	0.843071032	0.925476493		2	216.25	0.974017949
2	297.081	297081	1043.801	819.9314	819.9314	1043.801	0.785524635	0.894791872		2	216.5	0.966118777
2	297.286	297286	910.5239	884.56	884.56	910.5239	0.971484658	0.866843959		2	216.75	0.963143812
2	297.475	297475	1682.363	1195.285	1195.285	1682.363	0.710479843	0.849051537		2	217	0.965793696
2	297.682	297682	1123.381	909.1712	909.1712	1123.381	0.809316875	0.838181346		2	217.25	0.969848826
2	297.987	297987	1106.292	912.8493	912.8493	1106.292	0.825143181	0.826785835		2	217.5	0.977367307
2	298.259	298259	805.6732	692.6293	692.6293	805.6732	0.859690132	0.825829083		2	217.75	0.988328722
2	298.419	298419	802.2492	700.8488	700.8488	802.2492	0.87360486	0.828650127		2	218	0.997930724
2	298.627	298627	572.9368	590.8442	590.8442	572.9368	1.031255454	0.832992608		2	218.25	1.001462483
2	298.825	298825	940.5574	674.7521	674.7521	940.5574	0.717395982	0.842644039		2	218.5	1.002697651
2	299.23	299230	1020.908	812.2396	812.2396	1020.908	0.795605089	0.86622982		2	218.75	1.001360325
2	299.46	299460	930.1048	809.95	809.95	930.1048	0.870815848	0.86851459		2	219	0.996682908
2	299.842	299842	809.4012	708.039	708.039	809.4012	0.874768903	0.871412702		2	219.25	0.992656679
2	300.076	300076	726.6903	692.066	692.066	726.6903	0.95235343	0.870125854		2	219.5	0.992046332
2	301.365	301365	1301.254	992.1803	992.1803	1301.254	0.762480115	0.83548853		2	219.75	0.991935862
2	301.71	301710	939.0777	832.9186	832.9186	939.0777	0.88695387	0.828861961		2	220	0.993282587
2	302.194	302194	1496.32	1125.625	1125.625	1496.32	0.752262217	0.82930762		2	220.25	0.996211528
2	302.448	302448	1159.845	823.0134	823.0134	1159.845	0.709589126	0.837485562		2	220.5	1.000931845
2	302.806	302806	918.249	742.7125	742.7125	918.249	0.808835621	0.857700939		2	220.75	1.006842182
2	303.236	303236	556.6509	689.2096	689.2096	556.6509	1.238136146	0.882382625		2	221	1.012505989
2	303.536	303536	704.9885	654.0879	654.0879	704.9885	0.92779939	0.898625499		2	221.25	1.012430599
2	303.783	303783	829.5791	655.8301	655.8301	829.5791	0.790557645	0.910430011		2	221.5	1.01235521
2	303.949	303949	826.9561	708.6432	708.6432	826.9561	0.856929648	0.916338763		2	221.75	1.012279821
2	304.146	304146	1027.308	769.9902	769.9902	1027.308	0.749522246	0.922901983		2	222	1.012204432
2	304.488	304488	933.392	810.6849	810.6849	933.392	0.868536371	0.929292915		2	222.25	1.012129043
2	304.728	304728	596.3386	621.1315	621.1315	596.3386	1.041575206	0.928965792		2	222.5	1.012053653
2	304.891	304891	558.3186	661.12	661.12	558.3186	1.184126769	0.927050471		2	222.75	1.011978264
2	305.156	305156	901.5723	728.4456	728.4456	901.5723	0.807972472	0.920242811		2	223	1.011902875
2	305.503	305503	1193.732	916.4717	916.4717	1193.732	0.767736561	0.906293234		2	223.25	1.011827486
2	305.86	305860	830.3786	879.2288	879.2288	830.3786	1.058828828	0.890278538		2	223.5	1.011752096
2	306.047	306047	884.7271	868.2752	868.2752	884.7271	0.981404548	0.867407055		2	223.75	1.011676707
2	306.245	306245	929.0453	783.2602	783.2602	929.0453	0.843080741	0.843640136		2	224	1.011601318
2	306.505	306505	1078.072	761.1828	761.1828	1078.072	0.706059336	0.840428778		2	224.25	1.011525929
2	306.922	306922	1758.231	1137.439	1137.439	1758.231	0.64692239	0.849180246		2	224.5	1.011450539
2	307.153	307153	951.6864	837.7665	837.7665	951.6864	0.880296808	0.854955196		2	224.75	1.01137515
2	307.449	307449	767.149	747.1529	747.1529	767.149	0.973934529	0.873932591		2	225	1.011299761
2	307.73	307730	959.7841	789.3475	789.3475	959.7841	0.822421938	0.899924717		2	225.25	1.011224372
2	307.907	307907	436.5376	470.3301	470.3301	436.5376	1.077410285	0.909470626		2	225.5	1.011148983
2	308.117	308117	773.21	748.0877	748.0877	773.21	0.967509086	0.91517113		2	225.75	1.011073593
2	308.335	308335	928.8378	738.8583	738.8583	928.8378	0.795465365	0.919108547		2	226	1.010998204
2	308.565	308565	766.486	690.4796	690.4796	766.486	0.90083785	0.915857289		2	226.25	1.010922815
2	308.745	308745	754.4142	671.1661	671.1661	754.4142	0.889651998	0.899524025		2	226.5	1.010847426
2	308.907	308907	682.2114	670.8265	670.8265	682.2114	0.983311771	0.882143117		2	226.75	1.010772036
2	309.086	309086	754.04	611.2112	611.2112	754.04	0.810581932	0.861961402		2	227	1.012861225
2	309.345	309345	1060.777	821.9819	821.9819	1060.777	0.774886616	0.823579719		2	227.25	1.01716893
2	309.526	309526	932.7523	864.2054	864.2054	932.7523	0.926511143	0.804285489		2	227.5	1.02080748
2	309.842	309842	1246.682	931.0783	931.0783	1246.682	0.746845066	0.780584032		2	227.75	1.024104161
2	310.076	310076	1671.974	1263.214	1263.214	1671.974	0.755522514	0.769600957		2	228	1.027013067
2	310.248	310248	1443.356	1044.574	1044.574	1443.356	0.72371196	0.770676069		2	228.25	1.028980785
2	310.494	310494	1615.54	1054.641	1054.641	1615.54	0.652810206	0.779641649		2	228.5	1.030728817
2	310.728	310728	1264.788	948.9603	948.9603	1264.788	0.750291986	0.785193822		2	228.75	1.032119447
2	310.906	310906	889.7944	769.0215	769.0215	889.7944	0.864268757	0.789904145		2	229	1.033003446
2	311.1	311100	1184.367	1075.274	1075.274	1184.367	0.907889193	0.796367752		2	229.25	1.032504411
2	311.406	311406	878.2621	788.0152	788.0152	878.2621	0.897243773	0.801355879		2	229.5	1.031996953
2	311.738	311738	870.8497	791.9073	791.9073	870.8497	0.909350144	0.808475345		2	229.75	1.030764021
2	311.98	311980	1467.052	801.2788	801.2788	1467.052	0.546182957	0.813755923		2	230	1.0296065
2	312.379	312379	877.5264	713.9669	713.9669	877.5264	0.813613015	0.813278211		2	230.25	1.029106744
2	312.549	312549	867.393	731.3779	731.3779	867.393	0.843190918	0.811569602		2	230.5	1.031728046
2	312.858	312858	880.9869	738.0231	738.0231	880.9869	0.837723126	0.81520458		2	230.75	1.034977276
2	313.193	313193	1017.173	856.7567	856.7567	1017.173	0.842292019	0.84155268		2	231	1.040147082
2	313.499	313499	812.3765	689.9785	689.9785	812.3765	0.849333406	0.874731914		2	231.25	1.046302679
2	313.717	313717	584.0863	510.6441	510.6441	584.0863	0.874261389	0.891359951		2	231.5	1.053790165
2	314.069	314069	735.2811	714.9017	714.9017	735.2811	0.972283525	0.911885047		2	231.75	1.064200051
2	314.347	314347	846.262	755.5329	755.5329	846.262	0.892788404	0.922903336		2	232	1.076587915
2	314.535	314535	1025.565	855.9094	855.9094	1025.565	0.834573528	0.923487905		2	232.25	1.09076326
2	314.736	314736	693.432	722.2882	722.2882	693.432	1.041613597	0.921203842		2	232.5	1.110167855
2	314.91	314910	706.9553	705.9558	705.9558	706.9553	0.998586191	0.919485544		2	232.75	1.133845226
2	315.133	315133	974.2732	823.6113	823.6113	974.2732	0.8453597	0.913829491		2	233	1.158407559
2	315.434	315434	951.7106	847.0798	847.0798	951.7106	0.890060277	0.897626204		2	233.25	1.190397891
2	315.804	315804	831.8924	774.7446	774.7446	831.8924	0.931303856	0.881002863		2	233.5	1.229428645
2	316.112	316112	1084.541	747.4256	747.4256	1084.541	0.689163065	0.874084878		2	233.75	1.272464465
2	316.471	316471	871.1812	822.0552	822.0552	871.1812	0.943609894	0.869221349		2	234	1.316536768
2	316.731	316731	694.6712	791.1821	791.1821	694.6712	1.138930331	0.871721159		2	234.25	1.362832557
2	316.913	316913	2673.112	1555.186	1555.186	2673.112	0.581788567	0.88427736		2	234.5	1.414288053
2	317.197	317197	1063.4	1041.139	1041.139	1063.4	0.979066203	0.907100462		2	234.75	1.466468034
2	317.419	317419	1024.65	855.9595	855.9595	1024.65	0.835367687	0.913751748		2	235	1.52674771
2	317.581	317581	1005.728	853.9707	853.9707	1005.728	0.849107015	0.918769926		2	235.25	1.591328435
2	317.764	317764	946.6647	1020.616	1020.616	946.6647	1.078117733	0.922043215		2	235.5	1.656580411
2	317.989	317989	1122.676	994.4669	994.4669	1122.676	0.885800445	0.916923091		2	235.75	1.721903671
2	318.181	318181	860.24	875.3079	875.3079	860.24	1.017515926	0.906962448		2	236	1.782042771
2	318.579	318579	835.3358	780.3389	780.3389	835.3358	0.934161926	0.897384987		2	236.25	1.811462037
2	318.764	318764	935.059	785.8149	785.8149	935.059	0.840390713	0.902773472		2	236.5	1.797053296
2	318.95	318950	1057.474	830.4119	830.4119	1057.474	0.785278787	0.908915927		2	236.75	1.76884538
2	319.244	319244	809.7446	716.57	716.57	809.7446	0.884933348	0.921775422		2	237	1.74672903
2	319.519	319519	869.0496	801.4168	801.4168	869.0496	0.922176134	0.945893813		2	237.25	1.729252678
2	319.755	319755	983.2248	934.2442	934.2442	983.2248	0.950183722	0.966455584		2	237.5	1.705765235
2	319.959	319959	717.9286	749.7811	749.7811	717.9286	1.044367225	0.983169303		2	237.75	1.697824962
2	320.126	320126	734.8586	832.8217	832.8217	734.8586	1.133308775	1.001325934		2	238	1.708211449
2	320.548	320548	671.0914	768.4126	768.4126	671.0914	1.145019292	1.037686187		2	238.25	1.720066804
2	320.843	320843	1255.295	1128.034	1128.034	1255.295	0.898620643	1.029709151		2	238.5	1.74142298
2	321.122	321122	1153.958	1066.328	1066.328	1153.958	0.924061361	1.020303416		2	238.75	1.777129894
2	321.301	321301	645.2843	734.7848	734.7848	645.2843	1.13869933	1.016203996		2	239	1.818898479
2	321.602	321602	963.575	976.0338	976.0338	963.575	1.012929767	0.992351723		2	239.25	1.819956953
2	322.076	322076	945.9026	979.5719	979.5719	945.9026	1.035594891	0.996128022		2	239.5	1.791619667
2	322.251	322251	1170.973	1026.549	1026.549	1170.973	0.876663254	1.024315439		2	239.75	1.750275328
2	322.473	322473	1193.648	1205.33	1205.33	1193.648	1.009786805	1.070437961		2	240	1.658501063
2	322.659	322659	893.5905	981.7885	981.7885	893.5905	1.098700691	1.134847957		2	240.25	1.547271655
2	322.952	322952	861.7407	1136.931	1136.931	861.7407	1.31934235	1.286277196		2	240.5	1.455640209
2	323.431	323431	1267.036	1730.497	1730.497	1267.036	1.365783608	1.528903884		2	240.75	1.366136176
2	323.719	323719	1155.176	1811.669	1811.669	1155.176	1.568305609	1.666672139		2	241	1.271295216
2	323.927	323927	880.5057	1760.614	1760.614	880.5057	1.999548668	1.774238231		2	241.25	1.199766176
2	324.181	324181	1529.609	2515.568	2515.568	1529.609	1.644582374	1.854219742		2	241.5	1.158156582
2	324.354	324354	976.5444	1903.163	1903.163	976.5444	1.948875033	1.862696215		2	241.75	1.116546988
2	324.587	324587	965.7044	2243.893	2243.893	965.7044	2.323581626	1.843618871		2	242	1.088909063
2	324.926	324926	1126.261	2047.342	2047.342	1126.261	1.817821979	1.790779226		2	242.25	1.066166218
2	325.162	325162	794.4043	1374.025	1374.025	794.4043	1.729629359	1.686087626		2	242.5	1.048420838
2	325.41	325410	1018.863	1521.416	1521.416	1018.863	1.493248847	1.567787015		2	242.75	1.038554458
2	325.631	325631	1099.694	1511.114	1511.114	1099.694	1.374122256	1.49124663		2	243	1.034010447
2	325.981	325981	801.0388	1028.042	1028.042	801.0388	1.283386023	1.328562254		2	243.25	1.037421377
2	326.23	326230	1176.192	1285.096	1285.096	1176.192	1.092590325	1.277147952		2	243.5	1.039879163
2	326.425	326425	949.808	1183.783	1183.783	949.808	1.24633926	1.313654474		2	243.75	1.043297118
2	326.661	326661	1183.648	1411.133	1411.133	1183.648	1.192189739	1.410256631		2	244	1.047975003
2	326.937	326937	1092.078	1640.254	1640.254	1092.078	1.50195682	1.51328394		2	244.25	1.050059996
2	327.436	327436	1036.205	2034.189	2034.189	1036.205	1.963114442	1.751565472		2	244.5	1.051788733
2	327.869	327869	915.3798	1899.053	1899.053	915.3798	2.074606628	1.972408985		2	244.75	1.050835394
2	328.135	328135	760.6762	1789.106	1789.106	760.6762	2.351994186	2.007597215		2	245	1.044024218
2	328.303	328303	870.9918	1838.903	1838.903	870.9918	2.111274756	1.962329412		2	245.25	1.034736408
2	328.584	328584	764.3087	1450.686	1450.686	764.3087	1.898036749	1.839947435		2	245.5	1.020647341
2	328.774	328774	715.9142	1251.604	1251.604	715.9142	1.748259777	1.736049262		2	245.75	1.00643542
2	328.941	328941	938.5307	1216.787	1216.787	938.5307	1.296480765	1.609854132		2	246	0.995651408
2	329.247	329247	803.0483	1094.845	1094.845	803.0483	1.363361332	1.399321467		2	246.25	0.988163935
2	329.487	329487	817.1834	917.1042	917.1042	817.1834	1.122274633	1.260956277		2	246.5	0.982244901
2	329.649	329649	747.3622	875.5384	875.5384	747.3622	1.171504794	1.163555834		2	246.75	0.982258923
2	329.813	329813	844.6131	902.5951	902.5951	844.6131	1.068649184	1.085638336		2	247	0.992069517
2	330.068	330068	823.8892	862.7392	862.7392	823.8892	1.047154399	1.006836742		2	247.25	1.006952429
2	330.282	330282	904.2329	948.2139	948.2139	904.2329	1.048639018	0.958615374		2	247.5	1.022915785
2	330.49	330490	962.8575	912.2833	912.2833	962.8575	0.947474886	0.920070567		2	247.75	1.03551964
2	330.733	330733	1237.791	945.2096	945.2096	1237.791	0.76362617	0.905408133		2	248	1.046081351
2	330.939	330939	1032.216	810.9688	810.9688	1032.216	0.785658041	0.89738786		2	248.25	1.05389287
2	331.33	331330	897.3668	903.0337	903.0337	897.3668	1.006315032	0.870697783		2	248.5	1.058160143
2	331.773	331773	790.6392	781.5506	781.5506	790.6392	0.988504744	0.865556703		2	248.75	1.064070901
2	332.096	332096	624.1831	654.0728	654.0728	624.1831	1.047886109	0.85853138		2	249	1.068697587
2	332.506	332506	1658.354	1041.356	1041.356	1658.354	0.627945541	0.847249221		2	249.25	1.071817927
2	332.85	332850	1005.377	861.9018	861.9018	1005.377	0.85729214	0.841170327		2	249.5	1.076535011
2	333.24	333240	1346.323	964.11	964.11	1346.323	0.716106016	0.836532865		2	249.75	1.088808196
2	333.814	333814	1017.472	934.0088	934.0088	1017.472	0.917970028	0.837419267		2	250	1.106768357
2	334.201	334201	1109.885	966.4136	966.4136	1109.885	0.870733094	0.836951315		2	250.25	1.133467939
2	334.428	334428	850.618	682.321	682.321	850.618	0.80214738	0.843148514		2	250.5	1.165193295
2	334.815	334815	947.3217	782.8881	782.8881	947.3217	0.82642264	0.856372797		2	250.75	1.222717937
2	335.068	335068	738.7851	691.6481	691.6481	738.7851	0.936196602	0.847304023		2	251	1.313724871
2	335.267	335267	1060.27	879.5447	879.5447	1060.27	0.829547851	0.836146896		2	251.25	1.397426037
2	335.487	335487	981.4224	801.8361	801.8361	981.4224	0.817014264	0.824552235		2	251.5	1.47761384
2	335.891	335891	869.0504	668.8619	668.8619	869.0504	0.769646847	0.796187021		2	251.75	1.554294643
2	336.156	336156	941.8603	715.5483	715.5483	941.8603	0.759718081	0.773272878		2	252	1.624733012
2	336.418	336418	1045.428	880.8136	880.8136	1045.428	0.84253875	0.755202466		2	252.25	1.698269759
2	336.712	336712	1098.66	828.2483	828.2483	1098.66	0.753871352	0.738936635		2	252.5	1.755885474
2	337.161	337161	1561.251	1016.807	1016.807	1561.251	0.651277085	0.714944011		2	252.75	1.779655694
2	337.326	337326	2477.328	1203.435	1203.435	2477.328	0.485779437	0.708208272		2	253	1.780819556
2	337.718	337718	822.6928	749.6068	749.6068	822.6928	0.911162466	0.681453531		2	253.25	1.776472415
2	337.972	337972	1200.977	944.6151	944.6151	1200.977	0.786538876	0.672104946		2	253.5	1.761157883
2	338.428	338428	2161.645	1202.039	1202.039	2161.645	0.556076044	0.691418663		2	253.75	1.737770131
2	338.617	338617	1006.665	754.9345	754.9345	1006.665	0.749936175	0.704910442		2	254	1.688240705
2	338.86	338860	1479.124	915.581	915.581	1479.124	0.619002193	0.722976634		2	254.25	1.629683849
2	339.046	339046	1153.93	774.0732	774.0732	1153.93	0.670814694	0.737794609		2	254.5	1.587653985
2	339.264	339264	1192.27	854.2006	854.2006	1192.27	0.716448959	0.758157161		2	254.75	1.557449193
2	339.495	339495	1057.604	847.6458	847.6458	1057.604	0.801477491	0.78164961		2	255	1.529142099
2	339.694	339694	806.2372	770.7006	770.7006	806.2372	0.955922897	0.812857978		2	255.25	1.50628877
2	339.901	339901	759.1391	704.8999	704.8999	759.1391	0.928551698	0.857110388		2	255.5	1.487576093
2	340.254	340254	909.2657	758.1778	758.1778	909.2657	0.833835258	0.912981672		2	255.75	1.468863416
2	340.515	340515	994.4755	825.4655	825.4655	994.4755	0.830051117	0.921958474		2	256	1.452033828
2	340.69	340690	796.0269	711.4889	711.4889	796.0269	0.893800071	0.922339391		2	256.25	1.459509916
2	340.956	340956	633.234	698.5136	698.5136	633.234	1.103089221	0.899620835		2	256.5	1.474224451
2	341.23	341230	778.4972	750.4065	750.4065	778.4972	0.963916762	0.858637594		2	256.75	1.488938985
2	341.432	341432	1136.349	902.9595	902.9595	1136.349	0.794614595	0.8407962		2	257	1.485824443
2	341.613	341613	1572.361	1093.517	1093.517	1572.361	0.695461793	0.833690697		2	257.25	1.474131059
2	341.81	341810	1274.816	1045.29	1045.29	1274.816	0.819953625	0.825730861		2	257.5	1.456487132
2	342.02	342020	1141.102	1028.882	1028.882	1141.102	0.901656469	0.823192012		2	257.75	1.434520077
2	342.217	342217	1790.198	1203.448	1203.448	1790.198	0.672242959	0.829042812		2	258	1.407279425
2	342.4	342400	1595.595	1104.32	1104.32	1595.595	0.692105453	0.838854666		2	258.25	1.374676026
2	342.63	342630	1014.922	956.4315	956.4315	1014.922	0.942369463	0.853894249		2	258.5	1.339419683
2	342.914	342914	685.8179	797.8063	797.8063	685.8179	1.163291743	0.89378805		2	258.75	1.298335239
2	343.141	343141	1036.892	883.0104	883.0104	1036.892	0.851593416	0.924900455		2	259	1.256131535
2	343.476	343476	973.0275	807.7451	807.7451	973.0275	0.830135942	0.954033117		2	259.25	1.219936717
2	343.653	343653	743.8392	803.4523	803.4523	743.8392	1.080142456	0.969376172		2	259.5	1.184744
2	343.926	343926	754.9188	714.2955	714.2955	754.9188	0.946188517	0.986127757		2	259.75	1.181807557
2	344.164	344164	941.1141	891.1148	891.1148	941.1141	0.946872223	0.987335512		2	260	1.179395606
2	344.343	344343	683.3123	765.1226	765.1226	683.3123	1.119726075	0.987377824		2	260.25	1.176983656
2	344.653	344653	944.468	799.3073	799.3073	944.468	0.846304269	0.990791566		2	260.5	1.174571705
2	344.881	344881	742.2035	761.5127	761.5127	742.2035	1.026016045	0.991077209		2	260.75	1.172159754
2	345.275	345275	589.4744	626.9752	626.9752	589.4744	1.063617351	0.992147292		2	261	1.169747804
2	345.704	345704	1108.227	929.3766	929.3766	1108.227	0.838615735	0.996573665		2	261.25	1.167335853
2	345.975	345975	670.5036	702.5154	702.5154	670.5036	1.04774292	0.997017039		2	261.5	1.164923903
2	346.257	346257	659.6127	679.6123	679.6123	659.6127	1.030320217	0.995077692		2	261.75	1.162511952
2	346.551	346551	658.4627	668.2499	668.2499	658.4627	1.014863712	0.99210649		2	262	1.160100001
2	346.949	346949	593.7698	606.6418	606.6418	593.7698	1.021678435	0.985544879		2	262.25	1.157688051
2	347.242	347242	861.6868	825.6813	825.6813	861.6868	0.958215096	0.977701489		2	262.5	1.1552761
2	347.425	347425	1051.85	948.5075	948.5075	1051.85	0.901751676	0.971518105		2	262.75	1.15286415
2	347.678	347678	1258.023	1202.049	1202.049	1258.023	0.955506378	0.96207512		2	263	1.150452199
2	347.936	347936	773.4512	696.4098	696.4098	773.4512	0.900392682	0.946851029		2	263.25	1.148040248
2	348.161	348161	628.8914	642.8901	642.8901	628.8914	1.022259328	0.930938419		2	263.5	1.145628298
2	348.327	348327	712.3457	775.3162	775.3162	712.3457	1.088398793	0.922485148		2	263.75	1.143216347
2	348.514	348514	1015.048	801.6468	801.6468	1015.048	0.789762455	0.914777368		2	264	1.140804397
2	348.696	348696	927.0419	790.4673	790.4673	927.0419	0.852676993	0.90872509		2	264.25	1.138392446
2	348.901	348901	867.4674	808.3008	808.3008	867.4674	0.931793863	0.907453465		2	264.5	1.135980495
2	349.247	349247	971.4815	862.1355	862.1355	971.4815	0.887444074	0.912785757		2	264.75	1.133568545
2	349.805	349805	1017.844	843.8509	843.8509	1017.844	0.829057203	0.915772438		2	265	1.131156594
2	350.081	350081	871.9388	760.7078	760.7078	871.9388	0.872432561	0.910428218		2	265.25	1.128744644
2	350.332	350332	901.4805	931.6406	931.6406	901.4805	1.033456187	0.905530002		2	265.5	1.127208642
2	350.58	350580	805.2538	893.0698	893.0698	805.2538	1.109053816	0.897702987		2	265.75	1.127295536
2	350.867	350867	1539.048	1189.045	1189.045	1539.048	0.772584741	0.879016728		2	266	1.125371416
2	351.191	351191	1551.297	1160.459	1160.459	1551.297	0.748057271	0.849744121		2	266.25	1.1217706
2	351.469	351469	1410.706	1007.91	1007.91	1410.706	0.714472044	0.827809141		2	266.5	1.116018475
2	351.707	351707	655.4473	616.4356	616.4356	655.4473	0.940480798	0.804046003		2	266.75	1.108581536
2	352.115	352115	1005.708	877.0926	877.0926	1005.708	0.87211457	0.764481317		2	267	1.100247614
2	352.356	352356	1170.986	832.153	832.153	1170.986	0.710642997	0.759376524		2	267.25	1.089976044
2	352.777	352777	1295.614	809.8368	809.8368	1295.614	0.625060242	0.75996655		2	267.5	1.078069086
2	352.967	352967	1379.018	997.7683	997.7683	1379.018	0.723535371	0.764494844		2	267.75	1.065838429
2	353.32	353320	1127.775	912.9643	912.9643	1127.775	0.809526989	0.790969472		2	268	1.050585775
2	353.754	353754	776.7894	660.824	660.824	776.7894	0.850711918	0.839913795		2	268.25	1.032939424
2	354.001	354001	881.5704	724.2294	724.2294	881.5704	0.821521911	0.859007059		2	268.5	1.018273817
2	354.302	354302	780.0621	724.9587	724.9587	780.0621	0.929360239	0.878092973		2	268.75	1.008578961
2	354.683	354683	553.7984	592.0066	592.0066	553.7984	1.068992977	0.903156541		2	269	1.000461643
2	354.971	354971	846.6234	652.3915	652.3915	846.6234	0.77058052	0.909837723		2	269.25	0.994737058
2	355.343	355343	761.5719	693.0484	693.0484	761.5719	0.910023597	0.885026232		2	269.5	0.990284356
2	355.507	355507	566.0076	573.722	573.722	566.0076	1.013629499	0.87434234		2	269.75	0.992626918
2	355.884	355884	823.924	663.8373	663.8373	823.924	0.805702104	0.837751508		2	270	0.995473069
2	356.178	356178	1003.219	776.0427	776.0427	1003.219	0.773552634	0.800404242		2	270.25	0.998526597
2	356.411	356411	1518.504	1178.493	1178.493	1518.504	0.776088176	0.783615297		2	270.5	1.001208131
2	356.594	356594	1071.134	783.2875	783.2875	1071.134	0.731269384	0.775443352		2	270.75	1.003889665
2	356.978	356978	1254.943	872.112	872.112	1254.943	0.694941523	0.761717227		2	271	1.007396602
2	357.451	357451	915.8294	807.0747	807.0747	915.8294	0.881250045	0.805739007		2	271.25	1.010123037
2	357.608	357608	1029.831	749.3877	749.3877	1029.831	0.72768027	0.829830744		2	271.5	1.011804725
2	358.13	358130	994.9945	763.0409	763.0409	994.9945	0.766879515	0.895343742		2	271.75	1.011428326
2	358.398	358398	691.0829	654.9102	654.9102	691.0829	0.947657944	0.917638775		2	272	1.010114397
2	358.656	358656	577.2203	632.1704	632.1704	577.2203	1.095197795	0.935135921		2	272.25	1.008514406
2	358.889	358889	654.9174	665.7325	665.7325	654.9174	1.016513686	0.938194185		2	272.5	1.005959727
2	359.132	359132	958.8951	797.7369	797.7369	958.8951	0.831933441	0.934598066		2	272.75	1.004059418
2	359.46	359460	623.1043	691.0639	691.0639	623.1043	1.109066171	0.926111093		2	273	1.004400059
2	359.628	359628	855.8159	726.2651	726.2651	855.8159	0.848623051	0.918206436		2	273.25	1.005883624
2	359.964	359964	863.2246	743.4582	743.4582	863.2246	0.861256966	0.888374616		2	273.5	1.006623783
2	360.218	360218	2152.05	1263.821	1263.821	2152.05	0.587263772	0.866896941		2	273.75	1.006594311
2	360.461	360461	1066.635	922.9691	922.9691	1066.635	0.86530922	0.845581333		2	274	1.006517388
2	360.656	360656	769.9773	781.8673	781.8673	769.9773	1.015442014	0.825408332		2	274.25	1.007112156
2	360.89	360890	950.8745	806.9812	806.9812	950.8745	0.848672669	0.806493508		2	274.5	1.008116262
2	361.243	361243	934.2901	760.1328	760.1328	934.2901	0.813593979	0.777547952		2	274.75	1.008539136
2	361.556	361556	940.5697	721.3956	721.3956	940.5697	0.76697729	0.762950073		2	275	1.009102471
2	361.903	361903	1477.697	994.8477	994.8477	1477.697	0.673242011	0.777947075		2	275.25	1.009184547
2	362.091	362091	1209.469	956.0988	956.0988	1209.469	0.790511208	0.792248172		2	275.5	1.008613512
2	362.428	362428	1449.443	1019.419	1019.419	1449.443	0.703317757	0.819107796		2	275.75	1.004901329
2	362.677	362677	3748.901	2714.476	2714.476	3748.901	0.724072468	0.849174647		2	276	1.00089683
2	363.167	363167	595.4967	693.9061	693.9061	595.4967	1.165255996	0.942066441		2	276.25	0.998315279
2	363.559	363559	975.9042	1007.147	1007.147	975.9042	1.032014208	0.992092825		2	276.5	0.995617084
2	363.819	363819	1085.474	1134.836	1134.836	1085.474	1.045475064	0.995401335		2	276.75	0.99393281
2	364.084	364084	979.2798	1139.25	1139.25	979.2798	1.163354947	0.98707183		2	277	0.992956203
2	364.342	364342	1093.39	908.9483	908.9483	1093.39	0.831312066	0.979644838		2	277.25	0.992556366
2	364.513	364513	1073.355	925.6762	925.6762	1073.355	0.862413833	0.969085767		2	277.5	0.99266502
2	364.739	364739	800.8369	820.8173	820.8173	800.8369	1.0249494	0.950935927		2	277.75	0.994372004
2	365.042	365042	869.0482	787.5694	787.5694	869.0482	0.906243635	0.929129104		2	278	0.997455102
2	365.328	365328	1033.409	777.5747	777.5747	1033.409	0.752436547	0.902332406		2	278.25	1.001330704
2	365.566	365566	805.9718	734.5825	734.5825	805.9718	0.911424568	0.889852026		2	278.5	1.004406003
2	365.923	365923	829.5029	793.9682	793.9682	829.5029	0.957161452	0.895296211		2	278.75	1.007239357
2	366.226	366226	765.3022	759.4224	759.4224	765.3022	0.992317022	0.909371047		2	279	1.009891124
2	366.424	366424	712.9241	760.0491	760.0491	712.9241	1.066101006	0.917970713		2	279.25	1.010330034
2	366.599	366599	771.784	645.503	645.503	771.784	0.836377795	0.929034975		2	279.5	1.01030605
2	366.776	366776	1167.152	856.5006	856.5006	1167.152	0.733838095	0.945498837		2	279.75	1.00950171
2	367.098	367098	922.9614	808.4238	808.4238	922.9614	0.875902069	0.967361674		2	280	1.008632721
2	367.591	367591	761.8704	934.461	934.461	761.8704	1.226535379	0.977579517		2	280.25	1.007283785
2	367.812	367812	838.813	802.0033	802.0033	838.813	0.956116918	0.97634595		2	280.5	1.004862328
2	368.171	368171	692.1198	768.5995	768.5995	692.1198	1.110500668	0.961223242		2	280.75	1.002379198
2	368.386	368386	888.715	788.0771	788.0771	888.715	0.88676021	0.948946867		2	281	1.000608114
2	368.554	368554	1034.853	903.7042	903.7042	1034.853	0.873268184	0.940072694		2	281.25	0.999110272
2	368.76	368760	828.2277	728.1635	728.1635	828.2277	0.879182742	0.924411298		2	281.5	0.997794811
2	369.251	369251	1047.599	873.7711	873.7711	1047.599	0.834070193	0.874164748		2	281.75	0.996228218
2	369.537	369537	1212.214	974.3729	974.3729	1212.214	0.803796112	0.851749431		2	282	0.994985585
2	369.851	369851	1075.862	888.8149	888.8149	1075.862	0.826142107	0.827171198		2	282.25	0.99393589
2	370.207	370207	977.4863	844.8413	844.8413	977.4863	0.864299888	0.807981983		2	282.5	0.993309081
2	370.43	370430	814.3408	745.9881	745.9881	814.3408	0.916063766	0.806415463		2	282.75	0.993497741
2	370.654	370654	1012.614	855.6151	855.6151	1012.614	0.844956815	0.806507807		2	283	0.994396225
2	371.081	371081	1812.054	1213.568	1213.568	1812.054	0.669719556	0.811781394		2	283.25	0.995888442
2	371.243	371243	1754.911	1231.739	1231.739	1754.911	0.701881178	0.815067726		2	283.5	0.999778647
2	371.498	371498	1662.042	1200.605	1200.605	1662.042	0.722367425	0.813203175		2	283.75	1.004133924
2	371.883	371883	987.3679	971.038	971.038	987.3679	0.98346118	0.792302894		2	284	1.008462376
2	372.276	372276	1699.746	1453.291	1453.291	1699.746	0.855004807	0.765663909		2	284.25	1.010448063
2	372.482	372482	928.7912	848.6808	848.6808	928.7912	0.913747675	0.754984824		2	284.5	1.010188679
2	372.751	372751	1245.099	896.274	896.274	1245.099	0.719841555	0.736430498		2	284.75	1.010358849
2	372.947	372947	1708.012	992.1803	992.1803	1708.012	0.580897734	0.71989338		2	285	1.010518931
2	373.174	373174	1787.039	1205.185	1205.185	1787.039	0.674403301	0.707772952		2	285.25	1.010301566
2	373.57	373570	2050.199	1187.894	1187.894	2050.199	0.579404243	0.685332468		2	285.5	1.009677224
2	373.789	373789	1590.842	1059.356	1059.356	1590.842	0.665908997	0.679583038		2	285.75	1.00863343
2	373.995	373995	1506.171	1145.853	1145.853	1506.171	0.760772183	0.688816336		2	286	1.006511543
2	374.424	374424	1223.081	930.9614	930.9614	1223.081	0.761160872	0.733907161		2	286.25	1.003900656
2	374.747	374747	1586.574	1189.789	1189.789	1586.574	0.749910814	0.771898532		2	286.5	1.000951997
2	375.138	375138	1138.306	1072.466	1072.466	1138.306	0.942159665	0.815486597		2	286.75	0.997838135
2	375.405	375405	1556.296	1282.995	1282.995	1556.296	0.82439009	0.850639678		2	287	0.992719038
2	375.585	375585	763.1209	776.2663	776.2663	763.1209	1.017225842	0.877764544		2	287.25	0.987318253
2	375.815	375815	1562.882	1184.013	1184.013	1562.882	0.757583106	0.925792983		2	287.5	0.983834124
2	376.087	376087	2163.7	1400.006	1400.006	2163.7	0.647042566	0.992000017		2	287.75	0.981716496
2	376.27	376270	910.1534	834.9673	834.9673	910.1534	0.917391837	1.025747093		2	288	0.980466376
2	376.514	376514	842.1956	1069.148	1069.148	842.1956	1.269477067	1.068033274		2	288.25	0.981060384
2	376.798	376798	772.1683	1120.613	1120.613	772.1683	1.451254862	1.112238746		2	288.5	0.985625651
2	377.113	377113	1049.189	1183.512	1183.512	1049.189	1.128025551	1.134889914		2	288.75	0.991800465
2	377.336	377336	1058.837	1264.107	1264.107	1058.837	1.193863645	1.143127577		2	289	0.997793984
2	377.742	377742	1522.103	1638.283	1638.283	1522.103	1.076328606	1.143656008		2	289.25	1.002754097
2	377.958	377958	1293.413	1301.58	1301.58	1293.413	1.006314302	1.117906047		2	289.5	1.008304897
2	378.172	378172	935.2829	1045.098	1045.098	935.2829	1.117413779	1.07400834		2	289.75	1.013020976
2	378.375	378375	948.7678	1039.818	1039.818	948.7678	1.09596679	1.048111435		2	290	1.017450937
2	378.6	378600	1091.976	1103.425	1103.425	1091.976	1.010484663	1.046114614		2	290.25	1.018637783
2	378.944	378944	952.496	995.2868	995.2868	952.496	1.044924913	1.058481814		2	290.5	1.018332446
2	379.229	379229	1232.503	1145.687	1145.687	1232.503	0.929561226	1.068953232		2	290.75	1.018283183
2	379.489	379489	1237.678	1269.431	1269.431	1237.678	1.0256553	1.08987036		2	291	1.01919089
2	379.811	379811	1114.074	1400.208	1400.208	1114.074	1.256835722	1.116643838		2	291.25	1.019812801
2	380.095	380095	1515.388	1646.049	1646.049	1515.388	1.086222802	1.118241927		2	291.5	1.020211509
2	380.536	380536	1087.674	1399.071	1399.071	1087.674	1.286296262	1.114417291		2	291.75	1.020738186
2	380.745	380745	939.0296	1190.647	1190.647	939.0296	1.267954706	1.110579501		2	292	1.021276248
2	380.97	380970	1285.168	1381.745	1381.745	1285.168	1.075147374	1.100827512		2	292.25	1.021755284
2	381.169	381169	1629.064	1376.965	1376.965	1629.064	0.845249174	1.090865347		2	292.5	1.021470318
2	381.43	381430	1017.088	995.1212	995.1212	1017.088	0.978402262	1.073570767		2	292.75	1.020990312
2	381.775	381775	1024.873	1126.739	1126.739	1024.873	1.099393779	1.038496536		2	293	1.020110562
2	382.153	382153	940.8389	902.8877	902.8877	940.8389	0.959662382	1.008932933		2	293.25	1.017200262
2	382.528	382528	770.1484	876.1723	876.1723	770.1484	1.137666844	1.004289134		2	293.5	1.013126514
2	382.776	382776	769.995	816.2931	816.2931	769.995	1.060127793	1.003995884		2	293.75	1.008802897
2	383.039	383039	1006.941	917.9764	917.9764	1006.941	0.911648647	1.003749483		2	294	1.005420626
2	383.53	383530	731.8718	705.203	705.203	731.8718	0.963560831	1.008450871		2	294.25	1.001826032
2	383.765	383765	810.2407	823.8737	823.8737	810.2407	1.016825864	1.0076365		2	294.5	0.999314657
2	384.053	384053	844.2116	760.0178	760.0178	844.2116	0.900269316	1.002921443		2	294.75	1.001476684
2	384.307	384307	598.9541	707.464	707.464	598.9541	1.181165635	0.998468769		2	295	1.004937468
2	384.64	384640	525.4613	554.8545	554.8545	525.4613	1.055937897	0.995024985		2	295.25	1.009682613
2	385.001	385001	862.942	796.4645	796.4645	862.942	0.922964116	0.986261075		2	295.5	1.014571386
2	385.215	385215	778.324	690.3627	690.3627	778.324	0.886986268	0.980947673		2	295.75	1.016415483
2	385.404	385404	768.5594	778.0479	778.0479	768.5594	1.012345825	0.982035231		2	296	1.017561474
2	385.575	385575	637.1213	716.5261	716.5261	637.1213	1.124630584	0.98660178		2	296.25	1.018192924
2	385.778	385778	1009.78	869.4972	869.4972	1009.78	0.861075878	0.993797654		2	296.5	1.015428237
2	386.036	386036	875.0145	888.3549	888.3549	875.0145	1.015245919	1.017826359		2	296.75	1.010492157
2	386.264	386264	943.889	859.9063	859.9063	943.889	0.911024813	1.04881962		2	297	1.00538958
2	386.558	386558	899.6267	1045.505	1045.505	899.6267	1.162154258	1.079174386		2	297.25	0.999387354
2	386.757	386757	806.5251	920.8866	920.8866	806.5251	1.141795339	1.093559699		2	297.5	0.994858093
2	387.027	387027	862.2506	980.83	980.83	862.2506	1.137523128	1.114337591		2	297.75	0.992576219
2	387.2	387200	1020.152	1173.437	1173.437	1020.152	1.150257021	1.120443042		2	298	0.990897426
2	387.469	387469	646.3774	772.2995	772.2995	646.3774	1.19481204	1.112789466		2	298.25	0.990731564
2	387.713	387713	1183.089	1231.739	1231.739	1183.089	1.041121167	1.094805944		2	298.5	0.991576647
2	388.102	388102	1134.269	1095.256	1095.256	1134.269	0.965605161	1.06265093		2	298.75	0.993207608
2	388.31	388310	871.8937	956.4298	956.4298	871.8937	1.096956888	1.040306789		2	299	0.995819413
2	388.628	388628	853.2987	919.4042	919.4042	853.2987	1.077470527	1.00372992		2	299.25	0.99838328
2	388.873	388873	738.4966	709.3147	709.3147	738.4966	0.96048472	0.991018285		2	299.5	0.998833988
2	389.07	389070	746.2668	652.1521	652.1521	746.2668	0.873885988	0.983892729		2	299.75	0.99919173
2	389.438	389438	592.7912	639.236	639.236	592.7912	1.078349341	0.972899979		2	300	0.999159491
2	389.624	389624	1115.659	1033.942	1033.942	1115.659	0.926754501	0.970998793		2	300.25	0.998198761
2	389.885	389885	1093.735	945.8016	945.8016	1093.735	0.864744751	0.973341192		2	300.5	0.996931666
2	390.048	390048	866.5718	887.9452	887.9452	866.5718	1.024664315	0.970762296		2	300.75	0.99566457
2	390.252	390252	1068.08	999.0974	999.0974	1068.08	0.935414388	0.965959472		2	301	0.994397475
2	390.463	390463	856.7093	899.2653	899.2653	856.7093	1.049673792	0.963346319		2	301.25	0.99313038
2	390.792	390792	1186.163	1145.25	1145.25	1186.163	0.965508113	0.951844372		2	301.5	0.992058435
2	391.061	391061	863.7675	887.2509	887.2509	863.7675	1.027187177	0.931055995		2	301.75	0.991304588
2	391.312	391312	1208.482	979.6226	979.6226	1208.482	0.810622417	0.907702256		2	302	0.991348007
2	391.775	391775	1427.298	1091.314	1091.314	1427.298	0.764601366	0.822482962		2	302.25	0.991721776
2	392.185	392185	832.0405	786.1241	786.1241	832.0405	0.944814706	0.743111324		2	302.5	0.993478022
2	392.356	392356	1285.348	962.4486	962.4486	1285.348	0.748784454	0.729988916		2	302.75	0.996140688
2	392.769	392769	3271.535	1745.878	1745.878	3271.535	0.533657136	0.748917493		2	303	0.998837448
2	392.954	392954	1749.749	1146.133	1146.133	1749.749	0.655027092	0.76350189		2	303.25	1.00153545
2	393.175	393175	1214.572	928.3421	928.3421	1214.572	0.76433682	0.794851296		2	303.5	1.004088501
2	393.458	393458	899.666	752.428	752.428	899.666	0.836341487	0.854822953		2	303.75	1.006385187
2	393.639	393639	740.8686	687.5583	687.5583	740.8686	0.928043515	0.882986996		2	304	1.008117618
2	393.804	393804	774.7992	799.474	799.474	774.7992	1.031846703	0.91015949		2	304.25	1.00940163
2	394.046	394046	562.8947	588.6429	588.6429	562.8947	1.045742481	0.952147407		2	304.5	1.010237412
2	394.227	394227	898.0902	811.6445	811.6445	898.0902	0.903744969	0.971106732		2	304.75	1.010130037
2	394.477	394477	864.5271	829.4743	829.4743	864.5271	0.959454365	0.998685236		2	305	1.009289388
2	394.74	394740	470.3943	553.5288	553.5288	470.3943	1.176733647	1.016514762		2	305.25	1.007820755
2	395.175	395175	1000.975	973.6829	973.6829	1000.975	0.972734484	0.997837231		2	305.5	1.005925143
2	395.496	395496	886.5706	783.7276	783.7276	886.5706	0.883999086	0.966569522		2	305.75	1.003812497
2	395.857	395857	1039.005	909.9061	909.9061	1039.005	0.875747566	0.946249657		2	306	0.999652099
2	396.066	396066	934.1593	877.4431	877.4431	934.1593	0.939286372	0.948891901		2	306.25	0.994073389
2	396.452	396452	850.6425	721.2637	721.2637	850.6425	0.847904613	0.962128978		2	306.5	0.993490973
2	396.702	396702	600.2286	680.5316	680.5316	600.2286	1.13378736	0.965263214		2	306.75	0.994449139
2	396.984	396984	699.0516	718.2737	718.2737	699.0516	1.027497398	0.966737854		2	307	0.995497786
2	397.188	397188	778.0888	740.9923	740.9923	778.0888	0.952323565	0.966772167		2	307.25	0.997392226
2	397.361	397361	715.1838	676.7335	676.7335	715.1838	0.946237177	0.960823924		2	307.5	1.000688452
2	397.544	397544	654.4513	667.4597	667.4597	654.4513	1.019876804	0.950828164		2	307.75	1.00490464
2	397.714	397714	764.4973	731.4947	731.4947	764.4973	0.956830979	0.943234496		2	308	1.006977864
2	398.111	398111	1241.31	966.0153	966.0153	1241.31	0.778222442	0.907462239		2	308.25	1.008029996
2	398.383	398383	2039.357	1642.906	1642.906	2039.357	0.8056	0.890595654		2	308.5	1.007879633
2	398.555	398555	830.1034	821.7229	821.7229	830.1034	0.98990427	0.894840283		2	308.75	1.004524434
2	398.792	398792	630.8034	618.0213	618.0213	630.8034	0.979736793	0.909890803		2	309	0.999369579
2	399.152	399152	1131.759	882.5116	882.5116	1131.759	0.779769898	0.938002032		2	309.25	0.992956701
2	399.498	399498	552.1534	564.9891	564.9891	552.1534	1.02324662	0.982570977		2	309.5	0.98718489
2	399.833	399833	713.3113	703.8991	703.8991	713.3113	0.98680492	1.022028216		2	309.75	0.983493194
2	400.025	400025	647.8844	685.7295	685.7295	647.8844	1.058413353	1.029107305		2	310	0.980792906
2	400.229	400229	680.7435	801.1204	801.1204	680.7435	1.176831508	1.033398756		2	310.25	0.980336616
2	400.466	400466	657.945	726.5212	726.5212	657.945	1.104227861	1.036561753		2	310.5	0.982040769
2	400.966	400966	959.6085	874.5017	874.5017	959.6085	0.911310915	1.012472663		2	310.75	0.983170951
2	401.239	401239	894.3666	835.2939	835.2939	894.3666	0.933950239	0.995367096		2	311	0.984540301
2	401.429	401429	847.586	950.3799	950.3799	847.586	1.121278431	0.993156663		2	311.25	0.985629919
2	401.625	401625	983.9065	882.1981	882.1981	983.9065	0.896627982	0.991388208		2	311.5	0.986489765
2	401.81	401810	877.3212	929.2709	929.2709	877.3212	1.059214003	0.986284664		2	311.75	0.987501794
2	402.074	402074	1002.967	896.7992	896.7992	1002.967	0.894146268	0.994271639		2	312	0.988443889
2	402.611	402611	765.6529	941.3759	941.3759	765.6529	1.229507392	1.034445846		2	312.25	0.988387432
2	403.001	403001	899.141	960.7332	960.7332	899.141	1.068501158	1.122726812		2	312.5	0.98812892
2	403.18	403180	1092.125	1174.248	1174.248	1092.125	1.075195605	1.198580393		2	312.75	0.988482012
2	403.386	403386	977.0602	1294.489	1294.489	977.0602	1.324881517	1.303082189		2	313	0.990828189
2	403.579	403579	834.8282	1112.422	1112.422	834.8282	1.332516079	1.407998472		2	313.25	0.994857039
2	403.81	403810	1153.778	1636.583	1636.583	1153.778	1.418455717	1.568558311		2	313.5	0.999963822
2	403.985	403985	1043.853	1771.778	1771.778	1043.853	1.697344358	1.693172172		2	313.75	1.003448683
2	404.162	404162	825.5628	1444.792	1444.792	825.5628	1.750069165	1.810901143		2	314	1.006198226
2	404.333	404333	850.0405	1753.369	1753.369	850.0405	2.062688778	1.933242442		2	314.25	1.008310187
2	404.513	404513	707.2619	1542.816	1542.816	707.2619	2.181392777	2.056566043		2	314.5	1.009125054
2	405.023	405023	665.6613	1778.073	1778.073	665.6613	2.671137709	2.414793335		2	314.75	1.008688693
2	405.438	405438	1225.83	3536.953	3536.953	1225.83	2.885353597	2.700927511		2	315	1.007960117
2	405.735	405735	1271.119	3084.149	3084.149	1271.119	2.426325938	2.915274257		2	315.25	1.006135896
2	406.06	406060	1830.84	4696.849	4696.849	1830.84	2.565406589	3.1454511		2	315.5	1.003708366
2	406.359	406359	1039.327	3113.669	3113.669	1039.327	2.995851161	3.260665659		2	315.75	1.001589837
2	406.534	406534	963.4461	4154.189	4154.189	963.4461	4.311802186	3.255580096		2	316	1.000301881
2	406.699	406699	1210.164	4441.314	4441.314	1210.164	3.670010015	3.216363115		2	316.25	0.999474768
2	407.053	407053	1180.836	4262.741	4262.741	1180.836	3.609934826	3.130603709		2	316.5	0.998962646
2	407.414	407414	1252.586	3590.382	3590.382	1252.586	2.866375642	3.030606985		2	316.75	0.999628799
2	407.578	407578	1029.147	2686.782	2686.782	1029.147	2.610688269	2.971522897		2	317	1.003068578
2	407.833	407833	914.3662	2391.964	2391.964	914.3662	2.615980337	2.921833636		2	317.25	1.006354158
2	408.061	408061	923.2683	2529.032	2529.032	923.2683	2.739216759	2.956048693		2	317.5	1.007782442
2	408.352	408352	1209.046	2607.911	2607.911	1209.046	2.156998989	2.995279298		2	317.75	1.008825857
2	408.929	408929	1472.617	3595.624	3595.624	1472.617	2.441655909	2.921994339		2	318	1.007799718
2	409.297	409297	963.5364	3649.224	3649.224	963.5364	3.787323447	2.849860816		2	318.25	1.00571544
2	409.802	409802	789.4147	3302.287	3302.287	789.4147	4.183209408	2.704121928		2	318.5	1.004580729
2	410.222	410222	1032.314	2986.1	2986.1	1032.314	2.892627631	2.586384048		2	318.75	1.0051616
2	410.734	410734	1389.212	2380.162	2380.162	1389.212	1.713318054	2.466440002		2	319	1.006809577
2	410.922	410922	1180.847	2013.45	2013.45	1180.847	1.705089652	2.409661486		2	319.25	1.008921833
2	415.268	415268	1104.211	1073.805	1073.805	1104.211	0.972463596	0.978492031		2	319.5	1.013057385
2	415.597	415597	1336.337	1178.252	1178.252	1336.337	0.881702744	0.987963724		2	319.75	1.017167793
2	415.821	415821	1170.016	1086.273	1086.273	1170.016	0.928425765	1.013602566		2	320	1.021243206
2	416.071	416071	887.8964	934.467	934.467	887.8964	1.052450489	1.043703223		2	320.25	1.025842236
2	416.238	416238	925.8088	1089.945	1089.945	925.8088	1.177289522	1.057981464		2	320.5	1.0299051
2	416.437	416437	1149.397	1275.896	1275.896	1149.397	1.110056838	1.070320628		2	320.75	1.029654906
2	416.676	416676	1278.166	1316.331	1316.331	1278.166	1.029859189	1.077454688		2	321	1.028182265
2	417.166	417166	896.5904	935.9638	935.9638	896.5904	1.04391459	1.071406059		2	321.25	1.026853593
2	417.39	417390	570.9254	737.3885	737.3885	570.9254	1.291567164	1.05669301		2	321.5	1.023658927
2	417.679	417679	862.246	932.5139	932.5139	862.246	1.081494028	1.022463373		2	321.75	1.022356775
2	418.122	418122	1031.376	923.9952	923.9952	1031.376	0.895885884	0.958016683		2	322	1.022732444
2	418.361	418361	1423.873	1080.095	1080.095	1423.873	0.758561332	0.910254545		2	322.25	1.028132857
2	418.81	418810	1043.475	995.5324	995.5324	1043.475	0.954054865	0.788434646		2	322.5	1.038626196
2	419.126	419126	1757.823	1297.505	1297.505	1757.823	0.738131769	0.730029205		2	322.75	1.057882177
2	419.444	419444	2553.43	1423.837	1423.837	2553.43	0.557617401	0.699006859		2	323	1.082159214
2	419.666	419666	2032.735	1156.457	1156.457	2032.735	0.568916755	0.686471449		2	323.25	1.106043976
2	419.9	419900	1407.523	1146.69	1146.69	1407.523	0.81468651	0.691938079		2	323.5	1.129562178
2	420.16	420160	1725.238	1230.932	1230.932	1725.238	0.713485328	0.715345132		2	323.75	1.152345591
2	420.577	420577	2122.165	1292.55	1292.55	2122.165	0.609071396	0.759867241		2	324	1.173946129
2	421.08	421080	839.0485	835.9861	835.9861	839.0485	0.996350151	0.857311968		2	324.25	1.185333895
2	421.407	421407	1032.325	834.1593	834.1593	1032.325	0.808039426	0.916591009		2	324.5	1.1840403
2	421.729	421729	728.3094	798.8268	798.8268	728.3094	1.09682341	0.954737513		2	324.75	1.177904636
2	422.107	422107	811.1863	790.1545	790.1545	811.1863	0.974072787	0.999182572		2	325	1.166538654
2	422.332	422332	802.7576	838.765	838.765	802.7576	1.044854636	1.014644681		2	325.25	1.145066225
2	422.805	422805	773.5888	765.6584	765.6584	773.5888	0.989748559	1.008319578		2	325.5	1.124791306
2	422.956	422956	659.5661	699.0709	699.0709	659.5661	1.059895134	1.004340854		2	325.75	1.105800953
2	423.395	423395	799.9165	771.3413	771.3413	799.9165	0.964277271	0.984341773		2	326	1.084808992
2	423.798	423798	907.7025	835.4613	835.4613	907.7025	0.920413131	0.95264152		2	326.25	1.076557647
2	424.073	424073	1070.061	858.6263	858.6263	1070.061	0.802408741	0.93062003		2	326.5	1.088527596
2	424.404	424404	754.6055	739.0961	739.0961	754.6055	0.979447009	0.904995187		2	326.75	1.107224108
2	424.6	424600	843.0466	799.8069	799.8069	843.0466	0.94871019	0.888624593		2	327	1.126064624
2	424.79	424790	811.1863	825.4439	825.4439	811.1863	1.017576234	0.871646446		2	327.25	1.148581478
2	424.961	424961	1012.909	802.428	802.428	1012.909	0.792201471	0.85279928		2	327.5	1.17149081
2	425.169	425169	1125.841	775.537	775.537	1125.841	0.688851268	0.82658618		2	327.75	1.195540785
2	425.339	425339	820.6996	701.7303	701.7303	820.6996	0.855039164	0.808193984		2	328	1.210257196
2	425.688	425688	790.7988	588.7054	588.7054	790.7988	0.744443972	0.760230992		2	328.25	1.207781011
2	425.863	425863	1108.077	932.5311	932.5311	1108.077	0.841576082	0.740291997		2	328.5	1.188904549
2	426.119	426119	1522.899	1053.376	1053.376	1522.899	0.691691307	0.722451793		2	328.75	1.164882805
2	426.535	426535	1934.514	1174.02	1174.02	1934.514	0.606881108	0.70230915		2	329	1.130948574
2	426.82	426820	1493.791	959.6621	959.6621	1493.791	0.642433982	0.698662937		2	329.25	1.098569042
2	427.085	427085	1551.028	992.6613	992.6613	1551.028	0.640002179	0.700598479		2	329.5	1.07132318
2	427.297	427297	985.656	844.929	844.929	985.656	0.857225036	0.704918853		2	329.75	1.045375292
2	427.556	427556	1698.467	1261.069	1261.069	1698.467	0.742474832	0.71755616		2	330	1.028830005
2	428.135	428135	864.1864	781.6499	781.6499	864.1864	0.904492248	0.800944015		2	330.25	1.017131219
2	428.344	428344	1177.842	823.9354	823.9354	1177.842	0.699529648	0.835048161		2	330.5	1.008387208
2	428.552	428552	1355.111	987.7881	987.7881	1355.111	0.728935194	0.859723518		2	330.75	1.005610613
2	428.774	428774	840.7339	705.5535	705.5535	840.7339	0.839211432	0.879090612		2	331	1.00343732
2	428.945	428945	605.6902	553.3556	553.3556	605.6902	0.913595102	0.892283828		2	331.25	1.000218543
2	429.141	429141	1046.271	1003.697	1003.697	1046.271	0.959308822	0.906249924		2	331.5	0.998816419
2	429.488	429488	581.0173	684.7502	684.7502	581.0173	1.17853668	0.932045836		2	331.75	0.998269191
2	430.031	430031	1268.563	1090.17	1090.17	1268.563	0.859373953	0.957912309		2	332	0.997287593
2	430.203	430203	830.6509	703.2091	703.2091	830.6509	0.84657598	0.955644123		2	332.25	0.996094465
2	430.624	430624	719.5972	692.2214	692.2214	719.5972	0.961956772	0.925414562		2	332.5	0.994796909
2	430.989	430989	881.1006	816.543	816.543	881.1006	0.926730727	0.902239538		2	332.75	0.993952499
2	431.401	431401	675.332	625.8158	625.8158	675.332	0.92667873	0.889273977		2	333	0.99328277
2	431.654	431654	705.0863	650.8278	650.8278	705.0863	0.923047009	0.882219123		2	333.25	0.992747407
2	432.01	432010	1059.877	856.8969	856.8969	1059.877	0.808487117	0.878975431		2	333.5	0.992820224
2	432.274	432274	1178.439	921.3016	921.3016	1178.439	0.781798294	0.888725982		2	333.75	0.992893042
2	432.524	432524	1182.655	902.5165	902.5165	1182.655	0.763127455	0.898233637		2	334	0.992869262
2	432.798	432798	778.2332	843.4889	843.4889	778.2332	1.083851087	0.905641093		2	334.25	0.993075736
2	433.129	433129	853.0799	807.3694	807.3694	853.0799	0.946417094	0.919450518		2	334.5	0.994456367
2	433.427	433427	1111.425	945.6292	945.6292	1111.425	0.850825922	0.926852968		2	334.75	0.996067676
2	433.647	433647	744.6568	762.5774	762.5774	744.6568	1.024065583	0.926221624		2	335	0.995235846
2	434.153	434153	936.1599	940.8099	940.8099	936.1599	1.0049671	0.918811901		2	335.25	0.992851468
2	434.52	434520	802.7576	710.2276	710.2276	802.7576	0.884734819	0.906895819		2	335.5	0.990312602
2	434.788	434788	1116.667	818.5533	818.5533	1116.667	0.733032587	0.893962902		2	335.75	0.987001881
2	435.14	435140	830.1147	752.4598	752.4598	830.1147	0.906452807	0.883775595		2	336	0.983356919
2	435.408	435408	909.8599	818.6665	818.6665	909.8599	0.899772042	0.8797519		2	336.25	0.979589819
2	435.599	435599	911.7305	801.7247	801.7247	911.7305	0.879343951	0.879244626		2	336.5	0.976548605
2	435.886	435886	1207.881	974.0279	974.0279	1207.881	0.806393925	0.885552701		2	336.75	0.973953317
2	436.191	436191	541.1055	595.6205	595.6205	541.1055	1.100747451	0.897882843		2	337	0.971433615
2	436.355	436355	840.9659	755.1534	755.1534	840.9659	0.897959596	0.90735801		2	337.25	0.969125645
2	436.635	436635	804.5617	741.509	741.509	804.5617	0.921630995	0.930373941		2	337.5	0.966300492
2	436.867	436867	979.746	905.7233	905.7233	979.746	0.924447051	0.95337852		2	337.75	0.963271949
2	437.084	437084	1221.348	933.6638	933.6638	1221.348	0.764453538	0.973915958		2	338	0.961954491
2	437.374	437374	738.7994	739.094	739.094	738.7994	1.000398755	1.009537308		2	338.25	0.963951679
2	437.75	437750	580.2086	698.848	698.848	580.2086	1.204477148	1.067097498		2	338.5	0.966343109
2	438.082	438082	672.032	771.1849	771.1849	672.032	1.147541933	1.100701384		2	338.75	0.969783485
2	438.288	438288	625.1923	676.713	676.713	625.1923	1.082407765	1.110923499		2	339	0.973429696
2	438.59	438590	748.2012	823.6547	823.6547	748.2012	1.100846537	1.11952937		2	339.25	0.977714955
2	438.754	438754	546.7846	633.6262	633.6262	546.7846	1.158822322	1.114056961		2	339.5	0.982540549
2	439.096	439096	745.9392	859.7601	859.7601	745.9392	1.152587369	1.077298205		2	339.75	0.990537083
2	439.586	439586	1042.318	909.2269	909.2269	1042.318	0.872312385	1.022294702		2	340	0.999581211
2	439.847	439847	678.0768	711.9259	711.9259	678.0768	1.049919272	1.007461252		2	340.25	1.007044527
2	440.027	440027	708.542	734.1056	734.1056	708.542	1.03607916	0.997755532		2	340.5	1.008759797
2	440.262	440262	949.0264	769.0503	769.0503	949.0264	0.81035712	0.98635881		2	340.75	1.007962394
2	440.457	440457	652.578	710.3335	710.3335	652.578	1.088503597	0.978190969		2	341	1.003402549
2	440.657	440657	838.7274	787.5363	787.5363	838.7274	0.938965747	0.971108128		2	341.25	0.996580608
2	441.047	441047	729.6759	754.0769	754.0769	729.6759	1.033440874	0.962448013		2	341.5	0.993045122
2	441.303	441303	774.1986	791.0246	791.0246	774.1986	1.021733442	0.965267649		2	341.75	0.99116433
2	441.469	441469	864.5993	830.5525	830.5525	864.5993	0.960621296	0.96758866		2	342	0.990273806
2	441.803	441803	1036.345	933.7057	933.7057	1036.345	0.900960298	0.974392197		2	342.25	0.99166548
2	442.245	442245	905.7685	805.5143	805.5143	905.7685	0.889315868	0.991546674		2	342.5	0.994415771
2	442.793	442793	666.5231	712.5975	712.5975	666.5231	1.069126486	0.995627208		2	342.75	0.999198531
2	443.032	443032	925.5886	933.9996	933.9996	925.5886	1.009087191	0.985210207		2	343	1.00576695
2	443.314	443314	758.5672	796.9319	796.9319	758.5672	1.050575216	0.968239478		2	343.25	1.011199895
2	443.588	443588	1107.224	1005.422	1005.422	1107.224	0.908056545	0.950145393		2	343.5	1.015299286
2	443.799	443799	866.2027	869.0459	869.0459	866.2027	1.003282373	0.928375281		2	343.75	1.018923475
2	444.257	444257	949.2488	753.3532	753.3532	949.2488	0.793630922	0.859472931		2	344	1.02103127
2	444.448	444448	1156.666	989.7381	989.7381	1156.666	0.855681848	0.839675297		2	344.25	1.021192076
2	444.801	444801	1426.259	983.7129	983.7129	1426.259	0.689715472	0.808212581		2	344.5	1.02152232
2	445.03	445030	986.9485	776.2324	776.2324	986.9485	0.78649737	0.793177805		2	344.75	1.021863029
2	445.256	445256	804.7819	752.2177	752.2177	804.7819	0.934685161	0.79215293		2	345	1.021954945
2	445.56	445560	1120.458	821.1964	821.1964	1120.458	0.732911363	0.800928967		2	345.25	1.022083013
2	445.725	445725	1628.269	1048.525	1048.525	1628.269	0.643950723	0.803590726		2	345.5	1.022533695
2	446.016	446016	833.3603	772.8202	772.8202	833.3603	0.927354231	0.816717945		2	345.75	1.022944898
2	446.237	446237	910.1045	805.9601	805.9601	910.1045	0.885568745	0.826997144		2	346	1.022981902
2	446.434	446434	975.6543	862.0106	862.0106	975.6543	0.883520526	0.830733631		2	346.25	1.022657619
2	446.948	446948	1137.654	904.9145	904.9145	1137.654	0.795421543	0.842362761		2	346.5	1.022185338
2	447.349	447349	1026.199	872.2569	872.2569	1026.199	0.849988063	0.843802471		2	346.75	1.021469312
2	447.554	447554	962.3071	792.9699	792.9699	962.3071	0.82402998	0.838817772		2	347	1.020592996
2	447.756	447756	911.9456	756.7784	756.7784	911.9456	0.829850377	0.832493844		2	347.25	1.019320129
2	448.21	448210	970.9739	829.7752	829.7752	970.9739	0.854580334	0.806356168		2	347.5	1.017676838
2	448.558	448558	846.2384	644.1966	644.1966	846.2384	0.761247185	0.783524249		2	347.75	1.015622386
2	448.737	448737	1226.488	938.6892	938.6892	1226.488	0.765347235	0.777345864		2	348	1.01269851
2	449.055	449055	1664.381	1324.56	1324.56	1664.381	0.795827398	0.776700508		2	348.25	1.009696025
2	449.238	449238	1198.372	984.4233	984.4233	1198.372	0.821467207	0.778940094		2	348.5	1.007611478
2	449.578	449578	1499.001	973.5397	973.5397	1499.001	0.649459006	0.782314712		2	348.75	1.006297902
2	449.959	449959	937.2862	686.8854	686.8854	937.2862	0.732844888	0.799758302		2	349	1.006409007
2	450.302	450302	946.0683	816.5156	816.5156	946.0683	0.863062001	0.821987921		2	349.25	1.007130016
2	450.574	450574	1059.645	932.6289	932.6289	1059.645	0.880133347	0.823290867		2	349.5	1.007382406
2	450.817	450817	1088.522	929.3149	929.3149	1088.522	0.853740117	0.799712216		2	349.75	1.007634796
2	451.078	451078	1017.575	847.8833	847.8833	1017.575	0.833239122	0.769728831		2	350	1.006978146
2	451.3	451300	953.4428	741.6182	741.6182	953.4428	0.777831874	0.732702599		2	350.25	1.006060263
2	451.494	451494	1191.077	831.7309	831.7309	1191.077	0.698301537	0.687629467		2	350.5	1.004758365
2	451.715	451715	1915.358	1226.753	1226.753	1915.358	0.640482354	0.657856404		2	350.75	1.002194444
2	451.901	451901	1502.749	868.1728	868.1728	1502.749	0.577723093	0.655726013		2	351	0.998491169
2	452.086	452086	1496.464	931.7794	931.7794	1496.464	0.62265407	0.658827556		2	351.25	0.994358288
2	452.318	452318	2014.541	956.3183	956.3183	2014.541	0.474707787	0.669584472		2	351.5	0.99051526
2	452.494	452494	1348.964	809.7236	809.7236	1348.964	0.6002559	0.69495815		2	351.75	0.98583047
2	452.687	452687	1008.094	753.5817	753.5817	1008.094	0.747531183	0.739225049		2	352	0.981257847
2	452.882	452882	953.376	800.2919	800.2919	953.376	0.839429459	0.774141502		2	352.25	0.978615088
2	453.157	453157	892.2489	856.0783	856.0783	892.2489	0.959461312	0.831141119		2	352.5	0.978229662
2	453.388	453388	602.8708	669.9058	669.9058	602.8708	1.111192979	0.87254418		2	352.75	0.978295747
2	453.654	453654	1009.78	832.5719	832.5719	1009.78	0.82450821	0.879159386		2	353	0.979623809
2	454.04	454040	996.9209	729.8885	729.8885	996.9209	0.732142841	0.860902547		2	353.25	0.983160304
2	454.252	454252	1057.584	857.1546	857.1546	1057.584	0.810483706	0.845535297		2	353.5	0.987979325
2	454.446	454446	931.9338	792.0242	792.0242	931.9338	0.84987174	0.818471443		2	353.75	0.993297106
2	454.726	454726	952.9675	821.8988	821.8988	952.9675	0.862462571	0.758980155		2	354	0.9969689
2	454.923	454923	1316.673	1021.735	1021.735	1316.673	0.775997533	0.728910015		2	354.25	0.999961473
2	455.154	455154	1604.573	901.2576	901.2576	1604.573	0.561680647	0.707812148		2	354.5	1.003040133
2	455.51	455510	1400.111	905.1517	905.1517	1400.111	0.646485671	0.677790222		2	354.75	1.005603932
2	455.958	455958	1388.122	910.5123	910.5123	1388.122	0.655931035	0.658820587		2	355	1.006206116
2	456.214	456214	1058.553	705.3198	705.3198	1058.553	0.666305608	0.665235393		2	355.25	1.003061064
2	456.519	456519	1384.682	973.108	973.108	1384.682	0.702766411	0.681050384		2	355.5	0.999961967
2	456.754	456754	1146.19	798.2695	798.2695	1146.19	0.696454776	0.700976322		2	355.75	0.99542744
2	456.98	456980	1170.173	808.9695	808.9695	1170.173	0.691324702	0.7288823		2	356	0.990194973
2	457.249	457249	1197.389	899.5282	899.5282	1197.389	0.751241409	0.755504746		2	356.25	0.98495153
2	457.456	457456	1203.416	969.1361	969.1361	1203.416	0.805320936	0.765327896		2	356.5	0.982013788
2	457.701	457701	896.1594	688.6217	688.6217	896.1594	0.768414302	0.776021622		2	356.75	0.980170286
2	458.048	458048	903.0679	801.9918	801.9918	903.0679	0.888074751	0.791395073		2	357	0.979019285
2	458.351	458351	1387.126	1091.193	1091.193	1387.126	0.786657449	0.802874804		2	357.25	0.983407868
2	458.585	458585	1269.467	1020.503	1020.503	1269.467	0.803883047	0.814533329		2	357.5	0.988354505
2	458.749	458749	1146.125	881.2571	881.2571	1146.125	0.768901385	0.825650658		2	357.75	0.994841792
2	458.975	458975	1019.974	796.0724	796.0724	1019.974	0.780483032	0.841186235		2	358	1.00075979
2	459.253	459253	810.7128	657.9947	657.9947	810.7128	0.811624906	0.862041572		2	358.25	1.005720072
2	459.551	459551	742.5369	697.0647	697.0647	742.5369	0.938761023	0.887355362		2	358.5	1.009347087
2	459.757	459757	633.4523	652.639	652.639	633.4523	1.0302891	0.900718656		2	358.75	1.011575295
2	459.925	459925	720.0462	637.5456	637.5456	720.0462	0.885423185	0.909678248		2	359	1.011609582
2	460.14	460140	763.9807	720.5319	720.5319	763.9807	0.943128406	0.921354653		2	359.25	1.010665242
2	460.403	460403	994.1249	860.9855	860.9855	994.1249	0.86607377	0.931145948		2	359.5	1.009285369
2	460.645	460645	835.6838	758.0628	758.0628	835.6838	0.907116783	0.932030018		2	359.75	1.006106366
2	460.937	460937	911.2299	886.4057	886.4057	911.2299	0.972757479	0.926663411		2	360	1.001948501
2	461.365	461365	1009.212	871.7173	871.7173	1009.212	0.86376034	0.921553483		2	360.25	0.997942193
2	461.661	461661	797.58	734.898	734.898	797.58	0.921409765	0.945440462		2	360.5	0.993690188
2	461.85	461850	1038.088	923.943	923.943	1038.088	0.890043041	0.954468713		2	360.75	0.989213081
2	462.06	462060	942.9577	777.6124	777.6124	942.9577	0.824652474	0.944758365		2	361	0.985377312
2	462.224	462224	795.8871	737.9383	737.9383	795.8871	0.927189673	0.932622299		2	361.25	0.981557436
2	462.455	462455	605.0121	794.862	794.862	605.0121	1.313795212	0.913195299		2	361.5	0.979358243
2	462.662	462662	816.6876	745.6243	745.6243	816.6876	0.912985945	0.884614906		2	361.75	0.98044707
2	462.943	462943	1008.251	760.8192	760.8192	1008.251	0.754593053	0.828801693		2	362	0.983086043
2	463.203	463203	889.6427	727.6669	727.6669	889.6427	0.817931626	0.790657185		2	362.25	0.986781965
2	463.48	463480	1147.527	755.2157	755.2157	1147.527	0.658124558	0.759857784		2	362.5	0.991097683
2	463.657	463657	1703.297	1031.922	1031.922	1703.297	0.605837972	0.738845364		2	362.75	0.997739182
2	463.877	463877	2062.798	1238.421	1238.421	2062.798	0.600359803	0.72355257		2	363	1.006678392
2	464.048	464048	7933.101	6168.115	6168.115	7933.101	0.777516258	0.730445244		2	363.25	1.014647662
2	464.259	464259	1427.476	1186.616	1186.616	1427.476	0.831268617	0.741773221		2	363.5	1.020665368
2	464.568	464568	1167.493	883.9832	883.9832	1167.493	0.757163598	0.755928147		2	363.75	1.022543973
2	464.925	464925	800.248	738.8564	738.8564	800.248	0.923284282	0.783271721		2	364	1.021636509
2	465.097	465097	869.5076	753.1233	753.1233	869.5076	0.866149186	0.784920012		2	364.25	1.020237187
2	465.367	465367	1214.1	908.3213	908.3213	1214.1	0.748143728	0.765210086		2	364.5	1.017897462
2	465.892	465892	1215.24	945.1005	945.1005	1215.24	0.777706873	0.699878997		2	364.75	1.014173388
2	466.16	466160	2497.531	1354.901	1354.901	2497.531	0.542496169	0.678618424		2	365	1.010779733
2	466.354	466354	1889.783	971.498	971.498	1889.783	0.51407913	0.669576893		2	365.25	1.006533761
2	466.775	466775	1256.252	728.5085	728.5085	1256.252	0.57990634	0.650423998		2	365.5	1.003454114
2	467.06	467060	1087.106	896.0226	896.0226	1087.106	0.824227444	0.64872069		2	365.75	1.003330575
2	467.248	467248	1495.042	1010.655	1010.655	1495.042	0.67600442	0.662827755		2	366	1.00450282
2	467.614	467614	1418.093	982.2413	982.2413	1418.093	0.692649424	0.704532782		2	366.25	1.006679529
2	467.938	467938	1447.733	976.2129	976.2129	1447.733	0.674304516	0.730788566		2	366.5	1.00901126
2	468.499	468499	985.0692	857.2639	857.2639	985.0692	0.870257541	0.785186206		2	366.75	1.012841036
2	468.741	468741	1034.739	783.8007	783.8007	1034.739	0.757486381	0.802272695		2	367	1.016165831
2	468.982	468982	897.2721	799.9701	799.9701	897.2721	0.891557979	0.812385083		2	367.25	1.018015064
2	469.226	469226	968.5413	741.9632	741.9632	968.5413	0.766062531	0.82167495		2	367.5	1.018992369
2	469.6	469600	842.8602	725.7486	725.7486	842.8602	0.861054538	0.835698988		2	367.75	1.019180712
2	469.818	469818	803.1503	712.1116	712.1116	803.1503	0.886647991	0.842611759		2	368	1.017621712
2	469.986	469986	1067.676	797.3847	797.3847	1067.676	0.746841458	0.848439067		2	368.25	1.01541224
2	470.21	470210	1045.01	940.3096	940.3096	1045.01	0.899809188	0.859795545		2	368.5	1.012811742
2	470.518	470518	1022.675	817.5344	817.5344	1022.675	0.799407828	0.874328231		2	368.75	1.009463144
2	470.786	470786	735.7073	689.0774	689.0774	735.7073	0.936618952	0.881784546		2	369	1.004687264
2	471.179	471179	728.0836	621.5119	621.5119	728.0836	0.853627111	0.891666002		2	369.25	0.99986176
2	471.453	471453	580.1978	554.7825	554.7825	580.1978	0.956195456	0.893978233		2	369.5	0.996161541
2	471.738	471738	736.6504	660.9428	660.9428	736.6504	0.897227233	0.888376229		2	369.75	0.992469883
2	472.015	472015	826.5254	836.5521	836.5521	826.5254	1.012131146	0.878757154		2	370	0.989463881
2	472.259	472259	1099.046	937.1713	937.1713	1099.046	0.852713444	0.872944341		2	370.25	0.987302375
2	472.496	472496	1055.865	732.8723	732.8723	1055.865	0.694096594	0.868682637		2	370.5	0.987069322
2	472.774	472774	760.1819	653.122	653.122	760.1819	0.859165418	0.861730151		2	370.75	0.987304925
2	472.962	472962	3098.087	2439.668	2439.668	3098.087	0.787475626	0.857629979		2	371	0.987887291
2	473.364	473364	801.0726	769.6245	769.6245	801.0726	0.960742509	0.85109638		2	371.25	0.988686178
2	473.651	473651	962.5765	779.9123	779.9123	962.5765	0.810234096	0.846478025		2	371.5	0.98832367
2	473.848	473848	845.9358	788.0771	788.0771	845.9358	0.931603911	0.841841964		2	371.75	0.985763851
2	474.302	474302	1186.255	921.113	921.113	1186.255	0.776488192	0.827958148		2	372	0.982906174
2	474.662	474662	834.6876	790.8748	790.8748	834.6876	0.947509943	0.823529847		2	372.25	0.979709907
2	475.139	475139	1501.889	1005.369	1005.369	1501.889	0.669402998	0.844242426		2	372.5	0.977129076
2	475.414	475414	945.6096	746.3313	746.3313	945.6096	0.789259436	0.857773362		2	372.75	0.973876625
2	475.643	475643	967.7821	790.2444	790.2444	967.7821	0.81655199	0.859093744		2	373	0.970210695
2	475.896	475896	1033.269	911.4694	911.4694	1033.269	0.882122081	0.850715446		2	373.25	0.96764603
2	476.114	476114	758.673	691.8818	691.8818	758.673	0.911963125	0.841496692		2	373.5	0.964973916
2	476.417	476417	797.8467	791.2834	791.2834	797.8467	0.991773733	0.828863906		2	373.75	0.96333441
2	476.678	476678	858.3607	892.36	892.36	858.3607	1.039609572	0.81660121		2	374	0.96498196
2	476.958	476958	1195.782	924.2181	924.2181	1195.782	0.772898488	0.80748552		2	374.25	0.96993816
2	477.139	477139	2261.978	1336.494	1336.494	2261.978	0.5908519	0.802274777		2	374.5	0.975073738
2	477.386	477386	1250.024	855.1321	855.1321	1250.024	0.684092545	0.790763465		2	374.75	0.980616523
2	477.574	477574	1349.452	992.5425	992.5425	1349.452	0.735515231	0.787826112		2	375	0.985873169
2	479.233	479233	1148.584	1020.853	1020.853	1148.584	0.888792635	0.91253229		2	375.25	0.991556138
2	479.525	479525	1260.586	1133.644	1133.644	1260.586	0.899299215	0.94545278		2	375.5	0.998105465
2	479.755	479755	929.6601	895.6582	895.6582	929.6601	0.96342545	0.971229985		2	375.75	1.007020225
2	480.245	480245	635.2738	739.7912	739.7912	635.2738	1.164523391	1.018072463		2	376	1.018073818
2	480.556	480556	750.441	837.2801	837.2801	750.441	1.115717425	1.045476573		2	376.25	1.027737616
2	480.892	480892	847.3513	850.023	850.023	847.3513	1.003153002	1.079651634		2	376.5	1.035951478
2	481.088	481088	767.291	785.2467	785.2467	767.291	1.023401421	1.099213061		2	376.75	1.043337741
2	481.441	481441	815.7179	939.5345	939.5345	815.7179	1.151788504	1.135709286		2	377	1.047486694
2	481.614	481614	608.4948	742.1429	742.1429	608.4948	1.21963721	1.155517405		2	377.25	1.049973868
2	481.827	481827	919.7643	1046.645	1046.645	919.7643	1.137949146	1.176229764		2	377.5	1.050613334
2	482.09	482090	737.7626	882.172	882.172	737.7626	1.195739659	1.211260385		2	377.75	1.05049286
2	482.285	482285	617.8527	834.2881	834.2881	617.8527	1.350302588	1.241371433		2	378	1.044190889
2	482.464	482464	1028.842	1362.029	1362.029	1028.842	1.323846616	1.274077169		2	378.25	1.035659272
2	482.784	482784	955.515	1122.015	1122.015	955.515	1.174251582	1.31445773		2	378.5	1.032442296
2	482.97	482970	907.0784	1308.194	1308.194	907.0784	1.442206098	1.336767957		2	378.75	1.033292047
2	483.224	483224	818.6128	1242.192	1242.192	818.6128	1.517435349	1.418161916		2	379	1.034995637
2	483.533	483533	611.7976	939.7911	939.7911	611.7976	1.536114395	1.607139254		2	379.25	1.036901285
2	483.916	483916	883.249	1519.04	1519.04	883.249	1.71983212	1.909651598		2	379.5	1.040700437
2	484.288	484288	901.7558	1780.079	1780.079	901.7558	1.974014473	2.410142948		2	379.75	1.044621166
2	484.685	484685	1426.853	3403.126	3403.126	1426.853	2.385057185	3.068304785		2	380	1.04577842
2	485.013	485013	962.2153	3445.885	3445.885	962.2153	3.581199551	3.39940429		2	380.25	1.0456257
2	485.202	485202	821.4335	3280.552	3280.552	821.4335	3.993691516	3.464081659		2	380.5	1.04521675
2	485.494	485494	1021.568	4210.819	4210.819	1021.568	4.121917484	3.508938935		2	380.75	1.044393119
2	485.715	485715	741.3895	3329.703	3329.703	741.3895	4.491165575	3.514076048		2	381	1.042311347
2	486.012	486012	969.0697	3851.674	3851.674	969.0697	3.974609876	3.408388967		2	381.25	1.039703241
2	486.353	486353	1304.881	2810.996	2810.996	1304.881	2.154216361	3.134409113		2	381.5	1.03611128
2	486.847	486847	797.0521	1347.769	1347.769	797.0521	1.69094216	2.785291342		2	381.75	1.031317403
2	487.057	487057	1002.651	1907.732	1907.732	1002.651	1.902687974	2.730129487		2	382	1.027518872
2	487.422	487422	936.9786	2359.364	2359.364	936.9786	2.518055375	2.640249725		2	382.25	1.02503529
2	487.837	487837	615.6701	2092.472	2092.472	615.6701	3.398690305	2.593179294		2	382.5	1.024451361
2	488.16	488160	931.4682	3307.323	3307.323	931.4682	3.550655836	2.608361096		2	382.75	1.024336449
2	488.476	488476	1172.251	3579.729	3579.729	1172.251	3.053722283	2.544574317		2	383	1.024291067
2	488.65	488650	1307.139	2919.899	2919.899	1307.139	2.233809105	2.433792581		2	383.25	1.024665245
2	488.955	488955	1365.513	2448.096	2448.096	1365.513	1.792803144	2.153050989		2	383.5	1.02511675
2	489.206	489206	1852.503	2843.426	2843.426	1852.503	1.534910335	1.952288008		2	383.75	1.025027132
2	489.496	489496	1161.653	1690.807	1690.807	1161.653	1.455518128	1.677456723		2	384	1.024291656
2	489.725	489725	1103.41	1550.734	1550.734	1103.41	1.405401437	1.403352895		2	384.25	1.023476618
2	489.98	489980	1131.713	1582.657	1582.657	1131.713	1.398461447	1.177049901		2	384.5	1.022911682
2	490.437	490437	2238.251	1793.037	1793.037	2238.251	0.801088439	1.018315151		2	384.75	1.02213491
2	490.788	490788	2596.485	1679.576	1679.576	2596.485	0.646865281	0.953609251		2	385	1.020990165
2	491.173	491173	1643.509	1510.661	1510.661	1643.509	0.919168073	0.943171569		2	385.25	1.020021382
2	491.459	491459	556.2659	673.1759	673.1759	556.2659	1.210169273	0.979154928		2	385.5	1.020672076
2	491.806	491806	1085.52	1262.073	1262.073	1085.52	1.16264371	1.003328358		2	385.75	1.022219896
2	492.074	492074	999.4373	1071.891	1071.891	999.4373	1.072494493	1.007568717		2	386	1.026306896
2	492.439	492439	845.6127	921.9944	921.9944	845.6127	1.090327049	1.034401993		2	386.25	1.032426157
2	492.772	492772	959.4171	1005.674	1005.674	959.4171	1.048213545	1.052499743		2	386.5	1.037380999
2	493.107	493107	768.1434	768.1863	768.1863	768.1434	1.000055849	1.048244168		2	386.75	1.04112835
2	493.318	493318	893.1777	922.1318	922.1318	893.1777	1.032416954	1.040338216		2	387	1.044750925
2	493.64	493640	1207.368	1076.146	1076.146	1207.368	0.891315655	1.032031657		2	387.25	1.046026089
2	494.113	494113	747.3622	761.7945	761.7945	747.3622	1.019310985	1.033997017		2	387.5	1.044419881
2	494.339	494339	965.4802	996.04	996.04	965.4802	1.031652436	1.035741158		2	387.75	1.040881983
2	494.549	494549	618.0362	663.4685	663.4685	618.0362	1.073510743	1.038195127		2	388	1.036984206
2	495.007	495007	584.1786	785.7577	785.7577	584.1786	1.345064164	1.048896514		2	388.25	1.032395166
2	495.33	495330	1032.629	971.1476	971.1476	1032.629	0.940461289	1.056255639		2	388.5	1.02705743
2	495.794	495794	953.0234	842.4709	842.4709	953.0234	0.883998126	1.059296881		2	388.75	1.023086571
2	495.971	495971	772.6629	759.8161	759.8161	772.6629	0.983373344	1.060534278		2	389	1.02101644
2	496.358	496358	497.3464	653.8464	653.8464	497.3464	1.314670017	1.070662324		2	389.25	1.019524713
2	496.784	496784	1071.717	904.9034	904.9034	1071.717	0.844349208	1.087862445		2	389.5	1.018345943
2	497.211	497211	710.9896	823.6911	823.6911	710.9896	1.15851357	1.100201628		2	389.75	1.018320169
2	497.412	497412	788.4421	886.9398	886.9398	788.4421	1.124926992	1.108352411		2	390	1.018205514
2	497.631	497631	633.1748	817.7163	817.7163	633.1748	1.291454271	1.115086602		2	390.25	1.017165266
2	497.816	497816	751.2491	781.4235	781.4235	751.2491	1.040165639	1.112279241		2	390.5	1.016419523
2	498.102	498102	1300.713	1175.564	1175.564	1300.713	0.903784309	1.102593498		2	390.75	1.014771006
2	498.344	498344	683.3994	765.7423	765.7423	683.3994	1.120490156	1.088809686		2	391	1.011462193
2	498.526	498526	663.5421	764.1577	764.1577	663.5421	1.151634086	1.071578302		2	391.25	1.007256218
2	498.931	498931	734.8216	828.8805	828.8805	734.8216	1.128002361	1.015863447		2	391.5	0.999641474
2	499.13	499130	725.0575	758.2557	758.2557	725.0575	1.045786989	0.991300858		2	391.75	0.990962372
2	499.327	499327	936.2058	758.3306	758.3306	936.2058	0.810004168	0.969156929		2	392	0.981878813
2	499.505	499505	1151.221	1101.916	1101.916	1151.221	0.95717156	0.947829656		2	392.25	0.974182899
2	499.691	499691	848.4523	842.5043	842.5043	848.4523	0.992989588	0.926516078		2	392.5	0.973893457
2	500	500000	1537.832	1134.3	1134.3	1537.832	0.737596825	0.883007987		2	392.75	0.976054611
2	500.397	500397	1183	950.1881	950.1881	1183	0.803202113	0.829804196		2	393	0.980200463
2	500.579	500579	682.8813	673.6547	673.6547	682.8813	0.986488721	0.816292212		2	393.25	0.987880468
2	500.958	500958	1618.749	1300.887	1300.887	1618.749	0.803637253	0.798473622		2	393.5	0.997426953
2	501.162	501162	1217.076	927.5585	927.5585	1217.076	0.762120443	0.793849034		2	393.75	1.004954307
2	501.534	501534	1531.007	1103.4	1103.4	1531.007	0.720702126	0.800505821		2	394	1.013045838
2	501.709	501709	1359.927	976.8076	976.8076	1359.927	0.718279437	0.804667734		2	394.25	1.018605799
2	501.888	501888	928.6491	813.9573	813.9573	928.6491	0.876496084	0.808008887		2	394.5	1.023623075
2	502.111	502111	838.0822	717.3556	717.3556	838.0822	0.855948975	0.81432858		2	394.75	1.026610921
2	502.312	502312	1021.895	857.1546	857.1546	1021.895	0.838789308	0.820376578		2	395	1.02458628
2	502.541	502541	1045.062	841.5156	841.5156	1045.062	0.805230312	0.834521292		2	395.25	1.021791092
2	502.727	502727	1024.136	936.9988	936.9988	1024.136	0.914916378	0.846602434		2	395.5	1.017228983
2	503.028	503028	768.3669	718.5452	718.5452	768.3669	0.935158972	0.862462428		2	395.75	1.014574796
2	503.308	503308	1262.493	956.0954	956.0954	1262.493	0.757307486	0.876759027		2	396	1.013779794
2	503.488	503488	1010.112	864.9399	864.9399	1010.112	0.856281185	0.881006784		2	396.25	1.01512732
2	503.815	503815	1201.683	912.6193	912.6193	1201.683	0.759450953	0.875624629		2	396.5	1.016547398
2	504.067	504067	756.9605	813.6782	813.6782	756.9605	1.074928216	0.866151733		2	396.75	1.017072403
2	504.372	504372	958.2244	912.5097	912.5097	958.2244	0.952292281	0.857360702		2	397	1.017303708
2	504.697	504697	1462.36	1194.153	1194.153	1462.36	0.816593041	0.846072559		2	397.25	1.016907593
2	504.922	504922	1310.681	912.3893	912.3893	1310.681	0.696118506	0.836119368		2	397.5	1.014755693
2	505.224	505224	1317.633	979.9773	979.9773	1317.633	0.743740708	0.831490426		2	397.75	1.01225826
2	505.439	505439	737.613	776.3851	776.3851	737.613	1.052564285	0.829779785		2	398	1.008009388
2	505.744	505744	1423.733	949.5335	949.5335	1423.733	0.666932283	0.830212507		2	398.25	1.004497149
2	506.039	506039	837.8037	727.3078	727.3078	837.8037	0.868112423	0.858525137		2	398.5	1.003486182
2	506.444	506444	813.2224	758.4438	758.4438	813.2224	0.932640075	0.92175673		2	398.75	1.006077881
2	506.76	506760	759.9988	734.6497	734.6497	759.9988	0.966645868	0.96147138		2	399	1.009644458
2	507.065	507065	720.3179	662.4351	662.4351	720.3179	0.919642702	0.995419732		2	399.25	1.014264177
2	507.258	507258	625.2367	702.6341	702.6341	625.2367	1.123788959	1.013291824		2	399.5	1.020334007
2	507.475	507475	731.765	605.6913	605.6913	731.765	0.827712859	1.025143078		2	399.75	1.025887929
2	507.687	507687	491.0285	617.039	617.039	491.0285	1.256625634	1.033932384		2	400	1.028893201
2	507.916	507916	442.9828	517.1433	517.1433	442.9828	1.167411692	1.039829826		2	400.25	1.029929356
2	508.169	508169	996.2385	903.6398	903.6398	996.2385	0.907051675	1.035833064		2	400.5	1.030164121
2	508.377	508377	685.7308	662.1305	662.1305	685.7308	0.965583725	1.029867581		2	400.75	1.027892331
2	508.618	508618	737.7674	727.4031	727.4031	737.7674	0.985951805	1.023316612		2	401	1.025527684
2	508.817	508817	667.3458	739.4483	739.4483	667.3458	1.108043686	1.014003457		2	401.25	1.022678987
2	509.306	509306	910.4715	751.6517	751.6517	910.4715	0.825563129	0.984850389		2	401.5	1.022165373
2	509.503	509503	742.9995	803.242	803.242	742.9995	1.081080135	0.969940575		2	401.75	1.021302233
2	509.854	509854	844.7938	808.8581	808.8581	844.7938	0.957462164	0.936286335		2	402	1.022074237
2	510.191	510191	733.6127	700.8171	700.8171	733.6127	0.955295758	0.91271588		2	402.25	1.024980001
2	510.371	510371	890.8184	872.947	872.947	890.8184	0.979938223	0.904717949		2	402.5	1.028507695
2	510.651	510651	970.6677	841.1021	841.1021	970.6677	0.866519098	0.892076251		2	402.75	1.036008641
2	510.839	510839	1100.887	823.3077	823.3077	1100.887	0.7478585	0.887892044		2	403	1.046682473
2	511.062	511062	1032.4	773.1598	773.1598	1032.4	0.748895583	0.886840992		2	403.25	1.067730149
2	511.427	511427	698.9512	744.2118	744.2118	698.9512	1.064755022	0.890444698		2	403.5	1.092431781
2	511.682	511682	744.2306	656.3588	656.3588	744.2306	0.881929337	0.903344132		2	403.75	1.12294999
2	511.946	511946	916.7811	794.4781	794.4781	916.7811	0.866595199	0.923985029		2	404	1.156201948
2	512.129	512129	566.7941	578.8067	578.8067	566.7941	1.02119394	0.937657845		2	404.25	1.188400763
2	512.656	512656	1080.978	1024.691	1024.691	1080.978	0.94792956	0.993165532		2	404.5	1.221181971
2	513.075	513075	676.9714	732.5598	732.5598	676.9714	1.082113365	1.040808013		2	404.75	1.254260835
2	513.436	513436	848.4041	794.5566	794.5566	848.4041	0.936530835	1.058904932		2	405	1.287382057
2	513.784	513784	595.8362	725.8211	725.8211	595.8362	1.218155426	1.047654624		2	405.25	1.319949821
2	514.053	514053	791.3618	896.9107	896.9107	791.3618	1.133376289	1.028977242		2	405.5	1.352838368
2	514.419	514419	716.8995	728.7385	728.7385	716.8995	1.01651417	1.00303694		2	405.75	1.386831541
2	514.645	514645	924.3319	838.0603	838.0603	924.3319	0.906665993	0.977897608		2	406	1.42022767
2	514.936	514936	873.0509	842.2671	842.2671	873.0509	0.964739971	0.942801181		2	406.25	1.442051913
2	515.138	515138	1149.611	944.2826	944.2826	1149.611	0.82139315	0.925665112		2	406.5	1.449201162
2	515.423	515423	823.8189	761.6134	761.6134	823.8189	0.924491293	0.895271781		2	406.75	1.439287482
2	515.733	515733	1093.887	989.979	989.979	1093.887	0.905010298	0.873594228		2	407	1.427864057
2	516.163	516163	1060.913	778.375	778.375	1060.913	0.7336841	0.886191367		2	407.25	1.415149748
2	516.489	516489	802.0085	773.5347	773.5347	802.0085	0.964496885	0.90981795		2	407.5	1.400737434
2	516.722	516722	722.1654	726.4385	726.4385	722.1654	1.005917066	0.921903547		2	407.75	1.389115526
2	516.898	516898	979.9319	901.369	901.369	979.9319	0.919828204	0.928654071		2	408	1.390791879
2	517.155	517155	750.928	707.8431	707.8431	750.928	0.942624459	0.94068894		2	408.25	1.397324339
2	517.321	517321	1052.634	903.5011	903.5011	1052.634	0.858324071	0.94762545		2	408.5	1.396372472
2	517.57	517570	671.0835	767.3953	767.3953	671.0835	1.143516865	0.957074673		2	408.75	1.390383436
2	517.845	517845	1126.988	894.3976	894.3976	1126.988	0.793617678	0.966661166		2	409	1.383470309
2	518.028	518028	705.2331	772.2995	772.2995	705.2331	1.095098202	0.970770984		2	409.25	1.374227432
2	518.205	518205	1020.356	911.9576	911.9576	1020.356	0.893764137	0.973252111		2	409.5	1.36143988
2	518.41	518410	1010.668	923.1991	923.1991	1010.668	0.913454369	0.976200946		2	409.75	1.347831641
2	518.629	518629	717.7405	739.5306	739.5306	717.7405	1.030359301	0.980295967		2	410	1.334532012
2	519.053	519053	808.744	818.4209	818.4209	808.744	1.011965344	0.987407064		2	410.25	1.3215567
2	519.273	519273	678.6334	703.9943	703.9943	678.6334	1.037370545	0.989310703		2	410.5	1.310510152
2	519.653	519653	805.1726	754.982	754.982	805.1726	0.937664794	0.991496797		2	410.75	1.299259151
2	519.852	519852	818.3951	763.8127	763.8127	818.3951	0.933305564	0.99424069		2	411	1.284616485
2	520.036	520036	738.1905	826.7427	826.7427	738.1905	1.119958466	0.998640448		2	411.25	1.269088354
2	520.489	520489	981.4939	814.9233	814.9233	981.4939	0.830288706	1.009491879		2	411.5	1.253560222
2	520.717	520717	689.9645	750.703	750.703	689.9645	1.088031341	1.014311353		2	411.75	1.238032091
2	521.017	521017	1143.585	1110.374	1110.374	1143.585	0.970958871	1.021635461		2	412	1.222503959
2	521.191	521191	687.9607	795.322	795.322	687.9607	1.156057315	1.022937802		2	412.25	1.206975827
2	521.516	521516	699.1319	695.9501	695.9501	699.1319	0.995448927	1.021314278		2	412.5	1.191447696
2	521.806	521806	801.8642	829.3556	829.3556	801.8642	1.034284359	1.017594843		2	412.75	1.175919564
2	522.288	522288	625.614	635.5591	635.5591	625.614	1.015896543	1.000962836		2	413	1.160391433
2	522.595	522595	596.519	539.9245	539.9245	596.519	0.905125403	0.97051319		2	413.25	1.144863301
2	522.909	522909	722.3984	713.4438	713.4438	722.3984	0.987604347	0.928512423		2	413.5	1.129335169
2	523.182	523182	829.646	831.7912	831.7912	829.646	1.002585681	0.904746809		2	413.75	1.113807038
2	523.345	523345	1071.62	960.5538	960.5538	1071.62	0.896356731	0.897584371		2	414	1.098278906
2	523.561	523561	1125.936	920.4564	920.4564	1125.936	0.817503304	0.890560859		2	414.25	1.082750775
2	523.82	523820	910.4658	766.9495	766.9495	910.4658	0.842370466	0.893562025		2	414.5	1.067222643
2	524.07	524070	1010.363	842.9367	842.9367	1010.363	0.834290943	0.903838711		2	414.75	1.051694511
2	524.349	524349	869.8746	780.6311	780.6311	869.8746	0.897406477	0.913034035		2	415	1.03616638
2	524.528	524528	873.0939	741.9425	741.9425	873.0939	0.849785458	0.921010376		2	415.25	1.020638248
2	524.937	524937	673.6333	733.2	733.2	673.6333	1.088426003	0.955827086		2	415.5	1.020780011
2	525.212	525212	797.9462	824.315	824.315	797.9462	1.033045837	0.965534595		2	415.75	1.024609817
2	525.373	525373	723.1745	700.73	700.73	723.1745	0.968963922	0.958742787		2	416	1.03020768
2	525.717	525717	1003.377	923.6572	923.6572	1003.377	0.920548508	0.924571451		2	416.25	1.034653522
2	526.242	526242	775.6625	732.6484	732.6484	775.6625	0.94454534	0.868864965		2	416.5	1.037195235
2	526.438	526438	950.4833	819.2237	819.2237	950.4833	0.861902255	0.843502164		2	416.75	1.03801384
2	526.654	526654	1091.196	770.9713	770.9713	1091.196	0.706537872	0.816971152		2	417	1.037431765
2	526.914	526914	1014.699	819.0348	819.0348	1014.699	0.807170205	0.806625578		2	417.25	1.036004601
2	527.08	527080	1179.099	834.8541	834.8541	1179.099	0.708044108	0.801667636		2	417.5	1.031812761
2	527.37	527370	1103.051	885.7703	885.7703	1103.051	0.803018446	0.79823302		2	417.75	1.02586571
2	527.733	527733	1361.653	1031.688	1031.688	1361.653	0.75767321	0.814367695		2	418	1.019005858
2	528.197	528197	1021.618	921.4006	921.4006	1021.618	0.901903255	0.856574814		2	418.25	1.010833513
2	528.573	528573	938.0174	896.7992	896.7992	938.0174	0.956058171	0.881438505		2	418.5	0.999536369
2	528.755	528755	773.4759	744.4348	744.4348	773.4759	0.962453775	0.887916424		2	418.75	0.986742857
2	529.089	529089	799.6273	712.3346	712.3346	799.6273	0.890833267	0.900750515		2	419	0.97704876
2	529.57	529570	850.5218	730.0657	730.0657	850.5218	0.858373883	0.912585764		2	419.25	0.970374591
2	530.075	530075	906.8476	792.2907	792.2907	906.8476	0.873675687	0.904855979		2	419.5	0.96620851
2	530.507	530507	789.9253	742.7125	742.7125	789.9253	0.94023131	0.893843069		2	419.75	0.96481069
2	530.987	530987	1011.865	829.5894	829.5894	1011.865	0.81986174	0.889042638		2	420	0.967169699
2	531.202	531202	679.1067	649.3903	649.3903	679.1067	0.956241928	0.886879811		2	420.25	0.971699009
2	531.44	531440	973.3931	801.0888	801.0888	973.3931	0.822985904	0.882875395		2	420.5	0.976733523
2	531.703	531703	755.1529	662.4727	662.4727	755.1529	0.877269623	0.873237769		2	420.75	0.984605568
2	531.913	531913	1106.612	989.5733	989.5733	1106.612	0.894236914	0.864954722		2	421	0.993740562
2	532.076	532076	847.5038	848.8718	848.8718	847.5038	1.001614152	0.858626453		2	421.25	1.00247649
2	532.367	532367	1189.615	889.8657	889.8657	1189.615	0.748028312	0.843831066		2	421.5	1.009922785
2	532.621	532621	907.3131	676.3826	676.3826	907.3131	0.745478711	0.832811567		2	421.75	1.015505472
2	532.809	532809	942.1098	837.4318	837.4318	942.1098	0.888889809	0.823061925		2	422	1.021049808
2	533.074	533074	1229.91	982.105	982.105	1229.91	0.798517778	0.810219644		2	422.25	1.025276316
2	533.362	533362	1088.033	858.4033	858.4033	1088.033	0.788949692	0.808729466		2	422.5	1.025915446
2	533.599	533599	1141.718	916.7504	916.7504	1141.718	0.802956947	0.811122549		2	422.75	1.025284889
2	533.813	533813	1024.182	951.1435	951.1435	1024.182	0.928686015	0.814667655		2	423	1.024017643
2	534.039	534039	1496.663	1043.486	1043.486	1496.663	0.69720839	0.823286704		2	423.25	1.021869499
2	534.338	534338	1153.322	907.9778	907.9778	1153.322	0.787271725	0.840334668		2	423.5	1.019065729
2	534.544	534544	811.0788	728.1635	728.1635	811.0788	0.897771585	0.847937035		2	423.75	1.015356569
2	534.728	534728	1359.518	1188.153	1188.153	1359.518	0.873951651	0.850532896		2	424	1.011593403
2	534.919	534919	817.9103	810.3699	810.3699	817.9103	0.990780896	0.852726917		2	424.25	1.007906265
2	535.089	535089	1414.433	1073.016	1073.016	1414.433	0.758619178	0.85547301		2	424.5	1.004145196
2	535.548	535548	952.2312	882.26	882.26	952.2312	0.926518686	0.854993618		2	424.75	1.000041645
2	536.033	536033	1583.808	1108.014	1108.014	1583.808	0.699588586	0.858123747		2	425	0.994885558
2	536.453	536453	1130.979	1005.221	1005.221	1130.979	0.88880607	0.880255182		2	425.25	0.989215489
2	536.664	536664	609.7752	612.7606	612.7606	609.7752	1.004895903	0.894049644		2	425.5	0.983225988
2	536.88	536880	884.5403	794.034	794.034	884.5403	0.897679846	0.90789367		2	425.75	0.977020362
2	537.115	537115	1118.457	926.1129	926.1129	1118.457	0.828027273	0.931853902		2	426	0.972791185
2	537.42	537420	912.0918	858.1229	858.1229	912.0918	0.940829531	0.975582389		2	426.25	0.970030623
2	537.734	537734	877.5775	894.9097	894.9097	877.5775	1.019750051	1.005411612		2	426.5	0.967747439
2	537.953	537953	772.3539	874.2102	874.2102	772.3539	1.131877757	1.010246401		2	426.75	0.966908977
2	538.337	538337	796.3065	764.7327	764.7327	796.3065	0.960349689	1.006452805		2	427	0.966988035
2	538.511	538511	677.662	701.0241	701.0241	677.662	1.034474561	1.00046533		2	427.25	0.967739364
2	538.714	538714	937.3792	904.436	904.436	937.3792	0.964856058	0.978080719		2	427.5	0.969788247
2	539.063	539063	669.1378	734.1056	734.1056	669.1378	1.09709181	0.929819748		2	427.75	0.975573536
2	539.447	539447	1317.298	1088.68	1088.68	1317.298	0.826449292	0.892405757		2	428	0.982364667
2	539.634	539634	865.1046	678.5204	678.5204	865.1046	0.784321803	0.873157149		2	428.25	0.989571335
2	539.869	539869	1713.203	1326.804	1326.804	1713.203	0.774458135	0.862313211		2	428.5	0.995955076
2	540.178	540178	997.6898	803.573	803.573	997.6898	0.805433713	0.879429301		2	428.75	1.000376641
2	540.465	540465	928.0456	773.1275	773.1275	928.0456	0.833070595	0.910901939		2	429	1.003999197
2	540.755	540755	639.275	638.9945	638.9945	639.275	0.999561222	0.938593166		2	429.25	1.007422587
2	540.921	540921	681.1105	759.4626	759.4626	681.1105	1.115035813	0.955450907		2	429.5	1.01086756
2	541.168	541168	979.9584	914.4593	914.4593	979.9584	0.933161346	0.992866949		2	429.75	1.013113795
2	541.612	541612	696.2789	742.9579	742.9579	696.2789	1.067040664	1.03985357		2	430	1.015360031
2	541.995	541995	708.9759	781.8283	781.8283	708.9759	1.102757231	1.018088012		2	430.25	1.014574209
2	542.243	542243	763.6748	781.5506	781.5506	763.6748	1.023407608	0.997106323		2	430.5	1.011188359
2	542.501	542501	729.4951	733.4003	733.4003	729.4951	1.005353292	0.972678252		2	430.75	1.008000025
2	542.664	542664	918.7195	753.4629	753.4629	918.7195	0.820122899	0.952395008		2	431	1.005072512
2	542.873	542873	1224.334	1119.03	1119.03	1224.334	0.91399079	0.926754046		2	431.25	1.003588587
2	543.152	543152	818.8573	676.3405	676.3405	818.8573	0.825956488	0.883302716		2	431.5	1.002171605
2	543.313	543313	853.6358	768.6318	768.6318	853.6358	0.900421234	0.858703569		2	431.75	1.001196657
2	543.726	543726	832.748	761.8577	761.8577	832.748	0.914871846	0.799961242		2	432	1.000767015
2	543.906	543906	876.5523	729.1985	729.1985	876.5523	0.831893887	0.775731343		2	432.25	1.002421744
2	544.105	544105	1244.078	863.0703	863.0703	1244.078	0.693742916	0.755260439		2	432.5	1.004210073
2	544.382	544382	1333.166	947.4497	947.4497	1333.166	0.710676465	0.729147374		2	432.75	1.005534633
2	544.549	544549	1403.781	928.471	928.471	1403.781	0.661407299	0.717919252		2	433	1.007368951
2	544.713	544713	1935.452	1227.022	1227.022	1935.452	0.633971806	0.715751897		2	433.25	1.008950987
2	544.879	544879	1382.724	1090.348	1090.348	1382.724	0.788550716	0.718921345		2	433.5	1.009740771
2	545.168	545168	1355.676	911.0678	911.0678	1355.676	0.672039484	0.724245125		2	433.75	1.009376713
2	545.489	545489	998.2723	789.2271	789.2271	998.2723	0.790593008	0.733652284		2	434	1.008686204
2	545.651	545651	1215.383	785.6622	785.6622	1215.383	0.646431783	0.741442638		2	434.25	1.007669571
2	545.819	545819	751.2949	676.8262	676.8262	751.2949	0.900879535	0.747035825		2	434.5	1.006138535
2	546.226	546226	846.8009	773.273	773.273	846.8009	0.91316979	0.754008519		2	434.75	1.003922579
2	546.405	546405	1378.084	1009.603	1009.603	1378.084	0.732613542	0.758042106		2	435	1.002419443
2	546.643	546643	1652.329	938.0855	938.0855	1652.329	0.5677353	0.76612038		2	435.25	1.001343713
2	546.998	546998	1097.211	766.6589	766.6589	1097.211	0.698734245	0.78003283		2	435.5	1.000850196
2	547.313	547313	862.5538	802.8703	802.8703	862.5538	0.930806055	0.793475092		2	435.75	1.001426597
2	547.592	547592	1067.241	789.1121	789.1121	1067.241	0.739394476	0.816094242		2	436	1.002859668
2	548.132	548132	1015.749	861.4667	861.4667	1015.749	0.848109818	0.875659077		2	436.25	1.004959007
2	548.369	548369	641.9978	649.5813	649.5813	641.9978	1.011812346	0.889563001		2	436.5	1.008351333
2	548.878	548878	1166.468	984.7134	984.7134	1166.468	0.84418381	0.888082855		2	436.75	1.012595205
2	549.188	549188	976.743	847.5308	847.5308	976.743	0.867711158	0.877878948		2	437	1.017157613
2	549.439	549439	756.6161	715.6539	715.6539	756.6161	0.945861316	0.86784077		2	437.25	1.022503006
2	549.659	549659	698.2667	668.4493	668.4493	698.2667	0.957297978	0.852261563		2	437.5	1.029014018
2	550.128	550128	1159.043	837.986	837.986	1159.043	0.722998198	0.797006319		2	437.75	1.036232606
2	550.499	550499	1187.952	852.0606	852.0606	1187.952	0.717251707	0.76649251		2	438	1.041005362
2	550.719	550719	1256.776	911.1589	911.1589	1256.776	0.724997056	0.756607825		2	438.25	1.044143218
2	551.158	551158	1432.637	988.1091	988.1091	1432.637	0.689713514	0.741642953		2	438.5	1.045638344
2	551.411	551411	1110.102	783.111	783.111	1110.102	0.705440581	0.753389528		2	438.75	1.045115073
2	551.908	551908	759.2767	688.2594	688.2594	759.2767	0.906467168	0.809307416		2	439	1.040102803
2	552.224	552224	1073.697	916.3046	916.3046	1073.697	0.853410785	0.835688086		2	439.25	1.034896054
2	552.527	552527	1183.941	849.9828	849.9828	1183.941	0.717926653	0.8568194		2	439.5	1.029602929
2	552.922	552922	889.5538	818.0915	818.0915	889.5538	0.919665005	0.887441929		2	439.75	1.026024076
2	553.179	553179	947.6738	906.9629	906.9629	947.6738	0.957041231	0.891075983		2	440	1.023428219
2	553.572	553572	830.4245	753.1233	753.1233	830.4245	0.906913633	0.854959233		2	440.25	1.021113788
2	553.74	553740	1015.382	804.9394	804.9394	1015.382	0.79274539	0.833089495		2	440.5	1.019176212
2	553.925	553925	689.4053	638.3505	638.3505	689.4053	0.925943708	0.812335042		2	440.75	1.017737991
2	554.214	554214	747.4793	628.8755	628.8755	747.4793	0.841328315	0.757735366		2	441	1.016690919
2	554.502	554502	1697.59	1121.38	1121.38	1697.59	0.660571752	0.703303435		2	441.25	1.016915792
2	554.664	554664	1531.52	962.2982	962.2982	1531.52	0.62832885	0.684457923		2	441.5	1.01758278
2	554.966	554966	1424.411	904.6385	904.6385	1424.411	0.635096542	0.642454125		2	441.75	1.0185433
2	555.332	555332	2957.77	1520.956	1520.956	2957.77	0.514223892	0.621622094		2	442	1.020189043
2	555.544	555544	2038.019	1170.558	1170.558	2038.019	0.57436069	0.652831883		2	442.25	1.021989556
2	555.853	555853	1386.304	903.2273	903.2273	1386.304	0.651536243	0.715471999		2	442.5	1.022340675
2	556.075	556075	921.0752	742.0237	742.0237	921.0752	0.805605992	0.761430557		2	442.75	1.022691794
2	556.397	556397	847.1678	761.6134	761.6134	847.1678	0.89901127	0.856734433		2	443	1.021050447
2	556.59	556590	731.1126	737.5933	737.5933	731.1126	1.008864161	0.893586378		2	443.25	1.018312886
2	556.868	556868	781.208	688.9494	688.9494	781.208	0.881902643	0.91538047		2	443.5	1.015269692
2	557.033	557033	1087.792	1173.663	1173.663	1087.792	1.078940643	0.92355545		2	443.75	1.011020985
2	557.26	557260	871.5775	740.5337	740.5337	871.5775	0.849647564	0.913025202		2	444	1.004363903
2	557.437	557437	829.8121	747.7131	747.7131	829.8121	0.901063144	0.890159661		2	444.25	0.997269981
2	557.672	557672	1176.696	1021.522	1021.522	1176.696	0.868127367	0.868256239		2	444.5	0.992463022
2	557.988	557988	1099.908	831.8912	831.8912	1099.908	0.756327984	0.852633322		2	444.75	0.988260216
2	558.338	558338	1047.256	809.3689	809.3689	1047.256	0.772847231	0.833288385		2	445	0.98493855
2	558.565	558565	1165.426	799.5027	799.5027	1165.426	0.686017559	0.829749351		2	445.25	0.984378873
2	558.758	558758	764.8586	713.1715	713.1715	764.8586	0.932422673	0.840877556		2	445.5	0.985702336
2	558.946	558946	848.547	806.9812	806.9812	848.547	0.951015324	0.860219293		2	445.75	0.986743804
2	559.183	559183	738.7718	689.6178	689.6178	738.7718	0.933465246	0.876783168		2	446	0.988870951
2	559.433	559433	904.4998	790.675	790.675	904.4998	0.874157186	0.890681825		2	446.25	0.990992414
2	559.649	559649	924.3023	762.133	762.133	924.3023	0.824549501	0.899187494		2	446.5	0.991932315
2	559.98	559980	826.7464	780.7795	780.7795	826.7464	0.944400242	0.879593755		2	446.75	0.992999162
2	560.246	560246	674.633	619.031	619.031	674.633	0.917581856	0.855344327		2	447	0.993879318
2	560.446	560446	888.1837	766.3829	766.3829	888.1837	0.862865306	0.845136814		2	447.25	0.994048615
2	560.642	560642	1003.631	793.712	793.712	1003.631	0.790840458	0.840439747		2	447.5	0.993423124
2	560.834	560834	994.3436	774.73	774.73	994.3436	0.779137111	0.834757876		2	447.75	0.992018101
2	561.189	561189	2538.476	1709.102	1709.102	2538.476	0.67327877	0.828333838		2	448	0.98933308
2	561.542	561542	1170.659	1046.426	1046.426	1170.659	0.893877722	0.834224241		2	448.25	0.9865577
2	561.778	561778	972.8118	876.7383	876.7383	972.8118	0.901241432	0.841266144		2	448.5	0.98346398
2	562.031	562031	899.4977	829.4169	829.4169	899.4977	0.922088961	0.846490372		2	448.75	0.98157592
2	562.373	562373	806.2878	642.6669	642.6669	806.2878	0.797068863	0.859689149		2	449	0.981480225
2	562.698	562698	847.1475	771.4025	771.4025	847.1475	0.91058818	0.870848632		2	449.25	0.981904058
2	563.048	563048	758.7466	698.2642	698.2642	758.7466	0.92028643	0.867984676		2	449.5	0.982372077
2	563.23	563230	851.7364	647.2463	647.2463	851.7364	0.759913865	0.86377359		2	449.75	0.984003409
2	563.46	563460	987.3355	805.6959	805.6959	987.3355	0.816030519	0.856261743		2	450	0.986309421
2	563.796	563796	958.7749	825.3453	825.3453	958.7749	0.860833236	0.834637919		2	450.25	0.989365438
2	564.206	564206	668.3728	633.6894	633.6894	668.3728	0.948107703	0.798485277		2	450.5	0.990179985
2	564.572	564572	1242.705	973.8462	973.8462	1242.705	0.783650343	0.777647822		2	450.75	0.987025753
2	564.792	564792	1014.484	767.8411	767.8411	1014.484	0.756878472	0.770915281		2	451	0.981834305
2	565.024	565024	2326.037	1453.362	1453.362	2326.037	0.624823251	0.764025394		2	451.25	0.974733387
2	565.219	565219	1287.798	896.1862	896.1862	1287.798	0.69590588	0.762347858		2	451.5	0.964506513
2	565.507	565507	1077.13	883.6471	883.6471	1077.13	0.820371821	0.764354577		2	451.75	0.958967695
2	565.931	565931	1087.769	867.9781	867.9781	1087.769	0.797943405	0.777090343		2	452	0.958954536
2	566.296	566296	1056.173	920.7629	920.7629	1056.173	0.871791742	0.820194002		2	452.25	0.96066072
2	566.475	566475	1084.163	950.7201	950.7201	1084.163	0.876916202	0.848720917		2	452.5	0.966300847
2	566.808	566808	1481.039	1190.75	1190.75	1481.039	0.803996384	0.890144253		2	452.75	0.976518429
2	567.073	567073	1275.638	892.1837	892.1837	1275.638	0.699401946	0.916151714		2	453	0.985589669
2	567.302	567302	582.4061	653.4092	653.4092	582.4061	1.121913387	0.936176737		2	453.25	0.994871517
2	567.489	567489	768.1463	801.7247	801.7247	768.1463	1.043713548	0.946678981		2	453.5	1.000062154
2	567.85	567850	769.4647	792.447	792.447	769.4647	1.029867907	0.963354296		2	453.75	0.999928104
2	568.039	568039	772.4997	697.9581	697.9581	772.4997	0.903505982	0.967780796		2	454	0.997697841
2	568.458	568458	787.1315	685.9224	685.9224	787.1315	0.871420341	0.95933371		2	454.25	0.994469839
2	568.689	568689	743.5726	797.3067	797.3067	743.5726	1.072264766	0.950955117		2	454.5	0.987173778
2	568.986	568986	853.5278	763.532	763.532	853.5278	0.894560201	0.934902127		2	454.75	0.977425866
2	569.489	569489	1001.762	820.7539	820.7539	1001.762	0.819310275	0.894503067		2	455	0.971118671
2	569.762	569762	725.1967	679.6864	679.6864	725.1967	0.937244199	0.879479197		2	455.25	0.96693875
2	570.028	570028	940.5215	758.6887	758.6887	940.5215	0.806668109	0.871275441		2	455.5	0.9629622
2	570.254	570254	982.2689	944.5163	944.5163	982.2689	0.961565922	0.865500923		2	455.75	0.960886368
2	570.445	570445	1056.798	810.9386	810.9386	1056.798	0.767354405	0.861676139		2	456	0.959423672
2	570.676	570676	871.1338	778.5862	778.5862	871.1338	0.8937619	0.860243454		2	456.25	0.960787187
2	570.943	570943	889.3477	753.8442	753.8442	889.3477	0.847637206	0.861684783		2	456.5	0.963232232
2	571.108	571108	641.1344	677.5129	677.5129	641.1344	1.056740833	0.861927299		2	456.75	0.967112429
2	571.286	571286	3159.549	1892.512	1892.512	3159.549	0.59898169	0.8598044		2	457	0.972813246
2	571.589	571589	821.2722	756.8516	756.8516	821.2722	0.921559989	0.856214414		2	457.25	0.977470269
2	571.849	571849	825.6876	782.561	782.561	825.6876	0.947768866	0.857650562		2	457.5	0.979676356
2	572.141	572141	973.0289	783.2875	783.2875	973.0289	0.804999214	0.861006174		2	457.75	0.981740587
2	572.402	572402	1055.932	928.5842	928.5842	1055.932	0.879397726	0.865451722		2	458	0.98382969
2	572.617	572617	1177.785	898.4765	898.4765	1177.785	0.762852728	0.872569721		2	458.25	0.985674303
2	572.798	572798	923.5451	853.5322	853.5322	923.5451	0.924191141	0.879735791		2	458.5	0.987796261
2	572.963	572963	818.6679	744.2316	744.2316	818.6679	0.909076318	0.883411782		2	458.75	0.990704905
2	573.333	573333	922.6307	785.3402	785.3402	922.6307	0.851196692	0.885265659		2	459	0.993975938
2	573.679	573679	627.8101	687.2601	687.2601	627.8101	1.09469424	0.886214206		2	459.25	0.997513387
2	573.861	573861	1282.633	984.0525	984.0525	1282.633	0.767212835	0.886760807		2	459.5	1.00151329
2	574.115	574115	783.3749	737.2169	737.2169	783.3749	0.94107802	0.885312004		2	459.75	1.004765294
2	574.497	574497	1305.477	936.6214	936.6214	1305.477	0.717455306	0.882412022		2	460	1.007309125
2	574.742	574742	807.2561	724.7173	724.7173	807.2561	0.897753885	0.885186723		2	460.25	1.009515638
2	575.177	575177	1063.264	1038.798	1038.798	1063.264	0.976989722	0.894826821		2	460.5	1.010656845
2	575.668	575668	948.1784	761.2738	761.2738	948.1784	0.802880344	0.90189701		2	460.75	1.010392772
2	575.843	575843	853.5677	830.851	830.851	853.5677	0.973386177	0.900899156		2	461	1.009602661
2	576.246	576246	1081.826	817.9538	817.9538	1081.826	0.756086284	0.893385918		2	461.25	1.009039686
2	576.68	576680	599.043	698.1793	698.1793	599.043	1.165491125	0.886706664		2	461.5	1.010835573
2	576.91	576910	751.4755	749.8405	749.8405	751.4755	0.99782428	0.88382552		2	461.75	1.014088058
2	577.095	577095	990.5833	715.2838	715.2838	990.5833	0.722083443	0.880538497		2	462	1.013680816
2	577.325	577325	839.5989	674.5621	674.5621	839.5989	0.803433759	0.878697882		2	462.25	1.010456046
2	577.624	577624	923.3157	679.9958	679.9958	923.3157	0.73647161	0.882499464		2	462.5	1.00603234
2	577.989	577989	685.6345	628.0441	628.0441	685.6345	0.916004227	0.888682665		2	462.75	0.998516733
2	578.25	578250	797.8658	773.0797	773.0797	797.8658	0.9689345	0.895611092		2	463	0.989708984
2	578.488	578488	919.844	858.5706	858.5706	919.844	0.933387183	0.906361121		2	463.25	0.983105935
2	578.916	578916	1172.325	1021.407	1021.407	1172.325	0.871266074	0.921377511		2	463.5	0.977834542
2	579.082	579082	732.258	742.7089	742.7089	732.258	1.014272155	0.925459392		2	463.75	0.973099757
2	579.27	579270	864.3346	753.938	753.938	864.3346	0.872275621	0.929137857		2	464	0.972369771
2	579.477	579477	826.7831	796.8169	796.8169	826.7831	0.963755669	0.925731424		2	464.25	0.974780201
2	579.688	579688	867.4017	782.0032	782.0032	867.4017	0.901546769	0.917810229		2	464.5	0.97695364
2	579.968	579968	785.4043	709.9939	709.9939	785.4043	0.903985247	0.907599382		2	464.75	0.980170455
2	580.152	580152	801.2424	644.9072	644.9072	801.2424	0.804884015	0.903659639		2	465	0.98283417
2	580.494	580494	588.7043	574.7174	574.7174	588.7043	0.976241213	0.894755954		2	465.25	0.980902858
2	580.834	580834	791.6299	687.6751	687.6751	791.6299	0.868682575	0.875267195		2	465.5	0.976170205
2	581.207	581207	874.6912	753.6893	753.6893	874.6912	0.861663293	0.847832112		2	465.75	0.970302363
2	581.538	581538	919.0564	771.3969	771.3969	919.0564	0.839335758	0.828172105		2	466	0.965353426
2	581.773	581773	793.1452	727.7554	727.7554	793.1452	0.917556331	0.815008477		2	466.25	0.962168197
2	582.086	582086	1605.802	1113.441	1113.441	1605.802	0.693386233	0.794474444		2	466.5	0.960001171
2	582.389	582389	1178.306	900.8135	900.8135	1178.306	0.76449878	0.782102924		2	466.75	0.95785596
2	582.664	582664	1415.555	961.6312	961.6312	1415.555	0.67933157	0.782680735		2	467	0.957387804
2	582.93	582930	1146.255	948.5075	948.5075	1146.255	0.82748385	0.787733446		2	467.25	0.960023967
2	583.145	583145	1012.006	815.6283	815.6283	1012.006	0.80595204	0.79005479		2	467.5	0.96539707
2	583.565	583565	1220.534	1001.571	1001.571	1220.534	0.820600655	0.794415303		2	467.75	0.969925929
2	584.038	584038	912.2605	766.5942	766.5942	912.2605	0.840323789	0.806021202		2	468	0.97393339
2	584.514	584514	961.233	888.9971	888.9971	961.233	0.924850791	0.825016026		2	468.25	0.978505693
2	584.865	584865	1001.904	833.3724	833.3724	1001.904	0.831788674	0.841382288		2	468.5	0.983073025
2	585.047	585047	1248.641	945.3379	945.3379	1248.641	0.757093432	0.848767198		2	468.75	0.986353717
2	585.219	585219	1191.655	791.5874	791.5874	1191.655	0.66427565	0.855799039		2	469	0.988319105
2	585.446	585446	927.1986	738.2721	738.2721	927.1986	0.796239446	0.866205687		2	469.25	0.9901118
2	585.747	585747	663.2697	674.9958	674.9958	663.2697	1.017679234	0.878565807		2	469.5	0.991879951
2	585.986	585986	776.0511	802.8914	802.8914	776.0511	1.034585738	0.886879216		2	469.75	0.993484361
2	586.211	586211	952.2778	885.4799	885.4799	952.2778	0.929854608	0.89523308		2	470	0.995124066
2	586.689	586689	779.5304	737.9383	737.9383	779.5304	0.946644672	0.914342789		2	470.25	0.997488187
2	586.873	586873	1014.97	926.7035	926.7035	1014.97	0.913035361	0.923542955		2	470.5	0.9997131
2	587.171	587171	1155.403	846.9989	846.9989	1155.403	0.733076598	0.935541566		2	470.75	1.001090756
2	587.509	587509	984.2103	863.5377	863.5377	984.2103	0.877391448	0.935994347		2	471	1.002294564
2	587.689	587689	786.8466	675.3797	675.3797	786.8466	0.858337191	0.93398595		2	471.25	1.00325648
2	587.919	587919	504.8144	559.4221	559.4221	504.8144	1.108173816	0.931182997		2	471.5	1.003405342
2	588.126	588126	708.6338	729.4644	729.4644	708.6338	1.029395437	0.930015447		2	471.75	1.002444369
2	588.511	588511	651.3044	751.3754	751.3754	651.3044	1.15364705	0.928702395		2	472	1.000806906
2	588.89	588890	1267.044	851.6188	851.6188	1267.044	0.672130407	0.920197666		2	472.25	0.999652711
2	589.17	589170	1286.646	991.7741	991.7741	1286.646	0.770821267	0.893634698		2	472.5	0.998789578
2	589.338	589338	1530.936	1111.965	1111.965	1530.936	0.726330167	0.872907626		2	472.75	0.997610308
2	589.531	589531	742.8072	747.6451	747.6451	742.8072	1.006512996	0.85770039		2	473	0.996607251
2	589.706	589706	833.3603	910.6985	910.6985	833.3603	1.092802837	0.848332988		2	473.25	0.995840871
2	590.108	590108	1294.505	931.7334	931.7334	1294.505	0.719760372	0.828673019		2	473.5	0.995078618
2	590.278	590278	1184.114	905.6045	905.6045	1184.114	0.764795028	0.832580571		2	473.75	0.994180871
2	590.479	590479	889.4591	780.6895	780.6895	889.4591	0.877712646	0.844076803		2	474	0.992869126
2	591.042	591042	1046.573	806.9812	806.9812	1046.573	0.77107015	0.875558291		2	474.25	0.991427108
2	591.268	591268	991.4687	855.4656	855.4656	991.4687	0.862826633	0.877409147		2	474.5	0.990667782
2	591.481	591481	923.6093	929.6796	929.6796	923.6093	1.006572368	0.878414639		2	474.75	0.991012657
2	591.658	591658	960.0593	917.6037	917.6037	960.0593	0.955778148	0.877175654		2	475	0.993060203
2	592.805	592805	1018.345	771.5156	771.5156	1018.345	0.757617114	0.827516552		2	475.25	0.995228778
2	593.015	593015	1283.522	1107.175	1107.175	1283.522	0.862606952	0.823388674		2	475.5	0.996844313
2	593.224	593224	1012.337	980.6236	980.6236	1012.337	0.96867308	0.829228091		2	475.75	0.996331491
2	593.437	593437	1011.32	933.7788	933.7788	1011.32	0.923326741	0.836350639		2	476	0.994590031
2	593.618	593618	1036.666	813.4592	813.4592	1036.666	0.784687836	0.840691713		2	476.25	0.992611268
2	593.791	593791	1701.005	1208.738	1208.738	1701.005	0.710602262	0.848440711		2	476.5	0.990562476
2	593.999	593999	1677.393	1131.198	1131.198	1677.393	0.674378634	0.855016167		2	476.75	0.988542949
2	594.253	594253	1304.563	956.7934	956.7934	1304.563	0.733420617	0.85803339		2	477	0.987037649
2	594.518	594518	770.9371	788.986	788.986	770.9371	1.023411638	0.861662691		2	477.25	0.985307153
2	594.698	594698	660.8485	683.1524	683.1524	660.8485	1.033750398	0.864519456		2	477.5	0.983775711
2	594.895	594895	813.0389	855.9094	855.9094	813.0389	1.052728719	0.868525451		2	477.75	0.986052989
2	595.159	595159	963.879	848.6118	848.6118	963.879	0.880413205	0.875188905		2	478	0.989597526
2	595.583	595583	1802.594	1233.609	1233.609	1802.594	0.684352106	0.885217407		2	478.25	0.993142062
2	595.817	595817	1378.707	1034.897	1034.897	1378.707	0.750628669	0.88112425		2	478.5	0.996686599
2	596.192	596192	793.4056	693.9194	693.9194	793.4056	0.874608649	0.870828028		2	478.75	1.000231135
2	596.538	596538	749.7994	790.0321	790.0321	749.7994	1.053657952	0.888061771		2	479	1.003775671
2	596.94	596940	1062.859	942.7343	942.7343	1062.859	0.886979646	0.920172665		2	479.25	1.007440681
2	597.126	597126	702.1129	653.2613	653.2613	702.1129	0.930422016	0.932282558		2	479.5	1.012756881
2	597.395	597395	1011.106	1037.531	1037.531	1011.106	1.026134747	0.956269923		2	479.75	1.018044791
2	597.582	597582	821.2722	742.5957	742.5957	821.2722	0.904201676	0.970074677		2	480	1.0225681
2	597.793	597793	790.8543	717.5837	717.5837	790.8543	0.907352593	0.976161882		2	480.25	1.027068814
2	597.999	597999	739.7803	710.9139	710.9139	739.7803	0.960979767	0.979097608		2	480.5	1.031223835
2	598.215	598215	983.7841	982.1427	982.1427	983.7841	0.998331544	0.978789203		2	480.75	1.03587633
2	598.466	598466	804.614	778.2673	778.2673	804.614	0.967255479	0.971591491		2	481	1.040633554
2	598.743	598743	812.1836	835.6082	835.6082	812.1836	1.028841508	0.96049321		2	481.25	1.045449225
2	599.091	599091	695.6964	739.4332	739.4332	695.6964	1.062867653	0.941043196		2	481.5	1.050448035
2	599.477	599477	880.4038	756.2401	756.2401	880.4038	0.8589696	0.909191606		2	481.75	1.055404393
2	599.869	599869	1262.403	1007.757	1007.757	1262.403	0.7982847	0.882080689		2	482	1.061162929
2	600.117	600117	1081.737	898.694	898.694	1081.737	0.83078789	0.870024214		2	482.25	1.068084025
2	600.575	600575	792.2313	694.4175	694.4175	792.2313	0.876533785	0.850228121		2	482.5	1.076129069
2	600.907	600907	1031.12	827.3848	827.3848	1031.12	0.802413686	0.841851248		2	482.75	1.082079387
2	601.105	601105	1000.724	896.0655	896.0655	1000.724	0.895417218	0.841830765		2	483	1.08890994
2	601.328	601328	789.1854	693.9194	693.9194	789.1854	0.879285653	0.846124217		2	483.25	1.105448049
2	601.732	601732	1007.732	806.0167	806.0167	1007.732	0.799832396	0.853919259		2	483.5	1.134286313
2	601.941	601941	896.3108	846.3808	846.3808	896.3108	0.944293877	0.853611416		2	483.75	1.170421193
2	602.117	602117	862.0925	678.3396	678.3396	862.0925	0.786852455	0.853604682		2	484	1.216467792
2	602.327	602327	1091.605	918.1077	918.1077	1091.605	0.841062197	0.854295296		2	484.25	1.279909009
2	602.538	602538	905.3465	785.1903	785.1903	905.3465	0.867281533	0.854294797		2	484.5	1.355843278
2	602.912	602912	1035.527	884.9389	884.9389	1035.527	0.854578297	0.856485688		2	484.75	1.426067609
2	603.111	603111	895.9636	733.1774	733.1774	895.9636	0.818311592	0.860980933		2	485	1.473667127
2	603.342	603342	739.2397	721.8271	721.8271	739.2397	0.976445259	0.866246367		2	485.25	1.489732284
2	603.523	603523	906.8262	683.7918	683.7918	906.8262	0.754049453	0.869491519		2	485.5	1.496828563
2	603.874	603874	751.7726	716.2395	716.2395	751.7726	0.952734244	0.87739767		2	485.75	1.495422044
2	604.138	604138	1093.659	912.7412	912.7412	1093.659	0.834575677	0.881087763		2	486	1.478642377
2	604.469	604469	903.6824	828.8545	828.8545	903.6824	0.917196683	0.883489677		2	486.25	1.441769202
2	605.631	605631	1057.581	998.8214	998.8214	1057.581	0.944439622	0.899699423		2	486.5	1.406565278
2	606.15	606150	1211.393	931.301	931.301	1211.393	0.768785192	0.909253421		2	486.75	1.373240837
2	607.248	607248	701.7559	715.2523	715.2523	701.7559	1.019232329	0.928117644		2	487	1.352730611
2	607.436	607436	856.6025	809.4752	809.4752	856.6025	0.944983467	0.9312388		2	487.25	1.340942513
2	607.613	607613	660.9578	728.7814	728.7814	660.9578	1.102614115	0.934931265		2	487.5	1.331285148
2	607.955	607955	1136.262	945.2669	945.2669	1136.262	0.831909278	0.943877351		2	487.75	1.325936822
2	608.262	608262	870.1498	764.3302	764.3302	870.1498	0.878389215	0.949469271		2	488	1.325520665
2	608.559	608559	1027.342	864.7919	864.7919	1027.342	0.841776059	0.950576633		2	488.25	1.323512526
2	608.872	608872	766.3523	799.9824	799.9824	766.3523	1.043883342	0.949544916		2	488.5	1.312025848
2	609.173	609173	1033.794	902.0415	902.0415	1033.794	0.872554397	0.948184946		2	488.75	1.276651365
2	609.423	609423	799.443	763.8628	763.8628	799.443	0.955493763	0.955845062		2	489	1.234271578
2	609.676	609676	705.5596	750.1374	750.1374	705.5596	1.063180772	0.963791467		2	489.25	1.195328441
2	609.953	609953	892.5843	851.9693	851.9693	892.5843	0.954497295	0.95479139		2	489.5	1.150452881
2	610.197	610197	1011.622	1002.838	1002.838	1011.622	0.991316915	0.941122297		2	489.75	1.09547092
2	610.38	610380	1017.287	983.7014	983.7014	1017.287	0.966985128	0.934176716		2	490	1.055661077
2	610.598	610598	1113.361	903.6725	903.6725	1113.361	0.811661716	0.925183728		2	490.25	1.039282594
2	610.83	610830	1088.135	976.6944	976.6944	1088.135	0.897585686	0.911629982		2	490.5	1.024840929
2	611.082	611082	1044.912	963.2069	963.2069	1044.912	0.921806717	0.903105736		2	490.75	1.01614823
2	611.338	611338	1323.6	1002.41	1002.41	1323.6	0.757336053	0.901236915		2	491	1.01374287
2	611.522	611522	861.4469	883.6324	883.6324	861.4469	1.025753764	0.901510985		2	491.25	1.014685505
2	611.702	611702	903.7283	851.9474	851.9474	903.7283	0.942703023	0.905558753		2	491.5	1.020183985
2	611.865	611865	855.8377	776.4426	776.4426	855.8377	0.907231126	0.918596369		2	491.75	1.023468919
2	612.185	612185	797.7176	759.689	759.689	797.7176	0.952328242	0.952343887		2	492	1.024783703
2	612.581	612581	1605.316	1466.311	1466.311	1605.316	0.913409572	0.988458759		2	492.25	1.027445
2	612.934	612934	698.5297	714.4616	714.4616	698.5297	1.022807763	1.017343363		2	492.5	1.030691019
2	613.1	613100	558.9702	588.3306	588.3306	558.9702	1.052525877	1.018789951		2	492.75	1.033253722
2	613.383	613383	794.2772	844.8158	844.8158	794.2772	1.063628416	0.999027044		2	493	1.032932946
2	613.701	613701	537.8876	612.4673	612.4673	537.8876	1.138652945	0.95955976		2	493.25	1.031665957
2	614.084	614084	1331.253	1106.006	1106.006	1331.253	0.830800757	0.914991019		2	493.5	1.030299832
2	614.327	614327	1133.034	930.3082	930.3082	1133.034	0.821077037	0.885984621		2	493.75	1.029704846
2	614.628	614628	1159.559	960.3309	960.3309	1159.559	0.828186319	0.838235719		2	494	1.029900775
2	615.074	615074	2014.579	1511.181	1511.181	2014.579	0.750122482	0.78671838		2	494.25	1.030188756
2	615.239	615239	1594.803	1076.836	1076.836	1594.803	0.675215685	0.777111053		2	494.5	1.030673164
2	615.66	615660	1246.233	1102.02	1102.02	1246.233	0.884280869	0.762452067		2	494.75	1.031666991
2	615.826	615826	1160.628	798.5785	798.5785	1160.628	0.688057241	0.774008108		2	495	1.032768764
2	616.044	616044	860.0993	849.1898	849.1898	860.0993	0.987315999	0.802038083		2	495.25	1.033843872
2	616.334	616334	1548.468	1254.784	1254.784	1548.468	0.810338993	0.839783703		2	495.5	1.034397825
2	616.619	616619	1230.441	997.1901	997.1901	1230.441	0.810433089	0.857542535		2	495.75	1.034706891
2	616.855	616855	1346.339	956.6746	956.6746	1346.339	0.710574826	0.880118213		2	496	1.035137829
2	617.033	617033	1326.317	1179.008	1179.008	1326.317	0.888933792	0.895405729		2	496.25	1.036371878
2	617.371	617371	839.266	998.502	998.502	839.266	1.189732457	0.907050349		2	496.5	1.037986392
2	617.588	617588	803.6351	982.1281	982.1281	803.6351	1.222107023	0.952445475		2	496.75	1.039890273
2	618.062	618062	1729.293	1653.575	1653.575	1729.293	0.956214476	1.149008378		2	497	1.041326509
2	618.253	618253	1831.134	1755.744	1755.744	1831.134	0.958828791	1.254865234		2	497.25	1.042774859
2	618.434	618434	1303.22	1476.311	1476.311	1303.22	1.132817943	1.378820231		2	497.5	1.04452432
2	618.811	618811	909.4521	1446.437	1446.437	909.4521	1.590448799	1.695899109		2	497.75	1.044943499
2	619.044	619044	628.0327	1414.238	1414.238	628.0327	2.251854083	1.900923119		2	498	1.043579254
2	619.416	619416	802.2841	2084.994	2084.994	802.2841	2.598822537	2.32645206		2	498.25	1.041337722
2	619.762	619762	817.9756	1993.825	1993.825	817.9756	2.437511583	2.773421158		2	498.5	1.037542057
2	619.931	619931	596.4195	1735.936	1735.936	596.4195	2.910595646	2.948587462		2	498.75	1.031265538
2	620.15	620150	651.7523	1887.506	1887.506	651.7523	2.896048085	3.165578058		2	499	1.02496268
2	620.401	620401	568.6022	2239.122	2239.122	568.6022	3.937941148	3.422459517		2	499.25	1.01939199
2	620.668	620668	1159.27	3188.078	3188.078	1159.27	2.750073753	3.614405842		2	499.5	1.013849813
2	620.993	620993	718.3765	2685.731	2685.731	718.3765	3.738611995	3.768963366		2	499.75	1.008149841
2	621.177	621177	991.9161	4975.029	4975.029	991.9161	5.015574402	3.808681958		2	500	1.001510432
2	621.499	621499	786.0039	2885.409	2885.409	786.0039	3.670985602	3.668180533		2	500.25	0.995191118
2	621.715	621715	1069.602	3663.397	3663.397	1069.602	3.42500949	3.503695193		2	500.5	0.990033037
2	621.924	621924	1104.798	3744.614	3744.614	1104.798	3.389410553	3.386184516		2	500.75	0.987410409
2	622.132	622132	795.743	2966.147	2966.147	795.743	3.727518809	3.254212382		2	501	0.985386338
2	622.308	622308	761.8455	2231.784	2231.784	761.8455	2.929444356	3.098033878		2	501.25	0.984990671
2	622.58	622580	812.1506	2071.448	2071.448	812.1506	2.550571286	2.937393462		2	501.5	0.985834471
2	622.804	622804	891.2314	1744.625	1744.625	891.2314	1.957544359	2.96031786		2	501.75	0.986878576
2	623.319	623319	958.2893	2431.505	2431.505	958.2893	2.537339194	3.200012514		2	502	0.987963093
2	623.511	623511	950.3601	3129.278	3129.278	950.3601	3.292728725	3.235987514		2	502.25	0.989345292
2	623.747	623747	695.0097	2507.053	2507.053	695.0097	3.607220158	3.293609527		2	502.5	0.991887418
2	624.084	624084	830.1951	3566.836	3566.836	830.1951	4.296382862	3.349726427		2	502.75	0.994872355
2	624.451	624451	1423.305	6099.684	6099.684	1423.305	4.285577582	3.138594183		2	503	0.997356943
2	624.623	624623	1496.43	4531.357	4531.357	1496.43	3.028111572	3.001997055		2	503.25	0.999773206
2	624.857	624857	1101.548	2250.106	2250.106	1101.548	2.042676306	2.825231523		2	503.5	1.00109572
2	625.2	625200	1427.497	2591.84	2591.84	1427.497	1.815653553	2.451884519		2	503.75	1.000319605
2	625.402	625402	987.5612	1910.463	1910.463	987.5612	1.934526184	2.170047199		2	504	0.998806123
2	625.735	625735	1188.203	2120.984	2120.984	1188.203	1.785035049	1.792582393		2	504.25	0.997336202
2	626.035	626035	896.2176	1567.874	1567.874	896.2176	1.749434512	1.603365335		2	504.5	0.995834405
2	626.352	626352	892.9864	1317.78	1317.78	892.9864	1.475699966	1.462016379		2	504.75	0.994101615
2	626.598	626598	850.7143	1248.725	1248.725	850.7143	1.467854719	1.370196737		2	505	0.992441002
2	626.862	626862	934.2272	1057.625	1057.625	934.2272	1.132085428	1.290680225		2	505.25	0.991754392
2	627.04	627040	1303.367	1419.422	1419.422	1303.367	1.089042457	1.244752029		2	505.5	0.991487081
2	627.342	627342	941.5728	1156.797	1156.797	941.5728	1.228579458	1.145403756		2	505.75	0.99166099
2	627.707	627707	953.763	1214.912	1214.912	953.763	1.273809112	1.033908492		2	506	0.996186589
2	627.996	627996	1140.612	1368.255	1368.255	1140.612	1.199579699	1.015733571		2	506.25	1.003106127
2	628.273	628273	1882.84	1811.648	1811.648	1882.84	0.962189034	1.082063163		2	506.5	1.010146538
2	628.5	628500	2553.549	1926.893	1926.893	2553.549	0.754594096	1.160186011		2	506.75	1.01607281
2	628.673	628673	2206.197	1766.671	1766.671	2206.197	0.800776631	1.236445459		2	507	1.021348438
2	628.922	628922	1472.627	2115.136	2115.136	1472.627	1.436301249	1.381598783		2	507.25	1.025944282
2	629.088	629088	882.9121	1482.816	1482.816	882.9121	1.679460503	1.474044071		2	507.5	1.028514838
2	629.329	629329	990.4837	1777.29	1777.29	990.4837	1.794365723	1.660683434		2	507.75	1.030283162
2	629.544	629544	823.2812	1803.608	1803.608	823.2812	2.190755722	1.828292393		2	508	1.030839203
2	629.724	629724	872.365	1597.954	1597.954	872.365	1.831749325	1.939497114		2	508.25	1.02989747
2	630.153	630153	1084.549	2157.325	2157.325	1084.549	1.989144797	2.237231756		2	508.5	1.028579833
2	630.48	630480	845.1953	2215.109	2215.109	845.1953	2.620825033	2.376945499		2	508.75	1.026809656
2	630.708	630708	1102.034	3021.436	3021.436	1102.034	2.741690365	2.386213848		2	509	1.02416043
2	631.103	631103	1157.585	2578.935	2578.935	1157.585	2.227857997	2.30700657		2	509.25	1.02134922
2	631.539	631539	795.0866	1707.795	1707.795	795.0866	2.147935835	2.232508032		2	509.5	1.017950109
2	631.885	631885	565.2434	1125.606	1125.606	565.2434	1.991365136	2.208519849		2	509.75	1.013440371
2	632.201	632201	785.0385	1257.945	1257.945	785.0385	1.602399118	2.164786162		2	510	1.00963351
2	632.568	632568	858.59	1767.853	1767.853	858.59	2.059018856	2.1132668		2	510.25	1.006619343
2	632.794	632794	1227.033	2658.395	2658.395	1227.033	2.166522824	2.093694696		2	510.5	1.004506734
2	632.987	632987	924.2154	1858.885	1858.885	924.2154	2.011311432	2.07158787		2	510.75	1.002805256
2	633.155	633155	1093.451	2970.616	2970.616	1093.451	2.716734449	2.039095957		2	511	1.002288514
2	633.346	633346	1451.809	2971.628	2971.628	1451.809	2.046845005	1.992162974		2	511.25	1.002583497
2	634.854	634854	722.1202	1177.965	1177.965	722.1202	1.631258896	1.47849929		2	511.5	1.003609629
2	635.05	635050	784.5982	1037.71	1037.71	784.5982	1.322600536	1.415217853		2	511.75	1.006348942
2	635.379	635379	1305.835	1625.833	1625.833	1305.835	1.245052399	1.305628214		2	512	1.010000335
2	635.548	635548	1217.451	1317.966	1317.966	1217.451	1.082561844	1.257637787		2	512.25	1.014222095
2	635.751	635751	785.2343	942.6739	942.6739	785.2343	1.200500156	1.212985712		2	512.5	1.019188709
2	635.935	635935	982.8845	1048.982	1048.982	982.8845	1.067248492	1.180326511		2	512.75	1.024303855
2	636.246	636246	415.0058	553.5507	553.5507	415.0058	1.333838467	1.127342839		2	513	1.029665502
2	636.594	636594	914.2147	899.0284	899.0284	914.2147	0.983388694	1.075976841		2	513.25	1.032928673
2	636.904	636904	596.0175	681.9202	681.9202	596.0175	1.144127815	1.036431369		2	513.5	1.034297109
2	637.446	637446	581.9249	644.7904	644.7904	581.9249	1.108030263	0.952372903		2	513.75	1.032772695
2	637.929	637929	826.14	780.5475	780.5475	826.14	0.944812623	0.884804594		2	514	1.029736619
2	638.149	638149	1106.108	818.2981	818.2981	1106.108	0.739799459	0.86305368		2	514.25	1.026408998
2	638.433	638433	1165.25	858.9032	858.9032	1165.25	0.73709779	0.845158438		2	514.5	1.022450329
2	638.78	638780	1078.488	796.8151	796.8151	1078.488	0.738826116	0.833503473		2	514.75	1.01701954
2	639.042	639042	754.2308	674.2225	674.2225	754.2308	0.893920667	0.828671391		2	515	1.011764326
2	639.42	639420	984.6468	808.1388	808.1388	984.6468	0.820739782	0.844899904		2	515.25	1.007303401
2	639.701	639701	993.7055	820.6214	820.6214	993.7055	0.825819521	0.868513684		2	515.5	1.002807989
2	639.905	639905	691.3369	715.3068	715.3068	691.3369	1.034671808	0.879771606		2	515.75	0.999828785
2	640.131	640131	1003.684	813.6856	813.6856	1003.684	0.810698985	0.89405782		2	516	1.001210191
2	640.309	640309	660.4665	657.6701	657.6701	660.4665	0.995766023	0.904075577		2	516.25	1.003300138
2	640.78	640780	831.5003	710.8119	710.8119	831.5003	0.854854652	0.895939429		2	516.5	1.00667483
2	641.153	641153	694.578	637.7756	637.7756	694.578	0.918220272	0.882706036		2	516.75	1.009049309
2	641.316	641316	641.407	659.97	659.97	641.407	1.028941062	0.88176724		2	517	1.011020921
2	641.479	641479	969.0503	714.6351	714.6351	969.0503	0.737459242	0.880298858		2	517.25	1.013138712
2	641.963	641963	725.1004	636.1433	636.1433	725.1004	0.877317541	0.876957399		2	517.5	1.014979532
2	642.32	642320	728.5168	751.8002	751.8002	728.5168	1.031960004	0.908035063		2	517.75	1.016664097
2	642.528	642528	1317.19	917.5306	917.5306	1317.19	0.696581814	0.931425664		2	518	1.017945306
2	642.787	642787	1469.066	1232.81	1232.81	1469.066	0.839179451	0.956881504		2	518.25	1.018653983
2	643.328	643328	1311.165	1310.976	1310.976	1311.165	0.999855853	1.029332515		2	518.5	1.019405507
2	643.801	643801	351.5882	539.3897	539.3897	351.5882	1.534151886	1.084779476		2	518.75	1.02024324
2	644.144	644144	971.1145	986.9957	986.9957	971.1145	1.016353581	1.101879348		2	519	1.02103408
2	644.398	644398	1021.906	1035.893	1035.893	1021.906	1.013687169	1.110590175		2	519.25	1.021523256
2	644.96	644960	867.3112	934.2154	934.2154	867.3112	1.077139786	1.105355941		2	519.5	1.021807108
2	645.276	645276	922.977	961.7798	961.7798	922.977	1.042040918	1.074648903		2	519.75	1.022225395
2	645.733	645733	906.8525	900.5888	900.5888	906.8525	0.993092923	1.006804133		2	520	1.023158166
2	645.947	645947	672.6818	744.4653	744.4653	672.6818	1.106712416	0.980610372		2	520.25	1.024287428
2	646.195	646195	888.1099	804.4143	804.4143	888.1099	0.905759861	0.954074151		2	520.5	1.025411138
2	646.529	646529	867.511	913.6807	913.6807	867.511	1.053220881	0.916018347		2	520.75	1.026428268
2	646.726	646726	941.9857	811.1952	811.1952	941.9857	0.861154474	0.895291829		2	521	1.02757947
2	646.937	646937	1484.769	1162.686	1162.686	1484.769	0.783075347	0.870709192		2	521.25	1.027847802
2	647.139	647139	1476.04	1193.169	1193.169	1476.04	0.808358175	0.848029698		2	521.5	1.027612247
2	647.346	647346	1526.86	1212.993	1212.993	1526.86	0.794436294	0.829707669		2	521.75	1.027031098
2	647.581	647581	1344.799	1069.86	1069.86	1344.799	0.795553834	0.810514835		2	522	1.025632994
2	647.789	647789	931.3133	821.1647	821.1647	931.3133	0.881727664	0.795698556		2	522.25	1.024005889
2	648.045	648045	865.529	669.0606	669.0606	865.529	0.773007721	0.783470816		2	522.5	1.019792525
2	648.254	648254	1175.658	903.2807	903.2807	1175.658	0.768319273	0.778144408		2	522.75	1.014104744
2	648.75	648750	991.5619	787.0422	787.0422	991.5619	0.793739856	0.76770982		2	523	1.008599094
2	648.947	648947	1102.08	864.8523	864.8523	1102.08	0.784745481	0.762982697		2	523.25	1.00504713
2	649.222	649222	1228.348	907.0535	907.0535	1228.348	0.738433652	0.758561764		2	523.5	1.00330914
2	649.536	649536	1383.126	911.4753	911.4753	1383.126	0.658996577	0.747634148		2	523.75	1.003348098
2	649.746	649746	1429.928	995.3725	995.3725	1429.928	0.696099734	0.729764708		2	524	1.004896697
2	649.918	649918	1007.266	818.3215	818.3215	1007.266	0.812418467	0.715717317		2	524.25	1.00655839
2	650.094	650094	1378.393	1046.081	1046.081	1378.393	0.758913459	0.703916898		2	524.5	1.008442945
2	650.429	650429	1021.421	762.519	762.519	1021.421	0.746527632	0.676454728		2	524.75	1.012242752
2	650.843	650843	1375.764	823.2237	823.2237	1375.764	0.598375666	0.655688759		2	525	1.015664721
2	651.045	651045	1410.084	857.5251	857.5251	1410.084	0.6081376	0.655551715		2	525.25	1.016773889
2	651.249	651249	2185.695	1191.241	1191.241	2185.695	0.545017031	0.658434021		2	525.5	1.013415708
2	651.821	651821	1188.686	796.8187	796.8187	1188.686	0.670335732	0.680094379		2	525.75	1.008689507
2	652.11	652110	1135.883	892.9548	892.9548	1135.883	0.786132727	0.709658212		2	526	1.003686117
2	652.386	652386	874.7412	672.5623	672.5623	874.7412	0.768870038	0.749544637		2	526.25	0.998647578
2	652.643	652643	1200.751	807.0068	807.0068	1200.751	0.672085053	0.777609571		2	526.5	0.992622632
2	652.86	652860	1104.832	919.3018	919.3018	1104.832	0.832073836	0.791228116		2	526.75	0.988334354
2	653.243	653243	902.524	847.1051	847.1051	902.524	0.93859565	0.811945086		2	527	0.986619037
2	653.775	653775	1257.328	980.7543	980.7543	1257.328	0.780030589	0.831535529		2	527.25	0.985788606
2	654.012	654012	1221.599	1056.066	1056.066	1221.599	0.864494814	0.837436036		2	527.5	0.986610412
2	654.3	654300	669.1715	538.2913	538.2913	669.1715	0.804414563	0.845544439		2	527.75	0.988855467
2	654.468	654468	1240.836	1046.461	1046.461	1240.836	0.843351579	0.851791664		2	528	0.993144759
2	654.998	654998	1331.308	944.8118	944.8118	1331.308	0.709686864	0.869177417		2	528.25	0.997185766
2	655.169	655169	955.5375	784.8176	784.8176	955.5375	0.821336264	0.870279537		2	528.5	1.000303906
2	655.471	655471	656.2763	695.7418	695.7418	656.2763	1.060135495	0.869233334		2	528.75	1.002402673
2	655.74	655740	820.0727	714.5938	714.5938	820.0727	0.871378599	0.869401621		2	529	1.004211912
2	655.973	655973	717.9211	751.4567	751.4567	717.9211	1.046712097	0.869790888		2	529.25	1.00560415
2	656.511	656511	751.0656	602.0006	602.0006	751.0656	0.801528655	0.867891008		2	529.5	1.006764396
2	656.713	656713	1329.927	970.693	970.693	1329.927	0.729884422	0.864356634		2	529.75	1.006569597
2	657.251	657251	1177.065	907.2008	907.2008	1177.065	0.770731268	0.840225172		2	530	1.005847835
2	657.512	657512	952.3424	816.5631	816.5631	952.3424	0.857425964	0.841352538		2	530.25	1.004789845
2	657.765	657765	829.7009	850.684	850.684	829.7009	1.025289957	0.850312162		2	530.5	1.003587757
2	658.061	658061	958.4477	834.7258	834.7258	958.4477	0.870914292	0.8655006		2	530.75	1.003095721
2	658.254	658254	978.1966	800.6712	800.6712	978.1966	0.818517668	0.884599828		2	531	1.002623996
2	658.468	658468	975.8669	986.8581	986.8581	975.8669	1.011263011	0.922581004		2	531.25	1.00208839
2	658.929	658929	1084.123	843.4391	843.4391	1084.123	0.777992073	1.036485191		2	531.5	1.001070714
2	659.105	659105	920.1315	980.8393	980.8393	920.1315	1.065977309	1.072415708		2	531.75	0.999317955
2	659.431	659431	884.329	974.1234	974.1234	884.329	1.101539585	1.161401502		2	532	0.997468222
2	659.798	659798	932.8921	1099.605	1099.605	932.8921	1.178705447	1.253290141		2	532.25	0.99524306
2	660.003	660003	663.9615	915.4943	915.4943	663.9615	1.378836423	1.278345713		2	532.5	0.993032727
2	660.54	660540	914.0792	1588.737	1588.737	914.0792	1.738073681	1.330345547		2	532.75	0.990780776
2	660.701	660701	856.8194	1283.664	1283.664	856.8194	1.498173361	1.329490961		2	533	0.988457811
2	660.914	660914	789.2546	910.1177	910.1177	789.2546	1.153135756	1.305185789		2	533.25	0.987609642
2	661.196	661196	932.4546	1023.625	1023.625	932.4546	1.097774626	1.240279273		2	533.5	0.987763161
2	661.69	661690	628.9876	681.6084	681.6084	628.9876	1.083659519	1.113465308		2	533.75	0.988423523
2	661.911	661911	858.8255	793.6718	793.6718	858.8255	0.924136277	1.052981151		2	534	0.989965521
2	662.178	662178	606.5311	622.8222	622.8222	606.5311	1.026859464	0.961261009		2	534.25	0.992515202
2	662.404	662404	1200.658	984.9527	984.9527	1200.658	0.820344095	0.901663102		2	534.5	0.994589224
2	662.775	662775	711.5807	748.9624	748.9624	711.5807	1.052533325	0.841504162		2	534.75	0.995432786
2	663.129	663129	1035.794	766.5942	766.5942	1035.794	0.740102955	0.800053112		2	535	0.996045738
2	663.291	663291	1056.625	729.0534	729.0534	1056.625	0.689983107	0.789837663		2	535.25	0.996285187
2	663.731	663731	1243.687	992.8821	992.8821	1243.687	0.798337604	0.786293273		2	535.5	0.996235938
2	663.939	663939	1126.858	781.9964	781.9964	1126.858	0.693961795	0.783716934		2	535.75	0.996472377
2	664.46	664460	1029.215	819.2414	819.2414	1029.215	0.79598665	0.788898899		2	536	0.996776703
2	664.648	664648	1421.286	1037.485	1037.485	1421.286	0.729962161	0.795603921		2	536.25	0.998973614
2	664.926	664926	784.7675	824.9082	824.9082	784.7675	1.051149799	0.802900873		2	536.5	1.001570769
2	665.449	665449	833.6334	691.7093	691.7093	833.6334	0.829752383	0.815293479		2	536.75	1.004632707
2	665.747	665747	890.0832	652.7478	652.7478	890.0832	0.733355938	0.82329872		2	537	1.008511978
2	665.961	665961	1002.766	810.2896	810.2896	1002.766	0.808054521	0.827235744		2	537.25	1.01437424
2	666.238	666238	1265.52	958.3246	958.3246	1265.52	0.75725757	0.829283771		2	537.5	1.020404861
2	666.538	666538	1504.992	1073.573	1073.573	1504.992	0.713341333	0.829730566		2	537.75	1.024664303
2	666.708	666708	920.1505	849.457	849.457	920.1505	0.923171807	0.830293493		2	538	1.025422018
2	667.069	667069	769.4257	740.0422	740.0422	769.4257	0.961811127	0.832929236		2	538.25	1.024956176
2	667.245	667245	820.6126	701.0003	701.0003	820.6126	0.854240235	0.834230517		2	538.5	1.023736127
2	667.53	667530	897.441	770.8722	770.8722	897.441	0.858966996	0.83680805		2	538.75	1.018503674
2	667.802	667802	956.2519	754.4817	754.4817	956.2519	0.788998903	0.839361718		2	539	1.01198306
2	668.344	668344	1142.034	900.4975	900.4975	1142.034	0.788503232	0.836519871		2	539.25	1.006903319
2	668.504	668504	1112.49	867.1954	867.1954	1112.49	0.77950849	0.834166144		2	539.5	1.002254008
2	668.973	668973	1009.51	793.4227	793.4227	1009.51	0.785948331	0.827987318		2	539.75	0.998642796
2	669.289	669289	854.7501	771.6919	771.6919	854.7501	0.902827505	0.825862156		2	540	0.998975731
2	669.467	669467	701.1107	664.7137	664.7137	701.1107	0.948086657	0.82570289		2	540.25	1.002324665
2	669.847	669847	856.0212	614.7922	614.7922	856.0212	0.7181974	0.826510601		2	540.5	1.007402032
2	670.053	670053	711.2737	691.765	691.765	711.2737	0.972572162	0.827423008		2	540.75	1.011904618
2	670.298	670298	1193.179	817.5225	817.5225	1193.179	0.685163333	0.829745789		2	541	1.017431483
2	670.742	670742	1380.954	1093.395	1093.395	1380.954	0.791767865	0.837734874		2	541.25	1.02386831
2	670.962	670962	1073.731	881.1532	881.1532	1073.731	0.820646139	0.842118947		2	541.5	1.028858409
2	671.245	671245	1224.237	931.4959	931.4959	1224.237	0.760878735	0.846568835		2	541.75	1.029614769
2	671.488	671488	576.6521	608.0988	608.0988	576.6521	1.054533227	0.853134776		2	542	1.026908859
2	671.742	671742	926.42	751.6814	751.6814	926.42	0.811382958	0.863373034		2	542.25	1.02290616
2	671.985	671985	708.2067	674.0073	674.0073	708.2067	0.951709861	0.869841449		2	542.5	1.018441511
2	672.238	672238	826.481	699.9446	699.9446	826.481	0.846897388	0.871573948		2	542.75	1.012607863
2	672.46	672460	921.475	760.5928	760.5928	921.475	0.82540796	0.871671265		2	543	1.006031011
2	672.952	672952	949.8625	784.6526	784.6526	949.8625	0.826069668	0.85063962		2	543.25	0.998741805
2	673.166	673166	847.4737	693.0893	693.0893	847.4737	0.817829863	0.839693511		2	543.5	0.991909509
2	673.333	673333	744.6397	659.7551	659.7551	744.6397	0.886005809	0.835997731		2	543.75	0.98523716
2	673.625	673625	902.8349	777.2674	777.2674	902.8349	0.860918646	0.835448003		2	544	0.97945252
2	674.053	674053	1128.895	955.1307	955.1307	1128.895	0.846075764	0.840471988		2	544.25	0.974836994
2	674.294	674294	819.4669	712.2939	712.2939	819.4669	0.869216194	0.849604673		2	544.5	0.970993494
2	674.541	674541	1320.092	988.0749	988.0749	1320.092	0.748489423	0.870802295		2	544.75	0.970096553
2	675.071	675071	835.8427	761.5391	761.5391	835.8427	0.911103369	0.936680183		2	545	0.970981536
2	675.248	675248	784.4613	781.3371	781.3371	784.4613	0.996017394	0.95064207		2	545.25	0.97201852
2	675.554	675554	856.2645	791.0378	791.0378	856.2645	0.923824122	0.983804475		2	545.5	0.973439373
2	675.722	675722	627.9446	627.9235	627.9235	627.9446	0.999966398	0.997706847		2	545.75	0.975430658
2	676.008	676008	665.4994	661.005	661.005	665.4994	0.993246575	1.00067898		2	546	0.976448821
2	676.296	676296	609.7926	740.4222	740.4222	609.7926	1.21421972	0.99374159		2	546.25	0.977281113
2	676.583	676583	795.39	797.3344	797.3344	795.39	1.002444587	0.982446243		2	546.5	0.978548099
2	676.82	676820	938.7051	835.0258	835.0258	938.7051	0.889550723	0.965270408		2	546.75	0.980254521
2	677.057	677057	871.1525	776.3618	776.3618	871.1525	0.891189315	0.939577417		2	547	0.982103798
2	677.374	677374	990.8177	859.8647	859.8647	990.8177	0.867833407	0.909146462		2	547.25	0.984116037
2	677.546	677546	1117.614	903.7384	903.7384	1117.614	0.808631961	0.898029465		2	547.5	0.987482631
2	677.893	677893	849.333	823.4963	823.4963	849.333	0.969580012	0.875436956		2	547.75	0.992176687
2	678.186	678186	1202.598	855.8255	855.8255	1202.598	0.7116472	0.851736357		2	548	0.997378012
2	678.354	678354	1099.804	940.6026	940.6026	1099.804	0.855245662	0.839030252		2	548.25	1.001430029
2	678.592	678592	821.2843	771.9775	771.9775	821.2843	0.939963786	0.820620695		2	548.5	1.002674959
2	678.928	678928	997.7388	842.0914	842.0914	997.7388	0.843999852	0.774785307		2	548.75	1.002537838
2	679.218	679218	1261.522	961.3897	961.3897	1261.522	0.762087146	0.727198817		2	549	1.001710202
2	679.633	679633	1187.208	851.8525	851.8525	1187.208	0.71752591	0.670406503		2	549.25	1.000075333
2	679.94	679940	2798.257	1431.948	1431.948	2798.257	0.511728551	0.635091584		2	549.5	0.997834896
2	680.299	680299	2825.192	1498.761	1498.761	2825.192	0.530498812	0.598811262		2	549.75	0.993688993
2	680.544	680544	2052.884	1043.831	1043.831	2052.884	0.508470522	0.587222743		2	550	0.988133552
2	681.037	681037	1712.181	1070.148	1070.148	1712.181	0.625020369	0.580372759		2	550.25	0.983396561
2	681.195	681195	1505.715	899.3628	899.3628	1505.715	0.597299489	0.579196726		2	550.5	0.979525308
2	681.63	681630	1600.94	1145.024	1145.024	1600.94	0.715219808	0.581649301		2	550.75	0.977470057
2	682.096	682096	1191.703	804.1768	804.1768	1191.703	0.674813104	0.59434733		2	551	0.975862649
2	682.293	682293	1836.877	922.4312	922.4312	1836.877	0.502173635	0.59925141		2	551.25	0.975652435
2	682.532	682532	1275.253	735.0539	735.0539	1275.253	0.576398487	0.603884947		2	551.5	0.978951051
2	682.831	682831	1625.14	723.5636	723.5636	1625.14	0.445231549	0.615272442		2	551.75	0.984256379
2	683.004	683004	1153.032	776.6924	776.6924	1153.032	0.673608712	0.626993035		2	552	0.989058
2	683.259	683259	1137.31	803.9504	803.9504	1137.31	0.706887656	0.648436331		2	552.25	0.992927163
2	683.57	683570	1063.795	756.1194	756.1194	1063.795	0.710775478	0.677276414		2	552.5	0.996215692
2	683.829	683829	1228.713	779.3543	779.3543	1228.713	0.634285061	0.7135845		2	552.75	0.999831672
2	684.05	684050	1265.572	1009.102	1009.102	1265.572	0.797348551	0.755055479		2	553	1.002554776
2	684.424	684424	981.8853	785.461	785.461	981.8853	0.799951888	0.812771596		2	553.25	1.001801483
2	684.917	684917	910.7201	801.8397	801.8397	910.7201	0.880445814	0.864617135		2	553.5	0.997468031
2	685.173	685173	941.925	836.428	836.428	941.925	0.887998514	0.88123825		2	553.75	0.99188342
2	685.395	685395	672.5782	622.8295	622.8295	672.5782	0.926032839	0.879286827		2	554	0.985507821
2	685.861	685861	967.9952	845.0422	845.0422	967.9952	0.872981808	0.846241856		2	554.25	0.976598708
2	686.112	686112	795.0111	700.5983	700.5983	795.0111	0.881243419	0.834159283		2	554.5	0.967686627
2	686.332	686332	1912.687	1577.501	1577.501	1912.687	0.824756481	0.826947649		2	554.75	0.961804673
2	686.616	686616	1277.398	976.2695	976.2695	1277.398	0.764264153	0.812754659		2	555	0.955773183
2	686.983	686983	1165.858	924.6073	924.6073	1165.858	0.793070254	0.802219329		2	555.25	0.95308927
2	687.147	687147	1264.769	829.9122	829.9122	1264.769	0.656176899	0.804183686		2	555.5	0.956873844
2	687.333	687333	1248.274	989.8257	989.8257	1248.274	0.792955473	0.809201371		2	555.75	0.96597221
2	687.53	687530	1261.756	915.5508	915.5508	1261.756	0.725616363	0.815343378		2	556	0.97565047
2	687.804	687804	713.0883	709.9939	709.9939	713.0883	0.995660565	0.832986651		2	556.25	0.98834848
2	688.152	688152	968.3241	862.6928	862.6928	968.3241	0.89091328	0.858787601		2	556.5	1.000264351
2	688.455	688455	692.0281	693.127	693.127	692.0281	1.001587941	0.869596112		2	556.75	1.005871558
2	688.755	688755	865.6224	710.433	710.433	865.6224	0.820719288	0.879260298		2	557	1.008849935
2	689.051	689051	1005.176	865.2749	865.2749	1005.176	0.860819299	0.890053871		2	557.25	1.007259647
2	689.253	689253	1105.675	915.3014	915.3014	1105.675	0.827821376	0.898999012		2	557.5	1.001751802
2	689.51	689510	1019.693	931.6406	931.6406	1019.693	0.913648127	0.911150571		2	557.75	0.998000664
2	689.977	689977	931.3133	774.5729	774.5729	931.3133	0.831699601	0.929152997		2	558	0.995656193
2	690.159	690159	812.4094	750.8994	750.8994	812.4094	0.924286942	0.934275007		2	558.25	0.993049936
2	690.427	690427	815.2775	835.0881	835.0881	815.2775	1.024299211	0.942084505		2	558.5	0.991656156
2	690.61	690610	627.6133	668.7099	668.7099	627.6133	1.065480767	0.946570324		2	558.75	0.993476968
2	690.809	690809	701.9331	727.301	727.301	701.9331	1.036140054	0.945857312		2	559	0.997923971
2	690.989	690989	750.9644	674.6897	674.6897	750.9644	0.898431004	0.945410749		2	559.25	1.001038897
2	691.375	691375	787.3383	679.4449	679.4449	787.3383	0.86296437	0.949226764		2	559.5	1.003455469
2	691.676	691676	886.4803	776.103	776.103	886.4803	0.875488152	0.952114522		2	559.75	1.003434454
2	691.851	691851	871.6275	779.0394	779.0394	871.6275	0.893775609	0.956671357		2	560	1.000522558
2	692.124	692124	816.062	790.8748	790.8748	816.062	0.969135678	0.976940094		2	560.25	0.996254125
2	692.3	692300	726.5651	660.0295	660.0295	726.5651	0.908424448	0.986983219		2	560.5	0.994123248
2	692.552	692552	572.8013	626.734	626.734	572.8013	1.094156036	0.996249213		2	560.75	0.992878568
2	692.839	692839	520.5578	570.644	570.644	520.5578	1.096216405	1.011580118		2	561	0.991843118
2	693.223	693223	675.8352	674.3357	674.3357	675.8352	0.997781264	1.021852894		2	561.25	0.991390019
2	693.629	693629	480.496	653.122	653.122	480.496	1.359266258	0.994464217		2	561.5	0.992176862
2	694.021	694021	1579.621	1146.403	1146.403	1579.621	0.725745606	0.962255686		2	561.75	0.99347968
2	694.221	694221	1345.316	867.5107	867.5107	1345.316	0.644837867	0.95221317		2	562	0.994501899
2	694.675	694675	786.1677	851.6583	851.6583	786.1677	1.0833036	0.922610269		2	562.25	0.996216788
2	695.021	695021	649.4488	691.7146	691.7146	649.4488	1.065079495	0.906843959		2	562.5	0.997934645
2	695.183	695183	898.1687	779.8294	779.8294	898.1687	0.868243794	0.906077202		2	562.75	0.99913673
2	695.449	695449	1541.398	1004.315	1004.315	1541.398	0.651561115	0.91333727		2	563	0.998750882
2	695.851	695851	740.4327	783.8222	783.8222	740.4327	1.058600194	0.921646686		2	563.25	0.997759318
2	696.177	696177	760.4266	798.2602	798.2602	760.4266	1.049753125	0.916740784		2	563.5	0.995980124
2	696.349	696349	663.0062	638.3139	638.3139	663.0062	0.96275706	0.913244457		2	563.75	0.992945456
2	696.565	696565	866.1589	798.5168	798.5168	866.1589	0.921905669	0.908282304		2	564	0.988994231
2	696.843	696843	1578.461	1129.601	1129.601	1578.461	0.715634406	0.902111639		2	564.25	0.98509563
2	697.388	697388	1000.537	898.9535	898.9535	1000.537	0.898471021	0.886368324		2	564.5	0.982411018
2	697.596	697596	1126.759	1024.012	1024.012	1126.759	0.908811911	0.870341045		2	564.75	0.980610415
2	697.762	697762	1432.183	1145.912	1145.912	1432.183	0.800115628	0.851512886		2	565	0.979202881
2	698.171	698171	845.4202	760.7078	760.7078	845.4202	0.899798467	0.819042948		2	565.25	0.978792778
2	698.352	698352	900.4389	773.637	773.637	900.4389	0.859177674	0.819828522		2	565.5	0.979121336
2	698.67	698670	763.3135	699.4889	699.4889	763.3135	0.916384814	0.827847211		2	565.75	0.980507248
2	698.879	698879	841.19	628.2671	628.2671	841.19	0.746878945	0.840586646		2	566	0.98306961
2	699.202	699202	1129.473	817.5975	817.5975	1129.473	0.723875206	0.871629717		2	566.25	0.988638122
2	699.427	699427	1174.136	814.5096	814.5096	1174.136	0.693709758	0.886841543		2	566.5	0.995629921
2	699.887	699887	623.5305	644.6735	644.6735	623.5305	1.033908526	0.933880307		2	566.75	1.001495605
2	700.154	700154	658.0089	752.9879	752.9879	658.0089	1.144343032	0.953558888		2	567	1.006410557
2	700.447	700447	645.4219	678.1846	678.1846	645.4219	1.05076168	0.953228605		2	567.25	1.010681226
2	700.731	700731	921.9812	878.7108	878.7108	921.9812	0.953068024	0.9445312		2	567.5	1.01361562
2	701	701000	960.8989	802.7968	802.7968	960.8989	0.835464376	0.929289722		2	567.75	1.015793754
2	701.273	701273	1193.1	964.7706	964.7706	1193.1	0.808625094	0.890229766		2	568	1.017327633
2	701.59	701590	1433.403	1191.835	1191.835	1433.403	0.831472377	0.82036191		2	568.25	1.016697585
2	701.868	701868	1420.466	1149.341	1149.341	1420.466	0.809129539	0.771892738		2	568.5	1.015619329
2	702.055	702055	1116.776	893.1134	893.1134	1116.776	0.799724743	0.746520891		2	568.75	1.013704447
2	702.232	702232	2205.133	1321.481	1321.481	2205.133	0.599274964	0.721495679		2	569	1.011086397
2	702.41	702410	858.4713	767.2626	767.2626	858.4713	0.893754515	0.70522044		2	569.25	1.007299172
2	702.712	702712	1531.716	912.1248	912.1248	1531.716	0.595492115	0.690701422		2	569.5	1.003564405
2	702.97	702970	1206.389	866.8504	866.8504	1206.389	0.718549655	0.688881453		2	569.75	1.000969407
2	703.445	703445	1654.619	967.8867	967.8867	1654.619	0.584960465	0.747035855		2	570	0.999460369
2	703.814	703814	1152.985	772.3225	772.3225	1152.985	0.669846095	0.811286582		2	570.25	0.998227602
2	703.991	703991	946.5926	810.0416	810.0416	946.5926	0.855744699	0.832602312		2	570.5	0.997422571
2	704.164	704164	914.3662	800.9049	800.9049	914.3662	0.875912627	0.860075769		2	570.75	0.99729203
2	704.466	704466	610.744	693.5493	693.5493	610.744	1.135581029	0.913377555		2	571	0.997504343
2	704.716	704716	1070.749	1055.708	1055.708	1070.749	0.985952824	0.924521492		2	571.25	0.997214853
2	705.115	705115	1381.424	1185.778	1185.778	1381.424	0.858373678	0.923644863		2	571.5	0.996655636
2	705.37	705370	841.3718	857.6607	857.6607	841.3718	1.019359931	0.92281739		2	571.75	0.996624481
2	705.619	705619	1087.263	1052.539	1052.539	1087.263	0.968062925	0.906140985		2	572	0.997054922
2	705.949	705949	1664.658	1213.744	1213.744	1664.658	0.729125142	0.877850509		2	572.25	0.997710723
2	706.193	706193	1113.284	899.4838	899.4838	1113.284	0.807955382	0.879132265		2	572.5	0.998811005
2	706.47	706470	1167.109	807.621	807.621	1167.109	0.691984211	0.883863301		2	572.75	1.0005348
2	706.717	706717	758.2425	751.7066	751.7066	758.2425	0.991380198	0.88658202		2	573	1.001621561
2	706.944	706944	769.3715	795.207	795.207	769.3715	1.033580007	0.891750701		2	573.25	1.001857825
2	707.114	707114	1128.64	965.148	965.148	1128.64	0.855142472	0.899374372		2	573.5	1.002022618
2	707.523	707523	890.8841	902.4349	902.4349	890.8841	1.012965547	0.914404337		2	573.75	1.002155395
2	707.923	707923	800.6035	828.072	828.072	800.6035	1.034309743	0.907736421		2	574	1.002068729
2	708.159	708159	1157.662	902.818	902.818	1157.662	0.779863207	0.900610722		2	574.25	1.001751701
2	708.418	708418	926.0621	818.7833	818.7833	926.0621	0.884155933	0.898519637		2	574.5	1.001404432
2	708.605	708605	1349.708	997.412	997.412	1349.708	0.738983543	0.896779792		2	574.75	1.001954816
2	708.819	708819	668.5874	660.5253	660.5253	668.5874	0.987941591	0.895020777		2	575	1.0029998
2	709.221	709221	780.5969	637.0781	637.0781	780.5969	0.816142237	0.921356319		2	575.25	1.003937917
2	709.483	709483	500.8244	530.5196	530.5196	500.8244	1.059292638	0.945141061		2	575.5	1.004616913
2	709.781	709781	849.0298	735.1727	735.1727	849.0298	0.865897404	0.959413159		2	575.75	1.004985008
2	709.963	709963	561.5216	564.7576	564.7576	561.5216	1.005762913	0.964202465		2	576	1.004332911
2	710.209	710209	1306.734	1455.125	1455.125	1306.734	1.113558689	0.973773093		2	576.25	1.003456262
2	710.428	710428	950.0939	867.5142	867.5142	950.0939	0.913082591	0.971942834		2	576.5	1.002730563
2	710.941	710941	866.1619	775.7817	775.7817	866.1619	0.895654381	0.893733612		2	576.75	1.002042669
2	711.168	711168	1347.021	1140.01	1140.01	1347.021	0.846319397	0.849583565		2	577	1.001363018
2	711.467	711467	838.4506	866.1877	866.1877	838.4506	1.033081377	0.813516805		2	577.25	1.000810686
2	711.729	711729	1809.2	1221.117	1221.117	1809.2	0.674948596	0.790296508		2	577.5	1.00111715
2	712.09	712090	1422.038	852.5619	852.5619	1422.038	0.599535244	0.766565692		2	577.75	1.001817112
2	712.323	712323	1372.939	932.5139	932.5139	1372.939	0.679210001	0.784733619		2	578	1.002635842
2	712.576	712576	908.5201	680.6696	680.6696	908.5201	0.74920698	0.820453685		2	578.25	1.003887576
2	712.861	712861	675.5229	635.0917	635.0917	675.5229	0.940148291	0.847259741		2	578.5	1.005994611
2	713.026	713026	964.2796	844.5894	844.5894	964.2796	0.875876043	0.854577338		2	578.75	1.007649008
2	713.434	713434	849.6755	767.3489	767.3489	849.6755	0.903108187	0.886686956		2	579	1.009137119
2	713.899	713899	527.8221	630.0632	630.0632	527.8221	1.193703712	0.909042565		2	579.25	1.01013744
2	714.476	714476	733.0556	752.7618	752.7618	733.0556	1.026882272	0.84868243		2	579.5	1.009405884
2	714.74	714740	1388.927	1053.306	1053.306	1388.927	0.758359511	0.813150181		2	579.75	1.007648227
2	714.976	714976	2041.796	1097.203	1097.203	2041.796	0.53737151	0.797775591		2	580	1.006019521
2	715.159	715159	1590.537	955.6496	955.6496	1590.537	0.600834561	0.795872613		2	580.25	1.004924434
2	715.611	715611	995.0989	830.5432	830.5432	995.0989	0.834633824	0.799323656		2	580.5	1.003661415
2	715.882	715882	722.9576	683.5445	683.5445	722.9576	0.945483525	0.826490919		2	580.75	1.000958557
2	716.045	716045	736.9843	618.686	618.686	736.9843	0.839483283	0.854489317		2	581	0.997747453
2	716.448	716448	1057.558	915.6538	915.6538	1057.558	0.865818991	0.91372316		2	581.25	0.994393981
2	716.827	716827	696.0189	723.578	723.578	696.0189	1.039595333	0.958323306		2	581.5	0.991593237
2	717.078	717078	756.3602	752.7003	752.7003	756.3602	0.995161168	0.982266848		2	581.75	0.98892766
2	717.447	717447	554.7784	639.8096	639.8096	554.7784	1.153270567	0.976868108		2	582	0.985875774
2	717.645	717645	807.9379	749.2368	749.2368	807.9379	0.92734454	0.966650822		2	582.25	0.983548619
2	717.863	717863	948.5454	852.6266	852.6266	948.5454	0.898878008	0.962512192		2	582.5	0.982522142
2	718.234	718234	938.9892	787.2332	787.2332	938.9892	0.838383658	0.957505885		2	582.75	0.982895256
2	718.512	718512	1262.587	1091.593	1091.593	1262.587	0.864568541	0.954936528		2	583	0.98368271
2	718.702	718702	791.7863	882.03	882.03	791.7863	1.113974819	0.963485692		2	583.25	0.984183614
2	718.915	718915	787.9365	756.5011	756.5011	787.9365	0.960104145	0.981500087		2	583.5	0.984673175
2	719.326	719326	2051.728	1870.906	1870.906	2051.728	0.911868435	1.01197817		2	583.75	0.985656645
2	719.693	719693	833.7732	923.0412	923.0412	833.7732	1.107065087	1.024711521		2	584	0.98681365
2	719.891	719891	822.1743	929.7143	929.7143	822.1743	1.130799515	1.029919579		2	584.25	0.988585181
2	720.152	720152	689.5917	752.7729	752.7729	689.5917	1.091621172	1.030683036		2	584.5	0.990466863
2	720.315	720315	892.0236	876.0502	876.0502	892.0236	0.982093075	1.024501862		2	584.75	0.992647783
2	720.494	720494	994.9008	949.0735	949.0735	994.9008	0.95393782	1.012752248		2	585	0.994692374
2	720.727	720727	1160.108	1085.933	1085.933	1160.108	0.936061987	0.998697151		2	585.25	0.996646453
2	720.94	720940	961.6234	943.5814	943.5814	961.6234	0.981237977	0.98066913		2	585.5	0.998759497
2	721.103	721103	782.9009	851.9474	851.9474	782.9009	1.088193154	0.967279651		2	585.75	1.00069225
2	721.343	721343	1174.512	1066.802	1066.802	1174.512	0.908293828	0.958574301		2	586	1.002338648
2	721.507	721507	1018.68	858.82	858.82	1018.68	0.843071426	0.954709742		2	586.25	1.004110359
2	721.889	721889	853.6715	879.2701	879.2701	853.6715	1.029986476	0.946780642		2	586.5	1.005995501
2	722.231	722231	785.9337	770.4467	770.4467	785.9337	0.980294776	0.936821815		2	586.75	1.007995956
2	722.553	722553	1411.732	1090.9	1090.9	1411.732	0.772738735	0.927556396		2	587	1.010120451
2	722.82	722820	612.2104	652.9408	652.9408	612.2104	1.066530069	0.922226013		2	587.25	1.011439051
2	723.11	723110	869.106	887.9373	887.9373	869.106	1.021667438	0.917846411		2	587.5	1.011502218
2	723.288	723288	1390.414	1102.825	1102.825	1390.414	0.793163044	0.915815996		2	587.75	1.010985461
2	723.468	723468	944.3873	806.9812	806.9812	944.3873	0.854502385	0.915459463		2	588	1.010510823
2	723.771	723771	946.6129	843.4391	843.4391	946.6129	0.891007401	0.922521886		2	588.25	1.010297011
2	723.943	723943	808.1826	735.1093	735.1093	808.1826	0.909583181	0.92608457		2	588.5	1.010136191
2	724.159	724159	650.6847	710.3232	710.3232	650.6847	1.091654991	0.930141642		2	588.75	1.009117543
2	724.327	724327	1099.759	956.4298	956.4298	1099.759	0.869672174	0.934638032		2	589	1.0065567
2	724.534	724534	866.1619	712.4478	712.4478	866.1619	0.822534217	0.93842672		2	589.25	1.001653153
2	724.741	724741	651.4312	666.6381	666.6381	651.4312	1.023343831	0.94163968		2	589.5	0.997197737
2	724.934	724934	919.6339	957.2685	957.2685	919.6339	1.040923459	0.945917702		2	589.75	0.994564312
2	725.306	725306	897.0354	819.4844	819.4844	897.0354	0.913547448	0.949532747		2	590	0.992258231
2	725.635	725635	986.7842	881.2913	881.2913	986.7842	0.893094255	0.943387011		2	590.25	0.991877637
2	725.969	725969	748.3456	667.475	667.475	748.3456	0.891934154	0.932561607		2	590.5	0.994388884
2	726.317	726317	848.1727	866.6204	866.6204	848.1727	1.021749934	0.919521295		2	590.75	0.997025609
2	726.752	726752	861.8011	695.8438	695.8438	861.8011	0.807429696	0.895936624		2	591	0.999662333
2	727.114	727114	1082.596	998.1246	998.1246	1082.596	0.921973294	0.87496924		2	591.25	1.000426598
2	727.443	727443	859.8842	788.1503	788.1503	859.8842	0.916577255	0.851143306		2	591.5	1.000618969
2	727.647	727647	1119.282	920.0942	920.0942	1119.282	0.822039665	0.835157238		2	591.75	0.999659084
2	727.827	727827	1064.957	887.0899	887.0899	1064.957	0.832981895	0.826421284		2	592	0.997617565
2	728.02	728020	1215.476	1073.707	1073.707	1215.476	0.88336339	0.818286518		2	592.25	0.995576047
2	728.231	728231	1395.285	898.2409	898.2409	1395.285	0.643768764	0.810986875		2	592.5	0.993534528
2	728.558	728558	866.9992	770.2526	770.2526	866.9992	0.888412123	0.81610232		2	592.75	0.99149301
2	728.723	728723	1314.622	955.6057	955.6057	1314.622	0.726905301	0.822292415		2	593	0.990320906
2	729.004	729004	974.3138	802.8914	802.8914	974.3138	0.824058327	0.83233036		2	593.25	0.991530685
2	729.209	729209	891.0723	798.9305	798.9305	891.0723	0.896594474	0.843430528		2	593.5	0.992995118
2	729.499	729499	836.9621	732.7277	732.7277	836.9621	0.875461027	0.863019165		2	593.75	0.994644114
2	729.775	729775	1210.28	965.2259	965.2259	1210.28	0.797522805	0.874858055		2	594	0.996232976
2	729.973	729973	666.612	699.6282	699.6282	666.612	1.049528361	0.883775887		2	594.25	0.996793109
2	730.242	730242	851.2362	772.4494	772.4494	851.2362	0.907444256	0.898472637		2	594.5	0.997437877
2	730.669	730669	931.8585	758.6887	758.6887	931.8585	0.81416728	0.939835458		2	594.75	0.998222651
2	730.954	730954	1043.18	917.6037	917.6037	1043.18	0.879621638	0.970794203		2	595	0.999278675
2	731.284	731284	940.4413	908.7094	908.7094	940.4413	0.9662585	0.991249759		2	595.25	1.000441596
2	731.479	731479	619.1786	656.1751	656.1751	619.1786	1.059750935	0.9924731		2	595.5	1.001556887
2	731.795	731795	750.774	738.7277	738.7277	750.774	0.983954825	0.987422252		2	595.75	1.001376182
2	731.972	731972	544.0443	608.6794	608.6794	544.0443	1.118804847	0.983325965		2	596	1.00020742
2	732.367	732367	731.9827	819.3457	819.3457	731.9827	1.119351181	0.957413737		2	596.25	0.999757991
2	732.621	732621	881.3145	780.2221	780.2221	881.3145	0.885293615	0.940268256		2	596.5	1.002106658
2	733.039	733039	1065.517	762.0877	762.0877	1065.517	0.715228101	0.913506696		2	596.75	1.005657693
2	733.321	733321	1287.31	898.0091	898.0091	1287.31	0.697585741	0.890311747		2	597	1.009257086
2	733.575	733575	1020.848	925.795	925.795	1020.848	0.906888195	0.871274274		2	597.25	1.012889984
2	733.774	733774	783.8169	714.9017	714.9017	783.8169	0.912077425	0.859297037		2	597.5	1.016790807
2	733.959	733959	758.2119	760.589	760.589	758.2119	1.003135139	0.849742973		2	597.75	1.018846738
2	734.302	734302	889.5538	726.3235	726.3235	889.5538	0.816503173	0.833963142		2	598	1.019634175
2	734.57	734570	770.9741	814.0252	814.0252	770.9741	1.055839878	0.820885756		2	598.25	1.019386967
2	734.97	734970	1308.269	742.4175	742.4175	1308.269	0.56748077	0.799581585		2	598.5	1.017961732
2	735.322	735322	1067.813	774.8578	774.8578	1067.813	0.725649341	0.781749885		2	598.75	1.016051569
2	735.599	735599	1206.667	902.7505	902.7505	1206.667	0.748135567	0.764088812		2	599	1.013416096
2	735.886	735886	877.6211	693.6346	693.6346	877.6211	0.790357707	0.747488022		2	599.25	1.009982106
2	736.169	736169	1251.701	1021.639	1021.639	1251.701	0.816200514	0.747002503		2	599.5	1.006149045
2	736.352	736352	1173.778	948.2811	948.2811	1173.778	0.807887948	0.75224462		2	599.75	1.002887855
2	736.705	736705	1220.07	774.9637	774.9637	1220.07	0.635179703	0.758109425		2	600	1.000134322
2	737.074	737074	1329.157	1021.759	1021.759	1329.157	0.768727095	0.748915136		2	600.25	0.997977203
2	737.364	737364	704.5504	580.2769	580.2769	704.5504	0.823613045	0.738709248		2	600.5	0.995939073
2	737.573	737573	1261.473	918.2829	918.2829	1261.473	0.72794495	0.732562961		2	600.75	0.994494798
2	737.817	737817	1157.726	764.7049	764.7049	1157.726	0.660523215	0.725296205		2	601	0.99374581
2	738.044	738044	1063.364	846.5138	846.5138	1063.364	0.796071524	0.71823876		2	601.25	0.994270321
2	738.305	738305	1088.901	746.9307	746.9307	1088.901	0.685949136	0.714139251		2	601.5	0.995179529
2	738.609	738609	1063.537	813.9157	813.9157	1063.537	0.765291381	0.718971625		2	601.75	0.99601884
2	738.932	738932	1710.987	956.7711	956.7711	1710.987	0.559192501	0.725094787		2	602	0.995965351
2	739.126	739126	1209.784	820.4498	820.4498	1209.784	0.678178749	0.726029262		2	602.25	0.996047005
2	739.529	739529	973.6508	800.7881	800.7881	973.6508	0.822459243	0.729624501		2	602.5	0.99609469
2	739.753	739753	881.0259	745.4131	745.4131	881.0259	0.846073992	0.73272068		2	602.75	0.996328914
2	739.992	739992	935.4784	759.5434	759.5434	935.4784	0.811930452	0.740120833		2	603	0.996882849
2	740.262	740262	1388.74	949.7861	949.7861	1388.74	0.683919308	0.748889302		2	603.25	0.99795339
2	740.529	740529	1503.285	1005.013	1005.013	1503.285	0.668544554	0.752414428		2	603.5	0.998883235
2	740.828	740828	1069.065	715.7197	715.7197	1069.065	0.66948193	0.754873012		2	603.75	0.999925424
2	741.045	741045	1290.244	1042.29	1042.29	1290.244	0.807823946	0.75644075		2	604	1.000784425
2	741.546	741546	1081.418	888.6644	888.6644	1081.418	0.821758469	0.75233352		2	604.25	1.001301542
2	741.861	741861	1274.379	979.6628	979.6628	1274.379	0.768737401	0.75185744		2	604.5	1.001682852
2	742.093	742093	994.4511	795.782	795.782	994.4511	0.800222354	0.755102996		2	604.75	1.002340644
2	742.544	742544	1270.121	759.6561	759.6561	1270.121	0.598097425	0.76312571		2	605	1.002998435
2	742.84	742840	845.9977	722.9396	722.9396	845.9977	0.854540857	0.770990504		2	605.25	1.003656226
2	743.111	743111	982.568	773.7025	773.7025	982.568	0.787428962	0.784794266		2	605.5	1.004314017
2	743.309	743309	1124.786	867.7955	867.7955	1124.786	0.771520538	0.798987166		2	605.75	1.005071882
2	743.809	743809	877.4435	728.672	728.672	877.4435	0.830448912	0.830307074		2	606	1.005939914
2	744.353	744353	1316.377	1023.305	1023.305	1316.377	0.777364691	0.849937578		2	606.25	1.006784785
2	744.609	744609	1012.101	866.3421	866.3421	1012.101	0.85598384	0.857078613		2	606.5	1.007594915
2	744.774	744774	917.2147	913.0757	913.0757	917.2147	0.995487425	0.860032214		2	606.75	1.008405044
2	745.007	745007	710.7754	683.826	683.826	710.7754	0.962084507	0.861138423		2	607	1.009215174
2	745.205	745205	1196.708	1029.361	1029.361	1196.708	0.86016054	0.860791585		2	607.25	1.010025085
2	745.463	745463	1014.051	769.5374	769.5374	1014.051	0.758874455	0.856146658		2	607.5	1.010859347
2	745.783	745783	963.9437	743.4136	743.4136	963.9437	0.771220975	0.843435629		2	607.75	1.011979914
2	746.156	746156	1302.889	1006.214	1006.214	1302.889	0.772294493	0.831449198		2	608	1.013145952
2	746.438	746438	928.5376	799.5448	799.5448	928.5376	0.861079616	0.826210509		2	608.25	1.014004847
2	746.771	746771	683.956	679.5656	679.5656	683.956	0.993580874	0.819776899		2	608.5	1.014213448
2	747.23	747230	903.9118	666.0721	666.0721	903.9118	0.736877315	0.818063545		2	608.75	1.014136192
2	747.39	747390	1183.723	797.0527	797.0527	1183.723	0.673343933	0.820456388		2	609	1.013951261
2	747.96	747960	676.1422	718.4648	718.4648	676.1422	1.062594229	0.83501501		2	609.25	1.014248834
2	748.416	748416	1332.768	846.0099	846.0099	1332.768	0.63477657	0.852194596		2	609.5	1.01570481
2	748.609	748609	692.3411	623.7459	623.7459	692.3411	0.900922825	0.865684035		2	609.75	1.016293967
2	749.031	749031	839.4554	708.2411	708.2411	839.4554	0.84369116	0.901405283		2	610	1.014553288
2	749.276	749276	697.7317	724.9294	724.9294	697.7317	1.03898017	0.917708615		2	610.25	1.012092292
2	749.703	749703	847.9477	799.9884	799.9884	847.9477	0.943440733	0.951989305		2	610.5	1.01022796
2	749.894	749894	906.7566	832.7748	832.7748	906.7566	0.918410519	0.958843807		2	610.75	1.007790524
2	750.1	750100	878.8197	769.311	769.311	878.8197	0.875391164	0.957431769		2	611	1.005824359
2	750.429	750429	694.0849	756.5011	756.5011	694.0849	1.089925887	0.947365261		2	611.25	1.005069862
2	750.616	750616	842.81	869.4935	869.4935	842.81	1.031660161	0.941948881		2	611.5	1.004994207
2	751.026	751026	1094.031	977.2902	977.2902	1094.031	0.893292969	0.914117561		2	611.75	1.006488013
2	751.36	751360	687.5326	644.4508	644.4508	687.5326	0.937338535	0.879672074		2	612	1.010908326
2	751.691	751691	1061.631	804.6442	804.6442	1061.631	0.757932088	0.855615346		2	612.25	1.015706376
2	751.963	751963	1580.736	981.3966	981.3966	1580.736	0.620847884	0.835730565		2	612.5	1.020006775
2	752.365	752365	584.6412	594.4161	594.4161	584.6412	1.016719485	0.813312078		2	612.75	1.024008397
2	752.607	752607	1068.283	915.2643	915.2643	1068.283	0.856762019	0.830976183		2	613	1.026956676
2	752.872	752872	926.774	802.8261	802.8261	926.774	0.866258764	0.867686632		2	613.25	1.025145287
2	753.162	753162	854.0529	756.3609	756.3609	854.0529	0.885613643	0.901934491		2	613.5	1.020654563
2	753.381	753381	1161.401	931.7794	931.7794	1161.401	0.802289132	0.92511319		2	613.75	1.014873811
2	753.658	753658	1034.739	823.1945	823.1945	1034.739	0.795557624	0.955556227		2	614	1.009386628
2	753.905	753905	589.2549	629.6421	629.6421	589.2549	1.068539439	0.974051608		2	614.25	1.003805501
2	754.111	754111	565.2876	663.3699	663.3699	565.2876	1.173508671	0.98876264		2	614.5	0.996895555
2	754.363	754363	595.1667	658.1115	658.1115	595.1667	1.105759949	1.003873354		2	614.75	0.990407671
2	754.649	754649	913.2697	940.3571	940.3571	913.2697	1.029659804	1.029397044		2	615	0.984960934
2	754.848	754848	959.3145	855.1206	855.1206	959.3145	0.891387131	1.042247138		2	615.25	0.981464365
2	755.117	755117	940.793	817.0816	817.0816	940.793	0.868503061	1.035698441		2	615.5	0.979822491
2	755.317	755317	730.0874	790.2621	790.2621	730.0874	1.082421228	1.021841169		2	615.75	0.97995343
2	755.631	755631	592.2782	651.451	651.451	592.2782	1.099907104	1.000810138		2	616	0.985171157
2	755.943	755943	614.3827	681.8741	681.8741	614.3827	1.109852377	0.981300315		2	616.25	0.991295477
2	756.203	756203	767.6931	780.3045	780.3045	767.6931	1.016427658	0.963446157		2	616.5	0.995308645
2	756.398	756398	953.7353	815.5456	815.5456	953.7353	0.855106862	0.954553782		2	616.75	0.999070869
2	756.682	756682	872.0292	713.3377	713.3377	872.0292	0.818020429	0.94330064		2	617	1.003314266
2	757.165	757165	924.5084	835.4201	835.4201	924.5084	0.903637111	0.923013981		2	617.25	1.005258929
2	757.438	757438	812.5486	741.7049	741.7049	812.5486	0.912812969	0.920893469		2	617.5	1.011135191
2	757.61	757610	904.3663	863.5625	863.5625	904.3663	0.954881335	0.92944599		2	617.75	1.027278585
2	757.847	757847	728.0338	739.4644	739.4644	728.0338	1.015700645	0.945167665		2	618	1.046832831
2	758.135	758135	783.9589	730.5599	730.5599	783.9589	0.93188546	0.971566532		2	618.25	1.071334944
2	758.457	758457	904.007	868.823	868.823	904.007	0.961079947	1.011029432		2	618.5	1.105498435
2	758.628	758628	631.2015	680.5618	680.5618	631.2015	1.078200543	1.021099017		2	618.75	1.145157624
2	759.022	759022	772.5213	726.679	726.679	772.5213	0.940658853	1.012766695		2	619	1.186202585
2	759.236	759236	711.7472	765.0313	765.0313	711.7472	1.0748638	1.000228835		2	619.25	1.237951068
2	759.631	759631	559.9496	649.2753	649.2753	559.9496	1.159524536	0.976657482		2	619.5	1.294233863
2	760.024	760024	1016.047	869.2554	869.2554	1016.047	0.855526762	0.944020147		2	619.75	1.355148164
2	760.23	760230	886.2865	830.8191	830.8191	886.2865	0.937415948	0.922826117		2	620	1.404006238
2	760.484	760484	1113.997	869.0181	869.0181	1113.997	0.780090162	0.902982679		2	620.25	1.451342539
2	760.681	760681	983.5459	817.1948	817.1948	983.5459	0.830865951	0.88799102		2	620.5	1.493914869
2	760.907	760907	874.2009	795.2692	795.2692	874.2009	0.909709885	0.87159152		2	620.75	1.52405024
2	761.2	761200	1131.782	1010.822	1010.822	1131.782	0.893124294	0.866918689		2	621	1.546131953
2	761.511	761511	1721.291	1541.865	1541.865	1721.291	0.895760798	0.871698222		2	621.25	1.547330559
2	761.893	761893	852.035	682.6109	682.6109	852.035	0.801153591	0.875628266		2	621.5	1.526694091
2	762.055	762055	901.763	827.4063	827.4063	901.763	0.917542969	0.873901949		2	621.75	1.49210147
2	762.508	762508	865.4415	816.2911	816.2911	865.4415	0.943207715	0.867209591		2	622	1.464553685
2	762.707	762707	1279.172	965.8963	965.8963	1279.172	0.755094936	0.864642167		2	622.25	1.429006766
2	763.072	763072	859.8342	832.2645	832.2645	859.8342	0.967936028	0.857927493		2	622.5	1.397911363
2	763.484	763484	965.1151	891.7087	891.7087	965.1151	0.923940264	0.853155298		2	622.75	1.392281335
2	763.781	763781	865.5167	695.7306	695.7306	865.5167	0.80383267	0.860166968		2	623	1.410529907
2	764.036	764036	1075.41	684.0527	684.0527	1075.41	0.636085493	0.889167552		2	623.25	1.432476595
2	764.434	764434	992.2157	859.3055	859.3055	992.2157	0.86604707	0.937426744		2	623.5	1.444930582
2	764.71	764710	994.1715	919.4042	919.4042	994.1715	0.924794364	0.947128257		2	623.75	1.456281972
2	765.048	765048	674.2934	751.3754	751.3754	674.2934	1.114315222	0.959346117		2	624	1.464133997
2	765.243	765243	481.3348	580.0469	580.0469	481.3348	1.205079915	0.961891651		2	624.25	1.448759758
2	765.554	765554	670.3142	785.831	785.831	670.3142	1.172332318	0.945941056		2	624.5	1.419609571
2	765.819	765819	1354.56	987.4485	987.4485	1354.56	0.728980998	0.930480167		2	624.75	1.383089859
2	766.229	766229	1410.639	1017.497	1017.497	1410.639	0.72130219	0.891837876		2	625	1.338485895
2	766.397	766397	1404.105	1017.779	1017.779	1404.105	0.724859608	0.870265144		2	625.25	1.284267035
2	766.662	766662	907.3131	737.7856	737.7856	907.3131	0.813154357	0.849002735		2	625.5	1.223313729
2	766.988	766988	836.5255	769.9902	769.9902	836.5255	0.920462317	0.862594199		2	625.75	1.171285987
2	767.204	767204	836.3828	832.0062	832.0062	836.3828	0.994767229	0.87320592		2	626	1.141544896
2	767.447	767447	956.6648	861.2299	861.2299	956.6648	0.90024207	0.886345838		2	626.25	1.11929901
2	767.752	767752	964.0961	835.0805	835.0805	964.0961	0.86617973	0.913614402		2	626.5	1.100301174
2	767.937	767937	1002.969	938.7782	938.7782	1002.969	0.935999218	0.921409273		2	626.75	1.084766635
2	768.138	768138	851.6591	899.0284	899.0284	851.6591	1.055620024	0.915530719		2	627	1.071687733
2	768.409	768409	1156.341	995.7624	995.7624	1156.341	0.86113214	0.897018264		2	627.25	1.056710857
2	768.598	768598	1286.216	1168.949	1168.949	1286.216	0.908827911	0.887205739		2	627.5	1.041899103
2	768.815	768815	1392.253	1009.764	1009.764	1392.253	0.725273352	0.879142281		2	627.75	1.029462578
2	769.221	769221	1274.098	1068.079	1068.079	1274.098	0.838302077	0.859607944		2	628	1.026725224
2	769.482	769482	1037.519	935.912	935.912	1037.519	0.902067336	0.848239068		2	628.25	1.038016562
2	769.81	769810	1078.134	853.3058	853.3058	1078.134	0.791465439	0.817814885		2	628.5	1.053790561
2	770.115	770115	807.6877	791.1123	791.1123	807.6877	0.979477959	0.800675728		2	628.75	1.076640641
2	770.332	770332	1208.09	1010.881	1010.881	1208.09	0.836759679	0.808461485		2	629	1.103745605
2	770.549	770549	1534.183	1122.356	1122.356	1534.183	0.731565921	0.821270507		2	629.25	1.136652627
2	770.74	770740	1310.505	1061.981	1061.981	1310.505	0.810360128	0.840120616		2	629.5	1.173336143
2	771.16	771160	1736.538	1192.681	1192.681	1736.538	0.686815376	0.936940436		2	629.75	1.204184357
2	771.394	771394	1242.999	1053.784	1053.784	1242.999	0.847775421	1.007725479		2	630	1.236910133
2	771.766	771766	795.2405	972.8456	972.8456	795.2405	1.223335079	1.093221767		2	630.25	1.264755322
2	771.994	771994	1062.767	1289.351	1289.351	1062.767	1.213201953	1.131012448		2	630.5	1.283443861
2	772.369	772369	749.4925	957.4329	957.4329	749.4925	1.277441602	1.195197148		2	630.75	1.283450141
2	772.555	772555	621.9891	880.3725	880.3725	621.9891	1.415414675	1.210594418		2	631	1.273994611
2	772.966	772966	926.7087	1109.885	1109.885	926.7087	1.1976633	1.166928032		2	631.25	1.265361354
2	773.242	773242	600.5533	699.3462	699.3462	600.5533	1.164503134	1.133943307		2	631.5	1.257304247
2	773.642	773642	4690.528	3384.526	3384.526	4690.528	0.721566101	1.08016068		2	631.75	1.253288149
2	773.834	773834	695.5186	788.3496	788.3496	695.5186	1.13347019	1.047814993		2	632	1.248520832
2	774.024	774024	888.7616	880.1901	880.1901	888.7616	0.990355681	1.029320363		2	632.25	1.241976517
2	774.219	774219	936.2822	858.2716	858.2716	936.2822	0.916680462	1.025841161		2	632.5	1.235357061
2	774.522	774522	759.8568	775.7817	775.7817	759.8568	1.020957765	1.03114025		2	632.75	1.230583683
2	774.871	774871	758.9338	947.1732	947.1732	758.9338	1.248031383	1.038159126		2	633	1.22522104
2	775.045	775045	923.3879	1016.415	1016.415	923.3879	1.100745418	1.043918387		2	633.25	1.215163808
2	775.449	775449	872.2098	881.3064	881.3064	872.2098	1.010429371	1.079994331		2	633.5	1.20082039
2	775.888	775888	1118.027	1235.829	1235.829	1118.027	1.105365971	1.107855317		2	633.75	1.184758546
2	776.461	776461	785.6073	958.4691	958.4691	785.6073	1.220035888	1.085275111		2	634	1.168696703
2	776.639	776639	751.3895	785.1173	785.1173	751.3895	1.044887239	1.078540824		2	634.25	1.152634859
2	776.966	776966	958.0562	856.7306	856.7306	958.0562	0.894238355	1.075971465		2	634.5	1.136573016
2	777.191	777191	594.0947	688.1406	688.1406	594.0947	1.158301193	1.075833723		2	634.75	1.120511173
2	777.55	777550	859.2169	884.353	884.353	859.2169	1.029254662	1.066076002		2	635	1.104938438
2	778.03	778030	655.9603	724.0006	724.0006	655.9603	1.103726247	1.030897538		2	635.25	1.089328024
2	778.221	778221	776.2837	726.3218	726.3218	776.2837	0.935639638	1.014064383		2	635.5	1.074742408
2	778.548	778548	753.7841	835.8878	835.8878	753.7841	1.108922037	0.973067461		2	635.75	1.063790902
2	778.746	778746	850.8499	880.6098	880.6098	850.8499	1.034976674	0.944882729		2	636	1.055500691
2	778.917	778917	1024.412	922.5481	922.5481	1024.412	0.900563543	0.924819535		2	636.25	1.047484462
2	779.106	779106	1331.215	1142.269	1142.269	1331.215	0.858065001	0.901595813		2	636.5	1.04052438
2	779.461	779461	1038.381	886.5576	886.5576	1038.381	0.853788349	0.854620429		2	636.75	1.03415388
2	779.661	779661	926.1598	642.9792	642.9792	926.1598	0.694242182	0.834595895		2	637	1.027640271
2	779.987	779987	923.4788	707.694	707.694	923.4788	0.766334863	0.802323098		2	637.25	1.020327196
2	780.213	780213	1596.621	1187.693	1187.693	1596.621	0.743879105	0.784804391		2	637.5	1.0131689
2	780.578	780578	809.8131	725.3016	725.3016	809.8131	0.895640735	0.766703191		2	637.75	1.006572397
2	780.884	780884	782.606	695.3892	695.3892	782.606	0.888555927	0.759306701		2	638	1.000525291
2	781.134	781134	1060.111	756.9129	756.9129	1060.111	0.713994006	0.758947152		2	638.25	0.996546357
2	781.436	781436	1107.224	823.2664	823.2664	1107.224	0.743540964	0.769855113		2	638.5	0.993946955
2	781.781	781781	1147.906	780.3389	780.3389	1147.906	0.67979338	0.791858878		2	638.75	0.992363159
2	781.949	781949	1057.688	802.5668	802.5668	1057.688	0.758793519	0.801235759		2	639	0.9914078
2	782.358	782358	1205.708	968.789	968.789	1205.708	0.803502175	0.834795007		2	639.25	0.99294603
2	782.555	782555	957.3572	795.667	795.667	957.3572	0.831107762	0.847788969		2	639.5	0.995590672
2	782.907	782907	1160.997	1070.573	1070.573	1160.997	0.922115216	0.864972015		2	639.75	0.999286616
2	783.099	783099	887.8761	851.2107	851.2107	887.8761	0.958704373	0.875629934		2	640	1.002032688
2	783.463	783463	677.3785	721.0454	721.0454	677.3785	1.06446455	0.892712606		2	640.25	1.004857813
2	783.913	783913	1029.556	887.832	887.832	1029.556	0.862344545	0.895383604		2	640.5	1.004861797
2	784.325	784325	1158.817	803.8145	803.8145	1158.817	0.693650939	0.886613868		2	640.75	1.004047251
2	784.781	784781	1311.317	1074.814	1074.814	1311.317	0.819644678	0.8845612		2	641	1.002477318
2	785.217	785217	949.6922	953.0355	953.0355	949.6922	1.003520404	0.900688389		2	641.25	1.001348105
2	785.392	785392	758.6534	733.7984	733.7984	758.6534	0.967238004	0.909349388		2	641.5	1.000972102
2	785.574	785574	920.5002	795.6255	795.6255	920.5002	0.864340388	0.918049926		2	641.75	1.000646559
2	785.882	785882	748.8919	760.5807	760.5807	748.8919	1.015608127	0.949320153		2	642	1.000976715
2	786.145	786145	753.127	742.4859	742.4859	753.127	0.985870776	0.97510922		2	642.25	1.005081572
2	786.499	786499	995.8115	818.5496	818.5496	995.8115	0.821992516	0.992134121		2	642.5	1.010048866
2	786.731	786731	736.607	756.0337	756.0337	736.607	1.026373222	1.000249041		2	642.75	1.014758228
2	786.97	786970	936.2333	940.6212	940.6212	936.2333	1.004686759	1.001826172		2	643	1.020824415
2	787.168	787168	634.9761	692.5143	692.5143	634.9761	1.090614749	0.998582113		2	643.25	1.027139294
2	787.457	787457	893.019	813.2031	813.2031	893.019	0.910622394	0.990248236		2	643.5	1.032912507
2	787.73	787730	623.439	662.1043	662.1043	623.439	1.06201938	0.976459599		2	643.75	1.03844008
2	787.93	787930	659.332	717.107	717.107	659.332	1.087626567	0.956913543		2	644	1.041438945
2	788.35	788350	1070.612	813.3219	813.3219	1070.612	0.759679417	0.891333795		2	644.25	1.04347867
2	788.719	788719	1072.332	786.9995	786.9995	1072.332	0.73391403	0.841654772		2	644.5	1.044256825
2	788.9	788900	812.0756	725.842	725.842	812.0756	0.893810872	0.817810182		2	644.75	1.043817653
2	789.154	789154	799.5377	708.358	708.358	799.5377	0.885959474	0.786062728		2	645	1.042715606
2	789.609	789609	1359.737	947.5131	947.5131	1359.737	0.696835565	0.774710513		2	645.25	1.038133462
2	789.779	789779	1112.257	823.8413	823.8413	1112.257	0.740693293	0.776571957		2	645.5	1.03138463
2	789.959	789959	985.0844	729.4285	729.4285	985.0844	0.740473101	0.781129921		2	645.75	1.024467856
2	790.25	790250	991.8954	754.9882	754.9882	991.8954	0.761157074	0.80236947		2	646	1.018850127
2	790.472	790472	913.7614	838.3673	838.3673	913.7614	0.917490386	0.821203963		2	646.25	1.013732634
2	790.736	790736	875.2116	720.4455	720.4455	875.2116	0.82316722	0.85045026		2	646.5	1.008359937
2	791.1	791100	972.782	842.9309	842.9309	972.782	0.866515725	0.905406887		2	646.75	1.003299964
2	791.291	791291	891.3345	830.5432	830.5432	891.3345	0.931797434	0.925064392		2	647	0.997856549
2	791.465	791465	894.9128	930.0989	930.0989	894.9128	1.039317909	0.933461742		2	647.25	0.993059855
2	791.753	791753	981.1605	853.985	853.985	981.1605	0.870382572	0.941871568		2	647.5	0.989084854
2	791.974	791974	874.8747	823.9563	823.9563	874.8747	0.941799209	0.94369899		2	647.75	0.985566486
2	792.138	792138	941.9325	862.7105	862.7105	941.9325	0.915894186	0.940512772		2	648	0.98314157
2	792.44	792440	513.0836	572.5835	572.5835	513.0836	1.115965312	0.938268109		2	648.25	0.981750742
2	792.609	792609	916.9246	829.7009	829.7009	916.9246	0.90487364	0.943410244		2	648.5	0.980755386
2	792.906	792906	1005.706	843.6941	843.6941	1005.706	0.838907295	0.95480916		2	648.75	0.979763387
2	793.101	793101	1165.654	888.3706	888.3706	1165.654	0.762122036	0.958140117		2	649	0.97871107
2	793.335	793335	713.736	761.1752	761.1752	713.736	1.066466032	0.959605796		2	649.25	0.977854126
2	793.682	793682	561.751	618.3015	618.3015	561.751	1.100668268	0.960357403		2	649.5	0.976213106
2	793.89	793890	771.9765	674.4823	674.4823	771.9765	0.873708332	0.954611496		2	649.75	0.972544725
2	794.196	794196	631.7224	673.1855	673.1855	631.7224	1.065635	0.930072485		2	650	0.968919789
2	794.583	794583	754.9873	711.1816	711.1816	754.9873	0.941978229	0.896091665		2	650.25	0.965318955
2	794.894	794894	1075.889	817.2394	817.2394	1075.889	0.759594531	0.868520783		2	650.5	0.961879523
2	795.222	795222	970.243	748.4821	748.4821	970.243	0.771437774	0.831177151		2	650.75	0.959514313
2	795.553	795553	1024.275	804.6368	804.6368	1024.275	0.785567157	0.810245207		2	651	0.958614365
2	795.9	795900	998.6451	788.9971	788.9971	998.6451	0.790067563	0.818887416		2	651.25	0.959159397
2	796.407	796407	860.5324	785.5302	785.5302	860.5324	0.912842096	0.8491036		2	651.5	0.960945011
2	796.574	796574	1774.887	1351.841	1351.841	1774.887	0.761649051	0.859635743		2	651.75	0.962730624
2	796.841	796841	1227.586	1204.228	1204.228	1227.586	0.980972413	0.883572413		2	652	0.966691511
2	797.139	797139	1078.143	872.8185	872.8185	1078.143	0.809557267	0.911253841		2	652.25	0.972630061
2	797.366	797366	951.1113	1037.881	1037.881	951.1113	1.091229807	0.931422295		2	652.5	0.978685232
2	797.693	797693	609.5617	619.5503	619.5503	609.5617	1.016386528	0.962870206		2	652.75	0.982897215
2	797.903	797903	1225.895	1152.279	1152.279	1225.895	0.93994918	0.984266173		2	653	0.985627653
2	798.126	798126	1181.769	1083.977	1083.977	1181.769	0.917249479	1.008939803		2	653.25	0.988155472
2	798.508	798508	1122.06	1144.037	1144.037	1122.06	1.019586297	1.049808594		2	653.5	0.989891875
2	798.832	798832	1758.557	1720.765	1720.765	1758.557	0.978509653	1.083022065		2	653.75	0.991628278
2	799.126	799126	974.4596	1182.633	1182.633	974.4596	1.213629585	1.112465209		2	654	0.992858496
2	799.438	799438	1127.698	1398.133	1398.133	1127.698	1.239811545	1.137259003		2	654.25	0.994178702
2	799.905	799905	1151.448	1437.122	1437.122	1151.448	1.248099784	1.168575187		2	654.5	0.995820534
2	800.225	800225	1721.038	1922.706	1922.706	1721.038	1.117178122	1.192113618		2	654.75	0.997367339
2	802.152	802152	1027.635	1076.462	1076.462	1027.635	1.047513952	1.352318317		2	655	0.998904201
2	802.613	802613	704.1383	915.1133	915.1133	704.1383	1.299621537	1.404759536		2	655.25	0.99905672
2	802.934	802934	827.7236	1195.947	1195.947	827.7236	1.444862754	1.435581062		2	655.5	0.998915738
2	803.135	803135	1189.363	1636.565	1636.565	1189.363	1.376001271	1.450192207		2	655.75	0.998947209
2	803.354	803354	879.1581	1383.526	1383.526	879.1581	1.573694197	1.467204462		2	656	0.998999496
2	803.689	803689	965.1861	1834.898	1834.898	965.1861	1.901082081	1.480679999		2	656.25	0.998832977
2	804.06	804060	965.4723	1636.767	1636.767	965.4723	1.695301875	1.479393068		2	656.5	0.998666459
2	804.35	804350	763.3135	1234.297	1234.297	763.3135	1.617024984	1.473402347		2	656.75	0.997679468
2	804.601	804601	932.8082	1357.561	1357.561	932.8082	1.455348484	1.463430363		2	657	0.995564424
2	804.804	804804	1480.29	1675.489	1675.489	1480.29	1.131865378	1.453476276		2	657.25	0.993449381
2	807.704	807704	980.801	916.7054	916.7054	980.801	0.93464974	1.132276042		2	657.5	0.993643784
2	808.296	808296	763.2669	734.0284	734.0284	763.2669	0.961692954	1.029134988		2	657.75	0.995243293
2	809.875	809875	1538.039	1254.058	1254.058	1538.039	0.815361639	0.709394149		2	658	0.997617887
3	1.451	1451	1631.291	1214.372	1214.372	1631.291	0.744423895	0.886636083		2	658.25	1.001736017
3	1.626	1626	1397.73	932.1689	932.1689	1397.73	0.666916286	0.878384015		2	658.5	1.01046583
3	1.93	1930	814.6226	812.3133	812.3133	814.6226	0.99716519	0.862644133		2	658.75	1.022116654
3	2.148	2148	692.2762	709.7564	709.7564	692.2762	1.025250326	0.850560536		2	659	1.033192571
3	2.315	2315	622.2993	685.1044	685.1044	622.2993	1.100924266	0.841264675		2	659.25	1.044701032
3	2.502	2502	775.7787	724.7211	724.7211	775.7787	0.934185355	0.830809651		2	659.5	1.057278359
3	2.958	2958	893.0954	689.4094	689.4094	893.0954	0.771932539	0.805023954		2	659.75	1.069084654
3	3.166	3166	1079.832	801.2336	801.2336	1079.832	0.741998385	0.793282016		2	660	1.076008178
3	3.347	3347	1541.627	1003.636	1003.636	1541.627	0.651023886	0.783153959		2	660.25	1.080588645
3	3.513	3513	1247.025	849.3708	849.3708	1247.025	0.6811177	0.773232825		2	660.5	1.085154747
3	3.969	3969	1449.076	955.3152	955.3152	1449.076	0.659258176	0.742270899		2	660.75	1.084669522
3	4.294	4294	1488.281	1103.556	1103.556	1488.281	0.741497069	0.721456649		2	661	1.077406303
3	4.471	4471	2225.673	1520.17	1520.17	2225.673	0.683015879	0.712178497		2	661.25	1.06628277
3	4.716	4716	1049.785	811.1952	811.1952	1049.785	0.772725082	0.701267859		2	661.5	1.054177959
3	5.386	5386	2276.286	1510.146	1510.146	2276.286	0.663425422	0.677783469		2	661.75	1.041881037
3	5.444	5444	888.8198	696.1834	696.1834	888.8198	0.783267204	0.676269043		2	662	1.027803421
3	6.058	6058	2317.994	1447.817	1447.817	2317.994	0.624599115	0.666395867		2	662.25	1.012688945
3	8.547	8547	2081.637	1179.988	1179.988	2081.637	0.566855797	0.735422461		2	662.5	1.002092949
3	9.162	9162	2562.651	1906.75	1906.75	2562.651	0.744053716	0.75174518		2	662.75	0.994446776
3	9.23	9230	596.3978	574.4454	574.4454	596.3978	0.963191682	0.752868748		2	663	0.988712888
3	11.184	11184	789.8305	697.3739	697.3739	789.8305	0.882941213	0.788752249		2	663.25	0.984424691
3	11.47	11470	1235.934	810.0416	810.0416	1235.934	0.65540846	0.794493888		2	663.5	0.983619495
3	14.178	14178	1051.63	795.552	795.552	1051.63	0.756494204	0.873432501		2	663.75	0.983224129
3	14.412	14412	654.0823	632.3707	632.3707	654.0823	0.966806012	0.881100529		2	664	0.982897016
3	14.595	14595	1104.701	869.7425	869.7425	1104.701	0.787310322	0.887019019		2	664.25	0.983366018
3	14.953	14953	938.8756	859.7948	859.7948	938.8756	0.915770737	0.898290164		2	664.5	0.984029059
3	15.176	15176	1026.233	891.6898	891.6898	1026.233	0.86889605	0.902662604		2	664.75	0.985529633
3	15.48	15480	669.746	702.5154	702.5154	669.746	1.048928101	0.901652681		2	665	0.9867317
3	15.841	15841	1117.97	952.4764	952.4764	1117.97	0.851969552	0.892667913		2	665.25	0.987849023
3	16.071	16071	904.5081	792.9699	792.9699	904.5081	0.876686345	0.884053034		2	665.5	0.98899682
3	16.495	16495	689.2711	619.2493	619.2493	689.2711	0.898411815	0.846990458		2	665.75	0.990258737
3	16.704	16704	799.808	753.6858	753.6858	799.808	0.94233341	0.820478978		2	666	0.991045298
3	16.966	16966	960.3923	760.4741	760.4741	960.3923	0.79183694	0.787928107		2	666.25	0.991380572
3	17.226	17226	1664.049	1147.88	1147.88	1664.049	0.689811418	0.763897924		2	666.5	0.991450799
3	17.435	17435	1391.9	946.9227	946.9227	1391.9	0.680309433	0.749758877		2	666.75	0.99162549
3	17.751	17751	1579.756	1088.946	1088.946	1579.756	0.68931278	0.730128513		2	667	0.991969771
3	18.101	18101	991.1524	722.227	722.227	991.1524	0.728674016	0.717464855		2	667.25	0.992318764
3	18.286	18286	1249.807	868.796	868.796	1249.807	0.69514413	0.719896484		2	667.5	0.992745223
3	18.757	18757	873.61	683.3552	683.3552	873.61	0.782219984	0.739101213		2	667.75	0.993185978
3	18.949	18949	1457.293	1092.038	1092.038	1457.293	0.74936063	0.741750662		2	668	0.993082246
3	19.266	19266	1006.445	784.56	784.56	1006.445	0.779535891	0.748981741		2	668.25	0.992835006
3	19.455	19455	1017.285	790.8371	790.8371	1017.285	0.777399745	0.753926805		2	668.5	0.992309192
3	19.945	19945	830.8839	680.5546	680.5546	830.8839	0.819073038	0.763693144		2	668.75	0.991686805
3	20.4	20400	1011.864	748.9057	748.9057	1011.864	0.740124859	0.767834234		2	669	0.991098421
3	20.762	20762	1260.093	888.6207	888.6207	1260.093	0.705202473	0.772133554		2	669.25	0.990781301
3	20.998	20998	871.6547	731.1442	731.1442	871.6547	0.838800273	0.776454126		2	669.5	0.990715021
3	21.226	21226	1892.752	1329.895	1329.895	1892.752	0.702625067	0.782376473		2	669.75	0.990815249
3	21.461	21461	1376.9	924.9636	924.9636	1376.9	0.671772533	0.79365666		2	670	0.990981955
3	21.907	21907	823.6813	690.4102	690.4102	823.6813	0.838200649	0.826677187		2	670.25	0.991378511
3	22.093	22093	819.2866	771.1593	771.1593	819.2866	0.941257064	0.839507485		2	670.5	0.992149901
3	22.426	22426	745.4049	651.673	651.673	745.4049	0.874253711	0.852201316		2	670.75	0.993001281
3	22.853	22853	723.0725	674.5192	674.5192	723.0725	0.932851408	0.836804006		2	671	0.993910817
3	23.289	23289	1758.794	1374.182	1374.182	1758.794	0.781320609	0.805775		2	671.25	0.994662918
3	23.507	23507	755.7573	743.6052	743.6052	755.7573	0.983920632	0.796083637		2	671.5	0.995967108
3	23.68	23680	1250.334	827.2913	827.2913	1250.334	0.661656245	0.783816332		2	671.75	0.997847138
3	23.879	23879	1230.867	834.6752	834.6752	1230.867	0.678119732	0.770891752		2	672	0.99904639
3	24.334	24334	1136.629	834.0761	834.0761	1136.629	0.733815607	0.787567986		2	672.25	0.999354785
3	24.565	24565	1257.344	946.9558	946.9558	1257.344	0.753139793	0.805289921		2	672.5	0.999049636
3	24.809	24809	1597.041	1064.099	1064.099	1597.041	0.666294103	0.825389474		2	672.75	0.997033936
3	25.027	25027	595.3393	587.9463	587.9463	595.3393	0.987581871	0.841057074		2	673	0.99494216
3	25.458	25458	723.1264	681.3709	681.3709	723.1264	0.942256983	0.882864047		2	673.25	0.992990013
3	25.68	25680	962.4199	838.0256	838.0256	962.4199	0.870748412	0.908423735		2	673.5	0.992584259
3	25.894	25894	637.1694	580.8933	580.8933	637.1694	0.911677962	0.928998281		2	673.75	0.992816625
3	26.066	26066	639.6175	621.7277	621.7277	639.6175	0.972030471	0.939322073		2	674	0.993370131
3	26.226	26226	656.6968	725.7546	725.7546	656.6968	1.105159337	0.942042739		2	674.25	0.994895549
3	26.716	26716	1036.718	882.72	882.72	1036.718	0.85145623	0.923591758		2	674.5	0.998544577
3	26.977	26977	978.9332	857.0756	857.0756	978.9332	0.875520005	0.911027251		2	674.75	1.004108155
3	27.412	27412	1145.775	937.8557	937.8557	1145.775	0.818533918	0.913501477		2	675	1.009969289
3	27.576	27576	694.9974	666.4099	666.4099	694.9974	0.958866753	0.929087401		2	675.25	1.014308165
3	28.043	28043	1343.793	1154.158	1154.158	1343.793	0.858880795	1.004356697		2	675.5	1.019418418
3	28.336	28336	821.2843	913.1943	913.1943	821.2843	1.11191009	1.044682454		2	675.75	1.023199322
3	28.567	28567	814.0481	863.7203	863.7203	814.0481	1.061018753	1.073819739		2	676	1.023689349
3	28.882	28882	717.6917	918.7142	918.7142	717.6917	1.280095896	1.111388959		2	676.25	1.022605526
3	29.224	29224	912.4628	1003.825	1003.825	912.4628	1.100127041	1.122595441		2	676.5	1.020882181
3	29.627	29627	656.8561	811.5331	811.5331	656.8561	1.2354808	1.116376405		2	676.75	1.01798327
3	29.841	29841	1367.863	1515.869	1515.869	1367.863	1.108202357	1.112044739		2	677	1.013345833
3	30.013	30013	717.4695	785.1173	785.1173	717.4695	1.094286656	1.111153829		2	677.25	1.008685763
3	30.194	30194	844.7708	853.2807	853.2807	844.7708	1.01007362	1.11215935		2	677.5	1.004904502
3	30.473	30473	799.6984	806.3146	806.3146	799.6984	1.008273369	1.113904073		2	677.75	1.001838515
3	30.707	30707	1115.612	1173.224	1173.224	1115.612	1.05164161	1.115740099		2	678	0.998449916
3	30.873	30873	939.1122	1075.912	1075.912	939.1122	1.145669282	1.117351849		2	678.25	0.994699132
3	31.079	31079	680.3217	871.1104	871.1104	680.3217	1.280438945	1.119328014		2	678.5	0.991085455
3	31.559	31559	940.8848	1032.05	1032.05	940.8848	1.096893052	1.124898124		2	678.75	0.985677872
3	31.741	31741	974.4558	1081.584	1081.584	974.4558	1.109936438	1.12858101		2	679	0.97886952
3	32.012	32012	573.7636	724.6004	724.6004	573.7636	1.262890152	1.136999029		2	679.25	0.971296396
3	32.29	32290	744.3825	901.8572	901.8572	744.3825	1.211550782	1.143150671		2	679.5	0.96484343
3	32.586	32586	946.3435	1002.051	1002.051	946.3435	1.058866046	1.147128243		2	679.75	0.958871915
3	33.069	33069	1177.416	1123.699	1123.699	1177.416	0.954377212	1.179405292		2	680	0.953605821
3	33.375	33375	887.2875	1110.239	1110.239	887.2875	1.251273122	1.192029069		2	680.25	0.948840474
3	33.756	33756	780.8352	1041.646	1041.646	780.8352	1.334015167	1.229735757		2	680.5	0.946113237
3	34.211	34211	839.9763	1293.904	1293.904	839.9763	1.540405366	1.391176408		2	680.75	0.945180821
3	34.585	34585	843.2063	1384.951	1384.951	843.2063	1.642481798	1.576895102		2	681	0.944525641
3	34.854	34854	1227.081	1852.867	1852.867	1227.081	1.509979374	1.738094053		2	681.25	0.944265345
3	35.074	35074	1398.895	2206.225	2206.225	1398.895	1.577119798	1.88615208		2	681.5	0.944531204
3	35.232	35232	1141.196	1898.952	1898.952	1141.196	1.664001626	1.997738316		2	681.75	0.945286201
3	35.585	35585	1294.386	3126.256	3126.256	1294.386	2.415242439	2.261918319		2	682	0.946571098
3	35.887	35887	1148.82	2899.241	2899.241	1148.82	2.523668634	2.527839949		2	682.25	0.947787584
3	36.133	36133	781.8428	2902.566	2902.566	781.8428	3.712467519	2.789470795		2	682.5	0.948746427
3	36.375	36375	862.9916	2820.426	2820.426	862.9916	3.268196353	3.143120974		2	682.75	0.950429441
3	36.621	36621	906.8372	2820.461	2820.461	906.8372	3.110217578	3.583015484		2	683	0.953170876
3	36.843	36843	962.0496	3318.836	3318.836	962.0496	3.449755605	3.96598676		2	683.25	0.957123785
3	37.027	37027	1705.712	5548.146	5548.146	1705.712	3.252686268	4.218140805		2	683.5	0.961481858
3	37.398	37398	898.265	3737.504	3737.504	898.265	4.160803326	4.645985462		2	683.75	0.967465645
3	37.809	37809	617.4694	4370.155	4370.155	617.4694	7.077524813	5.016796813		2	684	0.975606878
3	38.207	38207	752.1294	4868.53	4868.53	752.1294	6.472995205	5.079631883		2	684.25	0.983198059
3	38.503	38503	1233.632	6591.472	6591.472	1233.632	5.34314285	4.632858358		2	684.5	0.989770241
3	38.732	38732	1404.479	5808.492	5808.492	1404.479	4.135691598	4.285016309		2	684.75	0.994729106
3	39.047	39047	1552.912	4855.172	4855.172	1552.912	3.126495255	3.897417266		2	685	0.999058055
3	39.213	39213	1122.061	3450.561	3450.561	1122.061	3.07519912	3.624708871		2	685.25	1.001048968
3	39.409	39409	989.5115	2371.361	2371.361	989.5115	2.396496655	3.341181893		2	685.5	0.999404176
3	39.588	39588	1349.592	2992.232	2992.232	1349.592	2.217138217	3.193703188		2	685.75	0.996060399
3	39.932	39932	844.8284	2839.41	2839.41	844.8284	3.360931048	3.324441634		2	686	0.993313707
3	40.233	40233	943.5536	4460.562	4460.562	943.5536	4.727407113	3.709357902		2	686.25	0.991443566
3	40.686	40686	1190.588	5323.951	5323.951	1190.588	4.471698858	4.276670658		2	686.5	0.989352982
3	40.855	40855	1242.657	5753.919	5753.919	1242.657	4.630335644	4.358404991		2	686.75	0.987534005
3	41.019	41019	1240.181	5862.744	5862.744	1240.181	4.727329317	4.360950851		2	687	0.986310829
3	41.253	41253	762.0413	3375.128	3375.128	762.0413	4.429061784	4.302751283		2	687.25	0.98716702
3	41.451	41451	1820.776	6894.923	6894.923	1820.776	3.786804637	4.20734754		2	687.5	0.988571406
3	41.765	41765	880.4622	3251.529	3251.529	880.4622	3.692979665	3.994305357		2	687.75	0.991419779
3	41.941	41941	624.5377	2289.598	2289.598	624.5377	3.666068518	3.827498623		2	688	0.994816505
3	42.128	42128	893.566	3507.225	3507.225	893.566	3.924975883	3.595774206		2	688.25	0.997601454
3	42.323	42323	875.019	3131.669	3131.669	875.019	3.578972571	3.320968085		2	688.5	0.999254165
3	42.827	42827	884.3559	2171.075	2171.075	884.3559	2.454978816	2.653804513		2	688.75	1.000773179
3	43.182	43182	775.0086	1725.459	1725.459	775.0086	2.226374004	2.258536587		2	689	1.002488627
3	43.392	43392	1104.407	2024.69	2024.69	1104.407	1.833282476	2.017490047		2	689.25	1.004501533
3	43.768	43768	743.1959	1122.237	1122.237	743.1959	1.510015058	1.62979344		2	689.5	1.006729384
3	44	44000	1041.207	1423.837	1423.837	1041.207	1.367486965	1.450568714		2	689.75	1.008563597
3	44.318	44318	1338.872	1573.035	1573.035	1338.872	1.174895733	1.300472553		2	690	1.010336194
3	44.707	44707	943.1212	1145.576	1145.576	943.1212	1.214664669	1.213981355		2	690.25	1.011680356
3	44.997	44997	965.0801	1195.047	1195.047	965.0801	1.238287889	1.174881626		2	690.5	1.012990705
3	45.253	45253	819.5601	974.8329	974.8329	819.5601	1.189458711	1.128988172		2	690.75	1.013404675
3	45.558	45558	848.4025	988.7359	988.7359	848.4025	1.165408989	1.067243485		2	691	1.013301085
3	45.992	45992	713.4551	736.7249	736.7249	713.4551	1.032615647	0.999713554		2	691.25	1.013767251
3	46.228	46228	812.308	835.4127	835.4127	812.308	1.028443275	0.966330873		2	691.5	1.014226528
3	46.541	46541	832.7014	801.0719	801.0719	832.7014	0.962015796	0.918361217		2	691.75	1.014908452
3	46.845	46845	1039.623	877.2289	877.2289	1039.623	0.843795203	0.856064284		2	692	1.017491048
3	47.086	47086	1345.025	1082.585	1082.585	1345.025	0.80488095	0.807200439		2	692.25	1.020583643
3	47.244	47244	1212.196	960.6161	960.6161	1212.196	0.792459388	0.785767101		2	692.5	1.022508867
3	47.54	47540	1243.32	879.1608	879.1608	1243.32	0.707107422	0.768785655		2	692.75	1.024864442
3	47.77	47770	996.2377	757.9033	757.9033	996.2377	0.760765528	0.763674643		2	693	1.026573538
3	47.991	47991	1538.623	1009.031	1009.031	1538.623	0.655801324	0.773324804		2	693.25	1.027355215
3	48.155	48155	1705.279	1231.622	1231.622	1705.279	0.722240759	0.792547186		2	693.5	1.024174221
3	48.456	48456	1208.253	1057.516	1057.516	1208.253	0.875243844	0.830103573		2	693.75	1.020657626
3	48.629	48629	902.0088	815.7027	815.7027	902.0088	0.904317896	0.839694852		2	694	1.016783241
3	48.792	48792	630.3018	629.2491	629.2491	630.3018	0.998329848	0.840861227		2	694.25	1.014206957
3	49.142	49142	1300.704	936.9245	936.9245	1300.704	0.720321072	0.837942251		2	694.5	1.011132303
3	49.33	49330	685.7036	675.0551	675.0551	685.7036	0.984470696	0.830917188		2	694.75	1.008335441
3	49.523	49523	1040.152	851.8342	851.8342	1040.152	0.818951653	0.817916837		2	695	1.00618676
3	49.853	49853	1252.933	923.366	923.366	1252.933	0.736963589	0.76704115		2	695.25	1.006206563
3	50.051	50051	897.1301	657.5273	657.5273	897.1301	0.732923018	0.724493022		2	695.5	1.007429846
3	50.205	50205	1207.228	836.0311	836.0311	1207.228	0.692521297	0.691780672		2	695.75	1.008404527
3	50.554	50554	2074.441	1103.503	1103.503	2074.441	0.531951981	0.640897091		2	696	1.008375371
3	50.934	50934	1593.772	864.9399	864.9399	1593.772	0.542699897	0.631844781		2	696.25	1.00759308
3	51.111	51111	1107.737	706.314	706.314	1107.737	0.637618857	0.634999922		2	696.5	1.006559214
3	51.436	51436	1884.704	1300.046	1300.046	1884.704	0.689787892	0.642161171		2	696.75	1.005503038
3	51.651	51651	1250.567	896.8647	896.8647	1250.567	0.717166453	0.657873326		2	697	1.004258265
3	51.975	51975	1559.966	792.5114	792.5114	1559.966	0.508031201	0.688173576		2	697.25	1.002896138
3	52.334	52334	948.0408	828.6281	828.6281	948.0408	0.874042657	0.691049262		2	697.5	1.000516477
3	52.617	52617	1426.353	1169.167	1169.167	1426.353	0.819689796	0.688883653		2	697.75	0.995826681
3	52.814	52814	1012.088	769.0215	769.0215	1012.088	0.759836595	0.688511543		2	698	0.992006164
3	53.107	53107	1172.631	689.2782	689.2782	1172.631	0.587804859	0.694497315		2	698.25	0.989510293
3	53.447	53447	1786.524	976.5276	976.5276	1786.524	0.546607602	0.714986195		2	698.5	0.990297701
3	53.72	53720	1081.826	846.2206	846.2206	1081.826	0.78221507	0.737767345		2	698.75	0.992025997
3	54.085	54085	1614.049	1073.156	1073.156	1614.049	0.664884399	0.768950456		2	699	0.995702539
3	54.289	54289	912.6354	661.4036	661.4036	912.6354	0.724718327	0.78327124		2	699.25	0.999976405
3	54.512	54512	827.9015	679.9958	679.9958	827.9015	0.821348675	0.795616234		2	699.5	1.003641488
3	54.712	54712	697.6536	709.6489	709.6489	697.6536	1.017193776	0.805962696		2	699.75	1.008463363
3	54.933	54933	806.3722	796.1636	796.1636	806.3722	0.987340089	0.818724644		2	700	1.012676616
3	55.163	55163	1033.22	802.6577	802.6577	1033.22	0.776850719	0.835884972		2	700.25	1.014797029
3	55.325	55325	813.7816	706.659	706.659	813.7816	0.868364436	0.852380476		2	700.5	1.014449
3	55.701	55701	1230.013	806.1958	806.1958	1230.013	0.655436812	0.8970171		2	700.75	1.012911625
3	55.895	55895	1190.849	790.3011	790.3011	1190.849	0.663645097	0.914374936		2	701	1.010239894
3	56.211	56211	921.4216	887.843	887.843	921.4216	0.963557833	0.946987416		2	701.25	1.003493263
3	56.407	56407	642.106	760.9378	760.9378	642.106	1.185065706	0.961755018		2	701.5	0.993435836
3	56.575	56575	726.2369	785.1299	785.1299	726.2369	1.081093373	0.967106401		2	701.75	0.984432788
3	56.754	56754	738.3349	785.1739	785.1739	738.3349	1.063438692	0.971835488		2	702	0.97717433
3	56.978	56978	711.7735	726.6685	726.6685	711.7735	1.020926601	0.973769529		2	702.25	0.970736248
3	57.326	57326	882.9143	790.5788	790.5788	882.9143	0.895419635	0.960535114		2	702.5	0.967160794
3	57.536	57536	787.0407	662.0117	662.0117	787.0407	0.841140363	0.933962732		2	702.75	0.965187833
3	57.861	57861	1291.486	1039.408	1039.408	1291.486	0.804815538	0.865692124		2	703	0.965587887
3	58.23	58230	1132.895	884.5711	884.5711	1132.895	0.7808059	0.784055478		2	703.25	0.971360957
3	58.501	58501	1287.381	882.72	882.72	1287.381	0.685671142	0.747232534		2	703.5	0.977670262
3	58.695	58695	1238.021	982.9646	982.9646	1238.021	0.793980554	0.736678348		2	703.75	0.985880761
3	58.915	58915	1035.019	884.1037	884.1037	1035.019	0.854190793	0.731879778		2	704	0.99227271
3	59.296	59296	1510.006	936.1029	936.1029	1510.006	0.619933232	0.734358418		2	704.25	1.000047988
3	59.47	59470	1490.651	798.5283	798.5283	1490.651	0.535690983	0.737065067		2	704.5	1.007524471
3	59.689	59689	753.964	691.4917	691.4917	753.964	0.917141535	0.747900401		2	704.75	1.009326442
3	59.85	59850	881.9579	712.8689	712.8689	881.9579	0.808279964	0.76235553		2	705	1.009222841
3	60.026	60026	1086.575	795.1207	795.1207	1086.575	0.731767895	0.779814971		2	705.25	1.009092558
3	60.418	60418	1236.596	931.7794	931.7794	1236.596	0.753503489	0.802117001		2	705.5	1.007376918
3	60.823	60823	905.941	809.314	809.314	905.941	0.893340736	0.783934939		2	705.75	1.003755437
3	61.138	61138	939.0562	797.9351	797.9351	939.0562	0.849720283	0.755765224		2	706	1.000588182
3	61.567	61567	915.0998	789.7952	789.7952	915.0998	0.863070017	0.7180986		2	706.25	1.000963034
3	61.75	61750	1138.015	891.4492	891.4492	1138.015	0.783336951	0.708062241		2	706.5	1.00173404
3	62.092	62092	1749.388	832.5988	832.5988	1749.388	0.475937185	0.68670976		2	706.75	1.002326276
3	62.421	62421	2389.804	1135.968	1135.968	2389.804	0.4753394	0.662879995		2	707	1.003633121
3	62.68	62680	964.654	720.978	720.978	964.654	0.747395439	0.653326355		2	707.25	1.005540042
3	62.898	62898	1643.555	969.4496	969.4496	1643.555	0.589849199	0.658361383		2	707.5	1.007272858
3	63.248	63248	1139.667	807.6823	807.6823	1139.667	0.708700261	0.707558816		2	707.75	1.006718547
3	63.595	63595	1396.825	1114.755	1114.755	1396.825	0.798063465	0.786433662		2	708	1.005736089
3	63.798	63798	770.9658	659.5176	659.5176	770.9658	0.855443393	0.830789149		2	708.25	1.004692007
3	63.956	63956	1794.521	1570.56	1570.56	1794.521	0.875197337	0.858096657		2	708.5	1.004292273
3	64.245	64245	1172.511	990.7026	990.7026	1172.511	0.844940986	0.906291135		2	708.75	1.003883208
3	64.748	64748	687.7743	723.5636	723.5636	687.7743	1.052036402	0.988464223		2	709	1.006012752
3	64.924	64924	655.9336	683.1002	683.1002	655.9336	1.041416692	1.004544565		2	709.25	1.009240091
3	65.147	65147	709.6725	769.5489	769.5489	709.6725	1.084371876	1.010331058		2	709.5	1.013383273
3	65.405	65405	1113.41	1045.068	1045.068	1113.41	0.938619197	1.010205799		2	709.75	1.015641614
3	65.769	65769	1043.754	1036.932	1036.932	1043.754	0.993463977	0.996232092		2	710	1.017096496
3	66.119	66119	737.4119	765.6156	765.6156	737.4119	1.038246874	0.964662408		2	710.25	1.018565527
3	66.395	66395	767.6713	721.5404	721.5404	767.6713	0.939908005	0.942165593		2	710.5	1.016214557
3	66.615	66615	1303.78	1023.673	1023.673	1303.78	0.785157772	0.933808551		2	710.75	1.009025723
3	66.882	66882	926.5363	851.6467	851.6467	926.5363	0.919172514	0.929424821		2	711	1.001369065
3	67.158	67158	918.2863	835.0564	835.0564	918.2863	0.909363888	0.924823299		2	711.25	0.993340422
3	67.323	67323	976.9294	857.3056	857.3056	976.9294	0.877551233	0.924575489		2	711.5	0.98785166
3	67.646	67646	714.5114	784.8176	784.8176	714.5114	1.09839759	0.935443197		2	711.75	0.983763214
3	67.978	67978	638.517	715.9323	715.9323	638.517	1.121242348	0.958039653		2	712	0.980663488
3	68.259	68259	813.7433	856.6434	856.6434	813.7433	1.052719451	0.983956383		2	712.25	0.981900724
3	68.55	68550	1118.329	863.2168	863.2168	1118.329	0.771880904	1.024530554		2	712.5	0.987687835
3	68.759	68759	1533.606	1338.394	1338.394	1533.606	0.872710461	1.066184733		2	712.75	0.992798556
3	68.948	68948	1052.918	1161.511	1161.511	1052.918	1.103135287	1.106033274		2	713	0.995930477
3	69.248	69248	808.8187	1056.048	1056.048	808.8187	1.305667141	1.175079563		2	713.25	0.999473036
3	69.434	69434	809.6543	1144.573	1144.573	809.6543	1.413656421	1.2385825		2	713.5	1.002802831
3	69.687	69687	1009.354	1490.45	1490.45	1009.354	1.476637533	1.322746476		2	713.75	1.005069831
3	69.887	69887	1196.726	1665.845	1665.845	1196.726	1.392002012	1.412993537		2	714	1.004428117
3	70.14	70140	995.7907	1498.944	1498.944	995.7907	1.505280176	1.59798693		2	714.25	0.999495331
3	70.418	70418	927.4827	1569.792	1569.792	927.4827	1.692529683	1.856022216		2	714.5	0.994426826
3	70.777	70777	1010.198	2160.433	2160.433	1010.198	2.138623319	2.242596452		2	714.75	0.988211276
3	70.97	70970	988.546	2036.138	2036.138	988.546	2.059730149	2.461601089		2	715	0.98538719
3	71.144	71144	943.316	2312.574	2312.574	943.316	2.451536919	2.689921264		2	715.25	0.98520638
3	71.433	71433	1429.846	4127.933	4127.933	1429.846	2.886977339	3.153890898		2	715.5	0.985566403
3	71.661	71661	873.2733	3377.63	3377.63	873.2733	3.86778114	3.530422355		2	715.75	0.988354518
3	72.03	72030	821.8944	3775.34	3775.34	821.8944	4.593461155	4.005663977		2	716	0.994673435
3	72.285	72285	853.8652	4221.589	4221.589	853.8652	4.944093049	4.193186192		2	716.25	1.001814611
3	72.529	72529	898.3123	3912.332	3912.332	898.3123	4.355202528	4.30821791		2	716.5	1.008457989
3	72.902	72902	1130.244	4467.649	4467.649	1130.244	3.952818153	4.392964839		2	716.75	1.014006992
3	73.247	73247	840.204	4074.358	4074.358	840.204	4.849248516	4.409665022		2	717	1.018828794
3	73.76	73760	1065.414	4530.398	4530.398	1065.414	4.252241852	4.160456815		2	717.25	1.019757564
3	73.935	73935	905.322	4015.275	4015.275	905.322	4.43518991	4.041066162		2	717.5	1.018698075
3	74.27	74270	743.5809	2529.635	2529.635	743.5809	3.401963391	3.931911032		2	717.75	1.016910802
3	74.824	74824	1009.354	2361.466	2361.466	1009.354	2.339581554	4.312295657		2	718	1.016157482
3	75.142	75142	840.4149	3177.87	3177.87	840.4149	3.781310874	4.461464063		2	718.25	1.015534014
3	75.332	75332	658.6176	3182.824	3182.824	658.6176	4.83258267	4.47702806		2	718.5	1.015098204
3	75.567	75567	767.4878	4418.444	4418.444	767.4878	5.757021805	4.529062185		2	718.75	1.017455492
3	75.758	75758	774.231	4441.537	4441.537	774.231	5.736707778	4.559865975		2	719	1.021276482
3	76.111	76111	812.8096	3650.039	3650.039	812.8096	4.490644549	4.475683745		2	719.25	1.024773225
3	76.346	76346	698.9548	3246.705	3246.705	698.9548	4.645085777	4.198426182		2	719.5	1.02697492
3	76.615	76615	1544.146	5271.865	5271.865	1544.146	3.414097501	3.676087462		2	719.75	1.028520734
3	76.773	76773	1555.756	4340.449	4340.449	1555.756	2.789929141	3.335287435		2	720	1.029280404
3	77.071	77071	927.9562	2355.156	2355.156	927.9562	2.53800341	2.774026688		2	720.25	1.028663316
3	77.337	77337	1063.373	2550.067	2550.067	1063.373	2.398092673	2.380824722		2	720.5	1.025913971
3	77.576	77576	1103.263	2440.475	2440.475	1103.263	2.212051886	2.049558289		2	720.75	1.02296405
3	77.858	77858	1407.451	2566.144	2566.144	1407.451	1.823256369	1.710431769		2	721	1.019001238
3	78.129	78129	2542.283	3226.329	3226.329	2542.283	1.269067606	1.462900317		2	721.25	1.016399688
3	78.328	78328	3665.327	3287.91	3287.91	3665.327	0.89703047	1.341507495		2	721.5	1.015065622
3	78.485	78485	1675.928	1840.539	1840.539	1675.928	1.098220807	1.273171342		2	721.75	1.01408315
3	78.652	78652	1199.622	1574.804	1574.804	1199.622	1.312750183	1.214389257		2	722	1.012929303
3	78.818	78818	1255.954	1990.786	1990.786	1255.954	1.585078753	1.158054963		2	722.25	1.011557446
3	79.106	79106	1246.303	1470.351	1470.351	1246.303	1.179770088	1.097050733		2	722.5	1.010200611
3	79.361	79361	1567.681	1674.375	1674.375	1567.681	1.068058489	1.09369796		2	722.75	1.009171154
3	79.546	79546	1026.401	1107.408	1107.408	1026.401	1.078923345	1.105665724		2	723	1.00839484
3	80.043	80043	1130.081	1218.038	1218.038	1130.081	1.077832474	1.115338258		2	723.25	1.007780295
3	80.218	80218	985.3174	1110.415	1110.415	985.3174	1.126961728	1.092452226		2	723.5	1.007771972
3	80.453	80453	841.6952	897.7847	897.7847	841.6952	1.066638731	1.05180208		2	723.75	1.008871052
3	80.788	80788	772.1209	894.4497	894.4497	772.1209	1.158432183	0.996566474		2	724	1.009837287
3	80.977	80977	905.2581	911.2394	911.2394	905.2581	1.006607287	0.978629292		2	724.25	1.010859962
3	81.214	81214	1703.818	1532.984	1532.984	1703.818	0.899734596	0.9725178		2	724.5	1.011845901
3	81.47	81470	1136.692	1077.343	1077.343	1136.692	0.947787967	0.977761565		2	724.75	1.012606918
3	81.721	81721	949.4629	848.0986	848.0986	949.4629	0.893240378	0.989932683		2	725	1.013497167
3	81.981	81981	1370.697	1111.849	1111.849	1370.697	0.81115593	1.004590655		2	725.25	1.013955402
3	82.273	82273	1044.679	1005.279	1005.279	1044.679	0.962285066	1.0278552		2	725.5	1.013374517
3	82.646	82646	1509.897	1622.843	1622.843	1509.897	1.074803778	1.066711706		2	725.75	1.012195835
3	83.014	83014	209.3903	381.2887	381.2887	209.3903	1.820947293	1.092722737		2	726	1.01063792
3	83.238	83238	1004.243	1114.042	1114.042	1004.243	1.109335091	1.102136562		2	726.25	1.008870961
3	83.515	83515	839.2534	899.4464	899.4464	839.2534	1.071722081	1.111644283		2	726.5	1.006526003
3	83.694	83694	1306.44	1137.32	1137.32	1306.44	0.870548973	1.113488568		2	726.75	1.003969429
3	83.945	83945	1401.132	1387.099	1387.099	1401.132	0.989984527	1.113636251		2	727	1.001239625
3	84.263	84263	9877.36	10876.8	10876.8	9877.36	1.101184932	1.10894049		2	727.25	0.998136519
3	84.596	84596	1442.482	1692.728	1692.728	1442.482	1.173482927	1.097024765		2	727.5	0.994657764
3	84.779	84779	1120.272	1222.997	1222.997	1120.272	1.091696481	1.088915683		2	727.75	0.991542157
3	90.734	90734	6092.326	7279.218	7279.218	6092.326	1.194817546	1.004351409		2	728	0.989461946
3	91.013	91013	1538.713	1401.151	1401.151	1538.713	0.910599313	0.983119439		2	728.25	0.987982181
3	91.375	91375	1187.173	974.6568	974.6568	1187.173	0.820989696	0.949728726		2	728.5	0.988719836
3	91.614	91614	881.6126	771.9907	771.9907	881.6126	0.875657517	0.926606395		2	728.75	0.990240441
3	91.87	91870	1153.729	952.5752	952.5752	1153.729	0.825649004	0.904582938		2	729	0.991924885
3	92.284	92284	805.7248	711.6658	711.6658	805.7248	0.88326163	0.875036501		2	729.25	0.994567859
3	92.609	92609	937.2608	924.1047	924.1047	937.2608	0.985963245	0.857158174		2	729.5	0.997748317
3	92.767	92767	1127.63	1071.443	1071.443	1127.63	0.950172486	0.851382816		2	729.75	0.999770962
3	93.137	93137	965.8851	829.3612	829.3612	965.8851	0.858654099	0.845747152		2	730	1.001933504
3	93.305	93305	1253.912	975.0435	975.0435	1253.912	0.777601219	0.843201997		2	730.25	1.004573475
3	93.59	93590	1065.75	866.1604	866.1604	1065.75	0.81272381	0.831666156		2	730.5	1.009141202
3	93.885	93885	744.278	631.5861	631.5861	744.278	0.848588968	0.821194581		2	730.75	1.013888578
3	94.234	94234	1012.625	764.9627	764.9627	1012.625	0.755425454	0.822793595		2	731	1.018606107
3	94.545	94545	995.3445	788.1882	788.1882	995.3445	0.791874773	0.830411612		2	731.25	1.021529015
3	95.043	95043	945.5637	786.8571	786.8571	945.5637	0.832156628	0.84737625		2	731.5	1.022093962
3	95.241	95241	881.4566	778.3524	778.3524	881.4566	0.883029749	0.853553369		2	731.75	1.021340268
3	95.607	95607	674.6613	651.6789	651.6789	674.6613	0.965934907	0.866921821		2	732	1.020085526
3	95.888	95888	1012.812	912.7361	912.7361	1012.812	0.901190053	0.879151927		2	732.25	1.016992201
3	96.134	96134	857.0703	832.8056	832.8056	857.0703	0.971688787	0.88912517		2	732.5	1.01385118
3	96.415	96415	1270.706	888.2848	888.2848	1270.706	0.699048246	0.897472119		2	732.75	1.010752851
3	96.673	96673	998.4544	827.9489	827.9489	998.4544	0.829230559	0.89998604		2	733	1.007733921
3	96.924	96924	721.2334	684.1195	684.1195	721.2334	0.948541069	0.89916277		2	733.25	1.003989526
3	97.133	97133	851.2017	849.2558	849.2558	851.2017	0.997713938	0.898566031		2	733.5	1.000357535
3	97.427	97427	823.8293	788.986	788.986	823.8293	0.95770568	0.901980141		2	733.75	0.997310628
3	97.849	97849	905.3879	735.4102	735.4102	905.3879	0.812259806	0.923110291		2	734	0.994880357
3	98.417	98417	636.7306	590.2126	590.2126	636.7306	0.926942415	0.956273495		2	734.25	0.992711025
3	98.586	98586	684.6932	678.6815	678.6815	684.6932	0.991219863	0.959931216		2	734.5	0.990437465
3	98.821	98821	848.4523	782.6879	782.6879	848.4523	0.922488984	0.957587426		2	734.75	0.987984968
3	99.033	99033	585.2536	615.0061	615.0061	585.2536	1.050836936	0.954446845		2	735	0.985488254
3	99.218	99218	788.0312	723.1982	723.1982	788.0312	0.917727877	0.950184442		2	735.25	0.983099519
3	99.574	99574	712.3628	745.4001	745.4001	712.3628	1.046377071	0.932510206		2	735.5	0.980270965
3	99.739	99739	661.7042	632.0198	632.0198	661.7042	0.955139472	0.926039656		2	735.75	0.977432998
3	99.927	99927	831.2502	798.1772	798.1772	831.2502	0.960212942	0.92460792		2	736	0.975912349
3	100.139	100139	1150.994	879.8728	879.8728	1150.994	0.764446035	0.931208892		2	736.25	0.976295303
3	100.424	100424	819.1844	702.1918	702.1918	819.1844	0.857184048	0.946531768		2	736.5	0.977310194
3	100.63	100630	921.8478	831.9876	831.9876	921.8478	0.902521653	0.958321225		2	736.75	0.977741115
3	100.81	100810	782.5798	749.6141	749.6141	782.5798	0.957875606	0.966561919		2	737	0.976566191
3	101.035	101035	1164.285	1185.357	1185.357	1164.285	1.018098661	0.975637946		2	737.25	0.975050144
3	101.373	101373	823.9515	965.539	965.539	823.9515	1.171839605	0.990381643		2	737.5	0.973539055
3	101.62	101620	755.4204	852.0402	852.0402	755.4204	1.127902026	0.999794416		2	737.75	0.972139873
3	102.054	102054	1161.187	1036.012	1036.012	1161.187	0.892200826	1.007877531		2	738	0.970690387
3	102.272	102272	860.8946	808.2017	808.2017	860.8946	0.938792856	0.999085977		2	738.25	0.969822078
3	102.488	102488	956.9333	1021.997	1021.997	956.9333	1.067991886	0.980917552		2	738.5	0.970243791
3	102.697	102697	1077.887	1057.988	1057.988	1077.887	0.981538881	0.965832668		2	738.75	0.97107476
3	102.928	102928	1314.443	1070.95	1070.95	1314.443	0.814755756	0.965388412		2	739	0.971787303
3	103.361	103361	956.355	991.4279	991.4279	956.355	1.036673516	1.006365202		2	739.25	0.972110431
3	103.528	103528	973.0826	990.9066	990.9066	973.0826	1.018317047	1.029390415		2	739.5	0.9725311
3	103.698	103698	1187.004	1255.542	1255.542	1187.004	1.057740328	1.055585678		2	739.75	0.973156064
3	103.865	103865	1262.587	1173.437	1173.437	1262.587	0.929391004	1.083144029		2	740	0.974608674
3	104.1	104100	898.7226	1266.955	1266.955	898.7226	1.409728653	1.103332809		2	740.25	0.976140036
3	104.441	104441	1173.019	1448.521	1448.521	1173.019	1.234865761	1.101900297		2	740.5	0.976806219
3	104.848	104848	1550.389	1886.94	1886.94	1550.389	1.217075199	1.154289853		2	740.75	0.977221191
3	105.008	105008	1352.346	1663.941	1663.941	1352.346	1.230410709	1.219007349		2	741	0.977576543
3	105.283	105283	1591.744	2327.136	2327.136	1591.744	1.46200394	1.403247576		2	741.25	0.977320875
3	105.615	105615	1591.398	2496.638	2496.638	1591.398	1.568833189	1.72995181		2	741.5	0.976934304
3	105.916	105916	1784.498	2887.958	2887.958	1784.498	1.618358777	2.109680066		2	741.75	0.976805021
3	106.135	106135	2047.46	4140.197	4140.197	2047.46	2.022113741	2.427439948		2	742	0.977140149
3	106.518	106518	1529.856	3568.202	3568.202	1529.856	2.332377688	3.294883321		2	742.25	0.977912313
3	106.724	106724	1382.05	4179.439	4179.439	1382.05	3.024086683	3.814815889		2	742.5	0.978751121
3	107.002	107002	1097.606	5567.294	5567.294	1097.606	5.072215349	4.278008027		2	742.75	0.979931134
3	107.177	107177	1448.874	9121.475	9121.475	1448.874	6.295561243	4.479596329		2	743	0.98191936
3	107.516	107516	923.5381	5111.012	5111.012	923.5381	5.534164752	4.830058465		2	743.25	0.984865092
3	107.946	107946	1138.009	5122.333	5122.333	1138.009	4.501135756	4.485801477		2	743.5	0.987919422
3	108.187	108187	784.0161	4235.106	4235.106	784.0161	5.401809988	4.101478561		2	743.75	0.990873136
3	108.457	108457	1069.711	3476.716	3476.716	1069.711	3.250145133	3.753481235		2	744	0.992870213
3	108.653	108653	849.7571	2577.782	2577.782	849.7571	3.033551588	3.67780611		2	744.25	0.994571786
3	108.925	108925	1139.146	2277.8	2277.8	1139.146	1.999568098	3.865134559		2	744.5	0.996046255
3	109.222	109222	1007.033	2427.135	2427.135	1007.033	2.410184175	4.287298433		2	744.75	0.997095808
3	109.585	109585	1057.563	4694.983	4694.983	1057.563	4.439435759	4.863827178		2	745	0.99737922
3	109.988	109988	780.0896	5195.927	5195.927	780.0896	6.660679748	5.217495163		2	745.25	0.99716726
3	110.222	110222	681.2052	4522.764	4522.764	681.2052	6.639356247	5.212215502		2	745.5	0.996166753
3	110.465	110465	592.1835	3770.353	3770.353	592.1835	6.366866014	5.122886083		2	745.75	0.994293706
3	110.763	110763	913.9437	5625.225	5625.225	913.9437	6.154892254	4.91260411		2	746	0.992731183
3	110.99	110990	692.0281	2977.741	2977.741	692.0281	4.302919202	4.689596179		2	746.25	0.991456268
3	111.335	111335	970.4223	3038.111	3038.111	970.4223	3.130710207	3.92624528		2	746.5	0.990571602
3	111.492	111492	1076.641	3119.603	3119.603	1076.641	2.897533161	3.490287031		2	746.75	0.989660582
3	111.73	111730	741.6263	1765.87	1765.87	741.6263	2.381077909	3.020167766		2	747	0.989422825
3	111.896	111896	1203.148	3032.447	3032.447	1203.148	2.520427246	2.879284302		2	747.25	0.989317306
3	112.264	112264	907.6018	2569.066	2569.066	907.6018	2.830609194	2.720810555		2	747.5	0.990242145
3	112.453	112453	620.4067	1896.809	1896.809	620.4067	3.057363823	2.731735142		2	747.75	0.991446524
3	112.811	112811	848.5056	2523.706	2523.706	848.5056	2.974295043	3.021013503		2	748	0.992742443
3	112.969	112969	946.3287	3163.89	3163.89	946.3287	3.343330917	3.153802784		2	748.25	0.994518945
3	113.203	113203	818.7152	2643.898	2643.898	818.7152	3.229325656	3.228511788		2	748.5	0.996805915
3	113.446	113446	742.582	2636.786	2636.786	742.582	3.55083479	3.124498151		2	748.75	1.000494048
3	113.652	113652	768.2065	2682.894	2682.894	768.2065	3.492412522	2.968218601		2	749	1.00448551
3	113.943	113943	1130.524	2995.682	2995.682	1130.524	2.649817253	2.726302704		2	749.25	1.007729182
3	114.154	114154	851.2017	2211.4	2211.4	851.2017	2.597974135	2.595197932		2	749.5	1.011447451
3	114.378	114378	452.9688	1069.198	1069.198	452.9688	2.360423058	2.479136925		2	749.75	1.014839532
3	114.674	114674	909.8677	1780.243	1780.243	909.8677	1.956595448	2.312486006		2	750	1.015677214
3	114.872	114872	1023.783	1628.663	1628.663	1023.783	1.59082833	2.22281213		2	750.25	1.014682257
3	115.089	115089	720.6719	1494.693	1494.693	720.6719	2.074027029	2.17218033		2	750.5	1.013261339
3	115.293	115293	751.7508	1669.545	1669.545	751.7508	2.220875588	2.210819158		2	750.75	1.010911945
3	115.553	115553	761.7326	2076.593	2076.593	761.7326	2.726144319	2.329143595		2	751	1.007711077
3	115.758	115758	598.4881	1650.788	1650.788	598.4881	2.758263698	2.37439448		2	751.25	1.003020944
3	116.072	116072	1490.232	3469.931	3469.931	1490.232	2.328450201	2.420325277		2	751.5	0.998962052
3	116.409	116409	710.7623	1997.401	1997.401	710.7623	2.810223615	2.44247449		2	751.75	0.995530204
3	116.815	116815	1014.864	2126.601	2126.601	1014.864	2.095454169	2.239874418		2	752	0.992203979
3	117.066	117066	710.4687	1403.445	1403.445	710.4687	1.97537907	2.058822965		2	752.25	0.989574328
3	117.226	117226	847.2211	1736.19	1736.19	847.2211	2.049276157	1.951041317		2	752.5	0.990223297
3	117.391	117391	641.1344	1162.072	1162.072	641.1344	1.8125248	1.863292032		2	752.75	0.995432854
3	117.659	117659	646.6399	1126.197	1126.197	646.6399	1.741613841	1.754506917		2	753	1.001471755
3	117.962	117962	729.4816	1108.69	1108.69	729.4816	1.519832714	1.646352129		2	753.25	1.006837
3	118.244	118244	677.1196	1057.859	1057.859	677.1196	1.562292688	1.558838544		2	753.5	1.01191893
3	118.445	118445	978.5091	1173.301	1173.301	978.5091	1.199070096	1.50365423		2	753.75	1.016493537
3	118.855	118855	1074.063	1519.328	1519.328	1074.063	1.414561343	1.418173722		2	754	1.019962298
3	119.153	119153	799.9872	1199.198	1199.198	799.9872	1.499021484	1.368930814		2	754.25	1.02302951
3	119.368	119368	480.03	815.3315	815.3315	480.03	1.698501135	1.330734987		2	754.5	1.026613627
3	119.563	119563	831.3667	1180.671	1180.671	831.3667	1.420156713	1.288928716		2	754.75	1.030351842
3	119.851	119851	1173.07	1351.564	1351.564	1173.07	1.152159718	1.201032348		2	755	1.030847488
3	120.092	120092	1440.269	1331.489	1331.489	1440.269	0.924472442	1.115420028		2	755.25	1.02857214
3	120.269	120269	1223.865	1117.2	1117.2	1223.865	0.91284578	1.058813158		2	755.5	1.0253847
3	120.442	120442	993.1738	966.0573	966.0573	993.1738	0.972697125	1.017707622		2	755.75	1.022326232
3	120.611	120611	1406.212	1402.278	1402.278	1406.212	0.997202413	0.996343471		2	756	1.019311633
3	120.869	120869	977.7216	972.878	972.878	977.7216	0.995046034	0.991171096		2	756.25	1.016278076
3	121.095	121095	1015.747	934.5838	934.5838	1015.747	0.920095063	1.000946833		2	756.5	1.01424278
3	121.571	121571	1008.912	979.5968	979.5968	1008.912	0.970943749	1.007120656		2	756.75	1.01234387
3	121.88	121880	790.6022	857.266	857.266	790.6022	1.084320281	0.968198959		2	757	1.01036334
3	122.159	122159	799.443	995.9312	995.9312	799.443	1.245781375	0.917080418		2	757.25	1.008931661
3	122.41	122410	1465.204	1207.058	1207.058	1465.204	0.82381566	0.875191524		2	757.5	1.00923771
3	122.603	122603	942.1579	806.5521	806.5521	942.1579	0.856068924	0.855089499		2	757.75	1.012021055
3	122.929	122929	2432.977	1405.617	1405.617	2432.977	0.577735425	0.833857514		2	758	1.015879946
3	123.281	123281	1622.753	1177.615	1177.615	1622.753	0.725689615	0.814866285		2	758.25	1.020872294
3	123.473	123473	2034.369	1513.535	1513.535	2034.369	0.743982532	0.808987654		2	758.5	1.026134885
3	123.705	123705	1829.995	1209.543	1209.543	1829.995	0.660954265	0.808420927		2	758.75	1.02706993
3	123.919	123919	1586.382	1524.091	1524.091	1586.382	0.960733922	0.824020106		2	759	1.026072717
3	124.484	124484	1492.648	1703.61	1703.61	1492.648	1.141334059	0.920473892		2	759.25	1.023462548
3	124.738	124738	1179.916	1216.081	1216.081	1179.916	1.030650487	0.951208101		2	759.5	1.02064867
3	125.14	125140	1278.66	1052.556	1052.556	1278.66	0.823171132	0.967223979		2	759.75	1.017310193
3	125.433	125433	1089.889	934.4688	934.4688	1089.889	0.857398139	0.973364165		2	760	1.013394218
3	125.685	125685	904.4735	971.8769	971.8769	904.4735	1.07452225	0.967828632		2	760.25	1.00872605
3	126.201	126201	801.1248	800.4295	800.4295	801.1248	0.999132095	0.921055461		2	760.5	1.005048315
3	126.525	126525	948.0777	834.8189	834.8189	948.0777	0.880538483	0.905801189		2	760.75	1.001505925
3	126.756	126756	876.7517	880.1882	880.1882	876.7517	1.003919582	0.919340085		2	761	0.999077355
3	126.938	126938	1833.816	1621.003	1621.003	1833.816	0.883950734	0.939233163		2	761.25	0.998620673
3	127.139	127139	1458.156	1265.626	1265.626	1458.156	0.867963373	0.961998627		2	761.5	0.999345347
3	127.381	127381	1614.792	1476.609	1476.609	1614.792	0.91442675	1.001826132		2	761.75	0.99984101
3	127.569	127569	491.1344	602.373	602.373	491.1344	1.226493196	1.050741284		2	762	0.999903437
3	127.794	127794	1139.099	1277.506	1277.506	1139.099	1.121505681	1.113814614		2	762.25	0.999249523
3	127.991	127991	1464.614	1570.35	1570.35	1464.614	1.072193766	1.164901501		2	762.5	0.998552898
3	128.444	128444	975.5385	1527.187	1527.187	975.5385	1.565481014	1.333146686		2	762.75	0.997897147
3	128.796	128796	1033.693	1550.278	1550.278	1033.693	1.499747024	1.584838631		2	763	0.997029686
3	129.186	129186	774.2179	1629.858	1629.858	774.2179	2.105167034	2.144146956		2	763.25	0.996390974
3	129.361	129361	794.2977	1693.954	1693.954	794.2977	2.132643718	2.431722533		2	763.5	0.995950992
3	129.529	129529	1103.869	2505.031	2505.031	1103.869	2.269319095	2.661558497		2	763.75	0.997064217
3	129.861	129861	884.5966	2274.403	2274.403	884.5966	2.571118858	3.287115195		2	764	1.001899992
3	130.137	130137	995.4691	3492.345	3492.345	995.4691	3.508240487	3.725837451		2	764.25	1.007566501
3	130.362	130362	1197.116	5132.564	5132.564	1197.116	4.287440816	3.82153108		2	764.5	1.012212239
3	130.591	130591	827.0018	4222.805	4222.805	827.0018	5.1061618	3.812812297		2	764.75	1.013877242
3	130.874	130874	677.4629	3455.677	3455.677	677.4629	5.100909585	3.705740863		2	765	1.015581739
3	131.15	131150	808.0283	3217.376	3217.376	808.0283	3.98176153	3.557518616		2	765.25	1.016321414
3	131.443	131443	1041.189	2713.916	2713.916	1041.189	2.606554622	3.20882996		2	765.5	1.013902979
3	131.608	131608	989.7453	2328.359	2328.359	989.7453	2.352483007	2.914100594		2	765.75	1.011223735
3	131.915	131915	1095.41	1827.786	1827.786	1095.41	1.668586191	2.39833635		2	766	1.007246806
3	132.071	132071	771.7015	1468.632	1468.632	771.7015	1.903108909	2.243034613		2	766.25	1.002667268
3	132.241	132241	980.6621	1858.3	1858.3	980.6621	1.894944242	2.17490239		2	766.5	0.997548163
3	132.551	132551	952.7512	1667.202	1667.202	952.7512	1.749881816	2.198489653		2	766.75	0.995788512
3	132.942	132942	1717.595	4339.082	4339.082	1717.595	2.526254443	2.351097933		2	767	0.997771268
3	133.24	133240	1043.776	2921.254	2921.254	1043.776	2.798736511	2.43104122		2	767.25	1.00013077
3	133.691	133691	1616.752	3707.976	3707.976	1616.752	2.293472345	2.582098304		2	767.5	1.003033753
3	133.917	133917	1367.852	3981.572	3981.572	1367.852	2.910820761	2.644256576		2	767.75	1.007249556
3	134.075	134075	643.9999	1871.998	1871.998	643.9999	2.906829644	2.634576582		2	768	1.008405987
3	134.4	134400	749.534	1959.728	1959.728	749.534	2.614595202	2.442555531		2	768.25	1.00620165
3	134.73	134730	719.9184	1540.207	1540.207	719.9184	2.139418856	2.199447106		2	768.5	1.003261866
3	135.003	135003	738.2843	1438.53	1438.53	738.2843	1.94847703	2.002987838		2	768.75	1.001236867
3	135.2	135200	1037.492	1837.472	1837.472	1037.492	1.771071006	1.826632423		2	769	0.999102409
3	135.447	135447	1148.332	1642.474	1642.474	1148.332	1.430312836	1.609352991		2	769.25	0.996858556
3	135.63	135630	1024.402	1363.994	1363.994	1024.402	1.331502672	1.479238163		2	769.5	0.994637551
3	135.947	135947	1391.067	1751.18	1751.18	1391.067	1.258875381	1.294019219		2	769.75	0.990263711
3	136.178	136178	945.7013	1116.837	1116.837	945.7013	1.180961684	1.170144728		2	770	0.987200167
3	136.394	136394	817.1208	1007.27	1007.27	817.1208	1.232706351	1.070284651		2	770.25	0.986894868
3	136.609	136609	840.5592	893.7277	893.7277	840.5592	1.063253724	0.992457924		2	770.5	0.989320229
3	136.963	136963	1451.018	1153.712	1153.712	1451.018	0.79510523	0.917254995		2	770.75	0.993856004
3	137.441	137441	1299.884	961.269	961.269	1299.884	0.739503679	0.888116773		2	771	1.004726086
3	137.734	137734	972.9218	783.1323	783.1323	972.9218	0.80492831	0.889281906		2	771.25	1.016818005
3	137.957	137957	842.1219	875.8327	875.8327	842.1219	1.040030784	0.889912229		2	771.5	1.029629137
3	138.176	138176	851.7609	767.4926	767.4926	851.7609	0.90106578	0.899092925		2	771.75	1.040466464
3	138.379	138379	910.4782	832.761	832.761	910.4782	0.914641339	0.921244909		2	772	1.048481669
3	138.683	138683	722.1654	738.2833	738.2833	722.1654	1.022318848	0.96113514		2	772.25	1.056552497
3	138.941	138941	808.6293	781.7412	781.7412	808.6293	0.966748546	0.983635975		2	772.5	1.06243962
3	139.149	139149	735.448	798.0371	798.0371	735.448	1.085103366	0.988409403		2	772.75	1.059390709
3	139.416	139416	804.2192	760.2248	760.2248	804.2192	0.945295511	0.985723323		2	773	1.054295803
3	139.596	139596	619.0602	655.1051	655.1051	619.0602	1.058225194	0.981791457		2	773.25	1.04863789
3	139.911	139911	829.0085	688.1406	688.1406	829.0085	0.830076652	0.978624366		2	773.5	1.042297735
3	140.293	140293	768.1914	684.8042	684.8042	768.1914	0.891449969	0.977785869		2	773.75	1.035264768
3	140.587	140587	641.2032	701.03	701.03	641.2032	1.093303964	0.975821119		2	774	1.029547882
3	140.776	140776	718.9278	762.4269	762.4269	718.9278	1.060505519	0.976207158		2	774.25	1.028553271
3	141.007	141007	1060.78	957.6558	957.6558	1060.78	0.902784555	0.980410003		2	774.5	1.029377933
3	141.205	141205	767.3677	771.2875	771.2875	767.3677	1.005108112	0.989690502		2	774.75	1.030315382
3	141.433	141433	1012.721	1042.917	1042.917	1012.721	1.029816702	1.006142162		2	775	1.031579725
3	141.759	141759	744.6094	759.3055	759.3055	744.6094	1.019736657	1.031898347		2	775.25	1.035313434
3	142.074	142074	866.7196	838.561	838.561	866.7196	0.967511292	1.04831805		2	775.5	1.039275643
3	142.353	142353	1067.66	965.3744	965.3744	1067.66	0.904196467	1.056706069		2	775.75	1.042268251
3	142.584	142584	675.5599	804.29	804.29	675.5599	1.190553199	1.062458217		2	776	1.043087699
3	142.756	142756	790.5187	958.4918	958.4918	790.5187	1.212484664	1.063850019		2	776.25	1.041229505
3	143.071	143071	1228.348	1315.662	1315.662	1228.348	1.071082462	1.067230275		2	776.5	1.039382888
3	143.416	143416	825.3385	879.0401	879.0401	825.3385	1.065066152	1.062532609		2	776.75	1.038226492
3	143.707	143707	1054.519	939.6437	939.6437	1054.519	0.891063793	1.03462486		2	777	1.037902449
3	143.919	143919	788.904	822.6511	822.6511	788.904	1.042777195	1.004494552		2	777.25	1.037577924
3	144.122	144122	667.8767	653.3727	653.3727	667.8767	0.978283417	0.974333642		2	777.5	1.036296267
3	144.406	144406	630.4093	710.5689	710.5689	630.4093	1.12715485	0.940442231		2	777.75	1.033275264
3	144.753	144753	793.538	658.3299	658.3299	793.538	0.829613579	0.912042071		2	778	1.029819425
3	145.005	145005	1204.918	972.7945	972.7945	1204.918	0.80735328	0.894283504		2	778.25	1.025543956
3	145.41	145410	1216.653	955.4731	955.4731	1216.653	0.785329178	0.8722169		2	778.5	1.019632133
3	145.897	145897	978.607	819.0287	819.0287	978.607	0.836933212	0.858895633		2	778.75	1.01309246
3	146.164	146164	826.1495	738.5059	738.5059	826.1495	0.893913148	0.8472843		2	779	1.007473097
3	146.354	146354	927.3825	735.529	735.529	927.3825	0.793123657	0.834062492		2	779.25	1.001422353
3	146.688	146688	1546.562	1580.893	1580.893	1546.562	1.022198269	0.821257185		2	779.5	0.995419589
3	146.928	146928	622.4438	642.2117	642.2117	622.4438	1.03175853	0.835805466		2	779.75	0.99071732
3	147.158	147158	968.6716	830.4547	830.4547	968.6716	0.857312943	0.870963403		2	780	0.986101924
3	147.344	147344	939.4161	717.0088	717.0088	939.4161	0.763249427	0.908558621		2	780.25	0.982641597
3	147.834	147834	1049.327	958.3559	958.3559	1049.327	0.91330529	1.036486083		2	780.5	0.980303124
3	148.003	148003	755.6069	681.1278	681.1278	755.6069	0.901431419	1.10711607		2	780.75	0.97878935
3	148.166	148166	1392.573	1201.194	1201.194	1392.573	0.862571657	1.177322452		2	781	0.97814696
3	148.437	148437	830.3327	878.6628	878.6628	830.3327	1.058205705	1.283354584		2	781.25	0.978900874
3	148.727	148727	182.5629	362.5762	362.5762	182.5629	1.986034402	1.421120938		2	781.5	0.980937925
3	149.001	149001	195.5162	372.1742	372.1742	195.5162	1.903546611	1.550099234		2	781.75	0.983945357
3	149.296	149296	195.8759	353.7259	353.7259	195.8759	1.805867388	1.660554387		2	782	0.986876196
3	149.63	149630	195.0027	323.414	323.414	195.0027	1.658510369	1.754283055		2	782.25	0.990745268
3	149.974	149974	195.1156	336.7124	336.7124	195.1156	1.725707222	1.831239424		2	782.5	0.99418332
3	150.149	150149	350.9052	499.4025	499.4025	350.9052	1.423183526	1.857381212		2	782.75	0.996663008
3	150.51	150510	205.6022	354.4127	354.4127	205.6022	1.723778734	1.871764728		2	783	0.99908228
3	150.727	150727	166.037	343.1522	343.1522	166.037	2.066721273	1.857209901		2	783.25	1.001455439
3	150.927	150927	181.1891	319.8595	319.8595	181.1891	1.765335222	1.834934238		2	783.5	1.003382299
3	151.118	151118	196.8444	352.8591	352.8591	196.8444	1.792578808	1.804040709		2	783.75	1.003662183
3	151.421	151421	132.2496	347.0729	347.0729	132.2496	2.624377692	1.731893615		2	784	1.003495378
3	151.975	151975	1008.786	1158.823	1158.823	1008.786	1.148730256	1.406752517		2	784.25	1.00249167
3	152.254	152254	818.7679	841.5509	841.5509	818.7679	1.027825957	1.202497281		2	784.5	1.002041975
3	152.557	152557	786.4212	786.9995	786.9995	786.4212	1.000735357	1.036677029		2	784.75	1.001829713
3	152.726	152726	1036.666	861.5695	861.5695	1036.666	0.831096515	0.972044933		2	785	1.00333129
3	153.084	153084	902.6972	825.2425	825.2425	902.6972	0.914196366	0.853650811		2	785.25	1.005153284
3	153.252	153252	850.4706	661.2045	661.2045	850.4706	0.77745721	0.825871865		2	785.5	1.007452649
3	153.447	153447	889.1089	774.3193	774.3193	889.1089	0.870893655	0.819894389		2	785.75	1.01149021
3	153.7	153700	1013.977	820.2764	820.2764	1013.977	0.808969434	0.835546958		2	786	1.016200375
3	154.087	154087	740.8055	736.3168	736.3168	740.8055	0.993940785	0.855397467		2	786.25	1.019834635
3	154.253	154253	977.148	839.3472	839.3472	977.148	0.858976532	0.853689774		2	786.5	1.022099933
3	154.556	154556	930.5155	933.7788	933.7788	930.5155	1.003506981	0.857012985		2	786.75	1.023647585
3	154.716	154716	974.6008	838.3634	838.3634	974.6008	0.860212099	0.86005991		2	787	1.023828699
3	154.981	154981	1065.983	739.2033	739.2033	1065.983	0.69344755	0.863436842		2	787.25	1.022863521
3	155.203	155203	1527.419	1082.585	1082.585	1527.419	0.708767535	0.868391684		2	787.5	1.021327985
3	155.509	155509	820.6749	820.8956	820.8956	820.6749	1.000268925	0.880941907		2	787.75	1.018768205
3	155.689	155689	847.8101	737.5017	737.5017	847.8101	0.869890203	0.885801967		2	788	1.013388619
3	155.866	155866	1131.969	935.5038	935.5038	1131.969	0.826439417	0.884957705		2	788.25	1.006025899
3	156.043	156043	652.8777	645.7564	645.7564	652.8777	0.989092444	0.877612724		2	788.5	0.999271768
3	156.421	156421	838.1295	789.804	789.804	838.1295	0.942341249	0.849015006		2	788.75	0.992940282
3	156.652	156652	970.3362	703.3333	703.3333	970.3362	0.72483465	0.827774914		2	789	0.986855595
3	156.86	156860	844.7439	814.0908	814.0908	844.7439	0.963713144	0.809508964		2	789.25	0.982773263
3	157.049	157049	883.2971	782.7986	782.7986	883.2971	0.886223446	0.789717221		2	789.5	0.981596776
3	157.371	157371	1644.486	1091.283	1091.283	1644.486	0.663601271	0.748045304		2	789.75	0.981375032
3	157.538	157538	2306.882	1196.111	1196.111	2306.882	0.518496828	0.730377677		2	790	0.982859064
3	157.799	157799	1882.874	1193.899	1193.899	1882.874	0.634083322	0.720103243		2	790.25	0.986300741
3	158.102	158102	1326.173	990.8798	990.8798	1326.173	0.747172352	0.744192343		2	790.5	0.990438286
3	158.276	158276	1126.254	847.8722	847.8722	1126.254	0.752825029	0.770082745		2	790.75	0.995768214
3	158.518	158518	958.9244	889.9463	889.9463	958.9244	0.928067218	0.811490864		2	791	1.002887501
3	158.977	158977	803.8557	750.358	750.358	803.8557	0.933448628	0.871406299		2	791.25	1.008647034
3	159.183	159183	798.7921	762.1813	762.1813	798.7921	0.954167298	0.875179477		2	791.5	1.011219573
3	159.393	159393	893.2725	825.6698	825.6698	893.2725	0.924320182	0.86757511		2	791.75	1.012596505
3	159.646	159646	1202.313	1161.628	1161.628	1202.313	0.966161058	0.859193796		2	792	1.012862433
3	159.811	159811	1322.655	948.0704	948.0704	1322.655	0.716793419	0.863104522		2	792.25	1.012199723
3	160.179	160179	1133.04	929.4089	929.4089	1133.04	0.820278984	0.871910727		2	792.5	1.012277698
3	160.358	160358	1414.185	1239.108	1239.108	1414.185	0.876199366	0.878163448		2	792.75	1.013923961
3	160.639	160639	1147.067	984.0327	984.0327	1147.067	0.857868546	0.913869712		2	793	1.01535612
3	160.856	160856	1457.244	1218.461	1218.461	1457.244	0.836140687	0.989003742		2	793.25	1.015857562
3	161.082	161082	1499.012	1577.563	1577.563	1499.012	1.052401849	1.073817528		2	793.5	1.016025392
3	161.501	161501	901.0482	1122.704	1122.704	901.0482	1.245997717	1.196267877		2	793.75	1.015745438
3	161.748	161748	690.2067	974.1335	974.1335	690.2067	1.411364885	1.274946863		2	794	1.013352159
3	162.128	162128	661.041	1216.301	1216.301	661.041	1.839978156	1.395453912		2	794.25	1.009493213
3	162.324	162324	681.4367	1096.5	1096.5	681.4367	1.609100302	1.453648101		2	794.5	1.005352827
3	162.624	162624	942.7966	1255.321	1255.321	942.7966	1.331486558	1.508003198		2	794.75	1.001185775
3	162.79	162790	1383.368	1956.558	1956.558	1383.368	1.414343833	1.527548036		2	795	0.996501634
3	163.158	163158	743.2214	1342.898	1342.898	743.2214	1.80686132	1.618563167		2	795.25	0.991400345
3	163.425	163425	1668.805	2497.513	2497.513	1668.805	1.496587678	1.787425714		2	795.5	0.988418401
3	163.761	163761	1408.635	1957.026	1957.026	1408.635	1.389306669	2.213266888		2	795.75	0.98871165
3	164.265	164265	1400.251	3486.884	3486.884	1400.251	2.490184974	3.108066123		2	796	0.990540397
3	164.722	164722	1100.337	4293.584	4293.584	1100.337	3.902062732	3.795929878		2	796.25	0.993350677
3	164.984	164984	919.0454	4571.491	4571.491	919.0454	4.974173202	3.979941193		2	796.5	0.996221802
3	165.159	165159	872.8422	4680.944	4680.944	872.8422	5.362875443	3.982060919		2	796.75	1.000078129
3	165.572	165572	540.8272	2319.313	2319.313	540.8272	4.288454797	3.778143555		2	797	1.004402674
3	165.832	165832	740.4691	2750.66	2750.66	740.4691	3.714753256	3.670022288		2	797.25	1.008698192
3	166.084	166084	845.0504	2450.249	2450.249	845.0504	2.899530016	3.444511084		2	797.5	1.013072805
3	166.299	166299	715.6981	1770.457	1770.457	715.6981	2.473748358	3.226077149		2	797.75	1.017669082
3	166.543	166543	771.0491	1835.703	1835.703	771.0491	2.380786126	3.121006464		2	798	1.02263363
3	166.939	166939	798.1102	1714.176	1714.176	798.1102	2.147793625	3.013094348		2	798.25	1.027765385
3	167.446	167446	781.0728	2567.404	2567.404	781.0728	3.287022669	2.885946802		2	798.5	1.032810212
3	167.772	167772	835.7138	3076.354	3076.354	835.7138	3.68110949	2.745837861		2	798.75	1.037650748
3	167.961	167961	982.4412	3327.399	3327.399	982.4412	3.386868344	2.622501427		2	799	1.042409623
3	168.195	168195	1527.711	3962.925	3962.925	1527.711	2.594027928	2.434061489		2	799.25	1.046648277
3	168.363	168363	637.9447	1312.221	1312.221	637.9447	2.056951018	2.290216272		2	799.5	1.050250358
3	168.561	168561	928.5098	1540.642	1540.642	928.5098	1.659263047	2.12874829		2	799.75	1.053412416
3	168.899	168899	6800.406	8303.441	8303.441	6800.406	1.221021363	1.813409863		2	800	1.056690933
3	169.113	169113	1252.743	1595.149	1595.149	1252.743	1.273325016	1.580006447		2	800.25	1.060204632
3	169.521	169521	1685.014	1874.118	1874.118	1685.014	1.112226961	1.1560738		2	800.5	1.064124861
3	169.881	169881	1280.491	1143.048	1143.048	1280.491	0.89266383	0.909236937		2	800.75	1.06804509
3	170.136	170136	877.8105	815.9348	815.9348	877.8105	0.929511324	0.848847583		2	801	1.071965318
3	170.373	170373	1762.238	1324.54	1324.54	1762.238	0.751623787	0.834569824		2	801.25	1.075885547
3	170.552	170552	651.9747	645.8881	645.8881	651.9747	0.990664362	0.816469004		2	801.5	1.079805776
3	170.739	170739	865.3682	734.6034	734.6034	865.3682	0.848891143	0.792795022		2	801.75	1.083726005
3	171.208	171208	1679.01	1163.544	1163.544	1679.01	0.692994086	0.76957279		2	802	1.087646233
3	171.396	171396	1036.193	774.0732	774.0732	1036.193	0.747035736	0.767455842		2	802.25	1.092132425
3	171.7	171700	1219.938	872.3559	872.3559	1219.938	0.71508216	0.783213764		2	802.5	1.097496437
3	171.905	171905	992.9497	809.7236	809.7236	992.9497	0.815472929	0.798272608		2	802.75	1.102402088
3	172.136	172136	1021.161	749.7273	749.7273	1021.161	0.734191083	0.810349233		2	803	1.106639313
3	172.362	172362	683.7094	622.2245	622.2245	683.7094	0.910071589	0.823411671		2	803.25	1.11017526
3	172.597	172597	1245.843	1138.571	1138.571	1245.843	0.913896053	0.845706849		2	803.5	1.112806789
3	173.007	173007	739.1531	694.1978	694.1978	739.1531	0.939179989	0.881650148		2	803.75	1.114200851
3	173.212	173212	1030.71	913.083	913.083	1030.71	0.885877696	0.886943726		2	804	1.114037283
3	173.505	173505	1019.356	869.4991	869.4991	1019.356	0.852988652	0.870692662		2	804.25	1.113257718
3	173.691	173691	890.2994	770.4825	770.4825	890.2994	0.865419543	0.849773311		2	804.5	1.111744055
3	174.079	174079	1221.072	936.0554	936.0554	1221.072	0.766584935	0.796888845		2	804.75	1.109609145
3	174.596	174596	906.7027	765.6527	765.6527	906.7027	0.84443633	0.752621682		2	805	1.10501511
3	174.79	174790	1251.719	920.0942	920.0942	1251.719	0.735064499	0.753277069		2	805.25	1.099792402
3	174.994	174994	1667.455	1034.653	1034.653	1667.455	0.620498304	0.760010616		2	805.5	1.094569694
3	175.453	175453	923.9313	710.695	710.695	923.9313	0.769207624	0.785017156		2	805.75	1.089346986
3	175.642	175642	940.8141	709.9939	709.9939	940.8141	0.754659077	0.802478074		2	806	1.084124279
3	175.814	175814	877.0306	742.0297	742.0297	877.0306	0.846070479	0.819947903		2	806.25	1.078901571
3	176.17	176170	616.6539	596.131	596.131	616.6539	0.966718933	0.859133022		2	806.5	1.073678863
3	176.424	176424	737.7229	692.1233	692.1233	737.7229	0.938188716	0.894390655		2	806.75	1.068456155
3	176.758	176758	1018.776	942.7486	942.7486	1018.776	0.925373782	0.935033658		2	807	1.063233448
3	177.015	177015	723.964	688.8437	688.8437	723.964	0.951488886	0.951518721		2	807.25	1.05801074
3	177.284	177284	756.768	783.3924	783.3924	756.768	1.03518172	0.952443859		2	807.5	1.052788032
3	177.452	177452	1016.074	959.6533	959.6533	1016.074	0.944471859	0.947720179		2	807.75	1.047014673
3	178.665	178665	1077.584	792.5171	792.5171	1077.584	0.735457375	0.88650983		2	808	1.038799291
3	178.907	178907	1210.174	939.7253	939.7253	1210.174	0.776520814	0.888007104		2	808.25	1.03058391
3	179.08	179080	990.3969	880.4201	880.4201	990.3969	0.888956841	0.895107384		2	808.5	1.021280727
3	179.492	179492	750.4566	758.5843	758.5843	750.4566	1.01083034	0.924842222		2	808.75	1.011732256
3	179.713	179713	831.8007	800.6676	800.6676	831.8007	0.962571443	0.94347914		2	809	1.002183785
3	179.904	179904	633.8336	607.6918	607.6918	633.8336	0.958756052	0.958361795		3	2	0.99693765
3	180.106	180106	559.1363	643.3188	643.3188	559.1363	1.150558102	0.977019404		3	2.25	0.994319428
3	180.601	180601	962.7629	852.1307	852.1307	962.7629	0.885088842	1.037170192		3	2.5	0.991686097
3	180.915	180915	585.0602	602.1666	602.1666	585.0602	1.029238701	1.063537014		3	2.75	0.989019897
3	181.214	181214	640.5682	655.7151	655.7151	640.5682	1.023646038	1.072287253		3	3	0.986354217
3	181.586	181586	543.1735	656.9801	656.9801	543.1735	1.209521635	1.074585896		3	3.25	0.983700152
3	182.02	182020	838.6822	766.8837	766.8837	838.6822	0.914391291	1.070132182		3	3.5	0.980951658
3	182.217	182217	438.7584	541.0685	541.0685	438.7584	1.233180949	1.064347846		3	3.75	0.977769898
3	182.478	182478	625.0037	642.8354	642.8354	625.0037	1.028530551	1.053087321		3	4	0.974590737
3	182.782	182782	559.8098	579.3569	579.3569	559.8098	1.034917395	1.034829401		3	4.25	0.971570818
3	183.115	183115	560.0079	628.4895	628.4895	560.0079	1.122286846	1.000050248		3	4.5	0.969045717
3	183.445	183445	953.6605	774.0098	774.0098	953.6605	0.811619858	0.952019163		3	4.75	0.967006607
3	183.756	183756	811.4311	721.7821	721.7821	811.4311	0.889517422	0.907294973		3	5	0.9653538
3	184.056	184056	933.7331	867.0433	867.0433	933.7331	0.928577235	0.876111322		3	5.25	0.963700992
3	184.43	184430	1102.098	818.8964	818.8964	1102.098	0.743034104	0.852154968		3	5.5	0.962346374
3	184.603	184603	639.7722	596.881	596.881	639.7722	0.932958637	0.843404976		3	5.75	0.961588135
3	184.812	184812	873.3561	674.1445	674.1445	873.3561	0.771901061	0.835118241		3	6	0.960829895
3	185.128	185128	1136.542	983.3112	983.3112	1136.542	0.865178058	0.827943569		3	6.25	0.9616583
3	185.354	185354	965.2519	840.1169	840.1169	965.2519	0.870360266	0.825011492		3	6.5	0.962966004
3	185.573	185573	1123.767	1090.635	1090.635	1123.767	0.97051702	0.824008295		3	6.75	0.964273708
3	185.761	185761	1226.993	941.7172	941.7172	1226.993	0.767500059	0.827288355		3	7	0.965581412
3	186.085	186085	1227.414	937.553	937.553	1227.414	0.763844147	0.850773983		3	7.25	0.966889116
3	186.248	186248	1410.613	1131.764	1131.764	1410.613	0.802320693	0.862460845		3	7.5	0.96819682
3	186.411	186411	1005.377	734.6497	734.6497	1005.377	0.730720615	0.874461941		3	7.75	0.969504524
3	186.609	186609	751.3867	702.9755	702.9755	751.3867	0.935570859	0.895540077		3	8	0.970812228
3	186.918	186918	805.5334	794.977	794.977	805.5334	0.986895143	0.928306666		3	8.25	0.972119931
3	187.102	187102	567.0263	629.6215	629.6215	567.0263	1.110392058	0.939159725		3	8.5	0.973427635
3	187.351	187351	791.4277	721.4137	721.4137	791.4277	0.91153456	0.943287994		3	8.75	0.974689712
3	187.691	187691	936.8638	863.7982	863.7982	936.8638	0.922010435	0.939078663		3	9	0.975941225
3	187.956	187956	798.7327	790.5051	790.5051	798.7327	0.989699182	0.928079485		3	9.25	0.977033403
[truncated: 3,800,010 more chars]
