# Supplementary material for: The effects of manipulating levels of replication initiation factors on origin firing efficiency in yeast
Source: PLoS Genet. 2019 Oct 4;15(10):e1008430. doi: 10.1371/journal.pgen.1008430 (PMC6795477; doi:10.1371/journal.pgen.1008430)
Supplement: S5 Data — Zip archive. (ZIP) [file pgen.1008430.s023.zip › Lynch_S5_Data_SLD2-AnchorAway/SLD2-AnchorAway_plusrap_t30.txt]

Chr	Coord_kb	Coord_bp	gProcessedSignal	rProcessedSignal	Sphase	G1	ssDNAraw	ssDNA_loess		Chr	Coord_kb	ssDNA_scaled
1	0.048	48	27916.75	20040.86	20040.86	27916.75	0.717879409	0.674550904		1	1	0.91851892
1	0.193	193	17015.19	10382.33	10382.33	17015.19	0.61018008	0.679575734		1	1.25	0.922622017
1	0.766	766	3513.394	2679.532	2679.532	3513.394	0.762661973	0.701169376		1	1.5	0.926725113
1	1.516	1516	5003.716	3289.124	3289.124	5003.716	0.657336268	0.733461278		1	1.75	0.931485204
1	2.287	2287	2843.659	2137.301	2137.301	2843.659	0.751602425	0.772336206		1	2	0.936290218
1	2.834	2834	1372.285	1294.986	1294.986	1372.285	0.943671322	0.80261492		1	2.25	0.941095231
1	2.997	2997	1504.976	1146.754	1146.754	1504.976	0.761974942	0.811810147		1	2.5	0.946300746
1	3.194	3194	1285.903	1063.077	1063.077	1285.903	0.826716323	0.823061021		1	2.75	0.951575831
1	3.505	3505	1326.58	1022.316	1022.316	1326.58	0.770640293	0.840325166		1	3	0.956918681
1	3.736	3736	1287.953	1091.107	1091.107	1287.953	0.847163678	0.851596844		1	3.25	0.962327053
1	3.891	3891	1375.746	1017.667	1017.667	1375.746	0.739720123	0.858475766		1	3.5	0.967617156
1	4.075	4075	901.4514	849.868	849.868	901.4514	0.942777392	0.866451018		1	3.75	0.972256428
1	4.229	4229	969.814	967.8977	967.8977	969.814	0.998024054	0.872728707		1	4	0.976442663
1	4.372	4372	1072.161	985.5754	985.5754	1072.161	0.91924198	0.880538068		1	4.25	0.980511961
1	4.58	4580	1138.706	886.9078	886.9078	1138.706	0.778873388	0.896078993		1	4.5	0.986697188
1	4.857	4857	1000.884	907.3709	907.3709	1000.884	0.906569493	0.912176444		1	4.75	0.992741528
1	5.169	5169	1192.708	1091.597	1091.597	1192.708	0.915225688	0.91510559		1	5	0.995623567
1	5.349	5349	1037.175	954.5126	954.5126	1037.175	0.920300431	0.912928278		1	5.25	0.995854884
1	5.626	5626	1268.59	1105.464	1105.464	1268.59	0.871411567	0.907881539		1	5.5	0.994349712
1	5.763	5763	996.4417	991.8154	991.8154	996.4417	0.995357179	0.905056772		1	5.75	0.992500053
1	5.987	5987	1200.331	1112.301	1112.301	1200.331	0.926661896	0.899002441		1	6	0.989947117
1	6.146	6146	1103.189	973.2162	973.2162	1103.189	0.882184467	0.894416666		1	6.25	0.986811345
1	6.32	6320	1679.616	1382.617	1382.617	1679.616	0.823174464	0.887698469		1	6.5	0.981688221
1	6.75	6750	1047.394	901.4509	901.4509	1047.394	0.860660745	0.862048587		1	6.75	0.976003668
1	6.973	6973	1009.706	806.5047	806.5047	1009.706	0.798752013	0.848807051		1	7	0.970324043
1	7.162	7162	994.8631	880.0115	880.0115	994.8631	0.884555372	0.837199243		1	7.25	0.964196395
1	7.322	7322	1033.34	921.8073	921.8073	1033.34	0.892065825	0.826061827		1	7.5	0.958452267
1	7.748	7748	1477.933	1203.547	1203.547	1477.933	0.814344764	0.801992413		1	7.75	0.953089365
1	8.117	8117	2092.851	1563.426	1563.426	2092.851	0.747031681	0.791536707		1	8	0.9503891
1	8.298	8298	1308.555	848.7482	848.7482	1308.555	0.648614846	0.787990152		1	8.25	0.948131987
1	8.471	8471	1330.891	1083.348	1083.348	1330.891	0.814002048	0.786008576		1	8.5	0.947154239
1	8.646	8646	1111.432	971.8673	971.8673	1111.432	0.874428035	0.78816347		1	8.75	0.949259058
1	8.845	8845	1053.515	846.7185	846.7185	1053.515	0.803708063	0.795289079		1	9	0.952385144
1	9.065	9065	1445.926	1091.916	1091.916	1445.926	0.755167277	0.802100885		1	9.25	0.955454698
1	9.25	9250	1123.589	1004.202	1004.202	1123.589	0.893744955	0.808140901		1	9.5	0.9587892
1	9.438	9438	1353.582	1091.289	1091.289	1353.582	0.806223044	0.815765335		1	9.75	0.958468805
1	9.582	9582	1424.937	1006.114	1006.114	1424.937	0.706076128	0.818374103		1	10	0.955510375
1	9.737	9737	1184.453	1058.083	1058.083	1184.453	0.893309401	0.816454418		1	10.25	0.953018967
1	9.989	9989	1023.61	801.8121	801.8121	1023.61	0.783317963	0.808576902		1	10.5	0.951071998
1	10.241	10241	1065.9	915.5068	915.5068	1065.9	0.858904963	0.801934643		1	10.75	0.948351174
1	10.499	10499	1194.139	937.4383	937.4383	1194.139	0.785032814	0.79667198		1	11	0.945886034
1	10.771	10771	1331.249	985.6039	985.6039	1331.249	0.740360293	0.788906114		1	11.25	0.943520931
1	11.079	11079	1961.25	1436.656	1436.656	1961.25	0.732520586	0.78101456		1	11.5	0.941211239
1	11.227	11227	1418.382	1111.72	1111.72	1418.382	0.783794493	0.777468465		1	11.75	0.941754896
1	11.364	11364	1167.097	839.6313	839.6313	1167.097	0.719418609	0.773690087		1	12	0.943994231
1	11.599	11599	1173.881	1031.836	1031.836	1173.881	0.878995401	0.768652893		1	12.25	0.946233565
1	13.246	13246	6210.693	4319.182	4319.182	6210.693	0.695442843	0.807354878		1	12.5	0.9484729
1	14.005	14005	1632.133	1365.118	1365.118	1632.133	0.8364012	0.833125095		1	12.75	0.950712235
1	14.275	14275	1746.806	1555.078	1555.078	1746.806	0.890240817	0.838061731		1	13	0.95295157
1	14.632	14632	1454.776	1150.255	1150.255	1454.776	0.790674991	0.841156951		1	13.25	0.955206845
1	15.417	15417	1330.503	1353.943	1353.943	1330.503	1.017617397	0.841367478		1	13.5	0.958442451
1	16.138	16138	1367	1025.461	1025.461	1367	0.750154353	0.837758779		1	13.75	0.961678058
1	16.454	16454	1337.56	1018.586	1018.586	1337.56	0.761525464	0.834039992		1	14	0.964913664
1	16.825	16825	1440.258	1415.008	1415.008	1440.258	0.982468419	0.827075351		1	14.25	0.966685923
1	17.254	17254	4207.456	3275.377	3275.377	4207.456	0.778469698	0.821281433		1	14.5	0.967603773
1	17.518	17518	1900.95	1438.352	1438.352	1900.95	0.756649044	0.81937077		1	14.75	0.968052087
1	17.759	17759	2289.645	1698.583	1698.583	2289.645	0.741854305	0.817216982		1	15	0.968077645
1	18.506	18506	2197.054	1874.412	1874.412	2197.054	0.853147897	0.813794301		1	15.25	0.968103202
1	19.765	19765	1619.366	1306.956	1306.956	1619.366	0.80707882	0.826960708		1	15.5	0.967961919
1	21.406	21406	1413.039	1121.758	1121.758	1413.039	0.793862024	0.852152012		1	15.75	0.967484945
1	22.502	22502	1475.72	1370.695	1370.695	1475.72	0.92883135	0.857490222		1	16	0.967007971
1	22.516	22516	1258.003	1201.808	1201.808	1258.003	0.955329995	0.857434487		1	16.25	0.966242256
1	23.206	23206	1413.961	1145.624	1145.624	1413.961	0.810223196	0.839809316		1	16.5	0.964997953
1	25.415	25415	4733.188	3373.954	3373.954	4733.188	0.71282907	0.747851201		1	16.75	0.963208978
1	27.166	27166	1827.142	1422.923	1422.923	1827.142	0.778769795	0.83016711		1	17	0.961771353
1	27.452	27452	2509.652	1994.498	1994.498	2509.652	0.794730903	0.850650006		1	17.25	0.960484305
1	27.615	27615	1673.892	1256.706	1256.706	1673.892	0.750768867	0.86209712		1	17.5	0.959785049
1	27.935	27935	943.2185	828.0527	828.0527	943.2185	0.87790125	0.887769598		1	17.75	0.958945052
1	28.19	28190	887.4816	962.1746	962.1746	887.4816	1.084162872	0.910310988		1	18	0.95849347
1	28.525	28525	923.0404	924.5241	924.5241	923.0404	1.001607405	0.936417001		1	18.25	0.958056828
1	28.686	28686	1253.256	1024.53	1024.53	1253.256	0.81749459	0.944675234		1	18.5	0.957620186
1	28.855	28855	1079.511	964.4391	964.4391	1079.511	0.89340368	0.949567558		1	18.75	0.958582389
1	29.094	29094	1106.346	1052.258	1052.258	1106.346	0.951111135	0.952858424		1	19	0.959578989
1	29.351	29351	654.3151	738.7149	738.7149	654.3151	1.128989534	0.946745134		1	19.25	0.960575589
1	29.675	29675	865.9495	772.9535	772.9535	865.9495	0.892608056	0.927947108		1	19.5	0.961572189
1	29.826	29826	974.1966	793.1822	793.1822	974.1966	0.814191099	0.921553511		1	19.75	0.962568789
1	30.166	30166	905.6767	833.4091	833.4091	905.6767	0.920205963	0.907725436		1	20	0.964003733
1	30.377	30377	1009.194	892.4313	892.4313	1009.194	0.884301036	0.897869151		1	20.25	0.965466655
1	30.638	30638	946.7829	900.4469	900.4469	946.7829	0.95105953	0.888914163		1	20.5	0.966929578
1	30.873	30873	1186.13	1083.656	1083.656	1186.13	0.913606434	0.88573624		1	20.75	0.968392501
1	31.019	31019	1058.201	888.7886	888.7886	1058.201	0.839905273	0.885049842		1	21	0.969855424
1	31.18	31180	1105.103	946.8326	946.8326	1105.103	0.856782218	0.88458812		1	21.25	0.971318347
1	31.327	31327	1028.319	947.5246	947.5246	1028.319	0.921430607	0.884819886		1	21.5	0.972405734
1	31.533	31533	1206.376	973.8497	973.8497	1206.376	0.807252217	0.886650999		1	21.75	0.972869891
1	31.804	31804	969.6068	932.9411	932.9411	969.6068	0.962184981	0.888621268		1	22	0.973334047
1	32.163	32163	1058.661	900.8786	900.8786	1058.661	0.850960411	0.893360662		1	22.25	0.973798204
1	32.394	32394	1059.831	993.7973	993.7973	1059.831	0.937694123	0.897210111		1	22.5	0.97426236
1	32.706	32706	967.0003	856.6193	856.6193	967.0003	0.885852155	0.896378009		1	22.75	0.971966378
1	32.929	32929	1108.714	975.9329	975.9329	1108.714	0.880238637	0.887434039		1	23	0.969532137
1	33.096	33096	910.366	868.1127	868.1127	910.366	0.95358647	0.878412945		1	23.25	0.966828111
1	33.252	33252	984.0004	918.8266	918.8266	984.0004	0.93376649	0.871538699		1	23.5	0.962861006
1	33.457	33457	1122.849	814.9109	814.9109	1122.849	0.725752884	0.861512397		1	23.75	0.958893901
1	33.809	33809	1211.407	1058.776	1058.776	1211.407	0.874005186	0.839445139		1	24	0.954926795
1	33.986	33986	982.4452	795.1214	795.1214	982.4452	0.809329009	0.832480028		1	24.25	0.95095969
1	34.34	34340	1271.302	1031.521	1031.521	1271.302	0.811389426	0.829023678		1	24.5	0.946992585
1	34.527	34527	1020.145	870.8781	870.8781	1020.145	0.853680702	0.830206085		1	24.75	0.943025479
1	34.736	34736	1021.736	880.1901	880.1901	1021.736	0.86146529	0.833189111		1	25	0.939058374
1	34.992	34992	1654.754	1347.728	1347.728	1654.754	0.814458222	0.842587634		1	25.25	0.935091269
1	35.156	35156	1167.353	963.7286	963.7286	1167.353	0.825567416	0.850868338		1	25.5	0.933996176
1	35.305	35305	944.5379	772.6066	772.6066	944.5379	0.817973106	0.857228644		1	25.75	0.938476166
1	35.595	35595	1058.954	973.0268	973.0268	1058.954	0.918856532	0.869863209		1	26	0.942956155
1	35.779	35779	1064.041	995.0714	995.0714	1064.041	0.935181445	0.878826991		1	26.25	0.947436145
1	35.924	35924	933.4981	820.0344	820.0344	933.4981	0.878453207	0.885081547		1	26.5	0.951916135
1	36.219	36219	919.3007	795.0843	795.0843	919.3007	0.864879468	0.898446841		1	26.75	0.956396124
1	36.657	36657	1042.181	888.6841	888.6841	1042.181	0.852715699	0.919205349		1	27	0.960876114
1	37.056	37056	950.6645	970.7085	970.7085	950.6645	1.0210842	0.928689809		1	27.25	0.966144038
1	37.207	37207	680.2547	667.6018	667.6018	680.2547	0.981399761	0.928519065		1	27.5	0.972943623
1	37.408	37408	1099.128	976.8093	976.8093	1099.128	0.888712962	0.926622084		1	27.75	0.980150656
1	37.568	37568	1011.635	853.8891	853.8891	1011.635	0.844068365	0.924255087		1	28	0.98799846
1	37.857	37857	1101.788	1091.436	1091.436	1101.788	0.990604363	0.908762959		1	28.25	0.996183046
1	38.03	38030	983.4411	894.2052	894.2052	983.4411	0.909261571	0.895458828		1	28.5	1.003609391
1	38.277	38277	984.4831	840.0142	840.0142	984.4831	0.853254058	0.883822483		1	28.75	1.008206199
1	38.497	38497	939.2203	884.818	884.818	939.2203	0.942077168	0.88079736		1	29	1.010125923
1	38.703	38703	1090.544	871.6134	871.6134	1090.544	0.799246431	0.879507828		1	29.25	1.009204791
1	38.846	38846	1136.822	968.74	968.74	1136.822	0.852147478	0.88124327		1	29.5	1.004993703
1	39.096	39096	1024.095	881.2236	881.2236	1024.095	0.860490091	0.89551108		1	29.75	0.999912891
1	39.409	39409	1034.092	937.0269	937.0269	1034.092	0.906134947	0.922387849		1	30	0.995988677
1	39.58	39580	779.7896	771.1333	771.1333	779.7896	0.988899185	0.932012348		1	30.25	0.991919424
1	39.844	39844	839.7258	823.7636	823.7636	839.7258	0.980991176	0.946516082		1	30.5	0.988049365
1	40.035	40035	1205.422	1181.375	1181.375	1205.422	0.98005097	0.957696494		1	30.75	0.985667165
1	40.193	40193	981.8403	929.1216	929.1216	981.8403	0.946306237	0.961843384		1	31	0.984805524
1	40.358	40358	860.3356	830.7126	830.7126	860.3356	0.965568088	0.958998348		1	31.25	0.98463754
1	40.717	40717	842.8528	824.4744	824.4744	842.8528	0.978195006	0.938295883		1	31.5	0.98527
1	41.031	41031	1076.046	907.8155	907.8155	1076.046	0.843658635	0.918443052		1	31.75	0.985983205
1	41.229	41229	853.1176	812.2382	812.2382	853.1176	0.952082339	0.906844342		1	32	0.987119192
1	41.603	41603	987.3958	823.3097	823.3097	987.3958	0.833819326	0.880932241		1	32.25	0.988492103
1	41.85	41850	844.8768	789.0489	789.0489	844.8768	0.933921845	0.868076841		1	32.5	0.989299061
1	42.18	42180	1366.605	1041.97	1041.97	1366.605	0.762451476	0.854725506		1	32.75	0.988416942
1	42.332	42332	1122.587	1002.291	1002.291	1122.587	0.892840377	0.849634069		1	33	0.984218324
1	42.507	42507	968.5879	841.9567	841.9567	968.5879	0.869262046	0.846664386		1	33.25	0.979654781
1	42.678	42678	1036.617	872.4327	872.4327	1036.617	0.841615274	0.846353385		1	33.5	0.974771704
1	42.864	42864	1179.945	1046.568	1046.568	1179.945	0.886963375	0.847635907		1	33.75	0.96879743
1	43.055	43055	997.6289	807.3469	807.3469	997.6289	0.80926575	0.851364361		1	34	0.964680379
1	43.205	43205	1171.401	982.1605	982.1605	1171.401	0.838449429	0.858987747		1	34.25	0.963749927
1	43.356	43356	1005.518	892.5502	892.5502	1005.518	0.887652136	0.871368037		1	34.5	0.963800607
1	43.707	43707	955.4001	789.5235	789.5235	955.4001	0.826379964	0.897573831		1	34.75	0.965198702
1	43.934	43934	855.2837	775.0491	775.0491	855.2837	0.90618949	0.907326273		1	35	0.96873936
1	44.103	44103	1044.389	1035.074	1035.074	1044.389	0.99108091	0.914610088		1	35.25	0.973271423
1	44.488	44488	1003.94	936.6449	936.6449	1003.94	0.932969002	0.921503254		1	35.5	0.977404806
1	44.697	44697	890.0092	870.422	870.422	890.0092	0.977992138	0.911956459		1	35.75	0.981860865
1	44.941	44941	1006.708	967.9821	967.9821	1006.708	0.961532142	0.894580317		1	36	0.98609609
1	45.092	45092	1032.732	938.4669	938.4669	1032.732	0.908722592	0.888751487		1	36.25	0.990438296
1	45.244	45244	1190.254	911.1069	911.1069	1190.254	0.765472664	0.885744903		1	36.5	0.99495479
1	45.5	45500	1144.658	809.1504	809.1504	1144.658	0.706892714	0.878579976		1	36.75	0.998633826
1	45.768	45768	1039.483	987.8258	987.8258	1039.483	0.950304911	0.874847493		1	37	1.000899092
1	46.151	46151	762.0312	698.4085	698.4085	762.0312	0.916509062	0.896034917		1	37.25	1.001186731
1	46.392	46392	1415.539	1288.566	1288.566	1415.539	0.910300599	0.914581846		1	37.5	1.000099513
1	46.537	46537	765.0992	727.5106	727.5106	765.0992	0.950870946	0.920654327		1	37.75	0.995997067
1	46.773	46773	831.6447	764.4734	764.4734	831.6447	0.919230772	0.923393492		1	38	0.989618685
1	47.067	47067	881.6196	762.9929	762.9929	881.6196	0.865444575	0.921164867		1	38.25	0.984788486
1	47.274	47274	987.7436	947.2822	947.2822	987.7436	0.959036535	0.915482823		1	38.5	0.98314332
1	47.567	47567	965.5279	932.7069	932.7069	965.5279	0.966007197	0.886172666		1	38.75	0.98287635
1	47.751	47751	837.4056	780.3284	780.3284	837.4056	0.931840437	0.864041415		1	39	0.986670705
1	47.912	47912	1304.657	1105.712	1105.712	1304.657	0.847511645	0.855365987		1	39.25	0.993799896
1	48.146	48146	1120.719	893.2098	893.2098	1120.719	0.796997106	0.856687603		1	39.5	1.000956652
1	48.337	48337	2504.339	1810.789	1810.789	2504.339	0.723060656	0.860669956		1	39.75	1.00623314
1	48.508	48508	1250.304	1094.876	1094.876	1250.304	0.875687833	0.866549965		1	40	1.01168255
1	48.71	48710	1226.444	1022.677	1022.677	1226.444	0.833855439	0.882116575		1	40.25	1.013669618
1	48.93	48930	1089.325	942.2584	942.2584	1089.325	0.864992908	0.907306663		1	40.5	1.009838325
1	49.205	49205	771.1141	782.0845	782.0845	771.1141	1.014226688	0.930621071		1	40.75	1.004272905
1	49.446	49446	854.8761	840.6617	840.6617	854.8761	0.983372561	0.941763536		1	41	0.998247695
1	49.594	49594	810.5708	900.0735	900.0735	810.5708	1.110419349	0.949144509		1	41.25	0.992524666
1	50.13	50130	1292.612	1180.942	1180.942	1292.612	0.913609033	0.962065437		1	41.5	0.985922136
1	50.476	50476	877.3779	800.5589	800.5589	877.3779	0.912444797	0.941598162		1	41.75	0.980285505
1	50.673	50673	815.7495	670.8027	670.8027	815.7495	0.822314571	0.923620596		1	42	0.975988217
1	51.019	51019	939.2203	917.6277	917.6277	939.2203	0.97701008	0.902254897		1	42.25	0.972318409
1	51.176	51176	1146.796	967.7828	967.7828	1146.796	0.843901444	0.90133521		1	42.5	0.970184674
1	51.371	51371	935.7227	919.4748	919.4748	935.7227	0.982635988	0.903689571		1	42.75	0.970210088
1	51.554	51554	1010.107	861.7157	861.7157	1010.107	0.853093484	0.90599741		1	43	0.97152171
1	51.691	51691	1102.597	957.3338	957.3338	1102.597	0.868253587	0.908241747		1	43.25	0.976243302
1	51.988	51988	815.4642	822.8557	822.8557	815.4642	1.009064162	0.917647434		1	43.5	0.983654322
1	52.215	52215	926.0988	814.6271	814.6271	926.0988	0.879633037	0.922298113		1	43.75	0.990249669
1	52.376	52376	867.9895	798.7186	798.7186	867.9895	0.92019385	0.922356347		1	44	0.9943473
1	52.618	52618	990.6436	902.5587	902.5587	990.6436	0.911083158	0.919951199		1	44.25	0.997042752
1	53.092	53092	869.5384	825.7082	825.7082	869.5384	0.949593715	0.911100881		1	44.5	0.998458137
1	53.254	53254	988.6674	897.6807	897.6807	988.6674	0.907970365	0.903832811		1	44.75	0.993589229
1	53.553	53553	1402.882	1265.605	1265.605	1402.882	0.902146439	0.884402319		1	45	0.987536226
1	53.7	53700	974.8197	894.8423	894.8423	974.8197	0.917956726	0.881869065		1	45.25	0.98497241
1	53.873	53873	969.814	868.9356	868.9356	969.814	0.895981704	0.885781088		1	45.5	0.982305237
1	54.057	54057	841.8089	725.4988	725.4988	841.8089	0.861833131	0.89225		1	45.75	0.980978019
1	54.223	54223	3491.517	2267.585	2267.585	3491.517	0.649455523	0.899253551		1	46	0.985774688
1	54.427	54427	829.3453	877.2739	877.2739	829.3453	1.057790886	0.914048181		1	46.25	0.991863074
1	54.573	54573	1030.286	941.6816	941.6816	1030.286	0.91400019	0.929392265		1	46.5	0.997752819
1	55.016	55016	1166.947	1174.764	1174.764	1166.947	1.006698676	0.972174691		1	46.75	0.999285859
1	55.267	55267	729.8688	761.7292	761.7292	729.8688	1.043652229	0.990635602		1	47	0.998731692
1	55.755	55755	846.2848	864.547	864.547	846.2848	1.02157926	1.025987078		1	47.25	0.996623287
1	55.953	55953	701.0188	738.7895	738.7895	701.0188	1.053879725	1.026990948		1	47.5	0.987754327
1	56.231	56231	816.2227	801.0988	801.0988	816.2227	0.981470866	1.003623469		1	47.75	0.976809159
1	56.374	56374	722.932	699.2216	699.2216	722.932	0.967202448	0.985583889		1	48	0.973645798
1	56.581	56581	770.3055	814.1145	814.1145	770.3055	1.056872241	0.96305875		1	48.25	0.974786694
1	56.986	56986	941.8921	744.6169	744.6169	941.8921	0.790554353	0.912022905		1	48.5	0.97761468
1	57.14	57140	818.1416	807.3607	807.3607	818.1416	0.986822697	0.88966758		1	48.75	0.985399195
1	57.442	57442	917.7468	770.6043	770.6043	917.7468	0.839669831	0.857253479		1	49	0.9955177
1	57.667	57667	748.2192	585.7687	585.7687	748.2192	0.782883813	0.844312581		1	49.25	1.002935764
1	57.816	57816	1054.137	871.3662	871.3662	1054.137	0.826615706	0.837412861		1	49.5	1.007416623
1	58.076	58076	1808.163	1467.417	1467.417	1808.163	0.811551282	0.829146444		1	49.75	1.010637085
1	58.458	58458	1060.507	880.867	880.867	1060.507	0.830609322	0.827390952		1	50	1.012934335
1	58.656	58656	1089.836	933.1183	933.1183	1089.836	0.856200658	0.836549904		1	50.25	1.01142305
1	58.904	58904	1141.067	935.445	935.445	1141.067	0.819798487	0.858960599		1	50.5	1.005492159
1	59.254	59254	902.2082	798.3757	798.3757	902.2082	0.884912928	0.886848329		1	50.75	0.997661716
1	59.569	59569	794.1713	755.7531	755.7531	794.1713	0.951624794	0.90407724		1	51	0.99177707
1	59.949	59949	828.8574	791.4279	791.4279	828.8574	0.954842051	0.924672792		1	51.25	0.991319835
1	60.185	60185	911.8511	751.4571	751.4571	911.8511	0.824100667	0.929818706		1	51.5	0.992496849
1	60.339	60339	985.7866	994.7411	994.7411	985.7866	1.009083609	0.925820716		1	51.75	0.994324191
1	60.527	60527	875.726	865.3985	865.3985	875.726	0.988206928	0.915544676		1	52	0.997291005
1	60.674	60674	896.9341	798.0434	798.0434	896.9341	0.889745858	0.909930163		1	52.25	0.998974899
1	61.077	61077	959.5067	920.3641	920.3641	959.5067	0.959205496	0.895592246		1	52.5	0.998522499
1	61.276	61276	1167.257	831.8522	831.8522	1167.257	0.712655568	0.886990882		1	52.75	0.997135963
1	61.51	61510	1107.9	992.5696	992.5696	1107.9	0.895901796	0.880091201		1	53	0.995356619
1	61.755	61755	1076.823	910.9012	910.9012	1076.823	0.845915438	0.876267931		1	53.25	0.991999726
1	61.996	61996	1088.821	1013.974	1013.974	1088.821	0.931258673	0.874295592		1	53.5	0.985837534
1	62.223	62223	1839.359	1612.258	1612.258	1839.359	0.876532531	0.875757606		1	53.75	0.983989987
1	62.38	62380	895.6537	885.0022	885.0022	895.6537	0.988107569	0.880911731		1	54	0.986752204
1	62.566	62566	959.8952	817.7128	817.7128	959.8952	0.851877163	0.890327063		1	54.25	0.990932168
1	62.719	62719	1112.068	937.2718	937.2718	1112.068	0.842818784	0.896572441		1	54.5	0.998749788
1	62.995	62995	853.8444	718.7644	718.7644	853.8444	0.841797873	0.90402505		1	54.75	1.008190178
1	63.171	63171	958.3413	879.8384	879.8384	958.3413	0.918084611	0.908803234		1	55	1.017393425
1	63.564	63564	895.219	860.5764	860.5764	895.219	0.961302653	0.921114835		1	55.25	1.024542898
1	63.886	63886	911.5314	924.4783	924.4783	911.5314	1.01420346	0.942683438		1	55.5	1.031453542
1	64.022	64022	906.4166	820.8808	820.8808	906.4166	0.905633017	0.952729409		1	55.75	1.038357007
1	64.205	64205	934.0623	777.5986	777.5986	934.0623	0.832491152	0.960509135		1	56	1.037371811
1	64.405	64405	926.5769	906.6097	906.6097	926.5769	0.978450574	0.959784856		1	56.25	1.029056676
1	64.651	64651	873.1096	972.4759	972.4759	873.1096	1.113807362	0.953966155		1	56.5	1.017867407
1	64.813	64813	954.881	799.0561	799.0561	954.881	0.836812231	0.951149421		1	56.75	1.006389594
1	64.975	64975	814.0269	945.8726	945.8726	814.0269	1.161967252	0.947377663		1	57	0.994278596
1	65.252	65252	1097.27	885.6539	885.6539	1097.27	0.807143091	0.936392979		1	57.25	0.982031218
1	65.447	65447	1083.69	860.8663	860.8663	1083.69	0.79438428	0.932524332		1	57.5	0.972904234
1	65.797	65797	1025.546	1024.2	1024.2	1025.546	0.998687528	0.938439729		1	57.75	0.967777829
1	65.99	65990	1171.414	1143.769	1143.769	1171.414	0.976400316	0.943932002		1	58	0.964382841
1	66.305	66305	1096.768	958.7213	958.7213	1096.768	0.87413318	0.949369956		1	58.25	0.963156955
1	66.506	66506	872.7664	808.2035	808.2035	872.7664	0.926024994	0.952910805		1	58.5	0.963533164
1	66.742	66742	880.815	856.3968	856.3968	880.815	0.97227772	0.958948344		1	58.75	0.969521828
1	66.901	66901	872.685	971.7925	971.7925	872.685	1.113566178	0.959171332		1	59	0.97774235
1	67.134	67134	1085.494	1053.468	1053.468	1085.494	0.970496382	0.944719472		1	59.25	0.985335545
1	67.325	67325	954.6108	841.9773	841.9773	954.6108	0.882011077	0.925052837		1	59.5	0.990585906
1	67.605	67605	1393.977	1154.53	1154.53	1393.977	0.828227438	0.904937392		1	59.75	0.995763943
1	67.816	67816	1116.1	1014.568	1014.568	1116.1	0.909029657	0.899377953		1	60	1.000299169
1	68.025	68025	1050.019	970.5583	970.5583	1050.019	0.924324512	0.894959427		1	60.25	1.001193593
1	68.291	68291	1337.642	1112.609	1112.609	1337.642	0.831768889	0.896863307		1	60.5	0.996958305
1	68.461	68461	836.6598	717.8649	717.8649	836.6598	0.858012898	0.911769714		1	60.75	0.993224853
1	68.67	68670	1124.564	1114.09	1114.09	1124.564	0.990686168	0.942008386		1	61	0.989834379
1	68.863	68863	1198.098	1042.806	1042.806	1198.098	0.87038456	0.960644314		1	61.25	0.985939753
1	69.042	69042	1248.588	1321.749	1321.749	1248.588	1.058594989	0.964545487		1	61.5	0.982993695
1	69.198	69198	1143.065	1249.93	1249.93	1143.065	1.093489872	0.965625147		1	61.75	0.981453656
1	69.346	69346	1224.337	1129.875	1129.875	1224.337	0.922846406	0.967216672		1	62	0.980681901
1	69.515	69515	1132.589	1193.062	1193.062	1132.589	1.053393596	0.966662049		1	62.25	0.98156726
1	69.682	69682	1379.825	1228.359	1228.359	1379.825	0.890228109	0.961493642		1	62.5	0.985509567
1	69.987	69987	1311.248	1121.936	1121.936	1311.248	0.855624565	0.952056453		1	62.75	0.989482832
1	70.223	70223	1125.091	1030.685	1030.685	1125.091	0.916090343	0.943079196		1	63	0.992056342
1	70.409	70409	978.7771	846.705	846.705	978.7771	0.86506417	0.935065255		1	63.25	0.994769369
1	70.564	70564	885.4438	949.6564	949.6564	885.4438	1.072520244	0.934729435		1	63.5	0.997754761
1	70.747	70747	1105.932	1225.287	1225.287	1105.932	1.107922549	0.94638306		1	63.75	1.003268199
1	71.002	71002	971.9746	768.6256	768.6256	971.9746	0.790787743	0.97392656		1	64	1.009950659
1	71.286	71286	1175.518	1001.442	1001.442	1175.518	0.851915496	0.997155036		1	64.25	1.013473541
1	71.466	71466	808.5794	912.2811	912.2811	808.5794	1.128251721	1.001150452		1	64.5	1.012403022
1	71.618	71618	903.3089	938.0555	938.0555	903.3089	1.038465911	1.002549446		1	64.75	1.010385401
1	71.774	71774	778.6057	890.2515	890.2515	778.6057	1.143391963	1.004834825		1	65	1.008152191
1	71.925	71925	731.7902	734.6887	734.6887	731.7902	1.003960835	1.009539914		1	65.25	1.004373101
1	72.146	72146	902.7169	809.5855	809.5855	902.7169	0.896832108	1.018378458		1	65.5	1.003209639
1	72.479	72479	966.8678	939.0038	939.0038	966.8678	0.971181169	1.025492593		1	65.75	1.004820267
1	72.66	72660	895.2221	930.3047	930.3047	895.2221	1.039188711	1.021400217		1	66	1.00728246
1	72.86	72860	933.8927	942.2873	942.2873	933.8927	1.008988827	1.01167835		1	66.25	1.008927606
1	73.253	73253	863.3618	925.0955	925.0955	863.3618	1.071503859	0.990823913		1	66.5	1.010598977
1	73.432	73432	807.2407	832.4767	832.4767	807.2407	1.031262051	0.980983925		1	66.75	1.012944983
1	73.659	73659	909.7833	849.5985	849.5985	909.7833	0.933847104	0.965874265		1	67	1.010685024
1	73.812	73812	906.4813	858.8556	858.8556	906.4813	0.947460913	0.959454694		1	67.25	1.002963866
1	73.997	73997	961.449	834.1699	834.1699	961.449	0.867617419	0.954664105		1	67.5	0.995227785
1	74.179	74179	983.1509	983.1037	983.1037	983.1509	0.999951991	0.949768735		1	67.75	0.990896055
1	74.322	74322	1031.761	833.2608	833.2608	1031.761	0.80761029	0.946857278		1	68	0.98875036
1	74.602	74602	977.8272	993.1602	993.1602	977.8272	1.015680685	0.950531319		1	68.25	0.989162765
1	74.745	74745	993.847	962.8508	962.8508	993.847	0.9688119	0.95457188		1	68.5	0.997107673
1	74.931	74931	1158.763	1150.681	1150.681	1158.763	0.993025321	0.956194278		1	68.75	1.009427973
1	75.15	75150	886.4486	858.7208	858.7208	886.4486	0.968720352	0.95017097		1	69	1.014725346
1	75.399	75399	1043.803	1052.432	1052.432	1043.803	1.008266886	0.940362108		1	69.25	1.015698979
1	75.677	75677	812.8176	723.0512	723.0512	812.8176	0.889561447	0.936415229		1	69.5	1.015899843
1	76.011	76011	949.4066	901.8498	901.8498	949.4066	0.949908922	0.945183511		1	69.75	1.013108912
1	76.223	76223	1269.374	1006.636	1006.636	1269.374	0.793017661	0.952774123		1	70	1.010125098
1	76.42	76420	1099.815	943.2436	943.2436	1099.815	0.857638421	0.958960105		1	70.25	1.006448134
1	76.654	76654	840.0853	899.9387	899.9387	840.0853	1.071246813	0.973600751		1	70.5	1.003761601
1	76.865	76865	1053.654	1224.802	1224.802	1053.654	1.162432829	0.991400758		1	70.75	1.00827449
1	77.036	77036	868.556	823.4927	823.4927	868.556	0.94811699	0.999406516		1	71	1.018567877
1	77.358	77358	881.3878	898.4522	898.4522	881.3878	1.019360831	0.99997298		1	71.25	1.026382253
1	77.614	77614	828.0554	848.55	848.55	828.0554	1.024750276	0.995910143		1	71.5	1.029146935
1	77.886	77886	810.1761	810.8394	810.8394	810.1761	1.000818711	0.989059773		1	71.75	1.030298064
1	78.058	78058	816.8848	753.788	753.788	816.8848	0.922759243	0.980802621		1	72	1.033368988
1	78.423	78423	1145.415	942.4963	942.4963	1145.415	0.822842638	0.950229343		1	72.25	1.036441696
1	78.725	78725	883.9504	859.6785	859.6785	883.9504	0.972541559	0.927518843		1	72.5	1.038125594
1	78.983	78983	924.7742	905.6269	905.6269	924.7742	0.979295162	0.914695733		1	72.75	1.035078982
1	79.151	79151	980.678	916.8669	916.8669	980.678	0.934931649	0.907071017		1	73	1.030208889
1	79.338	79338	778.8574	731.1498	731.1498	778.8574	0.938746682	0.899279161		1	73.25	1.025151978
1	79.671	79671	978.486	805.1969	805.1969	978.486	0.822900788	0.881895783		1	73.5	1.019615058
1	80.017	80017	1057.215	848.0377	848.0377	1057.215	0.802143083	0.864133265		1	73.75	1.014125341
1	80.173	80173	897.3894	779.4925	779.4925	897.3894	0.868622362	0.859970904		1	74	1.011276846
1	80.383	80383	972.9779	851.5301	851.5301	972.9779	0.875179282	0.857371204		1	74.25	1.008890522
1	80.69	80690	843.1945	807.7658	807.7658	843.1945	0.957982767	0.857098809		1	74.5	1.009222053
1	80.866	80866	885.4438	719.5805	719.5805	885.4438	0.812677778	0.860196425		1	74.75	1.011289075
1	81.062	81062	1279.601	1101.598	1101.598	1279.601	0.860891794	0.871135096		1	75	1.011167487
1	81.274	81274	1068.211	815.6034	815.6034	1068.211	0.76352275	0.891077685		1	75.25	1.00809326
1	81.714	81714	973.6825	961.3113	961.3113	973.6825	0.987294421	0.925525846		1	75.5	1.005309253
1	81.922	81922	847.1027	838.1449	838.1449	847.1027	0.989425367	0.931202191		1	75.75	1.005081867
1	82.213	82213	1004.763	918.9241	918.9241	1004.763	0.914568013	0.937161536		1	76	1.007583637
1	82.551	82551	758.4929	801.7682	801.7682	758.4929	1.057054324	0.937074613		1	76.25	1.010910347
1	82.726	82726	897.2633	763.8259	763.8259	897.2633	0.85128401	0.929165152		1	76.5	1.014853169
1	82.907	82907	936.3303	903.9766	903.9766	936.3303	0.965446275	0.915594125		1	76.75	1.021613113
1	83.113	83113	901.9064	783.6624	783.6624	901.9064	0.868895486	0.903728191		1	77	1.027720418
1	83.276	83276	840.054	753.9415	753.9415	840.054	0.897491709	0.896306339		1	77.25	1.028506387
1	83.439	83439	1173.513	957.6978	957.6978	1173.513	0.816094751	0.88617433		1	77.5	1.027719763
1	83.738	83738	930.1777	788.09	788.09	930.1777	0.847246714	0.872084562		1	77.75	1.025724465
1	84.118	84118	1031.547	905.0277	905.0277	1031.547	0.877349941	0.871410321		1	78	1.022332673
1	84.428	84428	842.8993	786.0148	786.0148	842.8993	0.932513291	0.87729666		1	78.25	1.015140884
1	84.738	84738	956.0285	855.7699	855.7699	956.0285	0.895130114	0.884775925		1	78.5	1.007409885
1	84.878	84878	840.7084	727.9614	727.9614	840.7084	0.86589048	0.890415489		1	78.75	1.000486508
1	85.116	85116	972.9611	840.0965	840.0965	972.9611	0.86344305	0.905972467		1	79	0.99577803
1	85.383	85383	951.47	925.0516	925.0516	951.47	0.972234122	0.91842435		1	79.25	0.991593245
1	85.711	85711	1109.962	922.3165	922.3165	1109.962	0.830944213	0.921185013		1	79.5	0.986971898
1	86.049	86049	830.3391	831.67	831.67	830.3391	1.001602839	0.919685031		1	79.75	0.982023236
1	86.188	86188	889.1119	789.9414	789.9414	889.1119	0.888461171	0.917876874		1	80	0.977130995
1	86.367	86367	807.3943	801.1647	801.1647	807.3943	0.992284315	0.911657556		1	80.25	0.974848323
1	86.65	86650	960.8441	927.4258	927.4258	960.8441	0.965219852	0.893539434		1	80.5	0.974181133
1	87.046	87046	1013.892	790.1472	790.1472	1013.892	0.779320874	0.873480997		1	80.75	0.974519408
1	87.195	87195	1096.784	903.774	903.774	1096.784	0.824021868	0.870724939		1	81	0.978148353
1	87.4	87400	965.4632	860.5574	860.5574	965.4632	0.891341483	0.867332707		1	81.25	0.986208626
1	87.671	87671	1090.966	859.1171	859.1171	1090.966	0.787482928	0.86736682		1	81.5	0.993813893
1	87.976	87976	1143.027	1050.449	1050.449	1143.027	0.919006288	0.885887414		1	81.75	1.000574943
1	88.125	88125	832.2847	767.7243	767.7243	832.2847	0.922429909	0.899299979		1	82	1.002973093
1	88.334	88334	1018.344	957.5428	957.5428	1018.344	0.940294046	0.913866189		1	82.25	1.004632206
1	88.589	88589	806.6245	689.2135	689.2135	806.6245	0.854441565	0.925675822		1	82.5	1.004607699
1	88.803	88803	871.1789	898.9361	898.9361	871.1789	1.031861653	0.935708355		1	82.75	1.000901769
1	89.105	89105	745.4629	761.3472	761.3472	745.4629	1.021307969	0.948186195		1	83	0.994372586
1	89.275	89275	826.3359	765.1721	765.1721	826.3359	0.925981916	0.952280503		1	83.25	0.989513588
1	89.418	89418	848.9418	768.6039	768.6039	848.9418	0.905367011	0.954260501		1	83.5	0.984104389
1	89.566	89566	899.4203	786.9032	786.9032	899.4203	0.874900422	0.957136808		1	83.75	0.979821147
1	89.823	89823	877.9038	818.647	818.647	877.9038	0.932501944	0.966407674		1	84	0.979652059
1	90.086	90086	760.613	792.2043	792.2043	760.613	1.041534	0.977511023		1	84.25	0.980527676
1	90.379	90379	706.2987	743.8615	743.8615	706.2987	1.053182598	0.985948878		1	84.5	0.982478222
1	90.636	90636	1040.99	949.5256	949.5256	1040.99	0.9121371	0.988668631		1	84.75	0.984851323
1	90.967	90967	797.1048	772.5222	772.5222	797.1048	0.969160141	0.986985804		1	85	0.989856612
1	91.203	91203	774.7162	781.9081	781.9081	774.7162	1.00928327	0.980098579		1	85.25	0.995129074
1	91.535	91535	797.7114	876.547	876.547	797.7114	1.09882722	0.953112379		1	85.5	0.997868815
1	91.71	91710	762.0917	769.3435	769.3435	762.0917	1.009515653	0.934528669		1	85.75	0.998479798
1	91.958	91958	1057.011	795.0843	795.0843	1057.011	0.752200592	0.913947611		1	86	0.998056888
1	92.242	92242	983.5676	814.6524	814.6524	983.5676	0.828262745	0.89209703		1	86.25	0.996463602
1	92.435	92435	1039.336	818.7414	818.7414	1039.336	0.787754297	0.876104569		1	86.5	0.991668249
1	92.63	92630	961.4554	864.4031	864.4031	961.4554	0.899056888	0.865941366		1	86.75	0.986076788
1	92.856	92856	994.2743	947.5183	947.5183	994.2743	0.952974748	0.865329278		1	87	0.981249743
1	93.08	93080	976.2107	890.7413	890.7413	976.2107	0.912447794	0.871427598		1	87.25	0.978964067
1	93.423	93423	1120.69	916.1295	916.1295	1120.69	0.817469148	0.880649531		1	87.5	0.97802271
1	93.666	93666	1036.244	875.4105	875.4105	1036.244	0.844791864	0.887136944		1	87.75	0.979859527
1	94.078	94078	865.0746	788.5451	788.5451	865.0746	0.911534219	0.905369427		1	88	0.98591427
1	94.357	94357	809.6359	849.7266	849.7266	809.6359	1.04951695	0.911613193		1	88.25	0.99352431
1	94.634	94634	1040.399	909.1021	909.1021	1040.399	0.873801397	0.909836429		1	88.5	0.998686436
1	94.986	94986	868.874	768.6039	768.6039	868.874	0.884597652	0.904396286		1	88.75	1.003134762
1	95.127	95127	1254.498	1177.358	1177.358	1254.498	0.938509268	0.90242014		1	89	1.007184586
1	95.395	95395	1047.199	818.6087	818.6087	1047.199	0.781712645	0.895066286		1	89.25	1.010169489
1	95.774	95774	896.5284	888.0857	888.0857	896.5284	0.990582897	0.878822308		1	89.5	1.011761229
1	96.055	96055	875.3395	739.6924	739.6924	875.3395	0.845034869	0.871301542		1	89.75	1.014780309
1	96.393	96393	998.8671	848.4781	848.4781	998.8671	0.849440431	0.869129759		1	90	1.018632579
1	96.548	96548	969.1992	789.9414	789.9414	969.1992	0.815045452	0.869312181		1	90.25	1.021816891
1	96.844	96844	925.0963	836.4461	836.4461	925.0963	0.904171922	0.872580742		1	90.5	1.023721103
1	97.199	97199	1034.289	967.1204	967.1204	1034.289	0.93505819	0.888365666		1	90.75	1.024048796
1	97.477	97477	1195.138	1062.241	1062.241	1195.138	0.888801963	0.906022469		1	91	1.023261152
1	97.746	97746	976.2232	836.0214	836.0214	976.2232	0.856383458	0.91857465		1	91.25	1.019546658
1	98.078	98078	1007.3	900.3634	900.3634	1007.3	0.89383838	0.931183959		1	91.5	1.011800559
1	98.328	98328	933.4443	881.7023	881.7023	933.4443	0.944568733	0.940627749		1	91.75	1.002366852
1	98.627	98627	781.6937	818.2477	818.2477	781.6937	1.046762562	0.944637936		1	92	0.99455518
1	98.797	98797	837.7232	788.9129	788.9129	837.7232	0.941734573	0.941914379		1	92.25	0.987205089
1	99.061	99061	972.8148	976.597	976.597	972.8148	1.003887893	0.933810983		1	92.5	0.980070278
1	99.313	99313	934.8793	827.7667	827.7667	934.8793	0.885426279	0.92435541		1	92.75	0.977363662
1	99.49	99490	1058.28	939.8109	939.8109	1058.28	0.888055052	0.911570545		1	93	0.978748619
1	99.703	99703	992.8111	898.7778	898.7778	992.8111	0.905285809	0.888912264		1	93.25	0.981321109
1	99.88	99880	1143.849	942.1279	942.1279	1143.849	0.82364709	0.87525392		1	93.5	0.983877729
1	100.15	100150	952.7086	759.7015	759.7015	952.7086	0.797412241	0.862692805		1	93.75	0.986984044
1	100.418	100418	922.3695	879.6707	879.6707	922.3695	0.953707489	0.851899736		1	94	0.991201281
1	100.758	100758	822.7541	670.1113	670.1113	822.7541	0.814473365	0.847516931		1	94.25	0.993984329
1	101.036	101036	865.1475	749.1703	749.1703	865.1475	0.865945171	0.857772331		1	94.5	0.994547464
1	101.293	101293	5202.702	3833.067	3833.067	5202.702	0.736745445	0.874960708		1	94.75	0.993536442
1	101.656	101656	917.3583	859.0613	859.0613	917.3583	0.936451221	0.896885844		1	95	0.992071314
1	101.818	101818	797.9808	879.1284	879.1284	797.9808	1.101691169	0.905604412		1	95.25	0.990106281
1	101.962	101962	967.8023	783.5709	783.5709	967.8023	0.809639427	0.915644157		1	95.5	0.986874158
1	102.334	102334	934.0623	906.9927	906.9927	934.0623	0.971019492	0.937211968		1	95.75	0.982789718
1	102.575	102575	943.5797	813.5985	813.5985	943.5797	0.862246719	0.941599634		1	96	0.980091907
1	102.842	102842	892.7267	905.597	905.597	892.7267	1.014416842	0.94225306		1	96.25	0.979053174
1	103.308	103308	849.4418	771.0013	771.0013	849.4418	0.907656416	0.940065665		1	96.5	0.97875093
1	103.638	103638	842.2908	899.7263	899.7263	842.2908	1.068189632	0.940302509		1	96.75	0.979622732
1	103.894	103894	978.4559	741.7416	741.7416	978.4559	0.758073614	0.939976317		1	97	0.982662502
1	104.104	104104	846.0752	833.7585	833.7585	846.0752	0.985442547	0.937921505		1	97.25	0.98727017
1	104.502	104502	877.8552	777.6117	777.6117	877.8552	0.885808616	0.926814138		1	97.5	0.993175095
1	104.793	104793	881.0369	835.4042	835.4042	881.0369	0.948205688	0.915176846		1	97.75	0.997608643
1	105.018	105018	752.612	781.1643	781.1643	752.612	1.037937609	0.906263884		1	98	1.001228009
1	105.2	105200	851.9423	722.751	722.751	851.9423	0.848356749	0.900141895		1	98.25	1.004833956
1	105.451	105451	1052.405	918.0718	918.0718	1052.405	0.872355985	0.887100931		1	98.5	1.006836461
1	105.621	105621	882.5908	804.779	804.779	882.5908	0.91183706	0.876473389		1	98.75	1.006734589
1	105.785	105785	1219.039	1068.148	1068.148	1219.039	0.876221351	0.869752466		1	99	1.00407237
1	106.081	106081	1196.57	902.2745	902.2745	1196.57	0.754050745	0.865636666		1	99.25	1.000655378
1	106.309	106309	975.0202	840.9054	840.9054	975.0202	0.862449209	0.86616287		1	99.5	0.994475355
1	106.502	106502	1213.562	1084.318	1084.318	1213.562	0.893500291	0.869513068		1	99.75	0.984861293
1	106.89	106890	1019.133	936.4359	936.4359	1019.133	0.918855439	0.899425947		1	100	0.978909319
1	107.15	107150	980.0327	889.9582	889.9582	980.0327	0.908090312	0.922980861		1	100.25	0.974714091
1	107.287	107287	893.8187	824.3421	824.3421	893.8187	0.922269919	0.929018514		1	100.5	0.97173212
1	107.439	107439	1062.329	1050.665	1050.665	1062.329	0.989020351	0.932447476		1	100.75	0.970503683
1	107.577	107577	941.1934	841.5593	841.5593	941.1934	0.894140673	0.934985309		1	101	0.973867378
1	107.739	107739	1008.614	940.6659	940.6659	1008.614	0.932632206	0.934130182		1	101.25	0.979829365
1	107.949	107949	1155.305	1041.102	1041.102	1155.305	0.901149047	0.921920531		1	101.5	0.985691521
1	108.086	108086	1056.425	1008.534	1008.534	1056.425	0.954666919	0.90972647		1	101.75	0.991211618
1	108.293	108293	992.02	945.7354	945.7354	992.02	0.953343078	0.892798111		1	102	0.997273484
1	108.459	108459	1206.764	987.2211	987.2211	1206.764	0.818073045	0.876937289		1	102.25	1.002798613
1	108.616	108616	922.1783	861.2387	861.2387	922.1783	0.933917768	0.857980094		1	102.5	1.005807088
1	108.786	108786	1099.621	860.9498	860.9498	1099.621	0.782951399	0.842981444		1	102.75	1.006490837
1	109.06	109060	1011.79	789.0781	789.0781	1011.79	0.779883276	0.828675507		1	103	1.006293954
1	109.359	109359	1151.991	874.9013	874.9013	1151.991	0.759468867	0.816919527		1	103.25	1.005846632
1	109.581	109581	993.0182	864.1082	864.1082	993.0182	0.870183648	0.814932123		1	103.5	1.005795381
1	109.921	109921	1114.09	863.324	863.324	1114.09	0.774914055	0.831241466		1	103.75	1.005778736
1	110.204	110204	912.6654	845.7895	845.7895	912.6654	0.926724624	0.853655664		1	104	1.00531343
1	110.408	110408	933.6738	847.7471	847.7471	933.6738	0.90796925	0.866364589		1	104.25	1.00337235
1	110.65	110650	1123.749	935.9793	935.9793	1123.749	0.832907793	0.877411355		1	104.5	1.000712804
1	110.836	110836	1095.494	975.515	975.515	1095.494	0.890479546	0.885867401		1	104.75	0.996911021
1	110.99	110990	971.8484	891.1662	891.1662	971.8484	0.916980673	0.892632141		1	105	0.993129816
1	111.293	111293	977.3993	842.0147	842.0147	977.3993	0.861484861	0.906205371		1	105.25	0.989534134
1	111.446	111446	926.2993	792.0649	792.0649	926.2993	0.855085284	0.912779326		1	105.5	0.984385656
1	111.662	111662	911.5314	855.1528	855.1528	911.5314	0.93814958	0.92052029		1	105.75	0.97948705
1	111.811	111811	931.1303	909.2686	909.2686	931.1303	0.976521331	0.924624258		1	106	0.977800727
1	112.001	112001	790.719	723.0844	723.0844	790.719	0.91446443	0.929360663		1	106.25	0.977520079
1	112.247	112247	872.4549	876.835	876.835	872.4549	1.005020431	0.936101772		1	106.5	0.978835806
1	112.482	112482	990.5966	922.8933	922.8933	990.5966	0.931654015	0.947292054		1	106.75	0.986137194
1	112.637	112637	1090.707	996.5578	996.5578	1090.707	0.913680576	0.955142885		1	107	0.99405022
1	112.789	112789	966.8678	907.5401	907.5401	966.8678	0.938639285	0.959192856		1	107.25	1.000910242
1	113.089	113089	1010.16	917.4976	917.4976	1010.16	0.908269581	0.956998782		1	107.5	1.003266505
1	113.326	113326	1230.266	1059.221	1059.221	1230.266	0.860969091	0.950506196		1	107.75	1.003236527
1	113.52	113520	1013.22	1219.723	1219.723	1013.22	1.20380865	0.943374551		1	108	0.99709578
1	113.74	113740	982.0376	922.0163	922.0163	982.0376	0.938880853	0.929346178		1	108.25	0.989065477
1	113.932	113932	939.2203	830.2744	830.2744	939.2203	0.884003891	0.912792873		1	108.5	0.979791953
1	114.228	114228	914.585	766.8475	766.8475	914.585	0.838464987	0.893610224		1	108.75	0.969946223
1	114.425	114425	1033.674	898.1027	898.1027	1033.674	0.868845207	0.884632416		1	109	0.964476389
1	114.597	114597	1596.122	1291.656	1291.656	1596.122	0.809246411	0.875484536		1	109.25	0.960434635
1	114.854	114854	1282.515	1062.924	1062.924	1282.515	0.82878095	0.86880378		1	109.5	0.958319843
1	115.039	115039	1114.841	956.9263	956.9263	1114.841	0.858352267	0.875646653		1	109.75	0.96113361
1	115.197	115197	836.2217	841.9773	841.9773	836.2217	1.006882864	0.88686812		1	110	0.966645441
1	115.419	115419	877.2041	872.0076	872.0076	877.2041	0.994076065	0.900833232		1	110.25	0.973896771
1	115.574	115574	963.5985	758.7826	758.7826	963.5985	0.787446846	0.909115554		1	110.5	0.979249713
1	115.733	115733	1001.756	915.6965	915.6965	1001.756	0.914091356	0.920120651		1	110.75	0.983592754
1	115.996	115996	1117.962	1102.033	1102.033	1117.962	0.985751752	0.936685615		1	111	0.987832514
1	116.311	116311	1066.046	1080.436	1080.436	1066.046	1.013498479	0.95003845		1	111.25	0.992101453
1	116.505	116505	1152.436	990.8701	990.8701	1152.436	0.859804883	0.957702242		1	111.5	0.996079315
1	116.65	116650	1047.86	968.6495	968.6495	1047.86	0.924407364	0.963636864		1	111.75	0.999216319
1	116.938	116938	830.6969	878.7576	878.7576	830.6969	1.05785588	0.977097933		1	112	1.001652731
1	117.274	117274	999.0068	915.12	915.12	999.0068	0.916029801	0.992884839		1	112.25	1.004286318
1	117.636	117636	999.5185	1032.684	1032.684	999.5185	1.033181477	1.003966027		1	112.5	1.008844999
1	117.814	117814	898.8936	1063.183	1063.183	898.8936	1.182768461	1.007591918		1	112.75	1.012637804
1	117.995	117995	1262.897	1196.021	1196.021	1262.897	0.947045563	1.011002479		1	113	1.012445675
1	118.162	118162	857.7291	799.61	799.61	857.7291	0.932240727	1.011452534		1	113.25	1.010516297
1	118.398	118398	1015.697	915.3193	915.3193	1015.697	0.901173578	1.002389168		1	113.5	1.007284418
1	118.6	118600	912.6475	979.9597	979.9597	912.6475	1.073754873	0.989938075		1	113.75	1.00132807
1	118.759	118759	784.9484	829.0138	829.0138	784.9484	1.056137958	0.982454293		1	114	0.993666959
1	119.041	119041	1177.298	1068.244	1068.244	1177.298	0.907369247	0.965528801		1	114.25	0.987652411
1	119.266	119266	921.5136	964.3329	964.3329	921.5136	1.04646627	0.949010987		1	114.5	0.983091834
1	119.56	119560	946.5209	860.7854	860.7854	946.5209	0.909420384	0.941264363		1	114.75	0.979609209
1	119.86	119860	997.2755	840.056	840.056	997.2755	0.842350985	0.949700987		1	115	0.980637206
1	120.059	120059	969.4184	951.3209	951.3209	969.4184	0.98133159	0.959594167		1	115.25	0.986735466
1	120.272	120272	1131.007	1053.68	1053.68	1131.007	0.931629955	0.977101379		1	115.5	0.992437766
1	120.499	120499	1006.307	1071.436	1071.436	1006.307	1.064720806	1.009965822		1	115.75	0.998548203
1	120.671	120671	868.2765	874.7205	874.7205	868.2765	1.007421599	1.042609637		1	116	1.004519052
1	120.939	120939	748.4165	829.2295	829.2295	748.4165	1.107978646	1.093054795		1	116.25	1.008558689
1	121.076	121076	823.0734	965.2845	965.2845	823.0734	1.172780581	1.121132283		1	116.5	1.012390414
1	121.242	121242	806.8582	943.2711	943.2711	806.8582	1.169066758	1.162396458		1	116.75	1.016509581
1	121.46	121460	901.8386	1071.093	1071.093	901.8386	1.187677041	1.209193367		1	117	1.020969538
1	121.785	121785	931.2783	1116.231	1116.231	931.2783	1.198600891	1.265426975		1	117.25	1.025447054
1	121.957	121957	915.0276	1211.655	1211.655	915.0276	1.324173172	1.293462949		1	117.5	1.028513989
1	122.237	122237	1054.821	1293.863	1293.863	1054.821	1.226618545	1.32345957		1	117.75	1.030986108
1	122.43	122430	1059.188	1651.981	1651.981	1059.188	1.559667406	1.329103174		1	118	1.032788261
1	122.586	122586	775.054	1021.49	1021.49	775.054	1.317959781	1.327641603		1	118.25	1.031666432
1	122.957	122957	1092.385	1407.109	1407.109	1092.385	1.288107215	1.313154846		1	118.5	1.027103232
1	123.157	123157	908.6956	1162.311	1162.311	908.6956	1.279098303	1.289170529		1	118.75	1.02206237
1	123.537	123537	999.9707	1146.926	1146.926	999.9707	1.146959606	1.210581769		1	119	1.016387125
1	123.747	123747	964.5568	1264.112	1264.112	964.5568	1.31056253	1.18636417		1	119.25	1.009600447
1	124.041	124041	1062.644	1151.792	1151.792	1062.644	1.08389263	1.175657606		1	119.5	1.006802419
1	124.182	124182	895.8504	1032.629	1032.629	895.8504	1.15268018	1.173170805		1	119.75	1.008236545
1	124.353	124353	819.2526	993.4872	993.4872	819.2526	1.212675065	1.176040045		1	120	1.012068803
1	124.642	124642	1117.741	1207.074	1207.074	1117.741	1.079922809	1.209859483		1	120.25	1.019171141
1	124.839	124839	1005.677	1079.371	1079.371	1005.677	1.073278001	1.243412921		1	120.5	1.032460309
1	125.02	125020	954.9705	1304.253	1304.253	954.9705	1.365752136	1.267521673		1	120.75	1.050499677
1	125.448	125448	969.6068	1540.797	1540.797	969.6068	1.589094672	1.342493058		1	121	1.068825977
1	125.694	125694	1182.453	1549.79	1549.79	1182.453	1.310656745	1.388210793		1	121.25	1.091147335
1	125.917	125917	1004.729	1347.08	1347.08	1004.729	1.340739642	1.407151296		1	121.5	1.110969366
1	126.223	126223	1015.108	1589.074	1589.074	1015.108	1.565423581	1.38997899		1	121.75	1.127458277
1	126.524	126524	809.3653	1041.324	1041.324	809.3653	1.286593334	1.345117462		1	122	1.142209695
1	127.032	127032	839.2971	1074.82	1074.82	839.2971	1.280619223	1.254092347		1	122.25	1.152032966
1	127.322	127322	984.7569	1069.095	1069.095	984.7569	1.085643574	1.198236735		1	122.5	1.15378934
1	127.508	127508	781.5137	980.9519	980.9519	781.5137	1.255194759	1.157403691		1	122.75	1.151041131
1	127.783	127783	831.6644	874.2443	874.2443	831.6644	1.051198416	1.104194649		1	123	1.145994377
1	128.042	128042	764.4977	869.8133	869.8133	764.4977	1.137757903	1.061100592		1	123.25	1.131485879
1	128.196	128196	1631.772	1446.345	1446.345	1631.772	0.886364639	1.036463409		1	123.5	1.111777258
1	128.361	128361	958.1625	1090.245	1090.245	958.1625	1.137849791	1.014164388		1	123.75	1.099587276
1	128.5	128500	1005.346	1049.141	1049.141	1005.346	1.043562117	0.999120461		1	124	1.096116855
1	128.709	128709	1127.854	1046.777	1046.777	1127.854	0.928113923	0.980253588		1	124.25	1.095034696
1	129.043	129043	1090.043	958.0738	958.0738	1090.043	0.878932116	0.956343843		1	124.5	1.10225079
1	129.362	129362	985.0451	948.1421	948.1421	985.0451	0.962536741	0.94394061		1	124.75	1.115596927
1	129.523	129523	1252.315	1136.638	1136.638	1252.315	0.90762947	0.940762948		1	125	1.129549732
1	129.699	129699	1371.028	1343.306	1343.306	1371.028	0.979780136	0.936336587		1	125.25	1.145922644
1	130.007	130007	1077.675	1080.011	1080.011	1077.675	1.002167629	0.931305077		1	125.5	1.162827169
1	130.157	130157	1014.096	949.7775	949.7775	1014.096	0.936575531	0.930669341		1	125.75	1.178383527
1	130.328	130328	1158.206	1067.861	1067.861	1158.206	0.921995742	0.929298606		1	126	1.182014838
1	130.543	130543	939.0391	804.6179	804.6179	939.0391	0.856852393	0.925649376		1	126.25	1.175710527
1	130.727	130727	916.9236	807.4957	807.4957	916.9236	0.88065756	0.921986534		1	126.5	1.161507302
1	130.91	130910	842.7331	846.1569	846.1569	842.7331	1.004062734	0.918775603		1	126.75	1.144707417
1	131.163	131163	1030.358	891.02	891.02	1030.358	0.864767392	0.91498877		1	127	1.12763178
1	131.344	131344	813.6759	750.6753	750.6753	813.6759	0.922572857	0.912602721		1	127.25	1.109440767
1	131.648	131648	1281.828	1167.358	1167.358	1281.828	0.910697847	0.910420689		1	127.5	1.089258996
1	131.922	131922	884.6017	865.2569	865.2569	884.6017	0.978131627	0.910151156		1	127.75	1.070740793
1	132.118	132118	901.4313	830.6728	830.6728	901.4313	0.921504279	0.910841948		1	128	1.05454376
1	132.329	132329	1136.141	916.5828	916.5828	1136.141	0.806750923	0.913249351		1	128.25	1.039706671
1	132.548	132548	953.968	898.6646	898.6646	953.968	0.942028034	0.917907437		1	128.5	1.02825384
1	132.979	132979	1078.055	1093.887	1093.887	1078.055	1.014685707	0.929190176		1	128.75	1.019943214
1	133.13	133130	1026.87	852.5324	852.5324	1026.87	0.830224274	0.932379886		1	129	1.013121275
1	133.42	133420	1270.226	1115.353	1115.353	1270.226	0.878074453	0.938403157		1	129.25	1.008879911
1	133.565	133565	1077.277	1171.139	1171.139	1077.277	1.087128937	0.941962906		1	129.5	1.00618169
1	133.954	133954	843.3251	823.5871	823.5871	843.3251	0.976595028	0.953021517		1	129.75	1.00400379
1	134.282	134282	885.3532	823.7961	823.7961	885.3532	0.930471703	0.967364957		1	130	1.002447011
1	134.556	134556	965.1395	868.7299	868.7299	965.1395	0.900108119	0.98039364		1	130.25	1.001876915
1	134.759	134759	921.6592	810.6304	810.6304	921.6592	0.87953378	0.986415023		1	130.5	1.000525743
1	135.124	135124	1032.526	1259.248	1259.248	1032.526	1.219579943	0.990540459		1	130.75	0.99869747
1	135.426	135426	932.107	875.9573	875.9573	932.107	0.939760457	0.991424228		1	131	0.997113837
1	135.77	135770	951.9086	906.6475	906.6475	951.9086	0.952452263	0.990460545		1	131.25	0.995746659
1	135.967	135967	1007.664	1111.994	1111.994	1007.664	1.103536496	0.984964332		1	131.5	0.994847478
1	136.112	136112	1060.065	1060.142	1060.142	1060.065	1.000072637	0.978394528		1	131.75	0.994404292
1	136.279	136279	1008.326	896.562	896.562	1008.326	0.889158863	0.973226431		1	132	0.994444588
1	136.423	136423	936.3303	876.2274	876.2274	936.3303	0.935810152	0.969878522		1	132.25	0.995177208
1	136.645	136645	1209.861	1111.902	1111.902	1209.861	0.919032848	0.96250413		1	132.5	0.996907225
1	136.81	136810	1014.003	960.6775	960.6775	1014.003	0.947410905	0.959138388		1	132.75	0.999312109
1	136.993	136993	1129.037	1099.022	1099.022	1129.037	0.973415397	0.959942816		1	133	1.001766341
1	137.199	137199	1033.566	1006.751	1006.751	1033.566	0.974055842	0.964149195		1	133.25	1.003763194
1	137.396	137396	892.1687	902.6052	902.6052	892.1687	1.0116979	0.968480451		1	133.5	1.005857778
1	137.718	137718	938.9181	933.9412	933.9412	938.9181	0.994699325	0.978387922		1	133.75	1.008470817
1	137.857	137857	796.6464	845.3281	845.3281	796.6464	1.061108291	0.983753648		1	134	1.01144826
1	138.112	138112	1101.102	907.8155	907.8155	1101.102	0.824460858	0.99162212		1	134.25	1.0156156
1	138.317	138317	1024.944	1077.038	1077.038	1024.944	1.050826191	0.996476688		1	134.5	1.020100372
1	138.668	138668	1004.293	885.9236	885.9236	1004.293	0.882136588	1.004504821		1	134.75	1.023308917
1	138.806	138806	1127.064	1328.272	1328.272	1127.064	1.178524023	1.006216041		1	135	1.024449003
1	139.027	139027	1412.634	1447.147	1447.147	1412.634	1.024431665	1.006544608		1	135.25	1.025123799
1	139.288	139288	1185.667	1162.342	1162.342	1185.667	0.980327529	1.00465151		1	135.5	1.025241106
1	139.438	139438	1022.685	1017.52	1017.52	1022.685	0.994949569	1.003180793		1	135.75	1.02497414
1	141.556	141556	1746.736	1513.417	1513.417	1746.736	0.866425722	0.975686321		1	136	1.022287741
1	141.737	141737	1147.248	1061.749	1061.749	1147.248	0.925474701	0.984701811		1	136.25	1.018725442
1	142.098	142098	979.796	1118.22	1118.22	979.796	1.141278389	1.014574351		1	136.5	1.016132163
1	142.436	142436	780.1943	891.4735	891.4735	780.1943	1.142630111	1.043337731		1	136.75	1.013479687
1	142.594	142594	773.9844	928.9896	928.9896	773.9844	1.200269153	1.055768235		1	137	1.013374272
1	143.011	143011	775.8433	968.8277	968.8277	775.8433	1.248741466	1.10854792		1	137.25	1.015350631
1	143.256	143256	1005.003	1005.279	1005.279	1005.003	1.000274626	1.153457814		1	137.5	1.017794007
1	143.448	143448	985.9223	876.547	876.547	985.9223	0.889062962	1.191966439		1	137.75	1.020821715
1	143.668	143668	898.0291	1181.515	1181.515	898.0291	1.315675628	1.246875733		1	138	1.024078192
1	143.904	143904	964.3625	1306.078	1306.078	964.3625	1.354343413	1.328303841		1	138.25	1.026641267
1	144.106	144106	854.9221	1367.108	1367.108	854.9221	1.599102421	1.41157025		1	138.5	1.02884157
1	144.337	144337	905.6767	1136.011	1136.011	905.6767	1.254322873	1.507819169		1	138.75	1.030693891
1	144.582	144582	779.4147	1362.649	1362.649	779.4147	1.748297793	1.618673481		1	139	1.031068536
1	144.835	144835	836.1279	1357.577	1357.577	836.1279	1.62364753	1.748056971		1	139.25	1.030467275
1	145.069	145069	887.9183	1612.902	1612.902	887.9183	1.816498207	1.863548891		1	139.5	1.029494794
1	145.221	145221	748.7044	1628.445	1628.445	748.7044	2.17501727	1.94168473		1	139.75	1.028257711
1	145.428	145428	710.6954	1585.849	1585.849	710.6954	2.231404621	2.059091519		1	140	1.027020629
1	145.636	145636	898.8936	1827.225	1827.225	898.8936	2.032748926	2.162305278		1	140.25	1.025783546
1	145.992	145992	877.1288	1796.319	1796.319	877.1288	2.047953505	2.295332847		1	140.5	1.024546463
1	146.344	146344	864.3589	2026.858	2026.858	864.3589	2.344926396	2.3929892		1	140.75	1.02330938
1	146.651	146651	786.9688	2112.992	2112.992	786.9688	2.684975567	2.442533515		1	141	1.022072297
1	146.912	146912	953.7467	3173.158	3173.158	953.7467	3.327044801	2.423308916		1	141.25	1.020835214
1	147.099	147099	804.5095	1941.734	1941.734	804.5095	2.41356255	2.384726791		1	141.5	1.019598131
1	147.363	147363	1462.374	2761.298	2761.298	1462.374	1.888229687	2.364369644		1	141.75	1.023167682
1	147.714	147714	926.2007	1616.142	1616.142	926.2007	1.744915546	2.426692969		1	142	1.031053456
1	147.88	147880	773.6728	1723.661	1723.661	773.6728	2.227894014	2.45877998		1	142.25	1.039075353
1	148.022	148022	1165.293	2901.548	2901.548	1165.293	2.489972908	2.476294802		1	142.5	1.047028275
1	148.227	148227	793.6017	2013.097	2013.097	793.6017	2.536659133	2.52722221		1	142.75	1.057373828
1	148.638	148638	985.1947	3033.542	3033.542	985.1947	3.079129435	2.719346005		1	143	1.069435573
1	148.973	148973	811.448	2456.313	2456.313	811.448	3.027073824	2.773709165		1	143.25	1.086666165
1	149.14	149140	830.6619	2521.23	2521.23	830.6619	3.035206021	2.698518031		1	143.5	1.106711713
1	149.317	149317	924.3666	2498.675	2498.675	924.3666	2.703121251	2.558348514		1	143.75	1.133480097
1	149.571	149571	858.2941	1788.14	1788.14	858.2941	2.083365131	2.372306708		1	144	1.168819076
1	149.713	149713	783.5515	1625.207	1625.207	783.5515	2.074154666	2.273256384		1	144.25	1.208345838
1	149.904	149904	865.3948	1650.539	1650.539	865.3948	1.907267065	2.088245786		1	144.5	1.250277161
1	150.158	150158	854.358	1450.234	1450.234	854.358	1.697454697	1.878743044		1	144.75	1.297169777
1	150.34	150340	943.9558	1699.21	1699.21	943.9558	1.800094877	1.807297279		1	145	1.344782223
1	150.616	150616	828.2321	1431.49	1431.49	828.2321	1.728368171	1.743759772		1	145.25	1.393818053
1	150.754	150754	706.3883	1273.31	1273.31	706.3883	1.802563831	1.705018912		1	145.5	1.445921262
1	150.964	150964	1149.854	1754.548	1754.548	1149.854	1.525887634	1.656266488		1	145.75	1.487884219
1	151.12	151120	955.2336	1699.197	1699.197	955.2336	1.77882876	1.636346863		1	146	1.523200658
1	151.365	151365	988.1544	2037.756	2037.756	988.1544	2.062183804	1.593150706		1	146.25	1.549639183
1	151.546	151546	814.6096	1129.369	1129.369	814.6096	1.386392942	1.540221505		1	146.5	1.569176713
1	151.765	151765	994.6658	1387.413	1387.413	994.6658	1.394853427	1.470769748		1	146.75	1.575686115
1	152.201	152201	1006.505	1179.479	1179.479	1006.505	1.171856076	1.347312274		1	147	1.56421662
1	152.366	152366	953.0323	1220.021	1220.021	953.0323	1.280146539	1.306514564		1	147.25	1.551992106
1	152.547	152547	905.4475	1076.189	1076.189	905.4475	1.188571397	1.256951783		1	147.5	1.557943274
1	153	153000	790.2473	1040.925	1040.925	790.2473	1.317214244	1.162538727		1	147.75	1.575080092
1	153.409	153409	760.0303	918.9241	918.9241	760.0303	1.209062454	1.163272185		1	148	1.590300797
1	153.642	153642	914.4213	1019.144	1019.144	914.4213	1.11452347	1.182021086		1	148.25	1.614846425
1	153.883	153883	1068.859	1157.141	1157.141	1068.859	1.082594617	1.196717339		1	148.5	1.659393452
1	154.24	154240	1090.337	1313.577	1313.577	1090.337	1.204744038	1.211350147		1	148.75	1.69091156
1	154.531	154531	745.2863	972.0668	972.0668	745.2863	1.30428642	1.230829687		1	149	1.700072031
1	154.679	154679	949.9087	1193.622	1193.622	949.9087	1.256564973	1.244056308		1	149.25	1.642838354
1	154.956	154956	938.4278	1440.024	1440.024	938.4278	1.53450697	1.278110996		1	149.5	1.571519384
1	155.152	155152	1035.451	1269.666	1269.666	1035.451	1.226196121	1.306994998		1	149.75	1.500277652
1	155.293	155293	879.5833	992.7355	992.7355	879.5833	1.128642961	1.327821675		1	150	1.413232202
1	155.481	155481	998.4785	1205.51	1205.51	998.4785	1.207346978	1.352632854		1	150.25	1.349788756
1	155.813	155813	808.0057	1232.916	1232.916	808.0057	1.525875374	1.395769931		1	150.5	1.322280825
1	155.959	155959	776.3458	1241.072	1241.072	776.3458	1.598607219	1.419798779		1	150.75	1.297762001
1	156.232	156232	1040.524	1499.162	1499.162	1040.524	1.440775994	1.460257614		1	151	1.276997851
1	156.414	156414	1029.591	1381.353	1381.353	1029.591	1.341652171	1.489343238		1	151.25	1.262419997
1	156.611	156611	829.5525	1402.365	1402.365	829.5525	1.690507834	1.53916675		1	151.5	1.239642737
1	156.971	156971	1048.554	1580.114	1580.114	1048.554	1.506945756	1.682542554		1	151.75	1.209854254
1	157.22	157220	1058.628	2155.563	2155.563	1058.628	2.036185516	1.800786902		1	152	1.182675763
1	157.409	157409	811.8151	1283.23	1283.23	811.8151	1.580692451	1.892977411		1	152.25	1.156362074
1	157.766	157766	1207.036	2038.707	2038.707	1207.036	1.689019217	2.151462729		1	152.5	1.131441932
1	157.944	157944	913.5693	2274.53	2274.53	913.5693	2.489718076	2.29384922		1	152.75	1.110408499
1	158.186	158186	702.0474	2041.727	2041.727	702.0474	2.908246651	2.423256972		1	153	1.090546945
1	158.325	158325	755.8763	1656.116	1656.116	755.8763	2.190988129	2.462584732		1	153.25	1.09071784
1	158.598	158598	946.4932	2672.018	2672.018	946.4932	2.823071523	2.52562514		1	153.5	1.093617793
1	158.966	158966	1124.785	2736.928	2736.928	1124.785	2.433289918	2.517596315		1	153.75	1.100483845
1	159.128	159128	1063.134	3034.169	3034.169	1063.134	2.853985481	2.469539678		1	154	1.105403462
1	159.499	159499	1170.249	3409.914	3409.914	1170.249	2.913836286	2.291563929		1	154.25	1.109408446
1	159.769	159769	1078.213	2438.655	2438.655	1078.213	2.261756258	2.091379296		1	154.5	1.11578763
1	160.004	160004	1099.079	1623.026	1623.026	1099.079	1.476714595	1.897846968		1	154.75	1.124947802
1	160.192	160192	1321.304	1813.625	1813.625	1321.304	1.372602369	1.756902621		1	155	1.137073409
1	166.141	166141	1225.799	1356.683	1356.683	1225.799	1.106774439	1.182414095		1	155.25	1.151129766
1	166.406	166406	1113.144	1134.718	1134.718	1113.144	1.01938114	1.217905341		1	155.5	1.163949606
1	166.6	166600	853.3783	1179.207	1179.207	853.3783	1.381810388	1.239531323		1	155.75	1.17633164
1	166.755	166755	937.4937	1440.107	1440.107	937.4937	1.536124456	1.253971355		1	156	1.190927613
1	166.934	166934	1127.54	1483.406	1483.406	1127.54	1.31561275	1.267450897		1	156.25	1.205130379
1	167.138	167138	842.2908	1093.602	1093.602	842.2908	1.298366312	1.278949042		1	156.5	1.223411929
1	167.374	167374	1039.259	1165.686	1165.686	1039.259	1.121651099	1.287639019		1	156.75	1.25521527
1	167.71	167710	1004.694	1202.537	1202.537	1004.694	1.196918664	1.284671681		1	157	1.29401574
1	168.001	168001	1188.675	1641.611	1641.611	1188.675	1.381042758	1.271580932		1	157.25	1.339417661
1	168.159	168159	961.3196	1284.804	1284.804	961.3196	1.336500369	1.264782146		1	157.5	1.394097388
1	168.332	168332	1146.646	1269.427	1269.427	1146.646	1.107078383	1.254713504		1	157.75	1.463097063
1	168.621	168621	1168.908	1554.199	1554.199	1168.908	1.329616189	1.228967066		1	158	1.53320399
1	169.027	169027	911.3372	1147.678	1147.678	911.3372	1.259334086	1.204258292		1	158.25	1.578020241
1	169.276	169276	1159.13	1348.572	1348.572	1159.13	1.163434645	1.192718907		1	158.5	1.601513069
1	169.465	169465	1050.225	1238.93	1238.93	1050.225	1.179680545	1.18100267		1	158.75	1.608875198
1	169.771	169771	938.1287	1049.008	1049.008	938.1287	1.118191992	1.185571617		1	159	1.603234173
1	170.117	170117	876.8687	961.5134	961.5134	876.8687	1.096530644	1.249213726		1	159.25	1.566450893
1	170.26	170260	868.7334	1105.486	1105.486	868.7334	1.272526186	1.284556717		1	159.5	1.520635336
1	170.526	170526	825.6808	1149.735	1149.735	825.6808	1.392469099	1.346007024		1	159.75	1.449979773
1	170.716	170716	805.764	1060.594	1060.594	805.764	1.316258855	1.383734968		1	160	1.37209342
1	171.049	171049	1038.365	1678.831	1678.831	1038.365	1.616802377	1.4562088		1	160.25	1.314976376
1	171.32	171320	923.0913	1745.303	1745.303	923.0913	1.890715469	1.527130411		1	160.5	1.305773644
1	171.474	171474	721.9762	1114.068	1114.068	721.9762	1.543081337	1.565023119		1	160.75	1.296570912
1	171.679	171679	798.0166	1187.263	1187.263	798.0166	1.487767297	1.61138985		1	161	1.28736818
1	171.844	171844	1018.948	1430.807	1430.807	1018.948	1.404200214	1.665241524		1	161.25	1.278165448
1	172.079	172079	860.024	1446.808	1446.808	860.024	1.682287936	1.773485164		1	161.5	1.268962716
1	172.342	172342	837.9174	1555.403	1555.403	837.9174	1.856272468	1.915740716		1	161.75	1.259759984
1	172.71	172710	914.146	2021.035	2021.035	914.146	2.210844876	2.128736031		1	162	1.250557252
1	172.912	172912	766.6374	1622.833	1622.833	766.6374	2.116819503	2.268822764		1	162.25	1.24135452
1	173.253	173253	1074.84	2854.004	2854.004	1074.84	2.655282647	2.547631533		1	162.5	1.232151788
1	173.464	173464	1160.28	3431.361	3431.361	1160.28	2.957355983	2.687881284		1	162.75	1.222949056
1	173.619	173619	868.3841	2502.317	2502.317	868.3841	2.881578555	2.772432433		1	163	1.213746324
1	173.917	173917	940.6694	2252.196	2252.196	940.6694	2.394248181	2.933705824		1	163.25	1.204543592
1	174.183	174183	892.153	3204.934	3204.934	892.153	3.592359158	3.047297143		1	163.5	1.19534086
1	174.351	174351	813.0557	2339.173	2339.173	813.0557	2.877014453	3.096013102		1	163.75	1.186138128
1	174.748	174748	867.5535	2771.803	2771.803	867.5535	3.194964921	3.1585076		1	164	1.176935396
1	175.099	175099	864.5661	2440.041	2440.041	864.5661	2.822272351	3.16117783		1	164.25	1.167732664
1	175.339	175339	1282.824	4614.251	4614.251	1282.824	3.596947828	3.097721569		1	164.5	1.158529932
1	175.517	175517	821.0479	2651.484	2651.484	821.0479	3.229390149	3.011677387		1	164.75	1.1493272
1	175.949	175949	976.6242	3145.326	3145.326	976.6242	3.220610343	2.856395964		1	165	1.140124468
1	176.407	176407	1235.899	3002.395	3002.395	1235.899	2.429320681	2.889583943		1	165.25	1.130921736
1	176.603	176603	1125.853	2043.72	2043.72	1125.853	1.815263627	2.922131294		1	165.5	1.121719004
1	177.113	177113	1271.615	3362.647	3362.647	1271.615	2.644390794	2.983954313		1	165.75	1.112516272
1	177.285	177285	1076.24	3752.839	3752.839	1076.24	3.48699082	3.016684253		1	166	1.10331354
1	177.542	177542	1363.458	4934.72	4934.72	1363.458	3.619268067	3.110031104		1	166.25	1.103687893
1	177.719	177719	1039.062	3544.079	3544.079	1039.062	3.410844589	3.144695825		1	166.5	1.115646347
1	177.911	177911	1119.42	4157.634	4157.634	1119.42	3.714096586	3.139459708		1	166.75	1.125222417
1	178.25	178250	805.8691	1960.248	1960.248	805.8691	2.432464528	3.080609249		1	167	1.131956235
1	178.467	178467	1142.567	3271.901	3271.901	1142.567	2.863640382	3.011429076		1	167.25	1.136493217
1	178.619	178619	974.9052	2526.949	2526.949	974.9052	2.591994586	2.933209343		1	167.5	1.137809524
1	178.768	178768	1118.577	3322.85	3322.85	1118.577	2.970604616	2.826390144		1	167.75	1.136416662
1	179.16	179160	1003.457	2532.269	2532.269	1003.457	2.523545105	2.529053394		1	168	1.132129688
1	179.455	179455	817.9115	1952.636	1952.636	817.9115	2.387343863	2.349149857		1	168.25	1.127502066
1	179.603	179603	776.2626	2060.195	2060.195	776.2626	2.653992347	2.258017943		1	168.5	1.119977715
1	179.758	179758	977.4579	2150.396	2150.396	977.4579	2.199988358	2.161817752		1	168.75	1.112876001
1	180.043	180043	843.3559	1445.346	1445.346	843.3559	1.713803152	1.933991973		1	169	1.107076314
1	180.213	180213	1017.635	1816.865	1816.865	1017.635	1.785379827	1.776957203		1	169.25	1.102510571
1	180.536	180536	959.8251	1330.598	1330.598	959.8251	1.386292148	1.528828788		1	169.5	1.097784387
1	180.674	180674	984.2081	1561.075	1561.075	984.2081	1.586122894	1.461929836		1	169.75	1.099207286
1	180.922	180922	1014.063	1320.586	1320.586	1014.063	1.302272147	1.372538436		1	170	1.11538303
1	181.067	181067	1173.433	1535.997	1535.997	1173.433	1.308977164	1.329217057		1	170.25	1.136116634
1	181.321	181321	2300.581	2766.874	2766.874	2300.581	1.202684887	1.295305196		1	170.5	1.158193306
1	181.497	181497	890.0493	1085.95	1085.95	890.0493	1.220100954	1.297443506		1	170.75	1.177685017
1	181.679	181679	1218.825	1599.631	1599.631	1218.825	1.312436978	1.294643509		1	171	1.198425381
1	181.992	181992	907.6632	1423.233	1423.233	907.6632	1.568018842	1.304061138		1	171.25	1.222541894
1	182.298	182298	1420.614	1840.317	1840.317	1420.614	1.295437747	1.328950556		1	171.5	1.246210858
1	182.441	182441	1458.078	2030.97	2030.97	1458.078	1.392909021	1.326249354		1	171.75	1.270476765
1	182.59	182590	948.06	1255.349	1255.349	948.06	1.324124001	1.311881378		1	172	1.309561695
1	182.991	182991	1398.083	1804.317	1804.317	1398.083	1.290565009	1.253309166		1	172.25	1.358689772
1	183.527	183527	1122.329	1297.056	1297.056	1122.329	1.155682514	1.172199243		1	172.5	1.41251791
1	183.853	183853	1197.635	1162.695	1162.695	1197.635	0.970825836	1.128459519		1	172.75	1.469424034
1	184.01	184010	1016.028	1190.055	1190.055	1016.028	1.171281697	1.10716843		1	173	1.53967603
1	184.21	184210	976.3155	1089.827	1089.827	976.3155	1.116265183	1.085409459		1	173.25	1.617592888
1	184.441	184441	939.7326	959.8213	959.8213	939.7326	1.021377039	1.070858577		1	173.5	1.679475085
1	184.951	184951	781.3099	923.1092	923.1092	781.3099	1.181489189	1.05997453		1	173.75	1.731243793
1	185.284	185284	934.0901	875.6229	875.6229	934.0901	0.937407323	1.051681254		1	174	1.779205628
1	185.483	185483	1007.482	1070.124	1070.124	1007.482	1.062176793	1.042190511		1	174.25	1.816400365
1	185.656	185656	1128.248	1213.124	1213.124	1128.248	1.075228141	1.033146286		1	174.5	1.836505251
1	185.903	185903	1062.533	1069.011	1069.011	1062.533	1.006096752	1.021669529		1	174.75	1.851392401
1	186.157	186157	869.124	890.8784	890.8784	869.124	1.02503026	1.011187224		1	175	1.852117372
1	186.472	186472	1012.714	1043.275	1043.275	1012.714	1.030177325	0.997933436		1	175.25	1.837185691
1	186.672	186672	1291.255	1257.323	1257.323	1291.255	0.973721689	0.990605367		1	175.5	1.798549156
1	186.886	186886	1284.012	1125.97	1125.97	1284.012	0.876915481	0.983752714		1	175.75	1.763491655
1	187.252	187252	1060.232	1097.636	1097.636	1060.232	1.035279071	0.972005717		1	176	1.73763395
1	187.397	187397	1084.178	1067.957	1067.957	1084.178	0.985038435	0.966939188		1	176.25	1.744539443
1	187.755	187755	1237.363	1144.579	1144.579	1237.363	0.925014729	0.952591011		1	176.5	1.754762928
1	187.917	187917	994.0609	983.7577	983.7577	994.0609	0.989635243	0.945388543		1	176.75	1.768075368
1	189.742	189742	2703.523	2177.924	2177.924	2703.523	0.805587376	0.868289044		1	177	1.779627427
1	189.932	189932	1862.853	1789.698	1789.698	1862.853	0.960729591	0.867000243		1	177.25	1.794786448
1	190.077	190077	2211.361	1876.816	1876.816	2211.361	0.848715339	0.868877871		1	177.5	1.827092862
1	190.409	190409	1182.765	1039.874	1039.874	1182.765	0.879189019	0.870078565		1	177.75	1.845799454
1	190.562	190562	1563.92	1122.009	1122.009	1563.92	0.717433756	0.866247022		1	178	1.838236255
1	190.83	190830	1071.46	901.6375	901.6375	1071.46	0.841503649	0.857883476		1	178.25	1.821692673
1	191.162	191162	942.4143	911.3127	911.3127	942.4143	0.966997954	0.847616845		1	178.5	1.788848707
1	191.466	191466	958.9518	891.0874	891.0874	958.9518	0.929230645	0.835348776		1	178.75	1.729706345
1	191.693	191693	1294.363	1163.518	1163.518	1294.363	0.898911665	0.824180411		1	179	1.657707856
1	191.84	191840	1159.077	941.7716	941.7716	1159.077	0.812518582	0.818000644		1	179.25	1.590524299
1	192.001	192001	1174.025	934.5551	934.5551	1174.025	0.796026575	0.807917748		1	179.5	1.532306678
1	192.237	192237	1257.265	995.4496	995.4496	1257.265	0.791757983	0.787883363		1	179.75	1.473352919
1	192.384	192384	1621.94	1098.221	1098.221	1621.94	0.677103345	0.780525003		1	180	1.397718622
1	192.546	192546	3571.12	2596.447	2596.447	3571.12	0.727067979	0.77880985		1	180.25	1.313921324
1	192.821	192821	1623.47	1197.268	1197.268	1623.47	0.737474668	0.782520089		1	180.5	1.240714197
1	193.22	193220	1042.613	868.9356	868.9356	1042.613	0.83342103	0.796509844		1	180.75	1.194228963
1	193.611	193611	994.2743	893.6213	893.6213	994.2743	0.898767372	0.835671229		1	181	1.161713167
1	193.813	193813	899.7303	794.9284	794.9284	899.7303	0.883518539	0.861221581		1	181.25	1.144769344
1	194.018	194018	1115.877	985.2325	985.2325	1115.877	0.882922132	0.87868202		1	181.5	1.141953453
1	194.279	194279	1060.569	902.3723	902.3723	1060.569	0.850837899	0.888257965		1	181.75	1.14171804
1	194.508	194508	1213.139	1017.349	1017.349	1213.139	0.838608766	0.893093439		1	182	1.14474165
1	194.667	194667	1213.757	1136.775	1136.775	1213.757	0.936575443	0.895780843		1	182.25	1.152492917
1	195.007	195007	875.4874	805.6149	805.6149	875.4874	0.920190171	0.896754534		1	182.5	1.150782788
1	195.154	195154	848.6131	775.4592	775.4592	848.6131	0.913795934	0.895227365		1	182.75	1.13856605
1	195.63	195630	1007.321	810.2478	810.2478	1007.321	0.804359087	0.890918347		1	183	1.124628411
1	195.811	195811	1357.923	1346.035	1346.035	1357.923	0.991245454	0.891333001		1	183.25	1.110207637
1	196.008	196008	1598.845	1298.179	1298.179	1598.845	0.811948	0.891707727		1	183.5	1.095786863
1	196.175	196175	1020.837	947.9297	947.9297	1020.837	0.928580861	0.891252023		1	183.75	1.082824225
1	196.563	196563	887.6032	761.4866	761.4866	887.6032	0.857913311	0.886277828		1	184	1.069957381
1	196.754	196754	889.4968	800.8084	800.8084	889.4968	0.900293739	0.883421475		1	184.25	1.060185728
1	196.92	196920	1144.271	947.2603	947.2603	1144.271	0.827828635	0.881748718		1	184.5	1.055119592
1	197.117	197117	915.0276	920.1584	920.1584	915.0276	1.005607263	0.877741229		1	184.75	1.053085832
1	197.254	197254	980.0398	822.1504	822.1504	980.0398	0.83889491	0.874034336		1	185	1.050985514
1	197.432	197432	1094.123	1015.294	1015.294	1094.123	0.927952342	0.872433481		1	185.25	1.048612166
1	197.73	197730	617.2633	489.5047	489.5047	617.2633	0.793024144	0.878314517		1	185.5	1.044332856
1	198.003	198003	1028.012	869.3535	869.3535	1028.012	0.845664739	0.887795674		1	185.75	1.039559176
1	198.417	198417	1046.841	884.4754	884.4754	1046.841	0.844899464	0.905997896		1	186	1.035323349
1	198.619	198619	561.7945	532.1487	532.1487	561.7945	0.94723017	0.92027142		1	186.25	1.031361949
1	198.759	198759	918.5237	951.2212	951.2212	918.5237	1.035597884	0.932403644		1	186.5	1.027410288
1	198.901	198901	814.323	687.4217	687.4217	814.323	0.844163434	0.942267814		1	186.75	1.024055895
1	199.146	199146	534.7124	549.815	549.815	534.7124	1.028244342	0.95321299		1	187	1.021001108
1	199.31	199310	575.4875	563.1031	563.1031	575.4875	0.978480158	0.959640693		1	187.25	1.017942491
1	199.576	199576	512.6657	527.0816	527.0816	512.6657	1.028119494	0.971566756		1	187.5	1.014413135
1	199.729	199729	610.6122	559.0879	559.0879	610.6122	0.91561862	0.979615977		1	187.75	1.010593754
1	200.086	200086	547.7597	509.852	509.852	547.7597	0.930795018	0.998022145		1	188	1.006435256
1	200.353	200353	576.8694	552.959	552.959	576.8694	0.95855145	1.011268641		1	188.25	1.002409309
1	200.514	200514	522.4785	549.7182	549.7182	522.4785	1.052135542	1.021325299		1	188.5	0.998383362
1	200.883	200883	526.3033	569.568	569.568	526.3033	1.082204881	1.049118538		1	188.75	0.994357415
1	201.043	201043	508.8882	543.2905	543.2905	508.8882	1.067602864	1.056375499		1	189	0.990331467
1	201.236	201236	477.7592	539.7933	539.7933	477.7592	1.129843863	1.0618111		1	189.25	0.98630552
1	201.375	201375	479.8311	535.1347	535.1347	479.8311	1.115256389	1.064611907		1	189.5	0.982279573
1	201.597	201597	563.3917	525.735	525.735	563.3917	0.933160712	1.062679027		1	189.75	0.978361771
1	201.766	201766	503.8507	525.9906	525.9906	503.8507	1.04394139	1.055445522		1	190	0.978226833
1	202.009	202009	519.9594	545.759	545.759	519.9594	1.049618489	1.03968636		1	190.25	0.978845405
1	202.179	202179	804.3224	827.0004	827.0004	804.3224	1.028195162	1.024453676		1	190.5	0.978195914
1	202.393	202393	539.0848	594.4309	594.4309	539.0848	1.102666779	1.000352985		1	190.75	0.975367644
1	202.726	202726	746.2589	662.1695	662.1695	746.2589	0.887318731	0.95244645		1	191	0.972412067
1	202.94	202940	801.077	726.4871	726.4871	801.077	0.906887977	0.914845188		1	191.25	0.969148752
1	203.187	203187	970.2389	849.0755	849.0755	970.2389	0.875120035	0.869266527		1	191.5	0.965188367
1	222.967	222967	1024.51	836.2408	836.2408	1024.51	0.816234883	0.782916509		1	191.75	0.960655352
1	225.052	225052	2632.428	1889.482	1889.482	2632.428	0.717771578	0.861453548		1	192	0.955393507
1	227.155	227155	570.7835	540.0127	540.0127	570.7835	0.946090243	0.924140741		1	192.25	0.94748471
1	227.296	227296	555.4333	610.0103	610.0103	555.4333	1.098260223	0.928733295		1	192.5	0.944459695
1	227.433	227433	580.6717	574.9018	574.9018	580.6717	0.990063404	0.933240013		1	192.75	0.945323202
1	229.526	229526	572.806	533.5239	533.5239	572.806	0.931421633	1.007602607		1	193	0.948080725
1	229.802	229802	569.142	550.1233	550.1233	569.142	0.966583559	1.018182739		1	193.25	0.952166437
1	230.056	230056	519.8543	543.2466	543.2466	519.8543	1.0449978	1.028079135		1	193.5	0.961711101
2	8.282	8282	4696.299	3363.521	3363.521	4696.299	0.716206741	0.874766626		1	193.75	0.972650859
2	8.619	8619	1326.244	1261.409	1261.409	1326.244	0.951113822	0.915933416		1	194	0.981759732
2	8.802	8802	1296.619	1311.048	1311.048	1296.619	1.011128173	0.932457327		1	194.25	0.98558879
2	9.057	9057	1445.531	1539.759	1539.759	1445.531	1.065185735	0.950243611		1	194.5	0.987773205
2	9.526	9526	1444.428	1544.974	1544.974	1444.428	1.069609562	0.972346089		1	194.75	0.988952611
2	9.79	9790	960.4779	976.3182	976.3182	960.4779	1.016492103	0.979933969		1	195	0.989225522
2	9.988	9988	1774.031	1648.612	1648.612	1774.031	0.929302814	0.981101537		1	195.25	0.988319755
2	10.155	10155	963.5985	907.9938	907.9938	963.5985	0.942294742	0.978740943		1	195.5	0.987457073
2	10.392	10392	996.4108	999.7696	999.7696	996.4108	1.003370899	0.975371681		1	195.75	0.98711327
2	10.831	10831	972.256	849.7266	849.7266	972.256	0.873974138	0.963166168		1	196	0.98730358
2	11.171	11171	1137.824	951.3273	951.3273	1137.824	0.836093543	0.952643057		1	196.25	0.986769157
2	11.589	11589	1105.952	1046.777	1046.777	1105.952	0.946494061	0.949445036		1	196.5	0.98554744
2	11.771	11771	804.0594	902.9992	902.9992	804.0594	1.123050362	0.948692799		1	196.75	0.984173562
2	11.934	11934	940.061	908.4327	908.4327	940.061	0.966355056	0.947258211		1	197	0.982892776
2	12.113	12113	1080.911	1094.575	1094.575	1080.911	1.012641189	0.944626406		1	197.25	0.980613749
2	12.43	12430	940.9961	826.3038	826.3038	940.9961	0.878116073	0.938779056		1	197.5	0.980473814
2	12.642	12642	1112.266	1008.952	1008.952	1112.266	0.907113946	0.934841451		1	197.75	0.982468817
2	13.062	13062	931.3431	758.6729	758.6729	931.3431	0.814600871	0.91337113		1	198	0.985778437
2	13.231	13231	1138.509	1008.116	1008.116	1138.509	0.885470383	0.902831561		1	198.25	0.989957771
2	13.529	13529	839.1784	805.9428	805.9428	839.1784	0.960395072	0.894381326		1	198.5	0.99499224
2	13.82	13820	784.3278	784.9259	784.9259	784.3278	1.000762564	0.909641764		1	198.75	1.002524882
2	14.048	14048	1353.333	1248.582	1248.582	1353.333	0.922597764	0.92409764		1	199	1.008268184
2	14.219	14219	1157.623	968.5011	968.5011	1157.623	0.83662911	0.932167417		1	199.25	1.01230822
2	14.55	14550	1063.673	941.8381	941.8381	1063.673	0.885458313	0.951379756		1	199.5	1.016451817
2	14.744	14744	837.266	842.6042	842.6042	837.266	1.006375752	0.960328595		1	199.75	1.021231681
2	14.912	14912	953.5423	945.7017	945.7017	953.5423	0.991777397	0.966869647		1	200	1.026144995
2	15.211	15211	877.9038	854.0432	854.0432	877.9038	0.97282094	0.978925165		1	200.25	1.030936684
2	15.383	15383	812.5439	884.609	884.609	812.5439	1.088690716	0.983991395		1	200.5	1.036384715
2	15.633	15633	900.5238	783.4665	783.4665	900.5238	0.870011986	0.9887363		1	200.75	1.043493917
2	15.814	15814	834.0328	837.0499	837.0499	834.0328	1.003617484	0.991227688		1	201	1.049335347
2	16.047	16047	925.5161	982.6954	982.6954	925.5161	1.061780989	0.993376052		1	201.25	1.0522583
2	16.354	16354	718.8464	645.3458	645.3458	718.8464	0.897752009	0.991824349		1	201.5	1.052803543
2	16.596	16596	834.2486	874.369	874.369	834.2486	1.04809166	0.988396945		1	201.75	1.049985334
2	16.797	16797	870.3637	838.2876	838.2876	870.3637	0.963146326	0.984642521		1	202	1.043939569
2	17.065	17065	1293.383	1215.497	1215.497	1293.383	0.939781179	0.977103087		1	202.25	1.034862572
2	17.503	17503	857.9174	930.176	930.176	857.9174	1.084225591	0.963902396		1	202.5	1.022855886
2	17.687	17687	1160.731	1080.409	1080.409	1160.731	0.930800504	0.95691105		1	202.75	1.008854804
2	17.978	17978	1054.292	1008.615	1008.615	1054.292	0.956675191	0.945327494		1	203	0.99190869
2	18.141	18141	1018.515	885.9862	885.9862	1018.515	0.869880365	0.941916819		1	203.25	0.978650224
2	18.535	18535	1240.949	1169.072	1169.072	1240.949	0.942079006	0.934853593		1	203.5	0.978234203
2	19.008	19008	1163.765	990.3525	990.3525	1163.765	0.850990105	0.926595536		1	203.75	0.977818181
2	19.208	19208	846.5413	811.6648	811.6648	846.5413	0.958801183	0.92399241		1	204	0.97740216
2	19.537	19537	1007.501	1005.689	1005.689	1007.501	0.998201491	0.921036836		1	204.25	0.976986139
2	19.869	19869	925.1507	845.9514	845.9514	925.1507	0.914393082	0.913135142		1	204.5	0.976570118
2	20.086	20086	784.6507	747.2527	747.2527	784.6507	0.952338028	0.907333732		1	204.75	0.976154096
2	20.279	20279	1060.428	915.9559	915.9559	1060.428	0.863760576	0.904327319		1	205	0.975738075
2	20.462	20462	1010.909	858.3181	858.3181	1010.909	0.849055751	0.902982829		1	205.25	0.975322054
2	20.628	20628	990.0576	895.0546	895.0546	990.0576	0.904042957	0.901907884		1	205.5	0.974906032
2	20.792	20792	1023.409	903.4955	903.4955	1023.409	0.882829348	0.90139433		1	205.75	0.974490011
2	21.067	21067	822.1221	766.9573	766.9573	822.1221	0.932899505	0.902963882		1	206	0.97407399
2	21.262	21262	801.4943	720.7693	720.7693	801.4943	0.899281879	0.905481491		1	206.25	0.973657969
2	21.516	21516	1085.294	951.752	951.752	1085.294	0.876953157	0.909131074		1	206.5	0.973241947
2	21.824	21824	856.6322	768.4504	768.4504	856.6322	0.897059905	0.918721011		1	206.75	0.972825926
2	22.018	22018	875.1724	891.2323	891.2323	875.1724	1.018350556	0.924561206		1	207	0.972409905
2	22.471	22471	919.2513	907.5401	907.5401	919.2513	0.987260067	0.934199588		1	207.25	0.971993884
2	22.751	22751	2262.225	1737.669	1737.669	2262.225	0.76812386	0.938595345		1	207.5	0.971577862
2	22.961	22961	1061.09	1023.221	1023.221	1061.09	0.964311227	0.939163477		1	207.75	0.971161841
2	23.28	23280	922.5326	950.5197	950.5197	922.5326	1.030337248	0.933390855		1	208	0.97074582
2	23.5	23500	868.63	775.5605	775.5605	868.63	0.89285484	0.92716459		1	208.25	0.970329799
2	23.774	23774	910.2595	922.6601	922.6601	910.2595	1.013623148	0.921410269		1	208.5	0.969913777
2	24.12	24120	893.4431	719.5154	719.5154	893.4431	0.805328733	0.915584803		1	208.75	0.969497756
2	24.308	24308	844.8907	746.7752	746.7752	844.8907	0.883871961	0.911860655		1	209	0.969081735
2	24.599	24599	875.7538	851.8202	851.8202	875.7538	0.972670858	0.907542663		1	209.25	0.968665713
2	24.829	24829	863.6388	736.6312	736.6312	863.6388	0.852938983	0.900109211		1	209.5	0.968249692
2	25.071	25071	858.321	805.8239	805.8239	858.321	0.938837451	0.893701863		1	209.75	0.967833671
2	25.416	25416	864.145	805.443	805.443	864.145	0.932069271	0.903735805		1	210	0.96741765
2	25.663	25663	1119.566	984.2921	984.2921	1119.566	0.879172912	0.915615159		1	210.25	0.967001628
2	25.904	25904	918.9122	864.8213	864.8213	918.9122	0.941135943	0.924226226		1	210.5	0.966585607
2	26.191	26191	1010.709	785.4821	785.4821	1010.709	0.777159499	0.933255855		1	210.75	0.966169586
2	26.628	26628	853.6502	885.5984	885.5984	853.6502	1.0374254	0.947729556		1	211	0.965753565
2	26.891	26891	920.9023	924.8358	924.8358	920.9023	1.004271354	0.948737152		1	211.25	0.965337543
2	27.223	27223	840.6112	857.0649	857.0649	840.6112	1.019573496	0.935306283		1	211.5	0.964921522
2	27.615	27615	895.0217	824.1298	824.1298	895.0217	0.920793094	0.912474097		1	211.75	0.964505501
2	27.79	27790	1136.686	968.9056	968.9056	1136.686	0.852395121	0.906111328		1	212	0.96408948
2	28.099	28099	1050.407	884.7756	884.7756	1050.407	0.84231693	0.89799506		1	212.25	0.963673458
2	28.312	28312	885.1191	793.0655	793.0655	885.1191	0.895998629	0.892894718		1	212.5	0.963257437
2	28.533	28533	963.2895	769.0058	769.0058	963.2895	0.798312242	0.888709128		1	212.75	0.962841416
2	28.709	28709	997.382	854.947	854.947	997.382	0.857191126	0.885643519		1	213	0.962425395
2	29.063	29063	1059.3	881.2911	881.2911	1059.3	0.831956103	0.88058316		1	213.25	0.962009373
2	29.6	29600	1418.839	1384.423	1384.423	1418.839	0.975743548	0.885999168		1	213.5	0.961593352
2	35.567	35567	1910.943	2223.94	2223.94	1910.943	1.163791908	1.111767807		1	213.75	0.961177331
2	35.788	35788	1467.495	1552.166	1552.166	1467.495	1.057697641	1.079730074		1	214	0.960761309
2	36.21	36210	1597.753	1823.242	1823.242	1597.753	1.141128823	1.029130832		1	214.25	0.960345288
2	36.473	36473	1478.689	1340.02	1340.02	1478.689	0.90622166	1.005000156		1	214.5	0.959929267
2	36.683	36683	1129.17	973.8294	973.8294	1129.17	0.862429395	0.99071404		1	214.75	0.959513246
2	36.928	36928	1069.054	1013.758	1013.758	1069.054	0.948275765	0.977910027		1	215	0.959097224
2	37.164	37164	891.7197	842.1928	842.1928	891.7197	0.944459116	0.970506296		1	215.25	0.958681203
2	37.399	37399	886.4754	876.9584	876.9584	886.4754	0.989264225	0.969023045		1	215.5	0.958265182
2	37.712	37712	939.1123	860.2956	860.2956	939.1123	0.91607319	0.969003294		1	215.75	0.957849161
2	37.919	37919	839.7043	732.0124	732.0124	839.7043	0.87175021	0.973539058		1	216	0.957433139
2	38.153	38153	695.1414	835.4989	835.4989	695.1414	1.201912158	0.986442257		1	216.25	0.957017118
2	38.543	38543	750.4628	809.69	809.69	750.4628	1.078920901	0.99980277		1	216.5	0.956601097
2	38.763	38763	1072.803	928.2857	928.2857	1072.803	0.865289993	0.995322027		1	216.75	0.956185076
2	38.964	38964	1129.848	1176.889	1176.889	1129.848	1.041634804	0.988274714		1	217	0.955769054
2	39.2	39200	1057.017	1047.404	1047.404	1057.017	0.990905539	0.977882346		1	217.25	0.955353033
2	39.564	39564	809.0246	715.6956	715.6956	809.0246	0.884640096	0.942019066		1	217.5	0.954937012
2	39.987	39987	835.185	766.511	766.511	835.185	0.917773906	0.900351972		1	217.75	0.95452099
2	40.184	40184	824.4465	813.7246	813.7246	824.4465	0.986995032	0.895743748		1	218	0.954104969
2	40.42	40420	1050.602	828.8214	828.8214	1050.602	0.788901411	0.89504285		1	218.25	0.953688948
2	40.66	40660	909.0565	808.2035	808.2035	909.0565	0.889057501	0.894773419		1	218.5	0.953272927
2	40.851	40851	963.0029	817.5071	817.5071	963.0029	0.848914474	0.896753024		1	218.75	0.952856905
2	41.293	41293	940.1336	837.5078	837.5078	940.1336	0.890839132	0.911359866		1	219	0.952440884
2	41.458	41458	983.0401	891.02	891.02	983.0401	0.906392323	0.913091182		1	219.25	0.952024863
2	41.622	41622	786.1971	805.4169	805.4169	786.1971	1.024446541	0.912320895		1	219.5	0.951608842
2	41.984	41984	946.674	904.5737	904.5737	946.674	0.955528197	0.909862354		1	219.75	0.95119282
2	42.267	42267	1005.321	897.7747	897.7747	1005.321	0.893022925	0.905920651		1	220	0.950776799
2	42.449	42449	1185.618	1087.572	1087.572	1185.618	0.917303887	0.897870789		1	220.25	0.950360778
2	42.676	42676	1136.099	1009.442	1009.442	1136.099	0.888515878	0.886420034		1	220.5	0.949944757
2	42.86	42860	3183.286	2232.943	2232.943	3183.286	0.701458493	0.880916625		1	220.75	0.949528735
2	43.205	43205	920.2718	871.6099	871.6099	920.2718	0.947122252	0.868850447		1	221	0.949112714
2	43.659	43659	818.0687	740.4134	740.4134	818.0687	0.905074843	0.859398121		1	221.25	0.948696693
2	43.848	43848	1273.16	1075.127	1075.127	1273.16	0.844455528	0.860069498		1	221.5	0.948280671
2	44.063	44063	922.752	744.9755	744.9755	922.752	0.807340976	0.862861794		1	221.75	0.94786465
2	44.309	44309	907.8471	811.0483	811.0483	907.8471	0.893375437	0.866923493		1	222	0.947448629
2	44.495	44495	952.3201	805.7814	805.7814	952.3201	0.846124533	0.868546052		1	222.25	0.947032608
2	44.685	44685	849.3082	789.092	789.092	849.3082	0.929099707	0.869208206		1	222.5	0.946616586
2	45.013	45013	952.2431	892.5502	892.5502	952.2431	0.937313381	0.875398936		1	222.75	0.946200565
2	45.221	45221	981.2607	734.3987	734.3987	981.2607	0.748423635	0.894182589		1	223	0.946313288
2	45.481	45481	996.2166	931.884	931.884	996.2166	0.93542308	0.918831235		1	223.25	0.949902903
2	45.655	45655	1104.816	934.764	934.764	1104.816	0.846081157	0.92613907		1	223.5	0.953492518
2	45.878	45878	990.1276	986.3819	986.3819	990.1276	0.996216952	0.936138842		1	223.75	0.957082132
2	46.081	46081	762.2187	724.3324	724.3324	762.2187	0.950294712	0.942181794		1	224	0.960671747
2	46.255	46255	840.168	827.3487	827.3487	840.168	0.98474198	0.94476201		1	224.25	0.964261362
2	46.518	46518	774.1555	810.3989	810.3989	774.1555	1.046816693	0.947120756		1	224.5	0.967850977
2	46.709	46709	781.9009	794.7689	794.7689	781.9009	1.016457329	0.946913195		1	224.75	0.971440592
2	46.973	46973	1127.132	965.412	965.412	1127.132	0.856520798	0.944147633		1	225	0.975030207
2	47.17	47170	1120.525	854.1242	854.1242	1120.525	0.762253586	0.941242446		1	225.25	0.978026648
2	47.472	47472	918.9271	885.5446	885.5446	918.9271	0.963672309	0.930365469		1	225.5	0.980867305
2	47.964	47964	1029.689	1037.018	1037.018	1029.689	1.007117683	0.905699303		1	225.75	0.983707963
2	48.177	48177	1289.649	1094.091	1094.091	1289.649	0.848363392	0.896107587		1	226	0.986548621
2	48.589	48589	836.8835	744.9755	744.9755	836.8835	0.890178263	0.874900416		1	226.25	0.989389279
2	48.779	48779	973.2972	924.2726	924.2726	973.2972	0.94963039	0.870567158		1	226.5	0.992229937
2	49.306	49306	1136.995	856.9049	856.9049	1136.995	0.75365758	0.872926888		1	226.75	0.995070595
2	49.778	49778	1307.445	1107.404	1107.404	1307.445	0.846998535	0.881657146		1	227	0.997911253
2	50.097	50097	1121.135	964.0464	964.0464	1121.135	0.859884314	0.889385422		1	227.25	1.000851961
2	50.66	50660	1009.706	994.6467	994.6467	1009.706	0.985085461	0.913148454		1	227.5	1.004048397
2	50.908	50908	907.9045	955.5898	955.5898	907.9045	1.052522374	0.92686947		1	227.75	1.007434223
2	51.08	51080	911.7198	899.7865	899.7865	911.7198	0.98691122	0.936331345		1	228	1.010820049
2	51.307	51307	1572.698	1301.758	1301.758	1572.698	0.827722805	0.948730305		1	228.25	1.014205876
2	51.694	51694	1008.065	893.6213	893.6213	1008.065	0.886471904	0.97023708		1	228.5	1.017591702
2	51.934	51934	897.6709	839.7984	839.7984	897.6709	0.935530382	0.983956887		1	228.75	1.020977529
2	52.209	52209	911.4078	963.0902	963.0902	911.4078	1.05670612	1.00011261		1	229	1.024363355
2	52.422	52422	832.6701	897.1478	897.1478	832.6701	1.077434869	1.012129926		1	229.25	1.027749181
2	52.585	52585	823.0016	776.5668	776.5668	823.0016	0.943578725	1.024545139		1	229.5	1.031135008
2	52.872	52872	837.4572	834.0971	834.0971	837.4572	0.995987735	1.053686467		1	229.75	1.03476031
2	53.074	53074	802.1174	891.3404	891.3404	802.1174	1.111234341	1.068620269		1	230	1.038460836
2	53.255	53255	775.1963	929.3683	929.3683	775.1963	1.198881238	1.074535851		2	9	1.008107053
2	53.492	53492	1042.989	1057.927	1057.927	1042.989	1.014322299	1.077410891		2	9.25	1.013089653
2	53.781	53781	871.1624	983.1798	983.1798	871.1624	1.128583832	1.078909237		2	9.5	1.017580699
2	53.97	53970	781.037	816.7191	816.7191	781.037	1.045685544	1.076756878		2	9.75	1.020501934
2	54.341	54341	896.7363	898.4449	898.4449	896.7363	1.001905354	1.066825389		2	10	1.021320582
2	54.654	54654	854.9901	899.9531	899.9531	854.9901	1.052588913	1.060250482		2	10.25	1.019970597
2	54.946	54946	793.3693	875.9431	875.9431	793.3693	1.104079903	1.051753115		2	10.5	1.018056485
2	55.259	55259	869.7653	932.4653	932.4653	869.7653	1.072088413	1.0491866		2	10.75	1.015406942
2	55.511	55511	915.2481	905.5317	905.5317	915.2481	0.989383862	1.053801889		2	11	1.012554646
2	55.694	55694	919.6727	1003.047	1003.047	919.6727	1.090656491	1.058622255		2	11.25	1.010306811
2	55.903	55903	872.1578	884.4523	884.4523	872.1578	1.014096646	1.065078229		2	11.5	1.009577716
2	56.173	56173	878.9227	996.4917	996.4917	878.9227	1.133764892	1.069725188		2	11.75	1.0090645
2	56.357	56357	895.775	931.5724	931.5724	895.775	1.039962491	1.07299843		2	12	1.008114666
2	56.549	56549	959.6621	1055.888	1055.888	959.6621	1.100270606	1.082432392		2	12.25	1.006518057
2	56.864	56864	795.9694	944.3771	944.3771	795.9694	1.186449002	1.110770237		2	12.5	1.00475681
2	57.104	57104	811.2136	857.681	857.681	811.2136	1.057281337	1.137223426		2	12.75	1.001646928
2	57.412	57412	745.6571	837.4614	837.4614	745.6571	1.123118656	1.180992753		2	13	0.996775361
2	57.626	57626	743.9867	872.4464	872.4464	743.9867	1.172663974	1.216256251		2	13.25	0.99134428
2	57.794	57794	1090.966	1359.413	1359.413	1090.966	1.24606358	1.243172797		2	13.5	0.98864199
2	58.08	58080	998.5474	1344.958	1344.958	998.5474	1.346914528	1.305348799		2	13.75	0.992746321
2	58.305	58305	844.2957	1220.799	1220.799	844.2957	1.445937721	1.350970391		2	14	0.998495945
2	58.739	58739	775.646	970.0815	970.0815	775.646	1.250675566	1.391020231		2	14.25	1.003418023
2	58.986	58986	1091.108	1631.272	1631.272	1091.108	1.495060067	1.413657148		2	14.5	1.008949379
2	59.165	59165	875.622	1435.06	1435.06	875.622	1.638903545	1.440324671		2	14.75	1.01355589
2	59.341	59341	789.6462	1251.348	1251.348	789.6462	1.584694513	1.459483081		2	15	1.017312711
2	59.624	59624	897.715	1210.585	1210.585	897.715	1.348518182	1.494382067		2	15.25	1.020993518
2	60.08	60080	1182.134	1497.279	1497.279	1182.134	1.266589913	1.666416963		2	15.5	1.023333292
2	60.534	60534	986.505	1775.723	1775.723	986.505	1.800014192	1.885762954		2	15.75	1.024909408
2	60.819	60819	1262.375	2585.696	2585.696	1262.375	2.048278839	2.011274942		2	16	1.025898948
2	61.01	61010	1374.551	2567.31	2567.31	1374.551	1.867744449	2.094364645		2	16.25	1.025673024
2	61.515	61515	993.4496	2589.109	2589.109	993.4496	2.606180525	2.348958616		2	16.5	1.024684439
2	61.997	61997	959.0722	2949.338	2949.338	959.0722	3.075199135	2.542879796		2	16.75	1.023069667
2	62.268	62268	1257.847	3290.806	3290.806	1257.847	2.61622121	2.592997774		2	17	1.020558117
2	62.519	62519	915.6729	2444.784	2444.784	915.6729	2.669931588	2.613912832		2	17.25	1.017735713
2	62.86	62860	1047.249	2769.112	2769.112	1047.249	2.644177268	2.643850174		2	17.5	1.014863597
2	63.063	63063	988.8358	2298.03	2298.03	988.8358	2.323975325	2.666819425		2	17.75	1.011208178
2	63.365	63365	882.5908	1514.702	1514.702	882.5908	1.716199625	2.686324803		2	18	1.007573125
2	63.734	63734	870.3542	2924.429	2924.429	870.3542	3.360044681	2.724256298		2	18.25	1.005703634
2	63.897	63897	1157.072	3261.057	3261.057	1157.072	2.818369989	2.742180005		2	18.5	1.003995247
2	64.213	64213	1132.355	2998.739	2998.739	1132.355	2.648232224	2.743103073		2	18.75	1.002325221
2	64.397	64397	905.2109	2400.041	2400.041	905.2109	2.651361136	2.719788659		2	19	1.00066144
2	64.858	64858	877.4606	2841.908	2841.908	877.4606	3.238787018	2.627414066		2	19.25	0.999472094
2	65.268	65268	981.2607	2463.218	2463.218	981.2607	2.510258487	2.490841496		2	19.5	0.998615992
2	65.445	65445	861.9365	2192.999	2192.999	861.9365	2.544269792	2.394057461		2	19.75	0.996556871
2	65.731	65731	873.9524	1622.95	1622.95	873.9524	1.857023334	2.175915649		2	20	0.994142247
2	66.116	66116	1232.934	2166.634	2166.634	1232.934	1.757299255	1.910824223		2	20.25	0.992292017
2	66.542	66542	973.1854	1427.879	1427.879	973.1854	1.46722197	1.686085724		2	20.5	0.991513516
2	66.717	66717	893.0167	1441.855	1441.855	893.0167	1.614589066	1.605875562		2	20.75	0.991051933
2	66.916	66916	941.5371	1332.708	1332.708	941.5371	1.41545989	1.541494636		2	21	0.991454327
2	67.236	67236	920.278	1570.27	1570.27	920.278	1.706299618	1.476748305		2	21.25	0.992500718
2	67.534	67534	972.6143	1673.104	1673.104	972.6143	1.720213244	1.423768282		2	21.5	0.99386332
2	67.871	67871	924.4535	1146.964	1146.964	924.4535	1.240694097	1.368184935		2	21.75	0.996728238
2	68.061	68061	868.3259	1040.953	1040.953	868.3259	1.198804504	1.344260471		2	22	0.999626181
2	68.38	68380	794.1936	1102.574	1102.574	794.1936	1.388293736	1.3008421		2	22.25	1.001714363
2	68.62	68620	1148.451	1309.562	1309.562	1148.451	1.14028548	1.25613443		2	22.5	1.003680319
2	68.878	68878	891.5573	1021.312	1021.312	891.5573	1.14553714	1.203976692		2	22.75	1.0051764
2	69.123	69123	1103.584	1561.911	1561.911	1103.584	1.415307761	1.164371035		2	23	1.005129928
2	69.487	69487	1063.154	1144.523	1144.523	1063.154	1.076535478	1.13456832		2	23.25	1.003405434
2	69.728	69728	852.2906	870.9927	870.9927	852.2906	1.021943337	1.12039582		2	23.5	1.000825116
2	69.95	69950	1222.368	1366.724	1366.724	1222.368	1.118095369	1.108798656		2	23.75	0.998823767
2	70.229	70229	776.0406	924.1061	924.1061	776.0406	1.190796074	1.100432779		2	24	0.997181188
2	70.562	70562	1205.586	1070.81	1070.81	1205.586	0.888207063	1.090726066		2	24.25	0.9954294
2	70.891	70891	831.1818	990.1046	990.1046	831.1818	1.19120101	1.087901966		2	24.5	0.993905439
2	71.135	71135	964.6344	1099.335	1099.335	964.6344	1.139639018	1.086874501		2	24.75	0.991485187
2	71.553	71553	1004.092	1171.959	1171.959	1004.092	1.167182888	1.082580517		2	25	0.988786095
2	71.835	71835	1073.264	1092.54	1092.54	1073.264	1.017960166	1.078459511		2	25.25	0.990053993
2	72.007	72007	1071.54	1084.65	1084.65	1071.54	1.012234728	1.071849216		2	25.5	0.993434319
2	72.239	72239	987.1678	1005.19	1005.19	987.1678	1.018256471	1.054255649		2	25.75	0.997607556
2	72.467	72467	1092.974	1131.85	1131.85	1092.974	1.035569007	1.035313425		2	26	1.000856373
2	72.654	72654	916.8759	995.9208	995.9208	916.8759	1.086211122	1.020544318		2	26.25	1.00389192
2	72.84	72840	959.6621	1036.359	1036.359	959.6621	1.079920735	1.003297259		2	26.5	1.007048214
2	73.164	73164	704.6742	689.553	689.553	704.6742	0.978541573	0.976481318		2	26.75	1.008842405
2	73.336	73336	929.7892	830.4671	830.4671	929.7892	0.89317783	0.964209754		2	27	1.007367459
2	73.599	73599	950.0999	859.0107	859.0107	950.0999	0.904126713	0.943331226		2	27.25	1.003329167
2	73.899	73899	1248.18	1138.724	1138.724	1248.18	0.91230752	0.924852172		2	27.5	0.997778556
2	74.085	74085	968.2033	947.9297	947.9297	968.2033	0.979060596	0.918836325		2	27.75	0.993354242
2	74.357	74357	1082.823	953.196	953.196	1082.823	0.880287914	0.914547495		2	28	0.990697263
2	74.551	74551	995.2705	941.7716	941.7716	995.2705	0.946246875	0.913698345		2	28.25	0.988327762
2	74.931	74931	956.584	858.2776	858.2776	956.584	0.897231817	0.922648842		2	28.5	0.986404592
2	75.148	75148	945.5738	849.187	849.187	945.5738	0.898065281	0.929232596		2	28.75	0.984774367
2	75.615	75615	1153.505	1147.923	1147.923	1153.505	0.995160836	0.950526326		2	29	0.983412115
2	75.843	75843	956.9786	944.1681	944.1681	956.9786	0.986613598	0.962106257		2	29.25	0.983787757
2	76.024	76024	880.1046	833.1688	833.1688	880.1046	0.946670203	0.967654849		2	29.5	0.984748892
2	76.197	76197	937.9282	943.0457	943.0457	937.9282	1.005456175	0.971556396		2	29.75	0.987296752
2	76.363	76363	1142.109	925.0417	925.0417	1142.109	0.809941696	0.975859593		2	30	0.990902431
2	76.645	76645	777.8997	799.4043	799.4043	777.8997	1.027644438	0.979237404		2	30.25	0.994508109
2	76.812	76812	732.017	786.9685	786.9685	732.017	1.075068612	0.97629072		2	30.5	0.998113787
2	77.203	77203	808.1885	810.2708	810.2708	808.1885	1.002576503	0.960851133		2	30.75	1.001719465
2	77.392	77392	879.2364	841.5593	841.5593	879.2364	0.95714793	0.954327951		2	31	1.005325143
2	77.644	77644	785.8373	745.8364	745.8364	785.8373	0.949097733	0.939270609		2	31.25	1.008930821
2	77.819	77819	974.8741	815.8265	815.8265	974.8741	0.83685319	0.930628268		2	31.5	1.0125365
2	78.296	78296	7589.466	7020.491	7020.491	7589.466	0.925030957	0.920663544		2	31.75	1.016142178
2	78.611	78611	1046.678	916.5515	916.5515	1046.678	0.875676665	0.91649443		2	32	1.019747856
2	78.816	78816	899.1653	860.5764	860.5764	899.1653	0.957083642	0.917097991		2	32.25	1.023353534
2	78.999	78999	1013.42	870.2306	870.2306	1013.42	0.858706755	0.922014349		2	32.5	1.026959212
2	79.426	79426	818.4315	795.6749	795.6749	818.4315	0.972194863	0.94593238		2	32.75	1.03056489
2	79.821	79821	820.2423	886.4213	886.4213	820.2423	1.080682257	0.964558749		2	33	1.034170569
2	80.021	80021	804.0692	767.7792	767.7792	804.0692	0.954867069	0.970873419		2	33.25	1.037776247
2	80.382	80382	952.2431	881.0564	881.0564	952.2431	0.925243144	0.984105995		2	33.5	1.041381925
2	80.586	80586	938.8256	907.5967	907.5967	938.8256	0.966736207	0.988083112		2	33.75	1.044987603
2	80.774	80774	935.2739	911.9853	911.9853	935.2739	0.975099701	0.988542879		2	34	1.048593281
2	81.179	81179	869.5057	941.4624	941.4624	869.5057	1.082755869	0.98481595		2	34.25	1.05219896
2	81.507	81507	851.928	783.578	783.578	851.928	0.919770215	0.976171685		2	34.5	1.055804638
2	81.731	81731	838.1347	766.9573	766.9573	838.1347	0.915076419	0.967375915		2	34.75	1.059410316
2	82.122	82122	802.2835	852.6352	852.6352	802.2835	1.062760483	0.951600912		2	35	1.063015994
2	82.65	82650	1033.904	919.5554	919.5554	1033.904	0.889401144	0.916515637		2	35.25	1.066621672
2	82.955	82955	823.4371	740.4566	740.4566	823.4371	0.899226668	0.89912622		2	35.5	1.07022735
2	83.276	83276	976.3155	848.0377	848.0377	976.3155	0.868610301	0.88857724		2	35.75	1.061081139
2	83.518	83518	830.3023	744.175	744.175	830.3023	0.896269949	0.881806561		2	36	1.049291647
2	83.847	83847	975.7203	833.1076	833.1076	975.7203	0.853838544	0.877396363		2	36.25	1.038294453
2	84.034	84034	978.404	861.2387	861.2387	978.404	0.880248548	0.8800921		2	36.5	1.029794949
2	84.394	84394	3312.086	2514.87	2514.87	3312.086	0.759300936	0.89015988		2	36.75	1.02371468
2	84.73	84730	779.1976	813.5561	813.5561	779.1976	1.04409472	0.902083551		2	37	1.01930766
2	85.054	85054	912.4249	792.1357	792.1357	912.4249	0.868165369	0.919098881		2	37.25	1.017139549
2	85.366	85366	762.4927	742.5874	742.5874	762.4927	0.973894439	0.930533065		2	37.5	1.016778633
2	85.685	85685	956.14	930.3755	930.3755	956.14	0.973053632	0.939170814		2	37.75	1.017090931
2	85.924	85924	903.9304	866.083	866.083	903.9304	0.958130183	0.945433726		2	38	1.020205087
2	86.197	86197	948.1743	819.9047	819.9047	948.1743	0.864719388	0.946447683		2	38.25	1.024687747
2	86.504	86504	840.9573	797.0467	797.0467	840.9573	0.947784983	0.936235969		2	38.5	1.027952407
2	86.88	86880	963.697	830.5177	830.5177	963.697	0.861803762	0.91497668		2	38.75	1.02690685
2	87.154	87154	855.3231	740.6763	740.6763	855.3231	0.865960828	0.899426952		2	39	1.023515282
2	87.344	87344	811.9421	918.3069	918.3069	811.9421	1.131000474	0.885726505		2	39.25	1.018280285
2	87.553	87553	931.9067	823.3952	823.3952	931.9067	0.883559695	0.871022256		2	39.5	1.008891098
2	87.727	87727	1126.158	896.0898	896.0898	1126.158	0.795705221	0.860480933		2	39.75	0.999503451
2	87.962	87962	1089.18	854.725	854.725	1089.18	0.784741732	0.841071954		2	40	0.990488546
2	88.418	88418	967.8023	747.0468	747.0468	967.8023	0.771900211	0.810986137		2	40.25	0.988773146
2	89.37	89370	998.4049	738.1564	738.1564	998.4049	0.739335714	0.825457069		2	40.5	0.988546455
2	89.678	89678	1171.508	905.8845	905.8845	1171.508	0.773263606	0.840165261		2	40.75	0.988833558
2	89.889	89889	1029.43	912.5469	912.5469	1029.43	0.886458428	0.850752916		2	41	0.991109568
2	90.119	90119	1010.151	958.4623	958.4623	1010.151	0.948830719	0.864581208		2	41.25	0.994258864
2	90.494	90494	865.1475	783.9956	783.9956	865.1475	0.90619877	0.890333178		2	41.5	0.995385303
2	90.724	90724	947.6948	765.1721	765.1721	947.6948	0.807403502	0.902011485		2	41.75	0.994835502
2	90.936	90936	876.0482	899.4246	899.4246	876.0482	1.02668392	0.904459609		2	42	0.99414476
2	91.181	91181	861.8048	816.057	816.057	861.8048	0.946916285	0.905239134		2	42.25	0.992817437
2	91.389	91389	1011.949	869.9642	869.9642	1011.949	0.859691743	0.903206734		2	42.5	0.988678008
2	91.577	91577	954.2074	869.9181	869.9181	954.2074	0.91166564	0.89589953		2	42.75	0.98445008
2	91.795	91795	943.1912	888.067	888.067	943.1912	0.941555646	0.892635272		2	43	0.981329483
2	91.985	91985	1029.985	890.2515	890.2515	1029.985	0.864334432	0.897478797		2	43.25	0.978239319
2	92.305	92305	745.2594	657.8666	657.8666	745.2594	0.882735058	0.909966634		2	43.5	0.976255226
2	92.513	92513	920.44	736.4927	736.4927	920.44	0.800152862	0.918134127		2	43.75	0.975116563
2	92.891	92891	705.7964	627.3556	627.3556	705.7964	0.888862	0.941383134		2	44	0.976001762
2	93.134	93134	847.6158	928.2928	928.2928	847.6158	1.095181095	0.959536625		2	44.25	0.977490591
2	93.328	93328	856.6575	862.3527	862.3527	856.6575	1.006648165	0.970505042		2	44.5	0.978487067
2	93.746	93746	806.8403	871.1984	871.1984	806.8403	1.079765599	0.998171101		2	44.75	0.97920048
2	94.062	94062	912.5827	806.4508	806.4508	912.5827	0.883701609	1.012472246		2	45	0.980999133
2	94.295	94295	891.0055	855.9724	855.9724	891.0055	0.960681387	1.009089476		2	45.25	0.989300758
2	94.636	94636	803.4477	883.1984	883.1984	803.4477	1.099260599	0.992359554		2	45.5	0.997952721
2	94.854	94854	844.2793	827.0644	827.0644	844.2793	0.979609947	0.98111391		2	45.75	1.002058059
2	95.252	95252	797.6785	764.4203	764.4203	797.6785	0.95830626	0.949698165		2	46	1.005630365
2	95.681	95681	1088.561	929.7003	929.7003	1088.561	0.854063576	0.915487848		2	46.25	1.007504781
2	95.891	95891	1406.408	1434.25	1434.25	1406.408	1.019796531	0.902886213		2	46.5	1.008370633
2	96.055	96055	983.0911	875.63	875.63	983.0911	0.890690598	0.891481168		2	46.75	1.008189329
2	96.289	96289	1309.519	1016.996	1016.996	1309.519	0.77661798	0.88128217		2	47	1.007147072
2	96.459	96459	1117.741	1043.82	1043.82	1117.741	0.933865717	0.880540573		2	47.25	1.005093103
2	96.67	96670	870.7713	727.1346	727.1346	870.7713	0.835046585	0.882459576		2	47.5	1.001510154
2	96.927	96927	666.6764	559.4406	559.4406	666.6764	0.839148648	0.895567046		2	47.75	0.996732487
2	97.185	97185	858.5183	803.3161	803.3161	858.5183	0.935700613	0.918145781		2	48	0.992024846
2	97.413	97413	900.6155	824.6111	824.6111	900.6155	0.915608381	0.932721377		2	48.25	0.98755421
2	97.635	97635	796.7402	823.4728	823.4728	796.7402	1.033552468	0.945076668		2	48.5	0.982648917
2	97.847	97847	814.2211	765.199	765.199	814.2211	0.939792644	0.96032614		2	48.75	0.979502961
2	98.101	98101	1064.081	993.9084	993.9084	1064.081	0.934053329	0.972659327		2	49	0.979628057
2	98.465	98465	774.5225	864.4762	864.4762	774.5225	1.116140848	0.972549668		2	49.25	0.980054765
2	98.705	98705	916.4749	837.7202	837.7202	916.4749	0.914067805	0.967243167		2	49.5	0.981518159
2	98.988	98988	1155.113	1108.146	1108.146	1155.113	0.959339909	0.960353243		2	49.75	0.983280802
2	99.276	99276	1386.142	1174.984	1174.984	1386.142	0.847664958	0.947217553		2	50	0.985528362
2	99.439	99439	933.6738	826.7642	826.7642	933.6738	0.88549577	0.939614638		2	50.25	0.988885784
2	99.718	99718	737.4994	823.6785	823.6785	737.4994	1.116853112	0.928349929		2	50.5	0.992908069
2	100.021	100021	922.9911	790.97	790.97	922.9911	0.856963843	0.913678908		2	50.75	0.99738042
2	100.358	100358	884.9968	740.4639	740.4639	884.9968	0.836685398	0.898634665		2	51	1.002641814
2	100.63	100630	948.2094	862.4607	862.4607	948.2094	0.90956776	0.88493348		2	51.25	1.007858921
2	100.91	100910	926.4998	898.0275	898.0275	926.4998	0.969268963	0.869330792		2	51.5	1.013134183
2	101.168	101168	1045.415	864.4031	864.4031	1045.415	0.826851633	0.860880233		2	51.75	1.018464131
2	101.624	101624	1182.679	952.2497	952.2497	1182.679	0.805163278	0.861776545		2	52	1.023951675
2	101.81	101810	1325.336	1000.592	1000.592	1325.336	0.754972324	0.864785923		2	52.25	1.029513797
2	101.993	101993	1007.953	967.3435	967.3435	1007.953	0.959710919	0.868360567		2	52.5	1.035477541
2	102.178	102178	943.6916	755.3536	755.3536	943.6916	0.800424206	0.875803524		2	52.75	1.044331747
2	102.522	102522	816.2929	823.5871	823.5871	816.2929	1.008935763	0.893443414		2	53	1.052660939
2	102.691	102691	1099.461	1076.751	1076.751	1099.461	0.979344424	0.901557919		2	53.25	1.056939001
2	102.926	102926	884.2859	721.7192	721.7192	884.2859	0.816160475	0.918592972		2	53.5	1.058113034
2	103.259	103259	857.1464	776.1586	776.1586	857.1464	0.905514624	0.934768874		2	53.75	1.05860711
2	103.49	103490	862.0022	757.2329	757.2329	862.0022	0.878458199	0.927646525		2	54	1.057541795
2	103.723	103723	746.6406	808.5406	808.5406	746.6406	1.08290468	0.911211015		2	54.25	1.05499074
2	104.003	104003	997.7834	873.9824	873.9824	997.7834	0.875923973	0.898381264		2	54.5	1.052788999
2	104.289	104289	1086.368	977.3174	977.3174	1086.368	0.899619098	0.897147796		2	54.75	1.050490971
2	104.481	104481	939.964	764.6228	764.6228	939.964	0.813459664	0.89730776		2	55	1.048147999
2	104.701	104701	834.8723	758.3013	758.3013	834.8723	0.908284177	0.898877024		2	55.25	1.047366589
2	104.869	104869	824.1269	734.6044	734.6044	824.1269	0.891372918	0.901894043		2	55.5	1.049020957
2	105.101	105101	1267.145	979.1452	979.1452	1267.145	0.772717566	0.906780972		2	55.75	1.051594609
2	105.374	105374	824.0455	854.0711	854.0711	824.0455	1.036436823	0.917907432		2	56	1.054032539
2	105.615	105615	751.9681	772.8051	772.8051	751.9681	1.027709952	0.932619779		2	56.25	1.055689669
2	105.901	105901	782.743	711.5843	711.5843	782.743	0.909090596	0.943307896		2	56.5	1.059093602
2	106.133	106133	1063.332	944.795	944.795	1063.332	0.888523058	0.941142491		2	56.75	1.066904097
2	106.368	106368	878.3113	872.6047	872.6047	878.3113	0.993502759	0.936910077		2	57	1.076527474
2	106.549	106549	775.3747	739.3946	739.3946	775.3747	0.9535965	0.932342689		2	57.25	1.088805867
2	106.844	106844	741.5104	628.4005	628.4005	741.5104	0.84746013	0.91820073		2	57.5	1.103108963
2	107.083	107083	790.9132	746.5358	746.5358	790.9132	0.943890935	0.90917604		2	57.75	1.118596483
2	107.249	107249	967.535	809.0317	809.0317	967.535	0.836178226	0.906988443		2	58	1.138354868
2	107.452	107452	849.9853	787.3515	787.3515	849.9853	0.926311902	0.904483689		2	58.25	1.158123871
2	107.756	107756	935.3741	876.0248	876.0248	935.3741	0.9365502	0.899623649		2	58.5	1.169234242
2	108.056	108056	876.6713	779.0745	779.0745	876.6713	0.88867344	0.896003867		2	58.75	1.178025668
2	108.262	108262	796.3641	732.0542	732.0542	796.3641	0.919245606	0.89264452		2	59	1.187065363
2	108.535	108535	907.0449	778.0707	778.0707	907.0449	0.857808362	0.88627559		2	59.25	1.199962648
2	108.748	108748	890.2565	830.9745	830.9745	890.2565	0.933410203	0.880724069		2	59.5	1.211212778
2	109.092	109092	972.256	813.2512	813.2512	972.256	0.836457888	0.872892027		2	59.75	1.235161832
2	109.265	109265	964.1934	806.5047	806.5047	964.1934	0.836455321	0.869465522		2	60	1.271114498
2	109.702	109702	1150.048	1024.25	1024.25	1150.048	0.890615	0.860278562		2	60.25	1.313927842
2	110.075	110075	1018.344	850.5454	850.5454	1018.344	0.83522405	0.855757992		2	60.5	1.359969742
2	110.487	110487	986.1165	875.107	875.107	986.1165	0.887427601	0.860785467		2	60.75	1.402491914
2	110.693	110693	890.3601	747.1529	747.1529	890.3601	0.839158111	0.862509789		2	61	1.444089668
2	110.856	110856	1055.636	816.6908	816.6908	1055.636	0.773648114	0.862479663		2	61.25	1.491869848
2	111.049	111049	881.8015	840.0965	840.0965	881.8015	0.952704775	0.862904608		2	61.5	1.539913512
2	111.237	111237	936.5247	825.6162	825.6162	936.5247	0.881574399	0.863112369		2	61.75	1.578836187
2	111.759	111759	884.7716	764.534	764.534	884.7716	0.864103233	0.861093128		2	62	1.616928073
2	112.062	112062	1065.038	912.0785	912.0785	1065.038	0.856381181	0.859503421		2	62.25	1.634552038
2	112.559	112559	1002.238	862.5585	862.5585	1002.238	0.860632405	0.859037005		2	62.5	1.643190034
2	112.753	112753	947.9055	748.8823	748.8823	947.9055	0.790038986	0.859639893		2	62.75	1.651524082
2	113.114	113114	915.2218	795.0843	795.0843	915.2218	0.868734005	0.861329376		2	63	1.661243644
2	113.361	113361	821.6592	787.999	787.999	821.6592	0.959033867	0.86436717		2	63.25	1.668564828
2	113.532	113532	996.0725	806.7171	806.7171	996.0725	0.809897974	0.869219825		2	63.5	1.676686011
2	113.731	113731	1001.375	920.9714	920.9714	1001.375	0.919706803	0.875543904		2	63.75	1.686525812
2	113.932	113932	1325.512	1156.96	1156.96	1325.512	0.87284008	0.881642088		2	64	1.69280215
2	114.196	114196	1098.888	896.1447	896.1447	1098.888	0.815501398	0.891823543		2	64.25	1.691252227
2	114.466	114466	894.4297	777.4027	777.4027	894.4297	0.869160203	0.899863954		2	64.5	1.6762848
2	114.729	114729	1003.545	985.546	985.546	1003.545	0.982064581	0.907531093		2	64.75	1.657189301
2	114.957	114957	856.5452	836.9618	836.9618	856.5452	0.977136758	0.914438626		2	65	1.630909563
2	115.149	115149	1354.549	1112.94	1112.94	1354.549	0.821631406	0.916219995		2	65.25	1.599165756
2	115.509	115509	898.1787	815.0189	815.0189	898.1787	0.907412857	0.904934428		2	65.5	1.543996301
2	115.886	115886	771.7156	733.6687	733.6687	771.7156	0.950698288	0.884375837		2	65.75	1.471847337
2	116.177	116177	956.2048	924.0669	924.0669	956.2048	0.96639015	0.872568111		2	66	1.406230644
2	116.443	116443	912.8106	740.9106	740.9106	912.8106	0.811680539	0.859652668		2	66.25	1.348837398
2	116.755	116755	1035.132	779.0072	779.0072	1035.132	0.752567982	0.846965274		2	66.5	1.298562956
2	117.098	117098	1054.452	864.965	864.965	1054.452	0.820298126	0.850821453		2	66.75	1.255472033
2	117.333	117333	875.1323	712.3651	712.3651	875.1323	0.814008465	0.856920271		2	67	1.228521802
2	117.605	117605	1436.967	1255.2	1255.2	1436.967	0.87350649	0.863609325		2	67.25	1.209371133
2	117.908	117908	991.461	983.1798	983.1798	991.461	0.991647478	0.87514085		2	67.5	1.19242872
2	118.113	118113	955.3715	762.336	762.336	955.3715	0.797947186	0.883549303		2	67.75	1.176544297
2	118.407	118407	825.048	760.6372	760.6372	825.048	0.921930845	0.894857841		2	68	1.162745028
2	118.689	118689	849.9335	887.9031	887.9031	849.9335	1.044673613	0.907869963		2	68.25	1.150011295
2	118.998	118998	998.1589	877.5756	877.5756	998.1589	0.879194285	0.920904295		2	68.5	1.134745533
2	119.372	119372	1246.294	993.7973	993.7973	1246.294	0.797401977	0.930186857		2	68.75	1.116206499
2	119.608	119608	787.0902	764.446	764.446	787.0902	0.971230489	0.936208745		2	69	1.098824813
2	119.869	119869	887.226	839.257	839.257	887.226	0.945933731	0.950550712		2	69.25	1.087281728
2	120.115	120115	920.0941	852.4227	852.4227	920.0941	0.926451653	0.96832643		2	69.5	1.079593542
2	120.413	120413	788.8813	868.3279	868.3279	788.8813	1.100707927	0.982630375		2	69.75	1.074044481
2	120.665	120665	984.9063	891.6211	891.6211	984.9063	0.905285203	0.985916312		2	70	1.069490367
2	121.029	121029	897.2271	963.2189	963.2189	897.2271	1.073550832	0.984723931		2	70.25	1.066639556
2	121.319	121319	808.8344	775.2398	775.2398	808.8344	0.958465416	0.977800216		2	70.5	1.063861715
2	121.537	121537	915.1023	933.1436	933.1436	915.1023	1.019715064	0.963051116		2	70.75	1.06255766
2	121.703	121703	763.0178	720.1424	720.1424	763.0178	0.943808126	0.946567451		2	71	1.061921335
2	121.976	121976	932.8793	903.6451	903.6451	932.8793	0.968662398	0.924288772		2	71.25	1.061254319
2	122.168	122168	1221.384	996.799	996.799	1221.384	0.81612253	0.909747313		2	71.5	1.060275363
2	122.395	122395	1188.128	1014.682	1014.682	1188.128	0.854017412	0.892542647		2	71.75	1.058970437
2	122.793	122793	1004.18	833.9642	833.9642	1004.18	0.83049274	0.8781311		2	72	1.056079728
2	122.961	122961	1391.072	1180.524	1180.524	1391.072	0.848643348	0.874280079		2	72.25	1.04892236
2	123.28	123280	798.4	830.6354	830.6354	798.4	1.040375	0.871977948		2	72.5	1.041056674
2	123.668	123668	964.3084	758.6459	758.6459	964.3084	0.786725388	0.88715965		2	72.75	1.033027135
2	123.878	123878	1045.376	929.3306	929.3306	1045.376	0.888991712	0.899470306		2	73	1.024798125
2	124.056	124056	942.2168	865.3652	865.3652	942.2168	0.918435333	0.907105272		2	73.25	1.01728518
2	124.332	124332	1023.346	917.5474	917.5474	1023.346	0.896615026	0.919358488		2	73.5	1.009983486
2	124.573	124573	1059.3	1007.277	1007.277	1059.3	0.950889266	0.930992508		2	73.75	1.003442168
2	124.769	124769	833.0746	803.546	803.546	833.0746	0.964554675	0.935465535		2	74	0.998698434
2	125.021	125021	970.0212	844.1402	844.1402	970.0212	0.870228609	0.935844933		2	74.25	0.996658751
2	125.484	125484	1026.905	1084.935	1084.935	1026.905	1.056509609	0.930371484		2	74.5	0.995777036
2	125.689	125689	804.7037	731.1073	731.1073	804.7037	0.908542237	0.918670901		2	74.75	0.997478661
2	125.855	125855	824.4397	763.8332	763.8332	824.4397	0.92648765	0.905414665		2	75	0.999901766
2	126.037	126037	924.4216	844.694	844.694	924.4216	0.913754071	0.895780857		2	75.25	1.003386275
2	126.203	126203	1127.064	947.2714	947.2714	1127.064	0.840477027	0.889312277		2	75.5	1.00773152
2	126.419	126419	905.8987	738.1015	738.1015	905.8987	0.814772667	0.876350377		2	75.75	1.012343964
2	126.818	126818	950.0435	769.4375	769.4375	950.0435	0.809897126	0.85963879		2	76	1.015979073
2	127.195	127195	764.776	705.6417	705.6417	764.776	0.922677621	0.870690689		2	76.25	1.018270465
2	127.451	127451	848.8499	685.8698	685.8698	848.8499	0.807998917	0.88539523		2	76.5	1.020012601
2	127.84	127840	1040.838	948.3477	948.3477	1040.838	0.911138621	0.901562047		2	76.75	1.019968426
2	128.004	128004	838.2222	809.9938	809.9938	838.2222	0.966323488	0.904917508		2	77	1.016721611
2	128.239	128239	829.7103	768.2076	768.2076	829.7103	0.925874489	0.910327404		2	77.25	1.013047676
2	128.764	128764	846.3171	835.6976	835.6976	846.3171	0.987452103	0.919749994		2	77.5	1.008719604
2	129.021	129021	941.6852	838.7558	838.7558	941.6852	0.890696594	0.924129638		2	77.75	1.003444347
2	129.212	129212	858.1434	770.8512	770.8512	858.1434	0.89827784	0.927224792		2	78	1.000704094
2	129.442	129442	952.0457	709.4844	709.4844	952.0457	0.745220949	0.934224099		2	78.25	0.9987133
2	129.739	129739	887.5631	809.8097	809.8097	887.5631	0.912396764	0.941377346		2	78.5	0.997317787
2	130.007	130007	786.3043	803.9997	803.9997	786.3043	1.022504519	0.943297634		2	78.75	0.996913776
2	130.215	130215	807.7985	796.7437	796.7437	807.7985	0.986314904	0.945321378		2	79	0.998883257
2	130.461	130461	807.8052	862.7774	862.7774	807.8052	1.068051307	0.943447998		2	79.25	1.004221237
2	130.641	130641	752.2552	730.0974	730.0974	752.2552	0.970544836	0.936123614		2	79.5	1.00930933
2	130.981	130981	953.6539	844.3596	844.3596	953.6539	0.885394167	0.918369393		2	79.75	1.013803096
2	131.178	131178	956.7875	878.3984	878.3984	956.7875	0.918070522	0.904022668		2	80	1.01723366
2	131.397	131397	1022.072	727.7916	727.7916	1022.072	0.712074687	0.878249601		2	80.25	1.020686124
2	131.765	131765	1267.947	1169.198	1169.198	1267.947	0.922118984	0.845284477		2	80.5	1.023407423
2	132.041	132041	1194.585	905.8427	905.8427	1194.585	0.758290703	0.84335754		2	80.75	1.024199418
2	132.524	132524	1028.653	964.1811	964.1811	1028.653	0.937323957	0.858513395		2	81	1.023429028
2	132.851	132851	936.8345	752.0402	752.0402	936.8345	0.802746056	0.871005935		2	81.25	1.022087864
2	133.103	133103	1212.699	974.4701	974.4701	1212.699	0.803554798	0.885969568		2	81.5	1.019576361
2	133.356	133356	1145.775	1032.067	1032.067	1145.775	0.900758875	0.907143829		2	81.75	1.015860992
2	133.66	133660	843.798	919.3284	919.3284	843.798	1.089512419	0.922913271		2	82	1.012016207
2	134.102	134102	1118.333	971.675	971.675	1118.333	0.86886017	0.925266586		2	82.25	1.006897748
2	134.31	134310	842.7182	762.6164	762.6164	842.7182	0.904948297	0.922224752		2	82.5	1.000565319
2	134.547	134547	808.3824	796.1253	796.1253	808.3824	0.984837498	0.907977132		2	82.75	0.994592537
2	134.78	134780	788.5824	694.6959	694.6959	788.5824	0.880942689	0.885725162		2	83	0.98957351
2	134.997	134997	814.2211	723.0512	723.0512	814.2211	0.88802808	0.868638146		2	83.25	0.986441776
2	135.345	135345	887.6032	730.0588	730.0588	887.6032	0.822505822	0.834765526		2	83.5	0.983727141
2	135.522	135522	875.4042	757.4386	757.4386	875.4042	0.865244421	0.814846094		2	83.75	0.982349706
2	135.776	135776	1319.505	1015.269	1015.269	1319.505	0.769431719	0.798304172		2	84	0.982694808
2	135.982	135982	1405.515	965.484	965.484	1405.515	0.686925433	0.795916924		2	84.25	0.985184272
2	136.448	136448	865.9526	745.7857	745.7857	865.9526	0.86123155	0.808257064		2	84.5	0.98815325
2	136.638	136638	858.3118	724.113	724.113	858.3118	0.843647961	0.824699199		2	84.75	0.991664894
2	136.871	136871	876.8687	822.9602	822.9602	876.8687	0.938521583	0.878595722		2	85	0.996669556
2	137.118	137118	1988.508	1418.717	1418.717	1988.508	0.71345803	0.935047545		2	85.25	1.000488643
2	137.323	137323	964.9953	798.4354	798.4354	964.9953	0.827398227	0.962055933		2	85.5	1.00349224
2	137.498	137498	786.666	789.0637	789.0637	786.666	1.003047926	0.987917427		2	85.75	1.006051025
2	137.673	137673	803.0728	689.2135	689.2135	803.0728	0.85822045	1.004544084		2	86	1.007896693
2	137.85	137850	819.0553	1409.356	1409.356	819.0553	1.720709212	1.012265158		2	86.25	1.007503593
2	138.272	138272	778.1315	758.726	758.726	778.1315	0.975061413	1.020385164		2	86.5	1.004333736
2	138.476	138476	1002.896	878.3078	878.3078	1002.896	0.875771566	1.015730294		2	86.75	0.998981071
2	138.674	138674	1003.09	966.6165	966.6165	1003.09	0.963638856	0.996366805		2	87	0.9935833
2	138.986	138986	976.2366	807.0568	807.0568	976.2366	0.826702052	0.935659454		2	87.25	0.987613147
2	139.522	139522	958.1322	851.1113	851.1113	958.1322	0.888302575	0.836856976		2	87.5	0.98084571
2	139.787	139787	1031.968	897.4612	897.4612	1031.968	0.869659912	0.81585182		2	87.75	0.974681991
2	140.162	140162	1013.016	756.2958	756.2958	1013.016	0.746578336	0.796660819		2	88	0.967051928
2	140.362	140362	1037.307	847.0603	847.0603	1037.307	0.816595569	0.792552727		2	88.25	0.960764452
2	140.624	140624	1492.85	1040.697	1040.697	1492.85	0.697120943	0.792599067		2	88.5	0.957014398
2	140.84	140840	1362.996	1069.864	1069.864	1362.996	0.784935539	0.794118486		2	88.75	0.958462966
2	141.128	141128	1047.681	884.642	884.642	1047.681	0.844381066	0.800944254		2	89	0.959911535
2	141.334	141334	1043.784	968.002	968.002	1043.784	0.927396856	0.808377979		2	89.25	0.961360103
2	141.509	141509	922.1098	685.2054	685.2054	922.1098	0.743084392	0.817136011		2	89.5	0.964421833
2	141.734	141734	935.0335	732.753	732.753	935.0335	0.78366497	0.834163501		2	89.75	0.969039179
2	142.168	142168	838.9841	785.9708	785.9708	838.9841	0.936812509	0.866788517		2	90	0.97424181
2	142.39	142390	983.8135	834.454	834.454	983.8135	0.848183116	0.883783689		2	90.25	0.98039825
2	142.562	142562	910.2876	766.3818	766.3818	910.2876	0.841911721	0.895113396		2	90.5	0.986901548
2	142.776	142776	1024.604	933.3677	933.3677	1024.604	0.910954574	0.902870811		2	90.75	0.991351499
2	143.009	143009	847.9047	759.1507	759.1507	847.9047	0.895325501	0.909643415		2	91	0.992247868
2	143.179	143179	1343.361	1110.307	1110.307	1343.361	0.826514243	0.912730955		2	91.25	0.992210392
2	143.355	143355	848.9072	972.987	972.987	848.9072	1.146164151	0.912990281		2	91.5	0.990048083
2	143.517	143517	792.0231	779.7015	779.7015	792.0231	0.984442878	0.911004411		2	91.75	0.9879198
2	143.721	143721	1012.133	795.7159	795.7159	1012.133	0.786177212	0.907999354		2	92	0.989732379
2	144.042	144042	913.566	751.7394	751.7394	913.566	0.822862716	0.895645768		2	92.25	0.993451297
2	144.366	144366	1017.992	856.3775	856.3775	1017.992	0.841241876	0.875179485		2	92.5	0.997188226
2	144.651	144651	947.552	846.0018	846.0018	947.552	0.89282889	0.862040444		2	92.75	1.002939298
2	144.838	144838	815.8983	786.1798	786.1798	815.8983	0.96357573	0.860133784		2	93	1.009349042
2	145.036	145036	844.6869	730.8037	730.8037	844.6869	0.865177026	0.858860279		2	93.25	1.015664949
2	145.251	145251	904.539	759.7015	759.7015	904.539	0.839876998	0.855457242		2	93.5	1.021685473
2	145.427	145427	883.6443	712.9556	712.9556	883.6443	0.806835511	0.853546405		2	93.75	1.027960961
2	145.704	145704	1061.388	863.2305	863.2305	1061.388	0.813303429	0.851674755		2	94	1.032273799
2	145.926	145926	1783.729	1419.178	1419.178	1783.729	0.795624223	0.847906422		2	94.25	1.03230295
2	146.205	146205	884.4249	909.9435	909.9435	884.4249	1.028853326	0.841804755		2	94.5	1.028220081
2	146.419	146419	1127.626	966.2278	966.2278	1127.626	0.856869033	0.84278625		2	94.75	1.023434991
2	146.725	146725	1086.615	795.5839	795.5839	1086.615	0.732167235	0.857249781		2	95	1.016997004
2	147.024	147024	891.5925	702.3215	702.3215	891.5925	0.787715801	0.879575214		2	95.25	1.009474825
2	147.475	147475	827.0286	830.6354	830.6354	827.0286	1.004361155	0.913178405		2	95.5	1.001876045
2	147.725	147725	875.6848	851.1724	851.1724	875.6848	0.972007736	0.933931743		2	95.75	0.994795757
2	148.052	148052	771.897	676.8837	676.8837	771.897	0.876909354	0.96052654		2	96	0.988681011
2	148.235	148235	810.1126	798.1979	798.1979	810.1126	0.985292538	0.970535735		2	96.25	0.983983238
2	148.413	148413	1121.305	1199.417	1199.417	1121.305	1.069661689	0.980947709		2	96.5	0.983194734
2	148.798	148798	860.0599	816.2728	816.2728	860.0599	0.949088314	0.996787193		2	96.75	0.985339398
2	149.054	149054	791.7029	844.3309	844.3309	791.7029	1.066474431	0.996511676		2	97	0.991215749
2	149.372	149372	953.1598	859.0107	859.0107	953.1598	0.901224223	0.988032561		2	97.25	0.998971213
2	149.702	149702	899.3626	1021.699	1021.699	899.3626	1.13602567	0.978812572		2	97.5	1.004788987
2	149.927	149927	888.2968	764.0417	764.0417	888.2968	0.860119838	0.973131946		2	97.75	1.010806221
2	150.388	150388	733.2133	709.6307	709.6307	733.2133	0.967836645	0.955370765		2	98	1.01629777
2	150.754	150754	980.2618	824.632	824.632	980.2618	0.841236494	0.94032358		2	98.25	1.018150059
2	151.067	151067	778.3628	800.2714	800.2714	778.3628	1.028147029	0.924385341		2	98.5	1.017830381
2	151.586	151586	863.2071	769.1887	769.1887	863.2071	0.891082453	0.897422315		2	98.75	1.015684976
2	151.921	151921	970.4641	895.721	895.721	970.4641	0.922982107	0.886901867		2	99	1.013267605
2	152.23	152230	946.3491	851.7352	851.7352	946.3491	0.900022201	0.878615633		2	99.25	1.008921104
2	152.465	152465	1304.204	1030.215	1030.215	1304.204	0.789918602	0.874612228		2	99.5	1.004632101
2	152.692	152692	1004.046	851.8849	851.8849	1004.046	0.848452063	0.87028793		2	99.75	1.000686335
2	152.855	152855	1034.984	862.8404	862.8404	1034.984	0.83367511	0.868314497		2	100	0.996072127
2	153.203	153203	831.0027	781.1643	781.1643	831.0027	0.940026188	0.871730791		2	100.25	0.99178767
2	153.579	153579	774.4621	713.873	713.873	774.4621	0.921766217	0.881052627		2	100.5	0.987223275
2	153.778	153778	949.3349	758.5463	758.5463	949.3349	0.799029194	0.886966033		2	100.75	0.982178164
2	153.948	153948	871.7639	848.7623	848.7623	871.7639	0.973614874	0.895574492		2	101	0.977655865
2	154.116	154116	882.0081	775.5415	775.5415	882.0081	0.879290678	0.904513553		2	101.25	0.975619745
2	154.427	154427	869.3579	738.5528	738.5528	869.3579	0.849538263	0.919694424		2	101.5	0.97580706
2	154.852	154852	766.9838	757.2466	757.2466	766.9838	0.987304556	0.945353474		2	101.75	0.976677063
2	155.236	155236	791.4312	770.5394	770.5394	791.4312	0.973602506	0.960282111		2	102	0.978517072
2	155.572	155572	973.6229	942.0558	942.0558	973.6229	0.967577694	0.963063028		2	102.25	0.98265426
2	155.982	155982	749.5418	750.4444	750.4444	749.5418	1.001204202	0.960844785		2	102.5	0.987540973
2	156.167	156167	763.4124	724.9489	724.9489	763.4124	0.949616354	0.958848036		2	102.75	0.992694455
2	156.544	156544	895.8236	879.1284	879.1284	895.8236	0.981363295	0.949078745		2	103	0.998927953
2	156.755	156755	914.2895	779.8477	779.8477	914.2895	0.85295489	0.940543346		2	103.25	1.003557129
2	157.036	157036	810.4918	822.8557	822.8557	810.4918	1.015254812	0.928589227		2	103.5	1.000739939
2	157.205	157205	854.6723	681.1626	681.1626	854.6723	0.796986869	0.920358579		2	103.75	0.994272214
2	157.53	157530	784.8014	712.4833	712.4833	784.8014	0.907851719	0.902855867		2	104	0.989905652
2	157.81	157810	830.4996	808.5406	808.5406	830.4996	0.973559289	0.887902971		2	104.25	0.989447186
2	158.005	158005	1001.486	937.5246	937.5246	1001.486	0.936133506	0.876240319		2	104.5	0.989495708
2	158.36	158360	914.0823	812.3231	812.3231	914.0823	0.888676107	0.858238727		2	104.75	0.990377663
2	158.575	158575	956.2048	660.136	660.136	956.2048	0.690370933	0.84719247		2	105	0.992244145
2	159.07	159070	1022.826	896.2955	896.2955	1022.826	0.876293231	0.818465484		2	105.25	0.995369958
2	159.276	159276	1051.268	853.5419	853.5419	1051.268	0.811916562	0.815200784		2	105.5	1.000228471
2	159.602	159602	1013.828	874.9789	874.9789	1013.828	0.863044718	0.830725374		2	105.75	1.004827698
2	159.863	159863	1069.856	764.4595	764.4595	1069.856	0.714544294	0.853709546		2	106	1.006626523
2	160.274	160274	770.4911	706.2453	706.2453	770.4911	0.916617077	0.8835108		2	106.25	1.005350086
2	160.523	160523	866.3863	738.4542	738.4542	866.3863	0.85233827	0.893634833		2	106.5	1.003270276
2	160.903	160903	830.8942	844.903	844.903	830.8942	1.016859908	0.907807527		2	106.75	0.999125928
2	161.103	161103	858.9722	883.8567	883.8567	858.9722	1.028970088	0.91317837		2	107	0.995162775
2	161.475	161475	967.7727	825.5536	825.5536	967.7727	0.853044935	0.92069074		2	107.25	0.993129505
2	161.67	161670	1237.472	1116.111	1116.111	1237.472	0.901928286	0.922800463		2	107.5	0.991886911
2	161.971	161971	1192.076	1062.789	1062.789	1192.076	0.891544667	0.920780081		2	107.75	0.9903634
2	162.134	162134	1148.802	971.628	971.628	1148.802	0.84577499	0.91722441		2	108	0.989204584
2	162.551	162551	1018.729	864.9009	864.9009	1018.729	0.848999979	0.906061559		2	108.25	0.98774107
2	162.803	162803	712.7693	708.6114	708.6114	712.7693	0.994166556	0.902822016		2	108.5	0.985549966
2	162.982	162982	908.2294	856.5927	856.5927	908.2294	0.943145752	0.90177167		2	108.75	0.983105183
2	163.193	163193	874.1152	879.3086	879.3086	874.1152	1.005941322	0.898559092		2	109	0.980935502
2	163.374	163374	1140.23	986.1527	986.1527	1140.23	0.864871736	0.891512839		2	109.25	0.978944165
2	163.735	163735	1067.08	820.8704	820.8704	1067.08	0.769267909	0.873570593		2	109.5	0.976947711
2	164.048	164048	1550.167	1199.724	1199.724	1550.167	0.773932099	0.856224201		2	109.75	0.975107205
2	164.306	164306	1107.773	1034.478	1034.478	1107.773	0.933835723	0.839247034		2	110	0.973952253
2	164.601	164601	1133.814	909.2821	909.2821	1133.814	0.801967607	0.82681153		2	110.25	0.974419779
2	164.774	164774	1061.921	942.534	942.534	1061.921	0.887574499	0.827782509		2	110.5	0.975563661
2	165.018	165018	1073.333	857.4965	857.4965	1073.333	0.798910031	0.831031447		2	110.75	0.976175457
2	165.328	165328	1720.223	1126.544	1126.544	1720.223	0.654882536	0.830413146		2	111	0.976288848
2	165.51	165510	1233.374	999.1525	999.1525	1233.374	0.810096937	0.831568854		2	111.25	0.97639
2	165.711	165711	1606.343	1799.102	1799.102	1606.343	1.119998655	0.832820839		2	111.5	0.976021365
2	166.002	166002	1452.806	1209.969	1209.969	1452.806	0.832849672	0.836269214		2	111.75	0.97565273
2	166.248	166248	996.8363	800.8084	800.8084	996.8363	0.803349958	0.839633306		2	112	0.975157477
2	166.634	166634	1069.254	761.4866	761.4866	1069.254	0.712166239	0.842535441		2	112.25	0.974966228
2	167.156	167156	1116.835	984.3411	984.3411	1116.835	0.88136663	0.846449983		2	112.5	0.974876795
2	167.512	167512	950.0124	772.9822	772.9822	950.0124	0.813654853	0.850682471		2	112.75	0.975081949
2	167.737	167737	876.9021	845.5051	845.5051	876.9021	0.964195547	0.853426639		2	113	0.975526141
2	167.948	167948	1334.118	1258.64	1258.64	1334.118	0.943424795	0.855790398		2	113.25	0.976367101
2	168.238	168238	1223.662	890.947	890.947	1223.662	0.728098936	0.861075215		2	113.5	0.978391102
2	169.508	169508	1043.415	937.4383	937.4383	1043.415	0.898432838	0.907380364		2	113.75	0.981367657
2	169.991	169991	952.3948	881.0885	881.0885	952.3948	0.925129474	0.920454848		2	114	0.984472143
2	170.377	170377	790.719	738.3072	738.3072	790.719	0.933716276	0.923396907		2	114.25	0.98796651
2	170.713	170713	710.8004	749.3652	749.3652	710.8004	1.054255456	0.913744314		2	114.5	0.990796267
2	171.142	171142	922.125	853.1799	853.1799	922.125	0.925232371	0.897570288		2	114.75	0.99358358
2	171.528	171528	923.0982	761.5671	761.5671	923.0982	0.825012008	0.884326722		2	115	0.996126206
2	171.73	171730	920.4661	809.69	809.69	920.4661	0.879652168	0.876700436		2	115.25	0.995446237
2	171.931	171931	990.7392	780.7255	780.7255	990.7392	0.788023225	0.873214931		2	115.5	0.99245879
2	172.372	172372	992.4954	897.1478	897.1478	992.4954	0.903931444	0.880920911		2	115.75	0.98734158
2	172.661	172661	948.4132	759.9409	759.9409	948.4132	0.801276174	0.892405896		2	116	0.982751286
2	172.963	172963	800.0581	783.6823	783.6823	800.0581	0.979531737	0.906773165		2	116.25	0.978662478
2	173.225	173225	923.6503	825.0499	825.0499	923.6503	0.893249209	0.926060659		2	116.5	0.97420682
2	173.47	173470	1295.823	1179.327	1179.327	1295.823	0.910098833	0.94803234		2	116.75	0.970331593
2	173.688	173688	822.2446	841.8861	841.8861	822.2446	1.023887661	0.961568924		2	117	0.971304038
2	173.915	173915	817.3288	774.3072	774.3072	817.3288	0.947363166	0.963614098		2	117.25	0.973227716
2	174.193	174193	965.3994	1007.682	1007.682	965.3994	1.043798038	0.963660706		2	117.5	0.97561431
2	174.529	174529	935.4683	894.2845	894.2845	935.4683	0.955975205	0.96859372		2	117.75	0.978702146
2	174.776	174776	859.0678	863.6693	863.6693	859.0678	1.005356387	0.970493765		2	118	0.982432716
2	175.08	175080	1100.844	948.7931	948.7931	1100.844	0.861877886	0.974819352		2	118.25	0.986208205
2	175.254	175254	962.5565	894.481	894.481	962.5565	0.929276359	0.980544713		2	118.5	0.990145933
2	175.423	175423	935.7786	920.9509	920.9509	935.7786	0.984154692	0.987387146		2	118.75	0.994451076
2	175.595	175595	844.7245	778.1936	778.1936	844.7245	0.921239528	0.992247663		2	119	0.998457688
2	175.87	175870	788.0768	798.5096	798.5096	788.0768	1.013238304	0.998727801		2	119.25	1.00082293
2	176.087	176087	769.2382	1003.047	1003.047	769.2382	1.303948504	1.004724675		2	119.5	1.00322217
2	176.336	176336	781.3959	777.1872	777.1872	781.3959	0.99461387	1.008880119		2	119.75	1.007247017
2	176.53	176530	783.9591	713.1056	713.1056	783.9591	0.909620923	1.009109864		2	120	1.013347929
2	176.735	176735	855.2429	838.8739	838.8739	855.2429	0.980860408	1.008537852		2	120.25	1.018985611
2	176.967	176967	909.4904	858.5757	858.5757	909.4904	0.944018431	1.002895906		2	120.5	1.022400447
2	177.234	177234	834.3741	778.5711	778.5711	834.3741	0.933119928	0.990766915		2	120.75	1.023114437
2	177.435	177435	863.8426	932.1741	932.1741	863.8426	1.079101795	0.984810385		2	121	1.022802266
2	177.831	177831	748.6766	737.4782	737.4782	748.6766	0.985042407	0.981997845		2	121.25	1.020754772
2	178.254	178254	882.3801	806.6775	806.6775	882.3801	0.914206361	0.981706364		2	121.5	1.015458858
2	178.558	178558	808.8076	851.7352	851.7352	808.8076	1.053075169	0.983930811		2	121.75	1.0067592
2	178.901	178901	950.5595	928.3935	928.3935	950.5595	0.976681102	0.988257784		2	122	0.999036009
2	179.391	179391	925.3219	866.2613	866.2613	925.3219	0.936172915	0.986456466		2	122.25	0.99181681
2	179.784	179784	786.8344	887.0384	887.0384	786.8344	1.127350812	0.967989579		2	122.5	0.986178349
2	180.045	180045	890.6107	838.5696	838.5696	890.6107	0.94156695	0.956593376		2	122.75	0.982727651
2	180.512	180512	944.9489	852.3166	852.3166	944.9489	0.901971101	0.942179804		2	123	0.980558882
2	180.682	180682	1230.461	1082.878	1082.878	1230.461	0.880058775	0.936420851		2	123.25	0.979871151
2	181.046	181046	852.3743	778.5987	778.5987	852.3743	0.913446945	0.925416333		2	123.5	0.98306996
2	181.313	181313	869.0883	782.2236	782.2236	869.0883	0.900050777	0.918199615		2	123.75	0.987408086
2	181.673	181673	869.568	830.2744	830.2744	869.568	0.954812505	0.909610257		2	124	0.992263123
2	181.856	181856	985.5893	835.7079	835.7079	985.5893	0.847927123	0.907127948		2	124.25	0.996461827
2	182.066	182066	851.2268	840.7813	840.7813	851.2268	0.987728887	0.906694315		2	124.5	1.000940967
2	182.353	182353	983.0566	974.4769	974.4769	983.0566	0.991272425	0.909088362		2	124.75	1.003824051
2	182.764	182764	975.7236	800.3904	800.3904	975.7236	0.820304439	0.913713632		2	125	1.004121908
2	183.065	183065	991.8389	850.453	850.453	991.8389	0.857450741	0.9177439		2	125.25	1.003102019
2	183.293	183293	933.7407	857.4965	857.4965	933.7407	0.918345425	0.920590205		2	125.5	1.001699439
2	183.716	183716	764.8987	737.491	737.491	764.8987	0.964168196	0.930903841		2	125.75	0.995730553
2	183.878	183878	830.5366	750.2387	750.2387	830.5366	0.903318048	0.934658429		2	126	0.989608575
2	184.058	184058	1027.482	1044.406	1044.406	1027.482	1.016471335	0.935300072		2	126.25	0.985321155
2	184.248	184248	920.2844	845.1524	845.1524	920.2844	0.91836002	0.932597394		2	126.5	0.980162131
2	184.436	184436	934.1696	870.7041	870.7041	934.1696	0.932062122	0.928989018		2	126.75	0.97617074
2	184.668	184668	945.3772	906.6475	906.6475	945.3772	0.959032543	0.923686492		2	127	0.977118873
2	184.992	184992	1226.906	1163.178	1163.178	1226.906	0.94805796	0.903432399		2	127.25	0.980502176
2	185.179	185179	1236.765	1043.214	1043.214	1236.765	0.843502201	0.886431815		2	127.5	0.985679397
2	185.573	185573	1007.491	856.3968	856.3968	1007.491	0.850029231	0.863333866		2	127.75	0.989639936
2	185.846	185846	822.015	666.4347	666.4347	822.015	0.810733016	0.862729877		2	128	0.992313596
2	186.13	186130	877.0886	759.0776	759.0776	877.0886	0.865451449	0.866529099		2	128.25	0.994482237
2	186.542	186542	1329.519	1047.907	1047.907	1329.519	0.78818505	0.892146971		2	128.5	0.996192608
2	186.893	186893	895.7986	903.2898	903.2898	895.7986	1.008362594	0.921382447		2	128.75	0.997902979
2	187.079	187079	776.4191	725.408	725.408	776.4191	0.93429953	0.931146529		2	129	0.999531813
2	187.46	187460	850.4284	802.6892	802.6892	850.4284	0.943864528	0.94197079		2	129.25	1.001288873
2	187.759	187759	830.8942	906.5518	906.5518	830.8942	1.091055636	0.949180919		2	129.5	1.00404861
2	188.241	188241	827.1614	764.905	764.905	827.1614	0.924734882	0.961907903		2	129.75	1.006272895
2	188.678	188678	861.2808	846.3658	846.3658	861.2808	0.982682767	0.975604845		2	130	1.006955722
2	189.103	189103	1134.562	874.369	874.369	1134.562	0.770666566	0.988572406		2	130.25	1.007644667
2	189.36	189360	812.2161	819.6704	819.6704	812.2161	1.00917773	0.995750467		2	130.5	1.006427232
2	189.706	189706	741.7078	850.9824	850.9824	741.7078	1.147328368	1.025699857		2	130.75	1.002070545
2	189.879	189879	932.1137	861.5033	861.5033	932.1137	0.92424701	1.035353825		2	131	0.996945043
2	190.292	190292	876.5759	963.6436	963.6436	876.5759	1.099327052	1.031967512		2	131.25	0.988773754
2	190.553	190553	757.0595	821.6686	821.6686	757.0595	1.085342169	1.024569762		2	131.5	0.978662212
2	190.79	190790	774.3467	857.9979	857.9979	774.3467	1.108028096	1.014762445		2	131.75	0.970125586
2	191.066	191066	683.9078	744.8657	744.8657	683.9078	1.089131751	0.984138129		2	132	0.968987977
2	191.357	191357	1407.212	1351.335	1351.335	1407.212	0.960292408	0.947588269		2	132.25	0.971378742
2	191.655	191655	1465.839	1002.291	1002.291	1465.839	0.683766089	0.909284099		2	132.5	0.974369028
2	191.845	191845	1169.083	1050.375	1050.375	1169.083	0.898460588	0.879276798		2	132.75	0.977947269
2	192.104	192104	988.3458	836.9056	836.9056	988.3458	0.846774074	0.85363532		2	133	0.982790682
2	192.272	192272	943.502	759.6604	759.6604	943.502	0.805149751	0.846675923		2	133.25	0.989811756
2	192.671	192671	1059.148	952.6611	952.6611	1059.148	0.899459849	0.842013388		2	133.5	0.996040814
2	193.103	193103	1362.629	1326.004	1326.004	1362.629	0.973121811	0.898821034		2	133.75	0.999387222
2	193.426	193426	1337.288	1169.689	1169.689	1337.288	0.874672471	0.962941815		2	134	0.999894607
2	193.67	193670	1332.55	1163.368	1163.368	1332.55	0.87303891	1.003238281		2	134.25	0.999276583
2	193.902	193902	1156.452	1172.152	1172.152	1156.452	1.013576007	1.031100696		2	134.5	0.994588123
2	194.137	194137	898.5733	1068.929	1068.929	898.5733	1.189584645	1.058598692		2	134.75	0.986121025
2	194.396	194396	814.1192	1000.161	1000.161	814.1192	1.228519116	1.095535759		2	135	0.978404221
2	194.574	194574	809.8397	993.2542	993.2542	809.8397	1.226482475	1.128152749		2	135.25	0.969128473
2	194.838	194838	968.9954	1027.787	1027.787	968.9954	1.060672734	1.182846257		2	135.5	0.958954407
2	195.116	195116	938.6387	1037.549	1037.549	938.6387	1.105376329	1.238572948		2	135.75	0.952350507
2	195.352	195352	936.665	1112.062	1112.062	936.665	1.187256917	1.282495108		2	136	0.950976759
2	195.581	195581	1103.94	1426.142	1426.142	1103.94	1.2918655	1.325250692		2	136.25	0.953500319
2	195.743	195743	849.4418	1216.468	1216.468	849.4418	1.432079278	1.356638666		2	136.5	0.957214306
2	196.026	196026	1116.446	1695.494	1695.494	1116.446	1.51865294	1.413850208		2	136.75	0.971642096
2	196.189	196189	887.8351	1400.706	1400.706	887.8351	1.577664591	1.444291892		2	137	0.993549785
2	196.448	196448	1633.077	2431.636	2431.636	1633.077	1.488990415	1.501929568		2	137.25	1.010459159
2	196.766	196766	984.5238	1276.414	1276.414	984.5238	1.296478562	1.567097565		2	137.5	1.02405581
2	197.205	197205	932.4998	1739.64	1739.64	932.4998	1.865566084	1.602866508		2	137.75	1.031601628
2	197.514	197514	1220.901	1909.633	1909.633	1220.901	1.564117811	1.612925049		2	138	1.03436465
2	198.064	198064	1586.751	2759.124	2759.124	1586.751	1.738851275	1.631006145		2	138.25	1.036198329
2	198.438	198438	1159.177	1746.584	1746.584	1159.177	1.506744872	1.664650055		2	138.5	1.033690629
2	198.856	198856	1100.131	1588.317	1588.317	1100.131	1.443752608	1.693397134		2	138.75	1.021567288
2	199.186	199186	963.7924	1743.392	1743.392	963.7924	1.808887474	1.703022853		2	139	1.00307954
2	199.452	199452	1388.792	2567.741	2567.741	1388.792	1.848902499	1.710163519		2	139.25	0.985513153
2	199.761	199761	693.3655	1142.28	1142.28	693.3655	1.647442799	1.700720625		2	139.5	0.967946767
2	200.14	200140	756.4778	1287.902	1287.902	756.4778	1.702498077	1.660508092		2	139.75	0.959511956
2	200.322	200322	684.9001	1222.073	1222.073	684.9001	1.784308398	1.633904501		2	140	0.954238872
2	200.533	200533	930.3719	1492.454	1492.454	930.3719	1.604147761	1.596773718		2	140.25	0.950389606
2	200.829	200829	955.2028	1347.289	1347.289	955.2028	1.410474299	1.510707946		2	140.5	0.949521975
2	201.031	201031	890.7485	1298.055	1298.055	890.7485	1.457263189	1.435012809		2	140.75	0.949868193
2	201.315	201315	911.5961	1109.262	1109.262	911.5961	1.216834956	1.340762733		2	141	0.951555021
2	201.484	201484	963.0954	1458.257	1458.257	963.0954	1.514135567	1.286652347		2	141.25	0.954389601
2	201.863	201863	1149.141	1151.89	1151.89	1149.141	1.002392222	1.159299804		2	141.5	0.958711835
2	202.108	202108	877.1128	1001.931	1001.931	877.1128	1.142305756	1.103867074		2	141.75	0.965832684
2	202.477	202477	971.6786	958.4623	958.4623	971.6786	0.986398486	1.031976814		2	142	0.972996434
2	202.64	202640	1328.72	1306.956	1306.956	1328.72	0.983620326	1.010244906		2	142.25	0.98020338
2	202.986	202986	1198.887	1122.845	1122.845	1198.887	0.936572838	0.99148918		2	142.5	0.987050822
2	203.203	203203	1701.306	1598.72	1598.72	1701.306	0.939701617	0.987406508		2	142.75	0.99120535
2	203.385	203385	929.3545	1073.526	1073.526	929.3545	1.155130792	0.99080475		2	143	0.994046532
2	203.811	203811	951.0624	998.4342	998.4342	951.0624	1.04980935	1.03275875		2	143.25	0.995363063
2	204.064	204064	873.1605	815.1378	815.1378	873.1605	0.933548643	1.054020485		2	143.5	0.994744485
2	204.323	204323	997.3372	1083.84	1083.84	997.3372	1.086733755	1.07607059		2	143.75	0.993094128
2	204.642	204642	904.6455	1062.174	1062.174	904.6455	1.174132851	1.10333602		2	144	0.989426651
2	205.002	205002	922.4084	1078.147	1078.147	922.4084	1.168839096	1.112651869		2	144.25	0.983802142
2	205.204	205204	922.9911	939.2897	939.2897	922.9911	1.017658458	1.115163729		2	144.5	0.978654162
2	205.5	205500	1099.214	1309.662	1309.662	1099.214	1.191453166	1.118999168		2	144.75	0.97561579
2	205.765	205765	1477.718	1635.426	1635.426	1477.718	1.106724016	1.119363405		2	145	0.974876586
2	205.992	205992	909.6941	1109.155	1109.155	909.6941	1.219261508	1.116016887		2	145.25	0.973497159
2	206.267	206267	1033.799	1026.061	1026.061	1033.799	0.992514986	1.113533504		2	145.5	0.972574716
2	206.516	206516	1538.366	1556.387	1556.387	1538.366	1.011714377	1.110501253		2	145.75	0.971751645
2	206.721	206721	834.7963	897.5369	897.5369	834.7963	1.075156778	1.107065203		2	146	0.969995942
2	206.928	206928	722.2538	970.9139	970.9139	722.2538	1.344283547	1.108572207		2	146.25	0.968365633
2	207.152	207152	929.7423	992.6477	992.6477	929.7423	1.067658963	1.119068213		2	146.5	0.970120504
2	207.339	207339	795.3775	891.5053	891.5053	795.3775	1.120858083	1.129511347		2	146.75	0.974885975
2	207.631	207631	765.2746	886.2156	886.2156	765.2746	1.158036083	1.15757986		2	147	0.982001518
2	207.807	207807	959.4709	1076.548	1076.548	959.4709	1.122022565	1.178382938		2	147.25	0.98910338
2	208.001	208001	1146.539	1228.14	1228.14	1146.539	1.071171587	1.192907845		2	147.5	0.996284841
2	208.208	208208	994.4685	1129.016	1129.016	994.4685	1.135295889	1.198028299		2	147.75	1.004179722
2	208.425	208425	817.3766	1145.82	1145.82	817.3766	1.401826282	1.199634357		2	148	1.011930197
2	208.633	208633	784.9198	1013.549	1013.549	784.9198	1.291277147	1.198285777		2	148.25	1.017692142
2	208.948	208948	985.0975	1169.316	1169.316	985.0975	1.187005347	1.185815472		2	148.5	1.022690994
2	209.121	209121	845.4925	1034.33	1034.33	845.4925	1.223346156	1.175373296		2	148.75	1.026611659
2	209.373	209373	912.8073	970.2101	970.2101	912.8073	1.062886	1.162848397		2	149	1.027281556
2	209.749	209749	841.0909	847.2628	847.2628	841.0909	1.00733797	1.135015925		2	149.25	1.025267267
2	209.99	209990	910.1718	1048.73	1048.73	910.1718	1.152233018	1.119085128		2	149.5	1.022664045
2	210.191	210191	992.2269	1137.645	1137.645	992.2269	1.146557305	1.115856044		2	149.75	1.020050765
2	210.424	210424	919.2404	1017.163	1017.163	919.2404	1.106525562	1.11806138		2	150	1.017275232
2	210.841	210841	962.9904	1117.597	1117.597	962.9904	1.160548433	1.121786998		2	150.25	1.013603675
2	211.104	211104	1074.6	1131.237	1131.237	1074.6	1.052705193	1.12447134		2	150.5	1.009821755
2	211.323	211323	1060.633	1360.101	1360.101	1060.633	1.282348371	1.12955016		2	150.75	1.005903853
2	211.652	211652	955.5457	900.0152	900.0152	955.5457	0.941886087	1.126437535		2	151	1.001066199
2	211.938	211938	915.5326	1044.698	1044.698	915.5326	1.141082251	1.101860735		2	151.25	0.99614167
2	212.283	212283	939.3316	1222.073	1222.073	939.3316	1.301002756	1.060801776		2	151.5	0.99119081
2	212.481	212481	1583.186	1536.066	1536.066	1583.186	0.97023723	1.042783644		2	151.75	0.987524477
2	212.807	212807	1099.16	1090.078	1090.078	1099.16	0.991737327	1.012325389		2	152	0.984669902
2	213.071	213071	1018.909	905.7549	905.7549	1018.909	0.888945823	0.990093305		2	152.25	0.982188953
2	213.331	213331	933.9445	921.8142	921.8142	933.9445	0.987011755	0.975175903		2	152.5	0.980538625
2	213.574	213574	955.2797	842.1579	842.1579	955.2797	0.881582535	0.962384972		2	152.75	0.978876736
2	213.902	213902	941.4302	934.764	934.764	941.4302	0.992919071	0.95286048		2	153	0.978934763
2	214.226	214226	874.0855	893.6501	893.6501	874.0855	1.022382936	0.974413726		2	153.25	0.980138581
2	214.484	214484	1074.776	1084.393	1084.393	1074.776	1.008947911	0.992851227		2	153.5	0.982501196
2	214.786	214786	882.3935	752.9521	752.9521	882.3935	0.85330649	1.000275334		2	153.75	0.98518474
2	215.013	215013	822.6967	851.7005	851.7005	822.6967	1.035254548	1.005444299		2	154	0.989838037
2	215.327	215327	851.2177	920.5535	920.5535	851.2177	1.081454838	1.003634343		2	154.25	0.994684144
2	215.548	215548	875.6621	901.7419	901.7419	875.6621	1.029782949	0.984418801		2	154.5	0.999657595
2	215.78	215780	706.7543	806.5047	806.5047	706.7543	1.141138724	0.962545865		2	154.75	1.005411081
2	216.034	216034	1152.491	993.6107	993.6107	1152.491	0.86214183	0.944954442		2	155	1.009951762
2	216.52	216520	1332.627	1030.627	1030.627	1332.627	0.773379948	0.902183485		2	155.25	1.013493291
2	216.716	216716	1419.091	1078.124	1078.124	1419.091	0.759728587	0.893821119		2	155.5	1.01428202
2	216.896	216896	983.0088	915.0155	915.0155	983.0088	0.930831443	0.895427045		2	155.75	1.014142074
2	217.059	217059	1046.197	952.6014	952.6014	1046.197	0.910537308	0.900939733		2	156	1.01358955
2	217.235	217235	719.0934	673.0123	673.0123	719.0934	0.935917782	0.905015178		2	156.25	1.012082611
2	217.528	217528	893.2458	836.5438	836.5438	893.2458	0.936521392	0.919289489		2	156.5	1.009613156
2	217.898	217898	976.0294	964.3868	964.3868	976.0294	0.988071466	0.949734414		2	156.75	1.006002038
2	218.082	218082	833.8385	895.8841	895.8841	833.8385	1.074409613	0.957490083		2	157	1.001951956
2	218.421	218421	788.7943	778.97	778.97	788.7943	0.987545169	0.945935312		2	157.25	0.997306954
2	218.655	218655	977.2565	827.2105	827.2105	977.2565	0.846462009	0.936238158		2	157.5	0.99217478
2	218.873	218873	969.3925	791.0764	791.0764	969.3925	0.816053766	0.931030547		2	157.75	0.987080452
2	219.076	219076	951.8484	877.2948	877.2948	951.8484	0.921674922	0.924836968		2	158	0.98152738
2	219.276	219276	866.8056	844.0671	844.0671	866.8056	0.973767475	0.920852858		2	158.25	0.976677646
2	219.688	219688	863.6285	775.8832	775.8832	863.6285	0.898399254	0.918176686		2	158.5	0.971809542
2	219.867	219867	969.0148	880.0115	880.0115	969.0148	0.908150732	0.917981881		2	158.75	0.966469344
2	220.126	220126	1056.228	962.5583	962.5583	1056.228	0.91131678	0.919154556		2	159	0.960938846
2	220.297	220297	933.3331	966.2754	966.2754	933.3331	1.03529533	0.920925233		2	159.25	0.95830291
2	220.575	220575	1088.006	964.5487	964.5487	1088.006	0.886528843	0.925196036		2	159.5	0.962212053
2	220.791	220791	1221.914	1124.227	1124.227	1221.914	0.920054112	0.929603771		2	159.75	0.969031721
2	220.971	220971	1146.492	1053.687	1053.687	1146.492	0.919053077	0.933609884		2	160	0.976611553
2	226.877	226877	3864.442	4181.547	4181.547	3864.442	1.082057125	0.993747115		2	160.25	0.983521458
2	227.244	227244	1290.867	1185.529	1185.529	1290.867	0.91839748	0.992522686		2	160.5	0.987687502
2	227.631	227631	977.7511	857.1319	857.1319	977.7511	0.876636089	0.993931804		2	160.75	0.991271231
2	227.997	227997	921.1693	1018.298	1018.298	921.1693	1.105440661	0.99800677		2	161	0.994439375
2	228.403	228403	996.4735	913.1044	913.1044	996.4735	0.916335858	1.006265519		2	161.25	0.996625329
2	228.652	228652	836.5109	913.4265	913.4265	836.5109	1.091948114	1.013044022		2	161.5	0.998460464
2	228.885	228885	828.1318	854.934	854.934	828.1318	1.032364655	1.020143235		2	161.75	0.998956873
2	229.089	229089	927.3419	971.1891	971.1891	927.3419	1.047282669	1.02822046		2	162	0.998150276
2	229.29	229290	976.0165	937.4383	937.4383	976.0165	0.960473824	1.038011334		2	162.25	0.995852352
2	229.554	229554	882.1962	986.7999	986.7999	882.1962	1.118571923	1.050213476		2	162.5	0.993301304
2	229.922	229922	791.8844	819.5642	819.5642	791.8844	1.034954344	1.055562496		2	162.75	0.991805731
2	230.265	230265	810.0775	803.546	803.546	810.0775	0.991937191	1.062871681		2	163	0.991041168
2	230.671	230671	942.18	1074.571	1074.571	942.18	1.140515613	1.087431734		2	163.25	0.989075188
2	230.859	230859	954.77	1093.177	1093.177	954.77	1.144963709	1.100927137		2	163.5	0.984847942
2	231.111	231111	728.1221	846.4892	846.4892	728.1221	1.162564905	1.120548326		2	163.75	0.98007884
2	231.37	231370	879.3396	963.7286	963.7286	879.3396	1.095968611	1.146069408		2	164	0.974797499
2	231.575	231575	795.3836	877.4426	877.4426	795.3836	1.103169087	1.166846097		2	164.25	0.968716652
2	231.872	231872	829.0425	855.7699	855.7699	829.0425	1.032238878	1.193062839		2	164.5	0.964194659
2	232.222	232222	671.8489	985.3697	985.3697	671.8489	1.466653737	1.224436695		2	164.75	0.962890499
2	232.54	232540	1142.766	1506.663	1506.663	1142.766	1.31843527	1.25557028		2	165	0.964088941
2	232.997	232997	832.6761	1012.745	1012.745	832.6761	1.216253235	1.282687988		2	165.25	0.964003916
2	233.19	233190	889.6668	1112.4	1112.4	889.6668	1.250355751	1.303649351		2	165.5	0.96436095
2	233.4	233400	882.798	1259.957	1259.957	882.798	1.427231371	1.332285423		2	165.75	0.965038565
2	233.621	233621	878.3177	1198.695	1198.695	878.3177	1.364762432	1.360353924		2	166	0.966167843
2	233.982	233982	858.3506	1225.726	1225.726	858.3506	1.428001565	1.430779789		2	166.25	0.967464961
2	234.251	234251	940.6694	1319.159	1319.159	940.6694	1.402361978	1.522681788		2	166.5	0.96818145
2	234.578	234578	1001.927	1472.802	1472.802	1001.927	1.469969369	1.660953957		2	166.75	0.968897083
2	234.839	234839	1028.127	1721.667	1721.667	1028.127	1.674566469	1.766889136		2	167	0.969611727
2	235.274	235274	885.9993	1965.723	1965.723	885.9993	2.218650737	1.967865986		2	167.25	0.970483669
2	235.962	235962	1135.619	2346.678	2346.678	1135.619	2.066430731	2.299981153		2	167.5	0.971616656
2	236.238	236238	942.4502	2482.239	2482.239	942.4502	2.633814498	2.373191834		2	167.75	0.972772598
2	236.407	236407	906.6632	2679.323	2679.323	906.6632	2.955146961	2.378592734		2	168	0.973979343
2	236.909	236909	1209.274	2029.36	2029.36	1209.274	1.678163923	2.321132658		2	168.25	0.975799411
2	237.133	237133	823.7385	2337.527	2337.527	823.7385	2.83770517	2.314857883		2	168.5	0.979274012
2	237.483	237483	1081.484	2384.717	2384.717	1081.484	2.205041406	2.277852219		2	168.75	0.982748613
2	237.687	237687	873.0286	1454.505	1454.505	873.0286	1.666045076	2.264452848		2	169	0.986223214
2	237.853	237853	985.0451	2050.238	2050.238	985.0451	2.081364599	2.270914669		2	169.25	0.989697815
2	238.067	238067	1053.459	2879.217	2879.217	1053.459	2.733107791	2.295859056		2	169.5	0.993172417
2	238.364	238364	805.764	1558.731	1558.731	805.764	1.934475851	2.319495054		2	169.75	0.995780682
2	238.656	238656	740.9185	1791.579	1791.579	740.9185	2.418051378	2.33910551		2	170	0.998293591
2	238.977	238977	1141.032	3538.386	3538.386	1141.032	3.101040111	2.365823699		2	170.25	0.999019936
2	239.195	239195	1232.155	2922.329	2922.329	1232.155	2.371721902	2.352445106		2	170.5	0.998041977
2	239.435	239435	916.3317	1774.86	1774.86	916.3317	1.936918694	2.300544664		2	170.75	0.995177723
2	239.745	239745	1065.846	2445.633	2445.633	1065.846	2.294546304	2.2087243		2	171	0.991584863
2	240.01	240010	926.6815	1923.631	1923.631	926.6815	2.075827563	2.086258229		2	171.25	0.988131644
2	240.186	240186	979.5922	2012.192	2012.192	979.5922	2.054111905	1.986486244		2	171.5	0.984862026
2	240.366	240366	927.1013	1668.857	1668.857	927.1013	1.800080531	1.897693488		2	171.75	0.981456577
2	240.694	240694	1009.341	1531.687	1531.687	1009.341	1.517511921	1.744491901		2	172	0.980719744
2	241.005	241005	732.9991	1261.898	1261.898	732.9991	1.721554638	1.590738279		2	172.25	0.982384952
2	241.231	241231	788.6688	1297.343	1297.343	788.6688	1.644978222	1.495268345		2	172.5	0.985136593
2	241.776	241776	936.4578	1039.463	1039.463	936.4578	1.109994492	1.302495007		2	172.75	0.989189489
2	242.024	242024	831.2888	1105.918	1105.918	831.2888	1.330365572	1.227238181		2	173	0.994090429
2	242.297	242297	1042.055	1009.232	1009.232	1042.055	0.968501663	1.160739684		2	173.25	1.001258938
2	242.468	242468	923.3795	1054.695	1054.695	923.3795	1.142211842	1.128773971		2	173.5	1.009489744
2	242.653	242653	1231.626	1514.877	1514.877	1231.626	1.229981342	1.099041424		2	173.75	1.014152569
2	243.019	243019	893.2458	821.9153	821.9153	893.2458	0.920144601	1.066015464		2	174	1.014724668
2	243.273	243273	917.2342	1101.817	1101.817	917.2342	1.201238462	1.059166842		2	174.25	1.015056
2	243.505	243505	939.3902	1014.771	1014.771	939.3902	1.080244397	1.053499599		2	174.5	1.016455112
2	243.687	243687	839.7322	880.1362	880.1362	839.7322	1.04811534	1.049070632		2	174.75	1.017265444
2	244.022	244022	968.6356	907.4041	907.4041	968.6356	0.936785825	1.046798212		2	175	1.018556635
2	244.371	244371	930.3092	1107.829	1107.829	930.3092	1.190818063	1.053164487		2	175.25	1.021122815
2	244.567	244567	854.6214	816.0671	816.0671	854.6214	0.954887275	1.059867344		2	175.5	1.024610678
2	244.756	244756	989.03	1001.415	1001.415	989.03	1.01252237	1.064644699		2	175.75	1.027026279
2	244.941	244941	1065.739	1101.31	1101.31	1065.739	1.03337684	1.070931613		2	176	1.029473619
2	245.148	245148	779.8928	937.8023	937.8023	779.8928	1.202475904	1.078024768		2	176.25	1.03142702
2	245.366	245366	942.2201	1064.775	1064.775	942.2201	1.130070352	1.082556097		2	176.5	1.03204814
2	245.603	245603	1068.659	1133.921	1133.921	1068.659	1.061069059	1.088648023		2	176.75	1.031704588
2	245.909	245909	1053.974	1133.544	1133.544	1053.974	1.075495221	1.092797606		2	177	1.02912156
2	246.279	246279	985.7058	1050.665	1050.665	985.7058	1.065901205	1.07629399		2	177.25	1.024888827
2	246.501	246501	930.0944	1062.424	1062.424	930.0944	1.142275451	1.061820519		2	177.5	1.022623032
2	246.805	246805	1163.839	1202.075	1202.075	1163.839	1.032853341	1.056852804		2	177.75	1.021946197
2	247.149	247149	1107.846	1122.262	1122.262	1107.846	1.013012639	1.080308473		2	178	1.021682511
2	247.363	247363	1108.041	1184.513	1184.513	1108.041	1.069015497	1.101846275		2	178.25	1.021616844
2	247.651	247651	924.8557	986.6166	986.6166	924.8557	1.066778958	1.130641324		2	178.5	1.02230195
2	247.857	247857	977.6868	1092.313	1092.313	977.6868	1.11724225	1.155835499		2	178.75	1.023387
2	248.08	248080	845.7422	1055.136	1055.136	845.7422	1.247585848	1.184818704		2	179	1.023974387
2	248.271	248271	770.9104	1028.387	1028.387	770.9104	1.333990305	1.20544157		2	179.25	1.02362406
2	248.588	248588	840.8873	1017.368	1017.368	840.8873	1.209874379	1.242996425		2	179.5	1.021474084
2	248.801	248801	901.4313	1136.158	1136.158	901.4313	1.260393332	1.269168923		2	179.75	1.01699612
2	249.139	249139	891.6132	1322.94	1322.94	891.6132	1.483759998	1.298302677		2	180	1.012792002
2	249.422	249422	965.6036	1093.868	1093.868	965.6036	1.13283339	1.319301479		2	180.25	1.009631183
2	249.698	249698	1255.109	1715.209	1715.209	1255.109	1.366581707	1.356574591		2	180.5	1.006689918
2	250.008	250008	906.8606	1252.621	1252.621	906.8606	1.381271829	1.41684388		2	180.75	1.003569851
2	250.443	250443	834.7014	1150.379	1150.379	834.7014	1.378192249	1.522096686		2	181	1.000688812
2	250.694	250694	810.8586	1384.124	1384.124	810.8586	1.706985657	1.603099328		2	181.25	0.998056869
2	250.978	250978	828.9309	1570.667	1570.667	828.9309	1.894810532	1.721163509		2	181.5	0.995707029
2	251.162	251162	1011.438	1795.758	1795.758	1011.438	1.775450398	1.803750156		2	181.75	0.993735473
2	251.4	251400	1231.444	2342.03	2342.03	1231.444	1.901856682	1.928380125		2	182	0.99307404
2	251.584	251584	672.6049	1121.312	1121.312	672.6049	1.667118393	2.037886364		2	182.25	0.99360716
2	251.824	251824	987.5625	2181.325	2181.325	987.5625	2.208796912	2.168766274		2	182.5	0.994565269
2	252.059	252059	941.9589	2604.764	2604.764	941.9589	2.765262901	2.304273365		2	182.75	0.995637713
2	252.221	252221	860.8861	1825.016	1825.016	860.8861	2.119927363	2.408603235		2	183	0.996902304
2	252.49	252490	679.4897	1652.598	1652.598	679.4897	2.432116337	2.548803294		2	183.25	0.998114416
2	252.799	252799	1159.499	3217.876	3217.876	1159.499	2.775229647	2.648856571		2	183.5	1.000242933
2	253.356	253356	894.6506	2775.21	2775.21	894.6506	3.102004291	2.767737244		2	183.75	1.00255085
2	253.821	253821	1096.609	3483.642	3483.642	1096.609	3.176740297	2.811615777		2	184	1.003847454
2	254.131	254131	951.6511	2607.852	2607.852	951.6511	2.740344649	2.784440455		2	184.25	1.002881404
2	254.36	254360	974.2182	2358.994	2358.994	974.2182	2.421422634	2.758661037		2	184.5	1.000962977
2	254.781	254781	793.244	1878.168	1878.168	793.244	2.367705271	2.735291771		2	184.75	0.997545322
2	255.111	255111	1215.31	3231.354	3231.354	1215.31	2.658872222	2.70530468		2	185	0.991501449
2	255.98	255980	1522.882	4173.092	4173.092	1522.882	2.740259587	2.573401659		2	185.25	0.983711638
2	256.183	256183	1326.8	3385.228	3385.228	1326.8	2.551422973	2.537427091		2	185.5	0.978124922
2	256.833	256833	926.5921	2080.806	2080.806	926.5921	2.245654803	2.395662527		2	185.75	0.976344329
2	257.029	257029	1113.647	2819.966	2819.966	1113.647	2.532190182	2.32337005		2	186	0.977048669
2	257.254	257254	1007.841	2254.525	2254.525	1007.841	2.236984802	2.230994345		2	186.25	0.980555827
2	257.478	257478	1085.628	2641.497	2641.497	1085.628	2.433151135	2.130156394		2	186.5	0.986481331
2	257.659	257659	987.3113	1767.394	1767.394	987.3113	1.790108145	2.042735879		2	186.75	0.994080795
2	257.844	257844	1153.966	2453.68	2453.68	1153.966	2.126301815	1.947037621		2	187	1.000762155
2	258.073	258073	1029.155	1740.419	1740.419	1029.155	1.691114555	1.819348447		2	187.25	1.004194847
2	258.454	258454	965.7489	1534.484	1534.484	965.7489	1.58890577	1.585294088		2	187.5	1.006836745
2	258.779	258779	480.9188	551.1076	551.1076	480.9188	1.145947299	1.363406052		2	187.75	1.009134751
2	259.035	259035	487.8633	504.7523	504.7523	487.8633	1.034618304	1.190493435		2	188	1.011643167
2	259.504	259504	543.4933	554.9015	554.9015	543.4933	1.020990507	0.924422761		2	188.25	1.014176384
2	265.418	265418	2577.331	2785.74	2785.74	2577.331	1.080862334	1.078626254		2	188.5	1.01716329
2	265.722	265722	722.9946	678.0331	678.0331	722.9946	0.937812122	1.150242661		2	188.75	1.020127383
2	265.916	265916	504.6527	522.1683	522.1683	504.6527	1.034708226	1.18874112		2	189	1.023035077
2	266.209	266209	1447.766	1981.663	1981.663	1447.766	1.368772992	1.234912381		2	189.25	1.025798106
2	266.48	266480	952.1193	1604.206	1604.206	952.1193	1.684879195	1.264360109		2	189.5	1.031588572
2	266.914	266914	971.9746	1449.062	1449.062	971.9746	1.490843485	1.291111091		2	189.75	1.039321539
2	267.221	267221	1076.629	1290.443	1290.443	1076.629	1.198595802	1.293927358		2	190	1.041687386
2	267.412	267412	1064.533	1399.752	1399.752	1064.533	1.314897706	1.28836059		2	190.25	1.040906017
2	267.706	267706	1109.811	1337.289	1337.289	1109.811	1.204970035	1.274148079		2	190.5	1.038527443
2	267.952	267952	853.1392	955.2215	955.2215	853.1392	1.119654917	1.242735368		2	190.75	1.034847338
2	268.215	268215	850.0793	958.0572	958.0572	850.0793	1.127020973	1.187613347		2	191	1.025334273
2	268.503	268503	996.8363	1127.443	1127.443	996.8363	1.131021212	1.13693286		2	191.25	1.01373328
2	268.746	268746	990.7392	1330.832	1330.832	990.7392	1.343271771	1.109329769		2	191.5	1.001603814
2	269.042	269042	1066.404	1122.753	1122.753	1066.404	1.052840199	1.078264177		2	191.75	0.988290071
2	269.474	269474	1181.32	1201.781	1201.781	1181.32	1.017320455	1.045586229		2	192	0.976721417
2	269.871	269871	1116.973	1049.645	1049.645	1116.973	0.939722804	1.032128734		2	192.25	0.970491187
2	270.146	270146	967.0003	855.5575	855.5575	967.0003	0.884754121	1.025723695		2	192.5	0.969128189
2	270.785	270785	776.3458	863.7927	863.7927	776.3458	1.11263911	1.028861517		2	192.75	0.972326436
2	270.949	270949	830.105	964.4391	964.4391	830.105	1.161827841	1.033242765		2	193	0.984857918
2	271.413	271413	829.7103	890.8784	890.8784	829.7103	1.073722238	1.043762758		2	193.25	1.001144684
2	271.727	271727	855.8645	848.0899	848.0899	855.8645	0.990916085	1.048135543		2	193.5	1.019121493
2	271.9	271900	887.226	959.3102	959.3102	887.226	1.081246717	1.049631046		2	193.75	1.033485857
2	272.073	272073	1104.965	1183.449	1183.449	1104.965	1.071028494	1.049089722		2	194	1.044815506
2	272.264	272264	952.364	862.5651	862.5651	952.364	0.905709477	1.045488576		2	194.25	1.057069236
2	272.593	272593	835.3957	811.1404	811.1404	835.3957	0.970965496	1.035152595		2	194.5	1.072270555
2	272.789	272789	867.1525	886.9853	886.9853	867.1525	1.022871179	1.028824776		2	194.75	1.091338429
2	272.979	272979	840.3259	908.2132	908.2132	840.3259	1.080786871	1.026194684		2	195	1.110666572
2	273.368	273368	871.5196	1105.712	1105.712	871.5196	1.268717307	1.023104543		2	195.25	1.129036683
2	273.651	273651	944.7451	960.246	960.246	944.7451	1.016407494	1.012486376		2	195.5	1.146806049
2	273.828	273828	1127.323	962.5354	962.5354	1127.323	0.853823971	1.004287938		2	195.75	1.165074968
2	274.112	274112	988.0526	916.0773	916.0773	988.0526	0.927154384	0.988845263		2	196	1.184340305
2	274.291	274291	796.1763	751.7185	751.7185	796.1763	0.94416086	0.971346021		2	196.25	1.203122498
2	274.486	274486	965.1958	920.5366	920.5366	965.1958	0.953730424	0.951312721		2	196.5	1.223980801
2	274.786	274786	823.7909	848.0377	848.0377	823.7909	1.029433197	0.930559364		2	196.75	1.243510099
2	275.141	275141	957.3732	861.8303	861.8303	957.3732	0.900203077	0.908226602		2	197	1.252027672
2	275.54	275540	972.2436	887.2878	887.2878	972.2436	0.912618813	0.89617242		2	197.25	1.258953049
2	275.828	275828	975.4079	825.7082	825.7082	975.4079	0.846526053	0.900003434		2	197.5	1.26205515
2	276.008	276008	1011.985	796.7238	796.7238	1011.985	0.787288152	0.903752752		2	197.75	1.265186291
2	276.183	276183	1027.876	910.9012	910.9012	1027.876	0.886197557	0.909778394		2	198	1.268319154
2	276.446	276446	870.1599	819.7162	819.7162	870.1599	0.94202939	0.924667525		2	198.25	1.275499206
2	276.651	276651	873.3748	969.7212	969.7212	873.3748	1.110315067	0.93364469		2	198.5	1.283571182
2	276.95	276950	859.4503	728.5691	728.5691	859.4503	0.84771522	0.947041919		2	198.75	1.290125037
2	277.386	277386	809.7815	859.7405	859.7405	809.7815	1.06169442	0.970965603		2	199	1.294504982
2	277.64	277640	875.2901	804.9879	804.9879	875.2901	0.919681258	0.976117311		2	199.25	1.297227984
2	277.976	277976	799.2084	819.3111	819.3111	799.2084	1.025153264	0.961100783		2	199.5	1.29873587
2	278.181	278181	909.7833	940.1126	940.1126	909.7833	1.03333684	0.946226203		2	199.75	1.295823638
2	278.441	278441	1101.735	964.2807	964.2807	1101.735	0.875238329	0.933719398		2	200	1.286029217
2	278.652	278652	890.1381	779.3619	779.3619	890.1381	0.87555167	0.929439857		2	200.25	1.2742378
2	278.986	278986	991.06	848.3376	848.3376	991.06	0.855990152	0.92346412		2	200.5	1.258285802
2	279.361	279361	966.9576	887.0654	887.0654	966.9576	0.917377763	0.922949246		2	200.75	1.23202091
2	279.534	279534	910.2595	836.6584	836.6584	910.2595	0.919142728	0.924673899		2	201	1.198838935
2	280.101	280101	816.7461	822.65	822.65	816.7461	1.007228562	0.93139014		2	201.25	1.166706553
2	280.294	280294	769.9111	778.8992	778.8992	769.9111	1.011674205	0.933381909		2	201.5	1.135808179
2	280.466	280466	1115.109	991.9593	991.9593	1115.109	0.889562635	0.935695251		2	201.75	1.103786228
2	280.795	280795	894.4202	830.2879	830.2879	894.4202	0.928297348	0.9379336		2	202	1.077496588
2	281.102	281102	1080.731	956.1084	956.1084	1080.731	0.884686754	0.932343906		2	202.25	1.057636404
2	281.306	281306	1136.621	1008.449	1008.449	1136.621	0.887234179	0.926640606		2	202.5	1.039609392
2	281.511	281511	837.8833	722.0342	722.0342	837.8833	0.861735996	0.922983967		2	202.75	1.030221397
2	281.729	281729	780.6156	757.5851	757.5851	780.6156	0.970497003	0.923630558		2	203	1.025244482
2	281.916	281916	858.1116	936.9921	936.9921	858.1116	1.091923358	0.924481507		2	203.25	1.024123139
2	282.161	282161	862.2871	757.9049	757.9049	862.2871	0.878947279	0.927399818		2	203.5	1.029401178
2	282.367	282367	1152.185	1018.284	1018.284	1152.185	0.883785156	0.932144246		2	203.75	1.03878637
2	282.634	282634	933.9182	796.3119	796.3119	933.9182	0.85265701	0.934063522		2	204	1.047130872
2	282.887	282887	1088.077	1036.299	1036.299	1088.077	0.952413294	0.927691636		2	204.25	1.055217273
2	283.084	283084	826.1425	853.3958	853.3958	826.1425	1.032988619	0.920002689		2	204.5	1.063353109
2	283.281	283281	937.6691	827.0079	827.0079	937.6691	0.881982674	0.9123158		2	204.75	1.069044902
2	283.704	283704	962.226	776.3643	776.3643	962.226	0.806841948	0.883353488		2	205	1.071510938
2	283.912	283912	858.1577	842.1502	842.1502	858.1577	0.981346669	0.868400275		2	205.25	1.072715364
2	284.165	284165	922.2142	793.85	793.85	922.2142	0.860808693	0.861498129		2	205.5	1.073950182
2	284.368	284368	769.6772	676.9359	676.9359	769.6772	0.87950624	0.862239401		2	205.75	1.074081165
2	284.577	284577	1089.025	852.3166	852.3166	1089.025	0.782641904	0.866160602		2	206	1.072785833
2	284.827	284827	1108.552	895.904	895.904	1108.552	0.808174989	0.889530238		2	206.25	1.071925254
2	285.117	285117	1026.487	882.6997	882.6997	1026.487	0.859922922	0.930266934		2	206.5	1.070785149
2	285.351	285351	929.828	923.0162	923.0162	929.828	0.992674129	0.952442756		2	206.75	1.069481574
2	285.631	285631	829.177	945.2554	945.2554	829.177	1.139992306	0.975488451		2	207	1.071261568
2	285.804	285804	838.2808	793.1267	793.1267	838.2808	0.946134875	0.985627773		2	207.25	1.076062694
2	286.132	286132	815.7749	855.9756	855.9756	815.7749	1.049279158	0.981072624		2	207.5	1.083856617
2	286.398	286398	816.5519	859.0613	859.0613	816.5519	1.052059643	0.968087253		2	207.75	1.094018368
2	286.734	286734	942.4661	829.6579	829.6579	942.4661	0.880305297	0.952480921		2	208	1.102094753
2	286.952	286952	916.4749	822.8557	822.8557	916.4749	0.897848594	0.937515084		2	208.25	1.104193641
2	287.35	287350	1057.425	885.9236	885.9236	1057.425	0.837812233	0.905837541		2	208.5	1.104502
2	287.695	287695	921.4619	851.7993	851.7993	921.4619	0.924399913	0.903038407		2	208.75	1.102407698
2	287.928	287928	964.3084	771.1641	771.1641	964.3084	0.799706919	0.904707904		2	209	1.098223333
2	288.218	288218	911.6664	862.4643	862.4643	911.6664	0.946030588	0.905095476		2	209.25	1.092995321
2	288.429	288429	955.5974	852.4262	852.4262	955.5974	0.892034867	0.904383615		2	209.5	1.08708149
2	288.604	288604	1016.015	1071.687	1071.687	1016.015	1.054794467	0.905134543		2	209.75	1.080030382
2	288.992	288992	956.6193	899.983	899.983	956.6193	0.940795361	0.909272285		2	210	1.07392171
2	289.336	289336	861.2808	738.5326	738.5326	861.2808	0.857481788	0.913235369		2	210.25	1.072964928
2	289.55	289550	1060.507	962.3297	962.3297	1060.507	0.907424185	0.915752365		2	210.5	1.073851538
2	290.053	290053	884.5331	732.5473	732.5473	884.5331	0.828173982	0.924366462		2	210.75	1.074702954
2	290.314	290314	975.8222	846.3345	846.3345	975.8222	0.867304003	0.934518273		2	211	1.075631481
2	290.669	290669	914.2506	944.0212	944.0212	914.2506	1.032562844	0.949801793		2	211.25	1.077326766
2	290.982	290982	885.077	878.2528	878.2528	885.077	0.99228971	0.963558435		2	211.5	1.077333767
2	291.255	291255	781.7627	859.5315	859.5315	781.7627	1.09947878	0.977539622		2	211.75	1.073575453
2	291.449	291449	902.5196	844.903	844.903	902.5196	0.936160278	0.983410677		2	212	1.064604537
2	291.757	291757	877.1128	824.5293	824.5293	877.1128	0.94004933	0.983305581		2	212.25	1.053263096
2	292.231	292231	831.8649	816.2728	816.2728	831.8649	0.981256452	0.973066971		2	212.5	1.044221052
2	292.448	292448	856.1752	742.4215	742.4215	856.1752	0.867137357	0.968581021		2	212.75	1.035317429
2	292.69	292690	857.5286	880.6148	880.6148	857.5286	1.026921784	0.960067926		2	213	1.027091951
2	292.904	292904	763.7844	771.5958	771.5958	763.7844	1.010227232	0.949765312		2	213.25	1.020897972
2	293.08	293080	1074.066	1045.186	1045.186	1074.066	0.973111522	0.94413587		2	213.5	1.015735504
2	293.342	293342	1078.867	902.6582	902.6582	1078.867	0.836672361	0.941630817		2	213.75	1.012302568
2	293.773	293773	1131.829	1066.202	1066.202	1131.829	0.942016859	0.939767458		2	214	1.013105123
2	294.013	294013	810.4918	827.4637	827.4637	810.4918	1.020940249	0.938864906		2	214.25	1.019489708
2	294.387	294387	932.5147	827.1027	827.1027	932.5147	0.886959423	0.938650847		2	214.5	1.026014016
2	294.57	294570	1014.28	838.0785	838.0785	1014.28	0.826279233	0.93620145		2	214.75	1.028356716
2	295.042	295042	863.2313	934.764	934.764	863.2313	1.082866203	0.92386553		2	215	1.030551573
2	295.49	295490	978.5733	857.2807	857.2807	978.5733	0.876051595	0.9092514		2	215.25	1.030143666
2	295.682	295682	961.5745	907.0148	907.0148	961.5745	0.943260039	0.902627986		2	215.5	1.024240635
2	295.921	295921	730.4131	650.4276	650.4276	730.4131	0.890492791	0.888137557		2	215.75	1.01539019
2	296.135	296135	898.6306	786.1191	786.1191	898.6306	0.874796718	0.871727403		2	216	1.008504002
2	296.317	296317	865.1099	675.9759	675.9759	865.1099	0.781375754	0.862637659		2	216.25	1.000360272
2	296.524	296524	898.3365	730.0375	730.0375	898.3365	0.812654835	0.85099626		2	216.5	0.991973553
2	296.798	296798	953.2395	955.3903	955.3903	953.2395	1.002256306	0.837813312		2	216.75	0.988230611
2	297.081	297081	1166.014	934.3252	934.3252	1166.014	0.801298441	0.852691853		2	217	0.990067893
2	297.286	297286	908.6	776.1681	776.1681	908.6	0.854246203	0.871712128		2	217.25	0.992660583
2	297.475	297475	1316.505	1031.244	1031.244	1316.505	0.783319471	0.885145892		2	217.5	0.997303243
2	297.682	297682	987.6101	821.2667	821.2667	987.6101	0.831569766	0.903692781		2	217.75	1.004786367
2	297.987	297987	906.3224	894.0701	894.0701	906.3224	0.986481301	0.931385089		2	218	1.011067322
2	298.259	298259	803.3441	846.7185	846.7185	803.3441	1.053992305	0.940185161		2	218.25	1.010202053
2	298.419	298419	816.2291	857.9979	857.9979	816.2291	1.051172888	0.943906613		2	218.5	1.006732349
2	298.627	298627	813.2499	726.5816	726.5816	813.2499	0.893429683	0.942643372		2	218.75	1.003418795
2	298.825	298825	929.7491	866.6368	866.6368	929.7491	0.932118999	0.932614897		2	219	1.000821745
2	299.23	299230	918.1353	867.7013	867.7013	918.1353	0.945069098	0.908820056		2	219.25	0.998616589
2	299.46	299460	985.7866	829.8565	829.8565	985.7866	0.841821648	0.898374952		2	219.5	0.997864528
2	299.842	299842	884.0411	693.1736	693.1736	884.0411	0.784096577	0.873602872		2	219.75	0.997373313
2	300.076	300076	830.4614	675.0602	675.0602	830.4614	0.812873663	0.863715916		2	220	0.997554322
2	301.365	301365	1084.398	948.7526	948.7526	1084.398	0.874911794	0.8652587		2	220.25	0.998261232
2	301.71	301710	853.5855	837.5227	837.5227	853.5855	0.981181967	0.870448816		2	220.5	0.999635523
2	302.194	302194	1251.58	1006.736	1006.736	1251.58	0.804372074	0.876175076		2	220.75	1.001435981
2	302.448	302448	1068.846	875.9573	875.9573	1068.846	0.819535555	0.876168726		2	221	1.003394546
2	302.806	302806	967.9765	854.2591	854.2591	967.9765	0.882520495	0.872330728		2	221.25	1.004364898
2	303.236	303236	777.8997	764.0215	764.0215	777.8997	0.982159397	0.869071468		2	221.5	1.005335251
2	303.536	303536	893.2458	759.6133	759.6133	893.2458	0.850396722	0.872893413		2	221.75	1.006305603
2	303.783	303783	880.6485	789.3243	789.3243	880.6485	0.896298921	0.87670811		2	222	1.007275955
2	303.949	303949	1000.684	737.2787	737.2787	1000.684	0.736774746	0.878646581		2	222.25	1.008246307
2	304.146	304146	1056.623	905.9249	905.9249	1056.623	0.857377608	0.881851456		2	222.5	1.009216659
2	304.488	304488	946.6575	917.3448	917.3448	946.6575	0.96903558	0.887020486		2	222.75	1.010187011
2	304.728	304728	861.8048	766.4159	766.4159	861.8048	0.889314959	0.891185165		2	223	1.011157364
2	304.891	304891	702.6302	698.7944	698.7944	702.6302	0.994540798	0.893570082		2	223.25	1.012127716
2	305.156	305156	1014.186	827.3956	827.3956	1014.186	0.815822344	0.895911414		2	223.5	1.013098068
2	305.503	305503	1068.112	920.8004	920.8004	1068.112	0.862082254	0.898270541		2	223.75	1.01406842
2	305.86	305860	806.1094	780.7924	780.7924	806.1094	0.968593593	0.896961303		2	224	1.015038772
2	306.047	306047	937.205	825.1219	825.1219	937.205	0.880407061	0.890086491		2	224.25	1.016009124
2	306.245	306245	920.0807	776.9847	776.9847	920.0807	0.844474512	0.882438193		2	224.5	1.016979476
2	306.505	306505	860.301	851.684	851.684	860.301	0.989983738	0.877859991		2	224.75	1.017949829
2	306.922	306922	1212.008	921.5983	921.5983	1212.008	0.760389618	0.869869778		2	225	1.018920181
2	307.153	307153	917.9102	780.3284	780.3284	917.9102	0.850114096	0.867202035		2	225.25	1.019890533
2	307.449	307449	886.4003	777.8375	777.8375	886.4003	0.877523958	0.865588946		2	225.5	1.020860885
2	307.73	307730	900.1518	810.4214	810.4214	900.1518	0.900316369	0.866548457		2	225.75	1.021831237
2	307.907	307907	690.1009	681.0253	681.0253	690.1009	0.98684888	0.869642519		2	226	1.022801589
2	308.117	308117	960.7577	767.6267	767.6267	960.7577	0.798980534	0.879372098		2	226.25	1.023771941
2	308.335	308335	1050.006	826.2533	826.2533	1050.006	0.786903408	0.89404217		2	226.5	1.024742294
2	308.565	308565	830.174	742.7644	742.7644	830.174	0.894709302	0.90590724		2	226.75	1.025712646
2	308.745	308745	808.863	738.4137	738.4137	808.863	0.912903298	0.911182044		2	227	1.026049158
2	308.907	308907	879.8715	756.2044	756.2044	879.8715	0.859448681	0.91521795		2	227.25	1.025747174
2	309.086	309086	729.4742	837.3797	837.3797	729.4742	1.147922298	0.921120465		2	227.5	1.026094164
2	309.345	309345	1015.721	936.2505	936.2505	1015.721	0.921759519	0.931456245		2	227.75	1.02678103
2	309.526	309526	910.8949	727.9614	727.9614	910.8949	0.799171672	0.934635168		2	228	1.027852577
2	309.842	309842	882.1832	892.8928	892.8928	882.1832	1.012139882	0.921974692		2	228.25	1.029791085
2	310.076	310076	1243.901	1081.745	1081.745	1243.901	0.869639143	0.912108498		2	228.5	1.031984025
2	310.248	310248	1059.342	995.6554	995.6554	1059.342	0.939880983	0.907985022		2	228.75	1.03469954
2	310.494	310494	1113.533	926.7412	926.7412	1113.533	0.832253018	0.899632385		2	229	1.038003151
2	310.728	310728	940.6694	931.5266	931.5266	940.6694	0.990280539	0.894546767		2	229.25	1.04233586
2	310.906	310906	927.6272	784.5457	784.5457	927.6272	0.845755385	0.896834243		2	229.5	1.046778487
2	311.1	311100	1095.416	856.9049	856.9049	1095.416	0.782264363	0.89962551		2	229.75	1.048815872
2	311.406	311406	787.9559	733.8811	733.8811	787.9559	0.931373317	0.895236641		2	230	1.050402465
2	311.738	311738	748.2192	778.4476	778.4476	748.2192	1.04040046	0.889736689		2	230.25	1.052433205
2	311.98	311980	920.4753	793.0761	793.0761	920.4753	0.861594113	0.889833228		2	230.5	1.057973941
2	312.379	312379	943.1148	846.4892	846.4892	943.1148	0.897546301	0.901353913		2	230.75	1.064078745
2	312.549	312549	994.6627	871.4042	871.4042	994.6627	0.876080102	0.907898138		2	231	1.07124622
2	312.858	312858	1022.244	799.1986	799.1986	1022.244	0.781808061	0.916938281		2	231.25	1.0797617
2	313.193	313193	974.5791	946.917	946.917	974.5791	0.971616362	0.926659104		2	231.5	1.089291365
2	313.499	313499	838.4813	807.5665	807.5665	838.4813	0.963130007	0.936651457		2	231.75	1.098077295
2	313.717	313717	736.5809	750.2212	750.2212	736.5809	1.0185184	0.939884116		2	232	1.106556076
2	314.069	314069	793.5698	795.2502	795.2502	793.5698	1.00211752	0.945410095		2	232.25	1.115186675
2	314.347	314347	985.7866	836.1258	836.1258	985.7866	0.848181341	0.945649121		2	232.5	1.12451667
2	314.535	314535	1080.482	946.2309	946.2309	1080.482	0.875748879	0.936885643		2	232.75	1.130759489
2	314.736	314736	883.3928	831.1373	831.1373	883.3928	0.940846812	0.922346888		2	233	1.136470618
2	314.91	314910	767.2488	821.6686	821.6686	767.2488	1.070928492	0.911091171		2	233.25	1.147455421
2	315.133	315133	1029.654	808.4627	808.4627	1029.654	0.785179002	0.895044669		2	233.5	1.16009372
2	315.434	315434	982.8146	844.6613	844.6613	982.8146	0.859430965	0.866224273		2	233.75	1.175544743
2	315.804	315804	904.7751	803.1071	803.1071	904.7751	0.887631744	0.839879279		2	234	1.195141401
2	316.112	316112	927.184	748.7725	748.7725	927.184	0.807577029	0.8291587		2	234.25	1.227698977
2	316.471	316471	1053.86	853.8891	853.8891	1053.86	0.810249084	0.822806566		2	234.5	1.267964436
2	316.731	316731	931.3117	813.937	813.937	931.3117	0.873968404	0.828006821		2	234.75	1.307148305
2	316.913	316913	3487.27	2358.633	2358.633	3487.27	0.676355143	0.845224476		2	235	1.349272653
2	317.197	317197	1056.623	950.5197	950.5197	1056.623	0.899582633	0.878158531		2	235.25	1.393301384
2	317.419	317419	939.1512	908.6521	908.6521	939.1512	0.967524825	0.900373415		2	235.5	1.439114232
2	317.581	317581	1026.039	925.569	925.569	1026.039	0.902079746	0.920746413		2	235.75	1.485116544
2	317.764	317764	944.9456	863.8392	863.8392	944.9456	0.914168181	0.937331902		2	236	1.527968778
2	317.989	317989	955.2336	918.1012	918.1012	955.2336	0.961127414	0.944903432		2	236.25	1.552179731
2	318.181	318181	958.5571	982.6203	982.6203	958.5571	1.025103565	0.94671949		2	236.5	1.55003456
2	318.579	318579	859.8328	877.8477	877.8477	859.8328	1.020951632	0.950130065		2	236.75	1.539126643
2	318.764	318764	960.8441	925.2675	925.2675	960.8441	0.962973598	0.950566765		2	237	1.53121751
2	318.95	318950	964.6344	863.6693	863.6693	964.6344	0.895333299	0.9464589		2	237.25	1.525081862
2	319.244	319244	1074.668	776.3511	776.3511	1074.668	0.722410177	0.943930302		2	237.5	1.515265577
2	319.519	319519	882.5908	885.8041	885.8041	882.5908	1.003640759	0.948367347		2	237.75	1.511518353
2	319.755	319755	856.2025	871.2454	871.2454	856.2025	1.017569325	0.953663536		2	238	1.519578248
2	319.959	319959	797.9426	754.8329	754.8329	797.9426	0.945973933	0.963865737		2	238.25	1.528106679
2	320.126	320126	842.0903	908.8574	908.8574	842.0903	1.07928734	0.976051834		2	238.5	1.535046606
2	320.548	320548	761.2897	732.1823	732.1823	761.2897	0.961765672	1.006230799		2	238.75	1.542022668
2	320.843	320843	1036.244	1059.083	1059.083	1036.244	1.022040176	1.019296293		2	239	1.548686853
2	321.122	321122	1015.62	1014.741	1014.741	1015.62	0.999134519	1.031368081		2	239.25	1.539591345
2	321.301	321301	824.1855	803.3161	803.3161	824.1855	0.974678759	1.040530281		2	239.5	1.517002423
2	321.602	321602	809.9788	945.213	945.213	809.9788	1.166960172	1.057363641		2	239.75	1.48845967
2	322.076	322076	900.2346	902.6992	902.6992	900.2346	1.002737731	1.081539167		2	240	1.444419469
2	322.251	322251	872.8091	1044.622	1044.622	872.8091	1.196850491	1.090372901		2	240.25	1.392591565
2	322.473	322473	1067.475	974.4701	974.4701	1067.475	0.912873931	1.100593692		2	240.5	1.346921243
2	322.659	322659	787.0159	881.0221	881.0221	787.0159	1.11944638	1.101746621		2	240.75	1.301827192
2	322.952	322952	795.1981	1022.136	1022.136	795.1981	1.285385365	1.092823175		2	241	1.254713802
2	323.431	323431	1237.348	1304.011	1304.011	1237.348	1.053875708	1.087973263		2	241.25	1.214817739
2	323.719	323719	969.4095	1089.827	1089.827	969.4095	1.124217372	1.108605348		2	241.5	1.181109982
2	323.927	323927	909.1223	964.829	964.829	909.1223	1.061275254	1.128724889		2	241.75	1.147402225
2	324.181	324181	1235.627	1332.165	1332.165	1235.627	1.078128756	1.150062435		2	242	1.117985771
2	324.354	324354	1032.945	1102.574	1102.574	1032.945	1.067408236	1.165205908		2	242.25	1.094225188
2	324.587	324587	924.6812	1049.329	1049.329	924.6812	1.134800837	1.19192951		2	242.5	1.075715798
2	324.926	324926	960.9249	1345.826	1345.826	960.9249	1.400552738	1.220800922		2	242.75	1.063006069
2	325.162	325162	850.1442	1147.647	1147.647	850.1442	1.349943927	1.233042574		2	243	1.054406955
2	325.41	325410	1005.095	1275.373	1275.373	1005.095	1.268907914	1.242381611		2	243.25	1.051379203
2	325.631	325631	891.7611	1142.393	1142.393	891.7611	1.281052739	1.236220416		2	243.5	1.04902908
2	325.981	325981	818.3	991.5411	991.5411	818.3	1.211708542	1.209311145		2	243.75	1.047131352
2	326.23	326230	1123.118	1148.341	1148.341	1123.118	1.022458014	1.193053931		2	244	1.04648492
2	326.425	326425	851.0993	945.0772	945.0772	851.0993	1.11041943	1.180070672		2	244.25	1.048013417
2	326.661	326661	1071.125	1287.245	1287.245	1071.125	1.201769168	1.158152361		2	244.5	1.050536422
2	326.937	326937	1100.933	1324.001	1324.001	1100.933	1.202617235	1.139762059		2	244.75	1.053173091
2	327.436	327436	1094.951	1227.92	1227.92	1094.951	1.121438311	1.153324259		2	245	1.056398056
2	327.869	327869	1002.087	1192.981	1192.981	1002.087	1.190496434	1.176408959		2	245.25	1.059139407
2	328.135	328135	871.9358	1027.969	1027.969	871.9358	1.178950331	1.175097318		2	245.5	1.061371472
2	328.303	328303	876.187	983.0382	983.0382	876.187	1.121950223	1.165350247		2	245.75	1.063140556
2	328.584	328584	787.7237	947.4678	947.4678	787.7237	1.202792045	1.143933334		2	246	1.062415215
2	328.774	328774	815.6246	923.5095	923.5095	815.6246	1.132272739	1.124342037		2	246.25	1.058164551
2	328.941	328941	881.748	1006.617	1006.617	881.748	1.141615291	1.102060409		2	246.5	1.052179211
2	329.247	329247	824.5801	841.4493	841.4493	824.5801	1.020457928	1.064218407		2	246.75	1.050603323
2	329.487	329487	771.305	874.1601	874.1601	771.305	1.133352046	1.037094271		2	247	1.055329037
2	329.649	329649	814.8038	816.6843	816.6843	814.8038	1.002307918	1.017341432		2	247.25	1.063076539
2	329.813	329813	950.9605	797.3471	797.3471	950.9605	0.838465005	1.000355393		2	247.5	1.072633082
2	330.068	330068	932.3142	901.8498	901.8498	932.3142	0.967323891	0.97721409		2	247.75	1.083003414
2	330.282	330282	850.5966	825.7694	825.7694	850.5966	0.970812016	0.958347307		2	248	1.09507638
2	330.49	330490	959.9829	925.633	925.633	959.9829	0.964218217	0.943093779		2	248.25	1.10603668
2	330.733	330733	1034.614	1027.571	1027.571	1034.614	0.99319263	0.932756927		2	248.5	1.117242455
2	330.939	330939	1015.662	912.3176	912.3176	1015.662	0.898249221	0.924914539		2	248.75	1.128804336
2	331.33	331330	915.8734	858.5304	858.5304	915.8734	0.937389818	0.907129132		2	249	1.137731521
2	331.773	331773	930.7357	790.3594	790.3594	930.7357	0.849177054	0.892372893		2	249.25	1.145438124
2	332.096	332096	762.8205	736.8607	736.8607	762.8205	0.965968665	0.885727919		2	249.5	1.15431837
2	332.506	332506	1119.342	937.3573	937.3573	1119.342	0.837418144	0.883905199		2	249.75	1.168364807
2	332.85	332850	961.5267	787.9666	787.9666	961.5267	0.819495288	0.885069356		2	250	1.186892176
2	333.24	333240	1230.266	1113.324	1113.324	1230.266	0.90494576	0.892390675		2	250.25	1.209805308
2	333.814	333814	1038.177	997.8319	997.8319	1038.177	0.961138515	0.912616848		2	250.5	1.234618137
2	334.201	334201	1420.547	1222.139	1222.139	1420.547	0.860329859	0.9189153		2	250.75	1.267357579
2	334.428	334428	837.7232	878.3984	878.3984	837.7232	1.048554463	0.919038877		2	251	1.307252123
2	334.815	334815	951.7892	826.5859	826.5859	951.7892	0.868454801	0.917186168		2	251.25	1.35253492
2	335.068	335068	757.6995	698.8102	698.8102	757.6995	0.922278819	0.908763798		2	251.5	1.40516273
2	335.267	335267	1000.684	874.3215	874.3215	1000.684	0.873723873	0.898862746		2	251.75	1.458726239
2	335.487	335487	1004.97	885.0522	885.0522	1004.97	0.880675244	0.889483073		2	252	1.51279427
2	335.891	335891	883.2338	748.1744	748.1744	883.2338	0.847085336	0.870850706		2	252.25	1.571293423
2	336.156	336156	855.3231	785.9068	785.9068	855.3231	0.918842014	0.856971772		2	252.5	1.620208828
2	336.418	336418	951.2662	782.3874	782.3874	951.2662	0.822469462	0.847083304		2	252.75	1.651065723
2	336.712	336712	1006.288	856.6332	856.6332	1006.288	0.851280349	0.840640303		2	253	1.673466451
2	337.161	337161	1082.471	922.2253	922.2253	1082.471	0.851963055	0.834468541		2	253.25	1.693805725
2	337.326	337326	1418.34	1055.629	1055.629	1418.34	0.744270767	0.833391497		2	253.5	1.707609234
2	337.718	337718	876.0593	760.9323	760.9323	876.0593	0.86858538	0.831014069		2	253.75	1.716601694
2	337.972	337972	947.7456	831.2545	831.2545	947.7456	0.877086108	0.832197938		2	254	1.713174118
2	338.428	338428	1423.333	1167.499	1167.499	1423.333	0.820257101	0.849286698		2	254.25	1.703690135
2	338.617	338617	940.3943	765.1461	765.1461	940.3943	0.813643915	0.858772567		2	254.5	1.696007525
2	338.86	338860	1009.619	930.2383	930.2383	1009.619	0.921375588	0.86848068		2	254.75	1.690717687
2	339.046	339046	911.3244	814.762	814.762	911.3244	0.894041683	0.875316703		2	255	1.682475904
2	339.264	339264	1048.533	861.4123	861.4123	1048.533	0.821540476	0.884719347		2	255.25	1.67058856
2	339.495	339495	1066.793	814.0785	814.0785	1066.793	0.763108213	0.892151388		2	255.5	1.656123696
2	339.694	339694	826.1425	830.3018	830.3018	826.1425	1.005034604	0.896893685		2	255.75	1.641658832
2	339.901	339901	832.256	833.1076	833.1076	832.256	1.001023243	0.90192987		2	256	1.627000115
2	340.254	340254	983.0566	881.238	881.238	983.0566	0.896426513	0.904046474		2	256.25	1.609067908
2	340.515	340515	952.9028	835.8156	835.8156	952.9028	0.877125768	0.893055318		2	256.5	1.588283689
2	340.69	340690	813.743	694.3383	694.3383	813.743	0.853264851	0.884699565		2	256.75	1.567499469
2	340.956	340956	846.2848	732.8901	732.8901	846.2848	0.866008819	0.864193967		2	257	1.53711939
2	341.23	341230	828.0554	757.4519	757.4519	828.0554	0.914735777	0.835789225		2	257.25	1.498455551
2	341.432	341432	1013.013	862.2448	862.2448	1013.013	0.851168544	0.825166442		2	257.5	1.45534093
2	341.613	341613	1190.302	794.195	794.195	1190.302	0.667221428	0.826205088		2	257.75	1.408123913
2	341.81	341810	1048.973	927.2697	927.2697	1048.973	0.883978615	0.832366842		2	258	1.356431056
2	342.02	342020	1003.839	893.444	893.444	1003.839	0.890027186	0.841671012		2	258.25	1.29946694
2	342.217	342217	1298.423	1039.24	1039.24	1298.423	0.800386315	0.859132445		2	258.5	1.239724796
2	342.4	342400	1641.675	1184.912	1184.912	1641.675	0.721770143	0.882957933		2	258.75	1.174662421
2	342.63	342630	833.6694	902.9116	902.9116	833.6694	1.083057145	0.906855404		2	259	1.110214387
2	342.914	342914	879.2364	725.9938	725.9938	879.2364	0.825709445	0.929688209		2	259.25	1.054708403
2	343.141	343141	847.8633	930.7934	930.7934	847.8633	1.097810697	0.944499432		2	259.5	1.000644978
2	343.476	343476	852.3156	839.419	839.419	852.3156	0.98486875	0.952556087		2	259.75	1.002225011
2	343.653	343653	813.5517	806.753	806.753	813.5517	0.991643186	0.954297555		2	260	1.004709816
2	343.926	343926	746.7087	678.4871	678.4871	746.7087	0.908636929	0.955816374		2	260.25	1.007194621
2	344.164	344164	919.0941	839.8875	839.8875	919.0941	0.913821011	0.94771257		2	260.5	1.009679426
2	344.343	344343	793.3693	673.9984	673.9984	793.3693	0.8495393	0.942107866		2	260.75	1.01216423
2	344.653	344653	937.1601	818.058	818.058	937.1601	0.872911683	0.943127937		2	261	1.014649035
2	344.881	344881	769.7419	802.0786	802.0786	769.7419	1.042009796	0.944933645		2	261.25	1.01713384
2	345.275	345275	720.2363	758.2241	758.2241	720.2363	1.052743523	0.950720774		2	261.5	1.019618645
2	345.704	345704	1198.098	957.3338	957.3338	1198.098	0.799044652	0.982273158		2	261.75	1.02210345
2	345.975	345975	824.5801	707.8126	707.8126	824.5801	0.858391562	0.995363267		2	262	1.024588254
2	346.257	346257	666.9868	789.0781	789.0781	666.9868	1.18304905	0.984400418		2	262.25	1.027073059
2	346.551	346551	687.9766	761.4517	761.4517	687.9766	1.106798836	0.961468497		2	262.5	1.029557864
2	346.949	346949	811.36	736.2338	736.2338	811.36	0.90740707	0.9354666		2	262.75	1.032042669
2	347.242	347242	937.6126	810.0137	810.0137	937.6126	0.863910852	0.919617311		2	263	1.034527474
2	347.425	347425	1007.701	955.5743	955.5743	1007.701	0.94827166	0.907725878		2	263.25	1.037012278
2	347.678	347678	1290.88	976.5311	976.5311	1290.88	0.756484801	0.896678983		2	263.5	1.039497083
2	347.936	347936	888.4902	779.2304	779.2304	888.4902	0.877027569	0.891079624		2	263.75	1.041981888
2	348.161	348161	838.8608	720.5865	720.5865	838.8608	0.859006047	0.887266326		2	264	1.044466693
2	348.327	348327	803.9957	747.8962	747.8962	803.9957	0.930224129	0.886379139		2	264.25	1.046951498
2	348.514	348514	995.6524	931.0024	931.0024	995.6524	0.9350677	0.893975476		2	264.5	1.049436302
2	348.696	348696	883.3558	785.0803	785.0803	883.3558	0.888747547	0.902585326		2	264.75	1.051921107
2	348.901	348901	868.8958	808.6858	808.6858	868.8958	0.930705155	0.90781451		2	265	1.054405912
2	349.247	349247	1015.662	986.7793	986.7793	1015.662	0.971562685	0.921759987		2	265.25	1.056890717
2	349.805	349805	917.5884	885.1395	885.1395	917.5884	0.964636759	0.937417725		2	265.5	1.065924139
2	350.081	350081	836.2758	754.9037	754.9037	836.2758	0.902697053	0.936022487		2	265.75	1.087977894
2	350.332	350332	1027.223	825.6769	825.6769	1027.223	0.803795184	0.932566891		2	266	1.105580702
2	350.58	350580	858.748	929.1524	929.1524	858.748	1.081984936	0.928834049		2	266.25	1.119833189
2	350.867	350867	1169.074	1054.673	1054.673	1169.074	0.902143919	0.921874251		2	266.5	1.129829963
2	351.191	351191	1544.641	1320.428	1320.428	1544.641	0.854844588	0.910745622		2	266.75	1.135703901
2	351.469	351469	1117.612	987.8382	987.8382	1117.612	0.883882958	0.903560665		2	267	1.139857932
2	351.707	351707	773.9844	775.8518	775.8518	773.9844	1.00241271	0.89937348		2	267.25	1.140308546
2	352.115	352115	1247.161	1151.027	1151.027	1247.161	0.922917731	0.893251244		2	267.5	1.13688714
2	352.356	352356	1080.883	892.9311	892.9311	1080.883	0.826112632	0.890546777		2	267.75	1.130949387
2	352.777	352777	1158.107	841.7409	841.7409	1158.107	0.72682481	0.88598263		2	268	1.117282089
2	352.967	352967	1023.671	981.7844	981.7844	1023.671	0.959081971	0.885291227		2	268.25	1.097757322
2	353.32	353320	857.9203	876.2274	876.2274	857.9203	1.021338929	0.889353786		2	268.5	1.080987529
2	353.754	353754	843.5224	713.2461	713.2461	843.5224	0.845556798	0.899049411		2	268.75	1.070104296
2	354.001	354001	940.2777	791.1757	791.1757	940.2777	0.841427697	0.902799398		2	269	1.060102746
2	354.302	354302	823.337	769.5346	769.5346	823.337	0.934653246	0.904571535		2	269.25	1.052424938
2	354.683	354683	817.2795	798.3006	798.3006	817.2795	0.976777957	0.905717827		2	269.5	1.045630081
2	354.971	354971	913.4674	780.3857	780.3857	913.4674	0.854311495	0.907117537		2	269.75	1.042399705
2	355.343	355343	844.8972	717.7425	717.7425	844.8972	0.849502756	0.906397503		2	270	1.039690905
2	355.507	355507	724.4321	756.7234	756.7234	724.4321	1.04457464	0.906726169		2	270.25	1.038589348
2	355.884	355884	848.6526	712.8281	712.8281	848.6526	0.839952767	0.911604508		2	270.5	1.039057306
2	356.178	356178	941.5432	795.3274	795.3274	941.5432	0.844706223	0.916153543		2	270.75	1.039525264
2	356.411	356411	1149.345	1058.219	1058.219	1149.345	0.920714842	0.918843315		2	271	1.041701623
2	356.594	356594	904.0101	904.5842	904.5842	904.0101	1.000635059	0.919976686		2	271.25	1.043862235
2	356.978	356978	1049.825	942.5812	942.5812	1049.825	0.897846022	0.922553694		2	271.5	1.04573279
2	357.451	357451	876.3754	822.0328	822.0328	876.3754	0.937991641	0.938489439		2	271.75	1.047013598
2	357.608	357608	790.9132	790.7643	790.7643	790.9132	0.999811737	0.945549276		2	272	1.047388601
2	358.13	358130	970.6784	830.5735	830.5735	970.6784	0.855662905	0.956963715		2	272.25	1.046029434
2	358.398	358398	802.4208	712.0921	712.0921	802.4208	0.887429763	0.949181975		2	272.5	1.043102588
2	358.656	358656	727.871	733.5171	733.5171	727.871	1.007757006	0.938933435		2	272.75	1.040056729
2	358.889	358889	782.3547	741.4583	741.4583	782.3547	0.947726524	0.926349815		2	273	1.038510623
2	359.132	359132	932.3142	934.5583	934.5583	932.3142	1.002407021	0.907950736		2	273.25	1.037753602
2	359.46	359460	759.7087	779.1499	779.1499	759.7087	1.025590335	0.887747341		2	273.5	1.035508399
2	359.628	359628	943.9431	734.0934	734.0934	943.9431	0.777688189	0.880182501		2	273.75	1.031600805
2	359.964	359964	1063.488	800.7491	800.7491	1063.488	0.752946061	0.861863356		2	274	1.026658519
2	360.218	360218	1429.925	1039.292	1039.292	1429.925	0.726815742	0.851585222		2	274.25	1.019194434
2	360.461	360461	895.7638	794.2645	794.2645	895.7638	0.886689661	0.847717762		2	274.5	1.00966092
2	360.656	360656	846.3517	711.3936	711.3936	846.3517	0.840541349	0.846544673		2	274.75	1.003068476
2	360.89	360890	1004.092	913.3167	913.3167	1004.092	0.909594639	0.844507877		2	275	0.996987393
2	361.243	361243	994.08	915.4269	915.4269	994.08	0.920878501	0.850305687		2	275.25	0.992350928
2	361.556	361556	974.3424	781.7913	781.7913	974.3424	0.802378404	0.856242425		2	275.5	0.989471911
2	361.903	361903	1054.098	956.5697	956.5697	1054.098	0.907477009	0.846536491		2	275.75	0.990076098
2	362.091	362091	909.9808	837.695	837.695	909.9808	0.920563379	0.83886405		2	276	0.991837281
2	362.428	362428	1219.802	922.8522	922.8522	1219.802	0.756559015	0.832162722		2	276.25	0.995643569
2	362.677	362677	4119.152	2922.574	2922.574	4119.152	0.709508656	0.836320106		2	276.5	1.000774666
2	363.167	363167	894.811	827.8765	827.8765	894.811	0.925197053	0.853492136		2	276.75	1.004986155
2	363.559	363559	1556.382	1203.632	1203.632	1556.382	0.773352557	0.867291897		2	277	1.009447924
2	363.819	363819	1764.57	1448.226	1448.226	1764.57	0.820724596	0.877223373		2	277.25	1.014676951
2	364.084	364084	1330.49	1455.22	1455.22	1330.49	1.093747416	0.890231366		2	277.5	1.01840292
2	364.342	364342	965.283	928.0858	928.0858	965.283	0.96146498	0.901772599		2	277.75	1.017611344
2	364.513	364513	1173.557	994.7907	994.7907	1173.557	0.847671396	0.910259275		2	278	1.013097384
2	364.739	364739	884.5197	832.3894	832.3894	884.5197	0.941063721	0.920833241		2	278.25	1.00682597
2	365.042	365042	963.9929	759.3631	759.3631	963.9929	0.78772686	0.925037563		2	278.5	1.002867583
2	365.328	365328	890.1308	816.2728	816.2728	890.1308	0.917025678	0.924629131		2	278.75	1.001024061
2	365.566	365566	895.0217	783.881	783.881	895.0217	0.875823458	0.924443669		2	279	0.999407214
2	365.923	365923	886.9228	950.523	950.523	886.9228	1.071708834	0.925642225		2	279.25	0.999276371
2	366.226	366226	717.5605	738.1867	738.1867	717.5605	1.028744893	0.926563481		2	279.5	0.999746491
2	366.424	366424	855.0357	742.1061	742.1061	855.0357	0.867924111	0.92715098		2	279.75	1.00085099
2	366.599	366599	839.3988	756.4693	756.4693	839.3988	0.901203695	0.927454783		2	280	1.001979805
2	366.776	366776	1125.575	920.3641	920.3641	1125.575	0.817683495	0.927184925		2	280.25	1.003021994
2	367.098	367098	1068.85	980.0885	980.0885	1068.85	0.916956074	0.92453707		2	280.5	1.004165079
2	367.591	367591	889.3889	866.2613	866.2613	889.3889	0.973996078	0.907718154		2	280.75	1.004813431
2	367.812	367812	1127.854	1006.862	1006.862	1127.854	0.892723704	0.900865201		2	281	1.003507338
2	368.171	368171	878.2588	845.3969	845.3969	878.2588	0.962582897	0.895724606		2	281.25	1.001222172
2	368.386	368386	937.4088	827.2802	827.2802	937.4088	0.882518065	0.89367318		2	281.5	0.999306305
2	368.554	368554	1057.425	930.3047	930.3047	1057.425	0.879783152	0.892014088		2	281.75	0.999514412
2	368.76	368760	984.2081	802.8982	802.8982	984.2081	0.815780931	0.889241436		2	282	1.00018376
2	369.251	369251	941.6374	866.8784	866.8784	941.6374	0.920607444	0.881159146		2	282.25	1.001696133
2	369.537	369537	1065.117	883.6373	883.6373	1065.117	0.829615244	0.877675284		2	282.5	1.003087734
2	369.851	369851	891.1968	754.0903	754.0903	891.1968	0.846154632	0.874792515		2	282.75	1.002341267
2	370.207	370207	806.6022	825.6162	825.6162	806.6022	1.023572958	0.87167314		2	283	0.999344823
2	370.43	370430	898.2296	698.4187	698.4187	898.2296	0.777550306	0.870953434		2	283.25	0.995626023
2	370.654	370654	948.2413	895.267	895.267	948.2413	0.944134157	0.870293435		2	283.5	0.989449142
2	371.081	371081	1189.283	970.1468	970.1468	1189.283	0.815740913	0.865178664		2	283.75	0.98286427
2	371.243	371243	1158.983	980.0211	980.0211	1158.983	0.845587123	0.862518067		2	284	0.97750972
2	371.498	371498	1121.145	906.3429	906.3429	1121.145	0.808408279	0.857405539		2	284.25	0.975912155
2	371.883	371883	940.3341	752.1432	752.1432	940.3341	0.799868047	0.84328562		2	284.5	0.977020435
2	372.276	372276	1266.226	1363.155	1363.155	1266.226	1.076549526	0.826953588		2	284.75	0.983735613
2	372.482	372482	939.3902	775.3579	775.3579	939.3902	0.825384276	0.82242131		2	285	0.995742809
2	372.751	372751	1120.948	841.1413	841.1413	1120.948	0.750383872	0.816980785		2	285.25	1.006812267
2	372.947	372947	1218.224	881.2519	881.2519	1218.224	0.72339069	0.812759776		2	285.5	1.015135593
2	373.174	373174	1211.545	931.8165	931.8165	1211.545	0.76911423	0.812419521		2	285.75	1.021904175
2	373.57	373570	1520.436	1321.102	1321.102	1520.436	0.868896816	0.818481628		2	286	1.022073002
2	373.789	373789	1182.041	1016.344	1016.344	1182.041	0.859821275	0.825387734		2	286.25	1.019178412
2	373.995	373995	1265.909	990.2326	990.2326	1265.909	0.782230476	0.841404446		2	286.5	1.014618419
2	374.424	374424	1173.914	1010.573	1010.573	1173.914	0.86085778	0.897857886		2	286.75	1.0100567
2	374.747	374747	1198.526	1130.426	1130.426	1198.526	0.943180206	0.931267993		2	287	1.003314308
2	375.138	375138	1049.322	1070.601	1070.601	1049.322	1.020278809	0.945967746		2	287.25	0.995729444
2	375.405	375405	1023.965	1039.42	1039.42	1023.965	1.015093289	0.95199175		2	287.5	0.992231586
2	375.585	375585	782.9497	749.4158	749.4158	782.9497	0.95716979	0.95783727		2	287.75	0.991778723
2	375.815	375815	966.3988	970.6512	970.6512	966.3988	1.004400254	0.965311171		2	288	0.992301574
2	376.087	376087	1244.69	1020.766	1020.766	1244.69	0.82009657	0.971837478		2	288.25	0.992371479
2	376.27	376270	865.602	819.7837	819.7837	865.602	0.947067705	0.976991685		2	288.5	0.992257412
2	376.514	376514	938.8256	952.9452	952.9452	938.8256	1.015039641	0.989979629		2	288.75	0.993021028
2	376.798	376798	780.4947	742.2428	742.2428	780.4947	0.950990186	1.003580248		2	289	0.994039914
2	377.113	377113	944.5344	947.7066	947.7066	944.5344	1.00335848	1.010428609		2	289.25	0.995137792
2	377.336	377336	856.4303	954.0213	954.0213	856.4303	1.113950896	1.015070746		2	289.5	0.996250741
2	377.742	377742	1185.743	1216.552	1216.552	1185.743	1.025982865	1.017871641		2	289.75	0.997780514
2	377.958	377958	999.1555	1180.596	1180.596	999.1555	1.181593856	1.011497253		2	290	0.999412518
2	378.172	378172	942.7719	936.0179	936.0179	942.7719	0.992836019	1.000643271		2	290.25	1.002679348
2	378.375	378375	984.8001	904.671	904.671	984.8001	0.918634147	0.992663138		2	290.5	1.006680694
2	378.6	378600	1091.62	899.1154	899.1154	1091.62	0.82365237	0.985280284		2	290.75	1.010811189
2	378.944	378944	967.4013	872.1208	872.1208	967.4013	0.901508815	0.96986381		2	291	1.015049411
2	379.229	379229	982.6919	1012.834	1012.834	982.6919	1.030672991	0.958767326		2	291.25	1.019929871
2	379.489	379489	1063.316	1084.448	1084.448	1063.316	1.019873678	0.954711045		2	291.5	1.022258824
2	379.811	379811	1016.724	1033.931	1033.931	1016.724	1.016923964	0.95204875		2	291.75	1.022226306
2	380.095	380095	1361.379	1287.265	1287.265	1361.379	0.945559613	0.947125206		2	292	1.020224575
2	380.536	380536	1035.17	912.255	912.255	1035.17	0.881261049	0.939734439		2	292.25	1.018172837
2	380.745	380745	897.9222	840.8488	840.8488	897.9222	0.936438368	0.93617022		2	292.5	1.015915276
2	380.97	380970	1018.344	932.4653	932.4653	1018.344	0.915668281	0.926657182		2	292.75	1.012266384
2	381.169	381169	1016.381	943.9131	943.9131	1016.381	0.928700064	0.919173852		2	293	1.008269765
2	381.43	381430	787.9418	710.9473	710.9473	787.9418	0.902284027	0.918823036		2	293.25	1.006674777
2	381.775	381775	889.0134	878.5904	878.5904	889.0134	0.988275767	0.923304693		2	293.5	1.006079085
2	382.153	382153	954.3897	823.5367	823.5367	954.3897	0.862893533	0.92850582		2	293.75	1.005667084
2	382.528	382528	4489.537	3811.938	3811.938	4489.537	0.849071519	0.934159467		2	294	1.005303773
2	382.776	382776	805.8352	861.8303	861.8303	805.8352	1.069487037	0.93810787		2	294.25	1.005233431
2	383.039	383039	969.9953	939.7012	939.7012	969.9953	0.968768818	0.942668193		2	294.5	1.004627006
2	383.53	383530	784.5942	754.3941	754.3941	784.5942	0.961508637	0.953278645		2	294.75	1.002476607
2	383.765	383765	1013.608	786.8068	786.8068	1013.608	0.776243676	0.955910386		2	295	0.999985979
2	384.053	384053	826.2509	889.7459	889.7459	826.2509	1.076847118	0.956285114		2	295.25	0.996981142
2	384.307	384307	781.5901	743.2444	743.2444	781.5901	0.950938862	0.955156294		2	295.5	0.993865322
2	384.64	384640	715.603	699.9759	699.9759	715.603	0.978162333	0.951630834		2	295.75	0.989900491
2	385.001	385001	899.1653	864.965	864.965	899.1653	0.961964391	0.941976728		2	296	0.983639254
2	385.215	385215	911.9908	815.4369	815.4369	911.9908	0.894128428	0.93502026		2	296.25	0.977503756
2	385.404	385404	947.7048	824.423	824.423	947.7048	0.8699154	0.930659051		2	296.5	0.972305152
2	385.575	385575	758.2822	827.1152	827.1152	758.2822	1.090774912	0.923775148		2	296.75	0.967645793
2	385.778	385778	994.6757	887.1481	887.1481	994.6757	0.891896826	0.915423691		2	297	0.970813694
2	386.036	386036	1006.492	833.971	833.971	1006.492	0.828591782	0.9159195		2	297.25	0.978414071
2	386.264	386264	1021.895	904.2531	904.2531	1021.895	0.884878681	0.919668565		2	297.5	0.985661934
2	386.558	386558	915.1963	867.6406	867.6406	915.1963	0.948037705	0.922684641		2	297.75	0.994231405
2	386.757	386757	862.3675	785.2254	785.2254	862.3675	0.910546142	0.924055543		2	298	1.002594245
2	387.027	387027	923.3795	850.8328	850.8328	923.3795	0.921433495	0.927560138		2	298.25	1.005677409
2	387.2	387200	1090.507	905.8845	905.8845	1090.507	0.830700307	0.927775522		2	298.5	1.007019457
2	387.469	387469	713.6534	855.3382	855.3382	713.6534	1.198534471	0.92229677		2	298.75	1.004350714
2	387.713	387713	1058.153	917.7499	917.7499	1058.153	0.867313045	0.914447182		2	299	0.998983438
2	388.102	388102	1193.362	988.2627	988.2627	1193.362	0.828133207	0.906129556		2	299.25	0.993486175
2	388.31	388310	864.9804	796.5243	796.5243	864.9804	0.920858207	0.901096996		2	299.5	0.98886207
2	388.628	388628	971.3826	742.7121	742.7121	971.3826	0.764592757	0.895110793		2	299.75	0.982682212
2	388.873	388873	846.3007	815.4234	815.4234	846.3007	0.963514978	0.9070968		2	300	0.977863286
2	389.07	389070	848.5001	806.4983	806.4983	848.5001	0.950498768	0.923129774		2	300.25	0.97671862
2	389.438	389438	868.7097	797.1826	797.1826	868.7097	0.917662828	0.94952196		2	300.5	0.976832679
2	389.624	389624	987.8387	1015.733	1015.733	987.8387	1.028237707	0.96280655		2	300.75	0.976946739
2	389.885	389885	1008.971	877.9321	877.9321	1008.971	0.870126198	0.987328017		2	301	0.977060798
2	390.048	390048	899.7572	901.3274	901.3274	899.7572	1.001745137	0.996049125		2	301.25	0.977174858
2	390.252	390252	1017.388	1105.301	1105.301	1017.388	1.086410494	0.998597942		2	301.5	0.978001486
2	390.463	390463	831.8808	888.1617	888.1617	831.8808	1.067655005	0.998035065		2	301.75	0.979386131
2	390.792	390792	1062.237	1036.48	1036.48	1062.237	0.975752116	0.992989974		2	302	0.980513601
2	391.061	391061	860.4065	907.2174	907.2174	860.4065	1.054405563	0.980079078		2	302.25	0.981387984
2	391.312	391312	1055.019	896.3287	896.3287	1055.019	0.849585363	0.96499139		2	302.5	0.981173595
2	391.775	391775	1046.637	842.82	842.82	1046.637	0.805264863	0.926790695		2	302.75	0.980151947
2	392.185	392185	768.2269	818.4671	818.4671	768.2269	1.065397606	0.89051237		2	303	0.979362578
2	392.356	392356	873.0734	850.4213	850.4213	873.0734	0.974054759	0.883354477		2	303.25	0.978748695
2	392.769	392769	2057.514	1263.687	1263.687	2057.514	0.614181483	0.887317808		2	303.5	0.979962762
2	392.954	392954	1287.645	1194.837	1194.837	1287.645	0.927924234	0.890565527		2	303.75	0.98139743
2	393.175	393175	887.1807	874.8095	874.8095	887.1807	0.986055603	0.894373498		2	304	0.982646894
2	393.458	393458	932.8969	754.1472	754.1472	932.8969	0.808392867	0.902920936		2	304.25	0.984151465
2	393.639	393639	781.54	725.8118	725.8118	781.54	0.928694373	0.909386037		2	304.5	0.985602036
2	393.804	393804	830.0144	858.5757	858.5757	830.0144	1.034410608	0.918664007		2	304.75	0.987232887
2	394.046	394046	726.0056	682.9991	682.9991	726.0056	0.940762854	0.933894098		2	305	0.988386387
2	394.227	394227	1018.719	908.4327	908.4327	1018.719	0.891740215	0.944554255		2	305.25	0.989155383
2	394.477	394477	923.9516	816.0334	816.0334	923.9516	0.883199293	0.964160815		2	305.5	0.989803273
2	394.74	394740	666.9931	678.0331	678.0331	666.9931	1.016551895	0.979851575		2	305.75	0.989465755
2	395.175	395175	1003.348	999.5476	999.5476	1003.348	0.996212281	0.986684105		2	306	0.987350037
2	395.496	395496	748.9081	889.4395	889.4395	748.9081	1.187648391	0.987994747		2	306.25	0.983742383
2	395.857	395857	1031.008	857.3657	857.3657	1031.008	0.831580065	0.995487286		2	306.5	0.982064348
2	396.066	396066	860.0969	803.3161	803.3161	860.0969	0.933983252	1.005998275		2	306.75	0.980241304
2	396.452	396452	912.9986	902.5587	902.5587	912.9986	0.988565262	1.029999759		2	307	0.97864164
2	396.702	396702	730.507	783.1529	783.1529	730.507	1.072067619	1.040338718		2	307.25	0.9777666
2	396.984	396984	745.2594	820.8704	820.8704	745.2594	1.101455949	1.05015485		2	307.5	0.977419594
2	397.188	397188	804.5413	892.2453	892.2453	804.5413	1.109011184	1.055797726		2	307.75	0.977852233
2	397.361	397361	809.7815	779.7015	779.7015	809.7815	0.962854177	1.060160955		2	308	0.980540854
2	397.544	397544	794.732	909.1021	909.1021	794.732	1.143910274	1.06598563		2	308.25	0.986018853
2	397.714	397714	750.6165	833.8271	833.8271	750.6165	1.110856343	1.068045595		2	308.5	0.991443877
2	398.111	398111	898.7509	1034.165	1034.165	898.7509	1.150669223	1.047084096		2	308.75	0.994780242
2	398.383	398383	2065.237	1551.509	1551.509	2065.237	0.751249857	1.031478167		2	309	0.997440177
2	398.555	398555	953.166	927.1194	927.1194	953.166	0.972673595	1.026408339		2	309.25	1.001015915
2	398.792	398792	658.6282	815.3951	815.3951	658.6282	1.238020328	1.019130078		2	309.5	1.003498746
2	399.152	399152	1073.395	1023.162	1023.162	1073.395	0.953201757	1.007472054		2	309.75	1.000251833
2	399.498	399498	740.879	688.5656	688.5656	740.879	0.929390089	0.986330291		2	310	0.996307393
2	399.833	399833	737.3668	757.7586	757.7586	737.3668	1.027654893	0.970907058		2	310.25	0.993488207
2	400.025	400025	785.4389	861.4413	861.4413	785.4389	1.096764242	0.969245717		2	310.5	0.990280459
2	400.229	400229	885.1158	849.3928	849.3928	885.1158	0.959640309	0.96810794		2	310.75	0.988499359
2	400.466	400466	839.2833	760.2125	760.2125	839.2833	0.905787712	0.972655955		2	311	0.989779093
2	400.966	400966	991.9823	832.0717	832.0717	991.9823	0.838796922	1.007653648		2	311.25	0.989507455
2	401.239	401239	921.598	853.9539	853.9539	921.598	0.926601295	1.032805103		2	311.5	0.988060969
2	401.429	401429	793.9174	916.3321	916.3321	793.9174	1.154190726	1.049499954		2	311.75	0.986559869
2	401.625	401625	932.3142	938.7346	938.7346	932.3142	1.00688652	1.072034746		2	312	0.986814971
2	401.81	401810	837.2783	1157.731	1157.731	837.2783	1.382731405	1.099826645		2	312.25	0.989566568
2	402.074	402074	967.8023	1068.757	1068.757	967.8023	1.10431335	1.135940313		2	312.5	0.992761947
2	402.611	402611	878.3113	941.239	941.239	878.3113	1.071646238	1.178845453		2	312.75	0.995722543
2	403.001	403001	806.646	939.4955	939.4955	806.646	1.164693682	1.206642694		2	313	0.998497642
2	403.18	403180	926.4998	1148.813	1148.813	926.4998	1.239949539	1.215495071		2	313.25	1.001341944
2	403.386	403386	906.2871	1303.403	1303.403	906.2871	1.438178917	1.220006689		2	313.5	1.00444705
2	403.579	403579	1009.194	1058.116	1058.116	1009.194	1.048476309	1.2322839		2	313.75	1.005871127
2	403.81	403810	1076.895	1372.27	1372.27	1076.895	1.274283937	1.252578334		2	314	1.007367176
2	403.985	403985	1092.285	1528.515	1528.515	1092.285	1.39937379	1.2727818		2	314.25	1.007839408
2	404.162	404162	865.5247	950.6075	950.6075	865.5247	1.09830199	1.301695772		2	314.5	1.005152574
2	404.333	404333	894.0027	1223.762	1223.762	894.0027	1.368857163	1.333094728		2	314.75	0.998643449
2	404.513	404513	739.8364	1071.942	1071.942	739.8364	1.448890593	1.370302581		2	315	0.992229481
2	405.023	405023	843.9995	1096.289	1096.289	843.9995	1.298921386	1.520842231		2	315.25	0.98431108
2	405.438	405438	1093.342	1893.024	1893.024	1093.342	1.731410666	1.660450966		2	315.5	0.975804043
2	405.735	405735	1107.123	1898.328	1898.328	1107.123	1.714649592	1.779121505		2	315.75	0.969018638
2	406.06	406060	1190.6	2571.489	2571.489	1190.6	2.159826138	1.919855593		2	316	0.964952454
2	406.359	406359	1050.042	2013.189	2013.189	1050.042	1.917246167	1.992583704		2	316.25	0.962535661
2	406.534	406534	1022.487	1933.267	1933.267	1022.487	1.890749711	1.994049772		2	316.5	0.961266175
2	406.699	406699	1156.07	2261.155	2261.155	1156.07	1.955897999	1.979320954		2	316.75	0.963712516
2	407.053	407053	957.7244	2516.583	2516.583	957.7244	2.627669296	1.94027672		2	317	0.973436306
2	407.414	407414	1104.792	1980.614	1980.614	1104.792	1.792748318	1.87246703		2	317.25	0.984166239
2	407.578	407578	921.7958	1555.172	1555.172	921.7958	1.68711118	1.830263531		2	317.5	0.99449561
2	407.833	407833	921.9552	1328.638	1328.638	921.9552	1.441109069	1.785989473		2	317.75	1.00421711
2	408.061	408061	918.9122	1511.38	1511.38	918.9122	1.644749085	1.772121243		2	318	1.007626613
2	408.352	408352	1016.973	1674.767	1674.767	1016.973	1.646815599	1.755492989		2	318.25	1.008504601
2	408.929	408929	1176.985	1759.814	1759.814	1176.985	1.495188129	1.71115599		2	318.5	1.009321228
2	409.297	409297	869.5486	1651.97	1651.97	869.5486	1.899801805	1.682119415		2	318.75	1.00973315
2	409.802	409802	857.7291	1657.832	1657.832	857.7291	1.932815384	1.643308789		2	319	1.008015954
2	410.222	410222	1026.259	1809.959	1809.959	1026.259	1.763647383	1.615849409		2	319.25	1.007252909
2	410.734	410734	1018.344	1601.826	1601.826	1018.344	1.572971412	1.581623023		2	319.5	1.008790499
2	410.922	410922	1077.816	1439.161	1439.161	1077.816	1.335256667	1.565244392		2	319.75	1.010883428
2	415.268	415268	963.3914	1017.269	1017.269	963.3914	1.055924934	0.975243013		2	320	1.015955595
2	415.597	415597	1186.23	1028.651	1028.651	1186.23	0.867159826	0.976316297		2	320.25	1.022840636
2	415.821	415821	1114.504	962.9468	962.9468	1114.504	0.864013768	0.985784634		2	320.5	1.029655721
2	416.071	416071	838.9775	897.2753	897.2753	838.9775	1.069486726	0.998119876		2	320.75	1.034374533
2	416.238	416238	971.5799	966.9468	966.9468	971.5799	0.995231375	1.004413717		2	321	1.038534072
2	416.437	416437	1110.095	1178.016	1178.016	1110.095	1.061184854	1.010417364		2	321.25	1.043043696
2	416.676	416676	1204.189	1250.104	1250.104	1204.189	1.038129397	1.015235182		2	321.5	1.048281028
2	417.166	417166	882.8015	878.9772	878.9772	882.8015	0.995667996	1.017543187		2	321.75	1.05333284
2	417.39	417390	772.754	749.0688	749.0688	772.754	0.969349625	1.014333207		2	322	1.058193295
2	417.679	417679	1158.556	1322.443	1322.443	1158.556	1.141457987	1.00522806		2	322.25	1.063018946
2	418.122	418122	970.8864	936.8938	936.8938	970.8864	0.964988077	0.985265785		2	322.5	1.066998028
2	418.361	418361	1084.824	989.3918	989.3918	1084.824	0.912029785	0.969103747		2	322.75	1.066317273
2	418.81	418810	951.6511	923.8971	923.8971	951.6511	0.97083595	0.927614917		2	323	1.063786945
2	419.126	419126	1077.794	1025.484	1025.484	1077.794	0.951465679	0.905687425		2	323.25	1.062822055
2	419.444	419444	1370.201	1106.13	1106.13	1370.201	0.807275721	0.887942611		2	323.5	1.064007727
2	419.666	419666	1188.938	996.3527	996.3527	1188.938	0.838019056	0.878669166		2	323.75	1.071131206
2	419.9	419900	1060.313	804.3414	804.3414	1060.313	0.758588643	0.875759854		2	324	1.079995126
2	420.16	420160	1205.793	1307.393	1307.393	1205.793	1.084259902	0.876695915		2	324.25	1.088093462
2	420.577	420577	1373.233	1141.824	1141.824	1373.233	0.83148599	0.883020294		2	324.5	1.097946737
2	421.08	421080	917.6779	803.9565	803.9565	917.6779	0.876076998	0.9170627		2	324.75	1.107042064
2	421.407	421407	1001.397	855.7699	855.7699	1001.397	0.854576057	0.936900078		2	325	1.114218987
2	421.729	421729	726.6956	750.6602	750.6602	726.6956	1.032977494	0.946130322		2	325.25	1.118685376
2	422.107	422107	780.5788	765.6999	765.6999	780.5788	0.980938632	0.9564105		2	325.5	1.120025672
2	422.332	422332	873.8892	844.3596	844.3596	873.8892	0.966208989	0.958455104		2	325.75	1.115145982
2	422.805	422805	850.6531	796.6256	796.6256	850.6531	0.936487036	0.951245517		2	326	1.107903168
2	422.956	422956	826.5466	860.456	860.456	826.5466	1.041025394	0.947970908		2	326.25	1.101671382
2	423.395	423395	977.894	857.2327	857.2327	977.894	0.876611064	0.924476497		2	326.5	1.094574724
2	423.798	423798	1009.549	813.8987	813.8987	1009.549	0.806200293	0.894093405		2	326.75	1.08661439
2	424.073	424073	937.2471	814.601	814.601	937.2471	0.869142193	0.880692579		2	327	1.082517443
2	424.404	424404	859.9707	779.5816	779.5816	859.9707	0.906521118	0.879371285		2	327.25	1.085107498
2	424.6	424600	903.7035	920.7624	920.7624	903.7035	1.018876656	0.881116968		2	327.5	1.088335135
2	424.79	424790	1020.107	805.37	805.37	1020.107	0.789495612	0.880105766		2	327.75	1.093415743
2	424.961	424961	1115.942	940.0765	940.0765	1115.942	0.842406236	0.875860508		2	328	1.095587881
2	425.169	425169	1048.064	787.5673	787.5673	1048.064	0.751449625	0.870018223		2	328.25	1.092790804
2	425.339	425339	931.5373	878.8099	878.8099	931.5373	0.943397436	0.867278349		2	328.5	1.085895236
2	425.688	425688	734.1974	768.1358	768.1358	734.1974	1.046225171	0.859192465		2	328.75	1.076930142
2	425.863	425863	1019.534	921.8142	921.8142	1019.534	0.904152485	0.857205918		2	329	1.064712052
2	426.119	426119	1326.9	983.8362	983.8362	1326.9	0.741454669	0.861794137		2	329.25	1.052939163
2	426.535	426535	1393.499	978.6497	978.6497	1393.499	0.702296665	0.875460424		2	329.5	1.042124783
2	426.82	426820	1077.692	896.3827	896.3827	1077.692	0.831761487	0.881376557		2	329.75	1.031211882
2	427.085	427085	993.6398	1007.614	1007.614	993.6398	1.014063648	0.882372604		2	330	1.022255709
2	427.297	427297	874.0318	827.7119	827.7119	874.0318	0.947004331	0.88274718		2	330.25	1.013787006
2	427.556	427556	1253.712	1189.796	1189.796	1253.712	0.949018594	0.88463963		2	330.5	1.006734982
2	428.135	428135	937.4444	844.276	844.276	937.4444	0.900614479	0.894439045		2	330.75	1.002710149
2	428.344	428344	961.6768	795.6163	795.6163	961.6768	0.827321924	0.897300418		2	331	0.998909738
2	428.552	428552	1309.851	924.5712	924.5712	1309.851	0.705859827	0.898598086		2	331.25	0.994574965
2	428.774	428774	866.1438	757.331	757.331	866.1438	0.874370976	0.895680448		2	331.5	0.991029296
2	428.945	428945	691.5897	836.9618	836.9618	691.5897	1.210199921	0.893331699		2	331.75	0.987854972
2	429.141	429141	1025.74	782.1243	782.1243	1025.74	0.762497611	0.893142192		2	332	0.985782786
2	429.488	429488	862.0022	791.9986	791.9986	862.0022	0.918789534	0.894316039		2	332.25	0.984768975
2	430.031	430031	4862.537	3963.848	3963.848	4862.537	0.815181046	0.897203024		2	332.5	0.984345317
2	430.203	430203	866.2753	836.6385	836.6385	866.2753	0.965788243	0.896512556		2	332.75	0.984649911
2	430.624	430624	850.5966	757.351	757.351	850.5966	0.890376237	0.888799039		2	333	0.985852297
2	430.989	430989	941.5371	804.3812	804.3812	941.5371	0.854327673	0.885330341		2	333.25	0.987704032
2	431.401	431401	754.2065	655.0471	655.0471	754.2065	0.868524867	0.892753096		2	333.5	0.991062036
2	431.654	431654	777.438	740.3003	740.3003	777.438	0.95223066	0.900493816		2	333.75	0.99442004
2	432.01	432010	967.4013	854.7081	854.7081	967.4013	0.883509356	0.911410423		2	334	0.996433608
2	432.274	432274	1003.899	920.0094	920.0094	1003.899	0.916436215	0.924409789		2	334.25	0.997690753
2	432.524	432524	1005.928	902.8784	902.8784	1005.928	0.897557678	0.935873043		2	334.5	0.997596299
2	432.798	432798	886.1425	816.6908	816.6908	886.1425	0.921624682	0.941957699		2	334.75	0.997140078
2	433.129	433129	970.1987	914.911	914.911	970.1987	0.943014044	0.948912124		2	335	0.994673856
2	433.427	433427	1129.104	1179.443	1179.443	1129.104	1.044583138	0.953246875		2	335.25	0.990359205
2	433.647	433647	888.0528	904.842	904.842	888.0528	1.018905633	0.955352743		2	335.5	0.986232825
2	434.153	434153	917.9999	871.9278	871.9278	917.9999	0.949812522	0.956377679		2	335.75	0.981837752
2	434.52	434520	944.7451	758.5137	758.5137	944.7451	0.802876564	0.946963631		2	336	0.977182845
2	434.788	434788	974.7863	849.4065	849.4065	974.7863	0.871377142	0.935773678		2	336.25	0.972716078
2	435.14	435140	839.2833	878.4913	878.4913	839.2833	1.046716049	0.923200357		2	336.5	0.969614074
2	435.408	435408	798.5245	857.1088	857.1088	798.5245	1.073365689	0.915472552		2	336.75	0.967643978
2	435.599	435599	866.2753	753.1186	753.1186	866.2753	0.86937559	0.910772939		2	337	0.966334065
2	435.886	435886	1177.409	871.7882	871.7882	1177.409	0.740429367	0.907171752		2	337.25	0.96526903
2	436.191	436191	761.6533	734.8241	734.8241	761.6533	0.964775049	0.90490333		2	337.5	0.964677663
2	436.355	436355	981.4263	918.7925	918.7925	981.4263	0.936180842	0.903322382		2	337.75	0.964230532
2	436.635	436635	952.2431	876.8768	876.8768	952.2431	0.920853929	0.898221878		2	338	0.965024939
2	436.867	436867	1187.768	868.0579	868.0579	1187.768	0.730831189	0.892994665		2	338.25	0.968596229
2	437.084	437084	1020.317	997.0398	997.0398	1020.317	0.977186306	0.889310793		2	338.5	0.972516473
2	437.374	437374	875.21	785.4157	785.4157	875.21	0.897402566	0.886135274		2	338.75	0.976780329
2	437.75	437750	813.2186	772.9535	772.9535	813.2186	0.950486745	0.884006613		2	339	0.980416869
2	438.082	438082	873.6851	786.7974	786.7974	873.6851	0.900550324	0.886108282		2	339.25	0.984415317
2	438.288	438288	866.15	759.5754	759.5754	866.15	0.876955955	0.893532859		2	339.5	0.987523919
2	438.59	438590	938.3077	773.7194	773.7194	938.3077	0.82459027	0.906140815		2	339.75	0.989805555
2	438.754	438754	837.9174	739.5415	739.5415	837.9174	0.882594752	0.909410823		2	340	0.991432217
2	439.096	439096	976.4049	872.6384	872.6384	976.4049	0.893725953	0.918150534		2	340.25	0.992003622
2	439.586	439586	1012.726	1065.804	1065.804	1012.726	1.052411017	0.926422943		2	340.5	0.988063854
2	439.847	439847	834.3176	805.3014	805.3014	834.3176	0.965221637	0.927265956		2	340.75	0.982874834
2	440.027	440027	814.3197	761.1023	761.1023	814.3197	0.934648026	0.927351681		2	341	0.975082731
2	440.262	440262	898.6306	860.2292	860.2292	898.6306	0.957266757	0.925769946		2	341.25	0.965592992
2	440.457	440457	872.9669	796.5243	796.5243	872.9669	0.912433564	0.918910218		2	341.5	0.962093375
2	440.657	440657	1057.659	789.9414	789.9414	1057.659	0.746877207	0.906294007		2	341.75	0.963973972
2	441.047	441047	892.78	784.114	784.114	892.78	0.878283564	0.886512538		2	342	0.967898203
2	441.303	441303	866.288	759.0776	759.0776	866.288	0.876241619	0.880308192		2	342.25	0.976529806
2	441.469	441469	766.9206	827.6533	827.6533	766.9206	1.079190336	0.877932076		2	342.5	0.987934686
2	441.803	441803	1089.325	801.8918	801.8918	1089.325	0.736136415	0.886398547		2	342.75	0.99676107
2	442.245	442245	1073.129	950.088	950.088	1073.129	0.885343701	0.912565448		2	343	1.003926051
2	442.793	442793	841.4888	805.443	805.443	841.4888	0.957164255	0.936096923		2	343.25	1.008432206
2	443.032	443032	972.8148	948.1421	948.1421	972.8148	0.974637824	0.936259389		2	343.5	1.010594064
2	443.314	443314	894.4297	896.9388	896.9388	894.4297	1.002805251	0.933431572		2	343.75	1.01137359
2	443.588	443588	1061.95	951.9003	951.9003	1061.95	0.896370168	0.931193346		2	344	1.010786368
2	443.799	443799	865.5485	799.2848	799.2848	865.5485	0.923443112	0.927380999		2	344.25	1.007631313
2	444.257	444257	886.6007	780.1733	780.1733	886.6007	0.879960167	0.910376689		2	344.5	1.006718244
2	444.448	444448	864.0464	815.6253	815.6253	864.0464	0.94396007	0.906840156		2	344.75	1.00720299
2	444.801	444801	1066.883	858.0687	858.0687	1066.883	0.804276289	0.907716012		2	345	1.008264744
2	445.03	445030	910.0894	832.2312	832.2312	910.0894	0.914449943	0.909063108		2	345.25	1.00966448
2	445.256	445256	852.679	804.3414	804.3414	852.679	0.943310906	0.915220005		2	345.5	1.016112528
2	445.56	445560	892.6909	916.4555	916.4555	892.6909	1.026621309	0.928324035		2	345.75	1.022678824
2	445.725	445725	1150.061	946.8326	946.8326	1150.061	0.823289026	0.930279871		2	346	1.026451172
2	446.016	446016	888.6057	721.5648	721.5648	888.6057	0.812019099	0.925232438		2	346.25	1.022746466
2	446.237	446237	732.819	801.6207	801.6207	732.819	1.093886348	0.920379598		2	346.5	1.015417719
2	446.434	446434	1030.774	1060.152	1060.152	1030.774	1.028500913	0.914245863		2	346.75	1.008945551
2	446.948	446948	1211.713	937.0628	937.0628	1211.713	0.773337251	0.887791285		2	347	1.002938141
2	447.349	447349	990.9464	856.2088	856.2088	990.9464	0.864031395	0.87186647		2	347.25	0.997750024
2	447.554	447554	994.268	831.9867	831.9867	994.268	0.836783141	0.863797605		2	347.5	0.992167006
2	447.756	447756	1060.495	804.4021	804.4021	1060.495	0.758515693	0.85668151		2	347.75	0.988608715
2	448.21	448210	1012.726	925.5069	925.5069	1012.726	0.913876903	0.860722112		2	348	0.986656491
2	448.558	448558	801.7902	841.9672	841.9672	801.7902	1.050109118	0.870538835		2	348.25	0.985435055
2	448.737	448737	1113.339	882.307	882.307	1113.339	0.792487284	0.875091088		2	348.5	0.987957034
2	449.055	449055	1219.001	937.644	937.644	1219.001	0.769190509	0.884493317		2	348.75	0.991980857
2	449.238	449238	919.272	868.9356	868.9356	919.272	0.945243192	0.890513982		2	349	0.994970104
2	449.578	449578	1100.96	891.5367	891.5367	1100.96	0.809781191	0.897452828		2	349.25	0.998797034
2	449.959	449959	900.8486	902.0555	902.0555	900.8486	1.001339737	0.903502728		2	349.5	1.001471113
2	450.302	450302	969.8106	865.4823	865.4823	969.8106	0.892424047	0.908618226		2	349.75	1.004145192
2	450.574	450574	983.5915	906.9927	906.9927	983.5915	0.922123361	0.906076127		2	350	1.004357727
2	450.817	450817	1059.068	908.6485	908.6485	1059.068	0.857969932	0.890721139		2	350.25	1.00331474
2	451.078	451078	954.323	846.0575	846.0575	954.323	0.886552561	0.870581267		2	350.5	1.001920499
2	451.3	451300	927.1013	826.4656	826.4656	927.1013	0.891451236	0.849535081		2	350.75	0.999890035
2	451.494	451494	1001.887	831.7744	831.7744	1001.887	0.830207798	0.825486607		2	351	0.997067145
2	451.715	451715	1370.219	1126.464	1126.464	1370.219	0.82210508	0.808765442		2	351.25	0.99398514
2	451.901	451901	1096.233	903.9697	903.9697	1096.233	0.824614566	0.807554472		2	351.5	0.991619684
2	452.086	452086	1309.651	976.597	976.597	1309.651	0.745692555	0.810488248		2	351.75	0.989985518
2	452.318	452318	1278.574	888.2594	888.2594	1278.574	0.694726625	0.81546395		2	352	0.988555541
2	452.494	452494	1065.611	907.0148	907.0148	1065.611	0.851168766	0.823870711		2	352.25	0.98732027
2	452.687	452687	890.8143	730.7971	730.7971	890.8143	0.820369745	0.83912975		2	352.5	0.986271755
2	452.882	452882	1064.121	815.2279	815.2279	1064.121	0.766104513	0.850579092		2	352.75	0.98523862
2	453.157	453157	875.2166	906.2012	906.2012	875.2166	1.035402208	0.868347588		2	353	0.985008257
2	453.388	453388	713.7383	771.0706	771.0706	713.7383	1.080326781	0.881516634		2	353.25	0.986104999
2	453.654	453654	1022.739	741.101	741.101	1022.739	0.72462378	0.881293076		2	353.5	0.98794493
2	454.04	454040	994.4685	848.0377	848.0377	994.4685	0.852754713	0.870790403		2	353.75	0.99007388
2	454.252	454252	959.7042	823.4135	823.4135	959.7042	0.857986763	0.866929042		2	354	0.991531607
2	454.446	454446	1374.681	1139.967	1139.967	1374.681	0.829259297	0.862139269		2	354.25	0.992096211
2	454.726	454726	1053.158	884.2596	884.2596	1053.158	0.839626723	0.850423433		2	354.5	0.992439989
2	454.923	454923	1131.393	1036.553	1036.553	1131.393	0.916174132	0.846175497		2	354.75	0.99277399
2	455.154	455154	1241.31	983.6652	983.6652	1241.31	0.792441211	0.848957241		2	355	0.993162021
2	455.51	455510	1104.21	954.1011	954.1011	1104.21	0.864057652	0.860982436		2	355.25	0.992977566
2	455.958	455958	1045.722	956.2342	956.2342	1045.722	0.914424866	0.873906701		2	355.5	0.993028885
2	456.214	456214	929.1572	810.4214	810.4214	929.1572	0.87221129	0.877283572		2	355.75	0.994232838
2	456.519	456519	993.8948	879.8732	879.8732	993.8948	0.885277999	0.880364597		2	356	0.995577976
2	456.754	456754	904.1506	808.25	808.25	904.1506	0.893932936	0.878881745		2	356.25	0.996944669
2	456.98	456980	1018.388	842.0058	842.0058	1018.388	0.826802555	0.875101571		2	356.5	0.997863257
2	457.249	457249	1328.297	1139.894	1139.894	1328.297	0.858161992	0.872285462		2	356.75	0.998484242
2	457.456	457456	1037.976	951.0017	951.0017	1037.976	0.916207793	0.870334133		2	357	0.999350033
2	457.701	457701	923.9622	839.5185	839.5185	923.9622	0.908606975	0.868521865		2	357.25	1.002560666
2	458.048	458048	936.4578	779.8477	779.8477	936.4578	0.832763313	0.872245941		2	357.5	1.00598192
2	458.351	458351	1172.082	982.7407	982.7407	1172.082	0.838457292	0.877769114		2	357.75	1.009016759
2	458.585	458585	973.8172	907.1586	907.1586	973.8172	0.931549165	0.882730958		2	358	1.011100594
2	458.749	458749	1190.914	909.2306	909.2306	1190.914	0.763472929	0.887595177		2	358.25	1.010855992
2	458.975	458975	926.6255	926.2844	926.2844	926.6255	0.99963189	0.895013255		2	358.5	1.007673404
2	459.253	459253	855.2837	839.1509	839.1509	855.2837	0.981137487	0.906980764		2	358.75	1.0033761
2	459.551	459551	915.9469	758.5632	758.5632	915.9469	0.828173773	0.922468778		2	359	0.997310831
2	459.757	459757	873.6243	739.6528	739.6528	873.6243	0.846648611	0.928045591		2	359.25	0.990730435
2	459.925	459925	815.4642	859.2132	859.2132	815.4642	1.053649198	0.927229879		2	359.5	0.98511315
2	460.14	460140	925.2109	812.5112	812.5112	925.2109	0.878190259	0.922256766		2	359.75	0.980380592
2	460.403	460403	864.145	830.5003	830.5003	864.145	0.961065909	0.916632263		2	360	0.975377767
2	460.645	460645	819.3831	818.9506	818.9506	819.3831	0.999472164	0.910696193		2	360.25	0.97182102
2	460.937	460937	993.8766	783.0451	783.0451	993.8766	0.78786954	0.898913884		2	360.5	0.970451494
2	461.365	461365	988.3517	825.8859	825.8859	988.3517	0.835619446	0.888410222		2	360.75	0.969781872
2	461.661	461661	818.632	755.9655	755.9655	818.632	0.923449731	0.889724696		2	361	0.970006044
2	461.85	461850	840.168	783.0451	783.0451	840.168	0.932010146	0.892116491		2	361.25	0.971578025
2	462.06	462060	945.4985	854.3735	854.3735	945.4985	0.903622269	0.899246972		2	361.5	0.973385544
2	462.224	462224	892.2592	766.5358	766.5358	892.2592	0.859095429	0.907542451		2	361.75	0.971721959
2	462.455	462455	802.8261	745.1781	745.1781	802.8261	0.928193665	0.918001295		2	362	0.96858165
2	462.662	462662	890.5384	803.323	803.323	890.5384	0.902064414	0.928778196		2	362.25	0.965960775
2	462.943	462943	956.5744	975.7476	975.7476	956.5744	1.020043606	0.948283531		2	362.5	0.965069771
2	463.203	463203	851.0042	808.0712	808.0712	851.0042	0.94955019	0.959605068		2	362.75	0.967171463
2	463.48	463480	901.1384	863.0842	863.0842	901.1384	0.957770971	0.96342352		2	363	0.970511144
2	463.657	463657	1187.245	1034.029	1034.029	1187.245	0.870948288	0.964255195		2	363.25	0.97385584
2	463.877	463877	1342.111	1225.971	1225.971	1342.111	0.913464684	0.961717334		2	363.5	0.977210626
2	464.048	464048	3617.168	4227.972	4227.972	3617.168	1.168862491	0.95514049		2	363.75	0.980783434
2	464.259	464259	1147.329	1031.45	1031.45	1147.329	0.899001071	0.94496235		2	364	0.98517486
2	464.568	464568	903.5161	859.0613	859.0613	903.5161	0.950797999	0.927175777		2	364.25	0.989577219
2	464.925	464925	879.534	753.6818	753.6818	879.534	0.856910364	0.898960431		2	364.5	0.994135073
2	465.097	465097	983.8135	795.3749	795.3749	983.8135	0.808461055	0.885154451		2	364.75	0.998469863
2	465.367	465367	1055.532	937.0738	937.0738	1055.532	0.887773938	0.857046372		2	365	0.999792171
2	465.892	465892	1044.192	941.1412	941.1412	1044.192	0.901310487	0.791115801		2	365.25	0.99990109
2	466.16	466160	1458.482	1165.845	1165.845	1458.482	0.799355083	0.772124652		2	365.5	0.999807538
2	466.354	466354	1414.468	952.8938	952.8938	1414.468	0.673676464	0.767503392		2	365.75	1.00002341
2	466.775	466775	1076.126	655.3336	655.3336	1076.126	0.608974785	0.767749426		2	366	1.00033405
2	467.06	467060	1069.831	889.507	889.507	1069.831	0.831446275	0.773391681		2	366.25	1.000623125
2	467.248	467248	1322.191	1068.017	1068.017	1322.191	0.807763024	0.783117933		2	366.5	1.000870221
2	467.614	467614	1149.654	944.3198	944.3198	1149.654	0.821394785	0.810525347		2	366.75	1.000847978
2	467.938	467938	1099.825	987.211	987.211	1099.825	0.897607347	0.83655018		2	367	1.000130724
2	468.499	468499	1027.294	900.6155	900.6155	1027.294	0.8766872	0.89611278		2	367.25	0.997846867
2	468.741	468741	1039.709	904.3319	904.3319	1039.709	0.869793279	0.913813674		2	367.5	0.994595766
2	468.982	468982	848.4553	831.3193	831.3193	848.4553	0.979803297	0.920741566		2	367.75	0.991532953
2	469.226	469226	920.4947	835.4818	835.4818	920.4947	0.907644335	0.926113313		2	368	0.989773938
2	469.6	469600	798.4435	853.1368	853.1368	798.4435	1.0684999	0.938979012		2	368.25	0.988553235
2	469.818	469818	926.4148	751.5601	751.5601	926.4148	0.811256578	0.945259539		2	368.5	0.987629441
2	469.986	469986	912.3854	867.4727	867.4727	912.3854	0.950774421	0.949465858		2	368.75	0.986420566
2	470.21	470210	982.2414	882.5329	882.5329	982.2414	0.898488803	0.957214453		2	369	0.984863334
2	470.518	470518	944.7451	946.8848	946.8848	944.7451	1.002264844	0.96589591		2	369.25	0.983294661
2	470.786	470786	852.8383	823.8269	823.8269	852.8383	0.965982532	0.967465915		2	369.5	0.982132185
2	471.179	471179	773.8735	760.0397	760.0397	773.8735	0.982123952	0.966704333		2	369.75	0.981214963
2	471.453	471453	755.0743	748.7456	748.7456	755.0743	0.991618441	0.960465598		2	370	0.98036383
2	471.738	471738	811.1134	789.7357	789.7357	811.1134	0.973644006	0.93994501		2	370.25	0.979619533
2	472.015	472015	837.6029	806.0328	806.0328	837.6029	0.962308989	0.911985999		2	370.5	0.97931947
2	472.259	472259	1140.689	943.9131	943.9131	1140.689	0.827493822	0.895017278		2	370.75	0.978708169
2	472.496	472496	954.369	843.8783	843.8783	954.369	0.884226437	0.881731749		2	371	0.977566664
2	472.774	472774	807.2037	707.9744	707.9744	807.2037	0.877070311	0.863889708		2	371.25	0.976129131
2	472.962	472962	2665.817	2107.572	2107.572	2665.817	0.790591402	0.858061115		2	371.5	0.974205833
2	473.364	473364	912.7509	740.732	740.732	912.7509	0.811537956	0.869406654		2	371.75	0.970710803
2	473.651	473651	1098.399	884.2596	884.2596	1098.399	0.805044069	0.879610095		2	372	0.966998032
2	473.848	473848	854.6723	799.6538	799.6538	854.6723	0.935626204	0.887275976		2	372.25	0.963037741
2	474.302	474302	917.19	873.763	873.763	917.19	0.952652122	0.921853627		2	372.5	0.960759449
2	474.662	474662	763.5559	881.5028	881.5028	763.5559	1.15447055	0.940690632		2	372.75	0.958832066
2	475.139	475139	1120.181	874.669	874.669	1120.181	0.780828277	0.940720509		2	373	0.957185076
2	475.414	475414	881.4433	759.5591	759.5591	881.4433	0.861722019	0.935616115		2	373.25	0.957529145
2	475.643	475643	879.6773	950.604	950.604	879.6773	1.080628089	0.930032935		2	373.5	0.958987985
2	475.896	475896	1015.581	743.966	743.966	1015.581	0.732552106	0.916813551		2	373.75	0.96156018
2	476.114	476114	807.577	807.193	807.193	807.577	0.999524504	0.899912791		2	374	0.968385175
2	476.417	476417	932.7356	832.7857	832.7857	932.7356	0.892842195	0.881489657		2	374.25	0.980925607
2	476.678	476678	1001.769	921.5983	921.5983	1001.769	0.919970872	0.869145067		2	374.5	0.992650345
2	476.958	476958	1085.356	879.5113	879.5113	1085.356	0.810343611	0.85828496		2	374.75	1.002432277
2	477.139	477139	1345.057	1093.369	1093.369	1345.057	0.812879305	0.85467561		2	375	1.006014996
2	477.386	477386	1058.004	892.9682	892.9682	1058.004	0.844012121	0.849841609		2	375.25	1.008955889
2	477.574	477574	1090.664	931.1182	931.1182	1090.664	0.853716818	0.849376129		2	375.5	1.011464952
2	479.233	479233	1093.501	981.7217	981.7217	1093.501	0.897778511	0.966472739		2	375.75	1.014560999
2	479.525	479525	1124.894	1091.08	1091.08	1124.894	0.969940279	0.991087596		2	376	1.017058177
2	479.755	479755	1082.803	996.6029	996.6029	1082.803	0.920391706	1.007363484		2	376.25	1.01960389
2	480.245	480245	755.6454	873.7231	873.7231	755.6454	1.156260728	1.032915046		2	376.5	1.024485398
2	480.556	480556	781.9965	935.3717	935.3717	781.9965	1.196132847	1.046383023		2	376.75	1.029077623
2	480.892	480892	878.7062	883.1298	883.1298	878.7062	1.00503422	1.061956249		2	377	1.031627902
2	481.088	481088	830.6969	847.4107	847.4107	830.6969	1.020120215	1.067708593		2	377.25	1.033651481
2	481.441	481441	817.0822	940.6155	940.6155	817.0822	1.151188338	1.074923075		2	377.5	1.034765175
2	481.614	481614	751.2899	818.1242	818.1242	751.2899	1.088959402	1.078812808		2	377.75	1.035311574
2	481.827	481827	915.8151	929.7371	929.7371	915.8151	1.015201759	1.077693483		2	378	1.032159712
2	482.09	482090	940.2777	969.324	969.324	940.2777	1.030891193	1.083066933		2	378.25	1.027665496
2	482.285	482285	858.1058	927.3833	927.3833	858.1058	1.080733052	1.094158153		2	378.5	1.02422891
2	482.464	482464	884.0411	997.3011	997.3011	884.0411	1.128116215	1.106944253		2	378.75	1.020415668
2	482.784	482784	896.9506	1097.292	1097.292	896.9506	1.223358343	1.137949573		2	379	1.016270424
2	482.97	482970	1029.236	1087.198	1087.198	1029.236	1.056315558	1.159789677		2	379.25	1.012746818
2	483.224	483224	804.8979	1078.147	1078.147	804.8979	1.339482933	1.195880873		2	379.5	1.01129083
2	483.533	483533	856.7579	941.5526	941.5526	856.7579	1.0989716	1.245160347		2	379.75	1.010502914
2	483.916	483916	825.4525	1188.839	1188.839	825.4525	1.440227027	1.320926461		2	380	1.009061668
2	484.288	484288	854.1774	1169.657	1169.657	854.1774	1.36933733	1.451372344		2	380.25	1.007443668
2	484.685	484685	1059.977	1504.859	1504.859	1059.977	1.419709107	1.623993772		2	380.5	1.005846575
2	485.013	485013	980.4838	1662.58	1662.58	980.4838	1.695673095	1.728107839		2	380.75	1.004177372
2	485.202	485202	814.6096	1493.483	1493.483	814.6096	1.833372698	1.77099139		2	381	1.000201664
2	485.494	485494	1038.171	1897.299	1897.299	1038.171	1.827539972	1.837790545		2	381.25	0.99773764
2	485.715	485715	816.8029	1410.552	1410.552	816.8029	1.726918452	1.870686804		2	381.5	0.997992037
2	486.012	486012	871.5864	2186.368	2186.368	871.5864	2.50849256	1.874896342		2	381.75	0.999229975
2	486.353	486353	1194.681	2420.891	2420.891	1194.681	2.026391145	1.843095089		2	382	1.000533893
2	486.847	486847	967.1614	1108.076	1108.076	967.1614	1.145699156	1.787831807		2	382.25	1.00189383
2	487.057	487057	1043.221	1815.014	1815.014	1043.221	1.739817354	1.76084065		2	382.5	1.003330566
2	487.422	487422	962.4743	1674.417	1674.417	962.4743	1.739700478	1.702235004		2	382.75	1.004838773
2	487.837	487837	758.2822	1273.426	1273.426	758.2822	1.679356314	1.683570179		2	383	1.006477129
2	488.16	488160	949.4806	1536.415	1536.415	949.4806	1.618163657	1.677391132		2	383.25	1.008473003
2	488.476	488476	947.3102	1839.853	1839.853	947.3102	1.942186414	1.651058985		2	383.5	1.010532361
2	488.65	488650	1103.697	1514.054	1514.054	1103.697	1.371802225	1.620320166		2	383.75	1.011718639
2	488.955	488955	1004.074	1612.199	1612.199	1004.074	1.605657551	1.5497457		2	384	1.011899228
2	489.206	489206	1075.683	1819.937	1819.937	1075.683	1.691889711	1.494964215		2	384.25	1.011591783
2	489.496	489496	867.588	1373.318	1373.318	867.588	1.582914932	1.414090051		2	384.5	1.010716346
2	489.725	489725	886.8046	1085.835	1085.835	886.8046	1.224435462	1.334538499		2	384.75	1.009030019
2	489.98	489980	991.2605	1144.353	1144.353	991.2605	1.154442248	1.264339188		2	385	1.006481521
2	490.437	490437	1359.304	1423.357	1423.357	1359.304	1.047121909	1.168163014		2	385.25	1.003511745
2	490.788	490788	1579.409	1230.261	1230.261	1579.409	0.778937565	1.106792742		2	385.5	1.000684005
2	491.173	491173	1357.488	1729.231	1729.231	1357.488	1.273846251	1.077015861		2	385.75	0.996788725
2	491.459	491459	685.3669	813.9148	813.9148	685.3669	1.187560707	1.070229023		2	386	0.996512249
2	491.806	491806	998.6121	1138.937	1138.937	998.6121	1.140519928	1.060483493		2	386.25	0.997879969
2	492.074	492074	956.14	1095.166	1095.166	956.14	1.145403393	1.0539243		2	386.5	0.998890603
2	492.439	492439	914.7532	920.7624	920.7624	914.7532	1.006569204	1.055903786		2	386.75	0.999621602
2	492.772	492772	985.1454	953.6349	953.6349	985.1454	0.968014366	1.052721265		2	387	1.000842303
2	493.107	493107	827.3425	829.4385	829.4385	827.3425	1.002533413	1.03110243		2	387.25	1.000669811
2	493.318	493318	1019.879	901.4626	901.4626	1019.879	0.883891717	1.013276762		2	387.5	0.998589408
2	493.64	493640	1059.683	1279.3	1279.3	1059.683	1.207247828	0.995328371		2	387.75	0.995675819
2	494.113	494113	758.4795	781.3733	781.3733	758.4795	1.030183809	1.003899772		2	388	0.993638171
2	494.339	494339	1049.519	1039.672	1039.672	1049.519	0.990617607	1.008475296		2	388.25	0.991441829
2	494.549	494549	887.8351	772.6615	772.6615	887.8351	0.87027591	1.010722636		2	388.5	0.989525077
2	495.007	495007	775.646	787.6427	787.6427	775.646	1.015466721	1.0207042		2	388.75	0.990881726
2	495.33	495330	871.7639	964.0683	964.0683	871.7639	1.105882338	1.024725401		2	389	0.997115465
2	495.794	495794	827.4152	959.4786	959.4786	827.4152	1.159609589	1.024386075		2	389.25	1.004207934
2	495.971	495971	870.1599	812.9256	812.9256	870.1599	0.934225537	1.024325958		2	389.5	1.011035456
2	496.358	496358	737.6936	731.9301	731.9301	737.6936	0.992187136	1.028033323		2	389.75	1.018923894
2	496.784	496784	893.7786	916.7709	916.7709	893.7786	1.025724827	1.033593675		2	390	1.026104124
2	497.211	497211	860.5361	776.5634	776.5634	860.5361	0.902418155	1.030286404		2	390.25	1.028045137
2	497.412	497412	743.8135	860.3023	860.3023	743.8135	1.156610226	1.028669785		2	390.5	1.027623821
2	497.631	497631	740.5239	765.9088	765.9088	740.5239	1.03427965	1.025409642		2	390.75	1.026162477
2	497.816	497816	925.1276	781.3015	781.3015	925.1276	0.84453377	1.015177255		2	391	1.022111514
2	498.102	498102	1065.044	1154.121	1154.121	1065.044	1.08363692	0.993543845		2	391.25	1.01666487
2	498.344	498344	726.6224	844.2499	844.2499	726.6224	1.161882568	0.975067539		2	391.5	1.009331521
2	498.526	498526	837.6029	817.5267	817.5267	837.6029	0.976031363	0.957796019		2	391.75	1.001468858
2	498.931	498931	899.229	871.9738	871.9738	899.229	0.969690479	0.906811098		2	392	0.993093579
2	499.13	499130	908.8337	734.353	734.353	908.8337	0.808016912	0.889662563		2	392.25	0.985816574
2	499.327	499327	1570.037	853.2621	853.2621	1570.037	0.543466237	0.876594016		2	392.5	0.98465198
2	499.505	499505	1199.992	1119.523	1119.523	1199.992	0.932942053	0.864026896		2	392.75	0.985566492
2	499.691	499691	975.9395	904.9549	904.9549	975.9395	0.927265368	0.854823144		2	393	0.987176121
2	500	500000	1213.011	1104.432	1104.432	1213.011	0.910488033	0.862396792		2	393.25	0.989189017
2	500.397	500397	930.8877	795.3372	795.3372	930.8877	0.854385765	0.884251707		2	393.5	0.992155577
2	500.579	500579	763.8761	737.7175	737.7175	763.8761	0.965755441	0.887914827		2	393.75	0.996427345
2	500.958	500958	1207.268	1107.703	1107.703	1207.268	0.917528668	0.894783501		2	394	1.002286794
2	501.162	501162	1044.793	910.5562	910.5562	1044.793	0.871518282	0.896433098		2	394.25	1.008141438
2	501.534	501534	1256.719	986.5774	986.5774	1256.719	0.785042161	0.889461837		2	394.5	1.015450703
2	501.709	501709	1033.34	894.0131	894.0131	1033.34	0.865168386	0.886869079		2	394.75	1.020968643
2	501.888	501888	862.6586	873.0215	873.0215	862.6586	1.012012748	0.886801899		2	395	1.02246547
2	502.111	502111	935.8104	805.9871	805.9871	935.8104	0.861271792	0.887501886		2	395.25	1.023629978
2	502.312	502312	882.7881	826.9308	826.9308	882.7881	0.936726265	0.888595795		2	395.5	1.024044497
2	502.541	502541	1369.505	1070.892	1070.892	1369.505	0.781955524	0.893169929		2	395.75	1.026022382
2	502.727	502727	907.252	898.2399	898.2399	907.252	0.990066597	0.896979231		2	396	1.029610319
2	503.028	503028	926.3948	798.0916	798.0916	926.3948	0.861502677	0.899412271		2	396.25	1.035236801
2	503.308	503308	1091.429	942.866	942.866	1091.429	0.863882122	0.900953894		2	396.5	1.040781351
2	503.488	503488	937.947	890.947	890.947	937.947	0.949890559	0.901656408		2	396.75	1.044602652
2	503.815	503815	981.2607	882.5127	882.5127	981.2607	0.899366193	0.902040827		2	397	1.04787625
2	504.067	504067	820.8441	755.1927	755.1927	820.8441	0.920019648	0.902020376		2	397.25	1.050454606
2	504.372	504372	894.8274	829.6442	829.6442	894.8274	0.927155561	0.902811749		2	397.5	1.053208208
2	504.697	504697	1134.215	975.7476	975.7476	1134.215	0.860284514	0.900280834		2	397.75	1.053802725
2	504.922	504922	957.1759	808.5406	808.5406	957.1759	0.844714749	0.897300782		2	398	1.048771066
2	505.224	505224	1051.887	1041.134	1041.134	1051.887	0.989777419	0.899279574		2	398.25	1.043497
2	505.439	505439	792.2451	725.0534	725.0534	792.2451	0.915188242	0.908381559		2	398.5	1.039273625
2	505.744	505744	1248.299	1061.325	1061.325	1248.299	0.850216975	0.923919288		2	398.75	1.036372933
2	506.039	506039	931.7127	875.5184	875.5184	931.7127	0.939687095	0.942446102		2	399	1.033313682
2	506.444	506444	867.0522	835.1436	835.1436	867.0522	0.963198756	0.975815257		2	399.25	1.029154765
2	506.76	506760	868.1221	813.2512	813.2512	868.1221	0.936793569	0.990753326		2	399.5	1.02334328
2	507.065	507065	877.066	937.6897	937.6897	877.066	1.069121024	0.991601162		2	399.75	1.018955852
2	507.258	507258	628.1726	803.7654	803.7654	628.1726	1.279529543	0.990344953		2	400	1.016948401
2	507.475	507475	950.9605	723.8936	723.8936	950.9605	0.761223626	0.985001281		2	400.25	1.01658585
2	507.687	507687	780.9023	753.8977	753.8977	780.9023	0.965418721	0.975716833		2	400.5	1.019073053
2	507.916	507916	702.8367	676.0478	676.0478	702.8367	0.961884603	0.96742186		2	400.75	1.025743405
2	508.169	508169	1040.048	990.3525	990.3525	1040.048	0.952218071	0.95715346		2	401	1.03270063
2	508.377	508377	867.6738	729.7844	729.7844	867.6738	0.841081522	0.947559489		2	401.25	1.041462461
2	508.618	508618	834.4212	848.1585	848.1585	834.4212	1.016463268	0.939691422		2	401.5	1.050569588
2	508.817	508817	833.4889	730.6958	730.6958	833.4889	0.876671303	0.934100819		2	401.75	1.06320597
2	509.306	509306	958.2891	956.1828	956.1828	958.2891	0.99780202	0.919850068		2	402	1.076549265
2	509.503	509503	878.4472	842.6042	842.6042	878.4472	0.95919732	0.911080888		2	402.25	1.08576822
2	509.854	509854	876.9581	814.6271	814.6271	876.9581	0.928923628	0.890810841		2	402.5	1.093382247
2	510.191	510191	2827.668	2194.696	2194.696	2827.668	0.776150524	0.876329751		2	402.75	1.100539391
2	510.371	510371	1796.972	1462.687	1462.687	1796.972	0.813973173	0.871979015		2	403	1.107331685
2	510.651	510651	978.5415	851.0385	851.0385	978.5415	0.869700978	0.865816222		2	403.25	1.111317664
2	510.839	510839	978.7771	869.1514	869.1514	978.7771	0.887997277	0.862945518		2	403.5	1.115217359
2	511.062	511062	960.9854	836.4461	836.4461	960.9854	0.870404587	0.862099018		2	403.75	1.122859625
2	511.427	511427	813.204	684.3765	684.3765	813.204	0.841580341	0.863278731		2	404	1.133504336
2	511.682	511682	947.9055	809.5784	809.5784	947.9055	0.854070791	0.865932219		2	404.25	1.149751398
2	511.946	511946	889.5195	846.9208	846.9208	889.5195	0.952110437	0.871994601		2	404.5	1.168719719
2	512.129	512129	773.3196	707.9744	707.9744	773.3196	0.915500396	0.876236765		2	404.75	1.19641071
2	512.656	512656	1070.04	860.1585	860.1585	1070.04	0.803856398	0.897074132		2	405	1.224540087
2	513.075	513075	820.2258	762.048	762.048	820.2258	0.929070995	0.91777096		2	405.25	1.256237154
2	513.436	513436	928.4564	753.3953	753.3953	928.4564	0.811449304	0.928540343		2	405.5	1.289788347
2	513.784	513784	819.033	738.3404	738.3404	819.033	0.901478207	0.930672884		2	405.75	1.328056962
2	514.053	514053	834.4212	943.1983	943.1983	834.4212	1.13036234	0.930205931		2	406	1.369323243
2	514.419	514419	845.502	778.9341	778.9341	845.502	0.921268193	0.929338719		2	406.25	1.396843831
2	514.645	514645	902.0977	897.0899	897.0899	902.0977	0.994448717	0.926037147		2	406.5	1.407400515
2	514.936	514936	1125.853	977.2993	977.2993	1125.853	0.868052312	0.920517022		2	406.75	1.39975045
2	515.138	515138	986.5759	948.3477	948.3477	986.5759	0.961251638	0.916697691		2	407	1.389239717
2	515.423	515423	903.5947	700.5055	700.5055	903.5947	0.775243038	0.906140806		2	407.25	1.372905887
2	515.733	515733	1112.275	910.053	910.053	1112.275	0.818190645	0.897313029		2	407.5	1.352727078
2	516.163	516163	917.3115	823.5367	823.5367	917.3115	0.897772131	0.899775358		2	407.75	1.333692188
2	516.489	516489	783.7553	885.9862	885.9862	783.7553	1.130437268	0.906894601		2	408	1.324326914
2	516.722	516722	830.4996	694.4379	694.4379	830.4996	0.836168855	0.91134006		2	408.25	1.318795815
2	516.898	516898	922.5767	873.3241	873.3241	922.5767	0.946614086	0.913796245		2	408.5	1.31223905
2	517.155	517155	870.9751	780.6607	780.6607	870.9751	0.896306565	0.917284549		2	408.75	1.304916374
2	517.321	517321	1205.589	1071.385	1071.385	1205.589	0.888681798	0.919675215		2	409	1.297537858
2	517.57	517570	923.4923	802.2577	802.2577	923.4923	0.868721591	0.919510346		2	409.25	1.290018566
2	517.845	517845	1135.415	1025.303	1025.303	1135.415	0.903020481	0.919092406		2	409.5	1.282657984
2	518.028	518028	725.2762	667.5913	667.5913	725.2762	0.920464921	0.923146478		2	409.75	1.275334147
2	518.205	518205	972.9611	859.3225	859.3225	972.9611	0.883203347	0.92861665		2	410	1.268876257
2	518.41	518410	891.5573	926.7783	926.7783	891.5573	1.039505032	0.935001504		2	410.25	1.262630108
2	518.629	518629	864.0499	843.0505	843.0505	864.0499	0.975696543	0.947697693		2	410.5	1.256259653
2	519.053	519053	829.8599	783.5709	783.5709	829.8599	0.944220705	0.976093974		2	410.75	1.249765559
2	519.273	519273	846.3007	801.4083	801.4083	846.3007	0.946954552	0.97844679		2	411	1.240017138
2	519.653	519653	926.9594	876.835	876.835	926.9594	0.945926003	0.976229878		2	411.25	1.227079867
2	519.852	519852	801.4135	830.4359	830.4359	801.4135	1.036214014	0.974712721		2	411.5	1.214142595
2	520.036	520036	761.8339	801.8533	801.8533	761.8339	1.052530348	0.972719134		2	411.75	1.201205324
2	520.489	520489	1042.534	857.5253	857.5253	1042.534	0.822539409	0.963010167		2	412	1.188268053
2	520.717	520717	845.4895	870.1509	870.1509	845.4895	1.029168192	0.95418782		2	412.25	1.175330781
2	521.017	521017	1065.472	869.8282	869.8282	1065.472	0.816378281	0.938615339		2	412.5	1.16239351
2	521.191	521191	771.6548	798.7186	798.7186	771.6548	1.035072418	0.93307689		2	412.75	1.149456238
2	521.516	521516	759.0715	782.4182	782.4182	759.0715	1.030756918	0.93311777		2	413	1.136518967
2	521.806	521806	976.6828	811.4116	811.4116	976.6828	0.830783137	0.938265974		2	413.25	1.123581695
2	522.288	522288	844.5333	727.1512	727.1512	844.5333	0.861009507	0.942469285		2	413.5	1.110644424
2	522.595	522595	833.0616	773.8958	773.8958	833.0616	0.928977881	0.931276524		2	413.75	1.097707153
2	522.909	522909	881.5719	864.619	864.619	881.5719	0.980769691	0.913714253		2	414	1.084769881
2	523.182	523182	10843.39	10063.46	10063.46	10843.39	0.928073232	0.905611448		2	414.25	1.07183261
2	523.345	523345	1002.164	1096.305	1096.305	1002.164	1.093937719	0.903079736		2	414.5	1.058895338
2	523.561	523561	1264.593	1110.307	1110.307	1264.593	0.877995529	0.901439537		2	414.75	1.045958067
2	523.82	523820	938.9181	772.25	772.25	938.9181	0.822489203	0.910199412		2	415	1.033020796
2	524.07	524070	1102.795	827.9757	827.9757	1102.795	0.750797474	0.92273777		2	415.25	1.020083524
2	524.349	524349	909.3649	795.8154	795.8154	909.3649	0.875133184	0.933916962		2	415.5	1.019440541
2	524.528	524528	886.663	828.5305	828.5305	886.663	0.934436759	0.941647386		2	415.75	1.022026388
2	524.937	524937	778.6057	814.183	814.183	778.6057	1.045693603	0.969854737		2	416	1.026537048
2	525.212	525212	761.6119	732.8117	732.8117	761.6119	0.962185202	0.981384051		2	416.25	1.030409568
2	525.373	525373	707.9669	876.6678	876.6678	707.9669	1.238289248	0.982311569		2	416.5	1.033044183
2	525.717	525717	1680.973	1533.166	1533.166	1680.973	0.912070569	0.977488234		2	416.75	1.034529446
2	526.242	526242	944.0908	787.1697	787.1697	944.0908	0.833786009	0.956946671		2	417	1.034978316
2	526.438	526438	985.2456	950.4779	950.4779	985.2456	0.964711641	0.935691349		2	417.25	1.034817513
2	526.654	526654	1046.264	901.8498	901.8498	1046.264	0.861971548	0.910887874		2	417.5	1.032731703
2	526.914	526914	881.0369	895.0613	895.0613	881.0369	1.015918062	0.890740487		2	417.75	1.029362422
2	527.08	527080	1016.681	851.6691	851.6691	1016.681	0.837695501	0.875770166		2	418	1.025068189
2	527.37	527370	992.4954	882.9372	882.9372	992.4954	0.889613393	0.856716268		2	418.25	1.019673107
2	527.733	527733	1254.369	917.9525	917.9525	1254.369	0.731804198	0.850878449		2	418.5	1.011915852
2	528.197	528197	921.5136	824.2586	824.2586	921.5136	0.894461677	0.855164698		2	418.75	1.003110145
2	528.573	528573	911.1357	763.6101	763.6101	911.1357	0.838086028	0.858788537		2	419	0.995971095
2	528.755	528755	877.0886	721.9547	721.9547	877.0886	0.823126307	0.860962737		2	419.25	0.990000697
2	529.089	529089	930.1777	850.2156	850.2156	930.1777	0.914035673	0.870977113		2	419.5	0.98498247
2	529.57	529570	892.0081	832.4307	832.4307	892.0081	0.933209799	0.883785736		2	419.75	0.981941135
2	530.075	530075	1178.325	1012.484	1012.484	1178.325	0.859256996	0.877528282		2	420	0.981367477
2	530.507	530507	878.1075	819.5103	819.5103	878.1075	0.933268763	0.8728296		2	420.25	0.982107368
2	530.987	530987	956.7813	728.9195	728.9195	956.7813	0.761845471	0.881037224		2	420.5	0.983552679
2	531.202	531202	856.599	813.4801	813.4801	856.599	0.949662678	0.88537105		2	420.75	0.988460946
2	531.44	531440	947.4225	796.0179	796.0179	947.4225	0.840193156	0.888857012		2	421	0.994910529
2	531.703	531703	899.6331	790.1538	790.1538	899.6331	0.878306723	0.895292919		2	421.25	1.000905593
2	531.913	531913	1169.832	884.9225	884.9225	1169.832	0.756452636	0.900341337		2	421.5	1.00555237
2	532.076	532076	886.6007	929.2429	929.2429	886.6007	1.048096285	0.9031021		2	421.75	1.008272333
2	532.367	532367	961.3864	894.8423	894.8423	961.3864	0.93078319	0.909702937		2	422	1.010864053
2	532.621	532621	809.3869	857.0238	857.0238	809.3869	1.058855536	0.913374015		2	422.25	1.012468648
2	532.809	532809	903.2421	838.3572	838.3572	903.2421	0.928164442	0.910757429		2	422.5	1.011776581
2	533.074	533074	1325.634	979.8154	979.8154	1325.634	0.739129654	0.905176434		2	422.75	1.010324039
2	533.362	533362	941.1361	846.6389	846.6389	941.1361	0.899592418	0.900432734		2	423	1.007858619
2	533.599	533599	936.9758	785.4157	785.4157	936.9758	0.838245449	0.894303692		2	423.25	1.00275851
2	533.813	533813	903.7621	885.5984	885.5984	903.7621	0.979902122	0.891212175		2	423.5	0.996782889
2	534.039	534039	1168.303	977.6048	977.6048	1168.303	0.836773337	0.890975798		2	423.75	0.989598228
2	534.338	534338	1016.844	954.2088	954.2088	1016.844	0.938402351	0.893005965		2	424	0.984466541
2	534.544	534544	977.2725	851.6008	851.6008	977.2725	0.871405672	0.896617632		2	424.25	0.982841207
2	534.728	534728	1102.537	1000.38	1000.38	1102.537	0.907343699	0.904282656		2	424.5	0.982932802
2	534.919	534919	900.1852	901.1409	901.1409	900.1852	1.00106167	0.915324848		2	424.75	0.982968
2	535.089	535089	1230.464	1052.648	1052.648	1230.464	0.855488661	0.922506662		2	425	0.980851044
2	535.548	535548	1047.4	859.1675	859.1675	1047.4	0.820285946	0.933251961		2	425.25	0.978543969
2	536.033	536033	1221.237	1345.494	1345.494	1221.237	1.101746835	0.939415516		2	425.5	0.976575297
2	536.453	536453	1042.187	945.1692	945.1692	1042.187	0.906909413	0.940717069		2	425.75	0.974646666
2	536.664	536664	782.125	759.9409	759.9409	782.125	0.97163612	0.940395894		2	426	0.975093675
2	536.88	536880	863.0566	823.1691	823.1691	863.0566	0.953783448	0.938636282		2	426.25	0.977547143
2	537.115	537115	1171.414	1037.004	1037.004	1171.414	0.885258329	0.932781014		2	426.5	0.980677808
2	537.42	537420	1013.559	788.5308	788.5308	1013.559	0.77798214	0.919996968		2	426.75	0.982817362
2	537.734	537734	881.1405	839.7516	839.7516	881.1405	0.953028036	0.907426454		2	427	0.983629158
2	537.953	537953	815.109	848.0377	848.0377	815.109	1.04039791	0.899984359		2	427.25	0.983862071
2	538.337	538337	878.3803	756.8149	756.8149	878.3803	0.86160277	0.887158371		2	427.5	0.984459132
2	538.511	538511	816.7461	741.8044	741.8044	816.7461	0.908243578	0.883137105		2	427.75	0.985866698
2	538.714	538714	1011.438	864.965	864.965	1011.438	0.855183412	0.878244624		2	428	0.987479573
2	539.063	539063	935.6686	722.4412	722.4412	935.6686	0.772112263	0.870831118		2	428.25	0.988950684
2	539.447	539447	1054.486	1023.015	1023.015	1054.486	0.970155128	0.871469874		2	428.5	0.98981224
2	539.634	539634	851.9021	707.6559	707.6559	851.9021	0.830677492	0.873057502		2	428.75	0.988943969
2	539.869	539869	1245.614	999.6999	999.6999	1245.614	0.802575999	0.874879921		2	429	0.987908148
2	540.178	540178	941.6374	870.2522	870.2522	941.6374	0.924190352	0.880684593		2	429.25	0.987996737
2	540.465	540465	981.0814	876.835	876.835	981.0814	0.893743373	0.889710718		2	429.5	0.988327958
2	540.755	540755	768.6413	789.2832	789.2832	768.6413	1.026855049	0.897106786		2	429.75	0.988834627
2	540.921	540921	832.1893	743.7418	743.7418	832.1893	0.893717091	0.899633028		2	430	0.989341296
2	541.168	541168	1136.71	872.6047	872.6047	1136.71	0.767658154	0.902678663		2	430.25	0.988812672
2	541.612	541612	830.6619	810.9641	810.9641	830.6619	0.976286622	0.90668558		2	430.5	0.98706665
2	541.995	541995	963.8846	770.9243	770.9243	963.8846	0.799809749	0.905035291		2	430.75	0.985744183
2	542.243	542243	970.6093	871.6961	871.6961	970.6093	0.898091642	0.904800092		2	431	0.98495394
2	542.501	542501	825.7102	924.1916	924.1916	825.7102	1.119268722	0.91320131		2	431.25	0.98667085
2	542.664	542664	1011.42	835.4229	835.4229	1011.42	0.825990093	0.92076028		2	431.5	0.988862473
2	542.873	542873	1348.035	1212.97	1212.97	1348.035	0.899806014	0.926403013		2	431.75	0.991780677
2	543.152	543152	874.8955	809.3765	809.3765	874.8955	0.925112199	0.930418178		2	432	0.994702925
2	543.313	543313	932.9572	790.3954	790.3954	932.9572	0.847193633	0.93032945		2	432.25	0.999324545
2	543.726	543726	1131.985	1087.198	1087.198	1131.985	0.960434988	0.906607324		2	432.5	1.003725188
2	543.906	543906	829.7103	822.7512	822.7512	829.7103	0.991612615	0.893254858		2	432.75	1.006057756
2	544.105	544105	971.4113	868.7232	868.7232	971.4113	0.894289782	0.883495445		2	433	1.00808187
2	544.382	544382	1029.155	948.1421	948.1421	1029.155	0.92128212	0.874965847		2	433.25	1.009785941
2	544.549	544549	1023.333	842.8274	842.8274	1023.333	0.823610105	0.871359024		2	433.5	1.011033735
2	544.713	544713	1383.697	1092.105	1092.105	1383.697	0.789266003	0.869600182		2	433.75	1.011649634
2	544.879	544879	1199.383	961.5068	961.5068	1199.383	0.801667858	0.868290554		2	434	1.011842664
2	545.168	545168	1026.87	842.3884	842.3884	1026.87	0.820345711	0.866895197		2	434.25	1.011012334
2	545.489	545489	875.5734	864.2639	864.2639	875.5734	0.987083322	0.874108991		2	434.5	1.008567836
2	545.651	545651	1002.963	847.6511	847.6511	1002.963	0.84514693	0.879520971		2	434.75	1.004711605
2	545.819	545819	873.1197	848.6646	848.6646	873.1197	0.971991126	0.882085278		2	435	1.001220225
2	546.226	546226	806.6022	745.985	745.985	806.6022	0.924848705	0.882426375		2	435.25	0.998104922
2	546.405	546405	1187.051	951.5756	951.5756	1187.051	0.801629922	0.882561646		2	435.5	0.995505359
2	546.643	546643	1204.837	1074.928	1074.928	1204.837	0.892177116	0.882220632		2	435.75	0.993854575
2	546.998	546998	998.679	872.1208	872.1208	998.679	0.873274395	0.874559227		2	436	0.992880886
2	547.313	547313	875.8821	758.3856	758.3856	875.8821	0.865853521	0.866713538		2	436.25	0.992122585
2	547.592	547592	1085.488	862.018	862.018	1085.488	0.794129461	0.86431876		2	436.5	0.990729904
2	548.132	548132	885.1158	769.1643	769.1643	885.1158	0.868998497	0.862202953		2	436.75	0.98880481
2	548.369	548369	789.5666	772.1678	772.1678	789.5666	0.977964113	0.860930073		2	437	0.986939278
2	548.878	548878	939.4467	752.3868	752.3868	939.4467	0.800882903	0.852477142		2	437.25	0.985702808
2	549.188	549188	947.151	758.089	758.089	947.151	0.800388745	0.847250034		2	437.5	0.984913315
2	549.439	549439	833.2499	736.2659	736.2659	833.2499	0.883607547	0.846340792		2	437.75	0.984373807
2	549.659	549659	827.6231	740.7758	740.7758	827.6231	0.89506419	0.847242744		2	438	0.984977069
2	550.128	550128	1098.771	858.6499	858.6499	1098.771	0.781463927	0.85028409		2	438.25	0.987483031
2	550.499	550499	1020.805	899.7299	899.7299	1020.805	0.881392528	0.858365318		2	438.5	0.99137885
2	550.719	550719	960.4908	793.2329	793.2329	960.4908	0.825862049	0.871518065		2	438.75	0.994027189
2	551.158	551158	5838.893	5212.552	5212.552	5838.893	0.892729495	0.905059879		2	439	0.996453914
2	551.411	551411	1019.713	929.2952	929.2952	1019.713	0.911330149	0.92046359		2	439.25	0.998380116
2	551.908	551908	727.1095	754.0903	754.0903	727.1095	1.037106928	0.958644267		2	439.5	0.999988965
2	552.224	552224	1010.709	942.621	942.621	1010.709	0.932633429	0.972997616		2	439.75	1.000744328
2	552.527	552527	937.2471	911.5673	911.5673	937.2471	0.972600822	0.977263504		2	440	1.000891531
2	552.922	552922	769.1865	818.8136	818.8136	769.1865	1.064518943	0.975402237		2	440.25	1.000324283
2	553.179	553179	928.6806	860.226	860.226	928.6806	0.926288328	0.967071096		2	440.5	0.99664468
2	553.572	553572	869.5584	785.6944	785.6944	869.5584	0.903555644	0.933997823		2	440.75	0.991071387
2	553.74	553740	1076.594	883.8279	883.8279	1076.594	0.820948194	0.915867108		2	441	0.986237758
2	553.925	553925	791.1639	795.2502	795.2502	791.1639	1.005164922	0.897872472		2	441.25	0.983453647
2	554.214	554214	807.2287	764.6386	764.6386	807.2287	0.947239116	0.85930904		2	441.5	0.982357807
2	554.502	554502	1281.143	1067.029	1067.029	1281.143	0.832872677	0.82134534		2	441.75	0.984773465
2	554.664	554664	1206.395	935.8258	935.8258	1206.395	0.775720887	0.805537095		2	442	0.989731238
2	554.966	554966	1033.121	816.4785	816.4785	1033.121	0.790302878	0.771054072		2	442.25	0.995341938
2	555.332	555332	1742.726	1105.069	1105.069	1742.726	0.634103697	0.746215236		2	442.5	0.999434055
2	555.544	555544	1281.381	965.7671	965.7671	1281.381	0.753692383	0.751313466		2	442.75	1.003526171
2	555.853	555853	1214.782	866.505	866.505	1214.782	0.713300823	0.768859942		2	443	1.004283654
2	556.075	556075	979.5126	772.4558	772.4558	979.5126	0.788612418	0.79407849		2	443.25	1.003458652
2	556.397	556397	851.6123	751.0713	751.0713	851.6123	0.881940409	0.853315756		2	443.5	1.002634846
2	556.59	556590	808.6072	762.1236	762.1236	808.6072	0.942513992	0.876739307		2	443.75	1.001245087
2	556.868	556868	853.7191	737.7034	737.7034	853.7191	0.864105535	0.89525466		2	444	0.998062958
2	557.033	557033	910.9746	802.8877	802.8877	910.9746	0.881350259	0.903396611		2	444.25	0.994524835
2	557.26	557260	904.6455	874.8814	874.8814	904.6455	0.967098604	0.900889071		2	444.5	0.993126864
2	557.437	557437	846.9933	870.1325	870.1325	846.9933	1.027319224	0.89127407		2	444.75	0.993363313
2	557.672	557672	1078.722	873.3241	873.3241	1078.722	0.809591442	0.882787195		2	445	0.993857775
2	557.988	557988	1107.302	904.3817	904.3817	1107.302	0.81674349	0.876664447		2	445.25	0.996209674
2	558.338	558338	1133.213	829.6509	829.6509	1133.213	0.732122646	0.866218085		2	445.5	1.000281207
2	558.565	558565	1122.544	924.9895	924.9895	1122.544	0.824011798	0.863833277		2	445.75	1.00184733
2	558.758	558758	779.8834	745.2644	745.2644	779.8834	0.955610031	0.868684047		2	446	1.000194391
2	558.946	558946	899.3626	832.7822	832.7822	899.3626	0.925969348	0.87753305		2	446.25	0.998084466
2	559.183	559183	860.3783	809.7979	809.7979	860.3783	0.941211442	0.886279571		2	446.5	0.994605796
2	559.433	559433	907.8471	855.5609	855.5609	907.8471	0.942406381	0.900987983		2	446.75	0.989701043
2	559.649	559649	964.4273	768.8763	768.8763	964.4273	0.797236142	0.911512203		2	447	0.985029302
2	559.98	559980	923.9622	826.7642	826.7642	923.9622	0.894803056	0.899336286		2	447.25	0.981244794
2	560.246	560246	861.5385	731.5452	731.5452	861.5385	0.849114926	0.882165574		2	447.5	0.977480572
2	560.446	560446	779.3345	815.4234	815.4234	779.3345	1.04630733	0.874476848		2	447.75	0.974038374
2	560.642	560642	1189.679	967.6783	967.6783	1189.679	0.813394453	0.870763789		2	448	0.974785591
2	560.834	560834	854.8604	765.0279	765.0279	854.8604	0.894915591	0.866680695		2	448.25	0.975928149
2	561.189	561189	2217.905	1535.502	1535.502	2217.905	0.692320906	0.862755915		2	448.5	0.97861638
2	561.542	561542	981.4549	958.4211	958.4211	981.4549	0.976530964	0.865542154		2	448.75	0.981121831
2	561.778	561778	1065.946	815.2443	815.2443	1065.946	0.764808255	0.868908233		2	449	0.983939456
2	562.031	562031	929.9464	803.3161	803.3161	929.9464	0.863830539	0.872821649		2	449.25	0.986947692
2	562.373	562373	802.619	814.7368	814.7368	802.619	1.015097824	0.891665124		2	449.5	0.988892549
2	562.698	562698	884.5331	851.0385	851.0385	884.5331	0.962133017	0.907454934		2	449.75	0.990540441
2	563.048	563048	951.2474	745.3806	745.3806	951.2474	0.783582273	0.903833875		2	450	0.992038581
2	563.23	563230	916.2497	795.8154	795.8154	916.2497	0.868557338	0.899321593		2	450.25	0.99345984
2	563.46	563460	931.1303	838.2156	838.2156	931.1303	0.900212999	0.892924478		2	450.5	0.993050074
2	563.796	563796	788.8499	809.5821	809.5821	788.8499	1.026281552	0.87510668		2	450.75	0.988547133
2	564.206	564206	879.5833	760.6372	760.6372	879.5833	0.864769943	0.843739397		2	451	0.981550524
2	564.572	564572	1163.37	801.8533	801.8533	1163.37	0.689250453	0.826230439		2	451.25	0.97304055
2	564.792	564792	910.1017	715.2639	715.2639	910.1017	0.785916453	0.822838942		2	451.5	0.961893628
2	565.024	565024	1476.264	1157.094	1157.094	1476.264	0.783798833	0.820734853		2	451.75	0.955605904
2	565.219	565219	1164.734	960.098	960.098	1164.734	0.824306666	0.821034753		2	452	0.955829611
2	565.507	565507	1054.71	994.7186	994.7186	1054.71	0.943120479	0.829729439		2	452.25	0.957690234
2	565.931	565931	1057.011	861.5299	861.5299	1057.011	0.815062379	0.850878616		2	452.5	0.961631541
2	566.296	566296	1004.729	872.9062	872.9062	1004.729	0.868797656	0.872327367		2	452.75	0.968677301
2	566.475	566475	1096.361	1031.456	1031.456	1096.361	0.940799609	0.884773804		2	453	0.974537926
2	566.808	566808	1189.613	949.3926	949.3926	1189.613	0.798068447	0.902861554		2	453.25	0.980425765
2	567.073	567073	938.6283	871.2344	871.2344	938.6283	0.928199587	0.908843739		2	453.5	0.983388776
2	567.302	567302	743.089	703.0061	703.0061	743.089	0.946059086	0.913171964		2	453.75	0.982343751
2	567.489	567489	838.5733	827.0644	827.0644	838.5733	0.986275618	0.917480453		2	454	0.979750815
2	567.85	567850	832.4727	795.5839	795.5839	832.4727	0.955687676	0.924432455		2	454.25	0.977877926
2	568.039	568039	846.0752	723.7016	723.7016	846.0752	0.855363211	0.928644021		2	454.5	0.975176947
2	568.458	568458	899.7368	729.1069	729.1069	899.7368	0.810355762	0.935892352		2	454.75	0.971375027
2	568.689	568689	723.4351	789.5098	789.5098	723.4351	1.091334662	0.940055483		2	455	0.970306491
2	568.986	568986	882.1832	830.7335	830.7335	882.1832	0.941679121	0.951465156		2	455.25	0.9722495
2	569.489	569489	1019.33	897.4612	897.4612	1019.33	0.880442251	0.975044687		2	455.5	0.975468504
2	569.762	569762	780.3088	764.072	764.072	780.3088	0.979191828	0.978168867		2	455.75	0.978236502
2	570.028	570028	825.0981	809.69	809.69	825.0981	0.981325736	0.968983258		2	456	0.980735026
2	570.254	570254	1010.724	1182.684	1182.684	1010.724	1.170135467	0.956360207		2	456.25	0.981949687
2	570.445	570445	947.3515	905.2474	905.2474	947.3515	0.95555599	0.946762499		2	456.5	0.982912352
2	570.676	570676	984.0108	836.5438	836.5438	984.0108	0.850136807	0.931685234		2	456.75	0.982429889
2	570.943	570943	939.283	765.2059	765.2059	939.283	0.814670233	0.909240304		2	457	0.980899499
2	571.108	571108	762.8025	798.1201	798.1201	762.8025	1.046299796	0.899043306		2	457.25	0.97990225
2	571.286	571286	5378.21	3497.246	3497.246	5378.21	0.650262076	0.886060724		2	457.5	0.979037955
2	571.589	571589	913.0464	852.0396	852.0396	913.0464	0.933183242	0.864008027		2	457.75	0.978671663
2	571.849	571849	725.0654	744.8328	744.8328	725.0654	1.02726292	0.866138218		2	458	0.979694411
2	572.141	572141	1087.009	800.8084	800.8084	1087.009	0.73670816	0.879383377		2	458.25	0.981294357
2	572.402	572402	1007.511	910.3751	910.3751	1007.511	0.903588249	0.889899555		2	458.5	0.983200497
2	572.617	572617	1169.591	930.1445	930.1445	1169.591	0.795273305	0.898364762		2	458.75	0.985754237
2	572.798	572798	922.7839	807.2763	807.2763	922.7839	0.874827032	0.90666383		2	459	0.988979649
2	572.963	572963	997.3215	1061.888	1061.888	997.3215	1.064739906	0.910823422		2	459.25	0.993082052
2	573.333	573333	948.6914	870.8164	870.8164	948.6914	0.917913243	0.91215761		2	459.5	0.998024738
2	573.679	573679	774.2949	762.4943	762.4943	774.2949	0.984759553	0.911361844		2	459.75	1.001088707
2	573.861	573861	1014.847	879.0796	879.0796	1014.847	0.866218849	0.910467411		2	460	1.000188716
2	574.115	574115	788.194	728.433	728.433	788.194	0.924179834	0.905787285		2	460.25	0.998057584
2	574.497	574497	1127.686	881.0041	881.0041	1127.686	0.781249479	0.896040069		2	460.5	0.995903344
2	574.742	574742	856.3026	765.3367	765.3367	856.3026	0.893768978	0.89101916		2	460.75	0.992932545
2	575.177	575177	940.4656	879.7271	879.7271	940.4656	0.935416564	0.880437105		2	461	0.989466927
2	575.668	575668	1016.27	911.2683	911.2683	1016.27	0.896679327	0.880546515		2	461.25	0.987128217
2	575.843	575843	1026.167	892.8533	892.8533	1026.167	0.870085766	0.887937641		2	461.5	0.986280935
2	576.246	576246	1061.435	814.1493	814.1493	1061.435	0.767026996	0.917621279		2	461.75	0.986982803
2	576.68	576680	893.2172	807.3541	807.3541	893.2172	0.903872093	0.943897143		2	462	0.989406664
2	576.91	576910	738.2664	867.8198	867.8198	738.2664	1.175483267	0.95171336		2	462.25	0.993794119
2	577.095	577095	846.4636	822.2385	822.2385	846.4636	0.971380813	0.958184992		2	462.5	0.998225226
2	577.325	577325	842.2908	760.2125	760.2125	842.2908	0.902553489	0.96334926		2	462.75	1.003768665
2	577.624	577624	824.229	796.859	796.859	824.229	0.966793209	0.957839037		2	463	1.009821526
2	577.989	577989	823.2227	720.9351	720.9351	823.2227	0.875747352	0.947068777		2	463.25	1.013438012
2	578.25	578250	699.5923	785.409	785.409	699.5923	1.12266673	0.940230255		2	463.5	1.014682412
2	578.488	578488	1136.613	994.4867	994.4867	1136.613	0.874956296	0.92926071		2	463.75	1.014554667
2	578.916	578916	1144.842	842.8166	842.8166	1144.842	0.736185954	0.917756703		2	464	1.012192921
2	579.082	579082	845.502	705.9832	705.9832	845.502	0.834987025	0.922076034		2	464.25	1.007774899
2	579.27	579270	922.3288	950.3039	950.3039	922.3288	1.030330941	0.928243986		2	464.5	1.002321426
2	579.477	579477	833.296	858.7208	858.7208	833.296	1.030511127	0.935880387		2	464.75	0.995346258
2	579.688	579688	841.2194	711.3587	711.3587	841.2194	0.845628025	0.947528857		2	465	0.987779254
2	579.968	579968	821.8177	877.5037	877.5037	821.8177	1.067759553	0.958138809		2	465.25	0.978739818
2	580.152	580152	772.6093	749.1055	749.1055	772.6093	0.969578673	0.963933614		2	465.5	0.967730122
2	580.494	580494	812.5439	788.6876	788.6876	812.5439	0.970639986	0.975303637		2	465.75	0.955762526
2	580.834	580834	815.0784	767.015	767.015	815.0784	0.941032176	0.96728227		2	466	0.946047642
2	581.207	581207	786.3951	785.0803	785.0803	786.3951	0.998328067	0.948107336		2	466.25	0.940908508
2	581.538	581538	974.1076	875.5184	875.5184	974.1076	0.898790236	0.932483505		2	466.5	0.939996686
2	581.773	581773	839.277	754.1472	754.1472	839.277	0.898567696	0.920990342		2	466.75	0.940052378
2	582.086	582086	1182.097	985.3697	985.3697	1182.097	0.833577701	0.901233233		2	467	0.941755916
2	582.389	582389	1021.078	1053.05	1053.05	1021.078	1.031312006	0.88667362		2	467.25	0.945973329
2	582.664	582664	1133.814	977.4464	977.4464	1133.814	0.86208708	0.879694273		2	467.5	0.953109518
2	582.93	582930	933.6002	737.5057	737.5057	933.6002	0.789958807	0.874558784		2	467.75	0.960527721
2	583.145	583145	989.1104	850.776	850.776	989.1104	0.860142609	0.870981696		2	468	0.968793216
2	583.565	583565	1375.809	1253.981	1253.981	1375.809	0.911449918	0.867919585		2	468.25	0.978911111
2	584.038	584038	970.988	804.9879	804.9879	970.988	0.829040009	0.867772064		2	468.5	0.989016416
2	584.514	584514	902.9143	846.7838	846.7838	902.9143	0.937834078	0.871917576		2	468.75	0.995834525
2	584.865	584865	893.6404	790.1504	790.1504	893.6404	0.884192792	0.876116025		2	469	0.998527791
2	585.047	585047	1007.511	853.8274	853.8274	1007.511	0.847462112	0.876234429		2	469.25	1.000739093
2	585.219	585219	1011.383	798.5747	798.5747	1011.383	0.789586833	0.872686201		2	469.5	1.004017336
2	585.446	585446	839.6655	792.8214	792.8214	839.6655	0.944210998	0.863835753		2	469.75	1.006975924
2	585.747	585747	782.9466	689.4224	689.4224	782.9466	0.880548431	0.856272213		2	470	1.009510699
2	585.986	585986	875.7927	724.5244	724.5244	875.7927	0.827278419	0.854582878		2	470.25	1.012709543
2	586.211	586211	832.6731	762.9929	762.9929	832.6731	0.91631746	0.852289069		2	470.5	1.015395637
2	586.689	586689	847.3032	707.3373	707.3373	847.3032	0.834810136	0.858392718		2	470.75	1.016107112
2	586.873	586873	1198.976	912.4673	912.4673	1198.976	0.761038836	0.871569935		2	471	1.016029423
2	587.171	587171	994.4685	863.7111	863.7111	994.4685	0.868515292	0.89682852		2	471.25	1.015280966
2	587.509	587509	892.9498	845.5964	845.5964	892.9498	0.946969695	0.928258055		2	471.5	1.012229088
2	587.689	587689	771.1016	780.4786	780.4786	771.1016	1.012160525	0.94776905		2	471.75	1.005235157
2	587.919	587919	670.0823	658.7025	658.7025	670.0823	0.98301731	0.963752445		2	472	0.995616346
2	588.126	588126	870.792	772.536	772.536	870.792	0.887164788	0.966678314		2	472.25	0.988809526
2	588.511	588511	659.7916	784.0675	784.0675	659.7916	1.188356293	0.959588461		2	472.5	0.983408798
2	588.89	588890	1065.532	962.8508	962.8508	1065.532	0.903633866	0.951470287		2	472.75	0.977292634
2	589.17	589170	961.1859	841.9672	841.9672	961.1859	0.875967074	0.94190237		2	473	0.974892502
2	589.338	589338	1024.425	903.4685	903.4685	1024.425	0.881927423	0.933696313		2	473.25	0.977582044
2	589.531	589531	905.9226	762.1922	762.1922	905.9226	0.84134362	0.928150635		2	473.5	0.980651551
2	589.706	589706	878.0705	857.9642	857.9642	878.0705	0.977101725	0.925587194		2	473.75	0.984166395
2	590.108	590108	1128.489	951.8383	951.8383	1128.489	0.84346263	0.920777174		2	474	0.990032934
2	590.278	590278	959.8952	968.7068	968.7068	959.8952	1.009179752	0.924462168		2	474.25	0.997290969
2	590.479	590479	760.3201	779.5816	779.5816	760.3201	1.025333409	0.933467816		2	474.5	1.002749883
2	591.042	591042	925.8028	802.0622	802.0622	925.8028	0.866342379	0.954455423		2	474.75	1.005983184
2	591.268	591268	893.0167	883.5877	883.5877	893.0167	0.989441407	0.952706671		2	475	1.005989153
2	591.481	591481	994.0974	944.9822	944.9822	994.0974	0.950593171	0.949891203		2	475.25	1.005207102
2	591.658	591658	1062.36	1033.608	1033.608	1062.36	0.972935728	0.946013071		2	475.5	1.003247485
2	592.805	592805	885.3978	754.2667	754.2667	885.3978	0.851895837	0.896819441		2	475.75	0.999787346
2	593.015	593015	1083.319	911.886	911.886	1083.319	0.84175206	0.895303216		2	476	0.993805999
2	593.224	593224	988.5399	932.536	932.536	988.5399	0.943346849	0.904090542		2	476.25	0.98728496
2	593.437	593437	1105.581	916.1295	916.1295	1105.581	0.828640778	0.913286892		2	476.5	0.981917953
2	593.618	593618	934.0901	905.9249	905.9249	934.0901	0.969847448	0.918273083		2	476.75	0.977644256
2	593.791	593791	1255.516	1194.84	1194.84	1255.516	0.95167246	0.926289507		2	477	0.974249762
2	593.999	593999	1249.301	1179.925	1179.925	1249.301	0.944468147	0.933023351		2	477.25	0.972365097
2	594.253	594253	982.8664	858.1836	858.1836	982.8664	0.873143695	0.935939575		2	477.5	0.971242919
2	594.518	594518	877.4113	886.4898	886.4898	877.4113	1.010346915	0.937657252		2	477.75	0.975908404
2	594.698	594698	838.5178	835.8219	835.8219	838.5178	0.996784922	0.937275429		2	478	0.982634721
2	594.895	594895	868.8212	844.022	844.022	868.8212	0.971456498	0.932814046		2	478.25	0.989361038
2	595.159	595159	934.1187	822.431	822.431	934.1187	0.880435217	0.920243479		2	478.5	0.996087355
2	595.583	595583	1292.809	1142.489	1142.489	1292.809	0.883726057	0.899217814		2	478.75	1.002813672
2	595.817	595817	1057.037	820.0031	820.0031	1057.037	0.775756289	0.887058976		2	479	1.009539989
2	596.192	596192	849.1231	747.001	747.001	849.1231	0.879732279	0.867482114		2	479.25	1.01635518
2	596.538	596538	792.1324	798.8536	798.8536	792.1324	1.008484945	0.862678566		2	479.5	1.024388478
2	596.94	596940	1036.172	822.8557	822.8557	1036.172	0.794130415	0.86374206		2	479.75	1.031261109
2	597.126	597126	899.1653	811.6753	811.6753	899.1653	0.902698647	0.865850249		2	480	1.036265959
2	597.395	597395	1170.831	816.2728	816.2728	1170.831	0.697173888	0.874999067		2	480.25	1.041218473
2	597.582	597582	837.7644	834.625	834.625	837.7644	0.996252646	0.881274779		2	480.5	1.045345348
2	597.793	597793	890.3346	773.3225	773.3225	890.3346	0.86857514	0.887803955		2	480.75	1.049697292
2	597.999	597999	823.9327	761.9643	761.9643	823.9327	0.924789488	0.895885094		2	481	1.053414334
2	598.215	598215	1038.075	872.0703	872.0703	1038.075	0.840084098	0.9009166		2	481.25	1.055660897
2	598.466	598466	927.9733	873.1152	873.1152	927.9733	0.940883967	0.904220575		2	481.5	1.057654565
2	598.743	598743	852.6345	762.0992	762.0992	852.6345	0.893816987	0.906533785		2	481.75	1.058359188
2	599.091	599091	816.9403	825.5299	825.5299	816.9403	1.010514355	0.897889062		2	482	1.059552302
2	599.477	599477	852.5496	791.258	791.258	852.5496	0.928107878	0.879893466		2	482.25	1.063722238
2	599.869	599869	1152.755	933.4475	933.4475	1152.755	0.80975359	0.867139214		2	482.5	1.070684613
2	600.117	600117	1046.798	816.0605	816.0605	1046.798	0.779577817	0.863887701		2	482.75	1.079918097
2	600.575	600575	881.6196	763.8158	763.8158	881.6196	0.866377971	0.86003917		2	483	1.091123945
2	600.907	600907	1226.77	932.9126	932.9126	1226.77	0.760462515	0.862520161		2	483.25	1.104837169
2	601.105	601105	914.7038	933.4475	933.4475	914.7038	1.020491551	0.869571933		2	483.5	1.120035188
2	601.328	601328	821.5081	710.4933	710.4933	821.5081	0.864864631	0.883066942		2	483.75	1.138404794
2	601.732	601732	1027.294	959.6554	959.6554	1027.294	0.934158478	0.906536789		2	484	1.162150565
2	601.941	601941	972.7145	886.0098	886.0098	972.7145	0.910863157	0.914541523		2	484.25	1.195567516
2	602.117	602117	924.0972	834.794	834.794	924.0972	0.903361681	0.920847123		2	484.5	1.235785087
2	602.327	602327	974.0741	916.6612	916.6612	974.0741	0.941059002	0.927839927		2	484.75	1.274312945
2	602.538	602538	886.2812	758.8786	758.8786	886.2812	0.856250364	0.934606653		2	485	1.304562219
2	602.912	602912	894.4479	944.2838	944.2838	894.4479	1.05571694	0.943436496		2	485.25	1.326667588
2	603.111	603111	992.6927	839.2605	839.2605	992.6927	0.845438372	0.946634731		2	485.5	1.348285371
2	603.342	603342	860.4915	839.6785	839.6785	860.4915	0.975812661	0.948640499		2	485.75	1.360673688
2	603.523	603523	915.3631	868.9356	868.9356	915.3631	0.94927969	0.948268926		2	486	1.362024384
2	603.874	603874	841.7762	813.2008	813.2008	841.7762	0.966053447	0.945508314		2	486.25	1.353628519
2	604.138	604138	946.3754	931.3107	931.3107	946.3754	0.984081687	0.941126102		2	486.5	1.343698416
2	604.469	604469	946.3754	859.8707	859.8707	946.3754	0.908593672	0.929522769		2	486.75	1.333037633
2	605.631	605631	1069.251	877.9217	877.9217	1069.251	0.821062314	0.878938362		2	487	1.32140519
2	606.15	606150	917.4844	798.9495	798.9495	917.4844	0.870804452	0.880894937		2	487.25	1.3068
2	607.248	607248	870.5675	804.6179	804.6179	870.5675	0.924245277	0.91112316		2	487.5	1.294935522
2	607.436	607436	952.9655	896.1164	896.1164	952.9655	0.94034506	0.917985515		2	487.75	1.290649492
2	607.613	607613	956.9847	848.4781	848.4781	956.9847	0.88661616	0.924858973		2	488	1.287969325
2	607.955	607955	936.6462	903.8446	903.8446	936.6462	0.964979733	0.939117349		2	488.25	1.283943792
2	608.262	608262	860.9896	827.7119	827.7119	860.9896	0.961349475	0.951081285		2	488.5	1.275148896
2	608.559	608559	1107.123	959.6554	959.6554	1107.123	0.866801069	0.958284945		2	488.75	1.256227422
2	608.872	608872	806.2298	828.0279	828.0279	806.2298	1.02703708	0.963051517		2	489	1.234401855
2	609.173	609173	989.1104	1009.445	1009.445	989.1104	1.020558474	0.971122083		2	489.25	1.212586204
2	609.423	609423	863.4664	854.5546	854.5546	863.4664	0.989679043	0.977399391		2	489.5	1.185905647
2	609.676	609676	770.1394	745.7857	745.7857	770.1394	0.968377543	0.985349367		2	489.75	1.153487772
2	609.953	609953	982.8528	1015.916	1015.916	982.8528	1.033640032	1.008757886		2	490	1.127747643
2	610.197	610197	980.6564	984.9191	984.9191	980.6564	1.004346782	1.034343132		2	490.25	1.107692273
2	610.38	610380	918.0187	852.6979	852.6979	918.0187	0.928845894	1.048376679		2	490.5	1.088492001
2	610.598	610598	916.6754	959.3966	959.3966	916.6754	1.046604501	1.063925663		2	490.75	1.071829879
2	610.83	610830	929.2575	1055.629	1055.629	929.2575	1.135991908	1.083003002		2	491	1.063047039
2	611.082	611082	937.0498	827.5577	827.5577	937.0498	0.883152315	1.095256335		2	491.25	1.057250126
2	611.338	611338	946.6874	1570.42	1570.42	946.6874	1.658858035	1.097617335		2	491.5	1.054920647
2	611.522	611522	807.1905	803.9705	803.9705	807.1905	0.996010855	1.096994357		2	491.75	1.05224422
2	611.702	611702	903.8707	921.8215	921.8215	903.8707	1.01985992	1.093892566		2	492	1.049834791
2	611.865	611865	856.5261	865.9627	865.9627	856.5261	1.011017294	1.086461083		2	492.25	1.049508255
2	612.185	612185	783.5583	796.7437	796.7437	783.5583	1.016827593	1.063885841		2	492.5	1.049676744
2	612.581	612581	1213.094	1163.805	1163.805	1213.094	0.959369183	1.017707533		2	492.75	1.048765978
2	612.934	612934	836.6598	779.6767	779.6767	836.6598	0.93189215	0.967785691		2	493	1.043077138
2	613.1	613100	686.3463	741.8111	741.8111	686.3463	1.080811684	0.952131218		2	493.25	1.035839891
2	613.383	613383	862.2673	850.5454	850.5454	862.2673	0.986405724	0.935374061		2	493.5	1.029782999
2	613.701	613701	746.0426	698.7944	698.7944	746.0426	0.936668228	0.922200624		2	493.75	1.027568182
2	614.084	614084	1197.053	867.2899	867.2899	1197.053	0.724520886	0.914313303		2	494	1.029295093
2	614.327	614327	921.4372	881.1609	881.1609	921.4372	0.956289696	0.912722703		2	494.25	1.031132943
2	614.628	614628	1029.927	931.7424	931.7424	1029.927	0.904668389	0.913607689		2	494.5	1.032476565
2	615.074	615074	1321.607	1215.632	1215.632	1321.607	0.91981353	0.924732953		2	494.75	1.034346268
2	615.239	615239	1132.812	1146.477	1146.477	1132.812	1.012062902	0.932852938		2	495	1.036423153
2	615.66	615660	1042.562	1108.94	1108.94	1042.562	1.063668156	0.963223582		2	495.25	1.037634491
2	615.826	615826	887.0017	844.303	844.303	887.0017	0.951861761	0.978245656		2	495.5	1.03796675
2	616.044	616044	917.4844	835.4439	835.4439	917.4844	0.910581041	0.999937122		2	495.75	1.037897058
2	616.334	616334	1058.864	1083.256	1083.256	1058.864	1.023036008	1.03288012		2	496	1.037967776
2	616.619	616619	980.1252	1067.029	1067.029	980.1252	1.088666019	1.075824308		2	496.25	1.038880698
2	616.855	616855	1065.182	1058.219	1058.219	1065.182	0.993463089	1.112940244		2	496.5	1.039981594
2	617.033	617033	1035.905	1137.474	1137.474	1035.905	1.098048566	1.140911059		2	496.75	1.041225456
2	617.371	617371	809.0591	1110.604	1110.604	809.0591	1.372710597	1.203049022		2	497	1.040756893
2	617.588	617588	808.6486	1031.464	1031.464	808.6486	1.275540451	1.241525399		2	497.25	1.04001436
2	618.062	618062	1210.923	1603.498	1603.498	1210.923	1.32419485	1.328772226		2	497.5	1.039018331
2	618.253	618253	1031.965	1379.808	1379.808	1031.965	1.337068602	1.360920335		2	497.75	1.035766017
2	618.434	618434	920.6985	1281.82	1281.82	920.6985	1.392225577	1.385244855		2	498	1.029069124
2	618.811	618811	896.1691	1186.33	1186.33	896.1691	1.323779184	1.425047889		2	498.25	1.021820843
2	619.044	619044	800.1647	1108.754	1108.754	800.1647	1.385657228	1.450742806		2	498.5	1.013441982
2	619.416	619416	890.8112	1584.767	1584.767	890.8112	1.779015576	1.49154476		2	498.75	1.001752304
2	619.762	619762	868.1221	1332.325	1332.325	868.1221	1.53472075	1.530878221		2	499	0.990800071
2	619.931	619931	846.7017	1197.653	1197.653	846.7017	1.414492259	1.554946431		2	499.25	0.983495326
2	620.15	620150	822.3993	1341.284	1341.284	822.3993	1.630940104	1.597197188		2	499.5	0.976892339
2	620.401	620401	785.4229	1214.974	1214.974	785.4229	1.546904222	1.65463135		2	499.75	0.973800652
2	620.668	620668	975.4212	1511.506	1511.506	975.4212	1.54959314	1.707051428		2	500	0.9761364
2	620.993	620993	840.2129	1304.401	1304.401	840.2129	1.552464857	1.792509383		2	500.25	0.981382517
2	621.177	621177	1002.432	2341.847	2341.847	1002.432	2.336165446	1.82916991		2	500.5	0.985257469
2	621.499	621499	853.1711	1485.748	1485.748	853.1711	1.741442016	1.848285343		2	500.75	0.987044897
2	621.715	621715	962.4202	1719.357	1719.357	962.4202	1.786493052	1.851279997		2	501	0.988611289
2	621.924	621924	1057.224	2059.369	2059.369	1057.224	1.947902242	1.848431202		2	501.25	0.988482012
2	622.132	622132	909.4575	1813.255	1813.255	909.4575	1.99377651	1.819920718		2	501.5	0.986696151
2	622.308	622308	810.4511	1709.813	1709.813	810.4511	2.109705323	1.777327122		2	501.75	0.98545908
2	622.58	622580	1014.135	1563.77	1563.77	1014.135	1.541974195	1.733685172		2	502	0.985573349
2	622.804	622804	1163.765	1446.554	1446.554	1163.765	1.242994935	1.734352688		2	502.25	0.985994527
2	623.319	623319	1044.757	1611.999	1611.999	1044.757	1.542941564	1.757284065		2	502.5	0.987554581
2	623.511	623511	973.2972	1736.225	1736.225	973.2972	1.783859031	1.760688835		2	502.75	0.989389683
2	623.747	623747	794.8098	1481.241	1481.241	794.8098	1.863642094	1.785299497		2	503	0.990159987
2	624.084	624084	962.3061	1716.346	1716.346	962.3061	1.783575933	1.8172061		2	503.25	0.990712182
2	624.451	624451	1186.582	2986.019	2986.019	1186.582	2.516487693	1.778415972		2	503.5	0.991107077
2	624.623	624623	1097.176	2048.236	2048.236	1097.176	1.866825377	1.75251604		2	503.75	0.991219108
2	624.857	624857	937.3267	1307.226	1307.226	937.3267	1.394632202	1.711201937		2	504	0.991242512
2	625.2	625200	1254.135	1644.875	1644.875	1254.135	1.311561355	1.590199672		2	504.25	0.991421437
2	625.402	625402	884.8698	1282.997	1282.997	884.8698	1.449927436	1.493898166		2	504.5	0.991162137
2	625.735	625735	998.679	1465.426	1465.426	998.679	1.467364388	1.366251079		2	504.75	0.990309765
2	626.035	626035	1152.755	1365.063	1365.063	1152.755	1.184174434	1.297849767		2	505	0.989636204
2	626.352	626352	915.8802	1207.227	1207.227	915.8802	1.318105796	1.239802254		2	505.25	0.990615255
2	626.598	626598	946.7501	1009.936	1009.936	946.7501	1.066739787	1.208857413		2	505.5	0.994849807
2	626.862	626862	899.994	1178.633	1178.633	899.994	1.309600953	1.203252738		2	505.75	0.999731683
2	627.04	627040	1096.44	1201.986	1201.986	1096.44	1.096262449	1.200973528		2	506	1.0057166
2	627.342	627342	1003.95	1104.356	1104.356	1003.95	1.100010957	1.181565886		2	506.25	1.013277172
2	627.707	627707	987.2172	1431.33	1431.33	987.2172	1.449863313	1.16248162		2	506.5	1.020379275
2	627.996	627996	1037.428	1155.677	1155.677	1037.428	1.11398285	1.162606611		2	506.75	1.024884191
2	628.273	628273	1211.499	1661.683	1661.683	1211.499	1.371592548	1.171646314		2	507	1.025318697
2	628.5	628500	1499.926	1322.848	1322.848	1499.926	0.881942176	1.186666531		2	507.25	1.02492857
2	628.673	628673	1313.878	1464.069	1464.069	1313.878	1.114311222	1.206990903		2	507.5	1.022454427
2	628.922	628922	1196.623	1567.365	1567.365	1196.623	1.309823562	1.244014622		2	507.75	1.018462775
2	629.088	629088	993.0873	1140.4	1140.4	993.0873	1.148338117	1.270761967		2	508	1.014871136
2	629.329	629329	1030.759	1359.251	1359.251	1030.759	1.318689432	1.324220311		2	508.25	1.010832355
2	629.544	629544	790.6025	1266.101	1266.101	790.6025	1.601438144	1.374653401		2	508.5	1.00706869
2	629.724	629724	958.6024	1267.144	1267.144	958.6024	1.321866083	1.418770199		2	508.75	1.004186621
2	630.153	630153	951.4243	1527.81	1527.81	951.4243	1.605813516	1.556629844		2	509	1.001436209
2	630.48	630480	886.5371	1455.122	1455.122	886.5371	1.641354885	1.628802079		2	509.25	0.998659001
2	630.708	630708	1047.546	1762.322	1762.322	1047.546	1.682333759	1.643230665		2	509.5	0.994745104
2	631.103	631103	1130.819	1869.322	1869.322	1130.819	1.653069147	1.635269003		2	509.75	0.989256891
2	631.539	631539	915.8734	1488.997	1488.997	915.8734	1.625767273	1.618818061		2	510	0.984576036
2	631.885	631885	646.8055	1109.103	1109.103	646.8055	1.714739593	1.603382594		2	510.25	0.980903876
2	632.201	632201	820.2327	1088.867	1088.867	820.2327	1.327509864	1.575659526		2	510.5	0.978706727
2	632.568	632568	1041.824	1392.22	1392.22	1041.824	1.336329361	1.542570703		2	510.75	0.976863604
2	632.794	632794	1154.666	1737.022	1737.022	1154.666	1.504350176	1.522182814		2	511	0.976112604
2	632.987	632987	830.8942	1333.914	1333.914	830.8942	1.605395729	1.503255616		2	511.25	0.976254514
2	633.155	633155	1024.963	1749.391	1749.391	1024.963	1.706784538	1.485687113		2	511.5	0.976762145
2	633.346	633346	1075.269	1594.365	1594.365	1075.269	1.482759198	1.461777714		2	511.75	0.978079297
2	634.854	634854	908.0639	1047.644	1047.644	908.0639	1.15371176	1.234227225		2	512	0.980272137
2	635.05	635050	836.6922	1004.846	1004.846	836.6922	1.200974504	1.211098316		2	512.25	0.983235748
2	635.379	635379	1177.322	1476.469	1476.469	1177.322	1.254091064	1.173099086		2	512.5	0.987003755
2	635.548	635548	1007.307	1271.029	1271.029	1007.307	1.261808962	1.155806827		2	512.75	0.991124924
2	635.751	635751	892.1865	881.6393	881.6393	892.1865	0.988178256	1.140664233		2	513	0.995832195
2	635.935	635935	812.6927	925.6991	925.6991	812.6927	1.139051821	1.131579096		2	513.25	0.999234412
2	636.246	636246	729.7869	668.2094	668.2094	729.7869	0.915622629	1.116138297		2	513.5	1.001499035
2	636.594	636594	895.4101	1099.129	1099.129	895.4101	1.227514633	1.098699463		2	513.75	1.002083015
2	636.904	636904	731.4782	886.627	886.627	731.4782	1.212103108	1.084368655		2	514	1.002019509
2	637.446	637446	724.5413	766.9537	766.9537	724.5413	1.058536898	1.055294588		2	514.25	1.001806509
2	637.929	637929	879.7221	930.1054	930.1054	879.7221	1.057271836	1.029687228		2	514.5	1.001202806
2	638.149	638149	1045.654	924.6962	924.6962	1045.654	0.884323304	1.017684971		2	514.75	0.999636099
2	638.433	638433	966.55	929.5841	929.5841	966.55	0.961754798	0.999021249		2	515	0.997829872
2	638.78	638780	916.7757	960.684	960.684	916.7757	1.047894267	0.973556772		2	515.25	0.995253834
2	639.042	639042	887.9456	841.1864	841.1864	887.9456	0.947340017	0.95786283		2	515.5	0.991975266
2	639.42	639420	930.933	928.0767	928.0767	930.933	0.996931788	0.947561997		2	515.75	0.989483163
2	639.701	639701	1015.314	903.3689	903.3689	1015.314	0.88974337	0.943801046		2	516	0.990028867
2	639.905	639905	773.2782	765.6999	765.6999	773.2782	0.990199775	0.938776245		2	516.25	0.991108893
2	640.131	640131	1038.578	879.9778	879.9778	1038.578	0.847291008	0.927520458		2	516.5	0.993178437
2	640.309	640309	917.3583	837.2556	837.2556	917.3583	0.912681119	0.919272468		2	516.75	0.994941945
2	640.78	640780	959.3464	973.6342	973.6342	959.3464	1.014893265	0.901174549		2	517	0.996257002
2	641.153	641153	893.0167	832.8361	832.8361	893.0167	0.932609771	0.88873417		2	517.25	0.997580485
2	641.316	641316	981.4549	729.2558	729.2558	981.4549	0.743035467	0.886053685		2	517.5	0.997925077
2	641.479	641479	1015.123	911.6734	911.6734	1015.123	0.898091561	0.884974292		2	517.75	0.997803131
2	641.963	641963	874.6273	752.7072	752.7072	874.6273	0.860603368	0.886456098		2	518	0.99905701
2	642.32	642320	969.4095	818.7806	818.7806	969.4095	0.844617883	0.896502736		2	518.25	1.00191288
2	642.528	642528	1072.879	1067.231	1067.231	1072.879	0.99473566	0.904954407		2	518.5	1.005801347
2	642.787	642787	1286.498	1201.521	1201.521	1286.498	0.933947041	0.913200977		2	518.75	1.011741109
2	643.328	643328	1237.453	1072.798	1072.798	1237.453	0.866940401	0.937208405		2	519	1.018123376
2	643.801	643801	682.6782	675.9827	675.9827	682.6782	0.990192304	0.953494778		2	519.25	1.020279519
2	644.144	644144	936.4578	946.6759	946.6759	936.4578	1.010911437	0.950875173		2	519.5	1.01986847
2	644.398	644398	1021.051	979.5274	979.5274	1021.051	0.959332492	0.944969688		2	519.75	1.019246326
2	644.96	644960	974.2182	770.1929	770.1929	974.2182	0.790575356	0.928591397		2	520	1.01833865
2	645.276	645276	847.9916	884.2956	884.2956	847.9916	1.042811745	0.915532872		2	520.25	1.016441619
2	645.733	645733	937.1601	849.0755	849.0755	937.1601	0.906009016	0.890104351		2	520.5	1.014326776
2	645.947	645947	964.7948	765.3089	765.3089	964.7948	0.793234893	0.88120013		2	520.75	1.010473086
2	646.195	646195	1064.392	923.2441	923.2441	1064.392	0.867391055	0.872398115		2	521	1.005526382
2	646.529	646529	875.9467	796.5243	796.5243	875.9467	0.909329643	0.861051609		2	521.25	1.003081644
2	646.726	646726	1410.014	1351.678	1351.678	1410.014	0.958627361	0.8573112		2	521.5	1.003093631
2	646.937	646937	1271.638	983.724	983.724	1271.638	0.773588081	0.856726388		2	521.75	1.004677879
2	647.139	647139	1271.556	1075.127	1075.127	1271.556	0.845520764	0.857069144		2	522	1.005701722
2	647.346	647346	1274.163	1088.432	1088.432	1274.163	0.854232936	0.860307201		2	522.25	1.006532766
2	647.581	647581	1320.678	1020.341	1020.341	1320.678	0.772588776	0.867825122		2	522.5	1.003712804
2	647.789	647789	879.1823	817.3346	817.3346	879.1823	0.929653156	0.872108492		2	522.75	0.999087912
2	648.045	648045	966.7538	797.9272	797.9272	966.7538	0.825367534	0.87492885		2	523	0.994668443
2	648.254	648254	1025.842	958.5877	958.5877	1025.842	0.934439904	0.878118083		2	523.25	0.992206713
2	648.75	648750	876.2797	908.8378	908.8378	876.2797	1.037154918	0.882297964		2	523.5	0.991195599
2	648.947	648947	1087.499	884.2248	884.2248	1087.499	0.813081024	0.880277704		2	523.75	0.993455716
2	649.222	649222	1097.023	886.0098	886.0098	1097.023	0.807649247	0.874424536		2	524	0.997799412
2	649.536	649536	1141.834	969.8018	969.8018	1141.834	0.849336944	0.867212497		2	524.25	1.001886939
2	649.746	649746	1288.468	1062.032	1062.032	1288.468	0.824259508	0.857730645		2	524.5	1.005884843
2	649.918	649918	988.3458	828.063	828.063	988.3458	0.837827206	0.850717648		2	524.75	1.012182002
2	650.094	650094	1808.69	1682.534	1682.534	1808.69	0.93025007	0.848621538		2	525	1.018104911
2	650.429	650429	937.6126	781.9557	781.9557	937.6126	0.833985913	0.847743192		2	525.25	1.02157638
2	650.843	650843	962.4496	831.4333	831.4333	962.4496	0.863872041	0.851223728		2	525.5	1.021167706
2	651.045	651045	959.5067	826.5585	826.5585	959.5067	0.861441093	0.85584348		2	525.75	1.019515708
2	651.249	651249	1376.717	1029.118	1029.118	1376.717	0.747516011	0.863126486		2	526	1.015787041
2	651.821	651821	1040.399	959.7565	959.7565	1040.399	0.922488872	0.880956081		2	526.25	1.011846987
2	652.11	652110	1028.353	913.3167	913.3167	1028.353	0.888135397	0.885770278		2	526.5	1.00136154
2	652.386	652386	828.7856	858.5209	858.5209	828.7856	1.035878157	0.891268594		2	526.75	0.991784953
2	652.643	652643	907.6438	854.7571	854.7571	907.6438	0.941731878	0.894317281		2	527	0.983984296
2	652.86	652860	1123.749	846.0475	846.0475	1123.749	0.752879424	0.893393545		2	527.25	0.976976481
2	653.243	653243	1073.521	869.7584	869.7584	1073.521	0.810192255	0.889027074		2	527.5	0.973174109
2	653.775	653775	1296.602	1218.831	1218.831	1296.602	0.940019374	0.874439196		2	527.75	0.971805606
2	654.012	654012	1219.195	1054.078	1054.078	1219.195	0.864568834	0.866094243		2	528	0.972685922
2	654.3	654300	801.5897	764.2471	764.2471	801.5897	0.953414322	0.86104613		2	528.25	0.973574325
2	654.468	654468	1424.737	1126.516	1126.516	1424.737	0.790683474	0.863001175		2	528.5	0.974492785
2	654.998	654998	1228.934	1019.024	1019.024	1228.934	0.829193431	0.876684399		2	528.75	0.975566986
2	655.169	655169	931.3276	827.3487	827.3487	931.3276	0.888354109	0.878257496		2	529	0.978389915
2	655.471	655471	887.8351	757.0272	757.0272	887.8351	0.852666447	0.881799649		2	529.25	0.981041382
2	655.74	655740	871.8455	751.337	751.337	871.8455	0.861777689	0.882154777		2	529.5	0.983579061
2	655.973	655973	805.5602	763.8259	763.8259	805.5602	0.948192202	0.878713464		2	529.75	0.983439417
2	656.511	656511	790.719	689.9645	689.9645	790.719	0.872578628	0.868108627		2	530	0.982258592
2	656.713	656713	1113.071	1056.924	1056.924	1113.071	0.949556677	0.861957932		2	530.25	0.98117879
2	657.251	657251	1076.046	867.4956	867.4956	1076.046	0.806188211	0.83447418		2	530.5	0.980142285
2	657.512	657512	1054.875	829.0271	829.0271	1054.875	0.785900794	0.833154345		2	530.75	0.981697141
2	657.765	657765	1027.15	790.7908	790.7908	1027.15	0.769888332	0.838607682		2	531	0.9833418
2	658.061	658061	893.4917	775.1554	775.1554	893.4917	0.867557471	0.847224116		2	531.25	0.985161909
2	658.254	658254	1064.442	873.1826	873.1826	1064.442	0.820319566	0.859039786		2	531.5	0.986782408
2	658.468	658468	1015.248	914.9173	914.9173	1015.248	0.901176166	0.886309202		2	531.75	0.989106712
2	658.929	658929	919.6829	887.41	887.41	919.6829	0.964908666	0.973504615		2	532	0.991162105
2	659.105	659105	943.1148	968.2178	968.2178	943.1148	1.02661712	0.998971382		2	532.25	0.993157289
2	659.431	659431	856.0988	905.8427	905.8427	856.0988	1.058105326	1.053957822		2	532.5	0.994901683
2	659.798	659798	975.4212	1034.993	1034.993	975.4212	1.061072899	1.110182743		2	532.75	0.994883918
2	660.003	660003	824.723	861.8988	861.8988	824.723	1.045076711	1.124489724		2	533	0.993037561
2	660.54	660540	740.766	1198.078	1198.078	740.766	1.617350148	1.145941079		2	533.25	0.991338455
2	660.701	660701	861.554	934.9666	934.9666	861.554	1.085209517	1.143890727		2	533.5	0.989274862
2	660.914	660914	868.7787	814.183	814.183	868.7787	0.937158105	1.129667801		2	533.75	0.987467409
2	661.196	661196	958.5794	955.1496	955.1496	958.5794	0.996421997	1.093599966		2	534	0.987045927
2	661.69	661690	726.0397	750.0329	750.0329	726.0397	1.033046678	1.023344175		2	534.25	0.987576491
2	661.911	661911	802.9556	906.1698	906.1698	802.9556	1.128542848	0.988253441		2	534.5	0.98888692
2	662.178	662178	748.9113	692.7179	692.7179	748.9113	0.924966548	0.934398605		2	534.75	0.992587618
2	662.404	662404	1104.067	909.9687	909.9687	1104.067	0.824196992	0.900201017		2	535	0.997616343
2	662.775	662775	904.846	738.1281	738.1281	904.846	0.815749973	0.863299914		2	535.25	1.000486286
2	663.129	663129	967.6336	774.686	774.686	967.6336	0.800598491	0.838646748		2	535.5	1.002717212
2	663.291	663291	941.2489	847.3356	847.3356	941.2489	0.900224797	0.834583446		2	535.75	1.004124094
2	663.731	663731	1168.5	924.0289	924.0289	1168.5	0.790782114	0.838465528		2	536	1.005335163
2	663.939	663939	1004.639	807.6952	807.6952	1004.639	0.803965604	0.841806733		2	536.25	1.005751361
2	664.46	664460	943.1411	849.8241	849.8241	943.1411	0.901057223	0.880991481		2	536.5	1.00596389
2	664.648	664648	1065.946	890.7413	890.7413	1065.946	0.835634544	0.899963005		2	536.75	1.005601677
2	664.926	664926	776.0115	775.2649	775.2649	776.0115	0.999037901	0.916980728		2	537	1.004058265
2	665.449	665449	1126.472	1074.989	1074.989	1126.472	0.954297133	0.92082992		2	537.25	1.000809072
2	665.747	665747	778.2111	827.3487	827.3487	778.2111	1.063141736	0.91842887		2	537.5	0.99687208
2	665.961	665961	940.058	775.2649	775.2649	940.058	0.824699008	0.915812448		2	537.75	0.993093915
2	666.238	666238	1074.184	997.0398	997.0398	1074.184	0.92818344	0.904418368		2	538	0.989865927
2	666.538	666538	1197.787	879.8698	879.8698	1197.787	0.73457952	0.889199604		2	538.25	0.98668291
2	666.708	666708	969.4155	812.4244	812.4244	969.4155	0.838055921	0.881139454		2	538.5	0.984139266
2	667.069	667069	824.5154	789.3243	789.3243	824.5154	0.957319051	0.856969087		2	538.75	0.981885904
2	667.245	667245	834.8405	761.5203	761.5203	834.8405	0.912174601	0.849915777		2	539	0.979861592
2	667.53	667530	999.6814	828.5891	828.5891	999.6814	0.828853173	0.844921917		2	539.25	0.979470037
2	667.802	667802	844.3565	730.8953	730.8953	844.3565	0.865624058	0.844334158		2	539.5	0.979766474
2	668.344	668344	1144.231	881.0564	881.0564	1144.231	0.769998715	0.870795428		2	539.75	0.980543044
2	668.504	668504	982.452	838.8739	838.8739	982.452	0.853857389	0.882666506		2	540	0.981832879
2	668.973	668973	829.513	769.4615	769.4615	829.513	0.927606318	0.911396897		2	540.25	0.983970653
2	669.289	669289	779.9836	784.1396	784.1396	779.9836	1.005328317	0.936652835		2	540.5	0.986888404
2	669.467	669467	925.2109	726.8297	726.8297	925.2109	0.785582725	0.947492614		2	540.75	0.989318829
2	669.847	669847	803.2701	791.6133	791.6133	803.2701	0.985488318	0.950790481		2	541	0.99070173
2	670.053	670053	754.4898	841.4885	841.4885	754.4898	1.115307987	0.949610735		2	541.25	0.991773457
2	670.298	670298	806.8218	882.9372	882.9372	806.8218	1.094339791	0.947624153		2	541.5	0.992633473
2	670.742	670742	1251.632	957.804	957.804	1251.632	0.765244097	0.926452937		2	541.75	0.992792098
2	670.962	670962	1067.016	878.2163	878.2163	1067.016	0.82305823	0.910783669		2	542	0.992387882
2	671.245	671245	1127.518	972.204	972.204	1127.518	0.862251423	0.897060214		2	542.25	0.992386923
2	671.488	671488	838.2255	730.2418	730.2418	838.2255	0.871175835	0.888686226		2	542.5	0.995490067
2	671.742	671742	878.1235	817.3014	817.3014	878.1235	0.93073628	0.878956947		2	542.75	0.999268946
2	671.985	671985	795.5748	814.5462	814.5462	795.5748	1.023846155	0.875375201		2	543	1.001231506
2	672.238	672238	983.0242	743.757	743.757	983.0242	0.756600906	0.889920004		2	543.25	1.002044758
2	672.46	672460	943.7585	880.6384	880.6384	943.7585	0.933118377	0.903977475		2	543.5	0.997937177
2	672.952	672952	832.6567	780.5693	780.5693	832.6567	0.937444327	0.920265518		2	543.75	0.99231029
2	673.166	673166	910.1459	785.3334	785.3334	910.1459	0.862865393	0.926864666		2	544	0.986141861
2	673.333	673333	891.137	829.0271	829.0271	891.137	0.930302636	0.930005458		2	544.25	0.982476969
2	673.625	673625	904.8033	885.1229	885.1229	904.8033	0.978248974	0.932673916		2	544.5	0.979956104
2	674.053	674053	1010.692	1065.305	1065.305	1010.692	1.054035255	0.934600622		2	544.75	0.978770976
2	674.294	674294	836.419	717.0077	717.0077	836.419	0.85723507	0.934977334		2	545	0.978160336
2	674.541	674541	1257.07	1115.587	1115.587	1257.07	0.887450182	0.934710548		2	545.25	0.978553583
2	675.071	675071	783.5324	745.5072	745.5072	783.5324	0.951469524	0.930784775		2	545.5	0.98074103
2	675.248	675248	944.5538	879.2656	879.2656	944.5538	0.930879321	0.928403042		2	545.75	0.983239951
2	675.554	675554	898.2728	812.8295	812.8295	898.2728	0.904880455	0.92465966		2	546	0.98369924
2	675.722	675722	884.9586	731.0093	731.0093	884.9586	0.826037851	0.921854716		2	546.25	0.983778353
2	676.008	676008	710.0591	725.248	725.248	710.0591	1.021391036	0.914710967		2	546.5	0.983771116
2	676.296	676296	739.5373	680.6453	680.6453	739.5373	0.920366424	0.906030069		2	546.75	0.982812768
2	676.583	676583	873.5684	850.4611	850.4611	873.5684	0.973548379	0.89677152		2	547	0.980753587
2	676.82	676820	1058.004	880.2205	880.2205	1058.004	0.831963301	0.88769008		2	547.25	0.978380029
2	677.057	677057	982.9939	826.8054	826.8054	982.9939	0.84110939	0.877191128		2	547.5	0.977170046
2	677.374	677374	951.2765	821.4052	821.4052	951.2765	0.863476812	0.864678254		2	547.75	0.976633049
2	677.546	677546	1082.274	844.694	844.694	1082.274	0.780480729	0.859421791		2	548	0.97625966
2	677.893	677893	907.4525	850.9425	850.9425	907.4525	0.937726768	0.849126311		2	548.25	0.975820931
2	678.186	678186	1084.786	834.3756	834.3756	1084.786	0.769161475	0.838845984		2	548.5	0.974748026
2	678.354	678354	1067.016	882.5329	882.5329	1067.016	0.827103717	0.832362732		2	548.75	0.973165434
2	678.592	678592	900.8084	765.88	765.88	900.8084	0.850214097	0.823488388		2	549	0.971570997
2	678.928	678928	856.1506	836.5438	836.5438	856.1506	0.977098889	0.80742266		2	549.25	0.970277023
2	679.218	679218	1202.786	852.5846	852.5846	1202.786	0.708841473	0.791599014		2	549.5	0.970111373
2	679.633	679633	1120.463	811.8099	811.8099	1120.463	0.724530752	0.775290896		2	549.75	0.9705848
2	679.94	679940	1602.106	1174.647	1174.647	1602.106	0.733189315	0.767509836		2	550	0.971202777
2	680.299	680299	1997.904	1459.881	1459.881	1997.904	0.73070628	0.761486306		2	550.25	0.972532166
2	680.544	680544	1285.591	1018.43	1018.43	1285.591	0.792188184	0.763156215		2	550.5	0.974622439
2	681.037	681037	1203.851	1039.884	1039.884	1203.851	0.863797928	0.776519246		2	550.75	0.980516187
2	681.195	681195	1185.452	849.7855	849.7855	1185.452	0.716845136	0.782219532		2	551	0.987797361
2	681.63	681630	1240.807	1053.914	1053.914	1240.807	0.849377865	0.808247172		2	551.25	0.99453423
2	682.096	682096	939.5008	754.1472	754.1472	939.5008	0.802710546	0.838795632		2	551.5	1.000877028
2	682.293	682293	1049.164	842.3848	842.3848	1049.164	0.802910508	0.849237108		2	551.75	1.008197964
2	682.532	682532	958.924	762.5815	762.5815	958.924	0.795247069	0.863251959		2	552	1.014417713
2	682.831	682831	921.1061	912.9651	912.9651	921.1061	0.991161713	0.877654711		2	552.25	1.018435656
2	683.004	683004	876.1749	751.5061	751.5061	876.1749	0.857712427	0.883968613		2	552.5	1.019777327
2	683.259	683259	998.679	909.0697	909.0697	998.679	0.91027217	0.893270208		2	552.75	1.019521679
2	683.57	683570	887.0017	858.1057	858.1057	887.0017	0.967422836	0.902423864		2	553	1.018248894
2	683.829	683829	1071.027	944.3771	944.3771	1071.027	0.881749106	0.906637174		2	553.25	1.013759377
2	684.05	684050	1108.788	1045.732	1045.732	1108.788	0.943130698	0.908117695		2	553.5	1.005739568
2	684.424	684424	1251.176	1009.997	1009.997	1251.176	0.80723815	0.907988953		2	553.75	0.996147875
2	684.917	684917	971.328	868.3279	868.3279	971.328	0.893959507	0.893185028		2	554	0.985844449
2	685.173	685173	970.6093	879.1284	879.1284	970.6093	0.905748997	0.887057011		2	554.25	0.973150471
2	685.395	685395	805.6749	758.0558	758.0558	805.6749	0.940895391	0.886709452		2	554.5	0.960588568
2	685.861	685861	970.4088	850.8858	850.8858	970.4088	0.876832321	0.889699621		2	554.75	0.950719017
2	686.112	686112	854.1201	779.961	779.961	854.1201	0.913174857	0.891824577		2	555	0.940438073
2	686.332	686332	1182.562	963.0379	963.0379	1182.562	0.814365674	0.89416166		2	555.25	0.933970675
2	686.616	686616	1180.53	1001.23	1001.23	1180.53	0.848119065	0.89813118		2	555.5	0.93338941
2	686.983	686983	976.7392	1002.751	1002.751	976.7392	1.026631265	0.901751254		2	555.75	0.938251759
2	687.147	687147	975.7236	887.7437	887.7437	975.7236	0.909831124	0.904398208		2	556	0.946846635
2	687.333	687333	1087.996	884.4	884.4	1087.996	0.812870636	0.909587517		2	556.25	0.962366308
2	687.53	687530	1275.858	1179.646	1179.646	1275.858	0.924590354	0.912842172		2	556.5	0.977439917
2	687.804	687804	797.3229	775.13	775.13	797.3229	0.972165731	0.9111725		2	556.75	0.985665658
2	688.152	688152	915.3254	833.8271	833.8271	915.3254	0.910962484	0.906448471		2	557	0.991144321
2	688.455	688455	855.9246	709.8855	709.8855	855.9246	0.829378546	0.89563274		2	557.25	0.990851308
2	688.755	688755	897.1253	837.5405	837.5405	897.1253	0.933582522	0.879925188		2	557.5	0.986276795
2	689.051	689051	952.1259	869.9642	869.9642	952.1259	0.913707105	0.873071761		2	557.75	0.983332885
2	689.253	689253	1032.169	947.0664	947.0664	1032.169	0.917549742	0.877826319		2	558	0.981438534
2	689.51	689510	1101.183	782.042	782.042	1101.183	0.710183503	0.890507066		2	558.25	0.978594227
2	689.977	689977	820.8441	731.6671	731.6671	820.8441	0.891359395	0.912999703		2	558.5	0.976944274
2	690.159	690159	822.2706	782.3874	782.3874	822.2706	0.951496259	0.920843733		2	558.75	0.978456382
2	690.427	690427	914.3585	840.0965	840.0965	914.3585	0.918782403	0.935942017		2	559	0.982665823
2	690.61	690610	783.5324	803.93	803.93	783.5324	1.026032874	0.941368784		2	559.25	0.98674282
2	690.809	690809	911.663	818.6087	818.6087	911.663	0.897929059	0.943938482		2	559.5	0.992091276
2	690.989	690989	764.132	768.4504	768.4504	764.132	1.00565138	0.944624416		2	559.75	0.99344238
2	691.375	691375	876.3754	906.4578	906.4578	876.3754	1.034325929	0.925500814		2	560	0.989725171
2	691.676	691676	901.4313	751.4729	751.4729	901.4313	0.833644117	0.904072706		2	560.25	0.983613408
2	691.851	691851	950.0124	772.7591	772.7591	950.0124	0.813420014	0.896422154		2	560.5	0.980351224
2	692.124	692124	1060.432	881.8889	881.8889	1060.432	0.831631731	0.885001683		2	560.75	0.97845031
2	692.3	692300	795.9694	793.0761	793.0761	795.9694	0.996365061	0.878410416		2	561	0.977069798
2	692.552	692552	946.0247	736.6978	736.6978	946.0247	0.778729985	0.873958747		2	561.25	0.976456826
2	692.839	692839	738.3534	628.8185	628.8185	738.3534	0.851649766	0.871328251		2	561.5	0.977209008
2	693.223	693223	843.7197	728.2926	728.2926	843.7197	0.863192598	0.869211057		2	561.75	0.978466251
2	693.629	693629	680.9778	725.7587	725.7587	680.9778	1.065759706	0.868119454		2	562	0.979927448
2	694.021	694021	1181.903	961.9183	961.9183	1181.903	0.813872458	0.869840024		2	562.25	0.984709814
2	694.221	694221	1186.434	930.2316	930.2316	1186.434	0.784056762	0.871953083		2	562.5	0.989645137
2	694.675	694675	935.5222	799.2848	799.2848	935.5222	0.854372884	0.879778131		2	562.75	0.993106955
2	695.021	695021	849.3014	788.1563	788.1563	849.3014	0.928005417	0.887135381		2	563	0.992121023
2	695.183	695183	888.0528	746.6542	746.6542	888.0528	0.84077681	0.893292112		2	563.25	0.989999652
2	695.449	695449	1234.941	1113.409	1113.409	1234.941	0.901588821	0.909727605		2	563.5	0.986964628
2	695.851	695851	921.5408	795.4271	795.4271	921.5408	0.863149087	0.92561598		2	563.75	0.981911106
2	696.177	696177	888.9081	937.354	937.354	888.9081	1.05450046	0.918997739		2	564	0.975032003
2	696.349	696349	791.8258	771.1333	771.1333	791.8258	0.973867358	0.913133619		2	564.25	0.968222059
2	696.565	696565	815.8251	838.9943	838.9943	815.8251	1.028399715	0.906631249		2	564.5	0.963663174
2	696.843	696843	1255.516	978.9197	978.9197	1255.516	0.779695121	0.890240924		2	564.75	0.961304224
2	697.388	697388	943.0239	790.7516	790.7516	943.0239	0.838527634	0.850205832		2	565	0.960338334
2	697.596	697596	1106.544	904.0441	904.0441	1106.544	0.816997878	0.845653795		2	565.25	0.96072643
2	697.762	697762	1253.476	893.1054	893.1054	1253.476	0.712502992	0.842705074		2	565.5	0.963603436
2	698.171	698171	979.7069	787.8843	787.8843	979.7069	0.804204094	0.840810854		2	565.75	0.968304325
2	698.352	698352	922.2142	813.3928	813.3928	922.2142	0.881999865	0.849211709		2	566	0.97329141
2	698.67	698670	784.5474	776.5634	776.5634	784.5474	0.989823432	0.870468146		2	566.25	0.978891416
2	698.879	698879	856.0079	795.6128	795.6128	856.0079	0.929445628	0.879376396		2	566.5	0.985183882
2	699.202	699202	978.9777	850.0985	850.0985	978.9777	0.868353283	0.898739055		2	566.75	0.990360185
2	699.427	699427	1058.695	901.8498	901.8498	1058.695	0.851850439	0.907874681		2	567	0.993213256
2	699.887	699887	747.6794	737.0851	737.0851	747.6794	0.985830424	0.904718161		2	567.25	0.995116651
2	700.154	700154	805.1706	718.3386	718.3386	805.1706	0.892157016	0.901116857		2	567.5	0.997214386
2	700.447	700447	805.6749	675.3588	675.3588	805.6749	0.838252253	0.900164077		2	567.75	0.999049581
2	700.731	700731	998.6759	904.1791	904.1791	998.6759	0.905377911	0.898438241		2	568	1.001057785
2	701	701000	881.0369	744.0672	744.0672	881.0369	0.844535796	0.896065486		2	568.25	1.002780438
2	701.273	701273	865.5485	840.2684	840.2684	865.5485	0.970792971	0.890533881		2	568.5	1.004440569
2	701.59	701590	1040.246	1043.433	1043.433	1040.246	1.003063698	0.881870315		2	568.75	1.006632248
2	701.868	701868	1212.63	930.8143	930.8143	1212.63	0.767599598	0.878375088		2	569	1.010338373
2	702.055	702055	873.4205	817.7836	817.7836	873.4205	0.936299984	0.877944308		2	569.25	1.014805688
2	702.232	702232	1238.474	982.3304	982.3304	1238.474	0.793178056	0.877625121		2	569.5	1.019124426
2	702.41	702410	811.2769	713.2571	713.2571	811.2769	0.879178367	0.879349245		2	569.75	1.020214994
2	702.712	702712	1029.144	838.2156	838.2156	1029.144	0.81447844	0.886379598		2	570	1.017134469
2	702.97	702970	892.2354	864.8497	864.8497	892.2354	0.969306643	0.894520238		2	570.25	1.012039303
2	703.445	703445	1121.539	1062.032	1062.032	1121.539	0.946941658	0.92866816		2	570.5	1.006927208
2	703.814	703814	890.4637	792.1357	792.1357	890.4637	0.889576633	0.958195556		2	570.75	1.000177078
2	703.991	703991	785.0863	804.7528	804.7528	785.0863	1.025050112	0.965477192		2	571	0.992649818
2	704.164	704164	942.7401	860.6539	860.6539	942.7401	0.91292807	0.967705218		2	571.25	0.986157692
2	704.466	704466	729.7869	824.9824	824.9824	729.7869	1.130442873	0.968393151		2	571.5	0.979219739
2	704.716	704716	985.9223	936.204	936.204	985.9223	0.949571787	0.96393548		2	571.75	0.977253401
2	705.115	705115	1234.026	983.8564	983.8564	1234.026	0.797273639	0.947122519		2	572	0.980173489
2	705.37	705370	816.5519	841.3699	841.3699	816.5519	1.030393659	0.940573497		2	572.25	0.984285592
2	705.619	705619	888.1847	814.298	814.298	888.1847	0.91681156	0.936198282		2	572.5	0.988090964
2	705.949	705949	1169.975	1027.147	1027.147	1169.975	0.877922178	0.931540896		2	572.75	0.992171529
2	706.193	706193	1100.131	1087.609	1087.609	1100.131	0.988617719	0.936222715		2	573	0.994646914
2	706.47	706470	1039.851	998.5027	998.5027	1039.851	0.960236322	0.946114695		2	573.25	0.994990547
2	706.717	706717	833.8863	704.904	704.904	833.8863	0.845323877	0.95234754		2	573.5	0.994958225
2	706.944	706944	793.503	850.0648	850.0648	793.503	1.071281142	0.954925455		2	573.75	0.99466829
2	707.114	707114	1001.249	912.8212	912.8212	1001.249	0.911682509	0.956730066		2	574	0.993484061
2	707.523	707523	907.4525	920.5856	920.5856	907.4525	1.014472493	0.960208514		2	574.25	0.991363263
2	707.923	707923	859.7669	873.8997	873.8997	859.7669	1.016437944	0.957536861		2	574.5	0.988937382
2	708.159	708159	1043.205	883.7731	883.7731	1043.205	0.847171074	0.955018778		2	574.75	0.986972723
2	708.418	708418	826.5466	796.859	796.859	826.5466	0.964082364	0.956259137		2	575	0.984654474
2	708.605	708605	1048.543	1041.406	1041.406	1048.543	0.993193412	0.959672034		2	575.25	0.983019354
2	708.819	708819	876.3754	817.9716	817.9716	876.3754	0.933357554	0.964218736		2	575.5	0.983040589
2	709.221	709221	780.6985	739.8687	739.8687	780.6985	0.947700937	0.986608366		2	575.75	0.984375016
2	709.483	709483	671.8878	664.4285	664.4285	671.8878	0.988897998	1.00433489		2	576	0.990280365
2	709.781	709781	805.5195	878.8099	878.8099	805.5195	1.090985259	1.013063098		2	576.25	0.997279633
2	709.963	709963	756.7284	690.1702	690.1702	756.7284	0.912044797	1.011138152		2	576.5	1.003049246
2	710.209	710209	805.3992	917.3514	917.3514	805.3992	1.139002125	1.005846241		2	576.75	1.008110156
2	710.428	710428	860.4483	882.7184	882.7184	860.4483	1.025881973	0.998353131		2	577	1.011382934
2	710.941	710941	871.7385	847.2017	847.2017	871.7385	0.971853027	0.948997717		2	577.25	1.013976362
2	711.168	711168	990.8349	879.2656	879.2656	990.8349	0.887398698	0.922997195		2	577.5	1.013388933
2	711.467	711467	990.1954	843.8385	843.8385	990.1954	0.852193921	0.903374392		2	577.75	1.011100612
2	711.729	711729	1448.777	1216.592	1216.592	1448.777	0.83973724	0.894944699		2	578	1.008302492
2	712.09	712090	1109.928	982.5176	982.5176	1109.928	0.88520841	0.889379687		2	578.25	1.005805593
2	712.323	712323	1009.907	924.1465	924.1465	1009.907	0.915080795	0.905102667		2	578.5	1.001501183
2	712.576	712576	812.4166	706.7003	706.7003	812.4166	0.869874274	0.933657092		2	578.75	0.998939739
2	712.861	712861	805.2864	763.1986	763.1986	805.2864	0.947735613	0.954103085		2	579	0.998072099
2	713.026	713026	830.0604	853.0093	853.0093	830.0604	1.027647265	0.956227277		2	579.25	1.000986447
2	713.434	713434	814.9343	817.7836	817.7836	814.9343	1.003496355	0.957702954		2	579.5	1.004631484
2	713.899	713899	717.2993	805.7814	805.7814	717.2993	1.123354505	0.955699135		2	579.75	1.009483276
2	714.476	714476	1066.525	982.7407	982.7407	1066.525	0.921441785	0.932570978		2	580	1.013016279
2	714.74	714740	1174.429	971.628	971.628	1174.429	0.827319489	0.919951958		2	580.25	1.016082972
2	714.976	714976	1231.483	931.4726	931.4726	1231.483	0.756382833	0.915190448		2	580.5	1.019121191
2	715.159	715159	1174.716	1012.935	1012.935	1174.716	0.862280756	0.918103378		2	580.75	1.016872919
2	715.611	715611	881.5883	893.9929	893.9929	881.5883	1.01407074	0.931161684		2	581	1.012864586
2	715.882	715882	788.4113	826.3145	826.3145	788.4113	1.048075414	0.940653882		2	581.25	1.008034552
2	716.045	716045	784.7742	766.2	766.2	784.7742	0.976331791	0.95050473		2	581.5	1.00353635
2	716.448	716448	1022.199	981.1478	981.1478	1022.199	0.959840305	0.969846383		2	581.75	0.99890035
2	716.827	716827	763.6689	755.7106	755.7106	763.6689	0.989578861	0.966836281		2	582	0.993009659
2	717.078	717078	867.1032	851.2374	851.2374	867.1032	0.981702524	0.963288777		2	582.25	0.987936456
2	717.447	717447	796.9344	719.5873	719.5873	796.9344	0.902944207	0.951272827		2	582.5	0.984316586
2	717.645	717645	852.0231	820.5894	820.5894	852.0231	0.963106986	0.942630255		2	582.75	0.98209709
2	717.863	717863	987.4761	869.347	869.347	987.4761	0.8803727	0.939143024		2	583	0.980328462
2	718.234	718234	974.8197	825.8286	825.8286	974.8197	0.847160352	0.956012455		2	583.25	0.979117053
2	718.512	718512	1028.179	1176.209	1176.209	1028.179	1.143972985	0.968694044		2	583.5	0.978422267
2	718.702	718702	887.7544	839.9711	839.9711	887.7544	0.946175091	0.975255763		2	583.75	0.978219629
2	718.915	718915	887.5631	777.991	777.991	887.5631	0.876547256	0.986637717		2	584	0.978189908
2	719.326	719326	1025.644	1108.844	1108.844	1025.644	1.081119765	0.999814895		2	584.25	0.978889185
2	719.693	719693	883.972	974.6791	974.6791	883.972	1.102613092	0.985221105		2	584.5	0.979719133
2	719.891	719891	923.6758	901.0688	901.0688	923.6758	0.975524962	0.972042267		2	584.75	0.980841661
2	720.152	720152	882.5908	754.624	754.624	882.5908	0.855010045	0.956038929		2	585	0.981399487
2	720.315	720315	902.9852	889.7127	889.7127	902.9852	0.985301531	0.944438124		2	585.25	0.979597877
2	720.494	720494	1068.112	940.549	940.549	1068.112	0.880571513	0.927631704		2	585.5	0.976167675
2	720.727	720727	1317.671	1162.107	1162.107	1317.671	0.881940181	0.909818108		2	585.75	0.9737937
2	720.94	720940	1001.572	953.1542	953.1542	1001.572	0.951658193	0.89470502		2	586	0.973103423
2	721.103	721103	975.6394	830.0194	830.0194	975.6394	0.850744035	0.884386868		2	586.25	0.972473286
2	721.343	721343	962.9627	870.7515	870.7515	962.9627	0.904242189	0.880689117		2	586.5	0.973690147
2	721.507	721507	1163.568	991.3974	991.3974	1163.568	0.852032198	0.882447104		2	586.75	0.976275327
2	721.889	721889	911.4686	786.093	786.093	911.4686	0.862446605	0.885647713		2	587	0.983736417
2	722.231	722231	879.1265	857.9282	857.9282	879.1265	0.975887088	0.880546429		2	587.25	0.992061558
2	722.553	722553	1327.807	1107.336	1107.336	1327.807	0.83395855	0.876239605		2	587.5	1.000922923
2	722.82	722820	725.962	670.3531	670.3531	725.962	0.92339971	0.875710274		2	587.75	1.010295177
2	723.11	723110	1005.696	798.2231	798.2231	1005.696	0.793702172	0.879061492		2	588	1.015208397
2	723.288	723288	1149.956	980.0885	980.0885	1149.956	0.852283479	0.882046367		2	588.25	1.015016841
2	723.468	723468	902.7909	832.1128	832.1128	902.7909	0.92171155	0.885084664		2	588.5	1.013261927
2	723.771	723771	879.6903	793.8911	793.8911	879.6903	0.902466584	0.895247173		2	588.75	1.011233266
2	723.943	723943	859.1103	739.1595	739.1595	859.1103	0.860377882	0.900243491		2	589	1.00865734
2	724.159	724159	795.3836	777.1808	777.1808	795.3836	0.977114439	0.906172195		2	589.25	1.004953435
2	724.327	724327	1057.845	936.059	936.059	1057.845	0.884873493	0.911944381		2	589.5	1.001540531
2	724.534	724534	884.6286	841.3092	841.3092	884.6286	0.951030975	0.916138256		2	589.75	1.000023147
2	724.741	724741	831.2371	723.2497	723.2497	831.2371	0.87008833	0.914926035		2	590	0.998882897
2	724.934	724934	959.4176	934.5482	934.5482	959.4176	0.974078649	0.911213124		2	590.25	0.999563626
2	725.306	725306	925.2968	809.2653	809.2653	925.2968	0.874600777	0.905074813		2	590.5	1.003526241
2	725.635	725635	937.0498	882.1013	882.1013	937.0498	0.941360107	0.904009625		2	590.75	1.00707874
2	725.969	725969	939.5815	769.484	769.484	939.5815	0.818964614	0.902786922		2	591	1.010631238
2	726.317	726317	1002.164	866.0099	866.0099	1002.164	0.864139901	0.899992943		2	591.25	1.010614546
2	726.752	726752	880.7073	863.3501	863.3501	880.7073	0.98029175	0.894403197		2	591.5	1.009329544
2	727.114	727114	1005.425	920.9289	920.9289	1005.425	0.915959818	0.88886719		2	591.75	1.006505847
2	727.443	727443	922.4084	844.8671	844.8671	922.4084	0.915936043	0.873557506		2	592	1.002418657
2	727.647	727647	1118.573	938.2173	938.2173	1118.573	0.838762691	0.862455613		2	592.25	0.998331467
2	727.827	727827	995.4102	846.7933	846.7933	995.4102	0.850697833	0.858714957		2	592.5	0.994244277
2	728.02	728020	1138.827	924.9959	924.9959	1138.827	0.81223566	0.855586052		2	592.75	0.990157087
2	728.231	728231	999.648	890.659	890.659	999.648	0.890972622	0.85342552		2	593	0.988721222
2	728.558	728558	934.8793	854.307	854.307	934.8793	0.913815291	0.871860624		2	593.25	0.992457469
2	728.723	728723	1257.12	891.4447	891.4447	1257.12	0.709116632	0.885813386		2	593.5	0.996196664
2	729.004	729004	1046.026	916.6342	916.6342	1046.026	0.876301545	0.905586386		2	593.75	0.999767346
2	729.209	729209	968.764	935.6566	935.6566	968.764	0.965825113	0.924936677		2	594	1.003062783
2	729.499	729499	839.9434	764.8254	764.8254	839.9434	0.910567783	0.954006077		2	594.25	1.004156907
2	729.775	729775	987.5625	1091.707	1091.707	987.5625	1.10545611	0.965312438		2	594.5	1.00478032
2	729.973	729973	773.773	811.0065	811.0065	773.773	1.04811941	0.97200511		2	594.75	1.004230352
2	730.242	730242	809.7815	776.7758	776.7758	809.7815	0.959241227	0.975543596		2	595	1.001072812
2	730.669	730669	1002.134	876.1767	876.1767	1002.134	0.87431092	0.951663186		2	595.25	0.996466727
2	730.954	730954	875.0508	860.3023	860.3023	875.0508	0.98314555	0.925043798		2	595.5	0.991741059
2	731.284	731284	983.9339	739.9564	739.9564	983.9339	0.752038729	0.904262475		2	595.75	0.986864391
2	731.479	731479	738.748	725.9938	725.9938	738.748	0.982735385	0.899318731		2	596	0.981895648
2	731.795	731795	867.8292	786.8557	786.8557	867.8292	0.906694197	0.893573513		2	596.25	0.977767924
2	731.972	731972	761.7466	659.5795	659.5795	761.7466	0.865877839	0.89238166		2	596.5	0.976444907
2	732.367	732367	876.1682	792.5746	792.5746	876.1682	0.904591835	0.909371855		2	596.75	0.976457597
2	732.621	732621	905.0465	831.7744	831.7744	905.0465	0.919040513	0.920075141		2	597	0.976908431
2	733.039	733039	932.5055	936.7895	936.7895	932.5055	1.004594075	0.927987221		2	597.25	0.979060401
2	733.321	733321	1049.519	845.6605	845.6605	1049.519	0.805760067	0.932714859		2	597.5	0.982283467
2	733.575	733575	1059.536	1079.998	1079.998	1059.536	1.019312227	0.933283953		2	597.75	0.985314104
2	733.774	733774	887.8351	842.3985	842.3985	887.8351	0.948823154	0.929852349		2	598	0.988910623
2	733.959	733959	849.6599	797.3327	797.3327	849.6599	0.938413947	0.92456363		2	598.25	0.990995312
2	734.302	734302	870.1599	814.183	814.183	870.1599	0.935670559	0.915090007		2	598.5	0.992187361
2	734.57	734570	863.9445	765.0965	765.0965	863.9445	0.885585243	0.906514874		2	598.75	0.992894614
2	734.97	734970	1025.052	816.2728	816.2728	1025.052	0.796323308	0.888027015		2	599	0.990527325
2	735.322	735322	957.3732	833.2001	833.2001	957.3732	0.870298124	0.876851944		2	599.25	0.986840001
2	735.599	735599	989.8571	976.3846	976.3846	989.8571	0.98638945	0.872291207		2	599.5	0.982520667
2	735.886	735886	923.8933	781.6598	781.6598	923.8933	0.846049863	0.870557232		2	599.75	0.979420049
2	736.169	736169	1048.632	937.8204	937.8204	1048.632	0.894327467	0.881383441		2	600	0.977289452
2	736.352	736352	1199.676	994.1141	994.1141	1199.676	0.828652153	0.893237989		2	600.25	0.976278706
2	736.705	736705	960.4271	862.454	862.454	960.4271	0.897990071	0.908664646		2	600.5	0.975477934
2	737.074	737074	1203.551	1038.795	1038.795	1203.551	0.863108418	0.906161806		2	600.75	0.975736202
2	737.364	737364	834.4212	691.6102	691.6102	834.4212	0.828850226	0.901074723		2	601	0.977445996
2	737.573	737573	928.6238	1111.472	1111.472	928.6238	1.196902341	0.898812349		2	601.25	0.982216321
2	737.817	737817	944.1531	861.2034	861.2034	944.1531	0.912143804	0.896283673		2	601.5	0.987824491
2	738.044	738044	953.6798	773.4843	773.4843	953.6798	0.81105241	0.892983637		2	601.75	0.993224835
2	738.305	738305	867.1594	774.7328	774.7328	867.1594	0.893414521	0.891117754		2	602	0.996819112
2	738.609	738609	1020.119	771.9692	771.9692	1020.119	0.756744262	0.88736214		2	602.25	1.000105169
2	738.932	738932	1133.927	883.9527	883.9527	1133.927	0.779549918	0.883832977		2	602.5	1.003197407
2	739.126	739126	939.7727	900.5332	900.5332	939.7727	0.958245755	0.887786941		2	602.75	1.005569847
2	739.529	739529	802.0959	821.0211	821.0211	802.0959	1.023594685	0.905208705		2	603	1.007566886
2	739.753	739753	881.6196	851.8613	851.8613	881.6196	0.966245873	0.912059048		2	603.25	1.008706972
2	739.992	739992	994.2773	837.3379	837.3379	994.2773	0.842157314	0.923304689		2	603.5	1.008887837
2	740.262	740262	1126.596	1081.71	1081.71	1126.596	0.960157856	0.934755069		2	603.75	1.008189283
2	740.529	740529	1115.225	934.764	934.764	1115.225	0.838184223	0.928211021		2	604	1.007020267
2	740.828	740828	926.4998	823.2804	823.2804	926.4998	0.888592097	0.913486641		2	604.25	1.004650457
2	741.045	741045	1002.044	1082.055	1082.055	1002.044	1.079847791	0.906792191		2	604.5	1.001209613
2	741.546	741546	962.3061	835.7079	835.7079	962.3061	0.8684429	0.891851752		2	604.75	0.997061125
2	741.861	741861	1062.345	878.3396	878.3396	1062.345	0.826793179	0.885298519		2	605	0.992912636
2	742.093	742093	952.0457	748.7725	748.7725	952.0457	0.786487981	0.885816325		2	605.25	0.988764147
2	742.544	742544	903.9563	851.0385	851.0385	903.9563	0.941459781	0.890601		2	605.5	0.984615658
2	742.84	742840	828.5943	766.6958	766.6958	828.5943	0.925296976	0.893889844		2	605.75	0.982612858
2	743.111	743111	1055.173	932.7892	932.7892	1055.173	0.884015417	0.901721485		2	606	0.982972117
2	743.309	743309	906.1206	868.9356	868.9356	906.1206	0.958962416	0.911544924		2	606.25	0.984237094
2	743.809	743809	865.7354	772.9822	772.9822	865.7354	0.892861953	0.929845487		2	606.5	0.986860646
2	744.353	744353	1005.473	936.9223	936.9223	1005.473	0.931822436	0.910751069		2	606.75	0.989484198
2	744.609	744609	923.3795	874.9013	874.9013	923.3795	0.947499159	0.899427959		2	607	0.99210775
2	744.774	744774	928.1038	834.7473	834.7473	928.1038	0.899411574	0.896504634		2	607.25	0.994738141
2	745.007	745007	778.4569	727.7821	727.7821	778.4569	0.934903525	0.891222899		2	607.5	0.998273535
2	745.205	745205	1034.769	920.3242	920.3242	1034.769	0.88940063	0.888456027		2	607.75	1.00212347
2	745.463	745463	981.2607	802.9014	802.9014	981.2607	0.818234543	0.89451879		2	608	1.006049845
2	745.783	745783	951.4872	846.6209	846.6209	951.4872	0.889786957	0.907223282		2	608.25	1.009763616
2	746.156	746156	1040.613	913.2202	913.2202	1040.613	0.877579081	0.921589419		2	608.5	1.012142334
2	746.438	746438	1048.402	903.3363	903.3363	1048.402	0.861631607	0.936728626		2	608.75	1.013796579
2	746.771	746771	867.5231	815.0759	815.0759	867.5231	0.939543742	0.962852776		2	609	1.015813025
2	747.23	747230	765.0627	969.0746	969.0746	765.0627	1.266660367	0.98527681		2	609.25	1.018318184
2	747.39	747390	866.4918	767.9267	767.9267	866.4918	0.886248087	0.983628991		2	609.5	1.020896333
2	747.96	747960	832.6669	873.3949	873.3949	832.6669	1.048912716	0.953736746		2	609.75	1.025388238
2	748.416	748416	1020.533	849.187	849.187	1020.533	0.832101461	0.933616152		2	610	1.033806124
2	748.609	748609	772.6093	674.3511	674.3511	772.6093	0.872822913	0.927907628		2	610.25	1.043229591
2	749.031	749031	908.054	759.7878	759.7878	908.054	0.836720944	0.912390972		2	610.5	1.050292344
2	749.276	749276	825.449	783.1462	783.1462	825.449	0.94875177	0.910306674		2	610.75	1.057721265
2	749.703	749703	953.2913	795.9071	795.9071	953.2913	0.834904399	0.912117659		2	611	1.063379824
2	749.894	749894	864.8324	876.0409	876.0409	864.8324	1.012960315	0.914909342		2	611.25	1.06549031
2	750.1	750100	911.8771	806.4543	806.4543	911.8771	0.884389245	0.923323031		2	611.5	1.065590602
2	750.429	750429	745.6601	795.8154	795.8154	745.6601	1.067262953	0.944991158		2	611.75	1.063545646
2	750.616	750616	916.6228	896.9936	896.9936	916.6228	0.978585302	0.953167704		2	612	1.05791664
2	751.026	751026	1305.425	1120.656	1120.656	1305.425	0.858460655	0.959600581		2	612.25	1.050052315
2	751.36	751360	1107.9	940.3183	940.3183	1107.9	0.848739327	0.96130223		2	612.5	1.038939548
2	751.691	751691	758.2822	783.2541	783.2541	758.2822	1.032932199	0.961553887		2	612.75	1.026228517
2	751.963	751963	1045.77	1093.379	1093.379	1045.77	1.045525307	0.962664252		2	613	1.013936857
2	752.365	752365	682.6612	760.3186	760.3186	682.6612	1.113756868	0.963049863		2	613.25	1.006956429
2	752.607	752607	1018.709	786.4306	786.4306	1018.709	0.771987486	0.957666103		2	613.5	1.002106915
2	752.872	752872	916.6754	799.7095	799.7095	916.6754	0.872402052	0.947867681		2	613.75	0.998548261
2	753.162	753162	748.5447	732.8901	732.8901	748.5447	0.97908662	0.939463372		2	614	0.996585759
2	753.381	753381	1291.606	1339.291	1339.291	1291.606	1.036919153	0.929069225		2	614.25	0.995512165
2	753.658	753658	982.8269	915.538	915.538	982.8269	0.93153535	0.916034308		2	614.5	0.99551393
2	753.905	753905	834.0513	758.5946	758.5946	834.0513	0.909529905	0.919676189		2	614.75	0.996817431
2	754.111	754111	865.5247	718.7575	718.7575	865.5247	0.830429796	0.927330764		2	615	0.999194571
2	754.363	754363	735.7154	726.1385	726.1385	735.7154	0.986982874	0.935591554		2	615.25	1.003295932
2	754.649	754649	1034.721	806.6598	806.6598	1034.721	0.7795916	0.94869911		2	615.5	1.010170593
2	754.848	754848	897.3524	917.2784	917.2784	897.3524	1.022205323	0.95663896		2	615.75	1.017674962
2	755.117	755117	967.4259	1037.549	1037.549	967.4259	1.072484208	0.965211006		2	616	1.026896264
2	755.317	755317	914.6391	826.1471	826.1471	914.6391	0.903249271	0.973371921		2	616.25	1.037485283
2	755.631	755631	730.5675	775.9124	775.9124	730.5675	1.06206805	0.980055612		2	616.5	1.050657321
2	755.943	755943	841.7466	823.3781	823.3781	841.7466	0.978178112	0.970345643		2	616.75	1.065345862
2	756.203	756203	953.9248	978.3121	978.3121	953.9248	1.025565223	0.956865826		2	617	1.080326045
2	756.398	756398	964.6344	905.1919	905.1919	964.6344	0.938378208	0.950185409		2	617.25	1.09750959
2	756.682	756682	895.0217	709.6523	709.6523	895.0217	0.792888374	0.941658541		2	617.5	1.114707925
2	757.165	757165	883.6097	769.4375	769.4375	883.6097	0.870788879	0.922760915		2	617.75	1.132022199
2	757.438	757438	912.891	882.5127	882.5127	912.891	0.966722971	0.918100153		2	618	1.149563051
2	757.61	757610	807.0032	823.9174	823.9174	807.0032	1.020959273	0.920480551		2	618.25	1.165975182
2	757.847	757847	848.6693	728.1296	728.1296	848.6693	0.85796623	0.925941873		2	618.5	1.178096063
2	758.135	758135	848.0372	820.0663	820.0663	848.0372	0.967016895	0.939292626		2	618.75	1.188157365
2	758.457	758457	868.5147	876.0993	876.0993	868.5147	1.00873284	0.96060971		2	619	1.198557297
2	758.628	758628	829.7133	711.3403	711.3403	829.7133	0.857332647	0.965799706		2	619.25	1.209019726
2	759.022	759022	959.1183	895.6784	895.6784	959.1183	0.933856022	0.960063981		2	619.5	1.21960017
2	759.236	759236	843.917	841.5593	841.5593	843.917	0.997206242	0.952077892		2	619.75	1.230433586
2	759.631	759631	740.5239	779.0745	779.0745	740.5239	1.052058549	0.934740389		2	620	1.245202438
2	760.024	760024	829.5525	756.8078	756.8078	829.5525	0.912308504	0.906062867		2	620.25	1.264955993
2	760.23	760230	820.4365	747.9366	747.9366	820.4365	0.911632527	0.888150208		2	620.5	1.285535838
2	760.484	760484	995.3113	857.5551	857.5551	995.3113	0.86159486	0.872662393		2	620.75	1.306327791
2	760.681	760681	925.5161	741.393	741.393	925.5161	0.801058998	0.86322421		2	621	1.331215926
2	760.907	760907	964.5908	777.6997	777.6997	964.5908	0.806248308	0.853118652		2	621.25	1.346310769
2	761.2	761200	1086.096	817.3346	817.3346	1086.096	0.752543606	0.847771273		2	621.5	1.351950704
2	761.511	761511	1300.504	1148.341	1148.341	1300.504	0.8829969	0.846940774		2	621.75	1.352905092
2	761.893	761893	913.9639	800.5994	800.5994	913.9639	0.875963919	0.850562407		2	622	1.348030071
2	762.055	762055	964.9716	912.4493	912.4493	964.9716	0.945571144	0.855561528		2	622.25	1.330247545
2	762.508	762508	956.9721	847.1367	847.1367	956.9721	0.885226121	0.882518344		2	622.5	1.313154074
2	762.707	762707	1137.719	986.3819	986.3819	1137.719	0.866982005	0.890491168		2	622.75	1.308454303
2	763.072	763072	932.1104	750.0127	750.0127	932.1104	0.804639343	0.898040751		2	623	1.311842379
2	763.484	763484	982.6592	921.8178	921.8178	982.6592	0.938084943	0.90368234		2	623.25	1.316085665
2	763.781	763781	875.7927	903.7012	903.7012	875.7927	1.031866559	0.904247219		2	623.5	1.318480313
2	764.036	764036	946.4306	763.8332	763.8332	946.4306	0.807067312	0.898922141		2	623.75	1.328044233
2	764.434	764434	934.9916	808.1709	808.1709	934.9916	0.864361669	0.88930896		2	624	1.337066799
2	764.71	764710	1062.74	996.2039	996.2039	1062.74	0.93739193	0.885811209		2	624.25	1.333410283
2	765.048	765048	827.7038	808.576	808.576	827.7038	0.976890525	0.879138031		2	624.5	1.32249946
2	765.243	765243	843.2264	706.0711	706.0711	843.2264	0.837344632	0.877500199		2	624.75	1.306892064
2	765.554	765554	1026.87	798.3588	798.3588	1026.87	0.777468229	0.882220283		2	625	1.28046105
2	765.819	765819	1358.773	1020.553	1020.553	1358.773	0.75108425	0.886990407		2	625.25	1.24447984
2	766.229	766229	1097.13	1149.728	1149.728	1097.13	1.047941447	0.897765359		2	625.5	1.202537591
2	766.397	766397	1059.913	1033.894	1033.894	1059.913	0.975451759	0.903583725		2	625.75	1.166895988
2	766.662	766662	894.6207	797.7984	797.7984	894.6207	0.891772793	0.909227949		2	626	1.145167848
2	766.988	766988	901.7304	773.2231	773.2231	901.7304	0.857488114	0.914017596		2	626.25	1.127118621
2	767.204	767204	881.9794	821.8844	821.8844	881.9794	0.931863488	0.915471917		2	626.5	1.112902221
2	767.447	767447	929.2065	846.1013	846.1013	929.2065	0.91056326	0.908953887		2	626.75	1.106973009
2	767.752	767752	1016.323	888.2594	888.2594	1016.323	0.873993209	0.894076209		2	627	1.105393073
2	767.937	767937	1080.708	994.0096	994.0096	1080.708	0.919776295	0.887590546		2	627.25	1.100053556
2	768.138	768138	881.5719	787.7831	787.7831	881.5719	0.893611854	0.884088844		2	627.5	1.094650826
2	768.409	768409	1008.142	829.4385	829.4385	1008.142	0.822739753	0.88066823		2	627.75	1.090532265
2	768.598	768598	1126.935	1037.827	1037.827	1126.935	0.920928891	0.877958929		2	628	1.090622581
2	768.815	768815	1124.897	897.0899	897.0899	1124.897	0.797486259	0.873806942		2	628.25	1.093732533
2	769.221	769221	1170.706	1148.388	1148.388	1170.706	0.98093629	0.865091042		2	628.5	1.099744178
2	769.482	769482	1117.962	930.6632	930.6632	1117.962	0.832464073	0.860491839		2	628.75	1.111855849
2	769.81	769810	972.6667	815.6652	815.6652	972.6667	0.838586537	0.847373198		2	629	1.126395373
2	770.115	770115	1184.34	979.7822	979.7822	1184.34	0.827281186	0.840891034		2	629.25	1.145498224
2	770.332	770332	998.394	842.8352	842.8352	998.394	0.844190971	0.846353919		2	629.5	1.167468227
2	770.549	770549	1088.821	977.2827	977.2827	1088.821	0.897560481	0.854357102		2	629.75	1.191404219
2	770.74	770740	1108.911	914.0751	914.0751	1108.911	0.824299786	0.864245232		2	630	1.222028031
2	771.16	771160	1345.54	1034.568	1034.568	1345.54	0.768886841	0.916442507		2	630.25	1.248930618
2	771.394	771394	961.5745	906.0021	906.0021	961.5745	0.94220687	0.95453919		2	630.5	1.26876346
2	771.766	771766	883.3801	934.3461	934.3461	883.3801	1.057694304	0.995030301		2	630.75	1.273458312
2	771.994	771994	1061.338	1104.102	1104.102	1061.338	1.040292536	1.003648938		2	631	1.271537495
2	772.369	772369	882.9854	902.3723	902.3723	882.9854	1.021956082	1.010013822		2	631.25	1.268631845
2	772.555	772555	801.0133	934.3526	934.3526	801.0133	1.166463278	1.008093158		2	631.5	1.265036143
2	772.966	772966	1001.177	990.7705	990.7705	1001.177	0.989605734	0.970176279		2	631.75	1.260887106
2	773.242	773242	799.9256	703.9256	703.9256	799.9256	0.879988839	0.943063296		2	632	1.254745555
2	773.642	773642	5751.343	3769.358	3769.358	5751.343	0.655387446	0.89838627		2	632.25	1.246339659
2	773.834	773834	837.8397	810.1288	810.1288	837.8397	0.966925774	0.874140532		2	632.5	1.237747651
2	774.024	774024	909.5594	793.2887	793.2887	909.5594	0.872168107	0.859499894		2	632.75	1.229152063
2	774.219	774219	1055.42	911.1932	911.1932	1055.42	0.863346535	0.855053468		2	633	1.219905968
2	774.522	774522	848.3118	766.8017	766.8017	848.3118	0.903914928	0.856549548		2	633.25	1.209194145
2	774.871	774871	933.0792	770.2942	770.2942	933.0792	0.825539997	0.861695065		2	633.5	1.195755279
2	775.045	775045	874.9251	806.3986	806.3986	874.9251	0.921677296	0.866528075		2	633.75	1.181375381
2	775.449	775449	1012.338	795.0843	795.0843	1012.338	0.785394108	0.892981751		2	634	1.166995483
2	775.888	775888	931.0915	931.3107	931.3107	931.0915	1.000235423	0.918334962		2	634.25	1.152615584
2	776.461	776461	827.2534	855.3452	855.3452	827.2534	1.033957914	0.944361795		2	634.5	1.138235686
2	776.639	776639	940.2618	825.3377	825.3377	940.2618	0.87777436	0.948703801		2	634.75	1.123855787
2	776.966	776966	903.9563	856.7985	856.7985	903.9563	0.94783177	0.945740879		2	635	1.111306382
2	777.191	777191	802.7073	686.9901	686.9901	802.7073	0.855841351	0.93930297		2	635.25	1.100251901
2	777.55	777550	855.3715	880.7393	880.7393	855.3715	1.029657055	0.92803164		2	635.5	1.089852996
2	778.03	778030	822.3327	753.5684	753.5684	822.3327	0.916378979	0.89642485		2	635.75	1.082237082
2	778.221	778221	936.9758	862.7642	862.7642	936.9758	0.920796674	0.886119272		2	636	1.077515339
2	778.548	778548	1024.214	887.5086	887.5086	1024.214	0.866526527	0.875939415		2	636.25	1.072783243
2	778.746	778746	929.2575	768.5742	768.5742	929.2575	0.827084204	0.870658959		2	636.5	1.068007757
2	778.917	778917	1346.055	1062.91	1062.91	1346.055	0.789648268	0.867289535		2	636.75	1.063463186
2	779.106	779106	1138.045	1016.391	1016.391	1138.045	0.893102645	0.864523076		2	637	1.058786455
2	779.461	779461	1016.477	862.6765	862.6765	1016.477	0.848692592	0.860973655		2	637.25	1.053674513
2	779.661	779661	916.9236	778.4476	778.4476	916.9236	0.848977603	0.862872702		2	637.5	1.048575435
2	779.987	779987	833.6825	817.352	817.352	833.6825	0.980411608	0.872619774		2	637.75	1.043523042
2	780.213	780213	1440.757	1126.422	1126.422	1440.757	0.781826498	0.877644714		2	638	1.038429014
2	780.578	780578	859.9346	843.0289	843.0289	859.9346	0.980340714	0.879308185		2	638.25	1.032800294
2	780.884	780884	864.7732	756.8078	756.8078	864.7732	0.875151774	0.880247666		2	638.5	1.026341807
2	781.134	781134	1063.809	894.2384	894.2384	1063.809	0.840600521	0.88331601		2	638.75	1.019348466
2	781.436	781436	988.1544	835.081	835.081	988.1544	0.845091617	0.891646757		2	639	1.013485923
2	781.781	781781	888.7106	865.4923	865.4923	888.7106	0.973874172	0.902782824		2	639.25	1.010366277
2	781.949	781949	908.2545	742.3751	742.3751	908.2545	0.817364626	0.906619813		2	639.5	1.008192215
2	782.358	782358	1056.623	981.6934	981.6934	1056.623	0.929085776	0.915507533		2	639.75	1.006706665
2	782.555	782555	916.3317	844.694	844.694	916.3317	0.921821214	0.919417672		2	640	1.003447782
2	782.907	782907	994.6792	1011.08	1011.08	994.6792	1.016488532	0.925872107		2	640.25	0.998858857
2	783.099	783099	884.7273	844.4556	844.4556	884.7273	0.954481228	0.929560032		2	640.5	0.995019166
2	783.463	783463	861.0834	783.4631	783.4631	861.0834	0.909857396	0.935523566		2	640.75	0.991357429
2	783.913	783913	1194.164	954.7249	954.7249	1194.164	0.799492281	0.939941879		2	641	0.988121057
2	784.325	784325	880.7863	905.4598	905.4598	880.7863	1.028013038	0.942076856		2	641.25	0.985567849
2	784.781	784781	1275.767	1181.302	1181.302	1275.767	0.925954347	0.943394593		2	641.5	0.984767183
2	785.217	785217	917.2663	865.24	865.24	917.2663	0.943281139	0.94329519		2	641.75	0.985058943
2	785.392	785392	852.5989	845.112	845.112	852.5989	0.991218731	0.94325384		2	642	0.985704433
2	785.574	785574	1078.042	948.3348	948.3348	1078.042	0.87968261	0.943737948		2	642.25	0.988386267
2	785.882	785882	834.2486	827.3487	827.3487	834.2486	0.991729204	0.944473841		2	642.5	0.99192517
2	786.145	786145	860.1351	900.5757	900.5757	860.1351	1.047016568	0.944389576		2	642.75	0.995053282
2	786.499	786499	1017.447	802.7082	802.7082	1017.447	0.788943503	0.943232802		2	643	0.999105378
2	786.731	786731	876.1811	830.2614	830.2614	876.1811	0.947591086	0.942007389		2	643.25	1.003334281
2	786.97	786970	922.6026	835.1985	835.1985	922.6026	0.905263545	0.940937768		2	643.5	1.006911216
2	787.168	787168	795.1863	733.1644	733.1644	795.1863	0.922003309	0.941481186		2	643.75	1.010192491
2	787.457	787457	910.2595	873.6073	873.6073	910.2595	0.959734339	0.944200614		2	644	1.01028253
2	787.73	787730	743.4454	846.2142	846.2142	743.4454	1.138233151	0.944760129		2	644.25	1.008923873
2	787.93	787930	875.0157	777.3929	777.3929	875.0157	0.888433088	0.941918735		2	644.5	1.006479099
2	788.35	788350	1140.249	886.0909	886.0909	1140.249	0.777102984	0.930156522		2	644.75	1.00370187
2	788.719	788719	895.2221	878.279	878.279	895.2221	0.981073859	0.919898857		2	645	1.000738902
2	788.9	788900	787.8795	809.1675	809.1675	787.8795	1.02701936	0.911915582		2	645.25	0.996800805
2	789.154	789154	949.6359	813.6829	813.6829	949.6359	0.85683671	0.900446148		2	645.5	0.991640164
2	789.609	789609	1052.979	818.3158	818.3158	1052.979	0.777143514	0.902949437		2	645.75	0.986428561
2	789.779	789779	1021.698	933.5102	933.5102	1021.698	0.913685062	0.905631169		2	646	0.982586965
2	789.959	789959	927.6527	884.1584	884.1584	927.6527	0.953113595	0.907351857		2	646.25	0.97923656
2	790.25	790250	974.4976	891.5978	891.5978	974.4976	0.914930729	0.908666908		2	646.5	0.975999169
2	790.472	790472	1002.416	883.6121	883.6121	1002.416	0.881482438	0.909583913		2	646.75	0.974172476
2	790.736	790736	897.0266	859.5922	859.5922	897.0266	0.95826835	0.911527419		2	647	0.974015658
2	791.1	791100	868.0234	884.7756	884.7756	868.0234	1.019299249	0.915688201		2	647.25	0.974767439
2	791.291	791291	1025.25	870.8164	870.8164	1025.25	0.849369812	0.917253441		2	647.5	0.977217848
2	791.465	791465	1048.336	860.7854	860.7854	1048.336	0.821096862	0.914362888		2	647.75	0.97953224
2	791.753	791753	832.0522	854.2591	854.2591	832.0522	1.026689311	0.908471691		2	648	0.980724492
2	791.974	791974	1017.616	845.7821	845.7821	1017.616	0.831140725	0.908487727		2	648.25	0.982105902
2	792.138	792138	908.0445	834.872	834.872	908.0445	0.919417496	0.907748674		2	648.5	0.982919405
2	792.44	792440	741.5104	714.7089	714.7089	741.5104	0.963855531	0.914522759		2	648.75	0.983722491
2	792.609	792609	947.5981	797.9272	797.9272	947.5981	0.842052343	0.929142366		2	649	0.982522386
2	792.906	792906	950.9605	968.9125	968.9125	950.9605	1.018877756	0.967254969		2	649.25	0.980476087
2	793.101	793101	1003.697	954.9115	954.9115	1003.697	0.951394196	0.987057996		2	649.5	0.978287278
2	793.335	793335	842.8923	740.4639	740.4639	842.8923	0.878479848	1.008672485		2	649.75	0.974295551
2	793.682	793682	703.8718	782.1715	782.1715	703.8718	1.111241422	1.044872733		2	650	0.971312182
2	793.89	793890	860.5977	1059.332	1059.332	860.5977	1.230925902	1.057199872		2	650.25	0.970729523
2	794.196	794196	816.0857	782.042	782.042	816.0857	0.958284161	1.063259379		2	650.5	0.970778154
2	794.583	794583	768.6062	1017.775	1017.775	768.6062	1.324182657	1.062163096		2	650.75	0.971579325
2	794.894	794894	959.5437	807.7047	807.7047	959.5437	0.841759161	1.040709573		2	651	0.973246054
2	795.222	795222	895.4226	783.5709	783.5709	895.4226	0.875085016	1.001578837		2	651.25	0.976426432
2	795.553	795553	893.0793	959.0383	959.0383	893.0793	1.073855704	0.972702913		2	651.5	0.9793969
2	795.9	795900	902.2889	897.9001	897.9001	902.2889	0.995135926	0.955948366		2	651.75	0.982367368
2	796.407	796407	956.399	883.5413	883.5413	956.399	0.923820811	0.938123233		2	652	0.984347609
2	796.574	796574	2172.875	1900.591	1900.591	2172.875	0.874689524	0.939299656		2	652.25	0.986109229
2	796.841	796841	1145.065	930.2316	930.2316	1145.065	0.812383227	0.948622216		2	652.5	0.987657483
2	797.139	797139	959.2477	1021.658	1021.658	959.2477	1.065061715	0.957222325		2	652.75	0.988130487
2	797.366	797366	1006.288	1005.341	1005.341	1006.288	0.999058918	0.961515231		2	653	0.98734358
2	797.693	797693	765.8672	766.7341	766.7341	765.8672	1.001131919	0.968067099		2	653.25	0.98621438
2	797.903	797903	1160.553	1154.48	1154.48	1160.553	0.99476715	0.970115897		2	653.5	0.983601257
2	798.126	798126	1020.095	965.754	965.754	1020.095	0.946729471	0.973024724		2	653.75	0.980988134
2	798.508	798508	1020.258	1006.095	1006.095	1020.258	0.986118217	0.975828033		2	654	0.977706887
2	798.832	798832	1244.807	1250.133	1250.133	1244.807	1.004278575	0.974038007		2	654.25	0.97595562
2	799.126	799126	982.8528	960.0163	960.0163	982.8528	0.976765086	0.971805696		2	654.5	0.976681705
2	799.438	799438	1149.558	1034.447	1034.447	1149.558	0.899864992	0.971744968		2	654.75	0.979142027
2	799.905	799905	996.7634	985.6039	985.6039	996.7634	0.988804264	0.989996026		2	655	0.981589679
2	800.225	800225	1169.343	1112.612	1112.612	1169.343	0.951484723	1.016099886		2	655.25	0.982544459
2	802.152	802152	1049.459	1006.617	1006.617	1049.459	0.959177062	1.18039559		2	655.5	0.983547133
2	802.613	802613	822.8425	983.8169	983.8169	822.8425	1.195632092	1.183982673		2	655.75	0.983611609
2	802.934	802934	893.5149	1172.145	1172.145	893.5149	1.311835986	1.177969009		2	656	0.982153248
2	803.135	803135	951.9317	1308.958	1308.958	951.9317	1.375054534	1.164687122		2	656.25	0.980274792
2	803.354	803354	875.8269	1176.78	1176.78	875.8269	1.343621668	1.144865458		2	656.5	0.978396336
2	803.689	803689	1062.74	1059.107	1059.107	1062.74	0.996581478	1.123458553		2	656.75	0.97524861
2	804.06	804060	1068.452	1130.975	1130.975	1068.452	1.058517369	1.114495265		2	657	0.970380357
2	804.35	804350	720.1877	742.7998	742.7998	720.1877	1.031397509	1.107603278		2	657.25	0.965512105
2	804.601	804601	1091.973	1023.427	1023.427	1091.973	0.937227386	1.101731352		2	657.5	0.965012657
2	804.804	804804	1191.259	1135.288	1135.288	1191.259	0.953015255	1.096321612		2	657.75	0.966945027
2	807.704	807704	1018.108	898.7203	898.7203	1018.108	0.882735722	0.97924133		2	658	0.969675886
2	808.296	808296	849.9097	970.0141	970.0141	849.9097	1.141314307	0.951992159		2	658.25	0.974763402
2	809.875	809875	1424.861	1177.574	1177.574	1424.861	0.826448334	0.87734322		2	658.5	0.98755871
3	1.451	1451	1972.816	1423.746	1423.746	1972.816	0.721682103	0.763991691		2	658.75	1.005583578
3	1.626	1626	1883.784	1222.467	1222.467	1883.784	0.648942235	0.767158294		2	659	1.02240553
3	1.93	1930	1168.704	1037.931	1037.931	1168.704	0.888104259	0.771506954		2	659.25	1.037519792
3	2.148	2148	1085.369	988.6611	988.6611	1085.369	0.910898598	0.773775589		2	659.5	1.053186693
3	2.315	2315	1043.205	839.8875	839.8875	1043.205	0.805103024	0.77508298		2	659.75	1.067786334
3	2.502	2502	1101.808	828.3936	828.3936	1101.808	0.751849324	0.776102166		2	660	1.075963307
3	2.958	2958	1189.954	910.9809	910.9809	1189.954	0.765559761	0.776591466		2	660.25	1.079804233
3	3.166	3166	1422.281	1057.306	1057.306	1422.281	0.743387558	0.775859454		2	660.5	1.083611031
3	3.347	3347	1747.538	1303.403	1303.403	1747.538	0.74585102	0.774727903		2	660.75	1.082191324
3	3.513	3513	1584.832	1186.423	1186.423	1584.832	0.748611209	0.773022788		2	661	1.073824093
3	3.969	3969	1866.055	1279.878	1279.878	1866.055	0.685873675	0.764922371		2	661.25	1.061340865
3	4.294	4294	2051.289	1377.8	1377.8	2051.289	0.671675225	0.757814796		2	661.5	1.047787892
3	4.471	4471	2324.984	1958.616	1958.616	2324.984	0.842421281	0.754087063		2	661.75	1.033856093
3	4.716	4716	1332.937	1128.323	1128.323	1332.937	0.84649387	0.749253184		2	662	1.01726852
3	5.386	5386	2339.206	1749.338	1749.338	2339.206	0.747834094	0.737500243		2	662.25	0.999429666
3	5.444	5444	1273.762	998.469	998.469	1273.762	0.783874068	0.73661636		2	662.5	0.986907134
3	6.058	6058	2089.587	1298.307	1298.307	2089.587	0.6213223	0.729002983		2	662.75	0.97742852
3	8.547	8547	2979.327	2062.076	2062.076	2979.327	0.692128122	0.72227843		2	663	0.970507675
3	9.162	9162	2639.549	1857.983	1857.983	2639.549	0.703901689	0.726999355		2	663.25	0.965926283
3	9.23	9230	968.9638	757.7082	757.7082	968.9638	0.78197782	0.727706094		2	663.5	0.966237189
3	11.184	11184	1161.998	910.8632	910.8632	1161.998	0.783876736	0.763837127		2	663.75	0.967130427
3	11.47	11470	1583.117	1216.51	1216.51	1583.117	0.768427097	0.769121341		2	664	0.970036547
3	14.178	14178	1270.434	992.9125	992.9125	1270.434	0.781553784	0.815835374		2	664.25	0.977203899
3	14.412	14412	1081.287	864.547	864.547	1081.287	0.79955368	0.821915616		2	664.5	0.984763138
3	14.595	14595	1181.918	1008.325	1008.325	1181.918	0.853126021	0.827140171		2	664.75	0.9928363
3	14.953	14953	1195.969	996.9825	996.9825	1195.969	0.833619015	0.83870539		2	665	0.997150754
3	15.176	15176	1241.532	1017.872	1017.872	1241.532	0.819851603	0.846023121		2	665.25	0.997852124
3	15.48	15480	936.8722	779.1895	779.1895	936.8722	0.831692412	0.854512203		2	665.5	0.998253778
3	15.841	15841	1217.04	1053.882	1053.882	1217.04	0.865938671	0.862552756		2	665.75	0.997481181
3	16.071	16071	1011.985	921.7978	921.7978	1011.985	0.910880893	0.866627306		2	666	0.995886304
3	16.495	16495	856.3695	800.6386	800.6386	856.3695	0.9349219	0.86857347		2	666.25	0.991922477
3	16.704	16704	953.874	873.0499	873.0499	953.874	0.91526753	0.867289775		2	666.5	0.987088134
3	16.966	16966	974.3424	893.8041	893.8041	974.3424	0.917340865	0.865350688		2	666.75	0.982208954
3	17.226	17226	1454.825	985.6714	985.6714	1454.825	0.677518877	0.864646698		2	667	0.975828444
3	17.435	17435	3224.075	2615.224	2615.224	3224.075	0.811154827	0.864262173		2	667.25	0.971345388
3	17.751	17751	1368.775	1190.555	1190.555	1368.775	0.869795985	0.86252824		2	667.5	0.969675564
3	18.101	18101	1005.518	973.2162	973.2162	1005.518	0.967875463	0.863047299		2	667.75	0.96929397
3	18.286	18286	1655.2	1442.647	1442.647	1655.2	0.871584703	0.868511838		2	668	0.972935955
3	18.757	18757	937.5272	816.6975	816.6975	937.5272	0.871118726	0.887699638		2	668.25	0.977588502
3	18.949	18949	1169.457	970.6152	970.6152	1169.457	0.829970833	0.886969162		2	668.5	0.983749846
3	19.266	19266	941.1361	849.3994	849.3994	941.1361	0.902525575	0.879476194		2	668.75	0.989607354
3	19.455	19455	1064.91	1015.848	1015.848	1064.91	0.953928501	0.873232483		2	669	0.995637241
3	19.945	19945	869.7653	786.1798	786.1798	869.7653	0.903898787	0.860545571		2	669.25	1.003253747
3	20.4	20400	1083.655	875.8319	875.8319	1083.655	0.808220236	0.858285244		2	669.5	1.008683087
3	20.762	20762	1291.79	1032.104	1032.104	1291.79	0.798971969	0.861326638		2	669.75	1.009510132
3	20.998	20998	972.8087	919.803	919.803	972.8087	0.94551272	0.866176985		2	670	1.009497021
3	21.226	21226	2543.353	1877.225	1877.225	2543.353	0.738090623	0.873340684		2	670.25	1.00877242
3	21.461	21461	1423.333	1140.588	1140.588	1423.333	0.801350071	0.888320746		2	670.5	1.004952474
3	21.907	21907	923.9591	856.4174	856.4174	923.9591	0.926899686	0.935682783		2	670.75	1.000336645
3	22.093	22093	941.1114	920.9907	920.9907	941.1114	0.978620278	0.955158028		2	671	0.993878478
3	22.426	22426	844.0123	929.5432	929.5432	844.0123	1.101338452	0.977175313		2	671.25	0.989284005
3	22.853	22853	751.4841	799.1986	799.1986	751.4841	1.063493692	0.972826274		2	671.5	0.985982407
3	23.289	23289	1222.049	1177.62	1177.62	1222.049	0.963643847	0.947801751		2	671.75	0.982403986
3	23.507	23507	869.124	834.9242	834.9242	869.124	0.960650264	0.93388536		2	672	0.981412329
3	23.68	23680	1199.291	924.2315	924.2315	1199.291	0.770648241	0.924496721		2	672.25	0.986917572
3	23.879	23879	1053.466	1078.96	1078.96	1053.466	1.024200117	0.913870441		2	672.5	0.992491244
3	24.334	24334	969.8073	867.6615	867.6615	969.8073	0.894674128	0.887814846		2	672.75	0.995646126
3	24.565	24565	1158.747	894.4568	894.4568	1158.747	0.771917252	0.879029132		2	673	0.9987595
3	24.809	24809	1248.058	979.9662	979.9662	1248.058	0.785192836	0.877132665		2	673.25	1.001312989
3	25.027	25027	763.0178	733.935	733.935	763.0178	0.961884506	0.885134216		2	673.5	1.002489767
3	25.458	25458	833.6443	742.6272	742.6272	833.6443	0.890820222	0.919488396		2	673.75	1.003139703
3	25.68	25680	913.9639	934.973	934.973	913.9639	1.022986794	0.937827748		2	674	1.003568696
3	25.894	25894	824.7774	777.1937	777.1937	824.7774	0.942307221	0.950179445		2	674.25	1.003777024
3	26.066	26066	888.7009	818.9506	818.9506	888.7009	0.921514314	0.956683793		2	674.5	1.003718426
3	26.226	26226	746.4729	766.9015	766.9015	746.4729	1.027366834	0.962264167		2	674.75	1.003111433
3	26.716	26716	930.7604	923.0383	923.0383	930.7604	0.99170345	0.974427331		2	675	1.002405557
3	26.977	26977	1024.186	934.9698	934.9698	1024.186	0.912890627	0.976436587		2	675.25	1.001287873
3	27.412	27412	1034.286	994.2154	994.2154	1034.286	0.961257718	0.961407664		2	675.5	1.000122078
3	27.576	27576	831.6644	865.7503	865.7503	831.6644	1.040985162	0.95225987		2	675.75	0.998534456
3	28.043	28043	1295.14	1076.089	1076.089	1295.14	0.830866933	0.939035124		2	676	0.996154113
3	28.336	28336	895.0217	896.8838	896.8838	895.0217	1.002080508	0.943629562		2	676.25	0.993297417
3	28.567	28567	876.5897	870.5245	870.5245	876.5897	0.993080913	0.949701805		2	676.5	0.990260292
3	28.882	28882	976.0365	834.4324	834.4324	976.0365	0.854919258	0.966902532		2	676.75	0.986800355
3	29.224	29224	917.4774	840.4807	840.4807	917.4774	0.916077824	0.995452072		2	677	0.98273835
3	29.627	29627	820.4365	959.1206	959.1206	820.4365	1.16903697	1.032167213		2	677.25	0.978871839
3	29.841	29841	1063.874	1223.97	1223.97	1063.874	1.150483986	1.048988391		2	677.5	0.975538238
3	30.013	30013	876.7764	840.056	840.056	876.7764	0.958118854	1.062663682		2	677.75	0.972695157
3	30.194	30194	952.0457	1030.268	1030.268	952.0457	1.082162337	1.079118469		2	678	0.969646775
3	30.473	30473	939.695	892.5927	892.5927	939.695	0.949874906	1.103441458		2	678.25	0.966217649
3	30.707	30707	983.7232	1232.889	1232.889	983.7232	1.253288527	1.117540327		2	678.5	0.962612613
3	30.873	30873	928.0347	1134.192	1134.192	928.0347	1.222143956	1.120993982		2	678.75	0.958425209
3	31.079	31079	967.4013	942.1963	942.1963	967.4013	0.973945662	1.118730203		2	679	0.953683366
3	31.559	31559	882.5908	1049.066	1049.066	882.5908	1.188621046	1.109388765		2	679.25	0.948669785
3	31.741	31741	950.9605	1098.881	1098.881	950.9605	1.155548522	1.113333901		2	679.5	0.944924929
3	32.012	32012	868.6061	967.0611	967.0611	868.6061	1.113348271	1.123026828		2	679.75	0.941802283
3	32.29	32290	967.4363	1073.317	1073.317	967.4363	1.109444622	1.132825728		2	680	0.939582869
3	32.586	32586	1088.101	1071.305	1071.305	1088.101	0.984563933	1.150145291		2	680.25	0.937983915
3	33.069	33069	1169.457	1444.783	1444.783	1169.457	1.235430631	1.174159568		2	680.5	0.93819275
3	33.375	33375	961.7339	1297.259	1297.259	961.7339	1.348875193	1.208787048		2	680.75	0.940435525
3	33.756	33756	960.1256	1244.046	1244.046	960.1256	1.295711728	1.296824443		2	681	0.943018603
3	34.211	34211	899.4326	1222.498	1222.498	899.4326	1.359188004	1.439871765		2	681.25	0.946828213
3	34.585	34585	1051.184	1268.226	1268.226	1051.184	1.206473843	1.573902583		2	681.5	0.952530183
3	34.854	34854	1048.907	1926.277	1926.277	1048.907	1.836461192	1.672164888		2	681.75	0.958493845
3	35.074	35074	1162.285	1967.846	1967.846	1162.285	1.693083882	1.749946257		2	682	0.964741007
3	35.232	35232	897.9814	1812.268	1812.268	897.9814	2.018157614	1.805105365		2	682.25	0.970251317
3	35.585	35585	1002.288	2117.34	2117.34	1002.288	2.112506585	1.934750671		2	682.5	0.975747093
3	35.887	35887	1184.803	2060.323	2060.323	1184.803	1.738958291	2.063098705		2	682.75	0.980465237
3	36.133	36133	804.5972	2146.008	2146.008	804.5972	2.667183033	2.192828703		2	683	0.984303674
3	36.375	36375	903.5062	2177.563	2177.563	903.5062	2.410125133	2.338111544		2	683.25	0.987779839
3	36.621	36621	961.0338	1956.013	1956.013	961.0338	2.035321755	2.484548545		2	683.5	0.99060888
3	36.843	36843	1057.354	2528.006	2528.006	1057.354	2.390879497	2.599545033		2	683.75	0.992510428
3	37.027	37027	1279.155	3538.981	3538.981	1279.155	2.766655331	2.695923218		2	684	0.993436983
3	37.398	37398	904.9275	2249.276	2249.276	904.9275	2.485586967	2.920451406		2	684.25	0.993538422
3	37.809	37809	743.6577	2538.461	2538.461	743.6577	3.413480423	3.10049685		2	684.5	0.992645664
3	38.207	38207	787.4849	3066.561	3066.561	787.4849	3.894120382	3.127599846		2	684.75	0.989784061
3	39.047	39047	1179.99	3869.915	3869.915	1179.99	3.279616776	3.03561857		2	685	0.987115159
3	39.213	39213	1056.425	3417.437	3417.437	1056.425	3.234907353	3.030144245		2	685.25	0.985490631
3	39.409	39409	1007.094	2041.093	2041.093	1007.094	2.02671548	3.015082721		2	685.5	0.985660923
3	39.588	39588	1291.005	3055.077	3055.077	1291.005	2.366433128	2.996051461		2	685.75	0.986272413
3	39.932	39932	869.5862	2577.437	2577.437	869.5862	2.963981029	2.955516748		2	686	0.986992484
3	40.233	40233	870.5546	3014.734	3014.734	870.5546	3.463003929	2.958796854		2	686.25	0.98791274
3	40.686	40686	1074.352	3771.647	3771.647	1074.352	3.510625009	3.01437143		2	686.5	0.989139884
3	40.855	40855	1190.102	3303.293	3303.293	1190.102	2.775638559	3.017548648		2	686.75	0.990261768
3	41.019	41019	1056.623	3311.171	3311.171	1056.623	3.133729817	2.996849291		2	687	0.991242444
3	41.253	41253	876.5759	2120.738	2120.738	876.5759	2.419343265	2.919239227		2	687.25	0.993242242
3	41.451	41451	1140.631	3955.653	3955.653	1140.631	3.467951511	2.822666496		2	687.5	0.995176651
3	41.765	41765	899.2321	2106.086	2106.086	899.2321	2.342093882	2.648020457		2	687.75	0.994854555
3	41.941	41941	678.6471	1716.271	1716.271	678.6471	2.528959455	2.556699507		2	688	0.993714909
3	42.128	42128	1081.679	2438.327	2438.327	1081.679	2.25420573	2.462561323		2	688.25	0.991594921
3	42.323	42323	879.534	2339.824	2339.824	879.534	2.660299659	2.357197404		2	688.5	0.987907419
3	42.827	42827	979.3184	1760.5	1760.5	979.3184	1.797678875	2.077872314		2	688.75	0.982917809
3	43.182	43182	835.6064	1660.216	1660.216	835.6064	1.986839737	1.902914968		2	689	0.980655689
3	43.392	43392	1166.779	2115.828	2115.828	1166.779	1.813392253	1.81050887		2	689.25	0.981991036
3	43.768	43768	827.0806	1281.158	1281.158	827.0806	1.549012273	1.650805811		2	689.5	0.986663619
3	44	44000	991.9823	1774.938	1774.938	991.9823	1.789283942	1.560124834		2	689.75	0.991258003
3	44.318	44318	1263.549	1760.152	1760.152	1263.549	1.393022352	1.451440773		2	690	0.995803493
3	44.707	44707	945.9105	1229.346	1229.346	945.9105	1.299643042	1.342351713		2	690.25	1.000369901
3	44.997	44997	1129.279	1291.827	1291.827	1129.279	1.143939629	1.274038453		2	690.5	1.004996154
3	45.253	45253	1007.3	1256.262	1256.262	1007.3	1.247157748	1.222519954		2	690.75	1.006928709
3	45.558	45558	900.672	1095.346	1095.346	900.672	1.216143058	1.171392297		2	691	1.007272857
3	45.992	45992	885.4913	1047.55	1047.55	885.4913	1.183015576	1.128313345		2	691.25	1.002551555
3	46.228	46228	819.9761	910.3831	910.3831	819.9761	1.110255653	1.11787296		2	691.5	0.996798819
3	46.541	46541	943.1148	942.534	942.534	943.1148	0.999384168	1.109396421		2	691.75	0.990789586
3	46.845	46845	1019.524	1197.666	1197.666	1019.524	1.174730561	1.09874585		2	692	0.986730461
3	47.086	47086	1094.113	1342.065	1342.065	1094.113	1.226623758	1.08939418		2	692.25	0.982954385
3	47.244	47244	1054.618	1032.87	1032.87	1054.618	0.979378315	1.084846447		2	692.5	0.980893839
3	47.54	47540	1225.193	1228.997	1228.997	1225.193	1.003104817	1.07600706		2	692.75	0.979851912
3	47.77	47770	979.169	1017.404	1017.404	979.169	1.039048418	1.069663262		2	693	0.979202594
3	47.991	47991	950.359	1105.069	1105.069	950.359	1.162791114	1.063861536		2	693.25	0.978706245
3	48.155	48155	1219.708	1309.298	1309.298	1219.708	1.073452007	1.058249958		2	693.5	0.978450022
3	48.456	48456	1143.037	1203.174	1203.174	1143.037	1.052611595	1.047462221		2	693.75	0.978520257
3	48.629	48629	887.6032	927.5441	927.5441	887.6032	1.044998598	1.041469412		2	694	0.978938536
3	48.792	48792	784.3278	775.1039	775.1039	784.3278	0.988239739	1.036290722		2	694.25	0.979969677
3	49.142	49142	1024.658	970.2905	970.2905	1024.658	0.946940833	1.027071823		2	694.5	0.981612196
3	49.33	49330	697.3118	782.4182	782.4182	697.3118	1.122049276	1.022172907		2	694.75	0.983369871
3	49.523	49523	894.8243	910.9404	910.9404	894.8243	1.018010351	1.016228916		2	695	0.985396241
3	49.853	49853	1033.315	1021.987	1021.987	1033.315	0.989037225	1.001742283		2	695.25	0.989491359
3	50.051	50051	1001.023	834.4654	834.4654	1001.023	0.833612614	0.988512806		2	695.5	0.994946701
3	50.205	50205	712.9698	872.3332	872.3332	712.9698	1.223520547	0.975846827		2	695.75	0.998713156
3	50.554	50554	1325.677	1209.905	1209.905	1325.677	0.912669527	0.944584158		2	696	0.999081748
3	50.934	50934	1062.256	880.2499	880.2499	1062.256	0.828660794	0.916718203		2	696.25	0.996763292
3	51.111	51111	849.0472	849.5005	849.5005	849.0472	1.000533893	0.907014288		2	696.5	0.993743933
3	51.436	51436	1268.336	1082.672	1082.672	1268.336	0.853616076	0.8901113		2	696.75	0.988840343
3	51.651	51651	1107.75	894.8423	894.8423	1107.75	0.80780167	0.881939745		2	697	0.982353993
3	51.975	51975	1001.769	885.236	885.236	1001.769	0.883672783	0.877396546		2	697.25	0.975353579
3	52.334	52334	848.3057	782.0845	782.0845	848.3057	0.921937104	0.877497399		2	697.5	0.970555021
3	52.617	52617	1776.162	1619.161	1619.161	1776.162	0.911606599	0.879277434		2	697.75	0.968711405
3	52.814	52814	969.6068	910.6641	910.6641	969.6068	0.939209688	0.882688365		2	698	0.968209982
3	53.107	53107	1059.938	844.5791	844.5791	1059.938	0.796819342	0.890057431		2	698.25	0.969305788
3	53.447	53447	1300.475	1117.987	1117.987	1300.475	0.859675888	0.900438303		2	698.5	0.974881471
3	53.72	53720	908.4237	911.9298	911.9298	908.4237	1.003859543	0.912644668		2	698.75	0.980512901
3	54.085	54085	1211.339	1030.57	1030.57	1211.339	0.850769273	0.934402139		2	699	0.985373773
3	54.289	54289	879.1265	783.6823	783.6823	879.1265	0.891432917	0.945425183		2	699.25	0.99073255
3	54.512	54512	866.4918	837.2084	837.2084	866.4918	0.966204643	0.953572947		2	699.5	0.993281084
3	54.712	54712	809.2284	820.3736	820.3736	809.2284	1.013772626	0.956945731		2	699.75	0.992627156
3	54.933	54933	926.4045	1020.449	1020.449	926.4045	1.101515591	0.958406108		2	700	0.991687817
3	55.163	55163	1020.69	954.5126	954.5126	1020.69	0.935164056	0.958934249		2	700.25	0.990777032
3	55.325	55325	920.4753	798.7186	798.7186	920.4753	0.867724099	0.959584131		2	700.5	0.99041007
3	55.701	55701	1025.638	1019.457	1019.457	1025.638	0.993973507	0.956803473		2	700.75	0.989811088
3	55.895	55895	1088.209	993.6859	993.6859	1088.209	0.913138836	0.953277067		2	701	0.988970507
3	56.211	56211	1029.849	894.6593	894.6593	1029.849	0.868728619	0.948779982		2	701.25	0.987039571
3	56.407	56407	891.5255	810.7185	810.7185	891.5255	0.909360977	0.948230839		2	701.5	0.984497079
3	56.575	56575	1521.799	1624.461	1624.461	1521.799	1.067460946	0.947841752		2	701.75	0.982792662
3	56.754	56754	851.0355	849.896	849.896	851.0355	0.998661043	0.9471717		2	702	0.982111225
3	56.978	56978	883.9504	846.5128	846.5128	883.9504	0.957647397	0.946640129		2	702.25	0.982007718
3	57.326	57326	1052.62	927.6233	927.6233	1052.62	0.881251829	0.944291994		2	702.5	0.983397116
3	57.536	57536	910.1718	835.8156	835.8156	910.1718	0.918305313	0.940630865		2	702.75	0.985735409
3	57.861	57861	1036.974	1057.078	1057.078	1036.974	1.019387178	0.928967128		2	703	0.989203589
3	58.23	58230	897.8286	782.7215	782.7215	897.8286	0.871793904	0.912155009		2	703.25	0.996054527
3	58.501	58501	1012.828	914.104	914.104	1012.828	0.902526391	0.903459829		2	703.5	1.003075907
3	58.695	58695	1100.029	911.0226	911.0226	1100.029	0.82818053	0.901862933		2	703.75	1.01070158
3	58.915	58915	1039.22	979.1223	979.1223	1039.22	0.942170378	0.904839383		2	704	1.015473609
3	59.296	59296	1073.762	985.6315	985.6315	1073.762	0.917923618	0.915819022		2	704.25	1.016353398
3	59.47	59470	1094.31	1006.444	1006.444	1094.31	0.919706482	0.92162528		2	704.5	1.016309862
3	59.689	59689	868.874	810.598	810.598	868.874	0.932929285	0.92815725		2	704.75	1.014295621
3	59.85	59850	898.2822	852.1008	852.1008	898.2822	0.948589207	0.933609187		2	705	1.010280019
3	60.026	60026	973.9576	930.5949	930.5949	973.9576	0.955477836	0.941799708		2	705.25	1.007111213
3	60.418	60418	943.5421	927.5441	927.5441	943.5421	0.983044742	0.962820725		2	705.5	1.005065704
3	60.823	60823	978.153	913.5755	913.5755	978.153	0.933980165	0.977740411		2	705.75	1.003563896
3	61.138	61138	838.4813	794.8255	794.8255	838.4813	0.947934677	0.978327316		2	706	1.002866334
3	61.567	61567	869.5584	911.4056	911.4056	869.5584	1.048124657	0.971201608		2	706.25	1.005053887
3	61.75	61750	1052.412	1050.495	1050.495	1052.412	0.99817847	0.968702413		2	706.5	1.008337241
3	62.092	62092	1025.546	1009.218	1009.218	1025.546	0.984078725	0.97037788		2	706.75	1.010567413
3	62.421	62421	1270.907	1212.079	1212.079	1270.907	0.953711798	0.979103661		2	707	1.01163383
3	62.68	62680	903.7035	863.9201	863.9201	903.7035	0.955977375	0.987545863		2	707.25	1.012536025
3	62.898	62898	1049.717	917.0008	917.0008	1049.717	0.873569543	0.995555298		2	707.5	1.013346504
3	63.248	63248	892.1687	866.5614	866.5614	892.1687	0.971297693	1.009807819		2	707.75	1.012843124
3	63.595	63595	998.9518	1209.517	1209.517	998.9518	1.210786146	1.035807326		2	708	1.01208949
3	63.798	63798	729.2769	849.187	849.187	729.2769	1.16442328	1.056074189		2	708.25	1.011608924
3	63.956	63956	1023.798	1059.632	1059.632	1023.798	1.035001045	1.070953092		2	708.5	1.012486085
3	64.245	64245	1105.103	951.66	951.66	1105.103	0.861150499	1.08890737		2	708.75	1.014390898
3	64.748	64748	817.8714	916.1649	916.1649	817.8714	1.120182097	1.078575308		2	709	1.018792438
3	64.924	64924	758.2822	946.8848	946.8848	758.2822	1.248723496	1.07136453		2	709.25	1.024232306
3	65.147	65147	838.9872	910.4581	910.4581	838.9872	1.085187116	1.067936941		2	709.5	1.030431319
3	65.405	65405	1179.401	1294.694	1294.694	1179.401	1.097755556	1.067683858		2	709.75	1.033222502
3	65.769	65769	1087.799	952.3183	952.3183	1087.799	0.875454289	1.069452516		2	710	1.03253144
3	66.119	66119	832.8674	873.9993	873.9993	832.8674	1.049385893	1.080046192		2	710.25	1.03028289
3	66.395	66395	817.2286	936.4628	936.4628	817.2286	1.14590067	1.091140859		2	710.5	1.025320824
3	66.615	66615	964.4766	990.5615	990.5615	964.4766	1.027045654	1.101707033		2	710.75	1.016152355
3	66.882	66882	929.7491	1123.054	1123.054	929.7491	1.207910822	1.116574168		2	711	1.006571635
3	67.158	67158	924.7392	1102.832	1102.832	924.7392	1.192587056	1.132887492		2	711.25	0.997185189
3	67.323	67323	851.619	968.9056	968.9056	851.619	1.137721916	1.142963783		2	711.5	0.991351846
3	67.646	67646	900.5465	1052.21	1052.21	900.5465	1.168412736	1.165357628		2	711.75	0.988419875
3	67.978	67978	755.5889	886.9287	886.9287	755.5889	1.173824417	1.194970492		2	712	0.986950819
3	68.259	68259	777.2556	990.1985	990.1985	777.2556	1.273967663	1.225647238		2	712.25	0.990537608
3	68.55	68550	899.2321	1078.1	1078.1	899.2321	1.198911827	1.262028709		2	712.5	1.000030296
3	68.759	68759	1105.162	1394.727	1394.727	1105.162	1.262011361	1.291782856		2	712.75	1.008058282
3	68.948	68948	965.2082	1168.101	1168.101	965.2082	1.210206254	1.321761288		2	713	1.011775876
3	69.248	69248	802.6475	1123.624	1123.624	802.6475	1.399897215	1.370362487		2	713.25	1.012212297
3	69.434	69434	788.7579	1309.349	1309.349	788.7579	1.660013801	1.402117971		2	713.5	1.012357563
3	69.687	69687	975.628	1314.306	1314.306	975.628	1.347138459	1.453153101		2	713.75	1.011946901
3	69.887	69887	1031.379	1632.748	1632.748	1031.379	1.58307276	1.483803043		2	714	1.010158933
3	70.14	70140	904.846	1274.311	1274.311	904.846	1.408318101	1.530544948		2	714.25	1.006339098
3	70.418	70418	884.5639	1575.076	1575.076	884.5639	1.780624328	1.624387898		2	714.5	1.002448674
3	70.777	70777	948.617	1685.424	1685.424	948.617	1.776717052	1.770458715		2	714.75	0.997998838
3	70.97	70970	925.8028	1498.799	1498.799	925.8028	1.618918197	1.863846651		2	715	0.996406338
3	71.144	71144	1078.722	1676.431	1676.431	1078.722	1.554089932	1.958660436		2	715.25	0.998373231
3	71.433	71433	1041.986	2576.441	2576.441	1041.986	2.472625352	2.16683411		2	715.5	1.001126368
3	71.661	71661	849.3014	1992.705	1992.705	849.3014	2.346287196	2.368491948		2	715.75	1.004204648
3	72.03	72030	839.9434	2395.953	2395.953	839.9434	2.852517205	2.696388819		2	716	1.008685437
3	72.285	72285	885.1973	2563.912	2563.912	885.1973	2.896429982	2.876571798		2	716.25	1.013472537
3	72.529	72529	905.7313	2550.498	2550.498	905.7313	2.815954356	3.0062585		2	716.5	1.01693748
3	72.902	72902	944.9523	3209.357	3209.357	944.9523	3.396316407	3.161993752		2	716.75	1.01618061
3	73.247	73247	899.1005	3150.097	3150.097	899.1005	3.503609441	3.260073555		2	717	1.015015454
3	73.76	73760	842.0903	3016.43	3016.43	842.0903	3.582074274	3.323775668		2	717.25	1.012460219
3	73.935	73935	905.1735	3535.207	3535.207	905.1735	3.905557332	3.314662454		2	717.5	1.009133043
3	74.27	74270	964.1683	2259.562	2259.562	964.1683	2.343534837	3.241562297		2	717.75	1.006080189
3	74.824	74824	987.336	2965.302	2965.302	987.336	3.00333625	3.096077911		2	718	1.007765731
3	75.142	75142	841.0937	2436.234	2436.234	841.0937	2.89650725	3.063639699		2	718.25	1.0120998
3	75.332	75332	771.9161	2180.408	2180.408	771.9161	2.824669676	3.038648849		2	718.5	1.016446986
3	75.567	75567	913.5723	2996.714	2996.714	913.5723	3.280215479	3.011298801		2	718.75	1.020134628
3	75.758	75758	851.928	3015.601	3015.601	851.928	3.539736926	3.004212018		2	719	1.024534383
3	76.111	76111	896.4251	2385.326	2385.326	896.4251	2.660931739	2.982463389		2	719.25	1.027589726
3	76.346	76346	807.0494	2007.667	2007.667	807.0494	2.487663085	2.929819158		2	719.5	1.025881061
3	76.615	76615	1116.409	3988.159	3988.159	1116.409	3.572309969	2.804082826		2	719.75	1.021509378
3	76.773	76773	1119.554	3063.492	3063.492	1119.554	2.736350368	2.704944671		2	720	1.015384327
3	77.071	77071	917.6044	2038.927	2038.927	917.6044	2.222010923	2.498489519		2	720.25	1.009172992
3	77.337	77337	971.6118	2247.936	2247.936	971.6118	2.313615376	2.327290291		2	720.5	1.000828316
3	77.576	77576	896.9051	1909.025	1909.025	896.9051	2.128458184	2.18398549		2	720.75	0.993590771
3	77.858	77858	1079.314	2184.878	2184.878	1079.314	2.024321004	2.009447439		2	721	0.987004125
3	78.129	78129	1266.945	2503.817	2503.817	1266.945	1.976263374	1.853538402		2	721.25	0.983655413
3	78.328	78328	1718.566	2799.026	2799.026	1718.566	1.628698578	1.756728341		2	721.5	0.983750738
3	78.485	78485	1112.46	1507.579	1507.579	1112.46	1.355175916	1.694100172		2	721.75	0.984555436
3	78.652	78652	884.2482	1578.347	1578.347	884.2482	1.784959246	1.637593852		2	722	0.984368249
3	78.818	78818	1044.192	1846.749	1846.749	1044.192	1.768591408	1.588063406		2	722.25	0.982957955
3	79.106	79106	1001.461	1532.569	1532.569	1001.461	1.530333183	1.506763468		2	722.5	0.981683335
3	79.361	79361	1082.342	1484.999	1484.999	1082.342	1.372023815	1.439683656		2	722.75	0.981264241
3	79.546	79546	842.1905	1254.649	1254.649	842.1905	1.489744897	1.397934887		2	723	0.982004238
3	80.043	80043	1225.356	1412.614	1412.614	1225.356	1.152819262	1.299907327		2	723.25	0.983383684
3	80.218	80218	1025.345	1395.139	1395.139	1025.345	1.360653244	1.265636902		2	723.5	0.985193865
3	80.453	80453	812.5439	1024.207	1024.207	812.5439	1.260494356	1.218933557		2	723.75	0.988390092
3	80.788	80788	1023.409	1136.364	1136.364	1023.409	1.110371318	1.15721219		2	724	0.991159489
3	80.977	80977	968.8048	1205.085	1205.085	968.8048	1.243888346	1.127050195		2	724.25	0.994014887
3	81.214	81214	1930.855	1784.632	1784.632	1930.855	0.924270336	1.096167431		2	724.5	0.996359427
3	81.47	81470	1060.205	1211.244	1211.244	1060.205	1.142462071	1.07064938		2	724.75	0.996093925
3	81.721	81721	874.5845	841.9348	841.9348	874.5845	0.96266833	1.051056358		2	725	0.994329471
3	81.981	81981	1213.094	1350.424	1350.424	1213.094	1.113206396	1.03599888		2	725.25	0.992756991
3	82.273	82273	1140.005	1126.578	1126.578	1140.005	0.988221981	1.024899996		2	725.5	0.992165329
3	82.646	82646	1379.625	1579.033	1579.033	1379.625	1.144537827	1.024785032		2	725.75	0.991838242
3	83.014	83014	618.6293	569.2104	569.2104	618.6293	0.920115488	1.034897392		2	726	0.991437765
3	83.238	83238	1071.922	1205.977	1205.977	1071.922	1.125060406	1.039607742		2	726.25	0.990672656
3	83.515	83515	961.3196	928.7036	928.7036	961.3196	0.966071637	1.045328787		2	726.5	0.989571224
3	83.694	83694	1182.969	1254.194	1254.194	1182.969	1.060208678	1.049968875		2	726.75	0.988346658
3	83.945	83945	1182.562	1257	1257	1182.562	1.062946383	1.05679547		2	727	0.986891159
3	84.263	84263	6475.674	8088.618	8088.618	6475.674	1.249077393	1.067468222		2	727.25	0.983814205
3	84.596	84596	1453.424	1625.022	1625.022	1453.424	1.118064653	1.08111827		2	727.5	0.979208286
3	84.779	84779	1174.223	1111.56	1111.56	1174.223	0.946634498	1.089716987		2	727.75	0.975342894
3	90.734	90734	4048.995	5478.222	5478.222	4048.995	1.352983148	1.122489912		2	728	0.973663823
3	91.013	91013	1267.194	1322.553	1322.553	1267.194	1.043686286	1.09418057		2	728.25	0.973124968
3	91.375	91375	1043.981	930.3011	930.3011	1043.981	0.891109225	1.051053907		2	728.5	0.978497478
3	91.614	91614	928.4296	921.1869	921.1869	928.4296	0.992198978	1.018422445		2	728.75	0.985786746
3	91.87	91870	919.8834	927.8574	927.8574	919.8834	1.00866849	0.985304194		2	729	0.992492469
3	92.284	92284	933.8927	835.4989	835.4989	933.8927	0.894641215	0.945250322		2	729.25	1.001542474
3	92.609	92609	986.7732	941.6604	941.6604	986.7732	0.954282504	0.922926784		2	729.5	1.011072388
3	92.767	92767	1035.451	1011.29	1011.29	1035.451	0.976666206	0.914234675		2	729.75	1.014976238
3	93.137	93137	940.2777	836.6385	836.6385	940.2777	0.889778094	0.909642697		2	730	1.018053175
3	93.305	93305	1042.055	904.1127	904.1127	1042.055	0.867624741	0.912662502		2	730.25	1.019096073
3	93.59	93590	1091.548	885.236	885.236	1091.548	0.810991363	0.915440387		2	730.5	1.013766489
3	93.885	93885	800.1328	804.8626	804.8626	800.1328	1.005911269	0.917092833		2	730.75	1.007279807
3	94.234	94234	865.9495	768.7065	768.7065	865.9495	0.887703613	0.91961264		2	731	0.998912473
3	94.545	94545	1100.868	1093.199	1093.199	1100.868	0.993033679	0.916723551		2	731.25	0.992911266
3	95.043	95043	1076.749	975.515	975.515	1076.749	0.905981803	0.909850132		2	731.5	0.990065066
3	95.241	95241	891.1968	892.4313	892.4313	891.1968	1.001385216	0.907152194		2	731.75	0.988332464
3	95.607	95607	854.4271	728.6387	728.6387	854.4271	0.852780419	0.903486662		2	732	0.988025367
3	95.888	95888	1010.308	754.6914	754.6914	1010.308	0.746991413	0.899632629		2	732.25	0.992124392
3	96.134	96134	808.0057	730.3611	730.3611	808.0057	0.903905876	0.894936953		2	732.5	0.996179096
3	96.415	96415	1001.285	1020.341	1020.341	1001.285	1.019031544	0.891597643		2	732.75	0.999053474
3	96.673	96673	906.5952	828.3035	828.3035	906.5952	0.913642053	0.893657053		2	733	1.000857297
3	96.924	96924	945.5343	729.7554	729.7554	945.5343	0.771791568	0.903667765		2	733.25	1.002487087
3	97.133	97133	857.9296	858.7428	858.7428	857.9296	1.000947863	0.91708163		2	733.5	1.00309369
3	97.427	97427	986.1165	815.2443	815.2443	986.1165	0.826722096	0.938908072		2	733.75	1.002007417
3	97.849	97849	893.4678	953.6897	953.6897	893.4678	1.067402429	0.964111962		2	734	0.999401998
3	98.417	98417	882.2023	846.5128	846.5128	882.2023	0.959544993	0.982108564		2	734.25	0.996769904
3	98.586	98586	876.9581	862.3527	862.3527	876.9581	0.983345384	0.986445864		2	734.5	0.993807464
3	98.821	98821	884.1693	952.9452	952.9452	884.1693	1.077785895	0.992074729		2	734.75	0.989782381
3	99.033	99033	796.8179	797.402	797.402	796.8179	1.000733041	0.993989064		2	735	0.985543285
3	99.218	99218	968.0529	873.0499	873.0499	968.0529	0.901861768	0.994827406		2	735.25	0.982517856
3	99.574	99574	805.3565	849.5108	849.5108	805.3565	1.054825782	0.99988729		2	735.5	0.980529374
3	99.739	99739	885.4913	796.9631	796.9631	885.4913	0.900023637	1.002074891		2	735.75	0.979560275
3	99.927	99927	836.9357	875.3987	875.3987	836.9357	1.045956936	1.003928726		2	736	0.980909458
3	100.139	100139	1018.044	966.0893	966.0893	1018.044	0.948966155	1.004676569		2	736.25	0.985374015
3	100.424	100424	880.3644	955.3968	955.3968	880.3644	1.085228798	1.000817836		2	736.5	0.99035816
3	100.63	100630	965.3337	971.1754	971.1754	965.3337	1.006051483	0.995888589		2	736.75	0.993656809
3	100.81	100810	811.7349	884.9538	884.9538	811.7349	1.090200508	0.992359618		2	737	0.993010432
3	101.035	101035	1183.496	1116.367	1116.367	1183.496	0.943279065	0.991653935		2	737.25	0.991642249
3	101.373	101373	990.5222	927.8677	927.8677	990.5222	0.936745991	0.998121612		2	737.5	0.990318796
3	101.62	101620	959.6621	933.0086	933.0086	959.6621	0.972226162	1.00611191		2	737.75	0.989318355
3	102.054	102054	1046.999	1016.094	1016.094	1046.999	0.970482302	1.025163248		2	738	0.988039571
3	102.272	102272	969.0241	972.8211	972.8211	969.0241	1.003918375	1.036436839		2	738.25	0.987234371
3	102.488	102488	1012.819	1044.896	1044.896	1012.819	1.031671009	1.047370269		2	738.5	0.986166197
3	102.697	102697	884.6286	979.6569	979.6569	884.6286	1.107421691	1.057837076		2	738.75	0.985065638
3	102.928	102928	983.6162	1242.59	1242.59	983.6162	1.263287449	1.071202559		2	739	0.984835918
3	103.361	103361	959.3125	1103.244	1103.244	959.3125	1.150036094	1.108586681		2	739.25	0.987858199
3	103.528	103528	929.9834	983.724	983.724	929.9834	1.057786623	1.128490372		2	739.5	0.991977907
3	103.698	103698	1016.273	1063.615	1063.615	1016.273	1.04658394	1.150495268		2	739.75	0.99503209
3	103.865	103865	981.6367	1113.775	1113.775	981.6367	1.134610187	1.173376087		2	740	0.999483094
3	104.1	104100	865.7354	1007.064	1007.064	865.7354	1.163246877	1.20684112		2	740.25	1.003524528
3	104.441	104441	996.674	1187.673	1187.673	996.674	1.191636383	1.248472798		2	740.5	1.001494943
3	104.848	104848	1001.655	1493.894	1493.894	1001.655	1.49142569	1.299414883		2	740.75	0.997075442
3	105.008	105008	945.929	1469.96	1469.96	945.929	1.553985553	1.327364808		2	741	0.993588584
3	105.283	105283	1207.569	1671.207	1671.207	1207.569	1.383943278	1.395084129		2	741.25	0.990729061
3	105.615	105615	1168.306	1534.832	1534.832	1168.306	1.313724315	1.525859481		2	741.5	0.987887186
3	105.916	105916	1069.819	1715.793	1715.793	1069.819	1.60381616	1.679385583		2	741.75	0.985746519
3	106.135	106135	1159.592	1806.333	1806.333	1159.592	1.557731512	1.797891819		2	742	0.984984525
3	106.518	106518	1276.71	2346.083	2346.083	1276.71	1.837600551	1.988680502		2	742.25	0.985698562
3	106.724	106724	1026.024	1966.549	1966.549	1026.024	1.916669591	2.107265446		2	742.5	0.986709572
3	107.002	107002	1075.17	2528.44	2528.44	1075.17	2.351665318	2.29072895		2	742.75	0.987759995
3	107.177	107177	1288.326	3575.025	3575.025	1288.326	2.774938176	2.366331772		2	743	0.989903733
3	107.516	107516	915.3451	2302.533	2302.533	915.3451	2.515480773	2.420021147		2	743.25	0.993755276
3	107.946	107946	923.3477	2661.844	2661.844	923.3477	2.882818682	2.439843388		2	743.5	0.9975359
3	108.187	108187	858.1116	2348.557	2348.557	858.1116	2.736889934	2.421804777		2	743.75	1.001023879
3	108.457	108457	988.4674	2054.302	2054.302	988.4674	2.078269855	2.355485024		2	744	0.999291516
3	108.653	108653	879.4338	1677.685	1677.685	879.4338	1.907687651	2.301410282		2	744.25	0.995946587
3	108.925	108925	977.894	1757.724	1757.724	977.894	1.79745862	2.25388027		2	744.5	0.992090013
3	109.222	109222	897.3524	1785.597	1785.597	897.3524	1.989850364	2.253950917		2	744.75	0.98929999
3	109.585	109585	965.0169	2736.236	2736.236	965.0169	2.835428063	2.285351053		2	745	0.987185056
3	109.988	109988	835.3535	1941.23	1941.23	835.3535	2.323842541	2.31219083		2	745.25	0.986472962
3	110.222	110222	850.0634	1850.218	1850.218	850.0634	2.176564713	2.301931583		2	745.5	0.988940873
3	110.465	110465	797.9056	1632.546	1632.546	797.9056	2.04603903	2.258794952		2	745.75	0.992724312
3	110.763	110763	928.1706	2765.84	2765.84	928.1706	2.979883224	2.171217487		2	746	0.996409612
3	110.99	110990	900.6356	1797.329	1797.329	900.6356	1.995622869	2.092005018		2	746.25	1.000623556
3	111.335	111335	1018.359	1737.254	1737.254	1018.359	1.705934744	1.975551768		2	746.5	1.006324895
3	111.492	111492	1075.575	2020.826	2020.826	1075.575	1.878833182	1.920567671		2	746.75	1.013801034
3	111.73	111730	916.1344	1347.289	1347.289	916.1344	1.470623743	1.826368092		2	747	1.018693606
3	111.896	111896	1001.327	2066.559	2066.559	1001.327	2.06382031	1.770977429		2	747.25	1.022898289
3	112.264	112264	941.0547	1722.648	1722.648	941.0547	1.830550339	1.658408659		2	747.5	1.020149724
3	112.453	112453	817.8714	1229.843	1229.843	817.8714	1.503711953	1.612472401		2	747.75	1.015152106
3	112.811	112811	1019.33	1575.167	1575.167	1019.33	1.54529642	1.574082756		2	748	1.010281323
3	112.969	112969	1342.31	2289.42	2289.42	1342.31	1.705582168	1.568574302		2	748.25	1.006076426
3	113.203	113203	1067.5	1506.649	1506.649	1067.5	1.411380796	1.563004899		2	748.5	1.002337298
3	113.446	113446	907.4525	1277.072	1277.072	907.4525	1.407315534	1.549497988		2	748.75	0.999132093
3	113.652	113652	798.5345	1279.998	1279.998	798.5345	1.602933874	1.532765109		2	749	0.995628085
3	113.943	113943	1107.148	1873.987	1873.987	1107.148	1.692625557	1.513605742		2	749.25	0.994483394
3	114.154	114154	798.7828	1442.28	1442.28	798.7828	1.805597216	1.501906128		2	749.5	0.994761217
3	114.378	114378	789.9244	899.5757	899.5757	789.9244	1.138812398	1.490477376		2	749.75	0.995351265
3	114.674	114674	946.6874	1400.912	1400.912	946.6874	1.47980421	1.477448731		2	750	0.997803867
3	114.872	114872	989.7329	1493.574	1493.574	989.7329	1.509067749	1.469781057		2	750.25	1.003126549
3	115.089	115089	856.1991	1189.976	1189.976	856.1991	1.389835612	1.461042201		2	750.5	1.008803777
3	115.293	115293	883.7209	1270.609	1270.609	883.7209	1.437794444	1.451427843		2	750.75	1.011538624
3	115.553	115553	842.245	1169.668	1169.668	842.245	1.388750304	1.443550615		2	751	1.01303383
3	115.758	115758	853.8572	1222.035	1222.035	853.8572	1.431193647	1.440729634		2	751.25	1.013624353
3	116.072	116072	1016.07	1621.97	1621.97	1016.07	1.596317183	1.428918184		2	751.5	1.013878553
3	116.409	116409	790.2167	1182.415	1182.415	790.2167	1.496317403	1.399349834		2	751.75	1.014025718
3	116.815	116815	1064.586	1422.923	1422.923	1064.586	1.336597513	1.354024418		2	752	1.014370695
3	117.066	117066	1099.367	1081.203	1081.203	1099.367	0.983477765	1.31627966		2	752.25	1.014462107
3	117.226	117226	878.7189	1293.475	1293.475	878.7189	1.472000887	1.286584501		2	752.5	1.01335932
3	117.391	117391	895.6231	1031.808	1031.808	895.6231	1.152056038	1.255427882		2	752.75	1.010436418
3	117.659	117659	719.7255	1036.742	1036.742	719.7255	1.440468623	1.212715878		2	753	1.007302876
3	117.962	117962	884.5639	1050.956	1050.956	884.5639	1.188106365	1.178382299		2	753.25	1.003921179
3	118.244	118244	861.9429	847.5134	847.5134	861.9429	0.983259332	1.152383548		2	753.5	0.999416549
3	118.445	118445	949.086	1105.709	1105.709	949.086	1.165025087	1.136653857		2	753.75	0.997099463
3	118.855	118855	1199.482	1376.321	1376.321	1199.482	1.147429474	1.109735133		2	754	0.999316229
3	119.153	119153	1119.942	1094.398	1094.398	1119.942	0.977191676	1.098336761		2	754.25	1.002625361
3	119.368	119368	750.4412	795.6128	795.6128	750.4412	1.06019339	1.09474575		2	754.5	1.006430777
3	119.563	119563	884.5331	1036.387	1036.387	884.5331	1.171676899	1.091610051		2	754.75	1.010569921
3	119.851	119851	1030.013	1229.552	1229.552	1030.013	1.193724739	1.081637689		2	755	1.013906751
3	120.092	120092	1032.926	1166.398	1166.398	1032.926	1.129217388	1.06570085		2	755.25	1.01739667
3	120.269	120269	1082.286	1005.052	1005.052	1082.286	0.928638086	1.052016303		2	755.5	1.019923634
3	120.442	120442	989.4561	1051.981	1051.981	989.4561	1.063191181	1.03916615		2	755.75	1.019574823
3	120.611	120611	1118.777	1241.676	1241.676	1118.777	1.109851204	1.028912853		2	756	1.016158737
3	120.869	120869	1032.144	974.0586	974.0586	1032.144	0.94372355	1.016153192		2	756.25	1.011533104
3	121.095	121095	1022.29	933.7191	933.7191	1022.29	0.913360299	1.005338075		2	756.5	1.008433003
3	121.571	121571	1019.766	933.8401	933.8401	1019.766	0.915739591	0.983225828		2	756.75	1.005335874
3	121.88	121880	840.0853	880.6148	880.6148	840.0853	1.048244506	0.969019496		2	757	1.001607328
3	122.159	122159	842.7732	895.0613	895.0613	842.7732	1.062042908	0.954538451		2	757.25	0.998593325
3	122.41	122410	1167.544	1085.258	1085.258	1167.544	0.929522142	0.940551205		2	757.5	0.997696939
3	122.603	122603	881.5719	847.1367	847.1367	881.5719	0.960938864	0.930758572		2	757.75	0.99950699
3	122.929	122929	1259.068	1094.006	1094.006	1259.068	0.868901441	0.919441652		2	758	1.003062641
3	123.281	123281	1162.189	983.5784	983.5784	1162.189	0.846315358	0.911645621		2	758.25	1.008350258
3	123.473	123473	1632.925	1522.688	1522.688	1632.925	0.932491082	0.907808899		2	758.5	1.014071483
3	123.705	123705	1359.809	1150.994	1150.994	1359.809	0.846437992	0.904846341		2	758.75	1.01487536
3	123.919	123919	1339.09	1186.127	1186.127	1339.09	0.885770934	0.904760074		2	759	1.013488056
3	124.484	124484	1379.43	1436.523	1436.523	1379.43	1.041388835	0.927070446		2	759.25	1.010087534
3	124.738	124738	1151.361	1088.563	1088.563	1151.361	0.945457593	0.943110287		2	759.5	1.005904717
3	125.14	125140	1023.813	1030.161	1030.161	1023.813	1.006200351	0.964960291		2	759.75	1.000402864
3	125.433	125433	1202.159	982.3631	982.3631	1202.159	0.817165699	0.975381692		2	760	0.993448964
3	125.685	125685	1040.921	1059.954	1059.954	1040.921	1.018284769	0.983840064		2	760.25	0.985488433
3	126.201	126201	839.5923	912.3176	912.3176	839.5923	1.08661978	0.997850991		2	760.5	0.979757324
3	126.525	126525	1073.909	993.3925	993.3925	1073.909	0.925024839	1.005941248		2	760.75	0.975275712
3	126.756	126756	980.2618	1030.685	1030.685	980.2618	1.051438503	1.013556298		2	761	0.971952696
3	126.938	126938	1380.019	1419.632	1419.632	1380.019	1.028704677	1.021518523		2	761.25	0.970510429
3	127.139	127139	1109.648	1199.724	1199.724	1109.648	1.081175292	1.027772459		2	761.5	0.970255946
3	127.381	127381	1319.249	1350.006	1350.006	1319.249	1.023314022	1.030426022		2	761.75	0.97110848
3	127.569	127569	715.5276	747.6516	747.6516	715.5276	1.044895543	1.034217122		2	762	0.972883913
3	127.794	127794	1285.792	1357.765	1357.765	1285.792	1.055975617	1.047193678		2	762.25	0.977954158
3	127.991	127991	1212.216	1229.895	1229.895	1212.216	1.014584035	1.066253329		2	762.5	0.983625029
3	128.444	128444	1145.742	1336.824	1336.824	1145.742	1.166775766	1.127618461		2	762.75	0.987184673
3	128.796	128796	960.0765	1100.652	1100.652	960.0765	1.146421145	1.198699436		2	763	0.989155776
3	129.186	129186	959.6213	1053.255	1053.255	959.6213	1.097573595	1.309290498		2	763.25	0.990652556
3	129.361	129361	869.0299	1166.759	1166.759	869.0299	1.342599374	1.387352512		2	763.5	0.991885561
3	129.529	129529	1040.984	1576.91	1576.91	1040.984	1.514826357	1.483799459		2	763.75	0.992066811
3	129.861	129861	933.6738	1438.969	1438.969	933.6738	1.541190296	1.647436676		2	764	0.990345998
3	130.137	130137	899.3626	1769.636	1769.636	899.3626	1.96765576	1.764624312		2	764.25	0.988089108
3	130.362	130362	1055.284	1993.488	1993.488	1055.284	1.889053563	1.841327207		2	764.5	0.986076166
3	130.591	130591	948.9555	1865.918	1865.918	948.9555	1.96628609	1.855634208		2	764.75	0.984760664
3	130.874	130874	794.3909	1556.059	1556.059	794.3909	1.958807685	1.823721314		2	765	0.982879202
3	131.15	131150	887.3264	1608.513	1608.513	887.3264	1.812763601	1.770068869		2	765.25	0.981934137
3	131.443	131443	908.7167	1593.941	1593.941	908.7167	1.754057123	1.724142485		2	765.5	0.983380471
3	131.608	131608	888.1156	1563.165	1563.165	888.1156	1.760091817	1.701345817		2	765.75	0.985037746
3	131.915	131915	1051.145	1415.646	1415.646	1051.145	1.34676567	1.638219485		2	766	0.98732441
3	132.071	132071	889.4722	1162.342	1162.342	889.4722	1.30677721	1.606733335		2	766.25	0.989895714
3	132.241	132241	1062.736	1620.675	1620.675	1062.736	1.525002447	1.581316257		2	766.5	0.992672618
3	132.551	132551	888.093	1455.133	1455.133	888.093	1.638491689	1.561238191		2	766.75	0.994480724
3	132.942	132942	1203.864	2279.48	2279.48	1203.864	1.893469694	1.559816422		2	767	0.995844436
3	133.24	133240	971.0816	1451.35	1451.35	971.0816	1.49457059	1.560506675		2	767.25	0.995897673
3	133.691	133691	1068.856	1710.704	1710.704	1068.856	1.600499974	1.534183942		2	767.5	0.992897926
3	133.917	133917	1197.863	1921.056	1921.056	1197.863	1.603735987	1.48983709		2	767.75	0.988249406
3	134.075	134075	885.2276	1022.535	1022.535	885.2276	1.155109714	1.446888845		2	768	0.985321588
3	134.4	134400	871.7902	1258.079	1258.079	871.7902	1.443098351	1.366450179		2	768.25	0.983866273
3	134.73	134730	839.0828	1086.608	1086.608	839.0828	1.294994964	1.309104794		2	768.5	0.982604004
3	135.003	135003	927.8469	1137.598	1137.598	927.8469	1.226062188	1.264330535		2	768.75	0.980959891
3	135.2	135200	1068.082	1384.66	1384.66	1068.082	1.296398591	1.235453418		2	769	0.978971913
3	135.447	135447	1082.274	1224.2	1224.2	1082.274	1.131136847	1.203501459		2	769.25	0.97696862
3	135.63	135630	854.5142	978.12	978.12	854.5142	1.144650376	1.181125108		2	769.5	0.975135827
3	135.947	135947	1090.673	1407.393	1407.393	1090.673	1.290389512	1.140761334		2	769.75	0.971324341
3	136.178	136178	875.7739	994.859	994.859	875.7739	1.135976991	1.10678073		2	770	0.96887032
3	136.394	136394	882.9733	876.6325	876.6325	882.9733	0.992818809	1.072667207		2	770.25	0.969234154
3	136.609	136609	841.3618	968.9948	968.9948	841.3618	1.151698116	1.039631701		2	770.5	0.972382893
3	136.963	136963	1260.106	1157.163	1157.163	1260.106	0.918306079	0.995397282		2	770.75	0.977314741
3	137.441	137441	1063.227	904.1127	904.1127	1063.227	0.850347762	0.956251536		2	771	0.989158182
3	137.734	137734	952.364	896.3287	896.3287	952.364	0.941161888	0.939848812		2	771.25	1.002323371
3	137.957	137957	830.3812	789.0637	789.0637	830.3812	0.950242732	0.931620683		2	771.5	1.015658057
3	138.176	138176	796.3641	779.9104	779.9104	796.3641	0.979338973	0.927361923		2	771.75	1.02603086
3	138.379	138379	915.9987	827.5871	827.5871	915.9987	0.903480649	0.929196884		2	772	1.030018862
3	138.683	138683	864.2606	885.0022	885.0022	864.2606	1.023999243	0.941974579		2	772.25	1.03163634
3	138.941	138941	863.4512	839.8875	839.8875	863.4512	0.972709865	0.955464365		2	772.5	1.031890617
3	139.149	139149	953.7675	809.69	809.69	953.7675	0.848938552	0.963539708		2	772.75	1.024816643
3	139.416	139416	830.0144	791.0206	791.0206	830.0144	0.953020333	0.973496481		2	773	1.015947491
3	139.596	139596	876.1926	878.4226	878.4226	876.1926	1.002545103	0.982132178		2	773.25	1.006544907
3	139.911	139911	883.3329	851.4468	851.4468	883.3329	0.963902511	0.996962259		2	773.5	0.995900937
3	140.293	140293	754.8738	833.8979	833.8979	754.8738	1.10468518	1.006584627		2	773.75	0.984656431
3	140.587	140587	849.7228	826.5376	826.5376	849.7228	0.972714396	1.001840144		2	774	0.975737085
3	140.776	140776	918.4569	890.3029	890.3029	918.4569	0.969346411	0.994705242		2	774.25	0.973395558
3	141.007	141007	1027.617	990.3525	990.3525	1027.617	0.963736976	0.985150443		2	774.5	0.973866093
3	141.205	141205	828.5943	915.8384	915.8384	828.5943	1.105291697	0.978887744		2	774.75	0.975188879
3	141.433	141433	1077.341	1046.234	1046.234	1077.341	0.971126134	0.971429081		2	775	0.977234743
3	141.759	141759	997.6765	875.0937	875.0937	997.6765	0.877131716	0.957047604		2	775.25	0.98282799
3	142.074	142074	973.6167	864.4762	864.4762	973.6167	0.887901984	0.946196919		2	775.5	0.98891776
3	142.353	142353	1132.411	969.8018	969.8018	1132.411	0.856404433	0.945343244		2	775.75	0.994421373
3	142.584	142584	896.4719	843.2625	843.2625	896.4719	0.940645769	0.959536212		2	776	0.999398573
3	142.756	142756	976.5756	1124.47	1124.47	976.5756	1.151441834	0.976720131		2	776.25	1.00372716
3	143.071	143071	1231.247	1099.022	1099.022	1231.247	0.892608875	0.998093457		2	776.5	1.007743126
3	143.416	143416	1028.071	1012.112	1012.112	1028.071	0.984476753	1.012957929		2	776.75	1.008652223
3	143.707	143707	1009.549	1136.998	1136.998	1009.549	1.126243501	1.021021064		2	777	1.007535342
3	143.919	143919	848.4059	903.4955	903.4955	848.4059	1.06493307	1.013206061		2	777.25	1.004746013
3	144.122	144122	770.3185	863.0842	863.0842	770.3185	1.120425123	0.998620958		2	777.5	1.001754023
3	144.406	144406	856.9271	756.3902	756.3902	856.9271	0.882677418	0.974213022		2	777.75	0.99613557
3	144.753	144753	854.9221	751.0814	751.0814	854.9221	0.878537822	0.952514759		2	778	0.9898605
3	145.005	145005	1332.955	1139.588	1139.588	1332.955	0.854933587	0.946615052		2	778.25	0.984834991
3	145.41	145410	1158.24	1036.955	1036.955	1158.24	0.895285088	0.944013315		2	778.5	0.981868293
3	145.897	145897	922.8908	1007.812	1007.812	922.8908	1.09201652	0.944946745		2	778.75	0.979255796
3	146.164	146164	922.2409	789.9414	789.9414	922.2409	0.856545616	0.943974513		2	779	0.97753835
3	146.354	146354	1053.462	991.2203	991.2203	1053.462	0.940916996	0.940979001		2	779.25	0.976398093
3	146.688	146688	910.1718	911.9298	911.9298	910.1718	1.001931503	0.931992457		2	779.5	0.975735076
3	146.928	146928	1015.458	1039.01	1039.01	1015.458	1.023193475	0.926002372		2	779.75	0.977332156
3	147.158	147158	1236.676	1038.444	1038.444	1236.676	0.839705792	0.923432942		2	780	0.98014346
3	147.344	147344	845.5054	766.4626	766.4626	845.5054	0.906514139	0.924173276		2	780.25	0.982013005
3	147.834	147834	1043.6	903.2082	903.2082	1043.6	0.865473553	0.929502562		2	780.5	0.982447317
3	148.003	148003	902.569	734.2224	734.2224	902.569	0.813480631	0.930216818		2	780.75	0.982784118
3	148.166	148166	1439.809	1263.279	1263.279	1439.809	0.87739346	0.931837465		2	781	0.983483643
3	148.437	148437	896.2055	953.3632	953.3632	896.2055	1.063777448	0.935793937		2	781.25	0.985330317
3	148.727	148727	517.8886	573.619	573.619	517.8886	1.107610787	0.93462327		2	781.5	0.988073606
3	149.001	149001	561.3309	550.079	550.079	561.3309	0.979954961	0.931551974		2	781.75	0.991149647
3	149.296	149296	581.0899	507.437	507.437	581.0899	0.873250421	0.929618244		2	782	0.993416142
3	149.63	149630	698.6999	559.3149	559.3149	698.6999	0.800508058	0.933762142		2	782.25	0.995486982
3	149.974	149974	563.3438	530.6172	530.6172	563.3438	0.941906523	0.948976084		2	782.5	0.997455954
3	150.149	150149	566.005	526.4153	526.4153	566.005	0.930054151	0.959493476		2	782.75	0.999235063
3	150.51	150510	507.3343	505.4391	505.4391	507.3343	0.996264396	0.981270662		2	783	1.001013368
3	150.727	150727	558.8148	523.3868	523.3868	558.8148	0.936601536	0.991176548		2	783.25	1.002681245
3	150.927	150927	543.85	563.039	563.039	543.85	1.035283626	0.998827993		2	783.5	1.004149938
3	151.118	151118	525.8629	551.7621	551.7621	525.8629	1.04925086	1.006400296		2	783.75	1.005085609
3	151.421	151421	444.5511	509.9093	509.9093	444.5511	1.147020669	1.016677391		2	784	1.005867519
3	151.975	151975	1066.404	1044.838	1044.838	1066.404	0.979776895	1.019104373		2	784.25	1.006361347
3	152.254	152254	885.7478	917.8367	917.8367	885.7478	1.036228032	1.001694656		2	784.5	1.006702266
3	152.557	152557	867.2465	830.0557	830.0557	867.2465	0.957116229	0.973800015		2	784.75	1.006977653
3	152.726	152726	952.8965	889.2237	889.2237	952.8965	0.933179731	0.962701172		2	785	1.006992768
3	153.084	153084	917.3583	816.6843	816.6843	917.3583	0.890256621	0.933162589		2	785.25	1.006970937
3	153.252	153252	856.3695	751.8844	751.8844	856.3695	0.877990634	0.923226133		2	785.5	1.007067652
3	153.447	153447	819.6078	846.7733	846.7733	819.6078	1.033144511	0.92228045		2	785.75	1.007302977
3	153.7	153700	809.3653	814.6271	814.6271	809.3653	1.006501144	0.930181524		2	786	1.007408786
3	154.087	154087	942.4275	771.6434	771.6434	942.4275	0.818782771	0.947996984		2	786.25	1.007260287
3	154.253	154253	978.8297	818.3963	818.3963	978.8297	0.836096718	0.952676069		2	786.5	1.006948115
3	154.556	154556	968.3841	1007.931	1007.931	968.3841	1.040838031	0.95921749		2	786.75	1.006450602
3	154.716	154716	1025.644	987.0088	987.0088	1025.644	0.962330789	0.963026645		2	787	1.006106674
3	154.981	154981	988.9663	927.21	927.21	988.9663	0.937554697	0.967760768		2	787.25	1.006576558
3	155.203	155203	1633.967	2034.413	2034.413	1633.967	1.245075941	0.968411109		2	787.5	1.00735264
3	155.509	155509	1065.445	850.0364	850.0364	1065.445	0.797822882	0.965002722		2	787.75	1.007424016
3	155.689	155689	899.5599	911.1494	911.1494	899.5599	1.012883522	0.961202049		2	788	1.005701952
3	155.866	155866	1028.407	906.5518	906.5518	1028.407	0.881510725	0.955657806		2	788.25	1.003033133
3	156.043	156043	808.1999	743.6558	743.6558	808.1999	0.920138446	0.947914667		2	788.5	1.000376133
3	156.421	156421	911.0343	839.0338	839.0338	911.0343	0.920968398	0.913367754		2	788.75	0.997534306
3	156.652	156652	986.2481	811.6011	811.6011	986.2481	0.822917783	0.887047505		2	789	0.99329111
3	156.86	156860	919.4949	948.1354	948.1354	919.4949	1.031148079	0.868613208		2	789.25	0.990841694
3	157.049	157049	884.9968	860.6539	860.6539	884.9968	0.972493799	0.861650434		2	789.5	0.991365993
3	157.371	157371	1188.232	928.2857	928.2857	1188.232	0.781232705	0.868604261		2	789.75	0.992442449
3	157.538	157538	1390.896	1059.221	1059.221	1390.896	0.761538605	0.877271581		2	790	0.993343365
3	157.799	157799	1261.63	972.9661	972.9661	1261.63	0.771197657	0.89501019		2	790.25	0.993774019
3	158.102	158102	971.2108	898.0275	898.0275	971.2108	0.924647358	0.917946546		2	790.5	0.994202145
3	158.276	158276	954.9705	888.4718	888.4718	954.9705	0.930365702	0.934862666		2	790.75	0.994925414
3	158.518	158518	1045.179	1217.722	1217.722	1045.179	1.165084641	0.967754044		2	791	0.996014727
3	158.977	158977	903.3089	914.816	914.816	903.3089	1.012738832	1.033812958		2	791.25	0.996919027
3	159.183	159183	967.239	980.3215	980.3215	967.239	1.013525613	1.053437355		2	791.5	0.99567235
3	159.393	159393	981.6367	1145.84	1145.84	981.6367	1.167275021	1.062335633		2	791.75	0.993722997
3	159.646	159646	1048.543	1075.856	1075.856	1048.543	1.026048526	1.063165576		2	792	0.993661055
3	159.811	159811	1026.463	1020.881	1020.881	1026.463	0.994561908	1.061141263		2	792.25	0.994381637
3	160.179	160179	1082.238	1096.143	1096.143	1082.238	1.012848375	1.06092581		2	792.5	0.997984716
3	160.358	160358	1024.685	1220.966	1220.966	1024.685	1.191552526	1.062774805		2	792.75	1.008476186
3	160.639	160639	1033.121	988.8668	988.8668	1033.121	0.957164553	1.062913088		2	793	1.019745943
3	160.856	160856	1063.968	1216.63	1216.63	1063.968	1.143483639	1.067884472		2	793.25	1.028902092
3	161.082	161082	1327.577	1424.569	1424.569	1327.577	1.073059416	1.077228526		2	793.5	1.038456493
3	161.501	161501	1024.574	1076.912	1076.912	1024.574	1.051082694	1.101994553		2	793.75	1.047230262
3	161.748	161748	834.4714	931.3664	931.3664	834.4714	1.116115423	1.123632239		2	794	1.051223348
3	162.128	162128	848.1988	1034.384	1034.384	848.1988	1.219506559	1.161013515		2	794.25	1.052644525
3	162.324	162324	942.3773	1064.54	1064.54	942.3773	1.129632473	1.183677338		2	794.5	1.05237457
3	162.624	162624	984.6868	1189.66	1189.66	984.6868	1.208160808	1.22485116		2	794.75	1.047893635
3	162.79	162790	1262.817	1654.906	1654.906	1262.817	1.310487585	1.252727561		2	795	1.039286646
3	163.158	163158	872.1978	1198.078	1198.078	872.1978	1.373631073	1.329047236		2	795.25	1.028259825
3	163.425	163425	1180.737	1813.162	1813.162	1180.737	1.535618855	1.392304001		2	795.5	1.01994626
3	163.761	163761	951.7374	1079.175	1079.175	951.7374	1.13389996	1.474599833		2	795.75	1.014557943
3	164.265	164265	1015.779	1580.719	1580.719	1015.779	1.556164284	1.626303813		2	796	1.010456967
3	164.722	164722	970.9252	1718.522	1718.522	970.9252	1.769983929	1.772547302		2	796.25	1.007106508
3	164.984	164984	887.4027	1896.072	1896.072	887.4027	2.136653404	1.837012466		2	796.5	1.00525215
3	165.159	165159	967.6018	1805.823	1805.823	967.6018	1.866287351	1.865349028		2	796.75	1.00779334
3	165.572	165572	709.9184	1425.392	1425.392	709.9184	2.007825125	1.896839636		2	797	1.010753647
3	165.832	165832	979.1371	1760.911	1760.911	979.1371	1.798431496	1.90380951		2	797.25	1.013082948
3	166.084	166084	845.9096	1754.49	1754.49	845.9096	2.074086876	1.907087421		2	797.5	1.014942611
3	166.299	166299	772.9186	1475.407	1475.407	772.9186	1.908877597	1.910095998		2	797.75	1.016628647
3	166.543	166543	882.1962	1425.865	1425.865	882.1962	1.616267447	1.904430786		2	798	1.017679952
3	166.939	166939	935.4219	1395.344	1395.344	935.4219	1.491673436	1.87014007		2	798.25	1.018653327
3	167.446	167446	830.8295	1735.065	1735.065	830.8295	2.088352664	1.797882145		2	798.5	1.019352664
3	167.772	167772	873.6561	1884.751	1884.751	873.6561	2.157314531	1.732568067		2	798.75	1.018865397
3	167.961	167961	998.5474	1958.396	1958.396	998.5474	1.961244904	1.687338603		2	799	1.01820646
3	168.195	168195	1435.665	2334.507	2334.507	1435.665	1.626080597	1.612002216		2	799.25	1.017832576
3	168.363	168363	903.5062	1058.689	1058.689	903.5062	1.171756209	1.544134805		2	799.5	1.018742266
3	168.561	168561	1201.984	1598.145	1598.145	1201.984	1.329589246	1.45860948		2	799.75	1.022466617
3	168.899	168899	5234.192	6429.316	6429.316	5234.192	1.22833018	1.325890191		2	800	1.027729763
3	169.113	169113	1326.8	1693.026	1693.026	1326.8	1.276022008	1.255302294		2	800.25	1.035538697
3	169.521	169521	1777.405	1850.438	1850.438	1777.405	1.041089678	1.128263756		2	800.5	1.043663706
3	169.881	169881	1126.741	1157.141	1157.141	1126.741	1.026980468	1.038360227		2	800.75	1.051788716
3	170.136	170136	928.0411	1108.798	1108.798	928.0411	1.194772516	0.995522317		2	801	1.059913725
3	170.373	170373	1350.82	1116.889	1116.889	1350.82	0.826822967	0.970281707		2	801.25	1.068038735
3	170.552	170552	901.2371	800.6934	800.6934	901.2371	0.888438126	0.956065215		2	801.5	1.076163744
3	170.739	170739	821.2385	807.9912	807.9912	821.2385	0.98386912	0.94395215		2	801.75	1.084288754
3	171.208	171208	1167.141	1027.747	1027.747	1167.141	0.880567986	0.948720637		2	802	1.092413763
3	171.396	171396	892.9498	834.0266	834.0266	892.9498	0.934012864	0.950285547		2	802.25	1.097644443
3	171.7	171700	973.2972	1021.781	1021.781	973.2972	1.049813973	0.950333973		2	802.5	1.098385958
3	171.905	171905	902.3579	898.2886	898.2886	902.3579	0.99549037	0.954483405		2	802.75	1.097742773
3	172.136	172136	950.2699	808.5406	808.5406	950.2699	0.850853636	0.958759791		2	803	1.094766341
3	172.362	172362	701.5147	771.0706	771.0706	701.5147	1.099151023	0.958522468		2	803.25	1.087398239
3	172.597	172597	1046.56	985.128	985.128	1046.56	0.941301024	0.951973478		2	803.5	1.08025378
3	173.007	173007	900.6544	788.7072	788.7072	900.6544	0.875704599	0.933543909		2	803.75	1.075088271
3	173.212	173212	1076.927	965.484	965.484	1076.927	0.896517591	0.924426222		2	804	1.072785913
3	173.505	173505	918.8809	873.8196	873.8196	918.8809	0.950960674	0.915755084		2	804.25	1.070512115
3	173.691	173691	945.781	833.1688	833.1688	945.781	0.880932055	0.913300278		2	804.5	1.068268569
3	174.079	174079	1051.379	954.7183	954.7183	1051.379	0.908062934	0.911883106		2	804.75	1.065854313
3	174.596	174596	891.0664	829.239	829.239	891.0664	0.93061415	0.918402631		2	805	1.06228942
3	174.79	174790	979.2752	885.6539	885.6539	979.2752	0.904397354	0.923513937		2	805.25	1.058442039
3	174.994	174994	1019.537	982.38	982.38	1019.537	0.963555025	0.932328711		2	805.5	1.054594659
3	175.453	175453	955.3113	868.4967	868.4967	955.3113	0.909124282	0.959080131		2	805.75	1.050747278
3	175.642	175642	912.1881	815.2279	815.2279	912.1881	0.893705914	0.966470415		2	806	1.046899898
3	175.814	175814	835.4738	797.1613	797.1613	835.4738	0.954142787	0.968230764		2	806.25	1.043052517
3	176.17	176170	700.6662	834.245	834.245	700.6662	1.190645417	0.96212236		2	806.5	1.039205136
3	176.424	176424	818.9862	797.6214	797.6214	818.9862	0.973913114	0.954480251		2	806.75	1.035357756
3	176.758	176758	997.2755	912.6797	912.6797	997.2755	0.915173089	0.942215184		2	807	1.031510375
3	177.015	177015	868.556	816.6975	816.6975	868.556	0.94029343	0.93241134		2	807.25	1.027662995
3	177.284	177284	973.8863	820.3736	820.3736	973.8863	0.842371024	0.919059603		2	807.5	1.023815614
3	177.452	177452	1079.079	932.4282	932.4282	1079.079	0.864096327	0.908021215		2	807.75	1.019869049
3	178.665	178665	982.6592	811.226	811.226	982.6592	0.825541551	0.827152034		2	808	1.015482621
3	178.907	178907	1171.239	913.3419	913.3419	1171.239	0.779808306	0.823267025		2	808.25	1.011096193
3	179.08	179080	965.6704	868.7162	868.7162	965.6704	0.899599076	0.825487203		2	808.5	1.00661279
3	179.492	179492	961.0478	878.2163	878.2163	961.0478	0.913811259	0.842390093		2	808.75	1.002107519
3	179.713	179713	1077.211	891.7698	891.7698	1077.211	0.827850625	0.853260173		2	809	0.997602248
3	179.904	179904	917.8455	682.6734	682.6734	917.8455	0.74377812	0.860828914		3	2	0.941767952
3	180.106	180106	757.8747	647.0613	647.0613	757.8747	0.853784009	0.869470189		3	2.25	0.942659437
3	180.601	180601	1057.594	950.8097	950.8097	1057.594	0.899030914	0.898964835		3	2.5	0.943237757
3	180.915	180915	789.5599	727.9353	727.9353	789.5599	0.921950697	0.912565091		3	2.75	0.94334335
3	181.214	181214	753.647	770.3045	770.3045	753.647	1.022102523	0.925051828		3	3	0.943372084
3	181.586	181586	804.5972	755.1161	755.1161	804.5972	0.938502023	0.938428991		3	3.25	0.942949216
3	182.02	182020	914.6161	899.7299	899.7299	914.6161	0.9837241	0.929072449		3	3.5	0.942118991
3	182.217	182217	784.8014	615.9349	615.9349	784.8014	0.784829003	0.919447066		3	3.75	0.940463255
3	182.478	182478	808.7949	723.0681	723.0681	808.7949	0.89400675	0.906411263		3	4	0.938721879
3	182.782	182782	666.3692	714.9369	714.9369	666.3692	1.072884071	0.896821099		3	4.25	0.936637784
3	183.115	183115	867.4209	689.5252	689.5252	867.4209	0.794914211	0.89662747		3	4.5	0.93463191
3	183.445	183445	1039.427	943.5412	943.5412	1039.427	0.90775129	0.901835192		3	4.75	0.932780051
3	183.756	183756	902.0658	755.4912	755.4912	902.0658	0.837512297	0.907289732		3	5	0.931108379
3	184.056	184056	898.1859	759.0619	759.0619	898.1859	0.845105562	0.909169132		3	5.25	0.929436707
3	184.43	184430	1042.471	1039.279	1039.279	1042.471	0.996938044	0.905172943		3	5.5	0.927925702
3	184.603	184603	742.7982	692.9311	692.9311	742.7982	0.932865885	0.902571412		3	5.75	0.926744053
3	184.812	184812	876.0794	843.2311	843.2311	876.0794	0.962505339	0.900064686		3	6	0.925562405
3	185.128	185128	1046.757	992.8603	992.8603	1046.757	0.948510781	0.900035909		3	6.25	0.925090529
3	185.354	185354	1071.371	902.854	902.854	1071.371	0.842709015	0.901686748		3	6.5	0.924833064
3	185.573	185573	1130.205	866.175	866.175	1130.205	0.766387514	0.90253673		3	6.75	0.9245756
3	185.761	185761	1014.919	884.2248	884.2248	1014.919	0.871226965	0.903412143		3	7	0.924318135
3	186.085	186085	1003.403	884.3641	884.3641	1003.403	0.881364816	0.912581499		3	7.25	0.92406067
3	186.248	186248	1172.708	1091.74	1091.74	1172.708	0.930956385	0.915082514		3	7.5	0.923803205
3	186.411	186411	866.9451	908.4327	908.4327	866.9451	1.047854933	0.913906282		3	7.75	0.92354574
3	186.609	186609	814.9585	771.6434	771.6434	814.9585	0.946849932	0.911749688		3	8	0.923288275
3	186.918	186918	910.7674	829.2191	829.2191	910.7674	0.910461991	0.90874323		3	8.25	0.923030811
3	187.102	187102	758.6769	732.8901	732.8901	758.6769	0.966010828	0.908327982		3	8.5	0.922773346
3	187.351	187351	895.4226	791.4279	791.4279	895.4226	0.883859643	0.908749478		3	8.75	0.923318944
3	187.691	187691	1015.116	810.0247	810.0247	1015.116	0.797962696	0.909026237		3	9	0.924050472
[truncated: 3,800,005 more chars]
