# Supplementary material for: The effects of manipulating levels of replication initiation factors on origin firing efficiency in yeast
Source: PLoS Genet. 2019 Oct 4;15(10):e1008430. doi: 10.1371/journal.pgen.1008430 (PMC6795477; doi:10.1371/journal.pgen.1008430)
Supplement: S5 Data — Zip archive. (ZIP) [file pgen.1008430.s023.zip › Lynch_S5_Data_SLD2-AnchorAway/SLD2-AnchorAway_plusrap_t60.txt]

Chr	Coord_kb	Coord_bp	gProcessedSignal	rProcessedSignal	Sphase	G1	ssDNAraw	ssDNA_loess		Chr	Coord_kb	ssDNA_scaled
1	2.287	2287	2920	2020	2020	2920	0.691780822	0.586238167		1	3	0.894525883
1	2.834	2834	3250	2010	2010	3250	0.618461538	0.852033141		1	3.25	0.978952471
1	2.997	2997	799	752	752	799	0.941176471	0.91519463		1	3.5	1.047645382
1	3.194	3194	968	849	849	968	0.877066116	0.980868936		1	3.75	1.096591442
1	3.505	3505	796	993	993	796	1.247487437	1.060919877		1	4	1.126276288
1	3.736	3736	650	798	798	650	1.227692308	1.103619574		1	4.25	1.136574805
1	3.891	3891	1050	958	958	1050	0.912380952	1.124263741		1	4.5	1.094575345
1	4.075	4075	612	795	795	612	1.299019608	1.139504368		1	4.75	1.039937732
1	4.229	4229	603	796	796	603	1.320066335	1.144709184		1	5	1.008650815
1	4.372	4372	822	883	883	822	1.074209246	1.13265864		1	5.25	0.9945834
1	4.58	4580	739	773	773	739	1.046008119	1.085431174		1	5.5	0.987258702
1	4.857	4857	942	900	900	942	0.955414013	1.031630272		1	5.75	0.988770943
1	5.169	5169	758	779	779	758	1.027704485	1.013027161		1	6	1.011002683
1	5.349	5349	1340	1020	1020	1340	0.76119403	1.006135422		1	6.25	1.024597212
1	5.626	5626	740	782	782	740	1.056756757	1.000501646		1	6.5	1.034271232
1	5.763	5763	646	771	771	646	1.193498452	1.004898111		1	6.75	1.043908534
1	5.987	5987	1080	917	917	1080	0.849074074	1.024512031		1	7	1.033228709
1	6.146	6146	608	744	744	608	1.223684211	1.034235258		1	7.25	0.992224982
1	6.32	6320	797	817	817	797	1.025094103	1.040604218		1	7.5	0.943317313
1	6.75	6750	884	898	898	884	1.015837104	1.056132308		1	7.75	0.896409987
1	6.973	6973	1020	953	953	1020	0.934313725	1.049598292		1	8	0.875334837
1	7.162	7162	586	662	662	586	1.129692833	1.025304439		1	8.25	0.858729875
1	7.322	7322	660	721	721	660	1.092424242	0.993326508		1	8.5	0.858361836
1	7.748	7748	844	788	788	844	0.933649289	0.918117663		1	8.75	0.889355221
1	8.117	8117	905	809	809	905	0.893922652	0.888977554		1	9	0.929601953
1	8.298	8298	1080	864	864	1080	0.8	0.880382742		1	9.25	0.972742157
1	8.471	8471	1660	1050	1050	1660	0.63253012	0.879849738		1	9.5	1.02249781
1	8.646	8646	1030	914	914	1030	0.887378641	0.894739963		1	9.75	1.038081336
1	8.845	8845	616	688	688	616	1.116883117	0.926524565		1	10	1.031234687
1	9.065	9065	776	822	822	776	1.059278351	0.958500472		1	10.25	1.017573999
1	9.25	9250	1170	1040	1040	1170	0.888888889	0.989465601		1	10.5	0.994131704
1	9.438	9438	877	908	908	877	1.035347777	1.028284067		1	10.75	0.959930239
1	9.582	9582	920	814	814	920	0.884782609	1.046379905		1	11	0.933628758
1	9.737	9737	569	703	703	569	1.235500879	1.050992603		1	11.25	0.913646654
1	9.989	9989	710	765	765	710	1.077464789	1.044807873		1	11.5	0.895643035
1	10.241	10241	1090	1100	1100	1090	1.009174312	1.032251946		1	11.75	0.888396875
1	10.499	10499	932	876	876	932	0.939914163	1.009630897		1	12	0.886998146
1	10.771	10771	742	834	834	742	1.123989218	0.974772474		1	12.25	0.885599416
1	11.079	11079	1330	1010	1010	1330	0.759398496	0.945253929		1	12.5	0.884200687
1	11.227	11227	1210	949	949	1210	0.784297521	0.935847207		1	12.75	0.882801958
1	11.364	11364	954	898	898	954	0.94129979	0.925479		1	13	0.881403229
1	11.599	11599	706	709	709	706	1.004249292	0.911244675		1	13.25	0.880118658
1	13.246	13246	3480	3190	3190	3480	0.916666667	0.902612477		1	13.5	0.885854857
1	14.275	14275	1320	1060	1060	1320	0.803030303	0.92472986		1	13.75	0.891591057
1	14.632	14632	800	912	912	800	1.14	0.932118883		1	14	0.897327256
1	15.417	15417	1900	1590	1590	1900	0.836842105	0.965226172		1	14.25	0.903063455
1	16.138	16138	1260	1150	1150	1260	0.912698413	0.988984125		1	14.5	0.908608343
1	16.454	16454	880	882	882	880	1.002272727	0.988797897		1	14.75	0.916837355
1	16.825	16825	848	955	955	848	1.126179245	0.986536401		1	15	0.928092727
1	17.518	17518	1500	1460	1460	1500	0.973333333	0.979582676		1	15.25	0.939348098
1	17.759	17759	873	828	828	873	0.948453608	0.976379685		1	15.5	0.949786248
1	18.506	18506	623	726	726	623	1.165329053	0.959843042		1	15.75	0.95858011
1	19.765	19765	1980	1300	1300	1980	0.656565657	0.929320407		1	16	0.967373972
1	21.406	21406	2100	1730	1730	2100	0.823809524	0.879848923		1	16.25	0.972157723
1	22.502	22502	1080	1070	1070	1080	0.990740741	0.855093207		1	16.5	0.971730059
1	22.516	22516	2050	1750	1750	2050	0.853658537	0.854991224		1	16.75	0.970103283
1	23.206	23206	1620	1430	1430	1620	0.882716049	0.847876222		1	17	0.967740738
1	25.415	25415	3490	2840	2840	3490	0.813753582	0.83820519		1	17.25	0.965062864
1	27.166	27166	3050	2290	2290	3050	0.750819672	0.920404599		1	17.5	0.962384989
1	27.452	27452	5270	3270	3270	5270	0.620493359	0.943930831		1	17.75	0.958900693
1	27.615	27615	934	1020	1020	934	1.092077088	0.95723184		1	18	0.953077797
1	27.935	27935	698	979	979	698	1.402578797	0.986109534		1	18.25	0.947169905
1	28.19	28190	1300	1230	1230	1300	0.946153846	1.015710506		1	18.5	0.941262012
1	28.525	28525	600	785	785	600	1.308333333	1.055523611		1	18.75	0.934805533
1	28.686	28686	1410	1300	1300	1410	0.921985816	1.069040608		1	19	0.928335565
1	28.855	28855	1900	1470	1470	1900	0.773684211	1.071821893		1	19.25	0.921865596
1	29.094	29094	886	855	855	886	0.965011287	1.059275379		1	19.5	0.915395628
1	29.351	29351	576	701	701	576	1.217013889	1.048380615		1	19.75	0.908925659
1	29.675	29675	1000	1130	1130	1000	1.13	1.063670685		1	20	0.900974706
1	29.826	29826	1180	1280	1280	1180	1.084745763	1.06990987		1	20.25	0.892929221
1	30.166	30166	753	831	831	753	1.103585657	1.082298621		1	20.5	0.884883736
1	30.377	30377	703	718	718	703	1.021337127	1.089141605		1	20.75	0.876838251
1	30.638	30638	725	740	740	725	1.020689655	1.084046565		1	21	0.868792766
1	30.873	30873	646	747	747	646	1.156346749	1.064287808		1	21.25	0.860747281
1	31.019	31019	1440	1260	1260	1440	0.875	1.048564566		1	21.5	0.853460383
1	31.18	31180	666	771	771	666	1.157657658	1.029859016		1	21.75	0.847432417
1	31.327	31327	948	1090	1090	948	1.14978903	1.006437632		1	22	0.841404451
1	31.533	31533	758	742	742	758	0.978891821	0.962475315		1	22.25	0.835376485
1	31.804	31804	969	810	810	969	0.835913313	0.914842574		1	22.5	0.829348518
1	32.163	32163	1180	978	978	1180	0.828813559	0.875627629		1	22.75	0.826615655
1	32.394	32394	1380	1090	1090	1380	0.789855072	0.85624142		1	23	0.82386376
1	32.706	32706	1330	947	947	1330	0.712030075	0.850556616		1	23.25	0.821390565
1	32.929	32929	933	844	844	933	0.904608789	0.881860271		1	23.5	0.820222188
1	33.096	33096	1300	1070	1070	1300	0.823076923	0.91707569		1	23.75	0.819053811
1	33.252	33252	843	842	842	843	0.99881376	0.938243661		1	24	0.817885434
1	33.457	33457	979	1030	1030	979	1.052093973	0.949806512		1	24.25	0.816717057
1	33.986	33986	552	669	669	552	1.211956522	0.964543091		1	24.5	0.81554868
1	34.34	34340	730	779	779	730	1.067123288	0.955116646		1	24.75	0.814380303
1	34.527	34527	1910	1380	1380	1910	0.722513089	0.931466785		1	25	0.813211926
1	34.736	34736	1730	1340	1340	1730	0.774566474	0.888974418		1	25.25	0.81204355
1	34.992	34992	1090	910	910	1090	0.834862385	0.850674613		1	25.5	0.815532006
1	35.156	35156	789	783	783	789	0.992395437	0.82727838		1	25.75	0.828060199
1	35.305	35305	1450	1190	1190	1450	0.820689655	0.809732017		1	26	0.840588391
1	35.595	35595	1450	905	905	1450	0.624137931	0.827096992		1	26.25	0.853116583
1	35.779	35779	1250	1010	1010	1250	0.808	0.850447456		1	26.5	0.865644776
1	35.924	35924	893	896	896	893	1.003359462	0.866779671		1	26.75	0.878172968
1	36.219	36219	1240	1090	1090	1240	0.879032258	0.92006629		1	27	0.89070116
1	36.657	36657	994	955	955	994	0.960764588	1.040714089		1	27.25	0.90639606
1	37.056	37056	631	742	742	631	1.175911252	1.105766194		1	27.5	0.928315246
1	37.207	37207	694	919	919	694	1.324207493	1.098072212		1	27.75	0.951337831
1	37.408	37408	779	776	776	779	0.996148909	1.068045151		1	28	0.97721419
1	37.568	37568	1070	1000	1000	1070	0.934579439	1.05046394		1	28.25	1.008370455
1	37.857	37857	566	657	657	566	1.160777385	1.000693969		1	28.5	1.04008709
1	38.03	38030	769	797	797	769	1.036410923	0.956875588		1	28.75	1.058812438
1	38.277	38277	1220	946	946	1220	0.775409836	0.916335397		1	29	1.05253142
1	38.497	38497	1150	875	875	1150	0.760869565	0.916561998		1	29.25	1.040204227
1	38.703	38703	1060	911	911	1060	0.859433962	0.928733607		1	29.5	1.043139779
1	38.846	38846	941	861	861	941	0.91498406	0.936102723		1	29.75	1.05526381
1	39.096	39096	743	825	825	743	1.110363392	0.963999947		1	30	1.065384065
1	39.409	39409	945	942	942	945	0.996825397	1.020760418		1	30.25	1.074749035
1	39.58	39580	603	727	727	603	1.205638474	1.04215818		1	30.5	1.07658262
1	39.844	39844	1040	1070	1070	1040	1.028846154	1.066166912		1	30.75	1.063654329
1	40.035	40035	619	725	725	619	1.171243942	1.081596336		1	31	1.038014289
1	40.193	40193	1250	1030	1030	1250	0.824	1.087886386		1	31.25	1.003956111
1	40.358	40358	656	773	773	656	1.178353659	1.087056782		1	31.5	0.951448001
1	40.717	40717	684	725	725	684	1.05994152	1.069297843		1	31.75	0.903214463
1	41.031	41031	574	641	641	574	1.116724739	1.043511741		1	32	0.870227558
1	41.229	41229	872	892	892	872	1.02293578	1.01650633		1	32.25	0.843426587
1	41.603	41603	1220	1120	1120	1220	0.918032787	0.942100455		1	32.5	0.828464272
1	41.85	41850	645	697	697	645	1.080620155	0.90561549		1	32.75	0.831050895
1	42.18	42180	1580	1080	1080	1580	0.683544304	0.87560322		1	33	0.87385635
1	42.332	42332	1210	992	992	1210	0.819834711	0.865552333		1	33.25	0.917773289
1	42.507	42507	1420	1140	1140	1420	0.802816901	0.860837018		1	33.5	0.931684996
1	42.678	42678	1260	1050	1050	1260	0.833333333	0.868832075		1	33.75	0.939119412
1	42.864	42864	1060	943	943	1060	0.889622642	0.888318303		1	34	0.945739541
1	43.055	43055	700	813	813	700	1.161428571	0.907750928		1	34.25	0.938633127
1	43.205	43205	1480	1160	1160	1480	0.783783784	0.927048231		1	34.5	0.914473869
1	43.356	43356	984	850	850	984	0.863821138	0.955648688		1	34.75	0.863232428
1	43.707	43707	703	886	886	703	1.260312945	1.005368323		1	35	0.823365157
1	43.934	43934	808	793	793	808	0.981435644	1.0011562		1	35.25	0.78779145
1	44.103	44103	1790	1340	1340	1790	0.748603352	0.988068648		1	35.5	0.793342001
1	44.488	44488	542	710	710	542	1.3099631	0.950259276		1	35.75	0.820412344
1	44.697	44697	1440	1080	1080	1440	0.75	0.91992111		1	36	0.856430192
1	44.941	44941	971	924	924	971	0.951596292	0.875000348		1	36.25	0.907774077
1	45.092	45092	2090	1290	1290	2090	0.61722488	0.859169387		1	36.5	0.981284878
1	45.244	45244	1090	983	983	1090	0.901834862	0.850381109		1	36.75	1.043635577
1	45.5	45500	1100	1060	1060	1100	0.963636364	0.835670489		1	37	1.087146103
1	45.768	45768	2060	1470	1470	2060	0.713592233	0.838321825		1	37.25	1.081821905
1	46.151	46151	1260	1090	1090	1260	0.865079365	0.928249443		1	37.5	1.045833918
1	46.392	46392	777	718	718	777	0.924066924	0.980656395		1	37.75	1.004399055
1	46.537	46537	719	745	745	719	1.036161335	1.003279959		1	38	0.946063908
1	46.773	46773	911	955	955	911	1.048298573	1.056295187		1	38.25	0.899406652
1	47.067	47067	775	851	851	775	1.098064516	1.095184057		1	38.5	0.895107143
1	47.274	47274	626	813	813	626	1.298722045	1.071692083		1	38.75	0.910496546
1	47.567	47567	852	930	930	852	1.091549296	1.002386633		1	39	0.93412212
1	47.751	47751	790	815	815	790	1.03164557	0.973098008		1	39.25	0.9753695
1	47.912	47912	761	739	739	761	0.97109067	0.950101298		1	39.5	1.018304904
1	48.146	48146	1550	1010	1010	1550	0.651612903	0.896148339		1	39.75	1.045494874
1	48.508	48508	1570	1270	1270	1570	0.808917197	0.842143767		1	40	1.068073042
1	48.71	48710	2000	1190	1190	2000	0.595	0.856312311		1	40.25	1.077499921
1	48.93	48930	1010	869	869	1010	0.86039604	0.890744266		1	40.5	1.069421715
1	49.205	49205	752	805	805	752	1.070478723	0.932335874		1	40.75	1.055069761
1	49.446	49446	1050	1090	1090	1050	1.038095238	0.980502296		1	41	1.03315373
1	49.594	49594	730	831	831	730	1.138356164	1.023993357		1	41.25	0.997148144
1	50.13	50130	672	780	780	672	1.160714286	1.142188507		1	41.5	0.944054627
1	50.476	50476	565	685	685	565	1.212389381	1.105737983		1	41.75	0.899000806
1	50.673	50673	881	910	910	881	1.03291714	1.062452614		1	42	0.868669876
1	51.019	51019	822	812	812	822	0.98783455	0.99773478		1	42.25	0.846253519
1	51.176	51176	765	811	811	765	1.060130719	0.972158478		1	42.5	0.835633127
1	51.371	51371	1670	1090	1090	1670	0.652694611	0.930836845		1	42.75	0.852018642
1	51.554	51554	1090	962	962	1090	0.882568807	0.903898208		1	43	0.87953868
1	51.691	51691	614	721	721	614	1.174267101	0.898056148		1	43.25	0.915210521
1	51.988	51988	1440	1130	1130	1440	0.784722222	0.896804706		1	43.5	0.958417318
1	52.215	52215	1300	1090	1090	1300	0.838461538	0.907484282		1	43.75	0.988866488
1	52.376	52376	2190	1410	1410	2190	0.643835616	0.925508795		1	44	0.979765723
1	52.618	52618	604	765	765	604	1.266556291	0.946266258		1	44.25	0.955840232
1	53.092	53092	682	730	730	682	1.070381232	0.953188973		1	44.5	0.929030126
1	53.254	53254	1210	1110	1110	1210	0.917355372	0.953792596		1	44.75	0.888087805
1	53.553	53553	657	739	739	657	1.124809741	0.957417994		1	45	0.843947963
1	53.7	53700	1090	858	858	1090	0.787155963	0.957737258		1	45.25	0.823902102
1	53.873	53873	1170	1070	1070	1170	0.914529915	0.954793945		1	45.5	0.808566639
1	54.057	54057	746	773	773	746	1.036193029	0.956026581		1	45.75	0.811206834
1	54.427	54427	1460	1230	1230	1460	0.842465753	0.980632534		1	46	0.869546719
1	54.573	54573	1470	1160	1160	1470	0.789115646	0.993992219		1	46.25	0.930375423
1	55.016	55016	657	875	875	657	1.331811263	1.029893252		1	46.5	0.981326363
1	55.267	55267	674	702	702	674	1.041543027	1.046665036		1	46.75	1.03856694
1	55.755	55755	705	798	798	705	1.131914894	1.079309851		1	47	1.076135482
1	55.953	55953	1030	1010	1010	1030	0.980582524	1.084581651		1	47.25	1.06342606
1	56.231	56231	609	686	686	609	1.126436782	1.081822956		1	47.5	1.003452958
1	56.374	56374	1080	1100	1100	1080	1.018518519	1.076949402		1	47.75	0.955439753
1	56.581	56581	847	921	921	847	1.087367178	1.065912083		1	48	0.909061483
1	56.986	56986	1200	1120	1120	1200	0.933333333	1.022898303		1	48.25	0.856564124
1	57.14	57140	805	824	824	805	1.023602484	1.003001379		1	48.5	0.816750856
1	57.442	57442	840	899	899	840	1.070238095	0.971477595		1	48.75	0.83728458
1	57.667	57667	646	828	828	646	1.281733746	0.952158865		1	49	0.878659144
1	57.816	57816	1420	1140	1140	1420	0.802816901	0.94053025		1	49.25	0.921357219
1	58.076	58076	1730	1060	1060	1730	0.612716763	0.92545407		1	49.5	0.980113268
1	58.458	58458	1450	1040	1040	1450	0.717241379	0.90545977		1	49.75	1.046322279
1	58.656	58656	703	731	731	703	1.039829303	0.894484662		1	50	1.105171502
1	58.904	58904	671	758	758	671	1.129657228	0.879526463		1	50.25	1.12227804
1	59.254	59254	1580	1160	1160	1580	0.734177215	0.859965733		1	50.5	1.091233076
1	59.569	59569	1230	1180	1180	1230	0.959349593	0.848731463		1	50.75	1.035280807
1	59.949	59949	1470	1230	1230	1470	0.836734694	0.837463132		1	51	0.985363201
1	60.185	60185	1170	985	985	1170	0.841880342	0.830920421		1	51.25	0.937527467
1	60.339	60339	1630	1020	1020	1630	0.625766871	0.828822393		1	51.5	0.889885021
1	60.527	60527	1160	932	932	1160	0.803448276	0.833973163		1	51.75	0.874897638
1	60.674	60674	1310	1020	1020	1310	0.778625954	0.843836184		1	52	0.874429776
1	61.077	61077	636	735	735	636	1.155660377	0.869609882		1	52.25	0.889410349
1	61.755	61755	1330	839	839	1330	0.630827068	0.858166821		1	52.5	0.915822521
1	61.996	61996	603	673	673	603	1.116086235	0.851261481		1	52.75	0.928685037
1	62.223	62223	755	786	786	755	1.041059603	0.849753856		1	53	0.932582697
1	62.38	62380	1720	1230	1230	1720	0.715116279	0.845964029		1	53.25	0.934645491
1	62.566	62566	1530	1190	1190	1530	0.777777778	0.837370449		1	53.5	0.937845492
1	62.719	62719	1350	1210	1210	1350	0.896296296	0.838250556		1	53.75	0.937964224
1	62.995	62995	1300	996	996	1300	0.766153846	0.881810252		1	54	0.936638547
1	63.171	63171	1890	1370	1370	1890	0.724867725	0.927108333		1	54.25	0.950747465
1	63.564	63564	918	964	964	918	1.050108932	1.009220323		1	54.5	0.9704436
1	63.886	63886	603	711	711	603	1.179104478	1.05362246		1	54.75	0.992886666
1	64.022	64022	581	724	724	581	1.246127367	1.072458395		1	55	1.014514303
1	64.205	64205	723	791	791	723	1.094052559	1.087020435		1	55.25	1.032589661
1	64.405	64405	762	929	929	762	1.219160105	1.077490925		1	55.5	1.050440845
1	64.651	64651	1040	955	955	1040	0.918269231	1.044965602		1	55.75	1.068293395
1	64.813	64813	1310	1160	1160	1310	0.885496183	1.028381765		1	56	1.073780188
1	64.975	64975	1050	959	959	1050	0.913333333	1.015046667		1	56.25	1.070641933
1	65.252	65252	822	822	822	822	1	0.986887907		1	56.5	1.058958854
1	65.447	65447	1060	1120	1120	1060	1.056603774	0.97386232		1	56.75	1.03518797
1	65.797	65797	810	904	904	810	1.116049383	0.988286941		1	57	1.006500502
1	65.99	65990	1840	1370	1370	1840	0.744565217	1.004681986		1	57.25	0.97493437
1	66.305	66305	935	964	964	935	1.031016043	1.009434419		1	57.5	0.948223989
1	66.506	66506	642	818	818	642	1.274143302	0.984364879		1	57.75	0.926002505
1	66.742	66742	885	829	829	885	0.936723164	0.941764636		1	58	0.909114492
1	66.901	66901	1560	1340	1340	1560	0.858974359	0.917900128		1	58.25	0.894688114
1	67.134	67134	1040	944	944	1040	0.907692308	0.882665075		1	58.5	0.880581165
1	67.325	67325	1600	1100	1100	1600	0.6875	0.848727276		1	58.75	0.865298164
1	67.605	67605	1050	909	909	1050	0.865714286	0.809918705		1	59	0.849655319
1	67.816	67816	1250	958	958	1250	0.7664	0.795902483		1	59.25	0.834740332
1	68.025	68025	1780	1340	1340	1780	0.752808989	0.789546845		1	59.5	0.825136099
1	68.291	68291	2250	1320	1320	2250	0.586666667	0.788761896		1	59.75	0.816779615
1	68.461	68461	620	712	712	620	1.148387097	0.790991915		1	60	0.808970955
1	68.67	68670	1040	823	823	1040	0.791346154	0.797080571		1	60.25	0.802550665
1	68.863	68863	1140	987	987	1140	0.865789474	0.806907132		1	60.5	0.805965086
1	69.042	69042	2170	1320	1320	2170	0.608294931	0.819484101		1	60.75	0.82247209
1	69.346	69346	1430	1000	1000	1430	0.699300699	0.847427727		1	61	0.83953989
1	69.515	69515	746	897	897	746	1.202412869	0.874087905		1	61.25	0.841679861
1	69.682	69682	2140	1600	1600	2140	0.747663551	0.909648607		1	61.5	0.837175654
1	69.987	69987	1300	1130	1130	1300	0.869230769	0.960598167		1	61.75	0.832671446
1	70.223	70223	1170	1050	1050	1170	0.897435897	0.974706967		1	62	0.825181587
1	70.409	70409	621	749	749	621	1.206119163	0.981463296		1	62.25	0.82290482
1	70.564	70564	910	1060	1060	910	1.164835165	0.985922066		1	62.5	0.813636488
1	71.002	71002	1330	1140	1140	1330	0.857142857	0.974056152		1	62.75	0.816543648
1	71.286	71286	1930	1420	1420	1930	0.735751295	0.955453516		1	63	0.859194342
1	71.466	71466	1520	1440	1440	1520	0.947368421	0.946886218		1	63.25	0.923796127
1	71.618	71618	1660	1420	1420	1660	0.855421687	0.938255659		1	63.5	0.979555758
1	71.774	71774	707	802	802	707	1.13437058	0.92665207		1	63.75	1.021209805
1	71.925	71925	938	935	935	938	0.996801706	0.920017185		1	64	1.058083905
1	72.146	72146	816	794	794	816	0.973039216	0.919591088		1	64.25	1.074592597
1	72.479	72479	1120	877	877	1120	0.783035714	0.928340847		1	64.5	1.053300381
1	72.66	72660	751	761	761	751	1.013315579	0.937832551		1	64.75	1.021169531
1	72.86	72860	811	731	731	811	0.90135635	0.956171704		1	65	0.99733688
1	73.253	73253	1400	1040	1040	1400	0.742857143	1.008609864		1	65.25	0.970207516
1	73.432	73432	948	1160	1160	948	1.223628692	1.029058597		1	65.5	0.958417461
1	73.659	73659	1170	1210	1210	1170	1.034188034	1.05948952		1	65.75	0.969416183
1	73.812	73812	707	800	800	707	1.131541726	1.082353538		1	66	0.989146625
1	73.997	73997	940	1030	1030	940	1.095744681	1.100071544		1	66.25	0.993172973
1	74.179	74179	520	695	695	520	1.336538462	1.107382245		1	66.5	0.968096015
1	74.322	74322	893	833	833	893	0.93281075	1.108903594		1	66.75	0.920539841
1	74.602	74602	581	686	686	581	1.180722892	1.089620272		1	67	0.880364777
1	74.745	74745	1300	1130	1130	1300	0.869230769	1.072389986		1	67.25	0.836730519
1	74.931	74931	799	844	844	799	1.056320401	1.049632595		1	67.5	0.796612222
1	75.15	75150	678	795	795	678	1.172566372	1.01575951		1	67.75	0.770794625
1	75.399	75399	867	828	828	867	0.955017301	0.966119886		1	68	0.760141436
1	75.677	75677	1470	1230	1230	1470	0.836734694	0.920227359		1	68.25	0.758621105
1	76.011	76011	892	842	842	892	0.943946188	0.86802004		1	68.5	0.76208533
1	76.223	76223	1190	994	994	1190	0.835294118	0.837217375		1	68.75	0.7717202
1	76.42	76420	1950	1240	1240	1950	0.635897436	0.825835495		1	69	0.788137551
1	76.654	76654	909	853	853	909	0.938393839	0.841319342		1	69.25	0.811697533
1	76.865	76865	716	728	728	716	1.016759777	0.868847876		1	69.5	0.84705104
1	77.036	77036	1210	904	904	1210	0.747107438	0.890176397		1	69.75	0.899663851
1	77.358	77358	1390	945	945	1390	0.679856115	0.953192359		1	70	0.942755949
1	77.614	77614	626	754	754	626	1.204472843	1.017333913		1	70.25	0.958034341
1	77.886	77886	693	810	810	693	1.168831169	1.059824759		1	70.5	0.966994149
1	78.058	78058	629	732	732	629	1.163751987	1.064977942		1	70.75	0.963580397
1	78.423	78423	795	810	810	795	1.018867925	1.053197331		1	71	0.956350486
1	78.725	78725	610	701	701	610	1.149180328	1.041151534		1	71.25	0.938951664
1	78.983	78983	784	767	767	784	0.978316327	1.024234602		1	71.5	0.925228057
1	79.151	79151	1270	967	967	1270	0.761417323	1.007351942		1	71.75	0.907594682
1	79.338	79338	905	954	954	905	1.054143646	0.992808144		1	72	0.898451955
1	79.671	79671	1300	1100	1100	1300	0.846153846	0.976564216		1	72.25	0.90106856
1	80.017	80017	696	850	850	696	1.221264368	0.961760868		1	72.5	0.908667362
1	80.173	80173	978	1010	1010	978	1.032719836	0.954563127		1	72.75	0.926433762
1	80.383	80383	1250	1130	1130	1250	0.904	0.943851354		1	73	0.957142172
1	80.69	80690	1090	948	948	1090	0.869724771	0.937537952		1	73.25	0.992751253
1	80.866	80866	1180	999	999	1180	0.846610169	0.944106015		1	73.5	1.02473863
1	81.062	81062	692	718	718	692	1.037572254	0.958871602		1	73.75	1.062009057
1	81.714	81714	1740	1280	1280	1740	0.735632184	1.023030428		1	74	1.09094209
1	81.922	81922	930	880	880	930	0.946236559	1.05264687		1	74.25	1.099423924
1	82.213	82213	514	723	723	514	1.406614786	1.113076241		1	74.5	1.087155536
1	82.551	82551	776	862	862	776	1.110824742	1.143305742		1	74.75	1.060610476
1	82.726	82726	576	705	705	576	1.223958333	1.117857308		1	75	1.025577451
1	82.907	82907	553	739	739	553	1.336347197	1.074297458		1	75.25	0.979529628
1	83.113	83113	1140	989	989	1140	0.86754386	1.03470472		1	75.5	0.93002218
1	83.276	83276	554	773	773	554	1.395306859	1.004759295		1	75.75	0.886649938
1	83.439	83439	2360	1450	1450	2360	0.61440678	0.961098176		1	76	0.844935078
1	83.738	83738	1460	1020	1020	1460	0.698630137	0.895650108		1	76.25	0.808552691
1	84.118	84118	1970	1210	1210	1970	0.614213198	0.863713413		1	76.5	0.803718749
1	84.428	84428	1190	1010	1010	1190	0.848739496	0.853585229		1	76.75	0.827966956
1	84.738	84738	1540	1380	1380	1540	0.896103896	0.861882434		1	77	0.861958143
1	84.878	84878	879	1040	1040	879	1.183162685	0.88033613		1	77.25	0.911458302
1	85.116	85116	716	775	775	716	1.082402235	0.937870222		1	77.5	0.972000542
1	85.383	85383	1530	1230	1230	1530	0.803921569	0.991504729		1	77.75	1.025170824
1	85.711	85711	1530	1040	1040	1530	0.679738562	1.008005361		1	78	1.051496217
1	86.049	86049	638	769	769	638	1.205329154	1.007929201		1	78.25	1.046736019
1	86.188	86188	1030	1090	1090	1030	1.058252427	1.009310803		1	78.5	1.037496885
1	86.367	86367	661	790	790	661	1.19515885	1.011800216		1	78.75	1.026166754
1	86.65	86650	699	727	727	699	1.040057225	1.012999552		1	79	1.008034222
1	87.046	87046	1500	1270	1270	1500	0.846666667	1.018123542		1	79.25	0.98361639
1	87.195	87195	764	813	813	764	1.064136126	1.020260892		1	79.5	0.967874476
1	87.4	87400	1350	1040	1040	1350	0.77037037	1.019476156		1	79.75	0.955361906
1	87.671	87671	761	864	864	761	1.135348226	1.021898147		1	80	0.943943915
1	87.976	87976	658	810	810	658	1.23100304	1.061730718		1	80.25	0.931291192
1	88.125	88125	1030	968	968	1030	0.939805825	1.088152189		1	80.5	0.921480691
1	88.334	88334	683	734	734	683	1.074670571	1.108956991		1	80.75	0.91969989
1	88.589	88589	771	892	892	771	1.15693904	1.098786852		1	81	0.935097216
1	88.803	88803	718	843	843	718	1.174094708	1.07585104		1	81.25	0.959831642
1	89.105	89105	799	978	978	799	1.224030038	1.042519007		1	81.5	0.986092849
1	89.275	89275	1260	1030	1030	1260	0.817460317	1.017152091		1	81.75	1.014044339
1	89.418	89418	1260	1130	1130	1260	0.896825397	0.990134695		1	82	1.057478665
1	89.566	89566	831	915	915	831	1.101083032	0.972810395		1	82.25	1.108228396
1	89.823	89823	1200	1110	1110	1200	0.925	0.966234096		1	82.5	1.132096622
1	90.086	90086	1180	931	931	1180	0.788983051	0.968380766		1	82.75	1.103633928
1	90.379	90379	1010	988	988	1010	0.978217822	0.978074335		1	83	1.044218917
1	90.636	90636	665	699	699	665	1.05112782	1.006995561		1	83.25	0.994167064
1	90.967	90967	826	963	963	826	1.165859564	1.06497503		1	83.5	0.928206578
1	91.203	91203	782	858	858	782	1.097186701	1.089216261		1	83.75	0.871517987
1	91.535	91535	682	779	779	682	1.142228739	1.098480113		1	84	0.849088867
1	91.71	91710	725	751	751	725	1.035862069	1.097682424		1	84.25	0.833898593
1	91.958	91958	713	778	778	713	1.091164095	1.076391863		1	84.5	0.829747697
1	92.242	92242	701	758	758	701	1.081312411	1.035125048		1	84.75	0.838236266
1	92.435	92435	1410	1240	1240	1410	0.879432624	1.014321369		1	85	0.887729836
1	92.63	92630	693	809	809	693	1.167388167	0.994285758		1	85.25	0.946398849
1	92.856	92856	1860	1510	1510	1860	0.811827957	0.96483247		1	85.5	0.98120208
1	93.08	93080	676	763	763	676	1.128698225	0.946095083		1	85.75	0.992523877
1	93.423	93423	1700	1180	1180	1700	0.694117647	0.94499677		1	86	0.992463744
1	93.666	93666	824	829	829	824	1.006067961	0.95398108		1	86.25	0.994847263
1	94.078	94078	1090	1000	1000	1090	0.917431193	0.977998596		1	86.5	0.997185935
1	94.357	94357	949	1020	1020	949	1.074815595	1.007903568		1	86.75	0.999245803
1	94.634	94634	1070	1100	1100	1070	1.028037383	1.049205414		1	87	1.002698981
1	94.986	94986	788	928	928	788	1.177664975	1.08704486		1	87.25	1.005391226
1	95.127	95127	756	743	743	756	0.982804233	1.092804128		1	87.5	1.00573232
1	95.395	95395	607	812	812	607	1.337726524	1.09784654		1	87.75	1.018377392
1	95.774	95774	989	919	919	989	0.929221436	1.095995797		1	88	1.054427862
1	96.055	96055	661	698	698	661	1.055975794	1.07674071		1	88.25	1.091372505
1	96.393	96393	748	750	750	748	1.002673797	1.039757034		1	88.5	1.093231204
1	96.548	96548	555	719	719	555	1.295495495	1.030179273		1	88.75	1.071021943
1	96.844	96844	1270	1080	1080	1270	0.850393701	1.025228361		1	89	1.041747552
1	97.199	97199	948	933	933	948	0.984177215	1.027297088		1	89.25	1.006279561
1	97.477	97477	836	792	792	836	0.947368421	1.031809456		1	89.5	0.963209954
1	97.746	97746	668	737	737	668	1.103293413	1.046130264		1	89.75	0.949936695
1	98.078	98078	896	896	896	896	1	1.064221778		1	90	0.949484868
1	98.328	98328	697	796	796	697	1.142037303	1.070155542		1	90.25	0.956026163
1	98.627	98627	841	926	926	841	1.101070155	1.0775837		1	90.5	0.975117698
1	98.797	98797	631	793	793	631	1.256735341	1.077105963		1	90.75	1.012771852
1	99.061	99061	930	940	940	930	1.010752688	1.06412439		1	91	1.056966544
1	99.313	99313	1430	1180	1180	1430	0.825174825	1.043561242		1	91.25	1.080625454
1	99.49	99490	926	957	957	926	1.033477322	1.029362459		1	91.5	1.088072078
1	99.703	99703	1020	981	981	1020	0.961764706	1.005194195		1	91.75	1.084597339
1	99.88	99880	614	723	723	614	1.17752443	0.979240708		1	92	1.059020758
1	100.15	100150	1150	1090	1090	1150	0.947826087	0.951387146		1	92.25	1.020562857
1	100.418	100418	1020	966	966	1020	0.947058824	0.944758907		1	92.5	0.992146259
1	100.758	100758	1400	1200	1200	1400	0.857142857	0.94650914		1	92.75	0.961193187
1	101.036	101036	1130	992	992	1130	0.877876106	0.951086981		1	93	0.93358794
1	101.656	101656	729	738	738	729	1.012345679	0.983251584		1	93.25	0.92586325
1	101.818	101818	938	985	985	938	1.05010661	0.994200711		1	93.5	0.928310931
1	101.962	101962	757	851	851	757	1.124174373	1.002811849		1	93.75	0.94008989
1	102.334	102334	1160	997	997	1160	0.859482759	1.032420513		1	94	0.95564728
1	102.575	102575	880	826	826	880	0.938636364	1.054337326		1	94.25	0.980181566
1	102.842	102842	642	787	787	642	1.225856698	1.07132118		1	94.5	1.015185607
1	103.308	103308	698	837	837	698	1.199140401	1.081276336		1	94.75	1.049825577
1	103.638	103638	1030	982	982	1030	0.953398058	1.082158467		1	95	1.077517969
1	103.894	103894	655	697	697	655	1.064122137	1.081785764		1	95.25	1.08552596
1	104.104	104104	766	879	879	766	1.147519582	1.080490967		1	95.5	1.087890923
1	104.502	104502	955	1010	1010	955	1.057591623	1.073109676		1	95.75	1.086587718
1	104.793	104793	882	966	966	882	1.095238095	1.064961239		1	96	1.069931064
1	105.018	105018	1100	1010	1010	1100	0.918181818	1.057471751		1	96.25	1.043131041
1	105.2	105200	943	952	952	943	1.009544008	1.05072915		1	96.5	1.019370006
1	105.451	105451	682	764	764	682	1.120234604	1.036920551		1	96.75	1.012597093
1	105.621	105621	765	808	808	765	1.05620915	1.025861201		1	97	1.011889157
1	105.785	105785	584	736	736	584	1.260273973	1.017041217		1	97.25	1.014010761
1	106.081	106081	1710	1280	1280	1710	0.748538012	1.005709558		1	97.5	1.019251111
1	106.309	106309	854	835	835	854	0.977751756	0.997964794		1	97.75	1.033464084
1	106.89	106890	918	886	886	918	0.965141612	0.974964268		1	98	1.048006705
1	107.15	107150	721	777	777	721	1.077669903	0.966313722		1	98.25	1.056901976
1	107.287	107287	1320	1020	1020	1320	0.772727273	0.96215095		1	98.5	1.06343973
1	107.439	107439	740	836	836	740	1.12972973	0.954366025		1	98.75	1.066438802
1	107.577	107577	699	695	695	699	0.994277539	0.939211706		1	99	1.055642025
1	107.739	107739	1080	925	925	1080	0.856481481	0.91417702		1	99.25	1.035976748
1	107.949	107949	697	718	718	697	1.030129125	0.890019102		1	99.5	1.01412061
1	108.086	108086	1440	1110	1110	1440	0.770833333	0.881697758		1	99.75	0.982175599
1	108.293	108293	1590	1150	1150	1590	0.72327044	0.867983693		1	100	0.948612227
1	108.459	108459	956	825	825	956	0.862970711	0.859278178		1	100.25	0.929453441
1	108.616	108616	1360	984	984	1360	0.723529412	0.85479638		1	100.5	0.925468588
1	108.786	108786	1330	1180	1180	1330	0.887218045	0.853244918		1	100.75	0.926842386
1	109.06	109060	748	729	729	748	0.97459893	0.855139539		1	101	0.931140345
1	109.359	109359	708	732	732	708	1.033898305	0.867973778		1	101.25	0.943624475
1	109.921	109921	2460	1470	1470	2460	0.597560976	0.910067211		1	101.5	0.957469456
1	110.204	110204	1210	1160	1160	1210	0.958677686	0.91919483		1	101.75	0.97289073
1	110.408	110408	926	932	932	926	1.006479482	0.916067436		1	102	0.990217892
1	110.65	110650	988	991	991	988	1.003036437	0.909059432		1	102.25	1.011459223
1	110.836	110836	999	1040	1040	999	1.041041041	0.90608153		1	102.5	1.034711459
1	110.99	110990	1670	1320	1320	1670	0.790419162	0.906700267		1	102.75	1.053875477
1	111.293	111293	1460	1040	1040	1460	0.712328767	0.908559344		1	103	1.063725753
1	111.446	111446	750	827	827	750	1.102666667	0.906176537		1	103.25	1.069426976
1	111.662	111662	1340	1080	1080	1340	0.805970149	0.891086288		1	103.5	1.07129754
1	111.811	111811	1200	941	941	1200	0.784166667	0.876802628		1	103.75	1.071517266
1	112.001	112001	1210	1070	1070	1210	0.884297521	0.865626838		1	104	1.070595794
1	112.247	112247	603	688	688	603	1.140961857	0.871055252		1	104.25	1.067020815
1	112.482	112482	1070	873	873	1070	0.81588785	0.882700649		1	104.5	1.062071386
1	112.637	112637	1240	960	960	1240	0.774193548	0.885675098		1	104.75	1.054618707
1	112.789	112789	1300	945	945	1300	0.726923077	0.88434478		1	105	1.045977982
1	113.089	113089	931	898	898	931	0.964554243	0.878578901		1	105.25	1.035204313
1	113.326	113326	1150	985	985	1150	0.856521739	0.870466389		1	105.5	1.019997231
1	113.52	113520	661	752	752	661	1.137670197	0.858947609		1	105.75	1.004188349
1	113.74	113740	1370	1070	1070	1370	0.781021898	0.843890823		1	106	0.993392687
1	113.932	113932	1790	1320	1320	1790	0.737430168	0.837008512		1	106.25	0.983954398
1	114.597	114597	1620	1040	1040	1620	0.641975309	0.851831229		1	106.5	0.97374338
1	114.854	114854	1150	897	897	1150	0.78	0.858183662		1	106.75	0.963178428
1	115.039	115039	737	745	745	737	1.010854817	0.858836603		1	107	0.953355188
1	115.197	115197	903	946	946	903	1.047619048	0.85639245		1	107.25	0.944784036
1	115.419	115419	1460	1200	1200	1460	0.821917808	0.85371728		1	107.5	0.92812276
1	115.574	115574	1100	1030	1030	1100	0.936363636	0.850183082		1	107.75	0.891021146
1	115.733	115733	1470	1120	1120	1470	0.761904762	0.842326345		1	108	0.863276706
1	115.996	115996	1030	891	891	1030	0.865048544	0.833864313		1	108.25	0.84610192
1	116.311	116311	1440	1080	1080	1440	0.75	0.823796269		1	108.5	0.832518328
1	116.505	116505	1960	1390	1390	1960	0.709183673	0.818123742		1	108.75	0.827677975
1	116.65	116650	1480	1130	1130	1480	0.763513514	0.821439989		1	109	0.82890687
1	116.938	116938	854	849	849	854	0.994145199	0.857510064		1	109.25	0.838055748
1	117.274	117274	995	1020	1020	995	1.025125628	0.927793027		1	109.5	0.854323849
1	117.636	117636	1190	1030	1030	1190	0.865546218	0.995642592		1	109.75	0.87431252
1	117.814	117814	1010	955	955	1010	0.945544554	1.022535669		1	110	0.89070474
1	117.995	117995	980	1050	1050	980	1.071428571	1.050529065		1	110.25	0.896975664
1	118.162	118162	1030	1080	1080	1030	1.048543689	1.069467006		1	110.5	0.891545961
1	118.398	118398	700	756	756	700	1.08	1.083631094		1	110.75	0.885199888
1	118.6	118600	553	752	752	553	1.359855335	1.090588439		1	111	0.884456071
1	118.759	118759	829	919	919	829	1.108564536	1.094571099		1	111.25	0.886093493
1	119.041	119041	1170	982	982	1170	0.839316239	1.081837863		1	111.5	0.879804304
1	119.266	119266	644	767	767	644	1.190993789	1.057641608		1	111.75	0.858717355
1	119.56	119560	1000	1060	1060	1000	1.06	1.036721743		1	112	0.840607683
1	119.86	119860	1380	1260	1260	1380	0.913043478	1.046588647		1	112.25	0.846498397
1	120.059	120059	1210	1300	1300	1210	1.074380165	1.059803365		1	112.5	0.859139835
1	120.272	120272	963	1070	1070	963	1.111111111	1.068784781		1	112.75	0.860890573
1	120.499	120499	867	932	932	867	1.074971165	1.083987905		1	113	0.856197153
1	120.671	120671	1090	1080	1080	1090	0.990825688	1.093221771		1	113.25	0.848488158
1	120.939	120939	596	815	815	596	1.367449664	1.094307398		1	113.5	0.834682503
1	121.076	121076	657	760	760	657	1.156773212	1.092945377		1	113.75	0.816959158
1	121.242	121242	1440	1320	1320	1440	0.916666667	1.086609211		1	114	0.811612982
1	121.46	121460	1220	1110	1110	1220	0.909836066	1.059117859		1	114.25	0.817561544
1	121.785	121785	754	910	910	754	1.206896552	0.995998388		1	114.5	0.823510107
1	121.957	121957	735	787	787	735	1.070748299	0.972507998		1	114.75	0.829855201
1	122.237	122237	1740	1390	1390	1740	0.798850575	0.943395805		1	115	0.833149414
1	122.43	122430	1170	961	961	1170	0.821367521	0.927209402		1	115.25	0.830005457
1	122.586	122586	1200	1230	1230	1200	1.025	0.923709162		1	115.5	0.825859939
1	122.957	122957	929	777	777	929	0.836383208	0.95872279		1	115.75	0.815087839
1	123.157	123157	1210	1010	1010	1210	0.834710744	0.989695671		1	116	0.806502078
1	123.537	123537	589	739	739	589	1.25466893	1.033801611		1	116.25	0.797972247
1	123.747	123747	642	828	828	642	1.289719626	1.046212132		1	116.5	0.789991642
1	124.041	124041	958	923	923	958	0.963465553	1.063547222		1	116.75	0.806745314
1	124.182	124182	1240	1360	1360	1240	1.096774194	1.068646258		1	117	0.845724493
1	124.353	124353	1270	1170	1170	1270	0.921259843	1.064897649		1	117.25	0.90154794
1	124.642	124642	789	855	855	789	1.08365019	1.043118875		1	117.5	0.952125141
1	124.839	124839	1070	1090	1090	1070	1.018691589	1.037839743		1	117.75	0.99772223
1	125.02	125020	904	916	916	904	1.013274336	1.045205808		1	118	1.038532375
1	125.448	125448	786	791	791	786	1.006361323	1.074460883		1	118.25	1.063781259
1	125.694	125694	739	801	801	739	1.083897158	1.088387907		1	118.5	1.077013584
1	125.917	125917	906	993	993	906	1.09602649	1.104344463		1	118.75	1.084701103
1	126.223	126223	712	815	815	712	1.144662921	1.127421079		1	119	1.073325325
1	126.524	126524	691	940	940	691	1.360347323	1.138468624		1	119.25	1.04735646
1	127.032	127032	825	859	859	825	1.041212121	1.149364973		1	119.5	1.027745374
1	127.322	127322	1410	1260	1260	1410	0.893617021	1.145375113		1	119.75	1.029858671
1	127.508	127508	606	809	809	606	1.334983498	1.136364019		1	120	1.043644997
1	127.783	127783	1090	1120	1120	1090	1.027522936	1.1154594		1	120.25	1.056424716
1	128.042	128042	794	1000	1000	794	1.259445844	1.093828905		1	120.5	1.073701554
1	128.361	128361	847	994	994	847	1.173553719	1.066618653		1	120.75	1.083842968
1	128.5	128500	1210	1160	1160	1210	0.958677686	1.053762975		1	121	1.084012873
1	128.709	128709	1190	1070	1070	1190	0.899159664	1.033932565		1	121.25	1.075365526
1	129.043	129043	1120	1160	1160	1120	1.035714286	0.973938379		1	121.5	1.038802706
1	129.362	129362	707	815	815	707	1.152758133	0.906044936		1	121.75	0.986972152
1	129.523	129523	1480	1070	1070	1480	0.722972973	0.887253254		1	122	0.949867442
1	130.007	130007	1050	877	877	1050	0.835238095	0.908613092		1	122.25	0.922399015
1	130.157	130157	1010	839	839	1010	0.830693069	0.920964174		1	122.5	0.904607344
1	130.328	130328	811	745	745	811	0.918618989	0.927465321		1	122.75	0.919069876
1	130.543	130543	1250	928	928	1250	0.7424	0.93496347		1	123	0.947032989
1	130.727	130727	1040	1120	1120	1040	1.076923077	0.945210226		1	123.25	0.984510668
1	130.91	130910	1140	1200	1200	1140	1.052631579	0.948526674		1	123.5	1.015486242
1	131.163	131163	651	819	819	651	1.258064516	0.933479547		1	123.75	1.033507623
1	131.344	131344	1320	1170	1170	1320	0.886363636	0.916196792		1	124	1.049243272
1	131.648	131648	1770	1210	1210	1770	0.683615819	0.894796819		1	124.25	1.055675826
1	131.922	131922	1130	914	914	1130	0.808849558	0.867200462		1	124.5	1.041440012
1	132.118	132118	1270	1120	1120	1270	0.881889764	0.840870831		1	124.75	1.026927276
1	132.329	132329	1760	1290	1290	1760	0.732954545	0.830616431		1	125	1.031375683
1	132.548	132548	1270	1080	1080	1270	0.850393701	0.851825113		1	125.25	1.049026836
1	132.979	132979	699	814	814	699	1.164520744	0.931786201		1	125.5	1.06661682
1	133.13	133130	1320	1090	1090	1320	0.825757576	0.95421969		1	125.75	1.082618707
1	133.42	133420	1610	1270	1270	1610	0.788819876	1.000136783		1	126	1.102056587
1	133.565	133565	609	734	734	609	1.205254516	1.027134217		1	126.25	1.121066804
1	133.954	133954	708	839	839	708	1.185028249	1.082030325		1	126.5	1.13086182
1	134.282	134282	862	890	890	862	1.032482599	1.093704334		1	126.75	1.136976918
1	134.556	134556	762	853	853	762	1.119422572	1.093096935		1	127	1.142701229
1	134.759	134759	722	782	782	722	1.083102493	1.092360986		1	127.25	1.14023223
1	135.124	135124	695	806	806	695	1.15971223	1.08750775		1	127.5	1.129969219
1	135.426	135426	793	790	790	793	0.996216898	1.077286814		1	127.75	1.109917779
1	135.77	135770	1000	913	913	1000	0.913	1.063437535		1	128	1.087893861
1	135.967	135967	721	778	778	721	1.079056865	1.05086517		1	128.25	1.065209852
1	136.112	136112	854	933	933	854	1.092505855	1.0392783		1	128.5	1.041379283
1	136.279	136279	951	1050	1050	951	1.104100946	1.029569024		1	128.75	1.012348793
1	136.423	136423	875	945	945	875	1.08	1.02410346		1	129	0.964412045
1	136.645	136645	598	691	691	598	1.155518395	1.016277588		1	129.25	0.9091371
1	136.81	136810	1380	1110	1110	1380	0.804347826	1.013821972		1	129.5	0.866496703
1	136.993	136993	727	797	797	727	1.096286107	1.015279087		1	129.75	0.874325086
1	137.199	137199	2010	1600	1600	2010	0.7960199	1.018586314		1	130	0.886102731
1	137.396	137396	1070	1060	1060	1070	0.990654206	1.020190121		1	130.25	0.903391578
1	137.718	137718	1080	1190	1190	1080	1.101851852	1.033595914		1	130.5	0.912960555
1	137.857	137857	947	1150	1150	947	1.21436114	1.035884447		1	130.75	0.925944718
1	138.112	138112	726	768	768	726	1.05785124	1.031537499		1	131	0.92332604
1	138.317	138317	841	857	857	841	1.01902497	1.025393329		1	131.25	0.904109448
1	138.668	138668	1400	1190	1190	1400	0.85	0.999508147		1	131.5	0.882805302
1	138.806	138806	749	795	795	749	1.06141522	0.984746833		1	131.75	0.860717224
1	139.027	139027	891	904	904	891	1.014590348	0.965234045		1	132	0.831039389
1	139.288	139288	1670	1470	1470	1670	0.880239521	0.949641404		1	132.25	0.807269918
1	139.438	139438	1810	1550	1550	1810	0.856353591	0.944836781		1	132.5	0.820849393
1	141.556	141556	1010	1050	1050	1010	1.03960396	1.139204835		1	132.75	0.865817024
1	141.737	141737	2070	1660	1660	2070	0.801932367	1.170747952		1	133	0.91450015
1	142.098	142098	606	863	863	606	1.424092409	1.245996327		1	133.25	0.955399916
1	142.436	142436	741	1070	1070	741	1.443994602	1.327727277		1	133.5	1.000034073
1	142.594	142594	1050	1610	1610	1050	1.533333333	1.366047183		1	133.75	1.04082274
1	143.011	143011	525	724	724	525	1.379047619	1.432506014		1	134	1.073302251
1	143.256	143256	1080	1700	1700	1080	1.574074074	1.453858198		1	134.25	1.082800685
1	143.448	143448	1520	1980	1980	1520	1.302631579	1.470175518		1	134.5	1.083500608
1	143.668	143668	1300	1980	1980	1300	1.523076923	1.476977641		1	134.75	1.082617298
1	143.904	143904	1480	2150	2150	1480	1.452702703	1.470646972		1	135	1.079161717
1	144.106	144106	833	1100	1100	833	1.320528211	1.474619171		1	135.25	1.072849475
1	144.337	144337	932	1590	1590	932	1.706008584	1.500782704		1	135.5	1.063310577
1	144.582	144582	544	802	802	544	1.474264706	1.538226653		1	135.75	1.052566364
1	144.835	144835	537	782	782	537	1.456238361	1.569277865		1	136	1.035470894
1	145.069	145069	1050	1670	1670	1050	1.59047619	1.595479708		1	136.25	1.017352202
1	145.221	145221	496	846	846	496	1.705645161	1.60962593		1	136.5	1.006820312
1	145.428	145428	751	1240	1240	751	1.651131824	1.624927357		1	136.75	0.999695682
1	145.636	145636	703	1140	1140	703	1.621621622	1.640634376		1	137	1.000417891
1	145.992	145992	992	1710	1710	992	1.723790323	1.643041079		1	137.25	1.004271595
1	146.344	146344	860	1200	1200	860	1.395348837	1.580362785		1	137.5	1.010162491
1	146.651	146651	947	1660	1660	947	1.752903907	1.498693129		1	137.75	1.020413462
1	146.912	146912	614	980	980	614	1.596091205	1.445746938		1	138	1.01969181
1	147.099	147099	1050	1410	1410	1050	1.342857143	1.41474422		1	138.25	1.013238458
1	147.363	147363	687	762	762	687	1.109170306	1.363964262		1	138.5	0.996688242
1	147.714	147714	761	1030	1030	761	1.35348226	1.325558072		1	138.75	0.974099295
1	147.88	147880	642	831	831	642	1.294392523	1.334415516		1	139	0.949419908
1	148.022	148022	761	892	892	761	1.172141919	1.352337146		1	139.25	0.932653444
1	148.227	148227	612	959	959	612	1.566993464	1.377877552		1	139.5	0.931174857
1	148.638	148638	655	920	920	655	1.404580153	1.459008069		1	139.75	0.95566576
1	148.973	148973	915	1620	1620	915	1.770491803	1.543772232		1	140	0.980156663
1	149.14	149140	993	1590	1590	993	1.601208459	1.573165602		1	140.25	1.004647566
1	149.317	149317	1020	1490	1490	1020	1.460784314	1.594384014		1	140.5	1.029138469
1	149.571	149571	683	1170	1170	683	1.713030747	1.617892323		1	140.75	1.053629372
1	149.713	149713	1360	1990	1990	1360	1.463235294	1.626773266		1	141	1.078120275
1	149.904	149904	1000	1500	1500	1000	1.5	1.63521191		1	141.25	1.102611178
1	150.158	150158	1030	1890	1890	1030	1.834951456	1.641508709		1	141.5	1.127102081
1	150.34	150340	760	1280	1280	760	1.684210526	1.641427798		1	141.75	1.169152835
1	150.616	150616	495	850	850	495	1.717171717	1.64064784		1	142	1.224781136
1	150.754	150754	592	945	945	592	1.596283784	1.635610269		1	142.25	1.285822939
1	150.964	150964	854	1180	1180	854	1.381733021	1.613141539		1	142.5	1.350404456
1	151.12	151120	1220	2090	2090	1220	1.713114754	1.589594264		1	142.75	1.401281498
1	151.365	151365	618	977	977	618	1.580906149	1.554747747		1	143	1.443814155
1	151.546	151546	773	1300	1300	773	1.681759379	1.531281832		1	143.25	1.467920737
1	151.765	151765	970	1290	1290	970	1.329896907	1.498466804		1	143.5	1.487613891
1	152.201	152201	894	1200	1200	894	1.342281879	1.439834236		1	143.75	1.490810728
1	152.366	152366	1350	1830	1830	1350	1.355555556	1.42343745		1	144	1.488416068
1	152.547	152547	994	1550	1550	994	1.559356137	1.405860555		1	144.25	1.508051738
1	153	153000	1200	1620	1620	1200	1.35	1.369616093		1	144.5	1.545163722
1	153.409	153409	527	771	771	527	1.462998102	1.350446986		1	144.75	1.580552513
1	153.642	153642	914	1160	1160	914	1.269146608	1.343725337		1	145	1.611411535
1	153.883	153883	1030	1290	1290	1030	1.252427184	1.339172185		1	145.25	1.637048587
1	154.24	154240	664	914	914	664	1.376506024	1.335199874		1	145.5	1.656898436
1	154.531	154531	770	1130	1130	770	1.467532468	1.336414756		1	145.75	1.668684285
1	154.679	154679	676	808	808	676	1.195266272	1.339642664		1	146	1.668910072
1	154.956	154956	987	1320	1320	987	1.337386018	1.352182256		1	146.25	1.621389641
1	155.152	155152	511	753	753	511	1.473581213	1.364923484		1	146.5	1.559221032
1	155.293	155293	713	924	924	713	1.295932679	1.375046966		1	146.75	1.494901464
1	155.481	155481	1060	1630	1630	1060	1.537735849	1.394994218		1	147	1.444245979
1	155.813	155813	720	869	869	720	1.206944444	1.439680922		1	147.25	1.395720002
1	155.959	155959	653	882	882	653	1.350689127	1.452302303		1	147.5	1.356515381
1	156.232	156232	689	1050	1050	689	1.52394775	1.467900498		1	147.75	1.333569738
1	156.414	156414	705	1120	1120	705	1.588652482	1.476874289		1	148	1.357141727
1	156.611	156611	590	1000	1000	590	1.694915254	1.48279811		1	148.25	1.392216569
1	156.971	156971	758	1060	1060	758	1.398416887	1.484366424		1	148.5	1.444896875
1	157.22	157220	676	899	899	676	1.329881657	1.479211582		1	148.75	1.504228213
1	157.409	157409	1300	1960	1960	1300	1.507692308	1.471006839		1	149	1.569534699
1	157.766	157766	1370	1570	1570	1370	1.145985401	1.43988655		1	149.25	1.609915615
1	157.944	157944	994	1750	1750	994	1.76056338	1.418340304		1	149.5	1.636569809
1	158.186	158186	555	967	967	555	1.742342342	1.386848552		1	149.75	1.654809962
1	158.325	158325	8840	6830	6830	8840	0.772624434	1.367561828		1	150	1.66461365
1	158.598	158598	666	1140	1140	666	1.711711712	1.324889682		1	150.25	1.668751267
1	158.966	158966	1130	1400	1400	1130	1.238938053	1.266692375		1	150.5	1.668225889
1	159.128	159128	1550	1680	1680	1550	1.083870968	1.242468851		1	150.75	1.662654245
1	159.499	159499	1010	1120	1120	1010	1.108910891	1.184784731		1	151	1.632712362
1	159.769	159769	1830	1940	1940	1830	1.06010929	1.141736672		1	151.25	1.593638546
1	160.004	160004	1360	1530	1530	1360	1.125	1.108822948		1	151.5	1.55749452
1	160.192	160192	710	836	836	710	1.177464789	1.088944956		1	151.75	1.518497714
1	166.141	166141	856	978	978	856	1.142523364	1.323029854		1	152	1.482362985
1	166.406	166406	784	1070	1070	784	1.364795918	1.286894604		1	152.25	1.448310427
1	166.6	166600	747	1030	1030	747	1.378848728	1.264772533		1	152.5	1.422113921
1	166.755	166755	612	830	830	612	1.35620915	1.249663406		1	152.75	1.399903443
1	166.934	166934	787	1000	1000	787	1.27064803	1.235124007		1	153	1.378550914
1	167.138	167138	765	902	902	765	1.179084967	1.222484543		1	153.25	1.366043013
1	167.374	167374	819	991	991	819	1.21001221	1.213083442		1	153.5	1.355285607
1	167.71	167710	1260	1440	1440	1260	1.142857143	1.204393195		1	153.75	1.348734526
1	168.001	168001	957	1080	1080	957	1.128526646	1.206824829		1	154	1.344662476
1	168.159	168159	1190	1420	1420	1190	1.193277311	1.217063249		1	154.25	1.341856338
1	168.332	168332	733	898	898	733	1.225102319	1.235361619		1	154.5	1.342970496
1	168.621	168621	625	797	797	625	1.2752	1.271454593		1	154.75	1.349985484
1	169.027	169027	517	829	829	517	1.603481625	1.342675102		1	155	1.36299371
1	169.276	169276	1270	1600	1600	1270	1.25984252	1.392430438		1	155.25	1.381052663
1	169.465	169465	856	1140	1140	856	1.331775701	1.422458199		1	155.5	1.408371918
1	169.771	169771	952	1350	1350	952	1.418067227	1.445664169		1	155.75	1.444292726
1	170.117	170117	749	1240	1240	749	1.655540721	1.462888421		1	156	1.469318731
1	170.26	170260	1280	1800	1800	1280	1.40625	1.478448011		1	156.25	1.484416448
1	170.526	170526	834	1350	1350	834	1.618705036	1.52373534		1	156.5	1.495809082
1	170.716	170716	1190	1740	1740	1190	1.462184874	1.562488329		1	156.75	1.500018568
1	171.049	171049	1080	1670	1670	1080	1.546296296	1.631516257		1	157	1.500405437
1	171.32	171320	1310	1940	1940	1310	1.480916031	1.695662539		1	157.25	1.494153311
1	171.474	171474	1010	1840	1840	1010	1.821782178	1.735754062		1	157.5	1.478316996
1	171.679	171679	1120	2230	2230	1120	1.991071429	1.782290993		1	157.75	1.455053162
1	171.844	171844	1420	2600	2600	1420	1.830985915	1.823870571		1	158	1.42278456
1	172.079	172079	628	1200	1200	628	1.910828025	1.897009768		1	158.25	1.38746689
1	172.342	172342	685	1200	1200	685	1.751824818	1.949678261		1	158.5	1.347157802
1	172.71	172710	910	1780	1780	910	1.956043956	1.938083734		1	158.75	1.305145228
1	172.912	172912	985	2190	2190	985	2.223350254	1.908303817		1	159	1.263253267
1	173.253	173253	1100	1990	1990	1100	1.809090909	1.840521094		1	159.25	1.222572658
1	173.464	173464	944	1710	1710	944	1.811440678	1.771799007		1	159.5	1.181074157
1	173.619	173619	686	1130	1130	686	1.647230321	1.720738118		1	159.75	1.138524538
1	173.917	173917	1080	1810	1810	1080	1.675925926	1.619234077		1	160	1.100753576
1	174.183	174183	1130	1470	1470	1130	1.300884956	1.51557631		1	160.25	1.081372131
1	174.351	174351	1220	1730	1730	1220	1.418032787	1.46532496		1	160.5	1.091873243
1	174.748	174748	1320	1920	1920	1320	1.454545455	1.38428275		1	160.75	1.102374355
1	174.913	174913	1000	1370	1370	1000	1.37	1.357812365		1	161	1.112875467
1	175.099	175099	1290	1800	1800	1290	1.395348837	1.333141401		1	161.25	1.123376579
1	175.339	175339	1010	1220	1220	1010	1.207920792	1.315850185		1	161.5	1.133877691
1	175.517	175517	1150	1500	1500	1150	1.304347826	1.312298064		1	161.75	1.144378803
1	175.949	175949	753	1030	1030	753	1.367861886	1.301153963		1	162	1.154879915
1	176.407	176407	699	857	857	699	1.226037196	1.241925593		1	162.25	1.165381028
1	176.603	176603	596	869	869	596	1.458053691	1.212926972		1	162.5	1.17588214
1	177.113	177113	2880	2510	2510	2880	0.871527778	1.189806591		1	162.75	1.186383252
1	177.285	177285	835	1190	1190	835	1.425149701	1.213743249		1	163	1.196884364
1	177.542	177542	2420	2720	2720	2420	1.123966942	1.269822114		1	163.25	1.207385476
1	177.719	177719	1790	2060	2060	1790	1.150837989	1.306883548		1	163.5	1.217886588
1	177.911	177911	1360	1700	1700	1360	1.25	1.359752199		1	163.75	1.2283877
1	178.25	178250	1100	1770	1770	1100	1.609090909	1.495179317		1	164	1.238888812
1	178.467	178467	1250	2020	2020	1250	1.616	1.565270028		1	164.25	1.249389924
1	178.619	178619	1150	2140	2140	1150	1.860869565	1.603194236		1	164.5	1.259891036
1	178.768	178768	790	1240	1240	790	1.569620253	1.64142661		1	164.75	1.270392148
1	179.16	179160	1010	1560	1560	1010	1.544554455	1.706299214		1	165	1.28089326
1	179.455	179455	834	1480	1480	834	1.774580336	1.679224413		1	165.25	1.291394372
1	179.603	179603	691	1080	1080	691	1.562952243	1.658767414		1	165.5	1.301895485
1	179.758	179758	1340	2270	2270	1340	1.694029851	1.632332216		1	165.75	1.312396597
1	180.043	180043	728	1240	1240	728	1.703296703	1.557871353		1	166	1.322897709
1	180.213	180213	1380	2090	2090	1380	1.514492754	1.522290501		1	166.25	1.312953967
1	180.536	180536	1080	1610	1610	1080	1.490740741	1.469449537		1	166.5	1.278803719
1	180.674	180674	764	960	960	764	1.256544503	1.445981949		1	166.75	1.251022306
1	180.922	180922	1080	1400	1400	1080	1.296296296	1.406938632		1	167	1.23061604
1	181.067	181067	1130	1500	1500	1130	1.327433628	1.38829359		1	167.25	1.216726045
1	181.321	181321	737	1030	1030	737	1.397557666	1.360294136		1	167.5	1.20797429
1	181.497	181497	597	887	887	597	1.485762144	1.338537311		1	167.75	1.202533098
1	181.679	181679	741	1060	1060	741	1.430499325	1.314418283		1	168	1.20476313
1	181.992	181992	634	849	849	634	1.339116719	1.276878134		1	168.25	1.225976317
1	182.298	182298	1200	1380	1380	1200	1.15	1.241460886		1	168.5	1.257632453
1	182.441	182441	974	1120	1120	974	1.149897331	1.221291942		1	168.75	1.297920535
1	182.59	182590	605	718	718	605	1.18677686	1.195827015		1	169	1.344735522
1	182.991	182991	1460	1570	1570	1460	1.075342466	1.135252966		1	169.25	1.397359118
1	183.527	183527	823	944	944	823	1.147023086	1.118393627		1	169.5	1.437793027
1	183.853	183853	1050	1290	1290	1050	1.228571429	1.116182295		1	169.75	1.458031799
1	184.01	184010	1500	1510	1510	1500	1.006666667	1.109634937		1	170	1.471901157
1	184.21	184210	1350	1450	1450	1350	1.074074074	1.094469998		1	170.25	1.493566921
1	184.441	184441	778	835	835	778	1.073264781	1.071653477		1	170.5	1.53834709
1	184.951	184951	849	1010	1010	849	1.189634865	1.020185605		1	170.75	1.59196466
1	185.284	185284	1470	1280	1280	1470	0.870748299	0.985525854		1	171	1.647285208
1	185.483	185483	1270	1330	1330	1270	1.047244094	0.968274207		1	171.25	1.708916387
1	185.656	185656	1390	1250	1250	1390	0.899280576	0.95900746		1	171.5	1.77570199
1	185.903	185903	832	795	795	832	0.955528846	0.949072977		1	171.75	1.838178743
1	186.157	186157	1610	1300	1300	1610	0.807453416	0.941099677		1	172	1.915294303
1	186.472	186472	1370	1220	1220	1370	0.890510949	0.936373425		1	172.25	1.978096906
1	186.672	186672	700	718	718	700	1.025714286	0.936050437		1	172.5	1.99245031
1	186.886	186886	822	908	908	822	1.104622871	0.935463191		1	172.75	1.979092259
1	187.252	187252	1120	1080	1080	1120	0.964285714	0.935868033		1	173	1.934924419
1	187.397	187397	1370	1060	1060	1370	0.773722628	0.935946376		1	173.25	1.881876237
1	187.755	187755	1060	973	973	1060	0.917924528	0.928970464		1	173.5	1.795219426
1	187.917	187917	866	909	909	866	1.04965358	0.92152313		1	173.75	1.705739335
1	189.742	189742	2370	1770	1770	2370	0.746835443	0.792919059		1	174	1.610489446
1	190.83	190830	1080	758	758	1080	0.701851852	0.744220015		1	174.25	1.512969354
1	191.162	191162	1440	955	955	1440	0.663194444	0.740032035		1	174.5	1.448250356
1	191.466	191466	957	926	926	957	0.967607106	0.739074796		1	174.75	1.393864989
1	191.693	191693	1250	810	810	1250	0.648	0.742223077		1	175	1.35363198
1	192.001	192001	1450	948	948	1450	0.653793103	0.749834384		1	175.25	1.328001023
1	192.237	192237	925	782	782	925	0.845405405	0.75718304		1	175.5	1.317726348
1	192.384	192384	824	751	751	824	0.911407767	0.762998549		1	175.75	1.310947927
1	192.821	192821	1460	891	891	1460	0.610273973	0.792303898		1	176	1.298427482
1	193.611	193611	842	764	764	842	0.90736342	0.866721169		1	176.25	1.263915479
1	193.813	193813	1410	1000	1000	1410	0.709219858	0.882827131		1	176.5	1.22755369
1	194.018	194018	1480	1280	1280	1480	0.864864865	0.903125929		1	176.75	1.204172153
1	194.279	194279	840	861	861	840	1.025	0.927919224		1	177	1.192073677
1	194.508	194508	799	799	799	799	1	0.937040061		1	177.25	1.206957841
1	194.667	194667	660	687	687	660	1.040909091	0.940257148		1	177.5	1.262238132
1	195.007	195007	1170	1190	1190	1170	1.017094017	0.944451974		1	177.75	1.320696462
1	195.154	195154	1240	1060	1060	1240	0.85483871	0.939532755		1	178	1.405975628
1	195.63	195630	1400	1100	1100	1400	0.785714286	0.886594927		1	178.25	1.512589031
1	195.811	195811	623	700	700	623	1.123595506	0.883110226		1	178.5	1.596199784
1	196.008	196008	1160	917	917	1160	0.790517241	0.902642494		1	178.75	1.663776875
1	196.175	196175	1130	863	863	1130	0.763716814	0.931046909		1	179	1.709692681
1	196.563	196563	966	1040	1040	966	1.076604555	1.003975003		1	179.25	1.729140844
1	196.754	196754	998	971	971	998	0.972945892	1.050640411		1	179.5	1.7024164
1	196.92	196920	664	686	686	664	1.03313253	1.102035585		1	179.75	1.660455555
1	197.117	197117	722	776	776	722	1.074792244	1.143847643		1	180	1.591505182
1	197.254	197254	648	850	850	648	1.311728395	1.153604256		1	180.25	1.535068548
1	197.432	197432	558	740	740	558	1.326164875	1.157037632		1	180.5	1.491409519
1	197.73	197730	521	629	629	521	1.207293666	1.154260197		1	180.75	1.447298627
1	198.003	198003	693	787	787	693	1.135642136	1.129054945		1	181	1.407685834
1	198.417	198417	1860	1320	1320	1860	0.709677419	1.069887416		1	181.25	1.376954648
1	198.619	198619	458	647	647	458	1.412663755	1.072688585		1	181.5	1.344950069
1	198.759	198759	1660	1310	1310	1660	0.789156627	1.098366778		1	181.75	1.310537276
1	198.901	198901	948	765	765	948	0.806962025	1.137237975		1	182	1.278565167
1	199.146	199146	404	592	592	404	1.465346535	1.200044078		1	182.25	1.247676494
1	199.31	199310	441	646	646	441	1.464852608	1.246118753		1	182.5	1.209451612
1	199.576	199576	439	611	611	439	1.391799544	1.328222399		1	182.75	1.167231441
1	199.729	199729	457	635	635	457	1.389496718	1.348505503		1	183	1.12806725
1	200.086	200086	457	615	615	457	1.345733042	1.363232817		1	183.25	1.119673005
1	200.353	200353	469	627	627	469	1.336886994	1.375382414		1	183.5	1.11127876
1	200.514	200514	462	665	665	462	1.439393939	1.39673932		1	183.75	1.108757425
1	200.883	200883	572	680	680	572	1.188811189	1.460832358		1	184	1.101467501
1	201.043	201043	492	679	679	492	1.380081301	1.472587078		1	184.25	1.080616248
1	201.236	201236	432	642	642	432	1.486111111	1.472855846		1	184.5	1.054121304
1	201.375	201375	364	639	639	364	1.755494505	1.469933503		1	184.75	1.0271891
1	201.597	201597	411	662	662	411	1.610705596	1.457075443		1	185	1.000091294
1	201.766	201766	395	612	612	395	1.549367089	1.439826749		1	185.25	0.972314183
1	202.009	202009	453	637	637	453	1.406181015	1.405860076		1	185.5	0.949148382
1	202.179	202179	500	642	642	500	1.284	1.376237091		1	185.75	0.936192327
1	202.393	202393	583	664	664	583	1.138936535	1.331952399		1	186	0.926372792
1	202.726	202726	830	842	842	830	1.014457831	1.24663605		1	186.25	0.919622223
1	202.94	202940	583	764	764	583	1.310463122	1.181413534		1	186.5	0.916018252
1	203.187	203187	636	769	769	636	1.209119497	1.103053413		1	186.75	0.915493244
1	222.967	222967	722	777	777	722	1.076177285	0.98785171		1	187	0.915229462
1	227.155	227155	564	714	714	564	1.265957447	1.297223764		1	187.25	0.915524658
1	227.296	227296	402	612	612	402	1.52238806	1.302482761		1	187.5	0.913468149
1	227.433	227433	512	660	660	512	1.2890625	1.307640127		1	187.75	0.908267903
1	229.526	229526	462	681	681	462	1.474025974	1.391747129		1	188	0.893970296
1	229.802	229802	465	634	634	465	1.36344086	1.403456165		1	188.25	0.87516424
1	230.056	230056	539	693	693	539	1.285714286	1.414289849		1	188.5	0.856358185
2	8.282	8282	3000	1760	1760	3000	0.586666667	0.757864105		1	188.75	0.837552129
2	8.619	8619	1260	1190	1190	1260	0.944444444	0.833556777		1	189	0.818746074
2	8.802	8802	1650	1480	1480	1650	0.896969697	0.867101801		1	189.25	0.799940018
2	9.057	9057	1630	1600	1600	1630	0.981595092	0.906106641		1	189.5	0.781133963
2	9.526	9526	1360	1340	1340	1360	0.985294118	0.959092244		1	189.75	0.762547451
2	9.79	9790	1850	2050	2050	1850	1.108108108	0.979817823		1	190	0.750602141
2	9.988	9988	761	809	809	761	1.063074901	0.988601081		1	190.25	0.738656832
2	10.155	10155	1610	1270	1270	1610	0.788819876	0.991128439		1	190.5	0.726711522
2	10.392	10392	871	899	899	871	1.032146958	0.993017225		1	190.75	0.714766213
2	10.831	10831	1000	968	968	1000	0.968	0.961506547		1	191	0.708654527
2	11.171	11171	672	705	705	672	1.049107143	0.935538669		1	191.25	0.706177268
2	11.589	11589	926	829	829	926	0.89524838	0.925686848		1	191.5	0.705954594
2	11.771	11771	1680	1330	1330	1680	0.791666667	0.924206987		1	191.75	0.710315651
2	11.934	11934	1370	1260	1260	1370	0.919708029	0.927771028		1	192	0.716910645
2	12.113	12113	757	811	811	757	1.071334214	0.941487279		1	192.25	0.725330688
2	12.43	12430	1350	1170	1170	1350	0.866666667	0.980948777		1	192.5	0.739293743
2	12.642	12642	1060	880	880	1060	0.830188679	1.001340984		1	192.75	0.757190376
2	13.062	13062	738	851	851	738	1.153116531	1.038185224		1	193	0.780272731
2	13.529	13529	740	963	963	740	1.301351351	1.076813067		1	193.25	0.805411992
2	13.82	13820	761	856	856	761	1.124835742	1.079408972		1	193.5	0.830551254
2	14.048	14048	669	717	717	669	1.071748879	1.051753759		1	193.75	0.853543936
2	14.219	14219	765	815	815	765	1.065359477	1.029631854		1	194	0.878672354
2	14.55	14550	1530	1070	1070	1530	0.699346405	0.975181228		1	194.25	0.904100959
2	14.744	14744	734	762	762	734	1.038147139	0.937069267		1	194.5	0.916438015
2	14.912	14912	911	885	885	911	0.971459934	0.917730855		1	194.75	0.921305526
2	15.211	15211	1160	1070	1070	1160	0.922413793	0.921679493		1	195	0.92459814
2	15.383	15383	1760	1180	1180	1760	0.670454545	0.933737751		1	195.25	0.908041941
2	15.633	15633	1010	872	872	1010	0.863366337	0.948138649		1	195.5	0.878361864
2	15.814	15814	648	759	759	648	1.171296296	0.96064649		1	195.75	0.860461991
2	16.047	16047	713	716	716	713	1.004207574	0.988262163		1	196	0.879212197
2	16.354	16354	933	942	942	933	1.009646302	1.01362961		1	196.25	0.925428891
2	16.596	16596	567	704	704	567	1.241622575	1.01363911		1	196.5	0.975590216
2	16.797	16797	1270	1130	1130	1270	0.88976378	1.012276461		1	196.75	1.037002713
2	17.065	17065	665	773	773	665	1.162406015	1.005076887		1	197	1.111035603
2	17.503	17503	1780	1290	1290	1780	0.724719101	0.979209203		1	197.25	1.147655261
2	17.687	17687	1080	856	856	1080	0.792592593	0.97272543		1	197.5	1.150947911
2	17.978	17978	752	881	881	752	1.171542553	0.957454051		1	197.75	1.146688396
2	18.141	18141	1060	989	989	1060	0.933018868	0.952315145		1	198	1.122048761
2	18.535	18535	620	665	665	620	1.072580645	0.976137737		1	198.25	1.084070048
2	19.008	19008	687	707	707	687	1.029112082	1.028181528		1	198.5	1.059820704
2	19.208	19208	1130	1070	1070	1130	0.946902655	1.043262559		1	198.75	1.087231462
2	19.537	19537	1350	1160	1160	1350	0.859259259	1.056689771		1	199	1.157580165
2	19.869	19869	719	805	805	719	1.11961057	1.065017788		1	199.25	1.228723795
2	20.086	20086	861	982	982	861	1.140534262	1.073641629		1	199.5	1.309321856
2	20.279	20279	547	702	702	547	1.283363803	1.082731822		1	199.75	1.356940249
2	20.462	20462	642	725	725	642	1.129283489	1.08531083		1	200	1.367949586
2	20.628	20628	890	957	957	890	1.075280899	1.082677916		1	200.25	1.379703166
2	20.792	20792	815	797	797	815	0.97791411	1.078720112		1	200.5	1.405522355
2	21.067	21067	1270	1090	1090	1270	0.858267717	1.065670987		1	200.75	1.451263317
2	21.262	21262	1140	1150	1150	1140	1.00877193	1.043125175		1	201	1.485099625
2	21.516	21516	632	809	809	632	1.280063291	0.998356502		1	201.25	1.488444634
2	21.824	21824	1020	1020	1020	1020	1	0.953065487		1	201.5	1.477910694
2	22.018	22018	1530	1330	1330	1530	0.869281046	0.936340744		1	201.75	1.455243672
2	22.471	22471	1280	1010	1010	1280	0.7890625	0.902859827		1	202	1.418584121
2	22.961	22961	1570	1130	1130	1570	0.719745223	0.858210391		1	202.25	1.369934535
2	23.28	23280	766	777	777	766	1.014360313	0.833738811		1	202.5	1.30908084
2	23.5	23500	1020	1010	1010	1020	0.990196078	0.83077179		1	202.75	1.239461952
2	23.774	23774	1180	870	870	1180	0.737288136	0.852017363		1	203	1.157326015
2	24.12	24120	988	907	907	988	0.918016194	0.892029168		1	203.25	1.093604894
2	24.308	24308	1350	1170	1170	1350	0.866666667	0.917784159		1	203.5	1.092050581
2	24.599	24599	1300	995	995	1300	0.765384615	0.973284696		1	203.75	1.090496268
2	24.829	24829	1050	935	935	1050	0.89047619	1.006425014		1	204	1.088941955
2	25.071	25071	737	881	881	737	1.195386703	1.032583471		1	204.25	1.087387642
2	25.416	25416	610	760	760	610	1.245901639	1.066970583		1	204.5	1.085833329
2	25.663	25663	624	723	723	624	1.158653846	1.086822877		1	204.75	1.084279016
2	25.904	25904	719	820	820	719	1.140472879	1.107446377		1	205	1.082724703
2	26.191	26191	826	854	854	826	1.033898305	1.119402054		1	205.25	1.08117039
2	26.628	26628	643	732	732	643	1.138413686	1.081696908		1	205.5	1.079616077
2	26.891	26891	1310	1100	1100	1310	0.839694656	1.042495677		1	205.75	1.078061764
2	27.223	27223	790	822	822	790	1.040506329	1.006305852		1	206	1.076507451
2	27.615	27615	666	694	694	666	1.042042042	0.97937932		1	206.25	1.074953138
2	27.79	27790	612	789	789	612	1.289215686	0.968635249		1	206.5	1.073398825
2	28.099	28099	1710	1150	1150	1710	0.67251462	0.961682003		1	206.75	1.071844512
2	28.312	28312	1300	1010	1010	1300	0.776923077	0.965783771		1	207	1.070290199
2	28.533	28533	812	800	800	812	0.985221675	0.974266544		1	207.25	1.068735886
2	28.709	28709	1060	959	959	1060	0.904716981	0.98515472		1	207.5	1.067181572
2	29.063	29063	1030	1050	1050	1030	1.019417476	1.016951753		1	207.75	1.065627259
2	29.6	29600	668	797	797	668	1.193113772	1.088627326		1	208	1.064072946
2	35.567	35567	1800	1720	1720	1800	0.955555556	1.077428155		1	208.25	1.062518633
2	35.788	35788	681	886	886	681	1.3010279	1.045711595		1	208.5	1.06096432
2	36.21	36210	1480	1240	1240	1480	0.837837838	0.990222965		1	208.75	1.059410007
2	36.473	36473	790	768	768	790	0.972151899	0.962402314		1	209	1.057855694
2	36.683	36683	1160	940	940	1160	0.810344828	0.943799447		1	209.25	1.056301381
2	36.928	36928	991	1070	1070	991	1.079717457	0.926515633		1	209.5	1.054747068
2	37.164	37164	847	796	796	847	0.939787485	0.913994267		1	209.75	1.053192755
2	37.399	37399	1370	1240	1240	1370	0.905109489	0.907325617		1	210	1.051638442
2	37.712	37712	978	871	871	978	0.890593047	0.907156895		1	210.25	1.050084129
2	37.919	37919	826	768	768	826	0.929782082	0.908899734		1	210.5	1.048529816
2	38.153	38153	1760	1220	1220	1760	0.693181818	0.910564391		1	210.75	1.046975503
2	38.543	38543	761	792	792	761	1.040735874	0.916667699		1	211	1.04542119
2	38.763	38763	1010	909	909	1010	0.9	0.924495519		1	211.25	1.043866877
2	38.964	38964	697	811	811	697	1.163558106	0.941034703		1	211.5	1.042312564
2	39.2	39200	1250	1070	1070	1250	0.856	0.971634005		1	211.75	1.040758251
2	39.564	39564	1350	1310	1310	1350	0.97037037	1.01321859		1	212	1.039203938
2	39.987	39987	951	947	947	951	0.995793901	1.056518257		1	212.25	1.037649625
2	40.184	40184	1050	905	905	1050	0.861904762	1.069151566		1	212.5	1.036095312
2	40.42	40420	763	802	802	763	1.051114024	1.070597159		1	212.75	1.034540999
2	40.66	40660	535	757	757	535	1.414953271	1.065768812		1	213	1.032986686
2	40.851	40851	693	862	862	693	1.243867244	1.059755023		1	213.25	1.031432373
2	41.293	41293	940	866	866	940	0.921276596	1.021450752		1	213.5	1.02987806
2	41.458	41458	1180	945	945	1180	0.800847458	1.003323069		1	213.75	1.028323747
2	41.622	41622	930	1020	1020	930	1.096774194	0.988947296		1	214	1.026769434
2	41.984	41984	998	873	873	998	0.874749499	0.941663773		1	214.25	1.025215121
2	42.267	42267	917	876	876	917	0.955288986	0.90020989		1	214.5	1.023660808
2	42.449	42449	1050	921	921	1050	0.877142857	0.887214083		1	214.75	1.022106495
2	42.676	42676	1080	941	941	1080	0.871296296	0.89439238		1	215	1.020552182
2	43.205	43205	854	795	795	854	0.930913349	0.946453549		1	215.25	1.018997869
2	43.659	43659	914	847	847	914	0.926695842	1.006920411		1	215.5	1.017443556
2	43.848	43848	615	685	685	615	1.113821138	1.035146725		1	215.75	1.015889243
2	44.063	44063	1020	961	961	1020	0.942156863	1.054850717		1	216	1.01433493
2	44.309	44309	540	679	679	540	1.257407407	1.064398424		1	216.25	1.012780617
2	44.495	44495	1420	1270	1270	1420	0.894366197	1.068951369		1	216.5	1.011226304
2	44.685	44685	656	800	800	656	1.219512195	1.069962332		1	216.75	1.009671991
2	45.013	45013	690	803	803	690	1.163768116	1.051576045		1	217	1.008117678
2	45.221	45221	870	858	858	870	0.986206897	1.031314956		1	217.25	1.006563365
2	45.481	45481	2110	1730	1730	2110	0.819905213	1.010015405		1	217.5	1.005009052
2	45.655	45655	866	992	992	866	1.145496536	0.995251516		1	217.75	1.003454739
2	45.878	45878	1500	1140	1140	1500	0.76	0.974332235		1	218	1.001900426
2	46.081	46081	874	925	925	874	1.058352403	0.960306942		1	218.25	1.000346113
2	46.255	46255	866	894	894	866	1.032332564	0.948111435		1	218.5	0.9987918
2	46.518	46518	1670	1360	1360	1670	0.814371257	0.93039087		1	218.75	0.997237487
2	46.709	46709	922	919	919	922	0.996746204	0.91628061		1	219	0.995683174
2	46.973	46973	806	757	757	806	0.939205955	0.899998199		1	219.25	0.994128861
2	47.17	47170	858	912	912	858	1.062937063	0.893844521		1	219.5	0.992574548
2	47.472	47472	1820	1160	1160	1820	0.637362637	0.886774423		1	219.75	0.991020235
2	47.964	47964	1100	966	966	1100	0.878181818	0.882329897		1	220	0.989465922
2	48.177	48177	1330	1040	1040	1330	0.781954887	0.886837973		1	220.25	0.987911609
2	48.589	48589	627	741	741	627	1.181818182	0.900046231		1	220.5	0.986357296
2	48.779	48779	1680	1450	1450	1680	0.863095238	0.901892351		1	220.75	0.984802983
2	49.306	49306	1870	1400	1400	1870	0.748663102	0.908951346		1	221	0.98324867
2	49.778	49778	834	853	853	834	1.022781775	0.910897592		1	221.25	0.981694357
2	50.097	50097	882	937	937	882	1.062358277	0.896747171		1	221.5	0.980140044
2	50.66	50660	1700	1250	1250	1700	0.735294118	0.856899558		1	221.75	0.978585731
2	50.908	50908	1500	1110	1110	1500	0.74	0.856612023		1	222	0.977031418
2	51.08	51080	741	766	766	741	1.033738192	0.866285944		1	222.25	0.975477105
2	51.307	51307	2040	1530	1530	2040	0.75	0.885495503		1	222.5	0.973922792
2	51.694	51694	1320	1110	1110	1320	0.840909091	0.926246605		1	222.75	0.972368479
2	51.934	51934	774	856	856	774	1.105943152	0.971412575		1	223	0.973621616
2	52.209	52209	1240	1100	1100	1240	0.887096774	1.030201267		1	223.25	0.993335867
2	52.422	52422	1250	1220	1220	1250	0.976	1.068226707		1	223.5	1.013050118
2	52.585	52585	841	1020	1020	841	1.212841855	1.101290746		1	223.75	1.032764369
2	52.872	52872	662	878	878	662	1.326283988	1.150046799		1	224	1.052478619
2	53.074	53074	700	868	868	700	1.24	1.174749576		1	224.25	1.07219287
2	53.255	53255	1100	1150	1150	1100	1.045454545	1.195013165		1	224.5	1.091907121
2	53.492	53492	606	736	736	606	1.214521452	1.211152152		1	224.75	1.111621371
2	53.781	53781	680	903	903	680	1.327941176	1.221003962		1	225	1.131335622
2	53.97	53970	597	744	744	597	1.246231156	1.231186447		1	225.25	1.151049873
2	54.341	54341	1140	1150	1150	1140	1.00877193	1.262922828		1	225.5	1.170764123
2	54.654	54654	644	788	788	644	1.223602484	1.285572525		1	225.75	1.190478374
2	54.946	54946	593	852	852	593	1.436762226	1.296519985		1	226	1.210192625
2	55.259	55259	546	848	848	546	1.553113553	1.304332232		1	226.25	1.229906876
2	55.511	55511	809	1020	1020	809	1.260815822	1.31316364		1	226.5	1.249621126
2	55.694	55694	608	722	722	608	1.1875	1.318422261		1	226.75	1.269335377
2	55.903	55903	563	839	839	563	1.490230906	1.321427712		1	227	1.289049628
2	56.173	56173	897	1070	1070	897	1.192865106	1.333122165		1	227.25	1.305054914
2	56.357	56357	728	968	968	728	1.32967033	1.34502915		1	227.5	1.315265991
2	56.549	56549	695	818	818	695	1.176978417	1.355659765		1	227.75	1.325990287
2	56.864	56864	616	874	874	616	1.418831169	1.383952861		1	228	1.336714583
2	57.104	57104	723	1070	1070	723	1.479944675	1.427129125		1	228.25	1.347438879
2	57.412	57412	533	832	832	533	1.56097561	1.492905206		1	228.5	1.358163175
2	57.626	57626	767	1330	1330	767	1.734028683	1.542758321		1	228.75	1.368887471
2	57.794	57794	487	727	727	487	1.492813142	1.58900845		1	229	1.379611767
2	58.08	58080	535	806	806	535	1.506542056	1.662553394		1	229.25	1.390336063
2	58.305	58305	578	922	922	578	1.595155709	1.727521069		1	229.5	1.401060358
2	58.739	58739	641	1310	1310	641	2.043681747	1.841365911		1	229.75	1.412320075
2	58.986	58986	822	1420	1420	822	1.727493917	1.865204855		1	230	1.423690184
2	59.165	59165	816	1450	1450	816	1.776960784	1.877076076		2	9	0.874449682
2	59.341	59341	783	1680	1680	783	2.14559387	1.875005287		2	9.25	0.907032874
2	59.624	59624	857	1880	1880	857	2.19369895	1.830280551		2	9.5	0.937183122
2	60.08	60080	989	1410	1410	989	1.425682508	1.723145663		2	9.75	0.959091012
2	60.534	60534	832	1350	1350	832	1.622596154	1.569292421		2	10	0.972013149
2	60.819	60819	764	1180	1180	764	1.544502618	1.453891305		2	10.25	0.975325436
2	61.01	61010	2090	2300	2300	2090	1.100478469	1.397874111		2	10.5	0.968258214
2	61.515	61515	795	953	953	795	1.198742138	1.30067458		2	10.75	0.949102468
2	61.997	61997	909	1360	1360	909	1.496149615	1.2274737		2	11	0.929117246
2	62.268	62268	1310	1390	1390	1310	1.061068702	1.192869484		2	11.25	0.913187806
2	62.519	62519	818	1090	1090	818	1.332518337	1.158485418		2	11.5	0.906897872
2	62.86	62860	875	972	972	875	1.110857143	1.113478841		2	11.75	0.903261188
2	63.063	63063	1270	1540	1540	1270	1.212598425	1.098642101		2	12	0.912282244
2	63.365	63365	1440	1380	1380	1440	0.958333333	1.081376213		2	12.25	0.939730958
2	63.734	63734	1830	1730	1730	1830	0.945355191	1.073429754		2	12.5	0.970838228
2	63.897	63897	2130	1890	1890	2130	0.887323944	1.08912643		2	12.75	0.995532765
2	64.213	64213	805	987	987	805	1.226086957	1.145724132		2	13	1.018944101
2	64.397	64397	1060	1330	1330	1060	1.254716981	1.17418532		2	13.25	1.041350081
2	64.858	64858	816	999	999	816	1.224264706	1.274554023		2	13.5	1.063424508
2	65.268	65268	804	1200	1200	804	1.492537313	1.376842691		2	13.75	1.068089666
2	65.445	65445	1210	1700	1700	1210	1.404958678	1.401473847		2	14	1.045449571
2	65.731	65731	828	1320	1320	828	1.594202899	1.414294173		2	14.25	1.010175628
2	66.116	66116	575	758	758	575	1.31826087	1.405537986		2	14.5	0.966273987
2	66.542	66542	1800	2090	2090	1800	1.161111111	1.380841545		2	14.75	0.916072056
2	66.717	66717	786	1220	1220	786	1.55216285	1.362088671		2	15	0.897406252
2	66.916	66916	878	1260	1260	878	1.435079727	1.337551667		2	15.25	0.903299504
2	67.236	67236	1430	1740	1740	1430	1.216783217	1.308421833		2	15.5	0.920447465
2	67.534	67534	803	960	960	803	1.195516812	1.278211581		2	15.75	0.937256729
2	67.871	67871	760	956	956	760	1.257894737	1.241074183		2	16	0.965510964
2	68.061	68061	901	1090	1090	901	1.209766926	1.217326519		2	16.25	0.989363562
2	68.38	68380	812	1010	1010	812	1.243842365	1.17191606		2	16.5	0.998543234
2	68.62	68620	1690	1910	1910	1690	1.130177515	1.137601741		2	16.75	0.997432771
2	68.878	68878	862	990	990	862	1.148491879	1.094726934		2	17	0.991271149
2	69.123	69123	793	828	828	793	1.044136192	1.047624072		2	17.25	0.977743838
2	69.487	69487	1010	975	975	1010	0.965346535	0.989067295		2	17.5	0.961982636
2	69.728	69728	1320	1410	1410	1320	1.068181818	0.954269934		2	17.75	0.951342782
2	69.95	69950	1340	1070	1070	1340	0.798507463	0.926129023		2	18	0.937829577
2	70.229	70229	1400	1170	1170	1400	0.835714286	0.910887918		2	18.25	0.94011957
2	70.562	70562	1710	1410	1410	1710	0.824561404	0.906661573		2	18.5	0.956255674
2	70.891	70891	723	769	769	723	1.06362379	0.905806587		2	18.75	0.983767677
2	71.135	71135	1640	1320	1320	1640	0.804878049	0.90657497		2	19	1.013131571
2	71.553	71553	909	939	939	909	1.0330033	0.916976682		2	19.25	1.031999947
2	71.835	71835	614	717	717	614	1.167752443	0.931057643		2	19.5	1.042891651
2	72.007	72007	1580	1190	1190	1580	0.753164557	0.941787786		2	19.75	1.050207222
2	72.239	72239	1740	1270	1270	1740	0.729885057	0.952682915		2	20	1.058951223
2	72.467	72467	835	896	896	835	1.073053892	0.957199021		2	20.25	1.070845309
2	72.654	72654	1800	1250	1250	1800	0.694444444	0.960651306		2	20.5	1.074413065
2	72.84	72840	676	805	805	676	1.190828402	0.967232881		2	20.75	1.069102898
2	73.164	73164	1020	1080	1080	1020	1.058823529	0.982389336		2	21	1.057484851
2	73.336	73336	627	737	737	627	1.175438596	0.988461877		2	21.25	1.031504564
2	73.599	73599	1290	1020	1020	1290	0.790697674	0.993263764		2	21.5	0.985243564
2	73.899	73899	936	918	918	936	0.980769231	0.995344189		2	21.75	0.945501278
2	74.085	74085	1050	1020	1020	1050	0.971428571	0.995771876		2	22	0.917688153
2	74.357	74357	827	808	808	827	0.977025393	0.995206827		2	22.25	0.897727341
2	74.551	74551	736	808	808	736	1.097826087	0.995134532		2	22.5	0.877470049
2	74.931	74931	1150	1160	1160	1150	1.008695652	1.002886648		2	22.75	0.853152166
2	75.148	75148	1110	1000	1000	1110	0.900900901	1.019890222		2	23	0.829434116
2	75.615	75615	866	795	795	866	0.918013857	1.064658033		2	23.25	0.808961319
2	75.843	75843	727	846	846	727	1.163686382	1.0732343		2	23.5	0.803337303
2	76.024	76024	546	705	705	546	1.291208791	1.078783867		2	23.75	0.824030317
2	76.197	76197	719	796	796	719	1.107093185	1.083502203		2	24	0.853915699
2	76.363	76363	699	768	768	699	1.098712446	1.090032818		2	24.25	0.88774059
2	76.645	76645	1180	1080	1080	1180	0.915254237	1.100144875		2	24.5	0.935313079
2	76.812	76812	898	988	988	898	1.100222717	1.098152579		2	24.75	0.978694972
2	77.203	77203	602	742	742	602	1.23255814	1.079427976		2	25	1.010577682
2	77.392	77392	1150	1060	1060	1150	0.92173913	1.072679357		2	25.25	1.037815904
2	77.644	77644	1130	1200	1200	1130	1.061946903	1.058708704		2	25.5	1.062685411
2	77.819	77819	587	684	684	587	1.165247019	1.051263019		2	25.75	1.084618062
2	78.296	78296	723	786	786	723	1.087136929	1.062049622		2	26	1.102955079
2	78.611	78611	853	744	744	853	0.872215709	1.074044275		2	26.25	1.106014455
2	78.816	78816	874	909	909	874	1.040045767	1.078273963		2	26.5	1.082988107
2	78.999	78999	779	894	894	779	1.14762516	1.07822667		2	26.75	1.051786645
2	79.426	79426	831	921	921	831	1.108303249	1.071171941		2	27	1.01666795
2	79.821	79821	594	717	717	594	1.207070707	1.066102379		2	27.25	0.988739228
2	80.021	80021	1170	1250	1250	1170	1.068376068	1.06627061		2	27.5	0.970407634
2	80.382	80382	653	836	836	653	1.280245023	1.067808936		2	27.75	0.9531274
2	80.586	80586	1250	1050	1050	1250	0.84	1.068892411		2	28	0.945461404
2	80.774	80774	1050	1000	1000	1050	0.952380952	1.069107068		2	28.25	0.946187394
2	81.179	81179	1180	1120	1120	1180	0.949152542	1.066469093		2	28.5	0.955165087
2	81.507	81507	949	887	887	949	0.934668072	1.067838342		2	28.75	0.972071583
2	81.731	81731	559	762	762	559	1.363148479	1.070840219		2	29	0.996042752
2	82.122	82122	676	849	849	676	1.25591716	1.071032743		2	29.25	1.028727789
2	82.65	82650	1230	1100	1100	1230	0.894308943	1.065339624		2	29.5	1.064348514
2	82.955	82955	701	756	756	701	1.078459344	1.058196196		2	29.75	1.078296275
2	83.276	83276	1020	944	944	1020	0.925490196	1.036426344		2	30	1.077795392
2	83.518	83518	814	889	889	814	1.092137592	1.013781844		2	30.25	1.07729451
2	83.847	83847	604	725	725	604	1.200331126	0.989866604		2	30.5	1.076793628
2	84.034	84034	1530	1180	1180	1530	0.77124183	0.983704241		2	30.75	1.076292745
2	84.73	84730	899	856	856	899	0.952169077	0.973041903		2	31	1.075791863
2	85.054	85054	1430	1180	1180	1430	0.825174825	0.961723329		2	31.25	1.075290981
2	85.366	85366	661	749	749	661	1.133131619	0.949489615		2	31.5	1.074790098
2	85.685	85685	906	970	970	906	1.070640177	0.941822177		2	31.75	1.074289216
2	85.924	85924	1280	1070	1070	1280	0.8359375	0.94186081		2	32	1.073788334
2	86.197	86197	811	787	787	811	0.970406905	0.945221073		2	32.25	1.073287451
2	86.504	86504	1420	1080	1080	1420	0.76056338	0.948016838		2	32.5	1.072786569
2	86.88	86880	1270	1150	1150	1270	0.905511811	0.948439628		2	32.75	1.072285687
2	87.154	87154	805	919	919	805	1.141614907	0.948095053		2	33	1.071784804
2	87.344	87344	1280	1150	1150	1280	0.8984375	0.947094084		2	33.25	1.071283922
2	87.553	87553	694	799	799	694	1.15129683	0.947217514		2	33.5	1.07078304
2	87.727	87727	1390	1020	1020	1390	0.73381295	0.947458789		2	33.75	1.070282157
2	87.962	87962	853	829	829	853	0.971864009	0.946171994		2	34	1.069781275
2	88.418	88418	723	711	711	723	0.98340249	0.943443614		2	34.25	1.069280393
2	89.37	89370	1250	1080	1080	1250	0.864	0.946704852		2	34.5	1.06877951
2	89.678	89678	1350	965	965	1350	0.714814815	0.95983861		2	34.75	1.068278628
2	89.889	89889	675	766	766	675	1.134814815	0.968629939		2	35	1.067777746
2	90.119	90119	845	905	905	845	1.071005917	0.969553687		2	35.25	1.067276864
2	90.494	90494	746	846	846	746	1.134048257	0.965707667		2	35.5	1.066775981
2	90.724	90724	1480	1230	1230	1480	0.831081081	0.970976518		2	35.75	1.038606087
2	90.936	90936	900	948	948	900	1.053333333	0.983392987		2	36	1.003027192
2	91.181	91181	723	758	758	723	1.048409405	0.99944726		2	36.25	0.96903377
2	91.389	91389	977	920	920	977	0.941658137	1.011888952		2	36.5	0.941299
2	91.577	91577	1380	1150	1150	1380	0.833333333	1.023167618		2	36.75	0.918948148
2	91.795	91795	1100	1110	1110	1100	1.009090909	1.037424609		2	37	0.901465465
2	91.985	91985	793	769	769	793	0.969735183	1.057241117		2	37.25	0.889571723
2	92.305	92305	581	772	772	581	1.328743546	1.101158256		2	37.5	0.885000013
2	92.513	92513	809	871	871	809	1.076637824	1.119003593		2	37.75	0.885219558
2	92.891	92891	551	809	809	551	1.468239564	1.128223517		2	38	0.887353614
2	93.134	93134	879	891	891	879	1.013651877	1.129700056		2	38.25	0.890135967
2	93.328	93328	966	1020	1020	966	1.055900621	1.129910458		2	38.5	0.89431241
2	93.746	93746	1140	1160	1160	1140	1.01754386	1.09770544		2	38.75	0.902893144
2	94.062	94062	1130	1020	1020	1130	0.902654867	1.075514134		2	39	0.92602515
2	94.295	94295	754	890	890	754	1.180371353	1.082562628		2	39.25	0.959804727
2	94.636	94636	690	776	776	690	1.124637681	1.10698911		2	39.5	0.990293284
2	94.854	94854	751	868	868	751	1.155792277	1.117681324		2	39.75	1.018423
2	95.252	95252	713	793	793	713	1.112201964	1.131312796		2	40	1.045210471
2	95.681	95681	712	797	797	712	1.119382022	1.142204691		2	40.25	1.058238089
2	95.891	95891	553	755	755	553	1.365280289	1.141424692		2	40.5	1.057631611
2	96.055	96055	688	737	737	688	1.07122093	1.138796945		2	40.75	1.05117047
2	96.289	96289	668	744	744	668	1.113772455	1.132557418		2	41	1.033991708
2	96.459	96459	911	889	889	911	0.975850714	1.129079098		2	41.25	1.010864095
2	96.67	96670	761	733	733	761	0.963206307	1.122647162		2	41.5	0.983604844
2	96.927	96927	590	755	755	590	1.279661017	1.108169352		2	41.75	0.954341381
2	97.185	97185	617	698	698	617	1.131280389	1.090518042		2	42	0.919212074
2	97.413	97413	681	805	805	681	1.182085169	1.068853728		2	42.25	0.880120366
2	97.635	97635	761	841	841	761	1.105124836	1.033812446		2	42.5	0.865310767
2	97.847	97847	1390	1010	1010	1390	0.726618705	0.991156888		2	42.75	0.879026168
2	98.101	98101	606	719	719	606	1.186468647	0.948086378		2	43	0.905290364
2	98.465	98465	1080	904	904	1080	0.837037037	0.897314805		2	43.25	0.933224942
2	98.705	98705	1110	929	929	1110	0.836936937	0.866476748		2	43.5	0.968769035
2	98.988	98988	1490	942	942	1490	0.632214765	0.84633152		2	43.75	1.005882814
2	99.276	99276	941	765	765	941	0.812964931	0.868092175		2	44	1.036377016
2	99.439	99439	1420	972	972	1420	0.684507042	0.877838391		2	44.25	1.050288118
2	99.718	99718	736	784	784	736	1.065217391	0.884941996		2	44.5	1.057621217
2	100.021	100021	594	711	711	594	1.196969697	0.902704943		2	44.75	1.054782465
2	100.358	100358	966	1020	1020	966	1.055900621	0.912732171		2	45	1.039822656
2	100.63	100630	1300	1130	1130	1300	0.869230769	0.897510007		2	45.25	1.014880066
2	100.91	100910	1480	1180	1180	1480	0.797297297	0.881575319		2	45.5	0.992958009
2	101.168	101168	1170	906	906	1170	0.774358974	0.869991561		2	45.75	0.969405288
2	101.624	101624	1810	1190	1190	1810	0.657458564	0.832422838		2	46	0.947589455
2	101.993	101993	1140	823	823	1140	0.721929825	0.824355493		2	46.25	0.928970888
2	102.178	102178	873	844	844	873	0.966781214	0.842802654		2	46.5	0.910974848
2	102.522	102522	823	885	885	823	1.075334143	0.894237164		2	46.75	0.89191816
2	102.691	102691	904	839	839	904	0.928097345	0.918025084		2	47	0.876335827
2	102.926	102926	1170	1010	1010	1170	0.863247863	0.962771748		2	47.25	0.868667846
2	103.259	103259	1120	1120	1120	1120	1	1.017508257		2	47.5	0.862849822
2	103.49	103490	935	912	912	935	0.97540107	1.045229889		2	47.75	0.860438994
2	103.723	103723	782	879	879	782	1.124040921	1.073151292		2	48	0.85918868
2	104.003	104003	1090	1020	1020	1090	0.935779817	1.09240207		2	48.25	0.865685931
2	104.289	104289	591	714	714	591	1.208121827	1.083501747		2	48.5	0.874241604
2	104.481	104481	624	767	767	624	1.229166667	1.069490869		2	48.75	0.878957353
2	104.701	104701	614	697	697	614	1.135179153	1.058364787		2	49	0.882418172
2	104.869	104869	917	954	954	917	1.040348964	1.043507105		2	49.25	0.88599286
2	105.101	105101	685	718	718	685	1.048175182	1.019904304		2	49.5	0.887647522
2	105.374	105374	1180	1010	1010	1180	0.855932203	1.011676871		2	49.75	0.88874795
2	105.615	105615	1470	1130	1130	1470	0.768707483	1.004693671		2	50	0.878358903
2	105.901	105901	896	863	863	896	0.963169643	1.003494486		2	50.25	0.86220587
2	106.133	106133	762	829	829	762	1.087926509	1.03065882		2	50.5	0.843317269
2	106.368	106368	640	786	786	640	1.228125	1.058748151		2	50.75	0.831117175
2	106.549	106549	878	980	980	878	1.116173121	1.067148224		2	51	0.836445293
2	106.844	106844	951	1000	1000	951	1.051524711	1.086711618		2	51.25	0.856605483
2	107.083	107083	603	679	679	603	1.126036484	1.089326269		2	51.5	0.88344919
2	107.249	107249	596	674	674	596	1.130872483	1.064725373		2	51.75	0.916506231
2	107.452	107452	825	843	843	825	1.021818182	1.031535742		2	52	0.968532233
2	107.756	107756	918	938	938	918	1.021786492	0.996673443		2	52.25	1.024040754
2	108.056	108056	1680	1210	1210	1680	0.720238095	0.952696078		2	52.5	1.07370921
2	108.262	108262	810	829	829	810	1.02345679	0.940360939		2	52.75	1.122037343
2	108.535	108535	1270	1010	1010	1270	0.795275591	0.958302227		2	53	1.160871547
2	108.748	108748	1150	1100	1100	1150	0.956521739	0.984778829		2	53.25	1.191565608
2	109.092	109092	766	779	779	766	1.016971279	1.016431229		2	53.5	1.209682567
2	109.265	109265	674	789	789	674	1.170623145	1.025986001		2	53.75	1.218780109
2	109.702	109702	677	776	776	677	1.146233383	1.065584308		2	54	1.233517451
2	110.075	110075	630	727	727	630	1.153968254	1.076564851		2	54.25	1.256346582
2	110.487	110487	955	1020	1020	955	1.068062827	1.019753261		2	54.5	1.276938723
2	110.693	110693	1140	1200	1200	1140	1.052631579	0.994272625		2	54.75	1.292676915
2	110.856	110856	772	729	729	772	0.944300518	0.975472196		2	55	1.301959952
2	111.049	111049	1130	940	940	1130	0.831858407	0.94327591		2	55.25	1.308620922
2	111.237	111237	1420	1150	1150	1420	0.809859155	0.919419131		2	55.5	1.317876684
2	111.759	111759	1000	948	948	1000	0.948	0.886319351		2	55.75	1.324761394
2	112.062	112062	1210	969	969	1210	0.800826446	0.876417394		2	56	1.331594967
2	112.559	112559	1330	1090	1090	1330	0.819548872	0.885349809		2	56.25	1.344912957
2	112.753	112753	551	696	696	551	1.263157895	0.906200749		2	56.5	1.360756466
2	113.114	113114	1740	1240	1240	1740	0.712643678	0.968083385		2	56.75	1.382924827
2	113.361	113361	1390	1180	1180	1390	0.848920863	0.996574401		2	57	1.419973262
2	113.532	113532	742	766	766	742	1.032345013	1.003318149		2	57.25	1.473229826
2	113.731	113731	873	771	771	873	0.883161512	1.009778854		2	57.5	1.532045446
2	113.932	113932	578	693	693	578	1.198961938	1.016005955		2	57.75	1.599820458
2	114.196	114196	567	709	709	567	1.250440917	1.020631628		2	58	1.669299504
2	114.466	114466	639	808	808	639	1.264475743	1.026629702		2	58.25	1.74365982
2	114.729	114729	1060	884	884	1060	0.833962264	1.036281383		2	58.5	1.81521665
2	114.957	114957	1430	1050	1050	1430	0.734265734	1.043730922		2	58.75	1.883274806
2	115.149	115149	865	797	797	865	0.921387283	1.046415521		2	59	1.908580593
2	115.509	115509	678	817	817	678	1.205014749	1.045255615		2	59.25	1.919194321
2	115.886	115886	734	848	848	734	1.155313351	1.039556832		2	59.5	1.891227314
2	116.177	116177	752	788	788	752	1.04787234	1.030938848		2	59.75	1.838706809
2	116.443	116443	754	836	836	754	1.108753316	1.019434015		2	60	1.776006174
2	116.755	116755	1340	1110	1110	1340	0.828358209	1.003192294		2	60.25	1.694443321
2	117.098	117098	1140	1030	1030	1140	0.903508772	0.963941703		2	60.5	1.60400413
2	117.333	117333	840	1020	1020	840	1.214285714	0.92767856		2	60.75	1.498339259
2	117.605	117605	2260	1530	1530	2260	0.67699115	0.897805785		2	61	1.411846997
2	117.908	117908	1170	983	983	1170	0.84017094	0.877439119		2	61.25	1.359404517
2	118.113	118113	1270	1110	1110	1270	0.874015748	0.868510102		2	61.5	1.308038172
2	118.407	118407	1270	1230	1230	1270	0.968503937	0.866280878		2	61.75	1.266858121
2	118.689	118689	1640	1390	1390	1640	0.847560976	0.871498728		2	62	1.226405689
2	118.998	118998	1490	1190	1190	1490	0.798657718	0.886402021		2	62.25	1.192328356
2	119.372	119372	649	761	761	649	1.17257319	0.941665482		2	62.5	1.155948422
2	119.608	119608	1350	1040	1040	1350	0.77037037	0.975281981		2	62.75	1.120623833
2	119.869	119869	1510	1110	1110	1510	0.735099338	1.006560655		2	63	1.094202813
2	120.115	120115	731	832	832	731	1.138166895	1.041586591		2	63.25	1.077874799
2	120.413	120413	541	700	700	541	1.293900185	1.069272667		2	63.5	1.067752812
2	120.665	120665	716	845	845	716	1.180167598	1.074679353		2	63.75	1.064018244
2	121.029	121029	779	808	808	779	1.037227214	1.068142103		2	64	1.098822727
2	121.319	121319	1200	1050	1050	1200	0.875	1.051857247		2	64.25	1.145656819
2	121.537	121537	656	748	748	656	1.140243902	1.021009275		2	64.5	1.193868232
2	121.703	121703	1060	1050	1050	1060	0.990566038	0.986354901		2	64.75	1.25197186
2	121.976	121976	767	822	822	767	1.071707953	0.937906364		2	65	1.314890568
2	122.168	122168	1500	1120	1120	1500	0.746666667	0.905018801		2	65.25	1.381471448
2	122.395	122395	1680	1440	1440	1680	0.857142857	0.867210771		2	65.5	1.415190761
2	122.793	122793	1410	1080	1080	1410	0.765957447	0.834245574		2	65.75	1.425783253
2	122.961	122961	844	829	829	844	0.982227488	0.824848947		2	66	1.419713651
2	123.28	123280	2330	1560	1560	2330	0.669527897	0.819982602		2	66.25	1.408604666
2	123.668	123668	1310	1150	1150	1310	0.877862595	0.862476889		2	66.5	1.393133229
2	123.878	123878	1150	911	911	1150	0.792173913	0.886548358		2	66.75	1.366171845
2	124.056	124056	1150	990	990	1150	0.860869565	0.901690824		2	67	1.336159612
2	124.332	124332	765	821	821	765	1.073202614	0.929678899		2	67.25	1.311711279
2	124.573	124573	960	922	922	960	0.960416667	0.94772998		2	67.5	1.284656502
2	124.769	124769	702	747	747	702	1.064102564	0.953180973		2	67.75	1.255567256
2	125.021	125021	1090	1040	1040	1090	0.95412844	0.958308277		2	68	1.224121401
2	125.484	125484	1130	1080	1080	1130	0.955752212	0.956595381		2	68.25	1.187261994
2	125.689	125689	1200	1080	1080	1200	0.9	0.955515321		2	68.5	1.149191931
2	125.855	125855	1150	969	969	1150	0.842608696	0.960990703		2	68.75	1.107815029
2	126.037	126037	1230	1150	1150	1230	0.93495935	0.977545738		2	69	1.060069686
2	126.203	126203	697	766	766	697	1.098995696	0.99724371		2	69.25	1.013016552
2	126.419	126419	1140	1010	1010	1140	0.885964912	1.015785629		2	69.5	0.97031324
2	126.818	126818	1090	1160	1160	1090	1.064220183	1.031463496		2	69.75	0.932193992
2	127.195	127195	732	882	882	732	1.204918033	1.045538081		2	70	0.902214939
2	127.451	127451	569	811	811	569	1.425307557	1.056181607		2	70.25	0.888576355
2	127.84	127840	909	816	816	909	0.897689769	1.07011684		2	70.5	0.885189266
2	128.004	128004	1490	1100	1100	1490	0.738255034	1.074239796		2	70.75	0.88382773
2	128.239	128239	763	756	756	763	0.990825688	1.078911628		2	71	0.883802996
2	128.764	128764	861	876	876	861	1.017421603	1.081707015		2	71.25	0.887311687
2	129.021	129021	507	746	746	507	1.471400394	1.077146306		2	71.5	0.893952701
2	129.212	129212	684	814	814	684	1.19005848	1.077545794		2	71.75	0.905861224
2	129.442	129442	762	794	794	762	1.041994751	1.078601523		2	72	0.921380159
2	129.739	129739	902	951	951	902	1.054323725	1.055850917		2	72.25	0.93370941
2	130.007	130007	924	862	862	924	0.932900433	1.026061337		2	72.5	0.938948089
2	130.215	130215	1400	1230	1230	1400	0.878571429	1.010694739		2	72.75	0.945609259
2	130.461	130461	993	894	894	993	0.900302115	0.98768093		2	73	0.956998686
2	130.641	130641	805	910	910	805	1.130434783	0.973340846		2	73.25	0.968429482
2	130.981	130981	1260	1030	1030	1260	0.817460317	0.984475981		2	73.5	0.974867121
2	131.178	131178	726	772	772	726	1.063360882	0.997360404		2	73.75	0.977914501
2	131.397	131397	763	787	787	763	1.031454784	1.001898771		2	74	0.979265433
2	131.765	131765	713	761	761	713	1.067321178	0.994116034		2	74.25	0.979108169
2	132.041	132041	703	726	726	703	1.032716927	0.987678736		2	74.5	0.978814
2	132.524	132524	576	696	696	576	1.208333333	0.969661415		2	74.75	0.983127379
2	132.851	132851	1170	1010	1010	1170	0.863247863	0.94400701		2	75	0.992840647
2	133.103	133103	1560	1060	1060	1560	0.679487179	0.917671235		2	75.25	1.015658233
2	133.66	133660	1470	1200	1200	1470	0.816326531	0.873381524		2	75.5	1.041241432
2	134.102	134102	719	727	727	719	1.011126565	0.874205021		2	75.75	1.058430499
2	134.31	134310	1030	906	906	1030	0.87961165	0.876042441		2	76	1.06730344
2	134.547	134547	1820	1230	1230	1820	0.675824176	0.883114685		2	76.25	1.075351569
2	134.78	134780	864	908	908	864	1.050925926	0.897193322		2	76.5	1.08534133
2	134.997	134997	904	844	844	904	0.933628319	0.906326804		2	76.75	1.089554542
2	135.345	135345	1060	914	914	1060	0.862264151	0.904689519		2	77	1.079154164
2	135.522	135522	855	890	890	855	1.040935673	0.900763627		2	77.25	1.066985044
2	135.776	135776	853	772	772	853	0.905041032	0.896774558		2	77.5	1.055180883
2	135.982	135982	1530	1050	1050	1530	0.68627451	0.891344727		2	77.75	1.041844467
2	136.448	136448	914	881	881	914	0.963894967	0.868884539		2	78	1.043079881
2	136.638	136638	1170	1020	1020	1170	0.871794872	0.866979397		2	78.25	1.049114811
2	136.871	136871	713	776	776	713	1.088359046	0.873530927		2	78.5	1.058517502
2	137.118	137118	1620	1180	1180	1620	0.728395062	0.885221058		2	78.75	1.066090976
2	137.323	137323	1640	1160	1160	1640	0.707317073	0.905756176		2	79	1.067476519
2	137.498	137498	1080	990	990	1080	0.916666667	0.929416313		2	79.25	1.063067334
2	137.673	137673	1130	1030	1030	1130	0.911504425	0.946071416		2	79.5	1.058949424
2	137.85	137850	639	754	754	639	1.179968701	0.957735598		2	79.75	1.055524277
2	138.272	138272	1170	963	963	1170	0.823076923	0.989306154		2	80	1.054712265
2	138.476	138476	737	828	828	737	1.123473541	0.995922201		2	80.25	1.055772821
2	138.674	138674	740	786	786	740	1.062162162	0.991966266		2	80.5	1.057042293
2	138.986	138986	663	737	737	663	1.111613876	0.971472585		2	80.75	1.057729773
2	139.522	139522	1500	1190	1190	1500	0.793333333	0.931893153		2	81	1.056187614
2	139.787	139787	1210	1000	1000	1210	0.826446281	0.908484005		2	81.25	1.055259398
2	140.162	140162	1270	1030	1030	1270	0.811023622	0.875579466		2	81.5	1.056373473
2	140.362	140362	782	833	833	782	1.065217391	0.87568904		2	81.75	1.059619143
2	140.624	140624	1050	824	824	1050	0.784761905	0.884769537		2	82	1.059750548
2	140.84	140840	942	875	875	942	0.928874735	0.891978914		2	82.25	1.058341371
2	141.128	141128	2210	1630	1630	2210	0.737556561	0.906140053		2	82.5	1.055463825
2	141.334	141334	710	815	815	710	1.147887324	0.916996562		2	82.75	1.05123711
2	141.509	141509	1420	1130	1130	1420	0.795774648	0.9230534		2	83	1.042853892
2	141.734	141734	1140	1170	1170	1140	1.026315789	0.930541929		2	83.25	1.024754819
2	142.168	142168	1150	1010	1010	1150	0.87826087	0.945431289		2	83.5	1.000497608
2	142.39	142390	1150	1120	1120	1150	0.973913043	0.955351154		2	83.75	0.98069713
2	142.562	142562	1360	1270	1270	1360	0.933823529	0.962532077		2	84	0.967787986
2	142.776	142776	1090	924	924	1090	0.847706422	0.969277655		2	84.25	0.96305959
2	143.009	143009	757	855	855	757	1.129458388	0.976070069		2	84.5	0.958971231
2	143.179	143179	834	832	832	834	0.997601918	0.980799931		2	84.75	0.954464106
2	143.355	143355	874	859	859	874	0.982837529	0.987304649		2	85	0.945141172
2	143.517	143517	869	834	834	869	0.95972382	0.994366096		2	85.25	0.934923418
2	143.721	143721	859	928	928	859	1.08032596	1.000626558		2	85.5	0.926629797
2	144.042	144042	1490	1180	1180	1490	0.791946309	1.003181701		2	85.75	0.921894254
2	144.366	144366	600	726	726	600	1.21	1.003317799		2	86	0.922922875
2	144.651	144651	802	727	727	802	0.906483791	1.004704567		2	86.25	0.926026576
2	144.838	144838	777	838	838	777	1.078507079	1.010564054		2	86.5	0.928456922
2	145.036	145036	1280	1020	1020	1280	0.796875	1.015085347		2	86.75	0.92879109
2	145.251	145251	923	966	966	923	1.046587216	1.011528213		2	87	0.92878604
2	145.427	145427	1010	1020	1020	1010	1.00990099	1.006964872		2	87.25	0.928039414
2	145.704	145704	515	714	714	515	1.386407767	1.000169656		2	87.5	0.92760912
2	145.926	145926	1100	954	954	1100	0.867272727	0.990590197		2	87.75	0.927765652
2	146.205	146205	1300	1100	1100	1300	0.846153846	0.978787574		2	88	0.926283735
2	146.419	146419	1320	1190	1190	1320	0.901515152	0.977191863		2	88.25	0.924686952
2	146.725	146725	743	729	729	743	0.98115747	0.97657336		2	88.5	0.923913779
2	147.024	147024	1060	1040	1040	1060	0.981132075	0.976795167		2	88.75	0.924828
2	147.475	147475	905	937	937	905	1.035359116	0.988268542		2	89	0.925742222
2	147.725	147725	1380	1170	1170	1380	0.847826087	0.992974415		2	89.25	0.926656443
2	148.052	148052	564	734	734	564	1.30141844	0.987205638		2	89.5	0.933012895
2	148.235	148235	1240	1070	1070	1240	0.862903226	0.983683355		2	89.75	0.944317853
2	148.413	148413	678	739	739	678	1.089970501	0.984577918		2	90	0.950976089
2	148.798	148798	1510	1280	1280	1510	0.847682119	0.995077676		2	90.25	0.950052061
2	149.054	149054	1150	1140	1140	1150	0.991304348	1.002583008		2	90.5	0.947527405
2	149.372	149372	1060	810	810	1060	0.764150943	1.010732757		2	90.75	0.954630706
2	149.702	149702	591	703	703	591	1.189509306	1.023409374		2	91	0.970736499
2	149.927	149927	854	861	861	854	1.008196721	1.035217775		2	91.25	0.987803391
2	150.388	150388	561	733	733	561	1.306595365	1.05287373		2	91.5	1.003787648
2	150.754	150754	976	981	981	976	1.005122951	1.060013775		2	91.75	1.020796567
2	151.067	151067	1090	1020	1020	1090	0.935779817	1.062568421		2	92	1.047289744
2	151.586	151586	1020	1030	1030	1020	1.009803922	1.048022701		2	92.25	1.083915781
2	151.921	151921	782	892	892	782	1.140664962	1.030929818		2	92.5	1.109832705
2	152.23	152230	1150	1000	1000	1150	0.869565217	1.013679234		2	92.75	1.117194236
2	152.465	152465	819	781	781	819	0.953601954	0.999367442		2	93	1.12157256
2	152.692	152692	680	728	728	680	1.070588235	0.98534352		2	93.25	1.122576038
2	152.855	152855	666	739	739	666	1.10960961	0.971492531		2	93.5	1.108520084
2	153.203	153203	1190	1120	1120	1190	0.941176471	0.926623779		2	93.75	1.087987783
2	153.579	153579	1170	1130	1130	1170	0.965811966	0.895904849		2	94	1.0692464
2	153.778	153778	856	784	784	856	0.91588785	0.889951059		2	94.25	1.070669591
2	153.948	153948	1780	1310	1310	1780	0.735955056	0.888250853		2	94.5	1.087798445
2	154.116	154116	1530	1210	1210	1530	0.790849673	0.897192677		2	94.75	1.104166646
2	154.427	154427	1380	1240	1240	1380	0.898550725	0.930969744		2	95	1.1149498
2	154.852	154852	1020	942	942	1020	0.923529412	0.981419846		2	95.25	1.124090208
2	155.236	155236	1120	1090	1090	1120	0.973214286	1.028888853		2	95.5	1.130884792
2	155.572	155572	479	706	706	479	1.473903967	1.078087227		2	95.75	1.135516791
2	155.982	155982	623	779	779	623	1.250401284	1.12008741		2	96	1.13309336
2	156.167	156167	991	930	930	991	0.938446014	1.129850512		2	96.25	1.126602069
2	156.544	156544	746	767	767	746	1.028150134	1.142212119		2	96.5	1.120444706
2	156.755	156755	846	937	937	846	1.107565012	1.139536077		2	96.75	1.110101918
2	157.036	157036	891	1030	1030	891	1.156004489	1.12046833		2	97	1.094126362
2	157.205	157205	1420	1190	1190	1420	0.838028169	1.105793742		2	97.25	1.074022039
2	157.53	157530	621	804	804	621	1.29468599	1.070387725		2	97.5	1.042829324
2	157.81	157810	560	733	733	560	1.308928571	1.032746065		2	97.75	0.995381822
2	158.005	158005	697	755	755	697	1.083213773	1.007715848		2	98	0.946852455
2	158.36	158360	1340	1080	1080	1340	0.805970149	0.938988348		2	98.25	0.906384432
2	158.575	158575	1450	1100	1100	1450	0.75862069	0.885204383		2	98.5	0.869570884
2	159.07	159070	979	811	811	979	0.828396323	0.798394635		2	98.75	0.838032656
2	159.276	159276	1380	1010	1010	1380	0.731884058	0.792557712		2	99	0.820915128
2	159.602	159602	1270	956	956	1270	0.752755906	0.799909733		2	99.25	0.84107953
2	159.863	159863	1680	1250	1250	1680	0.744047619	0.811923436		2	99.5	0.855238611
2	160.274	160274	1170	977	977	1170	0.835042735	0.897273713		2	99.75	0.863166301
2	160.523	160523	1370	1130	1130	1370	0.824817518	0.945390382		2	100	0.878811397
2	160.903	160903	640	806	806	640	1.259375	0.972022306		2	100.25	0.887399235
2	161.103	161103	1060	1180	1180	1060	1.113207547	0.982754511		2	100.5	0.882346363
2	161.475	161475	674	794	794	674	1.178041543	0.9998125		2	100.75	0.867289932
2	161.67	161670	1530	1230	1230	1530	0.803921569	1.000353398		2	101	0.853256235
2	161.971	161971	782	776	776	782	0.992327366	0.986586893		2	101.25	0.837992452
2	162.134	162134	1550	1120	1120	1550	0.722580645	0.983180894		2	101.5	0.816005378
2	162.551	162551	1190	1110	1110	1190	0.932773109	0.993299501		2	101.75	0.802159157
2	162.803	162803	817	881	881	817	1.078335373	1.001230939		2	102	0.79723305
2	162.982	162982	809	947	947	809	1.170580964	1.004278589		2	102.25	0.827672161
2	163.193	163193	760	777	777	760	1.022368421	1.028546426		2	102.5	0.867574838
2	163.374	163374	1340	1130	1130	1340	0.843283582	1.045799977		2	102.75	0.908472286
2	163.735	163735	653	761	761	653	1.165390505	1.012719308		2	103	0.957231256
2	164.048	164048	900	902	902	900	1.002222222	0.962026477		2	103.25	1.001098337
2	164.306	164306	747	789	789	747	1.0562249	0.926568971		2	103.5	1.033549482
2	164.601	164601	924	845	845	924	0.914502165	0.873692231		2	103.75	1.064057833
2	164.774	164774	926	798	798	926	0.861771058	0.847779364		2	104	1.082406145
2	165.018	165018	2480	1490	1490	2480	0.600806452	0.819500518		2	104.25	1.074420872
2	165.328	165328	1200	842	842	1200	0.701666667	0.781707717		2	104.5	1.057142987
2	165.51	165510	1360	959	959	1360	0.705147059	0.773130998		2	104.75	1.041665714
2	165.711	165711	954	812	812	954	0.85115304	0.782286691		2	105	1.016204213
2	166.002	166002	2310	1450	1450	2310	0.627705628	0.805910376		2	105.25	1.000441808
2	166.248	166248	644	828	828	644	1.285714286	0.834680656		2	105.5	0.992555187
2	166.634	166634	1800	1130	1130	1800	0.627777778	0.913879509		2	105.75	0.988393791
2	167.156	167156	823	859	859	823	1.043742406	1.000200165		2	106	1.000091979
2	167.512	167512	841	1040	1040	841	1.236623068	1.025292122		2	106.25	1.031644525
2	167.737	167737	646	860	860	646	1.33126935	1.040063789		2	106.5	1.053240429
2	167.948	167948	1180	951	951	1180	0.805932203	1.050928008		2	106.75	1.069897288
2	168.238	168238	772	753	753	772	0.975388601	1.058352172		2	107	1.078373619
2	169.508	169508	1230	1080	1080	1230	0.87804878	1.03367968		2	107.25	1.052907057
2	169.991	169991	880	893	893	880	1.014772727	1.029899007		2	107.5	1.011775717
2	170.377	170377	960	1010	1010	960	1.052083333	1.044623722		2	107.75	0.981171005
2	170.713	170713	652	818	818	652	1.254601227	1.059820528		2	108	0.942254055
2	171.142	171142	582	706	706	582	1.213058419	1.072048804		2	108.25	0.921090224
2	171.528	171528	1120	958	958	1120	0.855357143	1.080593241		2	108.5	0.937019995
2	171.73	171730	847	806	806	847	0.951593861	1.082590983		2	108.75	0.967935497
2	171.931	171931	641	725	725	641	1.131045242	1.077123502		2	109	0.992491296
2	172.372	172372	741	861	861	741	1.16194332	1.054429455		2	109.25	1.010843137
2	172.661	172661	819	821	821	819	1.002442002	1.052796978		2	109.5	1.034459043
2	172.963	172963	685	806	806	685	1.176642336	1.055293773		2	109.75	1.055506916
2	173.225	173225	579	715	715	579	1.234887737	1.058341771		2	110	1.063363266
2	173.47	173470	1700	1350	1350	1700	0.794117647	1.061161676		2	110.25	1.039960304
2	173.688	173688	1470	1280	1280	1470	0.870748299	1.062407024		2	110.5	1.003357549
2	173.915	173915	611	714	714	611	1.168576105	1.059111918		2	110.75	0.970855509
2	174.193	174193	900	937	937	900	1.041111111	1.051918162		2	111	0.932160795
2	174.529	174529	621	818	818	621	1.317230274	1.051378206		2	111.25	0.897087936
2	174.776	174776	1120	980	980	1120	0.875	1.06411969		2	111.5	0.880165594
2	175.08	175080	702	805	805	702	1.146723647	1.086853728		2	111.75	0.863243252
2	175.254	175254	583	797	797	583	1.367066895	1.097033355		2	112	0.854226655
2	175.423	175423	1350	1040	1040	1350	0.77037037	1.104435547		2	112.25	0.855670675
2	175.595	175595	1210	1030	1030	1210	0.851239669	1.11151185		2	112.5	0.860467108
2	175.87	175870	635	750	750	635	1.181102362	1.120189492		2	112.75	0.883513141
2	176.087	176087	545	779	779	545	1.429357798	1.130001203		2	113	0.929055882
2	176.336	176336	855	963	963	855	1.126315789	1.139638818		2	113.25	0.966662927
2	176.53	176530	678	824	824	678	1.215339233	1.13930939		2	113.5	0.986182516
2	176.735	176735	792	848	848	792	1.070707071	1.136994882		2	113.75	0.995054814
2	176.967	176967	824	894	894	824	1.084951456	1.134595476		2	114	1.002345731
2	177.234	177234	752	829	829	752	1.102393617	1.126619889		2	114.25	1.007292318
2	177.435	177435	703	801	801	703	1.13940256	1.119628744		2	114.5	1.013746611
2	177.831	177831	729	776	776	729	1.064471879	1.101877006		2	114.75	1.023450224
2	178.254	178254	1110	1080	1080	1110	0.972972973	1.07271396		2	115	1.031311935
2	178.558	178558	881	1040	1040	881	1.180476731	1.054750414		2	115.25	1.03318853
2	178.901	178901	578	702	702	578	1.214532872	1.040847496		2	115.5	1.032328674
2	179.391	179391	1020	982	982	1020	0.962745098	1.026372826		2	115.75	1.028408847
2	179.784	179784	1340	1190	1190	1340	0.888059701	1.015775893		2	116	1.022610308
2	180.045	180045	1430	1120	1120	1430	0.783216783	1.007805354		2	116.25	1.013644195
2	180.512	180512	632	731	731	632	1.15664557	0.991201344		2	116.5	1.001565777
2	180.682	180682	661	697	697	661	1.054462935	0.983308167		2	116.75	0.987673184
2	181.046	181046	612	720	720	612	1.176470588	0.964485088		2	117	0.957466897
2	181.313	181313	719	833	833	719	1.158553547	0.957254071		2	117.25	0.920457096
2	181.673	181673	1670	1280	1280	1670	0.766467066	0.95044893		2	117.5	0.887205866
2	181.856	181856	1780	1160	1160	1780	0.651685393	0.946832765		2	117.75	0.864491499
2	182.066	182066	843	774	774	843	0.918149466	0.946356212		2	118	0.848876812
2	182.764	182764	834	846	846	834	1.014388489	1.015417062		2	118.25	0.842513862
2	183.065	183065	689	760	760	689	1.103047896	1.039155489		2	118.5	0.843080002
2	183.293	183293	962	909	909	962	0.944906445	1.040964936		2	118.75	0.849953756
2	183.716	183716	663	787	787	663	1.187028658	1.033521111		2	119	0.86303777
2	183.878	183878	570	730	730	570	1.280701754	1.033416946		2	119.25	0.902471908
2	184.058	184058	713	769	769	713	1.078541374	1.021151492		2	119.5	0.94117906
2	184.248	184248	1380	1390	1390	1380	1.007246377	1.007345507		2	119.75	0.975767326
2	184.436	184436	1010	857	857	1010	0.848514851	1.007621959		2	120	1.010901983
2	184.668	184668	1210	1130	1130	1210	0.933884298	1.007113408		2	120.25	1.04176995
2	184.992	184992	2320	1420	1420	2320	0.612068966	1.011926914		2	120.5	1.059928382
2	185.179	185179	720	765	765	720	1.0625	1.022414827		2	120.75	1.062077821
2	185.573	185573	657	770	770	657	1.171993912	1.052807256		2	121	1.057284908
2	185.846	185846	754	878	878	754	1.164456233	1.083658378		2	121.25	1.043481121
2	186.13	186130	618	870	870	618	1.40776699	1.130943038		2	121.5	1.012003917
2	186.542	186542	848	907	907	848	1.069575472	1.177841469		2	121.75	0.960517569
2	186.893	186893	1370	1430	1430	1370	1.04379562	1.175975419		2	122	0.913314514
2	187.079	187079	613	765	765	613	1.247960848	1.168709236		2	122.25	0.868016276
2	187.46	187460	664	750	750	664	1.129518072	1.156140322		2	122.5	0.832951891
2	187.759	187759	716	775	775	716	1.082402235	1.14756722		2	122.75	0.810847505
2	188.241	188241	1200	1200	1200	1200	1	1.120870489		2	123	0.796379597
2	188.678	188678	703	880	880	703	1.251778094	1.097277761		2	123.25	0.792308438
2	189.103	189103	634	791	791	634	1.247634069	1.074960804		2	123.5	0.817540869
2	189.36	189360	1090	1030	1030	1090	0.944954128	1.062167774		2	123.75	0.847216082
2	189.879	189879	889	911	911	889	1.024746907	1.032076475		2	124	0.873957555
2	190.292	190292	1320	1140	1140	1320	0.863636364	1.005621978		2	124.25	0.90004361
2	190.553	190553	1290	1190	1190	1290	0.92248062	0.993618638		2	124.5	0.922352788
2	190.79	190790	822	892	892	822	1.085158151	0.99192669		2	124.75	0.933444418
2	191.066	191066	1100	1160	1160	1100	1.054545455	0.991841866		2	125	0.939025753
2	191.357	191357	575	677	677	575	1.177391304	0.994675247		2	125.25	0.938577487
2	191.655	191655	1310	1070	1070	1310	0.816793893	1.004120861		2	125.5	0.937563373
2	191.845	191845	1090	906	906	1090	0.831192661	1.00381543		2	125.75	0.938648242
2	192.104	192104	838	918	918	838	1.095465394	0.976117372		2	126	0.956425017
2	192.272	192272	1410	1470	1470	1410	1.042553191	0.960831629		2	126.25	0.985352147
2	192.671	192671	917	956	956	917	1.042529989	0.936206005		2	126.5	1.004236198
2	193.103	193103	1070	944	944	1070	0.882242991	0.908149261		2	126.75	1.014722442
2	193.426	193426	1270	1050	1050	1270	0.826771654	0.91466125		2	127	1.024827931
2	193.67	193670	1540	1230	1230	1540	0.798701299	0.946802489		2	127.25	1.035040285
2	193.902	193902	1500	1160	1160	1500	0.773333333	0.989871114		2	127.5	1.045834975
2	194.137	194137	821	983	983	821	1.197320341	1.030557765		2	127.75	1.055395253
2	194.396	194396	1790	1870	1870	1790	1.044692737	1.088113789		2	128	1.06313084
2	194.574	194574	632	816	816	632	1.291139241	1.13762861		2	128.25	1.068287868
2	194.838	194838	565	715	715	565	1.265486726	1.194323087		2	128.5	1.06970885
2	195.116	195116	552	725	725	552	1.313405797	1.231404898		2	128.75	1.071129831
2	195.352	195352	686	915	915	686	1.333819242	1.25524145		2	129	1.06673869
2	195.581	195581	1010	1040	1040	1010	1.02970297	1.259959145		2	129.25	1.066953521
2	195.743	195743	1300	1660	1660	1300	1.276923077	1.2548821		2	129.5	1.063151558
2	196.026	196026	949	1280	1280	949	1.348788198	1.247092801		2	129.75	1.042302918
2	196.189	196189	1530	1790	1790	1530	1.169934641	1.237820296		2	130	1.012638525
2	196.448	196448	824	862	862	824	1.046116505	1.216863701		2	130.25	0.991908833
2	196.766	196766	613	859	859	613	1.401305057	1.208984285		2	130.5	0.967520303
2	197.205	197205	1220	1360	1360	1220	1.114754098	1.194894909		2	130.75	0.959339797
2	197.514	197514	645	758	758	645	1.175193798	1.186628552		2	131	0.968742295
2	198.064	198064	1270	1540	1540	1270	1.212598425	1.160459021		2	131.25	0.982762592
2	198.438	198438	851	1010	1010	851	1.186839013	1.153782368		2	131.5	0.983689157
2	198.856	198856	887	1090	1090	887	1.22886133	1.19005918		2	131.75	0.978045113
2	199.186	199186	1760	1610	1610	1760	0.914772727	1.230066414		2	132	0.971855495
2	199.452	199452	589	681	681	589	1.156196944	1.247414815		2	132.25	0.962512159
2	199.761	199761	921	1270	1270	921	1.378935939	1.256370903		2	132.5	0.952556983
2	200.14	200140	610	942	942	610	1.544262295	1.26513621		2	132.75	0.932673993
2	200.322	200322	1200	1560	1560	1200	1.3	1.262923609		2	133	0.907592785
2	200.533	200533	635	822	822	635	1.294488189	1.253716199		2	133.25	0.883624434
2	200.829	200829	1010	1090	1090	1010	1.079207921	1.232482838		2	133.5	0.862404037
2	201.031	201031	841	1060	1060	841	1.260404281	1.213722408		2	133.75	0.84900198
2	201.315	201315	807	906	906	807	1.12267658	1.160013775		2	134	0.849499196
2	201.484	201484	961	889	889	961	0.925078044	1.126827159		2	134.25	0.851097698
2	201.863	201863	796	1010	1010	796	1.268844221	1.059551225		2	134.5	0.857715908
2	202.108	202108	1730	1620	1620	1730	0.936416185	1.012298496		2	134.75	0.87230691
2	202.477	202477	929	946	946	929	1.018299247	0.954255374		2	135	0.883976838
2	202.64	202640	791	882	882	791	1.115044248	0.930143306		2	135.25	0.882721239
2	202.986	202986	1720	1130	1130	1720	0.656976744	0.88168212		2	135.5	0.878574139
2	203.203	203203	1110	1020	1020	1110	0.918918919	0.869215274		2	135.75	0.87423082
2	203.385	203385	1300	1070	1070	1300	0.823076923	0.861890008		2	136	0.867072494
2	203.811	203811	2010	1490	1490	2010	0.741293532	0.863068617		2	136.25	0.854209759
2	204.064	204064	1920	1520	1520	1920	0.791666667	0.90165607		2	136.5	0.843465873
2	204.323	204323	888	918	918	888	1.033783784	0.947534069		2	136.75	0.845350534
2	204.642	204642	1600	1650	1650	1600	1.03125	0.990125328		2	137	0.855499923
2	205.002	205002	744	880	880	744	1.182795699	1.047408414		2	137.25	0.875576698
2	205.204	205204	1220	1230	1230	1220	1.008196721	1.068587008		2	137.5	0.908843031
2	205.5	205500	579	725	725	579	1.252158895	1.075803479		2	137.75	0.931835815
2	205.765	205765	707	795	795	707	1.12446959	1.070741917		2	138	0.950849711
2	205.992	205992	1590	1410	1410	1590	0.886792453	1.068726779		2	138.25	0.970815002
2	206.267	206267	1090	1150	1150	1090	1.055045872	1.067371568		2	138.5	0.979122673
2	206.516	206516	1270	1010	1010	1270	0.795275591	1.063496379		2	138.75	0.970082615
2	206.721	206721	905	1060	1060	905	1.171270718	1.062709182		2	139	0.952431134
2	206.928	206928	736	974	974	736	1.323369565	1.072829108		2	139.25	0.932724583
2	207.152	207152	906	914	914	906	1.008830022	1.08562773		2	139.5	0.913018031
2	207.339	207339	955	1010	1010	955	1.057591623	1.091048043		2	139.75	0.889783756
2	207.631	207631	988	1130	1130	988	1.143724696	1.09968131		2	140	0.86634346
2	207.807	207807	678	732	732	678	1.079646018	1.100161194		2	140.25	0.85122074
2	208.001	208001	860	924	924	860	1.074418605	1.090814112		2	140.5	0.85639192
2	208.208	208208	656	734	734	656	1.118902439	1.073994623		2	140.75	0.865468947
2	208.425	208425	1160	1110	1110	1160	0.956896552	1.061528371		2	141	0.877073906
2	208.633	208633	1040	1240	1240	1040	1.192307692	1.058042631		2	141.25	0.890656096
2	208.948	208948	698	711	711	698	1.018624642	1.054624018		2	141.5	0.901514943
2	209.121	209121	1490	1190	1190	1490	0.798657718	1.050718284		2	141.75	0.910427395
2	209.373	209373	1100	1300	1300	1100	1.181818182	1.043637587		2	142	0.919583108
2	209.749	209749	624	726	726	624	1.163461538	1.031046227		2	142.25	0.92964715
2	209.99	209990	764	775	775	764	1.014397906	1.016738679		2	142.5	0.941227572
2	210.191	210191	810	896	896	810	1.10617284	1.002471836		2	142.75	0.950316752
2	210.424	210424	1360	1020	1020	1360	0.75	0.988877509		2	143	0.958162416
2	210.841	210841	830	901	901	830	1.085542169	0.964299219		2	143.25	0.96629277
2	211.104	211104	897	836	836	897	0.931995541	0.948997958		2	143.5	0.977182379
2	211.323	211323	1140	1050	1050	1140	0.921052632	0.941777098		2	143.75	0.984902841
2	211.652	211652	1320	1110	1110	1320	0.840909091	0.943749465		2	144	0.987027142
2	211.938	211938	944	822	822	944	0.870762712	0.952747464		2	144.25	0.987477293
2	212.283	212283	681	824	824	681	1.209985316	0.964476255		2	144.5	0.988225341
2	212.807	212807	1800	1480	1480	1800	0.822222222	0.988318139		2	144.75	0.992321133
2	213.071	213071	892	925	925	892	1.036995516	1.000075675		2	145	0.999213569
2	213.331	213331	1450	1300	1300	1450	0.896551724	1.006830823		2	145.25	0.996311546
2	213.574	213574	621	785	785	621	1.264090177	1.011627354		2	145.5	0.989510874
2	213.902	213902	815	855	855	815	1.049079755	1.022100292		2	145.75	0.982049775
2	214.226	214226	1280	1120	1120	1280	0.875	1.054157916		2	146	0.970600922
2	214.484	214484	768	847	847	768	1.102864583	1.076705421		2	146.25	0.960985221
2	214.786	214786	1190	943	943	1190	0.792436975	1.087401105		2	146.5	0.95946523
2	215.013	215013	562	762	762	562	1.355871886	1.093423852		2	146.75	0.95899955
2	215.327	215327	839	795	795	839	0.947556615	1.094364312		2	147	0.959197525
2	215.548	215548	577	857	857	577	1.485268631	1.089314171		2	147.25	0.965353995
2	215.78	215780	786	873	873	786	1.110687023	1.082136605		2	147.5	0.971966651
2	216.034	216034	944	892	892	944	0.944915254	1.063108609		2	147.75	0.976016992
2	216.52	216520	735	765	765	735	1.040816327	1.002426095		2	148	0.971308933
2	216.716	216716	1090	813	813	1090	0.74587156	0.986031525		2	148.25	0.96665011
2	217.059	217059	1240	1030	1030	1240	0.830645161	0.979028364		2	148.5	0.970057395
2	217.235	217235	586	731	731	586	1.247440273	0.97995634		2	148.75	0.977335602
2	217.528	217528	820	850	850	820	1.036585366	0.978189397		2	149	0.985054912
2	217.898	217898	1550	1240	1240	1550	0.8	0.977457659		2	149.25	0.992107074
2	218.082	218082	1340	1380	1380	1340	1.029850746	0.97945814		2	149.5	1.000693603
2	218.421	218421	748	840	840	748	1.122994652	0.975679691		2	149.75	1.011666119
2	218.655	218655	951	1060	1060	951	1.114616193	0.955186937		2	150	1.024566925
2	218.873	218873	2180	1620	1620	2180	0.743119266	0.936227819		2	150.25	1.034787991
2	219.076	219076	1010	952	952	1010	0.942574257	0.925491031		2	150.5	1.042762422
2	219.276	219276	1480	1160	1160	1480	0.783783784	0.912871346		2	150.75	1.04796868
2	219.688	219688	1240	1110	1110	1240	0.89516129	0.898566656		2	151	1.050195303
2	219.867	219867	888	849	849	888	0.956081081	0.899900074		2	151.25	1.045304044
2	220.126	220126	751	749	749	751	0.997336884	0.905939305		2	151.5	1.037824524
2	220.297	220297	1860	1260	1260	1860	0.677419355	0.9142565		2	151.75	1.026318921
2	220.575	220575	1300	1040	1040	1300	0.8	0.933426542		2	152	1.012296981
2	220.791	220791	1390	1180	1180	1390	0.848920863	0.953063392		2	152.25	0.997289853
2	220.971	220971	666	832	832	666	1.249249249	0.9686973		2	152.5	0.9810041
2	226.877	226877	5200	3900	3900	5200	0.75	0.882773027		2	152.75	0.963080628
2	227.244	227244	944	1070	1070	944	1.133474576	0.962360381		2	153	0.93359884
2	227.631	227631	1600	1330	1330	1600	0.83125	1.033406436		2	153.25	0.901559786
2	227.997	227997	751	962	962	751	1.280958722	1.087741269		2	153.5	0.879756392
2	228.403	228403	601	721	721	601	1.199667221	1.1300813		2	153.75	0.867405139
2	228.652	228652	611	750	750	611	1.227495908	1.148763777		2	154	0.86765043
2	228.885	228885	637	738	738	637	1.15855573	1.164358931		2	154.25	0.889777019
2	229.089	229089	624	774	774	624	1.240384615	1.16958254		2	154.5	0.919548548
2	229.29	229290	518	686	686	518	1.324324324	1.165402562		2	154.75	0.951228097
2	229.554	229554	1030	1040	1040	1030	1.009708738	1.163305313		2	155	0.983683544
2	229.922	229922	754	872	872	754	1.156498674	1.159333207		2	155.25	1.017014574
2	230.265	230265	837	928	928	837	1.108721625	1.159753969		2	155.5	1.056091225
2	230.671	230671	845	933	933	845	1.104142012	1.191402855		2	155.75	1.086810246
2	230.859	230859	1040	1020	1020	1040	0.980769231	1.211178582		2	156	1.113194325
2	231.111	231111	683	924	924	683	1.352855051	1.237818292		2	156.25	1.12550756
2	231.37	231370	705	1030	1030	705	1.460992908	1.27333025		2	156.5	1.134258192
2	231.575	231575	883	1340	1340	883	1.517553794	1.303651325		2	156.75	1.133009336
2	231.872	231872	1260	1540	1540	1260	1.222222222	1.353380152		2	157	1.11519464
2	232.222	232222	904	1220	1220	904	1.349557522	1.421904816		2	157.25	1.09168861
2	232.54	232540	818	1010	1010	818	1.234718826	1.465494669		2	157.5	1.062614959
2	232.997	232997	777	1240	1240	777	1.595881596	1.476245414		2	157.75	1.027554325
2	233.19	233190	555	864	864	555	1.556756757	1.479381913		2	158	0.992909323
2	233.4	233400	1310	2030	2030	1310	1.549618321	1.486775765		2	158.25	0.941591148
2	233.621	233621	747	1170	1170	747	1.56626506	1.493403622		2	158.5	0.881472004
2	233.982	233982	936	1560	1560	936	1.666666667	1.498171364		2	158.75	0.828682066
2	234.251	234251	719	907	907	719	1.26147427	1.486732123		2	159	0.781879555
2	234.578	234578	1190	1520	1520	1190	1.277310924	1.457919653		2	159.25	0.763330387
2	234.839	234839	703	921	921	703	1.310099573	1.43984454		2	159.5	0.767936625
2	235.274	235274	1120	2090	2090	1120	1.866071429	1.427527269		2	159.75	0.77766438
2	235.962	235962	1100	1310	1310	1100	1.190909091	1.417658099		2	160	0.813587111
2	236.238	236238	805	1090	1090	805	1.354037267	1.411130414		2	160.25	0.869007425
2	236.407	236407	1640	2120	2120	1640	1.292682927	1.401977656		2	160.5	0.920947585
2	236.909	236909	1080	1730	1730	1080	1.601851852	1.363858567		2	160.75	0.942674933
2	237.133	237133	1100	1630	1630	1100	1.481818182	1.356747404		2	161	0.959677965
2	237.483	237483	739	840	840	739	1.136671177	1.350257595		2	161.25	0.972773719
2	237.687	237687	787	1150	1150	787	1.461245235	1.348120581		2	161.5	0.983861446
2	237.853	237853	599	763	763	599	1.273789649	1.345279935		2	161.75	0.980458998
2	238.067	238067	991	1240	1240	991	1.251261352	1.33929575		2	162	0.969022274
2	238.364	238364	1200	1580	1580	1200	1.316666667	1.332586615		2	162.25	0.969038014
2	238.656	238656	991	1380	1380	991	1.392532795	1.330331752		2	162.5	0.975513771
2	238.977	238977	733	1030	1030	733	1.405184175	1.331866047		2	162.75	0.983520886
2	239.195	239195	839	1090	1090	839	1.299165673	1.336924587		2	163	0.99076492
2	239.435	239435	773	1080	1080	773	1.397153946	1.350867968		2	163.25	1.020260911
2	239.745	239745	761	1100	1100	761	1.445466491	1.371729098		2	163.5	1.020553352
2	240.01	240010	735	912	912	735	1.240816327	1.394349118		2	163.75	0.994972034
2	240.186	240186	815	966	966	815	1.185276074	1.411483077		2	164	0.951749713
2	240.366	240366	956	1500	1500	956	1.569037657	1.41937026		2	164.25	0.913815975
2	240.694	240694	641	945	945	641	1.47425897	1.418871705		2	164.5	0.868480122
2	241.005	241005	717	980	980	717	1.366806137	1.412085415		2	164.75	0.825330286
2	241.231	241231	751	1250	1250	751	1.664447403	1.398052017		2	165	0.793532225
2	241.776	241776	679	896	896	679	1.319587629	1.301192901		2	165.25	0.761112626
2	242.024	242024	1600	1790	1790	1600	1.11875	1.247292125		2	165.5	0.742309099
2	242.297	242297	966	1210	1210	966	1.252587992	1.20379049		2	165.75	0.754959455
2	242.468	242468	957	1140	1140	957	1.191222571	1.180243794		2	166	0.776624547
2	242.653	242653	2830	2430	2430	2830	0.858657244	1.156622286		2	166.25	0.807948052
2	243.019	243019	1020	1360	1360	1020	1.333333333	1.143392453		2	166.5	0.862704775
2	243.273	243273	1060	1230	1230	1060	1.160377358	1.147536356		2	166.75	0.912531461
2	243.505	243505	851	981	981	851	1.152761457	1.153487706		2	167	0.956663104
2	243.687	243687	1270	1560	1560	1270	1.228346457	1.171075886		2	167.25	0.991273836
2	244.022	244022	791	878	878	791	1.109987358	1.211964846		2	167.5	1.010083905
2	244.371	244371	773	892	892	773	1.153945666	1.228342132		2	167.75	1.027470008
2	244.567	244567	1080	1340	1340	1080	1.240740741	1.234239589		2	168	1.03977405
2	244.756	244756	1230	1380	1380	1230	1.12195122	1.226137913		2	168.25	1.046029367
2	244.941	244941	626	816	816	626	1.303514377	1.196501281		2	168.5	1.040844768
2	245.148	245148	658	955	955	658	1.451367781	1.159197558		2	168.75	1.035660169
2	245.366	245366	568	722	722	568	1.271126761	1.113926592		2	169	1.03047557
2	245.603	245603	1020	997	997	1020	0.97745098	1.044853599		2	169.25	1.025290972
2	245.909	245909	1930	1460	1460	1930	0.756476684	0.975804786		2	169.5	1.020106373
2	246.279	246279	2000	1440	1440	2000	0.72	0.926858708		2	169.75	1.017918363
2	246.501	246501	1170	1040	1040	1170	0.888888889	0.903975714		2	170	1.016271111
2	246.805	246805	1320	1300	1300	1320	0.984848485	0.899260259		2	170.25	1.026451526
2	247.149	247149	751	776	776	751	1.033288948	0.958572359		2	170.5	1.037561775
2	247.363	247363	738	759	759	738	1.028455285	1.016035286		2	170.75	1.048971527
2	247.651	247651	1140	1160	1160	1140	1.01754386	1.081836378		2	171	1.056578534
2	247.857	247857	973	1200	1200	973	1.233299075	1.121038921		2	171.25	1.063451344
2	248.08	248080	1260	1360	1360	1260	1.079365079	1.165336013		2	171.5	1.06935882
2	248.271	248271	949	1260	1260	949	1.327713383	1.19753199		2	171.75	1.071572291
2	248.588	248588	1280	1540	1540	1280	1.203125	1.248355247		2	172	1.0625261
2	248.801	248801	1290	1630	1630	1290	1.263565891	1.285274332		2	172.25	1.048792664
2	249.139	249139	1170	1450	1450	1170	1.239316239	1.363427114		2	172.5	1.041318911
2	249.422	249422	861	1290	1290	861	1.49825784	1.423948364		2	172.75	1.04113356
2	249.698	249698	575	814	814	575	1.415652174	1.466511781		2	173	1.043472897
2	250.008	250008	662	1040	1040	662	1.570996979	1.510530536		2	173.25	1.046574292
2	250.443	250443	948	1620	1620	948	1.708860759	1.564118606		2	173.5	1.049460304
2	250.694	250694	911	1530	1530	911	1.679473106	1.600178423		2	173.75	1.049646033
2	250.978	250978	555	872	872	555	1.571171171	1.63342705		2	174	1.044741266
2	251.162	251162	846	1120	1120	846	1.323877069	1.642666582		2	174.25	1.039312172
2	251.4	251400	868	1240	1240	868	1.428571429	1.649754848		2	174.5	1.038883303
2	251.584	251584	708	1390	1390	708	1.963276836	1.646961293		2	174.75	1.05100329
2	251.824	251824	866	1440	1440	866	1.662817552	1.626388971		2	175	1.070317057
2	252.059	252059	536	855	855	536	1.595149254	1.59672017		2	175.25	1.087320389
2	252.221	252221	1110	2000	2000	1110	1.801801802	1.579045754		2	175.5	1.098853697
2	252.49	252490	920	1540	1540	920	1.673913043	1.551561575		2	175.75	1.108247075
2	252.799	252799	1020	1300	1300	1020	1.274509804	1.514490073		2	176	1.118563978
2	253.356	253356	864	1030	1030	864	1.19212963	1.449571685		2	176.25	1.129497996
2	253.821	253821	1220	1540	1540	1220	1.262295082	1.388139907		2	176.5	1.132754036
2	254.131	254131	710	1080	1080	710	1.521126761	1.346203711		2	176.75	1.130063325
2	254.36	254360	694	921	921	694	1.327089337	1.318440441		2	177	1.126615296
2	254.781	254781	1100	1610	1610	1100	1.463636364	1.269757619		2	177.25	1.118559605
2	255.111	255111	920	1270	1270	920	1.380434783	1.24529488		2	177.5	1.108580201
2	255.98	255980	2540	1680	1680	2540	0.661417323	1.208343671		2	177.75	1.096616885
2	256.183	256183	589	714	714	589	1.212224109	1.207200435		2	178	1.080302928
2	256.833	256833	745	1080	1080	745	1.44966443	1.242897589		2	178.25	1.061903751
2	257.029	257029	741	1000	1000	741	1.349527665	1.258285122		2	178.5	1.046091947
2	257.254	257254	2350	2600	2600	2350	1.106382979	1.273273238		2	178.75	1.034125705
2	257.478	257478	626	881	881	626	1.407348243	1.288328862		2	179	1.024470212
2	257.659	257659	615	924	924	615	1.502439024	1.301687722		2	179.25	1.016586723
2	257.844	257844	534	794	794	534	1.486891386	1.315622967		2	179.5	1.009002962
2	258.073	258073	1060	1280	1280	1060	1.20754717	1.335055128		2	179.75	1.001806923
2	258.454	258454	1960	2190	2190	1960	1.117346939	1.370324614		2	180	0.993786736
2	258.779	258779	384	648	648	384	1.6875	1.398438981		2	180.25	0.984539102
2	259.035	259035	454	634	634	454	1.396475771	1.418032282		2	180.5	0.975050506
2	259.504	259504	500	689	689	500	1.378	1.452391981		2	180.75	0.962415387
2	265.418	265418	2420	1800	1800	2420	0.743801653	1.186264223		2	181	0.948614877
2	265.722	265722	465	637	637	465	1.369892473	1.192243244		2	181.25	0.940177863
2	265.916	265916	434	655	655	434	1.50921659	1.200125179		2	181.5	0.934583028
2	266.209	266209	1610	1930	1930	1610	1.198757764	1.210727618		2	181.75	0.929467801
2	266.48	266480	1390	1740	1740	1390	1.251798561	1.214358745		2	182	0.926882981
2	266.914	266914	1740	2160	2160	1740	1.24137931	1.204447123		2	182.25	0.946157008
2	267.221	267221	916	1260	1260	916	1.375545852	1.188392422		2	182.5	0.972561776
2	267.412	267412	582	744	744	582	1.278350515	1.177155649		2	182.75	0.998966545
2	267.706	267706	1220	1160	1160	1220	0.950819672	1.146419673		2	183	1.02031363
2	267.952	267952	1470	1720	1720	1470	1.170068027	1.110790702		2	183.25	1.027353151
2	268.215	268215	1890	1750	1750	1890	0.925925926	1.078954426		2	183.5	1.023828851
2	268.503	268503	1880	1590	1590	1880	0.845744681	1.046358283		2	183.75	1.019747857
2	268.746	268746	699	842	842	699	1.204577969	1.015997419		2	184	1.010785643
2	269.042	269042	968	1050	1050	968	1.084710744	0.991242037		2	184.25	0.991832006
2	269.474	269474	610	711	711	610	1.16557377	0.996057803		2	184.5	0.991974219
2	269.871	269871	1910	1220	1220	1910	0.638743455	1.011591264		2	184.75	0.99288156
2	270.146	270146	787	840	840	787	1.067344346	1.019780964		2	185	0.99719846
2	270.785	270785	778	981	981	778	1.26092545	1.051078382		2	185.25	1.013761756
2	270.949	270949	1450	1330	1330	1450	0.917241379	1.058025354		2	185.5	1.034347903
2	271.413	271413	757	910	910	757	1.202113606	1.088973132		2	185.75	1.061711494
2	271.727	271727	739	768	768	739	1.039242219	1.111389722		2	186	1.100663341
2	271.9	271900	837	932	932	837	1.113500597	1.118374634		2	186.25	1.138350318
2	272.073	272073	822	918	918	822	1.116788321	1.119409251		2	186.5	1.168728862
2	272.264	272264	688	762	762	688	1.10755814	1.115784141		2	186.75	1.172652013
2	272.593	272593	638	708	708	638	1.109717868	1.10785802		2	187	1.16737832
2	272.789	272789	972	1040	1040	972	1.069958848	1.100256968		2	187.25	1.158061927
2	272.979	272979	590	699	699	590	1.184745763	1.093026894		2	187.5	1.149442277
2	273.368	273368	869	914	914	869	1.051783659	1.081126524		2	187.75	1.141790318
2	273.651	273651	650	809	809	650	1.244615385	1.072058851		2	188	1.127265534
2	273.828	273828	1550	1240	1240	1550	0.8	1.070860423		2	188.25	1.112497534
2	274.112	274112	641	807	807	641	1.258970359	1.080130251		2	188.5	1.098089571
2	274.291	274291	1030	1080	1080	1030	1.048543689	1.08516887		2	188.75	1.083795163
2	274.486	274486	1590	1340	1340	1590	0.842767296	1.091017861		2	189	1.069781492
2	274.786	274786	806	1020	1020	806	1.265508685	1.107631449		2	189.25	1.056196557
2	275.141	275141	594	689	689	594	1.15993266	1.117551341		2	189.5	1.041686386
2	275.54	275540	586	759	759	586	1.295221843	1.100731579		2	189.75	1.02621321
2	275.828	275828	1370	1200	1200	1370	0.875912409	1.085743498		2	190	1.009955334
2	276.008	276008	687	776	776	687	1.129548763	1.075255192		2	190.25	0.992860877
2	276.183	276183	993	980	980	993	0.986908359	1.0612064		2	190.5	0.979777479
2	276.446	276446	635	758	758	635	1.193700787	1.042136025		2	190.75	0.975674192
2	276.651	276651	1100	999	999	1100	0.908181818	1.02851365		2	191	0.97530046
2	276.95	276950	1070	1020	1020	1070	0.953271028	1.003736366		2	191.25	0.977191282
2	277.386	277386	1120	1000	1000	1120	0.892857143	0.976962333		2	191.5	0.983141984
2	277.64	277640	587	712	712	587	1.212947189	0.972379369		2	191.75	0.98822355
2	277.976	277976	1020	1020	1020	1020	1	0.972429573		2	192	0.970365668
2	278.181	278181	1020	1010	1010	1020	0.990196078	0.974852651		2	192.25	0.944312344
2	278.441	278441	1520	1200	1200	1520	0.789473684	0.980782119		2	192.5	0.927153973
2	278.652	278652	1000	857	857	1000	0.857	0.988035537		2	192.75	0.910410755
2	278.986	278986	608	719	719	608	1.182565789	1.015660735		2	193	0.893078328
2	279.361	279361	708	773	773	708	1.09180791	1.055730348		2	193.25	0.889101061
2	279.534	279534	909	916	916	909	1.00770077	1.065802496		2	193.5	0.903294561
2	280.101	280101	1270	1200	1200	1270	0.94488189	1.072490373		2	193.75	0.943053132
2	280.294	280294	562	740	740	562	1.316725979	1.073053534		2	194	0.99128744
2	280.466	280466	568	656	656	568	1.154929577	1.071249165		2	194.25	1.043414041
2	280.795	280795	780	871	871	780	1.116666667	1.059067998		2	194.5	1.108931245
2	281.102	281102	2050	1390	1390	2050	0.67804878	1.048114629		2	194.75	1.171252812
2	281.306	281306	842	881	881	842	1.04631829	1.042986564		2	195	1.214493816
2	281.511	281511	1020	998	998	1020	0.978431373	1.037458049		2	195.25	1.245458963
2	281.729	281729	1080	1160	1160	1080	1.074074074	1.032376544		2	195.5	1.259711334
2	281.916	281916	689	877	877	689	1.272859216	1.028776184		2	195.75	1.255867276
2	282.161	282161	711	766	766	711	1.077355837	1.025216338		2	196	1.248521836
2	282.367	282367	844	765	765	844	0.906398104	1.023339903		2	196.25	1.232590697
2	282.634	282634	778	822	822	778	1.05655527	1.022008214		2	196.5	1.214113074
2	282.887	282887	896	871	871	896	0.972098214	1.021110381		2	196.75	1.207500465
2	283.084	283084	768	816	816	768	1.0625	1.021157889		2	197	1.199060312
2	283.281	283281	1350	1140	1140	1350	0.844444444	1.022094392		2	197.25	1.190751828
2	283.704	283704	615	729	729	615	1.185365854	1.021833622		2	197.5	1.183612431
2	283.912	283912	1210	1100	1100	1210	0.909090909	1.023476711		2	197.75	1.171225608
2	284.165	284165	1370	1320	1320	1370	0.96350365	1.025304929		2	198	1.158527497
2	284.368	284368	546	705	705	546	1.291208791	1.021179281		2	198.25	1.151732191
2	284.577	284577	1450	1180	1180	1450	0.813793103	1.015479627		2	198.5	1.153893433
2	284.827	284827	638	792	792	638	1.24137931	1.007379212		2	198.75	1.177054508
2	285.117	285117	1480	1230	1230	1480	0.831081081	0.998271505		2	199	1.205510814
2	285.351	285351	1280	1150	1150	1280	0.8984375	0.986513696		2	199.25	1.234038106
2	285.631	285631	1650	1150	1150	1650	0.696969697	0.960466134		2	199.5	1.249586796
2	285.804	285804	727	903	903	727	1.242090784	0.940521636		2	199.75	1.257321893
2	286.132	286132	661	694	694	661	1.049924357	0.904681516		2	200	1.263562776
2	286.398	286398	1260	1140	1140	1260	0.904761905	0.874471776		2	200.25	1.265591612
2	286.734	286734	1390	1070	1070	1390	0.769784173	0.838636648		2	200.5	1.25636557
2	286.952	286952	1590	1140	1140	1590	0.716981132	0.819191465		2	200.75	1.238211354
2	287.35	287350	1630	1250	1250	1630	0.766871166	0.779427867		2	201	1.215208581
2	287.695	287695	1680	1100	1100	1680	0.654761905	0.76460687		2	201.25	1.167923632
2	287.928	287928	847	811	811	847	0.957497048	0.775361578		2	201.5	1.116343095
2	288.218	288218	1330	940	940	1330	0.706766917	0.802264842		2	201.75	1.068970586
2	288.429	288429	1620	1090	1090	1620	0.672839506	0.820547794		2	202	1.019351839
2	288.604	288604	775	775	775	775	1	0.838885457		2	202.25	0.973272186
2	288.992	288992	1410	1270	1270	1410	0.90070922	0.902606107		2	202.5	0.931523458
2	289.336	289336	991	967	967	991	0.975782038	0.946663633		2	202.75	0.892969288
2	289.55	289550	874	784	784	874	0.897025172	0.961902068		2	203	0.856825227
2	290.053	290053	538	683	683	538	1.269516729	0.990774925		2	203.25	0.842356162
2	290.314	290314	1190	1060	1060	1190	0.890756303	0.989442854		2	203.5	0.836895489
2	290.669	290669	1020	886	886	1020	0.868627451	0.969662279		2	203.75	0.837633846
2	291.255	291255	824	991	991	824	1.202669903	0.950602111		2	204	0.86858583
2	291.449	291449	1320	975	975	1320	0.738636364	0.959812327		2	204.25	0.914176821
2	291.757	291757	1150	982	982	1150	0.853913043	0.978394533		2	204.5	0.953207647
2	292.231	292231	1420	1380	1380	1420	0.971830986	1.031307898		2	204.75	0.991791234
2	292.448	292448	1230	1160	1160	1230	0.943089431	1.060406874		2	205	1.034256102
2	292.69	292690	599	782	782	599	1.305509182	1.08178954		2	205.25	1.058401037
2	292.904	292904	588	733	733	588	1.246598639	1.102058978		2	205.5	1.064907411
2	293.08	293080	1120	1020	1020	1120	0.910714286	1.116551968		2	205.75	1.05981006
2	293.342	293342	542	647	647	542	1.193726937	1.11528262		2	206	1.057310984
2	293.773	293773	688	827	827	688	1.202034884	1.091607218		2	206.25	1.055995819
2	294.013	294013	954	1090	1090	954	1.142557652	1.082579887		2	206.5	1.052035458
2	294.387	294387	887	987	987	887	1.112739572	1.077780696		2	206.75	1.052442774
2	294.57	294570	1100	1010	1010	1100	0.918181818	1.075613283		2	207	1.066123792
2	295.042	295042	1070	821	821	1070	0.76728972	1.069052694		2	207.25	1.078427068
2	295.49	295490	664	782	782	664	1.177710843	1.066273514		2	207.5	1.086262315
2	295.682	295682	726	786	786	726	1.082644628	1.065758123		2	207.75	1.090743244
2	295.921	295921	573	737	737	573	1.286212914	1.063096604		2	208	1.080982619
2	296.135	296135	735	811	811	735	1.103401361	1.061445818		2	208.25	1.06040079
2	296.317	296317	813	1030	1030	813	1.266912669	1.059071907		2	208.5	1.048327094
2	296.524	296524	1110	967	967	1110	0.871171171	1.046823432		2	208.75	1.04459232
2	296.798	296798	1520	1140	1140	1520	0.75	1.018747255		2	209	1.041045226
2	297.081	297081	1220	957	957	1220	0.78442623	0.991522974		2	209.25	1.034259802
2	297.286	297286	756	852	852	756	1.126984127	0.973634541		2	209.5	1.026030497
2	297.475	297475	591	723	723	591	1.223350254	0.958082288		2	209.75	1.017065893
2	297.682	297682	1100	939	939	1100	0.853636364	0.943502774		2	210	1.00109833
2	297.987	297987	854	892	892	854	1.044496487	0.923130102		2	210.25	0.982951566
2	298.259	298259	1310	1120	1120	1310	0.854961832	0.915766468		2	210.5	0.967332531
2	298.419	298419	909	879	879	909	0.9669967	0.915644307		2	210.75	0.951602794
2	298.627	298627	1140	1010	1010	1140	0.885964912	0.919814201		2	211	0.936002229
2	298.825	298825	1160	963	963	1160	0.830172414	0.933521756		2	211.25	0.924404328
2	299.23	299230	804	783	783	804	0.973880597	0.96742551		2	211.5	0.922967659
2	299.46	299460	1460	1040	1040	1460	0.712328767	0.975217022		2	211.75	0.927231742
2	299.842	299842	721	813	813	721	1.127600555	0.963369499		2	212	0.935795776
2	300.076	300076	626	836	836	626	1.335463259	0.94781896		2	212.25	0.944868548
2	301.365	301365	1560	1220	1220	1560	0.782051282	0.858712557		2	212.5	0.956606015
2	301.71	301710	1410	1070	1070	1410	0.758865248	0.857309047		2	212.75	0.968748712
2	302.194	302194	1550	1170	1170	1550	0.75483871	0.864860174		2	213	0.980692869
2	302.448	302448	2200	1760	1760	2200	0.8	0.872095574		2	213.25	0.989032913
2	302.806	302806	937	905	905	937	0.965848453	0.918360834		2	213.5	0.994840457
2	303.236	303236	756	752	752	756	0.994708995	0.989493953		2	213.75	1.002398639
2	303.536	303536	838	869	869	838	1.03699284	1.008879827		2	214	1.01793043
2	303.783	303783	699	795	795	699	1.137339056	1.018758307		2	214.25	1.044039889
2	303.949	303949	726	805	805	726	1.108815427	1.025234535		2	214.5	1.066475135
2	304.146	304146	873	895	895	873	1.025200458	1.031096968		2	214.75	1.075926782
2	304.488	304488	1450	1160	1160	1450	0.8	1.033625837		2	215	1.083348877
2	304.728	304728	796	931	931	796	1.16959799	1.028712071		2	215.25	1.08447482
2	304.891	304891	998	1090	1090	998	1.092184369	1.021388046		2	215.5	1.080500903
2	305.156	305156	1290	1020	1020	1290	0.790697674	1.008412288		2	215.75	1.07265877
2	305.503	305503	892	804	804	892	0.901345291	0.98916084		2	216	1.054074668
2	305.86	305860	716	811	811	716	1.132681564	0.967068123		2	216.25	1.022565353
2	306.047	306047	1250	1260	1260	1250	1.008	0.953243198		2	216.5	0.989243192
2	306.245	306245	619	754	754	619	1.2180937	0.935109472		2	216.75	0.968335251
2	306.505	306505	1590	1030	1030	1590	0.647798742	0.916574338		2	217	0.962886389
2	307.153	307153	1540	1100	1100	1540	0.714285714	0.887050609		2	217.25	0.962494504
2	307.449	307449	1220	1110	1110	1220	0.909836066	0.880244666		2	217.5	0.960885116
2	307.73	307730	1310	1050	1050	1310	0.801526718	0.88348239		2	217.75	0.960236189
2	307.907	307907	846	828	828	846	0.978723404	0.900533546		2	218	0.96110755
2	308.117	308117	862	863	863	862	1.001160093	0.935773167		2	218.25	0.96006035
2	308.335	308335	868	796	796	868	0.917050691	0.964402731		2	218.5	0.950640308
2	308.565	308565	1030	959	959	1030	0.931067961	0.9805636		2	218.75	0.927330208
2	308.745	308745	947	964	964	947	1.017951426	0.989483747		2	219	0.908740614
2	308.907	308907	708	781	781	708	1.103107345	0.992112063		2	219.25	0.892729459
2	309.086	309086	1320	1260	1260	1320	0.954545455	0.99019325		2	219.5	0.882675934
2	309.345	309345	830	783	783	830	0.943373494	0.982172869		2	219.75	0.876201012
2	309.526	309526	784	799	799	784	1.019132653	0.969600829		2	220	0.880441946
2	309.842	309842	1320	1070	1070	1320	0.810606061	0.939133139		2	220.25	0.890016508
2	310.076	310076	1220	1060	1060	1220	0.868852459	0.91657217		2	220.5	0.907399897
2	310.248	310248	740	846	846	740	1.143243243	0.897154502		2	220.75	0.929904036
2	310.494	310494	1140	908	908	1140	0.796491228	0.874624053		2	221	0.95012171
2	310.728	310728	1250	1030	1030	1250	0.824	0.856130357		2	221.25	0.94623906
2	310.906	310906	1400	1180	1180	1400	0.842857143	0.844203113		2	221.5	0.942356409
2	311.1	311100	1590	1070	1070	1590	0.672955975	0.834443648		2	221.75	0.938473759
2	311.406	311406	875	862	862	875	0.985142857	0.821113033		2	222	0.934591109
2	311.738	311738	1290	1200	1200	1290	0.930232558	0.822731955		2	222.25	0.930708458
2	311.98	311980	2010	1240	1240	2010	0.616915423	0.844396063		2	222.5	0.926825808
2	312.379	312379	1130	1010	1010	1130	0.89380531	0.901538125		2	222.75	0.922943157
2	312.549	312549	1330	1130	1130	1330	0.84962406	0.922218463		2	223	0.919060507
2	312.858	312858	844	876	876	844	1.037914692	0.961002266		2	223.25	0.915177856
2	313.193	313193	896	983	983	896	1.097098214	1.010431117		2	223.5	0.911295206
2	313.499	313499	667	800	800	667	1.1994003	1.04895263		2	223.75	0.907412556
2	313.717	313717	1090	944	944	1090	0.866055046	1.074774365		2	224	0.903529905
2	314.069	314069	770	862	862	770	1.119480519	1.111454044		2	224.25	0.899647255
2	314.347	314347	894	941	941	894	1.052572707	1.121723351		2	224.5	0.895764604
2	314.535	314535	925	986	986	925	1.065945946	1.123653713		2	224.75	0.891881954
2	314.736	314736	753	944	944	753	1.253652058	1.123818818		2	225	0.887999303
2	314.91	314910	794	939	939	794	1.182619647	1.122350873		2	225.25	0.884116653
2	315.133	315133	630	765	765	630	1.214285714	1.117126243		2	225.5	0.880234003
2	315.434	315434	1310	1180	1180	1310	0.900763359	1.106777267		2	225.75	0.876351352
2	315.804	315804	646	813	813	646	1.258513932	1.07249944		2	226	0.872468702
2	316.112	316112	1040	912	912	1040	0.876923077	1.031215118		2	226.25	0.868586051
2	316.471	316471	724	801	801	724	1.106353591	1.001324928		2	226.5	0.864703401
2	316.731	316731	1110	1010	1010	1110	0.90990991	1.009611662		2	226.75	0.860820751
2	317.197	317197	925	971	971	925	1.04972973	1.037330872		2	227	0.887322397
2	317.419	317419	903	885	885	903	0.980066445	1.036253189		2	227.25	0.944983303
2	317.581	317581	1080	983	983	1080	0.910185185	1.035200566		2	227.5	0.993976398
2	317.764	317764	729	810	810	729	1.111111111	1.033005015		2	227.75	1.038507406
2	317.989	317989	647	806	806	647	1.245749614	1.023306673		2	228	1.077984916
2	318.181	318181	903	967	967	903	1.070874862	1.009914706		2	228.25	1.105816057
2	318.579	318579	1020	1020	1020	1020	1	0.992672375		2	228.5	1.130617851
2	318.764	318764	833	889	889	833	1.067226891	0.99399798		2	228.75	1.149794224
2	318.95	318950	1650	1210	1210	1650	0.733333333	0.996294474		2	229	1.162583348
2	319.244	319244	1350	1170	1170	1350	0.866666667	1.003590237		2	229.25	1.161441967
2	319.519	319519	1040	967	967	1040	0.929807692	1.014439298		2	229.5	1.15877312
2	319.755	319755	754	850	850	754	1.127320955	1.027992953		2	229.75	1.156056815
2	319.959	319959	793	974	974	793	1.228247163	1.058173978		2	230	1.154177122
2	320.126	320126	1160	1420	1420	1160	1.224137931	1.096951747		2	230.25	1.154504499
2	320.548	320548	716	763	763	716	1.065642458	1.169620912		2	230.5	1.174079515
2	320.843	320843	786	846	846	786	1.076335878	1.170207783		2	230.75	1.197180067
2	321.122	321122	894	898	898	894	1.004474273	1.156672319		2	231	1.225331263
2	321.301	321301	606	801	801	606	1.321782178	1.133245962		2	231.25	1.258202316
2	321.602	321602	766	1030	1030	766	1.34464752	1.064695377		2	231.5	1.296292049
2	322.076	322076	970	855	855	970	0.881443299	0.963950413		2	231.75	1.339413055
2	322.251	322251	1930	1530	1530	1930	0.792746114	0.933778275		2	232	1.387971032
2	322.473	322473	1880	1380	1380	1880	0.734042553	0.89768595		2	232.25	1.438466018
2	322.659	322659	1550	1460	1460	1550	0.941935484	0.885476024		2	232.5	1.475047741
2	322.952	322952	1340	1200	1200	1340	0.895522388	0.877046906		2	232.75	1.486174421
2	323.431	323431	1570	1280	1280	1570	0.815286624	0.881525931		2	233	1.492429228
2	323.719	323719	1360	1160	1160	1360	0.852941176	0.908977143		2	233.25	1.497980495
2	323.927	323927	1290	1340	1340	1290	1.03875969	0.939584973		2	233.5	1.506819731
2	324.181	324181	1120	1080	1080	1120	0.964285714	0.962810995		2	233.75	1.512512185
2	324.354	324354	1480	1420	1420	1480	0.959459459	0.964159352		2	234	1.51496591
2	324.587	324587	678	784	784	678	1.156342183	0.959615369		2	234.25	1.503617089
2	324.926	324926	1980	1550	1550	1980	0.782828283	0.952650967		2	234.5	1.480151097
2	325.162	325162	1460	1350	1350	1460	0.924657534	0.936902		2	234.75	1.460098985
2	325.41	325410	632	732	732	632	1.158227848	0.921616111		2	235	1.448652929
2	325.631	325631	1710	1290	1290	1710	0.754385965	0.921777582		2	235.25	1.441096248
2	325.981	325981	1300	1220	1220	1300	0.938461538	0.922502046		2	235.5	1.436910086
2	326.23	326230	1710	1260	1260	1710	0.736842105	0.93223825		2	235.75	1.433081856
2	326.425	326425	1290	1210	1210	1290	0.937984496	0.952326611		2	236	1.428876117
2	326.661	326661	1030	1010	1010	1030	0.980582524	0.980535236		2	236.25	1.42217348
2	326.937	326937	649	769	769	649	1.184899846	1.019184657		2	236.5	1.405558175
2	327.436	327436	854	959	959	854	1.12295082	1.119515501		2	236.75	1.385293266
2	327.869	327869	764	918	918	764	1.201570681	1.178365818		2	237	1.369320887
2	328.135	328135	1520	1620	1620	1520	1.065789474	1.18377288		2	237.25	1.362497775
2	328.303	328303	1210	1330	1330	1210	1.099173554	1.18255271		2	237.5	1.35769571
2	328.584	328584	683	956	956	683	1.399707174	1.173459407		2	237.75	1.354453721
2	328.774	328774	1040	1150	1150	1040	1.105769231	1.161247724		2	238	1.348184108
2	328.941	328941	708	867	867	708	1.224576271	1.148549671		2	238.25	1.341771169
2	329.247	329247	1030	1060	1060	1030	1.029126214	1.103731304		2	238.5	1.337901037
2	329.487	329487	1200	1270	1270	1200	1.058333333	1.059130233		2	238.75	1.337094696
2	329.649	329649	1260	1330	1330	1260	1.055555556	1.037053792		2	239	1.338822649
2	329.813	329813	1010	1040	1040	1010	1.02970297	1.01606574		2	239.25	1.347063923
2	330.068	330068	1230	1290	1290	1230	1.048780488	0.976206643		2	239.5	1.363206723
2	330.282	330282	1010	929	929	1010	0.91980198	0.953127463		2	239.75	1.381262136
2	330.49	330490	1620	1440	1440	1620	0.888888889	0.946533786		2	240	1.404042097
2	330.733	330733	988	877	877	988	0.887651822	0.942307186		2	240.25	1.426237321
2	330.939	330939	1670	1180	1180	1670	0.706586826	0.937768734		2	240.5	1.431445814
2	331.33	331330	631	782	782	631	1.239302694	0.937077025		2	240.75	1.429826589
2	331.773	331773	1230	1270	1270	1230	1.032520325	0.93505261		2	241	1.424003172
2	332.096	332096	1050	1050	1050	1050	1	0.931590675		2	241.25	1.405301469
2	332.506	332506	1720	1440	1440	1720	0.837209302	0.931656983		2	241.5	1.357871824
2	332.85	332850	1410	1140	1140	1410	0.808510638	0.935329091		2	241.75	1.31044218
2	333.24	333240	1130	972	972	1130	0.860176991	0.945090932		2	242	1.253538959
2	333.814	333814	709	734	734	709	1.035260931	0.963065156		2	242.25	1.209527691
2	334.201	334201	1030	997	997	1030	0.967961165	1.010655335		2	242.5	1.172035269
2	334.428	334428	884	901	901	884	1.019230769	1.03198738		2	242.75	1.147438162
2	334.815	334815	1360	1180	1180	1360	0.867647059	1.037780386		2	243	1.137791454
2	335.068	335068	592	736	736	592	1.243243243	1.037017364		2	243.25	1.141081339
2	335.267	335267	715	836	836	715	1.169230769	1.031416482		2	243.5	1.147698017
2	335.487	335487	722	771	771	722	1.067867036	1.011165498		2	243.75	1.174818804
2	335.891	335891	1520	1220	1220	1520	0.802631579	0.945885495		2	244	1.207392507
2	336.156	336156	598	699	699	598	1.168896321	0.912446274		2	244.25	1.221680336
2	336.418	336418	1870	1380	1380	1870	0.737967914	0.88778539		2	244.5	1.231885134
2	336.712	336712	1640	1160	1160	1640	0.707317073	0.856970563		2	244.75	1.225663227
2	337.161	337161	1250	994	994	1250	0.7952	0.825821928		2	245	1.182401614
2	337.326	337326	1610	1110	1110	1610	0.689440994	0.829338525		2	245.25	1.131318679
2	337.718	337718	865	851	851	865	0.983815029	0.855606228		2	245.5	1.06391377
2	337.972	337972	897	825	825	897	0.919732441	0.863347847		2	245.75	0.996459216
2	338.428	338428	894	803	803	894	0.898210291	0.886292691		2	246	0.945308704
2	338.617	338617	638	744	744	638	1.166144201	0.896870823		2	246.25	0.910004856
2	338.86	338860	1010	840	840	1010	0.831683168	0.906254182		2	246.5	0.881592161
2	339.046	339046	1320	1030	1030	1320	0.78030303	0.913307365		2	246.75	0.87735911
2	339.264	339264	2020	1310	1310	2020	0.648514851	0.923301579		2	247	0.912339384
2	339.495	339495	1660	1340	1340	1660	0.807228916	0.933503625		2	247.25	0.968714616
2	339.694	339694	626	763	763	626	1.21884984	0.943794992		2	247.5	1.034519053
2	339.901	339901	744	760	760	744	1.021505376	0.962863889		2	247.75	1.091459168
2	340.254	340254	659	741	741	659	1.124430956	1.000729439		2	248	1.143519027
2	340.515	340515	971	935	935	971	0.96292482	1.01710559		2	248.25	1.191073195
2	340.69	340690	1350	1250	1250	1350	0.925925926	1.026713668		2	248.5	1.234044636
2	340.956	340956	878	931	931	878	1.060364465	1.039773106		2	248.75	1.279080082
2	341.23	341230	880	1070	1070	880	1.215909091	1.045908462		2	249	1.337635183
2	341.432	341432	999	932	932	999	0.932932933	1.047607571		2	249.25	1.397284425
2	341.613	341613	1240	980	980	1240	0.790322581	1.05266653		2	249.5	1.449391018
2	341.81	341810	716	804	804	716	1.122905028	1.070085933		2	249.75	1.489868739
2	342.02	342020	604	840	840	604	1.390728477	1.095491804		2	250	1.527763741
2	342.217	342217	906	865	865	906	0.954746137	1.109431062		2	250.25	1.56080077
2	342.63	342630	759	811	811	759	1.068511199	1.113455758		2	250.5	1.59492297
2	342.914	342914	560	705	705	560	1.258928571	1.107759976		2	250.75	1.631673623
2	343.141	343141	917	1010	1010	917	1.101417666	1.087258383		2	251	1.661347088
2	343.476	343476	780	885	885	780	1.134615385	1.041936934		2	251.25	1.67282872
2	343.653	343653	1180	1100	1100	1180	0.93220339	1.028841008		2	251.5	1.675976931
2	343.926	343926	1330	1100	1100	1330	0.827067669	1.01460613		2	251.75	1.659425946
2	344.164	344164	974	998	998	974	1.024640657	1.005852509		2	252	1.628934903
2	344.343	344343	877	944	944	877	1.076396807	1.009854133		2	252.25	1.59895307
2	344.653	344653	1380	1060	1060	1380	0.768115942	1.027676379		2	252.5	1.57149611
2	344.881	344881	616	760	760	616	1.233766234	1.038365248		2	252.75	1.539478599
2	345.275	345275	588	695	695	588	1.181972789	1.074667097		2	253	1.508195426
2	345.704	345704	604	642	642	604	1.062913907	1.113430283		2	253.25	1.477091272
2	345.975	345975	1120	1140	1140	1120	1.017857143	1.111072659		2	253.5	1.443595048
2	346.257	346257	499	724	724	499	1.450901804	1.09926175		2	253.75	1.408337997
2	346.551	346551	1660	1290	1290	1660	0.777108434	1.08608047		2	254	1.372475846
2	346.949	346949	754	837	837	754	1.110079576	1.064340123		2	254.25	1.338157347
2	347.242	347242	1180	1140	1140	1180	0.966101695	1.043457109		2	254.5	1.306639418
2	347.425	347425	644	740	740	644	1.149068323	1.030991201		2	254.75	1.275779162
2	347.678	347678	866	851	851	866	0.982678984	1.010800662		2	255	1.254622388
2	347.936	347936	1070	1020	1020	1070	0.953271028	0.987681663		2	255.25	1.239529216
2	348.161	348161	1070	1120	1120	1070	1.046728972	0.972304959		2	255.5	1.228181336
2	348.327	348327	1030	1120	1120	1030	1.087378641	0.963296884		2	255.75	1.216833456
2	348.514	348514	946	826	826	946	0.873150106	0.954442249		2	256	1.20627317
2	348.696	348696	1150	1050	1050	1150	0.913043478	0.948927046		2	256.25	1.209100912
2	348.901	348901	1250	1040	1040	1250	0.832	0.944051325		2	256.5	1.223757271
2	349.247	349247	953	897	897	953	0.941238195	0.937375356		2	256.75	1.23841363
2	349.805	349805	794	782	782	794	0.98488665	0.92257805		2	257	1.257275262
2	350.081	350081	1300	1170	1170	1300	0.9	0.924092514		2	257.25	1.275420956
2	350.332	350332	727	812	812	727	1.116918845	0.944028356		2	257.5	1.293510522
2	350.58	350580	1660	1610	1610	1660	0.969879518	0.974904597		2	257.75	1.313355004
2	350.867	350867	1370	1160	1160	1370	0.846715328	0.999228626		2	258	1.335044624
2	351.191	351191	1480	995	995	1480	0.672297297	1.012735508		2	258.25	1.359148201
2	351.469	351469	582	757	757	582	1.300687285	1.020072481		2	258.5	1.383555101
2	351.707	351707	1110	1080	1080	1110	0.972972973	1.017961608		2	258.75	1.406641215
2	352.115	352115	527	735	735	527	1.394686907	1.006413806		2	259	1.42737538
2	352.356	352356	755	803	803	755	1.063576159	0.999430814		2	259.25	1.447049334
2	352.777	352777	1570	1100	1100	1570	0.700636943	0.969577679		2	259.5	1.466600937
2	352.967	352967	1920	1270	1270	1920	0.661458333	0.950483408		2	259.75	1.455096692
2	353.32	353320	614	743	743	614	1.21009772	0.92470667		2	260	1.443087475
2	353.754	353754	1050	963	963	1050	0.917142857	0.918266872		2	260.25	1.431078257
2	354.001	354001	1570	1150	1150	1570	0.732484076	0.919811422		2	260.5	1.419069039
2	354.302	354302	775	855	855	775	1.103225806	0.922860405		2	260.75	1.407059821
2	354.683	354683	1230	1030	1030	1230	0.837398374	0.952092007		2	261	1.395050603
2	354.971	354971	843	750	750	843	0.889679715	0.971073075		2	261.25	1.383041385
2	355.343	355343	1180	1010	1010	1180	0.855932203	0.965007451		2	261.5	1.371032168
2	355.507	355507	496	657	657	496	1.324596774	0.959514416		2	261.75	1.35902295
2	355.884	355884	1330	1150	1150	1330	0.864661654	0.948943809		2	262	1.347013732
2	356.178	356178	755	876	876	755	1.160264901	0.937904207		2	262.25	1.335004514
2	356.411	356411	1310	1110	1110	1310	0.847328244	0.92997283		2	262.5	1.322995296
2	356.594	356594	1550	1210	1210	1550	0.780645161	0.924974029		2	262.75	1.310986078
2	356.978	356978	1610	1150	1150	1610	0.714285714	0.905306721		2	263	1.298976861
2	357.451	357451	839	835	835	839	0.99523242	0.891125447		2	263.25	1.286967643
2	357.608	357608	719	704	704	719	0.979137691	0.896649342		2	263.5	1.274958425
2	358.13	358130	883	822	822	883	0.930917327	0.935488681		2	263.75	1.262949207
2	358.398	358398	1210	1110	1110	1210	0.917355372	0.95266199		2	264	1.250939989
2	358.656	358656	1010	1020	1020	1010	1.00990099	0.972792579		2	264.25	1.238930772
2	358.889	358889	974	960	960	974	0.985626283	0.985861041		2	264.5	1.226921554
2	359.132	359132	914	852	852	914	0.932166302	0.989945999		2	264.75	1.214912336
2	359.46	359460	1100	1060	1060	1100	0.963636364	0.990084745		2	265	1.202903118
2	359.628	359628	830	853	853	830	1.027710843	0.992718116		2	265.25	1.1908939
2	359.964	359964	774	842	842	774	1.087855297	1.004588375		2	265.5	1.184545321
2	360.218	360218	738	729	729	738	0.987804878	1.014221114		2	265.75	1.190420662
2	360.461	360461	668	755	755	668	1.130239521	1.020768132		2	266	1.200864972
2	360.656	360656	1390	1240	1240	1390	0.892086331	1.019262502		2	266.25	1.209524695
2	360.89	360890	1150	984	984	1150	0.855652174	1.017445368		2	266.5	1.212326882
2	361.243	361243	508	594	594	508	1.169291339	1.027700379		2	266.75	1.206232063
2	361.556	361556	591	744	744	591	1.258883249	1.039223844		2	267	1.1974329
2	361.903	361903	1170	983	983	1170	0.84017094	1.052492618		2	267.25	1.183274287
2	362.091	362091	1180	1040	1040	1180	0.881355932	1.061610054		2	267.5	1.163279517
2	362.428	362428	568	660	660	568	1.161971831	1.084736943		2	267.75	1.133487062
2	363.167	363167	582	773	773	582	1.328178694	1.120609001		2	268	1.0960535
2	363.559	363559	592	709	709	592	1.197635135	1.102378776		2	268.25	1.064042324
2	363.819	363819	1240	1040	1040	1240	0.838709677	1.083108555		2	268.5	1.033837271
2	364.084	364084	1060	1080	1080	1060	1.018867925	1.07194746		2	268.75	1.000707629
2	364.342	364342	554	750	750	554	1.353790614	1.06122223		2	269	0.978388163
2	364.513	364513	779	812	812	779	1.042362003	1.055182713		2	269.25	0.977113695
2	364.739	364739	968	939	939	968	0.970041322	1.055844726		2	269.5	0.980865266
2	365.042	365042	1030	967	967	1030	0.938834951	1.063022294		2	269.75	0.991307264
2	365.328	365328	1010	943	943	1010	0.933663366	1.072198812		2	270	1.000462202
2	365.566	365566	1340	1170	1170	1340	0.873134328	1.090088191		2	270.25	1.01054125
2	365.923	365923	10700	17800	17800	10700	1.663551402	1.133754504		2	270.5	1.023612392
2	366.226	366226	718	875	875	718	1.218662953	1.154570019		2	270.75	1.036683533
2	366.424	366424	1170	1200	1200	1170	1.025641026	1.155022246		2	271	1.049560529
2	366.599	366599	1190	1080	1080	1190	0.907563025	1.153406441		2	271.25	1.06736042
2	366.776	366776	680	759	759	680	1.116176471	1.149824103		2	271.5	1.085596125
2	367.098	367098	466	711	711	466	1.525751073	1.121616218		2	271.75	1.103886856
2	367.591	367591	1190	1040	1040	1190	0.87394958	1.059858834		2	272	1.110990317
2	367.812	367812	1670	1320	1320	1670	0.790419162	1.037343651		2	272.25	1.107870218
2	368.171	368171	1040	1160	1160	1040	1.115384615	0.994377535		2	272.5	1.101517212
2	368.386	368386	765	777	777	765	1.015686275	0.979287223		2	272.75	1.092625926
2	368.554	368554	642	770	770	642	1.199376947	0.976286169		2	273	1.082607523
2	368.76	368760	1440	1190	1190	1440	0.826388889	0.974395022		2	273.25	1.074443265
2	369.251	369251	1770	1430	1430	1770	0.807909605	0.986155019		2	273.5	1.066074824
2	369.537	369537	727	799	799	727	1.099037139	0.996742747		2	273.75	1.06019449
2	369.851	369851	1350	1150	1150	1350	0.851851852	0.992960065		2	274	1.06562377
2	370.207	370207	620	769	769	620	1.240322581	0.957383723		2	274.25	1.073672927
2	370.43	370430	685	888	888	685	1.296350365	0.935265901		2	274.5	1.081976317
2	370.654	370654	1520	1060	1060	1520	0.697368421	0.91510784		2	274.75	1.09675542
2	371.081	371081	1890	1290	1290	1890	0.682539683	0.86681921		2	275	1.105267102
2	371.243	371243	1450	1020	1020	1450	0.703448276	0.851359731		2	275.25	1.104568043
2	371.498	371498	1880	1340	1340	1880	0.712765957	0.828895627		2	275.5	1.093318035
2	371.883	371883	848	958	958	848	1.129716981	0.795947568		2	275.75	1.079851584
2	372.276	372276	2330	1590	1590	2330	0.682403433	0.775530174		2	276	1.064819727
2	372.482	372482	1020	922	922	1020	0.903921569	0.779440086		2	276.25	1.044138963
2	372.751	372751	1980	1240	1240	1980	0.626262626	0.796938102		2	276.5	1.025137044
2	372.947	372947	1510	1030	1030	1510	0.682119205	0.804566181		2	276.75	1.005668185
2	373.174	373174	718	697	697	718	0.970752089	0.802410507		2	277	0.984698473
2	373.57	373570	1020	840	840	1020	0.823529412	0.795375635		2	277.25	0.9683102
2	373.789	373789	2250	1510	1510	2250	0.671111111	0.797338432		2	277.5	0.957199227
2	373.995	373995	1220	1120	1120	1220	0.918032787	0.801560673		2	277.75	0.954520234
2	374.424	374424	1050	880	880	1050	0.838095238	0.811885931		2	278	0.954859106
2	374.747	374747	1870	1410	1410	1870	0.754010695	0.808292132		2	278.25	0.958822704
2	375.138	375138	929	857	857	929	0.922497309	0.807369047		2	278.5	0.965637683
2	375.405	375405	1750	1210	1210	1750	0.691428571	0.82884116		2	278.75	0.979868255
2	375.585	375585	1290	984	984	1290	0.762790698	0.848103369		2	279	1.002302231
2	375.815	375815	736	745	745	736	1.012228261	0.867585941		2	279.25	1.030818306
2	376.087	376087	1280	1030	1030	1280	0.8046875	0.886323988		2	279.5	1.052118308
2	376.27	376270	1630	1140	1140	1630	0.699386503	0.898651155		2	279.75	1.056951135
2	376.514	376514	751	834	834	751	1.110519308	0.911611783		2	280	1.060098964
2	376.798	376798	612	720	720	612	1.176470588	0.925591865		2	280.25	1.061834804
2	377.113	377113	1110	936	936	1110	0.843243243	0.943122169		2	280.5	1.058701894
2	377.336	377336	915	870	870	915	0.950819672	0.957639055		2	280.75	1.048820941
2	377.742	377742	1200	947	947	1200	0.789166667	0.983813466		2	281	1.039234562
2	377.958	377958	928	781	781	928	0.841594828	0.995792099		2	281.25	1.031378235
2	378.172	378172	746	820	820	746	1.09919571	1.009614547		2	281.5	1.02429053
2	378.375	378375	538	691	691	538	1.284386617	1.024073252		2	281.75	1.018117767
2	378.6	378600	1170	981	981	1170	0.838461538	1.034007342		2	282	1.01340311
2	378.944	378944	784	957	957	784	1.220663265	1.04451297		2	282.25	1.010040479
2	379.229	379229	710	751	751	710	1.057746479	1.048538146		2	282.5	1.008194681
2	379.489	379489	799	844	844	799	1.056320401	1.034791133		2	282.75	1.007041794
2	379.811	379811	771	735	735	771	0.953307393	0.99779894		2	283	1.006551891
2	380.536	380536	1220	1030	1030	1220	0.844262295	0.925854564		2	283.25	1.007415913
2	380.745	380745	1170	1100	1100	1170	0.94017094	0.918697054		2	283.5	1.007429107
2	380.97	380970	992	934	934	992	0.941532258	0.914510954		2	283.75	1.007682759
2	381.169	381169	1880	1500	1500	1880	0.79787234	0.922184069		2	284	1.009727669
2	381.43	381430	929	973	973	929	1.047362756	0.94173871		2	284.25	1.009156375
2	381.775	381775	835	845	845	835	1.011976048	0.970234957		2	284.5	1.002753603
2	382.153	382153	1100	903	903	1100	0.820909091	1.019767593		2	284.75	0.99452817
2	382.528	382528	580	751	751	580	1.294827586	1.073861556		2	285	0.986064913
2	382.776	382776	1090	1130	1130	1090	1.036697248	1.105976599		2	285.25	0.975008498
2	383.039	383039	839	955	955	839	1.138259833	1.148624361		2	285.5	0.954794438
2	383.53	383530	871	1020	1020	871	1.171067738	1.201970621		2	285.75	0.927140354
2	383.765	383765	847	899	899	847	1.061393152	1.19816417		2	286	0.897632543
2	384.053	384053	601	772	772	601	1.28452579	1.177328383		2	286.25	0.867929733
2	384.307	384307	673	913	913	673	1.356612184	1.157169049		2	286.5	0.838374054
2	384.64	384640	612	754	754	612	1.232026144	1.11031188		2	286.75	0.810209504
2	385.001	385001	726	735	735	726	1.012396694	1.039564394		2	287	0.785856074
2	385.215	385215	1230	1110	1110	1230	0.902439024	1.011160612		2	287.25	0.759193107
2	385.404	385404	1200	996	996	1200	0.83	0.993908908		2	287.5	0.741649077
2	385.575	385575	1040	1110	1110	1040	1.067307692	0.980880413		2	287.75	0.735416592
2	385.778	385778	1380	1150	1150	1380	0.833333333	0.976150608		2	288	0.751317437
2	386.036	386036	1170	1140	1140	1170	0.974358974	0.981881218		2	288.25	0.775866196
2	386.264	386264	799	834	834	799	1.043804756	0.98852831		2	288.5	0.800365243
2	386.558	386558	748	900	900	748	1.203208556	1.026666448		2	288.75	0.837594312
2	386.757	386757	921	920	920	921	0.998914224	1.049242486		2	289	0.881113827
2	387.027	387027	1020	1060	1060	1020	1.039215686	1.053253516		2	289.25	0.915293471
2	387.2	387200	688	734	734	688	1.066860465	1.052832596		2	289.5	0.939517532
2	387.469	387469	1170	1040	1040	1170	0.888888889	1.047437368		2	289.75	0.955573344
2	387.713	387713	546	677	677	546	1.23992674	1.02359446		2	290	0.970892246
2	388.102	388102	859	871	871	859	1.013969732	0.978898395		2	290.25	0.973066558
2	388.31	388310	936	812	812	936	0.867521368	0.974195254		2	290.5	0.961654455
2	388.628	388628	828	782	782	828	0.944444444	0.97308877		2	290.75	0.94878979
2	388.873	388873	841	809	809	841	0.961950059	0.97787897		2	291	0.940109485
2	389.07	389070	1280	1130	1130	1280	0.8828125	0.990330919		2	291.25	0.931429181
2	389.438	389438	1010	981	981	1010	0.971287129	1.02883282		2	291.5	0.944372035
2	389.624	389624	572	734	734	572	1.283216783	1.043066951		2	291.75	0.960473019
2	389.885	389885	810	847	847	810	1.045679012	1.0673451		2	292	0.98988122
2	390.048	390048	1470	1220	1220	1470	0.829931973	1.085141059		2	292.25	1.020128402
2	390.252	390252	574	753	753	574	1.31184669	1.096247595		2	292.5	1.053376348
2	390.463	390463	632	791	791	632	1.251582278	1.095472793		2	292.75	1.077364097
2	390.792	390792	1090	912	912	1090	0.836697248	1.086051403		2	293	1.101373859
2	391.061	391061	521	663	663	521	1.272552783	1.055665811		2	293.25	1.107527007
2	391.775	391775	1440	1080	1080	1440	0.75	0.901884401		2	293.5	1.097786248
2	392.185	392185	1320	1140	1140	1320	0.863636364	0.848697188		2	293.75	1.083126519
2	392.356	392356	772	801	801	772	1.037564767	0.8472606		2	294	1.072663177
2	392.769	392769	1030	834	834	1030	0.809708738	0.86428479		2	294.25	1.068894729
2	392.954	392954	1430	959	959	1430	0.670629371	0.8840514		2	294.5	1.065589401
2	393.175	393175	1020	940	940	1020	0.921568627	0.92581875		2	294.75	1.062033591
2	393.458	393458	1490	1180	1180	1490	0.791946309	0.967040405		2	295	1.058324165
2	393.639	393639	727	756	756	727	1.039889959	0.991151358		2	295.25	1.056323557
2	393.804	393804	681	832	832	681	1.221732746	1.011954983		2	295.5	1.054705566
2	394.046	394046	610	766	766	610	1.255737705	1.025830516		2	295.75	1.05337568
2	394.227	394227	1110	964	964	1110	0.868468468	1.035168323		2	296	1.050692352
2	394.477	394477	806	804	804	806	0.99751861	1.041941495		2	296.25	1.047979438
2	394.74	394740	776	900	900	776	1.159793814	1.026049732		2	296.5	1.035487318
2	395.175	395175	1420	1510	1510	1420	1.063380282	0.963987938		2	296.75	1.009250601
2	395.496	395496	1870	1390	1390	1870	0.743315508	0.937273562		2	297	0.983256429
2	395.857	395857	1120	863	863	1120	0.770535714	0.955619888		2	297.25	0.95919599
2	396.066	396066	868	843	843	868	0.971198157	0.976978541		2	297.5	0.937360969
2	396.452	396452	962	1000	1000	962	1.03950104	1.00567368		2	297.75	0.918828394
2	396.702	396702	730	842	842	730	1.153424658	1.020720887		2	298	0.901553649
2	396.984	396984	759	753	753	759	0.992094862	1.034561252		2	298.25	0.894328793
2	397.188	397188	683	765	765	683	1.120058565	1.029313751		2	298.5	0.895671747
2	397.361	397361	1080	1090	1090	1080	1.009259259	1.021472659		2	298.75	0.907479673
2	397.544	397544	641	755	755	641	1.177847114	1.014955202		2	299	0.928660937
2	397.714	397714	812	843	843	812	1.03817734	0.993084824		2	299.25	0.949937721
2	398.111	398111	1500	1150	1150	1500	0.766666667	0.924215401		2	299.5	0.956207558
2	398.555	398555	1430	1140	1140	1430	0.797202797	0.938702586		2	299.75	0.947930613
2	398.792	398792	1420	1200	1200	1420	0.845070423	0.959422052		2	300	0.933676068
2	399.152	399152	928	911	911	928	0.981681034	1.020992701		2	300.25	0.915444395
2	399.498	399498	1120	1180	1180	1120	1.053571429	1.187045653		2	300.5	0.896995861
2	399.833	399833	979	1150	1150	979	1.174668029	1.334063098		2	300.75	0.878547327
2	400.025	400025	622	746	746	622	1.199356913	1.364057649		2	301	0.860098793
2	400.229	400229	648	823	823	648	1.270061728	1.391380099		2	301.25	0.841650258
2	400.466	400466	1620	4720	4720	1620	2.913580247	1.411218316		2	301.5	0.832577665
2	400.966	400966	779	876	876	779	1.124518614	1.345430172		2	301.75	0.832331874
2	401.239	401239	1410	1280	1280	1410	0.907801418	1.283145528		2	302	0.836495505
2	401.429	401429	1200	1300	1300	1200	1.083333333	1.254300352		2	302.25	0.841429358
2	401.625	401625	1450	1580	1580	1450	1.089655172	1.214976759		2	302.5	0.854623903
2	401.81	401810	767	828	828	767	1.079530639	1.15957641		2	302.75	0.889112684
2	402.074	402074	677	897	897	677	1.324963072	1.106868585		2	303	0.93109688
2	402.611	402611	668	923	923	668	1.381736527	1.189468031		2	303.25	0.973738157
2	403.001	403001	774	897	897	774	1.158914729	1.273557513		2	303.5	0.990983427
2	403.18	403180	1100	1430	1430	1100	1.3	1.298681887		2	303.75	1.002603097
2	403.386	403386	772	969	969	772	1.255181347	1.330916029		2	304	1.012545437
2	403.579	403579	568	750	750	568	1.320422535	1.354619179		2	304.25	1.018004351
2	403.81	403810	732	949	949	732	1.296448087	1.385247042		2	304.5	1.019620717
2	403.985	403985	789	1070	1070	789	1.356147022	1.40352637		2	304.75	1.013582328
2	404.162	404162	596	973	973	596	1.632550336	1.415782677		2	305	1.001121774
2	404.333	404333	562	783	783	562	1.393238434	1.42821939		2	305.25	0.987400568
2	404.513	404513	1010	1480	1480	1010	1.465346535	1.431245259		2	305.5	0.972594498
2	405.023	405023	589	944	944	589	1.602716469	1.362989074		2	305.75	0.956099697
2	405.438	405438	1340	1580	1580	1340	1.179104478	1.281252271		2	306	0.937784161
2	405.735	405735	699	875	875	699	1.251788269	1.213825157		2	306.25	0.914336756
2	406.06	406060	1440	1250	1250	1440	0.868055556	1.128405705		2	306.5	0.895311599
2	406.359	406359	1390	1390	1390	1390	1	1.075451602		2	306.75	0.88301516
2	406.534	406534	837	1060	1060	837	1.266427718	1.064417246		2	307	0.870856042
2	406.699	406699	2080	2080	2080	2080	1	1.061116731		2	307.25	0.8610338
2	407.053	407053	2150	1990	1990	2150	0.925581395	1.053029781		2	307.5	0.856776643
2	407.414	407414	747	876	876	747	1.172690763	1.040415808		2	307.75	0.861662332
2	407.578	407578	1640	1500	1500	1640	0.914634146	1.038741208		2	308	0.894467084
2	407.833	407833	606	869	869	606	1.433993399	1.037738349		2	308.25	0.934071324
2	408.061	408061	747	767	767	747	1.026773762	1.042965823		2	308.5	0.958363849
2	408.352	408352	1270	1230	1230	1270	0.968503937	1.051743303		2	308.75	0.972848123
2	408.929	408929	2300	1620	1620	2300	0.704347826	1.056871946		2	309	0.974503029
2	409.297	409297	964	1110	1110	964	1.151452282	1.061952095		2	309.25	0.968097599
2	409.802	409802	596	816	816	596	1.369127517	1.068132384		2	309.5	0.95346443
2	410.222	410222	1160	1210	1210	1160	1.043103448	1.071246937		2	309.75	0.928481548
2	410.734	410734	1540	1670	1670	1540	1.084415584	1.071042337		2	310	0.902750845
2	410.922	410922	1890	1880	1880	1890	0.994708995	1.069211208		2	310.25	0.87400498
2	415.268	415268	1680	1430	1430	1680	0.851190476	0.900371033		2	310.5	0.849643172
2	415.597	415597	878	933	933	878	1.062642369	0.957090404		2	310.75	0.828833795
2	415.821	415821	848	921	921	848	1.086084906	1.007947955		2	311	0.812627189
2	416.071	416071	1390	1310	1310	1390	0.942446043	1.061584154		2	311.25	0.800281324
2	416.238	416238	1570	1440	1440	1570	0.917197452	1.089891615		2	311.5	0.793515935
2	416.437	416437	1030	1040	1040	1030	1.009708738	1.11709796		2	311.75	0.795901579
2	416.676	416676	590	696	696	590	1.179661017	1.139767123		2	312	0.820938734
2	417.166	417166	736	887	887	736	1.205163043	1.158698576		2	312.25	0.859158575
2	417.39	417390	517	754	754	517	1.458413926	1.15480733		2	312.5	0.894593044
2	417.679	417679	591	737	737	591	1.247038917	1.135494661		2	312.75	0.927887255
2	418.122	418122	1600	1450	1450	1600	0.90625	1.084715471		2	313	0.96472377
2	418.361	418361	568	660	660	568	1.161971831	1.03116213		2	313.25	1.002782632
2	418.81	418810	1530	1350	1350	1530	0.882352941	0.878736744		2	313.5	1.036370706
2	419.126	419126	2500	1550	1550	2500	0.62	0.806158647		2	313.75	1.067479654
2	419.444	419444	1750	1140	1140	1750	0.651428571	0.7786007		2	314	1.095288868
2	419.666	419666	1490	1170	1170	1490	0.785234899	0.767004431		2	314.25	1.110101624
2	419.9	419900	2240	1500	1500	2240	0.669642857	0.769193361		2	314.5	1.115603666
2	420.16	420160	934	940	940	934	1.006423983	0.790306066		2	314.75	1.116037465
2	420.577	420577	1100	796	796	1100	0.723636364	0.831610336		2	315	1.112345608
2	421.08	421080	782	917	917	782	1.172634271	0.915584695		2	315.25	1.104725053
2	421.407	421407	1400	1120	1120	1400	0.8	0.969674464		2	315.5	1.091444659
2	421.729	421729	675	720	720	675	1.066666667	1.005350731		2	315.75	1.066720734
2	422.107	422107	868	802	802	868	0.923963134	1.045510726		2	316	1.033335306
2	422.332	422332	944	962	962	944	1.019067797	1.063149675		2	316.25	1.00504423
2	422.805	422805	753	838	838	753	1.112881806	1.09621486		2	316.5	0.986388603
2	422.956	422956	565	741	741	565	1.311504425	1.102689568		2	316.75	0.99545444
2	423.395	423395	878	870	870	878	0.990888383	1.109525741		2	317	1.011328967
2	423.798	423798	690	834	834	690	1.208695652	1.102526756		2	317.25	1.023563445
2	424.073	424073	1340	1280	1280	1340	0.955223881	1.087407484		2	317.5	1.022125839
2	424.404	424404	1020	963	963	1020	0.944117647	1.050041203		2	317.75	1.019399566
2	424.6	424600	574	710	710	574	1.236933798	1.021832471		2	318	1.008048299
2	424.79	424790	783	803	803	783	1.025542784	0.996328192		2	318.25	0.991380466
2	424.961	424961	802	875	875	802	1.091022444	0.971485346		2	318.5	0.979818844
2	425.169	425169	1560	1160	1160	1560	0.743589744	0.936705511		2	318.75	0.977473361
2	425.339	425339	1280	1100	1100	1280	0.859375	0.912460779		2	319	0.981356467
2	425.688	425688	1000	1000	1000	1000	1	0.849592656		2	319.25	0.988072818
2	425.863	425863	1400	1110	1110	1400	0.792857143	0.823855041		2	319.5	0.99860129
2	426.119	426119	1480	1140	1140	1480	0.77027027	0.800456214		2	319.75	1.013563377
2	426.535	426535	1180	866	866	1180	0.733898305	0.773574095		2	320	1.056250869
2	426.82	426820	1570	1060	1060	1570	0.675159236	0.772226021		2	320.25	1.11027733
2	427.085	427085	1530	1180	1180	1530	0.77124183	0.788301519		2	320.5	1.156233474
2	427.297	427297	1630	1350	1350	1630	0.828220859	0.806979794		2	320.75	1.165486035
2	427.556	427556	999	929	929	999	0.92992993	0.844963781		2	321	1.157552714
2	428.135	428135	902	948	948	902	1.050997783	0.973538682		2	321.25	1.133352023
2	428.344	428344	1210	1050	1050	1210	0.867768595	1.006110769		2	321.5	1.077847227
2	428.552	428552	1270	1120	1120	1270	0.881889764	1.039361108		2	321.75	1.019470195
2	428.774	428774	716	839	839	716	1.171787709	1.071721471		2	322	0.962748281
2	428.945	428945	697	815	815	697	1.169296987	1.083135798		2	322.25	0.913480262
2	429.141	429141	810	946	946	810	1.167901235	1.091759764		2	322.5	0.872875798
2	429.488	429488	1150	1230	1230	1150	1.069565217	1.09883792		2	322.75	0.858939186
2	430.031	430031	646	749	749	646	1.159442724	1.066345008		2	323	0.85321489
2	430.203	430203	913	1000	1000	913	1.095290252	1.04881112		2	323.25	0.855710369
2	430.624	430624	1370	1150	1150	1370	0.839416058	1.0190032		2	323.5	0.864537854
2	430.989	430989	1020	1000	1000	1020	0.980392157	1.005744669		2	323.75	0.891690767
2	431.401	431401	932	953	953	932	1.022532189	0.990541591		2	324	0.926620572
2	431.654	431654	1150	1080	1080	1150	0.939130435	0.988314873		2	324.25	0.944862579
2	432.01	432010	883	822	822	883	0.930917327	1.005850412		2	324.5	0.94268838
2	432.274	432274	690	734	734	690	1.063768116	1.020204903		2	324.75	0.937302498
2	432.524	432524	603	733	733	603	1.215588723	1.031338568		2	325	0.928171176
2	432.798	432798	1100	1080	1080	1100	0.981818182	1.048038004		2	325.25	0.910840654
2	433.129	433129	962	935	935	962	0.971933472	1.064167202		2	325.5	0.900383359
2	433.427	433427	732	768	768	732	1.049180328	1.064948653		2	325.75	0.900748475
2	433.647	433647	572	705	705	572	1.232517483	1.065954643		2	326	0.902051961
2	434.153	434153	1500	1390	1390	1500	0.926666667	1.083623641		2	326.25	0.913851651
2	434.52	434520	654	830	830	654	1.26911315	1.098183522		2	326.5	0.942666141
2	434.788	434788	1210	1080	1080	1210	0.892561983	1.107219891		2	326.75	0.976513267
2	435.14	435140	785	823	823	785	1.048407643	1.126520448		2	327	1.017989082
2	435.408	435408	559	750	750	559	1.341681574	1.135847534		2	327.25	1.071647737
2	435.599	435599	1180	1080	1080	1180	0.915254237	1.131788943		2	327.5	1.120855308
2	435.886	435886	588	791	791	588	1.345238095	1.11829211		2	327.75	1.157126913
2	436.191	436191	742	921	921	742	1.241239892	1.10778359		2	328	1.177234805
2	436.355	436355	833	912	912	833	1.094837935	1.103221336		2	328.25	1.1792726
2	436.635	436635	650	726	726	650	1.116923077	1.089391469		2	328.5	1.172056381
2	436.867	436867	1290	1230	1230	1290	0.953488372	1.082313957		2	328.75	1.157765359
2	437.084	437084	1200	1100	1100	1200	0.916666667	1.082674215		2	329	1.133338904
2	437.374	437374	1260	1170	1170	1260	0.928571429	1.086931768		2	329.25	1.094125083
2	437.75	437750	589	744	744	589	1.263157895	1.092820775		2	329.5	1.045217666
2	438.082	438082	634	737	737	634	1.162460568	1.118586639		2	329.75	1.009744333
2	438.288	438288	640	827	827	640	1.2921875	1.129141824		2	330	0.969934788
2	438.59	438590	994	922	922	994	0.927565392	1.115392871		2	330.25	0.937635399
2	438.754	438754	720	851	851	720	1.181944444	1.102754622		2	330.5	0.926726984
2	439.096	439096	601	726	726	601	1.207986689	1.078380692		2	330.75	0.922000972
2	439.586	439586	1100	901	901	1100	0.819090909	1.035701248		2	331	0.917440811
2	439.847	439847	887	1050	1050	887	1.183765502	1.012704131		2	331.25	0.916968691
2	440.027	440027	1110	1020	1020	1110	0.918918919	1.003974042		2	331.5	0.915988314
2	440.262	440262	1490	1120	1120	1490	0.751677852	1.003521323		2	331.75	0.914768758
2	440.457	440457	1070	1050	1050	1070	0.981308411	1.007348117		2	332	0.912059343
2	440.657	440657	641	774	774	641	1.2074883	1.009885927		2	332.25	0.910987548
2	441.047	441047	1140	1070	1070	1140	0.938596491	1.019748934		2	332.5	0.911030709
2	441.303	441303	638	873	873	638	1.368338558	1.028006499		2	332.75	0.913812179
2	441.469	441469	1020	1010	1010	1020	0.990196078	1.031757782		2	333	0.918959669
2	441.803	441803	844	776	776	844	0.91943128	1.040130754		2	333.25	0.925706693
2	442.245	442245	1230	1150	1150	1230	0.93495935	1.052332443		2	333.5	0.934063572
2	442.793	442793	642	771	771	642	1.200934579	1.079837216		2	333.75	0.942420451
2	443.032	443032	1280	1200	1200	1280	0.9375	1.091565276		2	334	0.968976412
2	443.314	443314	925	924	924	925	0.998918919	1.096989791		2	334.25	1.000277602
2	443.588	443588	608	797	797	608	1.310855263	1.089774128		2	334.5	1.019284456
2	443.799	443799	675	824	824	675	1.220740741	1.079105312		2	334.75	1.023279291
2	444.257	444257	815	839	839	815	1.029447853	1.058162223		2	335	1.02372235
2	444.448	444448	1030	1080	1080	1030	1.048543689	1.047177375		2	335.25	1.018035274
2	444.801	444801	1190	983	983	1190	0.82605042	1.022760626		2	335.5	0.993664315
2	445.03	445030	662	783	783	662	1.182779456	1.01818206		2	335.75	0.950541741
2	445.256	445256	1190	1020	1020	1190	0.857142857	1.014702694		2	336	0.911538021
2	445.56	445560	952	854	854	952	0.897058824	1.011943695		2	336.25	0.881079428
2	445.725	445725	658	685	685	658	1.041033435	1.019604839		2	336.5	0.855024332
2	446.016	446016	591	715	715	591	1.209813875	1.039305357		2	336.75	0.828490246
2	446.237	446237	966	934	934	966	0.966873706	1.039473211		2	337	0.809976319
2	446.434	446434	547	661	661	547	1.208409506	1.038283699		2	337.25	0.800078208
2	446.948	446948	1100	1010	1010	1100	0.918181818	1.028022426		2	337.5	0.814253911
2	447.349	447349	552	695	695	552	1.259057971	0.990666368		2	337.75	0.830889093
2	447.554	447554	1290	1000	1000	1290	0.775193798	0.976279851		2	338	0.839616069
2	447.756	447756	903	904	904	903	1.00110742	0.97448733		2	338.25	0.853044526
2	448.21	448210	1820	1450	1450	1820	0.796703297	0.98012639		2	338.5	0.866907342
2	448.558	448558	1510	1080	1080	1510	0.715231788	0.977449009		2	338.75	0.879380077
2	448.737	448737	600	719	719	600	1.198333333	0.971643362		2	339	0.889581549
2	449.055	449055	571	688	688	571	1.204903678	0.961254898		2	339.25	0.901427241
2	449.238	449238	730	818	818	730	1.120547945	0.955185802		2	339.5	0.913279055
2	449.578	449578	1070	869	869	1070	0.812149533	0.936723937		2	339.75	0.929495933
2	449.959	449959	1550	1270	1270	1550	0.819354839	0.907429231		2	340	0.955681243
2	450.302	450302	1320	1070	1070	1320	0.810606061	0.884303895		2	340.25	0.984308216
2	450.574	450574	1340	1090	1090	1340	0.813432836	0.871323536		2	340.5	1.001243026
2	450.817	450817	954	828	828	954	0.867924528	0.860799597		2	340.75	1.015648843
2	451.078	451078	979	967	967	979	0.987742594	0.852404832		2	341	1.027496906
2	451.3	451300	1100	958	958	1100	0.870909091	0.849608372		2	341.25	1.033174213
2	451.494	451494	1150	921	921	1150	0.800869565	0.850114383		2	341.5	1.036837305
2	451.715	451715	712	767	767	712	1.077247191	0.847810514		2	341.75	1.05314047
2	451.901	451901	1330	1050	1050	1330	0.789473684	0.847743429		2	342	1.083341682
2	452.086	452086	2200	1650	1650	2200	0.75	0.851480992		2	342.25	1.10114798
2	452.494	452494	1950	1340	1340	1950	0.687179487	0.861058041		2	342.5	1.103748672
2	452.687	452687	1690	1170	1170	1690	0.692307692	0.871375906		2	342.75	1.102531925
2	452.882	452882	741	781	781	741	1.053981107	0.897715346		2	343	1.090729447
2	453.157	453157	696	789	789	696	1.13362069	0.938442123		2	343.25	1.061393775
2	453.388	453388	1160	1190	1190	1160	1.025862069	0.96334221		2	343.5	1.026859472
2	453.654	453654	1440	1210	1210	1440	0.840277778	1.000070953		2	343.75	1.009376016
2	454.04	454040	720	816	816	720	1.133333333	1.024847183		2	344	0.996674129
2	454.252	454252	754	756	756	754	1.00265252	1.006179912		2	344.25	0.992287431
2	454.446	454446	682	745	745	682	1.092375367	0.976532047		2	344.5	1.004142135
2	454.726	454726	611	710	710	611	1.16202946	0.9390176		2	344.75	1.018386359
2	454.923	454923	2000	1290	1290	2000	0.645	0.916063478		2	345	1.036646583
2	455.51	455510	1590	1010	1010	1590	0.635220126	0.813584305		2	345.25	1.061235443
2	455.958	455958	1200	929	929	1200	0.774166667	0.766262597		2	345.5	1.085396868
2	456.214	456214	1160	842	842	1160	0.725862069	0.772900886		2	345.75	1.10464664
2	456.519	456519	872	857	857	872	0.982798165	0.79172319		2	346	1.101439347
2	456.754	456754	1820	1160	1160	1820	0.637362637	0.816485008		2	346.25	1.090261966
2	456.98	456980	980	841	841	980	0.858163265	0.854840202		2	346.5	1.078318927
2	457.249	457249	777	818	818	777	1.052767053	0.892115132		2	346.75	1.064274192
2	457.456	457456	1100	942	942	1100	0.856363636	0.906715165		2	347	1.048790069
2	457.701	457701	1200	1030	1030	1200	0.858333333	0.921383014		2	347.25	1.029796083
2	458.048	458048	1290	1110	1110	1290	0.860465116	0.938627741		2	347.5	1.010681209
2	458.351	458351	659	768	768	659	1.165402124	0.949236624		2	347.75	0.988629949
2	458.585	458585	1000	952	952	1000	0.952	0.958310595		2	348	0.966168783
2	458.749	458749	864	830	830	864	0.960648148	0.967413796		2	348.25	0.94926765
2	458.975	458975	1430	1280	1280	1430	0.895104895	0.978803247		2	348.5	0.93606256
2	459.253	459253	1230	993	993	1230	0.807317073	0.987740103		2	348.75	0.928096428
2	459.551	459551	753	855	855	753	1.135458167	0.995374475		2	349	0.922223539
2	459.757	459757	1160	999	999	1160	0.861206897	0.996523695		2	349.25	0.917051154
2	459.925	459925	544	688	688	544	1.264705882	0.99461047		2	349.5	0.909974071
2	460.14	460140	796	881	881	796	1.10678392	0.990494193		2	349.75	0.902896987
2	460.403	460403	1710	1250	1250	1710	0.730994152	0.984931011		2	350	0.90248225
2	460.645	460645	1100	985	985	1100	0.895454545	0.975898791		2	350.25	0.91728563
2	460.937	460937	756	892	892	756	1.17989418	0.958105809		2	350.5	0.946566023
2	461.365	461365	1740	1300	1300	1740	0.747126437	0.935581691		2	350.75	0.972578784
2	461.661	461661	1240	1040	1040	1240	0.838709677	0.94479237		2	351	0.989082854
2	461.85	461850	868	857	857	868	0.987327189	0.947440701		2	351.25	0.999244892
2	462.06	462060	769	835	835	769	1.085825748	0.934605012		2	351.5	1.005121345
2	462.224	462224	964	913	913	964	0.947095436	0.920904127		2	351.75	1.00186231
2	462.455	462455	1190	1110	1110	1190	0.932773109	0.903376569		2	352	0.994308865
2	462.662	462662	1580	1310	1310	1580	0.829113924	0.883453379		2	352.25	0.98665863
2	462.943	462943	925	925	925	925	1	0.846752938		2	352.5	0.972479728
2	463.203	463203	1250	984	984	1250	0.7872	0.826062116		2	352.75	0.953555694
2	463.48	463480	1860	1210	1210	1860	0.650537634	0.824059213		2	353	0.928556492
2	463.657	463657	1330	967	967	1330	0.727067669	0.826591937		2	353.25	0.909068857
2	463.877	463877	1590	1210	1210	1590	0.761006289	0.832148203		2	353.5	0.900761164
2	464.048	464048	1710	1360	1360	1710	0.795321637	0.841125493		2	353.75	0.896801227
2	464.259	464259	692	752	752	692	1.086705202	0.854965088		2	354	0.898379991
2	464.568	464568	1090	959	959	1090	0.879816514	0.884568897		2	354.25	0.901079154
2	464.925	464925	1170	986	986	1170	0.842735043	0.925708172		2	354.5	0.917857999
2	465.097	465097	617	752	752	617	1.218800648	0.934828558		2	354.75	0.937559805
2	465.367	465367	1560	1360	1360	1560	0.871794872	0.932016595		2	355	0.952603453
2	465.892	465892	1540	1350	1350	1540	0.876623377	0.899287644		2	355.25	0.948251958
2	466.775	466775	2060	1220	1220	2060	0.59223301	0.8567377		2	355.5	0.941019699
2	467.06	467060	1020	936	936	1020	0.917647059	0.873546064		2	355.75	0.933496129
2	467.248	467248	660	679	679	660	1.028787879	0.891985655		2	356	0.924835591
2	467.614	467614	1020	914	914	1020	0.896078431	0.920816383		2	356.25	0.915084303
2	467.938	467938	1040	933	933	1040	0.897115385	0.941519693		2	356.5	0.90663872
2	468.499	468499	639	717	717	639	1.122065728	0.980017677		2	356.75	0.895368605
2	468.741	468741	988	892	892	988	0.902834008	0.977295937		2	357	0.882198857
2	468.982	468982	703	836	836	703	1.189189189	0.965176575		2	357.25	0.874197568
2	469.226	469226	917	828	828	917	0.902944384	0.958636874		2	357.5	0.869604912
2	469.6	469600	1220	1050	1050	1220	0.860655738	0.946522934		2	357.75	0.88493987
2	469.818	469818	943	889	889	943	0.942735949	0.941066396		2	358	0.904796576
2	469.986	469986	1080	1030	1030	1080	0.953703704	0.942925883		2	358.25	0.92333061
2	470.21	470210	1120	920	920	1120	0.821428571	0.948272324		2	358.5	0.941950256
2	470.518	470518	1270	1040	1040	1270	0.818897638	0.956125434		2	358.75	0.960571894
2	470.786	470786	714	824	824	714	1.154061625	0.97462965		2	359	0.970886218
2	471.179	471179	740	785	785	740	1.060810811	1.008596946		2	359.25	0.973308263
2	471.453	471453	864	1000	1000	864	1.157407407	1.01790105		2	359.5	0.974072401
2	471.738	471738	1050	909	909	1050	0.865714286	1.025785799		2	359.75	0.98081514
2	472.015	472015	725	793	793	725	1.093793103	1.02951301		2	360	0.990343061
2	472.259	472259	843	794	794	843	0.941874259	1.026478004		2	360.25	1.000088893
2	472.496	472496	773	795	795	773	1.028460543	1.018478525		2	360.5	1.005836002
2	472.774	472774	827	841	841	827	1.016928658	1.007810937		2	360.75	1.003770971
2	473.364	473364	814	780	780	814	0.958230958	0.969623624		2	361	1.006021719
2	473.651	473651	1030	943	943	1030	0.915533981	0.949735024		2	361.25	1.013832699
2	473.848	473848	759	840	840	759	1.106719368	0.941018083		2	361.5	1.023657972
2	474.302	474302	883	785	785	883	0.889014723	0.921008787		2	361.75	1.033777806
2	474.662	474662	1490	1310	1310	1490	0.879194631	0.910317445		2	362	1.045044903
2	475.139	475139	1030	792	792	1030	0.768932039	0.920493081		2	362.25	1.061403972
2	475.414	475414	1090	865	865	1090	0.793577982	0.930714341		2	362.5	1.07817471
2	475.643	475643	600	745	745	600	1.241666667	0.936506772		2	362.75	1.091129123
2	475.896	475896	1640	1220	1220	1640	0.743902439	0.945262832		2	363	1.104083536
2	476.114	476114	715	827	827	715	1.156643357	0.95287965		2	363.25	1.108616583
2	476.417	476417	824	845	845	824	1.025485437	0.960549002		2	363.5	1.096205439
2	476.678	476678	1410	1270	1270	1410	0.90070922	0.969339699		2	363.75	1.078164735
2	476.958	476958	707	822	822	707	1.162659123	0.978948021		2	364	1.064567774
2	477.139	477139	1190	890	890	1190	0.74789916	0.983292404		2	364.25	1.053424635
2	477.386	477386	962	945	945	962	0.982328482	0.989381765		2	364.5	1.04338498
2	477.574	477574	1220	1220	1220	1220	1	0.996675447		2	364.75	1.043879701
2	479.233	479233	1580	1390	1390	1580	0.879746835	1.075367666		2	365	1.050201498
2	479.525	479525	593	720	720	593	1.214165261	1.087189712		2	365.25	1.058387842
2	479.755	479755	698	913	913	698	1.308022923	1.093844459		2	365.5	1.074860512
2	480.245	480245	1130	1210	1210	1130	1.07079646	1.101839914		2	365.75	1.104181192
2	480.556	480556	1120	1270	1270	1120	1.133928571	1.109201266		2	366	1.132416625
2	480.892	480892	1760	1620	1620	1760	0.920454545	1.123729244		2	366.25	1.149048815
2	481.088	481088	1120	1200	1200	1120	1.071428571	1.133912854		2	366.5	1.148723967
2	481.441	481441	811	933	933	811	1.150431566	1.150867932		2	366.75	1.144485795
2	481.614	481614	771	992	992	771	1.286640726	1.159234909		2	367	1.122976735
2	481.827	481827	1060	1060	1060	1060	1	1.170654155		2	367.25	1.093486305
2	482.09	482090	598	795	795	598	1.329431438	1.193263383		2	367.5	1.060055423
2	482.285	482285	667	868	868	667	1.301349325	1.213888867		2	367.75	1.030594544
2	482.464	482464	745	933	933	745	1.252348993	1.226846531		2	368	0.999832712
2	482.784	482784	671	797	797	671	1.187779434	1.237232816		2	368.25	0.972066561
2	482.97	482970	801	1010	1010	801	1.260923845	1.240378214		2	368.5	0.95970291
2	483.224	483224	1010	1140	1140	1010	1.128712871	1.23778519		2	368.75	0.956752388
2	483.533	483533	1090	1280	1280	1090	1.174311927	1.224820522		2	369	0.962790635
2	483.916	483916	978	1300	1300	978	1.329243354	1.206423019		2	369.25	0.969182559
2	484.288	484288	708	863	863	708	1.218926554	1.18664536		2	369.5	0.979048282
2	484.685	484685	1490	1630	1630	1490	1.093959732	1.164210899		2	369.75	0.977771325
2	485.013	485013	929	1070	1070	929	1.151776103	1.144838206		2	370	0.960577373
2	485.202	485202	803	1020	1020	803	1.270236613	1.131791424		2	370.25	0.933942182
2	485.494	485494	2040	1720	1720	2040	0.843137255	1.11488727		2	370.5	0.908159675
2	485.715	485715	1150	1340	1340	1150	1.165217391	1.106541367		2	370.75	0.8817764
2	486.012	486012	895	1060	1060	895	1.184357542	1.098374544		2	371	0.851596147
2	486.353	486353	747	828	828	747	1.108433735	1.090671466		2	371.25	0.824656544
2	486.847	486847	1110	1220	1220	1110	1.099099099	1.093361479		2	371.5	0.801151798
2	487.057	487057	1460	1370	1370	1460	0.938356164	1.09659717		2	371.75	0.778312908
2	487.422	487422	1380	1370	1370	1380	0.992753623	1.091326146		2	372	0.759673893
2	487.837	487837	579	778	778	579	1.343696028	1.066701482		2	372.25	0.745809092
2	488.16	488160	696	922	922	696	1.324712644	1.044174085		2	372.5	0.749790863
2	488.476	488476	1900	1630	1630	1900	0.857894737	1.013449727		2	372.75	0.76715057
2	488.65	488650	1880	1500	1500	1880	0.79787234	0.992989508		2	373	0.774825668
2	488.955	488955	996	962	962	996	0.965863454	0.962566316		2	373.25	0.771620521
2	489.206	489206	2230	1660	1660	2230	0.744394619	0.928133247		2	373.5	0.766879554
2	489.496	489496	1150	1210	1210	1150	1.052173913	0.892302122		2	373.75	0.767274228
2	489.725	489725	1220	1330	1330	1220	1.090163934	0.884446057		2	374	0.772283044
2	489.98	489980	1550	1260	1260	1550	0.812903226	0.878909565		2	374.25	0.778706215
2	490.437	490437	2510	1780	1780	2510	0.709163347	0.889676904		2	374.5	0.782274069
2	491.173	491173	1250	972	972	1250	0.7776	1.019847681		2	374.75	0.779332819
2	491.459	491459	791	900	900	791	1.137800253	1.06623853		2	375	0.778702775
2	491.806	491806	714	910	910	714	1.274509804	1.114668974		2	375.25	0.787969949
2	492.074	492074	540	718	718	540	1.32962963	1.155973235		2	375.5	0.812128696
2	492.439	492439	633	697	697	633	1.101105845	1.195849897		2	375.75	0.836758658
2	492.772	492772	1100	1310	1310	1100	1.190909091	1.203360626		2	376	0.856241053
2	493.107	493107	702	989	989	702	1.408831909	1.198505568		2	376.25	0.874360024
2	493.318	493318	483	624	624	483	1.291925466	1.198193104		2	376.5	0.888839759
2	493.64	493640	1510	1410	1410	1510	0.933774834	1.195774719		2	376.75	0.902034951
2	494.113	494113	1230	1210	1210	1230	0.983739837	1.178861755		2	377	0.916557672
2	494.339	494339	546	680	680	546	1.245421245	1.171474732		2	377.25	0.932791169
2	494.549	494549	974	985	985	974	1.011293634	1.167937295		2	377.5	0.950054011
2	495.007	495007	565	788	788	565	1.394690265	1.159978949		2	377.75	0.967182128
2	495.33	495330	564	746	746	564	1.322695035	1.147466371		2	378	0.98239158
2	495.794	495794	778	819	819	778	1.052699229	1.128308528		2	378.25	1.00018159
2	495.971	495971	1080	1240	1240	1080	1.148148148	1.120923777		2	378.5	1.015577091
2	496.358	496358	1040	1040	1040	1040	1	1.083835857		2	378.75	1.025180376
2	496.784	496784	1210	1060	1060	1210	0.876033058	1.038527553		2	379	1.032349243
2	497.211	497211	1200	1170	1170	1200	0.975	1.028803406		2	379.25	1.034616526
2	497.412	497412	1080	1190	1190	1080	1.101851852	1.029115542		2	379.5	1.019777934
2	497.631	497631	613	754	754	613	1.230016313	1.027700218		2	379.75	0.989118786
2	497.816	497816	732	778	778	732	1.06284153	1.028038475		2	380	0.96161692
2	498.102	498102	727	810	810	727	1.114167813	1.030765844		2	380.25	0.935134071
2	498.344	498344	1550	1170	1170	1550	0.75483871	1.028689629		2	380.5	0.908651221
2	498.526	498526	1130	1140	1140	1130	1.008849558	1.02669367		2	380.75	0.897097781
2	498.931	498931	611	737	737	611	1.206219313	1.015396683		2	381	0.893963269
2	499.13	499130	1210	1050	1050	1210	0.867768595	1.006798678		2	381.25	0.907397743
2	499.327	499327	1100	916	916	1100	0.832727273	0.998279782		2	381.5	0.927966031
2	499.505	499505	804	843	843	804	1.048507463	0.989098247		2	381.75	0.95000922
2	499.691	499691	650	790	790	650	1.215384615	0.973341871		2	382	0.983687255
2	500	500000	696	712	712	696	1.022988506	0.935263938		2	382.25	1.020026098
2	500.397	500397	1620	1140	1140	1620	0.703703704	0.897453345		2	382.5	1.058522788
2	500.579	500579	1170	1050	1050	1170	0.897435897	0.88765369		2	382.75	1.093522918
2	500.958	500958	807	739	739	807	0.915737299	0.875096105		2	383	1.135892296
2	501.162	501162	1840	1380	1380	1840	0.75	0.888568749		2	383.25	1.167115415
2	501.534	501534	953	960	960	953	1.007345226	0.938122372		2	383.5	1.196110765
2	501.709	501709	1290	1060	1060	1290	0.821705426	0.957926401		2	383.75	1.195786204
2	501.888	501888	627	673	673	627	1.073365231	0.984236535		2	384	1.177377904
2	502.111	502111	725	821	821	725	1.132413793	1.016132538		2	384.25	1.156594041
2	502.312	502312	1110	1030	1030	1110	0.927927928	1.029845054		2	384.5	1.122774301
2	502.541	502541	741	772	772	741	1.041835358	1.043766519		2	384.75	1.078732534
2	502.727	502727	800	879	879	800	1.09875	1.049612822		2	385	1.026431572
2	503.028	503028	619	757	757	619	1.222940226	1.036324086		2	385.25	0.992491082
2	503.308	503308	1040	1060	1060	1040	1.019230769	1.018515519		2	385.5	0.969677446
2	503.488	503488	1380	1080	1080	1380	0.782608696	1.007974421		2	385.75	0.959224887
2	503.815	503815	1030	1020	1020	1030	0.990291262	0.977261264		2	386	0.963792274
2	504.067	504067	695	713	713	695	1.025899281	0.962210099		2	386.25	0.971305899
2	504.372	504372	1020	869	869	1020	0.851960784	0.962335608		2	386.5	1.004422203
2	504.697	504697	817	861	861	817	1.053855569	0.970881341		2	386.75	1.035705951
2	504.922	504922	1060	952	952	1060	0.898113208	0.977497725		2	387	1.040407262
2	505.224	505224	817	765	765	817	0.936352509	0.992876272		2	387.25	1.039315592
2	505.439	505439	767	963	963	767	1.255541069	1.007498531		2	387.5	1.03139305
2	505.744	505744	1810	1250	1250	1810	0.690607735	1.020634351		2	387.75	1.004636305
2	506.039	506039	609	761	761	609	1.249589491	1.018915494		2	388	0.973972534
2	506.444	506444	705	837	837	705	1.187234043	1.012976166		2	388.25	0.957889381
2	506.76	506760	1180	1030	1030	1180	0.872881356	1.006223591		2	388.5	0.955735408
2	507.065	507065	1500	1180	1180	1500	0.786666667	0.995882445		2	388.75	0.957806292
2	507.258	507258	1160	1260	1260	1160	1.086206897	0.993649281		2	389	0.968942693
2	507.475	507475	966	983	983	966	1.017598344	0.994927173		2	389.25	0.993769427
2	507.687	507687	1070	1030	1030	1070	0.962616822	0.997694361		2	389.5	1.019831421
2	507.916	507916	756	860	860	756	1.137566138	1.007545576		2	389.75	1.04247289
2	508.169	508169	844	887	887	844	1.050947867	1.02459114		2	390	1.069280994
2	508.377	508377	1220	938	938	1220	0.768852459	1.036009664		2	390.25	1.086615167
2	508.618	508618	647	835	835	647	1.29057187	1.055861905		2	390.5	1.084773244
2	508.817	508817	1060	1010	1010	1060	0.952830189	1.069855661		2	390.75	1.077130928
2	509.306	509306	772	833	833	772	1.079015544	1.064435639		2	391	1.050766032
2	509.503	509503	646	799	799	646	1.236842105	1.057314801		2	391.25	0.999956197
2	509.854	509854	1320	1080	1080	1320	0.818181818	1.047348244		2	391.5	0.942476894
2	510.191	510191	537	669	669	537	1.245810056	1.039631994		2	391.75	0.884997591
2	510.371	510371	623	720	720	623	1.155698234	1.034395162		2	392	0.848091504
2	510.651	510651	1430	1140	1140	1430	0.797202797	1.027549966		2	392.25	0.821889648
2	510.839	510839	1430	1210	1210	1430	0.846153846	1.021463569		2	392.5	0.827275457
2	511.062	511062	757	789	789	757	1.042272127	1.010864931		2	392.75	0.838276206
2	511.427	511427	905	993	993	905	1.097237569	1.00154079		2	393	0.869493456
2	511.682	511682	761	960	960	761	1.261498029	1.005802451		2	393.25	0.916461273
2	511.946	511946	1430	1180	1180	1430	0.825174825	1.014496098		2	393.5	0.9547758
2	512.129	512129	1120	1180	1180	1120	1.053571429	1.025670602		2	393.75	0.989481463
2	512.656	512656	860	803	803	860	0.93372093	1.079862437		2	394	1.008746006
2	513.075	513075	1160	1260	1260	1160	1.086206897	1.114479891		2	394.25	1.022194775
2	513.436	513436	665	781	781	665	1.17443609	1.136764828		2	394.5	1.027276335
2	513.784	513784	642	836	836	642	1.302180685	1.158306302		2	394.75	1.01027253
2	514.053	514053	590	757	757	590	1.283050847	1.164766356		2	395	0.97219744
2	514.419	514419	971	991	991	971	1.020597322	1.148405505		2	395.25	0.938881919
2	514.645	514645	724	754	754	724	1.041436464	1.130319378		2	395.5	0.917244418
2	514.936	514936	527	696	696	527	1.320683112	1.110254286		2	395.75	0.930807169
2	515.138	515138	1100	990	990	1100	0.9	1.092681397		2	396	0.952212201
2	515.423	515423	573	738	738	573	1.287958115	1.064512549		2	396.25	0.974014025
2	515.733	515733	1580	1270	1270	1580	0.803797468	1.046213586		2	396.5	0.993128261
2	516.163	516163	821	848	848	821	1.032886724	1.025042336		2	396.75	1.008621831
2	516.489	516489	1140	1130	1130	1140	0.99122807	1.017035872		2	397	1.020442192
2	516.722	516722	730	898	898	730	1.230136986	1.016970686		2	397.25	1.012280087
2	516.898	516898	912	1000	1000	912	1.096491228	1.019374601		2	397.5	1.001624984
2	517.155	517155	1170	977	977	1170	0.835042735	1.02573434		2	397.75	0.96993906
2	517.321	517321	1070	1010	1010	1070	0.943925234	1.033738985		2	398	0.923643238
2	517.57	517570	933	960	960	933	1.028938907	1.051945276		2	398.25	0.907929412
2	517.845	517845	726	746	746	726	1.027548209	1.068644693		2	398.5	0.916637181
2	518.028	518028	579	735	735	579	1.269430052	1.077399226		2	398.75	0.936751185
2	518.205	518205	820	978	978	820	1.192682927	1.085392565		2	399	0.978646048
2	518.41	518410	1600	1230	1230	1600	0.76875	1.092499393		2	399.25	1.056603967
2	518.629	518629	625	771	771	625	1.2336	1.100529853		2	399.5	1.184594836
2	519.053	519053	674	863	863	674	1.28041543	1.112321445		2	399.75	1.30171453
2	519.273	519273	731	804	804	731	1.099863201	1.110715547		2	400	1.368448158
2	519.653	519653	1270	1190	1190	1270	0.937007874	1.103683285		2	400.25	1.403660342
2	519.852	519852	738	786	786	738	1.06504065	1.105968199		2	400.5	1.418185541
2	520.036	520036	822	936	936	822	1.138686131	1.108905769		2	400.75	1.383071283
2	520.489	520489	721	804	804	721	1.115117892	1.114545846		2	401	1.344451939
2	520.717	520717	585	669	669	585	1.143589744	1.116084843		2	401.25	1.284461317
2	521.017	521017	534	668	668	534	1.25093633	1.117410221		2	401.5	1.240245713
2	521.191	521191	1010	1030	1030	1010	1.01980198	1.118151563		2	401.75	1.173515008
2	521.516	521516	1090	1150	1150	1090	1.055045872	1.121587719		2	402	1.113840603
2	521.806	521806	550	691	691	550	1.256363636	1.120586658		2	402.25	1.126968162
2	522.288	522288	940	977	977	940	1.039361702	1.107316519		2	402.5	1.168017741
2	522.595	522595	1060	981	981	1060	0.925471698	1.093594789		2	402.75	1.218236958
2	522.909	522909	597	738	738	597	1.236180905	1.074733277		2	403	1.275778692
2	523.182	523182	730	761	761	730	1.042465753	1.045309233		2	403.25	1.314521648
2	523.345	523345	888	1020	1020	888	1.148648649	1.024084057		2	403.5	1.352184599
2	523.561	523561	771	877	877	771	1.137483787	1.003117492		2	403.75	1.386744643
2	523.82	523820	1890	1330	1330	1890	0.703703704	0.978044872		2	404	1.415858741
2	524.07	524070	628	722	722	628	1.149681529	0.957312673		2	404.25	1.434665673
2	524.349	524349	1130	974	974	1130	0.861946903	0.954693686		2	404.5	1.444106457
2	524.528	524528	1260	944	944	1260	0.749206349	0.95766553		2	404.75	1.410479814
2	524.937	524937	942	903	903	942	0.958598726	0.962994117		2	405	1.374762589
2	525.212	525212	1140	1130	1130	1140	0.99122807	0.984827492		2	405.25	1.32374992
2	525.373	525373	1120	1080	1080	1120	0.964285714	0.992613845		2	405.5	1.269197241
2	525.717	525717	590	710	710	590	1.203389831	0.975449156		2	405.75	1.208036334
2	526.242	526242	615	720	720	615	1.170731707	0.934604203		2	406	1.13789415
2	526.438	526438	920	888	888	920	0.965217391	0.921757827		2	406.25	1.08513907
2	526.654	526654	1390	1030	1030	1390	0.741007194	0.894751984		2	406.5	1.055041179
2	526.914	526914	1380	1170	1170	1380	0.847826087	0.865619493		2	406.75	1.047985675
2	527.08	527080	1890	1350	1350	1890	0.714285714	0.86373978		2	407	1.04188908
2	527.37	527370	1840	1270	1270	1840	0.690217391	0.863322191		2	407.25	1.033248473
2	527.733	527733	862	810	810	862	0.939675174	0.869240781		2	407.5	1.026193835
2	528.197	528197	1760	1250	1250	1760	0.710227273	0.918206123		2	407.75	1.024621527
2	528.573	528573	943	1000	1000	943	1.060445387	0.971325635		2	408	1.028360401
2	528.755	528755	652	761	761	652	1.167177914	0.985908514		2	408.25	1.035938993
2	529.089	529089	590	749	749	590	1.269491525	0.996435712		2	408.5	1.040627575
2	529.57	529570	1310	1070	1070	1310	0.816793893	0.998494855		2	408.75	1.042999672
2	530.075	530075	907	791	791	907	0.872105843	0.989766067		2	409	1.045744386
2	530.507	530507	863	954	954	863	1.105446118	0.969960979		2	409.25	1.049428512
2	530.987	530987	1350	1020	1020	1350	0.755555556	0.946703159		2	409.5	1.052773163
2	531.202	531202	830	926	926	830	1.115662651	0.945298667		2	409.75	1.056039216
2	531.44	531440	1180	946	946	1180	0.801694915	0.948641473		2	410	1.058285947
2	531.703	531703	1060	1100	1100	1060	1.037735849	0.948053929		2	410.25	1.060031381
2	531.913	531913	816	785	785	816	0.962009804	0.936813564		2	410.5	1.059924736
2	532.076	532076	889	956	956	889	1.075365579	0.927273092		2	410.75	1.059658557
2	532.367	532367	1710	1320	1320	1710	0.771929825	0.90772154		2	411	1.054635401
2	532.621	532621	1680	1230	1230	1680	0.732142857	0.886688696		2	411.25	1.044267474
2	532.809	532809	710	833	833	710	1.173239437	0.87564948		2	411.5	1.033899547
2	533.074	533074	1200	968	968	1200	0.806666667	0.861925177		2	411.75	1.023531619
2	533.362	533362	1850	1310	1310	1850	0.708108108	0.851727343		2	412	1.013163692
2	533.599	533599	1830	1520	1520	1830	0.830601093	0.855388312		2	412.25	1.002795765
2	533.813	533813	1240	1080	1080	1240	0.870967742	0.8639972		2	412.5	0.992427838
2	534.039	534039	817	829	829	817	1.014687882	0.874192366		2	412.75	0.982059911
2	534.338	534338	1960	1370	1370	1960	0.698979592	0.895905091		2	413	0.971691983
2	534.544	534544	673	755	755	673	1.121842496	0.915063198		2	413.25	0.961324056
2	534.728	534728	1250	1110	1110	1250	0.888	0.928728688		2	413.5	0.950956129
2	534.919	534919	1300	1270	1270	1300	0.976923077	0.941739629		2	413.75	0.940588202
2	535.089	535089	1090	937	937	1090	0.859633028	0.955402141		2	414	0.930220275
2	535.548	535548	676	690	690	676	1.020710059	0.983494935		2	414.25	0.919852348
2	536.033	536033	756	780	780	756	1.031746032	0.976568206		2	414.5	0.90948442
2	536.453	536453	862	858	858	862	0.995359629	0.968754674		2	414.75	0.899116493
2	536.664	536664	1040	1180	1180	1040	1.134615385	0.971807437		2	415	0.888748566
2	536.88	536880	1260	1060	1060	1260	0.841269841	0.975458785		2	415.25	0.878380639
2	537.115	537115	1320	886	886	1320	0.671212121	0.978281495		2	415.5	0.920330361
2	537.42	537420	633	731	731	633	1.154818325	0.982872257		2	415.75	0.975263928
2	537.734	537734	726	776	776	726	1.068870523	0.985807533		2	416	1.033467542
2	537.953	537953	1400	1190	1190	1400	0.85	0.98441493		2	416.25	1.081697741
2	538.337	538337	783	866	866	783	1.106002554	0.981597092		2	416.5	1.115367937
2	538.511	538511	603	725	725	603	1.202321725	0.980780455		2	416.75	1.136240289
2	538.714	538714	1360	1090	1090	1360	0.801470588	0.977028561		2	417	1.146551122
2	539.063	539063	1350	1280	1280	1350	0.948148148	0.968587173		2	417.25	1.151839808
2	539.447	539447	1040	924	924	1040	0.888461538	0.959093725		2	417.5	1.141396641
2	539.634	539634	1320	1150	1150	1320	0.871212121	0.953896427		2	417.75	1.119939722
2	539.869	539869	722	744	744	722	1.030470914	0.953301381		2	418	1.089349128
2	540.178	540178	1470	1230	1230	1470	0.836734694	0.969047674		2	418.25	1.043803787
2	540.465	540465	615	782	782	615	1.271544715	0.993251067		2	418.5	0.966880712
2	540.755	540755	1050	1140	1140	1050	1.085714286	1.015731082		2	418.75	0.876283083
2	540.921	540921	1440	1300	1300	1440	0.902777778	1.026768648		2	419	0.807955526
2	541.168	541168	1730	1280	1280	1730	0.739884393	1.044346279		2	419.25	0.765591737
2	541.612	541612	579	802	802	579	1.385146805	1.06665502		2	419.5	0.744522303
2	541.995	541995	1080	1090	1090	1080	1.009259259	1.064976501		2	419.75	0.73610477
2	542.243	542243	910	901	901	910	0.99010989	1.064365541		2	420	0.746270986
2	542.501	542501	547	717	717	547	1.310786106	1.076678994		2	420.25	0.769656625
2	542.664	542664	919	1050	1050	919	1.142546246	1.086119666		2	420.5	0.796090739
2	542.873	542873	1470	1060	1060	1470	0.721088435	1.088648853		2	420.75	0.835063664
2	543.152	543152	1020	1020	1020	1020	1	1.07165048		2	421	0.879617447
2	543.313	543313	698	754	754	698	1.080229226	1.058908678		2	421.25	0.923892684
2	543.726	543726	535	676	676	535	1.263551402	1.018724593		2	421.5	0.962614701
2	543.906	543906	723	832	832	723	1.150760719	0.997811233		2	421.75	0.992081153
2	544.105	544105	947	995	995	947	1.050686378	0.974352456		2	422	1.020434721
2	544.382	544382	1830	1300	1300	1830	0.710382514	0.921467662		2	422.25	1.044537236
2	544.549	544549	1020	812	812	1020	0.796078431	0.89388128		2	422.5	1.063936288
2	544.713	544713	2670	1690	1690	2670	0.632958801	0.875049886		2	422.75	1.082592166
2	544.879	544879	534	663	663	534	1.241573034	0.85400503		2	423	1.094339598
2	545.168	545168	1330	907	907	1330	0.681954887	0.82482033		2	423.25	1.098495395
2	545.489	545489	1870	1170	1170	1870	0.625668449	0.823039657		2	423.5	1.09895912
2	545.651	545651	1680	1150	1150	1680	0.68452381	0.827773901		2	423.75	1.094324268
2	545.819	545819	709	848	848	709	1.196050776	0.828244775		2	424	1.081578998
2	546.226	546226	1120	1020	1020	1120	0.910714286	0.828622078		2	424.25	1.055964621
2	546.405	546405	621	641	641	621	1.032206119	0.831842771		2	424.5	1.022657241
2	546.643	546643	1810	1100	1100	1810	0.607734807	0.834670574		2	424.75	0.985799662
2	546.998	546998	1670	1120	1120	1670	0.670658683	0.825140754		2	425	0.946586954
2	547.313	547313	1150	1050	1050	1150	0.913043478	0.820204419		2	425.25	0.904089425
2	547.592	547592	1330	1050	1050	1330	0.789473684	0.831545354		2	425.5	0.859580188
2	548.132	548132	1360	1180	1180	1360	0.867647059	0.872658932		2	425.75	0.813694563
2	548.369	548369	1090	1100	1100	1090	1.009174312	0.892610796		2	426	0.782586505
2	548.878	548878	2640	1580	1580	2640	0.598484848	0.958336043		2	426.25	0.761938929
2	549.188	549188	976	1020	1020	976	1.045081967	0.992398961		2	426.5	0.74469342
2	549.439	549439	688	820	820	688	1.191860465	1.008850339		2	426.75	0.74119344
2	549.659	549659	692	857	857	692	1.238439306	1.022580934		2	427	0.752496184
2	550.128	550128	775	805	805	775	1.038709677	1.046418153		2	427.25	0.773519034
2	550.499	550499	1180	1020	1020	1180	0.86440678	1.059988907		2	427.5	0.809720109
2	550.719	550719	820	851	851	820	1.037804878	1.064842794		2	427.75	0.864475257
2	551.158	551158	774	819	819	774	1.058139535	1.057544646		2	428	0.923738239
2	551.411	551411	800	822	822	800	1.0275	1.047340673		2	428.25	0.974872365
2	551.908	551908	772	870	870	772	1.126943005	1.035737713		2	428.5	1.017131718
2	552.224	552224	597	692	692	597	1.159128978	1.051247346		2	428.75	1.056815345
2	552.527	552527	843	830	830	843	0.984578885	1.075731267		2	429	1.075317953
2	552.922	552922	1830	1350	1350	1830	0.737704918	1.082995327		2	429.25	1.084314132
2	553.179	553179	592	677	677	592	1.143581081	1.057441256		2	429.5	1.088730021
2	553.572	553572	615	712	712	615	1.157723577	1.000156876		2	429.75	1.072760397
2	553.74	553740	501	679	679	501	1.355289421	0.980920333		2	430	1.056790774
2	553.925	553925	1180	1160	1160	1180	0.983050847	0.954996783		2	430.25	1.032540873
2	554.214	554214	1280	1060	1060	1280	0.828125	0.911701689		2	430.5	1.0136455
2	554.502	554502	915	790	790	915	0.863387978	0.876874612		2	430.75	0.999387559
2	554.664	554664	2340	1440	1440	2340	0.615384615	0.852310913		2	431	0.989686676
2	555.332	555332	1230	796	796	1230	0.647154472	0.795328713		2	431.25	0.979838854
2	555.544	555544	1800	1300	1300	1800	0.722222222	0.836528403		2	431.5	0.972960635
2	555.853	555853	798	797	797	798	0.998746867	0.915427857		2	431.75	0.976561607
2	556.075	556075	1100	1110	1110	1100	1.009090909	0.957538332		2	432	0.989707043
2	556.397	556397	908	996	996	908	1.0969163	1.042795271		2	432.25	1.004163177
2	556.59	556590	678	787	787	678	1.160766962	1.074823459		2	432.5	1.016300367
2	556.868	556868	658	758	758	658	1.151975684	1.088868188		2	432.75	1.032145003
2	557.033	557033	620	706	706	620	1.138709677	1.092156735		2	433	1.045775468
2	557.26	557260	682	731	731	682	1.071847507	1.075700214		2	433.25	1.05282446
2	557.437	557437	804	859	859	804	1.06840796	1.047291323		2	433.5	1.053676274
2	557.672	557672	806	782	782	806	0.970223325	1.01567621		2	433.75	1.058233238
2	557.988	557988	1580	1200	1200	1580	0.759493671	0.977818527		2	434	1.067552194
2	558.338	558338	745	776	776	745	1.041610738	0.929483337		2	434.25	1.077363385
2	558.565	558565	1030	985	985	1030	0.95631068	0.913408983		2	434.5	1.087950987
2	558.758	558758	1320	1140	1140	1320	0.863636364	0.917280948		2	434.75	1.097076518
2	558.946	558946	717	726	726	717	1.012552301	0.929821151		2	435	1.110853049
2	559.183	559183	1010	1020	1020	1010	1.00990099	0.941333715		2	435.25	1.123134195
2	559.433	559433	1330	964	964	1330	0.72481203	0.954022488		2	435.5	1.12691727
2	559.649	559649	1260	1220	1220	1260	0.968253968	0.965374135		2	435.75	1.117091204
2	559.98	559980	1110	1090	1090	1110	0.981981982	0.973697991		2	436	1.106070933
2	560.246	560246	547	767	767	547	1.402193784	0.979911433		2	436.25	1.097293942
2	560.446	560446	1360	1150	1150	1360	0.845588235	0.982131561		2	436.5	1.086530549
2	560.642	560642	1480	1100	1100	1480	0.743243243	0.982958935		2	436.75	1.075667484
2	560.834	560834	803	825	825	803	1.02739726	0.983717484		2	437	1.07209302
2	561.542	561542	749	773	773	749	1.032042724	0.974646273		2	437.25	1.07484346
2	561.778	561778	854	852	852	854	0.99765808	0.963124953		2	437.5	1.078893446
2	562.031	562031	1250	1090	1090	1250	0.872	0.946575109		2	437.75	1.08307329
2	562.373	562373	1120	944	944	1120	0.842857143	0.923725782		2	438	1.103784835
2	562.698	562698	698	784	784	698	1.123209169	0.897440109		2	438.25	1.119767339
2	563.048	563048	1210	1060	1060	1210	0.876033058	0.86833854		2	438.5	1.111542813
2	563.23	563230	1270	1000	1000	1270	0.787401575	0.852459783		2	438.75	1.094006678
2	563.46	563460	1500	1120	1120	1500	0.746666667	0.826044842		2	439	1.074962166
2	563.796	563796	1230	960	960	1230	0.780487805	0.797802428		2	439.25	1.053339687
2	564.206	564206	1590	1320	1320	1590	0.830188679	0.784348476		2	439.5	1.030094741
2	564.572	564572	1550	1240	1240	1550	0.8	0.782543861		2	439.75	1.00667286
2	564.792	564792	1630	1290	1290	1630	0.791411043	0.791191692		2	440	0.989627744
2	565.024	565024	1150	953	953	1150	0.828695652	0.813738539		2	440.25	0.987771248
2	565.219	565219	1240	911	911	1240	0.734677419	0.840541449		2	440.5	0.99241411
2	565.507	565507	1290	995	995	1290	0.771317829	0.878918197		2	440.75	0.997051445
2	565.931	565931	866	872	872	866	1.006928406	0.941773285		2	441	1.003800619
2	566.296	566296	660	793	793	660	1.201515152	1.00054876		2	441.25	1.012059411
2	566.475	566475	614	727	727	614	1.184039088	1.030238386		2	441.5	1.018718434
2	566.808	566808	1320	1030	1030	1320	0.78030303	1.094905391		2	441.75	1.025408633
2	567.073	567073	951	858	858	951	0.902208202	1.134433269		2	442	1.032632323
2	567.302	567302	537	733	733	537	1.364990689	1.155814429		2	442.25	1.040120092
2	567.489	567489	632	766	766	632	1.212025316	1.170236462		2	442.5	1.053514803
2	567.85	567850	648	781	781	648	1.205246914	1.196088933		2	442.75	1.066909515
2	568.039	568039	554	727	727	554	1.312274368	1.207938428		2	443	1.080056781
2	568.458	568458	791	948	948	791	1.198482933	1.220826699		2	443.25	1.086209506
2	568.689	568689	666	770	770	666	1.156156156	1.214378618		2	443.5	1.082294864
2	568.986	568986	1070	1150	1150	1070	1.074766355	1.196598669		2	443.75	1.071076919
2	569.489	569489	635	792	792	635	1.247244094	1.12968096		2	444	1.058620561
2	569.762	569762	858	967	967	858	1.127039627	1.084761029		2	444.25	1.046417153
2	570.028	570028	756	851	851	756	1.125661376	1.054949117		2	444.5	1.030509619
2	570.254	570254	834	916	916	834	1.098321343	1.039971669		2	444.75	1.012050159
2	570.445	570445	1100	956	956	1100	0.869090909	1.028191616		2	445	1.004037129
2	570.676	570676	1410	1190	1190	1410	0.843971631	1.01606512		2	445.25	0.999781234
2	570.943	570943	825	851	851	825	1.031515152	1.007026991		2	445.5	0.997318703
2	571.108	571108	1280	1270	1270	1280	0.9921875	1.004145083		2	445.75	1.006722362
2	571.589	571589	576	705	705	576	1.223958333	1.002907542		2	446	1.024789548
2	571.849	571849	1060	984	984	1060	0.928301887	1.019629947		2	446.25	1.026041237
2	572.141	572141	833	863	863	833	1.036014406	1.038972338		2	446.5	1.023448706
2	572.402	572402	796	768	768	796	0.964824121	1.033400888		2	446.75	1.018120954
2	572.617	572617	847	848	848	847	1.001180638	1.024901706		2	447	1.00873024
2	572.798	572798	717	709	709	717	0.988842399	1.019291346		2	447.25	0.983869014
2	572.963	572963	647	777	777	647	1.200927357	1.009891498		2	447.5	0.962711833
2	573.333	573333	1100	1040	1040	1100	0.945454545	0.984534		2	447.75	0.956809763
2	573.679	573679	1100	1160	1160	1100	1.054545455	0.995212925		2	448	0.959988167
2	573.861	573861	1160	1050	1050	1160	0.905172414	1.004494455		2	448.25	0.962444079
2	574.115	574115	1310	1120	1120	1310	0.854961832	1.011908304		2	448.5	0.960390852
2	574.497	574497	756	721	721	756	0.953703704	1.019569248		2	448.75	0.953263655
2	574.742	574742	831	886	886	831	1.066185319	1.021541669		2	449	0.944545389
2	575.177	575177	519	673	673	519	1.29672447	1.008134896		2	449.25	0.935453066
2	575.668	575668	787	829	829	787	1.053367217	0.989749916		2	449.5	0.920961928
2	575.843	575843	1160	1160	1160	1160	1	0.987486281		2	449.75	0.90232317
2	576.246	576246	1880	1310	1310	1880	0.696808511	0.978464483		2	450	0.882217913
2	576.68	576680	958	868	868	958	0.90605428	0.965043837		2	450.25	0.86422507
2	576.91	576910	1200	1130	1130	1200	0.941666667	0.964313147		2	450.5	0.850395864
2	577.095	577095	725	811	811	725	1.11862069	0.972504181		2	450.75	0.838489348
2	577.325	577325	1140	1000	1000	1140	0.877192982	0.992241922		2	451	0.829108578
2	577.624	577624	680	785	785	680	1.154411765	1.016253649		2	451.25	0.824117604
2	577.989	577989	951	1080	1080	951	1.135646688	1.052471076		2	451.5	0.823918654
2	578.25	578250	683	765	765	683	1.120058565	1.075399699		2	451.75	0.821512581
2	578.488	578488	1160	1060	1060	1160	0.913793103	1.084197997		2	452	0.823589541
2	578.916	578916	870	864	864	870	0.993103448	1.089555587		2	452.25	0.8295537
2	579.082	579082	727	865	865	727	1.189821183	1.087701176		2	452.5	0.836010137
2	579.27	579270	828	835	835	828	1.008454106	1.081027148		2	452.75	0.855766019
2	579.477	579477	1010	1050	1050	1010	1.03960396	1.071769803		2	453	0.893454214
2	579.688	579688	583	775	775	583	1.329331046	1.061457082		2	453.25	0.928976176
2	579.968	579968	787	895	895	787	1.137229987	1.043911079		2	453.5	0.961364093
2	580.152	580152	1130	973	973	1130	0.861061947	1.03423785		2	453.75	0.990641183
2	580.494	580494	1150	1100	1100	1150	0.956521739	1.002741589		2	454	1.007771042
2	580.834	580834	1360	1200	1200	1360	0.882352941	0.973634762		2	454.25	0.990772592
2	581.207	581207	807	868	868	807	1.0755886	0.969148448		2	454.5	0.951212401
2	581.538	581538	1190	1080	1080	1190	0.907563025	0.972724588		2	454.75	0.915903979
2	581.773	581773	951	898	898	951	0.94426919	0.976970605		2	455	0.880035683
2	582.086	582086	893	890	890	893	0.996640538	0.995826835		2	455.25	0.833444539
2	582.389	582389	794	823	823	794	1.036523929	1.022808343		2	455.5	0.786853394
2	582.664	582664	732	775	775	732	1.058743169	1.034676681		2	455.75	0.757927773
2	582.93	582930	769	932	932	769	1.211963589	1.026250595		2	456	0.735636663
2	583.145	583145	1120	961	961	1120	0.858035714	1.012059002		2	456.25	0.743932
2	583.565	583565	637	691	691	637	1.08477237	0.986918349		2	456.5	0.760401439
2	584.038	584038	973	953	953	973	0.979445015	0.942436809		2	456.75	0.787636309
2	584.514	584514	1360	1110	1110	1360	0.816176471	0.905965442		2	457	0.831988637
2	584.865	584865	882	859	859	882	0.973922902	0.916666263		2	457.25	0.868896307
2	585.047	585047	1310	1000	1000	1310	0.763358779	0.926793676		2	457.5	0.887218501
2	585.219	585219	1200	913	913	1200	0.760833333	0.936846327		2	457.75	0.902663827
2	585.446	585446	655	691	691	655	1.054961832	0.960682338		2	458	0.915926551
2	585.747	585747	801	821	821	801	1.024968789	0.998975258		2	458.25	0.926022947
2	585.986	585986	590	734	734	590	1.244067797	1.029912654		2	458.5	0.935965772
2	586.211	586211	784	824	824	784	1.051020408	1.069175728		2	458.75	0.949255761
2	586.689	586689	1110	1200	1200	1110	1.081081081	1.133492195		2	459	0.962218065
2	586.873	586873	685	693	693	685	1.011678832	1.144313764		2	459.25	0.970797245
2	587.171	587171	526	665	665	526	1.264258555	1.152274093		2	459.5	0.97765511
2	587.509	587509	947	937	937	947	0.989440338	1.124551968		2	459.75	0.98023495
2	587.689	587689	569	738	738	569	1.297012302	1.100942251		2	460	0.976701451
2	587.919	587919	888	950	950	888	1.06981982	1.072587971		2	460.25	0.971356319
2	588.126	588126	786	848	848	786	1.078880407	1.042864193		2	460.5	0.964036796
2	588.511	588511	865	949	949	865	1.097109827	0.966917407		2	460.75	0.951429649
2	588.89	588890	1280	961	961	1280	0.75078125	0.912607706		2	461	0.935726491
2	589.17	589170	1880	1290	1290	1880	0.686170213	0.897673805		2	461.25	0.921681874
2	589.338	589338	2150	1420	1420	2150	0.660465116	0.891534452		2	461.5	0.919705701
2	589.531	589531	1290	1140	1140	1290	0.88372093	0.885456671		2	461.75	0.926384975
2	589.706	589706	828	922	922	828	1.11352657	0.883228961		2	462	0.918093617
2	590.108	590108	601	717	717	601	1.193011647	0.890669338		2	462.25	0.897447171
2	590.278	590278	921	887	887	921	0.963083605	0.8988184		2	462.5	0.876219085
2	590.479	590479	1350	1140	1140	1350	0.844444444	0.917104471		2	462.75	0.847305515
2	591.042	591042	1370	1040	1040	1370	0.759124088	0.961316735		2	463	0.815554872
2	591.268	591268	1360	1160	1160	1360	0.852941176	0.946202923		2	463.25	0.797946969
2	591.481	591481	715	809	809	715	1.131468531	0.93038705		2	463.5	0.79647716
2	591.658	591658	1610	1580	1580	1610	0.98136646	0.928792732		2	463.75	0.801382647
2	592.805	592805	1100	945	945	1100	0.859090909	0.935671606		2	464	0.811699805
2	593.015	593015	1660	1230	1230	1660	0.740963855	0.941233657		2	464.25	0.82853337
2	593.224	593224	761	741	741	761	0.973718791	0.956910235		2	464.5	0.853810979
2	593.437	593437	570	679	679	570	1.19122807	0.971676629		2	464.75	0.883153981
2	593.618	593618	1380	993	993	1380	0.719565217	0.978861511		2	465	0.908926752
2	593.791	593791	590	767	767	590	1.3	0.988964533		2	465.25	0.912716389
2	593.999	593999	735	735	735	735	1	0.996923986		2	465.5	0.90256467
2	594.253	594253	1910	1230	1230	1910	0.643979058	0.993783087		2	465.75	0.885927531
2	594.518	594518	540	695	695	540	1.287037037	0.984377216		2	466	0.870922075
2	594.698	594698	908	990	990	908	1.09030837	0.980119128		2	466.25	0.85806198
2	594.895	594895	1030	1000	1000	1030	0.970873786	0.972518528		2	466.5	0.845201886
2	595.159	595159	1270	1190	1190	1270	0.937007874	0.952080011		2	466.75	0.832341792
2	595.583	595583	1080	899	899	1080	0.832407407	0.926724047		2	467	0.845221187
2	595.817	595817	2280	1570	1570	2280	0.688596491	0.922523007		2	467.25	0.868850977
2	596.192	596192	1140	1080	1080	1140	0.947368421	0.919903735		2	467.5	0.889873285
2	596.538	596538	886	1080	1080	886	1.218961625	0.937140762		2	467.75	0.908736286
2	596.94	596940	825	804	804	825	0.974545455	0.973090971		2	468	0.926101987
2	597.126	597126	1380	1320	1320	1380	0.956521739	0.988959711		2	468.25	0.944415893
2	597.395	597395	828	735	735	828	0.887681159	1.02388464		2	468.5	0.962644538
2	597.582	597582	1230	1090	1090	1230	0.886178862	1.044586626		2	468.75	0.959267963
2	597.793	597793	946	1060	1060	946	1.1205074	1.056510894		2	469	0.946298742
2	597.999	597999	886	1010	1010	886	1.139954853	1.066142704		2	469.25	0.93900281
2	598.215	598215	863	888	888	863	1.028968714	1.07203567		2	469.5	0.930358712
2	598.466	598466	640	722	722	640	1.128125	1.075690432		2	469.75	0.922893164
2	598.743	598743	630	781	781	630	1.23968254	1.076033409		2	470	0.923417945
2	599.091	599091	944	1060	1060	944	1.122881356	1.056255176		2	470.25	0.92985726
2	599.477	599477	1080	935	935	1080	0.865740741	1.015712834		2	470.5	0.93666177
2	599.869	599869	1110	1090	1090	1110	0.981981982	0.982297199		2	470.75	0.954251443
2	600.117	600117	797	785	785	797	0.984943538	0.971815923		2	471	0.976649439
2	600.575	600575	1300	1180	1180	1300	0.907692308	0.960109594		2	471.25	0.995738414
2	600.907	600907	1250	1130	1130	1250	0.904	0.953990449		2	471.5	1.004484912
2	601.105	601105	857	767	767	857	0.894982497	0.949292648		2	471.75	1.011686153
2	601.328	601328	629	733	733	629	1.165341812	0.943335658		2	472	1.015277108
2	601.732	601732	956	943	943	956	0.986401674	0.938738995		2	472.25	1.012372215
2	601.941	601941	764	780	780	764	1.020942408	0.939080491		2	472.5	1.003549458
2	602.117	602117	1380	1070	1070	1380	0.775362319	0.941483212		2	472.75	0.993308812
2	602.327	602327	1490	1170	1170	1490	0.785234899	0.949999374		2	473	0.976710732
2	602.538	602538	666	723	723	666	1.085585586	0.961620915		2	473.25	0.959437526
2	602.912	602912	849	818	818	849	0.963486455	0.983578271		2	473.5	0.94150027
2	603.111	603111	1040	917	917	1040	0.881730769	0.999565579		2	473.75	0.9256537
2	603.342	603342	1040	974	974	1040	0.936538462	1.016932335		2	474	0.913873365
2	603.523	603523	699	825	825	699	1.180257511	1.027069445		2	474.25	0.902111348
2	603.874	603874	619	739	739	619	1.193861066	1.05306601		2	474.5	0.893387723
2	604.138	604138	750	908	908	750	1.210666667	1.062461988		2	474.75	0.890255866
2	604.469	604469	1130	998	998	1130	0.883185841	1.054329665		2	475	0.895948969
2	605.631	605631	734	844	844	734	1.14986376	0.990754486		2	475.25	0.903518469
2	606.15	606150	1880	1350	1350	1880	0.718085106	0.986828285		2	475.5	0.912347626
2	607.248	607248	1080	1050	1050	1080	0.972222222	1.001123127		2	475.75	0.92016197
2	607.436	607436	864	915	915	864	1.059027778	1.004909182		2	476	0.929434889
2	607.613	607613	1040	1140	1140	1040	1.096153846	1.010420924		2	476.25	0.937361526
2	607.955	607955	1010	1040	1040	1010	1.02970297	1.026249158		2	476.5	0.944858023
2	608.262	608262	1530	1260	1260	1530	0.823529412	1.035951205		2	476.75	0.953895328
2	608.559	608559	661	756	756	661	1.143721634	1.033130575		2	477	0.962590822
2	608.872	608872	919	978	978	919	1.064200218	1.021535657		2	477.25	0.969073515
2	609.173	609173	784	889	889	784	1.133928571	1.009706946		2	477.5	0.977373941
2	609.423	609423	1400	1180	1180	1400	0.842857143	0.993521741		2	477.75	0.9893504
2	609.676	609676	1000	1030	1030	1000	1.03	0.977095792		2	478	1.002009163
2	609.953	609953	773	817	817	773	1.056921087	0.961821166		2	478.25	1.014667926
2	610.197	610197	1460	1190	1190	1460	0.815068493	0.947255142		2	478.5	1.027326689
2	610.38	610380	794	842	842	794	1.060453401	0.94356111		2	478.75	1.039985453
2	610.598	610598	1650	1330	1330	1650	0.806060606	0.95127966		2	479	1.052644216
2	610.83	610830	735	721	721	735	0.980952381	0.967516514		2	479.25	1.065176907
2	611.082	611082	1750	1340	1340	1750	0.765714286	0.985216452		2	479.5	1.075981681
2	611.338	611338	632	752	752	632	1.189873418	1.009678514		2	479.75	1.084011635
2	611.522	611522	582	689	689	582	1.183848797	1.031733438		2	480	1.088433622
2	611.702	611702	1130	1170	1170	1130	1.03539823	1.048163748		2	480.25	1.092827514
2	611.865	611865	1310	1310	1310	1310	1	1.065839802		2	480.5	1.0991444
2	612.185	612185	925	957	957	925	1.034594595	1.101961455		2	480.75	1.10951372
2	612.581	612581	555	688	688	555	1.23963964	1.093235513		2	481	1.122058044
2	612.934	612934	1040	1020	1020	1040	0.980769231	1.067750047		2	481.25	1.135245148
2	613.1	613100	852	937	937	852	1.099765258	1.056660876		2	481.5	1.148084414
2	613.383	613383	697	786	786	697	1.1276901	1.03132106		2	481.75	1.161753326
2	613.701	613701	1030	1090	1090	1030	1.058252427	0.992816822		2	482	1.182036067
2	614.084	614084	1750	1300	1300	1750	0.742857143	0.958593936		2	482.25	1.208360998
2	614.327	614327	1500	1330	1330	1500	0.886666667	0.949024968		2	482.5	1.22739244
2	614.628	614628	1340	1130	1130	1340	0.843283582	0.940672296		2	482.75	1.236054399
2	615.074	615074	730	834	834	730	1.142465753	0.933477206		2	483	1.240263188
2	615.239	615239	1140	1080	1080	1140	0.947368421	0.933523137		2	483.25	1.236657575
2	615.66	615660	737	774	774	737	1.050203528	0.943101392		2	483.5	1.225460391
2	615.826	615826	1150	1090	1090	1150	0.947826087	0.948737354		2	483.75	1.212855167
2	616.044	616044	1340	1210	1210	1340	0.902985075	0.958346244		2	484	1.199575769
2	616.334	616334	1440	1320	1320	1440	0.916666667	0.969236292		2	484.25	1.185387226
2	616.619	616619	1400	1220	1220	1400	0.871428571	0.962481394		2	484.5	1.170441854
2	616.855	616855	1870	1490	1490	1870	0.796791444	0.960182644		2	484.75	1.155183671
2	617.033	617033	759	829	829	759	1.092226614	0.968441604		2	485	1.139421283
2	617.371	617371	1280	1560	1560	1280	1.21875	0.990490571		2	485.25	1.121707946
2	617.588	617588	834	950	950	834	1.139088729	1.012450192		2	485.5	1.106387284
2	618.062	618062	1640	1480	1480	1640	0.902439024	1.108538261		2	485.75	1.096692574
2	618.253	618253	2430	1650	1650	2430	0.679012346	1.141074639		2	486	1.089354155
2	618.434	618434	706	980	980	706	1.388101983	1.163951523		2	486.25	1.083262693
2	618.811	618811	1580	1960	1960	1580	1.240506329	1.212228098		2	486.5	1.081633411
2	619.044	619044	778	1150	1150	778	1.4781491	1.234175443		2	486.75	1.083086637
2	619.416	619416	587	845	845	587	1.439522998	1.268151737		2	487	1.086167036
2	619.762	619762	1230	1380	1380	1230	1.12195122	1.292796337		2	487.25	1.08412931
2	619.931	619931	1360	1510	1510	1360	1.110294118	1.293436354		2	487.5	1.076537147
2	620.15	620150	1040	1340	1340	1040	1.288461538	1.270282611		2	487.75	1.060701782
2	620.401	620401	914	1290	1290	914	1.411378556	1.221160665		2	488	1.043055455
2	620.668	620668	1530	1640	1640	1530	1.071895425	1.17743892		2	488.25	1.02180196
2	620.993	620993	1270	1530	1530	1270	1.204724409	1.138948915		2	488.5	0.995332515
2	621.177	621177	795	971	971	795	1.221383648	1.119705205		2	488.75	0.965855842
2	621.499	621499	1200	1200	1200	1200	1	1.089567764		2	489	0.93743738
2	621.715	621715	1310	1250	1250	1310	0.954198473	1.07013073		2	489.25	0.901466794
2	621.924	621924	1170	1230	1230	1170	1.051282051	1.056415452		2	489.5	0.86887414
2	622.132	622132	1060	1140	1140	1060	1.075471698	1.042762146		2	489.75	0.860054887
2	622.308	622308	1360	1340	1340	1360	0.985294118	1.034848184		2	490	0.855227161
2	622.58	622580	677	851	851	677	1.257016248	1.043838419		2	490.25	0.861514952
2	622.804	622804	1230	1210	1210	1230	0.983739837	1.063253845		2	490.5	0.878112607
2	623.319	623319	1390	1350	1350	1390	0.971223022	1.107929395		2	490.75	0.925312558
2	623.511	623511	1240	1380	1380	1240	1.112903226	1.120020981		2	491	0.972512509
2	623.747	623747	1220	1370	1370	1220	1.12295082	1.134736559		2	491.25	1.018507722
2	624.084	624084	593	800	800	593	1.349072513	1.147793174		2	491.5	1.060805434
2	624.451	624451	1410	1520	1520	1410	1.078014184	1.161248462		2	491.75	1.098052738
2	624.623	624623	711	888	888	711	1.248945148	1.167701378		2	492	1.138313544
2	624.857	624857	1210	1380	1380	1210	1.140495868	1.178940945		2	492.25	1.171014233
2	625.2	625200	1300	1340	1340	1300	1.030769231	1.195008086		2	492.5	1.194525067
2	625.402	625402	746	897	897	746	1.202412869	1.197736254		2	492.75	1.200544335
2	625.735	625735	699	853	853	699	1.220314735	1.197295786		2	493	1.197546666
2	626.035	626035	673	843	843	673	1.252600297	1.194840936		2	493.25	1.195665223
2	626.352	626352	662	841	841	662	1.270392749	1.181762088		2	493.5	1.194098554
2	626.598	626598	620	793	793	620	1.279032258	1.162070529		2	493.75	1.188777391
2	626.862	626862	1710	1620	1620	1710	0.947368421	1.134140041		2	494	1.17923484
2	627.04	627040	2020	1940	1940	2020	0.96039604	1.097796727		2	494.25	1.170141393
2	627.342	627342	1060	1170	1170	1060	1.103773585	0.999261871		2	494.5	1.164140913
2	627.707	627707	1230	1490	1490	1230	1.211382114	0.915473431		2	494.75	1.159531429
2	627.996	627996	1840	1580	1580	1840	0.858695652	0.910668076		2	495	1.154894151
2	628.273	628273	1890	1450	1450	1890	0.767195767	0.923329925		2	495.25	1.144715455
2	628.5	628500	2550	1640	1640	2550	0.643137255	0.961594152		2	495.5	1.133914404
2	628.673	628673	1630	1330	1330	1630	0.81595092	1.00649918		2	495.75	1.122895599
2	628.922	628922	890	1040	1040	890	1.168539326	1.055030511		2	496	1.110106325
2	629.088	629088	1190	1370	1370	1190	1.151260504	1.083389915		2	496.25	1.084530633
2	629.329	629329	982	1330	1330	982	1.354378819	1.125151198		2	496.5	1.057359805
2	629.544	629544	585	867	867	585	1.482051282	1.140496004		2	496.75	1.028975774
2	629.724	629724	1320	1420	1420	1320	1.075757576	1.153468184		2	497	1.01986453
2	630.153	630153	1050	1250	1250	1050	1.19047619	1.172773191		2	497.25	1.014799718
2	630.48	630480	737	831	831	737	1.127544098	1.1488963		2	497.5	1.014461171
2	630.708	630708	1030	1000	1000	1030	0.970873786	1.114188389		2	497.75	1.013789687
2	631.103	631103	1620	1340	1340	1620	0.827160494	1.067410271		2	498	1.01579161
2	631.539	631539	966	1030	1030	966	1.066252588	1.056076589		2	498.25	1.015474507
2	631.885	631885	770	1020	1020	770	1.324675325	1.053828942		2	498.5	1.012787317
2	632.201	632201	914	968	968	914	1.059080963	1.050859173		2	498.75	1.005813001
2	632.568	632568	724	819	819	724	1.13121547	1.055007357		2	499	0.997241022
2	632.794	632794	1480	1260	1260	1480	0.851351351	1.056645679		2	499.25	0.985705711
2	632.987	632987	1090	1070	1070	1090	0.981651376	1.050708469		2	499.5	0.972625324
2	633.155	633155	633	750	750	633	1.184834123	1.043065491		2	499.75	0.947768885
2	633.346	633346	938	931	931	938	0.992537313	1.037013882		2	500	0.91488215
2	634.854	634854	1240	1210	1210	1240	0.975806452	1.054841964		2	500.25	0.889464884
2	635.05	635050	1230	1220	1220	1230	0.991869919	1.059930167		2	500.5	0.868599247
2	635.379	635379	813	842	842	813	1.035670357	1.068018397		2	500.75	0.85801021
2	635.548	635548	947	967	967	947	1.021119324	1.072087759		2	501	0.853614285
2	635.751	635751	1330	1490	1490	1330	1.120300752	1.077435941		2	501.25	0.877548832
2	635.935	635935	797	912	912	797	1.144291092	1.082556926		2	501.5	0.913098729
2	636.246	636246	529	696	696	529	1.315689981	1.097427804		2	501.75	0.945507309
2	636.594	636594	1380	1390	1390	1380	1.007246377	1.114053116		2	502	0.984260909
2	636.904	636904	946	1090	1090	946	1.152219873	1.114413197		2	502.25	1.011331804
2	637.446	637446	1730	1400	1400	1730	0.809248555	1.094993392		2	502.5	1.028047395
2	637.929	637929	585	749	749	585	1.28034188	1.084251969		2	502.75	1.035865061
2	638.149	638149	702	818	818	702	1.165242165	1.090920412		2	503	1.024082951
2	638.433	638433	656	789	789	656	1.202743902	1.108420819		2	503.25	1.0076907
2	638.78	638780	1450	1150	1150	1450	0.793103448	1.124146308		2	503.5	0.991297068
2	639.042	639042	611	747	747	611	1.222585925	1.129915911		2	503.75	0.96623121
2	639.42	639420	1000	1080	1080	1000	1.08	1.13757354		2	504	0.947918837
2	639.701	639701	565	769	769	565	1.361061947	1.133580183		2	504.25	0.943727431
2	639.905	639905	1030	1050	1050	1030	1.019417476	1.11747634		2	504.5	0.947373896
2	640.131	640131	869	954	954	869	1.097813579	1.097148686		2	504.75	0.954567269
2	640.309	640309	733	844	844	733	1.151432469	1.082494898		2	505	0.964206537
2	640.78	640780	610	713	713	610	1.168852459	1.021289716		2	505.25	0.978270653
2	641.153	641153	1180	1050	1050	1180	0.889830508	0.983528086		2	505.5	0.994796704
2	641.316	641316	1120	996	996	1120	0.889285714	0.961880224		2	505.75	1.005977323
2	641.479	641479	989	875	875	989	0.884732053	0.942895919		2	506	1.004422347
2	641.963	641963	941	956	956	941	1.015940489	0.955634867		2	506.25	1.000876603
2	642.32	642320	1120	982	982	1120	0.876785714	0.979321356		2	506.5	0.99656214
2	642.528	642528	1260	1160	1160	1260	0.920634921	0.990819785		2	506.75	0.990859339
2	642.787	642787	957	960	960	957	1.003134796	1.017853648		2	507	0.981944705
2	643.328	643328	613	764	764	613	1.246329527	1.089993777		2	507.25	0.977307028
2	643.801	643801	505	714	714	505	1.413861386	1.111949484		2	507.5	0.978920701
2	644.144	644144	1490	1460	1460	1490	0.979865772	1.121882215		2	507.75	0.984419399
2	644.398	644398	1380	1200	1200	1380	0.869565217	1.121452981		2	508	0.998083818
2	644.96	644960	673	889	889	673	1.320950966	1.077230895		2	508.25	1.014985257
2	645.276	645276	1340	1330	1330	1340	0.992537313	1.03864269		2	508.5	1.033243632
2	645.733	645733	1170	1090	1090	1170	0.931623932	0.995867884		2	508.75	1.053528679
2	645.947	645947	1140	1060	1060	1140	0.929824561	0.983574832		2	509	1.056392889
2	646.195	646195	973	1010	1010	973	1.038026721	0.969279513		2	509.25	1.05343489
2	646.529	646529	867	793	793	867	0.914648212	0.955360851		2	509.5	1.045286598
2	646.726	646726	675	703	703	675	1.041481481	0.950410449		2	509.75	1.03768396
2	646.937	646937	651	675	675	651	1.036866359	0.947514399		2	510	1.030963012
2	647.139	647139	985	866	866	985	0.879187817	0.951841955		2	510.25	1.024462157
2	647.346	647346	1290	1020	1020	1290	0.790697674	0.962174935		2	510.5	1.017337701
2	647.581	647581	627	681	681	627	1.086124402	0.973130427		2	510.75	1.009975629
2	647.789	647789	1220	1040	1040	1220	0.852459016	0.981477938		2	511	0.998731429
2	648.045	648045	659	727	727	659	1.103186646	0.993455143		2	511.25	0.990459114
2	648.254	648254	669	722	722	669	1.07922272	1.008807855		2	511.5	0.98693471
2	648.75	648750	898	840	840	898	0.935412027	1.061884751		2	511.75	0.992572075
2	648.947	648947	672	761	761	672	1.132440476	1.073693078		2	512	1.002982039
2	649.222	649222	643	701	701	643	1.090202177	1.074913014		2	512.25	1.02467315
2	649.536	649536	750	723	723	750	0.964	1.069083311		2	512.5	1.052115994
2	649.746	649746	676	704	704	676	1.041420118	1.059937742		2	512.75	1.077530716
2	649.918	649918	620	775	775	620	1.25	1.048732744		2	513	1.099579618
2	650.094	650094	658	707	707	658	1.074468085	1.040929386		2	513.25	1.117726381
2	650.429	650429	756	798	798	756	1.055555556	1.033281989		2	513.5	1.13421239
2	650.843	650843	2040	1220	1220	2040	0.598039216	1.019099307		2	513.75	1.150732085
2	651.045	651045	698	766	766	698	1.097421203	1.008710229		2	514	1.158516133
2	651.249	651249	682	778	778	682	1.140762463	0.993171061		2	514.25	1.150474211
2	651.821	651821	656	733	733	656	1.117378049	0.936431509		2	514.5	1.13549
2	652.11	652110	774	755	755	774	0.975452196	0.919476144		2	514.75	1.115374217
2	652.386	652386	1470	1220	1220	1470	0.829931973	0.914252467		2	515	1.09574004
2	652.643	652643	1270	957	957	1270	0.753543307	0.912167515		2	515.25	1.071107481
2	652.86	652860	1620	1140	1140	1620	0.703703704	0.912554813		2	515.5	1.048002393
2	653.243	653243	829	917	917	829	1.10615199	0.920143516		2	515.75	1.032426851
2	653.775	653775	781	849	849	781	1.087067862	0.942795712		2	516	1.019287198
2	654.012	654012	1410	1110	1110	1410	0.787234043	0.968908482		2	516.25	1.008439233
2	654.3	654300	560	701	701	560	1.251785714	1.001799029		2	516.5	1.002169998
2	654.468	654468	1230	869	869	1230	0.706504065	1.010589486		2	516.75	1.002511951
2	654.998	654998	758	817	817	758	1.077836412	1.036707566		2	517	1.007364327
2	655.169	655169	593	733	733	593	1.23608769	1.041765015		2	517.25	1.016349019
2	655.471	655471	1050	1080	1080	1050	1.028571429	1.042117913		2	517.5	1.033975209
2	655.74	655740	965	980	980	965	1.015544041	1.040933937		2	517.75	1.051107182
2	655.973	655973	845	841	841	845	0.995266272	1.039758904		2	518	1.065180963
2	656.511	656511	934	970	970	934	1.038543897	1.026741481		2	518.25	1.076809042
2	656.713	656713	911	916	916	911	1.005488474	1.024382618		2	518.5	1.086253152
2	657.251	657251	997	899	899	997	0.901705115	1.042166119		2	518.75	1.09489487
2	657.512	657512	631	809	809	631	1.282091918	1.052667878		2	519	1.102316725
2	657.765	657765	1330	1180	1180	1330	0.887218045	1.054448674		2	519.25	1.102355091
2	658.061	658061	907	892	892	907	0.983461963	1.04451431		2	519.5	1.097691482
2	658.254	658254	642	737	737	642	1.147975078	1.03523981		2	519.75	1.09585789
2	658.468	658468	815	855	855	815	1.049079755	1.025079106		2	520	1.099630407
2	658.929	658929	918	950	950	918	1.034858388	0.986253229		2	520.25	1.103088183
2	659.105	659105	634	736	736	634	1.160883281	0.973173363		2	520.5	1.106343957
2	659.431	659431	1530	1160	1160	1530	0.758169935	0.938855627		2	520.75	1.108063199
2	659.798	659798	1560	1200	1200	1560	0.769230769	0.89152511		2	521	1.109242228
2	660.003	660003	1170	1040	1040	1170	0.888888889	0.880135048		2	521.25	1.110779678
2	660.54	660540	1310	1320	1320	1310	1.007633588	0.917104556		2	521.5	1.113601278
2	660.701	660701	737	733	733	737	0.994572592	0.93405025		2	521.75	1.112919588
2	660.914	660914	1350	992	992	1350	0.734814815	0.951163202		2	522	1.107011641
2	661.196	661196	1440	1260	1260	1440	0.875	0.976740038		2	522.25	1.099664231
2	661.69	661690	650	762	762	650	1.172307692	1.034087421		2	522.5	1.088432277
2	661.911	661911	714	823	823	714	1.152661064	1.046410253		2	522.75	1.073960506
2	662.178	662178	523	714	714	523	1.365200765	1.040217139		2	523	1.053294969
2	662.404	662404	1350	1030	1030	1350	0.762962963	1.032706902		2	523.25	1.022902634
2	662.775	662775	1120	1210	1210	1120	1.080357143	1.006747664		2	523.5	0.993636241
2	663.129	663129	1150	926	926	1150	0.805217391	0.97051204		2	523.75	0.967784341
2	663.291	663291	774	699	699	774	0.903100775	0.962958946		2	524	0.944615891
2	663.731	663731	592	671	671	592	1.133445946	0.967356735		2	524.25	0.936615353
2	663.939	663939	1010	869	869	1010	0.86039604	0.974575115		2	524.5	0.938299493
2	664.46	664460	1630	1060	1060	1630	0.650306748	0.994753673		2	524.75	0.941883243
2	664.648	664648	569	705	705	569	1.239015817	1.000914978		2	525	0.949823405
2	664.926	664926	680	793	793	680	1.166176471	1.011492029		2	525.25	0.969752811
2	665.449	665449	513	669	669	513	1.304093567	1.037876574		2	525.5	0.969338213
2	665.747	665747	1350	1060	1060	1350	0.785185185	1.072391191		2	525.75	0.955038987
2	665.961	665961	1380	1140	1140	1380	0.826086957	1.093196013		2	526	0.934276233
2	666.238	666238	700	702	702	700	1.002857143	1.102960203		2	526.25	0.913618154
2	666.538	666538	841	914	914	841	1.086801427	1.108768304		2	526.5	0.892189567
2	666.708	666708	486	689	689	486	1.417695473	1.109458688		2	526.75	0.860153211
2	667.069	667069	599	718	718	599	1.198664441	1.104047015		2	527	0.839497497
2	667.245	667245	696	900	900	696	1.293103448	1.102127169		2	527.25	0.838269152
2	667.53	667530	646	736	736	646	1.139318885	1.100650815		2	527.5	0.840347362
2	667.802	667802	1060	857	857	1060	0.808490566	1.097133223		2	527.75	0.846317833
2	668.344	668344	798	848	848	798	1.062656642	1.081878045		2	528	0.874480688
2	668.504	668504	1940	1330	1330	1940	0.68556701	1.076257696		2	528.25	0.904665984
2	668.973	668973	570	789	789	570	1.384210526	1.058542696		2	528.5	0.942368653
2	669.289	669289	874	999	999	874	1.143020595	1.03952214		2	528.75	0.968517314
2	669.467	669467	582	661	661	582	1.135738832	1.028408417		2	529	0.97718823
2	669.847	669847	869	1020	1020	869	1.173762946	1.006322946		2	529.25	0.98091847
2	670.053	670053	1130	1040	1040	1130	0.920353982	0.987331271		2	529.5	0.982060947
2	670.298	670298	1940	1270	1270	1940	0.654639175	0.952111233		2	529.75	0.979059595
2	670.742	670742	1670	1180	1180	1670	0.706586826	0.90175867		2	530	0.974446755
2	670.962	670962	812	777	777	812	0.956896552	0.899237533		2	530.25	0.964498503
2	671.245	671245	747	740	740	747	0.990629183	0.907360262		2	530.5	0.952263645
2	671.488	671488	1110	1050	1050	1110	0.945945946	0.915329273		2	530.75	0.939352093
2	671.742	671742	739	766	766	739	1.036535859	0.943954329		2	531	0.927002807
2	671.985	671985	1520	1300	1300	1520	0.855263158	0.97334662		2	531.25	0.926313857
2	672.238	672238	712	737	737	712	1.03511236	0.97885843		2	531.5	0.929019515
2	672.46	672460	862	817	817	862	0.947795824	0.978170513		2	531.75	0.925849904
2	672.952	672952	804	893	893	804	1.110696517	0.979570536		2	532	0.91110052
2	673.166	673166	753	766	766	753	1.017264276	0.981614328		2	532.25	0.893872285
2	673.333	673333	1040	979	979	1040	0.941346154	0.98417034		2	532.5	0.873724177
2	673.625	673625	1340	1110	1110	1340	0.828358209	0.996232199		2	532.75	0.85494228
2	674.053	674053	963	913	913	963	0.94807892	1.017686448		2	533	0.840684506
2	674.294	674294	681	804	804	681	1.18061674	1.030117116		2	533.25	0.829940749
2	674.541	674541	754	809	809	754	1.072944297	1.052606019		2	533.5	0.827982834
2	675.071	675071	1060	1120	1120	1060	1.056603774	1.107646538		2	533.75	0.836099811
2	675.248	675248	830	984	984	830	1.185542169	1.116996222		2	534	0.847810461
2	675.554	675554	688	772	772	688	1.122093023	1.135277126		2	534.25	0.866045092
2	675.722	675722	1150	1090	1090	1150	0.947826087	1.136650487		2	534.5	0.888949747
2	676.008	676008	758	850	850	758	1.121372032	1.115443062		2	534.75	0.909505597
2	676.296	676296	531	735	735	531	1.384180791	1.078946507		2	535	0.928744082
2	676.583	676583	702	728	728	702	1.037037037	1.047192019		2	535.25	0.946898571
2	676.82	676820	754	802	802	754	1.063660477	1.022979833		2	535.5	0.963232404
2	677.057	677057	1200	1040	1040	1200	0.866666667	0.993985535		2	535.75	0.963288833
2	677.374	677374	1330	1100	1100	1330	0.827067669	0.963026156		2	536	0.959477365
2	677.546	677546	774	721	721	774	0.931524548	0.952437185		2	536.25	0.954664783
2	677.893	677893	1220	1080	1080	1220	0.885245902	0.932113804		2	536.5	0.951359241
2	678.186	678186	762	760	760	762	0.997375328	0.917990325		2	536.75	0.955444055
2	678.354	678354	1030	902	902	1030	0.875728155	0.911013824		2	537	0.95932862
2	678.592	678592	939	989	989	939	1.053248136	0.898806802		2	537.25	0.962972304
2	678.928	678928	1210	976	976	1210	0.80661157	0.884273555		2	537.5	0.966502111
2	679.218	679218	672	777	777	672	1.15625	0.874363804		2	537.75	0.968728577
2	679.633	679633	1950	1290	1290	1950	0.661538462	0.854709269		2	538	0.96698242
2	679.94	679940	1510	1110	1110	1510	0.735099338	0.839182687		2	538.25	0.965024068
2	680.544	680544	988	786	786	988	0.795546559	0.814179184		2	538.5	0.963525917
2	681.63	681630	771	774	774	771	1.003891051	0.772185245		2	538.75	0.958536162
2	682.096	682096	1440	958	958	1440	0.665277778	0.772359279		2	539	0.952081191
2	682.293	682293	1190	852	852	1190	0.715966387	0.778808662		2	539.25	0.94551939
2	682.532	682532	712	725	725	712	1.018258427	0.788946627		2	539.5	0.938747876
2	683.004	683004	1600	1120	1120	1600	0.7	0.814582033		2	539.75	0.93445869
2	683.259	683259	1710	1210	1210	1710	0.707602339	0.838229189		2	540	0.941263215
2	683.57	683570	1300	1040	1040	1300	0.8	0.878504055		2	540.25	0.957427877
2	683.829	683829	1370	985	985	1370	0.718978102	0.908146452		2	540.5	0.979679349
2	684.05	684050	751	800	800	751	1.065246338	0.936201018		2	540.75	1.00036668
2	684.424	684424	686	724	724	686	1.055393586	1.003769519		2	541	1.018564425
2	684.917	684917	590	745	745	590	1.262711864	1.075798436		2	541.25	1.035725175
2	685.173	685173	735	860	860	735	1.170068027	1.091601571		2	541.5	1.049134223
2	685.395	685395	674	714	714	674	1.059347181	1.09911946		2	541.75	1.054495864
2	685.861	685861	923	806	806	923	0.873239437	1.053120645		2	542	1.053336517
2	686.112	686112	1300	1120	1120	1300	0.861538462	1.013343264		2	542.25	1.053054104
2	686.332	686332	571	684	684	571	1.197898424	0.992981099		2	542.5	1.065791071
2	686.616	686616	715	828	828	715	1.158041958	0.993296511		2	542.75	1.07703085
2	686.983	686983	728	804	804	728	1.104395604	0.999710171		2	543	1.070359923
2	687.147	687147	1630	1120	1120	1630	0.687116564	1.004978666		2	543.25	1.052194743
2	687.333	687333	974	935	935	974	0.959958932	1.019681472		2	543.5	1.027449511
2	687.53	687530	1060	921	921	1060	0.868867925	1.028437329		2	543.75	1.00099933
2	687.804	687804	803	852	852	803	1.061021171	1.025479864		2	544	0.969822132
2	688.152	688152	674	842	842	674	1.24925816	1.015428533		2	544.25	0.927057083
2	688.455	688455	580	749	749	580	1.29137931	0.994725208		2	544.5	0.879346896
2	688.755	688755	1240	1030	1030	1240	0.830645161	0.967024835		2	544.75	0.845596628
2	689.051	689051	952	890	890	952	0.93487395	0.946021159		2	545	0.815094736
2	689.253	689253	1500	962	962	1500	0.641333333	0.929576543		2	545.25	0.796498571
2	689.51	689510	859	898	898	859	1.04540163	0.897448341		2	545.5	0.795426447
2	689.977	689977	1310	1080	1080	1310	0.824427481	0.863436673		2	545.75	0.800433279
2	690.159	690159	1310	1030	1030	1310	0.786259542	0.880704631		2	546	0.800818845
2	690.427	690427	1390	1210	1210	1390	0.870503597	0.929530778		2	546.25	0.801503467
2	690.61	690610	1230	1120	1120	1230	0.910569106	0.954812321		2	546.5	0.805685499
2	690.809	690809	736	856	856	736	1.163043478	0.982166964		2	546.75	0.804432997
2	690.989	690989	900	927	927	900	1.03	1.006551358		2	547	0.797292742
2	691.375	691375	1060	1100	1100	1060	1.037735849	1.043817016		2	547.25	0.79311059
2	691.676	691676	848	903	903	848	1.064858491	1.070286381		2	547.5	0.800171007
2	691.851	691851	586	685	685	586	1.16894198	1.079829599		2	547.75	0.81700454
2	692.124	692124	697	776	776	697	1.113342898	1.087962294		2	548	0.837323309
2	692.3	692300	1090	1060	1060	1090	0.972477064	1.088941277		2	548.25	0.858655943
2	692.552	692552	1060	991	991	1060	0.93490566	1.078076272		2	548.5	0.887407384
2	692.839	692839	544	653	653	544	1.200367647	1.052937748		2	548.75	0.921867784
2	693.223	693223	750	758	758	750	1.010666667	1.021384748		2	549	0.953821713
2	693.629	693629	940	1070	1070	940	1.138297872	0.986938371		2	549.25	0.980211469
2	694.021	694021	876	796	796	876	0.908675799	0.955553517		2	549.5	0.997499348
2	694.221	694221	1200	842	842	1200	0.701666667	0.94604749		2	549.75	1.013029915
2	694.675	694675	729	785	785	729	1.076817558	0.925926203		2	550	1.026593941
2	695.021	695021	1050	992	992	1050	0.944761905	0.918595199		2	550.25	1.038302547
2	695.183	695183	1170	1110	1110	1170	0.948717949	0.920523999		2	550.5	1.048048986
2	695.449	695449	1080	806	806	1080	0.746296296	0.931398576		2	550.75	1.052656791
2	695.851	695851	1040	1020	1020	1040	0.980769231	0.948407241		2	551	1.048220153
2	696.177	696177	722	801	801	722	1.109418283	0.959546992		2	551.25	1.041455219
2	696.349	696349	1170	1190	1190	1170	1.017094017	0.966612434		2	551.5	1.032305473
2	696.565	696565	1030	981	981	1030	0.952427184	0.973812684		2	551.75	1.026075039
2	696.843	696843	1080	929	929	1080	0.860185185	0.984781935		2	552	1.026957639
2	697.388	697388	799	802	802	799	1.003754693	1.003516735		2	552.25	1.040936595
2	697.596	697596	865	992	992	865	1.146820809	0.998125003		2	552.5	1.062501333
2	697.762	697762	2020	1420	1420	2020	0.702970297	0.989164468		2	552.75	1.069208096
2	698.171	698171	648	802	802	648	1.237654321	0.972460244		2	553	1.064305491
2	698.352	698352	746	839	839	746	1.124664879	0.975610637		2	553.25	1.034258231
2	698.67	698670	1150	1000	1000	1150	0.869565217	0.983116482		2	553.5	0.995358237
2	698.879	698879	1400	1140	1140	1400	0.814285714	0.983778483		2	553.75	0.962124273
2	699.202	699202	1770	1370	1370	1770	0.774011299	0.984792204		2	554	0.923952756
2	699.427	699427	662	760	760	662	1.148036254	0.980497301		2	554.25	0.885082351
2	699.887	699887	913	877	877	913	0.960569551	0.962345095		2	554.5	0.852810014
2	700.154	700154	607	716	716	607	1.179571664	0.950146786		2	554.75	0.818499032
2	700.447	700447	1140	1130	1130	1140	0.99122807	0.935537588		2	555	0.795733982
2	700.731	700731	1910	1340	1340	1910	0.701570681	0.919187056		2	555.25	0.772968931
2	701	701000	950	853	853	950	0.897894737	0.90050927		2	555.5	0.800354438
2	701.273	701273	1260	1070	1070	1260	0.849206349	0.868401498		2	555.75	0.865632308
2	701.59	701590	1920	1150	1150	1920	0.598958333	0.819681601		2	556	0.923473225
2	701.868	701868	701	814	814	701	1.161198288	0.788492803		2	556.25	0.98812265
2	702.055	702055	1140	909	909	1140	0.797368421	0.774897103		2	556.5	1.047917754
2	702.232	702232	1490	1000	1000	1490	0.67114094	0.763275573		2	556.75	1.072490124
2	702.41	702410	1250	1000	1000	1250	0.8	0.75707297		2	557	1.081662329
2	702.712	702712	1050	792	792	1050	0.754285714	0.756734827		2	557.25	1.065571064
2	702.97	702970	1990	1250	1250	1990	0.628140704	0.762626862		2	557.5	1.025423229
2	703.814	703814	1900	1220	1220	1900	0.642105263	0.86095415		2	557.75	0.990746518
2	703.991	703991	1370	1300	1300	1370	0.948905109	0.882589528		2	558	0.958539903
2	704.164	704164	1310	1260	1260	1310	0.961832061	0.897720825		2	558.25	0.921684493
2	704.466	704466	1160	1280	1280	1160	1.103448276	0.925260939		2	558.5	0.896465549
2	704.716	704716	1290	1180	1180	1290	0.914728682	0.945376689		2	558.75	0.89551407
2	705.115	705115	886	876	876	886	0.988713318	0.945072257		2	559	0.911872166
2	705.37	705370	1090	1010	1010	1090	0.926605505	0.935817405		2	559.25	0.924991722
2	705.619	705619	821	812	812	821	0.989037759	0.932170358		2	559.5	0.93866558
2	705.949	705949	1480	1060	1060	1480	0.716216216	0.92345586		2	559.75	0.949735975
2	706.193	706193	826	854	854	826	1.033898305	0.918268315		2	560	0.956409019
2	706.47	706470	977	823	823	977	0.842374616	0.927249068		2	560.25	0.962590529
2	706.717	706717	1280	1110	1110	1280	0.8671875	0.940201326		2	560.5	0.965156441
2	706.944	706944	1080	1160	1160	1080	1.074074074	0.949464848		2	560.75	0.966251805
2	707.114	707114	792	745	745	792	0.940656566	0.95438157		2	561	0.964335651
2	707.523	707523	898	961	961	898	1.070155902	0.968164805		2	561.25	0.960916346
2	707.923	707923	1260	1230	1230	1260	0.976190476	0.980232574		2	561.5	0.95749704
2	708.159	708159	1190	1090	1090	1190	0.915966387	0.98106458		2	561.75	0.946082843
2	708.418	708418	1040	1010	1010	1040	0.971153846	0.979452569		2	562	0.929121486
2	708.605	708605	801	881	881	801	1.099875156	0.984475478		2	562.25	0.911337624
2	708.819	708819	962	917	917	962	0.953222453	1.002090366		2	562.5	0.89160031
2	709.221	709221	1360	1110	1110	1360	0.816176471	1.039158506		2	562.75	0.869889914
2	709.483	709483	829	834	834	829	1.006031363	1.057969029		2	563	0.847700071
2	709.781	709781	616	680	680	616	1.103896104	1.0829012		2	563.25	0.824037143
2	709.963	709963	547	749	749	547	1.36928702	1.092177726		2	563.5	0.794702186
2	710.209	710209	557	779	779	557	1.398563734	1.098146103		2	563.75	0.772270165
2	710.428	710428	1540	1240	1240	1540	0.805194805	1.10116944		2	564	0.760996689
2	710.941	710941	1810	1460	1460	1810	0.806629834	1.094235578		2	564.25	0.753549055
2	711.168	711168	534	706	706	534	1.322097378	1.072928215		2	564.5	0.752233196
2	711.467	711467	803	861	861	803	1.072229141	1.027366193		2	564.75	0.759323365
2	711.729	711729	780	843	843	780	1.080769231	1.000434878		2	565	0.782664532
2	712.09	712090	891	799	799	891	0.89674523	0.98888377		2	565.25	0.818176007
2	712.576	712576	1330	995	995	1330	0.748120301	0.980790375		2	565.5	0.853737627
2	712.861	712861	629	727	727	629	1.155802862	0.978574191		2	565.75	0.893187813
2	713.026	713026	1470	1220	1220	1470	0.829931973	0.978123528		2	566	0.933691763
2	713.434	713434	771	796	796	771	1.032425422	0.976395733		2	566.25	0.976666096
2	713.899	713899	908	1040	1040	908	1.145374449	0.977836195		2	566.5	1.021449462
2	714.476	714476	657	828	828	657	1.260273973	0.987676043		2	566.75	1.073275067
2	714.74	714740	1150	901	901	1150	0.783478261	0.991594108		2	567	1.115870668
2	714.976	714976	1390	1010	1010	1390	0.726618705	0.989627674		2	567.25	1.145135895
2	715.159	715159	782	742	742	782	0.948849105	0.984492798		2	567.5	1.166555068
2	715.611	715611	1360	1190	1190	1360	0.875	0.980149379		2	567.75	1.18566683
2	715.882	715882	546	709	709	546	1.298534799	1.003181532		2	568	1.203350643
2	716.045	716045	651	778	778	651	1.195084485	1.016461432		2	568.25	1.212889148
2	716.448	716448	1520	1180	1180	1520	0.776315789	1.048241367		2	568.5	1.218467469
2	716.827	716827	742	774	774	742	1.043126685	1.083966702		2	568.75	1.208937432
2	717.078	717078	919	989	989	919	1.07616975	1.097264881		2	569	1.191867444
2	717.447	717447	679	803	803	679	1.182621502	1.082018081		2	569.25	1.156363308
2	717.645	717645	544	764	764	544	1.404411765	1.075947957		2	569.5	1.12048923
2	717.863	717863	895	919	919	895	1.026815642	1.080103499		2	569.75	1.076577323
2	718.234	718234	1730	1320	1320	1730	0.76300578	1.090114404		2	570	1.045995386
2	718.512	718512	653	719	719	653	1.101071975	1.094479345		2	570.25	1.026940112
2	718.702	718702	853	915	915	853	1.072684642	1.087543503		2	570.5	1.010999847
2	718.915	718915	769	823	823	769	1.070221066	1.078865255		2	570.75	0.998462989
2	719.326	719326	507	686	686	507	1.353057199	1.096573971		2	571	0.990426089
2	719.693	719693	900	927	927	900	1.03	1.121161431		2	571.25	0.988022427
2	719.891	719891	668	745	745	668	1.115269461	1.127700776		2	571.5	0.9873358
2	720.152	720152	1060	1080	1080	1060	1.018867925	1.124870585		2	571.75	0.998145302
2	720.315	720315	731	854	854	731	1.168262654	1.119701342		2	572	1.015619958
2	720.494	720494	945	911	911	945	0.964021164	1.113915693		2	572.25	1.023106532
2	720.727	720727	521	689	689	521	1.322456814	1.104343831		2	572.5	1.015507332
2	720.94	720940	783	819	819	783	1.045977011	1.093110679		2	572.75	1.006169242
2	721.103	721103	1020	1100	1100	1020	1.078431373	1.08548662		2	573	0.9918398
2	721.343	721343	970	1000	1000	970	1.030927835	1.074646322		2	573.25	0.973549932
2	721.507	721507	653	755	755	653	1.156202144	1.067902978		2	573.5	0.972979864
2	721.889	721889	917	956	956	917	1.042529989	1.047265147		2	573.75	0.9827426
2	722.231	722231	1200	1120	1120	1200	0.933333333	1.025438211		2	574	0.993116408
2	722.553	722553	718	724	724	718	1.008356546	1.01378921		2	574.25	0.999589768
2	722.82	722820	1210	1140	1140	1210	0.94214876	1.024879854		2	574.5	1.004903432
2	723.11	723110	541	719	719	541	1.329020333	1.03731971		2	574.75	1.006719996
2	723.288	723288	1330	1090	1090	1330	0.819548872	1.036033633		2	575	0.998494902
2	723.468	723468	881	950	950	881	1.078320091	1.035507777		2	575.25	0.989753636
2	723.771	723771	989	906	906	989	0.916076845	1.030420947		2	575.5	0.979760828
2	723.943	723943	641	732	732	641	1.141965679	1.021669579		2	575.75	0.971913396
2	724.159	724159	667	771	771	667	1.155922039	1.008654553		2	576	0.966877322
2	724.327	724327	1150	1170	1170	1150	1.017391304	0.997058101		2	576.25	0.960866476
2	724.534	724534	1380	1220	1220	1380	0.884057971	0.978236571		2	576.5	0.9526139
2	724.741	724741	1350	1090	1090	1350	0.807407407	0.961604455		2	576.75	0.946434651
2	724.934	724934	898	843	843	898	0.938752784	0.944405644		2	577	0.95014582
2	725.306	725306	733	773	773	733	1.054570259	0.899442143		2	577.25	0.968835232
2	725.635	725635	1260	1060	1060	1260	0.841269841	0.876145166		2	577.5	0.990708105
2	725.969	725969	1260	1040	1040	1260	0.825396825	0.891725208		2	577.75	1.014684572
2	726.317	726317	855	822	822	855	0.961403509	0.932483576		2	578	1.041031751
2	726.752	726752	1510	1170	1170	1510	0.774834437	0.974319313		2	578.25	1.064476378
2	727.114	727114	829	831	831	829	1.002412545	0.999089278		2	578.5	1.074028869
2	727.443	727443	774	884	884	774	1.142118863	1.015924217		2	578.75	1.077369523
2	727.647	727647	606	717	717	606	1.183168317	1.011544214		2	579	1.078586006
2	727.827	727827	673	760	760	673	1.129271917	1.002047761		2	579.25	1.071241576
2	728.02	728020	730	745	745	730	1.020547945	0.995639269		2	579.5	1.059401474
2	728.231	728231	1360	1030	1030	1360	0.757352941	0.986276627		2	579.75	1.045445287
2	728.558	728558	1080	1010	1010	1080	0.935185185	0.96684157		2	580	1.029066585
2	728.723	728723	909	805	805	909	0.885588559	0.960439444		2	580.25	1.010901905
2	729.004	729004	744	737	737	744	0.990591398	0.943720925		2	580.5	0.986365888
2	729.209	729209	1110	1000	1000	1110	0.900900901	0.937722682		2	580.75	0.963519276
2	729.499	729499	1310	1090	1090	1310	0.832061069	0.949478211		2	581	0.953711464
2	729.775	729775	802	800	800	802	0.997506234	0.965911957		2	581.25	0.951549627
2	729.973	729973	576	747	747	576	1.296875	0.977515856		2	581.5	0.954432944
2	730.242	730242	1210	1170	1170	1210	0.966942149	1.000760446		2	581.75	0.958960193
2	730.669	730669	1380	1030	1030	1380	0.746376812	1.034649768		2	582	0.974002108
2	730.954	730954	643	742	742	643	1.153965785	1.049895765		2	582.25	0.995122282
2	731.284	731284	761	792	792	761	1.040735874	1.06454119		2	582.5	1.013449195
2	731.479	731479	945	1020	1020	945	1.079365079	1.068918568		2	582.75	1.018096665
2	731.795	731795	843	939	939	843	1.113879004	1.066010021		2	583	1.007077574
2	731.972	731972	733	882	882	733	1.203274216	1.061821724		2	583.25	0.990151119
2	732.367	732367	762	831	831	762	1.090551181	1.059798853		2	583.5	0.974176404
2	732.621	732621	971	955	955	971	0.983522142	1.066355538		2	583.75	0.951451081
2	733.039	733039	920	857	857	920	0.931521739	1.076438017		2	584	0.926353923
2	733.321	733321	1100	936	936	1100	0.850909091	1.088786003		2	584.25	0.905199246
2	733.575	733575	709	826	826	709	1.165021157	1.102432651		2	584.5	0.88475124
2	733.774	733774	618	741	741	618	1.199029126	1.105797647		2	584.75	0.891286623
2	733.959	733959	545	774	774	545	1.420183486	1.109133349		2	585	0.903048346
2	734.302	734302	1250	1080	1080	1250	0.864	1.115326224		2	585.25	0.920046187
2	734.57	734570	620	804	804	620	1.296774194	1.093407977		2	585.5	0.949349672
2	734.97	734970	717	799	799	717	1.114365411	1.03473814		2	585.75	0.983308214
2	735.322	735322	1490	1180	1180	1490	0.791946309	0.986160081		2	586	1.018527112
2	735.599	735599	948	870	870	948	0.917721519	0.94193501		2	586.25	1.063434083
2	735.886	735886	808	830	830	808	1.027227723	0.898775266		2	586.5	1.099342822
2	736.169	736169	1740	1340	1340	1740	0.770114943	0.880610909		2	586.75	1.130319558
2	736.352	736352	848	829	829	848	0.97759434	0.873595085		2	587	1.141663265
2	736.705	736705	2020	1300	1300	2020	0.643564356	0.864440602		2	587.25	1.13962265
2	737.074	737074	682	721	721	682	1.057184751	0.869562616		2	587.5	1.117734166
2	737.364	737364	1090	929	929	1090	0.852293578	0.881836318		2	587.75	1.083715311
2	737.573	737573	1030	871	871	1030	0.845631068	0.886551528		2	588	1.049058791
2	737.817	737817	931	881	881	931	0.946294307	0.889031006		2	588.25	1.003633123
2	738.044	738044	1100	927	927	1100	0.842727273	0.892395875		2	588.5	0.950988437
2	738.305	738305	915	827	827	915	0.903825137	0.894760935		2	588.75	0.912112427
2	738.609	738609	803	801	801	803	0.99750934	0.894380403		2	589	0.88443386
2	738.932	738932	1380	951	951	1380	0.689130435	0.891736131		2	589.25	0.871634048
2	739.126	739126	753	803	803	753	1.066401062	0.888748778		2	589.5	0.862755256
2	739.529	739529	1330	1030	1030	1330	0.77443609	0.879555964		2	589.75	0.860204407
2	739.753	739753	1360	1210	1210	1360	0.889705882	0.874026414		2	590	0.865143814
2	739.992	739992	1160	885	885	1160	0.762931034	0.865501013		2	590.25	0.87454393
2	740.262	740262	589	687	687	589	1.166383701	0.855682474		2	590.5	0.897257444
2	740.529	740529	1310	975	975	1310	0.744274809	0.8449015		2	590.75	0.91821498
2	740.828	740828	1670	1130	1130	1670	0.676646707	0.830662063		2	591	0.939172516
2	741.045	741045	955	891	891	955	0.932984293	0.82663074		2	591.25	0.927844465
2	741.546	741546	1400	1070	1070	1400	0.764285714	0.835453215		2	591.5	0.909493405
2	741.861	741861	1020	886	886	1020	0.868627451	0.84544403		2	591.75	0.90856316
2	742.093	742093	1200	1040	1040	1200	0.866666667	0.85520221		2	592	0.910163675
2	742.544	742544	1560	1140	1140	1560	0.730769231	0.880801347		2	592.25	0.911764191
2	742.84	742840	1100	1060	1060	1100	0.963636364	0.897826388		2	592.5	0.913364706
2	743.111	743111	718	837	837	718	1.165738162	0.916432455		2	592.75	0.914965221
2	743.309	743309	861	780	780	861	0.905923345	0.933265417		2	593	0.920830692
2	743.809	743809	1230	1060	1060	1230	0.861788618	0.971925759		2	593.25	0.939913593
2	744.353	744353	1730	1190	1190	1730	0.687861272	1.004813936		2	593.5	0.956422125
2	744.609	744609	617	712	712	617	1.153970827	1.016552492		2	593.75	0.969651304
2	744.774	744774	665	667	667	665	1.003007519	1.020523174		2	594	0.980690745
2	745.007	745007	570	702	702	570	1.231578947	1.025140766		2	594.25	0.977390652
2	745.205	745205	540	654	654	540	1.211111111	1.026535068		2	594.5	0.967992342
2	745.463	745463	947	908	908	947	0.958817318	1.022927005		2	594.75	0.960623181
2	745.783	745783	1410	1120	1120	1410	0.794326241	1.01464315		2	595	0.945973621
2	746.156	746156	715	795	795	715	1.111888112	0.996825633		2	595.25	0.927023955
2	746.438	746438	1030	909	909	1030	0.882524272	0.958726105		2	595.5	0.911064424
2	746.771	746771	836	894	894	836	1.06937799	0.909639081		2	595.75	0.90256532
2	747.23	747230	1380	1110	1110	1380	0.804347826	0.862487166		2	596	0.899916793
2	747.39	747390	1640	1240	1240	1640	0.756097561	0.844357614		2	596.25	0.901569677
2	747.96	747960	1400	1250	1250	1400	0.892857143	0.807218063		2	596.5	0.914864794
2	748.416	748416	1570	1080	1080	1570	0.687898089	0.817335313		2	596.75	0.937124093
2	748.609	748609	1410	1130	1130	1410	0.80141844	0.827575622		2	597	0.960726772
2	749.031	749031	1270	1110	1110	1270	0.874015748	0.892691895		2	597.25	0.989387962
2	749.276	749276	1130	1120	1120	1130	0.991150442	0.946826024		2	597.5	1.021892988
2	749.703	749703	1630	1470	1470	1630	0.901840491	1.014679301		2	597.75	1.041718591
2	749.894	749894	759	754	754	759	0.993412385	1.030147232		2	598	1.054623705
2	750.1	750100	730	824	824	730	1.128767123	1.048237817		2	598.25	1.061429319
2	750.429	750429	638	805	805	638	1.261755486	1.065593387		2	598.5	1.064831673
2	750.616	750616	608	672	672	608	1.105263158	1.059462114		2	598.75	1.06472817
2	751.026	751026	685	777	777	685	1.134306569	1.011910093		2	599	1.049560667
2	751.36	751360	1220	1000	1000	1220	0.819672131	0.975540903		2	599.25	1.026212439
2	751.691	751691	884	801	801	884	0.906108597	0.918578017		2	599.5	0.998668004
2	751.963	751963	1130	926	926	1130	0.819469027	0.879014625		2	599.75	0.975918626
2	752.365	752365	1330	1050	1050	1330	0.789473684	0.89088899		2	600	0.959179757
2	752.607	752607	781	781	781	781	1	0.912176504		2	600.25	0.950272331
2	752.872	752872	868	809	809	868	0.93202765	0.934808003		2	600.5	0.943451127
2	753.162	753162	1290	1010	1010	1290	0.782945736	0.977493715		2	600.75	0.93796161
2	753.381	753381	736	769	769	736	1.044836957	1.009787146		2	601	0.932517134
2	753.658	753658	923	1020	1020	923	1.105092091	1.036718628		2	601.25	0.925722916
2	753.905	753905	787	899	899	787	1.142312579	1.061479888		2	601.5	0.921409589
2	754.111	754111	650	760	760	650	1.169230769	1.079710264		2	601.75	0.918623153
2	754.363	754363	584	749	749	584	1.282534247	1.101997008		2	602	0.919816124
2	754.649	754649	753	740	740	753	0.982735724	1.123179647		2	602.25	0.927278803
2	754.848	754848	1530	1140	1140	1530	0.745098039	1.12830846		2	602.5	0.940783847
2	755.117	755117	783	979	979	783	1.250319285	1.126910929		2	602.75	0.956304579
2	755.317	755317	568	705	705	568	1.241197183	1.125882731		2	603	0.974004399
2	755.631	755631	1070	1110	1110	1070	1.037383178	1.129696098		2	603.25	0.99467929
2	755.943	755943	485	640	640	485	1.319587629	1.133712898		2	603.5	1.011508988
2	756.203	756203	640	848	848	640	1.325	1.132146897		2	603.75	1.030831432
2	756.398	756398	1270	1170	1170	1270	0.921259843	1.123433369		2	604	1.045422398
2	756.682	756682	852	738	738	852	0.866197183	1.099552435		2	604.25	1.047727986
2	757.165	757165	589	800	800	589	1.358234295	1.06009289		2	604.5	1.040173678
2	757.438	757438	1300	1250	1250	1300	0.961538462	1.040001306		2	604.75	1.025572519
2	757.61	757610	1280	1140	1140	1280	0.890625	1.029386239		2	605	1.01097136
2	757.847	757847	582	665	665	582	1.142611684	1.027324977		2	605.25	0.996370201
2	758.135	758135	1010	993	993	1010	0.983168317	1.033623887		2	605.5	0.981769042
2	758.457	758457	884	933	933	884	1.055429864	1.034084955		2	605.75	0.973157046
2	758.628	758628	992	871	871	992	0.878024194	1.027560381		2	606	0.971138164
2	759.022	759022	558	670	670	558	1.200716846	1.006379383		2	606.25	0.971316605
2	759.236	759236	1230	1170	1170	1230	0.951219512	0.994221887		2	606.5	0.974791029
2	759.631	759631	1100	1190	1190	1100	1.081818182	0.96054572		2	606.75	0.978265453
2	760.024	760024	1250	1060	1060	1250	0.848	0.923880105		2	607	0.981739878
2	760.23	760230	955	941	941	955	0.985340314	0.914086697		2	607.25	0.985229503
2	760.484	760484	982	845	845	982	0.860488798	0.913162143		2	607.5	0.991355563
2	760.681	760681	1640	1170	1170	1640	0.713414634	0.913471566		2	607.75	1.001880365
2	760.907	760907	1200	1090	1090	1200	0.908333333	0.916556541		2	608	1.013526531
2	761.2	761200	1570	1380	1380	1570	0.878980892	0.928255108		2	608.25	1.021960478
2	761.511	761511	667	748	748	667	1.12143928	0.937431619		2	608.5	1.019952445
2	761.893	761893	821	814	814	821	0.991473812	0.945061044		2	608.75	1.011801245
2	762.055	762055	747	815	815	747	1.09103079	0.949700214		2	609	1.001607121
2	762.508	762508	1280	1090	1090	1280	0.8515625	0.960280159		2	609.25	0.989028182
2	762.707	762707	854	792	792	854	0.927400468	0.958128579		2	609.5	0.971735442
2	763.072	763072	1320	1130	1130	1320	0.856060606	0.941583493		2	609.75	0.955181441
2	763.484	763484	914	854	854	914	0.934354486	0.934627206		2	610	0.940236735
2	763.781	763781	917	869	869	917	0.947655398	0.966136917		2	610.25	0.926540635
2	764.036	764036	762	792	792	762	1.039370079	0.993165527		2	610.5	0.928274853
2	764.434	764434	712	797	797	712	1.119382022	1.022144605		2	610.75	0.943334801
2	764.71	764710	1380	1120	1120	1380	0.811594203	1.044919389		2	611	0.962057969
2	765.048	765048	824	911	911	824	1.105582524	1.055231177		2	611.25	0.985342952
2	765.243	765243	908	1080	1080	908	1.189427313	1.041380034		2	611.5	1.015047875
2	765.554	765554	620	800	800	620	1.290322581	1.010856502		2	611.75	1.040958681
2	765.819	765819	1240	1050	1050	1240	0.846774194	0.984612781		2	612	1.070538602
2	766.229	766229	869	872	872	869	1.003452244	0.925715906		2	612.25	1.091301959
2	766.397	766397	1730	1210	1210	1730	0.699421965	0.910680469		2	612.5	1.085421341
2	766.662	766662	1560	1130	1130	1560	0.724358974	0.887097204		2	612.75	1.070491239
2	766.988	766988	884	903	903	884	1.021493213	0.865628279		2	613	1.051603883
2	767.204	767204	1240	1060	1060	1240	0.85483871	0.882375874		2	613.25	1.030135254
2	767.447	767447	1020	1010	1010	1020	0.990196078	0.92325257		2	613.5	1.002299818
2	767.752	767752	872	852	852	872	0.97706422	0.964041922		2	613.75	0.971645664
2	767.937	767937	1630	1400	1400	1630	0.858895706	0.978590182		2	614	0.947799214
2	768.138	768138	1080	1020	1020	1080	0.944444444	0.997360605		2	614.25	0.932808779
2	768.409	768409	906	907	907	906	1.001103753	1.011062373		2	614.5	0.924447253
2	768.598	768598	538	688	688	538	1.278810409	1.00595989		2	614.75	0.918554541
2	768.815	768815	845	794	794	845	0.93964497	0.991037268		2	615	0.914249203
2	769.221	769221	704	734	734	704	1.042613636	0.95963688		2	615.25	0.913291009
2	769.482	769482	1080	975	975	1080	0.902777778	0.927656675		2	615.5	0.919362707
2	769.81	769810	1430	1020	1020	1430	0.713286713	0.886503113		2	615.75	0.926510477
2	770.115	770115	1410	1100	1100	1410	0.780141844	0.866519452		2	616	0.937452088
2	770.332	770332	850	781	781	850	0.918823529	0.852989876		2	616.25	0.947780208
2	770.549	770549	841	816	816	841	0.970273484	0.850212889		2	616.5	0.946947483
2	770.74	770740	1180	979	979	1180	0.829661017	0.86340635		2	616.75	0.942574525
2	771.16	771160	1910	1460	1460	1910	0.764397906	0.911553696		2	617	0.948664643
2	771.394	771394	735	773	773	735	1.05170068	0.942216782		2	617.25	0.965410281
2	771.766	771766	982	941	941	982	0.958248473	1.009435417		2	617.5	0.987771746
2	771.994	771994	765	843	843	765	1.101960784	1.03782449		2	617.75	1.03233487
2	772.369	772369	1310	1320	1320	1310	1.007633588	1.063674012		2	618	1.086434836
2	772.555	772555	752	901	901	752	1.198138298	1.073689175		2	618.25	1.134038514
2	772.966	772966	935	962	962	935	1.028877005	1.083313617		2	618.5	1.168027052
2	773.242	773242	575	687	687	575	1.194782609	1.082005327		2	618.75	1.202201458
2	773.834	773834	1210	1170	1170	1210	0.966942149	1.072739258		2	619	1.229544394
2	774.024	774024	855	874	874	855	1.022222222	1.066908737		2	619.25	1.254053431
2	774.219	774219	1170	1130	1130	1170	0.965811966	1.056825242		2	619.5	1.276625129
2	774.522	774522	678	840	840	678	1.238938053	1.045169857		2	619.75	1.295633792
2	774.871	774871	736	754	754	736	1.024456522	1.043734609		2	620	1.289442029
2	775.045	775045	734	825	825	734	1.123978202	1.044410154		2	620.25	1.251621509
2	775.449	775449	1360	1100	1100	1360	0.808823529	1.045809762		2	620.5	1.202769859
2	775.888	775888	683	784	784	683	1.147877013	1.044880519		2	620.75	1.163035948
2	776.461	776461	1260	1340	1340	1260	1.063492063	1.041057309		2	621	1.131533339
2	776.639	776639	661	712	712	661	1.077155825	1.036977056		2	621.25	1.104478731
2	776.966	776966	1040	1010	1010	1040	0.971153846	1.025595159		2	621.5	1.079504658
2	777.191	777191	618	718	718	618	1.161812298	1.02345669		2	621.75	1.056399939
2	777.55	777550	954	954	954	954	1	1.035505801		2	622	1.038885368
2	778.03	778030	1110	1080	1080	1110	0.972972973	1.053902861		2	622.25	1.023971876
2	778.221	778221	1390	1210	1210	1390	0.870503597	1.059738912		2	622.5	1.027962212
2	778.548	778548	1690	1550	1550	1690	0.917159763	1.074497374		2	622.75	1.046514324
2	778.746	778746	586	733	733	586	1.250853242	1.079277139		2	623	1.069661073
2	778.917	778917	552	689	689	552	1.248188406	1.083491038		2	623.25	1.092812008
2	779.106	779106	615	735	735	615	1.195121951	1.088166337		2	623.5	1.111369871
2	779.461	779461	747	848	848	747	1.135207497	1.088573877		2	623.75	1.127942256
2	779.661	779661	804	838	838	804	1.042288557	1.08678298		2	624	1.138281924
2	779.987	779987	782	836	836	782	1.069053708	1.078433063		2	624.25	1.148252873
2	780.213	780213	1730	1450	1450	1730	0.838150289	1.062595679		2	624.5	1.158081914
2	780.578	780578	934	932	932	934	0.997858672	1.021239136		2	624.75	1.169519795
2	780.884	780884	960	946	946	960	0.985416667	0.992214861		2	625	1.182156807
2	781.134	781134	565	745	745	565	1.318584071	0.975110872		2	625.25	1.192878604
2	781.436	781436	1290	1110	1110	1290	0.860465116	0.954320296		2	625.5	1.194931665
2	781.781	781781	1570	1190	1190	1570	0.757961783	0.93740019		2	625.75	1.194468817
2	782.358	782358	701	821	821	701	1.171184023	0.92689751		2	626	1.192285034
2	782.555	782555	1800	1440	1440	1800	0.8	0.924542972		2	626.25	1.182510076
2	782.907	782907	1720	1330	1330	1720	0.773255814	0.918310743		2	626.5	1.165371134
2	783.099	783099	1120	975	975	1120	0.870535714	0.915268595		2	626.75	1.139830467
2	783.463	783463	1040	985	985	1040	0.947115385	0.915835407		2	627	1.097103365
2	783.913	783913	522	650	650	522	1.245210728	0.935847314		2	627.25	1.015242881
2	784.325	784325	1140	1030	1030	1140	0.903508772	0.961241712		2	627.5	0.944481512
2	784.781	784781	1320	900	900	1320	0.681818182	0.99828003		2	627.75	0.892992642
2	785.217	785217	968	1010	1010	968	1.04338843	1.036660728		2	628	0.888821374
2	785.392	785392	758	880	880	758	1.160949868	1.046466731		2	628.25	0.901020345
2	785.574	785574	856	848	848	856	0.990654206	1.054455607		2	628.5	0.942989523
2	785.882	785882	738	864	864	738	1.170731707	1.067596421		2	628.75	1.006946042
2	786.145	786145	831	992	992	831	1.193742479	1.084456406		2	629	1.056957279
2	786.499	786499	814	925	925	814	1.136363636	1.11195908		2	629.25	1.102972507
2	786.731	786731	1210	1290	1290	1210	1.066115702	1.117089438		2	629.5	1.130614071
2	786.97	786970	677	730	730	677	1.078286558	1.104030243		2	629.75	1.149063067
2	787.168	787168	1200	1130	1130	1200	0.941666667	1.084497615		2	630	1.16107239
2	787.457	787457	1210	1050	1050	1210	0.867768595	1.053524172		2	630.25	1.160861298
2	787.73	787730	645	821	821	645	1.272868217	1.012305207		2	630.5	1.139683588
2	787.93	787930	561	693	693	561	1.235294118	0.972054616		2	630.75	1.100573524
2	788.35	788350	1510	1200	1200	1510	0.794701987	0.906438636		2	631	1.068968835
2	788.719	788719	1570	1110	1110	1570	0.707006369	0.85299943		2	631.25	1.051868572
2	788.9	788900	1060	1000	1000	1060	0.943396226	0.837038103		2	631.5	1.044931273
2	789.154	789154	1280	990	990	1280	0.7734375	0.844678536		2	631.75	1.042385866
2	789.609	789609	1730	1180	1180	1730	0.682080925	0.891612905		2	632	1.040295985
2	789.779	789779	1670	1310	1310	1670	0.784431138	0.909802485		2	632.25	1.038870715
2	789.959	789959	744	826	826	744	1.110215054	0.949591839		2	632.5	1.041887177
2	790.25	790250	656	735	735	656	1.120426829	1.027910507		2	632.75	1.044116061
2	790.472	790472	702	705	705	702	1.004273504	1.058160075		2	633	1.037487274
2	790.736	790736	704	923	923	704	1.311079545	1.093875641		2	633.25	1.026746652
2	791.1	791100	958	958	958	958	1	1.125037758		2	633.5	1.025443233
2	791.291	791291	625	768	768	625	1.2288	1.114101313		2	633.75	1.028598304
2	791.465	791465	724	812	812	724	1.121546961	1.101537214		2	634	1.031753375
2	791.753	791753	1070	1010	1010	1070	0.943925234	1.086357005		2	634.25	1.034908446
2	791.974	791974	726	856	856	726	1.179063361	1.06735629		2	634.5	1.038063517
2	792.138	792138	1250	1120	1120	1250	0.896	1.058538778		2	634.75	1.041218588
2	792.44	792440	1080	1120	1120	1080	1.037037037	1.053282503		2	635	1.046577109
2	792.609	792609	1230	1240	1240	1230	1.008130081	1.05159791		2	635.25	1.05321145
2	792.906	792906	696	847	847	696	1.216954023	1.047915858		2	635.5	1.059707093
2	793.101	793101	832	844	844	832	1.014423077	1.049256909		2	635.75	1.066621932
2	793.335	793335	826	907	907	826	1.098062954	1.056995807		2	636	1.075434522
2	793.682	793682	1180	1210	1210	1180	1.025423729	1.057028993		2	636.25	1.088195264
2	793.89	793890	649	686	686	649	1.057010786	1.040179254		2	636.5	1.10094486
2	794.196	794196	1190	1030	1030	1190	0.865546218	1.010579843		2	636.75	1.105932141
2	794.583	794583	555	676	676	555	1.218018018	0.969185248		2	637	1.102451262
2	794.894	794894	866	819	819	866	0.945727483	0.929917887		2	637.25	1.092889203
2	795.222	795222	1600	1200	1200	1600	0.75	0.903505586		2	637.5	1.084110588
2	795.553	795553	1140	965	965	1140	0.846491228	0.893356289		2	637.75	1.07817559
2	795.9	795900	1500	1110	1110	1500	0.74	0.888918128		2	638	1.076223476
2	796.407	796407	938	1080	1080	938	1.151385928	0.906556136		2	638.25	1.08768847
2	796.841	796841	1570	1400	1400	1570	0.891719745	0.938799085		2	638.5	1.10296753
2	797.139	797139	783	737	737	783	0.941251596	0.961930549		2	638.75	1.115061825
2	797.366	797366	1400	1280	1280	1400	0.914285714	0.992657386		2	639	1.121684839
2	797.693	797693	632	752	752	632	1.189873418	1.035904811		2	639.25	1.12717029
2	797.903	797903	1760	1310	1310	1760	0.744318182	1.046496434		2	639.5	1.12963301
2	798.126	798126	746	815	815	746	1.092493298	1.059544854		2	639.75	1.122454599
2	798.508	798508	728	875	875	728	1.201923077	1.068302631		2	640	1.100271441
2	798.832	798832	657	808	808	657	1.229832572	1.055350081		2	640.25	1.077235456
2	799.126	799126	820	940	940	820	1.146341463	1.039129358		2	640.5	1.04555531
2	799.438	799438	757	801	801	757	1.058124174	1.026484906		2	640.75	1.010875784
2	799.905	799905	756	739	739	756	0.977513228	1.008933588		2	641	0.982938698
2	800.225	800225	1680	1090	1090	1680	0.648809524	0.991505332		2	641.25	0.952651916
2	802.152	802152	895	904	904	895	1.010055866	0.93730669		2	641.5	0.923619282
2	802.613	802613	1090	1160	1160	1090	1.064220183	0.973221571		2	641.75	0.930643436
2	802.934	802934	598	773	773	598	1.29264214	1.002398082		2	642	0.939248612
2	803.135	803135	978	891	891	978	0.911042945	1.023456972		2	642.25	0.956955341
2	803.354	803354	1170	1020	1020	1170	0.871794872	1.051685136		2	642.5	0.972535402
2	803.689	803689	883	792	792	883	0.896942242	1.08406977		2	642.75	0.99892361
2	804.06	804060	909	982	982	909	1.080308031	1.104524636		2	643	1.03336597
2	804.35	804350	673	835	835	673	1.240713224	1.119777956		2	643.25	1.06895249
2	804.601	804601	560	728	728	560	1.3	1.130984355		2	643.5	1.08857825
2	804.804	804804	669	818	818	669	1.222720478	1.139725303		2	643.75	1.100965992
2	807.704	807704	883	967	967	883	1.095130238	1.198311087		2	644	1.109644768
2	808.296	808296	569	788	788	569	1.384885764	1.186455424		2	644.25	1.113905013
2	809.875	809875	839	873	873	839	1.040524434	1.107058265		2	644.5	1.105070235
3	1.626	1626	961	738	738	961	0.767950052	1.01134136		2	644.75	1.084070744
3	1.93	1930	656	764	764	656	1.164634146	0.985175233		2	645	1.061216903
3	2.148	2148	1510	1310	1310	1510	0.867549669	0.967001392		2	645.25	1.028627728
3	2.315	2315	1370	1170	1170	1370	0.854014599	0.95354263		2	645.5	1.002857133
3	2.502	2502	555	683	683	555	1.230630631	0.939009537		2	645.75	0.978534098
3	2.958	2958	881	773	773	881	0.877412032	0.905728029		2	646	0.963192541
3	3.166	3166	993	821	821	993	0.826787513	0.891677036		2	646.25	0.948746914
3	3.347	3347	854	820	820	854	0.960187354	0.880040411		2	646.5	0.93762558
3	3.513	3513	637	678	678	637	1.064364207	0.8698589		2	646.75	0.930699334
3	3.969	3969	1230	853	853	1230	0.693495935	0.8439204		2	647	0.929400237
3	4.294	4294	1410	1010	1010	1410	0.716312057	0.827399441		2	647.25	0.938493956
3	4.471	4471	945	859	859	945	0.908994709	0.819211535		2	647.5	0.95127342
3	4.716	4716	964	922	922	964	0.956431535	0.808930326		2	647.75	0.962544567
3	5.386	5386	1770	1230	1230	1770	0.694915254	0.791606174		2	648	0.974753502
3	5.444	5444	1380	1060	1060	1380	0.768115942	0.790889372		2	648.25	0.993076252
3	6.058	6058	1770	1220	1220	1770	0.689265537	0.789767439		2	648.5	1.021491112
3	9.23	9230	1250	1010	1010	1250	0.808	0.873455842		2	648.75	1.050049238
3	11.184	11184	701	730	730	701	1.041369472	0.901350713		2	649	1.062905552
3	11.47	11470	803	757	757	803	0.942714819	0.902918767		2	649.25	1.063401911
3	14.178	14178	1800	1350	1350	1800	0.75	0.907856194		2	649.5	1.058447151
3	14.412	14412	1050	1020	1020	1050	0.971428571	0.908655478		2	649.75	1.047692646
3	14.595	14595	1630	1320	1320	1630	0.809815951	0.909947316		2	650	1.032128492
3	14.953	14953	1370	1080	1080	1370	0.788321168	0.91593046		2	650.25	1.023877953
3	15.176	15176	754	737	737	754	0.977453581	0.922093949		2	650.5	1.016919469
3	15.48	15480	1280	1240	1240	1280	0.96875	0.933687633		2	650.75	1.007776991
3	15.841	15841	575	691	691	575	1.20173913	0.940981713		2	651	0.99575631
3	16.071	16071	846	881	881	846	1.041371158	0.939216041		2	651.25	0.976591826
3	16.495	16495	707	764	764	707	1.080622348	0.932322298		2	651.5	0.950119278
3	16.704	16704	1720	1220	1220	1720	0.709302326	0.931018885		2	651.75	0.92364673
3	16.966	16966	1460	1090	1090	1460	0.746575342	0.929275294		2	652	0.904917944
3	17.226	17226	1050	896	896	1050	0.853333333	0.925300644		2	652.25	0.895200227
3	17.435	17435	752	705	705	752	0.9375	0.922493318		2	652.5	0.891465245
3	17.751	17751	1050	935	935	1050	0.89047619	0.922555622		2	652.75	0.890430695
3	18.101	18101	671	768	768	671	1.144560358	0.935720452		2	653	0.893601438
3	18.286	18286	698	819	819	698	1.173352436	0.947656433		2	653.25	0.899059348
3	18.757	18757	1310	1020	1020	1310	0.778625954	0.982027996		2	653.5	0.91042265
3	18.949	18949	678	730	730	678	1.076696165	0.997180807		2	653.75	0.921785952
3	19.266	19266	1360	1110	1110	1360	0.816176471	1.023827111		2	654	0.949386129
3	19.455	19455	1130	1020	1020	1130	0.902654867	1.039571961		2	654.25	0.979812457
3	19.945	19945	635	826	826	635	1.300787402	1.09163641		2	654.5	0.996975174
3	20.4	20400	784	851	851	784	1.085459184	1.134690504		2	654.75	1.010126552
3	20.762	20762	730	767	767	730	1.050684932	1.149589544		2	655	1.023235863
3	20.998	20998	516	716	716	516	1.387596899	1.144362122		2	655.25	1.02867256
3	21.461	21461	638	764	764	638	1.197492163	1.107046299		2	655.5	1.028811981
3	21.907	21907	1320	1280	1280	1320	0.96969697	1.059322111		2	655.75	1.027630515
3	22.093	22093	948	916	916	948	0.966244726	1.04213755		2	656	1.025732622
3	22.426	22426	1040	983	983	1040	0.945192308	1.009988731		2	656.25	1.019275357
3	22.853	22853	1100	1060	1060	1100	0.963636364	0.963976638		2	656.5	1.012818092
3	23.289	23289	788	807	807	788	1.024111675	0.927699201		2	656.75	1.011321475
3	23.507	23507	1090	1040	1040	1090	0.95412844	0.919183906		2	657	1.020142943
3	23.68	23680	864	781	781	864	0.903935185	0.916460868		2	657.25	1.02896441
3	23.879	23879	1040	881	881	1040	0.847115385	0.915005046		2	657.5	1.039694844
3	24.334	24334	1800	1320	1320	1800	0.733333333	0.920181402		2	657.75	1.041998556
3	24.565	24565	663	734	734	663	1.107088989	0.928345078		2	658	1.033691845
3	24.809	24809	1350	1150	1150	1350	0.851851852	0.945134976		2	658.25	1.021811088
3	25.027	25027	623	715	715	623	1.147672552	0.967359504		2	658.5	1.00788242
3	25.458	25458	1240	1110	1110	1240	0.89516129	1.016375174		2	658.75	0.985406048
3	25.68	25680	921	839	839	921	0.910966341	1.036677771		2	659	0.963680288
3	25.894	25894	952	932	932	952	0.978991597	1.054038374		2	659.25	0.939056004
3	26.066	26066	505	666	666	505	1.318811881	1.069042208		2	659.5	0.909216993
3	26.226	26226	640	750	750	640	1.171875	1.08294283		2	659.75	0.874799356
3	26.716	26716	983	944	944	983	0.960325534	1.117079078		2	660	0.856210269
3	26.977	26977	657	784	784	657	1.193302892	1.12570729		2	660.25	0.874184657
3	27.412	27412	1230	1330	1330	1230	1.081300813	1.128025676		2	660.5	0.892557454
3	27.576	27576	896	1030	1030	896	1.149553571	1.126559843		2	660.75	0.91778904
3	28.043	28043	583	715	715	583	1.226415094	1.121218703		2	661	0.940181027
3	28.336	28336	669	780	780	669	1.165919283	1.109449837		2	661.25	0.965849532
3	28.567	28567	1140	1190	1190	1140	1.043859649	1.09578198		2	661.5	0.996830325
3	28.882	28882	1080	1200	1200	1080	1.111111111	1.091344418		2	661.75	1.023947102
3	29.224	29224	1270	1260	1260	1270	0.992125984	1.108688665		2	662	1.031326583
3	29.627	29627	1030	1180	1180	1030	1.145631068	1.139785834		2	662.25	1.024365038
3	29.841	29841	689	730	730	689	1.059506531	1.168587278		2	662.5	1.011731436
3	30.013	30013	1260	1380	1380	1260	1.095238095	1.200656173		2	662.75	0.993058015
3	30.194	30194	731	991	991	731	1.355677155	1.235503898		2	663	0.96660507
3	30.473	30473	792	1070	1070	792	1.351010101	1.274675463		2	663.25	0.946487042
3	30.707	30707	1130	1510	1510	1130	1.336283186	1.291826452		2	663.5	0.946676377
3	30.873	30873	685	985	985	685	1.437956204	1.301584061		2	663.75	0.949844927
3	31.079	31079	952	1210	1210	952	1.271008403	1.31115325		2	664	0.959368654
3	31.559	31559	745	978	978	745	1.312751678	1.323993388		2	664.25	0.969704791
3	31.741	31741	1050	1450	1450	1050	1.380952381	1.319362889		2	664.5	0.979786543
3	32.012	32012	626	878	878	626	1.402555911	1.295185757		2	664.75	0.989107032
3	32.29	32290	1170	1420	1420	1170	1.213675214	1.268511594		2	665	1.000240416
3	32.586	32586	1690	1790	1790	1690	1.059171598	1.263264903		2	665.25	1.013703786
3	33.069	33069	971	1220	1220	971	1.256436663	1.312077034		2	665.5	1.030726177
3	33.375	33375	689	871	871	689	1.264150943	1.359775004		2	665.75	1.061576152
3	33.756	33756	1230	1960	1960	1230	1.593495935	1.425276922		2	666	1.084941385
3	34.211	34211	1200	1970	1970	1200	1.641666667	1.495262133		2	666.25	1.094145084
3	34.585	34585	1260	2030	2030	1260	1.611111111	1.546772941		2	666.5	1.09931185
3	34.854	34854	1700	2370	2370	1700	1.394117647	1.581670354		2	666.75	1.100162071
3	35.074	35074	1200	1730	1730	1200	1.441666667	1.603692651		2	667	1.096161424
3	35.232	35232	1800	2660	2660	1800	1.477777778	1.613733996		2	667.25	1.09298017
3	35.585	35585	680	1400	1400	680	2.058823529	1.622019784		2	667.5	1.091597713
3	35.887	35887	1050	1600	1600	1050	1.523809524	1.620433467		2	667.75	1.088394677
3	36.133	36133	651	1060	1060	651	1.628264209	1.616376086		2	668	1.081727737
3	36.375	36375	1490	2430	2430	1490	1.630872483	1.612379363		2	668.25	1.074216286
3	36.621	36621	1720	2700	2700	1720	1.569767442	1.60677148		2	668.5	1.065542278
3	36.843	36843	861	1430	1430	861	1.660859466	1.597558692		2	668.75	1.055473254
3	37.027	37027	680	887	887	680	1.304411765	1.586725363		2	669	1.044746746
3	37.398	37398	695	1120	1120	695	1.611510791	1.555372188		2	669.25	1.028683179
3	37.809	37809	712	1190	1190	712	1.671348315	1.498487371		2	669.5	1.012266018
3	38.207	38207	956	1510	1510	956	1.579497908	1.42964438		2	669.75	0.996755405
3	38.503	38503	695	925	925	695	1.330935252	1.382162915		2	670	0.975679771
3	38.732	38732	983	1320	1320	983	1.342828077	1.331297467		2	670.25	0.940232539
3	39.047	39047	867	1040	1040	867	1.199538639	1.263629377		2	670.5	0.90841222
3	39.213	39213	1080	1340	1340	1080	1.240740741	1.243285454		2	670.75	0.879017579
3	39.409	39409	1650	1890	1890	1650	1.145454545	1.214702059		2	671	0.877588443
3	39.588	39588	1340	1480	1480	1340	1.104477612	1.192332383		2	671.25	0.885270155
3	39.932	39932	1090	1350	1350	1090	1.23853211	1.188031756		2	671.5	0.895045638
3	40.233	40233	813	1130	1130	813	1.389913899	1.256140731		2	671.75	0.925192058
3	40.686	40686	1940	2350	2350	1940	1.211340206	1.434545141		2	672	0.955884068
3	40.855	40855	1070	1320	1320	1070	1.23364486	1.499655016		2	672.25	0.96137936
3	41.019	41019	971	1480	1480	971	1.524201854	1.551111941		2	672.5	0.960806211
3	41.253	41253	767	1480	1480	767	1.929595828	1.622741221		2	672.75	0.961565621
3	41.451	41451	709	1180	1180	709	1.664315938	1.689682076		2	673	0.962668585
3	41.765	41765	935	1810	1810	935	1.935828877	1.77902577		2	673.25	0.965733396
3	41.941	41941	859	1720	1720	859	2.002328289	1.805877769		2	673.5	0.97445349
3	42.128	42128	1170	2210	2210	1170	1.888888889	1.809753253		2	673.75	0.986654223
3	42.323	42323	546	845	845	546	1.547619048	1.792758555		2	674	1.000031737
3	42.827	42827	1010	1900	1900	1010	1.881188119	1.697352028		2	674.25	1.013714766
3	43.182	43182	826	1400	1400	826	1.694915254	1.635022306		2	674.5	1.036159305
3	43.392	43392	926	1180	1180	926	1.274298056	1.606436224		2	674.75	1.063313852
3	43.768	43768	1200	1840	1840	1200	1.533333333	1.54819475		2	675	1.091028701
3	44	44000	1510	2280	2280	1510	1.509933775	1.513732582		2	675.25	1.109008006
3	44.318	44318	1000	1430	1430	1000	1.43	1.476735383		2	675.5	1.12495145
3	44.707	44707	810	1220	1220	810	1.50617284	1.459563989		2	675.75	1.127644901
3	44.997	44997	611	927	927	611	1.517184943	1.457287025		2	676	1.107855722
3	45.253	45253	1010	1330	1330	1010	1.316831683	1.451017088		2	676.25	1.074485338
3	45.558	45558	621	973	973	621	1.566827697	1.425262541		2	676.5	1.044168005
3	45.992	45992	787	1130	1130	787	1.435832274	1.338364509		2	676.75	1.016152387
3	46.228	46228	862	1040	1040	862	1.20649652	1.2757691		2	677	0.985011139
3	46.541	46541	970	1200	1200	970	1.237113402	1.191020601		2	677.25	0.957445858
3	46.845	46845	621	758	758	621	1.220611916	1.120974468		2	677.5	0.936237582
3	47.086	47086	769	801	801	769	1.041612484	1.066220417		2	677.75	0.920460034
3	47.244	47244	1420	1260	1260	1420	0.887323944	1.027780342		2	678	0.906013557
3	47.54	47540	1000	994	994	1000	0.994	0.973199132		2	678.25	0.893605558
3	47.77	47770	696	733	733	696	1.05316092	0.956932845		2	678.5	0.881001508
3	47.991	47991	1120	953	953	1120	0.850892857	0.94978888		2	678.75	0.868668986
3	48.155	48155	949	812	812	949	0.855637513	0.953640679		2	679	0.857823758
3	48.456	48456	1450	1310	1310	1450	0.903448276	0.990303803		2	679.25	0.84825374
3	48.629	48629	1420	1310	1310	1420	0.922535211	1.01208672		2	679.5	0.835614512
3	48.792	48792	584	772	772	584	1.321917808	1.021997388		2	679.75	0.822573757
3	49.142	49142	843	841	841	843	0.997627521	1.016678188		2	680	0.809664458
3	49.33	49330	972	991	991	972	1.019547325	1.007183626		2	680.25	0.798616811
3	49.523	49523	1080	1040	1040	1080	0.962962963	0.993763853		2	680.5	0.787569164
3	49.853	49853	532	729	729	532	1.370300752	0.96482956		2	680.75	0.777121432
3	50.051	50051	1530	1240	1240	1530	0.810457516	0.938851318		2	681	0.766801837
3	50.205	50205	1060	908	908	1060	0.856603774	0.911453678		2	681.25	0.756482242
3	50.554	50554	3110	1830	1830	3110	0.588424437	0.842852861		2	681.5	0.746162647
3	50.934	50934	1440	1030	1030	1440	0.715277778	0.791238291		2	681.75	0.740844298
3	51.111	51111	1840	1350	1350	1840	0.733695652	0.784915741		2	682	0.740943966
3	51.436	51436	686	712	712	686	1.037900875	0.793439375		2	682.25	0.746364174
3	51.651	51651	1260	1100	1100	1260	0.873015873	0.805131239		2	682.5	0.757240149
3	51.975	51975	1760	1050	1050	1760	0.596590909	0.816859008		2	682.75	0.771328378
3	52.334	52334	1580	1390	1390	1580	0.879746835	0.812163703		2	683	0.785822905
3	52.617	52617	822	819	819	822	0.996350365	0.803401266		2	683.25	0.810407102
3	52.814	52814	1700	1240	1240	1700	0.729411765	0.798449609		2	683.5	0.844614328
3	53.107	53107	1130	897	897	1130	0.79380531	0.798118564		2	683.75	0.87628261
3	53.447	53447	1140	986	986	1140	0.864912281	0.817037552		2	684	0.909106888
3	53.72	53720	1600	1260	1260	1600	0.7875	0.843238833		2	684.25	0.954454157
3	54.085	54085	1890	1260	1260	1890	0.666666667	0.879160929		2	684.5	0.999864821
3	54.289	54289	1330	1120	1120	1330	0.842105263	0.893489476		2	684.75	1.038855952
3	54.512	54512	966	932	932	966	0.964803313	0.902194233		2	685	1.070371523
3	54.712	54712	1410	1280	1280	1410	0.907801418	0.90746046		2	685.25	1.084555349
3	54.933	54933	659	760	760	659	1.153262519	0.914962717		2	685.5	1.07873301
3	55.163	55163	803	869	869	803	1.082191781	0.929692872		2	685.75	1.052389927
3	55.325	55325	683	688	688	683	1.007320644	0.944477415		2	686	1.0171787
3	55.701	55701	1860	1350	1350	1860	0.725806452	0.982222905		2	686.25	0.984596723
3	55.895	55895	1350	995	995	1350	0.737037037	1.002300111		2	686.5	0.976694108
3	56.211	56211	1370	1030	1030	1370	0.751824818	1.037261428		2	686.75	0.979331464
3	56.407	56407	614	837	837	614	1.363192182	1.058935146		2	687	0.984261169
3	56.575	56575	623	846	846	623	1.357945425	1.082903444		2	687.25	0.997993688
3	56.754	56754	657	751	751	657	1.143074581	1.117292165		2	687.5	1.012920906
3	56.978	56978	614	737	737	614	1.200325733	1.161652693		2	687.75	1.011809401
3	57.326	57326	711	754	754	711	1.0604782	1.200035394		2	688	1.005144013
3	57.536	57536	603	729	729	603	1.208955224	1.188764644		2	688.25	0.993309377
3	57.861	57861	588	689	689	588	1.171768707	1.133806668		2	688.5	0.973921259
3	58.23	58230	1020	1050	1050	1020	1.029411765	1.058850065		2	688.75	0.949279584
3	58.501	58501	581	715	715	581	1.230636833	1.026162526		2	689	0.930228563
3	58.695	58695	1680	1390	1390	1680	0.827380952	1.019229329		2	689.25	0.909071596
3	58.915	58915	987	948	948	987	0.960486322	1.018132389		2	689.5	0.875848691
3	59.296	59296	925	826	826	925	0.892972973	1.025212132		2	689.75	0.855855198
3	59.689	59689	1270	1100	1100	1270	0.866141732	1.031107068		2	690	0.840536406
3	59.85	59850	549	684	684	549	1.245901639	1.033600179		2	690.25	0.874338391
3	60.026	60026	644	755	755	644	1.172360248	1.040550974		2	690.5	0.919527705
3	60.418	60418	798	785	785	798	0.983709273	1.059176368		2	690.75	0.956293331
3	60.823	60823	732	849	849	732	1.159836066	1.058369031		2	691	0.992114769
3	61.138	61138	731	818	818	731	1.119015048	1.023391888		2	691.25	1.017879604
3	61.567	61567	918	838	838	918	0.912854031	0.945085078		2	691.5	1.042496205
3	61.75	61750	907	957	957	907	1.055126792	0.91346771		2	691.75	1.063325725
3	62.092	62092	1220	847	847	1220	0.694262295	0.877946674		2	692	1.07394359
3	62.421	62421	1240	894	894	1240	0.720967742	0.877117206		2	692.25	1.078635054
3	62.68	62680	1070	911	911	1070	0.851401869	0.88892099		2	692.5	1.069726915
3	62.898	62898	1310	1200	1200	1310	0.916030534	0.903965452		2	692.75	1.048820089
3	63.248	63248	1060	1010	1010	1060	0.952830189	0.931224935		2	693	1.026376196
3	63.595	63595	926	970	970	926	1.047516199	0.977878292		2	693.25	1.004370302
3	63.798	63798	1520	1380	1380	1520	0.907894737	1.015217662		2	693.5	0.981727854
3	63.956	63956	645	783	783	645	1.213953488	1.043502751		2	693.75	0.959702809
3	64.245	64245	997	1040	1040	997	1.043129388	1.08119175		2	694	0.938335988
3	64.748	64748	1250	1390	1390	1250	1.112	1.095346606		2	694.25	0.925021509
3	64.924	64924	1190	1310	1310	1190	1.100840336	1.095175541		2	694.5	0.913193659
3	65.147	65147	1060	1300	1300	1060	1.226415094	1.098281259		2	694.75	0.903217819
3	65.405	65405	1330	1160	1160	1330	0.872180451	1.094699168		2	695	0.897563331
3	65.769	65769	984	1230	1230	984	1.25	1.08950163		2	695.25	0.902071299
3	66.119	66119	1410	1480	1480	1410	1.04964539	1.11271481		2	695.5	0.913059354
3	66.395	66395	1030	1210	1210	1030	1.174757282	1.13712185		2	695.75	0.924350812
3	66.615	66615	1120	1100	1100	1120	0.982142857	1.157668806		2	696	0.934347692
3	66.882	66882	1460	1550	1550	1460	1.061643836	1.180938721		2	696.25	0.944005292
3	67.158	67158	660	888	888	660	1.345454545	1.203327767		2	696.5	0.953719759
3	67.323	67323	901	1170	1170	901	1.298557159	1.217684039		2	696.75	0.963825119
3	67.646	67646	583	769	769	583	1.319039451	1.250272959		2	697	0.973503634
3	67.978	67978	614	853	853	614	1.389250814	1.2934836		2	697.25	0.982677628
3	68.259	68259	988	1260	1260	988	1.275303644	1.344364384		2	697.5	0.984642477
3	68.55	68550	1610	1720	1720	1610	1.068322981	1.404735964		2	697.75	0.973112167
3	68.759	68759	1710	1820	1820	1710	1.064327485	1.443359488		2	698	0.962044319
3	68.948	68948	1130	1990	1990	1130	1.761061947	1.468808282		2	698.25	0.956056863
3	69.248	69248	791	1580	1580	791	1.997471555	1.497615269		2	698.5	0.961681117
3	69.434	69434	556	835	835	556	1.501798561	1.513339992		2	698.75	0.966235004
3	69.687	69687	1030	1660	1660	1030	1.611650485	1.531493623		2	699	0.96707657
3	69.887	69887	632	936	936	632	1.481012658	1.542773897		2	699.25	0.96677524
3	70.14	70140	659	912	912	659	1.383915023	1.548152671		2	699.5	0.960093433
3	70.418	70418	1670	2380	2380	1670	1.425149701	1.542623652		2	699.75	0.949562243
3	70.777	70777	776	1130	1130	776	1.456185567	1.530007954		2	700	0.938280122
3	70.97	70970	881	1430	1430	881	1.623155505	1.525994942		2	700.25	0.925659811
3	71.144	71144	692	904	904	692	1.306358382	1.526590385		2	700.5	0.911916989
3	71.433	71433	475	825	825	475	1.736842105	1.533103486		2	700.75	0.896311868
3	71.661	71661	761	1240	1240	761	1.629434954	1.537441509		2	701	0.877781715
3	72.03	72030	1290	2240	2240	1290	1.736434109	1.529387594		2	701.25	0.846394457
3	72.285	72285	766	987	987	766	1.288511749	1.502020805		2	701.5	0.80626433
3	72.529	72529	1250	2120	2120	1250	1.696	1.461503054		2	701.75	0.772336632
3	72.902	72902	900	1050	1050	900	1.166666667	1.395978075		2	702	0.747959983
3	73.247	73247	643	822	822	643	1.278382582	1.359420523		2	702.25	0.730615863
3	73.76	73760	1150	1490	1490	1150	1.295652174	1.360935247		2	702.5	0.724556607
3	73.935	73935	706	865	865	706	1.225212465	1.36934569		2	702.75	0.725229606
3	74.27	74270	608	1040	1040	608	1.710526316	1.39031916		2	703	0.734323875
3	74.824	74824	842	1060	1060	842	1.258907363	1.496649823		2	703.25	0.765415075
3	75.142	75142	982	1450	1450	982	1.476578411	1.541351298		2	703.5	0.796506275
3	75.332	75332	689	1120	1120	689	1.625544267	1.542308878		2	703.75	0.827597475
3	75.567	75567	1280	1970	1970	1280	1.5390625	1.532521732		2	704	0.859492789
3	75.758	75758	1020	1750	1750	1020	1.715686275	1.518669309		2	704.25	0.883176946
3	76.111	76111	620	950	950	620	1.532258065	1.488223089		2	704.5	0.90712439
3	76.346	76346	982	1640	1640	982	1.6700611	1.457493238		2	704.75	0.925649769
3	76.615	76615	746	890	890	746	1.193029491	1.404952279		2	705	0.925446148
3	76.773	76773	1950	2250	2250	1950	1.153846154	1.371921094		2	705.25	0.920122155
3	77.071	77071	1120	1400	1400	1120	1.25	1.319522806		2	705.5	0.913440377
3	77.337	77337	1600	2260	2260	1600	1.4125	1.290867289		2	705.75	0.907886886
3	77.576	77576	1450	2230	2230	1450	1.537931034	1.275392079		2	706	0.90111962
3	77.858	77858	549	697	697	549	1.269581056	1.266134723		2	706.25	0.898712165
3	78.129	78129	1310	1240	1240	1310	0.946564885	1.262826383		2	706.5	0.908005645
3	78.328	78328	726	885	885	726	1.219008264	1.262228289		2	706.75	0.921590361
3	78.485	78485	2040	2290	2290	2040	1.12254902	1.2625804		2	707	0.931770495
3	78.652	78652	1450	1760	1760	1450	1.213793103	1.263472069		2	707.25	0.940182648
3	78.818	78818	680	1110	1110	680	1.632352941	1.264618186		2	707.5	0.949176252
3	79.106	79106	1020	1430	1430	1020	1.401960784	1.277372129		2	707.75	0.957314359
3	79.361	79361	1390	1620	1620	1390	1.165467626	1.298534383		2	708	0.963175728
3	79.546	79546	1620	2110	2110	1620	1.302469136	1.313391805		2	708.25	0.963169498
3	80.043	80043	1510	1820	1820	1510	1.205298013	1.317489707		2	708.5	0.964404515
3	80.218	80218	1180	1520	1520	1180	1.288135593	1.296323307		2	708.75	0.980156121
3	80.453	80453	1210	1750	1750	1210	1.446280992	1.252406952		2	709	1.004035398
3	80.788	80788	710	849	849	710	1.195774648	1.183917048		2	709.25	1.028011696
3	80.977	80977	848	1240	1240	848	1.462264151	1.155337911		2	709.5	1.047387528
3	81.214	81214	4200	2580	2580	4200	0.614285714	1.126864811		2	709.75	1.069715522
3	81.47	81470	1240	1530	1530	1240	1.233870968	1.09487598		2	710	1.08334511
3	81.721	81721	1450	1250	1250	1450	0.862068966	1.064773371		2	710.25	1.089362267
3	81.981	81981	922	956	956	922	1.036876356	1.037604253		2	710.5	1.09094659
3	82.273	82273	1010	1240	1240	1010	1.227722772	1.009201844		2	710.75	1.087339445
3	82.646	82646	2890	2540	2540	2890	0.878892734	0.974679447		2	711	1.078671759
3	83.014	83014	544	681	681	544	1.251838235	0.951562069		2	711.25	1.048499443
3	83.238	83238	1600	1410	1410	1600	0.88125	0.943944302		2	711.5	1.009579786
3	83.515	83515	1400	1300	1300	1400	0.928571429	0.940177936		2	711.75	0.983734504
3	83.694	83694	1280	1160	1160	1280	0.90625	0.941934215		2	712	0.975195203
3	83.945	83945	1600	1340	1340	1600	0.8375	0.948892823		2	712.25	0.969276722
3	84.263	84263	8310	5520	5520	8310	0.664259928	0.965307956		2	712.5	0.964832454
3	84.596	84596	991	1010	1010	991	1.019172553	0.991690934		2	712.75	0.962037034
3	84.779	84779	583	718	718	583	1.231560892	1.00743677		2	713	0.960710356
3	90.734	90734	8720	7170	7170	8720	0.822247706	0.922562957		2	713.25	0.959621931
3	91.013	91013	1290	1130	1130	1290	0.875968992	0.934047876		2	713.5	0.95900839
3	91.375	91375	772	789	789	772	1.022020725	0.957029814		2	713.75	0.959835103
3	91.614	91614	1530	1270	1270	1530	0.830065359	0.973320365		2	714	0.962166477
3	91.87	91870	642	769	769	642	1.197819315	0.986937113		2	714.25	0.966717598
3	92.284	92284	942	1090	1090	942	1.157112527	1.004009804		2	714.5	0.971212041
3	92.609	92609	724	847	847	724	1.169889503	1.016389162		2	714.75	0.974925379
3	92.767	92767	788	914	914	788	1.159898477	1.01929569		2	715	0.972196289
3	93.137	93137	1400	1110	1110	1400	0.792857143	1.009807184		2	715.25	0.966500243
3	93.305	93305	926	843	843	926	0.910367171	1.004301003		2	715.5	0.963935764
3	93.59	93590	795	845	845	795	1.062893082	1.003959389		2	715.75	0.975408031
3	93.885	93885	1290	1160	1160	1290	0.899224806	1.023028108		2	716	0.997646389
3	94.234	94234	753	825	825	753	1.09561753	1.062251315		2	716.25	1.018817166
3	94.545	94545	1020	1060	1060	1020	1.039215686	1.100982782		2	716.5	1.040717459
3	95.043	95043	695	853	853	695	1.227338129	1.143194218		2	716.75	1.065873539
3	95.241	95241	638	759	759	638	1.189655172	1.147890107		2	717	1.083405926
3	95.607	95607	543	859	859	543	1.581952118	1.145698286		2	717.25	1.080230761
3	95.888	95888	1470	1350	1350	1470	0.918367347	1.138044473		2	717.5	1.069806969
3	96.134	96134	1270	1170	1170	1270	0.921259843	1.129802503		2	717.75	1.067198256
3	96.415	96415	1650	1340	1340	1650	0.812121212	1.110894445		2	718	1.073443922
3	96.673	96673	816	969	969	816	1.1875	1.084328141		2	718.25	1.080452428
3	96.924	96924	628	829	829	628	1.320063694	1.060220075		2	718.5	1.084642674
3	97.133	97133	654	776	776	654	1.186544343	1.048426165		2	718.75	1.07535217
3	97.427	97427	1060	979	979	1060	0.923584906	1.046779797		2	719	1.072085421
3	97.849	97849	1310	1250	1250	1310	0.954198473	1.058091832		2	719.25	1.083584184
3	98.417	98417	994	1080	1080	994	1.086519115	1.065111287		2	719.5	1.099523885
3	98.586	98586	667	717	717	667	1.074962519	1.058610142		2	719.75	1.1153364
3	98.821	98821	879	895	895	879	1.018202503	1.049875594		2	720	1.119045784
3	99.033	99033	547	685	685	547	1.252285192	1.044973751		2	720.25	1.113968647
3	99.218	99218	968	975	975	968	1.007231405	1.039106825		2	720.5	1.105328887
3	99.574	99574	847	889	889	847	1.049586777	1.033262414		2	720.75	1.094079256
3	99.739	99739	1080	1030	1030	1080	0.953703704	1.037007261		2	721	1.080386941
3	99.927	99927	802	881	881	802	1.098503741	1.048133855		2	721.25	1.068156288
3	100.139	100139	1060	977	977	1060	0.921698113	1.066893607		2	721.5	1.056780918
3	100.424	100424	1280	1250	1250	1280	0.9765625	1.096517888		2	721.75	1.04245932
3	100.63	100630	1020	1090	1090	1020	1.068627451	1.116698918		2	722	1.026880556
3	100.81	100810	779	972	972	779	1.24775353	1.136403764		2	722.25	1.010408982
3	101.035	101035	616	783	783	616	1.271103896	1.167277573		2	722.5	1.000754284
3	101.373	101373	637	904	904	637	1.419152276	1.211355296		2	722.75	1.007442783
3	101.62	101620	1330	1470	1470	1330	1.105263158	1.229121384		2	723	1.018789134
3	102.054	102054	1280	1420	1420	1280	1.109375	1.214686736		2	723.25	1.022746386
3	102.272	102272	747	922	922	747	1.234270415	1.196511085		2	723.5	1.021318467
3	102.488	102488	768	963	963	768	1.25390625	1.180343724		2	723.75	1.016838132
3	102.697	102697	704	904	904	704	1.284090909	1.17279544		2	724	1.003453408
3	102.928	102928	1440	1270	1270	1440	0.881944444	1.174143727		2	724.25	0.986520891
3	103.361	103361	813	1060	1060	813	1.303813038	1.185717781		2	724.5	0.964055339
3	103.528	103528	807	1020	1020	807	1.26394052	1.190207073		2	724.75	0.942144372
3	103.698	103698	752	799	799	752	1.0625	1.193134646		2	725	0.916125047
3	103.865	103865	1020	1140	1140	1020	1.117647059	1.194907683		2	725.25	0.883868115
3	104.1	104100	930	1260	1260	930	1.35483871	1.197243681		2	725.5	0.861977928
3	104.441	104441	1110	1380	1380	1110	1.243243243	1.198776081		2	725.75	0.857499611
3	104.848	104848	1030	1280	1280	1030	1.242718447	1.194595674		2	726	0.872280606
3	105.008	105008	2390	2190	2190	2390	0.916317992	1.187548033		2	726.25	0.903537327
3	105.283	105283	629	937	937	629	1.489666137	1.165048729		2	726.5	0.930701893
3	105.615	105615	1860	2110	2110	1860	1.134408602	1.139634804		2	726.75	0.956368239
3	105.916	105916	2190	2080	2080	2190	0.949771689	1.13978848		2	727	0.974688404
3	106.135	106135	980	1080	1080	980	1.102040816	1.168864773		2	727.25	0.990444214
3	106.518	106518	1100	1310	1310	1100	1.190909091	1.247328406		2	727.5	0.999680171
3	106.724	106724	2010	2330	2330	2010	1.15920398	1.270105499		2	727.75	0.990510111
3	107.002	107002	1670	2260	2260	1670	1.353293413	1.29138652		2	728	0.980041431
3	107.177	107177	531	775	775	531	1.459510358	1.300436143		2	728.25	0.968132469
3	107.516	107516	1020	1640	1640	1020	1.607843137	1.278332347		2	728.5	0.952270981
3	107.946	107946	1140	1350	1350	1140	1.184210526	1.216819104		2	728.75	0.940042048
3	108.187	108187	698	941	941	698	1.348137536	1.189531286		2	729	0.924163992
3	108.457	108457	1540	1250	1250	1540	0.811688312	1.183820108		2	729.25	0.919281012
3	108.653	108653	1100	1420	1420	1100	1.290909091	1.200025806		2	729.5	0.930119378
3	108.925	108925	1630	1600	1600	1630	0.981595092	1.241079079		2	729.75	0.946009724
3	109.222	109222	1340	1540	1540	1340	1.149253731	1.301107214		2	730	0.962476435
3	109.585	109585	518	720	720	518	1.38996139	1.379716595		2	730.25	0.98547713
3	109.988	109988	1000	1700	1700	1000	1.7	1.492693336		2	730.5	1.006657858
3	110.222	110222	690	1060	1060	690	1.536231884	1.569078639		2	730.75	1.025601563
3	110.465	110465	1010	1870	1870	1010	1.851485149	1.639234379		2	731	1.039430329
3	110.763	110763	695	1200	1200	695	1.726618705	1.691014907		2	731.25	1.051274207
3	110.99	110990	1070	1670	1670	1070	1.560747664	1.695641527		2	731.5	1.057351467
3	111.335	111335	1110	1890	1890	1110	1.702702703	1.66555069		2	731.75	1.054895091
3	111.492	111492	1140	1970	1970	1140	1.728070175	1.645710344		2	732	1.049828886
3	111.73	111730	1130	1880	1880	1130	1.663716814	1.618810747		2	732.25	1.048462174
3	111.896	111896	847	1040	1040	847	1.227863046	1.600420421		2	732.5	1.051487503
3	112.264	112264	1160	2210	2210	1160	1.905172414	1.544691166		2	732.75	1.058143376
3	112.453	112453	866	1360	1360	866	1.570438799	1.51438128		2	733	1.064580574
3	112.811	112811	1810	2420	2420	1810	1.337016575	1.468721931		2	733.25	1.075447467
3	112.969	112969	665	845	845	665	1.270676692	1.456600601		2	733.5	1.089032425
3	113.203	113203	761	1100	1100	761	1.445466491	1.443822643		2	733.75	1.096492816
3	113.446	113446	1070	1740	1740	1070	1.626168224	1.43216189		2	734	1.101277102
3	113.652	113652	797	1080	1080	797	1.355081556	1.419329567		2	734.25	1.106095515
3	113.943	113943	793	944	944	793	1.190416141	1.400233626		2	734.5	1.089811443
3	114.154	114154	661	990	990	661	1.497730711	1.388096282		2	734.75	1.055516733
3	114.378	114378	698	1130	1130	698	1.618911175	1.374490525		2	735	1.016650749
3	114.674	114674	554	754	754	554	1.36101083	1.351726716		2	735.25	0.97982061
3	114.872	114872	1000	1220	1220	1000	1.22	1.327668609		2	735.5	0.938876391
3	115.089	115089	842	1070	1070	842	1.270783848	1.29527197		2	735.75	0.897763088
3	115.293	115293	1350	1560	1560	1350	1.155555556	1.27016331		2	736	0.868119717
3	115.553	115553	1170	1610	1610	1170	1.376068376	1.237291046		2	736.25	0.853225353
3	115.758	115758	1250	1500	1500	1250	1.2	1.215576928		2	736.5	0.844953762
3	116.072	116072	740	808	808	740	1.091891892	1.206145877		2	736.75	0.839945388
3	116.409	116409	993	1320	1320	993	1.329305136	1.212399217		2	737	0.843649809
3	116.815	116815	705	832	832	705	1.180141844	1.230633251		2	737.25	0.852697946
3	117.066	117066	1320	1370	1370	1320	1.037878788	1.241681307		2	737.5	0.861123796
3	117.226	117226	675	804	804	675	1.191111111	1.251165495		2	737.75	0.864801932
3	117.391	117391	713	1090	1090	713	1.528751753	1.265978479		2	738	0.868424464
3	117.659	117659	882	1050	1050	882	1.19047619	1.29206491		2	738.25	0.871113374
3	117.962	117962	630	878	878	630	1.393650794	1.308177969		2	738.5	0.87138483
3	118.244	118244	645	811	811	645	1.257364341	1.300926585		2	738.75	0.87000696
3	118.445	118445	635	914	914	635	1.439370079	1.286193988		2	739	0.867298645
3	118.855	118855	904	976	976	904	1.079646018	1.240322483		2	739.25	0.862207977
3	119.153	119153	719	946	946	719	1.315716273	1.201252666		2	739.5	0.856120333
3	119.368	119368	647	787	787	647	1.216383308	1.165728985		2	739.75	0.849590454
3	119.563	119563	686	884	884	686	1.288629738	1.125867975		2	740	0.84010002
3	119.851	119851	918	853	853	918	0.9291939	1.068936452		2	740.25	0.830395167
3	120.092	120092	1330	1020	1020	1330	0.766917293	1.037558003		2	740.5	0.819670699
3	120.269	120269	641	765	765	641	1.193447738	1.029167341		2	740.75	0.807185525
3	120.442	120442	1290	1200	1200	1290	0.930232558	1.028862132		2	741	0.799809167
3	120.611	120611	840	863	863	840	1.027380952	1.031758448		2	741.25	0.802770404
3	120.869	120869	1290	1260	1260	1290	0.976744186	1.032700049		2	741.5	0.807469979
3	121.095	121095	601	733	733	601	1.219633943	1.031390793		2	741.75	0.815241652
3	121.571	121571	1210	1020	1020	1210	0.842975207	1.037359775		2	742	0.825240951
3	121.88	121880	610	766	766	610	1.255737705	1.034039487		2	742.25	0.838929585
3	122.159	122159	548	779	779	548	1.421532847	1.016545146		2	742.5	0.854077562
3	122.41	122410	1400	1290	1290	1400	0.921428571	0.982122979		2	742.75	0.86939183
3	122.603	122603	1500	1140	1140	1500	0.76	0.947049743		2	743	0.886644326
3	122.929	122929	1760	1150	1150	1760	0.653409091	0.888966744		2	743.25	0.90739431
3	123.281	123281	1010	933	933	1010	0.923762376	0.856847505		2	743.5	0.928513773
3	123.473	123473	1530	1050	1050	1530	0.68627451	0.86229691		2	743.75	0.949148635
3	123.919	123919	1690	1450	1450	1690	0.857988166	0.916592907		2	744	0.966344972
3	124.484	124484	1290	1350	1350	1290	1.046511628	0.995143563		2	744.25	0.982479147
3	124.738	124738	809	987	987	809	1.220024722	1.033833708		2	744.5	0.996321877
3	125.14	125140	1560	1430	1430	1560	0.916666667	1.096193674		2	744.75	1.005279425
3	125.433	125433	713	846	846	713	1.186535764	1.097248354		2	745	1.010677128
3	125.685	125685	713	859	859	713	1.204768583	1.079926796		2	745.25	1.011641839
3	126.201	126201	1590	1440	1440	1590	0.905660377	1.026622081		2	745.5	1.00743957
3	126.525	126525	950	1040	1040	950	1.094736842	1.00547241		2	745.75	1.000530996
3	126.756	126756	890	1020	1020	890	1.146067416	0.995075819		2	746	0.988553745
3	126.938	126938	1920	1550	1550	1920	0.807291667	0.984717722		2	746.25	0.967041935
3	127.139	127139	1070	1050	1050	1070	0.981308411	0.976132001		2	746.5	0.930171713
3	127.381	127381	1540	1450	1450	1540	0.941558442	0.976960136		2	746.75	0.890832258
3	127.569	127569	796	934	934	796	1.173366834	0.98992148		2	747	0.862415357
3	127.794	127794	1710	1210	1210	1710	0.707602339	1.016511261		2	747.25	0.834774158
3	127.991	127991	1380	1370	1370	1380	0.992753623	1.045522027		2	747.5	0.810189065
3	128.444	128444	754	1030	1030	754	1.366047745	1.111287902		2	747.75	0.792800343
3	128.796	128796	1270	1280	1280	1270	1.007874016	1.16942679		2	748	0.779141195
3	129.186	129186	663	926	926	663	1.39668175	1.246909323		2	748.25	0.78506231
3	129.361	129361	734	1010	1010	734	1.376021798	1.275790347		2	748.5	0.793751673
3	129.529	129529	1220	1480	1480	1220	1.213114754	1.295262988		2	748.75	0.823150748
3	129.861	129861	1230	1360	1360	1230	1.105691057	1.312813407		2	749	0.864330427
3	130.137	130137	665	804	804	665	1.209022556	1.313708939		2	749.25	0.921092025
3	130.362	130362	525	792	792	525	1.508571429	1.307710366		2	749.5	0.965222278
3	130.591	130591	530	768	768	530	1.449056604	1.297396313		2	749.75	1.003720803
3	130.874	130874	605	831	831	605	1.373553719	1.273047968		2	750	1.026106637
3	131.15	131150	696	888	888	696	1.275862069	1.237626009		2	750.25	1.043928158
3	131.443	131443	926	964	964	926	1.041036717	1.199118599		2	750.5	1.051523149
3	131.608	131608	1110	1210	1210	1110	1.09009009	1.181597945		2	750.75	1.030872726
3	131.915	131915	1860	1620	1620	1860	0.870967742	1.148087481		2	751	0.999920565
3	132.071	132071	728	968	968	728	1.32967033	1.129124511		2	751.25	0.970663934
3	132.241	132241	1060	1210	1210	1060	1.141509434	1.109460225		2	751.5	0.932158385
3	132.551	132551	700	799	799	700	1.141428571	1.082992043		2	751.75	0.887909022
3	132.942	132942	727	958	958	727	1.317744154	1.073602759		2	752	0.85600297
3	133.24	133240	1400	1310	1310	1400	0.935714286	1.077162912		2	752.25	0.863885946
3	133.691	133691	2370	1790	1790	2370	0.755274262	1.084662107		2	752.5	0.880188902
3	133.917	133917	568	714	714	568	1.257042254	1.088467844		2	752.75	0.90327318
3	134.075	134075	1300	1470	1470	1300	1.130769231	1.091156986		2	753	0.934507678
3	134.4	134400	1390	1460	1460	1390	1.050359712	1.104014003		2	753.25	0.973814422
3	134.73	134730	817	1010	1010	817	1.23623011	1.126931099		2	753.5	1.006786053
3	135.003	135003	709	912	912	709	1.286318759	1.142451425		2	753.75	1.033029839
3	135.2	135200	872	915	915	872	1.049311927	1.146408103		2	754	1.058591706
3	135.447	135447	1190	1300	1300	1190	1.092436975	1.138872155		2	754.25	1.082200692
3	135.63	135630	1570	1650	1650	1570	1.050955414	1.126543637		2	754.5	1.103700669
3	135.947	135947	739	851	851	739	1.151556157	1.099822846		2	754.75	1.118259995
3	136.178	136178	906	934	934	906	1.030905077	1.082492159		2	755	1.120113234
3	136.394	136394	1240	1430	1430	1240	1.153225806	1.067752297		2	755.25	1.118734458
3	136.609	136609	921	1050	1050	921	1.140065147	1.051825336		2	755.5	1.120739207
3	136.963	136963	715	730	730	715	1.020979021	1.027944792		2	755.75	1.124072968
3	137.441	137441	2210	1550	1550	2210	0.701357466	1.013682868		2	756	1.12635894
3	137.734	137734	737	810	810	737	1.099050204	1.026794593		2	756.25	1.122811794
3	137.957	137957	732	817	817	732	1.116120219	1.045552877		2	756.5	1.106596225
3	138.176	138176	1080	1050	1050	1080	0.972222222	1.062955107		2	756.75	1.084328962
3	138.379	138379	763	904	904	763	1.184796855	1.071656238		2	757	1.062526235
3	138.683	138683	1100	1230	1230	1100	1.118181818	1.075241421		2	757.25	1.041458591
3	138.941	138941	1080	1280	1280	1080	1.185185185	1.076441933		2	757.5	1.022604148
3	139.149	139149	1340	1320	1320	1340	0.985074627	1.075951647		2	757.75	1.014057431
3	139.416	139416	736	782	782	736	1.0625	1.073132061		2	758	1.016729006
3	139.596	139596	850	1070	1070	850	1.258823529	1.066749181		2	758.25	1.020056688
3	139.911	139911	1390	1060	1060	1390	0.762589928	1.044926085		2	758.5	1.018621674
3	140.293	140293	1340	1290	1290	1340	0.962686567	1.020203721		2	758.75	1.006406889
3	140.587	140587	1120	1200	1200	1120	1.071428571	1.019290525		2	759	0.992060055
3	140.776	140776	689	779	779	689	1.130624093	1.036649315		2	759.25	0.976545321
3	141.007	141007	617	730	730	617	1.183144246	1.073608477		2	759.5	0.9537927
3	141.205	141205	1220	1020	1020	1220	0.836065574	1.10549966		2	759.75	0.930018665
3	141.433	141433	933	861	861	933	0.922829582	1.125967757		2	760	0.905120217
3	141.759	141759	600	846	846	600	1.41	1.12254841		2	760.25	0.892197839
3	142.074	142074	537	770	770	537	1.433891993	1.105959893		2	760.5	0.891315421
3	142.353	142353	1320	1350	1350	1320	1.022727273	1.091705787		2	760.75	0.892624347
3	142.584	142584	1280	1320	1320	1280	1.03125	1.075593915		2	761	0.898875917
3	142.756	142756	1630	1500	1500	1630	0.920245399	1.06300245		2	761.25	0.90897516
3	143.071	143071	1460	1390	1390	1460	0.952054795	1.039728753		2	761.5	0.916849661
3	143.416	143416	1130	1070	1070	1130	0.946902655	1.006072369		2	761.75	0.922291703
3	143.707	143707	1620	1350	1350	1620	0.833333333	0.979556516		2	762	0.92861147
3	143.919	143919	709	903	903	709	1.273624824	0.965690275		2	762.25	0.935154476
3	144.122	144122	1100	1100	1100	1100	1	0.956068222		2	762.5	0.941387389
3	144.406	144406	1570	1540	1540	1570	0.98089172	0.944609902		2	762.75	0.937209336
3	144.753	144753	1300	1170	1170	1300	0.9	0.935490708		2	763	0.925112215
3	145.005	145005	1120	968	968	1120	0.864285714	0.933481039		2	763.25	0.918420009
3	145.41	145410	868	861	861	868	0.991935484	0.947250239		2	763.5	0.916014508
3	145.897	145897	774	692	692	774	0.894056848	0.984920242		2	763.75	0.944328026
3	146.164	146164	1330	1200	1200	1330	0.902255639	1.006848362		2	764	0.972618458
3	146.354	146354	1290	1110	1110	1290	0.860465116	1.020013483		2	764.25	0.993325213
3	146.688	146688	641	687	687	641	1.071762871	1.031531203		2	764.5	1.013440562
3	146.928	146928	532	715	715	532	1.343984962	1.035028066		2	764.75	1.033241495
3	147.158	147158	734	837	837	734	1.140326975	1.041299535		2	765	1.041383346
3	147.344	147344	1010	1060	1060	1010	1.04950495	1.052357344		2	765.25	1.027427159
3	147.834	147834	721	789	789	721	1.094313454	1.088769037		2	765.5	1.00123446
3	148.003	148003	615	714	714	615	1.16097561	1.101402539		2	765.75	0.974856278
3	148.166	148166	1850	1240	1240	1850	0.67027027	1.114423066		2	766	0.939806054
3	148.437	148437	1550	1420	1420	1550	0.916129032	1.139160555		2	766.25	0.902683392
3	148.727	148727	393	610	610	393	1.55216285	1.175569641		2	766.5	0.878854413
3	149.001	149001	464	610	610	464	1.314655172	1.218982323		2	766.75	0.857277955
3	149.296	149296	478	650	650	478	1.359832636	1.268351617		2	767	0.841539652
3	149.63	149630	489	695	695	489	1.421267894	1.318118483		2	767.25	0.866684656
3	149.974	149974	576	625	625	576	1.085069444	1.368397767		2	767.5	0.909626464
3	150.149	150149	459	647	647	459	1.409586057	1.39400362		2	767.75	0.945316981
3	150.51	150510	512	702	702	512	1.37109375	1.4304515		2	768	0.967413059
3	150.727	150727	449	626	626	449	1.394209354	1.432632832		2	768.25	0.987214963
3	150.927	150927	401	548	548	401	1.366583541	1.419205528		2	768.5	0.993174034
3	151.118	151118	495	649	649	495	1.311111111	1.396381905		2	768.75	0.97919151
3	151.421	151421	327	678	678	327	2.073394495	1.345672107		2	769	0.959146122
3	151.975	151975	1110	1160	1160	1110	1.045045045	1.233495797		2	769.25	0.937106955
3	152.254	152254	781	864	864	781	1.106274008	1.157297127		2	769.5	0.904350575
3	152.557	152557	1360	1280	1280	1360	0.941176471	1.050831633		2	769.75	0.870866412
3	152.726	152726	1150	1050	1050	1150	0.913043478	0.993907158		2	770	0.84954114
3	153.084	153084	1350	1170	1170	1350	0.866666667	0.913594037		2	770.25	0.83251263
3	153.252	153252	1060	966	966	1060	0.911320755	0.904336454		2	770.5	0.824759964
3	153.447	153447	1470	1420	1420	1470	0.965986395	0.911003269		2	770.75	0.839398273
3	153.7	153700	1360	1150	1150	1360	0.845588235	0.936118906		2	771	0.869991756
3	154.087	154087	720	828	828	720	1.15	0.976704982		2	771.25	0.902161082
3	154.253	154253	804	789	789	804	0.981343284	0.994301251		2	771.5	0.942750753
3	154.556	154556	1050	1050	1050	1050	1	1.04567817		2	771.75	0.990973575
3	154.716	154716	833	866	866	833	1.039615846	1.073427398		2	772	1.024806537
3	154.981	154981	1020	1050	1050	1020	1.029411765	1.103753672		2	772.25	1.043202694
3	155.509	155509	787	900	900	787	1.143583227	1.125818209		2	772.5	1.059489044
3	155.689	155689	571	723	723	571	1.26619965	1.126806375		2	772.75	1.067524948
3	155.866	155866	770	942	942	770	1.223376623	1.122448052		2	773	1.072752402
3	156.043	156043	997	997	997	997	1	1.111553817		2	773.25	1.071394185
3	156.421	156421	719	826	826	719	1.148817803	1.038437921		2	773.5	1.067217038
3	156.652	156652	1080	893	893	1080	0.826851852	0.973341903		2	773.75	1.063039892
3	156.86	156860	844	792	792	844	0.938388626	0.919696819		2	774	1.056198515
3	157.049	157049	1280	1340	1340	1280	1.046875	0.886543771		2	774.25	1.043375287
3	157.371	157371	1120	1050	1050	1120	0.9375	0.859318288		2	774.5	1.033109557
3	157.538	157538	1350	1020	1020	1350	0.755555556	0.853147135		2	774.75	1.031205246
3	157.799	157799	2370	1490	1490	2370	0.628691983	0.853354288		2	775	1.031208691
3	158.102	158102	1950	1460	1460	1950	0.748717949	0.867143149		2	775.25	1.032153325
3	158.276	158276	1970	1580	1580	1970	0.802030457	0.885364233		2	775.5	1.032774028
3	158.518	158518	661	744	744	661	1.125567322	0.926153262		2	775.75	1.03220913
3	158.977	158977	780	866	866	780	1.11025641	1.011759108		2	776	1.031099573
3	159.183	159183	525	684	684	525	1.302857143	1.035536806		2	776.25	1.029318919
3	159.393	159393	1670	1510	1510	1670	0.904191617	1.041530404		2	776.5	1.02686172
3	159.646	159646	601	777	777	601	1.292845258	1.038587716		2	776.75	1.019336046
3	159.811	159811	1730	1390	1390	1730	0.803468208	1.042548726		2	777	1.010965322
3	160.179	160179	1110	1040	1040	1110	0.936936937	1.031256874		2	777.25	1.011141345
3	160.358	160358	1610	1400	1400	1610	0.869565217	1.033803745		2	777.5	1.020098424
3	160.639	160639	1100	1190	1190	1100	1.081818182	1.076915176		2	777.75	1.030072661
3	160.856	160856	817	927	927	817	1.134638923	1.126859127		2	778	1.040301187
3	161.082	161082	700	864	864	700	1.234285714	1.181938974		2	778.25	1.049155761
3	161.501	161501	882	1140	1140	882	1.292517007	1.252597122		2	778.5	1.061200551
3	161.748	161748	1020	1270	1270	1020	1.245098039	1.264136772		2	778.75	1.06872075
3	162.128	162128	564	880	880	564	1.560283688	1.260959441		2	779	1.075305594
3	162.324	162324	824	1210	1210	824	1.468446602	1.252614023		2	779.25	1.07828117
3	162.624	162624	1220	1370	1370	1220	1.12295082	1.235505823		2	779.5	1.078166951
3	162.79	162790	2090	1890	1890	2090	0.90430622	1.219518026		2	779.75	1.074194535
3	163.158	163158	789	989	989	789	1.253485425	1.157360264		2	780	1.066741991
3	163.425	163425	676	860	860	676	1.272189349	1.109315252		2	780.25	1.046332884
3	163.761	163761	2200	1700	1700	2200	0.772727273	1.074453069		2	780.5	1.016094594
3	164.265	164265	1460	1360	1360	1460	0.931506849	1.086212758		2	780.75	0.989244814
3	164.722	164722	882	1020	1020	882	1.156462585	1.123900681		2	781	0.967205069
3	164.984	164984	609	794	794	609	1.303776683	1.145857979		2	781.25	0.948893769
3	165.159	165159	581	827	827	581	1.423407917	1.157330556		2	781.5	0.931874062
3	165.572	165572	1190	1410	1410	1190	1.18487395	1.186912285		2	781.75	0.918785563
3	165.832	165832	1170	1280	1280	1170	1.094017094	1.207212246		2	782	0.912907249
3	166.084	166084	1470	1470	1470	1470	1	1.22247785		2	782.25	0.908049554
3	166.299	166299	1380	1440	1440	1380	1.043478261	1.228617069		2	782.5	0.904139299
3	166.543	166543	624	923	923	624	1.479166667	1.232442039		2	782.75	0.899752032
3	166.939	166939	538	731	731	538	1.358736059	1.240406285		2	783	0.895211702
3	167.446	167446	699	873	873	699	1.248927039	1.237218719		2	783.25	0.893788225
3	167.772	167772	766	892	892	766	1.164490862	1.216707156		2	783.5	0.895898772
3	167.961	167961	1580	1700	1700	1580	1.075949367	1.189006307		2	783.75	0.907766889
3	168.195	168195	872	1130	1130	872	1.29587156	1.137566944		2	784	0.921229247
3	168.363	168363	983	1070	1070	983	1.088504578	1.099017849		2	784.25	0.937678515
3	168.561	168561	868	953	953	868	1.097926267	1.062827791		2	784.5	0.957786954
3	168.899	168899	2970	2940	2940	2970	0.98989899	1.00731844		2	784.75	0.979463609
3	169.113	169113	1790	1720	1720	1790	0.960893855	0.969868448		2	785	1.002731088
3	169.521	169521	1750	1410	1410	1750	0.805714286	0.917552803		2	785.25	1.025096659
3	169.881	169881	1110	990	990	1110	0.891891892	0.904132627		2	785.5	1.0386512
3	170.136	170136	2170	1730	1730	2170	0.797235023	0.901302705		2	785.75	1.050134523
3	170.373	170373	770	854	854	770	1.109090909	0.900550414		2	786	1.064221543
3	170.552	170552	902	924	924	902	1.024390244	0.903157186		2	786.25	1.082852536
3	170.739	170739	2000	1370	1370	2000	0.685	0.908355041		2	786.5	1.103526942
3	171.208	171208	640	708	708	640	1.10625	0.929753827		2	786.75	1.107871716
3	171.396	171396	907	918	918	907	1.012127894	0.942389884		2	787	1.091880101
3	171.7	171700	864	815	815	864	0.943287037	0.969908402		2	787.25	1.064806878
3	171.905	171905	1350	1100	1100	1350	0.814814815	0.990861332		2	787.5	1.034193795
3	172.136	172136	1070	1040	1040	1070	0.971962617	1.014174035		2	787.75	0.992826591
3	172.362	172362	909	911	911	909	1.00220022	1.043956942		2	788	0.942481894
3	172.597	172597	980	969	969	980	0.98877551	1.084508462		2	788.25	0.900788602
3	173.007	173007	590	784	784	590	1.328813559	1.145306178		2	788.5	0.860921818
3	173.212	173212	611	765	765	611	1.252045827	1.155447698		2	788.75	0.824146978
3	173.505	173505	544	795	795	544	1.461397059	1.135721465		2	789	0.813237633
3	173.691	173691	1270	1090	1090	1270	0.858267717	1.107798544		2	789.25	0.828753699
3	174.079	174079	713	762	762	713	1.068723703	1.031635306		2	789.5	0.856282384
3	174.596	174596	910	848	848	910	0.931868132	0.946922733		2	789.75	0.884389816
3	174.79	174790	1360	1080	1080	1360	0.794117647	0.930062932		2	790	0.941956482
3	174.994	174994	943	836	836	943	0.886532344	0.915966892		2	790.25	1.013781902
3	175.453	175453	1020	987	987	1020	0.967647059	0.898334135		2	790.5	1.050116852
3	175.642	175642	1510	1070	1070	1510	0.708609272	0.896928291		2	790.75	1.085478793
3	175.814	175814	700	801	801	700	1.144285714	0.901667811		2	791	1.108325912
3	176.17	176170	1150	1080	1080	1150	0.939130435	0.930864511		2	791.25	1.108296225
3	176.424	176424	1260	1120	1120	1260	0.888888889	0.957004094		2	791.5	1.090408712
3	176.758	176758	605	720	720	605	1.190082645	0.981775146		2	791.75	1.076342048
3	177.015	177015	1520	1190	1190	1520	0.782894737	0.989971648		2	792	1.05439783
3	177.284	177284	883	931	931	883	1.054360136	0.994867536		2	792.25	1.04439651
3	177.452	177452	976	1020	1020	976	1.045081967	0.99675055		2	792.5	1.040227933
3	178.665	178665	1390	1220	1220	1390	0.877697842	1.023498484		2	792.75	1.037202057
3	178.907	178907	649	827	827	649	1.274268105	1.040718742		2	793	1.035827603
3	179.08	179080	1030	1000	1000	1030	0.970873786	1.056083965		2	793.25	1.041829439
3	179.492	179492	844	892	892	844	1.056872038	1.092866004		2	793.5	1.04484716
3	179.713	179713	1100	1200	1200	1100	1.090909091	1.120868291		2	793.75	1.038985371
3	179.904	179904	855	912	912	855	1.066666667	1.144555248		2	794	1.015520249
3	180.106	180106	744	888	888	744	1.193548387	1.162633194		2	794.25	0.989115664
3	180.601	180601	656	760	760	656	1.158536585	1.212519374		2	794.5	0.960570105
3	180.915	180915	509	706	706	509	1.387033399	1.234975245		2	794.75	0.928584112
3	181.214	181214	588	738	738	588	1.255102041	1.239209455		2	795	0.900063469
3	181.586	181586	623	863	863	623	1.385232745	1.208547967		2	795.25	0.880063769
3	182.02	182020	643	725	725	643	1.127527216	1.140830156		2	795.5	0.871880745
3	182.217	182217	633	722	722	633	1.140600316	1.109194583		2	795.75	0.867456233
3	182.478	182478	1030	1060	1060	1030	1.029126214	1.075359937		2	796	0.869121934
3	182.782	182782	1130	1070	1070	1130	0.946902655	1.047651937		2	796.25	0.878406198
3	183.115	183115	1080	1020	1020	1080	0.944444444	1.024019728		2	796.5	0.891612255
3	183.445	183445	942	887	887	942	0.941613588	1.00622164		2	796.75	0.911438976
3	183.756	183756	696	766	766	696	1.100574713	0.993368736		2	797	0.931830878
3	184.056	184056	979	938	938	979	0.958120531	0.984039897		2	797.25	0.959387756
3	184.43	184430	1020	937	937	1020	0.918627451	0.975961511		2	797.5	0.995067716
3	184.603	184603	655	802	802	655	1.224427481	0.973113227		2	797.75	1.02538469
3	184.812	184812	1130	1140	1140	1130	1.008849558	0.970086924		2	798	1.039681143
3	185.128	185128	1430	1160	1160	1430	0.811188811	0.961645066		2	798.25	1.050586126
3	185.354	185354	1550	1230	1230	1550	0.793548387	0.954453736		2	798.5	1.056704505
3	185.573	185573	692	761	761	692	1.099710983	0.950854389		2	798.75	1.046572882
3	185.761	185761	1390	1120	1120	1390	0.805755396	0.953209767		2	799	1.033178916
3	186.085	186085	722	785	785	722	1.087257618	0.977159182		2	799.25	1.020393424
3	186.248	186248	644	744	744	644	1.155279503	0.994562074		2	799.5	1.009772652
3	186.411	186411	1450	1070	1070	1450	0.737931034	1.010791728		2	799.75	0.999742703
3	186.609	186609	838	838	838	838	1	1.023769227		2	800	0.988000902
3	186.918	186918	670	841	841	670	1.255223881	1.034021965		2	800.25	0.974168952
3	187.102	187102	707	780	780	707	1.103253182	1.038173169		2	800.5	0.966662883
3	187.351	187351	693	752	752	693	1.085137085	1.039997512		2	800.75	0.959156814
3	187.691	187691	1560	1150	1150	1560	0.737179487	1.032596678		2	801	0.951650745
3	187.956	187956	636	725	725	636	1.139937107	1.010849852		2	801.25	0.944144676
3	188.171	188171	798	766	766	798	0.959899749	0.985587746		2	801.5	0.936638606
3	188.472	188472	591	691	691	591	1.169204738	0.958072779		2	801.75	0.929132537
3	188.834	188834	1620	1150	1150	1620	0.709876543	0.919534851		2	802	0.921626468
3	189.08	189080	786	718	718	786	0.913486005	0.901377229		2	802.25	0.925212925
3	189.459	189459	764	765	765	764	1.001308901	0.91314049		2	802.5	0.946004117
3	189.876	189876	1180	884	884	1180	0.749152542	0.947676249		2	802.75	0.968694483
3	190.21	190210	1060	1110	1110	1060	1.047169811	0.976245666		2	803	0.993929093
3	190.371	190371	1470	1230	1230	1470	0.836734694	0.98635409		2	803.25	1.024851263
3	190.55	190550	798	809	809	798	1.013784461	0.997875711		2	803.5	1.054227718
3	190.958	190958	671	827	827	671	1.232488823	1.03413935		2	803.75	1.077321834
3	191.327	191327	646	804	804	646	1.244582043	1.063679683		2	804	1.092035761
3	191.581	191581	887	795	795	887	0.896279594	1.073150424		2	804.25	1.106235173
3	191.976	191976	781	782	782	781	1.00128041	1.0564092		2	804.5	1.118999016
3	192.27	192270	934	877	877	934	0.938972163	1.029420933		2	804.75	1.130661524
3	192.488	192488	1410	1240	1240	1410	0.879432624	1.010744805		2	805	1.137370484
3	192.727	192727	575	781	781	575	1.35826087	0.999144708		2	805.25	1.142761866
3	192.949	192949	934	1020	1020	934	1.092077088	0.99498027		2	805.5	1.148153248
3	193.118	193118	1050	988	988	1050	0.940952381	0.992328831		2	805.75	1.15354463
3	193.438	193438	1890	1440	1440	1890	0.761904762	0.990412699		2	806	1.158936012
3	193.734	193734	1310	1170	1170	1310	0.893129771	0.994670825		2	806.25	1.164327394
3	194.189	194189	730	886	886	730	1.21369863	1.025806303		2	806.5	1.169718776
3	194.355	194355	877	867	867	877	0.988597491	1.042792568		2	806.75	1.175110159
3	194.79	194790	582	703	703	582	1.20790378	1.085606169		2	807	1.180501541
3	195.075	195075	1210	963	963	1210	0.795867769	1.101806957		2	807.25	1.185892923
3	195.603	195603	653	794	794	653	1.215926493	1.117276749		2	807.5	1.191284305
3	195.763	195763	597	697	697	597	1.167504188	1.120284632		2	807.75	1.194700278
3	196.12	196120	559	749	749	559	1.339892665	1.119486306		2	808	1.189355742
3	196.534	196534	562	743	743	562	1.322064057	1.098342656		2	808.25	1.184011206
3	196.815	196815	1040	921	921	1040	0.885576923	1.074069052		2	808.5	1.172077692
3	197.046	197046	1250	1140	1140	1250	0.912	1.053775721		2	808.75	1.158658428
3	197.357	197357	800	817	817	800	1.02125	1.026469721		2	809	1.145239164
3	201.133	201133	1110	965	965	1110	0.869369369	0.935692492		3	2	0.961932696
3	201.332	201332	1650	1250	1250	1650	0.757575758	0.953261414		3	2.25	0.939986572
3	201.595	201595	589	705	705	589	1.196943973	0.976918788		3	2.5	0.919046484
3	202.032	202032	1110	1070	1070	1110	0.963963964	1.025500096		3	2.75	0.899558398
3	202.214	202214	846	799	799	846	0.944444444	1.046906981		3	3	0.880323997
3	202.553	202553	939	910	910	939	0.969116081	1.076733621		3	3.25	0.862588425
3	202.797	202797	613	794	794	613	1.295269168	1.089650746		3	3.5	0.845913763
3	202.99	202990	582	707	707	582	1.214776632	1.092976265		3	3.75	0.830671491
3	203.297	203297	789	889	889	789	1.126742712	1.092283147		3	4	0.815691171
3	203.495	203495	920	933	933	920	1.014130435	1.091947782		3	4.25	0.802124986
3	203.66	203660	579	748	748	579	1.291882556	1.089566659		3	4.5	0.78969769
3	203.92	203920	845	811	811	845	0.959763314	1.077764671		3	4.75	0.779083176
3	204.105	204105	1140	953	953	1140	0.835964912	1.068154614		3	5	0.772182636
3	204.319	204319	928	909	909	928	0.979525862	1.061141987		3	5.25	0.765282097
3	204.589	204589	848	1010	1010	848	1.191037736	1.066775885		3	5.5	0.760653788
3	204.881	204881	628	769	769	628	1.224522293	1.085964897		3	5.75	0.760166142
3	205.04	205040	604	722	722	604	1.195364238	1.097479406		3	6	0.759678496
3	205.413	205413	908	879	879	908	0.968061674	1.112712671		3	6.25	0.764972896
3	205.604	205604	981	907	907	981	0.924566769	1.109364141		3	6.5	0.772013954
3	205.775	205775	638	715	715	638	1.120689655	1.102047561		3	6.75	0.779055013
3	206.006	206006	827	1060	1060	827	1.281741233	1.089692743		3	7	0.786096072
3	206.189	206189	824	937	937	824	1.137135922	1.081114708		3	7.25	0.793137131
3	206.427	206427	1160	1200	1200	1160	1.034482759	1.070370396		3	7.5	0.800178189
3	206.671	206671	796	881	881	796	1.10678392	1.057087163		3	7.75	0.807219248
3	206.992	206992	1400	1150	1150	1400	0.821428571	1.038799841		3	8	0.814260307
3	207.343	207343	678	798	798	678	1.17699115	1.021730928		3	8.25	0.821301366
3	207.565	207565	1150	991	991	1150	0.86173913	1.013515929		3	8.5	0.828342425
3	207.862	207862	661	758	758	661	1.146747352	1.003654075		3	8.75	0.835383483
3	208.203	208203	1120	1050	1050	1120	0.9375	0.99182263		3	9	0.842424542
3	208.401	208401	868	835	835	868	0.961981567	0.983701255		3	9.25	0.849207103
3	209.493	209493	709	738	738	709	1.04090268	0.922079604		3	9.5	0.853016933
3	209.72	209720	1040	957	957	1040	0.920192308	0.909327374		3	9.75	0.856826764
3	209.945	209945	963	804	804	963	0.834890966	0.898026327		3	10	0.860636594
3	210.204	210204	769	717	717	769	0.932379714	0.887416673		3	10.25	0.864446425
3	210.489	210489	1690	1240	1240	1690	0.733727811	0.87764808		3	10.5	0.868256256
3	210.758	210758	1480	1160	1160	1480	0.783783784	0.869182396		3	10.75	0.872066086
3	210.935	210935	746	742	742	746	0.99463807	0.86429125		3	11	0.875875917
3	211.374	211374	1430	1000	1000	1430	0.699300699	0.861153198		3	11.25	0.879066234
3	211.613	211613	787	831	831	787	1.055908513	0.858959715		3	11.5	0.880412232
3	211.927	211927	770	680	680	770	0.883116883	0.851634448		3	11.75	0.880898816
3	212.459	212459	995	830	830	995	0.834170854	0.837152523		3	12	0.8813854
3	212.883	212883	1310	932	932	1310	0.711450382	0.825993403		3	12.25	0.881871984
3	213.299	213299	687	698	698	687	1.016011645	0.817468523		3	12.5	0.882358568
3	213.719	213719	1830	1310	1310	1830	0.715846995	0.806817984		3	12.75	0.882845152
3	214.012	214012	1120	970	970	1120	0.866071429	0.798602669		3	13	0.883331736
3	214.214	214214	1410	917	917	1410	0.65035461	0.794915028		3	13.25	0.88381832
3	214.498	214498	1720	1120	1120	1720	0.651162791	0.795222383		3	13.5	0.884304904
3	214.775	214775	799	883	883	799	1.105131414	0.801867165		3	13.75	0.884791488
3	215.085	215085	826	808	808	826	0.978208232	0.814260092		3	14	0.885278072
3	215.422	215422	2000	1250	1250	2000	0.625	0.833036294		3	14.25	0.885887053
3	215.733	215733	1240	1030	1030	1240	0.830645161	0.854657545		3	14.5	0.887140892
3	216.025	216025	2010	1220	1220	2010	0.606965174	0.878523021		3	14.75	0.890622094
3	216.395	216395	691	769	769	691	1.112879884	0.913551955		3	15	0.895630469
3	216.858	216858	903	938	938	903	1.03875969	0.963780048		3	15.25	0.903835881
3	217.211	217211	1020	1090	1090	1020	1.068627451	1.005949073		3	15.5	0.913630832
3	217.707	217707	1020	1200	1200	1020	1.176470588	1.0689372		3	15.75	0.919023072
3	217.98	217980	973	935	935	973	0.960945529	1.104494859		3	16	0.919682845
3	218.158	218158	1670	1510	1510	1670	0.904191617	1.127730662		3	16.25	0.915994238
3	218.354	218354	1370	1620	1620	1370	1.182481752	1.153183569		3	16.5	0.911708678
3	218.558	218558	669	809	809	669	1.209267564	1.184228126		3	16.75	0.910023789
3	218.738	218738	668	880	880	668	1.317365269	1.216919446		3	17	0.907934459
3	219.101	219101	639	770	770	639	1.205007825	1.284217991		3	17.25	0.903902253
3	219.349	219349	577	793	793	577	1.374350087	1.320065027		3	17.5	0.901263258
3	219.57	219570	592	868	868	592	1.466216216	1.345448419		3	17.75	0.901315877
3	219.879	219879	1300	1610	1610	1300	1.238461538	1.378172153		3	18	0.91131407
3	220.104	220104	1140	1690	1690	1140	1.48245614	1.396277432		3	18.25	0.925631631
3	220.274	220274	1270	1880	1880	1270	1.480314961	1.404834317		3	18.5	0.944781938
3	220.706	220706	1120	1490	1490	1120	1.330357143	1.405690583		3	18.75	0.964257241
3	220.972	220972	803	1050	1050	803	1.307596513	1.395537355		3	19	0.985554393
3	221.332	221332	1300	1850	1850	1300	1.423076923	1.374999811		3	19.25	1.007987198
3	221.665	221665	721	985	985	721	1.366158114	1.336328411		3	19.5	1.031334598
3	221.925	221925	1170	1560	1560	1170	1.333333333	1.304195909		3	19.75	1.059690996
3	222.452	222452	607	817	817	607	1.345963756	1.253245217		3	20	1.087364595
3	222.822	222822	1400	1470	1470	1400	1.05	1.216786452		3	20.25	1.112617359
3	223.154	223154	721	861	861	721	1.194174757	1.188236859		3	20.5	1.132162567
3	223.367	223367	1210	1290	1290	1210	1.066115702	1.173718078		3	20.75	1.143146442
3	223.663	223663	915	958	958	915	1.046994536	1.16256822		3	21	1.13792135
3	223.945	223945	979	1100	1100	979	1.123595506	1.159363327		3	21.25	1.116412465
3	224.298	224298	530	806	806	530	1.520754717	1.155583239		3	21.5	1.093804105
3	224.602	224602	1310	1280	1280	1310	0.977099237	1.143575254		3	21.75	1.065247304
3	224.836	224836	699	854	854	699	1.221745351	1.121272357		3	22	1.038141416
3	225.021	225021	730	923	923	730	1.264383562	1.096399513		3	22.25	1.012788909
3	225.233	225233	1780	1540	1540	1780	0.865168539	1.066043327		3	22.5	0.986138298
3	225.536	225536	1280	1340	1340	1280	1.046875	1.03157813		3	22.75	0.957380874
3	226.034	226034	1060	1010	1010	1060	0.952830189	0.993327465		3	23	0.932476119
3	226.521	226521	849	826	826	849	0.972909305	0.968278888		3	23.25	0.910270853
3	226.789	226789	1500	1010	1010	1500	0.673333333	0.965323385		3	23.5	0.898008679
3	227.144	227144	668	794	794	668	1.188622754	0.978683323		3	23.75	0.894263305
3	227.382	227382	750	922	922	750	1.229333333	1.003924114		3	24	0.894725366
3	227.616	227616	1530	1560	1560	1530	1.019607843	1.040245158		3	24.25	0.897761483
3	227.846	227846	1200	1110	1110	1200	0.925	1.079724486		3	24.5	0.905044118
3	228.052	228052	1030	1200	1200	1030	1.165048544	1.112371415		3	24.75	0.921085562
3	228.219	228219	1020	894	894	1020	0.876470588	1.140884045		3	25	0.946205643
3	228.479	228479	1240	1360	1360	1240	1.096774194	1.195653024		3	25.25	0.97621651
3	228.802	228802	946	1290	1290	946	1.363636364	1.258200245		3	25.5	1.005568274
3	228.977	228977	626	816	816	626	1.303514377	1.278743254		3	25.75	1.029202899
3	229.14	229140	599	878	878	599	1.465776294	1.286923171		3	26	1.051543915
3	229.308	229308	566	730	730	566	1.28975265	1.287648379		3	26.25	1.074313462
3	229.626	229626	1010	1430	1430	1010	1.415841584	1.274241443		3	26.5	1.092905439
3	230.143	230143	1080	1360	1360	1080	1.259259259	1.239808411		3	26.75	1.110168752
3	230.484	230484	1510	1430	1430	1510	0.947019868	1.206895738		3	27	1.118310336
3	230.689	230689	724	863	863	724	1.19198895	1.182553993		3	27.25	1.119732673
3	230.919	230919	1200	1220	1220	1200	1.016666667	1.163459082		3	27.5	1.119814714
3	231.141	231141	1050	1300	1300	1050	1.238095238	1.159985763		3	27.75	1.116965197
3	231.315	231315	668	853	853	668	1.276946108	1.157488969		3	28	1.113912927
3	231.712	231712	897	1080	1080	897	1.204013378	1.148604819		3	28.25	1.104512225
3	231.933	231933	647	742	742	647	1.14683153	1.146798017		3	28.5	1.090466201
3	232.151	232151	1080	1250	1250	1080	1.157407407	1.144833488		3	28.75	1.083482346
3	232.484	232484	816	987	987	816	1.209558824	1.137266611		3	29	1.087885467
3	232.886	232886	1250	1240	1240	1250	0.992	1.112525342		3	29.25	1.102153866
3	233.253	233253	1040	1050	1050	1040	1.009615385	1.083226824		3	29.5	1.122746963
3	233.445	233445	790	871	871	790	1.102531646	1.070522771		3	29.75	1.150879677
3	233.63	233630	709	757	757	709	1.067700987	1.062590954		3	30	1.195599633
3	233.983	233983	629	776	776	629	1.233704293	1.064623418		3	30.25	1.243779879
3	234.159	234159	1140	1150	1150	1140	1.00877193	1.070996284		3	30.5	1.279314794
3	234.326	234326	1400	1280	1280	1400	0.914285714	1.077483623		3	30.75	1.298209031
3	234.625	234625	729	878	878	729	1.204389575	1.083759449		3	31	1.312224693
3	234.94	234940	1280	1210	1210	1280	0.9453125	1.08052323		3	31.25	1.321025162
3	235.272	235272	576	631	631	576	1.095486111	1.072759336		3	31.5	1.328164111
3	235.603	235603	1120	1080	1080	1120	0.964285714	1.064191054		3	31.75	1.324048745
3	235.794	235794	630	807	807	630	1.280952381	1.06030665		3	32	1.300239734
3	235.962	235962	651	836	836	651	1.284178187	1.058230288		3	32.25	1.274719421
3	236.277	236277	1220	1100	1100	1220	0.901639344	1.054613548		3	32.5	1.266648812
3	236.541	236541	2420	1790	1790	2420	0.739669421	1.046286403		3	32.75	1.282714094
3	236.711	236711	1520	1360	1360	1520	0.894736842	1.035670485		3	33	1.309684439
3	237.052	237052	580	793	793	580	1.367241379	0.996426425		3	33.25	1.347246031
3	237.271	237271	789	936	936	789	1.186311787	0.962953606		3	33.5	1.390986208
3	237.621	237621	1410	1060	1060	1410	0.75177305	0.909259209		3	33.75	1.436867423
3	238.095	238095	939	793	793	939	0.844515442	0.865888		3	34	1.478032227
3	238.258	238258	1260	932	932	1260	0.73968254	0.862573547		3	34.25	1.51841143
3	238.495	238495	1940	1390	1390	1940	0.716494845	0.861845849		3	34.5	1.555167801
3	238.747	238747	855	901	901	855	1.05380117	0.866382798		3	34.75	1.590515207
3	238.978	238978	1290	1010	1010	1290	0.782945736	0.875342387		3	35	1.620519005
3	239.338	239338	1360	1030	1030	1360	0.757352941	0.925051294		3	35.25	1.639596582
3	239.622	239622	633	836	836	633	1.320695103	0.978649223		3	35.5	1.645860773
3	239.815	239815	1840	1450	1450	1840	0.788043478	1.002020594		3	35.75	1.647065404
3	239.969	239969	676	783	783	676	1.158284024	1.013159458		3	36	1.644307662
3	240.337	240337	686	725	725	686	1.056851312	1.034742442		3	36.25	1.639903258
3	240.773	240773	647	664	664	647	1.026275116	1.033211856		3	36.5	1.634657633
3	241.191	241191	1200	1070	1070	1200	0.891666667	1.013483839		3	36.75	1.625998406
3	241.549	241549	675	729	729	675	1.08	0.9948314		3	37	1.612010948
3	241.768	241768	759	783	783	759	1.031620553	0.987273163		3	37.25	1.590196278
3	241.978	241978	1360	1190	1190	1360	0.875	0.981885695		3	37.5	1.561774367
3	242.205	242205	865	857	857	865	0.990751445	0.975606812		3	37.75	1.52483747
3	242.623	242623	739	714	714	739	0.966170501	0.966646931		3	38	1.480852764
3	242.94	242940	766	853	853	766	1.113577023	0.965834065		3	38.25	1.43526761
3	243.156	243156	1000	941	941	1000	0.941	0.969874014		3	38.5	1.392458296
3	243.383	243383	1470	1180	1180	1470	0.802721088	0.977233346		3	38.75	1.333518237
3	243.749	243749	670	696	696	670	1.03880597	0.991121467		3	39	1.276188595
3	244.003	244003	909	801	801	909	0.881188119	0.99865843		3	39.25	1.237933548
3	244.294	244294	938	1050	1050	938	1.119402985	1.012001586		3	39.5	1.201041087
3	244.502	244502	835	939	939	835	1.124550898	1.025728575		3	39.75	1.187139444
3	244.715	244715	842	826	826	842	0.980997625	1.038113213		3	40	1.201135812
3	245.056	245056	745	822	822	745	1.103355705	1.04248557		3	40.25	1.264563503
3	245.234	245234	1040	947	947	1040	0.910576923	1.029682225		3	40.5	1.369666053
3	245.611	245611	721	709	709	721	0.983356449	0.972910847		3	40.75	1.474183568
3	245.776	245776	884	943	943	884	1.066742081	0.945797583		3	41	1.565932986
3	246.134	246134	739	819	819	739	1.108254398	0.90946391		3	41.25	1.647780422
3	246.447	246447	1060	851	851	1060	0.802830189	0.913650628		3	41.5	1.735102954
3	246.791	246791	1470	1150	1150	1470	0.782312925	0.937747701		3	41.75	1.811037626
3	247.064	247064	2200	1310	1310	2200	0.595454545	0.960285228		3	42	1.845563357
3	247.342	247342	835	799	799	835	0.956886228	0.976611916		3	42.25	1.837044915
3	247.663	247663	569	736	736	569	1.293497364	0.993255317		3	42.5	1.794486043
3	247.851	247851	701	884	884	701	1.261055635	1.005456838		3	42.75	1.743967198
3	248.137	248137	656	700	700	656	1.067073171	1.022364614		3	43	1.695982482
3	248.33	248330	1040	1070	1070	1040	1.028846154	1.029710942		3	43.25	1.651989516
3	248.522	248522	1220	982	982	1220	0.804918033	1.024037253		3	43.5	1.613497171
3	248.728	248728	570	651	651	570	1.142105263	1.005740544		3	43.75	1.572159084
3	248.984	248984	980	810	810	980	0.826530612	0.991848042		3	44	1.532394549
3	249.151	249151	933	833	833	933	0.892818864	0.985231145		3	44.25	1.50134555
3	249.421	249421	1220	912	912	1220	0.747540984	0.974726722		3	44.5	1.484324056
3	249.669	249669	580	752	752	580	1.296551724	1.000620911		3	44.75	1.474209439
3	249.832	249832	718	758	758	718	1.055710306	1.028225807		3	45	1.472060762
3	249.998	249998	676	831	831	676	1.229289941	1.055519729		3	45.25	1.465524507
3	250.258	250258	1130	971	971	1130	0.859292035	1.077047152		3	45.5	1.443181369
3	250.42	250420	908	937	937	908	1.031938326	1.073087003		3	45.75	1.396915115
3	250.707	250707	617	802	802	617	1.299837925	1.050852147		3	46	1.342924909
3	251.024	251024	1100	1090	1090	1100	0.990909091	1.01392895		3	46.25	1.272010901
3	251.539	251539	1180	986	986	1180	0.83559322	0.959778608		3	46.5	1.199751635
3	251.738	251738	864	836	836	864	0.967592593	0.945733526		3	46.75	1.13649406
3	251.961	251961	1040	860	860	1040	0.826923077	0.929440906		3	47	1.075535102
3	252.14	252140	1190	916	916	1190	0.769747899	0.916566014		3	47.25	1.012461901
3	252.46	252460	718	826	826	718	1.150417827	0.895669872		3	47.5	0.963251453
3	252.748	252748	938	919	919	938	0.979744136	0.874271272		3	47.75	0.93952353
3	253.061	253061	891	906	906	891	1.016835017	0.848513708		3	48	0.9306131
3	253.214	253214	1320	896	896	1320	0.678787879	0.838618879		3	48.25	0.946851662
3	253.608	253608	2510	1510	1510	2510	0.601593625	0.833850869		3	48.5	0.97955103
3	253.765	253765	828	836	836	828	1.009661836	0.843728163		3	48.75	1.004743648
3	254.118	254118	1100	853	853	1100	0.775454545	0.884745474		3	49	1.004095192
3	254.33	254330	956	825	825	956	0.862970711	0.915265868		3	49.25	0.995968995
3	254.558	254558	1150	1040	1040	1150	0.904347826	0.946923378		3	49.5	0.979037708
3	255.005	255005	1080	969	969	1080	0.897222222	1.024543885		3	49.75	0.956083859
3	255.211	255211	530	693	693	530	1.30754717	1.066069919		3	50	0.92585466
3	255.503	255503	598	803	803	598	1.342809365	1.118905245		3	50.25	0.880022421
3	255.795	255795	1010	1130	1130	1010	1.118811881	1.152666061		3	50.5	0.827564662
3	256.073	256073	599	741	741	599	1.23706177	1.16198615		3	50.75	0.787814665
3	256.311	256311	1390	1310	1310	1390	0.942446043	1.159258843		3	51	0.758618805
3	256.503	256503	934	1060	1060	934	1.13490364	1.153934816		3	51.25	0.758277745
3	256.669	256669	589	733	733	589	1.244482173	1.149551612		3	51.5	0.767200413
3	256.83	256830	752	747	747	752	0.993351064	1.145767284		3	51.75	0.779791495
3	257.136	257136	653	804	804	653	1.231240429	1.136186961		3	52	0.788136437
3	257.412	257412	1250	1070	1070	1250	0.856	1.123538022		3	52.25	0.784646037
3	257.59	257590	587	834	834	587	1.420783646	1.11318392		3	52.5	0.777986547
3	257.77	257770	681	820	820	681	1.204111601	1.101882109		3	52.75	0.770550772
3	258.183	258183	1060	1070	1070	1060	1.009433962	1.059933345		3	53	0.768609199
3	258.557	258557	1320	1180	1180	1320	0.893939394	1.011692431		3	53.25	0.776974315
3	258.827	258827	980	905	905	980	0.923469388	0.984076872		3	53.5	0.794106094
3	259.045	259045	1070	1060	1060	1070	0.990654206	0.972811672		3	53.75	0.81979759
3	259.222	259222	1090	1070	1070	1090	0.981651376	0.977435271		3	54	0.846062424
3	259.455	259455	1310	1220	1220	1310	0.93129771	1.000148468		3	54.25	0.867363951
3	259.615	259615	830	872	872	830	1.05060241	1.018439305		3	54.5	0.879080372
3	259.898	259898	686	852	852	686	1.241982507	1.03665372		3	54.75	0.886579125
3	260.139	260139	1680	1330	1330	1680	0.791666667	1.027043467		3	55	0.897791275
3	260.306	260306	759	822	822	759	1.083003953	1.011138295		3	55.25	0.917410813
3	260.668	260668	933	972	972	933	1.041800643	0.966817676		3	55.5	0.94347094
3	261.006	261006	602	748	748	602	1.242524917	0.935729701		3	55.75	0.970423931
3	261.25	261250	1070	903	903	1070	0.843925234	0.924213075		3	56	0.998843907
3	261.406	261406	738	685	685	738	0.928184282	0.918246468		3	56.25	1.028367672
3	261.687	261687	1780	1100	1100	1780	0.617977528	0.911352969		3	56.5	1.06106425
3	261.943	261943	2180	1510	1510	2180	0.69266055	0.910647281		3	56.75	1.108376046
3	262.308	262308	845	786	786	845	0.930177515	0.927838484		3	57	1.159141288
3	262.81	262810	799	940	940	799	1.176470588	0.972158081		3	57.25	1.188576161
3	262.989	262989	629	796	796	629	1.265500795	0.985565716		3	57.5	1.18755543
3	263.255	263255	1010	929	929	1010	0.91980198	0.995966691		3	57.75	1.146862689
3	263.599	263599	649	715	715	649	1.101694915	0.985800957		3	58	1.096684073
3	263.818	263818	913	848	848	913	0.928806134	0.970424554		3	58.25	1.044234539
3	263.979	263979	1510	1030	1030	1510	0.682119205	0.958088837		3	58.5	1.012044701
3	264.438	264438	1280	1020	1020	1280	0.796875	0.936378482		3	58.75	1.004222043
3	264.708	264708	1450	1270	1270	1450	0.875862069	0.950583699		3	59	1.005029886
3	265.047	265047	918	950	950	918	1.034858388	0.989247712		3	59.25	1.009988935
3	265.206	265206	711	835	835	711	1.17440225	1.004569701		3	59.5	1.014167899
3	265.361	265361	946	876	876	946	0.926004228	1.01213268		3	59.75	1.018202565
3	265.61	265610	623	708	708	623	1.136436597	1.014024044		3	60	1.02617941
3	265.839	265839	632	694	694	632	1.098101266	1.011086865		3	60.25	1.038636975
3	266.172	266172	818	828	828	818	1.012224939	0.99682101		3	60.5	1.04698356
3	266.481	266481	1360	980	980	1360	0.720588235	0.95729717		3	60.75	1.046451566
3	266.688	266688	754	766	766	754	1.015915119	0.929935623		3	61	1.025315866
3	266.88	266880	1490	1180	1180	1490	0.791946309	0.908452822		3	61.25	0.987134712
3	267.241	267241	846	916	916	846	1.082742317	0.856196871		3	61.5	0.93842135
3	267.477	267477	1900	1300	1300	1900	0.684210526	0.822344262		3	61.75	0.891614786
3	267.828	267828	1600	1060	1060	1600	0.6625	0.787702948		3	62	0.863896563
3	268.398	268398	904	794	794	904	0.878318584	0.76228851		3	62.25	0.853271024
3	268.875	268875	1770	1070	1070	1770	0.604519774	0.749371168		3	62.5	0.856654194
3	269.519	269519	596	643	643	596	1.07885906	0.740473045		3	62.75	0.870568129
3	269.854	269854	1640	1160	1160	1640	0.707317073	0.738344262		3	63	0.889951558
3	270.165	270165	1380	862	862	1380	0.624637681	0.730700258		3	63.25	0.910857579
3	270.597	270597	1260	908	908	1260	0.720634921	0.714045798		3	63.5	0.946738146
3	270.847	270847	1520	987	987	1520	0.649342105	0.711444975		3	63.75	0.990807425
3	271.072	271072	1550	1040	1040	1550	0.670967742	0.719380335		3	64	1.036551957
3	271.365	271365	903	880	880	903	0.974529347	0.755875002		3	64.25	1.070809565
3	271.527	271527	1520	999	999	1520	0.657236842	0.786572287		3	64.5	1.078319624
3	271.717	271717	1840	1300	1300	1840	0.706521739	0.825851607		3	64.75	1.085767527
3	271.995	271995	1210	910	910	1210	0.752066116	0.877786676		3	65	1.086716882
3	272.188	272188	993	999	999	993	1.006042296	0.914182907		3	65.25	1.087375748
3	272.363	272363	1100	1030	1030	1100	0.936363636	0.95410451		3	65.5	1.083630408
3	272.767	272767	652	834	834	652	1.279141104	1.04149342		3	65.75	1.079819731
3	273.028	273028	1320	1060	1060	1320	0.803030303	1.070262679		3	66	1.095884889
3	273.297	273297	679	849	849	679	1.250368189	1.05970993		3	66.25	1.11667647
3	273.493	273493	730	797	797	730	1.091780822	1.034134235		3	66.5	1.140832859
3	273.753	273753	857	922	922	857	1.075845974	0.99500082		3	66.75	1.164858053
3	273.917	273917	1050	965	965	1050	0.919047619	0.976322045		3	67	1.187356958
3	274.11	274110	1570	1200	1200	1570	0.76433121	0.956373751		3	67.25	1.209583941
3	274.33	274330	1490	1440	1440	1490	0.966442953	0.928761503		3	67.5	1.235427876
3	274.564	274564	1130	1010	1010	1130	0.89380531	0.900495678		3	67.75	1.265602179
3	274.797	274797	1100	916	916	1100	0.832727273	0.880878022		3	68	1.301532275
3	274.964	274964	1020	934	934	1020	0.915686275	0.873829444		3	68.25	1.349855215
3	275.135	275135	908	789	789	908	0.868942731	0.870076475		3	68.5	1.404967943
3	275.296	275296	1020	797	797	1020	0.781372549	0.86835212		3	68.75	1.455496149
3	275.526	275526	669	717	717	669	1.071748879	0.872689099		3	69	1.48976831
3	275.828	275828	1480	1300	1300	1480	0.878378378	0.883254433		3	69.25	1.515369893
3	276.174	276174	1720	1190	1190	1720	0.691860465	0.894001676		3	69.5	1.537030828
3	276.336	276336	1190	1090	1090	1190	0.915966387	0.901833882		3	69.75	1.555147487
3	276.696	276696	795	891	891	795	1.120754717	0.92439859		3	70	1.565960533
3	276.87	276870	1360	1140	1140	1360	0.838235294	0.937366669		3	70.25	1.566802419
3	277.366	277366	1210	932	932	1210	0.770247934	0.996990709		3	70.5	1.56015955
3	277.522	277522	948	992	992	948	1.046413502	1.018792739		3	70.75	1.55078128
3	277.783	277783	603	735	735	603	1.218905473	1.050035309		3	71	1.545594149
3	278.134	278134	766	905	905	766	1.181462141	1.0676142		3	71.25	1.548670316
3	278.461	278461	892	919	919	892	1.030269058	1.04196476		3	71.5	1.554433703
3	278.689	278689	1090	1120	1120	1090	1.027522936	1.008755214		3	71.75	1.555630055
3	278.895	278895	775	856	856	775	1.104516129	0.979400996		3	72	1.549805181
3	279.158	279158	1170	970	970	1170	0.829059829	0.957327477		3	72.25	1.523902037
3	279.484	279484	1210	1100	1100	1210	0.909090909	0.94908546		3	72.5	1.481780453
3	279.889	279889	1320	1080	1080	1320	0.818181818	0.945232617		3	72.75	1.43519631
3	280.065	280065	1720	1240	1240	1720	0.720930233	0.946557212		3	73	1.395606835
3	280.228	280228	1040	933	933	1040	0.897115385	0.949756055		3	73.25	1.36767665
3	280.506	280506	708	804	804	708	1.13559322	0.967383822		3	73.5	1.368464642
3	280.693	280693	560	672	672	560	1.2	0.98697849		3	73.75	1.369252635
3	281.061	281061	1130	1140	1140	1130	1.008849558	1.026920692		3	74	1.382606409
3	281.408	281408	717	751	751	717	1.047419805	1.044174512		3	74.25	1.399314674
3	281.606	281606	714	782	782	714	1.095238095	1.034821542		3	74.5	1.447775368
3	282.064	282064	869	863	863	869	0.993095512	0.976779605		3	74.75	1.498997143
3	282.223	282223	943	881	881	943	0.934252386	0.957013578		3	75	1.540569084
3	282.401	282401	1070	1020	1020	1070	0.953271028	0.94243982		3	75.25	1.562458437
3	282.653	282653	1420	1020	1020	1420	0.718309859	0.932576333		3	75.5	1.555430587
3	283.059	283059	827	865	865	827	1.045949214	0.925496066		3	75.75	1.538283848
3	283.313	283313	778	783	783	778	1.006426735	0.924014012		3	76	1.515383213
3	283.469	283469	1110	916	916	1110	0.825225225	0.923347072		3	76.25	1.485760097
3	283.802	283802	804	814	814	804	1.012437811	0.925764416		3	76.5	1.440249921
3	284.029	284029	1230	1020	1020	1230	0.829268293	0.930535151		3	76.75	1.386144367
3	284.344	284344	713	783	783	713	1.098176718	0.938272916		3	77	1.338403354
3	284.737	284737	805	742	742	805	0.92173913	0.946251735		3	77.25	1.304491834
3	284.949	284949	1140	900	900	1140	0.789473684	0.952075676		3	77.5	1.283220377
3	285.105	285105	1250	995	995	1250	0.796	0.959112265		3	77.75	1.271869732
3	285.271	285271	724	784	784	724	1.082872928	0.969161634		3	78	1.266234542
3	285.528	285528	577	721	721	577	1.249566724	0.985394432		3	78.25	1.264165219
3	285.758	285758	962	860	860	962	0.893970894	0.995346242		3	78.5	1.26437634
3	286.057	286057	1160	1010	1010	1160	0.870689655	1.002187068		3	78.75	1.265964989
3	286.53	286530	585	726	726	585	1.241025641	1.010771573		3	79	1.27506995
3	286.732	286732	720	745	745	720	1.034722222	1.014230028		3	79.25	1.292837987
3	287.197	287197	1400	1190	1190	1400	0.85	1.023390274		3	79.5	1.314588143
3	287.427	287427	1430	1170	1170	1430	0.818181818	1.027809358		3	79.75	1.320327332
3	287.696	287696	778	942	942	778	1.210796915	1.031326395		3	80	1.322527779
3	288.012	288012	898	892	892	898	0.993318486	1.03439148		3	80.25	1.293927503
3	288.364	288364	647	766	766	647	1.183925811	1.038215479		3	80.5	1.243173147
3	288.557	288557	967	1000	1000	967	1.034126163	1.042771524		3	80.75	1.188611481
3	288.836	288836	607	710	710	607	1.169686985	1.053625629		3	81	1.146860306
3	289.307	289307	1260	1110	1110	1260	0.880952381	1.068809196		3	81.25	1.114613078
3	289.495	289495	1350	1350	1350	1350	1	1.06867907		3	81.5	1.081426448
3	289.743	289743	1230	1230	1230	1230	1	1.059251648		3	81.75	1.049897887
3	290.153	290153	722	765	765	722	1.059556787	1.029942574		3	82	1.022157088
3	290.42	290420	529	688	688	529	1.300567108	1.011790689		3	82.25	0.996198672
3	290.614	290614	936	937	937	936	1.001068376	1.003783482		3	82.5	0.971382845
3	291.024	291024	823	866	866	823	1.052247874	0.997476581		3	82.75	0.949983882
3	291.221	291221	1240	912	912	1240	0.735483871	0.996209501		3	83	0.93321915
3	291.61	291610	1100	1140	1140	1100	1.036363636	0.994161324		3	83.25	0.92397422
3	291.802	291802	1490	1260	1260	1490	0.845637584	0.992261055		3	83.5	0.92034554
3	292.244	292244	932	989	989	932	1.061158798	0.985008901		3	83.75	0.923659943
3	292.461	292461	1390	1290	1290	1390	0.928057554	0.981810209		3	84	0.932461637
3	292.717	292717	876	904	904	876	1.03196347	0.980119005		3	84.25	0.946237638
3	292.992	292992	796	956	956	796	1.201005025	0.982564401		3	84.5	0.966998424
3	293.703	293703	1830	1640	1640	1830	0.896174863	1.005861239		3	84.75	0.989262632
3	293.93	293930	1820	1590	1590	1820	0.873626374	1.013977982		3	85	0.988563885
3	294.177	294177	932	928	928	932	0.995708155	1.02084487		3	85.25	0.984760258
3	294.933	294933	768	844	844	768	1.098958333	1.058872366		3	85.5	0.980956632
3	295.089	295089	782	923	923	782	1.180306905	1.063655574		3	85.75	0.977153006
3	295.391	295391	718	807	807	718	1.123955432	1.063295319		3	86	0.97334938
3	295.692	295692	770	803	803	770	1.042857143	1.053614453		3	86.25	0.969545754
3	295.892	295892	1130	1020	1020	1130	0.902654867	1.043679426		3	86.5	0.965742128
3	296.331	296331	919	1100	1100	919	1.19695321	1.017452761		3	86.75	0.961938502
3	296.531	296531	756	781	781	756	1.033068783	1.004977027		3	87	0.958134876
3	297	297000	702	742	742	702	1.056980057	0.978231444		3	87.25	0.95433125
3	297.174	297174	1080	1000	1000	1080	0.925925926	0.971354613		3	87.5	0.950527624
3	297.477	297477	1590	1140	1140	1590	0.716981132	0.96643203		3	87.75	0.946723998
3	297.649	297649	1040	920	920	1040	0.884615385	0.969673633		3	88	0.942920372
3	297.844	297844	1110	1010	1010	1110	0.90990991	0.978443839		3	88.25	0.939116745
3	298.03	298030	739	866	866	739	1.171853857	0.988895926		3	88.5	0.935313119
3	298.383	298383	1150	1030	1030	1150	0.895652174	1.00379102		3	88.75	0.931509493
3	298.539	298539	521	760	760	521	1.458733205	1.008183825		3	89	0.927705867
3	298.711	298711	767	748	748	767	0.975228162	1.015255766		3	89.25	0.923902241
3	298.988	298988	2070	1280	1280	2070	0.618357488	1.026655931		3	89.5	0.920098615
3	299.15	299150	635	776	776	635	1.222047244	1.030498652		3	89.75	0.916294989
3	299.39	299390	597	720	720	597	1.206030151	1.029014632		3	90	0.912491363
3	299.637	299637	1360	1130	1130	1360	0.830882353	1.021392693		3	90.25	0.908687737
3	300.026	300026	767	725	725	767	0.945241199	1.009234341		3	90.5	0.904884111
3	300.338	300338	847	819	819	847	0.966942149	1.01119033		3	90.75	0.902027005
3	300.659	300659	570	664	664	570	1.164912281	1.032558066		3	91	0.913012751
3	301.317	301317	790	883	883	790	1.117721519	1.09398868		3	91.25	0.929645739
3	301.477	301477	1040	1040	1040	1040	1	1.101922133		3	91.5	0.947212346
3	301.691	301691	791	822	822	791	1.039190898	1.102384527		3	91.75	0.963229346
3	302.03	302030	452	668	668	452	1.477876106	1.08434593		3	92	0.975765838
3	302.302	302302	965	961	961	965	0.995854922	1.063189567		3	92.25	0.98677128
3	302.568	302568	882	816	816	882	0.925170068	1.04215084		3	92.5	0.997050848
3	302.842	302842	1020	960	960	1020	0.941176471	1.025293148		3	92.75	1.004251793
3	303.289	303289	1060	1020	1020	1060	0.962264151	1.001768663		3	93	0.998207138
3	303.565	303565	1460	1290	1290	1460	0.883561644	0.98558572		3	93.25	0.990503161
3	304.578	304578	809	794	794	809	0.981458591	0.934116478		3	93.5	0.988329362
3	304.795	304795	1210	1120	1120	1210	0.925619835	0.928040562		3	93.75	0.999254616
3	306.266	306266	618	734	734	618	1.187702265	0.917868362		3	94	1.022366861
3	306.698	306698	1560	1230	1230	1560	0.788461538	0.921237158		3	94.25	1.052567651
3	307.066	307066	2340	1700	1700	2340	0.726495726	0.925552741		3	94.5	1.085803703
3	308.181	308181	757	933	933	757	1.232496697	0.942816864		3	94.75	1.110335192
3	308.512	308512	1520	1150	1150	1520	0.756578947	0.95413		3	95	1.132955924
3	308.708	308708	1070	1010	1010	1070	0.943925234	0.963686176		3	95.25	1.141801993
3	308.884	308884	729	814	814	729	1.11659808	0.971764558		3	95.5	1.140203797
3	309.056	309056	827	779	779	827	0.941958888	0.977562963		3	95.75	1.135361875
3	309.48	309480	2130	1300	1300	2130	0.610328638	0.988191181		3	96	1.127343649
3	309.784	309784	832	913	913	832	1.097355769	0.99554945		3	96.25	1.114218809
3	310.18	310180	1180	1270	1270	1180	1.076271186	1.003908371		3	96.5	1.09302363
3	310.548	310548	492	714	714	492	1.451219512	1.009567082		3	96.75	1.06611257
3	310.941	310941	1510	1090	1090	1510	0.721854305	1.010522614		3	97	1.043694045
3	311.509	311509	991	940	940	991	0.948536831	0.999034852		3	97.25	1.034982855
3	311.951	311951	733	766	766	733	1.045020464	0.979751796		3	97.5	1.036013672
3	312.112	312112	1460	1160	1160	1460	0.794520548	0.97051131		3	97.75	1.043167428
3	312.424	312424	853	895	895	853	1.049237984	0.945042346		3	98	1.047992355
3	312.708	312708	596	759	759	596	1.273489933	0.91799534		3	98.25	1.051290433
3	312.955	312955	882	980	980	882	1.111111111	0.899485699		3	98.5	1.050085177
3	313.162	313162	1630	1130	1130	1630	0.693251534	0.892588963		3	98.75	1.040046587
3	313.322	313322	1410	1030	1030	1410	0.730496454	0.891719477		3	99	1.032811353
3	313.492	313492	1770	1160	1160	1770	0.655367232	0.892185961		3	99.25	1.025173117
3	313.72	313720	1220	1120	1120	1220	0.918032787	0.896848816		3	99.5	1.020791881
3	313.934	313934	1620	1280	1280	1620	0.790123457	0.907478076		3	99.75	1.024187607
3	314.135	314135	915	899	899	915	0.982513661	0.923613865		3	100	1.042265951
3	314.465	314465	648	719	719	648	1.109567901	0.961491117		3	100.25	1.067712795
3	314.866	314866	2310	1690	1690	2310	0.731601732	1.026408025		3	100.5	1.094967898
3	315.502	315502	550	724	724	550	1.316363636	1.171355977		3	100.75	1.122586306
4	17.432	17432	2060	1480	1480	2060	0.718446602	0.744165811		3	101	1.157428807
4	18.802	18802	980	942	942	980	0.96122449	1.006537668		3	101.25	1.192485555
4	19.088	19088	700	868	868	700	1.24	1.033500619		3	101.5	1.219359644
4	19.376	19376	642	799	799	642	1.244548287	1.051530288		3	101.75	1.223957938
4	19.615	19615	800	911	911	800	1.13875	1.060301826		3	102	1.215081835
4	19.782	19782	1400	1120	1120	1400	0.8	1.063303212		3	102.25	1.195720222
4	20.012	20012	820	842	842	820	1.026829268	1.056415459		3	102.5	1.176040956
4	20.289	20289	1550	1510	1510	1550	0.974193548	1.032106953		3	102.75	1.168776074
4	20.674	20674	1410	1250	1250	1410	0.886524823	0.997110521		3	103	1.171939588
4	20.974	20974	607	745	745	607	1.227347611	0.976199258		3	103.25	1.179073101
4	21.273	21273	831	821	821	831	0.987966306	0.957108248		3	103.5	1.186229179
4	21.444	21444	886	925	925	886	1.044018059	0.946056598		3	103.75	1.190747195
4	21.86	21860	1190	999	999	1190	0.839495798	0.914288344		3	104	1.193483088
4	22.046	22046	936	847	847	936	0.90491453	0.907656363		3	104.25	1.195263795
4	22.446	22446	1900	1290	1290	1900	0.678947368	0.922287684		3	104.5	1.195533144
4	22.698	22698	1400	1100	1100	1400	0.785714286	0.93454324		3	104.75	1.192792012
4	23.004	23004	618	776	776	618	1.25566343	0.962722789		3	105	1.184570332
4	23.309	23309	879	858	858	879	0.976109215	1.003320914		3	105.25	1.163058419
4	23.508	23508	619	739	739	619	1.193861066	1.017779115		3	105.5	1.142444209
4	23.688	23688	708	740	740	708	1.04519774	1.017113259		3	105.75	1.133120609
4	23.847	23847	1120	1000	1000	1120	0.892857143	1.015893107		3	106	1.145116374
4	24.011	24011	960	970	970	960	1.010416667	1.011746491		3	106.25	1.18939961
4	24.316	24316	826	837	837	826	1.013317191	0.989372168		3	106.5	1.244072937
4	24.502	24502	782	825	825	782	1.054987212	0.984229822		3	106.75	1.274448497
4	24.884	24884	1050	942	942	1050	0.897142857	0.976451032		3	107	1.2948778
4	25.162	25162	1060	826	826	1060	0.779245283	0.978049069		3	107.25	1.299620583
4	25.328	25328	766	729	729	766	0.951697128	0.992498289		3	107.5	1.282219631
4	25.784	25784	746	860	860	746	1.152815013	1.064093903		3	107.75	1.245371949
4	26.156	26156	922	1040	1040	922	1.127982646	1.117184673		3	108	1.208913922
4	26.659	26659	512	721	721	512	1.408203125	1.213905622		3	108.25	1.184888727
4	26.965	26965	875	857	857	875	0.979428571	1.251711956		3	108.5	1.184009924
4	27.343	27343	574	789	789	574	1.37456446	1.222030534		3	108.75	1.213142597
4	27.71	27710	582	719	719	582	1.235395189	1.155160057		3	109	1.257520043
4	28.111	28111	628	778	778	628	1.238853503	1.088039459		3	109.25	1.311890818
4	28.291	28291	959	1050	1050	959	1.094890511	1.055762255		3	109.5	1.369683603
4	28.645	28645	1380	1150	1150	1380	0.833333333	0.985239979		3	109.75	1.438711185
4	28.834	28834	754	813	813	754	1.078249337	0.966250731		3	110	1.514116845
4	29.035	29035	1100	928	928	1100	0.843636364	0.94802686		3	110.25	1.600105594
4	29.307	29307	1590	1100	1100	1590	0.691823899	0.929005206		3	110.5	1.672859176
4	29.563	29563	1450	1200	1200	1450	0.827586207	0.927178169		3	110.75	1.719231203
4	29.84	29840	1050	912	912	1050	0.868571429	0.930896241		3	111	1.725650375
4	30.006	30006	616	778	778	616	1.262987013	0.936708259		3	111.25	1.702373694
4	30.247	30247	1090	1020	1020	1090	0.935779817	0.96143908		3	111.5	1.672314936
4	30.518	30518	797	790	790	797	0.991217064	0.979209586		3	111.75	1.642199716
4	30.941	30941	732	834	834	732	1.139344262	0.968843133		3	112	1.608120795
4	31.38	31380	1180	1130	1130	1180	0.957627119	0.953350595		3	112.25	1.567705917
4	31.59	31590	1320	1060	1060	1320	0.803030303	0.942829093		3	112.5	1.526688055
4	31.764	31764	882	813	813	882	0.921768707	0.928729695		3	112.75	1.492650955
4	32.247	32247	1720	1280	1280	1720	0.744186047	0.896129111		3	113	1.469599381
4	32.521	32521	874	848	848	874	0.970251716	0.900959821		3	113.25	1.455358439
4	33	33000	771	834	834	771	1.081712062	0.919503454		3	113.5	1.441727388
4	33.201	33201	1300	1080	1080	1300	0.830769231	0.921323118		3	113.75	1.424754809
4	33.464	33464	1030	1100	1100	1030	1.067961165	0.926464148		3	114	1.407734866
4	33.706	33706	1490	1020	1020	1490	0.684563758	0.928709169		3	114.25	1.392053819
4	33.985	33985	1070	916	916	1070	0.856074766	0.919768919		3	114.5	1.373738701
4	34.245	34245	637	803	803	637	1.260596546	0.911457948		3	114.75	1.349596391
4	34.419	34419	989	943	943	989	0.953488372	0.912486791		3	115	1.313372846
4	34.585	34585	1350	1140	1140	1350	0.844444444	0.915050631		3	115.25	1.278035293
4	34.817	34817	1600	1110	1110	1600	0.69375	0.915925451		3	115.5	1.244447746
4	35.31	35310	1100	786	786	1100	0.714545455	0.904629919		3	115.75	1.215019447
4	35.512	35512	672	782	782	672	1.163690476	0.899718993		3	116	1.206355766
4	35.889	35889	1150	1100	1100	1150	0.956521739	0.892560395		3	116.25	1.207573156
4	36.277	36277	1040	1110	1110	1040	1.067307692	0.888101212		3	116.5	1.215085468
4	36.457	36457	1470	1240	1240	1470	0.843537415	0.887673229		3	116.75	1.227071145
4	36.64	36640	1920	1260	1260	1920	0.65625	0.881875583		3	117	1.238880022
4	37.007	37007	2110	1280	1280	2110	0.606635071	0.86617029		3	117.25	1.254405532
4	37.29	37290	1100	1050	1050	1100	0.954545455	0.87506402		3	117.5	1.279244164
4	37.482	37482	775	869	869	775	1.121290323	0.886500746		3	117.75	1.300931272
4	37.761	37761	863	911	911	863	1.05561993	0.906209876		3	118	1.311922934
4	38.19	38190	1630	1160	1160	1630	0.711656442	0.982762611		3	118.25	1.304755744
4	38.413	38413	1470	1140	1140	1470	0.775510204	1.011024075		3	118.5	1.282929407
4	38.691	38691	1250	1220	1220	1250	0.976	1.000201299		3	118.75	1.253071113
4	38.857	38857	930	1060	1060	930	1.139784946	0.984499382		3	119	1.220237035
4	39.086	39086	527	774	774	527	1.468690702	0.97101858		3	119.25	1.181715091
4	39.303	39303	1180	1120	1120	1180	0.949152542	0.961628157		3	119.5	1.132098397
4	39.489	39489	890	801	801	890	0.9	0.955357755		3	119.75	1.078890039
4	39.72	39720	1410	1090	1090	1410	0.773049645	0.95574011		3	120	1.03686754
4	39.887	39887	1060	899	899	1060	0.848113208	0.956181245		3	120.25	1.016085051
4	40.056	40056	1230	1100	1100	1230	0.894308943	0.957915901		3	120.5	1.015858849
4	40.398	40398	1360	1060	1060	1360	0.779411765	0.949589108		3	120.75	1.018431097
4	40.578	40578	1130	1060	1060	1130	0.938053097	0.948933112		3	121	1.018084587
4	40.831	40831	517	671	671	517	1.29787234	0.969558174		3	121.25	1.01957196
4	41.254	41254	737	844	844	737	1.145183175	1.027514665		3	121.5	1.022918524
4	41.632	41632	942	933	933	942	0.99044586	1.05038204		3	121.75	1.021815725
4	41.836	41836	1040	927	927	1040	0.891346154	1.040315529		3	122	1.012292247
4	42.238	42238	619	810	810	619	1.308562197	1.005368432		3	122.25	0.988327365
4	42.428	42428	1480	1230	1230	1480	0.831081081	0.983018683		3	122.5	0.947444641
4	42.644	42644	855	820	820	855	0.959064327	0.952950552		3	122.75	0.89950489
4	42.844	42844	1980	1340	1340	1980	0.676767677	0.930808786		3	123	0.858544257
4	43.018	43018	1160	1070	1070	1160	0.922413793	0.918018175		3	123.25	0.834192604
4	43.245	43245	1080	949	949	1080	0.878703704	0.907392578		3	123.5	0.840499043
4	43.479	43479	1140	1050	1050	1140	0.921052632	0.904385915		3	123.75	0.872988229
4	46.033	46033	1010	1120	1120	1010	1.108910891	1.048353975		3	124	0.906972241
4	46.472	46472	1010	878	878	1010	0.869306931	1.061579961		3	124.25	0.944075088
4	46.844	46844	585	714	714	585	1.220512821	1.05321968		3	124.5	0.981405024
4	47.059	47059	1190	1090	1090	1190	0.915966387	1.046555463		3	124.75	1.022092022
4	47.306	47306	642	718	718	642	1.118380062	1.038997753		3	125	1.063490625
4	47.468	47468	876	898	898	876	1.025114155	1.032620607		3	125.25	1.087096523
4	47.684	47684	895	976	976	895	1.090502793	1.026577879		3	125.5	1.082883536
4	47.856	47856	701	856	856	701	1.221112696	1.022464897		3	125.75	1.062141078
4	48.229	48229	925	955	955	925	1.032432432	1.0135921		3	126	1.034572029
4	48.477	48477	1170	1100	1100	1170	0.94017094	1.010828023		3	126.25	1.008992065
4	48.723	48723	1320	1230	1230	1320	0.931818182	1.007694747		3	126.5	0.991571411
4	49.005	49005	1880	1400	1400	1880	0.744680851	1.009887333		3	126.75	0.979019304
4	49.208	49208	801	862	862	801	1.076154806	1.024415489		3	127	0.964846738
4	49.454	49454	1050	1090	1090	1050	1.038095238	1.045002488		3	127.25	0.95891409
4	49.716	49716	628	818	818	628	1.302547771	1.064971707		3	127.5	0.968150636
4	49.957	49957	639	715	715	639	1.118935837	1.089339974		3	127.75	0.996062525
4	50.185	50185	750	844	844	750	1.125333333	1.105508549		3	128	1.033976908
4	50.617	50617	995	1100	1100	995	1.105527638	1.118211212		3	128.25	1.072721248
4	50.789	50789	1020	978	978	1020	0.958823529	1.116076139		3	128.5	1.112660511
4	51.035	51035	1010	1120	1120	1010	1.108910891	1.100212727		3	128.75	1.156739328
4	51.246	51246	1160	1100	1100	1160	0.948275862	1.079391974		3	129	1.208114682
4	51.43	51430	569	638	638	569	1.121265378	1.061558145		3	129.25	1.258837147
4	51.605	51605	730	775	775	730	1.061643836	1.038720987		3	129.5	1.295591122
4	51.77	51770	659	906	906	659	1.374810319	1.018382698		3	129.75	1.311650525
4	51.953	51953	648	688	688	648	1.061728395	1.001301742		3	130	1.318395782
4	52.192	52192	986	799	799	986	0.810344828	0.975837267		3	130.25	1.315654352
4	52.46	52460	1720	1280	1280	1720	0.744186047	0.957928148		3	130.5	1.30583189
4	52.691	52691	1090	962	962	1090	0.882568807	0.950205358		3	130.75	1.286853527
4	53.055	53055	1310	1110	1110	1310	0.847328244	0.945260523		3	131	1.258202572
4	53.262	53262	713	768	768	713	1.07713885	0.961334333		3	131.25	1.223622645
4	53.51	53510	896	947	947	896	1.056919643	0.995359482		3	131.5	1.190084579
4	53.744	53744	590	725	725	590	1.228813559	1.021289088		3	131.75	1.161296353
4	54.035	54035	974	857	857	974	0.879876797	1.053708377		3	132	1.131040451
4	54.4	54400	752	833	833	752	1.107712766	1.09134106		3	132.25	1.100015524
4	54.659	54659	665	763	763	665	1.147368421	1.092564959		3	132.5	1.077229513
4	54.912	54912	824	832	832	824	1.009708738	1.082765097		3	132.75	1.06747994
4	55.376	55376	799	829	829	799	1.037546934	1.066485612		3	133	1.063297837
4	55.703	55703	608	804	804	608	1.322368421	1.069034295		3	133.25	1.066536102
4	55.919	55919	1060	952	952	1060	0.898113208	1.068585461		3	133.5	1.070973659
4	56.109	56109	887	850	850	887	0.958286359	1.064647756		3	133.75	1.075424544
4	56.353	56353	1200	1200	1200	1200	1	1.057722424		3	134	1.079934555
4	56.716	56716	707	829	829	707	1.172560113	1.045522812		3	134.25	1.088687481
4	57.126	57126	983	881	881	983	0.896236012	1.029199423		3	134.5	1.102435304
4	57.287	57287	626	818	818	626	1.306709265	1.022365542		3	134.75	1.120699655
4	57.783	57783	988	856	856	988	0.866396761	0.999322926		3	135	1.135871698
4	58.046	58046	1170	894	894	1170	0.764102564	0.985518859		3	135.25	1.138649037
4	58.313	58313	637	736	736	637	1.155416013	0.970679677		3	135.5	1.12842136
4	58.524	58524	714	733	733	714	1.026610644	0.955962831		3	135.75	1.108274431
4	58.776	58776	1020	947	947	1020	0.928431373	0.936940183		3	136	1.08630328
4	59.102	59102	1510	1170	1170	1510	0.774834437	0.912036217		3	136.25	1.066802634
4	59.525	59525	625	700	700	625	1.12	0.878931944		3	136.5	1.047930457
4	59.725	59725	1470	1110	1110	1470	0.755102041	0.867452773		3	136.75	1.029157126
4	60.244	60244	1190	999	999	1190	0.839495798	0.845739552		3	137	1.012640033
4	60.743	60743	860	741	741	860	0.861627907	0.830497748		3	137.25	1.004677411
4	60.92	60920	1770	1190	1190	1770	0.672316384	0.828671855		3	137.5	1.001412416
4	61.288	61288	1330	880	880	1330	0.661654135	0.831537287		3	137.75	1.014027395
4	61.501	61501	703	722	722	703	1.027027027	0.830249756		3	138	1.036262542
4	61.685	61685	782	736	736	782	0.941176471	0.825470525		3	138.25	1.054577762
4	61.914	61914	840	784	784	840	0.933333333	0.820354643		3	138.5	1.062003564
4	62.121	62121	1110	935	935	1110	0.842342342	0.814321149		3	138.75	1.06464022
4	62.329	62329	1860	1120	1120	1860	0.602150538	0.803516704		3	139	1.065440499
4	63	63000	739	772	772	739	1.044654939	0.783777134		3	139.25	1.063927005
4	63.215	63215	1670	1030	1030	1670	0.616766467	0.786464618		3	139.5	1.058875962
4	63.394	63394	1740	1130	1130	1740	0.649425287	0.791904506		3	139.75	1.043852815
4	63.86	63860	1260	1020	1020	1260	0.80952381	0.857715311		3	140	1.025797258
4	64.065	64065	1130	909	909	1130	0.804424779	0.894589829		3	140.25	1.008525661
4	64.273	64273	660	734	734	660	1.112121212	0.92442083		3	140.5	1.004868585
4	64.519	64519	688	728	728	688	1.058139535	0.962346337		3	140.75	1.020561378
4	64.847	64847	1220	1020	1020	1220	0.836065574	1.010161243		3	141	1.06136869
4	65.071	65071	604	683	683	604	1.130794702	1.0282463		3	141.25	1.100920356
4	65.259	65259	749	837	837	749	1.117489987	1.041763767		3	141.5	1.117707347
4	65.531	65531	1160	1110	1110	1160	0.956896552	1.05198151		3	141.75	1.114908163
4	65.831	65831	691	773	773	691	1.118668596	1.038122536		3	142	1.101259245
4	66.102	66102	1230	1070	1070	1230	0.869918699	1.018528309		3	142.25	1.087500491
4	66.336	66336	971	1140	1140	971	1.174047374	0.998214919		3	142.5	1.070938009
4	66.62	66620	728	765	765	728	1.050824176	0.961275634		3	142.75	1.05171126
4	66.952	66952	1270	924	924	1270	0.727559055	0.927857311		3	143	1.031997705
4	67.427	67427	1370	1220	1220	1370	0.890510949	0.88665259		3	143.25	1.007756905
4	67.799	67799	981	900	900	981	0.917431193	0.869061893		3	143.5	0.982299126
4	68.188	68188	1560	1210	1210	1560	0.775641026	0.893662413		3	143.75	0.959161936
4	68.461	68461	987	919	919	987	0.931104357	0.921625802		3	144	0.943263637
4	68.628	68628	990	1000	1000	990	1.01010101	0.936792779		3	144.25	0.931577742
4	68.801	68801	1240	1160	1160	1240	0.935483871	0.957316265		3	144.5	0.922221857
4	69.1	69100	1510	1210	1210	1510	0.801324503	0.999370879		3	144.75	0.915208389
4	69.275	69275	651	791	791	651	1.215053763	1.020905708		3	145	0.91302148
4	69.542	69542	824	932	932	824	1.131067961	1.062577135		3	145.25	0.921870632
4	70.009	70009	811	854	854	811	1.053020962	1.119845409		3	145.5	0.935108943
4	70.214	70214	1080	1110	1110	1080	1.027777778	1.124360845		3	145.75	0.955751931
4	70.557	70557	621	790	790	621	1.272141707	1.121622175		3	146	0.976920122
4	70.729	70729	647	693	693	647	1.071097372	1.120567521		3	146.25	0.997659316
4	70.988	70988	595	746	746	595	1.253781513	1.111729461		3	146.5	1.010726377
4	71.355	71355	1010	974	974	1010	0.964356436	1.09975838		3	146.75	1.018611305
4	71.533	71533	678	816	816	678	1.203539823	1.096415345		3	147	1.023475612
4	71.714	71714	959	871	871	959	0.908237748	1.092209832		3	147.25	1.033913237
4	71.994	71994	1140	988	988	1140	0.866666667	1.08369744		3	147.5	1.052253495
4	72.231	72231	615	763	763	615	1.240650407	1.075044798		3	147.75	1.072084771
4	72.407	72407	502	636	636	502	1.266932271	1.069817392		3	148	1.09199488
4	72.789	72789	730	764	764	730	1.046575342	1.075538782		3	148.25	1.114318869
4	73.054	73054	895	900	900	895	1.005586592	1.076964012		3	148.5	1.14098419
4	73.482	73482	780	848	848	780	1.087179487	1.045364553		3	148.75	1.175297383
4	73.693	73693	1380	1270	1270	1380	0.920289855	1.023495952		3	149	1.21758098
4	74.148	74148	605	745	745	605	1.231404959	0.99184362		3	149.25	1.262233733
4	74.354	74354	927	947	947	927	1.021574973	0.994439125		3	149.5	1.302899733
4	74.558	74558	1240	985	985	1240	0.794354839	0.998510251		3	149.75	1.342300571
4	74.97	74970	1110	1020	1020	1110	0.918918919	1.01486324		3	150	1.381311427
4	75.152	75152	964	921	921	964	0.955394191	1.025829818		3	150.25	1.415470076
4	75.483	75483	712	858	858	712	1.20505618	1.032635998		3	150.5	1.442414626
4	75.697	75697	1200	1030	1030	1200	0.858333333	1.024820701		3	150.75	1.444172608
4	75.861	75861	637	757	757	637	1.188383046	1.01756372		3	151	1.422175454
4	76.166	76166	718	872	872	718	1.21448468	0.992861035		3	151.25	1.383540829
4	76.488	76488	898	874	874	898	0.973273942	0.953464065		3	151.5	1.3359149
4	76.89	76890	1780	1170	1170	1780	0.657303371	0.913707722		3	151.75	1.28187715
4	77.16	77160	988	851	851	988	0.861336032	0.877352925		3	152	1.225954493
4	77.402	77402	1020	991	991	1020	0.971568627	0.85162373		3	152.25	1.153067664
4	77.712	77712	1180	944	944	1180	0.8	0.865002463		3	152.5	1.059630053
4	77.96	77960	1270	1080	1080	1270	0.850393701	0.887835432		3	152.75	0.971735975
4	78.119	78119	952	777	777	952	0.816176471	0.900938432		3	153	0.911865964
4	78.415	78415	808	818	818	808	1.012376238	0.9454271		3	153.25	0.881984863
4	78.887	78887	865	873	873	865	1.009248555	1.023436207		3	153.5	0.894600502
4	79.23	79230	580	674	674	580	1.162068966	1.038434078		3	153.75	0.921392426
4	79.453	79453	747	862	862	747	1.15394913	1.044258842		3	154	0.949380433
4	79.686	79686	657	741	741	657	1.127853881	1.046592896		3	154.25	0.97756472
4	79.924	79924	815	782	782	815	0.959509202	1.037333649		3	154.5	1.022612497
4	80.1	80100	1190	1100	1100	1190	0.924369748	1.030067579		3	154.75	1.066524492
4	80.348	80348	686	727	727	686	1.059766764	1.019935558		3	155	1.095591683
4	80.679	80679	1360	1180	1180	1360	0.867647059	0.993494999		3	155.25	1.106744042
4	81.14	81140	1150	1040	1040	1150	0.904347826	0.959854055		3	155.5	1.117896402
4	81.507	81507	1030	1010	1010	1030	0.980582524	0.952218225		3	155.75	1.117749349
4	81.868	81868	641	728	728	641	1.135725429	0.947494318		3	156	1.105895975
4	82.095	82095	1080	1040	1040	1080	0.962962963	0.942699752		3	156.25	1.060328584
4	82.293	82293	1040	1030	1030	1040	0.990384615	0.93923392		3	156.5	1.001254997
4	82.516	82516	1760	1200	1200	1760	0.681818182	0.933955281		3	156.75	0.928549159
4	83.001	83001	1020	930	930	1020	0.911764706	0.904096144		3	157	0.872048985
4	83.426	83426	1100	1160	1160	1100	1.054545455	0.881171786		3	157.25	0.844731762
4	83.641	83641	1820	1380	1380	1820	0.758241758	0.880221472		3	157.5	0.828721864
4	83.803	83803	748	739	739	748	0.987967914	0.882324264		3	157.75	0.827402491
4	84.057	84057	1590	1260	1260	1590	0.79245283	0.88632766		3	158	0.837208455
4	84.399	84399	1250	960	960	1250	0.768	0.890638179		3	158.25	0.858708005
4	84.675	84675	804	823	823	804	1.023631841	0.896601876		3	158.5	0.901917882
4	84.834	84834	949	851	851	949	0.896733404	0.904709914		3	158.75	0.95134619
4	85.192	85192	753	782	782	753	1.038512616	0.932996187		3	159	0.99937434
4	85.353	85353	1470	1210	1210	1470	0.823129252	0.94049861		3	159.25	1.023964248
4	85.78	85780	1490	1140	1140	1490	0.765100671	0.957636222		3	159.5	1.026992538
4	85.94	85940	883	992	992	883	1.123442809	0.961280791		3	159.75	1.027844916
4	86.239	86239	1080	1080	1080	1080	1	0.957258544		3	160	1.023217353
4	86.472	86472	661	824	824	661	1.246596067	0.949744819		3	160.25	1.018432528
4	86.679	86679	1240	1010	1010	1240	0.814516129	0.943860227		3	160.5	1.043329189
4	86.853	86853	1560	1060	1060	1560	0.679487179	0.93517892		3	160.75	1.093365829
4	87.23	87230	750	796	796	750	1.061333333	0.911531616		3	161	1.156872931
4	87.509	87509	1250	946	946	1250	0.7568	0.906576039		3	161.25	1.208449419
4	87.86	87860	654	758	758	654	1.159021407	0.901252857		3	161.5	1.253453728
4	88.122	88122	1440	1080	1080	1440	0.75	0.898576471		3	161.75	1.265934413
4	88.397	88397	1800	1130	1130	1800	0.627777778	0.896671548		3	162	1.263702975
4	88.614	88614	731	813	813	731	1.112175103	0.89840344		3	162.25	1.257015273
4	88.921	88921	821	946	946	821	1.15225335	0.907635928		3	162.5	1.242937542
4	89.204	89204	1020	944	944	1020	0.925490196	0.919381043		3	162.75	1.22243448
4	89.516	89516	1720	1080	1080	1720	0.627906977	0.932821611		3	163	1.180457433
4	89.791	89791	1380	1070	1070	1380	0.775362319	0.945040289		3	163.25	1.134296668
4	90.009	90009	845	986	986	845	1.166863905	0.955754535		3	163.5	1.092374096
4	90.33	90330	1190	1160	1160	1190	0.974789916	0.980387507		3	163.75	1.06468421
4	90.549	90549	521	673	673	521	1.291746641	1.001478105		3	164	1.069418761
4	90.86	90860	1480	1220	1220	1480	0.824324324	1.02531642		3	164.25	1.075645651
4	91.139	91139	1580	1200	1200	1580	0.759493671	1.059364706		3	164.5	1.096707323
4	91.366	91366	650	821	821	650	1.263076923	1.080413158		3	164.75	1.118755899
4	91.765	91765	655	809	809	655	1.235114504	1.061661552		3	165	1.140809959
4	91.955	91955	1110	962	962	1110	0.866666667	1.045618243		3	165.25	1.158895101
4	92.124	92124	998	1040	1040	998	1.042084168	1.033399723		3	165.5	1.178010324
4	92.298	92298	590	763	763	590	1.293220339	1.018650099		3	165.75	1.198351198
4	92.592	92592	892	931	931	892	1.043721973	0.99004028		3	166	1.216049587
4	92.844	92844	1540	1200	1200	1540	0.779220779	0.96409847		3	166.25	1.22654155
4	93.277	93277	1210	973	973	1210	0.804132231	0.900603111		3	166.5	1.231398725
4	93.676	93676	1790	1310	1310	1790	0.731843575	0.857793887		3	166.75	1.236562413
4	94.028	94028	882	908	908	882	1.029478458	0.853117076		3	167	1.240210688
4	94.578	94578	1510	1250	1250	1510	0.82781457	0.866532761		3	167.25	1.238532823
4	94.78	94780	878	883	883	878	1.005694761	0.871499032		3	167.5	1.233590433
4	95.058	95058	1550	1170	1170	1550	0.75483871	0.884998442		3	167.75	1.216799028
4	95.389	95389	1600	1290	1290	1600	0.80625	0.896981197		3	168	1.176598989
4	95.606	95606	924	909	909	924	0.983766234	0.895355668		3	168.25	1.11736756
4	95.948	95948	1100	1120	1120	1100	1.018181818	0.890523359		3	168.5	1.062957924
4	96.168	96168	1140	862	862	1140	0.756140351	0.893807935		3	168.75	1.017921681
4	96.423	96423	754	756	756	754	1.00265252	0.899685731		3	169	0.972932002
4	96.648	96648	1180	1020	1020	1180	0.86440678	0.904794239		3	169.25	0.93306985
4	96.856	96856	1320	1110	1110	1320	0.840909091	0.908297302		3	169.5	0.898850065
4	97.135	97135	849	870	870	849	1.024734982	0.912328212		3	169.75	0.886862693
4	97.458	97458	1000	767	767	1000	0.767	0.916648744		3	170	0.880239865
4	97.628	97628	1070	927	927	1070	0.86635514	0.919330364		3	170.25	0.878242418
4	97.949	97949	626	748	748	626	1.194888179	0.928269935		3	170.5	0.879799966
4	98.156	98156	1510	1300	1300	1510	0.860927152	0.938654978		3	170.75	0.886692803
4	98.321	98321	1080	1020	1020	1080	0.944444444	0.947340027		3	171	0.898869294
4	98.526	98526	849	828	828	849	0.975265018	0.956317893		3	171.25	0.912013619
4	98.696	98696	1220	1010	1010	1220	0.827868852	0.963625059		3	171.5	0.932538706
4	98.965	98965	1270	1070	1070	1270	0.842519685	0.977042726		3	171.75	0.957320345
4	99.147	99147	675	802	802	675	1.188148148	0.990054661		3	172	0.984466674
4	99.349	99349	688	761	761	688	1.106104651	1.005089736		3	172.25	1.015155517
4	99.629	99629	963	931	931	963	0.966770509	1.032124138		3	172.5	1.056331899
4	99.79	99790	997	918	918	997	0.920762287	1.050486777		3	172.75	1.098419187
4	100.073	100073	627	726	726	627	1.157894737	1.070378695		3	173	1.137993126
4	100.248	100248	766	739	739	766	0.964751958	1.070503639		3	173.25	1.147196192
4	100.558	100558	683	865	865	683	1.266471449	1.064526582		3	173.5	1.129228909
4	100.726	100726	666	692	692	666	1.039039039	1.060636015		3	173.75	1.086698765
4	100.979	100979	838	951	951	838	1.134844869	1.050102009		3	174	1.034312247
4	101.397	101397	1240	999	999	1240	0.805645161	1.02794993		3	174.25	0.987847908
4	101.796	101796	1290	1260	1260	1290	0.976744186	0.99366983		3	174.5	0.944119547
4	101.988	101988	1440	1150	1150	1440	0.798611111	0.976579516		3	174.75	0.91304098
4	102.162	102162	616	809	809	616	1.313311688	0.960163223		3	175	0.894036599
4	102.518	102518	1110	989	989	1110	0.890990991	0.920266472		3	175.25	0.883784486
4	102.734	102734	1100	935	935	1100	0.85	0.906197221		3	175.5	0.875086572
4	102.999	102999	768	791	791	768	1.029947917	0.906885482		3	175.75	0.87713588
4	103.386	103386	1440	1090	1090	1440	0.756944444	0.914521683		3	176	0.895302508
4	103.666	103666	1340	976	976	1340	0.728358209	0.913593026		3	176.25	0.918974406
4	104.068	104068	1030	952	952	1030	0.924271845	0.914464986		3	176.5	0.944106623
4	104.268	104268	703	741	741	703	1.054054054	0.916169024		3	176.75	0.963899269
4	104.509	104509	673	770	770	673	1.144130758	0.930008227		3	177	0.972771675
4	104.698	104698	1420	1270	1270	1420	0.894366197	0.940671671		3	177.25	0.977848117
4	105.421	105421	1030	808	808	1030	0.784466019	0.943724211		3	177.5	0.981648694
4	105.611	105611	1600	1350	1350	1600	0.84375	0.941913432		3	177.75	0.987533543
4	105.926	105926	777	937	937	777	1.205920206	0.937697906		3	178	0.993418392
4	106.188	106188	1050	927	927	1050	0.882857143	0.92358297		3	178.25	0.99930324
4	106.397	106397	1260	1060	1060	1260	0.841269841	0.914304874		3	178.5	1.005188089
4	106.63	106630	608	768	768	608	1.263157895	0.917029926		3	178.75	1.015528767
4	106.852	106852	2440	1510	1510	2440	0.618852459	0.924590295		3	179	1.03627205
4	107.399	107399	861	777	777	861	0.902439024	0.943725524		3	179.25	1.060058359
4	107.603	107603	919	839	839	919	0.912948857	0.955205394		3	179.5	1.084203646
4	107.944	107944	1540	1260	1260	1540	0.818181818	0.972568172		3	179.75	1.117912152
4	108.178	108178	904	1010	1010	904	1.117256637	0.972301259		3	180	1.147470965
4	108.364	108364	1180	1090	1090	1180	0.923728814	0.97301836		3	180.25	1.173089554
4	108.527	108527	640	815	815	640	1.2734375	0.967577462		3	180.5	1.199985134
4	108.861	108861	1200	1020	1020	1200	0.85	0.923256609		3	180.75	1.222225974
4	109.211	109211	1100	1080	1080	1100	0.981818182	0.876053668		3	181	1.236107428
4	109.538	109538	1120	796	796	1120	0.710714286	0.832867063		3	181.25	1.236174962
4	109.712	109712	1030	907	907	1030	0.880582524	0.807814608		3	181.5	1.214178332
4	109.875	109875	1640	1050	1050	1640	0.640243902	0.79660683		3	181.75	1.179295128
4	110.04	110040	1330	933	933	1330	0.701503759	0.800147368		3	182	1.137654329
4	110.834	110834	1150	950	950	1150	0.826086957	0.903510908		3	182.25	1.095985565
4	111.169	111169	1070	981	981	1070	0.91682243	0.944544841		3	182.5	1.062293408
4	111.335	111335	721	734	734	721	1.018030513	0.960786565		3	182.75	1.03796927
4	111.795	111795	589	688	688	589	1.168081494	1.011049483		3	183	1.018340633
4	112.057	112057	592	725	725	592	1.224662162	1.027397574		3	183.25	1.001856045
4	112.239	112239	1570	1260	1260	1570	0.802547771	1.022450563		3	183.5	0.988202706
4	112.437	112437	871	840	840	871	0.964408726	1.013167802		3	183.75	0.977173436
4	112.73	112730	1310	1060	1060	1310	0.809160305	0.99961019		3	184	0.968809162
4	112.92	112920	535	732	732	535	1.368224299	0.985580378		3	184.25	0.962477021
4	113.08	113080	1360	1060	1060	1360	0.779411765	0.976118682		3	184.5	0.957096336
4	113.288	113288	790	803	803	790	1.016455696	0.966777638		3	184.75	0.953013864
4	113.468	113468	890	816	816	890	0.916853933	0.958944816		3	185	0.946694159
4	113.92	113920	1440	1200	1200	1440	0.833333333	0.928061475		3	185.25	0.938899809
4	114.102	114102	913	915	915	913	1.002190581	0.918259148		3	185.5	0.932805641
4	114.266	114266	640	736	736	640	1.15	0.916629489		3	185.75	0.933892118
4	114.461	114461	1250	979	979	1250	0.7832	0.922528554		3	186	0.952898017
4	114.722	114722	1110	1020	1020	1110	0.918918919	0.936181921		3	186.25	0.978395193
4	114.886	114886	1160	1040	1040	1160	0.896551724	0.951731473		3	186.5	1.001734731
4	115.072	115072	1680	1300	1300	1680	0.773809524	0.97784194		3	186.75	1.014355311
4	115.495	115495	807	1010	1010	807	1.251548947	1.029422006		3	187	1.022280712
4	115.698	115698	1100	1140	1140	1100	1.036363636	1.039665412		3	187.25	1.025894779
4	115.976	115976	650	706	706	650	1.086153846	1.051162099		3	187.5	1.023222506
4	116.318	116318	676	920	920	676	1.360946746	1.057375306		3	187.75	1.013615826
4	116.619	116619	1820	1520	1520	1820	0.835164835	1.061985308		3	188	0.990050874
4	116.807	116807	1230	1130	1130	1230	0.918699187	1.070800554		3	188.25	0.960893611
4	117.095	117095	803	999	999	803	1.244084682	1.090593473		3	188.5	0.936048449
4	117.334	117334	1820	1470	1470	1820	0.807692308	1.105519403		3	188.75	0.907637506
4	117.592	117592	588	698	698	588	1.18707483	1.122580169		3	189	0.885011728
4	118.524	118524	661	911	911	661	1.378214826	1.19921997		3	189.25	0.884340785
4	118.895	118895	689	967	967	689	1.403483309	1.217623554		3	189.5	0.894890268
4	119.251	119251	694	735	735	694	1.05907781	1.223404637		3	189.75	0.916992637
4	119.537	119537	933	1090	1090	933	1.168274384	1.221664452		3	190	0.939454734
4	119.748	119748	1320	1440	1440	1320	1.090909091	1.213080218		3	190.25	0.961310858
4	119.984	119984	1000	1180	1180	1000	1.18	1.195209857		3	190.5	0.978284356
4	120.449	120449	967	1290	1290	967	1.334022751	1.15939987		3	190.75	1.000696012
4	120.796	120796	1230	1290	1290	1230	1.048780488	1.155906574		3	191	1.024020415
4	121.139	121139	996	1260	1260	996	1.265060241	1.149818479		3	191.25	1.04538502
4	121.303	121303	822	977	977	822	1.188564477	1.141256115		3	191.5	1.058851243
4	121.621	121621	786	802	802	786	1.020356234	1.128412717		3	191.75	1.054429141
4	121.841	121841	1020	914	914	1020	0.896078431	1.112834787		3	192	1.041852291
4	122.167	122167	530	694	694	530	1.309433962	1.063693721		3	192.25	1.017354128
4	122.342	122342	627	703	703	627	1.121212121	1.038982477		3	192.5	0.994835858
4	122.569	122569	978	960	960	978	0.981595092	1.011115865		3	192.75	0.982613983
4	122.902	122902	1030	1020	1020	1030	0.990291262	0.96523629		3	193	0.977774894
4	123.38	123380	1430	1020	1020	1430	0.713286713	0.923861134		3	193.25	0.974954887
4	123.581	123581	855	855	855	855	1	0.921227223		3	193.5	0.974705283
4	123.8	123800	1880	1430	1430	1880	0.760638298	0.921348085		3	193.75	0.979467479
4	125.153	125153	1290	1470	1470	1290	1.139534884	1.043027278		3	194	0.99772955
4	125.517	125517	573	778	778	573	1.357766143	1.073342826		3	194.25	1.018198915
4	125.741	125741	909	960	960	909	1.056105611	1.081483854		3	194.5	1.044902863
4	125.924	125924	1550	1490	1490	1550	0.961290323	1.078756448		3	194.75	1.071169131
4	126.089	126089	902	964	964	902	1.068736142	1.075233657		3	195	1.088114873
4	126.274	126274	876	965	965	876	1.101598174	1.06946509		3	195.25	1.09813936
4	126.68	126680	1690	1580	1580	1690	0.934911243	1.033287716		3	195.5	1.105958454
4	127.127	127127	1220	1210	1210	1220	0.991803279	0.99598492		3	195.75	1.112129935
4	127.574	127574	1630	1340	1340	1630	0.82208589	0.994195635		3	196	1.111825068
4	127.906	127906	960	1030	1030	960	1.072916667	0.998106579		3	196.25	1.104451181
4	128.192	128192	607	725	725	607	1.194398682	1.002178803		3	196.5	1.090821506
4	128.563	128563	812	894	894	812	1.100985222	1.012635991		3	196.75	1.069049787
4	128.774	128774	1190	1160	1160	1190	0.974789916	1.014841358		3	197	1.045706739
4	129.01	129010	1370	965	965	1370	0.704379562	1.00479126		3	197.25	1.022272632
4	129.31	129310	792	844	844	792	1.065656566	0.989361099		3	197.5	1.008574033
4	129.492	129492	673	734	734	673	1.09063893	0.987078712		3	197.75	1.002158233
4	129.716	129716	1080	1140	1140	1080	1.055555556	0.984668698		3	198	0.995742433
4	130.104	130104	911	949	949	911	1.041712404	0.986508972		3	198.25	0.989326634
4	130.272	130272	1200	976	976	1200	0.813333333	0.995977675		3	198.5	0.982910834
4	130.529	130529	1130	1010	1010	1130	0.89380531	1.013363215		3	198.75	0.976495034
4	130.727	130727	819	824	824	819	1.006105006	1.022420706		3	199	0.970079234
4	130.924	130924	634	715	715	634	1.127760252	1.034605269		3	199.25	0.963663434
4	131.267	131267	711	836	836	711	1.17580872	1.044632919		3	199.5	0.957247635
4	131.512	131512	1200	1220	1220	1200	1.016666667	1.034193197		3	199.75	0.950831835
4	131.709	131709	887	895	895	887	1.009019166	1.023575824		3	200	0.944416035
4	131.908	131908	719	786	786	719	1.093184979	1.010596409		3	200.25	0.938000235
4	132.108	132108	1250	1040	1040	1250	0.832	0.992782765		3	200.5	0.931584435
4	132.357	132357	619	736	736	619	1.18901454	0.973112814		3	200.75	0.925168636
4	132.527	132527	1570	1590	1590	1570	1.012738854	0.954671717		3	201	0.918752836
4	132.742	132742	1310	976	976	1310	0.745038168	0.929630417		3	201.25	0.926366285
4	132.962	132962	1940	1350	1350	1940	0.695876289	0.914451807		3	201.5	0.950226282
4	133.412	133412	915	911	911	915	0.995628415	0.880677447		3	201.75	0.977742883
4	133.69	133690	1080	1050	1050	1080	0.972222222	0.863043428		3	202	1.00741125
4	134.617	134617	923	837	837	923	0.906825569	0.833531966		3	202.25	1.03744176
4	134.923	134923	1320	1010	1010	1320	0.765151515	0.835107417		3	202.5	1.060922431
4	135.137	135137	1710	1180	1180	1710	0.69005848	0.839070455		3	202.75	1.077033229
4	135.394	135394	1730	1050	1050	1730	0.606936416	0.845625778		3	203	1.083215174
4	135.56	135560	1070	1090	1090	1070	1.018691589	0.851327571		3	203.25	1.08261265
4	135.765	135765	1620	1370	1370	1620	0.845679012	0.867943495		3	203.5	1.082064349
4	135.962	135962	791	824	824	791	1.041719343	0.885731835		3	203.75	1.075238496
4	136.276	136276	867	944	944	867	1.088811995	0.920260788		3	204	1.062564784
4	136.556	136556	851	846	846	851	0.994124559	0.958425881		3	204.25	1.051670034
4	136.724	136724	1640	1130	1130	1640	0.68902439	0.973103125		3	204.5	1.053288055
4	137.194	137194	1530	1280	1280	1530	0.836601307	0.977419028		3	204.75	1.066564856
4	137.471	137471	637	802	802	637	1.259026688	0.974234602		3	205	1.084954108
4	137.708	137708	722	871	871	722	1.206371191	0.969316241		3	205.25	1.097201586
4	138.003	138003	2240	1320	1320	2240	0.589285714	0.957909766		3	205.5	1.102679596
4	138.287	138287	699	744	744	699	1.064377682	0.954439986		3	205.75	1.094064711
4	138.537	138537	896	849	849	896	0.947544643	0.9550879		3	206	1.080076695
4	138.781	138781	760	783	783	760	1.030263158	0.956745178		3	206.25	1.06763746
4	139.019	139019	1220	1080	1080	1220	0.885245902	0.969175428		3	206.5	1.05486531
4	139.211	139211	1410	1130	1130	1410	0.80141844	0.983583429		3	206.75	1.040123449
4	139.453	139453	787	850	850	787	1.080050826	0.99707818		3	207	1.024990919
4	139.615	139615	1270	1150	1150	1270	0.905511811	1.010623732		3	207.25	1.012013013
4	139.804	139804	641	754	754	641	1.176287051	1.027088396		3	207.5	1.0009834
4	139.999	139999	639	756	756	639	1.183098592	1.032685112		3	207.75	0.99185824
4	140.229	140229	683	741	741	683	1.084919473	1.038353386		3	208	0.982777017
4	140.57	140570	1220	1010	1010	1220	0.827868852	1.040424576		3	208.25	0.973200355
4	140.902	140902	755	890	890	755	1.178807947	1.016505846		3	208.5	0.960625101
4	141.295	141295	1060	952	952	1060	0.898113208	0.982252324		3	208.75	0.945565393
4	141.67	141670	1070	1030	1030	1070	0.962616822	0.97120366		3	209	0.930505684
4	141.892	141892	1470	1310	1310	1470	0.891156463	0.966693754		3	209.25	0.915445976
4	142.153	142153	858	901	901	858	1.05011655	0.965300728		3	209.5	0.900388157
4	142.412	142412	954	937	937	954	0.982180294	0.976807512		3	209.75	0.88558649
4	142.703	142703	1110	965	965	1110	0.869369369	0.991724536		3	210	0.872726104
4	142.946	142946	1290	1250	1250	1290	0.968992248	1.002019049		3	210.25	0.86212233
4	143.317	143317	627	769	769	627	1.226475279	1.024683809		3	210.5	0.853007963
4	143.528	143528	712	698	698	712	0.980337079	1.027269636		3	210.75	0.844609195
4	143.849	143849	1100	1130	1130	1100	1.027272727	0.998810329		3	211	0.838623168
4	144.03	144030	1250	1140	1140	1250	0.912	0.984244227		3	211.25	0.836715505
4	144.212	144212	822	812	812	822	0.98783455	0.973503145		3	211.5	0.834534857
4	144.572	144572	583	678	678	583	1.162950257	0.941293825		3	211.75	0.830015999
4	144.874	144874	1450	1150	1150	1450	0.793103448	0.922765389		3	212	0.82348678
4	145.168	145168	1730	1220	1220	1730	0.705202312	0.923241503		3	212.25	0.816222032
4	145.534	145534	1770	1350	1350	1770	0.762711864	0.924472598		3	212.5	0.808996806
4	145.702	145702	927	966	966	927	1.042071197	0.924605634		3	212.75	0.801973042
4	145.867	145867	1390	1040	1040	1390	0.748201439	0.929606204		3	213	0.795676949
4	146.127	146127	479	717	717	479	1.496868476	0.930958428		3	213.25	0.790208038
4	146.61	146610	1370	1020	1020	1370	0.744525547	0.896690351		3	213.5	0.783695062
4	147.053	147053	1300	1080	1080	1300	0.830769231	0.86612197		3	213.75	0.77683887
4	147.375	147375	858	832	832	858	0.96969697	0.838082138		3	214	0.7693561
4	147.611	147611	1210	924	924	1210	0.763636364	0.809134978		3	214.25	0.765101978
4	148.023	148023	2470	1460	1460	2470	0.591093117	0.784702137		3	214.5	0.765439703
4	148.457	148457	1360	1030	1030	1360	0.757352941	0.82291012		3	214.75	0.771841573
4	148.76	148760	1650	1250	1250	1650	0.757575758	0.858585873		3	215	0.782083734
4	148.917	148917	732	777	777	732	1.06147541	0.881662914		3	215.25	0.795524731
4	149.493	149493	1020	899	899	1020	0.881372549	1.032748533		3	215.5	0.811543347
4	149.897	149897	633	778	778	633	1.22906793	1.107798371		3	215.75	0.830318435
4	150.344	150344	624	728	728	624	1.166666667	1.10067435		3	216	0.852130316
4	150.536	150536	715	806	806	715	1.127272727	1.093965292		3	216.25	0.87705062
4	150.71	150710	537	711	711	537	1.324022346	1.082815787		3	216.5	0.903864361
4	150.888	150888	787	885	885	787	1.124523507	1.059069427		3	216.75	0.932815894
4	151.163	151163	1340	1090	1090	1340	0.813432836	1.025033544		3	217	0.963431064
4	151.395	151395	1200	1080	1080	1200	0.9	0.992764058		3	217.25	0.995625158
4	151.611	151611	1610	1300	1300	1610	0.807453416	0.964748874		3	217.5	1.029516041
4	151.802	151802	793	767	767	793	0.967213115	0.952811237		3	217.75	1.063556366
4	152.123	152123	768	792	792	768	1.03125	0.936034491		3	218	1.098322295
4	152.389	152389	902	871	871	902	0.965631929	0.932413931		3	218.25	1.133093086
4	152.589	152589	1000	900	900	1000	0.9	0.949431315		3	218.5	1.171228051
4	152.897	152897	967	937	937	967	0.968976215	0.987818527		3	218.75	1.217922908
4	153.317	153317	679	771	771	679	1.135493373	1.035509105		3	219	1.267400085
4	153.66	153660	1140	1100	1100	1140	0.964912281	1.078402708		3	219.25	1.310379645
4	153.865	153865	959	1020	1020	959	1.063607925	1.090300913		3	219.5	1.344169395
4	154.248	154248	814	1090	1090	814	1.339066339	1.093224032		3	219.75	1.373101027
4	154.509	154509	1070	936	936	1070	0.874766355	1.08605771		3	220	1.398078256
4	155.039	155039	726	865	865	726	1.191460055	1.016644009		3	220.25	1.414856626
4	155.409	155409	742	746	746	742	1.005390836	0.957635187		3	220.5	1.416624382
4	155.57	155570	720	797	797	720	1.106944444	0.941549691		3	220.75	1.415267415
4	155.771	155771	1440	1090	1090	1440	0.756944444	0.921034719		3	221	1.404516554
4	155.96	155960	1850	1310	1310	1850	0.708108108	0.902599459		3	221.25	1.389291744
4	156.125	156125	1350	1020	1020	1350	0.755555556	0.891697929		3	221.5	1.36347129
4	156.349	156349	1110	960	960	1110	0.864864865	0.877291499		3	221.75	1.331802597
4	156.77	156770	839	925	925	839	1.10250298	0.863669809		3	222	1.300974736
4	156.964	156964	1010	917	917	1010	0.907920792	0.875368077		3	222.25	1.275173214
4	157.329	157329	1050	975	975	1050	0.928571429	0.913545392		3	222.5	1.249276561
4	157.591	157591	1410	1080	1080	1410	0.765957447	0.93061275		3	222.75	1.222979567
4	157.872	157872	1220	1190	1190	1220	0.975409836	0.951870952		3	223	1.199066197
4	158.353	158353	1170	1030	1030	1170	0.88034188	0.983994562		3	223.25	1.177944143
4	158.516	158516	661	761	761	661	1.15128593	0.99761242		3	223.5	1.164082712
4	158.694	158694	989	1050	1050	989	1.061678463	1.011872158		3	223.75	1.156472861
4	158.906	158906	932	850	850	932	0.912017167	1.021035716		3	224	1.153478415
4	159.117	159117	768	762	762	768	0.9921875	1.029943584		3	224.25	1.150620607
4	159.284	159284	530	675	675	530	1.273584906	1.035293918		3	224.5	1.141554376
4	159.524	159524	968	898	898	968	0.92768595	1.036829421		3	224.75	1.122195246
4	159.728	159728	801	837	837	801	1.04494382	1.036007517		3	225	1.089907544
4	159.913	159913	829	815	815	829	0.983112183	1.032093048		3	225.25	1.052424293
4	160.301	160301	753	760	760	753	1.009296149	1.010066446		3	225.5	1.02206833
4	160.635	160635	1040	913	913	1040	0.877884615	1.000445965		3	225.75	1.00015062
4	160.818	160818	655	705	705	655	1.076335878	1.001777591		3	226	0.97965243
4	161.055	161055	631	775	775	631	1.228209192	1.006226322		3	226.25	0.965004976
4	161.346	161346	1150	1030	1030	1150	0.895652174	1.030711824		3	226.5	0.951278471
4	161.703	161703	1150	1000	1000	1150	0.869565217	1.075803255		3	226.75	0.947429582
4	162.016	162016	644	719	719	644	1.116459627	1.098308391		3	227	0.955447114
4	162.334	162334	635	772	772	635	1.215748031	1.107149556		3	227.25	0.973232583
4	162.65	162650	626	785	785	626	1.25399361	1.107608698		3	227.5	1.007728509
4	162.817	162817	800	841	841	800	1.05125	1.096622508		3	227.75	1.051502533
4	163.156	163156	601	682	682	601	1.134775374	1.055025081		3	228	1.095146304
4	163.67	163670	1020	1040	1040	1020	1.019607843	0.990439789		3	228.25	1.141351492
4	163.938	163938	1220	1020	1020	1220	0.836065574	0.953263235		3	228.5	1.197187213
4	164.327	164327	1450	1170	1170	1450	0.806896552	0.896361896		3	228.75	1.248865887
4	164.603	164603	1200	1050	1050	1200	0.875	0.885566486		3	229	1.282776736
4	165.048	165048	997	903	903	997	0.905717151	0.889775828		3	229.25	1.290783519
4	165.3	165300	891	814	814	891	0.913580247	0.892743358		3	229.5	1.282409678
4	165.538	165538	1070	864	864	1070	0.807476636	0.895412795		3	229.75	1.267922936
4	165.729	165729	558	709	709	558	1.270609319	0.899022558		3	230	1.250148715
4	165.926	165926	1610	1160	1160	1610	0.720496894	0.901935398		3	230.25	1.228957372
4	166.181	166181	1170	951	951	1170	0.812820513	0.90567408		3	230.5	1.202819671
4	166.351	166351	1000	970	970	1000	0.97	0.909531343		3	230.75	1.173456936
4	166.522	166522	1020	843	843	1020	0.826470588	0.913039516		3	231	1.157126503
4	166.769	166769	1010	909	909	1010	0.9	0.918282003		3	231.25	1.153101929
4	167.015	167015	896	878	878	896	0.979910714	0.929906004		3	231.5	1.147686869
4	167.28	167280	1110	1050	1050	1110	0.945945946	0.94687997		3	231.75	1.142290839
4	167.572	167572	1230	1040	1040	1230	0.845528455	0.964586062		3	232	1.140049198
4	167.845	167845	574	728	728	574	1.268292683	0.983752919		3	232.25	1.136195153
4	168.092	168092	1020	888	888	1020	0.870588235	1.000392136		3	232.5	1.129467808
4	168.379	168379	844	823	823	844	0.975118483	1.010531863		3	232.75	1.113042944
4	168.867	168867	1140	1100	1100	1140	0.964912281	1.021786551		3	233	1.09439265
4	169.05	169050	862	930	930	862	1.078886311	1.027957735		3	233.25	1.073087457
4	169.363	169363	607	730	730	607	1.202635914	1.040049576		3	233.5	1.056753013
4	169.59	169590	1490	1130	1130	1490	0.758389262	1.049729218		3	233.75	1.051540663
4	169.761	169761	626	748	748	626	1.194888179	1.062732562		3	234	1.05362986
4	170.049	170049	688	700	700	688	1.01744186	1.095069661		3	234.25	1.063549368
4	170.375	170375	541	699	699	541	1.292051756	1.117379814		3	234.5	1.070599612
4	170.712	170712	1090	932	932	1090	0.855045872	1.123942663		3	234.75	1.072029478
4	170.913	170913	920	1050	1050	920	1.141304348	1.121613194		3	235	1.068447905
4	171.186	171186	630	821	821	630	1.303174603	1.096997264		3	235.25	1.062207003
4	171.555	171555	654	805	805	654	1.23088685	1.045187871		3	235.5	1.055357428
4	171.788	171788	1290	1270	1270	1290	0.984496124	1.020023768		3	235.75	1.049319857
4	172.247	172247	1530	1200	1200	1530	0.784313725	0.952999261		3	236	1.045682363
4	172.756	172756	1620	1180	1180	1620	0.728395062	0.89206692		3	236.25	1.042618196
4	173.136	173136	1320	1160	1160	1320	0.878787879	0.924792914		3	236.5	1.034778597
4	173.34	173340	814	877	877	814	1.077395577	0.95490294		3	236.75	1.017274377
4	173.542	173542	974	913	913	974	0.937371663	0.976327991		3	237	0.986561152
4	173.752	173752	927	918	918	927	0.990291262	1.014219609		3	237.25	0.947867096
4	173.998	173998	1210	1160	1160	1210	0.958677686	1.061951483		3	237.5	0.906938057
4	174.198	174198	635	715	715	635	1.125984252	1.066551423		3	237.75	0.874521994
4	174.363	174363	871	957	957	871	1.098737084	1.060358654		3	238	0.850102927
4	174.655	174655	753	814	814	753	1.081009296	1.046286292		3	238.25	0.837459172
4	174.864	174864	561	697	697	561	1.242424242	1.026899687		3	238.5	0.836604801
4	175.151	175151	844	827	827	844	0.97985782	0.990851801		3	238.75	0.841476089
4	175.443	175443	1440	1320	1320	1440	0.916666667	0.952544494		3	239	0.854158994
4	175.61	175610	1720	1180	1180	1720	0.686046512	0.927042929		3	239.25	0.891009002
4	175.794	175794	1250	1100	1100	1250	0.88	0.910011059		3	239.5	0.936617227
4	176.028	176028	1280	1000	1000	1280	0.78125	0.898508225		3	239.75	0.977742095
4	176.277	176277	655	700	700	655	1.06870229	0.891740918		3	240	0.999976077
4	176.438	176438	763	781	781	763	1.023591088	0.898686198		3	240.25	1.015628066
4	176.968	176968	1590	1160	1160	1590	0.729559748	0.968572402		3	240.5	1.020464122
4	177.285	177285	674	781	781	674	1.158753709	1.005186562		3	240.75	1.019527258
4	177.457	177457	754	938	938	754	1.24403183	1.023775422		3	241	1.008004415
4	177.694	177694	1920	1250	1250	1920	0.651041667	1.0472693		3	241.25	0.99510002
4	178.168	178168	685	809	809	685	1.181021898	1.041062814		3	241.5	0.981195421
4	178.593	178593	587	700	700	587	1.192504259	1.017435237		3	241.75	0.971064894
4	178.818	178818	755	805	805	755	1.066225166	1.00844107		3	242	0.964001045
4	179.016	179016	980	1010	1010	980	1.030612245	0.994387439		3	242.25	0.956918283
4	179.25	179250	829	773	773	829	0.932448733	0.978375283		3	242.5	0.951197812
4	179.429	179429	1100	1060	1060	1100	0.963636364	0.970149411		3	242.75	0.9480357
4	179.611	179611	1430	1160	1160	1430	0.811188811	0.957007105		3	243	0.94871356
4	179.775	179775	1340	1180	1180	1340	0.880597015	0.950841657		3	243.25	0.955081401
4	180.143	180143	929	830	830	929	0.8934338	0.975112365		3	243.5	0.964423584
4	180.344	180344	908	865	865	908	0.952643172	0.989727871		3	243.75	0.974541461
4	180.539	180539	631	734	734	631	1.163232964	1.006881618		3	244	0.982460428
4	180.819	180819	758	820	820	758	1.081794195	1.048144155		3	244.25	0.994645514
4	181.189	181189	587	741	741	587	1.262350937	1.081210282		3	244.5	1.011311801
4	181.5	181500	1630	1320	1320	1630	0.809815951	1.060917421		3	244.75	1.025152305
4	181.751	181751	544	675	675	544	1.240808824	1.037305554		3	245	1.028574204
4	182.003	182003	977	915	915	977	0.93654043	1.004442027		3	245.25	1.013101185
4	182.206	182206	1830	1460	1460	1830	0.797814208	0.969130091		3	245.5	0.97291341
4	182.369	182369	729	856	856	729	1.174211248	0.946451526		3	245.75	0.930687523
4	182.543	182543	1040	867	867	1040	0.833653846	0.914945186		3	246	0.90185842
4	182.702	182702	1160	989	989	1160	0.852586207	0.88853066		3	246.25	0.888997104
4	182.933	182933	1080	1000	1000	1080	0.925925926	0.870832831		3	246.5	0.895773265
4	183.238	183238	942	854	854	942	0.906581741	0.854434027		3	246.75	0.914467672
4	183.48	183480	1220	962	962	1220	0.78852459	0.850330597		3	247	0.935952119
4	183.782	183782	1590	1100	1100	1590	0.691823899	0.860187566		3	247.25	0.953253154
4	184.229	184229	1300	1010	1010	1300	0.776923077	0.890592062		3	247.5	0.967765915
4	184.436	184436	1040	1110	1110	1040	1.067307692	0.913360619		3	247.75	0.982815214
4	184.692	184692	554	692	692	554	1.249097473	0.953232424		3	248	0.999215855
4	184.905	184905	759	738	738	759	0.972332016	0.980511411		3	248.25	1.012453218
4	185.255	185255	1470	1130	1130	1470	0.768707483	1.022954169		3	248.5	1.010341212
4	185.454	185454	1400	1150	1150	1400	0.821428571	1.043514188		3	248.75	0.988841108
4	185.733	185733	612	739	739	612	1.20751634	1.058271947		3	249	0.974608657
4	185.93	185930	589	772	772	589	1.310696095	1.063791599		3	249.25	0.964110309
4	186.319	186319	763	780	780	763	1.022280472	1.07211445		3	249.5	0.965813765
4	186.482	186482	958	927	927	958	0.967640919	1.079312368		3	249.75	0.999294045
4	186.714	186714	757	852	852	757	1.125495376	1.089194183		3	250	1.043431382
4	187.026	187026	780	863	863	780	1.106410256	1.087499508		3	250.25	1.065527936
4	187.257	187257	754	872	872	754	1.156498674	1.081082245		3	250.5	1.055391392
4	187.484	187484	1110	1050	1050	1110	0.945945946	1.075247092		3	250.75	1.03292543
4	187.818	187818	764	782	782	764	1.023560209	1.072511564		3	251	1.001840786
4	188.008	188008	651	748	748	651	1.149001536	1.069330197		3	251.25	0.973489709
4	188.264	188264	768	850	850	768	1.106770833	1.062647074		3	251.5	0.945428922
4	188.628	188628	804	801	801	804	0.996268657	1.051696012		3	251.75	0.925122476
[truncated: 3,023,936 more chars]
