# Supplementary material for: The effects of manipulating levels of replication initiation factors on origin firing efficiency in yeast
Source: PLoS Genet. 2019 Oct 4;15(10):e1008430. doi: 10.1371/journal.pgen.1008430 (PMC6795477; doi:10.1371/journal.pgen.1008430)
Supplement: S6 Data — Zip archive. (ZIP) [file pgen.1008430.s024.zip]

Archive with 7 entries (4 files):
- Lynch_S6_Data_AnchorAwayParent/
- Lynch_S6_Data_AnchorAwayParent/AnchorAwayParent_norap_t30.txt
- __MACOSX/
- __MACOSX/Lynch_S6_Data_AnchorAwayParent/
- __MACOSX/Lynch_S6_Data_AnchorAwayParent/._AnchorAwayParent_norap_t30.txt
- Lynch_S6_Data_AnchorAwayParent/AnchorAwayParent_plusrap_t30.txt
- __MACOSX/Lynch_S6_Data_AnchorAwayParent/._AnchorAwayParent_plusrap_t30.txt
