# Supplementary material for: The effects of manipulating levels of replication initiation factors on origin firing efficiency in yeast
Source: PLoS Genet. 2019 Oct 4;15(10):e1008430. doi: 10.1371/journal.pgen.1008430 (PMC6795477; doi:10.1371/journal.pgen.1008430)
Supplement: S6 Data — Zip archive. (ZIP) [file pgen.1008430.s024.zip › Lynch_S6_Data_AnchorAwayParent/AnchorAwayParent_norap_t30.txt]

Chr	Coord_kb	Coord_bp	gProcessedSignal	rProcessedSignal	Sphase	G1	ssDNAraw	ssDNA_loess		Chr	Coord_kb	ssDNA_scaled
1	0.048	48	58127.94	13345.98	13345.98	58127.94	0.229596645	0.277853909		1	1	0.877787293
1	0.193	193	35311.45	9750.839	9750.839	35311.45	0.276138165	0.305208703		1	1.25	0.888196101
1	0.766	766	4173.167	2296.114	2296.114	4173.167	0.55020899	0.408040216		1	1.5	0.898604908
1	1.516	1516	5252.269	2838.076	2838.076	5252.269	0.54035237	0.530375573		1	1.75	0.90830459
1	2.287	2287	3237.701	2138.69	2138.69	3237.701	0.660558217	0.646982722		1	2	0.917955784
1	2.834	2834	1546.603	998.7993	998.7993	1546.603	0.645801993	0.724054357		1	2.25	0.927606978
1	2.997	2997	1545.674	977.3552	977.3552	1545.674	0.632316517	0.745582406		1	2.5	0.936695855
1	3.194	3194	1099.442	902.3398	902.3398	1099.442	0.820725241	0.776684905		1	2.75	0.945687051
1	3.505	3505	983.4162	843.0339	843.0339	983.4162	0.857250369	0.834806662		1	3	0.954324083
1	3.736	3736	1099.768	793.3567	793.3567	1099.768	0.72138551	0.86946233		1	3.25	0.964813566
1	3.891	3891	1068.371	845.1677	845.1677	1068.371	0.79108072	0.88595515		1	3.5	0.976739396
1	4.075	4075	648.5442	763.0098	763.0098	648.5442	1.17649622	0.902202151		1	3.75	0.986204106
1	4.229	4229	814.7483	794.5391	794.5391	814.7483	0.975195775	0.912255097		1	4	0.992490399
1	4.372	4372	877.8309	756.9131	756.9131	877.8309	0.862253881	0.916320216		1	4.25	0.996899209
1	4.58	4580	842.8148	768.6752	768.6752	842.8148	0.912033344	0.912671927		1	4.5	0.997211394
1	4.857	4857	689.2056	710.2395	710.2395	689.2056	1.03051905	0.900446043		1	4.75	0.994938002
1	5.169	5169	1091.293	837.6852	837.6852	1091.293	0.767607966	0.860166653		1	5	0.98902022
1	5.349	5349	1040.714	781.1232	781.1232	1040.714	0.750564708	0.82853806		1	5.25	0.97981814
1	5.626	5626	1345.175	898.6313	898.6313	1345.175	0.668040441	0.803700666		1	5.5	0.971921837
1	5.763	5763	952.292	896.6598	896.6598	952.292	0.941580734	0.813308726		1	5.75	0.97125779
1	5.987	5987	1002.148	904.4976	904.4976	1002.148	0.902558903	0.845956112		1	6	0.980141354
1	6.146	6146	1076.694	898.706	898.706	1076.694	0.834690265	0.861170266		1	6.25	0.985056923
1	6.32	6320	1374.109	913.72	913.72	1374.109	0.664954527	0.870016547		1	6.5	0.98852086
1	6.75	6750	703.5748	713.0161	713.0161	703.5748	1.013419042	0.893933559		1	6.75	0.992070209
1	6.973	6973	565.3603	668.7642	668.7642	565.3603	1.182899118	0.890992979		1	7	0.990352832
1	7.162	7162	697.5985	706.2347	706.2347	697.5985	1.0123799	0.864480011		1	7.25	0.979165833
1	7.322	7322	881.9109	721.6529	721.6529	881.9109	0.81828323	0.826113179		1	7.5	0.96558122
1	7.748	7748	1401.559	791.3284	791.3284	1401.559	0.564605842	0.740063115		1	7.75	0.952772931
1	8.117	8117	2859.201	1096.038	1096.038	2859.201	0.383337163	0.724565666		1	8	0.950092873
1	8.298	8298	1218.309	701.1238	701.1238	1218.309	0.575489305	0.724545264		1	8.25	0.94883478
1	8.471	8471	1234.588	807.5449	807.5449	1234.588	0.65410072	0.730979477		1	8.5	0.951841744
1	8.646	8646	755.824	887.4552	887.4552	755.824	1.174155888	0.763273255		1	8.75	0.967483911
1	8.845	8845	701.6107	711.2135	711.2135	701.6107	1.013686792	0.828979386		1	9	0.986210011
1	9.065	9065	1060.886	896.5304	896.5304	1060.886	0.845077039	0.888586257		1	9.25	0.998998862
1	9.25	9250	1032.661	790.0441	790.0441	1032.661	0.765056587	0.921077853		1	9.5	1.008374897
1	9.438	9438	1152.122	1188.065	1188.065	1152.122	1.031197217	0.951942311		1	9.75	1.010434414
1	9.582	9582	995.9913	839.1477	839.1477	995.9913	0.84252513	0.96557102		1	10	1.006374152
1	9.737	9737	1056.701	921.9421	921.9421	1056.701	0.872472062	0.966698056		1	10.25	1.001431419
1	9.989	9989	670.3814	740.2965	740.2965	670.3814	1.104291527	0.950816519		1	10.5	0.995321358
1	10.241	10241	692.2423	738.9783	738.9783	692.2423	1.067513933	0.931467829		1	10.75	0.986093453
1	10.499	10499	981.9243	802.0631	802.0631	981.9243	0.816827835	0.906815152		1	11	0.977059941
1	10.771	10771	1124.445	809.7571	809.7571	1124.445	0.720139358	0.867481728		1	11.25	0.968347874
1	11.079	11079	1248.766	893.4624	893.4624	1248.766	0.715476238	0.823966703		1	11.5	0.959183793
1	11.227	11227	1146.143	809.5479	809.5479	1146.143	0.706323644	0.804388128		1	11.75	0.952462136
1	11.364	11364	762.8368	706.4153	706.4153	762.8368	0.92603726	0.784188048		1	12	0.947207212
1	11.599	11599	1113.295	921.6417	921.6417	1113.295	0.82785039	0.751196158		1	12.25	0.941952287
1	13.246	13246	9608.419	3774.625	3774.625	9608.419	0.392845587	0.61556802		1	12.5	0.936697363
1	14.005	14005	2293.464	1161.186	1161.186	2293.464	0.506302257	0.595281567		1	12.75	0.931442439
1	14.275	14275	2459.641	1557.564	1557.564	2459.641	0.633248511	0.593853351		1	13	0.926187515
1	14.632	14632	1612.684	876.0354	876.0354	1612.684	0.543215782	0.59902447		1	13.25	0.92098938
1	15.417	15417	1342.698	1159.22	1159.22	1342.698	0.863351252	0.628449249		1	13.5	0.91928379
1	16.138	16138	1193.162	854.472	854.472	1193.162	0.716140809	0.641633312		1	13.75	0.9175782
1	16.454	16454	1292.861	909.6211	909.6211	1292.861	0.703572232	0.637008753		1	14	0.91587261
1	16.825	16825	1711.978	1314.427	1314.427	1711.978	0.767782647	0.629983192		1	14.25	0.915507698
1	17.254	17254	6213.941	2142.889	2142.889	6213.941	0.344851842	0.624267071		1	14.5	0.916305839
1	17.518	17518	1933.397	1377.428	1377.428	1933.397	0.712439297	0.621182555		1	14.75	0.917922889
1	17.759	17759	3024.919	1503.228	1503.228	3024.919	0.496948183	0.616942363		1	15	0.920314849
1	18.506	18506	2478.184	1356.096	1356.096	2478.184	0.547213605	0.61153741		1	15.25	0.922706808
1	19.765	19765	2171.433	1131.184	1131.184	2171.433	0.520938938	0.643873315		1	15.5	0.924692039
1	21.406	21406	1562.269	1030.036	1030.036	1562.269	0.659320514	0.702077676		1	15.75	0.925858914
1	22.502	22502	1501.661	1215.862	1215.862	1501.661	0.809678083	0.725596646		1	16	0.927025789
1	22.516	22516	1113.185	1023.629	1023.629	1113.185	0.91954976	0.7257106		1	16.25	0.927251523
1	23.206	23206	1452.07	1019.974	1019.974	1452.07	0.702427569	0.692812223		1	16.5	0.926267124
1	25.415	25415	6637.345	2844.673	2844.673	6637.345	0.428585978	0.503179087		1	16.75	0.925058706
1	27.166	27166	1899.131	1314.379	1314.379	1899.131	0.692094963	0.737978182		1	17	0.924100994
1	27.452	27452	3166.829	1864.335	1864.335	3166.829	0.588707189	0.799826508		1	17.25	0.923250729
1	27.615	27615	1801.146	1110.166	1110.166	1801.146	0.616366469	0.836536193		1	17.5	0.922503476
1	27.935	27935	808.6706	828.2656	828.2656	808.6706	1.024231127	0.926832344		1	17.75	0.921407893
1	28.19	28190	793.5546	1080.677	1080.677	793.5546	1.361818078	1.011367479		1	18	0.920922373
1	28.525	28525	865.0085	963.3786	963.3786	865.0085	1.113721541	1.113055561		1	18.25	0.92046065
1	28.686	28686	1100.873	1064.509	1064.509	1100.873	0.966968034	1.154242636		1	18.5	0.919998927
1	28.855	28855	1139.562	1037.983	1037.983	1139.562	0.910861366	1.193970346		1	18.75	0.921587475
1	29.094	29094	1393.902	1383.568	1383.568	1393.902	0.992586279	1.236501564		1	19	0.923226439
1	29.351	29351	583.3532	896.5722	896.5722	583.3532	1.536928571	1.264833319		1	19.25	0.924865404
1	29.675	29675	616.5777	859.2155	859.2155	616.5777	1.393523476	1.278762304		1	19.5	0.926504368
1	29.826	29826	712.2901	912.8664	912.8664	712.2901	1.281593553	1.273888535		1	19.75	0.928143333
1	30.166	30166	768.1117	1174.588	1174.588	768.1117	1.529189049	1.219148831		1	20	0.930369246
1	30.377	30377	869.6851	849.8044	849.8044	869.6851	0.977140347	1.164161577		1	20.25	0.932632625
1	30.638	30638	665.3236	822.7184	822.7184	665.3236	1.236568791	1.094778753		1	20.5	0.934896004
1	30.873	30873	1460.98	1098.797	1098.797	1460.98	0.752095853	1.009573933		1	20.75	0.937159382
1	31.019	31019	931.0936	765.7893	765.7893	931.0936	0.82246221	0.946572808		1	21	0.939422761
1	31.18	31180	1090.875	989.5999	989.5999	1090.875	0.90716159	0.891214365		1	21.25	0.941686139
1	31.327	31327	910.6251	912.4785	912.4785	910.6251	1.002035305	0.852913889		1	21.5	0.943613367
1	31.533	31533	1474.746	1055.889	1055.889	1474.746	0.715980243	0.800672525		1	21.75	0.944982728
1	31.804	31804	1231.523	1154.756	1154.756	1231.523	0.937664989	0.747118234		1	22	0.94635209
1	32.163	32163	1726.525	996.5239	996.5239	1726.525	0.57718475	0.724392749		1	22.25	0.947721451
1	32.394	32394	1452.625	958.9334	958.9334	1452.625	0.660138301	0.725362694		1	22.5	0.949090812
1	32.706	32706	1371.23	993.1739	993.1739	1371.23	0.724294174	0.716329144		1	22.75	0.946283041
1	32.929	32929	1552.552	1055.444	1055.444	1552.552	0.679812335	0.697986149		1	23	0.943240505
1	33.096	33096	1174.539	838.2769	838.2769	1174.539	0.713707165	0.685119672		1	23.25	0.939769313
1	33.252	33252	1161.747	921.0505	921.0505	1161.747	0.792815045	0.675126732		1	23.5	0.934291228
1	33.457	33457	1021.748	871.2297	871.2297	1021.748	0.852685496	0.659972197		1	23.75	0.928813143
1	33.809	33809	2709.198	1154.565	1154.565	2709.198	0.426164865	0.63148993		1	24	0.923335058
1	33.986	33986	1329.138	777.4435	777.4435	1329.138	0.584923085	0.625649695		1	24.25	0.917856973
1	34.34	34340	1934.844	971.7693	971.7693	1934.844	0.502246848	0.631904616		1	24.5	0.912378888
1	34.527	34527	1276.862	947.8504	947.8504	1276.862	0.742327988	0.640376704		1	24.75	0.906900803
1	34.736	34736	1300.781	827.043	827.043	1300.781	0.635804951	0.652974238		1	25	0.901422718
1	34.992	34992	1823.689	1120.671	1120.671	1823.689	0.614507737	0.68286199		1	25.25	0.895944633
1	35.156	35156	1312.458	993.5743	993.5743	1312.458	0.757033216	0.708315579		1	25.5	0.89523847
1	35.305	35305	1056.397	950.1506	950.1506	1056.397	0.899425689	0.729146554		1	25.75	0.903795451
1	35.595	35595	1935.664	1525.312	1525.312	1935.664	0.78800453	0.770667454		1	26	0.912352431
1	35.779	35779	1452.835	1081.318	1081.318	1452.835	0.744281353	0.799269232		1	26.25	0.920909411
1	35.924	35924	1124.837	802.4922	802.4922	1124.837	0.713429768	0.819878698		1	26.5	0.929466391
1	36.219	36219	1011.253	833.1625	833.1625	1011.253	0.823891252	0.866749354		1	26.75	0.938023372
1	36.657	36657	1034.146	923.6123	923.6123	1034.146	0.893115962	0.940540094		1	27	0.946580352
1	37.056	37056	1181.41	991.572	991.572	1181.41	0.839312347	0.970398037		1	27.25	0.956898913
1	37.207	37207	416.1961	651.7703	651.7703	416.1961	1.566017317	0.963912876		1	27.5	0.970808471
1	37.408	37408	1128.875	961.9303	961.9303	1128.875	0.852114096	0.945013295		1	27.75	0.987142894
1	37.568	37568	988.3747	795.9407	795.9407	988.3747	0.805302584	0.929579497		1	28	1.005967938
1	37.857	37857	1230.279	999.3812	999.3812	1230.279	0.812320783	0.866385086		1	28.25	1.02669439
1	38.03	38030	1057.445	901.3053	901.3053	1057.445	0.852342486	0.814132591		1	28.5	1.046064653
1	38.277	38277	1192.451	882.4764	882.4764	1192.451	0.740052547	0.767403515		1	28.75	1.062355017
1	38.497	38497	1215.598	891.8859	891.8859	1215.598	0.733701355	0.761872227		1	29	1.075241793
1	38.703	38703	1348.012	964.1426	964.1426	1348.012	0.71523295	0.767064012		1	29.25	1.083901301
1	38.846	38846	1470.931	898.3709	898.3709	1470.931	0.610749858	0.774760757		1	29.5	1.088378403
1	39.096	39096	999.6719	805.4808	805.4808	999.6719	0.805745165	0.818342884		1	29.75	1.089680861
1	39.409	39409	954.0309	826.7396	826.7396	954.0309	0.866575286	0.901728415		1	30	1.081904112
1	39.58	39580	701.647	767.2268	767.2268	701.647	1.093465518	0.930148752		1	30.25	1.069494618
1	39.844	39844	648.497	884.6456	884.6456	648.497	1.36414756	0.956394156		1	30.5	1.052700462
1	40.035	40035	1138.356	930.3365	930.3365	1138.356	0.817263229	0.973704656		1	30.75	1.032971111
1	40.193	40193	1127.419	906.2711	906.2711	1127.419	0.803845864	0.982598043		1	31	1.007599276
1	40.358	40358	838.711	796.1156	796.1156	838.711	0.949213257	0.982585292		1	31.25	0.986720748
1	40.717	40717	934.6258	1004.825	1004.825	934.6258	1.075109418	0.955961996		1	31.5	0.970401232
1	41.031	41031	1225.886	965.9417	965.9417	1225.886	0.787953937	0.924046475		1	31.75	0.957319095
1	41.229	41229	801.3246	668.5607	668.5607	801.3246	0.834319451	0.901621042		1	32	0.951428231
1	41.603	41603	881.44	859.9624	859.9624	881.44	0.975633509	0.848439639		1	32.25	0.948887714
1	41.85	41850	630.5063	716.7405	716.7405	630.5063	1.136769767	0.821234599		1	32.5	0.948258656
1	42.18	42180	1681.505	940.4624	940.4624	1681.505	0.55929801	0.788216043		1	32.75	0.94581239
1	42.332	42332	1650.473	979.3346	979.3346	1650.473	0.593366023	0.773505603		1	33	0.940657837
1	42.507	42507	953.3949	744.4734	744.4734	953.3949	0.780865725	0.762642767		1	33.25	0.936251889
1	42.678	42678	1090.891	775.6306	775.6306	1090.891	0.711006508	0.75865699		1	33.5	0.931462835
1	42.864	42864	1059.549	868.8269	868.8269	1059.549	0.819996904	0.757756494		1	33.75	0.926299359
1	43.055	43055	991.4079	803.7975	803.7975	991.4079	0.810763662	0.75881565		1	34	0.923653185
1	43.205	43205	1252.22	740.5995	740.5995	1252.22	0.591429222	0.76811521		1	34.25	0.924780717
1	43.356	43356	809.8157	802.7519	802.7519	809.8157	0.991277275	0.788279924		1	34.5	0.927036916
1	43.707	43707	1001.823	828.6302	828.6302	1001.823	0.827122356	0.829418149		1	34.75	0.930981912
1	43.934	43934	911.3369	815.7913	815.7913	911.3369	0.895158859	0.830024555		1	35	0.938510564
1	44.103	44103	1368.064	1044.714	1044.714	1368.064	0.763644099	0.82419535		1	35.25	0.94804518
1	44.488	44488	1200.012	827.4568	827.4568	1200.012	0.689540438	0.807158026		1	35.5	0.957134346
1	44.697	44697	907.168	814.325	814.325	907.168	0.897656222	0.79606181		1	35.75	0.966756238
1	44.941	44941	1137.661	986.6509	986.6509	1137.661	0.867262656	0.778331929		1	36	0.976249724
1	45.092	45092	1008.2	863.02	863.02	1008.2	0.856000793	0.770050892		1	36.25	0.986464459
1	45.244	45244	1425.797	880.4719	880.4719	1425.797	0.617529634	0.762550893		1	36.5	0.997215191
1	45.5	45500	1494.473	853.2458	853.2458	1494.473	0.570934236	0.74784437		1	36.75	1.005743048
1	45.768	45768	977.0486	918.8768	918.8768	977.0486	0.940461713	0.740398774		1	37	1.01051831
1	46.151	46151	930.1523	757.6892	757.6892	930.1523	0.81458617	0.763639131		1	37.25	1.008900579
1	46.392	46392	2066.081	975.4987	975.4987	2066.081	0.472149301	0.783827025		1	37.5	1.002843224
1	46.537	46537	923.3032	709.061	709.061	923.3032	0.767961164	0.790258444		1	37.75	0.991010595
1	46.773	46773	885.7212	808.3116	808.3116	885.7212	0.912602747	0.799009505		1	38	0.974013677
1	47.067	47067	885.147	812.0773	812.0773	885.147	0.917449079	0.809132234		1	38.25	0.96107692
1	47.274	47274	1143.081	860.0165	860.0165	1143.081	0.752367068	0.80423116		1	38.5	0.958380504
1	47.567	47567	898.6522	846.4365	846.4365	898.6522	0.941895541	0.744978608		1	38.75	0.960332134
1	47.751	47751	792.1235	702.205	702.205	792.1235	0.886484241	0.699363217		1	39	0.968503699
1	47.912	47912	1629.15	966.6256	966.6256	1629.15	0.593331246	0.682240757		1	39.25	0.983247675
1	48.146	48146	1488.77	885.0707	885.0707	1488.77	0.594497941	0.679337387		1	39.5	0.997920377
1	48.337	48337	3050.083	1400.296	1400.296	3050.083	0.459100949	0.678640063		1	39.75	1.005628117
1	48.508	48508	1719.586	1053.113	1053.113	1719.586	0.612422409	0.687081519		1	40	1.01162231
1	48.71	48710	1785.099	959.1768	959.1768	1785.099	0.537324148	0.720476475		1	40.25	1.014700928
1	48.93	48930	1413.758	877.4309	877.4309	1413.758	0.620637266	0.776526025		1	40.5	1.012010818
1	49.205	49205	636.234	794.1511	794.1511	636.234	1.248206006	0.836457933		1	40.75	1.007046968
1	49.446	49446	770.5527	751.3833	751.3833	770.5527	0.975122532	0.887513832		1	41	1.000560885
1	49.594	49594	722.0501	791.3353	791.3353	722.0501	1.095956222	0.928198754		1	41.25	0.993270244
1	50.13	50130	1049.239	857.6136	857.6136	1049.239	0.817367254	1.021918605		1	41.5	0.984196251
1	50.476	50476	923.1534	856.9944	856.9944	923.1534	0.928333688	0.951826068		1	41.75	0.976325007
1	50.673	50673	560.3059	641.4894	641.4894	560.3059	1.144891389	0.886263607		1	42	0.969682665
1	51.019	51019	1053.7	852.0286	852.0286	1053.7	0.808606434	0.809477498		1	42.25	0.963356313
1	51.176	51176	1218.329	863.3124	863.3124	1218.329	0.708603669	0.800976349		1	42.5	0.958668798
1	51.371	51371	1143.506	806.736	806.736	1143.506	0.705493456	0.79276571		1	42.75	0.957451531
1	51.554	51554	1135.084	737.0712	737.0712	1135.084	0.64935388	0.788821905		1	43	0.957503155
1	51.691	51691	1104.223	755.3687	755.3687	1104.223	0.684072601	0.793121263		1	43.25	0.961488646
1	51.988	51988	857.9219	717.6482	717.6482	857.9219	0.836495956	0.822847932		1	43.5	0.969409794
1	52.215	52215	744.2411	727.4628	727.4628	744.2411	0.977455827	0.839690824		1	43.75	0.975631801
1	52.376	52376	875.734	747.2081	747.2081	875.734	0.853236371	0.846154088		1	44	0.975176185
1	52.618	52618	846.9617	855.4838	855.4838	846.9617	1.010061966	0.860014268		1	44.25	0.972608887
1	53.092	53092	789.2084	702.4636	702.4636	789.2084	0.890086319	0.866261667		1	44.5	0.969757902
1	53.254	53254	1053.862	947.0357	947.0357	1053.862	0.898633502	0.841038738		1	44.75	0.966105167
1	53.553	53553	1402.217	929.6759	929.6759	1402.217	0.6630043	0.765497106		1	45	0.961736682
1	53.7	53700	1142.827	773.7833	773.7833	1142.827	0.677078245	0.74944418		1	45.25	0.958446454
1	53.873	53873	1047.9	839.0409	839.0409	1047.9	0.800687947	0.745391026		1	45.5	0.954780557
1	54.057	54057	766.986	697.6175	697.6175	766.986	0.909557019	0.742510335		1	45.75	0.953007695
1	54.223	54223	3635.125	1506.314	1506.314	3635.125	0.414377497	0.752309987		1	46	0.956473422
1	54.427	54427	974.6796	831.5762	831.5762	974.6796	0.853179034	0.794720538		1	46.25	0.96092901
1	54.573	54573	1159.058	913.72	913.72	1159.058	0.788329833	0.841441685		1	46.5	0.965187961
1	55.016	55016	846.4503	762.2215	762.2215	846.4503	0.900491736	0.989112716		1	46.75	0.967622899
1	55.267	55267	609.7709	757.8958	757.8958	609.7709	1.242918939	1.071484449		1	47	0.969835609
1	55.755	55755	606.2023	759.4977	759.4977	606.2023	1.252878288	1.255795485		1	47.25	0.969318479
1	55.953	55953	483.7336	650.9109	650.9109	483.7336	1.345597866	1.294438579		1	47.5	0.957507538
1	56.231	56231	496.814	748.8216	748.8216	496.814	1.50724738	1.310959102		1	47.75	0.942468894
1	56.374	56374	597.8334	784.1935	784.1935	597.8334	1.311725809	1.310423905		1	48	0.93775636
1	56.581	56581	624.7408	729.1157	729.1157	624.7408	1.167069127	1.296083148		1	48.25	0.937197051
1	56.986	56986	789.165	773.848	773.848	789.165	0.980590878	1.174278819		1	48.5	0.939169874
1	57.14	57140	661.471	839.5686	839.5686	661.471	1.269244759	1.109136458		1	48.75	0.950396065
1	57.442	57442	793.3005	857.3764	857.3764	793.3005	1.080771284	1.003566575		1	49	0.965995605
1	57.667	57667	449.3597	582.8791	582.8791	449.3597	1.297132564	0.927519477		1	49.25	0.979832793
1	57.816	57816	946.9968	759.8568	759.8568	946.9968	0.802385816	0.866863149		1	49.5	0.994220654
1	58.076	58076	2306.975	1080.471	1080.471	2306.975	0.468349679	0.786410631		1	49.75	1.007778933
1	58.458	58458	1413.837	810.0065	810.0065	1413.837	0.572913639	0.741069564		1	50	1.018936694
1	58.656	58656	1278.288	860.8208	860.8208	1278.288	0.673416945	0.729725095		1	50.25	1.018533653
1	58.904	58904	1297.971	926.4196	926.4196	1297.971	0.713744452	0.720122707		1	50.5	1.004808644
1	59.254	59254	1197.582	840.2566	840.2566	1197.582	0.701627613	0.755707669		1	50.75	0.985750615
1	59.569	59569	696.221	729.556	729.556	696.221	1.047879912	0.825535965		1	51	0.971588869
1	59.949	59949	803.3311	816.4126	816.4126	803.3311	1.01628407	0.867934531		1	51.25	0.967547311
1	60.185	60185	815.0477	765.1259	765.1259	815.0477	0.938749842	0.835394339		1	51.5	0.96553723
1	60.339	60339	1260.304	799.3886	799.3886	1260.304	0.634282364	0.80124575		1	51.75	0.967844947
1	60.527	60527	1030.471	771.9858	771.9858	1030.471	0.7491582	0.767078142		1	52	0.974152685
1	60.674	60674	1029.699	736.1291	736.1291	1029.699	0.714897363	0.737429134		1	52.25	0.978583252
1	61.077	61077	910.9897	701.3238	701.3238	910.9897	0.769848221	0.605921067		1	52.5	0.981687154
1	61.276	61276	1568.473	821.571	821.571	1568.473	0.523803087	0.564401422		1	52.75	0.983856304
1	61.51	61510	1950.25	872.1801	872.1801	1950.25	0.447214511	0.544173331		1	53	0.984697372
1	61.755	61755	2038.727	884.1575	884.1575	2038.727	0.433681165	0.535639355		1	53.25	0.978727634
1	61.996	61996	1716.054	893.6594	893.6594	1716.054	0.520764148	0.546958163		1	53.5	0.96270438
1	62.223	62223	2334.489	1094.385	1094.385	2334.489	0.468789958	0.585802436		1	53.75	0.954889902
1	62.38	62380	1037.374	831.5921	831.5921	1037.374	0.801631909	0.624568064		1	54	0.953646815
1	62.566	62566	1025.626	754.7333	754.7333	1025.626	0.735875748	0.67101598		1	54.25	0.957353192
1	62.719	62719	1258.86	904.3447	904.3447	1258.86	0.718383855	0.720547006		1	54.5	0.972708671
1	62.995	62995	846.3277	687.2845	687.2845	846.3277	0.812078466	0.843311936		1	54.75	0.99373187
1	63.171	63171	1263.687	880.8411	880.8411	1263.687	0.697040565	0.907025154		1	55	1.015003553
1	63.564	63564	902.6824	1105.924	1105.924	902.6824	1.225152944	1.016122183		1	55.25	1.035966498
1	63.886	63886	905.876	977.5991	977.5991	905.876	1.079175406	1.087617481		1	55.5	1.059853022
1	64.022	64022	725.0139	821.683	821.683	725.0139	1.133334133	1.105509665		1	55.75	1.083954394
1	64.205	64205	656.5284	860.2981	860.2981	656.5284	1.31037454	1.117459802		1	56	1.095013104
1	64.405	64405	953.2822	887.7543	887.7543	953.2822	0.931260754	1.11942056		1	56.25	1.09849893
1	64.651	64651	913.123	940.4659	940.4659	913.123	1.029944378	1.109976183		1	56.5	1.09615233
1	64.813	64813	875.5867	997.3121	997.3121	875.5867	1.139021527	1.084656194		1	56.75	1.081746231
1	64.975	64975	830.2072	912.9873	912.9873	830.2072	1.099710169	1.040558108		1	57	1.062117463
1	65.252	65252	998.653	990.8461	990.8461	998.653	0.99218257	0.977054359		1	57.25	1.037186188
1	65.447	65447	949.1849	965.3987	965.3987	949.1849	1.017081814	0.955646492		1	57.5	1.015050544
1	65.797	65797	1408.274	1239.175	1239.175	1408.274	0.879924645	0.920906049		1	57.75	0.992018519
1	65.99	65990	1815.514	1248.916	1248.916	1815.514	0.687913175	0.906380864		1	58	0.970627446
1	66.305	66305	1405.829	1192.006	1192.006	1405.829	0.847902554	0.895988788		1	58.25	0.959353032
1	66.506	66506	830.9326	790.3372	790.3372	830.9326	0.951144774	0.894912245		1	58.5	0.952437029
1	66.742	66742	878.871	880.6409	880.6409	878.871	1.002013834	0.892808375		1	58.75	0.949226543
1	66.901	66901	825.3855	848.9727	848.9727	825.3855	1.028577192	0.896317747		1	59	0.950195909
1	67.134	67134	1318.13	1245.748	1245.748	1318.13	0.945087359	0.911287235		1	59.25	0.956683877
1	67.325	67325	1239.754	912.2845	912.2845	1239.754	0.735859291	0.913892098		1	59.5	0.970707269
1	67.605	67605	2244.99	1643.342	1643.342	2244.99	0.732004151	0.882739231		1	59.75	0.979766396
1	67.816	67816	1511.449	1432.417	1432.417	1511.449	0.947711104	0.846455067		1	60	0.983638954
1	68.025	68025	1374.287	1363.841	1363.841	1374.287	0.992398968	0.815734006		1	60.25	0.973448869
1	68.291	68291	2139.495	1373.955	1373.955	2139.495	0.642186591	0.768069616		1	60.5	0.960942566
1	68.461	68461	669.4605	690.3722	690.3722	669.4605	1.031236645	0.734081138		1	60.75	0.94579164
1	68.67	68670	1670.674	1169.889	1169.889	1670.674	0.70024972	0.712725034		1	61	0.924967954
1	68.863	68863	1969.026	1139.667	1139.667	1969.026	0.578797334	0.708761861		1	61.25	0.909340923
1	69.042	69042	2692.07	1395.235	1395.235	2692.07	0.518275899	0.710424056		1	61.5	0.903013639
1	69.198	69198	2128.164	1405.186	1405.186	2128.164	0.660280881	0.725764206		1	61.75	0.900659122
1	69.346	69346	2287.933	1410.307	1410.307	2287.933	0.61641097	0.762378284		1	62	0.903678537
1	69.515	69515	1574.9	1334.189	1334.189	1574.9	0.847157915	0.823647923		1	62.25	0.915120618
1	69.682	69682	1291.755	1553.608	1553.608	1291.755	1.20271104	0.884051512		1	62.5	0.930962956
1	69.987	69987	1709.023	1687.232	1687.232	1709.023	0.98724944	1.030809729		1	62.75	0.951332464
1	70.223	70223	1347.5	1192.003	1192.003	1347.5	0.88460334	1.161283638		1	63	0.979610922
1	70.409	70409	780.2006	1101.294	1101.294	780.2006	1.411552362	1.232362129		1	63.25	1.001009677
1	70.564	70564	798.8415	1174.188	1174.188	798.8415	1.469863546	1.270044544		1	63.5	1.018724248
1	70.747	70747	1134.107	1431.432	1431.432	1134.107	1.262166621	1.307115946		1	63.75	1.033800736
1	71.002	71002	691.302	845.2154	845.2154	691.302	1.222642781	1.329216189		1	64	1.045336785
1	71.286	71286	1251.693	1395.961	1395.961	1251.693	1.115258294	1.281481717		1	64.25	1.049238483
1	71.466	71466	702.0882	1157.239	1157.239	702.0882	1.648281512	1.230160973		1	64.5	1.0486954
1	71.618	71618	898.2194	1156.338	1156.338	898.2194	1.287366984	1.194942973		1	64.75	1.043266052
1	71.774	71774	859.8776	990.8593	990.8593	859.8776	1.152325982	1.140510815		1	65	1.028033561
1	71.925	71925	871.0861	861.1963	861.1963	871.0861	0.988646587	1.063278713		1	65.25	1.013404049
1	72.146	72146	1011.383	882.8212	882.8212	1011.383	0.872885148	0.990944551		1	65.5	1.006479792
1	72.479	72479	1270.846	1142.15	1142.15	1270.846	0.898732026	1.017002168		1	65.75	1.000145799
1	72.66	72660	1102.375	1000.297	1000.297	1102.375	0.907401746	1.055157978		1	66	0.995163207
1	72.86	72860	1337.735	1039.169	1039.169	1337.735	0.776812298	1.100841078		1	66.25	0.993057965
1	73.253	73253	919.9806	973.1035	973.1035	919.9806	1.0577435	1.302473662		1	66.5	0.992328224
1	73.432	73432	427.4637	830.6192	830.6192	427.4637	1.943133885	1.413573391		1	66.75	0.991828073
1	73.659	73659	630.7282	1094.431	1094.431	630.7282	1.735186408	1.498408343		1	67	0.994302295
1	73.812	73812	706.2316	1168.556	1168.556	706.2316	1.654635675	1.510147759		1	67.25	0.996903593
1	73.997	73997	651.4708	1095.137	1095.137	651.4708	1.681022388	1.503156425		1	67.5	0.992194771
1	74.179	74179	1040.12	1305.944	1305.944	1040.12	1.255570511	1.483873771		1	67.75	0.982848201
1	74.322	74322	884.2487	1048.846	1048.846	884.2487	1.186143672	1.442347028		1	68	0.97304756
1	74.602	74602	859.0247	968.7325	968.7325	859.0247	1.127712044	1.290663381		1	68.25	0.961818386
1	74.745	74745	935.1029	1327.086	1327.086	935.1029	1.419187129	1.225563222		1	68.5	0.950250246
1	74.931	74931	1211.678	1439.702	1439.702	1211.678	1.188188611	1.153185128		1	68.75	0.945396933
1	75.15	75150	875.2859	1042.251	1042.251	875.2859	1.190754929	1.059087615		1	69	0.945129371
1	75.399	75399	1562.885	1170.643	1170.643	1562.885	0.74902696	0.970634787		1	69.25	0.952428211
1	75.677	75677	832.0164	813.5616	813.5616	832.0164	0.977819187	0.89561064		1	69.5	0.972741516
1	76.011	76011	1234.611	932.4375	932.4375	1234.611	0.755248009	0.817351708		1	69.75	0.997899622
1	76.223	76223	1688.643	1116.058	1116.058	1688.643	0.660920041	0.783695955		1	70	1.028842745
1	76.42	76420	1211.585	1058.157	1058.157	1211.585	0.87336588	0.770704919		1	70.25	1.06294568
1	76.654	76654	1025.431	994.3562	994.3562	1025.431	0.969695864	0.773242513		1	70.5	1.084102007
1	76.865	76865	1701.42	1076.332	1076.332	1701.42	0.632608057	0.78011997		1	70.75	1.097602472
1	77.036	77036	1127.362	854.1702	854.1702	1127.362	0.757671626	0.791780074		1	71	1.103133006
1	77.358	77358	1334.484	980.7592	980.7592	1334.484	0.734935151	0.834822007		1	71.25	1.092537396
1	77.614	77614	1123.701	946.6681	946.6681	1123.701	0.842455511	0.860462616		1	71.5	1.075882339
1	77.886	77886	783.8136	818.7477	818.7477	783.8136	1.044569398	0.873469427		1	71.75	1.057147236
1	78.058	78058	714.8509	773.3953	773.3953	714.8509	1.081897358	0.881734923		1	72	1.029030118
1	78.423	78423	1173.735	907.7695	907.7695	1173.735	0.773402429	0.899309969		1	72.25	1.018909796
1	78.725	78725	840.7106	741.5137	741.5137	840.7106	0.882008268	0.919039424		1	72.5	1.024613779
1	78.983	78983	1234.147	961.3362	961.3362	1234.147	0.778947889	0.935314327		1	72.75	1.038470497
1	79.151	79151	1020.295	947.7891	947.7891	1020.295	0.928936337	0.939952444		1	73	1.063218289
1	79.338	79338	768.8342	752.4554	752.4554	768.8342	0.978696577	0.941049701		1	73.25	1.09595827
1	79.671	79671	841.9953	793.0907	793.0907	841.9953	0.941918203	0.939777395		1	73.5	1.131196414
1	80.017	80017	893.4036	859.7161	859.7161	893.4036	0.962293078	0.926703346		1	73.75	1.148146237
1	80.173	80173	716.8193	798.7475	798.7475	716.8193	1.114294077	0.909359838		1	74	1.147494825
1	80.383	80383	979.5653	934.8625	934.8625	979.5653	0.954364655	0.872429984		1	74.25	1.137391164
1	80.69	80690	973.0764	785.0803	785.0803	973.0764	0.806802323	0.827805325		1	74.5	1.107440832
1	80.866	80866	765.427	653.5162	653.5162	765.427	0.853792981	0.802367982		1	74.75	1.076222925
1	81.062	81062	1629.962	894.9086	894.9086	1629.962	0.549036481	0.761718392		1	75	1.050677341
1	81.274	81274	1321.537	841.5239	841.5239	1321.537	0.636776647	0.736410523		1	75.25	1.025158821
1	81.714	81714	1155.234	851.8535	851.8535	1155.234	0.737386105	0.799830647		1	75.5	1.004690985
1	81.922	81922	957.1563	850.0998	850.0998	957.1563	0.888151496	0.849043657		1	75.75	0.98813232
1	82.213	82213	1180.608	849.7154	849.7154	1180.608	0.719726954	0.891743081		1	76	0.973180375
1	82.551	82551	827.0874	957.0758	957.0758	827.0874	1.157164043	0.916326279		1	76.25	0.963477292
1	82.726	82726	569.2687	686.1047	686.1047	569.2687	1.205238756	0.928401677		1	76.5	0.960837218
1	82.907	82907	851.4874	783.159	783.159	851.4874	0.919754068	0.932484687		1	76.75	0.962062206
1	83.113	83113	738.0892	648.6122	648.6122	738.0892	0.878772105	0.918505876		1	77	0.965368678
1	83.276	83276	707.0195	702.1414	702.1414	707.0195	0.993100473	0.899511117		1	77.25	0.973296893
1	83.439	83439	1176.493	824.1433	824.1433	1176.493	0.70050846	0.883991525		1	77.5	0.980612166
1	83.738	83738	1228.934	849.4352	849.4352	1228.934	0.691196761	0.83886478		1	77.75	0.985186674
1	84.118	84118	1305.246	915.1942	915.1942	1305.246	0.701166064	0.753196474		1	78	0.988245034
1	84.428	84428	891.6507	723.9922	723.9922	891.6507	0.811968409	0.715338632		1	78.25	0.991316274
1	84.738	84738	1023.318	846.64	846.64	1023.318	0.827347902	0.731915984		1	78.5	0.994726564
1	84.878	84878	924.8665	736.2702	736.2702	924.8665	0.796082678	0.748417083		1	78.75	0.998881087
1	85.116	85116	1034.852	767.9908	767.9908	1034.852	0.742126217	0.7766081		1	79	1.002752558
1	85.383	85383	1255.318	888.0989	888.0989	1255.318	0.707469263	0.818421479		1	79.25	1.003964927
1	85.711	85711	1768.369	975.7157	975.7157	1768.369	0.551760238	0.885852912		1	79.5	1.003938738
1	86.049	86049	751.7886	782.7251	782.7251	751.7886	1.041150531	0.928503633		1	79.75	1.003010011
1	86.188	86188	809.9211	914.0303	914.0303	809.9211	1.128542398	0.931890454		1	80	1.000598749
1	86.367	86367	589.1522	797.3424	797.3424	589.1522	1.353372524	0.932241792		1	80.25	0.992551445
1	86.65	86650	1058.869	901.1143	901.1143	1058.869	0.851015848	0.929110621		1	80.5	0.982240336
1	87.046	87046	1059.387	818.9614	818.9614	1059.387	0.773052152	0.871696407		1	80.75	0.972977297
1	87.195	87195	1133.652	825.0831	825.0831	1133.652	0.727809857	0.841585024		1	81	0.961604115
1	87.4	87400	958.6423	814.9756	814.9756	958.6423	0.850135238	0.816168051		1	81.25	0.952593347
1	87.671	87671	1188.614	839.9928	839.9928	1188.614	0.706699399	0.809914506		1	81.5	0.960176862
1	87.976	87976	1108.222	905.68	905.68	1108.222	0.81723698	0.818814472		1	81.75	0.970224341
1	88.125	88125	785.9429	721.6792	721.6792	785.9429	0.918233627	0.829422907		1	82	0.983533362
1	88.334	88334	1102.835	806.3531	806.3531	1102.835	0.731163864	0.865519309		1	82.25	0.992197984
1	88.589	88589	587.1944	648.4727	648.4727	587.1944	1.104357773	0.931383403		1	82.5	0.996839201
1	88.803	88803	925.0937	784.8401	784.8401	925.0937	0.848389844	0.970782954		1	82.75	1.001006479
1	89.105	89105	611.3301	628.4928	628.4928	611.3301	1.028074358	1.002724646		1	83	1.000299632
1	89.275	89275	753.1229	761.8274	761.8274	753.1229	1.011557875	1.018585257		1	83.25	0.99426727
1	89.418	89418	563.3789	682.4066	682.4066	563.3789	1.211274686	1.028002107		1	83.5	0.987182505
1	89.566	89566	948.013	929.327	929.327	948.013	0.9802893	1.032924721		1	83.75	0.977323219
1	89.823	89823	715.5077	749.4858	749.4858	715.5077	1.047488098	1.03382644		1	84	0.962936994
1	90.086	90086	827.0502	795.7602	795.7602	827.0502	0.962166746	1.031897473		1	84.25	0.952031994
1	90.379	90379	658.1205	686.6739	686.6739	658.1205	1.04338628	1.026135367		1	84.5	0.947466161
1	90.636	90636	1164.493	910.4761	910.4761	1164.493	0.781864812	1.013378144		1	84.75	0.951075819
1	90.967	90967	666.3322	749.0888	749.0888	666.3322	1.12419721	0.988097508		1	85	0.958615363
1	91.203	91203	713.0692	776.0223	776.0223	713.0692	1.088284699	0.966692611		1	85.25	0.96747905
1	91.535	91535	748.9032	797.6954	797.6954	748.9032	1.065151544	0.932161451		1	85.5	0.978935216
1	91.71	91710	767.6058	724.9355	724.9355	767.6058	0.944411181	0.909782641		1	85.75	0.991263761
1	91.958	91958	1373.825	790.6078	790.6078	1373.825	0.575479264	0.85456845		1	86	0.999316061
1	92.242	92242	1099.572	795.9185	795.9185	1099.572	0.723843914	0.774786438		1	86.25	1.001789869
1	92.435	92435	987.3812	790.6078	790.6078	987.3812	0.800711822	0.739078013		1	86.5	1.001472872
1	92.63	92630	919.7119	788.3318	788.3318	919.7119	0.85715081	0.717248766		1	86.75	0.997348456
1	92.856	92856	1016.259	789.4956	789.4956	1016.259	0.776864559	0.694744784		1	87	0.988096481
1	93.08	93080	1482.484	839.7204	839.7204	1482.484	0.566427968	0.684036415		1	87.25	0.976967491
1	93.423	93423	1677.487	846.9566	846.9566	1677.487	0.504896074	0.708018336		1	87.5	0.971631341
1	93.666	93666	1675.003	899.8636	899.8636	1675.003	0.537231038	0.74434897		1	87.75	0.971212541
1	94.078	94078	617.986	680.0244	680.0244	617.986	1.100388035	0.799748732		1	88	0.973332024
1	94.357	94357	832.2222	722.4933	722.4933	832.2222	0.868149516	0.834452069		1	88.25	0.981114282
1	94.634	94634	751.007	823.8634	823.8634	751.007	1.097011612	0.878692007		1	88.5	0.995761668
1	94.986	94986	792.9599	688.8141	688.8141	792.9599	0.868661959	0.917107954		1	88.75	1.009195507
1	95.127	95127	1167.048	848.9567	848.9567	1167.048	0.727439403	0.920809213		1	89	1.017004699
1	95.395	95395	881.2921	691.6478	691.6478	881.2921	0.784811075	0.915992423		1	89.25	1.023292522
1	95.774	95774	864.7948	870.629	870.629	864.7948	1.00674634	0.8968705		1	89.5	1.026987735
1	96.055	96055	675.4599	659.98	659.98	675.4599	0.977082429	0.861850132		1	89.75	1.027712859
1	96.393	96393	908.6696	795.1034	795.1034	908.6696	0.875019259	0.804629984		1	90	1.027446867
1	96.548	96548	941.4687	781.9274	781.9274	941.4687	0.830539985	0.790863318		1	90.25	1.02646262
1	96.844	96844	1019.556	804.9186	804.9186	1019.556	0.789479538	0.774358161		1	90.5	1.024281941
1	97.199	97199	1331.891	885.9192	885.9192	1331.891	0.665158936	0.754215197		1	90.75	1.020336289
1	97.477	97477	1470.606	815.8214	815.8214	1470.606	0.554751851	0.750934015		1	91	1.01534182
1	97.746	97746	1169.811	777.3495	777.3495	1169.811	0.664508626	0.78135059		1	91.25	1.00939436
1	98.078	98078	830.0338	758.2963	758.2963	830.0338	0.913572797	0.846457516		1	91.5	1.002757184
1	98.328	98328	811.4638	707.6364	707.6364	811.4638	0.872049252	0.874041675		1	91.75	0.993842573
1	98.627	98627	674.3785	712.7151	712.7151	674.3785	1.056847305	0.878421724		1	92	0.979010499
1	98.797	98797	632.8964	750.0532	750.0532	632.8964	1.185112129	0.878144036		1	92.25	0.961279781
1	99.061	99061	1021.173	890.6096	890.6096	1021.173	0.872143701	0.873523688		1	92.5	0.950685597
1	99.313	99313	899.7803	699.754	699.754	899.7803	0.777694288	0.843065622		1	92.75	0.94392093
1	99.49	99490	1220.996	771.4556	771.4556	1220.996	0.631824838	0.808892018		1	93	0.939469601
1	99.703	99703	1175.547	811.7286	811.7286	1175.547	0.690511396	0.778949375		1	93.25	0.941527362
1	99.88	99880	1227.362	918.4948	918.4948	1227.362	0.748348735	0.760636619		1	93.5	0.94755337
1	100.15	100150	943.829	698.6596	698.6596	943.829	0.740239598	0.726214461		1	93.75	0.95677145
1	100.418	100418	1024.517	739.449	739.449	1024.517	0.721753763	0.711969207		1	94	0.965352115
1	100.758	100758	834.4388	731.2446	731.2446	834.4388	0.876331014	0.75473246		1	94.25	0.973490202
1	101.036	101036	843.7188	712.3658	712.3658	843.7188	0.844316614	0.810361944		1	94.5	0.982717032
1	101.293	101293	4233.855	1763.494	1763.494	4233.855	0.416522059	0.842654839		1	94.75	0.99141121
1	101.656	101656	724.6461	768.7398	768.7398	724.6461	1.060848599	0.851744248		1	95	0.99807934
1	101.818	101818	624.3346	782.3279	782.3279	624.3346	1.253058696	0.855045676		1	95.25	0.998366006
1	101.962	101962	966.2476	887.7477	887.7477	966.2476	0.918757987	0.860815512		1	95.5	0.996348558
1	102.334	102334	1069.524	729.75	729.75	1069.524	0.682312879	0.880150861		1	95.75	0.993128953
1	102.575	102575	961.2012	674.078	674.078	961.2012	0.701287098	0.892572004		1	96	0.985630464
1	102.842	102842	980.9568	762.4519	762.4519	980.9568	0.77725329	0.907238757		1	96.25	0.975454525
1	103.308	103308	660.4977	760.0108	760.0108	660.4977	1.15066381	0.950575966		1	96.5	0.966849457
1	103.638	103638	816.5335	751.9745	751.9745	816.5335	0.920935271	0.984798598		1	96.75	0.96288618
1	103.894	103894	873.1216	825.9762	825.9762	873.1216	0.946003627	1.001078896		1	97	0.959288889
1	104.104	104104	687.3552	762.1007	762.1007	687.3552	1.108743631	1.006564483		1	97.25	0.95625308
1	104.502	104502	716.0964	755.4141	755.4141	716.0964	1.054905597	1.004800975		1	97.5	0.956233026
1	104.793	104793	719.1069	724.6834	724.6834	719.1069	1.007754758	0.990216342		1	97.75	0.963533334
1	105.018	105018	824.2078	749.6098	749.6098	824.2078	0.909491271	0.969345274		1	98	0.976047426
1	105.2	105200	638.0555	632.5476	632.5476	638.0555	0.991367679	0.940787606		1	98.25	0.984795983
1	105.451	105451	918.1486	748.3051	748.3051	918.1486	0.815015238	0.889418351		1	98.5	0.987635894
1	105.621	105621	805.2274	888.847	888.847	805.2274	1.103845945	0.85955578		1	98.75	0.988059488
1	105.785	105785	1522.245	1006.377	1006.377	1522.245	0.661113684	0.830438865		1	99	0.987133038
1	106.081	106081	1019.94	867.9381	867.9381	1019.94	0.850969763	0.766571261		1	99.25	0.981029659
1	106.309	106309	1051.935	723.107	723.107	1051.935	0.687406541	0.73057142		1	99.5	0.970004307
1	106.502	106502	1644.996	1081.789	1081.789	1644.996	0.657624091	0.718370692		1	99.75	0.961478973
1	106.89	106890	1299.583	818.3508	818.3508	1299.583	0.629702605	0.719337341		1	100	0.95414077
1	107.15	107150	1228.653	800.8482	800.8482	1228.653	0.651809909	0.721275017		1	100.25	0.947902698
1	107.287	107287	955.5166	795.1303	795.1303	955.5166	0.832147029	0.724200291		1	100.5	0.948255873
1	107.439	107439	1220.996	786.8269	786.8269	1220.996	0.644413987	0.731909115		1	100.75	0.956281927
1	107.577	107577	968.6991	737.3053	737.3053	968.6991	0.761129333	0.734725265		1	101	0.96889954
1	107.739	107739	1157.52	1151.018	1151.018	1157.52	0.994382818	0.731423564		1	101.25	0.977602027
1	107.949	107949	1592.67	936.7435	936.7435	1592.67	0.588159192	0.724446974		1	101.5	0.98030421
1	108.086	108086	1211.435	939.3769	939.3769	1211.435	0.77542493	0.718838658		1	101.75	0.981790249
1	108.293	108293	1336.484	873.4459	873.4459	1336.484	0.65354011	0.694737386		1	102	0.984120893
1	108.459	108459	1544.682	877.3036	877.3036	1544.682	0.567950944	0.668291531		1	102.25	0.987437694
1	108.616	108616	1120.969	816.0184	816.0184	1120.969	0.727958043	0.654784422		1	102.5	0.990735989
1	108.786	108786	1390.714	951.2743	951.2743	1390.714	0.684018641	0.652503332		1	102.75	0.994176422
1	109.06	109060	1233.155	758.2963	758.2963	1233.155	0.614923752	0.655155366		1	103	0.99921701
1	109.359	109359	1550.796	865.8742	865.8742	1550.796	0.558341781	0.674644384		1	103.25	1.005151525
1	109.581	109581	1119.744	765.0805	765.0805	1119.744	0.683263764	0.714033352		1	103.5	1.011610757
1	109.921	109921	1200.253	889.395	889.395	1200.253	0.741006271	0.802964758		1	103.75	1.01708182
1	110.204	110204	797.881	881.8556	881.8556	797.881	1.105247023	0.855962934		1	104	1.020126112
1	110.408	110408	906.8072	782.6887	782.6887	906.8072	0.863125811	0.876881544		1	104.25	1.020654423
1	110.65	110650	894.5773	883.0183	883.0183	894.5773	0.987078814	0.898877633		1	104.5	1.020371672
1	110.836	110836	1346.646	994.7503	994.7503	1346.646	0.738687302	0.907919471		1	104.75	1.017196743
1	110.99	110990	843.5153	851.4063	851.4063	843.5153	1.009354898	0.906649353		1	105	1.01174544
1	111.293	111293	1030.023	816.2648	816.2648	1030.023	0.792472401	0.885099677		1	105.25	1.001417849
1	111.446	111446	986.6565	792.1362	792.1362	986.6565	0.802849016	0.869544716		1	105.5	0.988720616
1	111.662	111662	1039.769	762.4519	762.4519	1039.769	0.733289702	0.838633808		1	105.75	0.977449154
1	111.811	111811	1254.089	1102.614	1102.614	1254.089	0.879215112	0.812225888		1	106	0.964021768
1	112.001	112001	578.695	618.7631	618.7631	578.695	1.069238718	0.781174868		1	106.25	0.95274946
1	112.247	112247	969.1796	777.8505	777.8505	969.1796	0.802586538	0.740560815		1	106.5	0.947289595
1	112.482	112482	1624.847	930.3808	930.3808	1624.847	0.572595943	0.697141178		1	106.75	0.947415033
1	112.637	112637	1849.834	1022.338	1022.338	1849.834	0.552664726	0.670882252		1	107	0.947713315
1	112.789	112789	1428.592	760.6056	760.6056	1428.592	0.532416253	0.643930341		1	107.25	0.948543684
1	113.089	113089	1135.798	781.1391	781.1391	1135.798	0.68774474	0.583349818		1	107.5	0.951030785
1	113.326	113326	1773.008	982.1608	982.1608	1773.008	0.553951702	0.545601211		1	107.75	0.950495823
1	113.52	113520	1485.693	917.2253	917.2253	1485.693	0.617372028	0.521941177		1	108	0.948275402
1	113.74	113740	1492.954	793.1812	793.1812	1492.954	0.53128308	0.499984702		1	108.25	0.942502793
1	113.932	113932	1546.243	715.7158	715.7158	1546.243	0.462874076	0.494979708		1	108.5	0.933574123
1	114.228	114228	1485.015	716.9474	716.9474	1485.015	0.482787985	0.519106076		1	108.75	0.930567806
1	114.425	114425	1962.343	932.9026	932.9026	1962.343	0.475402414	0.546087389		1	109	0.930973209
1	114.597	114597	2483.242	1033.364	1033.364	2483.242	0.416135036	0.569973961		1	109.25	0.934282576
1	114.854	114854	1783.496	1066.282	1066.282	1783.496	0.597860606	0.625521947		1	109.5	0.942481804
1	115.039	115039	1540.975	894.8418	894.8418	1540.975	0.580698454	0.67382601		1	109.75	0.957433429
1	115.197	115197	918.1106	933.0104	933.0104	918.1106	1.016228764	0.703284037		1	110	0.972626528
1	115.419	115419	816.4202	777.9194	777.9194	816.4202	0.952841931	0.727242448		1	110.25	0.983582118
1	115.574	115574	1136.188	764.5862	764.5862	1136.188	0.672939866	0.742080067		1	110.5	0.989852098
1	115.733	115733	1082.414	845.7997	845.7997	1082.414	0.781401294	0.758276148		1	110.75	0.994573032
1	115.996	115996	1443.862	987.2718	987.2718	1443.862	0.683771579	0.771551877		1	111	0.99513441
1	116.311	116311	1576.704	1008.071	1008.071	1576.704	0.63935336	0.772574222		1	111.25	0.990595952
1	116.505	116505	1895.348	1117.13	1117.13	1895.348	0.589406273	0.784106698		1	111.5	0.983872369
1	116.65	116650	1152.878	1016.645	1016.645	1152.878	0.881832249	0.801948896		1	111.75	0.973973722
1	116.938	116938	775.3502	824.2179	824.2179	775.3502	1.063026617	0.84961878		1	112	0.96332997
1	117.274	117274	910.2216	823.6948	823.6948	910.2216	0.904938753	0.917102768		1	112.25	0.952779926
1	117.636	117636	923.8047	972.2758	972.2758	923.8047	1.05246899	1.024737376		1	112.5	0.94106006
1	117.814	117814	884.3341	972.4827	972.4827	884.3341	1.099677938	1.082421855		1	112.75	0.930021373
1	117.995	117995	1415.722	1110.587	1110.587	1415.722	0.784466866	1.12731524		1	113	0.917380345
1	118.162	118162	719.2043	839.1543	839.1543	719.2043	1.166781539	1.162819923		1	113.25	0.906247299
1	118.398	118398	786.7489	944.9398	944.9398	786.7489	1.201069109	1.214352065		1	113.5	0.897740777
1	118.6	118600	668.0583	946.719	946.719	668.0583	1.417120332	1.240572591		1	113.75	0.891447183
1	118.759	118759	498.673	752.9022	752.9022	498.673	1.50981144	1.239879048		1	114	0.891650933
1	119.041	119041	1050.574	926.639	926.639	1050.574	0.882031156	1.210518817		1	114.25	0.897163615
1	119.266	119266	527.3354	895.9902	895.9902	527.3354	1.699089801	1.189144771		1	114.5	0.905940178
1	119.56	119560	790.9711	812.3852	812.3852	790.9711	1.027073176	1.136866433		1	114.75	0.917819723
1	119.86	119860	1105.695	932.2644	932.2644	1105.695	0.843147884	1.064905609		1	115	0.933287933
1	120.059	120059	966.8286	987.4753	987.4753	966.8286	1.021355078	1.050978694		1	115.25	0.944866409
1	120.272	120272	1245.649	1093.333	1093.333	1245.649	0.877721573	1.086904267		1	115.5	0.951501054
1	120.499	120499	1268.379	1214.636	1214.636	1268.379	0.957628595	1.150385227		1	115.75	0.957662335
1	120.671	120671	732.8882	876.8364	876.8364	732.8882	1.196412222	1.188253891		1	116	0.960835275
1	120.939	120939	545.2768	901.3867	901.3867	545.2768	1.653080967	1.266807627		1	116.25	0.961042383
1	121.076	121076	830.5544	1120.949	1120.949	830.5544	1.34963947	1.316536048		1	116.5	0.963960744
1	121.242	121242	629.6626	979.758	979.758	629.6626	1.556004756	1.3597075		1	116.75	0.972815833
1	121.46	121460	1020.979	1327.956	1327.956	1020.979	1.30066926	1.383234113		1	117	0.983937253
1	121.785	121785	923.677	1163.575	1163.575	923.677	1.25972066	1.394067046		1	117.25	0.99675382
1	121.957	121957	975.1576	1368.964	1368.964	975.1576	1.403838723	1.39874988		1	117.5	1.015136498
1	122.237	122237	1121.827	1549.94	1549.94	1121.827	1.38162123	1.391411969		1	117.75	1.034888281
1	122.43	122430	1355.639	1889.131	1889.131	1355.639	1.393535447	1.379346558		1	118	1.051912837
1	122.586	122586	695.2995	1057.128	1057.128	695.2995	1.520392291	1.376993851		1	118.25	1.065608939
1	122.957	122957	1360.031	1443.206	1443.206	1360.031	1.061156694	1.402986245		1	118.5	1.077237442
1	123.157	123157	940.9294	1305.26	1305.26	940.9294	1.387202908	1.421639275		1	118.75	1.08038373
1	123.537	123537	924.8004	1566.852	1566.852	924.8004	1.694259648	1.435904929		1	119	1.073969026
1	123.747	123747	856.588	1478.11	1478.11	856.588	1.725578691	1.416558063		1	119.25	1.067811618
1	124.041	124041	1096.668	1205.193	1205.193	1096.668	1.098958846	1.375585844		1	119.5	1.05680277
1	124.182	124182	864.8719	1242.709	1242.709	864.8719	1.436870593	1.365810108		1	119.75	1.04244628
1	124.353	124353	799.1058	1091.29	1091.29	799.1058	1.365638943	1.357642405		1	120	1.033210355
1	124.642	124642	938.0804	1291.33	1291.33	938.0804	1.376566444	1.339616582		1	120.25	1.040379346
1	124.839	124839	1100.22	1153.419	1153.419	1100.22	1.048353057	1.340219822		1	120.5	1.057586373
1	125.02	125020	1085.785	1492.089	1492.089	1085.785	1.374202996	1.360392205		1	120.75	1.073106822
1	125.448	125448	1289.893	1583.539	1583.539	1289.893	1.227651441	1.445286381		1	121	1.092899066
1	125.694	125694	1046.756	1585.291	1585.291	1046.756	1.514479974	1.476859789		1	121.25	1.111180614
1	125.917	125917	942.8572	1654.876	1654.876	942.8572	1.755171409	1.500436483		1	121.5	1.117305793
1	126.223	126223	1281.13	2052.985	2052.985	1281.13	1.602479842	1.543935244		1	121.75	1.11943282
1	126.524	126524	806.9762	1355.721	1355.721	806.9762	1.680001219	1.553816807		1	122	1.120638267
1	127.032	127032	993.7875	1408.483	1408.483	993.7875	1.417287901	1.438560366		1	122.25	1.118845445
1	127.322	127322	1210.176	1222.457	1222.457	1210.176	1.010148111	1.338978149		1	122.5	1.115703689
1	127.508	127508	711.0624	1098.881	1098.881	711.0624	1.545407267	1.27862909		1	122.75	1.118305452
1	127.783	127783	799.5292	930.0484	930.0484	799.5292	1.16324507	1.183097226		1	123	1.123030918
1	128.042	128042	664.9523	887.4489	887.4489	664.9523	1.334605354	1.084271106		1	123.25	1.127659659
1	128.196	128196	1651.733	1390.443	1390.443	1651.733	0.841808573	1.03021136		1	123.5	1.130055281
1	128.361	128361	1088.891	1209.429	1209.429	1088.891	1.110697949	0.973753402		1	123.75	1.125364778
1	128.5	128500	1558.487	1234.973	1234.973	1558.487	0.792417903	0.924481069		1	124	1.116471694
1	128.709	128709	1577.013	1052.725	1052.725	1577.013	0.667543641	0.853838297		1	124.25	1.111688891
1	129.043	129043	1154.178	955.3569	955.3569	1154.178	0.827737923	0.72304286		1	124.5	1.108092746
1	129.362	129362	1103.316	873.0975	873.0975	1103.316	0.791339471	0.604108965		1	124.75	1.105916393
1	129.523	129523	1864.662	1192.4	1192.4	1864.662	0.639472462	0.570977281		1	125	1.110566055
1	129.699	129699	3098.015	1473.799	1473.799	3098.015	0.475723649	0.562072135		1	125.25	1.122779816
1	130.007	130007	2309.512	1046.774	1046.774	2309.512	0.453244668	0.580997663		1	125.5	1.134508044
1	130.157	130157	2213.531	943.5152	943.5152	2213.531	0.426248921	0.591747967		1	125.75	1.14237492
1	130.328	130328	2190.175	974.0431	974.0431	2190.175	0.444733001	0.614558554		1	126	1.149893328
1	130.543	130543	1105.389	736.8586	736.8586	1105.389	0.666605693	0.661797683		1	126.25	1.158211109
1	130.727	130727	1028.032	885.9741	885.9741	1028.032	0.861815683	0.691506386		1	126.5	1.160306039
1	130.91	130910	772.2436	807.742	807.742	772.2436	1.045967879	0.717636488		1	126.75	1.147418944
1	131.163	131163	1039.393	782.7251	782.7251	1039.393	0.753059815	0.765936892		1	127	1.132940838
1	131.344	131344	908.9399	722.0534	722.0534	908.9399	0.794390696	0.787534724		1	127.25	1.111979848
1	131.648	131648	1507.453	951.863	951.863	1507.453	0.631437929	0.775444323		1	127.5	1.090927309
1	131.922	131922	1163.057	891.5287	891.5287	1163.057	0.766539129	0.747318674		1	127.75	1.06880617
1	132.118	132118	888.7301	756.5192	756.5192	888.7301	0.851236163	0.741979172		1	128	1.044745013
1	132.329	132329	1446.484	893.4427	893.4427	1446.484	0.617665111	0.749022127		1	128.25	1.022139136
1	132.548	132548	1419.144	876.3538	876.3538	1419.144	0.617522817	0.757568341		1	128.5	0.999867541
1	132.979	132979	1247.099	1039.429	1039.429	1247.099	0.833477535	0.793051225		1	128.75	0.97773752
1	133.13	133130	840.9872	737.9834	737.9834	840.9872	0.877520371	0.821445396		1	129	0.952748089
1	133.42	133420	1446.479	1104.105	1104.105	1446.479	0.76330524	0.895977454		1	129.25	0.92875039
1	133.565	133565	1301.7	1188.987	1188.987	1301.7	0.913410924	0.923135832		1	129.5	0.910842901
1	133.954	133954	682.3868	787.3912	787.3912	682.3868	1.153878123	0.978934819		1	129.75	0.908161607
1	134.282	134282	782.9875	805.3256	805.3256	782.9875	1.028529319	1.022270119		1	130	0.912082703
1	134.556	134556	813.7768	908.0733	908.0733	813.7768	1.115875139	1.044377353		1	130.25	0.91810314
1	134.759	134759	795.9007	857.9703	857.9703	795.9007	1.077986613	1.044819842		1	130.5	0.93040533
1	135.124	135124	1105.695	970.8662	970.8662	1105.695	0.878059682	1.019717701		1	130.75	0.941238416
1	135.426	135426	1006.746	987.1668	987.1668	1006.746	0.980551996	1.001357784		1	131	0.951455657
1	135.77	135770	921.2525	1086.672	1086.672	921.2525	1.17955935	0.984827294		1	131.25	0.96204857
1	135.967	135967	1319.203	1110.919	1110.919	1319.203	0.842113761	0.976638236		1	131.5	0.963327965
1	136.112	136112	1353.453	1096.562	1096.562	1353.453	0.810195847	0.976083471		1	131.75	0.959152989
1	136.279	136279	743.1479	809.6695	809.6695	743.1479	1.089513272	0.98086029		1	132	0.954103985
1	136.423	136423	737.8614	856.8229	856.8229	737.8614	1.161224723	0.987335333		1	132.25	0.954408098
1	136.645	136645	1437.774	1166.024	1166.024	1437.774	0.810992548	1.001150102		1	132.5	0.956784502
1	136.81	136810	870.5523	1214.757	1214.757	870.5523	1.395386584	1.019034209		1	132.75	0.961507485
1	136.993	136993	1572.323	1087.368	1087.368	1572.323	0.691567827	1.045944839		1	133	0.967327683
1	137.199	137199	1382.481	1130.129	1130.129	1382.481	0.817464399	1.071079992		1	133.25	0.981439622
1	137.396	137396	704.9959	904.3006	904.3006	704.9959	1.282703346	1.09271653		1	133.5	0.996416607
1	137.718	137718	837.2802	1042.044	1042.044	837.2802	1.244558273	1.128300463		1	133.75	1.006297753
1	137.857	137857	648.8935	799.9455	799.9455	648.8935	1.232783962	1.132941846		1	134	1.015318306
1	138.112	138112	880.4495	939.2413	939.2413	880.4495	1.066774755	1.13056891		1	134.25	1.023749289
1	138.317	138317	1059.9	1301.57	1301.57	1059.9	1.228012077	1.123555781		1	134.5	1.029318085
1	138.668	138668	920.6123	935.562	935.562	920.6123	1.016238866	1.086437082		1	134.75	1.030579324
1	138.806	138806	1228.038	1359.795	1359.795	1228.038	1.107290654	1.064077732		1	135	1.0263537
1	139.027	139027	1623.351	1485.416	1485.416	1623.351	0.915030699	1.032993817		1	135.25	1.022221683
1	139.288	139288	1185.508	1117.521	1117.521	1185.508	0.942651589	1.005963129		1	135.5	1.018582854
1	139.438	139438	1079.605	1004.978	1004.978	1079.605	0.930875644	0.994782911		1	135.75	1.015516392
1	141.556	141556	2598.562	1893.136	1893.136	2598.562	0.728532165	1.094927435		1	136	1.013148569
1	141.737	141737	1355.414	1299.336	1299.336	1355.414	0.958626663	1.133740516		1	136.25	1.014046753
1	142.098	142098	1152.046	1350.096	1350.096	1152.046	1.171911538	1.224375424		1	136.5	1.017134329
1	142.436	142436	676.8869	1369.3	1369.3	676.8869	2.022937658	1.327879952		1	136.75	1.022342493
1	142.594	142594	764.3742	1070.881	1070.881	764.3742	1.40099051	1.3846427		1	137	1.031089503
1	143.011	143011	841.6752	1114.217	1114.217	841.6752	1.323808757	1.501525565		1	137.25	1.03871706
1	143.256	143256	698.4322	1269.735	1269.735	698.4322	1.817978896	1.562711228		1	137.5	1.045743693
1	143.448	143448	761.5032	1093.092	1093.092	761.5032	1.435439799	1.627337406		1	137.75	1.052165723
1	143.668	143668	764.2441	1438.723	1438.723	764.2441	1.88254381	1.694531174		1	138	1.05273804
1	143.904	143904	1022.835	1695.167	1695.167	1022.835	1.657322051	1.752475458		1	138.25	1.051266951
1	144.106	144106	1099.833	1791.654	1791.654	1099.833	1.629023679	1.827876437		1	138.5	1.045742115
1	144.337	144337	681.2403	1326.042	1326.042	681.2403	1.946511385	1.946973131		1	138.75	1.037815958
1	144.582	144582	728.1777	1731.135	1731.135	728.1777	2.377352396	2.09219531		1	139	1.02853505
1	144.835	144835	789.0718	1537.143	1537.143	789.0718	1.948039456	2.271731924		1	139.25	1.0216706
1	145.069	145069	882.1092	1727.041	1727.041	882.1092	1.957853971	2.49169675		1	139.5	1.018560551
1	145.221	145221	715.922	2048.815	2048.815	715.922	2.861785222	2.654849732		1	139.75	1.021577802
1	145.428	145428	670.5705	2635.158	2635.158	670.5705	3.92972551	2.864841913		1	140	1.024595054
1	145.636	145636	929.4264	2531.792	2531.792	929.4264	2.724037105	3.066601225		1	140.25	1.027612305
1	145.992	145992	823.1609	2161.955	2161.955	823.1609	2.626406332	3.433887624		1	140.5	1.030629557
1	146.651	146651	601.2106	3216.435	3216.435	601.2106	5.349930623	3.973444867		1	140.75	1.033646808
1	146.912	146912	921.4897	4087.073	4087.073	921.4897	4.435288859	4.108132879		1	141	1.03666406
1	147.099	147099	631.5046	3047.704	3047.704	631.5046	4.826099446	4.192475492		1	141.25	1.039681311
1	147.363	147363	2424.898	4659.964	4659.964	2424.898	1.92171547	4.259454605		1	141.5	1.042698563
1	147.714	147714	843.2875	3072.727	3072.727	843.2875	3.643747832	4.228410203		1	141.75	1.054114678
1	147.88	147880	636.6937	3425.636	3425.636	636.6937	5.380351651	4.179034868		1	142	1.070136007
1	148.022	148022	1345.579	5883.973	5883.973	1345.579	4.37281869	4.124813934		1	142.25	1.088297464
1	148.638	148638	1135.84	4684.884	4684.884	1135.84	4.124598535	3.689290806		1	142.5	1.10870507
1	148.973	148973	1021.325	3770.735	3770.735	1021.325	3.692003035	3.380796105		1	142.75	1.128486182
1	149.14	149140	1033.214	3232.655	3232.655	1033.214	3.128737125	3.233177439		1	143	1.146372669
1	149.317	149317	1307.598	4218.544	4218.544	1307.598	3.226178076	3.034943255		1	143.25	1.162395
1	149.571	149571	1145.431	2127.183	2127.183	1145.431	1.857102698	2.702412056		1	143.5	1.183327443
1	149.713	149713	878.3744	1883.08	1883.08	878.3744	2.143823864	2.573333474		1	143.75	1.201563914
1	149.904	149904	726.7181	2176.903	2176.903	726.7181	2.995526051	2.485214858		1	144	1.220362054
1	150.158	150158	740.2009	1905.551	1905.551	740.2009	2.574370012	2.431944463		1	144.25	1.249412088
1	150.34	150340	1032.85	2579.048	2579.048	1032.85	2.497020865	2.407093685		1	144.5	1.28552314
1	150.616	150616	1057.608	1868.504	1868.504	1057.608	1.766726424	2.479966048		1	144.75	1.328360395
1	150.754	150754	816.2454	1818.463	1818.463	816.2454	2.227838589	2.549362937		1	145	1.383347437
1	150.964	150964	1041.95	2185.377	2185.377	1041.95	2.09739143	2.592919778		1	145.25	1.449058044
1	151.12	151120	768.6404	2877.401	2877.401	768.6404	3.743494357	2.582325049		1	145.5	1.51297656
1	151.365	151365	951.7902	2819.877	2819.877	951.7902	2.962708589	2.574355297		1	145.75	1.576670705
1	151.546	151546	589.179	1996.241	1996.241	589.179	3.388174052	2.534953286		1	146	1.642072106
1	151.765	151765	1301.085	2325.811	2325.811	1301.085	1.787593432	2.422807578		1	146.25	1.694319227
1	152.201	152201	878.1231	1571.934	1571.934	878.1231	1.790106649	2.107323388		1	146.5	1.746566349
1	152.366	152366	857.988	1560.645	1560.645	857.988	1.818959006	1.998836926		1	146.75	1.791164099
1	152.547	152547	747.5368	1413.363	1413.363	747.5368	1.890693542	1.87722266		1	147	1.822634222
1	153	153000	865.476	1184.742	1184.742	865.476	1.368890645	1.51752831		1	147.25	1.843810491
1	153.409	153409	565.4925	805.9685	805.9685	565.4925	1.425250556	1.285202415		1	147.5	1.848035444
1	153.642	153642	1011.214	1036.148	1036.148	1011.214	1.024657491	1.232808602		1	147.75	1.840470965
1	153.883	153883	1060.408	1344.189	1344.189	1060.408	1.267614918	1.208063106		1	148	1.818905196
1	154.24	154240	1442.77	1210.529	1210.529	1442.77	0.839031169	1.190869531		1	148.25	1.775614208
1	154.531	154531	706.2486	1202.313	1202.313	706.2486	1.702393463	1.185980625		1	148.5	1.730497151
1	154.679	154679	989.2421	1229.635	1229.635	989.2421	1.243007147	1.192918165		1	148.75	1.679266153
1	154.956	154956	1106.203	1610.183	1610.183	1106.203	1.455594498	1.223367776		1	149	1.620756462
1	155.152	155152	2225.693	1816.147	1816.147	2225.693	0.815991693	1.268751006		1	149.25	1.557722189
1	155.293	155293	823.9477	1048.35	1048.35	823.9477	1.272350175	1.311873483		1	149.5	1.477415276
1	155.481	155481	911.5549	1213.009	1213.009	911.5549	1.330703175	1.364924041		1	149.75	1.416384288
1	155.813	155813	976.1982	1364.038	1364.038	976.1982	1.397296164	1.451699985		1	150	1.393109788
1	155.959	155959	993.9649	1551.224	1551.224	993.9649	1.560642634	1.493671668		1	150.25	1.381445091
1	156.232	156232	1266.529	1747.065	1747.065	1266.529	1.379411762	1.57352174		1	150.5	1.38909144
1	156.414	156414	1006.879	1695.604	1695.604	1006.879	1.684019629	1.622442089		1	150.75	1.414109491
1	156.611	156611	656.0383	1641.993	1641.993	656.0383	2.502891981	1.67424999		1	151	1.425116855
1	156.971	156971	1175.34	1699.234	1699.234	1175.34	1.445738254	1.803832523		1	151.25	1.421957175
1	157.22	157220	1299.836	2430.473	2430.473	1299.836	1.869830502	1.930451861		1	151.5	1.413500873
1	157.409	157409	729.4517	1264.495	1264.495	729.4517	1.733486946	2.035635456		1	151.75	1.384279993
1	157.766	157766	1162.562	1821.137	1821.137	1162.562	1.566485916	2.245459569		1	152	1.338915397
1	157.944	157944	863.8476	1973.105	1973.105	863.8476	2.284089231	2.394364698		1	152.25	1.293567647
1	158.186	158186	586.9053	2218.622	2218.622	586.9053	3.780204404	2.634417338		1	152.5	1.251118075
1	158.325	158325	625.2078	1932.619	1932.619	625.2078	3.09116265	2.722442052		1	152.75	1.201913807
1	158.598	158598	1160.141	2607.895	2607.895	1160.141	2.247912107	2.827652135		1	153	1.151244417
1	158.966	158966	1528.293	3791.234	3791.234	1528.293	2.4806984	2.915013167		1	153.25	1.114996374
1	159.128	159128	1277.349	4663.524	4663.524	1277.349	3.650939563	2.905972498		1	153.5	1.08671943
1	159.499	159499	1446.488	5631.125	5631.125	1446.488	3.892963509	2.788066779		1	153.75	1.075738394
1	159.769	159769	1220.996	3933.416	3933.416	1220.996	3.221481479	2.632435604		1	154	1.070814291
1	160.004	160004	1166.775	2666.879	2666.879	1166.775	2.285684044	2.443957827		1	154.25	1.067821017
1	160.192	160192	1929.829	2442.955	2442.955	1929.829	1.265891952	2.279330603		1	154.5	1.066748933
1	166.141	166141	1623.419	1603.355	1603.355	1623.419	0.987640899	1.077845354		1	154.75	1.070379009
1	166.406	166406	1352.17	1123.345	1123.345	1352.17	0.830772018	1.053597447		1	155	1.078759696
1	166.6	166600	858.7209	1159.012	1159.012	858.7209	1.349695809	1.032583267		1	155.25	1.095393696
1	166.755	166755	1155.631	1296.557	1296.557	1155.631	1.121947231	1.016450737		1	155.5	1.113559383
1	166.934	166934	1599.267	1422.427	1422.427	1599.267	0.889424343	0.998649964		1	155.75	1.130238441
1	167.138	167138	950.0535	1179.788	1179.788	950.0535	1.241812172	0.978481015		1	156	1.148215971
1	167.374	167374	1231.662	991.7945	991.7945	1231.662	0.805248924	0.95550694		1	156.25	1.166771871
1	167.71	167710	1156.271	1036.819	1036.819	1156.271	0.896692038	0.928124613		1	156.5	1.183796896
1	168.001	168001	1427.363	1379.684	1379.684	1427.363	0.966596444	0.8983448		1	156.75	1.204019161
1	168.159	168159	1388.205	1171.118	1171.118	1388.205	0.843620359	0.88126078		1	157	1.228088492
1	168.332	168332	1260.578	1152.126	1152.126	1260.578	0.91396645	0.870651045		1	157.25	1.260905894
1	168.621	168621	1532.326	1170.277	1170.277	1532.326	0.763725865	0.871707492		1	157.5	1.297144716
1	169.027	169027	982.7771	899.0837	899.0837	982.7771	0.914839896	0.896079292		1	157.75	1.33465043
1	169.276	169276	1096.094	1130.937	1130.937	1096.094	1.031788332	0.922049288		1	158	1.389238347
1	169.465	169465	1285.165	1096.696	1096.696	1285.165	0.853350348	0.945576814		1	158.25	1.446678521
1	169.771	169771	975.4777	933.0403	933.0403	975.4777	0.956495776	0.991216268		1	158.5	1.476016676
1	170.117	170117	832.9326	920.1587	920.1587	832.9326	1.104721679	1.061609267		1	158.75	1.494867499
1	170.26	170260	943.4198	1026.674	1026.674	943.4198	1.088247247	1.093114861		1	159	1.507471798
1	170.526	170526	905.6897	1173.939	1173.939	905.6897	1.296182346	1.151030564		1	159.25	1.495751752
1	170.716	170716	749.3434	930.4998	930.4998	749.3434	1.241753514	1.209607983		1	159.5	1.475405589
1	171.049	171049	1406.939	1503.53	1503.53	1406.939	1.068653296	1.38105097		1	159.75	1.438622933
1	171.32	171320	890.1549	1460.399	1460.399	890.1549	1.640612213	1.543991545		1	160	1.388536885
1	171.474	171474	688.2734	1010.244	1010.244	688.2734	1.467794629	1.623375817		1	160.25	1.342706456
1	171.679	171679	683.1776	1118.276	1118.276	683.1776	1.636874511	1.740563804		1	160.5	1.329818479
1	171.844	171844	829.7034	1362.097	1362.097	829.7034	1.641667372	1.848954022		1	160.75	1.316930503
1	172.079	172079	623.038	1397.215	1397.215	623.038	2.242583919	1.972664734		1	161	1.304042527
1	172.342	172342	826.2463	1800.71	1800.71	826.2463	2.179386461	2.059674628		1	161.25	1.29115455
1	172.71	172710	683.5104	1914.098	1914.098	683.5104	2.800393381	2.143816552		1	161.5	1.278266574
1	172.912	172912	658.9316	1292.794	1292.794	658.9316	1.961954776	2.165493391		1	161.75	1.265378598
1	173.253	173253	1256.766	2157.986	2157.986	1256.766	1.717094511	2.070665237		1	162	1.252490621
1	173.464	173464	1476.599	2919.517	2919.517	1476.599	1.977190151	1.982178978		1	162.25	1.239602645
1	173.619	173619	838.9223	1973.157	1973.157	838.9223	2.352014007	1.955519697		1	162.5	1.226714668
1	173.917	173917	933.7816	1558.143	1558.143	933.7816	1.668637506	1.939073		1	162.75	1.213826692
1	174.183	174183	1068.561	2099.459	2099.459	1068.561	1.964753533	1.947266232		1	163	1.200938716
1	174.351	174351	841.2684	1555.238	1555.238	841.2684	1.848682299	1.997904182		1	163.25	1.188050739
1	174.748	174748	1114.214	1946.621	1946.621	1114.214	1.747080004	2.361113497		1	163.5	1.175162763
1	174.913	174913	1580.013	4019.098	4019.098	1580.013	2.543711982	2.540885216		1	163.75	1.162274787
1	175.099	175099	817.7692	1899.445	1899.445	817.7692	2.32271526	2.689751774		1	164	1.14938681
1	175.339	175339	1704.477	4263.798	4263.798	1704.477	2.501528621	2.879358		1	164.25	1.136498834
1	175.517	175517	725.5423	2850.137	2850.137	725.5423	3.928285091	3.056540752		1	164.5	1.123610857
1	175.949	175949	955.6166	3993.705	3993.705	955.6166	4.179191739	3.339157506		1	164.75	1.110722881
1	176.407	176407	1061.796	4259.635	4259.635	1061.796	4.011726358	3.111061824		1	165	1.097834905
1	176.603	176603	1182.94	2631.911	2631.911	1182.94	2.224889682	2.91608799		1	165.25	1.084946928
1	177.113	177113	1772.828	3580.505	3580.505	1772.828	2.019657293	2.466867538		1	165.5	1.072058952
1	177.285	177285	1185.226	2735.76	2735.76	1185.226	2.308218011	2.356872445		1	165.75	1.059170976
1	177.542	177542	1678.007	3790.614	3790.614	1678.007	2.258997728	2.168471137		1	166	1.046282999
1	177.719	177719	1468.434	2683.315	2683.315	1468.434	1.827331021	2.077695687		1	166.25	1.036468376
1	177.911	177911	1732.885	3025.456	3025.456	1732.885	1.74590697	2.056412427		1	166.5	1.030225823
1	178.25	178250	635.5298	1759.78	1759.78	635.5298	2.768996828	2.134935973		1	166.75	1.023475877
1	178.467	178467	1458.575	2824.338	2824.338	1458.575	1.93636803	2.177699978		1	167	1.017133761
1	178.619	178619	997.1961	2224.484	2224.484	997.1961	2.230738768	2.214235236		1	167.25	1.010868163
1	178.768	178768	1151.411	2491.983	2491.983	1151.411	2.164286254	2.282096262		1	167.5	1.005165948
1	179.16	179160	952.4944	2382.065	2382.065	952.4944	2.500870346	2.412255168		1	167.75	0.999752703
1	179.455	179455	830.7608	1801.329	1801.329	830.7608	2.168288393	2.375516561		1	168	0.993222311
1	179.603	179603	1109.913	2403.126	2403.126	1109.913	2.165148079	2.338308158		1	168.25	0.987410923
1	179.758	179758	910.1681	2400.807	2400.807	910.1681	2.637762189	2.28464354		1	168.5	0.986284043
1	180.043	180043	613.5876	1795.243	1795.243	613.5876	2.92581369	2.098534963		1	168.75	0.988373559
1	180.213	180213	745.5766	1477.146	1477.146	745.5766	1.98121293	1.946768819		1	169	0.992204203
1	180.536	180536	1091.005	1222.044	1222.044	1091.005	1.120108524	1.675823639		1	169.25	0.998554648
1	180.674	180674	1045.657	1541.981	1541.981	1045.657	1.474652778	1.576167566		1	169.5	1.006584756
1	180.922	180922	1284.504	1399.254	1399.254	1284.504	1.089334093	1.390799915		1	169.75	1.016102396
1	181.067	181067	1110.831	1510.185	1510.185	1110.831	1.359509232	1.301288445		1	170	1.028793992
1	181.321	181321	1446.75	1583.583	1583.583	1446.75	1.094579575	1.169093057		1	170.25	1.042349393
1	181.497	181497	974.9561	1247.776	1247.776	974.9561	1.279827881	1.0873179		1	170.5	1.056249931
1	181.679	181679	1208.32	1328.176	1328.176	1208.32	1.099192267	1.020957909		1	170.75	1.077115058
1	181.992	181992	990.3111	1169.738	1169.738	990.3111	1.181182358	0.970923746		1	171	1.109968869
1	182.298	182298	2232.133	1618.951	1618.951	2232.133	0.725293251	0.961537275		1	171.25	1.147256162
1	182.441	182441	2217.074	1736.361	1736.361	2217.074	0.783176836	0.952198324		1	171.5	1.182056059
1	182.59	182590	982.6072	1124.468	1124.468	982.6072	1.14437183	0.939290203		1	171.75	1.220079963
1	182.991	182991	1912.139	1757.563	1757.563	1912.139	0.919160689	0.923923845		1	172	1.256803782
1	183.527	183527	1707.038	1422.256	1422.256	1707.038	0.833171845	0.942832292		1	172.25	1.281859594
1	183.853	183853	1111.578	1086.793	1086.793	1111.578	0.977702869	0.998896866		1	172.5	1.298849994
1	184.01	184010	983.2221	1142.741	1142.741	983.2221	1.162240963	1.034483015		1	172.75	1.312201804
1	184.21	184210	909.6008	950.0181	950.0181	909.6008	1.044434108	1.068701583		1	173	1.31039273
1	184.441	184441	1118.495	1078.835	1078.835	1118.495	0.964541639	1.105049048		1	173.25	1.292647028
1	184.951	184951	584.8424	800.4599	800.4599	584.8424	1.368676245	1.209049135		1	173.5	1.268267247
1	185.284	185284	822.8966	885.847	885.847	822.8966	1.076498554	1.240037183		1	173.75	1.261197419
1	185.483	185483	831.9503	1301.538	1301.538	831.9503	1.564442011	1.225101561		1	174	1.259497376
1	185.656	185656	1019.643	1123.626	1123.626	1019.643	1.101979811	1.19800921		1	174.25	1.266090959
1	185.903	185903	1078.521	1206.669	1206.669	1078.521	1.118818271	1.162514257		1	174.5	1.308657121
1	186.157	186157	1089.404	1216.638	1216.638	1089.404	1.116792301	1.125479484		1	174.75	1.367127975
1	186.472	186472	901.081	1133.676	1133.676	901.081	1.258128847	1.060443413		1	175	1.430232503
1	186.672	186672	1450.444	1274.179	1274.179	1450.444	0.878475143	1.021596074		1	175.25	1.480907643
1	186.886	186886	1590.094	1249.123	1249.123	1590.094	0.785565507	0.975835236		1	175.5	1.539762039
1	187.252	187252	1102.102	969.8691	969.8691	1102.102	0.880017548	0.885154583		1	175.75	1.582989538
1	187.397	187397	1453.761	979.1827	979.1827	1453.761	0.673551361	0.857571164		1	176	1.609736846
1	187.755	187755	1513.688	1109.311	1109.311	1513.688	0.732853138	0.801489198		1	176.25	1.577956264
1	187.917	187917	815.43	881.2383	881.2383	815.43	1.0807038	0.776181729		1	176.5	1.534383847
1	189.742	189742	3735.218	2531.993	2531.993	3735.218	0.677870207	0.518376646		1	176.75	1.475180057
1	189.932	189932	3532.654	1711.057	1711.057	3532.654	0.484354539	0.495639948		1	177	1.418971867
1	190.077	190077	5211.394	1769.655	1769.655	5211.394	0.33957421	0.47831648		1	177.25	1.371202476
1	190.409	190409	2078.821	958.7514	958.7514	2078.821	0.461199593	0.443054739		1	177.5	1.32525835
1	190.562	190562	2880.97	957.8398	957.8398	2880.97	0.332471286	0.430087757		1	177.75	1.293351481
1	190.83	190830	2256.886	901.6657	901.6657	2256.886	0.39951761	0.411995988		1	178	1.294058129
1	191.162	191162	1505.926	775.4083	775.4083	1505.926	0.51490465	0.398913732		1	178.25	1.308839355
1	191.466	191466	1450.798	738.8871	738.8871	1450.798	0.509297021	0.399765759		1	178.5	1.321779644
1	191.693	191693	3624.447	908.4049	908.4049	3624.447	0.25063269	0.407206013		1	178.75	1.344309853
1	191.84	191840	2622.207	872.3771	872.3771	2622.207	0.332688113	0.413293411		1	179	1.366065239
1	192.001	192001	1834.81	892.4771	892.4771	1834.81	0.486413907	0.418273811		1	179.25	1.376764842
1	192.237	192237	2342.596	1136.799	1136.799	2342.596	0.485273176	0.425741558		1	179.5	1.36736042
1	192.384	192384	1779.061	943.9031	943.9031	1779.061	0.530562527	0.435981521		1	179.75	1.347759603
1	192.546	192546	3599.006	1621.738	1621.738	3599.006	0.450607195	0.455157863		1	180	1.306715278
1	192.821	192821	3473.965	1162.634	1162.634	3473.965	0.334670614	0.500189156		1	180.25	1.252886899
1	193.22	193220	1479.256	760.0539	760.0539	1479.256	0.513808225	0.57054838		1	180.5	1.199357895
1	193.611	193611	1222.491	870.9977	870.9977	1222.491	0.712477801	0.658927534		1	180.75	1.151712306
1	193.813	193813	979.1898	810.6979	810.6979	979.1898	0.827927231	0.708936234		1	181	1.10660599
1	194.018	194018	1176.127	904.643	904.643	1176.127	0.769171186	0.746797937		1	181.25	1.071737559
1	194.279	194279	1216.634	814.1623	814.1623	1216.634	0.669192461	0.777255868		1	181.5	1.041152866
1	194.508	194508	1260.018	936.8152	936.8152	1260.018	0.743493506	0.796399324		1	181.75	1.021596494
1	194.667	194667	1289.753	947.2008	947.2008	1289.753	0.734404805	0.805130166		1	182	1.011659519
1	195.007	195007	722.4466	826.577	826.577	722.4466	1.144135774	0.78872999		1	182.25	1.009702067
1	195.154	195154	831.686	682.0061	682.0061	831.686	0.820028352	0.771588658		1	182.5	1.005637779
1	195.63	195630	1173.95	831.118	831.118	1173.95	0.70796712	0.748701133		1	182.75	1.002082603
1	195.811	195811	2019.402	1040.541	1040.541	2019.402	0.515271848	0.75418625		1	183	0.999806349
1	196.008	196008	2087.422	1173.465	1173.465	2087.422	0.562159927	0.756573028		1	183.25	1.002057483
1	196.175	196175	1059.681	810.7583	810.7583	1059.681	0.765096572	0.776184384		1	183.5	1.004308617
1	196.563	196563	724.231	793.5379	793.5379	724.231	1.095697229	0.91271041		1	183.75	1.014340913
1	196.754	196754	618.0566	795.6093	795.6093	618.0566	1.287275793	0.997012608		1	184	1.027367265
1	196.92	196920	1316.258	1096.925	1096.925	1316.258	0.833366255	1.062047838		1	184.25	1.038286752
1	197.117	197117	914.4023	865.1475	865.1475	914.4023	0.946134431	1.140140951		1	184.5	1.049029038
1	197.254	197254	839.5436	879.4066	879.4066	839.5436	1.047481751	1.198870584		1	184.75	1.062041928
1	197.432	197432	709.7582	793.5379	793.5379	709.7582	1.118039777	1.266629465		1	185	1.073668194
1	197.73	197730	212.4346	510.8954	510.8954	212.4346	2.404953807	1.327513605		1	185.25	1.079606468
1	198.003	198003	958.56	829.6789	829.6789	958.56	0.865547175	1.359377842		1	185.5	1.075922169
1	198.417	198417	1057.368	878.238	878.238	1057.368	0.830588783	1.489592135		1	185.75	1.066238319
1	198.619	198619	172.2108	498.4679	498.4679	172.2108	2.894521714	1.627801226		1	186	1.057016053
1	198.759	198759	1019.708	1161.659	1161.659	1019.708	1.139207499	1.736378643		1	186.25	1.04627178
1	198.901	198901	447.3212	623.4925	623.4925	447.3212	1.393836241	1.837821678		1	186.5	1.033184065
1	199.146	199146	492.97	540.8006	540.8006	492.97	1.097025377	2.04802892		1	186.75	1.020398997
1	199.31	199310	188.6059	510.5781	510.5781	188.6059	2.707116267	2.214760086		1	187	1.00576627
1	199.576	199576	152.5313	504.6753	504.6753	152.5313	3.308667139	2.437564729		1	187.25	0.989955835
1	199.729	199729	194.808	527.9998	527.9998	194.808	2.710359944	2.523283599		1	187.5	0.97867003
1	200.086	200086	166.4033	465.35	465.35	166.4033	2.796519059	2.682394516		1	187.75	0.968673472
1	200.353	200353	199.8945	482.7476	482.7476	199.8945	2.415011919	2.75723094		1	188	0.959020948
1	200.514	200514	193.4694	490.3796	490.3796	193.4694	2.534662329	2.778390485		1	188.25	0.950006506
1	200.883	200883	172.9061	484.398	484.398	172.9061	2.801509027	2.760355741		1	188.5	0.940992064
1	201.043	201043	215.3004	534.6069	534.6069	215.3004	2.483074346	2.733767166		1	188.75	0.931977621
1	201.236	201236	169.8517	466.3027	466.3027	169.8517	2.745351975	2.700184223		1	189	0.922963179
1	201.375	201375	177.8361	497.7883	497.7883	177.8361	2.799140894	2.669624455		1	189.25	0.913948737
1	201.597	201597	172.4708	488.4398	488.4398	172.4708	2.832014463	2.582186864		1	189.5	0.904934294
1	201.766	201766	172.6518	479.4632	479.4632	172.6518	2.777053005	2.482900388		1	189.75	0.895963952
1	202.009	202009	168.3145	488.3105	488.3105	168.3145	2.901179043	2.311688623		1	190	0.888331011
1	202.179	202179	623.7301	744.0663	744.0663	623.7301	1.192929923	2.165412584		1	190.25	0.881292752
1	202.393	202393	189.1008	479.3326	479.3326	189.1008	2.53479943	1.949795725		1	190.5	0.875013591
1	202.726	202726	584.4642	673.8303	673.8303	584.4642	1.152902607	1.550864979		1	190.75	0.870432869
1	202.94	202940	546.3949	684.0084	684.0084	546.3949	1.251857219	1.251609083		1	191	0.867344498
1	203.187	203187	954.9312	915.3358	915.3358	954.9312	0.958535861	0.893627739		1	191.25	0.865778045
1	222.967	222967	1049.05	791.9705	791.9705	1049.05	0.754940661	0.604953232		1	191.5	0.866217025
1	225.052	225052	2686.316	1696.417	1696.417	2686.316	0.631503144	1.275855612		1	191.75	0.86843422
1	227.155	227155	226.4262	471.147	471.147	226.4262	2.080797187	1.822610397		1	192	0.870648905
1	227.296	227296	214.8807	513.3369	513.3369	214.8807	2.388939072	1.862426845		1	192.25	0.872794113
1	227.433	227433	204.1822	485.6206	485.6206	204.1822	2.378368927	1.901472213		1	192.5	0.878681668
1	229.526	229526	202.7432	470.4274	470.4274	202.7432	2.320311606	2.542998689		1	192.75	0.888598275
1	229.802	229802	189.1475	519.9916	519.9916	189.1475	2.74913282	2.633933735		1	193	0.899622873
1	230.056	230056	227.4361	517.7137	517.7137	227.4361	2.276303982	2.718929667		1	193.25	0.911256158
2	8.282	8282	8070.902	2953.904	2953.904	8070.902	0.365994284	0.662953562		1	193.5	0.925680079
2	8.619	8619	1268.887	1170.643	1170.643	1268.887	0.922574666	0.744160416		1	193.75	0.940868035
2	8.802	8802	1485.272	1296.957	1296.957	1485.272	0.873211775	0.77853654		1	194	0.95366488
2	9.057	9057	1516.821	1545.913	1545.913	1516.821	1.019179587	0.817224083		1	194.25	0.96142409
2	9.526	9526	2014.656	1541.359	1541.359	2014.656	0.765073045	0.869063837		1	194.5	0.967003633
2	9.79	9790	936.035	1029.417	1029.417	936.035	1.099763364	0.889918768		1	194.75	0.968380986
2	9.988	9988	1967.762	1370.62	1370.62	1967.762	0.696537488	0.897070059		1	195	0.965302906
2	10.155	10155	1010.089	977.3925	977.3925	1010.089	0.96763008	0.896780017		1	195.25	0.959663111
2	10.392	10392	961.8934	1067.031	1067.031	961.8934	1.109302756	0.897364791		1	195.5	0.95659478
2	10.831	10831	1222.423	904.3901	904.3901	1222.423	0.739834002	0.882477695		1	195.75	0.955927485
2	11.171	11171	1462.923	982.264	982.264	1462.923	0.671439303	0.872383663		1	196	0.95698383
2	11.589	11589	1311.852	1075.347	1075.347	1311.852	0.819716706	0.888780715		1	196.25	0.968750625
2	11.771	11771	921.9598	851.1174	851.1174	921.9598	0.923161075	0.898665351		1	196.5	0.991204638
2	11.934	11934	901.081	1122.641	1122.641	901.081	1.245882446	0.907121967		1	196.75	1.017930762
2	12.113	12113	1391.866	1006.17	1006.17	1391.866	0.722892865	0.925497819		1	197	1.043076635
2	12.43	12430	890.501	1064.033	1064.033	890.501	1.194870079	0.977930447		1	197.25	1.0694685
2	12.642	12642	1217.209	888.5896	888.5896	1217.209	0.730022207	0.998874073		1	197.5	1.090748055
2	13.062	13062	777.5909	748.178	748.178	777.5909	0.962174326	0.984328734		1	197.75	1.103338517
2	13.231	13231	772.4357	820.8964	820.8964	772.4357	1.06273752	0.969483271		1	198	1.110786714
2	13.529	13529	769.4194	758.1091	758.1091	769.4194	0.985300215	0.945104546		1	198.25	1.13070622
2	13.82	13820	578.275	699.4301	699.4301	578.275	1.209511219	0.914594658		1	198.5	1.158609148
2	14.048	14048	1364.811	1068.903	1068.903	1364.811	0.783187562	0.891281967		1	198.75	1.205324886
2	14.219	14219	1320.54	884.4946	884.4946	1320.54	0.669797659	0.873193771		1	199	1.254681532
2	14.55	14550	1348.332	940.2175	940.2175	1348.332	0.697318984	0.825576991		1	199.25	1.313644462
2	14.744	14744	898.7628	824.9751	824.9751	898.7628	0.917900808	0.811910545		1	199.5	1.369837153
2	14.912	14912	1144.968	976.0298	976.0298	1144.968	0.852451597	0.818247549		1	199.75	1.410355142
2	15.211	15211	959.949	790.7516	790.7516	959.949	0.823743345	0.851375274		1	200	1.438795956
2	15.383	15383	868.3026	829.2213	829.2213	868.3026	0.954991152	0.867808856		1	200.25	1.460312779
2	15.633	15633	969.4742	716.8473	716.8473	969.4742	0.739418646	0.903461587		1	200.5	1.472613166
2	15.814	15814	791.8196	728.1304	728.1304	791.8196	0.919566022	0.937200473		1	200.75	1.47013863
2	16.047	16047	964.2965	874.9389	874.9389	964.2965	0.907333896	0.960011065		1	201	1.463516554
2	16.354	16354	481.4328	639.7695	639.7695	481.4328	1.328886399	0.951642237		1	201.25	1.452334807
2	16.596	16596	920.2679	808.4521	808.4521	920.2679	0.878496468	0.936874905		1	201.5	1.432753182
2	16.797	16797	750.1963	773.2568	773.2568	750.1963	1.030739288	0.910559312		1	201.75	1.400057542
2	17.065	17065	1365.921	974.1514	974.1514	1365.921	0.713182827	0.852000799		1	202	1.355574538
2	17.503	17503	1142.138	879.3409	879.3409	1142.138	0.769907752	0.775561146		1	202.25	1.298358727
2	17.687	17687	1481.14	874.498	874.498	1481.14	0.590422242	0.75218823		1	202.5	1.228862269
2	17.978	17978	1303.748	872.0799	872.0799	1303.748	0.668902196	0.718130583		1	202.75	1.151187052
2	18.141	18141	1084.809	967.9504	967.9504	1084.809	0.892277258	0.727764835		1	203	1.061171309
2	18.535	18535	1876.429	1140.115	1140.115	1876.429	0.607598262	0.804942984		1	203.25	0.991757458
2	19.008	19008	1144.383	928.9329	928.9329	1144.383	0.811732523	0.898014877		1	203.5	0.990826152
2	19.208	19208	626.5512	698.2745	698.2745	626.5512	1.114473167	0.918279369		1	203.75	0.989894846
2	19.537	19537	888.2115	829.6789	829.6789	888.2115	0.934100606	0.947216947		1	204	0.98896354
2	19.869	19869	785.7855	830.8132	830.8132	785.7855	1.057302788	0.961056584		1	204.25	0.988032234
2	20.086	20086	652.6415	746.0627	746.0627	652.6415	1.143143211	0.964283196		1	204.5	0.987100928
2	20.279	20279	757.472	682.4066	682.4066	757.472	0.900900099	0.966854122		1	204.75	0.986169622
2	20.462	20462	1038.503	829.6155	829.6155	1038.503	0.798857105	0.966396539		1	205	0.985238316
2	20.628	20628	1002.893	874.184	874.184	1002.893	0.871662281	0.962147643		1	205.25	0.98430701
2	20.792	20792	1283.924	934.6141	934.6141	1283.924	0.727935688	0.95775435		1	205.5	0.983375704
2	21.067	21067	716.4903	764.8253	764.8253	716.4903	1.067460788	0.950123671		1	205.75	0.982444398
2	21.262	21262	542.9564	684.5528	684.5528	542.9564	1.260787791	0.943043392		1	206	0.981513092
2	21.516	21516	1075.965	842.6995	842.6995	1075.965	0.78320345	0.932994152		1	206.25	0.980581786
2	21.824	21824	670.8791	645.563	645.563	670.8791	0.962264289	0.92020477		1	206.5	0.97965048
2	22.018	22018	925.9228	856.0019	856.0019	925.9228	0.924485173	0.912146526		1	206.75	0.978719174
2	22.471	22471	1072.862	925.5616	925.5616	1072.862	0.862703311	0.874294249		1	207	0.977787868
2	22.751	22751	1683.588	1240.45	1240.45	1683.588	0.736789523	0.848229371		1	207.25	0.976856562
2	22.961	22961	1205.201	1104.105	1104.105	1205.201	0.916116897	0.838238661		1	207.5	0.975925256
2	23.28	23280	1345.258	877.3714	877.3714	1345.258	0.652195638	0.847873907		1	207.75	0.97499395
2	23.5	23500	812.389	839.7926	839.7926	812.389	1.033732116	0.8634577		1	208	0.974062644
2	23.774	23774	1173.15	1015.6	1015.6	1173.15	0.865703448	0.878559572		1	208.25	0.973131338
2	24.12	24120	787.4622	712.3658	712.3658	787.4622	0.904634915	0.896181514		1	208.5	0.972200032
2	24.308	24308	818.535	802.3483	802.3483	818.535	0.980224792	0.90815266		1	208.75	0.971268726
2	24.599	24599	1139.781	764.3892	764.3892	1139.781	0.670645677	0.921219846		1	209	0.97033742
2	24.829	24829	786.8118	855.233	855.233	786.8118	1.086960058	0.920739893		1	209.25	0.969406114
2	25.071	25071	754.5862	818.9922	818.9922	754.5862	1.08535274	0.919366451		1	209.5	0.968474808
2	25.416	25416	874.7737	795.7405	795.7405	874.7737	0.909652977	0.929960773		1	209.75	0.967543502
2	25.663	25663	1150.267	857.6301	857.6301	1150.267	0.745592197	0.93813025		1	210	0.966612196
2	25.904	25904	1016.527	841.1942	841.1942	1016.527	0.827517813	0.940599312		1	210.25	0.96568089
2	26.191	26191	816.8353	900.0638	900.0638	816.8353	1.101891409	0.932226152		1	210.5	0.964749584
2	26.628	26628	1084.992	901.065	901.065	1084.992	0.830480778	0.905469517		1	210.75	0.963818278
2	26.891	26891	878.871	819.3684	819.3684	878.871	0.932296549	0.888447711		1	211	0.962886972
2	27.223	27223	697.9496	848.4653	848.4653	697.9496	1.21565411	0.862807486		1	211.25	0.961955666
2	27.615	27615	1155.631	886.8732	886.8732	1155.631	0.767436318	0.831364537		1	211.5	0.96102436
2	27.79	27790	1542.854	913.338	913.338	1542.854	0.591979539	0.823285152		1	211.75	0.960093054
2	28.099	28099	1533.005	830.9555	830.9555	1533.005	0.542043568	0.814367954		1	212	0.959161748
2	28.312	28312	1029.942	841.7949	841.7949	1029.942	0.817322626	0.810417302		1	212.25	0.958230442
2	28.533	28533	906.4438	750.986	750.986	906.4438	0.828497034	0.808930133		1	212.5	0.957299136
2	28.709	28709	921.5086	808.1176	808.1176	921.5086	0.876950687	0.809023924		1	212.75	0.95636783
2	29.063	29063	875.5667	780.7228	780.7228	875.5667	0.891677128	0.813979418		1	213	0.955436524
2	29.6	29600	1468.59	1223.929	1223.929	1468.59	0.83340415	0.823820071		1	213.25	0.954505218
2	35.567	35567	2463.713	1863.186	1863.186	2463.713	0.756251235	0.806513371		1	213.5	0.953573912
2	35.788	35788	1744.358	1793.3	1793.3	1744.358	1.028057314	0.813029032		1	213.75	0.952642606
2	36.21	36210	1904.989	1585.005	1585.005	1904.989	0.832028426	0.824781606		1	214	0.9517113
2	36.473	36473	3127.172	1197.828	1197.828	3127.172	0.383038733	0.831328557		1	214.25	0.950779994
2	36.683	36683	1156.544	958.2945	958.2945	1156.544	0.828584559	0.835636342		1	214.5	0.949848688
2	36.928	36928	1164.712	1110.133	1110.133	1164.712	0.953139489	0.840152574		1	214.75	0.948917382
2	37.164	37164	818.7559	842.452	842.452	818.7559	1.028941593	0.845341497		1	215	0.947986076
2	37.399	37399	818.8098	795.3273	795.3273	818.8098	0.971321179	0.850974501		1	215.25	0.94705477
2	37.712	37712	1118.431	842.9964	842.9964	1118.431	0.753731254	0.857474922		1	215.5	0.946123464
2	37.919	37919	893.2756	676.0178	676.0178	893.2756	0.756785252	0.858915989		1	215.75	0.945192158
2	38.153	38153	851.7183	804.7861	804.7861	851.7183	0.944897039	0.857593552		1	216	0.944260852
2	38.543	38543	795.5267	795.3273	795.3273	795.5267	0.999749348	0.856974635		1	216.25	0.943329546
2	38.763	38763	962.8006	815.0332	815.0332	962.8006	0.846523361	0.85555966		1	216.5	0.94239824
2	38.964	38964	1731.302	1093.655	1093.655	1731.302	0.631695106	0.851874923		1	216.75	0.941466934
2	39.2	39200	1212.675	885.6437	885.6437	1212.675	0.730322386	0.853009618		1	217	0.940535628
2	39.564	39564	685.0947	753.9451	753.9451	685.0947	1.100497639	0.873124436		1	217.25	0.939604322
2	39.987	39987	855.3446	752.6896	752.6896	855.3446	0.879984044	0.902772285		1	217.5	0.938673016
2	40.184	40184	912.1461	874.1059	874.1059	912.1461	0.958295935	0.92554186		1	217.75	0.93774171
2	40.42	40420	1066.515	874.0706	874.0706	1066.515	0.819557718	0.964962949		1	218	0.936810404
2	40.66	40660	757.4245	760.7867	760.7867	757.4245	1.00443899	0.986692247		1	218.25	0.935879098
2	40.851	40851	841.2474	764.9803	764.9803	841.2474	0.909340463	0.98240063		1	218.5	0.934947792
2	41.293	41293	958.4532	1064.224	1064.224	958.4532	1.110355727	0.946087641		1	218.75	0.934016486
2	41.458	41458	1006.72	853.7028	853.7028	1006.72	0.848004212	0.929020137		1	219	0.93308518
2	41.622	41622	563.9736	695.0215	695.0215	563.9736	1.232365309	0.904476102		1	219.25	0.932153874
2	41.984	41984	1129.447	890.1709	890.1709	1129.447	0.788147562	0.822625172		1	219.5	0.931222568
2	42.267	42267	1316.778	991.5457	991.5457	1316.778	0.753009011	0.773245956		1	219.75	0.930291262
2	42.449	42449	1832.791	993.7946	993.7946	1832.791	0.542230183	0.747432068		1	220	0.929359956
2	42.676	42676	1418.241	997.0943	997.0943	1418.241	0.703049975	0.717947975		1	220.25	0.92842865
2	42.86	42860	3341.245	1789.186	1789.186	3341.245	0.535484827	0.71431374		1	220.5	0.927497344
2	43.205	43205	992.9126	843.4095	843.4095	992.9126	0.849429748	0.739002842		1	220.75	0.926566038
2	43.659	43659	981.2415	826.5163	826.5163	981.2415	0.842316902	0.782240832		1	221	0.925634732
2	43.848	43848	1061.267	856.0117	856.0117	1061.267	0.806594099	0.795222838		1	221.25	0.924703426
2	44.063	44063	788.4103	718.1113	718.1113	788.4103	0.910834498	0.812053814		1	221.5	0.92377212
2	44.309	44309	1335.534	917.5572	917.5572	1335.534	0.68703395	0.826018843		1	221.75	0.922840814
2	44.495	44495	868.4229	772.8134	772.8134	868.4229	0.889904446	0.824789549		1	222	0.921909508
2	44.685	44685	799.7376	631.2546	631.2546	799.7376	0.789327149	0.814748169		1	222.25	0.920978202
2	45.013	45013	897.693	743.9105	743.9105	897.693	0.828691435	0.805142113		1	222.5	0.920046896
2	45.221	45221	851.8483	659.16	659.16	851.8483	0.773799748	0.824457754		1	222.75	0.91911559
2	45.481	45481	1076.63	948.9466	948.9466	1076.63	0.881404568	0.849999218		1	223	0.921017642
2	45.655	45655	1026.506	781.9242	781.9242	1026.506	0.761733687	0.857833665		1	223.25	0.941551168
2	45.878	45878	1222.246	934.0463	934.0463	1222.246	0.764204833	0.871856875		1	223.5	0.962084694
2	46.081	46081	672.3538	640.3569	640.3569	672.3538	0.952410621	0.876338382		1	223.75	0.98261822
2	46.255	46255	828.2103	747.4054	747.4054	828.2103	0.902434321	0.870201605		1	224	1.003151745
2	46.518	46518	710.1338	796.7067	796.7067	710.1338	1.121910688	0.856748513		1	224.25	1.023685271
2	46.709	46709	817.3037	728.9809	728.9809	817.3037	0.891933929	0.840064219		1	224.5	1.044218797
2	46.973	46973	1356.411	991.7255	991.7255	1356.411	0.731139382	0.807884592		1	224.75	1.064752323
2	47.17	47170	1388.192	850.0046	850.0046	1388.192	0.612310545	0.796871548		1	225	1.085285849
2	47.472	47472	1054.242	797.2979	797.2979	1054.242	0.756275978	0.804768519		1	225.25	1.102696622
2	47.964	47964	1434.254	1039.028	1039.028	1434.254	0.724437931	0.820530072		1	225.5	1.119287279
2	48.177	48177	1814.144	1133.033	1133.033	1814.144	0.624555162	0.823081972		1	225.75	1.135877936
2	48.589	48589	916.738	985.5649	985.5649	916.738	1.075078048	0.834451526		1	226	1.152468592
2	48.779	48779	773.8696	926.7652	926.7652	773.8696	1.197572821	0.83880312		1	226.25	1.169059249
2	49.306	49306	1263.441	923.5353	923.5353	1263.441	0.730968284	0.833903489		1	226.5	1.185649906
2	49.778	49778	1631.116	1095.644	1095.644	1631.116	0.671714335	0.823755457		1	226.75	1.202240563
2	50.097	50097	1231.275	951.5738	951.5738	1231.275	0.772836125	0.82624734		1	227	1.218831219
2	50.66	50660	1393.786	1077.943	1077.943	1393.786	0.773392042	0.854008896		1	227.25	1.235965009
2	50.908	50908	1121.841	1273.745	1273.745	1121.841	1.135405998	0.874903477		1	227.5	1.254489034
2	51.08	51080	1039.012	949.818	949.818	1039.012	0.914154986	0.893131425		1	227.75	1.274048438
2	51.307	51307	1526.791	1147.53	1147.53	1526.791	0.751595994	0.93136438		1	228	1.293607841
2	51.694	51694	985.4649	1071.929	1071.929	985.4649	1.087739401	1.007054322		1	228.25	1.313167245
2	51.934	51934	972.1837	824.1741	824.1741	972.1837	0.847755522	1.043717769		1	228.5	1.332726649
2	52.209	52209	804.4587	950.7237	950.7237	804.4587	1.181817911	1.08747711		1	228.75	1.352286053
2	52.422	52422	756.7649	926.174	926.174	756.7649	1.223859616	1.116404797		1	229	1.371845457
2	52.585	52585	722.0127	745.0873	745.0873	722.0127	1.031958718	1.136948963		1	229.25	1.39140486
2	52.872	52872	849.7171	961.6597	961.6597	849.7171	1.131741023	1.174296286		1	229.5	1.410964264
2	53.074	53074	617.4567	809.9096	809.9096	617.4567	1.311686471	1.19489075		1	229.75	1.431836689
2	53.255	53255	701.9188	892.1107	892.1107	701.9188	1.270959974	1.201733708		1	230	1.453122043
2	53.492	53492	1094.748	1220.712	1220.712	1094.748	1.115062096	1.198240443		2	9	0.970282538
2	53.781	53781	802.6297	986.298	986.298	802.6297	1.228833172	1.202779095		2	9.25	0.97793516
2	53.97	53970	618.9008	755.6117	755.6117	618.9008	1.220893074	1.213138071		2	9.5	0.98498859
2	54.341	54341	783.2561	953.2841	953.2841	783.2561	1.217078424	1.234791296		2	9.75	0.990238866
2	54.654	54654	808.1438	831.1919	831.1919	808.1438	1.028519801	1.274999294		2	10	0.992865489
2	54.946	54946	618.1071	904.1035	904.1035	618.1071	1.46269716	1.320147213		2	10.25	0.992856607
2	55.259	55259	674.9663	906.2711	906.2711	674.9663	1.342690887	1.359934235		2	10.5	0.992011195
2	55.511	55511	593.1173	853.2084	853.2084	593.1173	1.43851545	1.372770082		2	10.75	0.989847203
2	55.694	55694	706.52	1129.335	1129.335	706.52	1.598447319	1.378867971		2	11	0.987865383
2	55.903	55903	681.1763	1036.211	1036.211	681.1763	1.521208239	1.398615907		2	11.25	0.98736056
2	56.173	56173	852.3609	1179.023	1179.023	852.3609	1.383243882	1.449855497		2	11.5	0.989863784
2	56.357	56357	738.5385	962.3441	962.3441	738.5385	1.303038501	1.489481737		2	11.75	0.992986887
2	56.549	56549	959.7439	1042.635	1042.635	959.7439	1.086367936	1.526353879		2	12	0.997166037
2	56.864	56864	650.0624	892.4986	892.4986	650.0624	1.372942967	1.586439049		2	12.25	1.005911135
2	57.104	57104	471.2526	1049.326	1049.326	471.2526	2.226674187	1.632137666		2	12.5	1.015275797
2	57.412	57412	507.0247	961.8416	961.8416	507.0247	1.897031052	1.698549066		2	12.75	1.017901849
2	57.626	57626	604.5145	1086.185	1086.185	604.5145	1.796788993	1.749527747		2	13	1.015691887
2	57.794	57794	663.9548	1071.154	1071.154	663.9548	1.613293556	1.783972688		2	13.25	1.010957721
2	58.08	58080	802.2979	1471.49	1471.49	802.2979	1.834094293	1.860967076		2	13.5	1.005737307
2	58.305	58305	705.727	1157.168	1157.168	705.727	1.6396822	1.906310934		2	13.75	0.999217346
2	58.739	58739	529.425	970.5832	970.5832	529.425	1.83327799	1.883822192		2	14	0.992646146
2	58.986	58986	936.8951	1772.815	1772.815	936.8951	1.89222358	1.851011556		2	14.25	0.985638004
2	59.165	59165	793.1402	1519.851	1519.851	793.1402	1.916245072	1.833828668		2	14.5	0.976458012
2	59.341	59341	633.0655	1570.358	1570.358	633.0655	2.480561648	1.806162085		2	14.75	0.971191387
2	59.624	59624	641.5853	1124.612	1124.612	641.5853	1.75286435	1.75909877		2	15	0.975239859
2	60.08	60080	1452.173	1550.864	1550.864	1452.173	1.067960911	1.700955247		2	15.25	0.982158221
2	60.534	60534	1011.728	1630.399	1630.399	1011.728	1.611499336	1.657186352		2	15.5	0.989660822
2	60.819	60819	1320.529	2187.274	2187.274	1320.529	1.656361958	1.708575405		2	15.75	1.000069097
2	61.01	61010	1699.759	2936.258	2936.258	1699.759	1.72745548	1.806946799		2	16	1.007762178
2	61.515	61515	1109.562	2423.507	2423.507	1109.562	2.184201514	2.260557589		2	16.25	1.007524153
2	61.997	61997	1138.659	2867.395	2867.395	1138.659	2.518220995	2.69040677		2	16.5	1.0045264
2	62.268	62268	1236.526	3827.123	3827.123	1236.526	3.095060678	2.912695598		2	16.75	0.997884647
2	62.519	62519	947.2447	2687.195	2687.195	947.2447	2.836854088	3.142250065		2	17	0.984992018
2	62.86	62860	1166.796	3610.928	3610.928	1166.796	3.094738069	3.358047766		2	17.25	0.973125635
2	63.063	63063	842.6782	3830.419	3830.419	842.6782	4.545529954	3.423521935		2	17.5	0.961988977
2	63.365	63365	787.186	2260.998	2260.998	787.186	2.872253826	3.483977064		2	17.75	0.954007283
2	63.734	63734	1170.252	5220.657	5220.657	1170.252	4.461139139	3.426735942		2	18	0.947527947
2	63.897	63897	1506.551	4724.184	4724.184	1506.551	3.135761086	3.367733685		2	18.25	0.955105182
2	64.213	64213	1163.274	3251.555	3251.555	1163.274	2.795175513	3.23192408		2	18.5	0.967605136
2	64.397	64397	841.4987	2736.307	2736.307	841.4987	3.251706747	3.122081949		2	18.75	0.980153696
2	64.858	64858	1180.296	3035.181	3035.181	1180.296	2.571542223	2.686830764		2	19	0.992710169
2	65.268	65268	1267.346	2464.701	2464.701	1267.346	1.944773566	2.321983184		2	19.25	0.999227485
2	65.445	65445	733.0917	2047.436	2047.436	733.0917	2.792878435	2.1984053		2	19.5	1.004840246
2	65.731	65731	965.3509	1783.439	1783.439	965.3509	1.847451533	1.98916436		2	19.75	1.007937334
2	66.116	66116	1206.371	1894.479	1894.479	1206.371	1.570395011	1.753970793		2	20	1.009700735
2	66.542	66542	1062.089	1578.733	1578.733	1062.089	1.486441343	1.586548083		2	20.25	1.01058477
2	66.717	66717	983.4823	1522.472	1522.472	983.4823	1.548042095	1.531955377		2	20.5	1.010318307
2	66.916	66916	749.4859	1233.902	1233.902	749.4859	1.646331172	1.493412085		2	20.75	1.008647822
2	67.236	67236	1254.513	1730.931	1730.931	1254.513	1.379763303	1.480710138		2	21	1.006887426
2	67.534	67534	1531.174	1782.863	1782.863	1531.174	1.164376485	1.463027587		2	21.25	1.00471684
2	67.871	67871	773.3325	1225.248	1225.248	773.3325	1.584374121	1.438498298		2	21.5	1.002202109
2	68.061	68061	799.3461	1233.191	1233.191	799.3461	1.542749755	1.433037695		2	21.75	0.999560338
2	68.38	68380	750.0792	1316.162	1316.162	750.0792	1.754697371	1.40503036		2	22	0.996909962
2	68.62	68620	1445.456	1923.735	1923.735	1445.456	1.33088451	1.354215167		2	22.25	0.991770862
2	68.878	68878	1031.07	1295.901	1295.901	1031.07	1.25685065	1.286680001		2	22.5	0.986368149
2	69.123	69123	1502.72	1689.252	1689.252	1502.72	1.124129578	1.228933548		2	22.75	0.980427855
2	69.487	69487	1304.283	1268.102	1268.102	1304.283	0.972259855	1.121828665		2	23	0.978154621
2	69.728	69728	758.265	884.6456	884.6456	758.265	1.166670755	1.059023015		2	23.25	0.980082067
2	69.95	69950	1552.613	1403.259	1403.259	1552.613	0.903804747	1.029844279		2	23.5	0.984291165
2	70.229	70229	1005.751	1069.317	1069.317	1005.751	1.063202522	1.009043371		2	23.75	0.987808312
2	70.562	70562	1438.216	1249.107	1249.107	1438.216	0.868511406	0.987071026		2	24	0.991083989
2	70.891	70891	1034.796	988.2474	988.2474	1034.796	0.955016641	0.973771673		2	24.25	0.994756966
2	71.135	71135	1131.31	1236.147	1236.147	1131.31	1.092668676	0.965548327		2	24.5	0.997900371
2	71.553	71553	1130.535	1366.972	1366.972	1130.535	1.209137267	0.935900135		2	24.75	0.998954676
2	71.835	71835	1731.144	1273.03	1273.03	1731.144	0.735369212	0.918111909		2	25	0.998664876
2	72.007	72007	1657.998	1241.661	1241.661	1657.998	0.748891736	0.911420379		2	25.25	0.999965085
2	72.239	72239	1076.361	1156.634	1156.634	1076.361	1.074578139	0.913158397		2	25.5	1.001975415
2	72.467	72467	1621.649	1110.636	1110.636	1621.649	0.684880637	0.913609381		2	25.75	1.003579043
2	72.654	72654	1603.912	1209.7	1209.7	1603.912	0.754218436	0.904032009		2	26	1.00326686
2	72.84	72840	1282.52	1085.2	1085.2	1282.52	0.846146649	0.891747038		2	26.25	1.000922407
2	73.164	73164	601.6203	743.8458	743.8458	601.6203	1.236404091	0.875989763		2	26.5	0.997015254
2	73.336	73336	726.3279	884.7918	884.7918	726.3279	1.218171297	0.874348198		2	26.75	0.992999306
2	73.599	73599	1149.557	910.4761	910.4761	1149.557	0.792023449	0.876232903		2	27	0.988521208
2	73.899	73899	1980.804	1162.415	1162.415	1980.804	0.58683999	0.878405811		2	27.25	0.983572392
2	74.085	74085	1112.921	922.5527	922.5527	1112.921	0.828947158	0.87294513		2	27.5	0.978453836
2	74.357	74357	1061.796	870.8293	870.8293	1061.796	0.820147467	0.857382974		2	27.75	0.974508395
2	74.551	74551	1443.195	973.3104	973.3104	1443.195	0.674413645	0.852225407		2	28	0.972490126
2	74.931	74931	769.4101	983.6241	983.6241	769.4101	1.278413294	0.865542223		2	28.25	0.971045993
2	75.148	75148	923.4292	865.7295	865.7295	923.4292	0.937515838	0.878720842		2	28.5	0.970429542
2	75.615	75615	1557.765	1051.545	1051.545	1557.765	0.675034424	0.93334003		2	28.75	0.9705433
2	75.843	75843	944.2296	989.1691	989.1691	944.2296	1.047593827	0.963899041		2	29	0.971436593
2	76.024	76024	829.2553	906.2711	906.2711	829.2553	1.092873449	0.981191108		2	29.25	0.972536408
2	76.197	76197	996.7367	835.7144	835.7144	996.7367	0.838450516	0.991995066		2	29.5	0.973705799
2	76.363	76363	1262.879	982.9268	982.9268	1262.879	0.77832223	1.000848556		2	29.75	0.974062505
2	76.645	76645	689.2428	798.8066	798.8066	689.2428	1.15896256	1.014321633		2	30	0.973877422
2	76.812	76812	749.5283	887.3335	887.3335	749.5283	1.1838559	1.024778024		2	30.25	0.973692338
2	77.203	77203	779.4123	913.0792	913.0792	779.4123	1.171497037	1.05597055		2	30.5	0.973507254
2	77.392	77392	885.5932	902.7795	902.7795	885.5932	1.01940654	1.065412425		2	30.75	0.97332217
2	77.644	77644	852.3707	800.5462	800.5462	852.3707	0.939199576	1.056800178		2	31	0.973137086
2	77.819	77819	933.9285	967.5686	967.5686	933.9285	1.036019995	1.051764748		2	31.25	0.972952002
2	78.296	78296	1023.09	1106.088	1106.088	1023.09	1.081124828	1.056019468		2	31.5	0.972766919
2	78.611	78611	947.1167	911.8965	911.8965	947.1167	0.962813241	1.058047677		2	31.75	0.972581835
2	78.816	78816	777.2371	847.7749	847.7749	777.2371	1.090754546	1.061437174		2	32	0.972396751
2	78.999	78999	873.2624	909.731	909.731	873.2624	1.041761331	1.066380802		2	32.25	0.972211667
2	79.426	79426	795.6824	801.4587	801.4587	795.6824	1.007259555	1.079817794		2	32.5	0.972026583
2	79.821	79821	645.0972	826.6596	826.6596	645.0972	1.281449679	1.086569892		2	32.75	0.971841499
2	80.021	80021	685.5914	859.3951	859.3951	685.5914	1.25350916	1.085860286		2	33	0.971656416
2	80.382	80382	849.0973	921.3757	921.3757	849.0973	1.085123813	1.081556417		2	33.25	0.971471332
2	80.586	80586	973.8359	1008.192	1008.192	973.8359	1.035279147	1.079557478		2	33.5	0.971286248
2	80.774	80774	1279.114	1101.85	1101.85	1279.114	0.861416574	1.076399984		2	33.75	0.971101164
2	81.179	81179	854.1927	915.0569	915.0569	854.1927	1.071253477	1.064669759		2	34	0.97091608
2	81.507	81507	971.2651	826.8172	826.8172	971.2651	0.851278606	1.064612659		2	34.25	0.970730996
2	81.731	81731	651.1977	746.1219	746.1219	651.1977	1.145768635	1.068058291		2	34.5	0.970545913
2	82.122	82122	823.0949	1199.818	1199.818	823.0949	1.457690966	1.064093972		2	34.75	0.970360829
2	82.65	82650	1267.705	980.1862	980.1862	1267.705	0.773197392	1.042133056		2	35	0.970175745
2	82.955	82955	709.5719	733.8904	733.8904	709.5719	1.034272073	1.022878873		2	35.25	0.969990661
2	83.276	83276	944.0325	858.1371	858.1371	944.0325	0.909012243	0.978319087		2	35.5	0.969805577
2	83.518	83518	559.4798	700.8283	700.8283	559.4798	1.252642723	0.934318672		2	35.75	0.971133145
2	83.847	83847	816.753	792.3222	792.3222	816.753	0.970087897	0.891610852		2	36	0.972926161
2	84.034	84034	970.5977	752.2892	752.2892	970.5977	0.775078284	0.878214336		2	36.25	0.974673154
2	84.394	84394	3858.54	1581.554	1581.554	3858.54	0.409884049	0.856399128		2	36.5	0.97623149
2	84.73	84730	1066.13	1043.802	1043.802	1066.13	0.979056963	0.854270443		2	36.75	0.97750494
2	85.054	85054	918.5018	776.1311	776.1311	918.5018	0.84499682	0.86365553		2	37	0.978746551
2	85.366	85366	648.1795	746.9156	746.9156	648.1795	1.152328329	0.876211469		2	37.25	0.980193145
2	85.685	85685	1161.777	939.8296	939.8296	1161.777	0.80895869	0.905474925		2	37.5	0.981640209
2	85.924	85924	854.0952	810.4454	810.4454	854.0952	0.948893519	0.93474484		2	37.75	0.982831571
2	86.197	86197	992.7825	898.5859	898.5859	992.7825	0.905118593	0.952588459		2	38	0.983015035
2	86.504	86504	882.2204	761.8274	761.8274	882.2204	0.863534101	0.947844688		2	38.25	0.982755034
2	86.88	86880	698.722	749.4858	749.4858	698.722	1.072652357	0.930948943		2	38.5	0.982653764
2	87.154	87154	646.6906	696.4632	696.4632	646.6906	1.07696509	0.918334312		2	38.75	0.982296512
2	87.344	87344	881.1245	881.8556	881.8556	881.1245	1.000829735	0.908175421		2	39	0.981378812
2	87.553	87553	807.2963	739.643	739.643	807.2963	0.916197684	0.896419085		2	39.25	0.982329534
2	87.727	87727	1393.015	935.3744	935.3744	1393.015	0.671474751	0.884693776		2	39.5	0.985855881
2	87.962	87962	1376.147	760.8126	760.8126	1376.147	0.552857071	0.860402392		2	39.75	0.990086263
2	88.418	88418	664.68	762.298	762.298	664.68	1.146864657	0.82026096		2	40	0.99470985
2	89.37	89370	981.9393	732.6798	732.6798	981.9393	0.746155898	0.834290406		2	40.25	1.002952355
2	89.678	89678	1234.485	689.6828	689.6828	1234.485	0.558680583	0.848520048		2	40.5	1.012049469
2	89.889	89889	923.2371	963.495	963.495	923.2371	1.043605158	0.857143168		2	40.75	1.01523093
2	90.119	90119	1110.765	902.2664	902.2664	1110.765	0.812292789	0.864192385		2	41	1.011527049
2	90.494	90494	807.2333	851.8831	851.8831	807.2333	1.055312138	0.874906021		2	41.25	1.00628441
2	90.724	90724	1077.044	815.4371	815.4371	1077.044	0.757106581	0.884870792		2	41.5	0.999421717
2	90.936	90936	847.181	870.579	870.579	847.181	1.027618655	0.90348215		2	41.75	0.987373759
2	91.181	91181	874.8745	869.4342	869.4342	874.8745	0.993781622	0.927017894		2	42	0.973155951
2	91.389	91389	833.5364	856.6125	856.6125	833.5364	1.027684574	0.93640905		2	42.25	0.96202152
2	91.577	91577	1201.79	834.6928	834.6928	1201.79	0.694541309	0.941143939		2	42.5	0.952984477
2	91.795	91795	1021.426	892.7105	892.7105	1021.426	0.873984508	0.948609297		2	42.75	0.946776347
2	91.985	91985	1009.757	892.4771	892.4771	1009.757	0.883853343	0.961076736		2	43	0.948779092
2	92.305	92305	537.8347	629.8507	629.8507	537.8347	1.171086023	0.986682908		2	43.25	0.953617671
2	92.513	92513	800.5857	738.9783	738.9783	800.5857	0.923047089	0.997753208		2	43.5	0.9596951
2	92.891	92891	503.4393	661.9824	661.9824	503.4393	1.314919991	1.006675967		2	43.75	0.965155826
2	93.134	93134	1152.967	927.1593	927.1593	1152.967	0.804150769	1.011011894		2	44	0.969911315
2	93.328	93328	796.7044	792.0562	792.0562	796.7044	0.994165716	1.014708843		2	44.25	0.973879871
2	93.746	93746	674.5963	772.0243	772.0243	674.5963	1.144424154	1.020051403		2	44.5	0.974353568
2	94.062	94062	841.7392	733.4356	733.4356	841.7392	0.871333544	1.017854033		2	44.75	0.97137202
2	94.295	94295	885.3422	756.7039	756.7039	885.3422	0.854702171	1.007983647		2	45	0.969503139
2	94.636	94636	757.0284	792.2245	792.2245	757.0284	1.046492443	0.984731199		2	45.25	0.975063504
2	94.854	94854	861.8199	980.3772	980.3772	861.8199	1.137566213	0.974508524		2	45.5	0.981074217
2	95.252	95252	651.8067	780.0892	780.0892	651.8067	1.19681065	0.956813167		2	45.75	0.984380498
2	95.681	95681	1047.028	869.2306	869.2306	1047.028	0.830188495	0.951790226		2	46	0.987122554
2	95.891	95891	1424.763	1055.469	1055.469	1424.763	0.740803207	0.973631438		2	46.25	0.986057577
2	96.055	96055	853.9405	837.704	837.704	853.9405	0.98098638	0.998744094		2	46.5	0.98281365
2	96.289	96289	1549.614	1130.425	1130.425	1549.614	0.729488118	1.022263892		2	46.75	0.977044268
2	96.459	96459	1284.76	1054.859	1054.859	1284.76	0.821055294	1.035390618		2	47	0.969720704
2	96.67	96670	702.9797	737.9834	737.9834	702.9797	1.04979333	1.050288964		2	47.25	0.96782884
2	96.927	96927	262.7946	556.7503	556.7503	262.7946	2.118575876	1.064638468		2	47.5	0.969539558
2	97.185	97185	829.9961	836.1184	836.1184	829.9961	1.0073763	1.084947929		2	47.75	0.971583856
2	97.413	97413	983.8003	836.8266	836.8266	983.8003	0.850606165	1.082497283		2	48	0.973443867
2	97.635	97635	777.2708	757.683	757.683	777.2708	0.974799259	1.034040626		2	48.25	0.974499362
2	97.847	97847	830.14	754.0388	754.0388	830.14	0.90832727	0.958648102		2	48.5	0.976260351
2	98.101	98101	1236.31	1018.614	1018.614	1236.31	0.823914714	0.882597487		2	48.75	0.977828482
2	98.465	98465	1165.061	932.4172	932.4172	1165.061	0.800316207	0.794610222		2	49	0.977473555
2	98.705	98705	884.4124	762.5866	762.5866	884.4124	0.862252271	0.738052174		2	49.25	0.97688027
2	98.988	98988	1745.135	1068.044	1068.044	1745.135	0.612012251	0.703782506		2	49.5	0.975682713
2	99.276	99276	2563.374	1141.762	1141.762	2563.374	0.44541374	0.74196495		2	49.75	0.974310725
2	99.439	99439	1444.981	844.1978	844.1978	1444.981	0.584227613	0.763163818		2	50	0.974599713
2	99.718	99718	908.4301	1004.012	1004.012	908.4301	1.105216571	0.792313555		2	50.25	0.97671886
2	100.021	100021	1009.848	740.5353	740.5353	1009.848	0.733313627	0.840452221		2	50.5	0.97986549
2	100.358	100358	592.9562	678.5395	678.5395	592.9562	1.144333258	0.866641619		2	50.75	0.98381484
2	100.63	100630	691.3204	734.0676	734.0676	691.3204	1.061834137	0.829588403		2	51	0.989701401
2	100.91	100910	839.0283	703.1414	703.1414	839.0283	0.838042531	0.789097772		2	51.25	0.999174011
2	101.168	101168	1330.764	859.4158	859.4158	1330.764	0.645806319	0.759264579		2	51.5	1.011259592
2	101.624	101624	1813.413	911.1976	911.1976	1813.413	0.502476601	0.680788538		2	51.75	1.023128219
2	101.81	101810	2738.733	978.2342	978.2342	2738.733	0.357184946	0.677336067		2	52	1.032983749
2	101.993	101993	1572.835	916.0827	916.0827	1572.835	0.582440434	0.708311789		2	52.25	1.04289402
2	102.178	102178	969.8439	833.7229	833.7229	969.8439	0.859646485	0.746755795		2	52.5	1.051365956
2	102.522	102522	774.5819	955.7359	955.7359	774.5819	1.233873268	0.86330234		2	52.75	1.059581179
2	102.691	102691	1132.327	854.8666	854.8666	1132.327	0.754964423	0.939969888		2	53	1.066964572
2	102.926	102926	771.1888	806.5658	806.5658	771.1888	1.045873332	1.020569673		2	53.25	1.070588759
2	103.259	103259	625.2225	732.4657	732.4657	625.2225	1.171528056	1.086376296		2	53.5	1.069777415
2	103.49	103490	582.3454	715.0451	715.0451	582.3454	1.227871123	1.120659398		2	53.75	1.07077958
2	103.723	103723	754.7765	848.4717	848.4717	754.7765	1.12413635	1.140641584		2	54	1.073994935
2	104.003	104003	794.0833	888.0496	888.0496	794.0833	1.118333051	1.13565829		2	54.25	1.077719357
2	104.289	104289	1085.315	830.969	830.969	1085.315	0.765647761	1.109233865		2	54.5	1.08428862
2	104.481	104481	519.9333	673.175	673.175	519.9333	1.294733382	1.09200291		2	54.75	1.093126999
2	104.701	104701	565.226	675.6839	675.6839	565.226	1.195422539	1.055811867		2	55	1.10261448
2	104.869	104869	589.0038	683.8246	683.8246	589.0038	1.160985039	1.028712306		2	55.25	1.110726095
2	105.101	105101	1728.297	1229.894	1229.894	1728.297	0.711621903	1.0037948		2	55.5	1.11415148
2	105.374	105374	693.9727	793.6126	793.6126	693.9727	1.143578991	0.97281875		2	55.75	1.117201621
2	105.615	105615	853.8144	811.3466	811.3466	853.8144	0.950261087	0.957142968		2	56	1.125590479
2	105.901	105901	738.175	676.5997	676.5997	738.175	0.916584414	0.963476633		2	56.25	1.138203536
2	106.133	106133	1349.963	882.4271	882.4271	1349.963	0.653667619	0.970044287		2	56.5	1.15109522
2	106.368	106368	925.1445	838.089	838.089	925.1445	0.905900646	0.978110725		2	56.75	1.163283569
2	106.549	106549	624.5079	696.8236	696.8236	624.5079	1.115796293	0.99083639		2	57	1.175444058
2	106.844	106844	426.5223	624.1935	624.1935	426.5223	1.463448687	1.005161893		2	57.25	1.188534298
2	107.083	107083	678.2769	679.8612	679.8612	678.2769	1.002335772	1.0120252		2	57.5	1.202801355
2	107.249	107249	940.7787	791.6294	791.6294	940.7787	0.841461866	1.014444599		2	57.75	1.21695234
2	107.452	107452	796.925	756.9071	756.9071	796.925	0.94978461	1.008272965		2	58	1.233410722
2	107.756	107756	871.8146	795.3273	795.3273	871.8146	0.912266553	0.988698163		2	58.25	1.247652976
2	108.056	108056	773.9486	740.1055	740.1055	773.9486	0.956272161	0.965851031		2	58.5	1.247903038
2	108.262	108262	692.4438	705.7742	705.7742	692.4438	1.019251237	0.94411987		2	58.75	1.244368923
2	108.535	108535	991.9433	779.3211	779.3211	991.9433	0.785650853	0.906702972		2	59	1.23602386
2	108.748	108748	683.4688	784.095	784.095	683.4688	1.147228666	0.885636983		2	59.25	1.22857031
2	109.092	109092	1118.966	750.986	750.986	1118.966	0.671142823	0.872914658		2	59.5	1.218169578
2	109.265	109265	816.8167	764.9041	764.9041	816.8167	0.936445227	0.870016751		2	59.75	1.208805034
2	109.702	109702	1153.522	839.3921	839.3921	1153.522	0.727677582	0.858644855		2	60	1.200668363
2	110.075	110075	998.0394	864.6342	864.6342	998.0394	0.866332732	0.837313582		2	60.25	1.193881233
2	110.487	110487	944.5854	786.3263	786.3263	944.5854	0.832456547	0.813693585		2	60.5	1.187729181
2	110.693	110693	694.6247	717.6482	717.6482	694.6247	1.033145237	0.801166327		2	60.75	1.196833952
2	110.856	110856	1078.354	792.2245	792.2245	1078.354	0.734660881	0.790421625		2	61	1.223804615
2	111.049	111049	954.2929	773.7206	773.7206	954.2929	0.810778955	0.782234928		2	61.25	1.280145954
2	111.237	111237	1050.454	715.1666	715.1666	1050.454	0.680816675	0.780400664		2	61.5	1.337465436
2	111.759	111759	909.954	722.1915	722.1915	909.954	0.793657152	0.786654608		2	61.75	1.394398864
2	112.062	112062	1500.515	798.3266	798.3266	1500.515	0.532035068	0.789585177		2	62	1.45125286
2	112.559	112559	840.9542	725.7496	725.7496	840.9542	0.863007284	0.807283299		2	62.25	1.503595859
2	112.753	112753	792.544	691.7838	691.7838	792.544	0.87286485	0.817434287		2	62.5	1.561523508
2	113.114	113114	1011.318	972.6798	972.6798	1011.318	0.961794213	0.827048083		2	62.75	1.603273185
2	113.361	113361	669.8426	686.8118	686.8118	669.8426	1.025333116	0.822953952		2	63	1.632567704
2	113.532	113532	982.648	762.1445	762.1445	982.648	0.775602759	0.818466773		2	63.25	1.64730949
2	113.731	113731	1241.041	850.5006	850.5006	1241.041	0.68531225	0.803509991		2	63.5	1.647840191
2	113.932	113932	1283.219	789.4891	789.4891	1283.219	0.615241124	0.778538513		2	63.75	1.637096382
2	114.196	114196	1499.48	920.6882	920.6882	1499.48	0.614004988	0.756938626		2	64	1.612214947
2	114.466	114466	746.7493	734.2392	734.2392	746.7493	0.983247256	0.749950672		2	64.25	1.583210495
2	114.729	114729	985.0314	795.3532	795.3532	985.0314	0.807439438	0.743829589		2	64.5	1.535988418
2	114.957	114957	1171.58	738.6731	738.6731	1171.58	0.630493095	0.744407614		2	64.75	1.475739495
2	115.149	115149	1729.744	1005.175	1005.175	1729.744	0.581112003	0.756498277		2	65	1.417457765
2	115.509	115509	932.7121	767.576	767.576	932.7121	0.822950619	0.801493988		2	65.25	1.36067221
2	115.886	115886	768.9268	722.8099	722.8099	768.9268	0.94002433	0.831440886		2	65.5	1.314769049
2	116.177	116177	850.7887	799.8869	799.8869	850.7887	0.940171044	0.818439183		2	65.75	1.26866806
2	116.443	116443	784.4652	699.0886	699.0886	784.4652	0.891165854	0.803916		2	66	1.229685086
2	116.755	116755	1106.137	767.064	767.064	1106.137	0.693462021	0.7893202		2	66.25	1.198154493
2	117.098	117098	1116.987	767.2268	767.2268	1116.987	0.686871736	0.7651517		2	66.5	1.173075216
2	117.333	117333	839.4264	687.5364	687.5364	839.4264	0.819055012	0.753128067		2	66.75	1.153295491
2	117.605	117605	1645.476	945.8071	945.8071	1645.476	0.5747924	0.737813603		2	67	1.144237608
2	117.908	117908	1303.999	825.776	825.776	1303.999	0.633264289	0.722530342		2	67.25	1.141634437
2	118.113	118113	879.7033	684.3589	684.3589	879.7033	0.777942859	0.721354903		2	67.5	1.137847929
2	118.407	118407	787.6893	738.1643	738.1643	787.6893	0.937126225	0.726808161		2	67.75	1.133319872
2	118.689	118689	952.3202	743.6593	743.6593	952.3202	0.780892078	0.737136212		2	68	1.130125458
2	118.998	118998	1075.132	789.5732	789.5732	1075.132	0.734396521	0.755125129		2	68.25	1.125442382
2	119.372	119372	1733.436	984.5467	984.5467	1733.436	0.56797407	0.781791836		2	68.5	1.116043662
2	119.608	119608	856.0672	680.7718	680.7718	856.0672	0.795231729	0.802828748		2	68.75	1.100872225
2	119.869	119869	918.7357	814.6875	814.6875	918.7357	0.886748496	0.831370197		2	69	1.08497989
2	120.115	120115	1079.899	765.1953	765.1953	1079.899	0.708580432	0.852534337		2	69.25	1.068041303
2	120.413	120413	584.7966	700.4885	700.4885	584.7966	1.197832717	0.881814411		2	69.5	1.049376278
2	120.665	120665	1012.364	796.9419	796.9419	1012.364	0.78720885	0.91284654		2	69.75	1.033471644
2	121.029	121029	921.6878	824.1274	824.1274	921.6878	0.894150275	0.937054828		2	70	1.025810258
2	121.319	121319	695.0123	713.5658	713.5658	695.0123	1.026695211	0.916977178		2	70.25	1.021098603
2	121.537	121537	958.4325	819.979	819.979	958.4325	0.855541731	0.890717551		2	70.5	1.016888019
2	121.703	121703	719.434	789.6126	789.6126	719.434	1.097546961	0.87577677		2	70.75	1.013903968
2	121.976	121976	1230.198	892.4318	892.4318	1230.198	0.725437531	0.839666895		2	71	1.011511417
2	122.168	122168	1394.747	930.1306	930.1306	1394.747	0.666881234	0.815979804		2	71.25	1.008268023
2	122.395	122395	1048.974	837.3007	837.3007	1048.974	0.798209203	0.799904291		2	71.5	1.003741839
2	122.793	122793	795.6568	762.6156	762.6156	795.6568	0.95847305	0.773743547		2	71.75	0.999610384
2	122.961	122961	1741.353	854.4448	854.4448	1741.353	0.490678685	0.767519363		2	72	0.996603279
2	123.28	123280	1032.189	870.0283	870.0283	1032.189	0.842896311	0.773638132		2	72.25	0.996982953
2	123.668	123668	849.507	742.7128	742.7128	849.507	0.874286851	0.797009018		2	72.5	0.996661106
2	123.878	123878	1292.767	862.8198	862.8198	1292.767	0.667420966	0.804648482		2	72.75	0.993029402
2	124.056	124056	894.2201	805.4258	805.4258	894.2201	0.900701964	0.806766758		2	73	0.989525878
2	124.332	124332	752.5166	766.0808	766.0808	752.5166	1.018025117	0.80902539		2	73.25	0.987280501
2	124.573	124573	1371.076	897.2605	897.2605	1371.076	0.654420689	0.81129337		2	73.5	0.98737098
2	124.769	124769	1059.436	759.778	759.778	1059.436	0.717153278	0.810975568		2	73.75	0.987831239
2	125.021	125021	950.4416	762.5012	762.5012	950.4416	0.802259918	0.809676962		2	74	0.987349833
2	125.484	125484	1151.466	882.7585	882.7585	1151.466	0.766638789	0.814087019		2	74.25	0.984303201
2	125.689	125689	693.0584	618.4576	618.4576	693.0584	0.892360009	0.816795532		2	74.5	0.981770178
2	125.855	125855	677.4887	616.5954	616.5954	677.4887	0.910119091	0.819537685		2	74.75	0.983204175
2	126.037	126037	885.3422	781.1391	781.1391	885.3422	0.882301894	0.827035124		2	75	0.985892865
2	126.203	126203	1170.955	770.1168	770.1168	1170.955	0.657682661	0.836964226		2	75.25	0.991232203
2	126.419	126419	847.358	687.0061	687.0061	847.358	0.810762511	0.844593985		2	75.5	0.998695636
2	126.818	126818	842.2597	723.0546	723.0546	842.2597	0.858469899	0.826943815		2	75.75	1.006747395
2	127.195	127195	735.6861	709.7373	709.7373	735.6861	0.964728435	0.801389608		2	76	1.013757667
2	127.451	127451	726.8744	646.9647	646.9647	726.8744	0.890063951	0.798778348		2	76.25	1.017822195
2	127.84	127840	1454.997	944.5005	944.5005	1454.997	0.649142576	0.819294174		2	76.5	1.021031283
2	128.004	128004	1050.51	723.9306	723.9306	1050.51	0.689122997	0.830154346		2	76.75	1.02447771
2	128.239	128239	883.9423	775.8153	775.8153	883.9423	0.877676405	0.853734588		2	77	1.029296868
2	128.764	128764	876.6943	779.0207	779.0207	876.6943	0.888588759	0.9275344		2	77.25	1.034029907
2	129.021	129021	977.759	777.0009	777.0009	977.759	0.794675273	0.948696839		2	77.5	1.034898515
2	129.212	129212	644.2838	900.1656	900.1656	644.2838	1.397156967	0.963647257		2	77.75	1.032863815
2	129.442	129442	847.8261	844.3888	844.3888	847.8261	0.995945749	0.979739071		2	78	1.032769136
2	129.739	129739	778.8774	741.3333	741.3333	778.8774	0.951797163	0.975389636		2	78.25	1.033338333
2	130.007	130007	803.3961	678.2747	678.2747	803.3961	0.844259388	0.960262348		2	78.5	1.033778342
2	130.215	130215	732.6899	741.2761	741.2761	732.6899	1.011718737	0.943522138		2	78.75	1.034547404
2	130.461	130461	1046.047	766.5568	766.5568	1046.047	0.732812962	0.89943504		2	79	1.036095856
2	130.641	130641	725.4824	645.1689	645.1689	725.4824	0.889296418	0.866412617		2	79.25	1.038103952
2	130.981	130981	1121.451	884.4946	884.4946	1121.451	0.788705525	0.813703214		2	79.5	1.039840533
2	131.178	131178	757.8055	751.5804	751.5804	757.8055	0.991785359	0.780627562		2	79.75	1.04093135
2	131.397	131397	925.245	752.5925	752.5925	925.245	0.813398073	0.75170808		2	80	1.041079032
2	131.765	131765	2014.181	938.1946	938.1946	2014.181	0.465794584	0.712547607		2	80.25	1.040363134
2	132.041	132041	1075.865	792.7967	792.7967	1075.865	0.736892361	0.684828615		2	80.5	1.039666304
2	132.524	132524	3684.408	1888.991	1888.991	3684.408	0.512698648	0.657024011		2	80.75	1.038748135
2	132.851	132851	766.0631	740.6754	740.6754	766.0631	0.966859518	0.663676423		2	81	1.036974425
2	133.103	133103	1629.074	912.078	912.078	1629.074	0.559875119	0.679722665		2	81.25	1.03564792
2	133.356	133356	1844.041	927.4149	927.4149	1844.041	0.502925315	0.699324068		2	81.5	1.035636811
2	133.66	133660	786.0672	770.5374	770.5374	786.0672	0.980243674	0.75304165		2	81.75	1.036466835
2	134.102	134102	1523.692	873.42	873.42	1523.692	0.573226085	0.834253752		2	82	1.035819839
2	134.31	134310	894.5549	677.312	677.312	894.5549	0.757149729	0.837086703		2	82.25	1.034145175
2	134.547	134547	771.2238	711.9627	711.9627	771.2238	0.923159659	0.830876537		2	82.5	1.031491017
2	134.78	134780	609.2422	664.185	664.185	609.2422	1.090182197	0.827015016		2	82.75	1.028287151
2	134.997	134997	735.7959	751.288	751.288	735.7959	1.021054888	0.81873571		2	83	1.023389355
2	135.345	135345	947.8209	740.4189	740.4189	947.8209	0.781180179	0.787793823		2	83.25	1.014531097
2	135.522	135522	840.0173	736.7466	736.7466	840.0173	0.877061222	0.777555128		2	83.5	1.003213996
2	135.776	135776	2058.547	925.9436	925.9436	2058.547	0.449804449	0.763262762		2	83.75	0.994691388
2	135.982	135982	1767.563	739.9539	739.9539	1767.563	0.418629435	0.747602635		2	84	0.988679562
2	136.448	136448	834.5731	720.6616	720.6616	834.5731	0.86350926	0.74006441		2	84.25	0.984716802
2	136.638	136638	634.0573	700.6014	700.6014	634.0573	1.104949663	0.784365808		2	84.5	0.982318031
2	136.871	136871	777.3165	679.0629	679.0629	777.3165	0.873598978	0.84291655		2	84.75	0.982093968
2	137.118	137118	2007.608	1052.301	1052.301	2007.608	0.524156608	0.871191498		2	85	0.983942401
2	137.323	137323	922.0248	818.167	818.167	922.0248	0.887358995	0.898683962		2	85.25	0.986355019
2	137.498	137498	655.312	693.8638	693.8638	655.312	1.058829687	0.912856612		2	85.5	0.990684288
2	137.673	137673	628.0173	677.4559	677.4559	628.0173	1.078721717	0.913019762		2	85.75	0.997048096
2	137.85	137850	839.1144	808.5056	808.5056	839.1144	0.963522495	0.90423637		2	86	1.003755352
2	138.272	138272	856.72	841.6761	841.6761	856.72	0.98244012	0.881993664		2	86.25	1.006832986
2	138.476	138476	1062.957	776.4097	776.4097	1062.957	0.730424373	0.883771196		2	86.5	1.005846944
2	138.674	138674	1124.677	767.5421	767.5421	1124.677	0.682455585	0.888138752		2	86.75	1.003009571
2	138.986	138986	1040.714	837.4085	837.4085	1040.714	0.804648059	0.884236273		2	87	1.0001083
2	139.522	139522	914.1393	991.8369	991.8369	914.1393	1.084995361	0.811810583		2	87.25	0.996988376
2	139.787	139787	1100.535	922.6171	922.6171	1100.535	0.838335082	0.783129886		2	87.5	0.993465623
2	140.162	140162	879.749	824.689	824.689	879.749	0.937413967	0.754115847		2	87.75	0.989104878
2	140.362	140362	1050.08	833.9507	833.9507	1050.08	0.794178253	0.739335557		2	88	0.982657439
2	140.624	140624	2553.922	1051.673	1051.673	2553.922	0.411787439	0.7339725		2	88.25	0.977040001
2	140.84	140840	2101.294	1022.141	1022.141	2101.294	0.486434073	0.744758611		2	88.5	0.973573535
2	141.128	141128	1157.252	868.0095	868.0095	1157.252	0.75006092	0.765396282		2	88.75	0.974513938
2	141.334	141334	1549.705	1039.429	1039.429	1549.705	0.670727009	0.801270452		2	89	0.97545434
2	141.509	141509	760.0818	787.2479	787.2479	760.0818	1.035741022	0.849742098		2	89.25	0.976394743
2	141.734	141734	765.363	822.4721	822.4721	765.363	1.074617012	0.898554346		2	89.5	0.978379188
2	142.168	142168	770.1537	796.012	796.012	770.1537	1.033575506	0.960474211		2	89.75	0.981229367
2	142.39	142390	747.9253	787.0089	787.0089	747.9253	1.052256021	0.981715026		2	90	0.983547737
2	142.562	142562	670.1648	743.5225	743.5225	670.1648	1.10946218	0.98290334		2	90.25	0.985434012
2	142.776	142776	1337.668	840.3309	840.3309	1337.668	0.628205878	0.970034265		2	90.5	0.987279733
2	143.009	143009	765.1867	716.9951	716.9951	765.1867	0.937019815	0.953371201		2	90.75	0.990339534
2	143.179	143179	1178.781	856.6125	856.6125	1178.781	0.726693508	0.937389409		2	91	0.996076834
2	143.355	143355	785.294	726.2584	726.2584	785.294	0.924823569	0.914112407		2	91.25	1.00131027
2	143.517	143517	561.9704	653.7101	653.7101	561.9704	1.163246498	0.897376007		2	91.5	1.003625774
2	143.721	143721	718.0362	803.7068	803.7068	718.0362	1.119312369	0.885160282		2	91.75	1.005632987
2	144.042	144042	1057.041	783.2704	783.2704	1057.041	0.741002856	0.871610129		2	92	1.009515059
2	144.366	144366	1089.492	802.6185	802.6185	1089.492	0.736690586	0.862403581		2	92.25	1.014621343
2	144.651	144651	1102.769	757.8958	757.8958	1102.769	0.687266145	0.84658275		2	92.5	1.018393841
2	144.838	144838	794.2361	703.1749	703.1749	794.2361	0.885347443	0.838445741		2	92.75	1.019998441
2	145.036	145036	896.1293	695.0336	695.0336	896.1293	0.775595218	0.837202746		2	93	1.021344453
2	145.251	145251	714.8111	747.1191	747.1191	714.8111	1.045197955	0.839243431		2	93.25	1.022519011
2	145.427	145427	742.2322	728.1394	728.1394	742.2322	0.98101295	0.843629403		2	93.5	1.02345956
2	145.704	145704	970.9963	858.5522	858.5522	970.9963	0.88419719	0.856150288		2	93.75	1.024255022
2	145.926	145926	1690.401	1094.494	1094.494	1690.401	0.647475954	0.871562905		2	94	1.023811284
2	146.205	146205	953.2403	861.933	861.933	953.2403	0.904213764	0.897923026		2	94.25	1.021668383
2	146.419	146419	1047.984	1022.208	1022.208	1047.984	0.975404205	0.927315147		2	94.5	1.017613684
2	146.725	146725	867.4669	770.1236	770.1236	867.4669	0.887784422	0.980801847		2	94.75	1.013882016
2	147.024	147024	791.7703	753.4906	753.4906	791.7703	0.951653024	1.028465366		2	95	1.01098027
2	147.475	147475	649.5543	771.1114	771.1114	649.5543	1.187139243	1.141677239		2	95.25	1.008143092
2	147.725	147725	823.3592	988.9689	988.9689	823.3592	1.201139065	1.185907596		2	95.5	1.007379217
2	148.052	148052	566.9	758.4589	758.4589	566.9	1.33790598	1.182110525		2	95.75	1.008670071
2	148.235	148235	674.7509	927.9028	927.9028	674.7509	1.375178307	1.170215648		2	96	1.016673656
2	148.413	148413	846.7072	819.3684	819.3684	846.7072	0.967711625	1.161069895		2	96.25	1.023826284
2	148.798	148798	694.1348	821.7331	821.7331	694.1348	1.183823517	1.117363085		2	96.5	1.028916438
2	149.054	149054	625.275	726.3601	726.3601	625.275	1.161665027	1.072731574		2	96.75	1.033120495
2	149.372	149372	1018.904	814.4026	814.4026	1018.904	0.799292769	1.032338756		2	97	1.037109891
2	149.702	149702	932.2935	767.9908	767.9908	932.2935	0.823765048	1.013913363		2	97.25	1.0406488
2	149.927	149927	810.0299	744.4863	744.4863	810.0299	0.919084962	1.003828035		2	97.5	1.035354409
2	150.388	150388	604.3519	721.0522	721.0522	604.3519	1.193099914	0.981238792		2	97.75	1.017393869
2	150.754	150754	939.4625	787.3849	787.3849	939.4625	0.838122756	0.965610441		2	98	0.996895639
2	151.067	151067	554.3713	695.8129	695.8129	554.3713	1.255138749	0.953970701		2	98.25	0.979983272
2	151.586	151586	723.9666	645.9635	645.9635	723.9666	0.892255941	0.910310776		2	98.5	0.964612328
2	151.921	151921	984.9281	892.5195	892.5195	984.9281	0.906177314	0.880172978		2	98.75	0.95089014
2	152.23	152230	1115.646	795.5912	795.5912	1115.646	0.713121546	0.868650909		2	99	0.94393974
2	152.465	152465	1720.388	1014.072	1014.072	1720.388	0.589443777	0.870901411		2	99.25	0.952399957
2	152.692	152692	1028.422	844.9281	844.9281	1028.422	0.821577232	0.877177476		2	99.5	0.960317673
2	152.855	152855	810.1909	772.966	772.966	810.1909	0.954054162	0.889931327		2	99.75	0.967429126
2	153.203	153203	622.4745	705.1534	705.1534	622.4745	1.132822951	0.943217461		2	100	0.977567346
2	153.579	153579	545.8001	724.4563	724.4563	545.8001	1.327328998	0.996731189		2	100.25	0.982961523
2	153.778	153778	669.4989	643.7572	643.7572	669.4989	0.961550796	1.025001215		2	100.5	0.980166273
2	153.948	153948	1021.7	794.927	794.927	1021.7	0.778043457	1.047640399		2	100.75	0.971216506
2	154.116	154116	772.829	734.2392	734.2392	772.829	0.950066832	1.057350548		2	101	0.962654201
2	154.427	154427	646.194	800.1821	800.1821	646.194	1.238300108	1.062391764		2	101.25	0.954093491
2	154.852	154852	688.4096	732.8477	732.8477	688.4096	1.064551831	1.062166058		2	101.5	0.943111464
2	155.236	155236	754.3515	812.3852	812.3852	754.3515	1.076931908	1.070336133		2	101.75	0.937067401
2	155.572	155572	973.4814	980.1949	980.1949	973.4814	1.006896382	1.077691647		2	102	0.945061062
2	155.982	155982	651.8947	655.1951	655.1951	651.8947	1.005062781	1.075710545		2	102.25	0.960729191
2	156.167	156167	577.8495	710.0011	710.0011	577.8495	1.228695534	1.068631551		2	102.5	0.982348969
2	156.544	156544	804.957	853.4595	853.4595	804.957	1.060254771	1.046726868		2	102.75	1.008986317
2	156.755	156755	743.9244	659.3793	659.3793	743.9244	0.886352565	1.032198486		2	103	1.028127148
2	157.036	157036	569.7263	657.3671	657.3671	569.7263	1.153829655	1.017143069		2	103.25	1.040737745
2	157.205	157205	762.891	728.6612	728.6612	762.891	0.955131467	1.004225491		2	103.5	1.050161484
2	157.53	157530	743.0455	657.5639	657.5639	743.0455	0.884957785	0.956122998		2	103.75	1.054920427
2	157.81	157810	639.4311	725.9719	725.9719	639.4311	1.135340305	0.90501418		2	104	1.053784714
2	158.005	158005	1370.889	914.7545	914.7545	1370.889	0.667271019	0.873930224		2	104.25	1.047945941
2	158.36	158360	767.1865	678.6021	678.6021	767.1865	0.884533422	0.808389521		2	104.5	1.041830119
2	158.575	158575	700.328	685.4404	685.4404	700.328	0.978741961	0.762523065		2	104.75	1.031372548
2	159.07	159070	1273.031	714.8783	714.8783	1273.031	0.561556082	0.692999934		2	105	1.022881487
2	159.276	159276	1682.289	767.9908	767.9908	1682.289	0.456515379	0.692887728		2	105.25	1.015797192
2	159.602	159602	1664.089	995.3415	995.3415	1664.089	0.598129968	0.712279278		2	105.5	1.010113904
2	159.863	159863	957.5977	723.204	723.204	957.5977	0.755227378	0.728070239		2	105.75	1.008967698
2	160.274	160274	724.0327	631.146	631.146	724.0327	0.871709247	0.798262307		2	106	1.010536627
2	160.523	160523	852.8689	731.8927	731.8927	852.8689	0.858153815	0.837035399		2	106.25	1.012522782
2	160.903	160903	824.598	660.9336	660.9336	824.598	0.801522196	0.857661198		2	106.5	1.015925549
2	161.103	161103	663.8908	736.5393	736.5393	663.8908	1.109428388	0.865595573		2	106.75	1.019296374
2	161.475	161475	738.8149	842.2272	842.2272	738.8149	1.139970512	0.875872146		2	107	1.02160502
2	161.67	161670	1293.787	896.3782	896.3782	1293.787	0.692832901	0.877252591		2	107.25	1.02282321
2	161.971	161971	1487.184	867.1649	867.1649	1487.184	0.58309187	0.870788485		2	107.5	1.02046672
2	162.134	162134	1252.366	805.2079	805.2079	1252.366	0.642949345	0.864174174		2	107.75	1.01635774
2	162.551	162551	1035.316	732.6628	732.6628	1035.316	0.707670702	0.839292532		2	108	1.011515935
2	162.803	162803	515.5445	720.051	720.051	515.5445	1.396680597	0.820056764		2	108.25	1.00520352
2	162.982	162982	965.135	836.94	836.94	965.135	0.867174022	0.805379998		2	108.5	0.996554092
2	163.193	163193	1046.067	826.577	826.577	1046.067	0.790175964	0.792971055		2	108.75	0.989933606
2	163.374	163374	1211.24	881.6389	881.6389	1211.24	0.727881262	0.78113668		2	109	0.987573571
2	163.735	163735	1171.969	735.4624	735.4624	1171.969	0.627544244	0.707577137		2	109.25	0.986029516
2	164.048	164048	2315.82	1108.256	1108.256	2315.82	0.478558783	0.623392788		2	109.5	0.984404428
2	164.306	164306	1746.987	955.5419	955.5419	1746.987	0.546965661	0.582869278		2	109.75	0.982361994
2	164.601	164601	1443.862	1058.707	1058.707	1443.862	0.733246668	0.569585489		2	110	0.978712622
2	164.774	164774	1571.9	1002.707	1002.707	1571.9	0.637894904	0.570148583		2	110.25	0.97505692
2	165.018	165018	1457.392	838.8001	838.8001	1457.392	0.57554872	0.596897103		2	110.5	0.971386952
2	165.328	165328	2748.617	1150.901	1150.901	2748.617	0.418720033	0.657672197		2	110.75	0.967432054
2	165.51	165510	1404.702	994.802	994.802	1404.702	0.708194336	0.687072687		2	111	0.964089378
2	165.711	165711	2302.043	1243.213	1243.213	2302.043	0.540047688	0.720341417		2	111.25	0.963130393
2	166.002	166002	892.8334	989.9269	989.9269	892.8334	1.108747612	0.771239735		2	111.5	0.963894921
2	166.248	166248	670.0766	671.817	671.817	670.0766	1.002597315	0.805407097		2	111.75	0.96465945
2	166.634	166634	1334.377	904.8465	904.8465	1334.377	0.678104089	0.865666752		2	112	0.965281945
2	167.156	167156	1299.997	1158.056	1158.056	1299.997	0.890814363	0.924059367		2	112.25	0.967143839
2	167.512	167512	862.1455	957.2269	957.2269	862.1455	1.110284633	0.927803142		2	112.5	0.969416219
2	167.737	167737	935.4608	912.5802	912.5802	935.4608	0.975540824	0.925415969		2	112.75	0.972503499
2	167.948	167948	1103.516	1010.298	1010.298	1103.516	0.915526372	0.931018672		2	113	0.974222584
2	168.238	168238	1273.108	1025.956	1025.956	1273.108	0.805867216	0.951093933		2	113.25	0.974422109
2	169.508	169508	1134.518	937.8721	937.8721	1134.518	0.826670092	1.062739032		2	113.5	0.973021449
2	169.991	169991	881.8919	756.8742	756.8742	881.8919	0.858239201	1.088232761		2	113.75	0.968386833
2	170.377	170377	565.824	715.0451	715.0451	565.824	1.263723525	1.097133627		2	114	0.961195193
2	170.713	170713	478.6392	807.8943	807.8943	478.6392	1.687898317	1.103087603		2	114.25	0.956745151
2	171.142	171142	887.3217	923.1473	923.1473	887.3217	1.040374985	1.081827798		2	114.5	0.95511621
2	171.528	171528	818.9014	815.2302	815.2302	818.9014	0.995516921	1.046881837		2	114.75	0.953769363
2	171.73	171730	824.7931	783.5038	783.5038	824.7931	0.949939809	1.038734434		2	115	0.95459449
2	171.931	171931	1016.001	864.8889	864.8889	1016.001	0.851267765	1.028154106		2	115.25	0.960211747
2	172.372	172372	874.9363	858.386	858.386	874.9363	0.981083994	0.98084783		2	115.5	0.968187632
2	172.661	172661	755.7841	829.3409	829.3409	755.7841	1.097325149	0.974951858		2	115.75	0.973361263
2	172.963	172963	776.3409	834.936	834.936	776.3409	1.075475993	1.039140653		2	116	0.974818672
2	173.225	173225	845.7085	776.305	776.305	845.7085	0.917934489	1.125102269		2	116.25	0.971782713
2	173.47	173470	1085.145	1048.652	1048.652	1085.145	0.966370393	1.177581523		2	116.5	0.968412348
2	173.688	173688	630.2909	816.6945	816.6945	630.2909	1.295742172	1.216212796		2	116.75	0.965427078
2	173.915	173915	628.9042	876.2849	876.2849	628.9042	1.39335196	1.251636159		2	117	0.960960891
2	174.193	174193	832.0625	1096.441	1096.441	832.0625	1.317738752	1.237960425		2	117.25	0.957213202
2	174.529	174529	944.2296	1104.906	1104.906	944.2296	1.170166663	1.186135058		2	117.5	0.953729188
2	174.776	174776	548.1692	911.538	911.538	548.1692	1.662877082	1.158724419		2	117.75	0.950353318
2	175.08	175080	1026.609	1080.891	1080.891	1026.609	1.052875048	1.126396981		2	118	0.948184435
2	175.254	175254	1489.753	1099.087	1099.087	1489.753	0.737764582	1.1030745		2	118.25	0.948667684
2	175.423	175423	1030.992	866.9229	866.9229	1030.992	0.840862878	1.086641265		2	118.5	0.950280415
2	175.595	175595	879.9594	864.5656	864.5656	879.9594	0.982506238	1.074440479		2	118.75	0.952953727
2	175.87	175870	734.9446	766.1326	766.1326	734.9446	1.042435852	1.055907511		2	119	0.95667539
2	176.087	176087	867.4859	1042.833	1042.833	867.4859	1.202132507	1.049500796		2	119.25	0.961225355
2	176.336	176336	545.0711	693.0541	693.0541	545.0711	1.271493022	1.064227612		2	119.5	0.966358132
2	176.53	176530	521.3815	749.8098	749.8098	521.3815	1.438121222	1.079575971		2	119.75	0.972779104
2	176.735	176735	958.138	929.7635	929.7635	958.138	0.97038579	1.102545231		2	120	0.978977528
2	176.967	176967	905.3774	875.9029	875.9029	905.3774	0.967445068	1.142572409		2	120.25	0.984888737
2	177.234	177234	825.6061	705.1146	705.1146	825.6061	0.854056916	1.170974263		2	120.5	0.991711407
2	177.435	177435	744.7835	818.968	818.968	744.7835	1.099605456	1.165327923		2	120.75	0.998340749
2	177.831	177831	475.9015	716.1197	716.1197	475.9015	1.504764536	1.139184014		2	121	1.002584726
2	178.254	178254	601.3277	743.3039	743.3039	601.3277	1.23610454	1.137013927		2	121.25	0.99917152
2	178.558	178558	676.6219	801.7969	801.7969	676.6219	1.184999924	1.135122508		2	121.5	0.992386952
2	178.901	178901	948.7528	807.9391	807.9391	948.7528	0.851580201	1.118983317		2	121.75	0.985848807
2	179.391	179391	1159.28	1035.461	1035.461	1159.28	0.893193189	1.034558854		2	122	0.977462725
2	179.784	179784	621.6374	829.6493	829.6493	621.6374	1.334619346	0.964809071		2	122.25	0.970690051
2	180.045	180045	883.6512	890.5065	890.5065	883.6512	1.007757925	0.935508578		2	122.5	0.966307311
2	180.512	180512	1204.606	913.4797	913.4797	1204.606	0.758322389	0.887023949		2	122.75	0.96211284
2	180.682	180682	1843.307	974.3449	974.3449	1843.307	0.528585255	0.873717099		2	123	0.959993596
2	181.046	181046	743.4552	712.1884	712.1884	743.4552	0.957943935	0.839738384		2	123.25	0.961217602
2	181.313	181313	734.2363	801.1602	801.1602	734.2363	1.091147632	0.813501354		2	123.5	0.964746972
2	181.673	181673	989.3061	805.7899	805.7899	989.3061	0.814500082	0.798270302		2	123.75	0.968091389
2	181.856	181856	1259.953	864.2977	864.2977	1259.953	0.685976144	0.80902296		2	124	0.969650546
2	182.066	182066	1117.618	871.8921	871.8921	1117.618	0.780134268	0.834703051		2	124.25	0.970225889
2	182.353	182353	1051.315	974.4533	974.4533	1051.315	0.926889943	0.869588804		2	124.5	0.970800728
2	182.764	182764	1205.614	849.2858	849.2858	1205.614	0.70444255	0.936847506		2	124.75	0.970902826
2	183.065	183065	850.51	841.0941	841.0941	850.51	0.988929113	0.982170305		2	125	0.970591112
2	183.293	183293	1054.607	1082.016	1082.016	1054.607	1.025989776	1.000667936		2	125.25	0.971120251
2	183.716	183716	549.7772	776.0188	776.0188	549.7772	1.411515065	1.02723043		2	125.5	0.971743128
2	183.878	183878	702.2245	762.1007	762.1007	702.2245	1.085266464	1.032540022		2	125.75	0.972637731
2	184.058	184058	1649.932	1404.798	1404.798	1649.932	0.851427816	1.02814252		2	126	0.974605149
2	184.248	184248	709.2812	803.8501	803.8501	709.2812	1.133330617	1.014864518		2	126.25	0.977952401
2	184.436	184436	779.4921	805.5483	805.5483	779.4921	1.033427151	1.007334102		2	126.5	0.978561552
2	184.668	184668	994.4917	911.5086	911.5086	994.4917	0.916557272	1.003285376		2	126.75	0.975738712
2	184.992	184992	1507.091	1212.5	1212.5	1507.091	0.804530052	0.99115522		2	127	0.971821972
2	185.179	185179	1511.456	1069.99	1069.99	1511.456	0.707920045	0.985995612		2	127.25	0.968304921
2	185.573	185573	876.0163	922.7562	922.7562	876.0163	1.053355057	0.979496598		2	127.5	0.968441228
2	185.846	185846	630.9843	838.4679	838.4679	630.9843	1.328825297	0.978636475		2	127.75	0.971806728
2	186.13	186130	637.4997	789.0441	789.0441	637.4997	1.237716818	0.989007825		2	128	0.975722784
2	186.542	186542	1732.963	1107.074	1107.074	1732.963	0.638833028	1.017568018		2	128.25	0.982204008
2	186.893	186893	958.905	934.8249	934.8249	958.905	0.974887919	1.032345999		2	128.5	0.991174292
2	187.079	187079	635.1428	689.8482	689.8482	635.1428	1.086130867	1.03094117		2	128.75	1.000144576
2	187.46	187460	756.6349	727.3422	727.3422	756.6349	0.961285555	1.016941364		2	129	1.005607291
2	187.759	187759	673.6095	742.2773	742.2773	673.6095	1.101940071	1.006135058		2	129.25	1.010543441
2	188.241	188241	690.9239	726.2584	726.2584	690.9239	1.051140943	0.985008431		2	129.5	1.013755485
2	188.678	188678	631.6885	678.7335	678.7335	631.6885	1.074474998	0.963735624		2	129.75	1.012703602
2	189.103	189103	1312.827	965.1916	965.1916	1312.827	0.735200906	0.960798241		2	130	1.009101662
2	189.36	189360	699.9115	783.3258	783.3258	699.9115	1.119178353	0.9787986		2	130.25	1.003126738
2	189.706	189706	834.3129	881.2478	881.2478	834.3129	1.056255752	1.006981444		2	130.5	0.99164818
2	189.879	189879	1199.997	862.8198	862.8198	1199.997	0.719018298	1.018387761		2	130.75	0.980732153
2	190.292	190292	964.6121	850.3034	850.3034	964.6121	0.881497754	1.063571181		2	131	0.970776936
2	190.553	190553	759.8298	898.7337	898.7337	759.8298	1.182809229	1.083560313		2	131.25	0.960721669
2	190.79	190790	585.339	814.7946	814.7946	585.339	1.392004633	1.111246242		2	131.5	0.952969038
2	191.066	191066	554.4593	793.0111	793.0111	554.4593	1.43024222	1.13999077		2	131.75	0.946178403
2	191.357	191357	1239.638	1263.814	1263.814	1239.638	1.019502468	1.131535497		2	132	0.939746667
2	191.655	191655	1744.214	1267.873	1267.873	1744.214	0.726902204	1.107842718		2	132.25	0.935624575
2	191.845	191845	1164.705	1147.498	1147.498	1164.705	0.985226302	1.086174255		2	132.5	0.931951076
2	192.104	192104	881.4752	890.2794	890.2794	881.4752	1.009988029	0.99830714		2	132.75	0.932771993
2	192.272	192272	654.0316	983.8629	983.8629	654.0316	1.504304838	0.945051872		2	133	0.935718216
2	192.671	192671	1053.071	925.7799	925.7799	1053.071	0.879123915	0.877490799		2	133.25	0.940299373
2	193.103	193103	2413.518	1347.939	1347.939	2413.518	0.558495524	0.826033061		2	133.5	0.948890569
2	193.426	193426	1954.733	1129.153	1129.153	1954.733	0.577650758	0.829847017		2	133.75	0.960328137
2	193.67	193670	1758.923	1063.243	1063.243	1758.923	0.604485245	0.865977837		2	134	0.972053026
2	193.902	193902	1913.503	1310.136	1310.136	1913.503	0.684679355	0.918044329		2	134.25	0.977351307
2	194.137	194137	730.7694	960.3227	960.3227	730.7694	1.314125496	0.976800147		2	134.5	0.976289094
2	194.396	194396	790.5839	1080.668	1080.668	790.5839	1.366923865	1.072542811		2	134.75	0.975115983
2	194.574	194574	710.9123	1058.397	1058.397	710.9123	1.488787014	1.156504244		2	135	0.972807673
2	194.838	194838	899.3575	1031.419	1031.419	899.3575	1.146839827	1.26304829		2	135.25	0.967133824
2	195.116	195116	733.4168	931.1005	931.1005	733.4168	1.269538003	1.337347193		2	135.5	0.962689143
2	195.352	195352	1078.956	1093.871	1093.871	1078.956	1.013823548	1.395851304		2	135.75	0.959089577
2	195.581	195581	1028.032	1248.561	1248.561	1028.032	1.214515696	1.443654319		2	136	0.95464453
2	195.743	195743	742.1157	1247.77	1247.77	742.1157	1.681368552	1.469773125		2	136.25	0.95361226
2	196.026	196026	1221.124	2437.931	2437.931	1221.124	1.996464732	1.519006505		2	136.5	0.955889536
2	196.189	196189	1134.079	1778.962	1778.962	1134.079	1.56864028	1.549694565		2	136.75	0.971286725
2	196.448	196448	2729.054	3086.288	3086.288	2729.054	1.130900305	1.598234021		2	137	0.982817318
2	196.766	196766	966.6986	1693.802	1693.802	966.6986	1.752151084	1.679121703		2	137.25	0.990783838
2	197.205	197205	904.7352	2105.839	2105.839	904.7352	2.327574963	1.801610572		2	137.5	0.996900844
2	197.514	197514	1333.605	1655.757	1655.757	1333.605	1.241564781	1.871901631		2	137.75	0.995966686
2	198.064	198064	1704.607	3407.335	3407.335	1704.607	1.998897693	1.966980587		2	138	0.992681956
2	198.438	198438	993.1588	2260.488	2260.488	993.1588	2.276058975	2.022548903		2	138.25	0.989318503
2	198.856	198856	1204.286	2775.261	2775.261	1204.286	2.304486642	2.114144864		2	138.5	0.98961137
2	199.186	199186	1398.993	2279.212	2279.212	1398.993	1.629180418	2.183360369		2	138.75	0.990348425
2	199.452	199452	1151.862	2508.158	2508.158	1151.862	2.17748133	2.192038749		2	139	0.989112086
2	199.761	199761	651.0867	1368.718	1368.718	651.0867	2.102205436	2.14315533		2	139.25	0.980489488
2	200.14	200140	607.7663	1321.867	1321.867	607.7663	2.174959355	2.038074764		2	139.5	0.971866891
2	200.322	200322	624.3506	1524.64	1524.64	624.3506	2.441961295	1.975711613		2	139.75	0.964809431
2	200.533	200533	786.3093	1693.662	1693.662	786.3093	2.15393866	1.881502191		2	140	0.959580721
2	200.829	200829	818.9399	1320.882	1320.882	818.9399	1.612916894	1.714625718		2	140.25	0.954721377
2	201.031	201031	855.4904	1170.92	1170.92	855.4904	1.368712028	1.604433736		2	140.5	0.951887618
2	201.315	201315	913.9176	1163.876	1163.876	913.9176	1.273502119	1.386772212		2	140.75	0.952845749
2	201.484	201484	1214.947	1399.705	1399.705	1214.947	1.152070831	1.262491055		2	141	0.956919476
2	201.863	201863	1123.958	1245.399	1245.399	1123.958	1.108047632	1.033404161		2	141.25	0.964683793
2	202.108	202108	1129.319	1122.946	1122.946	1129.319	0.994356776	0.889558134		2	141.5	0.980153921
2	202.477	202477	1752.019	937.8005	937.8005	1752.019	0.535268453	0.737439692		2	141.75	0.993832357
2	202.64	202640	1286.015	949.4172	949.4172	1286.015	0.738262929	0.708579767		2	142	1.002936741
2	202.986	202986	1658.575	1157.086	1157.086	1658.575	0.697638636	0.68498578		2	142.25	1.011057523
2	203.203	203203	3300.632	1400.142	1400.142	3300.632	0.424204213	0.689754062		2	142.5	1.014670644
2	203.385	203385	1184.254	1015.764	1015.764	1184.254	0.857724779	0.715836509		2	142.75	1.011894211
2	203.811	203811	1499.282	1121.926	1121.926	1499.282	0.748308857	0.787008424		2	143	1.007406114
2	204.064	204064	1016.858	1059.452	1059.452	1016.858	1.041887855	0.849096432		2	143.25	1.000765568
2	204.323	204323	1390.624	1110.063	1110.063	1390.624	0.798248125	0.917881804		2	143.5	0.9933972
2	204.642	204642	1135.721	1193.36	1193.36	1135.721	1.050751021	0.950234367		2	143.75	0.989518337
2	205.002	205002	1063.932	1058.351	1058.351	1063.932	0.994754364	0.976475607		2	144	0.986824636
2	205.204	205204	926.7054	1063.918	1063.918	926.7054	1.148064962	0.996977113		2	144.25	0.984863455
2	205.5	205500	1249.549	1313.24	1313.24	1249.549	1.05097119	1.029822718		2	144.5	0.982123385
2	205.765	205765	2756.777	2038.789	2038.789	2756.777	0.739555285	1.058529734		2	144.75	0.978884205
2	205.992	205992	977.5882	1193.913	1193.913	977.5882	1.221284177	1.088630674		2	145	0.977647206
2	206.267	206267	1043.595	1130.317	1130.317	1043.595	1.083099287	1.141221133		2	145.25	0.978107986
2	206.516	206516	1388.246	1280.95	1280.95	1388.246	0.922711105	1.196306679		2	145.5	0.980072204
2	206.721	206721	726.1978	938.7858	938.7858	726.1978	1.292741179	1.235667028		2	145.75	0.983241105
2	206.928	206928	619.6814	990.6053	990.6053	619.6814	1.598571944	1.281730257		2	146	0.988144658
2	207.152	207152	689.3709	1014.9	1014.9	689.3709	1.472211838	1.331506204		2	146.25	0.994666142
2	207.339	207339	727.591	924.8932	924.8932	727.591	1.271171853	1.362556598		2	146.5	1.004204877
2	207.631	207631	672.5877	907.2261	907.2261	672.5877	1.34885919	1.405932041		2	146.75	1.015260813
2	207.807	207807	722.737	1108.366	1108.366	722.737	1.533567536	1.419971249		2	147	1.025433254
2	208.001	208001	1206.373	1231.835	1231.835	1206.373	1.021106242	1.421855259		2	147.25	1.04089066
2	208.208	208208	858.353	1084.087	1084.087	858.353	1.262985042	1.413469659		2	147.5	1.056436429
2	208.425	208425	748.4616	1313.628	1313.628	748.4616	1.755104069	1.397547322		2	147.75	1.066523255
2	208.633	208633	665.6435	1125.665	1125.665	665.6435	1.691092905	1.373154183		2	148	1.065782267
2	208.948	208948	1110.185	1123.621	1123.621	1110.185	1.012102487	1.319964307		2	148.25	1.062395217
2	209.121	209121	767.0915	1061.455	1061.455	767.0915	1.383739749	1.289810188		2	148.5	1.057736436
2	209.373	209373	782.1064	913.3061	913.3061	782.1064	1.167751728	1.223782494		2	148.75	1.050492099
2	209.749	209749	770.9754	952.2054	952.2054	770.9754	1.235065866	1.121648981		2	149	1.04011194
2	209.99	209990	952.4545	935.1709	935.1709	952.4545	0.981853621	1.087910034		2	149.25	1.031354053
2	210.191	210191	1237.952	1219.694	1219.694	1237.952	0.985251448	1.061727824		2	149.5	1.025574257
2	210.424	210424	1131.831	904.1035	904.1035	1131.831	0.798797259	1.037437519		2	149.75	1.022146186
2	210.841	210841	929.3808	1102.551	1102.551	929.3808	1.186328575	1.036739777		2	150	1.019208016
2	211.104	211104	1055.413	1200.479	1200.479	1055.413	1.13744951	1.046703492		2	150.25	1.016081137
2	211.323	211323	1142.072	1172.881	1172.881	1142.072	1.026976408	1.041504129		2	150.5	1.013134368
2	211.652	211652	814.702	892.0543	892.0543	814.702	1.094945514	1.007555877		2	150.75	1.01040952
2	211.938	211938	817.4798	966.2754	966.2754	817.4798	1.182017464	0.971090961		2	151	1.008030829
2	212.283	212283	1252.639	1095.356	1095.356	1252.639	0.874438685	0.935637521		2	151.25	1.003465351
2	212.481	212481	1511.644	1041.65	1041.65	1511.644	0.689084202	0.912944248		2	151.5	0.998097186
2	212.807	212807	1106.271	992.4215	992.4215	1106.271	0.897087151	0.873246998		2	151.75	0.992484532
2	213.071	213071	1374.388	838.5724	838.5724	1374.388	0.610142405	0.862734297		2	152	0.987805868
2	213.331	213331	818.6531	824.4472	824.4472	818.6531	1.007077601	0.860011518		2	152.25	0.985665635
2	213.574	213574	910.4485	820.8668	820.8668	910.4485	0.901607065	0.860993944		2	152.5	0.986438194
2	213.902	213902	699.6629	746.2598	746.2598	699.6629	1.066599072	0.897011197		2	152.75	0.988951557
2	214.226	214226	949.1849	898.2753	898.2753	949.1849	0.946364928	0.934967149		2	153	0.99671589
2	214.484	214484	1634.559	1079.276	1079.276	1634.559	0.660285741	0.946072483		2	153.25	1.006357495
2	214.786	214786	829.8713	768.8957	768.8957	829.8713	0.926524028	0.956744442		2	153.5	1.015439623
2	215.013	215013	803.197	861.3873	861.3873	803.197	1.072448353	0.947431119		2	153.75	1.024510258
2	215.327	215327	884.9529	907.435	907.435	884.9529	1.025404855	0.88225986		2	154	1.032071454
2	215.548	215548	878.2308	778.6328	778.6328	878.2308	0.886592454	0.836126514		2	154.25	1.034337261
2	215.78	215780	884.1207	814.9069	814.9069	884.1207	0.921714535	0.791277485		2	154.5	1.035059715
2	216.034	216034	1343.221	997.3757	997.3757	1343.221	0.742525392	0.724746383		2	154.75	1.035025826
2	216.52	216520	2212.094	932.2644	932.2644	2212.094	0.421439776	0.642582266		2	155	1.03581576
2	216.716	216716	3088.34	1076.779	1076.779	3088.34	0.348659474	0.64990955		2	155.25	1.037175662
2	216.896	216896	1543.967	787.2479	787.2479	1543.967	0.509886481	0.66669016		2	155.5	1.038572622
2	217.059	217059	1779.867	922.824	922.824	1779.867	0.51847919	0.68296509		2	155.75	1.038755407
2	217.235	217235	564.4871	641.2891	641.2891	564.4871	1.136056254	0.718727918		2	156	1.038293455
2	217.528	217528	856.848	839.7363	839.7363	856.848	0.98002948	0.832210125		2	156.25	1.035431373
2	217.898	217898	1233.556	966.1058	966.1058	1233.556	0.78318763	0.960817692		2	156.5	1.031723662
2	218.082	218082	805.2172	932.4799	932.4799	805.2172	1.158047667	0.998314339		2	156.75	1.027450574
2	218.421	218421	767.1058	771.3191	771.3191	767.1058	1.005492463	1.050501622		2	157	1.024012095
2	218.655	218655	784.6678	842.0936	842.0936	784.6678	1.073184856	1.047197336		2	157.25	1.018522445
2	218.873	218873	848.1413	922.1774	922.1774	848.1413	1.087292176	1.024148493		2	157.5	1.009077608
2	219.076	219076	1049.157	862.2555	862.2555	1049.157	0.821855547	1.004618828		2	157.75	0.997694065
2	219.276	219276	847.7067	911.7261	911.7261	847.7067	1.075520696	0.987543037		2	158	0.987167747
2	219.688	219688	722.4466	761.0996	761.0996	722.4466	1.053502916	0.934875916		2	158.25	0.975418637
2	219.867	219867	1129.977	947.949	947.949	1129.977	0.838909996	0.911004905		2	158.5	0.962611357
2	220.126	220126	1342.329	838.5912	838.5912	1342.329	0.624728513	0.87517076		2	158.75	0.952253508
2	220.297	220297	978.4866	945.067	945.067	978.4866	0.965845623	0.848790341		2	159	0.9432909
2	220.575	220575	1698.505	1073.554	1073.554	1698.505	0.632058192	0.802683886		2	159.25	0.940756344
2	220.791	220791	1237.32	992.9768	992.9768	1237.32	0.802522225	0.765601887		2	159.5	0.94415378
2	220.971	220971	1342.654	1151.127	1151.127	1342.654	0.857351931	0.732933093		2	159.75	0.947988072
2	226.877	226877	7775.067	5190.442	5190.442	7775.067	0.667575212	0.782334545		2	160	0.955705395
2	227.244	227244	1430.534	1163.294	1163.294	1430.534	0.813188641	0.854996722		2	160.25	0.966603638
2	227.631	227631	994.2133	926.7652	926.7652	994.2133	0.932159326	0.939404828		2	160.5	0.976632628
2	227.997	227997	848.7559	1043.039	1043.039	848.7559	1.228903387	1.014120812		2	160.75	0.980691822
2	228.403	228403	984.9131	978.0004	978.0004	984.9131	0.992981411	1.080457801		2	161	0.983793849
2	228.652	228652	716.499	859.8162	859.8162	716.499	1.200024285	1.115372923		2	161.25	0.985873419
2	228.885	228885	650.7392	734.2392	734.2392	650.7392	1.128315614	1.138485017		2	161.5	0.98750516
2	229.089	229089	881.913	1069.731	1069.731	881.913	1.212966585	1.151346491		2	161.75	0.987373815
2	229.29	229290	785.5294	1095.789	1095.789	785.5294	1.394968794	1.165307725		2	162	0.985861991
2	229.554	229554	1071.316	1151.267	1151.267	1071.316	1.074628774	1.160511948		2	162.25	0.982707313
2	229.922	229922	815.7659	970.7867	970.7867	815.7659	1.190030988	1.1478965		2	162.5	0.978899696
2	230.265	230265	798.8393	943.3116	943.3116	798.8393	1.18085277	1.182152387		2	162.75	0.974245616
2	230.671	230671	1241.807	1189.444	1189.444	1241.807	0.957833222	1.236571126		2	163	0.969196472
2	230.859	230859	1449.389	1374.643	1374.643	1449.389	0.948429304	1.269647005		2	163.25	0.965347975
2	231.111	231111	696.3363	1164.703	1164.703	696.3363	1.67261566	1.347774164		2	163.5	0.956725018
2	231.37	231370	710.4037	931.7212	931.7212	710.4037	1.311537651	1.429891136		2	163.75	0.94347245
2	231.575	231575	622.118	906.6782	906.6782	622.118	1.457405508	1.480252087		2	164	0.926309289
2	231.872	231872	568.0471	999.2794	999.2794	568.0471	1.759148845	1.566329125		2	164.25	0.91491538
2	232.222	232222	688.0687	1388.76	1388.76	688.0687	2.01834497	1.641585136		2	164.5	0.910440398
2	232.54	232540	1304.512	1996.486	1996.486	1304.512	1.530446634	1.636270049		2	164.75	0.909403298
2	232.997	232997	779.2554	1185.019	1185.019	779.2554	1.520706818	1.607741142		2	165	0.915747191
2	233.19	233190	870.3928	1459.966	1459.966	870.3928	1.677364519	1.597561223		2	165.25	0.9278606
2	233.4	233400	899.326	1496.446	1496.446	899.326	1.663963902	1.562707473		2	165.5	0.938856086
2	233.621	233621	952.8431	1295.328	1295.328	952.8431	1.359434728	1.559859176		2	165.75	0.949501542
2	233.982	233982	892.6653	1428.101	1428.101	892.6653	1.599816863	1.60030045		2	166	0.960662994
2	234.251	234251	1398.421	2267.183	2267.183	1398.421	1.621244961	1.641335757		2	166.25	0.969553292
2	234.578	234578	1300.303	1872.932	1872.932	1300.303	1.440381203	1.764361296		2	166.5	0.979515362
2	234.839	234839	1210.816	2348.313	2348.313	1210.816	1.939446621	1.96027502		2	166.75	0.988167225
2	235.274	235274	802.2905	2266.565	2266.565	802.2905	2.825117585	2.430825966		2	167	0.995305572
2	235.962	235962	1550.035	3588.441	3588.441	1550.035	2.31507095	3.164764281		2	167.25	1.000012225
2	236.238	236238	1020.166	3410.273	3410.273	1020.166	3.342860868	3.486920759		2	167.5	1.000683298
2	236.407	236407	909.9849	3557.386	3557.386	909.9849	3.909280253	3.660200219		2	167.75	1.000194288
2	236.909	236909	496.2777	2709.455	2709.455	496.2777	5.459554197	4.029881212		2	168	1.002455115
2	237.483	237483	1265.106	4424.861	4424.861	1265.106	3.497620753	4.323445769		2	168.25	1.006929815
2	237.687	237687	637.3786	2318.158	2318.158	637.3786	3.637018877	4.335118237		2	168.5	1.0125396
2	237.853	237853	768.6953	3555.226	3555.226	768.6953	4.625013318	4.283785728		2	168.75	1.018149385
2	238.364	238364	581.5015	2827.681	2827.681	581.5015	4.862723484	3.869524759		2	169	1.023759169
2	238.656	238656	575.4787	2550.827	2550.827	575.4787	4.432530691	3.616676049		2	169.25	1.029368954
2	238.977	238977	1708.126	4510.988	4510.988	1708.126	2.640898856	3.291529966		2	169.5	1.034978739
2	239.195	239195	1458.215	3816.87	3816.87	1458.215	2.617494677	3.026518276		2	169.75	1.038418659
2	239.435	239435	954.3459	2166.065	2166.065	954.3459	2.269685446	2.776939135		2	170	1.041718567
2	239.745	239745	1036.365	2855.566	2855.566	1036.365	2.755367076	2.430043172		2	170.25	1.04319005
2	240.01	240010	976.2459	2519.791	2519.791	976.2459	2.581102773	2.145430458		2	170.5	1.044493907
2	240.186	240186	1476.976	2489.04	2489.04	1476.976	1.685227113	2.026087547		2	170.75	1.044989301
2	240.366	240366	1155.942	2135.977	2135.977	1155.942	1.84782368	1.933829016		2	171	1.041826934
2	240.694	240694	1147.313	2037.248	2037.248	1147.313	1.775668889	1.780248321		2	171.25	1.037534945
2	241.005	241005	851.5777	1410.467	1410.467	851.5777	1.656298656	1.63646871		2	171.5	1.031757711
2	241.231	241231	653.0569	1220.242	1220.242	653.0569	1.868507936	1.553749196		2	171.75	1.028762293
2	241.776	241776	848.3496	1204.013	1204.013	848.3496	1.419241549	1.392705071		2	172	1.024441064
2	242.024	242024	1041.625	1340.391	1340.391	1041.625	1.286826833	1.326567441		2	172.25	1.017595797
2	242.297	242297	1165.618	1185.213	1185.213	1165.618	1.016810825	1.265727115		2	172.5	1.013588748
2	242.468	242468	885.7212	1153.207	1153.207	885.7212	1.301997739	1.237169159		2	172.75	1.017578847
2	242.653	242653	1363.528	1719.534	1719.534	1363.528	1.261091815	1.218529663		2	173	1.032233373
2	243.019	243019	677.0622	895.6881	895.6881	677.0622	1.322903715	1.205856415		2	173.25	1.052443518
2	243.273	243273	909.1147	1124.896	1124.896	909.1147	1.237353218	1.229799996		2	173.5	1.065829083
2	243.505	243505	1175.106	1107.962	1107.962	1175.106	0.942861325	1.275327016		2	173.75	1.076802432
2	243.687	243687	726.8744	1080.277	1080.277	726.8744	1.486194864	1.299444955		2	174	1.082307422
2	244.022	244022	735.0814	977.4615	977.4615	735.0814	1.329732326	1.356166188		2	174.25	1.077639845
2	244.371	244371	925.0588	1295.452	1295.452	925.0588	1.400399629	1.404505276		2	174.5	1.067797165
2	244.567	244567	625.3111	931.1005	931.1005	625.3111	1.489019626	1.407432945		2	174.75	1.060395264
2	244.756	244756	862.4818	1062.812	1062.812	862.4818	1.2322718	1.407702673		2	175	1.053578602
2	244.941	244941	810.3693	1179.394	1179.394	810.3693	1.455378431	1.392466383		2	175.25	1.04559084
2	245.148	245148	537.7707	900.4518	900.4518	537.7707	1.67441588	1.340016889		2	175.5	1.039865175
2	245.366	245366	921.4445	1133.033	1133.033	921.4445	1.229626961	1.275539793		2	175.75	1.035478745
2	245.603	245603	1190.198	1415.48	1415.48	1190.198	1.189281111	1.186662528		2	176	1.032434797
2	245.909	245909	1188.537	1217.026	1217.026	1188.537	1.023969805	1.022297364		2	176.25	1.034239907
2	246.279	246279	1405.837	1029.016	1029.016	1405.837	0.73195968	0.886046235		2	176.5	1.038850094
2	246.501	246501	1469.175	1080.077	1080.077	1469.175	0.735158848	0.872694036		2	176.75	1.045979474
2	246.805	246805	1298.636	1125.106	1125.106	1298.636	0.866375181	0.891285481		2	177	1.056431956
2	247.149	247149	1298.967	1093.418	1093.418	1298.967	0.841759644	0.940114293		2	177.25	1.062670855
2	247.363	247363	1423.78	1116.532	1116.532	1423.78	0.784202616	1.007391781		2	177.5	1.060248972
2	247.651	247651	659.335	832.3838	832.3838	659.335	1.262459599	1.142731589		2	177.75	1.056036029
2	247.857	247857	849.9623	1060.371	1060.371	849.9623	1.247550627	1.210452568		2	178	1.054449729
2	248.08	248080	764.6246	1036.004	1036.004	764.6246	1.354918479	1.263049537		2	178.25	1.054122353
2	248.271	248271	569.3297	956.324	956.324	569.3297	1.679736715	1.304244367		2	178.5	1.053726437
2	248.588	248588	581.8167	898.124	898.124	581.8167	1.543654556	1.319735939		2	178.75	1.051328327
2	248.801	248801	953.2605	1116.303	1116.303	953.2605	1.171036668	1.312028877		2	179	1.045160862
2	249.139	249139	1177.356	1199.888	1199.888	1177.356	1.019137797	1.321015855		2	179.25	1.034166185
2	249.422	249422	816.1399	1082.431	1082.431	816.1399	1.326281193	1.330159042		2	179.5	1.023027233
2	249.698	249698	1562.984	2034.765	2034.765	1562.984	1.30184634	1.324191163		2	179.75	1.01170165
2	250.008	250008	892.8151	1130.336	1130.336	892.8151	1.266035935	1.364185171		2	180	1.00397183
2	250.443	250443	689.6473	1111.212	1111.212	689.6473	1.611275793	1.581311531		2	180.25	0.997249697
2	250.694	250694	790.0521	1489.961	1489.961	790.0521	1.885902208	1.748121516		2	180.5	0.990624521
2	250.978	250978	955.6114	1665.194	1665.194	955.6114	1.742543046	1.91837361		2	180.75	0.985289644
2	251.162	251162	951.9616	1909.257	1909.257	951.9616	2.005602957	2.041930478		2	181	0.979332805
2	251.4	251400	1399.757	2227.433	2227.433	1399.757	1.591299776	2.202502351		2	181.25	0.973119884
2	251.584	251584	491.6121	1227.695	1227.695	491.6121	2.497283936	2.277530254		2	181.5	0.969520197
2	251.824	251824	876.7563	2054.829	2054.829	876.7563	2.343671782	2.360429366		2	181.75	0.96880676
2	252.059	252059	747.4647	2342.038	2342.038	747.4647	3.133309172	2.455402417		2	182	0.97489135
2	252.221	252221	626.3667	1828.701	1828.701	626.3667	2.919537389	2.533125733		2	182.25	0.982660389
2	252.49	252490	587.8944	1752.331	1752.331	587.8944	2.98069007	2.664693696		2	182.5	0.991996512
2	252.799	252799	1286.622	2478.726	2478.726	1286.622	1.926537864	2.824947463		2	182.75	1.002439311
2	253.356	253356	1244.639	2919.483	2919.483	1244.639	2.345646408	3.228440317		2	183	1.012094633
2	253.821	253821	1231.743	3992.03	3992.03	1231.743	3.240960168	3.539076289		2	183.25	1.018423969
2	254.131	254131	917.7323	4089.202	4089.202	917.7323	4.455767766	3.612827047		2	183.5	1.022632385
2	254.36	254360	978.8767	3909.858	3909.858	978.8767	3.994229304	3.593979943		2	183.75	1.026379031
2	254.781	254781	693.1708	3077.838	3077.838	693.1708	4.440230316	3.50761204		2	184	1.026689087
2	255.111	255111	1261.253	3842.44	3842.44	1261.253	3.046525955	3.317747748		2	184.25	1.022917707
2	255.98	255980	3013.309	4812.238	4812.238	3013.309	1.596994533	2.424112884		2	184.5	1.020730908
2	256.183	256183	1953.388	3549.821	3549.821	1953.388	1.817263647	2.281967481		2	184.75	1.019198929
2	256.833	256833	849.5518	2196.99	2196.99	849.5518	2.586057731	1.979198031		2	185	1.016829952
2	257.029	257029	1354.338	2442.424	2442.424	1354.338	1.803408012	1.918124783		2	185.25	1.015270354
2	257.254	257254	1203.241	1981.382	1981.382	1203.241	1.646704193	1.866915074		2	185.5	1.014217759
2	257.478	257478	1373.604	2581.106	2581.106	1373.604	1.879075774	1.831819893		2	185.75	1.013768056
2	257.659	257659	866.9368	1869.295	1869.295	866.9368	2.156206773	1.816434898		2	186	1.015126368
2	257.844	257844	1251.621	2400.24	2400.24	1251.621	1.91770512	1.812855697		2	186.25	1.018461486
2	258.073	258073	945.5361	1884.181	1884.181	945.5361	1.992711859	1.824149317		2	186.5	1.022885069
2	258.454	258454	951.7084	1762.311	1762.311	951.7084	1.851734208	1.881004086		2	186.75	1.025863561
2	258.779	258779	673.0748	605.6103	605.6103	673.0748	0.899766712	1.966989786		2	187	1.027194066
2	259.035	259035	163.5195	497.9036	497.9036	163.5195	3.044918802	2.058714039		2	187.25	1.025437915
2	259.504	259504	234.1315	481.4134	481.4134	234.1315	2.056166727	2.217599365		2	187.5	1.023099268
2	265.418	265418	4044.632	3046.109	3046.109	4044.632	0.753123894	1.83562039		2	187.75	1.020792965
2	265.722	265722	191.2074	513.731	513.731	191.2074	2.686773629	1.826854764		2	188	1.018013624
2	265.916	265916	200.3364	501.3786	501.3786	200.3364	2.502683486	1.822486709		2	188.25	1.015205481
2	266.209	266209	1475.623	1995.158	1995.158	1475.623	1.35207841	1.804829685		2	188.5	1.012099108
2	266.48	266480	1015.634	1862.201	1862.201	1015.634	1.833535506	1.776506327		2	188.75	1.00976035
2	266.914	266914	781.804	1740.813	1740.813	781.804	2.22666167	1.69959661		2	189	1.009319306
2	267.221	267221	1005.183	1629.232	1629.232	1005.183	1.620831232	1.631599028		2	189.25	1.011765658
2	267.412	267412	1348.012	1859.097	1859.097	1348.012	1.3791398	1.578221346		2	189.5	1.016642999
2	267.706	267706	1289.934	1568.584	1568.584	1289.934	1.216018804	1.473017353		2	189.75	1.021666476
2	267.952	267952	674.006	1112.054	1112.054	674.006	1.649917063	1.391477949		2	190	1.027216445
2	268.215	268215	748.3336	1088.03	1088.03	748.3336	1.453937121	1.293391245		2	190.25	1.034197794
2	268.503	268503	1187.85	1284.455	1284.455	1187.85	1.081327609	1.167806974		2	190.5	1.039436844
2	268.746	268746	1339.452	1415.494	1415.494	1339.452	1.056770978	1.090638966		2	190.75	1.046347119
2	269.042	269042	1199.081	1209.49	1209.49	1199.081	1.008680815	1.044730595		2	191	1.053122434
2	269.474	269474	1249.046	1328.37	1328.37	1249.046	1.063507669	1.019688962		2	191.25	1.053512308
2	269.871	269871	1571.059	1009.08	1009.08	1571.059	0.642292874	1.016746291		2	191.5	1.049816674
2	270.146	270146	1241.352	1128.356	1128.356	1241.352	0.908973442	1.037791122		2	191.75	1.043905621
2	270.785	270785	753.1645	1096.358	1096.358	753.1645	1.455668715	1.136872925		2	192	1.027717805
2	270.949	270949	831.8171	1212.106	1212.106	831.8171	1.457178507	1.15280299		2	192.25	1.006898401
2	271.413	271413	766.5735	935.1114	935.1114	766.5735	1.219858761	1.212212988		2	192.5	0.995263926
2	271.727	271727	856.6717	988.9	988.9	856.6717	1.154351194	1.237115004		2	192.75	0.985471199
2	271.9	271900	939.4438	921.2799	921.2799	939.4438	0.980665262	1.23277515		2	193	0.977870086
2	272.073	272073	1061.698	1268.742	1268.742	1061.698	1.195012141	1.217844102		2	193.25	0.975181485
2	272.264	272264	1048.027	1058.112	1058.112	1048.027	1.009622844	1.204717304		2	193.5	0.978508934
2	272.593	272593	797.2285	910.4094	910.4094	797.2285	1.141967955	1.187983804		2	193.75	0.989517233
2	272.789	272789	559.2816	924.0655	924.0655	559.2816	1.652236548	1.176766161		2	194	1.004478856
2	272.979	272979	757.0403	962.5251	962.5251	757.0403	1.271431785	1.17001958		2	194.25	1.023884511
2	273.368	273368	931.2768	1044.034	1044.034	931.2768	1.121078073	1.184226265		2	194.5	1.050182396
2	273.651	273651	1124.34	1230.274	1230.274	1124.34	1.094218831	1.190790905		2	194.75	1.077222503
2	273.828	273828	1250.732	1099.451	1099.451	1250.732	0.879046031	1.180210135		2	195	1.097339261
2	274.112	274112	1058.283	1131.616	1131.616	1058.283	1.069294319	1.151536511		2	195.25	1.113731805
2	274.291	274291	610.4978	814.854	814.854	610.4978	1.334736997	1.136735234		2	195.5	1.128071949
2	274.486	274486	874.5875	1176.949	1176.949	874.5875	1.345718982	1.129702701		2	195.75	1.139365623
2	274.786	274786	745.5766	894.2569	894.2569	745.5766	1.199416532	1.120732841		2	196	1.15046717
2	275.141	275141	945.2265	846.7228	846.7228	945.2265	0.895788258	1.093232228		2	196.25	1.162373006
2	275.54	275540	888.6797	1027.032	1027.032	888.6797	1.155682976	1.055363002		2	196.5	1.175220969
2	275.828	275828	873.6213	981.1471	981.1471	873.6213	1.123080561	1.032407495		2	196.75	1.191452726
2	276.008	276008	922.9002	816.1121	816.1121	922.9002	0.884290739	1.007535627		2	197	1.209157053
2	276.183	276183	1010.863	1004.406	1004.406	1010.863	0.993612389	0.986015599		2	197.25	1.226370075
2	276.446	276446	794.246	884.1157	884.1157	794.246	1.113150963	0.985341004		2	197.5	1.240886239
2	276.651	276651	1123.795	940.6502	940.6502	1123.795	0.837030063	0.993751434		2	197.75	1.252112818
2	276.95	276950	711.2782	748.8851	748.8851	711.2782	1.05287228	1.011115633		2	198	1.263144252
2	277.386	277386	832.8823	763.5024	763.5024	832.8823	0.916699034	1.064071021		2	198.25	1.273022354
2	277.64	277640	683.0991	667.7787	667.7787	683.0991	0.977572215	1.102348693		2	198.5	1.283620122
2	277.976	277976	623.9516	858.4654	858.4654	623.9516	1.37585255	1.129983235		2	198.75	1.297603442
2	278.181	278181	927.902	1195.326	1195.326	927.902	1.288202849	1.131177844		2	199	1.311241798
2	278.441	278441	1845.322	2079.458	2079.458	1845.322	1.126880837	1.129251769		2	199.25	1.321732786
2	278.652	278652	2084.138	2632.912	2632.912	2084.138	1.263309819	1.125560068		2	199.5	1.321476718
2	278.986	278986	911.9695	948.7526	948.7526	911.9695	1.040333695	1.102833849		2	199.75	1.311381555
2	279.361	279361	1079.346	927.3564	927.3564	1079.346	0.859183617	1.068395028		2	200	1.294023173
2	279.534	279534	905.0553	783.0943	783.0943	905.0553	0.865244698	1.056864477		2	200.25	1.274494289
2	280.101	280101	647.5079	773.7801	773.7801	647.5079	1.195012601	1.016705824		2	200.5	1.24791065
2	280.294	280294	731.9444	809.0875	809.0875	731.9444	1.105394754	1.00381948		2	200.75	1.212922488
2	280.466	280466	1012.033	940.3114	940.3114	1012.033	0.929131165	0.994486174		2	201	1.177743745
2	280.795	280795	879.0693	997.3788	997.3788	879.0693	1.134584953	0.980317902		2	201.25	1.130584473
2	281.102	281102	1115.707	993.5501	993.5501	1115.707	0.890511667	0.960653515		2	201.5	1.083676881
2	281.306	281306	1352.992	1073.774	1073.774	1352.992	0.793629231	0.927570351		2	201.75	1.045104958
2	281.511	281511	797.9493	769.5028	769.5028	797.9493	0.964350492	0.880275631		2	202	1.007138858
2	281.729	281729	783.3775	672.1945	672.1945	783.3775	0.858072258	0.842545479		2	202.25	0.976011186
2	281.916	281916	1106.719	923.5353	923.5353	1106.719	0.834480388	0.820267688		2	202.5	0.951085281
2	282.161	282161	910.5036	874.2876	874.2876	910.5036	0.96022421	0.797955483		2	202.75	0.942843519
2	282.367	282367	1549.365	1029.63	1029.63	1549.365	0.66454967	0.797775756		2	203	0.93881426
2	282.634	282634	1094.748	788.9137	788.9137	1094.748	0.720634977	0.811127275		2	203.25	0.941672126
2	282.887	282887	1524.068	1032.552	1032.552	1524.068	0.67749733	0.828688798		2	203.5	0.951514654
2	283.084	283084	983.2815	863.0338	863.0338	983.2815	0.877707757	0.851003945		2	203.75	0.962175933
2	283.281	283281	800.8544	768.2851	768.2851	800.8544	0.959331809	0.885323381		2	204	0.976616401
2	283.704	283704	889.3921	844.6186	844.6186	889.3921	0.949658312	0.953528542		2	204.25	0.993234381
2	283.912	283912	716.6179	819.1615	819.1615	716.6179	1.14309383	0.976016832		2	204.5	1.00276513
2	284.165	284165	759.851	739.6742	739.6742	759.851	0.973446373	1.004584121		2	204.75	1.008450583
2	284.368	284368	704.4053	812.9609	812.9609	704.4053	1.154109573	1.022110622		2	205	1.013102073
2	284.577	284577	957.616	879.696	879.696	957.616	0.918631268	1.029595069		2	205.25	1.019675256
2	284.827	284827	941.0817	834.473	834.473	941.0817	0.886716849	1.033520841		2	205.5	1.026756276
2	285.117	285117	1017.328	1013.228	1013.228	1017.328	0.995969835	1.040061985		2	205.75	1.033669051
2	285.351	285351	1004.424	1168.162	1168.162	1004.424	1.163016814	1.041716207		2	206	1.042157674
2	285.631	285631	956.5832	910.6163	910.6163	956.5832	0.951946783	1.037542258		2	206.25	1.054361177
2	285.804	285804	729.7608	773.1477	773.1477	729.7608	1.059453591	1.036068546		2	206.5	1.068348246
2	286.132	286132	773.2842	868.8301	868.8301	773.2842	1.123558583	1.030474634		2	206.75	1.080945803
2	286.398	286398	741.4066	751.7085	751.7085	741.4066	1.013895075	0.999593416		2	207	1.095140233
2	286.734	286734	925.2561	863.283	863.283	925.2561	0.933020598	0.942873587		2	207.25	1.107915356
2	286.952	286952	908.8077	858.8151	858.8151	908.8077	0.944991003	0.911132784		2	207.5	1.117792078
2	287.35	287350	993.8033	822.2472	822.2472	993.8033	0.82737419	0.83103545		2	207.75	1.12518214
2	287.695	287695	1187.358	844.398	844.398	1187.358	0.711157039	0.779343481		2	208	1.126821139
2	287.928	287928	947.6742	756.3401	756.3401	947.6742	0.798101394	0.77842012		2	208.25	1.123896549
2	288.218	288218	1180.023	806.7535	806.7535	1180.023	0.683676081	0.789483136		2	208.5	1.118373852
2	288.429	288429	879.0759	679.7034	679.7034	879.0759	0.773202177	0.801794282		2	208.75	1.109349707
2	288.604	288604	1497.035	974.1514	974.1514	1497.035	0.650720524	0.821595151		2	209	1.098502159
2	288.992	288992	914.4369	955.3193	955.3193	914.4369	1.044707732	0.901152236		2	209.25	1.084491253
2	289.336	289336	690.8049	737.6385	737.6385	690.8049	1.067795697	0.958267665		2	209.5	1.067459514
2	289.55	289550	927.5872	917.2129	917.2129	927.5872	0.988815822	0.976649126		2	209.75	1.050159438
2	290.053	290053	537.3317	670.5894	670.5894	537.3317	1.247998955	1.01264671		2	210	1.041250725
2	290.314	290314	820.6397	765.0072	765.0072	820.6397	0.932208374	1.024057677		2	210.25	1.03333014
2	290.669	290669	993.6637	861.9921	861.9921	993.6637	0.867488769	1.010293154		2	210.5	1.028667514
2	290.982	290982	772.4357	798.741	798.741	772.4357	1.034055003	0.996842733		2	210.75	1.02856074
2	291.255	291255	582.0216	666.2541	666.2541	582.0216	1.14472401	1.01198327		2	211	1.030059436
2	291.449	291449	933.3916	734.6683	734.6683	933.3916	0.78709547	1.028817334		2	211.25	1.030180371
2	291.757	291757	912.1461	804.8846	804.8846	912.1461	0.882407544	1.044598812		2	211.5	1.025076065
2	292.231	292231	710.4303	929.6276	929.6276	710.4303	1.308541598	1.0428804		2	211.75	1.017883231
2	292.448	292448	661.9702	746.4322	746.4322	661.9702	1.127591846	1.039270738		2	212	1.010138538
2	292.69	292690	862.6444	849.3213	849.3213	862.6444	0.984555513	1.032090314		2	212.25	1.003580868
2	292.904	292904	561.1381	779.2147	779.2147	561.1381	1.388632673	1.016047893		2	212.5	0.996332174
2	293.08	293080	1049.104	893.4624	893.4624	1049.104	0.851643307	0.996530134		2	212.75	0.9885616
2	293.342	293342	1207.118	879.2392	879.2392	1207.118	0.728378833	0.972647956		2	213	0.984828185
2	293.773	293773	923.3651	705.3086	705.3086	923.3651	0.76384585	0.901555918		2	213.25	0.983628036
2	294.013	294013	837.2372	836.9893	836.9893	837.2372	0.999703907	0.874489872		2	213.5	0.98358592
2	294.387	294387	812.1133	808.024	808.024	812.1133	0.994964619	0.908398508		2	213.75	0.988595382
2	294.57	294570	1237.065	911.1206	911.1206	1237.065	0.736517968	0.942799315		2	214	0.995786213
2	295.042	295042	1063.844	1174.188	1174.188	1063.844	1.103721974	1.024978124		2	214.25	1.002807831
2	295.49	295490	813.2135	822.2177	822.2177	813.2135	1.011072369	1.100529832		2	214.5	1.005523127
2	295.682	295682	952.4944	805.014	805.014	952.4944	0.845164024	1.130924164		2	214.75	1.007778132
2	295.921	295921	555.9525	845.5556	845.5556	555.9525	1.520913387	1.144790896		2	215	1.005861745
2	296.135	296135	556.7207	684.3589	684.3589	556.7207	1.229267926	1.122071321		2	215.25	0.993169783
2	296.317	296317	511.07	655.9086	655.9086	511.07	1.283402665	1.088169268		2	215.5	0.979872417
2	296.524	296524	699.1801	697.3259	697.3259	699.1801	0.997348037	1.056188467		2	215.75	0.967347298
2	296.798	296798	971.1243	933.4282	933.4282	971.1243	0.961183033	0.997815782		2	216	0.951157948
2	297.081	297081	1021.417	962.7379	962.7379	1021.417	0.942551279	0.935725181		2	216.25	0.939563576
2	297.286	297286	831.0804	731.4481	731.4481	831.0804	0.880117134	0.907330129		2	216.5	0.928775197
2	297.475	297475	2318.517	1268.19	1268.19	2318.517	0.546983266	0.878519543		2	216.75	0.930591502
2	297.682	297682	1023.317	831.0191	831.0191	1023.317	0.812083743	0.857792127		2	217	0.936716275
2	297.987	297987	959.6139	897.4035	897.4035	959.6139	0.935171427	0.858027326		2	217.25	0.948831439
2	298.259	298259	751.3669	776.4097	776.4097	751.3669	1.033329656	0.867305231		2	217.5	0.973546997
2	298.419	298419	776.3019	749.8463	749.8463	776.3019	0.96592099	0.879586723		2	217.75	0.996011592
2	298.627	298627	538.2487	606.4568	606.4568	538.2487	1.126722275	0.909566546		2	218	1.014448289
2	298.825	298825	958.9699	735.722	735.722	958.9699	0.767200305	0.931832586		2	218.25	1.025315208
2	299.23	299230	1083.674	846.6431	846.6431	1083.674	0.781271028	0.970541616		2	218.5	1.031749874
2	299.46	299460	864.2618	891.2107	891.2107	864.2618	1.031181408	0.983193276		2	218.75	1.028627379
2	299.842	299842	671.4607	710.646	710.646	671.4607	1.058358293	0.96833762		2	219	1.022189221
2	300.076	300076	702.3944	740.3481	740.3481	702.3944	1.054034742	0.946599974		2	219.25	1.016530899
2	301.365	301365	1167.601	885.1859	885.1859	1167.601	0.758123623	0.82583657		2	219.5	1.008655231
2	301.71	301710	756.08	672.1382	672.1382	756.08	0.888977621	0.827821468		2	219.75	1.000410381
2	302.194	302194	1375.255	920.8638	920.8638	1375.255	0.669594948	0.842523369		2	220	0.99173073
2	302.448	302448	1107.091	799.298	799.298	1107.091	0.721980397	0.855770649		2	220.25	0.982398058
2	302.806	302806	824.6501	765.9853	765.9853	824.6501	0.92886098	0.903772572		2	220.5	0.971953523
2	303.236	303236	540.315	670.7928	670.7928	540.315	1.241484689	0.99074085		2	220.75	0.96110986
2	303.536	303536	688.3465	698.7392	698.7392	688.3465	1.015098065	1.033623448		2	221	0.951036332
2	303.783	303783	769.317	814.0479	814.0479	769.317	1.058143652	1.062019532		2	221.25	0.951570105
2	303.949	303949	770.7957	779.0752	779.0752	770.7957	1.010741497	1.077552712		2	221.5	0.952103878
2	304.146	304146	1044.364	832.1711	832.1711	1044.364	0.796820936	1.085391177		2	221.75	0.952637651
2	304.488	304488	776.2266	825.1477	825.1477	776.2266	1.063024251	1.085612608		2	222	0.953171424
2	304.728	304728	510.6849	764.2147	764.2147	510.6849	1.496450551	1.077686118		2	222.25	0.953705196
2	304.891	304891	504.0363	655.2878	655.2878	504.0363	1.30008057	1.066595996		2	222.5	0.954238969
2	305.156	305156	919.3814	755.0925	755.0925	919.3814	0.821304956	1.042405568		2	222.75	0.954772742
2	305.503	305503	1193.42	832.9655	832.9655	1193.42	0.697965092	0.981633183		2	223	0.955306515
2	305.86	305860	740.7523	708.8378	708.8378	740.7523	0.956916097	0.900763367		2	223.25	0.955840288
2	306.047	306047	635.2182	761.6402	761.6402	635.2182	1.199021376	0.876348722		2	223.5	0.956374061
2	306.245	306245	900.766	813.3551	813.3551	900.766	0.90295937	0.856895027		2	223.75	0.956907834
2	306.505	306505	1100.984	763.9029	763.9029	1100.984	0.693836514	0.838998554		2	224	0.957441607
2	306.922	306922	1594.336	989.3863	989.3863	1594.336	0.620563231	0.883109909		2	224.25	0.95797538
2	307.153	307153	903.8125	689.1129	689.1129	903.8125	0.762451172	0.924877675		2	224.5	0.958509153
2	307.449	307449	625.9993	817.2993	817.2993	625.9993	1.305591396	0.966680118		2	224.75	0.959042926
2	307.73	307730	1040.513	869.2306	869.2306	1040.513	0.835386583	1.020787595		2	225	0.959576699
2	307.907	307907	470.5179	635.1835	635.1835	470.5179	1.349966707	1.064858546		2	225.25	0.960110471
2	308.117	308117	747.92	806.1655	806.1655	747.92	1.077876645	1.09742731		2	225.5	0.960644244
2	308.335	308335	931.2579	877.8948	877.8948	931.2579	0.942697828	1.100904947		2	225.75	0.961178017
2	308.565	308565	658.6411	703.5628	703.5628	658.6411	1.068203609	1.088115467		2	226	0.96171179
2	308.745	308745	708.5729	730.2981	730.2981	708.5729	1.030660501	1.07051917		2	226.25	0.962245563
2	308.907	308907	655.9406	765.5715	765.5715	655.9406	1.167135408	1.035410386		2	226.5	0.962779336
2	309.086	309086	739.6603	807.1508	807.1508	739.6603	1.091245265	0.990835779		2	226.75	0.963313109
2	309.345	309345	1133.164	1035.609	1035.609	1133.164	0.913909196	0.927101151		2	227	0.969800361
2	309.526	309526	894.7074	813.8508	813.8508	894.7074	0.909627885	0.871343094		2	227.25	0.982465515
2	309.842	309842	1123.896	855.8242	855.8242	1123.896	0.761479888	0.798823116		2	227.5	0.996383727
2	310.076	310076	1709.247	1007.071	1007.071	1709.247	0.58918986	0.776452927		2	227.75	1.009877698
2	310.248	310248	1227.142	948.782	948.782	1227.142	0.773163986	0.765902637		2	228	1.022873441
2	310.494	310494	1443.594	1000.545	1000.545	1443.594	0.693093072	0.768006288		2	228.25	1.033299976
2	310.728	310728	1019.868	713.517	713.517	1019.868	0.699617009	0.783194381		2	228.5	1.043152827
2	310.906	310906	787.2765	790.9348	790.9348	787.2765	1.004646779	0.791900254		2	228.75	1.051074494
2	311.1	311100	1255.224	985.3431	985.3431	1255.224	0.784993834	0.80678702		2	229	1.056343284
2	311.406	311406	729.8238	732.4657	732.4657	729.8238	1.003619915	0.838067753		2	229.25	1.06063
2	311.738	311738	655.9646	674.5973	674.5973	655.9646	1.028405039	0.8482663		2	229.5	1.060365439
2	311.98	311980	1595.092	782.5006	782.5006	1595.092	0.490567691	0.852801767		2	229.75	1.05839998
2	312.379	312379	904.6974	846.0295	846.0295	904.6974	0.935151908	0.872596642		2	230	1.058883331
2	312.549	312549	833.0528	771.8774	771.8774	833.0528	0.926564799	0.891805461		2	230.25	1.06525644
2	312.858	312858	906.5918	815.6828	815.6828	906.5918	0.89972444	0.939690647		2	230.5	1.07367891
2	313.193	313193	984.9781	906.2711	906.2711	984.9781	0.92009264	0.986516322		2	230.75	1.083077086
2	313.499	313499	810.0949	726.7018	726.7018	810.0949	0.897057616	1.030863702		2	231	1.099130174
2	313.717	313717	655.5681	824.0494	824.0494	655.5681	1.257000455	1.067985604		2	231.25	1.119163334
2	314.069	314069	720.3685	973.3104	973.3104	720.3685	1.351128485	1.107251802		2	231.5	1.1370266
2	314.347	314347	818.07	807.3971	807.3971	818.07	0.986953561	1.108034516		2	231.75	1.154675669
2	314.535	314535	983.2871	959.4769	959.4769	983.2871	0.975785099	1.104454965		2	232	1.170726068
2	314.736	314736	712.2261	811.6093	811.6093	712.2261	1.139538835	1.095677408		2	232.25	1.182790793
2	314.91	314910	696.4781	823.9523	823.9523	696.4781	1.18302686	1.081352402		2	232.5	1.181724213
2	315.133	315133	880.2947	867.1334	867.1334	880.2947	0.985048984	1.062172034		2	232.75	1.178207309
2	315.434	315434	902.2122	894.06	894.06	902.2122	0.99096421	1.022415403		2	233	1.174231091
2	315.804	315804	790.1206	841.7592	841.7592	790.1206	1.065355339	0.954170195		2	233.25	1.169131169
2	316.112	316112	1031.2	783.3869	783.3869	1031.2	0.759684736	0.915885177		2	233.5	1.162447543
2	316.471	316471	840.887	902.6078	902.6078	840.887	1.073399636	0.897247945		2	233.75	1.165738219
2	316.731	316731	630.1893	707.4511	707.4511	630.1893	1.122600939	0.891570635		2	234	1.173073112
2	316.913	316913	3650.947	1569.597	1569.597	3650.947	0.429915033	0.893809825		2	234.25	1.182807657
2	317.197	317197	1039.128	944.3161	944.3161	1039.128	0.908758209	0.918123407		2	234.5	1.206758663
2	317.419	317419	1041.723	911.428	911.428	1041.723	0.874923564	0.938971798		2	234.75	1.247204321
2	317.581	317581	1061.905	914.0303	914.0303	1061.905	0.860745829	0.950960011		2	235	1.308710959
2	317.764	317764	769.0509	941.4461	941.4461	769.0509	1.224166177	0.968635462		2	235.25	1.377739334
2	317.989	317989	902.4635	948.5211	948.5211	902.4635	1.051035416	0.990509463		2	235.5	1.445904969
2	318.181	318181	786.0964	945.6828	945.6828	786.0964	1.203011234	1.006146457		2	235.75	1.513978986
2	318.579	318579	858.8883	757.7021	757.7021	858.8883	0.882189337	1.038266219		2	236	1.583027453
2	318.764	318764	998.9731	1015.094	1015.094	998.9731	1.016137472	1.057184008		2	236.25	1.65707764
2	318.95	318950	1044.019	1005.388	1005.388	1044.019	0.9629978	1.079302391		2	236.5	1.715648501
2	319.244	319244	733.742	811.4861	811.4861	733.742	1.105955636	1.116289772		2	236.75	1.762641555
2	319.519	319519	887.1602	1196.965	1196.965	887.1602	1.349209534	1.150715395		2	237	1.804408779
2	319.755	319755	915.8107	1008.692	1008.692	915.8107	1.101419758	1.187224851		2	237.25	1.837045159
2	319.959	319959	745.2386	774.7977	774.7977	745.2386	1.039663941	1.220739734		2	237.5	1.867710551
2	320.126	320126	684.8742	877.8647	877.8647	684.8742	1.281789707	1.249584396		2	237.75	1.86546896
2	320.548	320548	549.6887	1092.688	1092.688	549.6887	1.987830567	1.335729403		2	238	1.826920232
2	320.843	320843	1349.972	1163.921	1163.921	1349.972	0.862181586	1.370769177		2	238.25	1.775187743
2	321.122	321122	1164.574	1336.307	1336.307	1164.574	1.147464223	1.364965192		2	238.5	1.721537861
2	321.301	321301	596.3713	780.2715	780.2715	596.3713	1.308365275	1.358093869		2	238.75	1.662753771
2	321.602	321602	760.7535	1556.684	1556.684	760.7535	2.046239682	1.335607331		2	239	1.596926178
2	322.076	322076	1044.62	1019.943	1019.943	1044.62	0.976377056	1.275249053		2	239.25	1.521818864
2	322.251	322251	1116.482	1350.046	1350.046	1116.482	1.209196387	1.264997716		2	239.5	1.454146239
2	322.473	322473	1224.963	1223.141	1223.141	1224.963	0.998512608	1.251579978		2	239.75	1.382795528
2	322.659	322659	949.0129	1271.223	1271.223	949.0129	1.339521307	1.24476815		2	240	1.31425954
2	322.952	322952	870.4844	1224.591	1224.591	870.4844	1.406792586	1.258852014		2	240.25	1.272682446
2	323.431	323431	1101.726	1432.731	1432.731	1101.726	1.300442215	1.312207939		2	240.5	1.241490871
2	323.719	323719	1151.406	1347.186	1347.186	1151.406	1.170035591	1.357817676		2	240.75	1.211696012
2	323.927	323927	706.3478	1085.368	1085.368	706.3478	1.536591464	1.411377648		2	241	1.182194303
2	324.181	324181	1284.372	1407.063	1407.063	1284.372	1.095526063	1.493270227		2	241.25	1.159056808
2	324.354	324354	897.4369	1674.235	1674.235	897.4369	1.865574059	1.531798531		2	241.5	1.140200414
2	324.587	324587	947.484	1369.277	1369.277	947.484	1.445171634	1.571087769		2	241.75	1.121344021
2	324.926	324926	1195.176	1976.889	1976.889	1195.176	1.654056808	1.629242786		2	242	1.104134874
2	325.162	325162	757.6282	1535.469	1535.469	757.6282	2.026678785	1.646869411		2	242.25	1.0896451
2	325.41	325410	981.8623	1487.692	1487.692	981.8623	1.515173767	1.624201471		2	242.5	1.078859036
2	325.631	325631	1089.626	1850.756	1850.756	1089.626	1.698524081	1.596788628		2	242.75	1.074066891
2	325.981	325981	762.5605	1161.973	1161.973	762.5605	1.523778113	1.516240242		2	243	1.071857273
2	326.23	326230	1264.978	1580.155	1580.155	1264.978	1.249156112	1.441032834		2	243.25	1.077247586
2	326.425	326425	873.6424	1331.149	1331.149	873.6424	1.523677193	1.411070098		2	243.5	1.089171447
2	326.661	326661	1195.957	1500.796	1500.796	1195.957	1.254891271	1.420028555		2	243.75	1.098300839
2	326.937	326937	1062.498	1374.304	1374.304	1062.498	1.293465023	1.462378676		2	244	1.109105499
2	327.436	327436	947.0138	1440.916	1440.916	947.0138	1.521536434	1.549532473		2	244.25	1.118117109
2	327.869	327869	857.1813	1394.779	1394.779	857.1813	1.627169188	1.640690118		2	244.5	1.122886831
2	328.135	328135	824.2844	1661.163	1661.163	824.2844	2.01527895	1.696811888		2	244.75	1.123208948
2	328.303	328303	859.3448	1403.052	1403.052	859.3448	1.632699703	1.711892729		2	245	1.115506163
2	328.584	328584	709.4004	1350.525	1350.525	709.4004	1.903755622	1.70211288		2	245.25	1.098233649
2	328.774	328774	752.751	1245.347	1245.347	752.751	1.654394348	1.686584943		2	245.5	1.076649436
2	328.941	328941	902.4468	1273.588	1273.588	902.4468	1.411261029	1.664108876		2	245.75	1.046635371
2	329.247	329247	728.5265	1028.416	1028.416	728.5265	1.411638424	1.59413424		2	246	1.016281788
2	329.487	329487	584.5923	1083.28	1083.28	584.5923	1.853052119	1.53491232		2	246.25	0.992782828
2	329.649	329649	741.6114	1097.097	1097.097	741.6114	1.479342146	1.489025889		2	246.5	0.986664117
2	329.813	329813	761.5858	989.6822	989.6822	761.5858	1.299501908	1.432097563		2	246.75	0.990535716
2	330.068	330068	783.765	1083.864	1083.864	783.765	1.382894107	1.354704664		2	247	0.998459449
2	330.282	330282	678.3594	983.6689	983.6689	678.3594	1.45007042	1.306583065		2	247.25	1.011962862
2	330.49	330490	850.8107	1127.854	1127.854	850.8107	1.325622727	1.260536986		2	247.5	1.037463986
2	330.733	330733	1263.403	1362.303	1362.303	1263.403	1.078280644	1.211573619		2	247.75	1.063883893
2	330.939	330939	1198.103	1179.197	1179.197	1198.103	0.984220055	1.174124817		2	248	1.081471709
2	331.33	331330	1012.22	1008.598	1008.598	1012.22	0.996421727	1.106878681		2	248.25	1.095647018
2	331.773	331773	688.8245	841.0941	841.0941	688.8245	1.221057178	1.039887389		2	248.5	1.099659678
2	332.096	332096	570.5138	738.6731	738.6731	570.5138	1.294750627	0.999434178		2	248.75	1.099261175
2	332.506	332506	1324.862	894.6841	894.6841	1324.862	0.675303617	0.959564073		2	249	1.100140724
2	332.85	332850	840.7397	825.5758	825.5758	840.7397	0.981963621	0.937809527		2	249.25	1.10199948
2	333.24	333240	1432.075	1193.878	1193.878	1432.075	0.833670024	0.921771051		2	249.5	1.102987414
2	333.814	333814	1028.999	928.3848	928.3848	1028.999	0.902221285	0.924157855		2	249.75	1.103607006
2	334.201	334201	1329.101	1108.153	1108.153	1329.101	0.833761317	0.935552808		2	250	1.111839729
2	334.428	334428	732.514	788.8578	788.8578	732.514	1.076918393	0.938029205		2	250.25	1.142935688
2	334.815	334815	958.231	821.8107	821.8107	958.231	0.85763318	0.958737449		2	250.5	1.177194517
2	335.068	335068	694.1902	883.6805	883.6805	694.1902	1.272965968	0.967085382		2	250.75	1.218672987
2	335.267	335267	1162.801	946.2309	946.2309	1162.801	0.813751364	0.961172887		2	251	1.257332114
2	335.487	335487	1037.437	858.2677	858.2677	1037.437	0.827296212	0.950747032		2	251.25	1.30025409
2	335.891	335891	851.7264	842.452	842.452	851.7264	0.989111057	0.924518396		2	251.5	1.336494042
2	336.156	336156	825.6386	808.1361	808.1361	825.6386	0.978801258	0.894723012		2	251.75	1.35987274
2	336.418	336418	966.8369	778.1135	778.1135	966.8369	0.804803271	0.854683931		2	252	1.384552942
2	336.712	336712	841.9606	821.683	821.683	841.9606	0.975916213	0.816613145		2	252.25	1.414098824
2	337.161	337161	1251.552	911.5316	911.5316	1251.552	0.728320997	0.753070004		2	252.5	1.445385207
2	337.326	337326	2176.486	959.5587	959.5587	2176.486	0.4408752	0.726882546		2	252.75	1.478480027
2	337.718	337718	853.6726	753.5707	753.5707	853.6726	0.882739706	0.686763944		2	253	1.522132709
2	337.972	337972	1176.062	878.3381	878.3381	1176.062	0.746846765	0.68341956		2	253.25	1.568359198
2	338.428	338428	2710.044	1534.57	1534.57	2710.044	0.566252799	0.703304321		2	253.5	1.612513754
2	338.617	338617	866.5791	744.2383	744.2383	866.5791	0.858823274	0.727132459		2	253.75	1.655143138
2	338.86	338860	1291.187	803.901	803.901	1291.187	0.622606176	0.771492689		2	254	1.678119846
2	339.046	339046	1093.097	743.5434	743.5434	1093.097	0.680217218	0.801765945		2	254.25	1.683575037
2	339.264	339264	979.703	855.6426	855.6426	979.703	0.873369378	0.841188634		2	254.5	1.673933095
2	339.495	339495	1077.926	898.5374	898.5374	1077.926	0.833579856	0.89334629		2	254.75	1.660841863
2	339.694	339694	691.9407	766.8783	766.8783	691.9407	1.10830061	0.931169882		2	255	1.6270565
2	339.901	339901	712.9954	794.7361	794.7361	712.9954	1.114644078	0.971867741		2	255.25	1.574269261
2	340.254	340254	973.1089	912.4785	912.4785	973.1089	0.937694127	1.051253222		2	255.5	1.508647092
2	340.515	340515	942.2531	791.6742	791.6742	942.2531	0.840192725	1.076263533		2	255.75	1.443024922
2	340.69	340690	737.2455	782.5315	782.5315	737.2455	1.061425943	1.05764129		2	256	1.379077847
2	340.956	340956	593.3156	751.4882	751.4882	593.3156	1.266591001	1.010415581		2	256.25	1.338403473
2	341.23	341230	591.5391	751.8242	751.8242	591.5391	1.270962815	0.942703655		2	256.5	1.308679357
2	341.432	341432	998.5519	785.9289	785.9289	998.5519	0.787068654	0.879027787		2	256.75	1.278955241
2	341.613	341613	1342.809	837.8919	837.8919	1342.809	0.623984424	0.843914832		2	257	1.255804278
2	341.81	341810	1033.513	834.2284	834.2284	1033.513	0.807177462	0.820792371		2	257.25	1.240658693
2	342.02	342020	947.9964	754.4918	754.4918	947.9964	0.795880448	0.794830474		2	257.5	1.230990852
2	342.217	342217	1714.558	990.415	990.415	1714.558	0.577650333	0.785031526		2	257.75	1.227091721
2	342.4	342400	1596.972	1015.441	1015.441	1596.972	0.635853979	0.800372266		2	258	1.228591292
2	342.63	342630	1022.764	900.3594	900.3594	1022.764	0.8803198	0.843070495		2	258.25	1.236252188
2	342.914	342914	577.3229	721.2525	721.2525	577.3229	1.249305198	0.896034504		2	258.5	1.247129067
2	343.141	343141	1032.167	883.5823	883.5823	1032.167	0.856045872	0.949374098		2	258.75	1.264012203
2	343.476	343476	799.0367	807.7177	807.7177	799.0367	1.010864332	1.034387421		2	259	1.286182528
2	343.653	343653	708.9631	794.342	794.342	708.9631	1.120427847	1.052709061		2	259.25	1.307975229
2	343.926	343926	608.4492	682.0061	682.0061	608.4492	1.120892426	1.070488839		2	259.5	1.329593512
2	344.164	344164	828.487	857.0004	857.0004	828.487	1.034416231	1.087196143		2	259.75	1.325883726
2	344.343	344343	509.4994	629.6308	629.6308	509.4994	1.235783202	1.08777651		2	260	1.321762102
2	344.653	344653	952.3581	891.8541	891.8541	952.3581	0.936469276	1.086015826		2	260.25	1.317640478
2	344.881	344881	699.8873	764.33	764.33	699.8873	1.092075824	1.134880721		2	260.5	1.313518854
2	345.275	345275	577.7824	736.2856	736.2856	577.7824	1.274330267	1.261970753		2	260.75	1.309397229
2	345.704	345704	1204.069	950.2313	950.2313	1204.069	0.789183427	1.350763335		2	261	1.305275605
2	345.975	345975	626.3219	775.489	775.489	626.3219	1.238163634	1.358950757		2	261.25	1.301153981
2	346.257	346257	602.3672	1509.935	1509.935	602.3672	2.50666869	1.353253169		2	261.5	1.297032357
2	346.551	346551	602.4953	719.4691	719.4691	602.4953	1.1941489	1.304073857		2	261.75	1.292910732
2	346.949	346949	591.8039	720.633	720.633	591.8039	1.217688832	1.187440487		2	262	1.288789108
2	347.242	347242	867.5562	755.7671	755.7671	867.5562	0.871144832	1.117250714		2	262.25	1.284667484
2	347.425	347425	948.1947	836.3886	836.3886	948.1947	0.882085293	1.07358995		2	262.5	1.28054586
2	347.678	347678	1218.107	888.565	888.565	1218.107	0.729463832	0.992303317		2	262.75	1.276424235
2	347.936	347936	819.0819	675.7402	675.7402	819.0819	0.82499711	0.930575715		2	263	1.272302611
2	348.161	348161	580.6158	659.262	659.262	580.6158	1.135453083	0.917454104		2	263.25	1.268180987
2	348.327	348327	577.1048	727.2929	727.2929	577.1048	1.260244067	0.919683985		2	263.5	1.264059363
2	348.514	348514	1150.301	860.7507	860.7507	1150.301	0.748283015	0.920564319		2	263.75	1.259937738
2	348.696	348696	835.5892	756.5068	756.5068	835.5892	0.905357322	0.940828106		2	264	1.255816114
2	348.901	348901	735.9942	795.1398	795.1398	735.9942	1.080361503	0.968774227		2	264.25	1.25169449
2	349.247	349247	937.2423	822.1478	822.1478	937.2423	0.877198778	0.966355101		2	264.5	1.247572866
2	349.805	349805	780.7037	772.559	772.559	780.7037	0.989567489	0.943183143		2	264.75	1.243451242
2	350.081	350081	831.349	703.159	703.159	831.349	0.84580483	0.926805175		2	265	1.239329617
2	350.332	350332	714.3388	752.0576	752.0576	714.3388	1.052802396	0.91152173		2	265.25	1.235207993
2	350.58	350580	684.9426	865.9712	865.9712	684.9426	1.264297475	0.896205911		2	265.5	1.231834739
2	350.867	350867	1346.451	787.0509	787.0509	1346.451	0.58453735	0.876773289		2	265.75	1.230039891
2	351.191	351191	1943.955	1068.403	1068.403	1943.955	0.549602743	0.835360573		2	266	1.227793745
2	351.469	351469	1271.074	744.4863	744.4863	1271.074	0.585714364	0.791392091		2	266.25	1.223485074
2	351.707	351707	543.4685	687.8505	687.8505	543.4685	1.265667651	0.7680544		2	266.5	1.216444567
2	352.115	352115	1056.046	927.0958	927.0958	1056.046	0.877893387	0.746696794		2	266.75	1.205136152
2	352.356	352356	1409.661	895.5754	895.5754	1409.661	0.635312604	0.744786231		2	267	1.192855733
2	352.777	352777	1183.437	784.8832	784.8832	1183.437	0.663223475	0.785656541		2	267.25	1.178292584
2	352.967	352967	1586.696	915.5329	915.5329	1586.696	0.577005866	0.814220489		2	267.5	1.158698664
2	353.32	353320	902.1104	815.1009	815.1009	902.1104	0.903548945	0.861343966		2	267.75	1.136160201
2	353.754	353754	642.9936	767.3552	767.3552	642.9936	1.193410323	0.937640387		2	268	1.114500259
2	354.001	354001	1024.047	812.8455	812.8455	1024.047	0.793758001	0.988693889		2	268.25	1.090137179
2	354.302	354302	778.4221	734.6334	734.6334	778.4221	0.943746844	1.027119544		2	268.5	1.062311036
2	354.683	354683	494.8771	718.6932	718.6932	494.8771	1.452266027	1.033865842		2	268.75	1.042121429
2	354.971	354971	868.8879	821.9302	821.9302	868.8879	0.94595655	1.024865813		2	269	1.032224273
2	355.343	355343	771.2858	722.8726	722.8726	771.2858	0.937230531	1.002107049		2	269.25	1.027483949
2	355.507	355507	640.4396	645.563	645.563	640.4396	1.007999818	0.977970776		2	269.5	1.024120416
2	355.884	355884	662.8067	687.7729	687.7729	662.8067	1.037667392	0.903371444		2	269.75	1.023647415
2	356.178	356178	966.7767	771.0264	771.0264	966.7767	0.797522737	0.854364127		2	270	1.025938322
2	356.411	356411	1468.069	962.6298	962.6298	1468.069	0.65571155	0.808455562		2	270.25	1.032906433
2	356.594	356594	961.7133	780.1846	780.1846	961.7133	0.811244474	0.787276615		2	270.5	1.042801149
2	356.978	356978	1125.392	795.7214	795.7214	1125.392	0.707061539	0.78767924		2	270.75	1.052695864
2	357.451	357451	895.6968	824.4564	824.4564	895.6968	0.92046371	0.815475087		2	271	1.059814109
2	357.608	357608	1072.284	825.881	825.881	1072.284	0.770207333	0.832453821		2	271.25	1.067984669
2	358.13	358130	1050.206	821.6445	821.6445	1050.206	0.782365079	0.940640228		2	271.5	1.075073016
2	358.398	358398	735.1454	742.7466	742.7466	735.1454	1.010339723	0.972298117		2	271.75	1.079520906
2	358.656	358656	580.2461	686.3245	686.3245	580.2461	1.182816222	0.981428278		2	272	1.076357421
2	358.889	358889	608.3851	672.3321	672.3321	608.3851	1.105109412	0.984080657		2	272.25	1.071644179
2	359.132	359132	959.7139	771.2377	771.2377	959.7139	0.803612097	0.965916622		2	272.5	1.068334691
2	359.46	359460	608.0767	708.9531	708.9531	608.0767	1.165894204	0.921181585		2	272.75	1.064833723
2	359.628	359628	849.5789	718.962	718.962	849.5789	0.846256893	0.903601568		2	273	1.062737659
2	359.964	359964	814.0411	677.2004	677.2004	814.0411	0.83189952	0.86805678		2	273.25	1.065068182
2	360.218	360218	2355.308	1022.465	1022.465	2355.308	0.434110953	0.835180868		2	273.5	1.066949761
2	360.461	360461	1025.019	836.94	836.94	1025.019	0.816511694	0.807932134		2	273.75	1.066333231
2	360.656	360656	653.1097	670.0104	670.0104	653.1097	1.025877276	0.788975808		2	274	1.060710417
2	360.89	360890	930.975	663.7712	663.7712	930.975	0.712984989	0.765953436		2	274.25	1.054911345
2	361.243	361243	958.231	732.8728	732.8728	958.231	0.764818504	0.738127794		2	274.5	1.052144058
2	361.556	361556	893.2116	774.8666	774.8666	893.2116	0.867506199	0.722384124		2	274.75	1.050236075
2	361.903	361903	1403.098	1050.518	1050.518	1403.098	0.748713205	0.712535796		2	275	1.045729789
2	362.091	362091	1253.029	825.952	825.952	1253.029	0.659164313	0.708122501		2	275.25	1.040301074
2	362.428	362428	1412.333	883.2153	883.2153	1412.333	0.625359104	0.69803517		2	275.5	1.034244546
2	362.677	362677	3946.574	1519.271	1519.271	3946.574	0.384959461	0.697752983		2	275.75	1.029002982
2	363.167	363167	656.9339	712.2102	712.2102	656.9339	1.084142864	0.732377542		2	276	1.021349597
2	363.559	363559	1405.238	1104.699	1104.699	1405.238	0.786129467	0.776855991		2	276.25	1.015530526
2	363.819	363819	1477.109	929.1299	929.1299	1477.109	0.629019185	0.803745748		2	276.5	1.015967695
2	364.084	364084	1297.674	1349.652	1349.652	1297.674	1.040054744	0.828731127		2	276.75	1.019016522
2	364.342	364342	1254.094	878.5321	878.5321	1254.094	0.7005313	0.853828348		2	277	1.023531358
2	364.513	364513	1008.456	847.9419	847.9419	1008.456	0.840831826	0.869838261		2	277.25	1.031281933
2	364.739	364739	800.317	777.8505	777.8505	800.317	0.971927999	0.894836967		2	277.5	1.039883421
2	365.042	365042	815.747	747.0142	747.0142	815.747	0.915742503	0.926581274		2	277.75	1.047577999
2	365.328	365328	983.5504	772.5131	772.5131	983.5504	0.785433161	0.950766833		2	278	1.052358211
2	365.566	365566	644.7539	707.4329	707.4329	644.7539	1.097213836	0.972270152		2	278.25	1.052496967
2	365.923	365923	856.4639	850.7931	850.7931	856.4639	0.993378822	0.994279285		2	278.5	1.051872313
2	366.226	366226	593.3932	688.7188	688.7188	593.3932	1.160644915	0.996005964		2	278.75	1.049491419
2	366.424	366424	659.2752	738.1804	738.1804	659.2752	1.119684769	0.993776491		2	279	1.045064378
2	366.599	366599	737.3126	744.2698	744.2698	737.3126	1.009435889	0.99371935		2	279.25	1.039203978
2	366.776	366776	1251.064	890.4186	890.4186	1251.064	0.711729056	0.994729121		2	279.5	1.034237189
2	367.098	367098	834.4388	764.2147	764.2147	834.4388	0.91584272	0.992265438		2	279.75	1.029753765
2	367.591	367591	813.9474	781.673	781.673	813.9474	0.960348298	0.979813077		2	280	1.025234099
2	367.812	367812	816.5335	807.3479	807.3479	816.5335	0.988750492	0.96987211		2	280.25	1.020868767
2	368.171	368171	601.7989	711.2653	711.2653	601.7989	1.181898638	0.95218016		2	280.5	1.017362789
2	368.386	368386	778.6309	835.9213	835.9213	778.6309	1.07357838	0.946665326		2	280.75	1.014614697
2	368.554	368554	1236.79	922.4903	922.4903	1236.79	0.745874643	0.943666061		2	281	1.010768333
2	368.76	368760	894.3921	819.9997	819.9997	894.3921	0.916823505	0.938007041		2	281.25	1.002974205
2	369.251	369251	1026.016	913.9564	913.9564	1026.016	0.89078182	0.902444062		2	281.5	0.989231758
2	369.537	369537	1987.703	1397.094	1397.094	1987.703	0.702868588	0.880717843		2	281.75	0.978314678
2	369.851	369851	843.6474	819.5687	819.5687	843.6474	0.971458811	0.862386297		2	282	0.971314144
2	370.207	370207	920.8521	829.4184	829.4184	920.8521	0.900707508	0.843940253		2	282.25	0.967551731
2	370.43	370430	743.1314	696.2229	696.2229	743.1314	0.936877247	0.83501024		2	282.5	0.969223299
2	370.654	370654	1054.394	854.6101	854.6101	1054.394	0.810522537	0.831224604		2	282.75	0.972988961
2	371.081	371081	1494.92	1048.239	1048.239	1494.92	0.701200733	0.826254892		2	283	0.97868356
2	371.243	371243	1434.055	1107.962	1107.962	1434.055	0.772607745	0.81908121		2	283.25	0.988493941
2	371.498	371498	1226.811	914.4809	914.4809	1226.811	0.745413026	0.80462033		2	283.5	0.998885892
2	371.883	371883	837.5161	827.5747	827.5747	837.5161	0.9881299	0.781706705		2	283.75	1.008551452
2	372.276	372276	2282.99	1480.35	1480.35	2282.99	0.648425968	0.756289919		2	284	1.015558486
2	372.482	372482	861.4407	781.7174	781.7174	861.4407	0.907453525	0.742836347		2	284.25	1.022187275
2	372.751	372751	1252.798	932.0858	932.0858	1252.798	0.744003263	0.730250283		2	284.5	1.025994327
2	372.947	372947	1456.987	952.3256	952.3256	1456.987	0.653626697	0.719861721		2	284.75	1.027391596
2	373.174	373174	1539.376	992.7668	992.7668	1539.376	0.644915082	0.702361669		2	285	1.028696261
2	373.57	373570	2103.369	1281.915	1281.915	2103.369	0.60945797	0.685653968		2	285.25	1.029609869
2	373.789	373789	1381.701	974.4533	974.4533	1381.701	0.705256275	0.69587756		2	285.5	1.029225169
2	373.995	373995	1437.892	1090.718	1090.718	1437.892	0.758553494	0.70915793		2	285.75	1.028467957
2	374.424	374424	1342.354	1026.28	1026.28	1342.354	0.764537521	0.742597871		2	286	1.027497306
2	374.747	374747	1703.999	1324.439	1324.439	1703.999	0.77725339	0.780467683		2	286.25	1.023425925
2	375.138	375138	1213.416	1024.211	1024.211	1213.416	0.844072437	0.83640449		2	286.5	1.014645094
2	375.405	375405	1748.953	1269.5	1269.5	1748.953	0.725862845	0.887042497		2	286.75	1.003967644
2	375.585	375585	640.1702	880.0401	880.0401	640.1702	1.374697073	0.926260309		2	287	0.993994621
2	375.815	375815	1307.359	1084.344	1084.344	1307.359	0.829415639	0.971878097		2	287.25	0.981152249
2	376.087	376087	1977.24	1068.056	1068.056	1977.24	0.540175194	1.020621456		2	287.5	0.970278556
2	376.27	376270	825.5736	867.8448	867.8448	825.5736	1.051202219	1.054602941		2	287.75	0.962765154
2	376.514	376514	709.7435	978.3945	978.3945	709.7435	1.378518437	1.099408379		2	288	0.963286195
2	376.798	376798	740.5188	1060.627	1060.627	740.5188	1.432275588	1.162566975		2	288.25	0.965885543
2	377.113	377113	1013.223	1003.386	1003.386	1013.223	0.990291377	1.230604525		2	288.5	0.970601986
2	377.336	377336	967.0973	1414.459	1414.459	967.0973	1.462581893	1.269971474		2	288.75	0.981246992
2	377.742	377742	1933.043	1657.836	1657.836	1933.043	0.857630172	1.338869504		2	289	0.994251839
2	377.958	377958	1317.64	1817.272	1817.272	1317.64	1.379187031	1.360187056		2	289.25	1.004846943
2	378.172	378172	888.9059	1443.679	1443.679	888.9059	1.624107794	1.365912628		2	289.5	1.012087334
2	378.375	378375	886.9681	1382.167	1382.167	886.9681	1.558305197	1.363101283		2	289.75	1.016837046
2	378.6	378600	859.5507	1171.945	1171.945	859.5507	1.363439062	1.357548789		2	290	1.021403885
2	378.944	378944	892.7634	1157.862	1157.862	892.7634	1.296941608	1.340393611		2	290.25	1.024570514
2	379.229	379229	1086.842	1327.569	1327.569	1086.842	1.221492176	1.31491256		2	290.5	1.023443894
2	379.489	379489	1218.175	1384.338	1384.338	1218.175	1.136403226	1.287817121		2	290.75	1.020882825
2	379.811	379811	1149.869	1662.984	1662.984	1149.869	1.446237789	1.220214075		2	291	1.01859286
2	380.095	380095	1410.412	1593.759	1593.759	1410.412	1.129995349	1.162459679		2	291.25	1.022131928
2	380.536	380536	1027.894	1066.46	1066.46	1027.894	1.037519433	1.115276559		2	291.5	1.027166667
2	380.745	380745	890.438	1050.854	1050.854	890.438	1.180154037	1.097861793		2	291.75	1.030436362
2	380.97	380970	1015.618	1241.079	1241.079	1015.618	1.221993899	1.088006518		2	292	1.030303046
2	381.169	381169	1249.428	1000.134	1000.134	1249.428	0.800473497	1.092508197		2	292.25	1.03000861
2	381.43	381430	828.9992	751.2817	751.2817	828.9992	0.906251417	1.10285691		2	292.5	1.028774078
2	381.775	381775	800.4461	1151.267	1151.267	800.4461	1.438281728	1.118879383		2	292.75	1.026186991
2	382.153	382153	1058	1036.431	1036.431	1058	0.979613422	1.151775669		2	293	1.020522783
2	382.528	382528	666.6243	869.6183	869.6183	666.6243	1.304510352	1.174973335		2	293.25	1.014302843
2	382.776	382776	694.2364	978.8194	978.8194	694.2364	1.409922326	1.183785529		2	293.5	1.005509979
2	383.039	383039	892.3238	921.7895	921.7895	892.3238	1.033021309	1.190669198		2	293.75	0.994984207
2	383.53	383530	722.4694	819.7564	819.7564	722.4694	1.13465899	1.170664097		2	294	0.987481377
2	383.765	383765	831.4048	858.7166	858.7166	831.4048	1.032850183	1.155050681		2	294.25	0.992591912
2	384.053	384053	820.0647	891.0072	891.0072	820.0647	1.086508418	1.143485005		2	294.5	1.001184509
2	384.307	384307	609.2747	857.1683	857.1683	609.2747	1.406866722	1.142773407		2	294.75	1.012542781
2	384.64	384640	645.2273	722.6128	722.6128	645.2273	1.119935254	1.147709828		2	295	1.02365314
2	385.001	385001	813.2197	791.8652	791.8652	813.2197	0.973740798	1.156544888		2	295.25	1.034473325
2	385.215	385215	763.5518	844.7985	844.7985	763.5518	1.106406271	1.15956421		2	295.5	1.045208528
2	385.404	385404	690.7793	916.552	916.552	690.7793	1.326837674	1.161290002		2	295.75	1.053569747
2	385.575	385575	641.9545	850.8056	850.8056	641.9545	1.325336297	1.165565686		2	296	1.053961369
2	385.778	385778	1096.256	1053.868	1053.868	1096.256	0.961333849	1.179950847		2	296.25	1.044835049
2	386.036	386036	749.8755	949.8277	949.8277	749.8755	1.266647197	1.199309212		2	296.5	1.034432659
2	386.264	386264	894.5549	959.3897	959.3897	894.5549	1.072477162	1.216509766		2	296.75	1.021196602
2	386.558	386558	882.0253	1091.9	1091.9	882.0253	1.237946349	1.244599403		2	297	1.007273857
2	386.757	386757	687.371	889.3241	889.3241	687.371	1.293805092	1.250767416		2	297.25	0.996762523
2	387.027	387027	832.0722	1219.354	1219.354	832.0722	1.465442542	1.233113634		2	297.5	0.987496764
2	387.2	387200	1216.578	1266.491	1266.491	1216.578	1.041027374	1.214859558		2	297.75	0.982858398
2	387.469	387469	647.4386	992.7797	992.7797	647.4386	1.533395908	1.191849492		2	298	0.983018235
2	387.713	387713	1221.122	1137.566	1137.566	1221.122	0.931574405	1.172809669		2	298.25	0.985194898
2	388.102	388102	1223.659	1281.401	1281.401	1223.659	1.047187983	1.131950879		2	298.5	0.991388173
2	388.31	388310	965.207	971.6945	971.6945	965.207	1.006721356	1.116243509		2	298.75	0.999591208
2	388.628	388628	878.5979	869.0271	869.0271	878.5979	0.989106735	1.104725117		2	299	1.006013423
2	388.873	388873	737.066	932.2644	932.2644	737.066	1.264831643	1.099320632		2	299.25	1.011905433
2	389.07	389070	754.575	899.7585	899.7585	754.575	1.192404334	1.104993182		2	299.5	1.014456925
2	389.438	389438	586.3042	770.3009	770.3009	586.3042	1.313824632	1.134359576		2	299.75	1.011975286
2	389.624	389624	1139.434	1105.1	1105.1	1139.434	0.969867496	1.135827636		2	300	1.007315557
2	389.885	389885	1126.963	1001.864	1001.864	1126.963	0.888994581	1.113033354		2	300.25	1.00135241
2	390.048	390048	710.4303	902.9045	902.9045	710.4303	1.270926226	1.093080838		2	300.5	0.995373904
2	390.252	390252	1066.44	1079.466	1079.466	1066.44	1.012214471	1.070115955		2	300.75	0.989395398
2	390.463	390463	858.2166	1028.586	1028.586	858.2166	1.198515619	1.046586334		2	301	0.983416891
2	390.792	390792	1127.617	1121.125	1121.125	1127.617	0.994242726	1.001062201		2	301.25	0.977438385
2	391.061	391061	958.7023	962.1372	962.1372	958.7023	1.003582864	0.963802454		2	301.5	0.974886527
2	391.312	391312	1231.649	909.5181	909.5181	1231.649	0.738455599	0.919457271		2	301.75	0.975505063
2	391.775	391775	1249.346	888.0496	888.0496	1249.346	0.710811577	0.831990358		2	302	0.977443441
2	392.185	392185	605.5444	717.6422	717.6422	605.5444	1.185119043	0.783721348		2	302.25	0.979693128
2	392.356	392356	1045.388	839.3483	839.3483	1045.388	0.802906002	0.767205988		2	302.5	0.984108735
2	392.769	392769	3505.599	1552.425	1552.425	3505.599	0.44284158	0.752501531		2	302.75	0.992665032
2	392.954	392954	1852.987	1354.828	1354.828	1852.987	0.731158934	0.759408511		2	303	1.004596953
2	393.175	393175	1751.212	810.4454	810.4454	1751.212	0.462791141	0.774302082		2	303.25	1.017291334
2	393.458	393458	823.6798	946.2946	946.2946	823.6798	1.148862216	0.820336209		2	303.5	1.026412915
2	393.639	393639	798.1301	750.54	750.54	798.1301	0.940373004	0.85847991		2	303.75	1.034006218
2	393.804	393804	901.2111	780.1538	780.1538	901.2111	0.865672649	0.885730088		2	304	1.039457454
2	394.046	394046	749.3115	700.3588	700.3588	749.3115	0.93466976	0.937004134		2	304.25	1.04095746
2	394.227	394227	1002.343	862.5242	862.5242	1002.343	0.86050803	0.97224827		2	304.5	1.04089563
2	394.477	394477	1074.133	788.7197	788.7197	1074.133	0.734284954	0.993014203		2	304.75	1.038591466
2	394.74	394740	453.0621	684.1237	684.1237	453.0621	1.509999843	1.004614945		2	305	1.033602982
2	395.175	395175	967.3412	1142.532	1142.532	967.3412	1.181105488	1.024998588		2	305.25	1.025765899
2	395.496	395496	865.5878	902.8671	902.8671	865.5878	1.04306819	1.048338667		2	305.5	1.014589882
2	395.857	395857	1256.079	838.5724	838.5724	1256.079	0.667611193	1.078797236		2	305.75	1.000173888
2	396.066	396066	789.3013	823.6423	823.6423	789.3013	1.0435081	1.101830027		2	306	0.98914794
2	396.452	396452	857.9479	891.2107	891.2107	857.9479	1.038770186	1.181486941		2	306.25	0.982528177
2	396.702	396702	488.9025	749.2733	749.2733	488.9025	1.532561809	1.238990609		2	306.5	0.978135752
2	396.984	396984	660.8631	938.3583	938.3583	660.8631	1.41989816	1.270970325		2	306.75	0.984663221
2	397.188	397188	763.5938	930.1152	930.1152	763.5938	1.218075893	1.272804259		2	307	0.992907374
2	397.361	397361	586.8896	807.3479	807.3479	586.8896	1.375638451	1.270859753		2	307.25	1.003465424
2	397.544	397544	649.9685	872.3377	872.3377	649.9685	1.342123041	1.244767956		2	307.5	1.013145597
2	397.714	397714	674.8189	1058.991	1058.991	674.8189	1.569296592	1.197177617		2	307.75	1.025721136
2	398.111	398111	1198.204	1027.12	1027.12	1198.204	0.8572163	1.108615052		2	308	1.039380851
2	398.383	398383	2287.908	1048.852	1048.852	2287.908	0.458432769	1.084667097		2	308.25	1.04455409
2	398.555	398555	881.57	943.9093	943.9093	881.57	1.070713954	1.076885691		2	308.5	1.042558244
2	398.792	398792	602.2402	775.8216	775.8216	602.2402	1.288226193	1.10740235		2	308.75	1.03686756
2	399.152	399152	1189.359	1055.247	1055.247	1189.359	0.887240102	1.206322349		2	309	1.022271179
2	399.498	399498	532.3804	861.904	861.904	532.3804	1.618962682	1.279412738		2	309.25	1.00650351
2	399.833	399833	591.8737	937.4959	937.4959	591.8737	1.583945865	1.334644215		2	309.5	0.988348365
2	400.025	400025	588.3351	907.9641	907.9641	588.3351	1.543277122	1.356458054		2	309.75	0.973182271
2	400.229	400229	739.4988	928.5788	928.5788	739.4988	1.255686689	1.342618087		2	310	0.963937513
2	400.466	400466	734.3729	833.0246	833.0246	734.3729	1.134334614	1.29090995		2	310.25	0.959394343
2	400.966	400966	874.5817	873.4887	873.4887	874.5817	0.99875026	1.185810235		2	310.5	0.960026345
2	401.239	401239	904.159	987.9364	987.9364	904.159	1.092657818	1.16021326		2	310.75	0.964078395
2	401.429	401429	772.1786	1035.344	1035.344	772.1786	1.340808979	1.143346606		2	311	0.96786712
2	401.625	401625	930.0873	1077.121	1077.121	930.0873	1.158085913	1.13845908		2	311.25	0.97373979
2	401.81	401810	946.135	1028.349	1028.349	946.135	1.086894576	1.153439432		2	311.5	0.978547366
2	402.074	402074	1004.223	1118.484	1118.484	1004.223	1.113780505	1.200689288		2	311.75	0.980470926
2	402.611	402611	720.4185	1034.271	1034.271	720.4185	1.435653027	1.312211662		2	312	0.981824478
2	403.001	403001	848.4056	1306.544	1306.544	848.4056	1.539999265	1.361619861		2	312.25	0.984990326
2	403.18	403180	1144.773	1368.176	1368.176	1144.773	1.19515048	1.387793602		2	312.5	0.990113759
2	403.386	403386	1099.101	1575.306	1575.306	1099.101	1.433267734	1.423869888		2	312.75	0.999477773
2	403.579	403579	937.9567	1364.826	1364.826	937.9567	1.45510555	1.459515282		2	313	1.008816207
2	403.81	403810	1278.358	1985.347	1985.347	1278.358	1.553044609	1.502872681		2	313.25	1.017810791
2	403.985	403985	1311.401	1992.355	1992.355	1311.401	1.519256886	1.536061008		2	313.5	1.027065455
2	404.162	404162	867.0019	1359.505	1359.505	867.0019	1.56805308	1.569238246		2	313.75	1.037437091
2	404.333	404333	1167.731	1731.459	1731.459	1167.731	1.482755018	1.596904486		2	314	1.044555557
2	404.513	404513	789.7043	1281.561	1281.561	789.7043	1.622836548	1.621638571		2	314.25	1.046650333
2	405.023	405023	705.6137	1340.12	1340.12	705.6137	1.899226163	1.710589149		2	314.5	1.045976456
2	405.438	405438	1111.029	2234.641	2234.641	1111.029	2.011325537	1.787285871		2	314.75	1.043271659
2	405.735	405735	1333.351	2186.146	2186.146	1333.351	1.639587775	1.873393186		2	315	1.037933465
2	406.06	406060	1549.044	2774.279	2774.279	1549.044	1.790962039	2.060152165		2	315.25	1.031068959
2	406.359	406359	938.4099	1921.365	1921.365	938.4099	2.047468809	2.264612728		2	315.5	1.021758229
2	406.534	406534	937.0923	2452.899	2452.899	937.0923	2.617563926	2.36871473		2	315.75	1.009988114
2	406.699	406699	1197.452	2473.87	2473.87	1197.452	2.065945023	2.470718057		2	316	1.001227
2	407.053	407053	1117.718	3547.247	3547.247	1117.718	3.173651136	2.729325776		2	316.25	0.995844743
2	407.414	407414	1094.5	3188.009	3188.009	1094.5	2.912753769	2.894790896		2	316.5	0.992754579
2	407.578	407578	819.0504	2691.087	2691.087	819.0504	3.285618321	2.909040308		2	316.75	0.991526735
2	407.833	407833	818.0944	2593.632	2593.632	818.0944	3.170333399	2.902432981		2	317	0.993939792
2	408.061	408061	904.5279	3048.689	3048.689	904.5279	3.370475361	2.882180277		2	317.25	0.999515205
2	408.352	408352	1017.987	2869.923	2869.923	1017.987	2.819213801	2.830781022		2	317.5	1.00509635
2	408.929	408929	1401.725	2292.253	2292.253	1401.725	1.635308638	2.634374976		2	317.75	1.010792909
2	409.297	409297	1031.934	1932.354	1932.354	1031.934	1.872555803	2.453763043		2	318	1.016950137
2	409.802	409802	811.6438	1987.112	1987.112	811.6438	2.448256242	2.122061855		2	318.25	1.022134222
2	410.222	410222	1222.982	2213.574	2213.574	1222.982	1.80998085	1.811059194		2	318.5	1.027284131
2	410.734	410734	1414.039	1753.318	1753.318	1414.039	1.239936098	1.487839102		2	318.75	1.033374893
2	410.922	410922	1111.796	1661.309	1661.309	1111.796	1.49425704	1.397208304		2	319	1.040991727
2	415.268	415268	1039.485	1553.696	1553.696	1039.485	1.494678615	1.265794415		2	319.25	1.049018941
2	415.597	415597	1213.126	1190.232	1190.232	1213.126	0.981128094	1.249266784		2	319.5	1.057007333
2	415.821	415821	1129.216	1242.144	1242.144	1129.216	1.100005668	1.237634916		2	319.75	1.066736147
2	416.071	416071	860.9193	1150.146	1150.146	860.9193	1.335951	1.228929148		2	320	1.077295952
2	416.238	416238	967.9873	1083.374	1083.374	967.9873	1.1192027	1.224270477		2	320.25	1.089312172
2	416.437	416437	1128.328	1355.062	1355.062	1128.328	1.200946888	1.215914177		2	320.5	1.102338677
2	416.676	416676	1319.199	1505.179	1505.179	1319.199	1.140979488	1.202228271		2	320.75	1.110964129
2	417.166	417166	964.2314	953.7518	953.7518	964.2314	0.989131654	1.160851053		2	321	1.112950095
2	417.39	417390	561.6554	863.9036	863.9036	561.6554	1.538138154	1.136334138		2	321.25	1.111048076
2	417.679	417679	826.333	1101.502	1101.502	826.333	1.333000134	1.093853157		2	321.5	1.106753638
2	418.122	418122	1017.265	978.6582	978.6582	1017.265	0.962048434	1.009348699		2	321.75	1.099998104
2	418.361	418361	1515.286	1136.435	1136.435	1515.286	0.749980532	0.963589054		2	322	1.091872255
2	418.81	418810	1133.996	1033.108	1033.108	1133.996	0.911033196	0.834323612		2	322.25	1.086800268
2	419.126	419126	1818.241	1403.246	1403.246	1818.241	0.771760179	0.733746081		2	322.5	1.083108005
2	419.444	419444	2413.83	1287.185	1287.185	2413.83	0.533254206	0.680597875		2	322.75	1.082738184
2	419.666	419666	1959.428	1035.127	1035.127	1959.428	0.528280192	0.675603745		2	323	1.086581376
2	419.9	419900	1178.437	1042.032	1042.032	1178.437	0.884249222	0.682513174		2	323.25	1.09368954
2	420.16	420160	1800.058	1406.928	1406.928	1800.058	0.781601482	0.727106707		2	323.5	1.10162508
2	420.577	420577	2506.638	1210.726	1210.726	2506.638	0.483007917	0.868655123		2	323.75	1.112515409
2	421.08	421080	808.1746	984.0262	984.0262	808.1746	1.2175911	1.023680222		2	324	1.130156821
2	421.407	421407	956.788	857.4401	857.4401	956.788	0.89616519	1.125133165		2	324.25	1.148974889
2	421.729	421729	612.6126	918.0851	918.0851	612.6126	1.498638944	1.217505758		2	324.5	1.161170996
2	422.107	422107	693.0742	1133.746	1133.746	693.0742	1.635821965	1.254039108		2	324.75	1.172053098
2	422.332	422332	799.2938	895.2143	895.2143	799.2938	1.120006561	1.263244836		2	325	1.181170612
2	422.805	422805	708.4164	836.6227	836.6227	708.4164	1.180975906	1.258836718		2	325.25	1.18220596
2	422.956	422956	756.3747	856.0213	856.0213	756.3747	1.131742376	1.241379931		2	325.5	1.175623485
2	423.395	423395	656.6278	803.315	803.315	656.6278	1.223394745	1.151536002		2	325.75	1.164485359
2	423.798	423798	817.9153	910.5451	910.5451	817.9153	1.113251091	1.107022697		2	326	1.149450812
2	424.073	424073	937.3258	791.8492	791.8492	937.3258	0.844796121	1.076869814		2	326.25	1.130934328
2	424.404	424404	646.8231	817.3302	817.3302	646.8231	1.263607005	1.042341401		2	326.5	1.124797373
2	424.6	424600	925.1705	964.5246	964.5246	925.1705	1.042537132	1.024885622		2	326.75	1.129843174
2	424.79	424790	831.622	781.9274	781.9274	831.622	0.940243765	1.008786708		2	327	1.139975971
2	424.961	424961	914.9071	888.3615	888.3615	914.9071	0.970985469	0.9910664		2	327.25	1.15112138
2	425.169	425169	1033.709	783.9265	783.9265	1033.709	0.758362847	0.962217393		2	327.5	1.162852749
2	425.339	425339	870.7079	954.7839	954.7839	870.7079	1.096560511	0.935275579		2	327.75	1.176287061
2	425.688	425688	613.8563	653.9073	653.9073	613.8563	1.065244912	0.884199011		2	328	1.189736701
2	425.863	425863	1094.772	935.1052	935.1052	1094.772	0.854155203	0.856394333		2	328.25	1.199642047
2	426.119	426119	1656.896	1344.189	1344.189	1656.896	0.811269386	0.815600087		2	328.5	1.199106351
2	426.535	426535	1977.807	1121.926	1121.926	1977.807	0.567257574	0.758208926		2	328.75	1.194897228
2	426.82	426820	1383.698	883.2439	883.2439	1383.698	0.638321296	0.720885313		2	329	1.185215666
2	427.085	427085	1241.61	1056.411	1056.411	1241.61	0.850839636	0.70697947		2	329.25	1.170609327
2	427.297	427297	936.0967	786.6765	786.6765	936.0967	0.840379525	0.723641735		2	329.5	1.154741829
2	427.556	427556	1569.01	1029.448	1029.448	1569.01	0.65611309	0.774506147		2	329.75	1.135020064
2	428.135	428135	827.9279	784.6073	784.6073	827.9279	0.947675879	0.90643406		2	330	1.114951183
2	428.344	428344	1093.385	774.3152	774.3152	1093.385	0.708181656	0.950294422		2	330.25	1.099236821
2	428.552	428552	1289.725	862.6196	862.6196	1289.725	0.668839947	1.002791441		2	330.5	1.08513238
2	428.774	428774	720.7219	738.3678	738.3678	720.7219	1.024483646	1.042550445		2	330.75	1.072359832
2	428.945	428945	524.3905	800.9404	800.9404	524.3905	1.52737397	1.057204186		2	331	1.060911891
2	429.141	429141	784.8892	980.7592	980.7592	784.8892	1.249551147	1.070431105		2	331.25	1.049936984
2	429.488	429488	507.6172	684.1649	684.1649	507.6172	1.347796923	1.084929271		2	331.5	1.039863051
2	430.031	430031	1271.815	916.4832	916.4832	1271.815	0.720610466	1.080420133		2	331.75	1.030213105
2	430.203	430203	716.5886	680.5901	680.5901	716.5886	0.949764063	1.073659304		2	332	1.022068486
2	430.624	430624	701.584	756.3401	756.3401	701.584	1.078046392	1.021427739		2	332.25	1.015176959
2	430.989	430989	815.1613	757.0915	757.0915	815.1613	0.928762811	0.954018807		2	332.5	1.008971502
2	431.401	431401	621.2874	625.2857	625.2857	621.2874	1.006435508	0.906934538		2	332.75	1.004883882
2	431.654	431654	684.4413	726.4524	726.4524	684.4413	1.061380136	0.910034788		2	333	1.001695103
2	432.01	432010	1056.258	811.4861	811.4861	1056.258	0.768265045	0.933460163		2	333.25	0.999186416
2	432.274	432274	1217.346	991.622	991.622	1217.346	0.814576957	0.944688244		2	333.5	0.999451764
2	432.524	432524	1321.022	943.3181	943.3181	1321.022	0.714082052	0.947409611		2	333.75	0.999717111
2	432.798	432798	628.4235	791.4354	791.4354	628.4235	1.259398161	0.949888335		2	334	1.001182968
2	433.129	433129	867.2833	853.8967	853.8967	867.2833	0.984564905	0.956804613		2	334.25	1.002830078
2	433.427	433427	1248.076	1074.257	1074.257	1248.076	0.860730436	0.966426607		2	334.5	1.00430915
2	433.647	433647	713.6692	851.321	851.321	713.6692	1.192878998	0.971070609		2	334.75	1.007723772
2	434.153	434153	935.6344	841.9058	841.9058	935.6344	0.899823478	0.963249248		2	335	1.010169691
2	434.52	434520	841.2684	797.9431	797.9431	841.2684	0.948500027	0.95679285		2	335.25	1.00936215
2	434.788	434788	1173.574	919.4999	919.4999	1173.574	0.78350398	0.9565992		2	335.5	1.006356567
2	435.14	435140	749.2774	781.3235	781.3235	749.2774	1.04276934	0.956934592		2	335.75	1.002213666
2	435.408	435408	864.2053	874.9389	874.9389	864.2053	1.012420197	0.958768808		2	336	0.996748831
2	435.599	435599	826.9278	801.3471	801.3471	826.9278	0.969065377	0.961198269		2	336.25	0.988604972
2	435.886	435886	1097.116	907.241	907.241	1097.116	0.826932612	0.967412199		2	336.5	0.979341267
2	436.191	436191	558.845	646.3771	646.3771	558.845	1.156630372	0.973635327		2	336.75	0.970961267
2	436.355	436355	785.4727	828.1198	828.1198	785.4727	1.054294821	0.977142339		2	337	0.961930335
2	436.635	436635	868.1156	803.6561	803.6561	868.1156	0.925747792	0.989587083		2	337.25	0.95250888
2	436.867	436867	896.9784	945.3173	945.3173	896.9784	1.053890818	1.006235472		2	337.5	0.944884522
2	437.084	437084	1214.752	927.1593	927.1593	1214.752	0.763249865	1.023739103		2	337.75	0.939082069
2	437.374	437374	789.8966	827.9632	827.9632	789.8966	1.048191877	1.050152282		2	338	0.938647616
2	437.75	437750	636.9677	732.2687	732.2687	636.9677	1.149616692	1.106116546		2	338.25	0.941430312
2	438.082	438082	685.1317	805.4258	805.4258	685.1317	1.175578068	1.160187228		2	338.5	0.945728619
2	438.288	438288	631.8038	805.0438	805.0438	631.8038	1.274199047	1.179108909		2	338.75	0.955691185
2	438.59	438590	738.0604	794.9529	794.9529	738.0604	1.0770838	1.198517962		2	339	0.966633122
2	438.754	438754	543.7246	750.6998	750.6998	543.7246	1.380661828	1.204610891		2	339.25	0.977960696
2	439.096	439096	689.666	908.1649	908.1649	689.666	1.316818431	1.191675539		2	339.5	0.992162884
2	439.586	439586	1308.653	917.181	917.181	1308.653	0.700858822	1.144538526		2	339.75	1.004385223
2	439.847	439847	580.2267	787.8685	787.8685	580.2267	1.357863228	1.122326604		2	340	1.017646038
2	440.027	440027	747.6208	783.3659	783.3659	747.6208	1.047811805	1.10748661		2	340.25	1.031996856
2	440.262	440262	859.1357	779.2277	779.2277	859.1357	0.906990246	1.083843149		2	340.5	1.038243523
2	440.457	440457	590.4666	784.095	784.095	590.4666	1.327924391	1.066407831		2	340.75	1.031137983
2	440.657	440657	822.1917	842.6213	842.6213	822.1917	1.024847733	1.050919542		2	341	1.019027077
2	441.047	441047	739.9725	773.9116	773.9116	739.9725	1.045865353	1.021992369		2	341.25	1.002909654
2	441.303	441303	661.9784	656.1756	656.1756	661.9784	0.991234155	1.008441727		2	341.5	0.984898278
2	441.469	441469	616.091	694.6305	694.6305	616.091	1.127480356	1.004102112		2	341.75	0.975198312
2	441.803	441803	996.8997	765.9052	765.9052	996.8997	0.768287121	0.998478932		2	342	0.967405012
2	442.245	442245	912.2875	833.4113	833.4113	912.2875	0.913540194	0.992902951		2	342.25	0.964978798
2	442.793	442793	668.2015	709.9124	709.9124	668.2015	1.062422637	0.990008826		2	342.5	0.972927066
2	443.032	443032	872.7891	886.0973	886.0973	872.7891	1.015247899	0.982359877		2	342.75	0.984799617
2	443.314	443314	761.2288	867.5223	867.5223	761.2288	1.139634102	0.967850929		2	343	0.997764614
2	443.588	443588	1071.708	901.8659	901.8659	1071.708	0.841522038	0.951188452		2	343.25	1.013282109
2	443.799	443799	794.3477	831.7831	831.7831	794.3477	1.047127221	0.936760284		2	343.5	1.02855555
2	444.257	444257	982.5958	722.534	722.534	982.5958	0.735331863	0.882667245		2	343.75	1.034210597
2	444.448	444448	1212.868	897.5198	897.5198	1212.868	0.739997922	0.854662263		2	344	1.038462374
2	444.801	444801	1292.058	950.4984	950.4984	1292.058	0.735646852	0.811605486		2	344.25	1.041472168
2	445.03	445030	756.0203	747.5702	747.5702	756.0203	0.988822919	0.78784696		2	344.5	1.041321525
2	445.256	445256	793.5106	756.5068	756.5068	793.5106	0.953366975	0.767532634		2	344.75	1.046406166
2	445.56	445560	1138.545	853.1745	853.1745	1138.545	0.749355098	0.753250295		2	345	1.063370497
2	445.725	445725	1837.573	949.9227	949.9227	1837.573	0.516944198	0.748497853		2	345.25	1.083954295
2	446.016	446016	860.8114	686.4359	686.4359	860.8114	0.797428914	0.743370255		2	345.5	1.097899673
2	446.237	446237	1042.571	832.947	832.947	1042.571	0.798935516	0.74446348		2	345.75	1.109031953
2	446.434	446434	1381.268	833.2315	833.2315	1381.268	0.603236664	0.74650372		2	346	1.110638148
2	446.948	446948	1135.221	889.7861	889.7861	1135.221	0.783799894	0.766716769		2	346.25	1.109348854
2	447.349	447349	1001.555	804.1045	804.1045	1001.555	0.802856059	0.787605066		2	346.5	1.098937191
2	447.554	447554	975.3591	807.7678	807.7678	975.3591	0.828174772	0.79035167		2	346.75	1.081874116
2	447.756	447756	885.6117	748.2844	748.2844	885.6117	0.844935088	0.782408333		2	347	1.063870122
2	448.21	448210	1050.958	804.2381	804.2381	1050.958	0.765242855	0.756211358		2	347.25	1.048585311
2	448.558	448558	933.6643	764.1921	764.1921	933.6643	0.818487009	0.741796751		2	347.5	1.031777198
2	448.737	448737	1360.234	874.2876	874.2876	1360.234	0.642747939	0.731536368		2	347.75	1.012782289
2	449.055	449055	1553.668	881.0062	881.0062	1553.668	0.567049202	0.721254713		2	348	1.000470519
2	449.238	449238	960.4329	702.5929	702.5929	960.4329	0.731537726	0.726996986		2	348.25	0.998379055
2	449.578	449578	1315.874	937.6958	937.6958	1315.874	0.71260303	0.75644833		2	348.5	0.998850958
2	449.959	449959	842.6782	744.2597	744.2597	842.6782	0.883207492	0.783839587		2	348.75	1.005919187
2	450.302	450302	947.032	748.6679	748.6679	947.032	0.790541291	0.796535693		2	349	1.010996807
2	450.574	450574	1097.194	844.9618	844.9618	1097.194	0.770111576	0.803667889		2	349.25	1.010524199
2	450.817	450817	1018.047	863.02	863.02	1018.047	0.847721176	0.799073245		2	349.5	1.007874242
2	451.078	451078	985.785	830.0373	830.0373	985.785	0.842006421	0.752297401		2	349.75	1.005224286
2	451.3	451300	894.5333	736.6707	736.6707	894.5333	0.823525183	0.712742601		2	350	1.001687667
2	451.494	451494	1011.188	706.0599	706.0599	1011.188	0.698247902	0.687092319		2	350.25	0.997834112
2	451.715	451715	1742.629	903.8289	903.8289	1742.629	0.518658246	0.650017526		2	350.5	0.99391133
2	451.901	451901	1310.868	869.8412	869.8412	1310.868	0.663561243	0.639420462		2	350.75	0.989712118
2	452.086	452086	1224.891	840.3309	840.3309	1224.891	0.686045452	0.659134631		2	351	0.983350795
2	452.318	452318	1945.808	850.4051	850.4051	1945.808	0.437044714	0.702743901		2	351.25	0.974737425
2	452.494	452494	1344.107	806.1778	806.1778	1344.107	0.599786922	0.732338318		2	351.5	0.965120315
2	452.687	452687	794.4597	725.1011	725.1011	794.4597	0.912697145	0.774297621		2	351.75	0.959364666
2	452.882	452882	992.8443	713.0161	713.0161	992.8443	0.718155002	0.833368217		2	352	0.956024234
2	453.157	453157	777.3348	740.4189	740.4189	777.3348	0.952509652	0.893907689		2	352.25	0.954214456
2	453.388	453388	468.3087	722.9607	722.9607	468.3087	1.543769526	0.933196651		2	352.5	0.957568236
2	453.654	453654	942.4422	755.7671	755.7671	942.4422	0.801924086	0.966324499		2	352.75	0.963763162
2	454.04	454040	1112.609	774.3652	774.3652	1112.609	0.695990415	0.905766472		2	353	0.972847704
2	454.252	454252	976.9226	728.8368	728.8368	976.9226	0.746053782	0.852563186		2	353.25	0.981366396
2	454.446	454446	784.8314	740.8757	740.8757	784.8314	0.943993449	0.814405956		2	353.5	0.991828761
2	454.726	454726	902.6669	782.5064	782.5064	902.6669	0.866882789	0.74867188		2	353.75	1.003047
2	454.923	454923	1211.37	922.0358	922.0358	1211.37	0.761151258	0.691091243		2	354	1.016205274
2	455.154	455154	1863.491	786.4597	786.4597	1863.491	0.422035685	0.642667879		2	354.25	1.024371835
2	455.51	455510	1711.726	1012.655	1012.655	1711.726	0.591598772	0.605118452		2	354.5	1.026961187
2	455.958	455958	1536.135	762.2181	762.2181	1536.135	0.496192132	0.581072294		2	354.75	1.027253857
2	456.214	456214	1027.96	741.8768	741.8768	1027.96	0.721698121	0.583757685		2	355	1.025038142
2	456.519	456519	1392.822	814.0479	814.0479	1392.822	0.584459393	0.631858644		2	355.25	1.021134087
2	456.754	456754	1169.506	740.1214	740.1214	1169.506	0.632849596	0.671469477		2	355.5	1.013783893
2	456.98	456980	1235.08	812.3852	812.3852	1235.08	0.657759173	0.697271631		2	355.75	1.001247383
2	457.249	457249	1164.875	900.8162	900.8162	1164.875	0.773315763	0.733972802		2	356	0.989543633
2	457.456	457456	1307.654	892.8219	892.8219	1307.654	0.68276616	0.75554437		2	356.25	0.978348907
2	457.701	457701	779.0633	714.2317	714.2317	779.0633	0.916782629	0.760269618		2	356.5	0.967622585
2	458.048	458048	728.3555	756.0171	756.0171	728.3555	1.037978158	0.764573596		2	356.75	0.964887493
2	458.351	458351	1440.792	881.6522	881.6522	1440.792	0.611921915	0.793590076		2	357	0.965278511
2	458.585	458585	1253.963	857.7584	857.7584	1253.963	0.684038046	0.817787607		2	357.25	0.969028492
2	458.749	458749	1057.038	771.3116	771.3116	1057.038	0.729691459	0.833120718		2	357.5	0.973396084
2	458.975	458975	1106.073	809.5568	809.5568	1106.073	0.731919864	0.856476826		2	357.75	0.983889433
2	459.253	459253	808.3029	740.4875	740.4875	808.3029	0.916101501	0.884510209		2	358	0.997114944
2	459.551	459551	651.731	645.7601	645.7601	651.731	0.990838398	0.916757533		2	358.25	1.00761046
2	459.757	459757	633.6538	765.1953	765.1953	633.6538	1.207592064	0.941729207		2	358.5	1.012994329
2	459.925	459925	770.9429	767.148	767.148	770.9429	0.995077586	0.956949052		2	358.75	1.014676602
2	460.14	460140	715.8667	723.7755	723.7755	715.8667	1.011047867	0.960633739		2	359	1.012962624
2	460.403	460403	1061.134	818.9614	818.9614	1061.134	0.771779436	0.950151717		2	359.25	1.006336116
2	460.645	460645	850.8508	760.2986	760.2986	850.8508	0.893574526	0.946477803		2	359.5	0.997956924
2	460.937	460937	859.6137	808.6091	808.6091	859.6137	0.940665673	0.969002623		2	359.75	0.991243666
2	461.365	461365	908.6756	857.6136	857.6136	908.6756	0.943806128	1.025604083		2	360	0.984275723
2	461.661	461661	722.5748	690.0648	690.0648	722.5748	0.955008118	1.050478729		2	360.25	0.976157503
2	461.85	461850	852.6168	976.5573	976.5573	852.6168	1.145364834	1.078374842		2	360.5	0.969150387
2	462.06	462060	769.0695	724.6834	724.6834	769.0695	0.94228597	1.104227798		2	360.75	0.962918812
2	462.224	462224	680.0198	741.6766	741.6766	680.0198	1.090669125	1.090781636		2	361	0.957189679
2	462.455	462455	544.4367	751.5652	751.5652	544.4367	1.380445514	1.052652863		2	361.25	0.952210502
2	462.662	462662	707.247	837.9904	837.9904	707.247	1.184862431	1.015224884		2	361.5	0.949000747
2	462.943	462943	885.9892	794.9599	794.9599	885.9892	0.897256874	0.93119065		2	361.75	0.946876346
2	463.203	463203	978.6601	781.5237	781.5237	978.6601	0.798564997	0.825501748		2	362	0.945186722
2	463.48	463480	1208.307	840.3933	840.3933	1208.307	0.695513061	0.7483929		2	362.25	0.94342662
2	463.657	463657	1980.107	1002.643	1002.643	1980.107	0.50635799	0.718031886		2	362.5	0.9420458
2	463.877	463877	2177.413	1187.535	1187.535	2177.413	0.545388036	0.676970832		2	362.75	0.943311281
2	464.048	464048	8328.084	4753.268	4753.268	8328.084	0.570751688	0.659812675		2	363	0.94782047
2	464.259	464259	1382.806	1076.727	1076.727	1382.806	0.778653694	0.683287046		2	363.25	0.953236484
2	464.568	464568	1120.329	827.0741	827.0741	1120.329	0.738242159	0.730376104		2	363.5	0.960477071
2	464.925	464925	759.025	739.8369	739.8369	759.025	0.974720069	0.743803496		2	363.75	0.967228016
2	465.097	465097	849.8322	795.1303	795.1303	849.8322	0.935632117	0.754130645		2	364	0.973405542
2	465.367	465367	1249.677	907.9835	907.9835	1249.677	0.726574547	0.759660533		2	364.25	0.979548891
2	465.892	465892	983.4844	810.7583	810.7583	983.4844	0.82437332	0.704244283		2	364.5	0.985609145
2	466.16	466160	2415.651	1029.531	1029.531	2415.651	0.426191946	0.669429492		2	364.75	0.992594968
2	466.354	466354	1784.212	764.9803	764.9803	1784.212	0.428749667	0.655509477		2	365	0.999280461
2	466.775	466775	1111.019	850.8978	850.8978	1111.019	0.765871511	0.638954815		2	365.25	1.00489339
2	467.06	467060	1059.09	776.4814	776.4814	1059.09	0.733159033	0.634248075		2	365.5	1.010543733
2	467.248	467248	1566.094	983.162	983.162	1566.094	0.627779686	0.639314003		2	365.75	1.014961326
2	467.614	467614	1404.366	984.0061	984.0061	1404.366	0.700676391	0.68712781		2	366	1.017795724
2	467.938	467938	1443.138	941.0322	941.0322	1443.138	0.652073606	0.738371471		2	366.25	1.018055481
2	468.499	468499	1033.544	824.5412	824.5412	1033.544	0.797780453	0.813738293		2	366.5	1.017549047
2	468.741	468741	1043.823	934.0971	934.0971	1043.823	0.894880741	0.847631557		2	366.75	1.017760681
2	468.982	468982	927.3557	829.0243	829.0243	927.3557	0.893965821	0.877463698		2	367	1.017361074
2	469.226	469226	1010.443	879.2183	879.2183	1010.443	0.870131517	0.904805282		2	367.25	1.016189698
2	469.6	469600	762.161	784.7983	784.7983	762.161	1.029701467	0.947538377		2	367.5	1.014577883
2	469.818	469818	796.6049	761.9506	761.9506	796.6049	0.956497506	0.977235669		2	367.75	1.012165591
2	469.986	469986	886.908	958.4128	958.4128	886.908	1.080622567	1.002014592		2	368	1.009088843
2	470.21	470210	980.1654	994.5533	994.5533	980.1654	1.014679053	1.028467476		2	368.25	1.006420569
2	470.518	470518	1012.716	767.2268	767.2268	1012.716	0.757593244	1.069717441		2	368.5	1.005010638
2	470.786	470786	735.778	820.6309	820.6309	735.778	1.115324052	1.094560365		2	368.75	1.003390202
2	471.179	471179	705.2945	821.8137	821.8137	705.2945	1.165206449	1.078482241		2	369	0.998882993
2	471.453	471453	533.5946	738.7686	738.7686	533.5946	1.384512887	1.052714214		2	369.25	0.994261025
2	471.738	471738	730.1518	697.7434	697.7434	730.1518	0.955614161	1.026232069		2	369.5	0.98941431
2	472.015	472015	710.2964	884.9889	884.9889	710.2964	1.245943102	0.987531186		2	369.75	0.985522772
2	472.259	472259	1311.266	967.5563	967.5563	1311.266	0.7378795	0.9430579		2	370	0.982047036
2	472.496	472496	1152.494	917.134	917.134	1152.494	0.795782017	0.913548063		2	370.25	0.978869758
2	472.774	472774	777.4155	707.4454	707.4454	777.4155	0.909996521	0.893599061		2	370.5	0.976727909
2	472.962	472962	3480.932	1514.961	1514.961	3480.932	0.435217063	0.879743396		2	370.75	0.975778385
2	473.364	473364	749.4646	767.2268	767.2268	749.4646	1.023699852	0.856889476		2	371	0.975035685
2	473.651	473651	939.1152	884.3877	884.3877	939.1152	0.941724402	0.870496761		2	371.25	0.972862622
2	473.848	473848	835.9794	844.3948	844.3948	835.9794	1.010066516	0.880135549		2	371.5	0.969242388
2	474.302	474302	956.5956	914.9238	914.9238	956.5956	0.956437391	0.885752871		2	371.75	0.96544449
2	474.662	474662	780.5358	767.576	767.576	780.5358	0.983396277	0.895981449		2	372	0.961492555
2	475.139	475139	1397.384	875.2345	875.2345	1397.384	0.626337857	0.902319025		2	372.25	0.957365518
2	475.414	475414	849.985	746.1219	746.1219	849.985	0.877805961	0.901842642		2	372.5	0.953287275
2	475.643	475643	1080.753	839.1884	839.1884	1080.753	0.776484914	0.900586324		2	372.75	0.950301563
2	475.896	475896	1043.887	828.5793	828.5793	1043.887	0.793744246	0.893406179		2	373	0.946594971
2	476.114	476114	665.4419	718.0159	718.0159	665.4419	1.079006146	0.879956199		2	373.25	0.942352503
2	476.417	476417	724.5614	826.7772	826.7772	724.5614	1.141072654	0.857481402		2	373.5	0.939660151
2	476.678	476678	746.5018	807.3542	807.3542	746.5018	1.081516749	0.844354595		2	373.75	0.941051169
2	476.958	476958	1091.179	935.6525	935.6525	1091.179	0.857469306	0.837201222		2	374	0.945005224
2	477.139	477139	2498.329	1030.211	1030.211	2498.329	0.412360021	0.834438673		2	374.25	0.949979369
2	477.386	477386	1097.217	836.5888	836.5888	1097.217	0.762464307	0.835686449		2	374.5	0.955715814
2	477.574	477574	1188.217	936.2733	936.2733	1188.217	0.787964909	0.841019492		2	374.75	0.963217294
2	479.233	479233	1120.953	1084.629	1084.629	1120.953	0.96759543	1.065087246		2	375	0.972346462
2	479.525	479525	1562.681	1222.624	1222.624	1562.681	0.782388728	1.155995342		2	375.25	0.982807688
2	479.755	479755	1541.349	1414.852	1414.852	1541.349	0.917930981	1.245042329		2	375.5	0.99559454
2	480.245	480245	510.2937	1057.643	1057.643	510.2937	2.072616221	1.411246461		2	375.75	1.008675045
2	480.556	480556	687.4437	1258.301	1258.301	687.4437	1.830405894	1.464145435		2	376	1.02042806
2	480.892	480892	704.064	1098.393	1098.393	704.064	1.560075504	1.496676841		2	376.25	1.03213353
2	481.088	481088	631.394	796.4013	796.4013	631.394	1.261338087	1.515797806		2	376.5	1.043861995
2	481.441	481441	748.6537	1154.759	1154.759	748.6537	1.542447463	1.514871567		2	376.75	1.057914855
2	481.614	481614	493.0419	908.3403	908.3403	493.0419	1.842318675	1.51068658		2	377	1.071776381
2	481.827	481827	932.264	1045.742	1045.742	932.264	1.121723031	1.489996344		2	377.25	1.084179667
2	482.09	482090	831.4999	1092.682	1092.682	831.4999	1.314109599	1.436065528		2	377.5	1.095158748
2	482.285	482285	551.7478	921.4891	921.4891	551.7478	1.670127366	1.415221581		2	377.75	1.105842817
2	482.464	482464	1118.815	1429.215	1429.215	1118.815	1.277436395	1.425002659		2	378	1.111369476
2	482.784	482784	985.5289	1270.176	1270.176	985.5289	1.288826741	1.45765731		2	378.25	1.112268384
2	482.97	482970	847.9329	1118.794	1118.794	847.9329	1.319436951	1.459716166		2	378.5	1.111039128
2	483.224	483224	700.4301	1259.142	1259.142	700.4301	1.797669746	1.454602426		2	378.75	1.108499816
2	483.533	483533	599.6557	1043.406	1043.406	599.6557	1.740008475	1.482975278		2	379	1.104752317
2	483.916	483916	813.935	1259.149	1259.149	813.935	1.546989624	1.593954955		2	379.25	1.098967597
2	484.288	484288	970.1148	1451.371	1451.371	970.1148	1.496081701	1.741657826		2	379.5	1.092020543
2	484.685	484685	1168.307	1746.007	1746.007	1168.307	1.494476195	1.96844806		2	379.75	1.078623139
2	485.013	485013	1044.543	1857.927	1857.927	1044.543	1.778698436	2.176267834		2	380	1.065543501
2	485.202	485202	819.2041	2282.554	2282.554	819.2041	2.786306856	2.271506621		2	380.25	1.056379194
2	485.494	485494	1053.006	3117.212	3117.212	1053.006	2.960298422	2.431738561		2	380.5	1.049551747
2	485.715	485715	815.0324	2214.217	2214.217	815.0324	2.716722673	2.571514099		2	380.75	1.044067528
2	486.012	486012	996.0922	3010.752	3010.752	996.0922	3.022563574	2.717423105		2	381	1.04178107
2	486.353	486353	1512.844	3446.191	3446.191	1512.844	2.277955295	2.833444541		2	381.25	1.043576697
2	486.847	486847	707.077	1411.529	1411.529	707.077	1.996287533	2.935893143		2	381.5	1.046228256
2	487.057	487057	928.9989	3136.257	3136.257	928.9989	3.375953405	2.919600362		2	381.75	1.049191864
2	487.422	487422	800.0911	2775.996	2775.996	800.0911	3.469599899	2.777584848		2	382	1.054486358
2	487.837	487837	527.7195	1546.985	1546.985	527.7195	2.931453168	2.546769956		2	382.25	1.059416723
2	488.16	488160	940.2025	2063.164	2063.164	940.2025	2.194382593	2.301157557		2	382.5	1.063364233
2	488.476	488476	1097.416	2540.803	2540.803	1097.416	2.315259665	2.006639219		2	382.75	1.065819873
2	488.65	488650	1225.288	1830.08	1830.08	1225.288	1.493591711	1.874524626		2	383	1.06755221
2	488.955	488955	1363.146	1571.257	1571.257	1363.146	1.152669633	1.617653041		2	383.25	1.065618384
2	489.206	489206	1743.239	2183.209	2183.209	1743.239	1.252386506	1.37330772		2	383.5	1.063018407
2	489.496	489496	1197.496	1469.313	1469.313	1197.496	1.226987815	1.161476782		2	383.75	1.058975429
2	489.725	489725	972.3407	1166.203	1166.203	972.3407	1.199376926	1.075632903		2	384	1.056312156
2	489.98	489980	1141.066	1164.812	1164.812	1141.066	1.020810365	1.021759987		2	384.25	1.055627999
2	490.437	490437	1887.88	1634.402	1634.402	1887.88	0.865734051	0.977719665		2	384.5	1.056317528
2	490.788	490788	2368.933	1430.934	1430.934	2368.933	0.604041566	1.032954102		2	384.75	1.057534444
2	491.173	491173	1602.045	2023.986	2023.986	1602.045	1.263376497	1.118480202		2	385	1.059096198
2	491.459	491459	568.2692	889.0508	889.0508	568.2692	1.564488802	1.138344974		2	385.25	1.059954711
2	491.806	491806	972.8883	1124.769	1124.769	972.8883	1.156113194	1.175897224		2	385.5	1.060926352
2	492.074	492074	922.981	1165.039	1165.039	922.981	1.262256753	1.193307974		2	385.75	1.064570415
2	492.439	492439	842.7501	1056.772	1056.772	842.7501	1.253956541	1.1878149		2	386	1.069328671
2	492.772	492772	957.1543	1144.407	1144.407	957.1543	1.19563481	1.171467937		2	386.25	1.074139047
2	493.107	493107	740.4812	837.7764	837.7764	740.4812	1.131394558	1.161619049		2	386.5	1.080164112
2	493.318	493318	1595.079	1364.124	1364.124	1595.079	0.855207798	1.157190883		2	386.75	1.083097613
2	493.64	493640	1301.981	1410.811	1410.811	1301.981	1.083588009	1.142823098		2	387	1.079097437
2	494.113	494113	680.1519	790.2652	790.2652	680.1519	1.161895159	1.135504877		2	387.25	1.072895712
2	494.339	494339	870.7079	970.2545	970.2545	870.7079	1.114328353	1.153249787		2	387.5	1.067496584
2	494.549	494549	592.6409	859.3919	859.3919	592.6409	1.45010562	1.172650446		2	387.75	1.062262082
2	495.007	495007	608.7906	825.7827	825.7827	608.7906	1.356431423	1.219888562		2	388	1.055559438
2	495.33	495330	932.4936	945.2887	945.2887	932.4936	1.013721381	1.262604923		2	388.25	1.049971954
2	495.794	495794	1008.32	1066.692	1066.692	1008.32	1.057890352	1.307821377		2	388.5	1.047058748
2	495.971	495971	733.7527	987.4753	987.4753	733.7527	1.34578762	1.317541807		2	388.75	1.045188372
2	496.358	496358	494.6678	850.7007	850.7007	494.6678	1.71974141	1.333895549		2	389	1.045429241
2	496.784	496784	1077.206	1149.715	1149.715	1077.206	1.067312102	1.343138875		2	389.25	1.049610184
2	497.211	497211	566.338	853.0654	853.0654	566.338	1.506283174	1.345283272		2	389.5	1.053564494
2	497.412	497412	646.6347	905.2536	905.2536	646.6347	1.399945905	1.3404317		2	389.75	1.051005477
2	497.631	497631	618.8787	946.5248	946.5248	618.8787	1.529418931	1.32684219		2	390	1.044402837
2	497.816	497816	708.9002	846.233	846.233	708.9002	1.193726564	1.311313917		2	390.25	1.0370987
2	498.102	498102	1541.246	1278.511	1278.511	1541.246	0.829530782	1.283177899		2	390.5	1.029728407
2	498.344	498344	705.5128	852.9737	852.9737	705.5128	1.209012367	1.254051802		2	390.75	1.020898502
2	498.526	498526	621.2191	937.7217	937.7217	621.2191	1.509486267	1.230356995		2	391	1.012061119
2	498.931	498931	734.1113	890.7002	890.7002	734.1113	1.213304032	1.168456768		2	391.25	1.001381188
2	499.13	499130	671.4286	874.834	874.834	671.4286	1.3029442	1.135336121		2	391.5	0.989519722
2	499.327	499327	831.496	839.3483	839.3483	831.496	1.009443581	1.103682471		2	391.75	0.977464559
2	499.505	499505	1236.681	1244.571	1244.571	1236.681	1.00637998	1.070742559		2	392	0.969497633
2	499.691	499691	869.0308	1073.971	1073.971	869.0308	1.235826164	1.029414033		2	392.25	0.962335834
2	500	500000	2037.767	1248.645	1248.645	2037.767	0.612751605	0.965305352		2	392.5	0.958413987
2	500.397	500397	1244.994	961.0534	961.0534	1244.994	0.771934162	0.877455137		2	392.75	0.956141982
2	500.579	500579	614.4	782.5185	782.5185	614.4	1.273630371	0.847980812		2	393	0.958523623
2	500.958	500958	1697.258	1148.456	1148.456	1697.258	0.676653756	0.835875565		2	393.25	0.964648004
2	501.162	501162	1191.654	935.9062	935.9062	1191.654	0.78538418	0.842773278		2	393.5	0.975543538
2	501.534	501534	1372.084	1188.899	1188.899	1372.084	0.86649141	0.85573441		2	393.75	0.987699847
2	501.709	501709	1255.4	835.9213	835.9213	1255.4	0.665860523	0.863982677		2	394	1.000576316
2	501.888	501888	907.8544	916.2436	916.2436	907.8544	1.009240689	0.873147922		2	394.25	1.012547897
2	502.111	502111	828.2309	815.4888	815.4888	828.2309	0.984615281	0.879495705		2	394.5	1.017619762
2	502.312	502312	995.1067	932.7286	932.7286	995.1067	0.937315164	0.887222217		2	394.75	1.020441534
2	502.541	502541	1146.437	932.7934	932.7934	1146.437	0.813645582	0.894760227		2	395	1.023431752
2	502.727	502727	1154.756	1068.226	1068.226	1154.756	0.925066421	0.905449704		2	395.25	1.026916871
2	503.028	503028	805.022	776.0156	776.0156	805.022	0.96396819	0.922153237		2	395.5	1.031568666
2	503.308	503308	1302.321	1021.765	1021.765	1302.321	0.784572314	0.910839601		2	395.75	1.036952759
2	503.488	503488	855.4481	851.6466	851.6466	855.4481	0.99555613	0.896912516		2	396	1.043279748
2	503.815	503815	1217.539	869.803	869.803	1217.539	0.714394364	0.876101616		2	396.25	1.054828574
2	504.067	504067	664.0932	716.8473	716.8473	664.0932	1.079437796	0.862688423		2	396.5	1.068287139
2	504.372	504372	815.3629	815.644	815.644	815.3629	1.000344754	0.841716677		2	396.75	1.081536364
2	504.697	504697	1394.643	876.1212	876.1212	1394.643	0.628204637	0.831733717		2	397	1.088346555
2	504.922	504922	1197.116	836.4386	836.4386	1197.116	0.698711403	0.830913336		2	397.25	1.088600077
2	505.224	505224	1293.956	920.8638	920.8638	1293.956	0.711665466	0.83094628		2	397.5	1.083222928
2	505.439	505439	648.3191	733.0387	733.0387	648.3191	1.130675774	0.841951715		2	397.75	1.067424157
2	505.744	505744	1409.471	1057.45	1057.45	1409.471	0.750246014	0.879782642		2	398	1.053188749
2	506.039	506039	857.0076	883.6805	883.6805	857.0076	1.031123295	0.928127547		2	398.25	1.043744418
2	506.444	506444	793.1478	800.3585	800.3585	793.1478	1.009091244	1.037047406		2	398.5	1.039404354
2	506.76	506760	782.5184	725.2572	725.2572	782.5184	0.926824468	1.137881749		2	398.75	1.045178272
2	507.065	507065	685.9675	787.731	787.731	685.9675	1.148350323	1.198914321		2	399	1.061147335
2	507.258	507258	545.6679	750.8875	750.8875	545.6679	1.376088826	1.215279981		2	399.25	1.077092488
2	507.475	507475	640.765	787.3306	787.3306	640.765	1.22873534	1.227279966		2	399.5	1.090548955
2	507.687	507687	476.841	732.2517	732.2517	476.841	1.535630745	1.22795151		2	399.75	1.101069836
2	507.916	507916	448.8527	663.3841	663.3841	448.8527	1.477955017	1.218250691		2	400	1.109405804
2	508.169	508169	1117.018	1010.269	1010.269	1117.018	0.904433948	1.202866699		2	400.25	1.105428621
2	508.377	508377	830.0235	781.5425	781.5425	830.0235	0.94159081	1.173686644		2	400.5	1.091575247
2	508.618	508618	724.8918	769.91	769.91	724.8918	1.062103337	1.132047159		2	400.75	1.078161757
2	508.817	508817	610.0276	766.657	766.657	610.0276	1.256757891	1.104509978		2	401	1.065758782
2	509.306	509306	931.9083	834.936	834.936	931.9083	0.89594223	1.019207827		2	401.25	1.059789555
2	509.503	509503	753.1522	797.2289	797.2289	753.1522	1.058522965	0.990333427		2	401.5	1.055281628
2	509.854	509854	833.8668	858.6148	858.6148	833.8668	1.029678601	0.940162438		2	401.75	1.057069626
2	510.191	510191	678.858	703.2803	703.2803	678.858	1.035975565	0.897214531		2	402	1.066989783
2	510.371	510371	966.1175	771.6803	771.6803	966.1175	0.798743735	0.885229882		2	402.25	1.079700183
2	510.651	510651	1035.967	882.033	882.033	1035.967	0.851410325	0.874966843		2	402.5	1.092952688
2	510.839	510839	1146.22	829.0674	829.0674	1146.22	0.723305648	0.870797736		2	402.75	1.103331694
2	511.062	511062	1195.797	803.6432	803.6432	1195.797	0.672056545	0.873583459		2	403	1.111416036
2	511.427	511427	637.477	706.1084	706.1084	637.477	1.107660982	0.904830943		2	403.25	1.121258415
2	511.682	511682	857.2464	844.5919	844.5919	857.2464	0.9852382	0.933473724		2	403.5	1.132712149
2	511.946	511946	976.0308	828.1198	828.1198	976.0308	0.848456627	0.981683673		2	403.75	1.14462896
2	512.129	512129	529.055	657.3243	657.3243	529.055	1.24244984	1.030977585		2	404	1.156692613
2	512.656	512656	949.0538	801.3471	801.3471	949.0538	0.84436425	1.152691645		2	404.25	1.1680777
2	513.075	513075	541.2339	819.1714	819.1714	541.2339	1.513525668	1.190870493		2	404.5	1.177362866
2	513.436	513436	797.1171	808.8936	808.8936	797.1171	1.014773864	1.205460429		2	404.75	1.188369923
2	513.784	513784	514.2112	683.2075	683.2075	514.2112	1.328651535	1.193908669		2	405	1.199499762
2	514.053	514053	707.012	974.0592	974.0592	707.012	1.377712401	1.150080492		2	405.25	1.211232112
2	514.419	514419	734.4244	850.0998	850.0998	734.4244	1.157504843	1.057606342		2	405.5	1.224688982
2	514.645	514645	1007.253	933.9973	933.9973	1007.253	0.927271798	1.013363639		2	405.75	1.244280055
2	514.936	514936	1080.411	839.7204	839.7204	1080.411	0.777223112	0.945476194		2	406	1.280949842
2	515.138	515138	1115.259	834.5864	834.5864	1115.259	0.748334154	0.903092675		2	406.25	1.322914232
2	515.423	515423	816.7937	785.6715	785.6715	816.7937	0.961897111	0.873734524		2	406.5	1.363349381
2	515.733	515733	1200.893	1013.348	1013.348	1200.893	0.843828717	0.855461984		2	406.75	1.404058579
2	516.163	516163	1017.594	752.4179	752.4179	1017.594	0.739408743	0.854201574		2	407	1.450676025
2	516.489	516489	688.8018	713.9422	713.9422	688.8018	1.036498743	0.883610913		2	407.25	1.483607056
2	516.722	516722	680.7823	605.2631	605.2631	680.7823	0.889069971	0.91327095		2	407.5	1.504701645
2	516.898	516898	1018.482	806.7502	806.7502	1018.482	0.792110415	0.929283278		2	407.75	1.505293947
2	517.155	517155	634.4963	685.1717	685.1717	634.4963	1.079867132	0.943850805		2	408	1.500958522
2	517.321	517321	990.7904	788.0453	788.0453	990.7904	0.795370343	0.952951349		2	408.25	1.491054335
2	517.57	517570	596.1247	799.4655	799.4655	596.1247	1.34110447	0.967645246		2	408.5	1.473596531
2	517.845	517845	1463.222	986.6509	986.6509	1463.222	0.674300209	0.983384297		2	408.75	1.451875056
2	518.028	518028	672.7896	744.6864	744.6864	672.7896	1.106863721	0.9945604		2	409	1.427427865
2	518.205	518205	871.2712	881.642	881.642	871.2712	1.011903068	1.007583156		2	409.25	1.396108793
2	518.41	518410	1047.868	866.2683	866.2683	1047.868	0.826696015	1.023494395		2	409.5	1.356186107
2	518.629	518629	678.7021	804.8528	804.8528	678.7021	1.185870502	1.038813427		2	409.75	1.314271451
2	519.053	519053	796.4578	735.9505	735.9505	796.4578	0.924029497	1.068789896		2	410	1.268129198
2	519.273	519273	642.0155	776.9676	776.9676	642.0155	1.210200688	1.081195779		2	410.25	1.22165708
2	519.653	519653	726.5667	885.9033	885.9033	726.5667	1.219300719	1.096313507		2	410.5	1.181372518
2	519.852	519852	779.5445	833.1848	833.1848	779.5445	1.068809799	1.10320049		2	410.75	1.141697339
2	520.036	520036	691.7284	772.4686	772.4686	691.7284	1.116722401	1.108619068		2	411	1.11993039
2	520.489	520489	925.5274	859.0153	859.0153	925.5274	0.928136001	1.109102825		2	411.25	1.118000815
2	520.717	520717	820.6308	969.1327	969.1327	820.6308	1.180960671	1.108220647		2	411.5	1.116071239
2	521.017	521017	806.2431	830.3815	830.3815	806.2431	1.029939357	1.115555146		2	411.75	1.114141663
2	521.191	521191	634.5871	736.7466	736.7466	634.5871	1.160985781	1.121141268		2	412	1.112212088
2	521.516	521516	675.1814	846.4365	846.4365	675.1814	1.253643095	1.121481203		2	412.25	1.110282512
2	521.806	521806	836.4896	861.4619	861.4619	836.4896	1.029853689	1.102116709		2	412.5	1.108352937
2	522.288	522288	644.5524	702.7519	702.7519	644.5524	1.090294443	1.04911454		2	412.75	1.106423361
2	522.595	522595	636.426	742.1647	742.1647	636.426	1.166144532	1.019848904		2	413	1.104493785
2	522.909	522909	731.4029	754.5596	754.5596	731.4029	1.031660662	0.985964248		2	413.25	1.10256421
2	523.182	523182	949.3842	891.2534	891.2534	949.3842	0.938769994	0.955469862		2	413.5	1.100634634
2	523.345	523345	1100.025	958.7791	958.7791	1100.025	0.871597555	0.94634		2	413.75	1.098705058
2	523.561	523561	1199.3	865.9743	865.9743	1199.3	0.722066455	0.944105799		2	414	1.096775483
2	523.82	523820	868.5606	815.7051	815.7051	868.5606	0.93914587	0.945987719		2	414.25	1.094845907
2	524.07	524070	1030.215	942.5453	942.5453	1030.215	0.91490155	0.964975001		2	414.5	1.092916332
2	524.349	524349	757.5226	757.2951	757.2951	757.5226	0.999699679	1.000836606		2	414.75	1.090986756
2	524.528	524528	876.3522	986.4577	986.4577	876.3522	1.125640696	1.014800308		2	415	1.08905718
2	524.937	524937	574.2691	701.9735	701.9735	574.2691	1.222377279	1.050468666		2	415.25	1.087127605
2	525.212	525212	807.7728	793.725	793.725	807.7728	0.982609219	1.072364749		2	415.5	1.084013771
2	525.373	525373	666.4943	755.6398	755.6398	666.4943	1.133752832	1.072156945		2	415.75	1.080741976
2	525.717	525717	968.1922	897.7878	897.7878	968.1922	0.92728262	1.026182025		2	416	1.078209815
2	526.242	526242	720.8472	775.391	775.391	720.8472	1.075666244	0.911353085		2	416.25	1.076260959
2	526.438	526438	807.3634	773.0597	773.0597	807.3634	0.95751145	0.88199013		2	416.5	1.073335768
2	526.654	526654	1118.563	843.3837	843.3837	1118.563	0.753988555	0.852002545		2	416.75	1.069168225
2	526.914	526914	926.5662	738.867	738.867	926.5662	0.797424944	0.819686607		2	417	1.063779631
2	527.08	527080	1066.664	719.6569	719.6569	1066.664	0.67468003	0.810258744		2	417.25	1.057854852
2	527.37	527370	949.0714	761.4333	761.4333	949.0714	0.802292957	0.800922517		2	417.5	1.049816358
2	527.733	527733	1318.736	911.2771	911.2771	1318.736	0.691023146	0.795806999		2	417.75	1.039643174
2	528.197	528197	1035.375	908.3403	908.3403	1035.375	0.877305614	0.816311029		2	418	1.027470495
2	528.573	528573	929.2678	787.2813	787.2813	929.2678	0.847206048	0.844255314		2	418.25	1.015274686
2	528.755	528755	765.2847	764.1921	764.1921	765.2847	0.998572296	0.85099436		2	418.5	0.999635363
2	529.089	529089	927.9725	761.0996	761.0996	927.9725	0.820174736	0.852652652		2	418.75	0.98126379
2	529.57	529570	882.8107	801.9879	801.9879	882.8107	0.908448323	0.848746769		2	419	0.961418507
2	530.075	530075	1043.353	825.2601	825.2601	1043.353	0.790969212	0.847109946		2	419.25	0.945891959
2	530.507	530507	846.2909	709.839	709.839	846.2909	0.838764779	0.85752561		2	419.5	0.937294149
2	530.987	530987	1032.923	766.8605	766.8605	1032.923	0.742417876	0.872364273		2	419.75	0.936974052
2	531.202	531202	685.2578	609.274	609.274	685.2578	0.889116476	0.880522918		2	420	0.942482526
2	531.44	531440	871.1544	807.9883	807.9883	871.1544	0.927491499	0.893713669		2	420.25	0.957285187
2	531.703	531703	744.7175	782.7251	782.7251	744.7175	1.051036265	0.903310983		2	420.5	0.978946222
2	531.913	531913	1078.41	863.0267	863.0267	1078.41	0.800276982	0.910867514		2	420.75	0.999227578
2	532.076	532076	830.1515	881.4418	881.4418	830.1515	1.061784265	0.914960688		2	421	1.018894858
2	532.367	532367	1087.635	841.9952	841.9952	1087.635	0.774152358	0.905164994		2	421.25	1.038651208
2	532.621	532621	972.8738	870.6553	870.6553	972.8738	0.894931388	0.88827058		2	421.5	1.057894415
2	532.809	532809	893.2777	837.7902	837.7902	893.2777	0.937883258	0.875943239		2	421.75	1.075180937
2	533.074	533074	1301.397	1026.551	1026.551	1301.397	0.788806951	0.84331673		2	422	1.081348419
2	533.362	533362	946.7286	813.6386	813.6386	946.7286	0.859421169	0.811227178		2	422.25	1.085481522
2	533.599	533599	929.541	760.8126	760.8126	929.541	0.818482025	0.813053289		2	422.5	1.085938246
2	533.813	533813	807.1683	781.1232	781.1232	807.1683	0.967732752	0.822364529		2	422.75	1.08534354
2	534.039	534039	1623.897	848.7716	848.7716	1623.897	0.522675761	0.829095216		2	423	1.0784583
2	534.338	534338	1215.775	916.6835	916.6835	1215.775	0.753991076	0.832238011		2	423.25	1.065398562
2	534.544	534544	887.4497	734.9875	734.9875	887.4497	0.828201869	0.835346866		2	423.5	1.054863555
2	534.728	534728	1241.61	1125.856	1125.856	1241.61	0.906771047	0.838344675		2	423.75	1.047815081
2	534.919	534919	672.3475	812.0773	812.0773	672.3475	1.207823782	0.842795569		2	424	1.04080827
2	535.089	535089	1250.338	947.5199	947.5199	1250.338	0.757811008	0.848648524		2	424.25	1.034052229
2	535.548	535548	1111.503	959.3677	959.3677	1111.503	0.863126505	0.869293187		2	424.5	1.027769352
2	536.033	536033	1896.105	1131.454	1131.454	1896.105	0.596725392	0.884132725		2	424.75	1.022251892
2	536.453	536453	1087.635	919.4868	919.4868	1087.635	0.845400157	0.903309443		2	425	1.015482913
2	536.664	536664	662.8172	764.7439	764.7439	662.8172	1.153777995	0.928865593		2	425.25	1.006223164
2	536.88	536880	734.7613	814.7129	814.7129	734.7613	1.108813025	0.96448626		2	425.5	0.996608467
2	537.115	537115	993.7276	854.2096	854.2096	993.7276	0.859601364	0.994636558		2	425.75	0.987070997
2	537.42	537420	857.7464	764.0112	764.0112	857.7464	0.890719215	1.031911682		2	426	0.976915726
2	537.734	537734	750.7023	820.3383	820.3383	750.7023	1.092761138	1.072966043		2	426.25	0.967462279
2	537.953	537953	706.5861	894.2569	894.2569	706.5861	1.265602168	1.083415431		2	426.5	0.958658646
2	538.337	538337	806.2951	916.2436	916.2436	806.2951	1.136362605	1.038021973		2	426.75	0.95023914
2	538.511	538511	687.1108	672.56	672.56	687.1108	0.978823212	1.006976529		2	427	0.945488203
2	538.714	538714	970.036	823.83	823.83	970.036	0.849277759	0.980643348		2	427.25	0.947659869
2	539.063	539063	624.0701	777.8569	777.8569	624.0701	1.246425522	0.927534928		2	427.5	0.958778852
2	539.447	539447	1354	955.7388	955.7388	1354	0.70586322	0.875295886		2	427.75	0.97286919
2	539.634	539634	808.6882	678.6021	678.6021	808.6882	0.839139362	0.868927716		2	428	0.987409323
2	539.869	539869	1877.604	960.2651	960.2651	1877.604	0.511431111	0.864799123		2	428.25	1.001421184
2	540.178	540178	898.2052	818.0106	818.0106	898.2052	0.910716838	0.869079188		2	428.5	1.01650647
2	540.465	540465	978.4985	763.9799	763.9799	978.4985	0.780767574	0.905685369		2	428.75	1.028907917
2	540.755	540755	544.941	747.9363	747.9363	544.941	1.372508767	0.962630235		2	429	1.034692873
2	540.921	540921	675.1234	745.2566	745.2566	675.1234	1.103882046	0.984785266		2	429.25	1.03828414
2	541.168	541168	1098.467	863.9036	863.9036	1098.467	0.786462952	1.004821431		2	429.5	1.040796933
2	541.612	541612	830.7918	818.9805	818.9805	830.7918	0.985783081	1.030678754		2	429.75	1.040267021
2	541.995	541995	686.4605	769.9068	769.9068	686.4605	1.121560235	1.032664401		2	430	1.039737109
2	542.243	542243	707.0274	818.9476	818.9476	707.0274	1.158296835	1.015768126		2	430.25	1.036457282
2	542.501	542501	886.6311	834.4165	834.4165	886.6311	0.941108991	0.993557218		2	430.5	1.028540272
2	542.664	542664	881.4089	904.7888	904.7888	881.4089	1.0265256	0.983678978		2	430.75	1.018673724
2	542.873	542873	1345.435	1080.677	1080.677	1345.435	0.803217547	0.970552442		2	431	1.007086248
2	543.152	543152	868.1725	750.9892	750.9892	868.1725	0.865023022	0.946993176		2	431.25	0.999793539
2	543.313	543313	866.7774	860.6172	860.6172	866.7774	0.992892985	0.923998571		2	431.5	0.995698401
2	543.726	543726	893.4802	779.2751	779.2751	893.4802	0.872179484	0.852921819		2	431.75	0.99779251
2	543.906	543906	836.6058	879.1499	879.1499	836.6058	1.050853221	0.828512179		2	432	1.001991519
2	544.105	544105	1146.334	892.28	892.28	1146.334	0.778376983	0.798545287		2	432.25	1.004764931
2	544.382	544382	1324.534	903.5123	903.5123	1324.534	0.682135981	0.76644788		2	432.5	1.005653427
2	544.549	544549	1200.957	856.8064	856.8064	1200.957	0.713436368	0.750532971		2	432.75	1.006241975
2	544.713	544713	1706.922	1257.686	1257.686	1706.922	0.736815156	0.737365993		2	433	1.007430186
2	544.879	544879	1308.665	942.1358	942.1358	1308.665	0.719921294	0.733286226		2	433.25	1.009115462
2	545.168	545168	1348.012	806.5658	806.5658	1348.012	0.598337255	0.736138905		2	433.5	1.010967586
2	545.489	545489	1092.251	858.5522	858.5522	1092.251	0.78603929	0.741176585		2	433.75	1.011353258
2	545.651	545651	1173.318	815.2302	815.2302	1173.318	0.694807546	0.744535668		2	434	1.010366883
2	545.819	545819	740.1091	714.8783	714.8783	740.1091	0.96590935	0.752768732		2	434.25	1.009327643
2	546.226	546226	705.2138	762.4678	762.4678	705.2138	1.081186727	0.777297023		2	434.5	1.008205019
2	546.405	546405	1455.246	908.9869	908.9869	1455.246	0.624627657	0.787151871		2	434.75	1.008072788
2	546.643	546643	1838.049	1013.61	1013.61	1838.049	0.551459727	0.803055453		2	435	1.00811734
2	546.998	546998	1151.738	854.6101	854.6101	1151.738	0.742017803	0.826722189		2	435.25	1.008343556
2	547.313	547313	779.1274	837.6025	837.6025	779.1274	1.075052039	0.84335744		2	435.5	1.008918277
2	547.592	547592	1014.57	725.3716	725.3716	1014.57	0.71495471	0.857350218		2	435.75	1.010074214
2	548.132	548132	1033.465	926.7076	926.7076	1033.465	0.89669955	0.909381517		2	436	1.011419549
2	548.369	548369	611.6034	748.2304	748.2304	611.6034	1.223391498	0.935520124		2	436.25	1.01273634
2	548.878	548878	1204.737	851.0948	851.0948	1204.737	0.706456928	0.959247403		2	436.5	1.014954471
2	549.188	549188	954.7341	729.9828	729.9828	954.7341	0.76459278	0.929981722		2	436.75	1.018592479
2	549.439	549439	640.2032	659.1416	659.1416	640.2032	1.029581858	0.893039153		2	437	1.023473927
2	549.659	549659	603.8574	738.459	738.459	603.8574	1.222902957	0.868554389		2	437.25	1.02906265
2	550.128	550128	1040.11	782.735	782.735	1040.11	0.752550211	0.812985546		2	437.5	1.036732454
2	550.499	550499	1145.537	817.5062	817.5062	1145.537	0.713644518	0.762914716		2	437.75	1.046230477
2	550.719	550719	1407.555	841.5947	841.5947	1407.555	0.597912479	0.743736153		2	438	1.056623312
2	551.158	551158	1589.148	907.2887	907.2887	1589.148	0.570927755	0.716695195		2	438.25	1.063971035
2	551.411	551411	1200.509	841.301	841.301	1200.509	0.700786916	0.706643749		2	438.5	1.068339762
2	551.908	551908	672.5877	702.6705	702.6705	672.5877	1.044726955	0.738164122		2	438.75	1.071333486
2	552.224	552224	1238.258	767.471	767.471	1238.258	0.619798943	0.775345548		2	439	1.068996452
2	552.527	552527	1337.476	901.1476	901.1476	1337.476	0.673767305	0.796890153		2	439.25	1.064288199
2	552.922	552922	876.0659	761.306	761.306	876.0659	0.869005402	0.806240228		2	439.5	1.058149501
2	553.179	553179	881.6385	741.6134	741.6134	881.6385	0.841176287	0.807792478		2	439.75	1.052475249
2	553.572	553572	999.6719	771.3931	771.3931	999.6719	0.771646277	0.793004971		2	440	1.047148382
2	553.74	553740	1123.321	759.4977	759.4977	1123.321	0.676118135	0.769801928		2	440.25	1.040853307
2	553.925	553925	763.8905	690.1782	690.1782	763.8905	0.903504102	0.730370582		2	440.5	1.035244736
2	554.214	554214	707.6166	679.8973	679.8973	707.6166	0.960827233	0.68201636		2	440.75	1.030380559
2	554.502	554502	1741.831	926.9623	926.9623	1741.831	0.532176945	0.618146722		2	441	1.025647394
2	554.664	554664	1551.511	934.2042	934.2042	1551.511	0.602125412	0.590716144		2	441.25	1.022014809
2	554.966	554966	1442.314	778.4388	778.4388	1442.314	0.539715208	0.583508964		2	441.5	1.020057804
2	555.332	555332	2791.286	990.5136	990.5136	2791.286	0.35485923	0.59749066		2	441.75	1.018983454
2	555.544	555544	1737.566	742.8113	742.8113	1737.566	0.427501056	0.619017511		2	442	1.018121332
2	555.853	555853	1236.826	714.5961	714.5961	1236.826	0.577766072	0.721245221		2	442.25	1.017325668
2	556.075	556075	738.2075	707.2544	707.2544	738.2075	0.958069919	0.793259351		2	442.5	1.016988654
2	556.397	556397	593.494	679.9103	679.9103	593.494	1.145606021	0.87980603		2	442.75	1.016651641
2	556.59	556590	711.8192	804.0079	804.0079	711.8192	1.129511398	0.939740612		2	443	1.014902671
2	556.868	556868	783.625	704.8776	704.8776	783.625	0.899508821	0.992832039		2	443.25	1.011778312
2	557.033	557033	695.6159	638.1543	638.1543	695.6159	0.917394643	0.983072422		2	443.5	1.008050644
2	557.26	557260	739.7747	748.9473	748.9473	739.7747	1.01239918	0.955769616		2	443.75	1.003857098
2	557.437	557437	674.9435	710.1614	710.1614	674.9435	1.052179034	0.934966072		2	444	0.996942268
2	557.672	557672	1239.241	838.3784	838.3784	1239.241	0.676525712	0.877161526		2	444.25	0.989405482
2	557.988	557988	1063.145	846.9332	846.9332	1063.145	0.796629999	0.818532695		2	444.5	0.980427131
2	558.338	558338	1092.891	723.7367	723.7367	1092.891	0.662222216	0.801118911		2	444.75	0.972643592
2	558.565	558565	1088.321	821.9302	821.9302	1088.321	0.755227732	0.798247758		2	445	0.96578579
2	558.758	558758	788.9166	692.7764	692.7764	788.9166	0.878136422	0.807877406		2	445.25	0.959943701
2	558.946	558946	908.6903	840.6507	840.6507	908.6903	0.925123444	0.84516549		2	445.5	0.956879961
2	559.183	559183	727.2384	705.0746	705.0746	727.2384	0.969523337	0.921979955		2	445.75	0.954834918
2	559.433	559433	804.2233	699.6832	699.6832	804.2233	0.870011103	0.98229762		2	446	0.953710491
2	559.649	559649	814.7583	713.5384	713.5384	814.7583	0.875766961	1.0143205		2	446.25	0.953951942
2	559.98	559980	778.292	773.6509	773.6509	778.292	0.994036814	1.051122358		2	446.5	0.955100848
2	560.246	560246	653.6202	695.0182	695.0182	653.6202	1.063336476	1.034566009		2	446.75	0.957610301
2	560.446	560446	711.3044	1417.243	1417.243	711.3044	1.992456394	1.008983327		2	447	0.960289191
2	560.642	560642	1064.518	704.0893	704.0893	1064.518	0.661416059	0.989403459		2	447.25	0.963613252
2	560.834	560834	1028.871	813.5491	813.5491	1028.871	0.790720217	0.968884889		2	447.5	0.965445984
2	561.189	561189	3028.22	1389.106	1389.106	3028.22	0.458720304	0.906271153		2	447.75	0.963663325
2	561.542	561542	1099.53	1031.419	1031.419	1099.53	0.938054441	0.857776591		2	448	0.960009288
2	561.778	561778	1037.072	836.5125	836.5125	1037.072	0.806609859	0.845295039		2	448.25	0.956493337
2	562.031	562031	870.5789	740.9392	740.9392	870.5789	0.851087937	0.838013513		2	448.5	0.953850114
2	562.373	562373	785.1209	715.5187	715.5187	785.1209	0.911348431	0.83405804		2	448.75	0.950510609
2	562.698	562698	780.3082	733.8451	733.8451	780.3082	0.940455451	0.866186851		2	449	0.948447386
2	563.048	563048	696.475	714.4444	714.4444	696.475	1.025800495	0.900705311		2	449.25	0.949724532
2	563.23	563230	789.823	659.633	659.633	789.823	0.8351656	0.892157684		2	449.5	0.95525213
2	563.46	563460	1125.669	741.5827	741.5827	1125.669	0.65879286	0.870348032		2	449.75	0.960133095
2	563.796	563796	918.41	781.9175	781.9175	918.41	0.851381736	0.836452648		2	450	0.964355805
2	564.206	564206	633.0005	647.5336	647.5336	633.0005	1.022959066	0.786370897		2	450.25	0.966717842
2	564.572	564572	1204.21	835.3874	835.3874	1204.21	0.693722357	0.733129793		2	450.5	0.968534372
2	564.792	564792	893.9565	727.0108	727.0108	893.9565	0.813250757	0.710237461		2	450.75	0.968180226
2	565.024	565024	2062.017	865.9743	865.9743	2062.017	0.419964675	0.684095365		2	451	0.959485379
2	565.219	565219	1327.879	815.7297	815.7297	1327.879	0.614310265	0.657739629		2	451.25	0.948094717
2	565.507	565507	1007.407	751.0877	751.0877	1007.407	0.745565298	0.636588792		2	451.5	0.93901651
2	565.931	565931	1122.14	730.101	730.101	1122.14	0.65063272	0.65457918		2	451.75	0.929301005
2	566.296	566296	1031.222	729.569	729.569	1031.222	0.707480058	0.688735032		2	452	0.929797918
2	566.475	566475	1209.51	842.9767	842.9767	1209.51	0.696957198	0.716705998		2	452.25	0.940005897
2	566.808	566808	1615.747	886.3263	886.3263	1615.747	0.548555127	0.79491228		2	452.5	0.951155557
2	567.073	567073	1134.647	724.3128	724.3128	1134.647	0.638359596	0.846894891		2	452.75	0.966404149
2	567.302	567302	517.4018	640.8821	640.8821	517.4018	1.238654562	0.890400987		2	453	0.983241427
2	567.489	567489	670.7409	790.4655	790.4655	670.7409	1.178496048	0.924130667		2	453.25	0.996101098
2	567.85	567850	803.7654	742.5658	742.5658	803.7654	0.923858877	0.9743502		2	453.5	1.005652626
2	568.039	568039	730.9316	655.9425	655.9425	730.9316	0.897406132	0.999812809		2	453.75	1.006703811
2	568.458	568458	743.0839	697.9374	697.9374	743.0839	0.939244411	1.034885004		2	454	0.996692415
2	568.689	568689	648.0137	804.2381	804.2381	648.0137	1.24108194	1.024978783		2	454.25	0.981638428
2	568.986	568986	847.5651	717.7233	717.7233	847.5651	0.846806104	1.000313735		2	454.5	0.968534667
2	569.489	569489	879.3192	796.6729	796.6729	879.3192	0.906011037	0.97015535		2	454.75	0.95320121
2	569.762	569762	578.5649	680.8364	680.8364	578.5649	1.17676755	0.946261089		2	455	0.936174108
2	570.028	570028	923.7431	797.9431	797.9431	923.7431	0.86381495	0.920084291		2	455.25	0.925349371
2	570.254	570254	949.7147	756.6944	756.6944	949.7147	0.796759701	0.886643986		2	455.5	0.91861862
2	570.445	570445	1057.296	882.9936	882.9936	1057.296	0.835143233	0.851468378		2	455.75	0.915061258
2	570.676	570676	903.4201	835.7811	835.7811	903.4201	0.92513007	0.818344237		2	456	0.912324001
2	570.943	570943	994.9507	767.2268	767.2268	994.9507	0.771120418	0.785534861		2	456.25	0.914346192
2	571.108	571108	645.1968	703.1749	703.1749	645.1968	1.089861109	0.764216419		2	456.5	0.924410041
2	571.286	571286	4433.658	1476.964	1476.964	4433.658	0.333125379	0.748555742		2	456.75	0.935113566
2	571.589	571589	2113.992	1266.079	1266.079	2113.992	0.598904348	0.736673232		2	457	0.942568243
2	571.849	571849	781.5769	687.2845	687.2845	781.5769	0.879356209	0.735729707		2	457.25	0.951266403
2	572.141	572141	944.0701	805.7714	805.7714	944.0701	0.853508018	0.757313061		2	457.5	0.956962614
2	572.402	572402	1172.478	821.9302	821.9302	1172.478	0.701019721	0.789374621		2	457.75	0.958107268
2	572.617	572617	1277.782	920.0437	920.0437	1277.782	0.720031821	0.809871731		2	458	0.958898768
2	572.798	572798	864.036	807.1678	807.1678	864.036	0.934183066	0.826878517		2	458.25	0.963988425
2	572.963	572963	997.7935	856.2054	856.2054	997.7935	0.858098795	0.847782473		2	458.5	0.970390159
2	573.333	573333	1023.941	826.5457	826.5457	1023.941	0.807220045	0.883020395		2	458.75	0.97657395
2	573.679	573679	618.6924	713.6497	713.6497	618.6924	1.153480631	0.882761325		2	459	0.983152767
2	573.861	573861	1308.678	851.2646	851.2646	1308.678	0.650476741	0.878388036		2	459.25	0.989587655
2	574.115	574115	639.0446	735.722	735.722	639.0446	1.151284277	0.875257459		2	459.5	0.996487391
2	574.497	574497	1280.574	776.4259	776.4259	1280.574	0.606310842	0.863197371		2	459.75	1.004053579
2	574.742	574742	754.9119	627.0365	627.0365	754.9119	0.830608843	0.857510109		2	460	1.008483171
2	575.177	575177	930.2153	797.8367	797.8367	930.2153	0.857690365	0.859004139		2	460.25	1.007976549
2	575.668	575668	915.6865	742.3244	742.3244	915.6865	0.810675269	0.862260576		2	460.5	1.006044157
2	575.843	575843	790.4132	831.118	831.118	790.4132	1.051498128	0.865271625		2	460.75	1.00754973
2	576.246	576246	1181.568	777.647	777.647	1181.568	0.658148325	0.883810566		2	461	1.013358429
2	576.68	576680	573.7482	663.1345	663.1345	573.7482	1.155793604	0.910583711		2	461.25	1.02179749
2	576.91	576910	728.6692	750.0039	750.0039	728.6692	1.029278992	0.919349536		2	461.5	1.028575262
2	577.095	577095	1043.2	742.4382	742.4382	1043.2	0.71169306	0.921668666		2	461.75	1.035381844
2	577.325	577325	769.103	707.8366	707.8366	769.103	0.920340449	0.921517245		2	462	1.043862931
2	577.624	577624	970.3669	722.725	722.725	970.3669	0.744795603	0.92182725		2	462.25	1.041220771
2	577.989	577989	588.8407	645.1689	645.1689	588.8407	1.095659488	0.917262824		2	462.5	1.030506863
2	578.25	578250	717.2963	809.1925	809.1925	717.2963	1.1281147	0.914787788		2	462.75	1.016312715
2	578.488	578488	1049.101	829.4554	829.4554	1049.101	0.790634458	0.916995615		2	463	0.99566591
2	578.916	578916	1322.456	937.413	937.413	1322.456	0.708842487	0.925421874		2	463.25	0.971263223
2	579.082	579082	746.8696	747.9841	747.9841	746.8696	1.001492228	0.931987886		2	463.5	0.954044895
2	579.27	579270	864.7225	790.2715	790.2715	864.7225	0.913901859	0.943062216		2	463.75	0.942740262
2	579.477	579477	751.5904	785.128	785.128	751.5904	1.044622177	0.955232099		2	464	0.933539614
2	579.688	579688	783.7551	736.4069	736.4069	783.7551	0.939588017	0.973989667		2	464.25	0.938046551
2	579.968	579968	760.5956	755.226	755.226	760.5956	0.992940269	1.006871029		2	464.5	0.947676645
2	580.152	580152	809.5746	666.8453	666.8453	809.5746	0.823698397	1.016288944		2	464.75	0.952069027
2	580.494	580494	523.9992	715.3216	715.3216	523.9992	1.365119641	1.024129136		2	465	0.954898546
2	580.834	580834	740.8432	752.0576	752.0576	740.8432	1.015137346	1.018425825		2	465.25	0.957185006
2	581.207	581207	773.3655	732.2717	732.2717	773.3655	0.946863676	0.953440962		2	465.5	0.954213227
2	581.538	581538	775.5794	718.4492	718.4492	775.5794	0.926338683	0.873070817		2	465.75	0.947477444
2	581.773	581773	738.4545	669.3748	669.3748	738.4545	0.906453681	0.830752945		2	466	0.940070366
2	582.086	582086	1617.718	907.2564	907.2564	1617.718	0.560824816	0.781125393		2	466.25	0.933116597
2	582.389	582389	1092.571	759.4288	759.4288	1092.571	0.695084164	0.729476914		2	466.5	0.929746414
2	582.664	582664	1450.798	793.8969	793.8969	1450.798	0.547213947	0.700080833		2	466.75	0.927237138
2	582.93	582930	985.9295	759.2974	759.2974	985.9295	0.770133564	0.694853072		2	467	0.92603773
2	583.145	583145	1022.277	785.9289	785.9289	1022.277	0.768802291	0.700237018		2	467.25	0.927144586
2	583.565	583565	1270.1	854.7025	854.7025	1270.1	0.672941107	0.718223626		2	467.5	0.935481062
2	584.038	584038	882.008	783.2883	783.2883	882.008	0.888073918	0.763362211		2	467.75	0.944772899
2	584.514	584514	858.0431	820.8168	820.8168	858.0431	0.956614883	0.821222831		2	468	0.954488653
2	584.865	584865	877.928	711.1834	711.1834	877.928	0.810070302	0.859448607		2	468.25	0.96306155
2	585.047	585047	1266.817	813.368	813.368	1266.817	0.64205643	0.879925786		2	468.5	0.971635905
2	585.219	585219	1116.231	789.5732	789.5732	1116.231	0.707356452	0.895283284		2	468.75	0.980535868
2	585.446	585446	901.8614	776.0156	776.0156	901.8614	0.860459933	0.908910115		2	469	0.988381078
2	585.747	585747	555.9722	755.3851	755.3851	555.9722	1.358674229	0.923188212		2	469.25	0.995545207
2	585.986	585986	738.9482	733.5003	733.5003	738.9482	0.992627494	0.93665694		2	469.5	1.002836474
2	586.211	586211	873.1952	801.4587	801.4587	873.1952	0.917845975	0.954585578		2	469.75	1.010968792
2	586.689	586689	695.6448	740.4189	740.4189	695.6448	1.064363451	0.998165196		2	470	1.020080189
2	586.873	586873	1173.089	943.5152	943.5152	1173.089	0.804299759	1.010844208		2	470.25	1.027777771
2	587.171	587171	1086.138	1035.983	1035.983	1086.138	0.953822627	1.028725896		2	470.5	1.036324169
2	587.509	587509	971.1946	910.7486	910.7486	971.1946	0.937761186	1.037746263		2	470.75	1.042428925
2	587.689	587689	823.8776	727.6162	727.6162	823.8776	0.883160557	1.035125727		2	471	1.041045992
2	587.919	587919	466.0207	697.5136	697.5136	466.0207	1.496743814	1.030470658		2	471.25	1.037472396
2	588.126	588126	711.2542	663.2445	663.2445	711.2542	0.932499942	1.02399405		2	471.5	1.031484643
2	588.511	588511	552.0782	762.7015	762.7015	552.0782	1.381509902	0.990633808		2	471.75	1.025411804
2	588.89	588890	1186.231	791.9057	791.9057	1186.231	0.667581356	0.939742787		2	472	1.016496188
2	589.17	589170	1214.816	800.6447	800.6447	1214.816	0.659066641	0.906656944		2	472.25	1.005028045
2	589.338	589338	1218.286	834.3862	834.3862	1218.286	0.684885322	0.88816337		2	472.5	0.997003596
2	589.531	589531	658.9825	698.9461	698.9461	658.9825	1.060644403	0.865919076		2	472.75	0.992424427
2	589.706	589706	718.2253	759.778	759.778	718.2253	1.057854687	0.851482543		2	473	0.987896705
2	590.108	590108	1257.871	990.3089	990.3089	1257.871	0.787289714	0.828096343		2	473.25	0.984268892
2	590.278	590278	1298.649	1083.23	1083.23	1298.649	0.83412069	0.823614837		2	473.5	0.984260491
2	590.479	590479	780.4241	662.0407	662.0407	780.4241	0.848308887	0.827867826		2	473.75	0.987324312
2	591.042	591042	832.0993	662.186	662.186	832.0993	0.795801655	0.86474626		2	474	0.989028281
2	591.268	591268	916.2345	751.7774	751.7774	916.2345	0.820507632	0.872208735		2	474.25	0.989817839
2	591.481	591481	809.0593	721.579	721.579	809.0593	0.891874057	0.877406905		2	474.5	0.991418046
2	591.658	591658	939.1274	932.0858	932.0858	939.1274	0.992501976	0.880040908		2	474.75	0.992891379
2	592.805	592805	901.4062	759.4977	759.4977	901.4062	0.842569865	0.798938278		2	475	0.993739221
2	593.015	593015	943.2897	815.0332	815.0332	943.2897	0.864032757	0.787626261		2	475.25	0.99416154
2	593.224	593224	889.9597	873.3624	873.3624	889.9597	0.981350504	0.784129815		2	475.5	0.993968594
2	593.437	593437	1097.436	843.0339	843.0339	1097.436	0.768185024	0.793659614		2	475.75	0.992993229
2	593.618	593618	1067.027	862.8198	862.8198	1067.027	0.8086204	0.802101783		2	476	0.990297764
2	593.791	593791	1843.407	925.1796	925.1796	1843.407	0.501885693	0.807184764		2	476.25	0.985927539
2	593.999	593999	1935.943	1103.569	1103.569	1935.943	0.570042093	0.817366525		2	476.5	0.981700166
2	594.253	594253	1388.861	875.9869	875.9869	1388.861	0.630723233	0.830198427		2	476.75	0.978945526
2	594.518	594518	724.9071	757.8681	757.8681	724.9071	1.045469275	0.846715444		2	477	0.977425504
2	594.698	594698	609.3744	752.6896	752.6896	609.3744	1.23518415	0.861030112		2	477.25	0.977027113
2	594.895	594895	774.7864	828.9798	828.9798	774.7864	1.069946246	0.875697507		2	477.5	0.978027933
2	595.159	595159	771.416	724.0558	724.0558	771.416	0.938606148	0.891570961		2	477.75	0.984631339
2	595.583	595583	1704.874	921.0887	921.0887	1704.874	0.540267902	0.913193275		2	478	0.993250068
2	595.817	595817	1107.591	906.9024	906.9024	1107.591	0.81880622	0.924760089		2	478.25	1.001868797
2	596.192	596192	625.4331	709.839	709.839	625.4331	1.134955921	0.945991392		2	478.5	1.010487526
2	596.538	596538	718.7459	723.0546	723.0546	718.7459	1.005994747	0.971073897		2	478.75	1.019106255
2	596.94	596940	956.3356	793.7632	793.7632	956.3356	0.830004864	1.039265346		2	479	1.027724984
2	597.126	597126	597.2954	781.5332	781.5332	597.2954	1.308453405	1.076889595		2	479.25	1.037108589
2	597.395	597395	1003.707	946.9192	946.9192	1003.707	0.943421935	1.109236276		2	479.5	1.056975482
2	597.582	597582	732.5206	822.2781	822.2781	732.5206	1.12253239	1.111688331		2	479.75	1.081197531
2	597.793	597793	758.2022	931.5075	931.5075	758.2022	1.228573987	1.108704124		2	480	1.102903672
2	597.999	597999	600.3206	810.1575	810.1575	600.3206	1.349541395	1.096366535		2	480.25	1.124332778
2	598.215	598215	992.8121	884.1803	884.1803	992.8121	0.890581712	1.07169832		2	480.5	1.13518696
2	598.466	598466	754.0985	740.151	740.151	754.0985	0.981504406	1.044730728		2	480.75	1.142412711
2	598.743	598743	788.1158	769.7097	769.7097	788.1158	0.976645437	1.004094227		2	481	1.148611377
2	599.091	599091	696.4188	722.2746	722.2746	696.4188	1.037126798	0.949563205		2	481.25	1.150694201
2	599.477	599477	821.784	683.7335	683.7335	821.784	0.83201121	0.910417634		2	481.5	1.150201967
2	599.869	599869	1081.919	940.2358	940.2358	1081.919	0.86904454	0.873034377		2	481.75	1.14612599
2	600.117	600117	1068.493	737.9366	737.9366	1068.493	0.690633069	0.862443374		2	482	1.13516162
2	600.575	600575	657.7794	722.0216	722.0216	657.7794	1.097665266	0.887514724		2	482.25	1.126085311
2	600.907	600907	1010.811	830.9119	830.9119	1010.811	0.822024988	0.919198003		2	482.5	1.128564709
2	601.105	601105	1044.6	946.2978	946.2978	1044.6	0.905894888	0.93148499		2	482.75	1.135076573
2	601.328	601328	848.7266	786.5582	786.5582	848.7266	0.92675097	0.942090498		2	483	1.136333546
2	601.732	601732	1011.269	899.3273	899.3273	1011.269	0.889305714	0.963431119		2	483.25	1.135791799
2	601.941	601941	869.2886	902.2664	902.2664	869.2886	1.037936538	0.969220727		2	483.5	1.141651221
2	602.117	602117	753.1229	890.5065	890.5065	753.1229	1.182418567	0.968209676		2	483.75	1.158474651
2	602.327	602327	959.6509	863.4883	863.4883	959.6509	0.899794186	0.965159611		2	484	1.179265773
2	602.538	602538	876.4972	855.4301	855.4301	876.4972	0.975964441	0.961696359		2	484.25	1.204602835
2	602.912	602912	1048.194	863.1154	863.1154	1048.194	0.823430968	0.948343295		2	484.5	1.239366983
2	603.111	603111	998.8959	821.5361	821.5361	998.8959	0.822444161	0.941850829		2	484.75	1.276855148
2	603.342	603342	785.1059	923.8427	923.8427	785.1059	1.176710938	0.934249927		2	485	1.317286967
2	603.523	603523	985.4344	779.2751	779.2751	985.4344	0.790793482	0.92827776		2	485.25	1.3504226
2	603.874	603874	843.4977	723.9824	723.9824	843.4977	0.858309869	0.9086289		2	485.5	1.385567636
2	604.138	604138	911.9331	903.7882	903.7882	911.9331	0.991068533	0.889413396		2	485.75	1.424666059
2	604.469	604469	801.2574	693.7971	693.7971	801.2574	0.86588542	0.876112047		2	486	1.456015941
2	605.631	605631	1010.537	884.2006	884.2006	1010.537	0.874980926	0.951092784		2	486.25	1.478190287
2	606.15	606150	1011.478	818.5268	818.5268	1011.478	0.809238362	0.99634567		2	486.5	1.494917074
2	607.248	607248	638.018	837.7835	837.7835	638.018	1.313103235	1.116827923		2	486.75	1.508151019
2	607.436	607436	748.7177	878.1442	878.1442	748.7177	1.172864218	1.135745747		2	487	1.510255825
2	607.613	607613	598.1398	779.1209	779.1209	598.1398	1.302573245	1.149930239		2	487.25	1.489959294
2	607.955	607955	965.9717	1004.988	1004.988	965.9717	1.040390728	1.167149884		2	487.5	1.46180379
2	608.262	608262	776.1458	845.7742	845.7742	776.1458	1.089710464	1.172298768		2	487.75	1.426312156
2	608.559	608559	1083.837	1086.589	1086.589	1083.837	1.002539127	1.16799282		2	488	1.382323316
2	608.872	608872	705.6385	908.7962	908.7962	705.6385	1.287906201	1.161912653		2	488.25	1.329856802
2	609.173	609173	1059.051	1085.165	1085.165	1059.051	1.024657925	1.155894412		2	488.5	1.271439877
2	609.423	609423	744.5192	834.5864	834.5864	744.5192	1.120973643	1.144114153		2	488.75	1.220871244
2	609.676	609676	607.0834	828.8864	828.8864	607.0834	1.365358368	1.108159944		2	489	1.165619685
2	609.953	609953	916.6779	1043.397	1043.397	916.6779	1.138237324	1.066582287		2	489.25	1.106227945
2	610.197	610197	1026.374	1071.667	1071.667	1026.374	1.044129138	1.029580138		2	489.5	1.059978583
2	610.38	610380	972.3407	985.2207	985.2207	972.3407	1.013246386	0.993363577		2	489.75	1.037101289
2	610.598	610598	1157.616	977.4615	977.4615	1157.616	0.844374559	0.967192351		2	490	1.024206277
2	610.83	610830	1230.829	990.4999	990.4999	1230.829	0.804742088	0.963561807		2	490.25	1.01805671
2	611.082	611082	978.6504	947.5856	947.5856	978.6504	0.968257511	0.968690731		2	490.5	1.015987376
2	611.338	611338	1664.176	1422.803	1422.803	1664.176	0.854959451	0.980295365		2	490.75	1.026029211
2	611.522	611522	1208.972	1068.476	1068.476	1208.972	0.883788872	1.001864064		2	491	1.039576665
2	611.702	611702	904.2478	1038.828	1038.828	904.2478	1.148831106	1.034223191		2	491.25	1.050751477
2	611.865	611865	768.7405	1038.318	1038.318	768.7405	1.350674252	1.059005816		2	491.5	1.055589427
2	612.185	612185	722.3226	821.4694	821.4694	722.3226	1.137261107	1.12408631		2	491.75	1.062495271
2	612.581	612581	933.6803	1093.828	1093.828	933.6803	1.171523058	1.199026528		2	492	1.067259206
2	612.934	612934	792.7269	727.5813	727.5813	792.7269	0.917820879	1.212777496		2	492.25	1.067810228
2	613.1	613100	506.3633	738.3866	738.3866	506.3633	1.45821508	1.21229018		2	492.5	1.066319847
2	613.383	613383	790.2669	838.5724	838.5724	790.2669	1.061125551	1.197393253		2	492.75	1.06318726
2	613.701	613701	513.3983	775.0303	775.0303	513.3983	1.509608232	1.140966012		2	493	1.061200602
2	614.084	614084	1163.562	1060.692	1060.692	1163.562	0.911590444	1.041719479		2	493.25	1.059631604
2	614.327	614327	920.818	966.3093	966.3093	920.818	1.049403139	0.994310604		2	493.5	1.05719445
2	614.628	614628	1082.613	972.5495	972.5495	1082.613	0.898335324	0.936556194		2	493.75	1.055165504
2	615.074	615074	1579.509	1160.572	1160.572	1579.509	0.734767577	0.843874941		2	494	1.054178192
2	615.239	615239	1456.833	1067.662	1067.662	1456.833	0.732865057	0.828076316		2	494.25	1.056477646
2	615.66	615660	1553.837	1199.374	1199.374	1553.837	0.771878904	0.80999609		2	494.5	1.062057948
2	615.826	615826	990.6877	908.0733	908.0733	990.6877	0.916609038	0.817770426		2	494.75	1.068505109
2	616.044	616044	831.4999	940.8412	940.8412	831.4999	1.131498873	0.86273402		2	495	1.075086798
2	616.334	616334	1445.937	1178.566	1178.566	1445.937	0.815088071	0.960316097		2	495.25	1.083474001
2	616.619	616619	1128.55	1059.515	1059.515	1128.55	0.938828585	1.036362778		2	495.5	1.09040316
2	616.855	616855	1409.219	1196.202	1196.202	1409.219	0.848840386	1.074403362		2	495.75	1.096621705
2	617.033	617033	1454.542	1344.082	1344.082	1454.542	0.92405857	1.104100329		2	496	1.100510139
2	617.371	617371	861.7989	1289.944	1289.944	861.7989	1.496803953	1.145907283		2	496.25	1.103206739
2	617.588	617588	686.3285	1314.102	1314.102	686.3285	1.914683712	1.167451221		2	496.5	1.105158131
2	618.062	618062	1644.998	1749.641	1749.641	1644.998	1.063612843	1.250296059		2	496.75	1.106542745
2	618.253	618253	2089.813	1536.173	1536.173	2089.813	0.735076775	1.303983436		2	497	1.107007939
2	618.434	618434	1324.023	1362.21	1362.21	1324.023	1.028841644	1.358675656		2	497.25	1.107038134
2	618.811	618811	807.8747	1149.428	1149.428	807.8747	1.422780042	1.513519237		2	497.5	1.1046462
2	619.044	619044	609.2174	1272.31	1272.31	609.2174	2.088433456	1.627847041		2	497.75	1.100021701
2	619.416	619416	938.794	1694.409	1694.409	938.794	1.804878387	1.79752039		2	498	1.093987194
2	619.762	619762	841.004	1405.661	1405.661	841.004	1.671408222	1.928150577		2	498.25	1.086879128
2	619.931	619931	575.8984	1440.89	1440.89	575.8984	2.501986462	1.988657055		2	498.5	1.078807203
2	620.15	620150	642.3159	1384.042	1384.042	642.3159	2.154768394	2.064218251		2	498.75	1.069204306
2	620.401	620401	619.2872	1306.544	1306.544	619.2872	2.109754569	2.118111468		2	499	1.059211651
2	620.668	620668	955.2961	1721.221	1721.221	955.2961	1.801767012	2.146980008		2	499.25	1.04876722
2	620.993	620993	757.3891	1817.36	1817.36	757.3891	2.39950641	2.232142388		2	499.5	1.037437353
2	621.177	621177	1046.961	2634.964	2634.964	1046.961	2.516773786	2.352044463		2	499.75	1.023527457
2	621.499	621499	916.6148	1651.572	1651.572	916.6148	1.801816859	2.587209015		2	500	1.010288048
2	621.715	621715	1072.77	2281.196	2281.196	1072.77	2.126453946	2.72608995		2	500.25	0.996167141
2	621.924	621924	1199.599	3389.206	3389.206	1199.599	2.825282449	2.884335023		2	500.5	0.9836063
2	622.132	622132	851.9864	3100.421	3100.421	851.9864	3.639049872	3.003900746		2	500.75	0.978946527
2	622.308	622308	750.9479	3160.043	3160.043	750.9479	4.208072224	3.09188189		2	501	0.977613241
2	622.58	622580	837.8319	2809.12	2809.12	837.8319	3.352844407	3.24319012		2	501.25	0.979794035
2	622.804	622804	802.7509	1923.11	1923.11	802.7509	2.395649759	3.296020094		2	501.5	0.982017398
2	623.319	623319	877.1425	2831.321	2831.321	877.1425	3.227891705	3.050182272		2	501.75	0.984961019
2	623.511	623511	851.5777	2694.385	2694.385	851.5777	3.163991965	2.899322603		2	502	0.987578397
2	623.747	623747	602.5015	1874.415	1874.415	602.5015	3.111054495	2.726403983		2	502.25	0.989748777
2	624.084	624084	896.3984	1970.583	1970.583	896.3984	2.19833391	2.414621926		2	502.5	0.991936729
2	624.451	624451	1530.342	3129.228	3129.228	1530.342	2.044789988	2.064094532		2	502.75	0.995335527
2	624.623	624623	1578.536	2461.565	2461.565	1578.536	1.559397442	1.937423959		2	503	0.99887674
2	624.857	624857	737.7156	1264.669	1264.669	737.7156	1.714304266	1.752168286		2	503.25	0.996983715
2	625.2	625200	1195.74	1570.965	1570.965	1195.74	1.313801495	1.524771454		2	503.5	0.992635658
2	625.402	625402	845.0043	1413.527	1413.527	845.0043	1.672804505	1.446797324		2	503.75	0.988574468
2	625.735	625735	1347.764	1784.139	1784.139	1347.764	1.323777011	1.380160593		2	504	0.985005089
2	626.035	626035	1004.223	1248.063	1248.063	1004.223	1.242814594	1.33425369		2	504.25	0.980882949
2	626.352	626352	861.3584	1213.034	1213.034	861.3584	1.408280223	1.306816541		2	504.5	0.977738122
2	626.598	626598	859.5741	1185.802	1185.802	859.5741	1.379522719	1.30645066		2	504.75	0.976144208
2	626.862	626862	937.3994	1349.379	1349.379	937.3994	1.439492067	1.289987284		2	505	0.975986302
2	627.04	627040	1164.931	1147.323	1147.323	1164.931	0.984884942	1.252252249		2	505.25	0.976332253
2	627.342	627342	953.9882	1138.764	1138.764	953.9882	1.193687721	1.184740488		2	505.5	0.980732994
2	627.707	627707	981.1994	1395.283	1395.283	981.1994	1.422017788	1.124987752		2	505.75	0.988709136
2	627.996	627996	1066.507	1228.035	1228.035	1066.507	1.151455171	1.081193161		2	506	0.999166903
2	628.273	628273	1696.283	1812.943	1812.943	1696.283	1.068773902	1.077668732		2	506.25	1.015282856
2	628.5	628500	2326.708	1437.469	1437.469	2326.708	0.617812377	1.116638981		2	506.5	1.033161602
2	628.673	628673	2022.365	1514.972	1514.972	2022.365	0.749109088	1.153375125		2	506.75	1.053524128
2	628.922	628922	1392.562	2111.48	2111.48	1392.562	1.51625565	1.20274812		2	507	1.066597298
2	629.088	629088	877.957	1258.848	1258.848	877.957	1.433837876	1.243048412		2	507.25	1.073921577
2	629.329	629329	1006.614	1503.777	1503.777	1006.614	1.493896369	1.322201107		2	507.5	1.077177974
2	629.544	629544	880.9197	1373.106	1373.106	880.9197	1.558718689	1.435129888		2	507.75	1.07664796
2	629.724	629724	857.3602	1358.579	1358.579	857.3602	1.58460703	1.537129784		2	508	1.073549253
2	630.153	630153	1142.958	1729.459	1729.459	1142.958	1.51314309	1.848324347		2	508.25	1.068025675
2	630.48	630480	854.9701	1712.604	1712.604	854.9701	2.003115665	2.111603975		2	508.5	1.058053374
2	630.708	630708	1240.032	2161.108	2161.108	1240.032	1.742784057	2.237452348		2	508.75	1.048186923
2	631.103	631103	1046.225	3193.996	3193.996	1046.225	3.052876771	2.38332769		2	509	1.037671994
2	631.539	631539	838.3346	2493.925	2493.925	838.3346	2.97485634	2.484581458		2	509.25	1.026540297
2	631.885	631885	622.5814	1689.237	1689.237	622.5814	2.713278938	2.463331262		2	509.5	1.016788768
2	632.201	632201	823.5575	1476.545	1476.545	823.5575	1.79288635	2.318507727		2	509.75	1.007664705
2	632.568	632568	905.938	2074.755	2074.755	905.938	2.290173279	2.084529365		2	510	0.999120891
2	632.794	632794	1359.393	2284.497	2284.497	1359.393	1.680527265	1.981826429		2	510.25	0.991904976
2	632.987	632987	883.0659	1596.369	1596.369	883.0659	1.807757496	1.901863993		2	510.5	0.988641654
2	633.155	633155	1221.865	2172.944	2172.944	1221.865	1.778383046	1.832213539		2	510.75	0.986668514
2	633.346	633346	1320.063	1908.756	1908.756	1320.063	1.445958261	1.770302607		2	511	0.986678097
2	634.854	634854	796.9565	1303.541	1303.541	796.9565	1.635648872	1.342040013		2	511.25	0.99098398
2	635.05	635050	650.7991	990.9351	990.9351	650.7991	1.522643624	1.319504397		2	511.5	0.99694479
2	635.379	635379	1651.837	1770.459	1770.459	1651.837	1.07181217	1.320237982		2	511.75	1.005332595
2	635.548	635548	1531.003	1532.812	1532.812	1531.003	1.001181578	1.328524654		2	512	1.018181497
2	635.751	635751	824.7665	996.4302	996.4302	824.7665	1.208136121	1.328280635		2	512.25	1.034184281
2	635.935	635935	1044.019	1059.853	1059.853	1044.019	1.015166391	1.325491175		2	512.5	1.048922343
2	636.246	636246	390.5443	700.7393	700.7393	390.5443	1.794263288	1.338005654		2	512.75	1.06030518
2	636.594	636594	781.702	1079.504	1079.504	781.702	1.380966148	1.340456546		2	513	1.066119769
2	636.904	636904	544.4784	800.5462	800.5462	544.4784	1.470299281	1.329396445		2	513.25	1.069669467
2	637.446	637446	587.6426	847.4954	847.4954	587.6426	1.442195307	1.296026121		2	513.5	1.071045991
2	637.929	637929	815.2423	986.9665	986.9665	815.2423	1.210641916	1.161946822		2	513.75	1.068927732
2	638.149	638149	1232.775	969.1204	969.1204	1232.775	0.78612918	1.08634963		2	514	1.059656572
2	638.433	638433	1086.76	1201.267	1201.267	1086.76	1.10536549	1.018826334		2	514.25	1.044747359
2	638.78	638780	1188.868	1001.844	1001.844	1188.868	0.842687329	0.988205897		2	514.5	1.029800604
2	639.042	639042	829.1506	848.7301	848.7301	829.1506	1.023613925	0.979334884		2	514.75	1.016302519
2	639.42	639420	993.992	894.6574	894.6574	993.992	0.90006499	0.971428269		2	515	1.001798957
2	639.701	639701	1112.719	954.9122	954.9122	1112.719	0.858179109	0.979245888		2	515.25	0.991463187
2	639.905	639905	599.2145	806.3808	806.3808	599.2145	1.345729785	0.994652927		2	515.5	0.985755846
2	640.131	640131	1029.242	890.2449	890.2449	1029.242	0.864951974	1.005874159		2	515.75	0.982237518
2	640.309	640309	714.5203	811.9567	811.9567	714.5203	1.136366175	1.015232701		2	516	0.98205047
2	640.78	640780	893.4677	836.8266	836.8266	893.4677	0.936605319	1.049954718		2	516.25	0.983931866
2	641.153	641153	734.9875	850.8189	850.8189	734.9875	1.157596422	1.039008057		2	516.5	0.989792746
2	641.316	641316	720.4847	717.5293	717.5293	720.4847	0.995898039	1.031251237		2	516.75	0.997656364
2	641.479	641479	1064.257	893.8565	893.8565	1064.257	0.839887828	1.025403205		2	517	1.002569103
2	641.963	641963	652.111	802.8802	802.8802	652.111	1.231201743	0.997001518		2	517.25	1.00614111
2	642.32	642320	675.9266	863.5957	863.5957	675.9266	1.277647159	0.984146643		2	517.5	1.00983091
2	642.528	642528	1073.157	807.9714	807.9714	1073.157	0.752892075	0.986517187		2	517.75	1.013514905
2	642.787	642787	1435.442	1081.032	1081.032	1435.442	0.753100439	0.991433756		2	518	1.017318993
2	643.328	643328	1322.899	963.1384	963.1384	1322.899	0.728051348	1.01001121		2	518.25	1.021971093
2	643.801	643801	360.8826	547.2155	547.2155	360.8826	1.516325531	1.063785331		2	518.5	1.026747896
2	644.144	644144	899.6219	922.6906	922.6906	899.6219	1.025642662	1.10099111		2	518.75	1.031234764
2	644.398	644398	841.2684	865.2226	865.2226	841.2684	1.028473909	1.120066016		2	519	1.035746304
2	644.96	644960	800.9277	829.3002	829.3002	800.9277	1.035424546	1.164714737		2	519.25	1.039538328
2	645.276	645276	662.6911	988.399	988.399	662.6911	1.491492794	1.162888202		2	519.5	1.042174535
2	645.733	645733	826.0158	786.6765	786.6765	826.0158	0.95237464	1.093382774		2	519.75	1.044585101
2	645.947	645947	674.5347	784.1268	784.1268	674.5347	1.162470663	1.048948661		2	520	1.046598645
2	646.195	646195	922.5969	881.0538	881.0538	922.5969	0.954971559	1.006069424		2	520.25	1.046927585
2	646.529	646529	800.1713	855.2755	855.2755	800.1713	1.068865504	0.944891867		2	520.5	1.046981869
2	646.726	646726	933.5898	890.6527	890.6527	933.5898	0.954008602	0.903630664		2	520.75	1.046973491
2	646.937	646937	1496.388	979.3346	979.3346	1496.388	0.654465687	0.866728956		2	521	1.048533616
2	647.139	647139	1372.327	1056.672	1056.672	1372.327	0.769985579	0.840297385		2	521.25	1.050081329
2	647.346	647346	1447.986	1094.974	1094.974	1447.986	0.756204825	0.81577793		2	521.5	1.050148075
2	647.581	647581	1252.926	990.8194	990.8194	1252.926	0.790804405	0.795960108		2	521.75	1.046163987
2	647.789	647789	906.2304	773.9147	773.9147	906.2304	0.853993311	0.785260708		2	522	1.039764249
2	648.045	648045	859.2625	797.8891	797.8891	859.2625	0.92857433	0.768961227		2	522.25	1.032747162
2	648.254	648254	1423.389	955.9298	955.9298	1423.389	0.671587177	0.748215177		2	522.5	1.026522037
2	648.75	648750	1003.503	876.9644	876.9644	1003.503	0.873903117	0.696586315		2	522.75	1.01994095
2	648.947	648947	1359.458	788.8244	788.8244	1359.458	0.580249188	0.683769134		2	523	1.012966695
2	649.222	649222	1305.427	794.7426	794.7426	1305.427	0.60879896	0.676451637		2	523.25	1.006805313
2	649.536	649536	1730.589	838.3061	838.3061	1730.589	0.484405078	0.672600479		2	523.5	1.005037859
2	649.746	649746	1518.084	883.2735	883.2735	1518.084	0.581834404	0.666679238		2	523.75	1.005227342
2	649.918	649918	973.352	728.2574	728.2574	973.352	0.748195309	0.659148858		2	524	1.00884669
2	650.094	650094	972.6862	799.0714	799.0714	972.6862	0.821509959	0.652421658		2	524.25	1.016109382
2	650.429	650429	900.4957	777.198	777.198	900.4957	0.863077969	0.643790581		2	524.5	1.022364226
2	650.843	650843	1469.722	807.5643	807.5643	1469.722	0.549467382	0.640158499		2	524.75	1.027863542
2	651.045	651045	1218.979	737.1951	737.1951	1218.979	0.604764397	0.642369776		2	525	1.033306605
2	651.249	651249	1859.278	936.9199	936.9199	1859.278	0.503915982	0.646948959		2	525.25	1.037602722
2	651.821	651821	1388.166	853.5088	853.5088	1388.166	0.614846351	0.666059872		2	525.5	1.03322972
2	652.11	652110	1190.458	709.3822	709.3822	1190.458	0.595890153	0.677673105		2	525.75	1.023984612
2	652.386	652386	794.8764	746.6262	746.6262	794.8764	0.939298487	0.700088015		2	526	1.010027283
2	652.643	652643	1104.471	790.0247	790.0247	1104.471	0.715296916	0.728794463		2	526.25	0.996210672
2	652.86	652860	1157.96	755.3851	755.3851	1157.96	0.652341273	0.746103309		2	526.5	0.986824518
2	653.243	653243	883.9764	810.6979	810.6979	883.9764	0.917103556	0.741824024		2	526.75	0.978321522
2	653.775	653775	2331.647	1604.704	1604.704	2331.647	0.688227678	0.735152693		2	527	0.971871744
2	654.012	654012	1322.106	1009.193	1009.193	1322.106	0.763322305	0.763815885		2	527.25	0.969315003
2	654.3	654300	934.3929	717.9469	717.9469	934.3929	0.768356545	0.811111439		2	527.5	0.967861271
2	654.468	654468	1544.817	1077.838	1077.838	1544.817	0.697712415	0.83082633		2	527.75	0.967214897
2	654.998	654998	2279.291	1707.356	1707.356	2279.291	0.749073286	0.907596473		2	528	0.970034783
2	655.169	655169	982.0284	717.7591	717.7591	982.0284	0.730894443	0.924427695		2	528.25	0.973262282
2	655.471	655471	558.2735	765.9656	765.9656	558.2735	1.372025719	0.942441066		2	528.5	0.97800487
2	655.74	655740	721.3851	730.2981	730.2981	721.3851	1.012355398	0.956362624		2	528.75	0.981062608
2	655.973	655973	573.9525	689.8153	689.8153	573.9525	1.201868273	0.961846145		2	529	0.981420357
2	656.511	656511	709.6391	667.5431	667.5431	709.6391	0.940679706	0.918486829		2	529.25	0.981199437
2	656.713	656713	1508.21	913.3943	913.3943	1508.21	0.605614802	0.900856821		2	529.5	0.980681253
2	657.251	657251	1208.977	799.9188	799.9188	1208.977	0.661649312	0.820843717		2	529.75	0.980387241
2	657.512	657512	986.6172	784.4522	784.4522	986.6172	0.795092767	0.779092943		2	530	0.980180408
2	657.765	657765	822.277	856.0305	856.0305	822.277	1.041048819	0.76291789		2	530.25	0.981195347
2	658.061	658061	969.3958	746.2382	746.2382	969.3958	0.769797228	0.787665638		2	530.5	0.982733904
2	658.254	658254	1091.354	749.9239	749.9239	1091.354	0.687149999	0.816010321		2	530.75	0.98469446
2	658.468	658468	999.4162	811.8802	811.8802	999.4162	0.812354453	0.842991857		2	531	0.986690511
2	658.929	658929	1013.467	840.4734	840.4734	1013.467	0.829305148	0.914480199		2	531.25	0.989326161
2	659.105	659105	966.4343	867.225	867.225	966.4343	0.897345014	0.947133414		2	531.5	0.992572957
2	659.431	659431	768.6133	886.3263	886.3263	768.6133	1.153149835	0.993851567		2	531.75	0.99489551
2	659.798	659798	1013.151	950.2868	950.2868	1013.151	0.937951796	1.043027555		2	532	0.996950296
2	660.003	660003	708.3044	867.8257	867.8257	708.3044	1.225215741	1.064706741		2	532.25	0.995942368
2	660.54	660540	925.4778	1058.351	1058.351	925.4778	1.143572542	1.08458045		2	532.5	0.992679024
2	660.701	660701	786.6187	923.0787	923.0787	786.6187	1.173476679	1.084603108		2	532.75	0.988465625
2	660.914	660914	872.2698	749.8069	749.8069	872.2698	0.859604333	1.079941094		2	533	0.981475685
2	661.196	661196	780.2157	776.1111	776.1111	780.2157	0.994739147	1.061518305		2	533.25	0.974144553
2	661.69	661690	622.6006	695.0307	695.0307	622.6006	1.116334774	1.002591255		2	533.5	0.971230598
2	661.911	661911	829.7655	782.3125	782.3125	829.7655	0.942811553	0.972986083		2	533.75	0.973102337
2	662.178	662178	637.7065	710.74	710.74	637.7065	1.114525256	0.925170975		2	534	0.975223577
2	662.404	662404	1252.834	836.4641	836.4641	1252.834	0.667657567	0.874577597		2	534.25	0.976086156
2	662.775	662775	648.1052	717.8341	717.8341	648.1052	1.107588861	0.806443409		2	534.5	0.976946306
2	663.129	663129	1190.754	736.801	736.801	1190.754	0.618768444	0.73861278		2	534.75	0.978011859
2	663.291	663291	1200.249	707.8334	707.8334	1200.249	0.589738796	0.71602289		2	535	0.97972894
2	663.731	663731	1213.918	752.4044	752.4044	1213.918	0.619814847	0.710767007		2	535.25	0.982359464
2	663.939	663939	1165.955	737.2247	737.2247	1165.955	0.632292584	0.72095973		2	535.5	0.985229619
2	664.46	664460	957.204	718.2453	718.2453	957.204	0.750357604	0.751508001		2	535.75	0.987358301
2	664.648	664648	1327.456	847.9853	847.9853	1327.456	0.638804827	0.761741397		2	536	0.989310791
2	664.926	664926	743.0455	740.9491	740.9491	743.0455	0.997178638	0.783454886		2	536.25	0.992097556
2	665.449	665449	747.4842	758.5365	758.5365	747.4842	1.014785998	0.818947323		2	536.5	0.99591648
2	665.747	665747	828.359	777.2749	777.2749	828.359	0.938330965	0.824237072		2	536.75	1.004606773
2	665.961	665961	979.511	767.576	767.576	979.511	0.783631833	0.824293635		2	537	1.014008816
2	666.238	666238	1195.874	785.9913	785.9913	1195.874	0.657252604	0.824160962		2	537.25	1.021986284
2	666.538	666538	1492.458	870.2095	870.2095	1492.458	0.583071349	0.813013735		2	537.5	1.029959358
2	666.708	666708	918.0555	728.7216	728.7216	918.0555	0.79376639	0.807218149		2	537.75	1.03796359
2	667.069	667069	728.6692	625.0689	625.0689	728.6692	0.857822589	0.796930922		2	538	1.039017781
2	667.245	667245	794.4351	726.5449	726.5449	794.4351	0.914542799	0.791496219		2	538.25	1.031474292
2	667.53	667530	924.3511	791.2922	791.2922	924.3511	0.856051559	0.792561835		2	538.5	1.021425696
2	667.802	667802	761.0574	701.1335	701.1335	761.0574	0.921262312	0.815687233		2	538.75	1.012804778
2	668.344	668344	1052.216	749.2364	749.2364	1052.216	0.7120557	0.879457023		2	539	1.00309413
2	668.504	668504	1029.942	796.3412	796.3412	1029.942	0.773190335	0.891874206		2	539.25	0.994153592
2	668.973	668973	999.8694	695.6097	695.6097	999.8694	0.695700558	0.933709252		2	539.5	0.986852193
2	669.289	669289	772.3748	1037.948	1037.948	772.3748	1.343839804	0.948933487		2	539.75	0.985167211
2	669.467	669467	771.8125	742.2773	742.2773	771.8125	0.961732675	0.948172019		2	540	0.98509673
2	669.847	669847	819.8326	743.1875	743.1875	819.8326	0.90651128	0.941922017		2	540.25	0.98807016
2	670.053	670053	584.7616	703.5628	703.5628	584.7616	1.203161767	0.937617744		2	540.5	0.996824153
2	670.298	670298	911.6135	769.2741	769.2741	911.6135	0.843859925	0.923912251		2	540.75	1.009354608
2	670.742	670742	1365.247	849.5184	849.5184	1365.247	0.622245205	0.901772349		2	541	1.01689609
2	670.962	670962	933.239	770.8557	770.8557	933.239	0.826000306	0.894000736		2	541.25	1.021593578
2	671.245	671245	1632.646	1036.625	1036.625	1632.646	0.634935559	0.879955984		2	541.5	1.025309878
2	671.488	671488	527.2756	653.7038	653.7038	527.2756	1.239776314	0.875201746		2	541.75	1.027157403
2	671.742	671742	1082.575	861.5783	861.5783	1082.575	0.795860148	0.893194108		2	542	1.027394671
2	671.985	671985	626.5512	718.8299	718.8299	626.5512	1.147280382	0.923762192		2	542.25	1.023014983
2	672.238	672238	795.5166	781.5425	781.5425	795.5166	0.98243393	0.944295072		2	542.5	1.017521385
2	672.46	672460	1002.831	769.5062	769.5062	1002.831	0.767333878	0.948497204		2	542.75	1.013599255
2	672.952	672952	866.9888	787.8543	787.8543	866.9888	0.908724888	0.948059474		2	543	1.008890024
2	673.166	673166	934.4489	785.5284	785.5284	934.4489	0.840632805	0.93350607		2	543.25	1.002041118
2	673.333	673333	666.2341	771.6803	771.6803	666.2341	1.158271995	0.914146478		2	543.5	0.991529727
2	673.625	673625	831.1667	831.5614	831.5614	831.1667	1.000474875	0.892166695		2	543.75	0.980771104
2	674.053	674053	1250.998	905.0697	905.0697	1250.998	0.723478135	0.900041319		2	544	0.971758073
2	674.294	674294	871.2292	808.1361	808.1361	871.2292	0.927581514	0.91014276		2	544.25	0.963433373
2	674.541	674541	1335.72	845.5994	845.5994	1335.72	0.633066361	0.920845831		2	544.5	0.956658769
2	675.071	675071	709.4092	865.5355	865.5355	709.4092	1.220079328	0.979633303		2	544.75	0.951873811
2	675.248	675248	718.308	748.372	748.372	718.308	1.041853912	1.003176488		2	545	0.95136942
2	675.554	675554	922.8382	697.8956	697.8956	922.8382	0.756249145	1.026700029		2	545.25	0.952121187
2	675.722	675722	590.2096	667.7893	667.7893	590.2096	1.131444321	1.031969905		2	545.5	0.953136807
2	676.008	676008	613.1453	665.0445	665.0445	613.1453	1.084644211	1.03511691		2	545.75	0.955174393
2	676.296	676296	509.4542	625.7837	625.7837	509.4542	1.228341429	1.001151201		2	546	0.95882185
2	676.583	676583	856.468	710.4397	710.4397	856.468	0.829499409	0.944638146		2	546.25	0.962635695
2	676.82	676820	921.1244	800.1645	800.1645	921.1244	0.868682341	0.907719039		2	546.5	0.966434262
2	677.057	677057	737.6659	729.0172	729.0172	737.6659	0.988275587	0.877878044		2	546.75	0.97069414
2	677.374	677374	999.878	708.8778	708.8778	999.878	0.708964294	0.833087957		2	547	0.974941289
2	677.546	677546	1176.251	802.2244	802.2244	1176.251	0.682018039	0.813504768		2	547.25	0.978311282
2	677.893	677893	806.9081	681.8217	681.8217	806.9081	0.844980612	0.792370025		2	547.5	0.981554452
2	678.186	678186	1131.303	748.566	748.566	1131.303	0.661684801	0.778049658		2	547.75	0.986618174
2	678.354	678354	1059.118	783.5973	783.5973	1059.118	0.739858354	0.763670546		2	548	0.992766843
2	678.592	678592	836.2524	732.0587	732.0587	836.2524	0.875404005	0.738133602		2	548.25	0.999335239
2	678.928	678928	884.9498	817.3332	817.3332	884.9498	0.923592728	0.700969644		2	548.5	1.004244022
2	679.218	679218	2037.929	1216.431	1216.431	2037.929	0.596895672	0.657571067		2	548.75	1.007218703
2	679.633	679633	1191.794	787.0509	787.0509	1191.794	0.660391729	0.582284931		2	549	1.005801878
2	679.94	679940	2608.593	1035.224	1035.224	2608.593	0.396851483	0.53914139		2	549.25	0.998942352
2	680.299	680299	2898.584	1019.167	1019.167	2898.584	0.351608579	0.496355224		2	549.5	0.99010901
2	680.544	680544	2007.102	891.2429	891.2429	2007.102	0.444044647	0.473012993		2	549.75	0.982839971
2	681.037	681037	1685.834	944.1359	944.1359	1685.834	0.560040846	0.466864707		2	550	0.975279153
2	681.195	681195	1714.848	897.93	897.93	1714.848	0.523620752	0.471843427		2	550.25	0.967205193
2	681.63	681630	2029.816	901.8659	901.8659	2029.816	0.444309189	0.487605414		2	550.5	0.958605051
2	682.096	682096	1069.942	656.1155	656.1155	1069.942	0.613225296	0.50915483		2	550.75	0.953244519
2	682.293	682293	1689.932	721.2925	721.2925	1689.932	0.42681747	0.519338925		2	551	0.949313838
2	682.532	682532	1370.83	689.6565	689.6565	1370.83	0.503094111	0.525119235		2	551.25	0.945896681
2	682.831	682831	1559.535	765.8302	765.8302	1559.535	0.491063169	0.529413479		2	551.5	0.945704762
2	683.004	683004	1253.619	777.6739	777.6739	1253.619	0.620343103	0.538370274		2	551.75	0.949751873
2	683.259	683259	1111.409	679.0629	679.0629	1111.409	0.610992803	0.560847978		2	552	0.955072751
2	683.57	683570	1145.358	655.2189	655.2189	1145.358	0.572064717	0.594804196		2	552.25	0.962272194
2	683.829	683829	1272.542	810.7583	810.7583	1272.542	0.637117125	0.626894668		2	552.5	0.966809585
2	684.05	684050	1473.087	678.451	678.451	1473.087	0.460564108	0.664615737		2	552.75	0.968647012
2	684.424	684424	1040.997	861.5355	861.5355	1040.997	0.827606131	0.750953785		2	553	0.969806507
2	684.917	684917	1000.089	795.3808	795.3808	1000.089	0.795310017	0.838040433		2	553.25	0.969400554
2	685.173	685173	938.847	727.7567	727.7567	938.847	0.775160063	0.858163589		2	553.5	0.966999441
2	685.395	685395	598.1429	718.9051	718.9051	598.1429	1.201895233	0.868874104		2	553.75	0.95984123
2	685.861	685861	954.2009	789.6546	789.6546	954.2009	0.827555916	0.826041507		2	554	0.947117244
2	686.112	686112	778.6193	698.6257	698.6257	778.6193	0.897262244	0.787598367		2	554.25	0.935939922
2	686.332	686332	1351.459	882.23	882.23	1351.459	0.652798198	0.766758295		2	554.5	0.921788104
2	686.616	686616	1266.003	836.94	836.94	1266.003	0.661088481	0.750845763		2	554.75	0.914149288
2	686.983	686983	1152.35	886.0257	886.0257	1152.35	0.768885929	0.731883566		2	555	0.913165044
2	687.147	687147	1430.817	872.6314	872.6314	1430.817	0.609883304	0.729238874		2	555.25	0.915602793
2	687.333	687333	1297.635	814.891	814.891	1297.635	0.627981674	0.738011543		2	555.5	0.920756734
2	687.53	687530	1310.551	808.7273	808.7273	1310.551	0.61708953	0.758362941		2	555.75	0.93929309
2	687.804	687804	668.7332	708.4505	708.4505	668.7332	1.059391847	0.783432535		2	556	0.960162785
2	688.152	688152	1042.379	808.1176	808.1176	1042.379	0.77526274	0.812865937		2	556.25	0.978378975
2	688.455	688455	654.4072	650.5289	650.5289	654.4072	0.994073568	0.838574376		2	556.5	0.996628583
2	688.755	688755	823.9047	784.2286	784.2286	823.9047	0.951843824	0.846734055		2	556.75	1.011562135
2	689.051	689051	1090.609	752.8899	752.8899	1090.609	0.690338976	0.849319051		2	557	1.015321373
2	689.253	689253	1195.853	906.2711	906.2711	1195.853	0.757844902	0.856623132		2	557.25	1.008161035
2	689.51	689510	1013.157	840.994	840.994	1013.157	0.830072733	0.874365219		2	557.5	0.998588334
2	689.977	689977	861.5566	714.0439	714.0439	861.5566	0.828783507	0.910828521		2	557.75	0.98409517
2	690.159	690159	740.3176	662.1159	662.1159	740.3176	0.894367363	0.922089845		2	558	0.972671542
2	690.427	690427	777.4124	766.8605	766.8605	777.4124	0.986426895	0.935138782		2	558.25	0.969496603
2	690.61	690610	521.4628	692.6599	692.6599	521.4628	1.328301654	0.944228142		2	558.5	0.967856008
2	690.809	690809	728.9781	658.3915	658.3915	728.9781	0.903170479	0.956050838		2	558.75	0.970002262
2	690.989	690989	722.1965	643.8441	643.8441	722.1965	0.891508198	0.963216696		2	559	0.98408947
2	691.375	691375	819.9014	755.1941	755.1941	819.9014	0.921079169	0.975044683		2	559.25	1.003355319
2	691.676	691676	803.3535	738.245	738.245	803.3535	0.918954109	1.01398862		2	559.5	1.017160799
2	691.851	691851	871.6325	745.708	745.708	871.6325	0.855530284	1.041487819		2	559.75	1.025665671
2	692.124	692124	730.4697	692.3903	692.3903	730.4697	0.94786998	1.069187947		2	560	1.031875317
2	692.3	692300	641.0293	793.9384	793.9384	641.0293	1.238536834	1.086994116		2	560.25	1.027836412
2	692.552	692552	528.0892	595.5038	595.5038	528.0892	1.1276576	1.112159652		2	560.5	1.020060018
2	692.839	692839	509.236	637.2866	637.2866	509.236	1.251456299	1.106778187		2	560.75	1.013493105
2	693.223	693223	590.7625	682.3932	682.3932	590.7625	1.155105817	1.082981531		2	561	1.00372831
2	693.629	693629	470.2293	688.0445	688.0445	470.2293	1.463210608	1.051057		2	561.25	0.993080375
2	694.021	694021	1535.327	833.6453	833.6453	1535.327	0.542975731	0.970589728		2	561.5	0.984313827
2	694.221	694221	1450.9	828.4331	828.4331	1450.9	0.570978772	0.936740781		2	561.75	0.980033092
2	694.675	694675	749.9382	770.1102	770.1102	749.9382	1.026898216	0.909925661		2	562	0.978024206
2	695.021	695021	544.6767	718.0487	718.0487	544.6767	1.318302582	0.897027941		2	562.25	0.977149942
2	695.183	695183	927.9145	740.1779	740.1779	927.9145	0.797678989	0.891781818		2	562.5	0.979991509
2	695.449	695449	1718.314	873.0975	873.0975	1718.314	0.508112894	0.891869242		2	562.75	0.98629684
2	695.851	695851	660.4166	696.0493	696.0493	660.4166	1.053954882	0.907863029		2	563	0.992590361
2	696.177	696177	677.0302	678.2747	678.2747	677.0302	1.001838175	0.912353838		2	563.25	0.991132828
2	696.349	696349	666.7426	678.2926	678.2926	666.7426	1.017323027	0.902086239		2	563.5	0.985019954
2	696.565	696565	784.7339	835.8535	835.8535	784.7339	1.065142592	0.878678877		2	563.75	0.978582539
2	696.843	696843	1713.479	910.7856	910.7856	1713.479	0.531541735	0.855465439		2	564	0.971037484
2	697.388	697388	852.4469	785.2807	785.2807	852.4469	0.921207761	0.835730976		2	564.25	0.962980793
2	697.596	697596	1188.962	892.7279	892.7279	1188.962	0.750846453	0.830983203		2	564.5	0.953698052
2	697.762	697762	1277.791	894.4295	894.4295	1277.791	0.699981061	0.826709452		2	564.75	0.946296839
2	698.171	698171	802.6228	758.4589	758.4589	802.6228	0.944975523	0.816025778		2	565	0.939198749
2	698.352	698352	954.541	812.4714	812.4714	954.541	0.851164486	0.820811492		2	565.25	0.931199962
2	698.67	698670	777.5909	708.8003	708.8003	777.5909	0.911533687	0.866653042		2	565.5	0.926513498
2	698.879	698879	879.5091	817.1297	817.1297	879.5091	0.929074753	0.897459727		2	565.75	0.929014067
2	699.202	699202	1265.871	1053.671	1053.671	1265.871	0.832368385	0.941063804		2	566	0.932622501
2	699.427	699427	1698.992	1079.676	1079.676	1698.992	0.635480332	0.978169533		2	566.25	0.938593989
2	699.887	699887	571.4493	721.3678	721.3678	571.4493	1.262347858	1.024888482		2	566.5	0.948331081
2	700.154	700154	615.6505	756.1665	756.1665	615.6505	1.228239886	1.02272447		2	566.75	0.963317838
2	700.447	700447	532.0187	609.8469	609.8469	532.0187	1.146288467	1.009067703		2	567	0.976408313
2	700.731	700731	903.6899	753.6317	753.6317	903.6899	0.833949455	0.972320022		2	567.25	0.988646841
2	701	701000	892.7563	772.4686	772.4686	892.7563	0.865262558	0.918310259		2	567.5	1.000168697
2	701.273	701273	1015.87	911.7888	911.7888	1015.87	0.897544765	0.866993652		2	567.75	1.009045891
2	701.59	701590	1407.065	1009.727	1009.727	1407.065	0.717612193	0.791495549		2	568	1.017755022
2	701.868	701868	1561.823	1040.35	1040.35	1561.823	0.666112613	0.715205519		2	568.25	1.023604351
2	702.055	702055	997.27	760.448	760.448	997.27	0.762529706	0.681907515		2	568.5	1.027588694
2	702.232	702232	2053.859	922.6838	922.6838	2053.859	0.449243984	0.663044971		2	568.75	1.024226768
2	702.41	702410	730.0129	688.7279	688.7279	730.0129	0.943446205	0.647446517		2	569	1.019009771
2	702.712	702712	1624.452	934.5921	934.5921	1624.452	0.575327618	0.638590147		2	569.25	1.015183724
2	702.97	702970	1288.974	881.4418	881.4418	1288.974	0.683832102	0.666523051		2	569.5	1.011280272
2	703.445	703445	1829.445	917.5572	917.5572	1829.445	0.501549486	0.748987686		2	569.75	1.00569504
2	703.814	703814	1113.702	815.7913	815.7913	1113.702	0.732504117	0.820269986		2	570	0.999448589
2	703.991	703991	914.5713	854.7808	854.7808	914.5713	0.934624561	0.85890811		2	570.25	0.990360601
2	704.164	704164	910.8615	702.6705	702.6705	910.8615	0.771435064	0.883033642		2	570.5	0.979217758
2	704.466	704466	484.1969	751.9745	751.9745	484.1969	1.55303452	0.904434383		2	570.75	0.970454762
2	704.716	704716	1099.89	793.1145	793.1145	1099.89	0.72108529	0.917185365		2	571	0.962521333
2	705.115	705115	1505.6	975.2203	975.2203	1505.6	0.64772868	0.895333874		2	571.25	0.955770606
2	705.37	705370	694.3559	827.0241	827.0241	694.3559	1.19106657	0.868128171		2	571.5	0.952819988
2	705.619	705619	1077.173	880.8105	880.8105	1077.173	0.817705698	0.85839948		2	571.75	0.951779961
2	705.949	705949	1902.007	1147.757	1147.757	1902.007	0.603445203	0.859079636		2	572	0.954537197
2	706.193	706193	1298.778	898.6622	898.6622	1298.778	0.691929029	0.863666132		2	572.25	0.96061522
2	706.47	706470	1113.671	881.4418	881.4418	1113.671	0.791474143	0.896184355		2	572.5	0.967766055
2	706.717	706717	677.6407	797.3424	797.3424	677.6407	1.176644791	0.937699723		2	572.75	0.97380302
2	706.944	706944	628.0577	726.1599	726.1599	628.0577	1.156199343	0.963244561		2	573	0.981189479
2	707.114	707114	1015.257	942.2941	942.2941	1015.257	0.928133566	0.972965363		2	573.25	0.987266893
2	707.523	707523	855.4904	857.2036	857.2036	855.4904	1.002002594	0.994728527		2	573.5	0.989252677
2	707.923	707923	678.7414	839.7204	839.7204	678.7414	1.237172802	1.003933492		2	573.75	0.988782989
2	708.159	708159	1251.953	988.8386	988.8386	1251.953	0.789836839	0.992104985		2	574	0.987664877
2	708.418	708418	884.8869	844.5919	844.5919	884.8869	0.954463107	0.967930898		2	574.25	0.98621518
2	708.605	708605	1453.696	1010.712	1010.712	1453.696	0.695270538	0.956598529		2	574.5	0.98420694
2	708.819	708819	625.5653	731.865	731.865	625.5653	1.169925825	0.952044951		2	574.75	0.98278004
2	709.221	709221	823.1672	692.857	692.857	823.1672	0.841696559	0.945585818		2	575	0.98299921
2	709.483	709483	538.0898	584.1002	584.1002	538.0898	1.085506917	0.949741402		2	575.25	0.983277964
2	709.781	709781	825.7687	749.0186	749.0186	825.7687	0.907056177	0.960711912		2	575.5	0.983701189
2	709.963	709963	632.2818	645.563	645.563	632.2818	1.021005191	0.958976503		2	575.75	0.98434573
2	710.209	710209	902.4778	822.6153	822.6153	902.4778	0.911507519	0.939578257		2	576	0.986597703
2	710.428	710428	1104.128	969.6815	969.6815	1104.128	0.878232868	0.9124259		2	576.25	0.989549273
2	710.941	710941	925.3754	889.3044	889.3044	925.3754	0.961020144	0.851216611		2	576.5	0.993485861
2	711.168	711168	1118.167	860.6172	860.6172	1118.167	0.769667858	0.820286593		2	576.75	0.997001182
2	711.467	711467	821.6714	961.8416	961.8416	821.6714	1.170591553	0.767431964		2	577	0.998845687
2	711.729	711729	2296.96	1138.997	1138.997	2296.96	0.4958715	0.750961036		2	577.25	0.999123621
2	712.09	712090	1447.667	813.8976	813.8976	1447.667	0.562213271	0.781522111		2	577.5	0.999157331
2	712.323	712323	1305.741	840.2665	840.2665	1305.741	0.643516976	0.809551994		2	577.75	0.998787955
2	712.576	712576	971.3204	690.4923	690.4923	971.3204	0.710880056	0.870745193		2	578	0.997998439
2	712.861	712861	603.4928	719.2501	719.2501	603.4928	1.19181223	0.958704796		2	578.25	0.997393306
2	713.026	713026	964.6713	874.7084	874.7084	964.6713	0.906742431	0.984567337		2	578.5	0.998017163
2	713.434	713434	833.272	1001.183	1001.183	833.272	1.201508031	0.986031665		2	578.75	0.999273486
2	713.899	713899	474.9565	723.2548	723.2548	474.9565	1.522781139	0.955723368		2	579	1.000955777
2	714.476	714476	711.3207	738.2297	738.2297	711.3207	1.037829632	0.911303695		2	579.25	1.00430971
2	714.74	714740	1543.056	973.271	973.271	1543.056	0.630742501	0.873260824		2	579.5	1.008238729
2	714.976	714976	2462.742	987.1668	987.1668	2462.742	0.400840527	0.827043239		2	579.75	1.014363204
2	715.159	715159	1810.096	1050.321	1050.321	1810.096	0.580257069	0.807563855		2	580	1.021315874
2	715.611	715611	1041.408	934.9204	934.9204	1041.408	0.897746512	0.815135253		2	580.25	1.023875196
2	715.882	715882	808.556	822.5722	822.5722	808.556	1.017334854	0.828095571		2	580.5	1.025277284
2	716.045	716045	737.1417	711.0222	711.0222	737.1417	0.964566514	0.845953285		2	580.75	1.024206853
2	716.448	716448	1011.781	814.0206	814.0206	1011.781	0.804542287	0.94243952		2	581	1.016465058
2	716.827	716827	636.0419	724.7066	724.7066	636.0419	1.139400722	1.009592732		2	581.25	1.00459458
2	717.078	717078	757.3649	756.2248	756.2248	757.3649	0.998494649	1.005720232		2	581.5	0.9891001
2	717.447	717447	545.1971	650.0245	650.0245	545.1971	1.192274317	0.98258686		2	581.75	0.977000382
2	717.645	717645	908.6095	819.5687	819.5687	908.6095	0.902003226	0.970248769		2	582	0.966756171
2	717.863	717863	966.6898	871.9239	871.9239	966.6898	0.901968656	0.946328441		2	582.25	0.956140051
2	718.234	718234	915.4266	775.3351	775.3351	915.4266	0.846965885	0.916493735		2	582.5	0.947063559
2	718.512	718512	1211.435	887.1565	887.1565	1211.435	0.732318696	0.915225494		2	582.75	0.942157366
2	718.702	718702	784.2234	830.4461	830.4461	784.2234	1.05894073	0.915642563		2	583	0.941701824
2	718.915	718915	729.5178	628.7431	628.7431	729.5178	0.861861218	0.924596972		2	583.25	0.943776437
2	719.326	719326	990.6363	900.9506	900.9506	990.6363	0.909466572	0.96823383		2	583.5	0.946509252
2	719.693	719693	921.1538	1001.722	1001.722	921.1538	1.087464439	0.992645272		2	583.75	0.951726174
2	719.891	719891	866.8523	926.1346	926.1346	866.8523	1.068388006	0.988259523		2	584	0.95781589
2	720.152	720152	678.8912	735.1397	735.1397	678.8912	1.082853482	0.974362229		2	584.25	0.965319351
2	720.315	720315	879.5319	845.5994	845.5994	879.5319	0.961419819	0.966794121		2	584.5	0.973076219
2	720.494	720494	987.0013	957.8696	957.8696	987.0013	0.970484639	0.954067728		2	584.75	0.98007102
2	720.727	720727	1127.993	884.7918	884.7918	1127.993	0.784394761	0.927685818		2	585	0.987144896
2	720.94	720940	1007.606	858.2143	858.2143	1007.606	0.851735996	0.908585172		2	585.25	0.992889738
2	721.103	721103	733.5606	681.9358	681.9358	733.5606	0.929624356	0.897353174		2	585.5	0.996546849
2	721.343	721343	1172.453	980.9696	980.9696	1172.453	0.836681385	0.881310442		2	585.75	0.99958069
2	721.507	721507	1024.197	861.268	861.268	1024.197	0.840920253	0.877187223		2	586	1.003260214
2	721.889	721889	755.2467	751.5965	751.5965	755.2467	0.995166877	0.882138526		2	586.25	1.008459388
2	722.231	722231	809.6795	809.3566	809.3566	809.6795	0.9996012	0.886388057		2	586.5	1.014277282
2	722.553	722553	1580.778	1005.194	1005.194	1580.778	0.635885621	0.877429486		2	586.75	1.01974853
2	722.82	722820	605.9379	666.7881	666.7881	605.9379	1.100423162	0.867725804		2	587	1.02385717
2	723.11	723110	962.1207	860.9388	860.9388	962.1207	0.894834505	0.866580217		2	587.25	1.027014461
2	723.288	723288	1386.04	943.3212	943.3212	1386.04	0.680587285	0.874860181		2	587.5	1.028717473
2	723.468	723468	884.8279	710.6923	710.6923	884.8279	0.803198339	0.887945525		2	587.75	1.027794747
2	723.771	723771	964.9826	912.0647	912.0647	964.9826	0.945161809	0.909685444		2	588	1.026274771
2	723.943	723943	856.3359	783.8702	783.8702	856.3359	0.915377015	0.927459244		2	588.25	1.022525906
2	724.159	724159	654.5108	744.6802	744.6802	654.5108	1.1377661	0.950196056		2	588.5	1.016996497
2	724.327	724327	981.5386	849.0822	849.0822	981.5386	0.865052276	0.960348971		2	588.75	1.008561577
2	724.534	724534	926.118	851.763	851.763	926.118	0.919713255	0.975011467		2	589	1.000445359
2	724.741	724741	682.6372	725.5461	725.5461	682.6372	1.062857547	0.984403824		2	589.25	0.993070013
2	724.934	724934	898.5893	926.057	926.057	898.5893	1.03056758	0.986339107		2	589.5	0.985831435
2	725.306	725306	930.7481	1010.194	1010.194	930.7481	1.085357037	0.980793198		2	589.75	0.980581109
2	725.635	725635	878.5475	721.5757	721.5757	878.5475	0.821328044	0.967525018		2	590	0.976868802
2	725.969	725969	849.5951	737.2714	737.2714	849.5951	0.867791493	0.940207238		2	590.25	0.974309579
2	726.317	726317	759.7932	751.6697	751.6697	759.7932	0.989308275	0.89819081		2	590.5	0.975557874
2	726.752	726752	809.283	760.0984	760.0984	809.283	0.939224474	0.847075424		2	590.75	0.979737856
2	727.114	727114	1095.438	839.5686	839.5686	1095.438	0.766422746	0.793911533		2	591	0.983917837
2	727.443	727443	932.3095	749.0888	749.0888	932.3095	0.803476528	0.754433674		2	591.25	0.986373179
2	727.647	727647	1047.455	764.9041	764.9041	1047.455	0.730250082	0.743791059		2	591.5	0.987923908
2	727.827	727827	1169.383	827.3779	827.3779	1169.383	0.707533716	0.735693356		2	591.75	0.986863608
2	728.02	728020	1179.387	787.9037	787.9037	1179.387	0.668062053	0.731992817		2	592	0.982351477
2	728.231	728231	1416.09	829.3002	829.3002	1416.09	0.585626761	0.73914636		2	592.25	0.977839345
2	728.558	728558	742.0427	713.2992	713.2992	742.0427	0.961264359	0.761079601		2	592.5	0.973327213
2	728.723	728723	1234.393	754.1421	754.1421	1234.393	0.610941653	0.779434656		2	592.75	0.968815081
2	729.004	729004	1031.402	787.9555	787.9555	1031.402	0.763965457	0.830616847		2	593	0.965141235
2	729.209	729209	898.8367	1043.253	1043.253	898.8367	1.160670231	0.857875382		2	593.25	0.964339439
2	729.499	729499	849.463	692.8189	692.8189	849.463	0.815596324	0.87586315		2	593.5	0.967225063
2	729.775	729775	1224.261	855.2546	855.2546	1224.261	0.698588455	0.891986957		2	593.75	0.969619863
2	729.973	729973	637.4607	692.8189	692.8189	637.4607	1.086841746	0.901035028		2	594	0.972539166
2	730.242	730242	667.6552	669.7716	669.7716	667.6552	1.0031699	0.90686525		2	594.25	0.975762962
2	730.669	730669	918.6408	788.8244	788.8244	918.6408	0.858686442	0.926412356		2	594.5	0.97973129
2	730.954	730954	1117.933	825.4803	825.4803	1117.933	0.738398723	0.96881376		2	594.75	0.984659752
2	731.284	731284	1001.261	707.8366	707.8366	1001.261	0.706945142	1.026179715		2	595	0.989026896
2	731.479	731479	537.0878	710.947	710.947	537.0878	1.323707223	1.041547503		2	595.25	0.992651685
2	731.795	731795	738.1543	759.6228	759.6228	738.1543	1.029084028	1.035661774		2	595.5	0.995905902
2	731.972	731972	503.0575	719.0658	719.0658	503.0575	1.429390875	1.02641468		2	595.75	0.9990934
2	732.367	732367	671.0841	767.471	767.471	671.0841	1.143628645	1.006552684		2	596	1.002583403
2	732.621	732621	785.0697	719.4405	719.4405	785.0697	0.916403346	0.990962696		2	596.25	1.006431339
2	733.039	733039	1155.036	777.4435	777.4435	1155.036	0.673090276	0.954130961		2	596.5	1.011057333
2	733.321	733321	1378.384	853.6566	853.6566	1378.384	0.619316968	0.922137049		2	596.75	1.020939793
2	733.575	733575	1051.685	837.1895	837.1895	1051.685	0.796045869	0.885746394		2	597	1.032264496
2	733.774	733774	716.9616	861.6184	861.6184	716.9616	1.201763665	0.8639965		2	597.25	1.042576226
2	733.959	733959	776.7586	736.5393	736.5393	776.7586	0.948221623	0.856766603		2	597.5	1.047378234
2	734.302	734302	752.3669	670.1984	670.1984	752.3669	0.890786663	0.863836765		2	597.75	1.047046197
2	734.57	734570	725.7265	784.0344	784.0344	725.7265	1.080344179	0.863381815		2	598	1.04371261
2	734.97	734970	1526.667	786.6568	786.6568	1526.667	0.515277267	0.825756719		2	598.25	1.036485277
2	735.322	735322	972.2767	711.322	711.322	972.2767	0.731604491	0.77949796		2	598.5	1.029288417
2	735.599	735599	1140.61	897.9947	897.9947	1140.61	0.787293378	0.753478874		2	598.75	1.019909027
2	735.886	735886	897.7119	794.7426	794.7426	897.7119	0.885298056	0.740773926		2	599	1.009909611
2	736.169	736169	1034.474	806.7628	806.7628	1034.474	0.77987731	0.73291926		2	599.25	1.002153943
2	736.352	736352	1322.672	916.5849	916.5849	1322.672	0.692979741	0.733791966		2	599.5	0.99571794
2	736.705	736705	1317.214	786.0557	786.0557	1317.214	0.59675626	0.752910214		2	599.75	0.989632369
2	737.074	737074	1344.5	889.7182	889.7182	1344.5	0.661746523	0.763734602		2	600	0.985307641
2	737.364	737364	641.133	702.2885	702.2885	641.133	1.095386605	0.748458258		2	600.25	0.985890634
2	737.573	737573	1268.577	836.3886	836.3886	1268.577	0.659312442	0.732844911		2	600.5	0.989383827
2	737.817	737817	1203.518	781.3485	781.3485	1203.518	0.649220452	0.720675625		2	600.75	0.994694637
2	738.044	738044	855.2576	672.3526	672.3526	855.2576	0.786140456	0.717596224		2	601	0.999992129
2	738.305	738305	1045.818	794.5391	794.5391	1045.818	0.7597298	0.716201178		2	601.25	1.003415522
2	738.609	738609	1077.005	712.3658	712.3658	1077.005	0.661432212	0.712080792		2	601.5	1.006681521
2	738.932	738932	1851.852	906.0772	906.0772	1851.852	0.489281649	0.699479134		2	601.75	1.00993692
2	739.126	739126	1169.912	735.0688	735.0688	1169.912	0.628311189	0.691653226		2	602	1.011200944
2	739.529	739529	897.3089	749.4127	749.4127	897.3089	0.835178053	0.678923651		2	602.25	1.01053631
2	739.753	739753	913.378	834.6928	834.6928	913.378	0.913852534	0.673346582		2	602.5	1.009526047
2	739.992	739992	967.7269	684.9112	684.9112	967.7269	0.707752569	0.669754123		2	602.75	1.007434806
2	740.262	740262	1648.376	831.5921	831.5921	1648.376	0.504491754	0.669856603		2	603	1.005225597
2	740.529	740529	1407.52	816.0184	816.0184	1407.52	0.579756167	0.670566723		2	603.25	1.003133769
2	740.828	740828	1166.186	688.302	688.302	1166.186	0.590216312	0.666766254		2	603.5	1.001030367
2	741.045	741045	1374.742	950.4122	950.4122	1374.742	0.691338593	0.662410214		2	603.75	0.997593064
2	741.546	741546	1005.755	719.0499	719.0499	1005.755	0.714935447	0.657919454		2	604	0.993480302
2	741.861	741861	1200.698	878.9589	878.9589	1200.698	0.732039947	0.670782506		2	604.25	0.989767595
2	742.093	742093	980.9341	689.1161	689.1161	980.9341	0.702510087	0.68124817		2	604.5	0.988031815
2	742.544	742544	1405.044	721.0522	721.0522	1405.044	0.513188341	0.692091898		2	604.75	0.992149506
2	742.84	742840	830.1912	732.6628	732.6628	830.1912	0.882522966	0.700073805		2	605	0.996267198
2	743.111	743111	1013.789	729.904	729.904	1013.789	0.719976248	0.709486555		2	605.25	1.00038489
2	743.309	743309	1280.179	798.0861	798.0861	1280.179	0.623417585	0.718240143		2	605.5	1.004502582
2	743.809	743809	929.1088	679.2864	679.2864	929.1088	0.731116097	0.745199561		2	605.75	1.009308729
2	744.353	744353	1230.71	910.0756	910.0756	1230.71	0.739472012	0.774608063		2	606	1.014872755
2	744.609	744609	843.3611	725.1089	725.1089	843.3611	0.859784617	0.784846617		2	606.25	1.021012028
2	744.774	744774	867.5872	697.1923	697.1923	867.5872	0.803599108	0.791047161		2	606.5	1.028014172
2	745.007	745007	780.9724	719.8475	719.8475	780.9724	0.921732317	0.802856401		2	606.75	1.035016315
2	745.205	745205	1033.755	882.23	882.23	1033.755	0.853422716	0.816953186		2	607	1.042018458
2	745.463	745463	1029.292	750.7115	750.7115	1029.292	0.729347454	0.836159317		2	607.25	1.049015955
2	745.783	745783	1106.618	858.2958	858.2958	1106.618	0.775602602	0.863463469		2	607.5	1.055102563
2	746.156	746156	1300.034	872.0307	872.0307	1300.034	0.670775303	0.898414724		2	607.75	1.059174752
2	746.438	746438	949.3381	867.0565	867.0565	949.3381	0.913327401	0.916571853		2	608	1.062002043
2	746.771	746771	563.0212	783.1097	783.1097	563.0212	1.390906239	0.934878043		2	608.25	1.063072292
2	747.23	747230	884.8848	852.007	852.007	884.8848	0.962845107	0.956824571		2	608.5	1.0622429
2	747.39	747390	1210.091	813.0656	813.0656	1210.091	0.67190451	0.958383435		2	608.75	1.061077505
2	747.96	747960	565.4915	702.205	702.205	565.4915	1.241760486	0.94711271		2	609	1.059819325
2	748.416	748416	1351.654	794.9332	794.9332	1351.654	0.588118853	0.938355529		2	609.25	1.058010271
2	748.609	748609	713.3333	645.7665	645.7665	713.3333	0.905280182	0.938261572		2	609.5	1.053136343
2	749.031	749031	812.8796	751.4639	751.4639	812.8796	0.924446745	0.936725758		2	609.75	1.043916869
2	749.276	749276	717.2325	724.6031	724.6031	717.2325	1.010276445	0.937240812		2	610	1.034319949
2	749.703	749703	687.0032	806.9538	806.9538	687.0032	1.174599769	0.943269671		2	610.25	1.024017025
2	749.894	749894	909.0965	806.7628	806.7628	909.0965	0.887433622	0.941452577		2	610.5	1.013772768
2	750.1	750100	888.659	771.2862	771.2862	888.659	0.867921441	0.932098123		2	610.75	1.010162557
2	750.429	750429	670.1135	666.8749	666.8749	670.1135	0.995167087	0.909621533		2	611	1.010726174
2	750.616	750616	886.8674	743.8792	743.8792	886.8674	0.838771613	0.900360408		2	611.25	1.013096062
2	751.026	751026	1093.11	932.2291	932.2291	1093.11	0.852822772	0.873307069		2	611.5	1.018961493
2	751.36	751360	855.1652	756.7039	756.7039	855.1652	0.884862831	0.84554891		2	611.75	1.029742329
2	751.691	751691	1006.784	754.9673	754.9673	1006.784	0.749880113	0.831918834		2	612	1.041213513
2	751.963	751963	1621.891	926.251	926.251	1621.891	0.571093249	0.830866346		2	612.25	1.053957117
2	752.365	752365	519.4695	671.4269	671.4269	519.4695	1.2925242	0.840977545		2	612.5	1.066033309
2	752.607	752607	1050.535	827.2508	827.2508	1050.535	0.787456677	0.868633823		2	612.75	1.071626407
2	752.872	752872	906.5961	718.8096	718.8096	906.5961	0.792866415	0.913964625		2	613	1.073406511
2	753.162	753162	826.8225	856.0305	856.0305	826.8225	1.035325599	0.954769785		2	613.25	1.071316129
2	753.381	753381	1234.783	990.415	990.415	1234.783	0.802096401	0.977453434		2	613.5	1.064229806
2	753.658	753658	1180.543	963.4181	963.4181	1180.543	0.816080482	1.005213282		2	613.75	1.051884867
2	753.905	753905	585.5175	674.7976	674.7976	585.5175	1.152480669	1.024278249		2	614	1.035349005
2	754.111	754111	566.7037	696.4428	696.4428	566.7037	1.228936391	1.038863343		2	614.25	1.021526264
2	754.363	754363	605.8243	804.626	804.626	605.8243	1.328150753	1.055167378		2	614.5	1.009218758
2	754.649	754649	1011.966	830.969	830.969	1011.966	0.8211432	1.085521027		2	614.75	0.996478515
2	754.848	754848	914.2024	944.6611	944.6611	914.2024	1.033317239	1.101615377		2	615	0.983217789
2	755.117	755117	883.378	875.8552	875.8552	883.378	0.991484053	1.098276811		2	615.25	0.975139391
2	755.317	755317	793.852	768.1579	768.1579	793.852	0.96763364	1.086629487		2	615.5	0.972398877
2	755.631	755631	542.5391	741.8837	741.8837	542.5391	1.367429002	1.067798966		2	615.75	0.971720838
2	755.943	755943	674.9023	754.3854	754.3854	674.9023	1.117769787	1.05150041		2	616	0.98178997
2	756.203	756203	800.3394	882.23	882.23	800.3394	1.102319841	1.036966849		2	616.25	1.001799772
2	756.398	756398	847.7246	767.6056	767.6056	847.7246	0.905489353	1.028801155		2	616.5	1.020320651
2	756.682	756682	807.4326	763.7026	763.7026	807.4326	0.945840681	1.013476291		2	616.75	1.033815494
2	757.165	757165	803.327	665.3489	665.3489	803.327	0.828241675	0.978645996		2	617	1.044310509
2	757.438	757438	811.2656	755.5493	755.5493	811.2656	0.931321752	0.969525179		2	617.25	1.052566956
2	757.61	757610	671.7682	814.0206	814.0206	671.7682	1.211758163	0.973551149		2	617.5	1.059656246
2	757.847	757847	712.8609	717.526	717.526	712.8609	1.006544194	0.98312201		2	617.75	1.069113553
2	758.135	758135	773.7828	709.0158	709.0158	773.7828	0.916298217	1.006619265		2	618	1.080266699
2	758.457	758457	876.6303	851.375	851.375	876.6303	0.971190478	1.044184303		2	618.25	1.09652128
2	758.628	758628	587.1902	691.1513	691.1513	587.1902	1.177048425	1.052666655		2	618.5	1.117616219
2	759.022	759022	920.4027	788.708	788.708	920.4027	0.856916217	1.044950311		2	618.75	1.143825923
2	759.236	759236	662.972	724.4071	724.4071	662.972	1.092666206	1.034087588		2	619	1.173892712
2	759.631	759631	523.4942	715.3955	715.3955	523.4942	1.3665777	1.006575837		2	619.25	1.203386822
2	760.024	760024	951.5813	739.9959	739.9959	951.5813	0.777648636	0.95182883		2	619.5	1.230808138
2	760.23	760230	860.3691	732.6597	732.6597	860.3691	0.851564404	0.916517095		2	619.75	1.254900407
2	760.484	760484	1002.083	934.2534	934.2534	1002.083	0.932311395	0.884154447		2	620	1.277578062
2	760.681	760681	1001.622	793.318	793.318	1001.622	0.792033322	0.858602788		2	620.25	1.296269102
2	760.907	760907	835.3868	793.7381	793.7381	835.3868	0.950144412	0.830858419		2	620.5	1.307277097
2	761.2	761200	1035.437	837.0436	837.0436	1035.437	0.808396455	0.821539591		2	620.75	1.317398272
2	761.511	761511	2091.915	1251.778	1251.778	2091.915	0.598388558	0.823814491		2	621	1.334815883
2	761.893	761893	923.9413	728.1394	728.1394	923.9413	0.788079719	0.82811455		2	621.25	1.377865335
2	762.055	762055	1021.919	859.3713	859.3713	1021.919	0.840938763	0.829164656		2	621.5	1.424447364
2	762.508	762508	788.764	931.7111	931.7111	788.764	1.18122924	0.840266621		2	621.75	1.46649726
2	762.707	762707	1386.232	982.893	982.893	1386.232	0.709039324	0.844529936		2	622	1.511276787
2	763.072	763072	882.2001	829.2614	829.2614	882.2001	0.939992412	0.851224705		2	622.25	1.54570159
2	763.484	763484	1043.401	800.2376	800.2376	1043.401	0.766951153	0.864594727		2	622.5	1.580364795
2	763.781	763781	858.0918	765.1774	765.1774	858.0918	0.891719744	0.880722394		2	622.75	1.6019583
2	764.036	764036	1024.735	714.2575	714.2575	1024.735	0.69701679	0.913671503		2	623	1.581327306
2	764.434	764434	936.3278	774.8666	774.8666	936.3278	0.827559109	0.965030083		2	623.25	1.550865775
2	764.71	764710	966.0525	923.2182	923.2182	966.0525	0.955660484	0.977455379		2	623.5	1.506157212
2	765.048	765048	670.1363	777.9862	777.9862	670.1363	1.16093726	0.994013406		2	623.75	1.459104673
2	765.243	765243	464.2557	683.571	683.571	464.2557	1.472401954	0.997708329		2	624	1.400066695
2	765.554	765554	777.6417	818.7773	818.7773	777.6417	1.052897883	0.972936938		2	624.25	1.339759838
2	765.819	765819	1571.347	1182.744	1182.744	1571.347	0.752694344	0.949771903		2	624.5	1.281545745
2	766.229	766229	1777.578	1130.523	1130.523	1777.578	0.635990657	0.907432623		2	624.75	1.23275958
2	766.397	766397	1279.073	836.1184	836.1184	1279.073	0.653690915	0.884416859		2	625	1.186937938
2	766.662	766662	871.6016	824.3744	824.3744	871.6016	0.945815611	0.862866519		2	625.25	1.148166738
2	766.988	766988	765.2349	850.7931	850.7931	765.2349	1.111806453	0.894647647		2	625.5	1.128184435
2	767.204	767204	873.6973	781.7036	781.7036	873.6973	0.894707584	0.915323043		2	625.75	1.115595052
2	767.447	767447	917.7282	737.7572	737.7572	917.7282	0.803895097	0.930932841		2	626	1.10583017
2	767.752	767752	794.2513	831.5727	831.5727	794.2513	1.04698941	0.959604698		2	626.25	1.099713143
2	767.937	767937	953.3494	978.5566	978.5566	953.3494	1.026440673	0.964073156		2	626.5	1.097403494
2	768.138	768138	755.9835	881.8238	881.8238	755.9835	1.166459056	0.945104203		2	626.75	1.094946772
2	768.409	768409	1156.829	927.9968	927.9968	1156.829	0.802190125	0.899814262		2	627	1.085696489
2	768.598	768598	1171.828	1004.935	1004.935	1171.828	0.857578928	0.877135373		2	627.25	1.071549099
2	768.815	768815	1308.785	1102.464	1102.464	1308.785	0.842356842	0.860028904		2	627.5	1.059697192
2	769.221	769221	2305.278	1274.159	1274.159	2305.278	0.552713816	0.822719964		2	627.75	1.049384138
2	769.482	769482	1172.423	1005.188	1005.188	1172.423	0.857359503	0.803507425		2	628	1.039855726
2	769.81	769810	1117.996	863.4883	863.4883	1117.996	0.772353658	0.775949947		2	628.25	1.039043795
2	770.115	770115	846.2975	873.5792	873.5792	846.2975	1.032236536	0.762550603		2	628.5	1.048916356
2	770.332	770332	1191.339	957.5063	957.5063	1191.339	0.803722786	0.769273868		2	628.75	1.06219054
2	770.549	770549	1435.443	1186.002	1186.002	1435.443	0.826227165	0.782639137		2	629	1.075729478
2	770.74	770740	1246.165	880.2595	880.2595	1246.165	0.706374758	0.802073215		2	629.25	1.094763766
2	771.16	771160	1818.59	1088.6	1088.6	1818.59	0.598595615	0.896774889		2	629.5	1.124312857
2	771.394	771394	1352.042	1002.943	1002.943	1352.042	0.741798702	0.965371021		2	629.75	1.161061881
2	771.766	771766	776.3105	993.7558	993.7558	776.3105	1.280100939	1.048908599		2	630	1.207351645
2	771.994	771994	1183.352	1140.598	1140.598	1183.352	0.963870429	1.08736276		2	630.25	1.255615762
2	772.369	772369	610.6322	837.8887	837.8887	610.6322	1.372165929	1.155282194		2	630.5	1.30570162
2	772.555	772555	633.7599	932.7024	932.7024	633.7599	1.471696773	1.173710437		2	630.75	1.338966103
2	772.966	772966	1011.139	1002.88	1002.88	1011.139	0.991831984	1.151083957		2	631	1.3625326
2	773.242	773242	633.2606	926.3711	926.3711	633.2606	1.462859208	1.129781177		2	631.25	1.380955892
2	773.642	773642	7601.924	2431.699	2431.699	7601.924	0.319879415	1.08009664		2	631.5	1.39577544
2	773.834	773834	579.9601	764.2783	764.2783	579.9601	1.317811863	1.047354252		2	631.75	1.394779487
2	774.024	774024	1081.159	869.2274	869.2274	1081.159	0.803977398	1.025658518		2	632	1.37921009
2	774.219	774219	819.3951	817.5949	817.5949	819.3951	0.997803013	1.012450215		2	632.25	1.347722536
2	774.522	774522	601.6424	770.7109	770.7109	601.6424	1.281011611	0.993936201		2	632.5	1.307038888
2	774.871	774871	743.8583	899.2629	899.2629	743.8583	1.20891694	0.985806276		2	632.75	1.274861583
2	775.045	775045	977.6843	894.0634	894.0634	977.6843	0.914470448	0.992183612		2	633	1.247971402
2	775.449	775449	886.6311	837.4261	837.4261	886.6311	0.944503413	1.030638618		2	633.25	1.223708558
2	775.888	775888	1218.088	931.1005	931.1005	1218.088	0.764395101	1.072152685		2	633.5	1.20460224
2	776.461	776461	657.815	989.3694	989.3694	657.815	1.504023776	1.123429681		2	633.75	1.186479701
2	776.639	776639	808.9065	847.5836	847.5836	808.9065	1.047814055	1.135155165		2	634	1.168357161
2	776.966	776966	841.854	860.4653	860.4653	841.854	1.022107515	1.163755974		2	634.25	1.150234621
2	777.191	777191	593.6384	774.3907	774.3907	593.6384	1.304482156	1.187552425		2	634.5	1.132112082
2	777.55	777550	938.8864	1023.295	1023.295	938.8864	1.089902889	1.198610468		2	634.75	1.113989542
2	778.03	778030	683.794	839.2713	839.2713	683.794	1.227374472	1.127278625		2	635	1.102165707
2	778.221	778221	621.3173	807.1477	807.1477	621.3173	1.29909098	1.093968958		2	635.25	1.10081212
2	778.548	778548	773.6216	839.3483	839.3483	773.6216	1.084959753	1.016609907		2	635.5	1.102399969
2	778.746	778746	951.278	895.9902	895.9902	951.278	0.941880502	0.961852919		2	635.75	1.102938755
2	778.917	778917	1138.73	953.7961	953.7961	1138.73	0.837596357	0.92532631		2	636	1.102894061
2	779.106	779106	1183.795	926.3711	926.3711	1183.795	0.782543515	0.883669873		2	636.25	1.105427976
2	779.461	779461	1052.942	839.3483	839.3483	1052.942	0.797145807	0.801107047		2	636.5	1.105877399
2	779.661	779661	991.5468	732.0778	732.0778	991.5468	0.738318958	0.776985629		2	636.75	1.104625715
2	779.987	779987	986.7106	737.1467	737.1467	986.7106	0.747074877	0.74988531		2	637	1.101714562
2	780.213	780213	1962.541	1074.069	1074.069	1962.541	0.547284872	0.736401425		2	637.25	1.097785659
2	780.578	780578	948.0374	793.9479	793.9479	948.0374	0.837464746	0.731270777		2	637.5	1.090879102
2	780.884	780884	731.5602	668.8405	668.8405	731.5602	0.914265839	0.740190042		2	637.75	1.073164767
2	781.134	781134	1123.548	872.1308	872.1308	1123.548	0.776229231	0.747402633		2	638	1.054253834
2	781.436	781436	1216.278	1006.153	1006.153	1216.278	0.827239332	0.758061591		2	638.25	1.035055393
2	781.781	781781	1245.319	841.636	841.636	1245.319	0.675839684	0.778551041		2	638.5	1.022440289
2	781.949	781949	1078.696	741.9245	741.9245	1078.696	0.687797582	0.789894158		2	638.75	1.016809203
2	782.358	782358	1494.409	983.518	983.518	1494.409	0.658131743	0.831720476		2	639	1.01423211
2	782.555	782555	882.9683	811.7594	811.7594	882.9683	0.919352824	0.848755279		2	639.25	1.012758587
2	782.907	782907	1310.941	1031.797	1031.797	1310.941	0.787065932	0.875666535		2	639.5	1.012419043
2	783.099	783099	793.7461	776.5592	776.5592	793.7461	0.978347106	0.892377691		2	639.75	1.014791022
2	783.463	783463	642.7475	831.5829	831.5829	642.7475	1.293794064	0.918453807		2	640	1.018983092
2	783.913	783913	1006.895	846.5625	846.5625	1006.895	0.840765422	0.925440115		2	640.25	1.022240345
2	784.325	784325	959.7087	777.0364	777.0364	959.7087	0.809658597	0.91777348		2	640.5	1.026626215
2	784.781	784781	1228.818	992.4215	992.4215	1228.818	0.807622854	0.917421007		2	640.75	1.031330507
2	785.217	785217	930.5916	860.8143	860.8143	930.5916	0.925018343	0.933190318		2	641	1.03024699
2	785.392	785392	639.7737	709.4385	709.4385	639.7737	1.108889753	0.941745243		2	641.25	1.027922606
2	785.574	785574	1075.441	922.1456	922.1456	1075.441	0.857458103	0.951910712		2	641.5	1.025313635
2	785.882	785882	735.5977	700.0274	700.0274	735.5977	0.951644357	0.99595124		2	641.75	1.021569003
2	786.145	786145	709.7891	839.025	839.025	709.7891	1.182076479	1.033434196		2	642	1.018038505
2	786.499	786499	910.5568	773.6411	773.6411	910.5568	0.84963519	1.061328856		2	642.25	1.015740717
2	786.731	786731	643.4043	733.8236	733.8236	643.4043	1.140532632	1.0774655		2	642.5	1.01562097
2	786.97	786970	767.673	740.81	740.81	767.673	0.965007236	1.086156005		2	642.75	1.016778111
2	787.168	787168	559.7442	790.1339	790.1339	559.7442	1.411598191	1.086666186		2	643	1.018824368
2	787.457	787457	955.9068	826.8567	826.8567	955.9068	0.864997194	1.081151809		2	643.25	1.021015655
2	787.73	787730	607.1394	820.386	820.386	607.1394	1.351231694	1.069934258		2	643.5	1.026690604
2	787.93	787930	761.7077	715.5187	715.5187	761.7077	0.939361254	1.053914094		2	643.75	1.033945354
2	788.35	788350	1171.828	1013.301	1013.301	1171.828	0.864718201	0.997949283		2	644	1.04093517
2	788.719	788719	947.1807	780.5726	780.5726	947.1807	0.82410104	0.952260496		2	644.25	1.046954108
2	788.9	788900	657.5192	753.9451	753.9451	657.5192	1.146651079	0.928665996		2	644.5	1.051859557
2	789.154	789154	707.0575	709.9124	709.9124	707.0575	1.00403772	0.896478038		2	644.75	1.056929265
2	789.609	789609	1484.082	804.7512	804.7512	1484.082	0.542255212	0.875323211		2	645	1.061128804
2	789.779	789779	1116.807	1194.567	1194.567	1116.807	1.069627071	0.871454666		2	645.25	1.060759953
2	789.959	789959	823.0453	754.9673	754.9673	823.0453	0.917285233	0.86921807		2	645.5	1.052025567
2	790.25	790250	1082.838	790.8365	790.8365	1082.838	0.730336856	0.862090967		2	645.75	1.042079154
2	790.472	790472	969.6019	845.2499	845.2499	969.6019	0.871749426	0.862182417		2	646	1.029299163
2	790.736	790736	946.8179	872.7515	872.7515	946.8179	0.921773342	0.88887746		2	646.25	1.018121732
2	791.1	791100	846.8651	891.0072	891.0072	846.8651	1.052124122	0.9491721		2	646.5	1.006433309
2	791.291	791291	888.9192	824.689	824.689	888.9192	0.927743489	0.971136849		2	646.75	0.993474036
2	791.465	791465	992.2402	802.7519	802.7519	992.2402	0.80902981	0.984373526		2	647	0.983021984
2	791.753	791753	948.5892	922.5654	922.5654	948.5892	0.972565785	1.002047827		2	647.25	0.975023343
2	791.974	791974	799.541	800.8419	800.8419	799.541	1.001627059	1.003067684		2	647.5	0.968805812
2	792.138	792138	748.7985	816.5192	816.5192	748.7985	1.09043915	0.998892241		2	647.75	0.964843248
2	792.44	792440	458.7696	667.6766	667.6766	458.7696	1.455363651	0.997455488		2	648	0.960902026
2	792.609	792609	869.2131	777.198	777.198	869.2131	0.894139768	1.006259824		2	648.25	0.954976556
2	792.906	792906	1044.14	868.2131	868.2131	1044.14	0.831510238	1.026446776		2	648.5	0.948339144
2	793.101	793101	1370.858	856.4244	856.4244	1370.858	0.624736041	1.032840217		2	648.75	0.941696803
2	793.335	793335	783.9502	777.1585	777.1585	783.9502	0.991336567	1.03099299		2	649	0.938065206
2	793.682	793682	517.6257	718.2775	718.2775	517.6257	1.38763879	1.020069451		2	649.25	0.936469716
2	793.89	793890	851.3358	914.6879	914.6879	851.3358	1.074414937	1.010117842		2	649.5	0.935687058
2	794.196	794196	670.1069	717.448	717.448	670.1069	1.070647086	0.992895232		2	649.75	0.934018241
2	794.583	794583	882.9062	834.2284	834.2284	882.9062	0.944866397	0.969095275		2	650	0.931340764
2	794.894	794894	1098.737	903.4678	903.4678	1098.737	0.822278489	0.92958954		2	650.25	0.929397734
2	795.222	795222	1011.599	845.1383	845.1383	1011.599	0.835447939	0.870698683		2	650.5	0.928061557
2	795.553	795553	1017.496	811.092	811.092	1017.496	0.797145148	0.834988718		2	650.75	0.927501715
2	795.9	795900	998.8589	887.3626	887.3626	998.8589	0.888376326	0.844632927		2	651	0.927732148
2	796.407	796407	895.0923	877.982	877.982	895.0923	0.980884318	0.882375633		2	651.25	0.929035265
2	796.574	796574	2363.085	1245.873	1245.873	2363.085	0.5272231	0.895453644		2	651.5	0.931167307
2	796.841	796841	1197.192	1337.041	1337.041	1197.192	1.116814179	0.928437692		2	651.75	0.933299348
2	797.139	797139	1149.605	943.936	943.936	1149.605	0.821095942	0.959000608		2	652	0.935740873
2	797.366	797366	907.8448	980.5621	980.5621	907.8448	1.080098823	0.972714049		2	652.25	0.939771349
2	797.693	797693	599.9814	810.6782	810.6782	599.9814	1.35117222	0.99134964		2	652.5	0.945840906
2	797.903	797903	1206.911	1153.207	1153.207	1206.911	0.955502933	1.003765729		2	652.75	0.952096542
2	798.126	798126	1269.011	1109.949	1109.949	1269.011	0.874656721	1.01820532		2	653	0.953936873
2	798.508	798508	985.0431	1048.941	1048.941	985.0431	1.064868126	1.0345634		2	653.25	0.953221442
2	798.832	798832	1901.928	1324.429	1324.429	1901.928	0.696361271	1.032587058		2	653.5	0.952421219
2	799.126	799126	856.596	1050.912	1050.912	856.596	1.226846728	1.025905802		2	653.75	0.951620995
2	799.438	799438	1163.377	1193.36	1193.36	1163.377	1.025772385	1.024614437		2	654	0.95848688
2	799.905	799905	1018.576	1327.769	1327.769	1018.576	1.303554178	1.037986747		2	654.25	0.968833756
2	800.225	800225	1791.762	1320.846	1320.846	1791.762	0.737177147	1.05209201		2	654.5	0.977145063
2	802.152	802152	1077.915	1125.991	1125.991	1077.915	1.044600919	1.147347844		2	654.75	0.986388357
2	802.613	802613	699.1485	970.0374	970.0374	699.1485	1.387455455	1.164830364		2	655	0.995607952
2	802.934	802934	876.4382	1034.103	1034.103	876.4382	1.179892661	1.172537929		2	655.25	1.001087146
2	803.135	803135	1244.035	1356.252	1356.252	1244.035	1.090204054	1.172375099		2	655.5	1.004834971
2	803.354	803354	988.4901	1096.629	1096.629	988.4901	1.109398061	1.170585388		2	655.75	1.008065465
2	803.689	803689	1063.932	1194.912	1194.912	1063.932	1.123109372	1.167802723		2	656	1.00884964
2	804.06	804060	1044.946	1146.424	1146.424	1044.946	1.097113152	1.165674943		2	656.25	1.003706712
2	804.35	804350	694.9152	1185.503	1185.503	694.9152	1.705967865	1.16315644		2	656.5	0.998563785
2	804.601	804601	1033.511	1079.676	1079.676	1033.511	1.044668126	1.160124459		2	656.75	0.992432796
2	804.804	804804	1660.927	1414.071	1414.071	1660.927	0.851374564	1.156908465		2	657	0.982942296
2	807.704	807704	1003.18	918.2424	918.2424	1003.18	0.915331645	1.02982155		2	657.25	0.973451796
2	808.296	808296	780.8559	928.3848	928.3848	780.8559	1.188932299	0.983751848		2	657.5	0.963246815
2	809.875	809875	1685.486	1298.614	1298.614	1685.486	0.770468577	0.826904246		2	657.75	0.958872899
3	1.451	1451	1868.915	1308.92	1308.92	1868.915	0.70036358	0.80363478		2	658	0.963643242
3	1.626	1626	1651.084	985.4147	985.4147	1651.084	0.596828932	0.786435722		2	658.25	0.972030147
3	1.93	1930	1046.499	760.9464	760.9464	1046.499	0.727135334	0.757498669		2	658.5	0.980333849
3	2.148	2148	710.1988	708.6709	708.6709	710.1988	0.997848631	0.737584701		2	658.75	0.990229504
3	2.315	2315	708.0526	752.9598	752.9598	708.0526	1.063423537	0.723065138		2	659	1.000677135
3	2.502	2502	968.5889	713.7452	713.7452	968.5889	0.736891781	0.707721018		2	659.25	1.010953647
3	2.958	2958	1076.797	788.532	788.532	1076.797	0.732294016	0.673947613		2	659.5	1.019934514
3	3.166	3166	1488.362	849.2478	849.2478	1488.362	0.570592235	0.659976697		2	659.75	1.028485128
3	3.347	3347	2088.764	994.976	994.976	2088.764	0.476346777	0.648408056		2	660	1.035579534
3	3.513	3513	2598.428	1252.05	1252.05	2598.428	0.481849026	0.637841487		2	660.25	1.037993822
3	3.969	3969	1743.328	1004.037	1004.037	1743.328	0.575931207	0.609056033		2	660.5	1.040355468
3	4.294	4294	1912.179	1092.491	1092.491	1912.179	0.571333019	0.591606406		2	660.75	1.040465361
3	4.471	4471	2772.592	1307.808	1307.808	2772.592	0.471691471	0.584186027		2	661	1.038115039
3	4.716	4716	1251.021	874.6525	874.6525	1251.021	0.699150934	0.576373258		2	661.25	1.033202469
3	5.386	5386	2552.949	1227.451	1227.451	2552.949	0.480797305	0.565138226		2	661.5	1.025590483
3	5.444	5444	907.8936	827.6449	827.6449	907.8936	0.911610017	0.564719977		2	661.75	1.017753754
3	6.058	6058	2717.964	1185.601	1185.601	2717.964	0.436209236	0.563776427		2	662	1.008180264
3	8.547	8547	2815.886	1250.138	1250.138	2815.886	0.443959024	0.654653873		2	662.25	0.995929417
3	9.162	9162	4731.5	1893.906	1893.906	4731.5	0.400276022	0.684506762		2	662.5	0.98262934
3	9.23	9230	587.0024	690.1782	690.1782	587.0024	1.175767254	0.68751738		2	662.75	0.970910046
3	11.184	11184	806.6561	725.4825	725.4825	806.6561	0.899370252	0.843593172		2	663	0.958733489
3	11.47	11470	1316.024	935.0209	935.0209	1316.024	0.710489246	0.860313293		2	663.25	0.948117369
3	14.178	14178	1047.738	976.818	976.818	1047.738	0.932311322	0.912814756		2	663.5	0.946020791
3	14.412	14412	717.0276	763.1262	763.1262	717.0276	1.064291249	0.907003108		2	663.75	0.945554119
3	14.595	14595	1082.158	802.6799	802.6799	1082.158	0.741740023	0.900940008		2	664	0.948831136
3	14.953	14953	971.3855	906.4682	906.4682	971.3855	0.933170405	0.884992409		2	664.25	0.952572752
3	15.176	15176	1112.033	806.1778	806.1778	1112.033	0.724958522	0.869017055		2	664.5	0.956271475
3	15.48	15480	791.4833	768.5459	768.5459	791.4833	0.97101973	0.83762764		2	664.75	0.960361362
3	15.841	15841	1251.862	906.685	906.685	1251.862	0.724269129	0.796577971		2	665	0.965152082
3	16.071	16071	971.9229	718.3086	718.3086	971.9229	0.73905924	0.774352046		2	665.25	0.969482646
3	16.495	16495	773.9732	754.9805	754.9805	773.9732	0.975460778	0.729408986		2	665.5	0.973160852
3	16.704	16704	915.1065	764.4723	764.4723	915.1065	0.835391618	0.704939527		2	665.75	0.974280199
3	16.966	16966	911.5214	621.1216	621.1216	911.5214	0.681411978	0.678426709		2	666	0.974289666
3	17.226	17226	1714.037	863.7066	863.7066	1714.037	0.503901958	0.662372532		2	666.25	0.974146755
3	17.435	17435	1573.989	854.9291	854.9291	1573.989	0.543160784	0.655656588		2	666.5	0.971775622
3	17.751	17751	1772.961	945.6828	945.6828	1772.961	0.533391767	0.650568677		2	666.75	0.969630372
3	18.101	18101	1034.705	749.4324	749.4324	1034.705	0.724295717	0.659833446		2	667	0.967811922
3	18.286	18286	1327.147	917.9218	917.9218	1327.147	0.691650435	0.683419884		2	667.25	0.965927579
3	18.757	18757	815.0851	762.3451	762.3451	815.0851	0.9352951	0.768332212		2	667.5	0.966166177
3	18.949	18949	1747.395	1130.367	1130.367	1747.395	0.646886937	0.783487599		2	667.75	0.970969147
3	19.266	19266	1089.242	883.9635	883.9635	1089.242	0.811540043	0.807217345		2	668	0.978043986
3	19.455	19455	994.6355	924.6067	924.6067	994.6355	0.929593504	0.819239948		2	668.25	0.985552016
3	19.945	19945	812.738	795.509	795.509	812.738	0.978801287	0.836266928		2	668.5	0.991465316
3	20.4	20400	952.3873	898.9445	898.9445	952.3873	0.943885434	0.826727409		2	668.75	0.997145646
3	20.762	20762	2997.746	1883.571	1883.571	2997.746	0.628329085	0.8135142		2	669	1.002555093
3	20.998	20998	1026.054	874.8465	874.8465	1026.054	0.852632025	0.809995775		2	669.25	1.005629481
3	21.226	21226	2187.639	1203.835	1203.835	2187.639	0.550289604	0.814990739		2	669.5	1.005776177
3	21.461	21461	1599.415	938.5122	938.5122	1599.415	0.586784668	0.835287839		2	669.75	1.004726618
3	21.907	21907	923.158	906.4537	906.4537	923.158	0.981905264	0.902482607		2	670	1.003503382
3	22.093	22093	723.504	780.7228	780.7228	723.504	1.079085672	0.929726641		2	670.25	1.000407743
3	22.426	22426	838.4742	802.6862	802.6862	838.4742	0.957317709	0.957922426		2	670.5	0.997151277
3	22.853	22853	576.2854	743.6389	743.6389	576.2854	1.290400381	0.939751961		2	670.75	0.993998945
3	23.289	23289	1303.009	1014.543	1014.543	1303.009	0.778615497	0.891802087		2	671	0.991605983
3	23.507	23507	739.0848	884.9593	884.9593	739.0848	1.197371804	0.870939279		2	671.25	0.988477426
3	23.68	23680	1589.551	934.9674	934.9674	1589.551	0.588195912	0.836937479		2	671.5	0.987505837
3	23.879	23879	1395.858	922.4903	922.4903	1395.858	0.660876894	0.798643524		2	671.75	0.992138337
3	24.334	24334	1125.568	890.8529	890.8529	1125.568	0.79146964	0.802248782		2	672	0.999994782
3	24.565	24565	1373.074	910.2025	910.2025	1373.074	0.662893988	0.817532481		2	672.25	1.004983097
3	24.809	24809	1824.618	1028.103	1028.103	1824.618	0.563462051	0.836369278		2	672.5	1.00598864
3	25.027	25027	642.9561	662.6332	662.6332	642.9561	1.030604111	0.850911338		2	672.75	1.005931865
3	25.458	25458	716.2216	676.0909	676.0909	716.2216	0.943968878	0.897594485		2	673	1.005052767
3	25.68	25680	964.7464	961.4249	961.4249	964.7464	0.996557126	0.929508428		2	673.25	0.999685608
3	25.894	25894	691.3842	776.9873	776.9873	691.3842	1.123814082	0.956758984		2	673.5	0.994020923
3	26.066	26066	674.6657	693.3279	693.3279	674.6657	1.027661403	0.971881112		2	673.75	0.99220625
3	26.226	26226	702.3051	742.145	742.145	702.3051	1.05672734	0.977546695		2	674	0.993380326
3	26.716	26716	1109.664	812.7731	812.7731	1109.664	0.732449733	0.959844086		2	674.25	0.995736901
3	26.977	26977	1203.598	984.3881	984.3881	1203.598	0.817871166	0.946518646		2	674.5	0.99848615
3	27.412	27412	1167.799	1021.521	1021.521	1167.799	0.874740431	0.953836778		2	674.75	1.004856963
3	27.576	27576	621.3619	797.7368	797.7368	621.3619	1.283852132	0.97368611		2	675	1.011935103
3	28.043	28043	1667.949	1467.456	1467.456	1667.949	0.879796684	1.067767696		2	675.25	1.019994
3	28.336	28336	922.0207	1093.655	1093.655	922.0207	1.186150159	1.133483558		2	675.5	1.024899593
3	28.567	28567	762.9942	872.7127	872.7127	762.9942	1.143799914	1.197424342		2	675.75	1.027382994
3	28.882	28882	731.2999	1012.21	1012.21	731.2999	1.384124352	1.287668139		2	676	1.028085163
3	29.224	29224	908.4212	908.5284	908.5284	908.4212	1.000118007	1.373211459		2	676.25	1.020822561
3	29.627	29627	546.6482	1044.281	1044.281	546.6482	1.910334654	1.482006891		2	676.5	1.009184409
3	29.841	29841	859.3448	1250.196	1250.196	859.3448	1.454824652	1.525911257		2	676.75	0.99837236
3	30.013	30013	613.6923	1051.249	1051.249	613.6923	1.71299037	1.547034293		2	677	0.989803931
3	30.194	30194	786.75	1009.106	1009.106	786.75	1.282625993	1.553524768		2	677.25	0.98101134
3	30.473	30473	679.4477	960.0034	960.0034	679.4477	1.412917286	1.541069772		2	677.5	0.972877398
3	30.707	30707	936.5355	1539.419	1539.419	936.5355	1.643738011	1.519085432		2	677.75	0.968369024
3	30.873	30873	946.2121	1408.865	1408.865	946.2121	1.488952635	1.502232083		2	678	0.964810973
3	31.079	31079	678.7652	1183.023	1183.023	678.7652	1.742904616	1.470057724		2	678.25	0.961092325
3	31.559	31559	892.5073	1143.12	1143.12	892.5073	1.280796247	1.341967832		2	678.5	0.954821565
3	31.741	31741	1022.673	1156.567	1156.567	1022.673	1.130925526	1.293079393		2	678.75	0.947841086
3	32.012	32012	651.3387	746.2821	746.2821	651.3387	1.145766557	1.240892871		2	679	0.940065358
3	32.29	32290	921.5202	1150.238	1150.238	921.5202	1.248196187	1.205778954		2	679.25	0.930256266
3	32.586	32586	1192.445	1514.984	1514.984	1192.445	1.270485431	1.173831456		2	679.5	0.918679769
3	33.069	33069	1364.732	1341.986	1341.986	1364.732	0.983332991	1.160100501		2	679.75	0.908324125
3	33.375	33375	1175.106	1228.862	1228.862	1175.106	1.04574566	1.21020133		2	680	0.899683286
3	33.756	33756	909.7397	1196.017	1196.017	909.7397	1.314680452	1.290708972		2	680.25	0.892077936
3	34.211	34211	805.6318	1162.906	1162.906	805.6318	1.443470826	1.363283877		2	680.5	0.88569916
3	34.585	34585	840.9027	1503.417	1503.417	840.9027	1.787860831	1.437806042		2	680.75	0.883973362
3	34.854	34854	1310.24	2217.959	2217.959	1310.24	1.692788344	1.489405836		2	681	0.883177538
3	35.074	35074	1738.201	1867.549	1867.549	1738.201	1.074414869	1.525329805		2	681.25	0.884839279
3	35.232	35232	1421.827	1893.238	1893.238	1421.827	1.331552995	1.537387858		2	681.5	0.887151514
3	35.585	35585	1348.588	2134.936	2134.936	1348.588	1.583089869	1.517521038		2	681.75	0.889770325
3	35.887	35887	1243.333	1811.541	1811.541	1243.333	1.457003876	1.503590697		2	682	0.892721262
3	36.133	36133	936.4539	1819.609	1819.609	936.4539	1.943084438	1.535415861		2	682.25	0.895886531
3	36.375	36375	901.4062	1835.54	1835.54	901.4062	2.036307272	1.605081022		2	682.5	0.897731829
3	36.621	36621	946.2902	1350.754	1350.754	946.2902	1.427420468	1.694282298		2	682.75	0.898728553
3	36.843	36843	1062.84	1936.896	1936.896	1062.84	1.82237778	1.792526879		2	683	0.901258879
3	37.027	37027	1736.386	2339.602	2339.602	1736.386	1.34739741	1.887926089		2	683.25	0.906846734
3	37.398	37398	885.2253	1484.079	1484.079	885.2253	1.676498627	2.184648118		2	683.5	0.913765783
3	37.809	37809	651.0082	1803.732	1803.732	651.0082	2.770674778	2.593706412		2	683.75	0.921409359
3	38.207	38207	676.4959	2330.903	2330.903	676.4959	3.445553772	2.870863134		2	684	0.931357857
3	38.503	38503	1288.389	3976.976	3976.976	1288.389	3.08678202	2.974478961		2	684.25	0.945321263
3	38.732	38732	1277.034	4397.277	4397.277	1277.034	3.443351547	3.029343642		2	684.5	0.959001042
3	39.047	39047	1710.311	5165.135	5165.135	1710.311	3.019997533	3.014085542		2	684.75	0.970273403
3	39.213	39213	1225.219	3813.788	3813.788	1225.219	3.112739845	2.968652453		2	685	0.979468687
3	39.409	39409	1019.204	2312.026	2312.026	1019.204	2.268462447	2.903190848		2	685.25	0.98388807
3	39.588	39588	1387.306	3188.943	3188.943	1387.306	2.298658695	2.848412557		2	685.5	0.983210242
3	39.932	39932	850.574	2559.556	2559.556	850.574	3.009210251	2.739680933		2	685.75	0.977344827
3	40.233	40233	909.5313	2469.047	2469.047	909.5313	2.714636649	2.626832305		2	686	0.969306451
3	40.686	40686	1023.855	3206.649	3206.649	1023.855	3.131936651	2.462936065		2	686.25	0.961591103
3	40.855	40855	1276.565	2837.141	2837.141	1276.565	2.222480641	2.413215737		2	686.5	0.957205681
3	41.019	41019	1390.289	3207.5	3207.5	1390.289	2.307074285	2.367388291		2	686.75	0.953779422
3	41.253	41253	700.8367	1538.619	1538.619	700.8367	2.195403009	2.295890888		2	687	0.950636544
3	41.451	41451	1784.437	3038.773	3038.773	1784.437	1.702930952	2.232310849		2	687.25	0.951271468
3	41.765	41765	891.547	1703.138	1703.138	891.547	1.910317684	2.131638217		2	687.5	0.956674372
3	41.941	41941	621.489	1378.423	1378.423	621.489	2.217936279	2.081566183		2	687.75	0.962603398
3	42.128	42128	849.442	2147.936	2147.936	849.442	2.52864351	2.036661572		2	688	0.968095964
3	42.323	42323	909.7351	2065.924	2065.924	909.7351	2.270907212	1.99482838		2	688.25	0.973499895
3	42.827	42827	935.9771	1443.788	1443.788	935.9771	1.542546287	1.879436393		2	688.5	0.978252048
3	43.182	43182	820.5007	1426.899	1426.899	820.5007	1.739058845	1.765794662		2	688.75	0.979987698
3	43.392	43392	1104.06	1782.589	1782.589	1104.06	1.614576201	1.690262275		2	689	0.980568551
3	43.768	43768	733.9842	1363.131	1363.131	733.9842	1.85716668	1.561360289		2	689.25	0.982518935
3	44	44000	1149.805	1741.546	1741.546	1149.805	1.514644657	1.497993957		2	689.5	0.986899124
3	44.318	44318	1475.353	1595.778	1595.778	1475.353	1.081624533	1.438995564		2	689.75	0.991858561
3	44.707	44707	940.1186	1394.082	1394.082	940.1186	1.482878862	1.391301021		2	690	0.996745951
3	44.997	44997	1050.231	1348.994	1348.994	1050.231	1.284473606	1.357639494		2	690.25	1.000388148
3	45.253	45253	792.3399	1172.3	1172.3	792.3399	1.479541798	1.318864734		2	690.5	1.003513449
3	45.558	45558	909.4686	1121.726	1121.726	909.4686	1.233386177	1.25993522		2	690.75	1.007031091
3	45.992	45992	744.1639	1042.018	1042.018	744.1639	1.400253358	1.166854292		2	691	1.00984095
3	46.228	46228	853.5819	857.0195	857.0195	853.5819	1.004027264	1.115282012		2	691.25	1.011796342
3	46.541	46541	882.8708	897.2065	897.2065	882.8708	1.016237597	1.049779179		2	691.5	1.01690217
3	46.845	46845	1049.101	1157.086	1157.086	1049.101	1.102930986	0.970204846		2	691.75	1.025682718
3	47.086	47086	1375.148	1314.124	1314.124	1375.148	0.955623686	0.905815687		2	692	1.033592831
3	47.244	47244	1273.417	972.361	972.361	1273.417	0.763584121	0.87868823		2	692.25	1.040058213
3	47.54	47540	1266.456	1096.629	1096.629	1266.456	0.86590375	0.865180993		2	692.5	1.046447497
3	47.77	47770	1087.802	954.9749	954.9749	1087.802	0.877894047	0.863439717		2	692.75	1.046825333
3	47.991	47991	1658.903	1098.412	1098.412	1658.903	0.662131541	0.872012465		2	693	1.043852645
3	48.155	48155	2005.629	1377.201	1377.201	2005.629	0.686667873	0.890522767		2	693.25	1.039783287
3	48.456	48456	1160.879	1083.943	1083.943	1160.879	0.933726082	0.926872087		2	693.5	1.03476554
3	48.629	48629	654.6576	834.739	834.739	654.6576	1.275077231	0.935776899		2	693.75	1.025836389
3	48.792	48792	571.261	677.3362	677.3362	571.261	1.185686052	0.93827825		2	694	1.012737228
3	49.142	49142	1299.613	965.0469	965.0469	1299.613	0.742564825	0.944858263		2	694.25	1.002559653
3	49.33	49330	664.8374	735.1115	735.1115	664.8374	1.105701183	0.941413098		2	694.5	0.998790584
3	49.523	49523	1035.293	810.7737	810.7737	1035.293	0.783134533	0.926994341		2	694.75	0.995438613
3	49.853	49853	1280.699	908.0447	908.0447	1280.699	0.709022729	0.857768674		2	695	0.993059872
3	50.051	50051	1059.273	826.1235	826.1235	1059.273	0.779896684	0.798073958		2	695.25	0.991526592
3	50.205	50205	1038.604	1087.977	1087.977	1038.604	1.047537849	0.750978705		2	695.5	0.99206121
3	50.554	50554	1873.59	1128.934	1128.934	1873.59	0.602551252	0.671218089		2	695.75	0.994600051
3	50.934	50934	1680.208	834.457	834.457	1680.208	0.496639107	0.629468819		2	696	0.996149661
3	51.111	51111	1077.654	741.1948	741.1948	1077.654	0.687785504	0.616583696		2	696.25	0.995659704
3	51.436	51436	1997.818	944.2911	944.2911	1997.818	0.472661223	0.604991464		2	696.5	0.98997438
3	51.651	51651	1298.064	821.7331	821.7331	1298.064	0.633045135	0.613803588		2	696.75	0.984233321
3	51.975	51975	1581.63	707.6364	707.6364	1581.63	0.447409571	0.637992737		2	697	0.980800015
3	52.334	52334	834.8738	779.3656	779.3656	834.8738	0.933513065	0.661563954		2	697.25	0.978489339
3	52.617	52617	1453.325	1136.525	1136.525	1453.325	0.782017099	0.689592005		2	697.5	0.976561294
3	52.814	52814	1185.633	942.3692	942.3692	1185.633	0.794823693	0.71089357		2	697.75	0.974989937
3	53.107	53107	1157.884	790.1339	790.1339	1157.884	0.682394696	0.740922094		2	698	0.973324196
3	53.447	53447	1752.929	1066.085	1066.085	1752.929	0.60817352	0.777854218		2	698.25	0.972717212
3	53.72	53720	916.4296	836.5125	836.5125	916.4296	0.912795156	0.810999956		2	698.5	0.978851439
3	54.085	54085	1502.971	888.3615	888.3615	1502.971	0.591070287	0.851350131		2	698.75	0.988116732
3	54.289	54289	900.3998	758.6019	758.6019	900.3998	0.842516735	0.868138612		2	699	0.997139736
3	54.512	54512	831.0478	798.4187	798.4187	831.0478	0.960737397	0.880859178		2	699.25	1.00612088
3	54.712	54712	766.4639	783.3455	783.3455	766.4639	1.022025303	0.889653457		2	699.5	1.015464131
3	54.933	54933	704.8618	878.5769	878.5769	704.8618	1.246452709	0.898869217		2	699.75	1.021945183
3	55.163	55163	1168.482	921.9964	921.9964	1168.482	0.789054859	0.910575333		2	700	1.025263025
3	55.325	55325	850.8257	750.0175	750.0175	850.8257	0.881517213	0.92002847		2	700.25	1.023802283
3	55.701	55701	1296.958	933.4652	933.4652	1296.958	0.719734332	0.939385912		2	700.5	1.019708021
3	55.895	55895	1241.96	1010.554	1010.554	1241.96	0.813676769	0.947286218		2	700.75	1.011104819
3	56.211	56211	905.9896	834.5185	834.5185	905.9896	0.921112671	0.968564804		2	701	0.998292426
3	56.407	56407	738.3336	748.191	748.191	738.3336	1.013350876	0.976962464		2	701.25	0.98629728
3	56.575	56575	828.9765	867.8257	867.8257	828.9765	1.046864055	0.97891307		2	701.5	0.971393924
3	56.754	56754	716.8261	887.3439	887.3439	716.8261	1.237878894	0.981654114		2	701.75	0.954715021
3	56.978	56978	819.7162	877.5622	877.5622	819.7162	1.070568326	0.981559413		2	702	0.940449825
3	57.326	57326	1200.707	972.149	972.149	1200.707	0.80964715	0.960623754		2	702.25	0.932732658
3	57.536	57536	775.5133	761.9005	761.9005	775.5133	0.982446723	0.923428242		2	702.5	0.928480048
3	57.861	57861	1202.43	924.3112	924.3112	1202.43	0.76870271	0.832520157		2	702.75	0.927943275
3	58.23	58230	1216.634	796.141	796.141	1216.634	0.654380035	0.727619129		2	703	0.935352506
3	58.501	58501	1303.012	735.0343	735.0343	1303.012	0.564104014	0.68372255		2	703.25	0.946431093
3	58.695	58695	1232.507	899.177	899.177	1232.507	0.729551232	0.674626904		2	703.5	0.957784383
3	58.915	58915	990.2326	812.8097	812.8097	990.2326	0.820827046	0.675137188		2	703.75	0.970111615
3	59.296	59296	1793.77	878.4452	878.4452	1793.77	0.489720087	0.692536868		2	704	0.983450234
3	59.47	59470	1540.244	800.5395	800.5395	1540.244	0.519748494	0.703050082		2	704.25	0.99084355
3	59.689	59689	744.8765	699.8772	699.8772	744.8765	0.93958824	0.729439204		2	704.5	0.995193214
3	59.85	59850	959.5744	834.4289	834.4289	959.5744	0.869582286	0.760262332		2	704.75	0.997530005
3	60.026	60026	1020.606	860.6233	860.6233	1020.606	0.843247345	0.797011433		2	705	0.994035237
3	60.418	60418	1401.145	902.6669	902.6669	1401.145	0.644235179	0.85085318		2	705.25	0.988751234
3	60.823	60823	930.3516	858.2143	858.2143	930.3516	0.922462325	0.837860753		2	705.5	0.984186827
3	61.138	61138	860.049	834.8868	834.8868	860.049	0.970743295	0.804513374		2	705.75	0.98306896
3	61.567	61567	868.8293	920.5175	920.5175	868.8293	1.059491778	0.757161735		2	706	0.983418352
3	61.75	61750	1086.297	918.6858	918.6858	1086.297	0.845704075	0.744995261		2	706.25	0.986052385
3	62.092	62092	1976.811	844.6116	844.6116	1976.811	0.427259662	0.710334116		2	706.5	0.993931804
3	62.421	62421	3285.374	1119.723	1119.723	3285.374	0.340820558	0.664378748		2	706.75	1.004189536
3	62.68	62680	891.9759	750.201	750.201	891.9759	0.841055235	0.642860732		2	707	1.010579382
3	62.898	62898	1611.098	899.2629	899.2629	1611.098	0.558167722	0.64858232		2	707.25	1.01409046
3	63.248	63248	1069.265	814.442	814.442	1069.265	0.76168396	0.733492365		2	707.5	1.017486001
3	63.595	63595	1428.722	1048.547	1048.547	1428.722	0.733905546	0.871076689		2	707.75	1.019131784
3	63.798	63798	722.7254	901.2277	901.2277	722.7254	1.246984954	0.946577114		2	708	1.019162886
3	63.956	63956	1351.164	1009.981	1009.981	1351.164	0.747489572	0.990880671		2	708.25	1.014960711
3	64.245	64245	1305.239	977.7496	977.7496	1305.239	0.749096219	1.064577734		2	708.5	1.009689805
3	64.748	64748	623.6352	924.4005	924.4005	623.6352	1.48227762	1.184710985		2	708.75	1.00727806
3	64.924	64924	566.5331	922.627	922.627	566.5331	1.628549153	1.205409548		2	709	1.006160965
3	65.147	65147	655.3699	918.2853	918.2853	655.3699	1.401171003	1.205163015		2	709.25	1.005371993
3	65.405	65405	1265.864	1115.489	1115.489	1265.864	0.881207618	1.193489275		2	709.5	1.006475054
3	65.769	65769	948.29	881.0348	881.0348	948.29	0.929077392	1.150123909		2	709.75	1.008824259
3	66.119	66119	651.1404	764.7038	764.7038	651.1404	1.174406933	1.070698717		2	710	1.007927861
3	66.395	66395	851.7343	789.9552	789.9552	851.7343	0.927466699	1.01487957		2	710.25	1.002423608
3	66.615	66615	1332.568	1077.212	1077.212	1332.568	0.808373006	0.992444045		2	710.5	0.994597609
3	66.882	66882	817.6391	928.5387	928.5387	817.6391	1.135633925	0.998293982		2	710.75	0.986983655
3	67.158	67158	928.7215	1006.002	1006.002	928.7215	1.083211706	1.026005573		2	711	0.979114599
3	67.323	67323	940.7	900.5726	900.5726	940.7	0.957343042	1.046043105		2	711.25	0.969571675
3	67.646	67646	871.3828	882.298	882.298	871.3828	1.012526297	1.076311896		2	711.5	0.9592508
3	67.978	67978	551.1205	841.3485	841.3485	551.1205	1.526614416	1.092151442		2	711.75	0.95602988
3	68.259	68259	869.0979	912.1732	912.1732	869.0979	1.049563231	1.103507325		2	712	0.961432093
3	68.55	68550	1078.978	1108.11	1108.11	1078.978	1.026999624	1.114863147		2	712.25	0.96828999
3	68.759	68759	1693.658	1233.708	1233.708	1693.658	0.728428053	1.123620774		2	712.5	0.981459226
3	68.948	68948	989.0201	1219.742	1219.742	989.0201	1.233283328	1.128239694		2	712.75	0.999858806
3	69.248	69248	781.8205	948.1444	948.1444	781.8205	1.212739241	1.131110687		2	713	1.014164487
3	69.434	69434	779.0158	1112.315	1112.315	779.0158	1.427846521	1.13939545		2	713.25	1.015409929
3	69.687	69687	909.0154	1119.094	1119.094	909.0154	1.231105656	1.143237293		2	713.5	1.014480442
3	69.887	69887	1484.914	1408.77	1408.77	1484.914	0.948721609	1.155608911		2	713.75	1.010321156
3	70.14	70140	1028.615	1095.595	1095.595	1028.615	1.065116686	1.20302006		2	714	1.005857538
3	70.418	70418	882.9683	1367.016	1367.016	882.9683	1.548205071	1.273806031		2	714.25	1.000944956
3	70.777	70777	1134.952	1341.367	1341.367	1134.952	1.181871128	1.382551913		2	714.5	0.995621205
3	70.97	70970	1020.033	1174.862	1174.862	1020.033	1.151788226	1.444042384		2	714.75	0.986293559
3	71.144	71144	1041.273	1350.754	1350.754	1041.273	1.297214083	1.499525923		2	715	0.974344191
3	71.433	71433	1116.982	2042.976	2042.976	1116.982	1.829014254	1.595793086		2	715.25	0.970413203
3	71.661	71661	818.8298	1715.517	1715.517	818.8298	2.09508374	1.679900085		2	715.5	0.97148213
3	72.03	72030	1026.886	1994.883	1994.883	1026.886	1.942652836	1.8421371		2	715.75	0.973653536
3	72.285	72285	1071.867	2368.247	2368.247	1071.867	2.209459756	1.987837529		2	716	0.97856471
3	72.529	72529	1014.96	1879.148	1879.148	1014.96	1.851450303	2.152352053		2	716.25	0.992351194
3	72.902	72902	1258.977	2285.679	2285.679	1258.977	1.81550497	2.414809181		2	716.5	1.006803288
3	73.247	73247	856.4639	2222.808	2222.808	856.4639	2.595331806	2.626054019		2	716.75	1.018110039
3	73.76	73760	1050.399	2581.876	2581.876	1050.399	2.457995486	3.018931751		2	717	1.020911225
3	73.935	73935	927.4858	3812.093	3812.093	927.4858	4.110136241	3.161852835		2	717.25	1.017851654
3	74.27	74270	814.0654	3024.628	3024.628	814.0654	3.715460699	3.346784727		2	717.5	1.013856196
3	74.824	74824	1148.98	3042.226	3042.226	1148.98	2.647762363	3.454704862		2	717.75	1.008609036
3	75.142	75142	810.8174	2473.818	2473.818	810.8174	3.051017405	3.400404268		2	718	1.00263199
3	75.332	75332	657.803	2210	2210	657.803	3.359668472	3.285926036		2	718.25	0.997810122
3	75.567	75567	780.063	3294.854	3294.854	780.063	4.223830639	3.061248008		2	718.5	0.997519005
3	75.758	75758	653.4219	2286.665	2286.665	653.4219	3.499523049	2.845404204		2	718.75	0.998126563
3	76.111	76111	896.9187	1974.524	1974.524	896.9187	2.201452595	2.470891708		2	719	1.002200693
3	76.346	76346	666.2628	1369.402	1369.402	666.2628	2.05534813	2.21728444		2	719.25	1.00897589
3	76.615	76615	1964.272	2720.753	2720.753	1964.272	1.385120289	1.866144137		2	719.5	1.013989797
3	76.773	76773	1678.118	1888.065	1888.065	1678.118	1.125108604	1.663427977		2	719.75	1.016944362
3	77.071	77071	998.9219	1513.062	1513.062	998.9219	1.514694993	1.362770063		2	720	1.014665712
3	77.337	77337	1046.988	1586.168	1586.168	1046.988	1.514982025	1.227314197		2	720.25	1.011438401
3	77.576	77576	1069.774	1518.601	1518.601	1069.774	1.419553102	1.179059202		2	720.5	1.007246205
3	77.858	77858	1371.387	1764.308	1764.308	1371.387	1.286513581	1.163480217		2	720.75	1.000159101
3	78.129	78129	1894.031	2088.279	2088.279	1894.031	1.102557983	1.141366587		2	721	0.994754735
3	78.328	78328	3647.606	2216.115	2216.115	3647.606	0.607553283	1.108884529		2	721.25	0.990434918
3	78.485	78485	1523.337	1391.445	1391.445	1523.337	0.913419027	1.084660307		2	721.5	0.987840584
3	78.652	78652	1224.261	1348.738	1348.738	1224.261	1.101675215	1.06481266		2	721.75	0.988599619
3	78.818	78818	1270.097	2108.492	2108.492	1270.097	1.660103126	1.055497912		2	722	0.989411549
3	79.106	79106	1229.435	1358.758	1358.758	1229.435	1.105188969	1.080736306		2	722.25	0.99000927
3	79.361	79361	1733.548	1476.164	1476.164	1733.548	0.851527619	1.136238683		2	722.5	0.988233883
3	79.546	79546	1088.098	1200.819	1200.819	1088.098	1.103594529	1.182885847		2	722.75	0.986029982
3	80.043	80043	1211.083	1478.548	1478.548	1211.083	1.220847787	1.264505425		2	723	0.985199112
3	80.218	80218	961.7422	1327.169	1327.169	961.7422	1.379963362	1.261815201		2	723.25	0.986750486
3	80.453	80453	740.8054	1105.109	1105.109	740.8054	1.491766934	1.242219352		2	723.5	0.991127798
3	80.788	80788	905.2878	1123.855	1123.855	905.2878	1.24143394	1.205415199		2	723.75	0.995706323
3	80.977	80977	913.6981	1248.275	1248.275	913.6981	1.366178829	1.19210172		2	724	1.002159242
3	81.214	81214	2064.301	1817.834	1817.834	2064.301	0.880605106	1.183687958		2	724.25	1.007835121
3	81.47	81470	1063.533	1203.459	1203.459	1063.533	1.131567145	1.17578884		2	724.5	1.012150826
3	81.721	81721	1035.056	1064.312	1064.312	1035.056	1.028265137	1.167126988		2	724.75	1.015186019
3	81.981	81981	1460.135	1491.731	1491.731	1460.135	1.021639095	1.154919634		2	725	1.015405813
3	82.273	82273	953.9322	1005.181	1005.181	953.9322	1.053723734	1.135198052		2	725.25	1.014454463
3	82.646	82646	1293.275	1445.921	1445.921	1293.275	1.118030581	1.101661487		2	725.5	1.012244318
3	83.014	83014	236.3934	509.0016	509.0016	236.3934	2.15319717	1.061527023		2	725.75	1.008453762
3	83.238	83238	1228.116	1151.715	1151.715	1228.116	0.937790078	1.035880566		2	726	1.002926317
3	83.515	83515	1062.437	820.5508	820.5508	1062.437	0.7723289	1.002029742		2	726.25	0.995221716
3	83.694	83694	1694.731	1213.816	1213.816	1694.731	0.716229301	0.977559736		2	726.5	0.987668004
3	83.945	83945	1755.83	1102.009	1102.009	1755.83	0.627628529	0.941060811		2	726.75	0.980169534
3	84.263	84263	13690.04	9734.268	9734.268	13690.04	0.711047448	0.890883541		2	727	0.970812818
3	84.596	84596	1805.852	1804.533	1804.533	1805.852	0.999269597	0.833233543		2	727.25	0.962373825
3	84.779	84779	1143.732	1106.877	1106.877	1143.732	0.967776542	0.801771458		2	727.5	0.955703457
3	90.734	90734	8175.741	8214.573	8214.573	8175.741	1.004749661	0.83219718		2	727.75	0.952563178
3	91.013	91013	1573.09	1061.248	1061.248	1573.09	0.674626372	0.842081553		2	728	0.95083229
3	91.375	91375	1197.908	841.8331	841.8331	1197.908	0.702752716	0.850315673		2	728.25	0.952885663
3	91.614	91614	978.8824	936.9316	936.9316	978.8824	0.957144188	0.853671988		2	728.5	0.957165876
3	91.87	91870	1301.789	958.8395	958.8395	1301.789	0.736555233	0.857040004		2	728.75	0.964099358
3	92.284	92284	742.5518	810.6171	810.6171	742.5518	1.091664043	0.862513792		2	729	0.975722481
3	92.609	92609	1032.268	1009.408	1009.408	1032.268	0.977854588	0.867330961		2	729.25	0.983515396
3	92.767	92767	1060.956	864.7654	864.7654	1060.956	0.815081304	0.870131967		2	729.5	0.987472601
3	93.137	93137	816.6636	767.148	767.148	816.6636	0.939368425	0.877382974		2	729.75	0.99120054
3	93.305	93305	1297.367	900.3691	900.3691	1297.367	0.693997227	0.8801331		2	730	0.994032249
3	93.59	93590	1142.883	831.7831	831.7831	1142.883	0.727793746	0.873581172		2	730.25	0.995464536
3	93.885	93885	588.9057	653.4453	653.4453	588.9057	1.109592419	0.866282745		2	730.5	0.99838576
3	94.234	94234	924.1764	698.2745	698.2745	924.1764	0.755564089	0.873880928		2	730.75	1.003436538
3	94.545	94545	897.9339	896.5919	896.5919	897.9339	0.998505458	0.88481813		2	731	1.013224697
3	95.043	95043	1016.521	804.9832	804.9832	1016.521	0.791900217	0.904848883		2	731.25	1.024317736
3	95.241	95241	865.6231	757.502	757.502	865.6231	0.875094484	0.911990208		2	731.5	1.029649219
3	95.607	95607	655.6923	769.8978	769.8978	655.6923	1.174175448	0.921415728		2	731.75	1.028460652
3	95.888	95888	909.8651	811.5592	811.5592	909.8651	0.891955522	0.92788329		2	732	1.025526985
3	96.134	96134	755.0535	717.0018	717.0018	755.0535	0.949603968	0.935887468		2	732.25	1.022318234
3	96.415	96415	1242.165	1022.141	1022.141	1242.165	0.822870553	0.950693368		2	732.5	1.018732844
3	96.673	96673	1015.526	782.9385	782.9385	1015.526	0.770968444	0.970455839		2	732.75	1.013935764
3	96.924	96924	723.076	747.6392	747.6392	723.076	1.033970426	0.993289975		2	733	1.008312919
3	97.133	97133	807.2963	880.2779	880.2779	807.2963	1.090402495	1.013872344		2	733.25	1.001325336
3	97.427	97427	734.6972	896.5722	896.5722	734.6972	1.220328865	1.043388155		2	733.5	0.992723172
3	97.849	97849	956.8478	926.057	926.057	956.8478	0.967820588	1.104254429		2	733.75	0.985098249
3	98.417	98417	678.8086	857.4265	857.4265	678.8086	1.263134409	1.18738066		2	734	0.982798965
3	98.586	98586	750.3914	850.1834	850.1834	750.3914	1.132986599	1.197081995		2	734.25	0.984114327
3	98.821	98821	911.3933	1065.722	1065.722	911.3933	1.169332713	1.18531938		2	734.5	0.984302127
3	99.033	99033	649.8588	859.4617	859.4617	649.8588	1.322536065	1.173294478		2	734.75	0.979950038
3	99.218	99218	822.021	908.017	908.017	822.021	1.104615332	1.168568791		2	735	0.973661555
3	99.574	99574	734.6584	1008.598	1008.598	734.6584	1.372880239	1.144526354		2	735.25	0.965275425
3	99.739	99739	745.0259	837.7835	837.7835	745.0259	1.124502517	1.135669299		2	735.5	0.958592435
3	99.927	99927	815.2307	843.5971	843.5971	815.2307	1.034795549	1.134287826		2	735.75	0.954512547
3	100.139	100139	1285.528	1080.49	1080.49	1285.528	0.840502891	1.14692688		2	736	0.95216817
3	100.424	100424	889.3703	935.562	935.562	889.3703	1.051937534	1.177064618		2	736.25	0.951069482
3	100.63	100630	865.5195	1312.531	1312.531	865.5195	1.516466122	1.199584886		2	736.5	0.953239643
3	100.81	100810	822.9987	1000.322	1000.322	822.9987	1.21546	1.214096464		2	736.75	0.956410573
3	101.035	101035	1165.81	1187.541	1187.541	1165.81	1.018640259	1.228474755		2	737	0.958282493
3	101.373	101373	806.9039	1155.966	1155.966	806.9039	1.432594389	1.249394326		2	737.25	0.956470093
3	101.62	101620	741.4814	1103.724	1103.724	741.4814	1.488539025	1.258691003		2	737.5	0.952343917
3	102.054	102054	1071.477	1334.085	1334.085	1071.477	1.245089722	1.248685546		2	737.75	0.948698607
3	102.272	102272	843.5318	969.2313	969.2313	843.5318	1.149015722	1.220038455		2	738	0.947211995
3	102.488	102488	1017.706	1121.14	1121.14	1017.706	1.10163446	1.177081657		2	738.25	0.946778587
3	102.697	102697	899.3575	1164.458	1164.458	899.3575	1.294766542	1.134967537		2	738.5	0.946028913
3	102.928	102928	1487.515	1246.788	1246.788	1487.515	0.838168355	1.103269618		2	738.75	0.944247656
3	103.361	103361	890.418	1113.37	1113.37	890.418	1.250390266	1.088937263		2	739	0.941735019
3	103.528	103528	971.6026	905.7234	905.7234	971.6026	0.932195323	1.0882597		2	739.25	0.939437848
3	103.698	103698	1392.686	1511.987	1511.987	1392.686	1.085662526	1.085959212		2	739.5	0.937422179
3	103.865	103865	1404.734	1393.547	1393.547	1404.734	0.992036215	1.079298192		2	739.75	0.935783865
3	104.1	104100	885.6215	996.6337	996.6337	885.6215	1.125349486	1.05349607		2	740	0.93484859
3	104.441	104441	944.9156	1269.055	1269.055	944.9156	1.343035293	0.992495891		2	740.25	0.934872811
3	104.848	104848	1634.176	1571.436	1571.436	1634.176	0.961607562	0.934176285		2	740.5	0.935035546
3	105.008	105008	1532.149	1478.076	1478.076	1532.149	0.964707741	0.929605802		2	740.75	0.934338218
3	105.283	105283	1689.218	1396.009	1396.009	1689.218	0.826423233	0.928958605		2	741	0.933203839
3	105.615	105615	1542.869	1599.458	1599.458	1542.869	1.036677774	0.940772065		2	741.25	0.932504227
3	105.916	105916	1899.967	1550.782	1550.782	1899.967	0.816215229	1.003614251		2	741.5	0.931932232
3	106.135	106135	2227.696	1768.992	1768.992	2227.696	0.794090397	1.103054137		2	741.75	0.93395333
3	106.518	106518	1574.58	1895.759	1895.759	1574.58	1.203977569	1.472151095		2	742	0.936710843
3	106.724	106724	1580.302	2241.249	2241.249	1580.302	1.418240944	1.720485157		2	742.25	0.938745246
3	107.002	107002	1253.124	3160.421	3160.421	1253.124	2.522033733	1.995731325		2	742.5	0.940279553
3	107.177	107177	1439.109	3541.492	3541.492	1439.109	2.460892121	2.177793344		2	742.75	0.941967514
3	107.516	107516	1043.851	2233.089	2233.089	1043.851	2.139279457	2.565317864		2	743	0.944005521
3	107.946	107946	1041.912	3276.137	3276.137	1041.912	3.144350962	2.804682221		2	743.25	0.946558201
3	108.187	108187	850.2845	3288.551	3288.551	850.2845	3.867589025	2.894969109		2	743.5	0.949852719
3	108.457	108457	1246.453	2985.831	2985.831	1246.453	2.395462163	2.963710367		2	743.75	0.95329345
3	108.653	108653	815.7974	2624.763	2624.763	815.7974	3.217420158	2.994651905		2	744	0.956741051
3	108.925	108925	1007.936	2481.65	2481.65	1007.936	2.46211069	2.996807423		2	744.25	0.960190775
3	109.222	109222	1106.783	2992.518	2992.518	1106.783	2.703798306	2.944548004		2	744.5	0.963112734
3	109.585	109585	1133.261	3635.923	3635.923	1133.261	3.208372123	2.839150773		2	744.75	0.965577972
3	109.988	109988	813.3782	2162.869	2162.869	813.3782	2.659118476	2.721393848		2	745	0.968731964
3	110.222	110222	716.2082	1692.534	1692.534	716.2082	2.363187129	2.647117867		2	745.25	0.973275838
3	110.465	110465	572.4612	1634.185	1634.185	572.4612	2.854665085	2.548194797		2	745.5	0.978129024
3	110.763	110763	1065.753	2847.887	2847.887	1065.753	2.672182954	2.430028333		2	745.75	0.983573913
3	110.99	110990	787.5012	2324.982	2324.982	787.5012	2.952353596	2.366848224		2	746	0.989482836
3	111.335	111335	1106.839	1867.931	1867.931	1106.839	1.687626656	2.291658277		2	746.25	0.994758923
3	111.492	111492	1109.84	2119.906	2119.906	1109.84	1.910100555	2.262296876		2	746.5	0.998718686
3	111.73	111730	663.6956	1405.097	1405.097	663.6956	2.117080481	2.241208351		2	746.75	1.002226722
3	111.896	111896	1206.335	2556.259	2556.259	1206.335	2.119029125	2.238176035		2	747	1.005316249
3	112.264	112264	1066.895	2494.928	2494.928	1066.895	2.338494416	2.264155699		2	747.25	1.008173044
3	112.453	112453	529.0071	1618.046	1618.046	529.0071	3.058647039	2.336252471		2	747.5	1.007966022
3	112.811	112811	888.9094	2706.813	2706.813	888.9094	3.045094359	2.572022755		2	747.75	1.006704232
3	112.969	112969	1700.248	2772.877	2772.877	1700.248	1.630866203	2.681623297		2	748	1.005448249
3	113.203	113203	780.4382	1957.577	1957.577	780.4382	2.50830495	2.807384119		2	748.25	1.004222759
3	113.446	113446	742.522	2009.206	2009.206	742.522	2.705921171	2.894708005		2	748.5	1.003398596
3	113.652	113652	713.3929	2559.225	2559.225	713.3929	3.587399034	2.961490036		2	748.75	1.003254068
3	113.943	113943	1068.216	3042.724	3042.724	1068.216	2.848416425	3.053050914		2	749	1.003021828
3	114.154	114154	725.4271	2911.655	2911.655	725.4271	4.013711371	3.123399652		2	749.25	1.003110548
3	114.378	114378	452.4213	1366.015	1366.015	452.4213	3.019342812	3.221082223		2	749.5	1.003931782
3	114.674	114674	1074.815	2744.844	2744.844	1074.815	2.553782744	3.365980613		2	749.75	1.004549248
3	114.872	114872	1068.77	3458.013	3458.013	1068.77	3.235507172	3.434789193		2	750	1.002970916
3	115.089	115089	710.535	2012.514	2012.514	710.535	2.832392493	3.449514779		2	750.25	0.999196066
3	115.293	115293	666.3642	3002.183	3002.183	666.3642	4.505318563	3.402493219		2	750.5	0.995177072
3	115.553	115553	684.7045	2537.717	2537.717	684.7045	3.706295197	3.298380424		2	750.75	0.99145378
3	115.758	115758	577.9755	2157.825	2157.825	577.9755	3.733419496	3.200560486		2	751	0.987243149
3	116.072	116072	1034.602	2618.478	2618.478	1034.602	2.530903671	2.960315298		2	751.25	0.982053396
3	116.409	116409	804.1766	1966.445	1966.445	804.1766	2.445290002	2.662418586		2	751.5	0.978248371
3	116.815	116815	1087.411	1988.121	1988.121	1087.411	1.828306868	2.282922808		2	751.75	0.976182513
3	117.066	117066	692.3777	1315.355	1315.355	692.3777	1.899765114	2.024223765		2	752	0.976209683
3	117.226	117226	890.7003	1894.439	1894.439	890.7003	2.126909579	1.884334705		2	752.25	0.977814726
3	117.391	117391	659.324	1177.739	1177.739	659.324	1.786282617	1.780381344		2	752.5	0.982491107
3	117.659	117659	706.5007	1482.694	1482.694	706.5007	2.098644771	1.704747051		2	752.75	0.991856254
3	117.962	117962	750.245	1102.689	1102.689	750.245	1.469771875	1.699666881		2	753	1.001780433
3	118.244	118244	745.4892	1070.987	1070.987	745.4892	1.436623093	1.712197461		2	753.25	1.009925416
3	118.445	118445	879.6696	1329.633	1329.633	879.6696	1.511514096	1.699056382		2	753.5	1.016432947
3	118.855	118855	1075.844	1871.156	1871.156	1075.844	1.739244723	1.644714958		2	753.75	1.022287232
3	119.153	119153	880.1136	1405.097	1405.097	880.1136	1.596495043	1.604923736		2	754	1.027057899
3	119.368	119368	399.2592	967.3592	967.3592	399.2592	2.422885183	1.569007839		2	754.25	1.031359431
3	119.563	119563	970.8652	1373.693	1373.693	970.8652	1.414916304	1.527286462		2	754.5	1.03693695
3	119.851	119851	1250.272	1397.852	1397.852	1250.272	1.118038315	1.427081152		2	754.75	1.043058445
3	120.092	120092	1285.932	1702.315	1702.315	1285.932	1.323798615	1.320657727		2	755	1.044600014
3	120.269	120269	1220.801	1281.273	1281.273	1220.801	1.049534691	1.248303203		2	755.25	1.042252312
3	120.442	120442	935.2593	1203.409	1203.409	935.2593	1.28671161	1.195288478		2	755.5	1.03845509
3	120.611	120611	1233.089	1218.44	1218.44	1233.089	0.988120079	1.166847126		2	755.75	1.034863052
3	120.869	120869	898.3662	1052.844	1052.844	898.3662	1.171954154	1.155642406		2	756	1.031476277
3	121.095	121095	1013.289	1101.302	1101.302	1013.289	1.086858734	1.161746515		2	756.25	1.028077461
3	121.571	121571	979.9818	1116.52	1116.52	979.9818	1.139327281	1.151076342		2	756.5	1.025090609
3	121.88	121880	683.9078	870.6824	870.6824	683.9078	1.273099093	1.083148641		2	756.75	1.021332139
3	122.159	122159	748.3283	933.5427	933.5427	748.3283	1.247504204	0.99642373		2	757	1.016730418
3	122.41	122410	1309.361	1214.569	1214.569	1309.361	0.927604381	0.922942456		2	757.25	1.012968412
3	122.603	122603	877.7827	737.7032	737.7032	877.7827	0.840416654	0.883315271		2	757.5	1.011735598
3	122.929	122929	1888.075	1366.599	1366.599	1888.075	0.723805463	0.829182332		2	757.75	1.013835924
3	123.281	123281	1513.66	913.5623	913.5623	1513.66	0.603545248	0.773742507		2	758	1.018022094
3	123.473	123473	2399.568	1401.33	1401.33	2399.568	0.583992619	0.753923101		2	758.25	1.024258024
3	123.705	123705	2085.592	1065.86	1065.86	2085.592	0.511058731	0.747435358		2	758.5	1.030966559
3	123.919	123919	1507.359	1403.44	1403.44	1507.359	0.931058892	0.770007418		2	758.75	1.03197737
3	124.484	124484	1411.644	1681.436	1681.436	1411.644	1.191119007	0.919106081		2	759	1.030727612
3	124.738	124738	1296.904	1300.709	1300.709	1296.904	1.00293391	0.978309588		2	759.25	1.027595998
3	125.14	125140	1040.342	1034.744	1034.744	1040.342	0.994619077	1.082957519		2	759.5	1.023151412
3	125.433	125433	933.079	960.0681	960.0681	933.079	1.028924775	1.14805248		2	759.75	1.016591039
3	125.685	125685	910.9225	1062.856	1062.856	910.9225	1.166790808	1.170996891		2	760	1.007701523
3	126.201	126201	806.7841	1025.956	1025.956	806.7841	1.271661154	1.178141608		2	760.25	0.997184271
3	126.525	126525	860.1645	983.6085	983.6085	860.1645	1.143512084	1.172830155		2	760.5	0.989044349
3	126.756	126756	734.8046	1235.861	1235.861	734.8046	1.681890669	1.172541283		2	760.75	0.980889787
3	126.938	126938	1955.117	1682.382	1682.382	1955.117	0.860501955	1.166893746		2	761	0.975215113
3	127.139	127139	1384.143	1571.397	1571.397	1384.143	1.135285155	1.149826919		2	761.25	0.973684813
3	127.381	127381	1742.562	1687.581	1687.581	1742.562	0.968448181	1.131552398		2	761.5	0.974151593
3	127.569	127569	471.1246	691.0835	691.0835	471.1246	1.466880524	1.132282473		2	761.75	0.974858851
3	127.794	127794	1565.896	1274.306	1274.306	1565.896	0.813787123	1.136723144		2	762	0.975446773
3	127.991	127991	1399.61	1458.829	1458.829	1399.61	1.042311072	1.133129412		2	762.25	0.976757625
3	128.444	128444	1029.255	1473.273	1473.273	1029.255	1.431397467	1.15141465		2	762.5	0.978321536
3	128.796	128796	1178.861	1316.882	1316.882	1178.861	1.117079961	1.249632275		2	762.75	0.979661121
3	129.186	129186	855.7505	1168.753	1168.753	855.7505	1.365763736	1.506887485		2	763	0.980831571
3	129.361	129361	838.0606	1483.455	1483.455	838.0606	1.770104692	1.646992147		2	763.25	0.982643094
3	129.529	129529	1104.726	1826.382	1826.382	1104.726	1.653244334	1.772753917		2	763.5	0.984803166
3	129.861	129861	935.9406	1596.763	1596.763	935.9406	1.706051645	2.144819555		2	763.75	0.988268342
3	130.137	130137	1158.384	2644.713	2644.713	1158.384	2.283105602	2.429096012		2	764	0.995921028
3	130.362	130362	1284.173	2986.33	2986.33	1284.173	2.325488855	2.557474469		2	764.25	1.004157151
3	130.591	130591	880.4075	2876.519	2876.519	880.4075	3.267258627	2.669852219		2	764.5	1.010976208
3	130.874	130874	737.5824	2745.298	2745.298	737.5824	3.722022109	2.76315452		2	764.75	1.013889549
3	131.15	131150	924.5592	2794.09	2794.09	924.5592	3.022077981	2.782744335		2	765	1.017015644
3	131.443	131443	1112.905	2671.322	2671.322	1112.905	2.400314492	2.659065122		2	765.25	1.018416676
3	131.608	131608	972.4047	2279.256	2279.256	972.4047	2.343937663	2.533520014		2	765.5	1.013333908
3	131.915	131915	892.5714	2074.414	2074.414	892.5714	2.324087462	2.291547161		2	765.75	1.007862688
3	132.071	132071	759.1241	1563.047	1563.047	759.1241	2.059013803	2.204838559		2	766	1.001552104
3	132.241	132241	906.693	1683.79	1683.79	906.693	1.857067387	2.135043556		2	766.25	0.994781526
3	132.551	132551	970.8001	1747.513	1747.513	970.8001	1.80007501	2.015212105		2	766.5	0.987503006
3	132.942	132942	1751.502	3202.031	3202.031	1751.502	1.828162914	1.895040167		2	766.75	0.986330066
3	133.24	133240	1014.366	1896.389	1896.389	1014.366	1.869531313	1.841482929		2	767	0.992545673
3	133.691	133691	1509.336	2107.715	2107.715	1509.336	1.396451817	1.905458612		2	767.25	0.998284188
3	133.917	133917	1444.913	2725.228	2725.228	1444.913	1.886084491	1.947616137		2	767.5	1.002786124
3	134.075	134075	646.398	1565.628	1565.628	646.398	2.422080514	1.944297933		2	767.75	1.00878495
3	134.4	134400	791.7042	1670.975	1670.975	791.7042	2.110605198	1.862204374		2	768	1.008455924
3	134.73	134730	701.3654	1364.813	1364.813	701.3654	1.945937168	1.761175922		2	768.25	1.000353931
3	135.003	135003	762.7808	1287.815	1287.815	762.7808	1.688315962	1.664736606		2	768.5	0.990784052
3	135.2	135200	985.533	1611.705	1611.705	985.533	1.635363808	1.574980969		2	768.75	0.984723885
3	135.447	135447	1094.574	1365.414	1365.414	1094.574	1.24743873	1.461483194		2	769	0.979076564
3	135.63	135630	1169.552	1147.471	1147.471	1169.552	0.981120121	1.391086255		2	769.25	0.973347856
3	135.947	135947	1568.626	1639.513	1639.513	1568.626	1.045190504	1.28443841		2	769.5	0.96860268
3	136.178	136178	936.3613	1303.347	1303.347	936.3613	1.391927454	1.209182213		2	769.75	0.963241309
3	136.394	136394	794.9384	1024.963	1024.963	794.9384	1.28936154	1.146074482		2	770	0.959823952
3	136.609	136609	777.3525	1013.992	1013.992	777.3525	1.304417237	1.094707582		2	770.25	0.959602001
3	136.963	136963	1104.905	1176.635	1176.635	1104.905	1.064919608	1.026466707		2	770.5	0.96289167
3	137.441	137441	1262.31	1127.459	1127.459	1262.31	0.89317125	0.959828704		2	770.75	0.969198157
3	137.734	137734	1200.131	830.0642	830.0642	1200.131	0.691644662	0.942002394		2	771	0.98358676
3	137.957	137957	908.4112	924.8932	924.8932	908.4112	1.018143766	0.944001095		2	771.25	0.999529829
3	138.176	138176	821.5088	723.0546	723.0546	821.5088	0.880154418	0.973824636		2	771.5	1.016380772
3	138.379	138379	1006.612	872.465	872.465	1006.612	0.866734154	1.027246333		2	771.75	1.030710871
3	138.683	138683	712.2586	876.7609	876.7609	712.2586	1.230958671	1.120582705		2	772	1.04172091
3	138.941	138941	739.0419	937.2026	937.2026	739.0419	1.268131888	1.17958703		2	772.25	1.053278653
3	139.149	139149	727.3349	956.5118	956.5118	727.3349	1.315091301	1.210505974		2	772.5	1.062093071
3	139.416	139416	772.829	984.5033	984.5033	772.829	1.27389539	1.245221591		2	772.75	1.060743811
3	139.596	139596	737.3798	947.7891	947.7891	737.3798	1.285347253	1.26179946		2	773	1.057038679
3	139.911	139911	910.7803	1083.462	1083.462	910.7803	1.189597535	1.269307361		2	773.25	1.052017294
3	140.293	140293	733.6183	955.1158	955.1158	733.6183	1.30192472	1.216339027		2	773.5	1.044090976
3	140.587	140587	802.6612	902.9606	902.9606	802.6612	1.124958575	1.148290442		2	773.75	1.034887688
3	140.776	140776	769.9453	896.1711	896.1711	769.9453	1.163941257	1.109062706		2	774	1.026392876
3	141.007	141007	919.5418	902.6078	902.6078	919.5418	0.981584306	1.080875919		2	774.25	1.021838406
3	141.205	141205	745.287	835.7996	835.7996	745.287	1.121446637	1.073531073		2	774.5	1.017939271
3	141.433	141433	1101.979	1044.606	1044.606	1101.979	0.947936394	1.072001762		2	774.75	1.016240439
3	141.759	141759	839.2197	925.6941	925.6941	839.2197	1.103041432	1.078172663		2	775	1.016727803
3	142.074	142074	927.4439	881.2416	881.2416	927.4439	0.950183186	1.087632514		2	775.25	1.022129555
3	142.353	142353	1020.765	1053.416	1053.416	1020.765	1.031986794	1.111719097		2	775.5	1.028195574
3	142.584	142584	684.7955	834.266	834.266	684.7955	1.218270272	1.140205384		2	775.75	1.03423007
3	142.756	142756	801.5751	1180.576	1180.576	801.5751	1.472820201	1.154037352		2	776	1.04011944
3	143.071	143071	1177.833	1236.972	1236.972	1177.833	1.050210004	1.186461515		2	776.25	1.045829993
3	143.416	143416	834.569	933.2343	933.2343	834.569	1.118223059	1.210318919		2	776.5	1.051305462
3	143.707	143707	940.9115	1051.912	1051.912	940.9115	1.117971244	1.183500657		2	776.75	1.05612079
3	143.919	143919	751.2644	951.9319	951.9319	751.2644	1.267106361	1.149457848		2	777	1.061860959
3	144.122	144122	645.5297	767.2268	767.2268	645.5297	1.188522852	1.114249073		2	777.25	1.067481081
3	144.406	144406	660.1067	822.0424	822.0424	660.1067	1.245317462	1.075086987		2	777.5	1.069446676
3	144.753	144753	773.3835	836.7925	836.7925	773.3835	1.081989078	1.039728405		2	777.75	1.062253278
3	145.005	145005	1220.648	846.302	846.302	1220.648	0.693321908	1.013767788		2	778	1.052770131
3	145.41	145410	1293.071	1070.672	1070.672	1293.071	0.828007124	0.977536904		2	778.25	1.04137859
3	145.897	145897	1021.594	964.4033	964.4033	1021.594	0.944018172	0.954077056		2	778.5	1.026282181
3	146.164	146164	793.2097	806.1121	806.1121	793.2097	1.016266064	0.937536011		2	778.75	1.009188711
3	146.354	146354	866.9756	953.1265	953.1265	866.9756	1.099369463	0.918988301		2	779	0.99541381
3	146.688	146688	948.7371	815.3016	815.3016	948.7371	0.859354609	0.901337769		2	779.25	0.980901895
3	146.928	146928	572.9157	742.3118	742.3118	572.9157	1.295673692	0.922179917		2	779.5	0.96717537
3	147.158	147158	928.1667	873.4887	873.4887	928.1667	0.941090324	0.961277736		2	779.75	0.96033044
3	147.344	147344	779.8316	733.8236	733.8236	779.8316	0.941002647	0.997082053		2	780	0.955103533
3	147.834	147834	1033.643	985.3646	985.3646	1033.643	0.953292965	1.160059233		2	780.25	0.95172696
3	148.003	148003	721.8932	791.2414	791.2414	721.8932	1.096064349	1.266517004		2	780.5	0.950829966
3	148.166	148166	1457.119	1119.123	1119.123	1457.119	0.768038163	1.377505813		2	780.75	0.951829798
3	148.437	148437	837.834	1069.99	1069.99	837.834	1.277090689	1.589698275		2	781	0.953681009
3	148.727	148727	199.1536	511.635	511.635	199.1536	2.569047208	1.886021246		2	781.25	0.95571285
3	149.001	149001	195.9987	494.5517	494.5517	195.9987	2.523239695	2.171121486		2	781.5	0.95835873
3	149.296	149296	189.5684	488.7243	488.7243	189.5684	2.578089492	2.41586248		2	781.75	0.962148575
3	149.63	149630	215.6936	515.2089	515.2089	215.6936	2.388614683	2.637856004		2	782	0.966845149
3	149.974	149974	163.099	461.5455	461.5455	163.099	2.829848742	2.838128374		2	782.25	0.973370991
3	150.149	150149	155.2944	452.2197	452.2197	155.2944	2.912015501	2.907109541		2	782.5	0.979324375
3	150.51	150510	166.3504	452.101	452.101	166.3504	2.717763228	2.931279913		2	782.75	0.984343697
3	150.727	150727	186.6623	527.5219	527.5219	186.6623	2.826076289	2.843085479		2	783	0.989473637
3	150.927	150927	169.6283	492.8625	492.8625	169.6283	2.905544063	2.705091796		2	783.25	0.994434211
3	151.118	151118	160.7131	458.0586	458.0586	160.7131	2.850163428	2.548047476		2	783.5	0.998475692
3	151.421	151421	158.5185	496.994	496.994	158.5185	3.13524289	2.306668733		2	783.75	0.999466399
3	151.975	151975	1028.488	1008.347	1008.347	1028.488	0.980416884	1.693695766		2	784	0.999699106
3	152.254	152254	859.4088	799.7765	799.7765	859.4088	0.930612416	1.34632512		2	784.25	0.998511649
3	152.557	152557	790.0748	808.6996	808.6996	790.0748	1.023573464	1.077539431		2	784.5	0.998120884
3	152.726	152726	943.875	898.3888	898.3888	943.875	0.951809085	0.995585749		2	784.75	0.998071558
3	153.084	153084	917.7954	821.8902	821.8902	917.7954	0.895504815	0.880128093		2	785	1.000087253
3	153.252	153252	828.4352	830.9949	830.9949	828.4352	1.003089801	0.850284353		2	785.25	1.002502377
3	153.447	153447	785.1209	832.7684	832.7684	785.1209	1.060688105	0.856550459		2	785.5	1.005814017
3	153.7	153700	901.0861	781.5425	781.5425	901.0861	0.867333876	0.899015603		2	785.75	1.013292723
3	154.087	154087	727.8237	816.2155	816.2155	727.8237	1.121446718	0.94668699		2	786	1.02240319
3	154.253	154253	1004.031	837.2145	837.2145	1004.031	0.833853238	0.944037118		2	786.25	1.029790035
3	154.556	154556	1001.662	1011.602	1011.602	1001.662	1.009923507	0.939091493		2	786.5	1.034816055
3	154.716	154716	948.0625	958.1324	958.1324	948.0625	1.010621557	0.937292909		2	786.75	1.03909357
3	154.981	154981	1071.576	811.7594	811.7594	1071.576	0.757537869	0.937080278		2	787	1.041155227
3	155.203	155203	1622.851	1226.725	1226.725	1622.851	0.755907351	0.947502648		2	787.25	1.040866345
3	155.509	155509	766.1281	885.1051	885.1051	766.1281	1.155296484	0.97524026		2	787.5	1.039407164
3	155.689	155689	949.0714	854.9572	854.9572	949.0714	0.90083549	0.98782397		2	787.75	1.036585933
3	155.866	155866	946.5405	861.074	861.074	946.5405	0.909706452	0.99007987		2	788	1.030524802
3	156.043	156043	595.9997	707.2544	707.2544	595.9997	1.186669054	0.979625718		2	788.25	1.022021727
3	156.421	156421	788.3077	851.2919	851.2919	788.3077	1.079897989	0.931763672		2	788.5	1.013879772
3	156.652	156652	1038.699	701.3273	701.3273	1038.699	0.67519782	0.89746489		2	788.75	1.005926826
3	156.86	156860	905.8186	876.0939	876.0939	905.8186	0.96718471	0.871449594		2	789	0.997701085
3	157.049	157049	692.704	851.2919	851.2919	692.704	1.228940355	0.847158978		2	789.25	0.99158039
3	157.371	157371	1475.156	896.7662	896.7662	1475.156	0.60791279	0.799403642		2	789.5	0.988613453
3	157.538	157538	2144.366	994.802	994.802	2144.366	0.463914276	0.781329125		2	789.75	0.98650086
3	157.799	157799	1565.908	963.8671	963.8671	1565.908	0.615532394	0.77714895		2	790	0.9855052
3	158.102	158102	1255.79	965.1916	965.1916	1255.79	0.768593156	0.825771117		2	790.25	0.983942303
3	158.276	158276	1092.434	990.7316	990.7316	1092.434	0.906902934	0.872614902		2	790.5	0.984688341
3	158.518	158518	957.9207	1095.274	1095.274	957.9207	1.143386921	0.945046909		2	790.75	0.991371563
3	158.977	158977	831.2399	919.0738	919.0738	831.2399	1.105666126	1.044750871		2	791	1.00194187
3	159.183	159183	858.3845	1077.874	1077.874	858.3845	1.25570068	1.052839219		2	791.25	1.01057305
3	159.393	159393	871.4644	1009.408	1009.408	871.4644	1.158289426	1.045237502		2	791.5	1.015703511
3	159.646	159646	1424.6	1320.921	1320.921	1424.6	0.927222378	1.030543247		2	791.75	1.019619668
3	159.811	159811	1364.947	1232.156	1232.156	1364.947	0.902713439	1.026385161		2	792	1.019758016
3	160.179	160179	1193.386	1286.542	1286.542	1193.386	1.078060242	0.990860374		2	792.25	1.018725182
3	160.358	160358	1462.288	1287.44	1287.44	1462.288	0.880428479	0.968820398		2	792.5	1.019292323
3	160.639	160639	1082.968	1137.3	1137.3	1082.968	1.050169534	0.970605766		2	792.75	1.023188051
3	160.856	160856	1859.103	1620.401	1620.401	1859.103	0.871603671	1.030673254		2	793	1.026681238
3	161.082	161082	2133.685	1896.58	1896.58	2133.685	0.888875349	1.102277097		2	793.25	1.027226266
3	161.501	161501	870.3563	1072.705	1072.705	870.3563	1.232489499	1.241988141		2	793.5	1.02572916
3	161.748	161748	718.2883	1111.782	1111.782	718.2883	1.547821397	1.345794107		2	793.75	1.023436287
3	162.128	162128	828.002	1332.158	1332.158	828.002	1.608882587	1.47692467		2	794	1.020146251
3	162.324	162324	661.5515	1171.315	1171.315	661.5515	1.770557545	1.508790188		2	794.25	1.016482763
3	162.624	162624	1076.088	1552.869	1552.869	1076.088	1.443068782	1.478927759		2	794.5	1.012558343
3	162.79	162790	1566.34	2327.85	2327.85	1566.34	1.486171585	1.434320204		2	794.75	1.005840585
3	163.158	163158	828.8254	1371.132	1371.132	828.8254	1.654307409	1.339225587		2	795	0.996313575
3	163.425	163425	1910.466	2389.424	2389.424	1910.466	1.250702185	1.335765078		2	795.25	0.985368383
3	163.761	163761	1392.326	1264.769	1264.769	1392.326	0.90838568	1.439161718		2	795.5	0.978483894
3	164.265	164265	1385.4	1793.338	1793.338	1385.4	1.294455031	1.732489111		2	795.75	0.978421952
3	164.722	164722	1209.846	1991.436	1991.436	1209.846	1.64602437	2.081219023		2	796	0.981386275
3	164.984	164984	1090.609	2519.978	2519.978	1090.609	2.310615445	2.292117693		2	796.25	0.986136731
3	165.159	165159	960.5148	2174.196	2174.196	960.5148	2.263573659	2.474350966		2	796.5	0.990979014
3	165.572	165572	525.8674	1828.81	1828.81	525.8674	3.477701793	3.038630553		2	796.75	0.998007993
3	165.832	165832	763.4637	2571.7	2571.7	763.4637	3.368464015	3.28226018		2	797	1.0050399
3	166.084	166084	811.9698	3071.856	3071.856	811.9698	3.783214597	3.49612436		2	797.25	1.01039039
3	166.299	166299	699.819	2760.068	2760.068	699.819	3.943974085	3.635396935		2	797.5	1.0141284
3	166.543	166543	751.4066	2307.771	2307.771	751.4066	3.071267939	3.60673485		2	797.75	1.017796143
3	166.939	166939	773.2192	2490.226	2490.226	773.2192	3.220595143	3.313756193		2	798	1.021708377
3	167.446	167446	753.1103	2928.261	2928.261	753.1103	3.888223279	2.719819633		2	798.25	1.025146284
3	167.772	167772	867.5681	2199.11	2199.11	867.5681	2.534798133	2.351994368		2	798.5	1.027878904
3	167.961	167961	1014.989	2552.742	2552.742	1014.989	2.515044005	2.127839458		2	798.75	1.027589555
3	168.195	168195	1848.273	2347.359	2347.359	1848.273	1.270028291	1.796662679		2	799	1.026487362
3	168.363	168363	952.1997	1115.35	1115.35	952.1997	1.171340424	1.566834835		2	799.25	1.025625468
3	168.561	168561	1332.468	1363.643	1363.643	1332.468	1.023396434	1.353014273		2	799.5	1.025880008
3	168.899	168899	7567.647	6216.902	6216.902	7567.647	0.82151057	1.132199184		2	799.75	1.027707266
3	169.113	169113	1453.313	1273.539	1273.539	1453.313	0.876300563	1.047505806		2	800	1.029909036
3	169.521	169521	1969.48	1666.77	1666.77	1969.48	0.846299531	0.96243999		2	800.25	1.032756014
3	169.881	169881	1439.817	1235.648	1235.648	1439.817	0.858197952	0.923824272		2	800.5	1.035910438
3	170.136	170136	739.7904	993.1739	993.1739	739.7904	1.342507148	0.916701628		2	800.75	1.039064863
3	170.373	170373	1708.766	1186.377	1186.377	1708.766	0.694288744	0.926732305		2	801	1.042219287
3	170.552	170552	706.8505	850.2049	850.2049	706.8505	1.202807241	0.927765789		2	801.25	1.045373712
3	170.739	170739	905.7766	975.5864	975.5864	905.7766	1.077071764	0.916853806		2	801.5	1.048528136
3	171.208	171208	1802.949	1033.108	1033.108	1802.949	0.573010107	0.884454453		2	801.75	1.051682561
3	171.396	171396	920.0361	731.6898	731.6898	920.0361	0.795283794	0.879067291		2	802	1.054836985
3	171.7	171700	1450.444	1052.919	1052.919	1450.444	0.72592875	0.87117548		2	802.25	1.057703511
3	171.905	171905	1097.338	918.4823	918.4823	1097.338	0.837009472	0.86835283		2	802.5	1.060123499
3	172.136	172136	972.3159	862.8198	862.8198	972.3159	0.887386291	0.869559665		2	802.75	1.062056993
3	172.362	172362	615.8926	791.8492	791.8492	615.8926	1.285693642	0.884376519		2	803	1.063171063
3	172.597	172597	1089.089	895.6586	895.6586	1089.089	0.822392477	0.91429913		2	803.25	1.062903261
3	173.007	173007	742.9772	750.5951	750.5951	742.9772	1.010253208	0.963639827		2	803.5	1.062376763
3	173.212	173212	1273.071	946.1182	946.1182	1273.071	0.743177875	0.969126251		2	803.75	1.061886737
3	173.505	173505	925.9269	896.1484	896.1484	925.9269	0.967839254	0.942104022		2	804	1.061520752
3	173.691	173691	809.6134	896.2593	896.2593	809.6134	1.107021326	0.910316132		2	804.25	1.061011735
3	174.079	174079	1192.315	849.8232	849.8232	1192.315	0.712750573	0.833162907		2	804.5	1.060327558
3	174.596	174596	764.1763	824.4063	824.4063	764.1763	1.078816891	0.775620088		2	804.75	1.059413614
3	174.79	174790	1403.561	862.9216	862.9216	1403.561	0.614808761	0.784423632		2	805	1.057002801
3	174.994	174994	2033.233	975.2883	975.2883	2033.233	0.479673653	0.8062824		2	805.25	1.054206313
3	175.453	175453	967.6133	800.6479	800.6479	967.6133	0.82744615	0.854761681		2	805.5	1.051409824
3	175.642	175642	819.265	725.1746	725.1746	819.265	0.885152667	0.871955669		2	805.75	1.048613335
3	175.814	175814	890.1549	785.2773	785.2773	890.1549	0.882180506	0.888136292		2	806	1.045816846
3	176.17	176170	577.65	644.3005	644.3005	577.65	1.115382152	0.920411685		2	806.25	1.043020357
3	176.424	176424	636.4922	849.8963	849.8963	636.4922	1.335281564	0.949784186		2	806.5	1.040223868
3	176.758	176758	1093.007	803.5871	803.5871	1093.007	0.735207643	0.981428946		2	806.75	1.037427379
3	177.015	177015	744.4283	766.0241	766.0241	744.4283	1.029009913	0.989982305		2	807	1.03463089
3	177.284	177284	806.9161	756.9131	756.9131	806.9161	0.938031971	0.979251812		2	807.25	1.031834401
3	177.452	177452	895.4585	792.5367	792.5367	895.4585	0.885062457	0.965025333		2	807.5	1.029037913
3	178.665	178665	961.3208	762.9936	762.9936	961.3208	0.793693011	0.84500514		2	807.75	1.025842239
3	178.907	178907	1215.49	819.3684	819.3684	1215.49	0.674105423	0.849346105		2	808	1.020876271
3	179.08	179080	959.7439	809.1214	809.1214	959.7439	0.843059695	0.864274029		2	808.25	1.015910303
3	179.492	179492	811.4547	789.3822	789.3822	811.4547	0.972798851	0.926271767		2	808.5	1.009824116
3	179.713	179713	809.1508	761.7003	761.7003	809.1508	0.941357655	0.963448925		2	808.75	1.003485331
3	179.904	179904	579.1279	664.573	664.573	579.1279	1.147540984	0.991212397		2	809	0.997146546
3	180.106	180106	581.9489	685.4101	685.4101	581.9489	1.177783994	1.023235649		3	2	0.955612657
3	180.601	180601	1100.125	829.6493	829.6493	1100.125	0.754140939	1.123796404		3	2.25	0.949898109
3	180.915	180915	623.0584	736.5361	736.5361	623.0584	1.182130118	1.169526406		3	2.5	0.944580855
3	181.214	181214	617.8602	824.7999	824.7999	617.8602	1.334929649	1.19489716		3	2.75	0.939850487
3	181.586	181586	517.7799	718.4492	718.4492	517.7799	1.387557145	1.213820523		3	3	0.935198134
3	182.02	182020	893.7878	810.0574	810.0574	893.7878	0.906319598	1.206127135		3	3.25	0.930981683
3	182.217	182217	474.8839	636.6082	636.6082	474.8839	1.340555449	1.193834008		3	3.5	0.926913253
3	182.478	182478	653.9676	690.5662	690.5662	653.9676	1.055963935	1.171342887		3	3.75	0.922883231
3	182.782	182782	509.946	725.3425	725.3425	509.946	1.422390802	1.139004464		3	4	0.918929618
3	183.115	183115	576.3316	693.0191	693.0191	576.3316	1.202465907	1.089338759		3	4.25	0.915503416
3	183.445	183445	1071.508	859.3282	859.3282	1071.508	0.8019802	1.024593465		3	4.5	0.912770281
3	183.756	183756	884.9509	724.8567	724.8567	884.9509	0.819092562	0.959899371		3	4.75	0.910866574
3	184.056	184056	989.9607	997.3788	997.3788	989.9607	1.007493328	0.903414599		3	5	0.90979651
3	184.43	184430	1295.567	865.9712	865.9712	1295.567	0.668410974	0.831332352		3	5.25	0.908726446
3	184.603	184603	634.7344	645.563	645.563	634.7344	1.017060049	0.796616766		3	5.5	0.908015606
3	184.812	184812	912.5634	784.9893	784.9893	912.5634	0.86020248	0.759006957		3	5.75	0.907917542
3	185.128	185128	1220.458	886.1227	886.1227	1220.458	0.726057513	0.721668444		3	6	0.907819479
3	185.354	185354	1241.986	804.6618	804.6618	1241.986	0.647883148	0.704058909		3	6.25	0.909586109
3	185.573	185573	1357.615	813.5491	813.5491	1357.615	0.599248756	0.688834178		3	6.5	0.911916031
3	185.761	185761	1183.868	844.7708	844.7708	1183.868	0.713568405	0.685059233		3	6.75	0.914245954
3	186.085	186085	1227.756	756.2605	756.2605	1227.756	0.615969704	0.727140726		3	7	0.916575876
3	186.248	186248	1426.706	907.8476	907.8476	1426.706	0.636324232	0.745959432		3	7.25	0.918905799
3	186.411	186411	1020.228	754.77	754.77	1020.228	0.73980522	0.759477928		3	7.5	0.921235721
3	186.609	186609	762.29	687.2686	687.2686	762.29	0.901584174	0.78615042		3	7.75	0.923565644
3	186.918	186918	949.4812	799.9188	799.9188	949.4812	0.842479872	0.829766272		3	8	0.925895566
3	187.102	187102	595.7475	711.5677	711.5677	595.7475	1.194411559	0.844661988		3	8.25	0.928225489
3	187.351	187351	969.0432	749.2733	749.2733	969.0432	0.773209388	0.847626365		3	8.5	0.930555411
3	187.691	187691	1038.461	813.9887	813.9887	1038.461	0.783841377	0.834916039		3	8.75	0.933508666
3	187.956	187956	1003.839	728.7413	728.7413	1003.839	0.725954361	0.819107472		3	9	0.936606238
3	188.171	188171	1221.898	818.7372	818.7372	1221.898	0.670053638	0.807126889		3	9.25	0.9397897
[truncated: 3,799,231 more chars]
