# Supplementary material for: The effects of manipulating levels of replication initiation factors on origin firing efficiency in yeast
Source: PLoS Genet. 2019 Oct 4;15(10):e1008430. doi: 10.1371/journal.pgen.1008430 (PMC6795477; doi:10.1371/journal.pgen.1008430)
Supplement: S6 Data — Zip archive. (ZIP) [file pgen.1008430.s024.zip › Lynch_S6_Data_AnchorAwayParent/AnchorAwayParent_plusrap_t30.txt]

Chr	Coord_kb	Coord_bp	gProcessedSignal	rProcessedSignal	Sphase	G1	ssDNAraw	ssDNA_loess		Chr	Coord_kb	ssDNA_scaled
1	0.048	48	23182.03	19726.94	19726.94	23182.03	0.850958264	0.873288134		1	1	1.004441554
1	0.193	193	16727.31	14831.66	14831.66	16727.31	0.88667335	0.876218593		1	1.25	1.004120371
1	0.766	766	2186.615	2032.566	2032.566	2186.615	0.929549098	0.881978582		1	1.5	1.003799188
1	1.516	1516	3971.156	3257.308	3257.308	3971.156	0.820241763	0.875480954		1	1.75	1.00241185
1	2.287	2287	2645.617	2230.594	2230.594	2645.617	0.843128087	0.845112767		1	2	1.000951613
1	2.834	2834	1269.006	1217.767	1217.767	1269.006	0.959622728	0.814665627		1	2.25	0.999491376
1	2.997	2997	1381.547	1136.353	1136.353	1381.547	0.822522144	0.80595081		1	2.5	0.997517103
1	3.194	3194	1231.356	847.6895	847.6895	1231.356	0.688419515	0.79285977		1	2.75	0.995453538
1	3.505	3505	1096.406	931.9974	931.9974	1096.406	0.850047701	0.76674082		1	3	0.993438276
1	3.736	3736	1218.229	922.9792	922.9792	1218.229	0.757640148	0.750322733		1	3.25	0.990829104
1	3.891	3891	1301.604	919.5513	919.5513	1301.604	0.706475472	0.741650587		1	3.5	0.987715565
1	4.075	4075	973.0188	795.4127	795.4127	973.0188	0.817468994	0.732390118		1	3.75	0.985102461
1	4.229	4229	1244.046	808.7688	808.7688	1244.046	0.650111652	0.726884536		1	4	0.983119097
1	4.372	4372	1151.426	739.3584	739.3584	1151.426	0.642124114	0.725179714		1	4.25	0.981705783
1	4.58	4580	1176.341	751.7639	751.7639	1176.341	0.639069709	0.728064745		1	4.5	0.981753376
1	4.857	4857	906.1214	811.0609	811.0609	906.1214	0.895090768	0.735264592		1	4.75	0.982573182
1	5.169	5169	1341.58	973.441	973.441	1341.58	0.725592958	0.749827222		1	5	0.983975392
1	5.349	5349	1127.504	909.2869	909.2869	1127.504	0.806460021	0.761629952		1	5.25	0.985932751
1	5.626	5626	1331.472	897.4565	897.4565	1331.472	0.674033326	0.776949723		1	5.5	0.988133813
1	5.763	5763	1055.078	870.1721	870.1721	1055.078	0.824746701	0.783902916		1	5.75	0.990100461
1	5.987	5987	1101.334	947.0944	947.0944	1101.334	0.859952022	0.797140925		1	6	0.992226244
1	6.146	6146	1262.469	990.7947	990.7947	1262.469	0.784807152	0.802489067		1	6.25	0.992988643
1	6.32	6320	1499.667	1055.051	1055.051	1499.667	0.703523516	0.8028744		1	6.5	0.992430437
1	6.75	6750	1133.488	950.7351	950.7351	1133.488	0.838769444	0.793511767		1	6.75	0.991623223
1	6.973	6973	818.2359	711.868	711.868	818.2359	0.870003382	0.786823832		1	7	0.990428487
1	7.162	7162	872.5972	737.2279	737.2279	872.5972	0.844866222	0.777243035		1	7.25	0.98819645
1	7.322	7322	991.8109	738.2417	738.2417	991.8109	0.744337151	0.764807613		1	7.5	0.98557736
1	7.748	7748	1473.739	911.3344	911.3344	1473.739	0.618382495	0.735931238		1	7.75	0.983081286
1	8.117	8117	1908.01	1292.522	1292.522	1908.01	0.677418881	0.731973585		1	8	0.982683664
1	8.298	8298	1201.439	815.9523	815.9523	1201.439	0.679145841	0.731794401		1	8.25	0.982478052
1	8.471	8471	1183.646	913.4353	913.4353	1183.646	0.771713249	0.729893643		1	8.5	0.982206513
1	8.646	8646	1028.22	835.5775	835.5775	1028.22	0.812644667	0.730600717		1	8.75	0.982763227
1	8.845	8845	1076.264	775.2193	775.2193	1076.264	0.720287309	0.73665541		1	9	0.983569101
1	9.065	9065	1247.954	1058.231	1058.231	1247.954	0.847972762	0.740266146		1	9.25	0.982528679
1	9.25	9250	1199.433	847.332	847.332	1199.433	0.706443795	0.732183318		1	9.5	0.980249987
1	9.438	9438	1388.753	974.8088	974.8088	1388.753	0.701931013	0.718999886		1	9.75	0.979759466
1	9.582	9582	1188.862	846.6657	846.6657	1188.862	0.712164827	0.71393021		1	10	0.97992644
1	9.737	9737	1360.776	911.3596	911.3596	1360.776	0.66973521	0.713461006		1	10.25	0.980765446
1	9.989	9989	1019.46	686.9561	686.9561	1019.46	0.673843113	0.714397517		1	10.5	0.982613857
1	10.241	10241	1084.439	746.1647	746.1647	1084.439	0.688065165	0.719844751		1	10.75	0.984878293
1	10.499	10499	1110.732	828.8606	828.8606	1110.732	0.746229153	0.73269663		1	11	0.986340909
1	10.771	10771	1269.853	834.2577	834.2577	1269.853	0.65697187	0.749310467		1	11.25	0.987299046
1	11.079	11079	1720.089	1283.206	1283.206	1720.089	0.746011398	0.760850881		1	11.5	0.988076754
1	11.227	11227	1287.956	1366.461	1366.461	1287.956	1.060953169	0.763742363		1	11.75	0.988186174
1	11.364	11364	1097.956	767.0682	767.0682	1097.956	0.698632914	0.767373475		1	12	0.987970049
1	11.599	11599	1225.875	927.7664	927.7664	1225.875	0.756819741	0.771214543		1	12.25	0.987753924
1	13.246	13246	6852.869	4128.391	4128.391	6852.869	0.602432499	0.761613032		1	12.5	0.987537799
1	14.005	14005	1497.749	1214.373	1214.373	1497.749	0.810798739	0.757355912		1	12.75	0.987321674
1	14.275	14275	1971.414	1750.128	1750.128	1971.414	0.887752649	0.757219125		1	13	0.987105549
1	14.632	14632	1455.871	1008.999	1008.999	1455.871	0.693055223	0.758779172		1	13.25	0.986889555
1	15.417	15417	1277.237	1033.937	1033.937	1277.237	0.809510686	0.765852337		1	13.5	0.986681618
1	16.138	16138	1314.526	1000.217	1000.217	1314.526	0.760895562	0.768912615		1	13.75	0.98647368
1	16.454	16454	1356.549	878.0616	878.0616	1356.549	0.647275992	0.767566825		1	14	0.986265743
1	16.825	16825	1641.598	1378.275	1378.275	1641.598	0.839593494	0.765080297		1	14.25	0.986243177
1	17.254	17254	4011.315	3371.994	3371.994	4011.315	0.840620594	0.762545658		1	14.5	0.986387104
1	17.518	17518	1917.791	1510.204	1510.204	1917.791	0.787470585	0.760963504		1	14.75	0.986630311
1	17.759	17759	2221.643	1516.772	1516.772	2221.643	0.682725352	0.759001875		1	15	0.986964355
1	18.506	18506	2017.883	1438.914	1438.914	2017.883	0.713080986	0.755241613		1	15.25	0.987298398
1	19.765	19765	1595.67	1227.666	1227.666	1595.67	0.769373367	0.757648551		1	15.5	0.987573782
1	21.406	21406	1310.65	907.3193	907.3193	1310.65	0.692266662	0.762108949		1	15.75	0.987731138
1	22.502	22502	1443.135	1184.534	1184.534	1443.135	0.820806092	0.766287307		1	16	0.987888494
1	22.516	22516	1159.326	1022.073	1022.073	1159.326	0.881609659	0.766343491		1	16.25	0.987904621
1	23.206	23206	1386.889	1034.268	1034.268	1386.889	0.745746776	0.759794998		1	16.5	0.987730066
1	25.415	25415	5431.442	3368.272	3368.272	5431.442	0.620143233	0.730146411		1	16.75	0.987481593
1	27.166	27166	1762.301	1445.452	1445.452	1762.301	0.820207218	0.817638898		1	17	0.987253726
1	27.452	27452	2376.176	2491.619	2491.619	2376.176	1.048583522	0.841853317		1	17.25	0.987034688
1	27.615	27615	1584.666	1250.583	1250.583	1584.666	0.789177656	0.857019221		1	17.5	0.986812559
1	27.935	27935	1090.854	950.8327	950.8327	1090.854	0.87164066	0.885765168		1	17.75	0.986516531
1	28.19	28190	969.4891	947.3063	947.3063	969.4891	0.977119083	0.907182572		1	18	0.986325767
1	28.525	28525	1038.568	880.9912	880.9912	1038.568	0.848274932	0.93629794		1	18.25	0.986139147
1	28.686	28686	1083.728	908.4554	908.4554	1083.728	0.838268828	0.953160221		1	18.5	0.985952528
1	28.855	28855	1023.196	971.5388	971.5388	1023.196	0.949513876	0.974045326		1	18.75	0.986017224
1	29.094	29094	1207.577	1266.018	1266.018	1207.577	1.048395258	1.005298777		1	19	0.9860881
1	29.351	29351	747.1142	855.2243	855.2243	747.1142	1.144703581	1.051371515		1	19.25	0.986158976
1	29.675	29675	864.8441	913.1047	913.1047	864.8441	1.055802659	1.120198807		1	19.5	0.986229852
1	29.826	29826	889.7081	909.3105	909.3105	889.7081	1.022032395	1.143572202		1	19.75	0.986300727
1	30.166	30166	844.7228	1219.321	1219.321	844.7228	1.443456954	1.174960253		1	20	0.986399702
1	30.377	30377	1048.335	1098.403	1098.403	1048.335	1.047759543	1.188160175		1	20.25	0.986500471
1	30.638	30638	843.5039	1218.774	1218.774	843.5039	1.444894327	1.202268802		1	20.5	0.986601239
1	30.873	30873	1256.577	1391.059	1391.059	1256.577	1.10702249	1.216094326		1	20.75	0.986702007
1	31.019	31019	1067.601	1010.384	1010.384	1067.601	0.946406007	1.223283475		1	21	0.986802775
1	31.18	31180	1058.673	1431.809	1431.809	1058.673	1.35245633	1.226995021		1	21.25	0.986903544
1	31.327	31327	1123.631	1340.448	1340.448	1123.631	1.192961034	1.228469537		1	21.5	0.987019566
1	31.533	31533	1213.287	1409.848	1409.848	1213.287	1.162007011	1.230061876		1	21.75	0.987160902
1	31.804	31804	894.1366	1213.065	1213.065	894.1366	1.356688676	1.220195452		1	22	0.987302238
1	32.163	32163	1102.792	1353.458	1353.458	1102.792	1.22730125	1.172997564		1	22.25	0.987443575
1	32.394	32394	974.5864	1167.222	1167.222	974.5864	1.197658822	1.130510998		1	22.5	0.987584911
1	32.706	32706	961.9131	1061.489	1061.489	961.9131	1.103518603	1.072675535		1	22.75	0.987265047
1	32.929	32929	1221.151	1318.916	1318.916	1221.151	1.080059714	1.017076147		1	23	0.986913202
1	33.096	33096	1106.607	787.2161	787.2161	1106.607	0.711378204	0.967218559		1	23.25	0.986535707
1	33.252	33252	985.7785	905.7915	905.7915	985.7785	0.918859054	0.930474293		1	23.5	0.986038122
1	33.457	33457	957.9599	926.4742	926.4742	957.9599	0.967132549	0.888437732		1	23.75	0.985540537
1	33.809	33809	1460.857	1283.271	1283.271	1460.857	0.878437109	0.819633894		1	24	0.985042952
1	33.986	33986	1072.986	828.1663	828.1663	1072.986	0.771833276	0.806587851		1	24.25	0.984545367
1	34.34	34340	1278.383	1068.317	1068.317	1278.383	0.835678353	0.860103182		1	24.5	0.984047782
1	34.527	34527	979.0379	783.3704	783.3704	979.0379	0.800143079	0.905129835		1	24.75	0.983550197
1	34.736	34736	1108.83	904.3386	904.3386	1108.83	0.815579124	0.937289498		1	25	0.983052612
1	34.992	34992	1397.893	1115.283	1115.283	1397.893	0.797831451	0.952716014		1	25.25	0.982555027
1	35.156	35156	1198.967	861.6971	861.6971	1198.967	0.718699597	0.96317625		1	25.5	0.98285645
1	35.305	35305	959.2091	1925.892	1925.892	959.2091	2.007791627	0.974895732		1	25.75	0.984708887
1	35.595	35595	1120.882	988.6458	988.6458	1120.882	0.88202487	1.007620087		1	26	0.986561325
1	35.779	35779	1022.509	1055.517	1055.517	1022.509	1.032281378	1.034782468		1	26.25	0.988413763
1	35.924	35924	962.3121	826.9846	826.9846	962.3121	0.859372547	1.05912439		1	26.5	0.9902662
1	36.219	36219	962.3121	753.7577	753.7577	962.3121	0.783277795	1.128797967		1	26.75	0.992118638
1	36.657	36657	1235.738	1058.759	1058.759	1235.738	0.856782748	1.246612036		1	27	0.993971075
1	37.056	37056	1056.809	949.7262	949.7262	1056.809	0.898673459	1.286552738		1	27.25	0.996255739
1	37.207	37207	601.5919	2134.618	2134.618	601.5919	3.548282482	1.276092555		1	27.5	0.999454188
1	37.408	37408	1154.563	879.9385	879.9385	1154.563	0.762139875	1.253804254		1	27.75	1.002839269
1	37.568	37568	1020.836	806.6978	806.6978	1020.836	0.790232515	1.228282604		1	28	1.006113282
1	37.857	37857	1062.444	936.8131	936.8131	1062.444	0.881752921	1.100264615		1	28.25	1.009253042
1	38.03	38030	1006.503	941.3653	941.3653	1006.503	0.935283154	0.991569374		1	28.5	1.012475122
1	38.277	38277	1040.059	766.5332	766.5332	1040.059	0.737009343	0.874158021		1	28.75	1.016470746
1	38.497	38497	960.7633	807.7736	807.7736	960.7633	0.84076234	0.812800742		1	29	1.021206799
1	38.703	38703	1106.182	884.2463	884.2463	1106.182	0.799367826	0.764649072		1	29.25	1.027176827
1	38.846	38846	1252.316	941.5359	941.5359	1252.316	0.751835719	0.74523606		1	29.5	1.03455563
1	39.096	39096	1050.902	805.8851	805.8851	1050.902	0.766850858	0.762527729		1	29.75	1.041790007
1	39.409	39409	993.78	800.3055	800.3055	993.78	0.805314557	0.829130759		1	30	1.045916598
1	39.58	39580	884.1674	779.9494	779.9494	884.1674	0.882128656	0.849657373		1	30.25	1.048968412
1	39.844	39844	739.8005	728.9473	728.9473	739.8005	0.985329558	0.863304754		1	30.5	1.051132572
1	40.035	40035	934.5316	872.8617	872.8617	934.5316	0.934009829	0.874625005		1	30.75	1.05321592
1	40.193	40193	1063.478	840.523	840.523	1063.478	0.790352974	0.881979656		1	31	1.055216372
1	40.358	40358	818.1406	672.1226	672.1226	818.1406	0.821524564	0.887097682		1	31.25	1.056009628
1	40.717	40717	937.662	963.223	963.223	937.662	1.027260356	0.893380679		1	31.5	1.056322469
1	41.031	41031	1145.797	990.848	990.848	1145.797	0.864767494	0.89493925		1	31.75	1.055188724
1	41.229	41229	997.8246	699.2582	699.2582	997.8246	0.700782683	0.894740662		1	32	1.05107595
1	41.603	41603	801.3734	846.1617	846.1617	801.3734	1.055889427	0.892527217		1	32.25	1.0455252
1	41.85	41850	745.0396	703.5072	703.5072	745.0396	0.944254775	0.889994064		1	32.5	1.038683824
1	42.18	42180	1363.333	1189.388	1189.388	1363.333	0.872411949	0.879938909		1	32.75	1.031394285
1	42.332	42332	1237.776	1059.208	1059.208	1237.776	0.855734802	0.874179969		1	33	1.021632781
1	42.507	42507	1070.226	761.1882	761.1882	1070.226	0.711240616	0.869910093		1	33.25	1.012003585
1	42.678	42678	1010.223	961.6182	961.6182	1010.223	0.951887059	0.865183802		1	33.5	1.004453624
1	42.864	42864	1005.791	949.4702	949.4702	1005.791	0.944003476	0.857652887		1	33.75	0.997207113
1	43.055	43055	1006.279	843.9735	843.9735	1006.279	0.838707257	0.853298259		1	34	0.993876157
1	43.205	43205	1182.574	908.4337	908.4337	1182.574	0.768183386	0.856308687		1	34.25	0.999480619
1	43.356	43356	969.9351	903.382	903.382	969.9351	0.931383966	0.864119189		1	34.5	1.007211262
1	43.707	43707	1069.288	835.5775	835.5775	1069.288	0.781433533	0.882393399		1	34.75	1.013069476
1	43.934	43934	930.7457	820.0421	820.0421	930.7457	0.881059241	0.891296891		1	35	1.015307673
1	44.103	44103	985.9575	1006.132	1006.132	985.9575	1.020461835	0.899598143		1	35.25	1.01787958
1	44.488	44488	1103.53	871.615	871.615	1103.53	0.789842596	0.906256316		1	35.5	1.021784163
1	44.697	44697	904.0757	888.3048	888.3048	904.0757	0.982555775	0.8949735		1	35.75	1.026766996
1	44.941	44941	970.6483	963.7016	963.7016	970.6483	0.992843237	0.875392589		1	36	1.033673382
1	45.092	45092	1014.343	930.7889	930.7889	1014.343	0.917627371	0.865345188		1	36.25	1.042580153
1	45.244	45244	1186.085	940.2536	940.2536	1186.085	0.792737114	0.85390816		1	36.5	1.052552147
1	45.5	45500	1219.089	752.1047	752.1047	1219.089	0.616939944	0.826862655		1	36.75	1.060195086
1	45.768	45768	929.269	877.5657	877.5657	929.269	0.944361321	0.806105559		1	37	1.063906178
1	46.151	46151	904.9758	622.0485	622.0485	904.9758	0.687364789	0.801618247		1	37.25	1.062479217
1	46.392	46392	1305.123	997.7973	997.7973	1305.123	0.764523574	0.803760565		1	37.5	1.057704927
1	46.537	46537	906.0663	752.0895	752.0895	906.0663	0.830060118	0.804734756		1	37.75	1.04414106
1	46.773	46773	860.5983	742.1869	742.1869	860.5983	0.862408048	0.808501431		1	38	1.023788812
1	47.067	47067	968.046	843.0693	843.0693	968.046	0.870897974	0.817282009		1	38.25	1.005485701
1	47.274	47274	1179.743	956.6489	956.6489	1179.743	0.810896017	0.822104347		1	38.5	0.994379644
1	47.567	47567	956.3777	858.4643	858.4643	956.3777	0.897620574	0.823716423		1	38.75	0.986396924
1	47.751	47751	864.9889	632.1392	632.1392	864.9889	0.730806141	0.824222684		1	39	0.986043863
1	47.912	47912	1289.447	1066.973	1066.973	1289.447	0.827465572	0.82633666		1	39.25	0.991888
1	48.146	48146	1087.303	842.6825	842.6825	1087.303	0.775020854	0.830685051		1	39.5	0.998525125
1	48.337	48337	2217.339	1634.884	1634.884	2217.339	0.737318019	0.834145448		1	39.75	1.001252398
1	48.508	48508	1009.252	972.5794	972.5794	1009.252	0.963663585	0.838012486		1	40	1.003344085
1	48.71	48710	1024.028	963.1823	963.1823	1024.028	0.940581996	0.847834191		1	40.25	1.005004528
1	48.93	48930	1021.53	716.0926	716.0926	1021.53	0.701000069	0.862983531		1	40.5	1.005869841
1	49.205	49205	754.4797	764.2961	764.2961	754.4797	1.013010821	0.874210411		1	40.75	1.006457316
1	49.446	49446	922.4535	691.6687	691.6687	922.4535	0.749814164	0.87046147		1	41	1.006641332
1	49.594	49594	864.0553	836.0659	836.0659	864.0553	0.967606934	0.864588544		1	41.25	1.006616271
1	50.13	50130	1087.678	948.7024	948.7024	1087.678	0.872227258	0.840225677		1	41.5	1.006396861
1	50.476	50476	1054.572	859.158	859.158	1054.572	0.814698285	0.826750412		1	41.75	1.006082901
1	50.673	50673	842.6922	621.8501	621.8501	842.6922	0.737932664	0.818309453		1	42	1.005253042
1	51.019	51019	994.3384	755.4486	755.4486	994.3384	0.759750001	0.808999105		1	42.25	1.004046421
1	51.176	51176	1451.284	1207.188	1207.188	1451.284	0.831806869	0.810233336		1	42.5	1.002977844
1	51.371	51371	913.6396	825.1663	825.1663	913.6396	0.903163895	0.815569378		1	42.75	1.001819342
1	51.554	51554	993.3393	801.6573	801.6573	993.3393	0.807032703	0.818923349		1	43	1.000675058
1	51.691	51691	1094.729	852.6377	852.6377	1094.729	0.778857325	0.821180476		1	43.25	1.001280701
1	51.988	51988	843.6152	670.9435	670.9435	843.6152	0.795319359	0.831013261		1	43.5	1.003205534
1	52.215	52215	901.6378	786.8802	786.8802	901.6378	0.872723171	0.833133032		1	43.75	1.0050538
1	52.376	52376	907.2243	748.8947	748.8947	907.2243	0.825479101	0.826739568		1	44	1.006604767
1	52.618	52618	1052.074	904.7782	904.7782	1052.074	0.859994829	0.807676777		1	44.25	1.007732019
1	53.092	53092	881.6902	744.9703	744.9703	881.6902	0.844934309	0.774549298		1	44.5	1.008246319
1	53.254	53254	1060.016	734.3492	734.3492	1060.016	0.692771807	0.7691625		1	44.75	1.006038507
1	53.553	53553	1276.733	926.9016	926.9016	1276.733	0.725994863	0.758700188		1	45	1.003183361
1	53.7	53700	1022.319	696.5114	696.5114	1022.319	0.681305346	0.759149084		1	45.25	1.000485551
1	53.873	53873	966.9271	779.3788	779.3788	966.9271	0.806036774	0.766640492		1	45.5	0.996568907
1	54.057	54057	889.0265	667.1417	667.1417	889.0265	0.750418238	0.778842864		1	45.75	0.993697526
1	54.223	54223	3062.763	2441.032	2441.032	3062.763	0.797003229	0.790176568		1	46	0.993087704
1	54.427	54427	966.1887	816.9014	816.9014	966.1887	0.845488464	0.810869759		1	46.25	0.992955856
1	54.573	54573	1017.386	880.3161	880.3161	1017.386	0.865272473	0.831940797		1	46.5	0.993250644
1	55.016	55016	965.3689	804.7254	804.7254	965.3689	0.833593666	0.88792006		1	46.75	0.99379164
1	55.267	55267	819.8353	793.4292	793.4292	819.8353	0.96779097	0.902719092		1	47	0.994851434
1	55.755	55755	804.3411	764.9871	764.9871	804.3411	0.951072996	0.921142024		1	47.25	0.995780374
1	55.953	55953	746.1472	708.962	708.962	746.1472	0.950163721	0.922210983		1	47.5	0.996047679
1	56.231	56231	801.1576	681.8532	681.8532	801.1576	0.85108498	0.912535825		1	47.75	0.996177011
1	56.374	56374	736.6219	678.999	678.999	736.6219	0.921774115	0.904138765		1	48	0.996733407
1	56.581	56581	934.6223	776.4035	776.4035	934.6223	0.830713648	0.89268538		1	48.25	0.997415151
1	56.986	56986	741.0618	691.7337	691.7337	741.0618	0.933435916	0.858085342		1	48.5	0.998195514
1	57.14	57140	814.2494	735.1604	735.1604	814.2494	0.902868826	0.842163164		1	48.75	1.000087287
1	57.442	57442	978.1876	778.5524	778.5524	978.1876	0.795913177	0.820533989		1	49	1.002349142
1	57.667	57667	756.2945	561.6517	561.6517	756.2945	0.742636235	0.811580504		1	49.25	1.003486414
1	57.816	57816	1157.973	884.1944	884.1944	1157.973	0.763570826	0.805784249		1	49.5	1.002716516
1	58.076	58076	1641.438	1446.812	1446.812	1641.438	0.881429576	0.800757841		1	49.75	1.001111876
1	58.458	58458	1075.292	771.5885	771.5885	1075.292	0.717561834	0.816476939		1	50	0.999426788
1	58.656	58656	1107.502	845.523	845.523	1107.502	0.76345054	0.829497371		1	50.25	0.997857497
1	58.904	58904	1073.977	1009.712	1009.712	1073.977	0.940161661	0.84049238		1	50.5	0.996399767
1	59.254	59254	828.4031	724.0377	724.0377	828.4031	0.874016164	0.853452818		1	50.75	0.994993277
1	59.569	59569	825.2583	724.5786	724.5786	825.2583	0.878002196	0.866761026		1	51	0.993995694
1	59.949	59949	834.2424	783.8739	783.8739	834.2424	0.939623663	0.868349644		1	51.25	0.994403191
1	60.185	60185	854.5681	725.7568	725.7568	854.5681	0.849267367	0.848376102		1	51.5	0.995244804
1	60.339	60339	1035.657	861.5105	861.5105	1035.657	0.831849251	0.829767628		1	51.75	0.996015945
1	60.527	60527	915.8056	789.9028	789.9028	915.8056	0.862522352	0.813304128		1	52	0.997201028
1	60.674	60674	941.7689	678.0671	678.0671	941.7689	0.71999309	0.803360825		1	52.25	0.997292647
1	61.077	61077	950.4978	777.8912	777.8912	950.4978	0.818403998	0.765752481		1	52.5	0.995102177
1	61.276	61276	1262.654	822.8521	822.8521	1262.654	0.651684547	0.755611067		1	52.75	0.992355734
1	61.51	61510	1195.426	951.9522	951.9522	1195.426	0.79632884	0.755119661		1	53	0.989764724
1	61.755	61755	1129.928	738.5503	738.5503	1129.928	0.653625983	0.761718756		1	53.25	0.988032135
1	61.996	61996	1188.967	1011.029	1011.029	1188.967	0.850342356	0.773840272		1	53.5	0.986735942
1	62.223	62223	1396.8	1116.697	1116.697	1396.8	0.79946807	0.798111657		1	53.75	0.986848572
1	62.38	62380	876.9701	820.1369	820.1369	876.9701	0.935193686	0.82039049		1	54	0.988887378
1	62.566	62566	1154.614	862.9487	862.9487	1154.614	0.747391509	0.841581389		1	54.25	0.991534782
1	62.719	62719	1100.761	857.0688	857.0688	1100.761	0.778614795	0.855182209		1	54.5	0.995759619
1	62.995	62995	896.4331	771.62	771.62	896.4331	0.860766966	0.88185327		1	54.75	1.00063873
1	63.171	63171	862.4443	868.7168	868.7168	862.4443	1.007272933	0.895384717		1	55	1.005323436
1	63.564	63564	924.8913	835.7454	835.7454	924.8913	0.903614727	0.918087891		1	55.25	1.007669205
1	63.886	63886	965.3196	1014.938	1014.938	965.3196	1.051401008	0.930386464		1	55.5	1.009122251
1	64.022	64022	1037.074	915.2536	915.2536	1037.074	0.882534515	0.932469573		1	55.75	1.010521831
1	64.205	64205	933.1511	678.1816	678.1816	933.1511	0.726765044	0.925950697		1	56	1.010465775
1	64.405	64405	1077.101	1094.2	1094.2	1077.101	1.01587502	0.909973852		1	56.25	1.00910814
1	64.651	64651	976.4069	907.0319	907.0319	976.4069	0.928948679	0.898659714		1	56.5	1.006994529
1	64.813	64813	790.6057	779.7788	779.7788	790.6057	0.986305563	0.897439859		1	56.75	1.004188866
1	64.975	64975	990.5264	926.423	926.423	990.5264	0.935283502	0.894962131		1	57	1.000984346
1	65.252	65252	1140.717	942.0242	942.0242	1140.717	0.825817622	0.901403839		1	57.25	0.997669583
1	65.447	65447	1134.173	839.6244	839.6244	1134.173	0.740296586	0.924859499		1	57.5	0.995288154
1	65.797	65797	1125.264	1070.566	1070.566	1125.264	0.951390962	0.989210051		1	57.75	0.993823875
1	65.99	65990	1050.911	1122.891	1122.891	1050.911	1.068492955	1.017020474		1	58	0.992915641
1	66.305	66305	1033.752	1150.803	1150.803	1033.752	1.113229285	1.060716686		1	58.25	0.993759536
1	66.506	66506	812.5193	847.6895	847.6895	812.5193	1.043285372	1.090488764		1	58.5	0.995438354
1	66.742	66742	840.1714	1148.434	1148.434	840.1714	1.36690442	1.113019402		1	58.75	0.997577619
1	66.901	66901	924.1412	1024.993	1024.993	924.1412	1.109130293	1.109702499		1	59	0.999117251
1	67.134	67134	1080.271	1202.21	1202.21	1080.271	1.112878157	1.084285627		1	59.25	1.000490062
1	67.325	67325	894.6478	741.7283	741.7283	894.6478	0.82907296	1.070288809		1	59.5	1.002053241
1	67.605	67605	1588.933	1672.305	1672.305	1588.933	1.052470431	1.04018243		1	59.75	1.002597744
1	67.816	67816	1078.29	1212.393	1212.393	1078.29	1.124366358	1.012481208		1	60	1.002081036
1	68.025	68025	1137.413	1253.277	1253.277	1137.413	1.101866253	1.016465643		1	60.25	0.998594466
1	68.291	68291	1364.262	1474.304	1474.304	1364.262	1.08066046	1.086336472		1	60.5	0.994908909
1	68.461	68461	811.6797	656.3973	656.3973	811.6797	0.808690053	1.150004916		1	60.75	0.992032016
1	68.67	68670	1146.191	1392.24	1392.24	1146.191	1.214666666	1.226751832		1	61	0.988572318
1	68.863	68863	1244.137	1471.628	1471.628	1244.137	1.182850442	1.301923309		1	61.25	0.986199325
1	69.042	69042	1335.755	2070.189	2070.189	1335.755	1.549826877	1.380795556		1	61.5	0.985933079
1	69.198	69198	1109.437	1826.54	1826.54	1109.437	1.646366581	1.443783802		1	61.75	0.986888589
1	69.346	69346	1237.502	1940.837	1940.837	1237.502	1.568350597	1.514109725		1	62	0.988769513
1	69.515	69515	1208.407	2097.298	2097.298	1208.407	1.735589085	1.61113601		1	62.25	0.992873518
1	69.682	69682	1422.365	1939.262	1939.262	1422.365	1.36340672	1.68582067		1	62.5	0.997636521
1	69.987	69987	1363.657	2382.852	2382.852	1363.657	1.747398356	1.764409652		1	62.75	1.001212716
1	70.223	70223	1065.574	1840.244	1840.244	1065.574	1.726997843	1.799846506		1	63	1.004780605
1	70.409	70409	873.8712	1628.828	1628.828	873.8712	1.863922281	1.807294591		1	63.25	1.007406978
1	70.564	70564	796.1024	1604.924	1604.924	796.1024	2.015976839	1.799384341		1	63.5	1.00954865
1	70.747	70747	1115.861	2269.736	2269.736	1115.861	2.034066967	1.776215086		1	63.75	1.011150409
1	71.002	71002	871.9315	1169.627	1169.627	871.9315	1.341420742	1.720438532		1	64	1.012179642
1	71.286	71286	1171.831	1816.787	1816.787	1171.831	1.550383118	1.581934531		1	64.25	1.010729833
1	71.466	71466	818.277	1387.484	1387.484	818.277	1.695616521	1.47434294		1	64.5	1.008245737
1	71.618	71618	886.6736	1267.873	1267.873	886.6736	1.429920774	1.407015769		1	64.75	1.00710532
1	71.774	71774	926.1308	1398.915	1398.915	926.1308	1.510493982	1.35200221		1	65	1.006753758
1	71.925	71925	779.5293	804.3929	804.3929	779.5293	1.031895658	1.294993915		1	65.25	1.007615903
1	72.146	72146	1001.772	955.2157	955.2157	1001.772	0.953526052	1.228054023		1	65.5	1.012546134
1	72.479	72479	980.5873	1252.072	1252.072	980.5873	1.276859286	1.187213407		1	65.75	1.019362347
1	72.66	72660	978.3007	1193.386	1193.386	978.3007	1.219856022	1.179755389		1	66	1.024973579
1	72.86	72860	1071.809	1304.172	1304.172	1071.809	1.216795157	1.171102073		1	66.25	1.030116291
1	73.253	73253	712.4627	867.6618	867.6618	712.4627	1.217834702	1.176542213		1	66.5	1.035530871
1	73.432	73432	735.1123	813.9156	813.9156	735.1123	1.107198995	1.186644845		1	66.75	1.038979036
1	73.659	73659	859.3353	1080.92	1080.92	859.3353	1.257855927	1.19111641		1	67	1.036910437
1	73.812	73812	801.7708	1039.437	1039.437	801.7708	1.29642661	1.188696065		1	67.25	1.033482196
1	73.997	73997	897.4798	1012.306	1012.306	897.4798	1.127942935	1.185852826		1	67.5	1.029876819
1	74.179	74179	1121.197	1374.583	1374.583	1121.197	1.225995967	1.180559803		1	67.75	1.025379662
1	74.322	74322	887.527	929.0038	929.0038	887.527	1.046733001	1.175467753		1	68	1.024614916
1	74.602	74602	1371.838	1411.246	1411.246	1371.838	1.028726424	1.16524317		1	68.25	1.033449863
1	74.745	74745	987.2329	1186.672	1186.672	987.2329	1.202018288	1.156748888		1	68.5	1.04661218
1	74.931	74931	1096.146	1240.56	1240.56	1096.146	1.131747048	1.141780157		1	68.75	1.060490109
1	75.15	75150	906.7964	1315.792	1315.792	906.7964	1.451033551	1.12162117		1	69	1.075968609
1	75.399	75399	1139.995	1178.108	1178.108	1139.995	1.033432603	1.097872411		1	69.25	1.091717812
1	75.677	75677	843.7232	769.1787	769.1787	843.7232	0.911648157	1.063585037		1	69.5	1.111593638
1	76.011	76011	894.017	844.5005	844.5005	894.017	0.944613469	1.0136951		1	69.75	1.126544174
1	76.223	76223	1285.913	1236.427	1236.427	1285.913	0.961516837	0.987300737		1	70	1.135889493
1	76.42	76420	960.8968	1082.086	1082.086	960.8968	1.126120932	0.968219112		1	70.25	1.141015369
1	76.654	76654	893.0453	899.2197	899.2197	893.0453	1.006913871	0.948129054		1	70.5	1.141270851
1	76.865	76865	1082.67	956.578	956.578	1082.67	0.883536073	0.932000035		1	70.75	1.13725337
1	77.036	77036	947.3255	733.0472	733.0472	947.3255	0.773807102	0.920100685		1	71	1.12914431
1	77.358	77358	854.4469	886.1993	886.1993	854.4469	1.03716135	0.901413437		1	71.25	1.111143891
1	77.614	77614	1006.985	848.8039	848.8039	1006.985	0.842916131	0.891306614		1	71.5	1.090352039
1	77.886	77886	846.4378	828.7495	828.7495	846.4378	0.979102658	0.888980074		1	71.75	1.075698215
1	78.058	78058	894.2073	688.5057	688.5057	894.2073	0.769962066	0.891088412		1	72	1.062620443
1	78.423	78423	1120.072	928.3974	928.3974	1120.072	0.828872965	0.893922689		1	72.25	1.054171073
1	78.725	78725	848.2302	773.4281	773.4281	848.2302	0.911813916	0.898069425		1	72.5	1.049877876
1	78.983	78983	985.5417	952.2856	952.2856	985.5417	0.966256019	0.903148154		1	72.75	1.048322776
1	79.151	79151	870.1236	861.8404	861.8404	870.1236	0.990480433	0.901303713		1	73	1.047904389
1	79.338	79338	834.2558	745.7306	745.7306	834.2558	0.893887223	0.890095764		1	73.25	1.048417577
1	79.671	79671	912.7051	676.163	676.163	912.7051	0.740834033	0.855540126		1	73.5	1.050120517
1	80.017	80017	1108.909	1043.095	1043.095	1108.909	0.940649774	0.826985908		1	73.75	1.050371504
1	80.173	80173	980.0157	837.9636	837.9636	980.0157	0.8550512	0.818500583		1	74	1.049791491
1	80.383	80383	950.6824	791.115	791.115	950.6824	0.832154882	0.804230807		1	74.25	1.048644598
1	80.69	80690	1006.942	733.2099	733.2099	1006.942	0.728155048	0.792961533		1	74.5	1.047300513
1	80.866	80866	848.0268	609.9991	609.9991	848.0268	0.719315828	0.800354856		1	74.75	1.045428865
1	81.062	81062	1268.513	950.2381	950.2381	1268.513	0.749096068	0.816893704		1	75	1.042326912
1	81.274	81274	1080.555	730.7686	730.7686	1080.555	0.676290055	0.831422391		1	75.25	1.038864999
1	81.714	81714	808.5415	906.4928	906.4928	808.5415	1.121145668	0.863356945		1	75.5	1.034910333
1	81.922	81922	903.2227	946.9961	946.9961	903.2227	1.048463574	0.880550591		1	75.75	1.030056049
1	82.213	82213	1052.261	822.3452	822.3452	1052.261	0.781503068	0.893445108		1	76	1.024518399
1	82.551	82551	754.2696	658.8768	658.8768	754.2696	0.873529571	0.883996534		1	76.25	1.019972837
1	82.726	82726	844.6291	664.4654	664.4654	844.6291	0.786694894	0.874509973		1	76.5	1.016512467
1	82.907	82907	893.5553	824.461	824.461	893.5553	0.922674847	0.86612283		1	76.75	1.013463578
1	83.113	83113	851.4176	737.1838	737.1838	851.4176	0.865831056	0.850974877		1	77	1.010766892
1	83.276	83276	758.4397	694.0554	694.0554	758.4397	0.915109533	0.834563283		1	77.25	1.008553686
1	83.439	83439	1144.609	780.7343	780.7343	1144.609	0.682096943	0.822737833		1	77.5	1.006792877
1	83.738	83738	965.0225	782.0105	782.0105	965.0225	0.810354681	0.812044434		1	77.75	1.005952954
1	84.118	84118	985.0177	902.0298	902.0298	985.0177	0.915749839	0.803914643		1	78	1.005987671
1	84.428	84428	950.551	664.8667	664.8667	950.551	0.699454001	0.801372327		1	78.25	1.00631419
1	84.738	84738	971.3984	846.9961	846.9961	971.3984	0.871934831	0.805717985		1	78.5	1.006670189
1	84.878	84878	885.8883	701.0277	701.0277	885.8883	0.791327417	0.809634434		1	78.75	1.00720131
1	85.116	85116	971.4408	790.8697	790.8697	971.4408	0.814120325	0.815923797		1	79	1.007853791
1	85.383	85383	944.5728	751.7954	751.7954	944.5728	0.79591049	0.822525223		1	79.25	1.006728041
1	85.711	85711	970.6063	752.3897	752.3897	970.6063	0.77517496	0.830694047		1	79.5	1.003452976
1	86.049	86049	877.3074	782.8501	782.8501	877.3074	0.892332722	0.834177737		1	79.75	0.999854751
1	86.188	86188	1028.214	821.1992	821.1992	1028.214	0.798665647	0.833236376		1	80	0.996795232
1	86.367	86367	901.8921	969.3284	969.3284	901.8921	1.074772026	0.830855429		1	80.25	0.994552972
1	86.65	86650	1114.483	877.0541	877.0541	1114.483	0.786960501	0.826993097		1	80.5	0.992575889
1	87.046	87046	1026.701	726.8835	726.8835	1026.701	0.707979733	0.815642378		1	80.75	0.991915391
1	87.195	87195	1367.029	982.999	982.999	1367.029	0.719076918	0.809756665		1	81	0.994314769
1	87.4	87400	1149.68	760.5349	760.5349	1149.68	0.66151877	0.803048289		1	81.25	0.997001176
1	87.671	87671	1128.838	1169.668	1169.668	1128.838	1.036169938	0.797114982		1	81.5	0.999677485
1	87.976	87976	966.0164	801.5398	801.5398	966.0164	0.829737259	0.794155852		1	81.75	1.002422026
1	88.125	88125	789.7563	693.9143	693.9143	789.7563	0.878643577	0.794961554		1	82	1.005042959
1	88.334	88334	928.7568	680.6428	680.6428	928.7568	0.732853638	0.799364102		1	82.25	1.0062892
1	88.589	88589	839.959	609.6607	609.6607	839.959	0.725821975	0.807581421		1	82.5	1.005252845
1	88.803	88803	956.0499	704.5651	704.5651	956.0499	0.736954316	0.8137047		1	82.75	1.003469726
1	89.105	89105	791.5585	631	631	791.5585	0.797161549	0.812463022		1	83	1.001376775
1	89.275	89275	728.8518	638.3239	638.3239	728.8518	0.875793817	0.811148887		1	83.25	0.998099052
1	89.418	89418	789.1956	740.7102	740.7102	789.1956	0.93856352	0.814346853		1	83.5	0.995633713
1	89.566	89566	932.4213	715.4697	715.4697	932.4213	0.767324492	0.825541028		1	83.75	0.994333406
1	89.823	89823	876.884	699.3931	699.3931	876.884	0.797589077	0.857202224		1	84	0.993540257
1	90.086	90086	743.5136	735.597	735.597	743.5136	0.989352448	0.883426678		1	84.25	0.993005359
1	90.379	90379	825.9589	640.0328	640.0328	825.9589	0.774896669	0.900245944		1	84.5	0.992938558
1	90.636	90636	1070.671	891.616	891.616	1070.671	0.832763753	0.912046155		1	84.75	0.993483094
1	90.967	90967	821.1911	827.9412	827.9412	821.1911	1.008219889	0.913629464		1	85	0.994492181
1	91.203	91203	828.2936	925.0062	925.0062	828.2936	1.116761255	0.899332403		1	85.25	0.995438061
1	91.535	91535	861.4431	735.334	735.334	861.4431	0.853607162	0.867409763		1	85.5	0.996357805
1	91.71	91710	879.5328	716.5421	716.5421	879.5328	0.81468491	0.85318581		1	85.75	0.997196682
1	91.958	91958	1081.932	787.4784	787.4784	1081.932	0.727844633	0.820071602		1	86	0.997578786
1	92.242	92242	961.8662	744.6027	744.6027	961.8662	0.77412295	0.772641719		1	86.25	0.997391787
1	92.435	92435	1022.956	716.0926	716.0926	1022.956	0.700022875	0.76130214		1	86.5	0.996891831
1	92.63	92630	971.6313	689.3449	689.3449	971.6313	0.70947169	0.779016336		1	86.75	0.996163194
1	92.856	92856	1024.801	959.6485	959.6485	1024.801	0.936424242	0.816259527		1	87	0.995100551
1	93.08	93080	1228.688	922.4616	922.4616	1228.688	0.750769601	0.843371022		1	87.25	0.99376532
1	93.423	93423	1183.579	847.1259	847.1259	1183.579	0.715732452	0.887326715		1	87.5	0.992712744
1	93.666	93666	1185.498	887.4267	887.4267	1185.498	0.748568703	0.930749145		1	87.75	0.992043892
1	94.078	94078	855.0353	1622.002	1622.002	855.0353	1.897000042	0.971417457		1	88	0.991737981
1	94.357	94357	960.0969	755.0801	755.0801	960.0969	0.786462387	0.9504144		1	88.25	0.992228685
1	94.634	94634	860.3815	654.8939	654.8939	860.3815	0.761166878	0.909903751		1	88.5	0.993284343
1	94.986	94986	966.3352	700.4006	700.4006	966.3352	0.724800877	0.871280296		1	88.75	0.994392795
1	95.127	95127	1155.402	869.962	869.962	1155.402	0.752951786	0.862225533		1	89	0.99449757
1	95.395	95395	1180.097	861.1692	861.1692	1180.097	0.729744419	0.835620875		1	89.25	0.994267333
1	95.774	95774	913.2089	828.9682	828.9682	913.2089	0.907753089	0.804218709		1	89.5	0.995632644
1	96.055	96055	862.8316	599.1908	599.1908	862.8316	0.694446981	0.812504136		1	89.75	0.999734403
1	96.393	96393	971.0972	864.7077	864.7077	971.0972	0.890444026	0.841546544		1	90	1.003685272
1	96.548	96548	854.5681	821.64	821.64	854.5681	0.961468138	0.847367474		1	90.25	1.006352977
1	96.844	96844	971.7266	902.691	902.691	971.7266	0.928955737	0.843502967		1	90.5	1.008274967
1	97.199	97199	1174.785	930.7916	930.7916	1174.785	0.792308039	0.830990971		1	90.75	1.00928184
1	97.477	97477	1120.072	941.1947	941.1947	1120.072	0.840298392	0.820815538		1	91	1.009139306
1	97.746	97746	1072.739	798.8001	798.8001	1072.739	0.744636021	0.809155678		1	91.25	1.006645463
1	98.078	98078	1051.294	794.5512	794.5512	1051.294	0.755784015	0.791558355		1	91.5	1.00308079
1	98.328	98328	913.6396	645.6582	645.6582	913.6396	0.706688064	0.78199964		1	91.75	0.999680401
1	98.627	98627	811.8643	730.616	730.616	811.8643	0.899923793	0.780146434		1	92	0.994521681
1	98.797	98797	791.7431	604.6591	604.6591	791.7431	0.763706182	0.781879252		1	92.25	0.988458651
1	99.061	99061	1008.578	902.4748	902.4748	1008.578	0.894799212	0.783689634		1	92.5	0.987722407
1	99.313	99313	909.1645	639.8726	639.8726	909.1645	0.703802887	0.7837739		1	92.75	0.992406165
1	99.49	99490	1016.221	751.1129	751.1129	1016.221	0.739123576	0.784176171		1	93	0.997581105
1	99.703	99703	978.4913	760.6682	760.6682	978.4913	0.777388823	0.784526734		1	93.25	1.002247615
1	99.88	99880	1698.021	1432.779	1432.779	1698.021	0.843793451	0.783421586		1	93.5	1.007575679
1	100.15	100150	1024.522	720.037	720.037	1024.522	0.702802868	0.779755056		1	93.75	1.013204067
1	100.418	100418	885.0884	751.2892	751.2892	885.0884	0.848829563	0.77876564		1	94	1.016863535
1	100.758	100758	868.2546	639.5993	639.5993	868.2546	0.73664948	0.787544524		1	94.25	1.016085181
1	101.036	101036	831.8072	736.7684	736.7684	831.8072	0.885744196	0.797775267		1	94.5	1.01178939
1	101.293	101293	3730.272	2445.127	2445.127	3730.272	0.655482228	0.803074846		1	94.75	1.006995779
1	101.656	101656	897.1488	803.0164	803.0164	897.1488	0.895076045	0.801692257		1	95	1.003022384
1	101.818	101818	758.5927	712.8918	712.8918	758.5927	0.939755682	0.800472181		1	95.25	1.000002252
1	101.962	101962	934.8304	653.7185	653.7185	934.8304	0.699291016	0.80008667		1	95.5	0.996577569
1	102.334	102334	972.7717	743.9517	743.9517	972.7717	0.764775229	0.798553308		1	95.75	0.993505865
1	102.575	102575	905.3188	718.1814	718.1814	905.3188	0.793291159	0.796784434		1	96	0.994199161
1	102.842	102842	930.2747	724.1181	724.1181	930.2747	0.778391694	0.795833887		1	96.25	0.996924322
1	103.308	103308	825.6887	668.6635	668.6635	825.6887	0.80982518	0.796023402		1	96.5	0.999342303
1	103.638	103638	911.3893	703.0874	703.0874	911.3893	0.771445748	0.797828243		1	96.75	0.99921853
1	103.894	103894	976.7704	808.0771	808.0771	976.7704	0.827294828	0.80143302		1	97	0.998221194
1	104.104	104104	826.8108	697.3645	697.3645	826.8108	0.843439031	0.808110027		1	97.25	0.996904285
1	104.502	104502	931.0502	711.0239	711.0239	931.0502	0.763679445	0.826615775		1	97.5	0.995524327
1	104.793	104793	873.2223	638.4553	638.4553	873.2223	0.731148643	0.834144978		1	97.75	0.993911656
1	105.018	105018	706.2329	708.2929	708.2929	706.2329	1.002916885	0.832624347		1	98	0.991946634
1	105.2	105200	821.5784	613.4118	613.4118	821.5784	0.746626007	0.829229924		1	98.25	0.990358317
1	105.451	105451	980.5873	875.8659	875.8659	980.5873	0.893205429	0.825495348		1	98.5	0.989757974
1	105.621	105621	916.752	816.2936	816.2936	916.752	0.890419219	0.822969625		1	98.75	0.989827166
1	105.785	105785	1161.863	952.6109	952.6109	1161.863	0.819899506	0.818924326		1	99	0.990104643
1	106.081	106081	1123.075	863.6356	863.6356	1123.075	0.76899192	0.812816912		1	99.25	0.990176047
1	106.309	106309	932.5292	611.9715	611.9715	932.5292	0.656249156	0.810295048		1	99.5	0.990241266
1	106.502	106502	1250.629	1065.798	1065.798	1250.629	0.852209568	0.808371881		1	99.75	0.990247293
1	106.89	106890	1034.783	892.6708	892.6708	1034.783	0.862664733	0.808624805		1	100	0.989885273
1	107.15	107150	1032.533	801.9931	801.9931	1032.533	0.77672394	0.820095562		1	100.25	0.98952846
1	107.287	107287	823.2508	760.8524	760.8524	823.2508	0.924204872	0.827752477		1	100.5	0.989750458
1	107.439	107439	1080.108	869.2756	869.2756	1080.108	0.804804334	0.831872522		1	100.75	0.990707695
1	107.577	107577	1027.282	763.2033	763.2033	1027.282	0.742934559	0.828686889		1	101	0.992059003
1	107.739	107739	926.8323	824.2847	824.2847	926.8323	0.889356899	0.82007478		1	101.25	0.992909864
1	107.949	107949	1182.012	870.7777	870.7777	1182.012	0.736691083	0.811542866		1	101.5	0.992924439
1	108.086	108086	947.8122	875.3315	875.3315	947.8122	0.923528416	0.806938895		1	101.75	0.992731345
1	108.293	108293	940.7918	723.8301	723.8301	940.7918	0.769383938	0.795926466		1	102	0.992575004
1	108.459	108459	1117.452	876.9223	876.9223	1117.452	0.784751649	0.792122535		1	102.25	0.992422191
1	108.616	108616	994.0375	805.3102	805.3102	994.0375	0.810140664	0.794429749		1	102.5	0.992190167
1	108.786	108786	1223.249	873.8636	873.8636	1223.249	0.714379166	0.799089218		1	102.75	0.992016146
1	109.06	109060	1067.769	860.0042	860.0042	1067.769	0.805421585	0.809539911		1	103	0.991977105
1	109.359	109359	1167.486	889.6812	889.6812	1167.486	0.76204871	0.833395982		1	103.25	0.991992182
1	109.581	109581	809.0894	817.9999	817.9999	809.0894	1.011012998	0.857167818		1	103.5	0.9921514
1	109.921	109921	980.0335	810.6201	810.6201	980.0335	0.827135093	0.879997858		1	103.75	0.992497194
1	110.204	110204	842.0037	772.9427	772.9427	842.0037	0.91798017	0.870608563		1	104	0.993297675
1	110.408	110408	1160.707	1035.533	1035.533	1160.707	0.892157108	0.855947063		1	104.25	0.994794724
1	110.65	110650	1074.53	867.3119	867.3119	1074.53	0.807154663	0.844986004		1	104.5	0.996518506
1	110.836	110836	1098.921	960.3052	960.3052	1098.921	0.873861906	0.842494926		1	104.75	0.997483836
1	110.99	110990	948.0526	822.2367	822.2367	948.0526	0.867290169	0.840334045		1	105	0.997441362
1	111.293	111293	1084.19	788.3838	788.3838	1084.19	0.727163873	0.839701975		1	105.25	0.996809635
1	111.446	111446	1009.939	816.0749	816.0749	1009.939	0.808043753	0.845326027		1	105.5	0.996258189
1	111.662	111662	913.8271	652.3751	652.3751	913.8271	0.713893361	0.859173848		1	105.75	0.995519738
1	111.811	111811	848.3433	836.4279	836.4279	848.3433	0.985954507	0.865996396		1	106	0.994733869
1	112.001	112001	738.1128	697.8818	697.8818	738.1128	0.945494781	0.875434665		1	106.25	0.99420883
1	112.247	112247	872.441	850.556	850.556	872.441	0.974915209	0.892901904		1	106.5	0.993829821
1	112.482	112482	1083.166	969.243	969.243	1083.166	0.894824062	0.901272137		1	106.75	0.993850839
1	112.637	112637	1153.541	1012.121	1012.121	1153.541	0.877403577	0.898066592		1	107	0.994584037
1	112.789	112789	1005.359	867.1413	867.1413	1005.359	0.86251906	0.890768965		1	107.25	0.996394203
1	113.089	113089	921.1466	778.8829	778.8829	921.1466	0.845558025	0.872211378		1	107.5	0.997103016
1	113.326	113326	1156.694	1016.746	1016.746	1156.694	0.879010352	0.846265052		1	107.75	0.995496043
1	113.52	113520	1301.028	1069.461	1069.461	1301.028	0.822012286	0.817824093		1	108	0.994042942
1	113.74	113740	979.8126	792.2152	792.2152	979.8126	0.808537469	0.795753787		1	108.25	0.992320539
1	113.932	113932	1024.605	809.8096	809.8096	1024.605	0.790362725	0.785901988		1	108.5	0.99150656
1	114.228	114228	865.7671	696.73	696.73	865.7671	0.804754535	0.77491597		1	108.75	0.992303995
1	114.425	114425	1060.85	785.201	785.201	1060.85	0.740162134	0.776723899		1	109	0.993660712
1	114.597	114597	1735.941	1173.251	1173.251	1735.941	0.675858799	0.790541047		1	109.25	0.996248096
1	114.854	114854	1445.537	1132.641	1132.641	1445.537	0.783543417	0.82486299		1	109.5	0.999776718
1	115.039	115039	1205.786	1054.325	1054.325	1205.786	0.874388158	0.844653641		1	109.75	1.002745737
1	115.197	115197	752.3743	686.0517	686.0517	752.3743	0.911848929	0.861399686		1	110	1.004059775
1	115.419	115419	811.624	784.1935	784.1935	811.624	0.966202946	0.892391536		1	110.25	1.002565835
1	115.574	115574	956.4049	790.2885	790.2885	956.4049	0.826311639	0.908430018		1	110.5	1.000263968
1	115.733	115733	850.8237	888.2938	888.2938	850.8237	1.044039793	0.918544859		1	110.75	0.999057856
1	115.996	115996	1187.807	1085.781	1085.781	1187.807	0.914105574	0.931487365		1	111	0.998563519
1	116.311	116311	1001.698	931.3037	931.3037	1001.698	0.929725027	0.939670484		1	111.25	0.998486183
1	116.505	116505	1020.756	990.3623	990.3623	1020.756	0.970224324	0.937205267		1	111.5	0.999820267
1	116.65	116650	1025.969	817.274	817.274	1025.969	0.796587421	0.931425269		1	111.75	1.001957945
1	116.938	116938	759.9325	789.0348	789.0348	759.9325	1.038295901	0.920639966		1	112	1.003764402
1	117.274	117274	890.0778	753.8025	753.8025	890.0778	0.846895069	0.910158164		1	112.25	1.006377873
1	117.636	117636	1013.47	974.6836	974.6836	1013.47	0.961729109	0.899357275		1	112.5	1.007548066
1	117.814	117814	1033.47	933.9795	933.9795	1033.47	0.903731603	0.89891737		1	112.75	1.006323394
1	117.995	117995	1358.645	1232.053	1232.053	1358.645	0.906824814	0.904841093		1	113	1.004110191
1	118.162	118162	862.2537	699.2414	699.2414	862.2537	0.810946245	0.913563235		1	113.25	1.000679979
1	118.398	118398	1060.475	845.9886	845.9886	1060.475	0.797744973	0.921792828		1	113.5	0.995663359
1	118.6	118600	917.9923	929.6577	929.6577	917.9923	1.012707514	0.921537036		1	113.75	0.991879607
1	118.759	118759	733.7791	785.4949	785.4949	733.7791	1.070478704	0.92011863		1	114	0.990120488
1	119.041	119041	1122.168	935.2226	935.2226	1122.168	0.833406941	0.921051738		1	114.25	0.988895548
1	119.266	119266	844.329	883.1748	883.1748	844.329	1.046007895	0.916597958		1	114.5	0.990027159
1	119.56	119560	961.532	903.3148	903.3148	961.532	0.939453705	0.902252941		1	114.75	0.994212733
1	119.86	119860	1087.285	901.3686	901.3686	1087.285	0.829008586	0.912424356		1	115	0.998588487
1	120.059	120059	994.7645	808.7688	808.7688	994.7645	0.813025394	0.939144085		1	115.25	1.002787696
1	120.272	120272	1151.895	1029.24	1029.24	1151.895	0.893518941	0.976298855		1	115.5	1.007529242
1	120.499	120499	992.9733	1167.962	1167.962	992.9733	1.176226994	1.028163177		1	115.75	1.010288743
1	120.671	120671	816.5428	854.1286	854.1286	816.5428	1.04603041	1.084991538		1	116	1.012099368
1	120.939	120939	723.8606	916.8515	916.8515	723.8606	1.266613351	1.19758579		1	116.25	1.013062459
1	121.076	121076	856.6309	967.7317	967.7317	856.6309	1.129695065	1.251650969		1	116.5	1.012941302
1	121.242	121242	725.8176	1098.857	1098.857	725.8176	1.513957501	1.314940928		1	116.75	1.011519411
1	121.46	121460	1002.341	1305.422	1305.422	1002.341	1.302373144	1.404663986		1	117	1.010188553
1	121.785	121785	903.4133	1266.415	1266.415	903.4133	1.40181133	1.537020161		1	117.25	1.009032026
1	121.957	121957	932.7585	1539.253	1539.253	932.7585	1.650215999	1.602199969		1	117.5	1.00792105
1	122.237	122237	906.9325	1845.715	1845.715	906.9325	2.03511838	1.711117577		1	117.75	1.00727753
1	122.43	122430	1057.471	2224.694	2224.694	1057.471	2.103787243	1.794204918		1	118	1.008171244
1	122.586	122586	890.0745	1174.105	1174.105	890.0745	1.319108681	1.878455411		1	118.25	1.009881005
1	122.957	122957	977.1863	1935.647	1935.647	977.1863	1.980837226	2.110889554		1	118.5	1.010627179
1	123.157	123157	1022.86	1723.064	1723.064	1022.86	1.684555071	2.196593759		1	118.75	1.010409967
1	123.537	123537	955.8511	2903.124	2903.124	955.8511	3.037213641	2.250637193		1	119	1.010516316
1	123.747	123747	923.4849	2717.936	2717.936	923.4849	2.943129877	2.260508087		1	119.25	1.009922939
1	124.041	124041	1018.468	2465.256	2465.256	1018.468	2.420553223	2.294464866		1	119.5	1.008182849
1	124.182	124182	1005.139	1881.749	1881.749	1005.139	1.872128134	2.329948856		1	119.75	1.008704
1	124.353	124353	998.5993	1771.905	1771.905	998.5993	1.774390389	2.380814841		1	120	1.01204463
1	124.642	124642	1114.165	2133.557	2133.557	1114.165	1.914938093	2.439667352		1	120.25	1.018160079
1	124.839	124839	975.1346	2115.323	2115.323	975.1346	2.169262582	2.455973736		1	120.5	1.026469244
1	125.02	125020	1099.874	3298.106	3298.106	1099.874	2.99862166	2.469986426		1	120.75	1.039769304
1	125.448	125448	1029.137	3176.692	3176.692	1029.137	3.08675327	2.447367713		1	121	1.055114155
1	125.694	125694	984.7224	2356.837	2356.837	984.7224	2.393402445	2.385679673		1	121.25	1.069435482
1	125.917	125917	790.3964	2017.998	2017.998	790.3964	2.55314675	2.311644291		1	121.5	1.084668148
1	126.223	126223	1205.821	2650.053	2650.053	1205.821	2.197716742	2.181110557		1	121.75	1.099766162
1	126.524	126524	887.0257	1307.878	1307.878	887.0257	1.474453333	1.966275109		1	122	1.114025988
1	127.032	127032	874.6278	1265.519	1265.519	874.6278	1.446922908	1.481116774		1	122.25	1.128527138
1	127.322	127322	1025.748	1085.889	1085.889	1025.748	1.05863136	1.282920091		1	122.5	1.145624586
1	127.508	127508	826.8224	1203.448	1203.448	826.8224	1.455509672	1.216981953		1	122.75	1.16774877
1	127.783	127783	757.7451	809.4801	809.4801	757.7451	1.068274938	1.162489816		1	123	1.189712862
1	128.042	128042	725.2459	919.0128	919.0128	725.2459	1.267174072	1.120134999		1	123.25	1.201651027
1	128.196	128196	1517.4	1361.888	1361.888	1517.4	0.897514169	1.099809688		1	123.5	1.206923548
1	128.361	128361	994.2769	1199.967	1199.967	994.2769	1.206874061	1.089674793		1	123.75	1.209219043
1	128.5	128500	1086.189	1165.161	1165.161	1086.189	1.072705579	1.07732915		1	124	1.213500959
1	128.709	128709	1107.686	1030.775	1030.775	1107.686	0.930566063	1.053716856		1	124.25	1.222464771
1	129.043	129043	844.022	1042.127	1042.127	844.022	1.234715446	1.02479243		1	124.5	1.231447427
1	129.362	129362	1047.669	929.1638	929.1638	1047.669	0.886886793	0.9963147		1	124.75	1.237061288
1	129.523	129523	1230.657	1220.823	1220.823	1230.657	0.992009146	0.976944364		1	125	1.2400021
1	129.699	129699	1481.476	1473.175	1473.175	1481.476	0.994396804	0.952648461		1	125.25	1.238429229
1	130.007	130007	1186.869	1083.933	1083.933	1186.869	0.913270968	0.917414471		1	125.5	1.234943831
1	130.157	130157	1220.75	1122.206	1122.206	1220.75	0.919275855	0.905453946		1	125.75	1.224972628
1	130.328	130328	1274.309	1096.478	1096.478	1274.309	0.860449075	0.892132856		1	126	1.211500299
1	130.543	130543	960.3887	737.4625	737.4625	960.3887	0.767879193	0.880202256		1	126.25	1.194535872
1	130.727	130727	915.336	747.6951	747.6951	915.336	0.816853156	0.880419402		1	126.5	1.16807535
1	130.91	130910	734.5966	784.1725	784.1725	734.5966	1.067487244	0.88814716		1	126.75	1.133527976
1	131.163	131163	967.85	890.9548	890.9548	967.85	0.920550499	0.895464891		1	127	1.098121823
1	131.344	131344	852.8111	654.9249	654.9249	852.8111	0.767960103	0.894595023		1	127.25	1.071495861
1	131.648	131648	1268.93	1244.361	1244.361	1268.93	0.980638018	0.893259934		1	127.5	1.054841207
1	131.922	131922	873.3356	869.6314	869.6314	873.3356	0.995758561	0.893336042		1	127.75	1.047309564
1	132.118	132118	875.5508	728.3018	728.3018	875.5508	0.831821295	0.892221411		1	128	1.041077497
1	132.329	132329	941.6816	889.0054	889.0054	941.6816	0.94406156	0.889725513		1	128.25	1.036553016
1	132.548	132548	987.7961	807.7736	807.7736	987.7961	0.81775338	0.890685715		1	128.5	1.03371119
1	132.979	132979	1189.624	950.9206	950.9206	1189.624	0.799345507	0.907296366		1	128.75	1.029683138
1	133.13	133130	848.915	671.0875	671.0875	848.915	0.790523786	0.91398608		1	129	1.026472605
1	133.42	133420	1439.743	1564.445	1564.445	1439.743	1.086614069	0.922014877		1	129.25	1.023180056
1	133.565	133565	1197.893	1208.614	1208.614	1197.893	1.008949881	0.923621837		1	129.5	1.019235241
1	133.954	133954	835.4116	853.1381	853.1381	835.4116	1.021218882	0.928761666		1	129.75	1.014356821
1	134.282	134282	816.4998	737.3434	737.3434	816.4998	0.903053987	0.932136806		1	130	1.010115804
1	134.556	134556	1000.339	834.423	834.423	1000.339	0.834140226	0.922743408		1	130.25	1.00714905
1	134.759	134759	841.9056	708.7967	708.7967	841.9056	0.841895695	0.908807589		1	130.5	1.004832609
1	135.124	135124	983.1471	1010.3	1010.3	983.1471	1.027618349	0.897253907		1	130.75	1.004654996
1	135.426	135426	997.7371	806.0558	806.0558	997.7371	0.807883961	0.921644101		1	131	1.006042961
1	135.77	135770	902.6868	910.2947	910.2947	902.6868	1.008428062	0.967526654		1	131.25	1.006680096
1	135.967	135967	1113.837	1041.083	1041.083	1113.837	0.934681646	0.988544362		1	131.5	1.006511507
1	136.112	136112	1127.966	1158.496	1158.496	1127.966	1.027066419	1.002948939		1	131.75	1.006419322
1	136.279	136279	872.228	859.8788	859.8788	872.228	0.985841775	1.021976387		1	132	1.006360627
1	136.423	136423	877.5814	893.7649	893.7649	877.5814	1.018441024	1.03500535		1	132.25	1.006029569
1	136.645	136645	1221.858	1350.152	1350.152	1221.858	1.104999108	1.047454307		1	132.5	1.006002174
1	136.81	136810	980.4056	1068.485	1068.485	980.4056	1.089839756	1.054703733		1	132.75	1.007187845
1	136.993	136993	1302.663	1320.917	1320.917	1302.663	1.014012834	1.062679108		1	133	1.008634582
1	137.199	137199	1058.905	1301.053	1301.053	1058.905	1.228677738	1.069211238		1	133.25	1.009981317
1	137.396	137396	849.6288	873.7582	873.7582	849.6288	1.028399932	1.072009158		1	133.5	1.010810736
1	137.718	137718	1078.913	1020.367	1020.367	1078.913	0.945736125	1.078265639		1	133.75	1.011280045
1	137.857	137857	854.7556	894.1821	894.1821	854.7556	1.046126051	1.08284818		1	134	1.011749951
1	138.112	138112	1005.55	1021.391	1021.391	1005.55	1.015753568	1.090741858		1	134.25	1.012131436
1	138.317	138317	1140.177	1430.08	1430.08	1140.177	1.2542614	1.097978523		1	134.5	1.011071991
1	138.668	138668	950.1505	933.8258	933.8258	950.1505	0.982818827	1.112892038		1	134.75	1.008812341
1	138.806	138806	1228.881	1597.264	1597.264	1228.881	1.299771093	1.118015473		1	135	1.007589457
1	139.027	139027	1452.207	1640.607	1640.607	1452.207	1.129733571	1.123115625		1	135.25	1.008516426
1	139.288	139288	1210.413	1207.996	1207.996	1210.413	0.998003161	1.119130237		1	135.5	1.012087936
1	139.438	139438	939.7215	1150.516	1150.516	939.7215	1.224315928	1.111454701		1	135.75	1.017032729
1	141.556	141556	1684.129	1700.231	1700.231	1684.129	1.009561025	1.008530702		1	136	1.021031224
1	141.737	141737	1161.482	1003.103	1003.103	1161.482	0.86364059	1.033144494		1	136.25	1.025012812
1	142.098	142098	1096.368	1299.284	1299.284	1096.368	1.185080192	1.098274573		1	136.5	1.028075201
1	142.436	142436	843.5039	946.5736	946.5736	843.5039	1.122192322	1.180165363		1	136.75	1.029965091
1	142.594	142594	746.1345	1049.88	1049.88	746.1345	1.407092153	1.221634834		1	137	1.031571616
1	143.011	143011	841.4411	1131.455	1131.455	841.4411	1.34466334	1.330139821		1	137.25	1.032614779
1	143.256	143256	816.2776	1283.321	1283.321	816.2776	1.57216246	1.409154284		1	137.5	1.033221934
1	143.448	143448	940.2369	996.3843	996.3843	940.2369	1.059716227	1.474913582		1	137.75	1.034006509
1	143.668	143668	880.5596	1383.917	1383.917	880.5596	1.571633538	1.548858772		1	138	1.035186059
1	143.904	143904	951.2362	1837.946	1837.946	951.2362	1.932165744	1.643695544		1	138.25	1.036422601
1	144.106	144106	864.0195	1701.641	1701.641	864.0195	1.969447449	1.715271855		1	138.5	1.037926372
1	144.337	144337	881.231	1333.481	1333.481	881.231	1.513202554	1.784822995		1	138.75	1.039436353
1	144.582	144582	920.5928	2029.03	2029.03	920.5928	2.204047218	1.919463816		1	139	1.040408577
1	144.835	144835	867.2501	1803.46	1803.46	867.2501	2.079515471	2.093938755		1	139.25	1.039996021
1	145.069	145069	957.8964	1668.636	1668.636	957.8964	1.741979613	2.286662891		1	139.5	1.038324963
1	145.221	145221	877.6886	2610.126	2610.126	877.6886	2.973863395	2.479223172		1	139.75	1.036523399
1	145.428	145428	717.4846	1964.682	1964.682	717.4846	2.738291526	2.868943613		1	140	1.034721835
1	145.636	145636	845.6239	2486.616	2486.616	845.6239	2.940569679	3.354087378		1	140.25	1.032920271
1	145.992	145992	828.3571	2722.112	2722.112	828.3571	3.286157625	4.155423048		1	140.5	1.031118707
1	146.344	146344	854.193	3832.473	3832.473	854.193	4.486659338	5.022205393		1	140.75	1.029317144
1	146.651	146651	815.5563	6173.54	6173.54	815.5563	7.569728785	5.905409706		1	141	1.02751558
1	147.099	147099	763.4781	6380.09	6380.09	763.4781	8.35661167	6.823624168		1	141.25	1.025714016
1	147.363	147363	1387.996	8284.723	8284.723	1387.996	5.968837806	7.062325692		1	141.5	1.023912452
1	147.714	147714	951.1453	5974.48	5974.48	951.1453	6.281353648	7.199349034		1	141.75	1.027506746
1	147.88	147880	867.6951	5952.986	5952.986	867.6951	6.860688737	7.154058417		1	142	1.034195318
1	148.227	148227	748.2393	6057.743	6057.743	748.2393	8.095996829	6.681783712		1	142.25	1.042278348
1	148.638	148638	979.5861	6357.654	6357.654	979.5861	6.490143133	5.69816542		1	142.5	1.051452002
1	148.973	148973	959.5841	4236.66	4236.66	959.5841	4.41510025	4.923277288		1	142.75	1.061130085
1	149.14	149140	868.2546	4019.868	4019.868	868.2546	4.629826321	4.525409673		1	143	1.070776648
1	149.317	149317	932.719	3952.372	3952.372	932.719	4.237473451	4.017150505		1	143.25	1.08263139
1	149.571	149571	935.1477	2546.46	2546.46	935.1477	2.723056475	3.364400004		1	143.5	1.095261797
1	149.713	149713	756.6693	1856.294	1856.294	756.6693	2.453243445	3.08516252		1	143.75	1.108521956
1	149.904	149904	867.3987	2836.552	2836.552	867.3987	3.270182443	2.73661382		1	144	1.122743418
1	150.158	150158	819.731	1914.646	1914.646	819.731	2.33570037	2.353596232		1	144.25	1.134742707
1	150.34	150340	1043.351	2232.842	2232.842	1043.351	2.140067916	2.190071428		1	144.5	1.15191081
1	150.616	150616	910.4762	1959.033	1959.033	910.4762	2.151657561	2.072359841		1	144.75	1.175774076
1	150.754	150754	842.0196	1527.687	1527.687	842.0196	1.814312873	1.996505624		1	145	1.204618922
1	150.964	150964	1136.858	1799.561	1799.561	1136.858	1.582925044	1.882651818		1	145.25	1.249697996
1	151.12	151120	907.4149	1999.441	1999.441	907.4149	2.203447398	1.82742831		1	145.5	1.324297434
1	151.365	151365	1062.106	2396.685	2396.685	1062.106	2.256540308	1.738168002		1	145.75	1.409390128
1	151.546	151546	745.2389	1272.509	1272.509	745.2389	1.70751822	1.662684689		1	146	1.49309049
1	151.765	151765	1087.31	1465.023	1465.023	1087.31	1.347382991	1.586192935		1	146.25	1.584381153
1	152.201	152201	901.7574	1103.687	1103.687	901.7574	1.223928964	1.450122977		1	146.5	1.685259247
1	152.366	152366	914.8465	1296.105	1296.105	914.8465	1.416745869	1.391466091		1	146.75	1.779768815
1	152.547	152547	844.4323	1110.281	1110.281	844.4323	1.314825357	1.321588923		1	147	1.855753328
1	153	153000	726.2985	1077.384	1077.384	726.2985	1.483390094	1.18210486		1	147.25	1.906089565
1	153.409	153409	777.9266	794.4057	794.4057	777.9266	1.021183361	1.155022847		1	147.5	1.929171804
1	153.642	153642	863.6257	801.8924	801.8924	863.6257	0.928518454	1.161210154		1	147.75	1.940103808
1	153.883	153883	931.8057	1185.707	1185.707	931.8057	1.272483094	1.164642585		1	148	1.910624576
1	154.24	154240	1154.455	1241.1	1241.1	1154.455	1.075052731	1.160943591		1	148.25	1.856646673
1	154.531	154531	710.9211	956.9847	956.9847	710.9211	1.346119422	1.170114037		1	148.5	1.767922136
1	154.679	154679	1006.884	1209.254	1209.254	1006.884	1.20098641	1.183304528		1	148.75	1.680528507
1	154.956	154956	1151.026	1670.713	1670.713	1151.026	1.451498924	1.220065797		1	149	1.59449711
1	155.152	155152	1085.993	1368.335	1368.335	1085.993	1.259985101	1.254139327		1	149.25	1.498194678
1	155.293	155293	935.0451	938.294	938.294	935.0451	1.003474592	1.283977164		1	149.5	1.399924161
1	155.481	155481	1002.86	1229.598	1229.598	1002.86	1.226091379	1.329022015		1	149.75	1.321444973
1	155.813	155813	979.6644	1308.497	1308.497	979.6644	1.335658415	1.420316385		1	150	1.258303343
1	155.959	155959	956.1965	1584.811	1584.811	956.1965	1.657411421	1.46642744		1	150.25	1.210713943
1	156.232	156232	1170.707	1681.907	1681.907	1170.707	1.436659215	1.544647981		1	150.5	1.18860317
1	156.414	156414	1131.667	1950.393	1950.393	1131.667	1.723469006	1.601269743		1	150.75	1.170344142
1	156.611	156611	846.6284	1543.518	1543.518	846.6284	1.823135156	1.689463743		1	151	1.151244617
1	156.971	156971	1159.739	2156.913	2156.913	1159.739	1.85982622	1.82874659		1	151.25	1.137921695
1	157.22	157220	1187.338	3128.579	3128.579	1187.338	2.634952305	1.947028807		1	151.5	1.123359764
1	157.409	157409	873.6776	1222.835	1222.835	873.6776	1.399641012	2.114763576		1	151.75	1.109948761
1	157.766	157766	1105.315	2224.723	2224.723	1105.315	2.012750211	2.76000164		1	152	1.098295999
1	157.944	157944	855.3182	2762.981	2762.981	855.3182	3.230354504	3.141973308		1	152.25	1.086410537
1	158.186	158186	853.9016	2907.775	2907.775	853.9016	3.405281124	3.546405273		1	152.5	1.072623815
1	158.325	158325	704.8567	2365.784	2365.784	704.8567	3.356404217	3.714960057		1	152.75	1.060663882
1	158.598	158598	1050.063	4107.516	4107.516	1050.063	3.911685299	4.048055091		1	153	1.049248634
1	158.966	158966	1041.449	5282.635	5282.635	1041.449	5.072389527	4.363133873		1	153.25	1.046793831
1	159.128	159128	920.5928	6397.188	6397.188	920.5928	6.948987652	4.428424803		1	153.5	1.045590926
1	159.769	159769	1084.516	7441.87	7441.87	1084.516	6.861927348	4.431250312		1	153.75	1.046378209
1	160.004	160004	1101.457	3765.493	3765.493	1101.457	3.418647301	4.308073543		1	154	1.04647934
1	160.192	160192	1423.896	3076.064	3076.064	1423.896	2.160315079	4.179114523		1	154.25	1.04615731
1	166.141	166141	1379.086	1638.074	1638.074	1379.086	1.187796845	1.199006949		1	154.5	1.047325616
1	166.406	166406	1244.504	1120.185	1120.185	1244.504	0.900105584	1.15659631		1	154.75	1.05082383
1	166.6	166600	924.5163	1467.13	1467.13	924.5163	1.586916315	1.130672746		1	155	1.056012266
1	166.755	166755	1097.254	1199.566	1199.566	1097.254	1.093243679	1.111449384		1	155.25	1.06300614
1	166.934	166934	1150.863	1208.699	1208.699	1150.863	1.050254461	1.090811177		1	155.5	1.071810115
1	167.138	167138	949.018	944.4842	944.4842	949.018	0.995222641	1.069449611		1	155.75	1.08200459
1	167.374	167374	1067.226	964.7778	964.7778	1067.226	0.90400515	1.047484839		1	156	1.093153569
1	167.71	167710	984.0408	975.0634	975.0634	984.0408	0.990877004	1.020187345		1	156.25	1.103841462
1	168.001	168001	1139.237	1255.717	1255.717	1139.237	1.10224387	1.001375922		1	156.5	1.117117006
1	168.159	168159	1048.52	1049.619	1049.619	1048.52	1.001048144	0.993183267		1	156.75	1.132461078
1	168.332	168332	1090.479	1001.988	1001.988	1090.479	0.918851257	0.985083251		1	157	1.147183555
1	168.621	168621	1109.189	1118.258	1118.258	1109.189	1.008176244	0.970261845		1	157.25	1.16662928
1	169.027	169027	985.6766	1112.917	1112.917	985.6766	1.129089399	0.952335353		1	157.5	1.211944871
1	169.276	169276	1226.751	1078.023	1078.023	1226.751	0.878762683	0.949787449		1	157.75	1.278950414
1	169.465	169465	1114.237	998.233	998.233	1114.237	0.895889295	0.949195659		1	158	1.353760599
1	169.771	169771	900.3251	793.5971	793.5971	900.3251	0.881456154	0.94752594		1	158.25	1.41136514
1	170.117	170117	875.9464	902.5781	902.5781	875.9464	1.030403344	0.969077073		1	158.5	1.456515628
1	170.26	170260	901.1797	797.2445	797.2445	901.1797	0.88466762	0.98444026		1	158.75	1.493546294
1	170.526	170526	836.3778	1046.655	1046.655	836.3778	1.251414134	1.013550808		1	159	1.523003186
1	170.716	170716	877.9385	786.1452	786.1452	877.9385	0.895444499	1.053076108		1	159.25	1.530733028
1	171.049	171049	1119.921	1404.999	1404.999	1119.921	1.254551884	1.165050348		1	159.5	1.530896445
1	171.32	171320	945.7161	1205.159	1205.159	945.7161	1.274334866	1.279699078		1	159.75	1.531059862
1	171.474	171474	819.5397	1001.298	1001.298	819.5397	1.221780958	1.352101365		1	160	1.513117014
1	171.679	171679	878.9843	1308.548	1308.548	878.9843	1.488704633	1.459800515		1	160.25	1.489373867
1	171.844	171844	838.8157	1119.299	1119.299	838.8157	1.334380127	1.556521837		1	160.5	1.470802369
1	172.079	172079	771.8679	1470.992	1470.992	771.8679	1.905756153	1.704260536		1	160.75	1.452230871
1	172.342	172342	826.4107	1550.537	1550.537	826.4107	1.876230547	1.89567714		1	161	1.433659373
1	172.71	172710	967.5916	2604.387	2604.387	967.5916	2.691618034	2.195133559		1	161.25	1.415087875
1	172.912	172912	860.569	1510.286	1510.286	860.569	1.754985364	2.34778496		1	161.5	1.396516377
1	173.253	173253	1101.023	2546.868	2546.868	1101.023	2.313183285	2.499347058		1	161.75	1.377944879
1	173.464	173464	1287.941	4719.398	4719.398	1287.941	3.664296734	2.589955513		1	162	1.359373381
1	173.619	173619	1021.221	2911.324	2911.324	1021.221	2.850826609	2.707916437		1	162.25	1.340801883
1	173.917	173917	839.1849	2116.638	2116.638	839.1849	2.522254631	3.06833876		1	162.5	1.322230384
1	174.183	174183	823.2508	2801.099	2801.099	823.2508	3.402485609	3.462624092		1	162.75	1.303658886
1	174.351	174351	834.2007	2286.233	2286.233	834.2007	2.740627046	3.718662574		1	163	1.285087388
1	174.748	174748	864.0195	3317.239	3317.239	864.0195	3.83931034	4.535298471		1	163.25	1.26651589
1	174.913	174913	1279.947	6886.283	6886.283	1279.947	5.380131365	4.891947654		1	163.5	1.247944392
1	175.099	175099	910.4637	3553.027	3553.027	910.4637	3.902436747	5.20071894		1	163.75	1.229372894
1	175.339	175339	1188.862	8615.105	8615.105	1188.862	7.246513893	5.556046965		1	164	1.210801396
1	175.517	175517	723.2172	4740.068	4740.068	723.2172	6.554141688	5.847166892		1	164.25	1.192229898
1	175.949	175949	980.1935	7381.536	7381.536	980.1935	7.530692664	6.342970155		1	164.5	1.173658399
1	176.407	176407	1259.482	7375.683	7375.683	1259.482	5.856124184	6.249783714		1	164.75	1.155086901
1	176.603	176603	1093.192	4206.827	4206.827	1093.192	3.848205073	6.074420671		1	165	1.136515403
1	177.113	177113	1050.505	7537.143	7537.143	1050.505	7.174780701	5.459668521		1	165.25	1.117943905
1	177.285	177285	1178.924	6527.117	6527.117	1178.924	5.536503625	5.196342307		1	165.5	1.099372407
1	177.542	177542	1365.915	6584.73	6584.73	1365.915	4.820746533	4.713947082		1	165.75	1.080800909
1	177.719	177719	1036.751	4385.751	4385.751	1036.751	4.230283839	4.416406031		1	166	1.062229411
1	177.911	177911	1128.076	5103.2	5103.2	1128.076	4.52380868	4.096422074		1	166.25	1.049168217
1	178.25	178250	688.9888	1930.998	1930.998	688.9888	2.802655138	3.446006157		1	166.5	1.043603223
1	178.467	178467	1062.525	3192.657	3192.657	1062.525	3.004782946	3.090888611		1	166.75	1.03886292
1	178.619	178619	953.1418	2166.591	2166.591	953.1418	2.273104589	2.893714866		1	167	1.03468561
1	178.768	178768	938.0151	2668.111	2668.111	938.0151	2.844422227	2.719983927		1	167.25	1.03099692
1	179.16	179160	1084.516	2416.818	2416.818	1084.516	2.228476113	2.34092883		1	167.5	1.027767501
1	179.455	179455	922.0611	1838.152	1838.152	922.0611	1.993525158	2.180659027		1	167.75	1.024854045
1	179.603	179603	1025.327	2364.506	2364.506	1025.327	2.30609942	2.125861979		1	168	1.022457488
1	179.758	179758	902.3176	2084.404	2084.404	902.3176	2.310055794	2.047037357		1	168.25	1.020601164
1	180.043	180043	814.7997	1986.781	1986.781	814.7997	2.438367368	1.844825335		1	168.5	1.018754149
1	180.213	180213	919.7258	1489.884	1489.884	919.7258	1.619921938	1.717133355		1	168.75	1.016989268
1	180.536	180536	945.6814	1102.626	1102.626	945.6814	1.165959276	1.49591182		1	169	1.015352345
1	180.674	180674	1108.182	1330.52	1330.52	1108.182	1.200633109	1.41020832		1	169.25	1.014837175
1	180.922	180922	1028.607	1195.263	1195.263	1028.607	1.162021063	1.260697815		1	169.5	1.014681643
1	181.067	181067	1119.714	1515.331	1515.331	1119.714	1.353319687	1.194286567		1	169.75	1.01447935
1	181.321	181321	1420.234	1623.105	1623.105	1420.234	1.142843362	1.117680714		1	170	1.016577543
1	181.497	181497	997.6525	939.6888	939.6888	997.6525	0.94189991	1.082434963		1	170.25	1.019777154
1	181.679	181679	1231.088	1398.749	1398.749	1231.088	1.136189289	1.058202359		1	170.5	1.023831395
1	181.992	181992	1022.781	1156.14	1156.14	1022.781	1.130388617	1.080785242		1	170.75	1.031810046
1	182.298	182298	1407.119	1460.532	1460.532	1407.119	1.037959121	1.135100595		1	171	1.044276211
1	182.441	182441	1495.653	1757.659	1757.659	1495.653	1.175178333	1.140341275		1	171.25	1.059329576
1	182.59	182590	1022.574	1287.552	1287.552	1022.574	1.259128435	1.130716942		1	171.5	1.076483414
1	182.991	182991	1504.052	1807.554	1807.554	1504.052	1.201789566	1.091919134		1	171.75	1.096600648
1	183.527	183527	1188.125	1343.893	1343.893	1188.125	1.13110405	1.056582769		1	172	1.119315369
1	183.853	183853	1140.924	1102.908	1102.908	1140.924	0.966679639	1.068233821		1	172.25	1.145136421
1	184.01	184010	950.5146	896.4948	896.4948	950.5146	0.943167838	1.07626778		1	172.5	1.174132095
1	184.21	184210	991.83	851.9552	851.9552	991.83	0.858973009	1.079071016		1	172.75	1.203955696
1	184.441	184441	1174.887	1069.949	1069.949	1174.887	0.910682474	1.079554636		1	173	1.227910291
1	184.951	184951	719.7042	1318.74	1318.74	719.7042	1.832336118	1.095575108		1	173.25	1.244387938
1	185.284	185284	815.7878	902.2679	902.2679	815.7878	1.106008082	1.092531227		1	173.5	1.26208504
1	185.483	185483	1035.908	984.6918	984.6918	1035.908	0.950559123	1.072332144		1	173.75	1.299010481
1	185.656	185656	1027.264	962.5206	962.5206	1027.264	0.936974916	1.045644942		1	174	1.347207078
1	185.903	185903	1233.751	1009.04	1009.04	1233.751	0.817863572	1.014692826		1	174.25	1.40257458
1	186.157	186157	910.4175	877.0999	877.0999	910.4175	0.963404043	0.983158419		1	174.5	1.470851894
1	186.472	186472	922.2542	949.8008	949.8008	922.2542	1.029868772	0.931265064		1	174.75	1.547142906
1	186.672	186672	1208.622	1097.031	1097.031	1208.622	0.907670885	0.909090511		1	175	1.620807381
1	186.886	186886	1348.574	1185.895	1185.895	1348.574	0.879369616	0.893182422		1	175.25	1.678330984
1	187.252	187252	1159.094	933.271	933.271	1159.094	0.805172833	0.866397286		1	175.5	1.736918919
1	187.397	187397	1153.489	835.5775	835.5775	1153.489	0.72439139	0.859557213		1	175.75	1.780697214
1	187.755	187755	1349.012	1062.3	1062.3	1349.012	0.787465197	0.850713735		1	176	1.813027068
1	187.917	187917	887.845	1015.766	1015.766	887.845	1.144080329	0.848667368		1	176.25	1.805484031
1	189.742	189742	1827.156	1684.715	1684.715	1827.156	0.922042234	0.828443139		1	176.5	1.788407892
1	189.932	189932	1876.234	1669.484	1669.484	1876.234	0.889805856	0.819000858		1	176.75	1.748465575
1	190.077	190077	1869.519	1353.266	1353.266	1869.519	0.723857848	0.810836826		1	177	1.703777788
1	190.409	190409	1054.796	841.0349	841.0349	1054.796	0.797343657	0.791678103		1	177.25	1.652475702
1	190.562	190562	1469.622	989.4018	989.4018	1469.622	0.673235567	0.783862836		1	177.5	1.584684706
1	190.83	190830	1174.231	845.3326	845.3326	1174.231	0.719903154	0.772449816		1	177.75	1.521209596
1	191.162	191162	939.1435	721.055	721.055	939.1435	0.767779365	0.761091313		1	178	1.45609765
1	191.466	191466	941.9223	836.7071	836.7071	941.9223	0.888297368	0.757835119		1	178.25	1.38496804
1	191.693	191693	1354.313	1044.153	1044.153	1354.313	0.770983517	0.758996777		1	178.5	1.325958778
1	191.84	191840	1202.996	860.5978	860.5978	1202.996	0.715378771	0.758743571		1	178.75	1.280416752
1	192.001	192001	1103.315	864.0088	864.0088	1103.315	0.783102559	0.756704849		1	179	1.244036712
1	192.237	192237	1152.466	778.2431	778.2431	1152.466	0.675285084	0.75284103		1	179.25	1.21384256
1	192.384	192384	1351.331	1036.244	1036.244	1351.331	0.766832108	0.751272793		1	179.5	1.19485591
1	192.546	192546	3026.525	2397.415	2397.415	3026.525	0.792134544	0.75021897		1	179.75	1.178114877
1	192.821	192821	1685.2	1220.393	1220.393	1685.2	0.724182886	0.748554596		1	180	1.152049339
1	193.22	193220	1012.28	673.3653	673.3653	1012.28	0.665196685	0.748648119		1	180.25	1.124831402
1	193.611	193611	949.3249	864.0647	864.0647	949.3249	0.910188598	0.753090569		1	180.5	1.099440166
1	193.813	193813	955.5267	652.6957	652.6957	955.5267	0.683074267	0.756925136		1	180.75	1.076280226
1	194.018	194018	1059.162	851.1942	851.1942	1059.162	0.803648734	0.761971238		1	181	1.055605676
1	194.279	194279	1107.732	861.4374	861.4374	1107.732	0.777658676	0.773437319		1	181.25	1.042870473
1	194.508	194508	1254.942	923.4004	923.4004	1254.942	0.735811217	0.785906207		1	181.5	1.03440911
1	194.667	194667	1267.942	938.8058	938.8058	1267.942	0.740416991	0.792514934		1	181.75	1.03163448
1	195.007	195007	908.5201	721.6679	721.6679	908.5201	0.794333444	0.803486198		1	182	1.034434279
1	195.154	195154	860.2962	725.3064	725.3064	860.2962	0.843089159	0.808082745		1	182.25	1.041014798
1	195.63	195630	986.4036	784.3149	784.3149	986.4036	0.795125748	0.819117274		1	182.5	1.042490272
1	195.811	195811	1127.473	1121.222	1121.222	1127.473	0.994455743	0.820564158		1	182.75	1.039332566
1	196.008	196008	1633.849	1288.778	1288.778	1633.849	0.78879872	0.820715626		1	183	1.035786787
1	196.175	196175	985.6506	782.8501	782.8501	985.6506	0.794247069	0.820739624		1	183.25	1.033342704
1	196.563	196563	992.5892	666.3126	666.3126	992.5892	0.671287376	0.802836464		1	183.5	1.03089862
1	196.754	196754	820.9096	673.0924	673.0924	820.9096	0.819934862	0.792064248		1	183.75	1.031816534
1	196.92	196920	1223.249	1024.321	1024.321	1223.249	0.837377345	0.789722778		1	184	1.033477913
1	197.117	197117	893.82	743.3087	743.3087	893.82	0.831608937	0.793235197		1	184.25	1.033981914
1	197.254	197254	915.2276	765.7871	765.7871	915.2276	0.836717665	0.797656366		1	184.5	1.03431605
1	197.432	197432	882.6101	727.9484	727.9484	882.6101	0.824767811	0.808915084		1	184.75	1.035480616
1	197.73	197730	559.3895	429.2532	429.2532	559.3895	0.767360131	0.859592877		1	185	1.036350507
1	198.003	198003	996.7844	859.6336	859.6336	996.7844	0.862406755	0.926665516		1	185.25	1.03601163
1	198.417	198417	1093.931	762.6838	762.6838	1093.931	0.697195527	0.993940986		1	185.5	1.032581284
1	198.619	198619	446.1746	446.7998	446.7998	446.1746	1.001401245	1.002743863		1	185.75	1.027265874
1	198.759	198759	928.6044	1543.24	1543.24	928.6044	1.661891759	1.006891947		1	186	1.022636862
1	198.901	198901	592.3172	606.413	606.413	592.3172	1.023797722	1.005915952		1	186.25	1.017474412
1	199.146	199146	494.724	431.923	431.923	494.724	0.873058513	0.977293445		1	186.5	1.011590629
1	199.31	199310	484.199	432.7337	432.7337	484.199	0.893710437	0.945427198		1	186.75	1.007902835
1	199.576	199576	507.3302	426.9952	426.9952	507.3302	0.841651453	0.901218123		1	187	1.005166435
1	199.729	199729	589.1908	425.0391	425.0391	589.1908	0.721394665	0.880480922		1	187.25	1.002453298
1	200.086	200086	499.2497	434.9357	434.9357	499.2497	0.871178691	0.818287972		1	187.5	1.001039954
1	200.353	200353	565.3145	422.6333	422.6333	565.3145	0.747607394	0.789499943		1	187.75	1.000124157
1	200.514	200514	508.0151	405.1946	405.1946	508.0151	0.797603457	0.79023674		1	188	0.999665983
1	200.883	200883	490.6517	426.2077	426.2077	490.6517	0.86865632	0.817680219		1	188.25	0.999255148
1	201.043	201043	472.3847	427.3603	427.3603	472.3847	0.904687006	0.824495535		1	188.5	0.998844312
1	201.236	201236	551.3958	433.0801	433.0801	551.3958	0.785425098	0.827019417		1	188.75	0.998433477
1	201.375	201375	486.8637	402.6866	402.6866	486.8637	0.827103356	0.829148723		1	189	0.998022641
1	201.597	201597	538.8431	395.3922	395.3922	538.8431	0.733779833	0.831488575		1	189.25	0.997611805
1	201.766	201766	462.6634	418.3846	418.3846	462.6634	0.904295866	0.832253725		1	189.5	0.99720097
1	202.009	202009	512.3283	435.2526	435.2526	512.3283	0.849557989	0.832769955		1	189.75	0.996744324
1	202.179	202179	1062.034	875.9778	875.9778	1062.034	0.824811447	0.832249782		1	190	0.994835302
1	202.393	202393	511.8262	386.818	386.818	511.8262	0.755760451	0.830502837		1	190.25	0.992711949
1	202.726	202726	681.4885	656.783	656.783	681.4885	0.963747737	0.826000262		1	190.5	0.990661998
1	202.94	202940	772.5781	606.6481	606.6481	772.5781	0.785225597	0.822007826		1	190.75	0.989005109
1	203.187	203187	1016.388	800.1613	800.1613	1016.388	0.787259688	0.816960695		1	191	0.987637412
1	222.967	222967	1055.974	807.8704	807.8704	1055.974	0.765047624	0.732005107		1	191.25	0.986675738
1	225.052	225052	2026.831	1466.673	1466.673	2026.831	0.72362866	0.765959717		1	191.5	0.986358448
1	227.155	227155	564.1785	452.6208	452.6208	564.1785	0.802265241	0.809192439		1	191.75	0.986490352
1	227.296	227296	490.6748	431.3524	431.3524	490.6748	0.879100374	0.812414442		1	192	0.986166914
1	227.433	227433	542.1023	416.7454	416.7454	542.1023	0.768757853	0.815586244		1	192.25	0.985571495
1	229.526	229526	538.3948	424.1697	424.1697	538.3948	0.787841376	0.868918023		1	192.5	0.985247603
1	229.802	229802	489.722	435.2769	435.2769	489.722	0.888824476	0.876628098		1	192.75	0.985020138
1	230.056	230056	462.5601	438.9411	438.9411	462.5601	0.948938527	0.883862206		1	193	0.984962637
2	8.282	8282	4740.204	3275.241	3275.241	4740.204	0.690949377	0.834137716		1	193.25	0.98502083
2	8.619	8619	1219.276	1148.993	1148.993	1219.276	0.942356776	0.897331606		1	193.5	0.985442046
2	8.802	8802	1348.103	1199.502	1199.502	1348.103	0.889770292	0.923197774		1	193.75	0.986020356
2	9.057	9057	1318.36	1541.941	1541.941	1318.36	1.169590248	0.950875178		1	194	0.986880297
2	9.526	9526	1552.819	1486.869	1486.869	1552.819	0.957528856	0.98266605		1	194.25	0.988457409
2	9.79	9790	886.9817	1031.377	1031.377	886.9817	1.162794001	0.991695825		1	194.5	0.990430781
2	9.988	9988	1467.155	1389.111	1389.111	1467.155	0.946805893	0.991503068		1	194.75	0.991872569
2	10.155	10155	891.622	970.0673	970.0673	891.622	1.087980445	0.986209127		1	195	0.993068859
2	10.392	10392	1064.889	908.3643	908.3643	1064.889	0.853013131	0.977388629		1	195.25	0.994114006
2	10.831	10831	1103.182	891.0938	891.0938	1103.182	0.807748676	0.936080737		1	195.5	0.994973427
2	11.171	11171	1135.466	1090.634	1090.634	1135.466	0.960516651	0.901203989		1	195.75	0.995562577
2	11.589	11589	1158.892	1002.406	1002.406	1158.892	0.864969298	0.879767954		1	196	0.995656437
2	11.771	11771	881.0887	774.4199	774.4199	881.0887	0.878935231	0.872154875		1	196.25	0.995147718
2	11.934	11934	853.4225	758.4221	758.4221	853.4225	0.888683038	0.865900177		1	196.5	0.993437085
2	12.113	12113	1176.589	1029.117	1029.117	1176.589	0.874661415	0.859462371		1	196.75	0.991442021
2	12.43	12430	864.5747	837.3062	837.3062	864.5747	0.968460215	0.849641132		1	197	0.991272864
2	12.642	12642	1119.501	863.7287	863.7287	1119.501	0.771530083	0.844738857		1	197.25	0.992218693
2	13.062	13062	886.0729	646.8337	646.8337	886.0729	0.730000545	0.831796849		1	197.5	0.995622281
2	13.231	13231	1046.222	888.1369	888.1369	1046.222	0.848899086	0.826995272		1	197.75	1.002151222
2	13.529	13529	874.068	664.2623	664.2623	874.068	0.759966387	0.825739861		1	198	1.011259614
2	13.82	13820	767.9298	760.4976	760.4976	767.9298	0.990321772	0.843418623		1	198.25	1.017321044
2	14.048	14048	1056.79	949.6465	949.6465	1056.79	0.8986142	0.859159187		1	198.5	1.021881735
2	14.219	14219	1172.054	898.7159	898.7159	1172.054	0.76678711	0.870113327		1	198.75	1.023226343
2	14.55	14550	1159.801	993.9429	993.9429	1159.801	0.856994346	0.897998996		1	199	1.021406029
2	14.744	14744	917.836	824.1258	824.1258	917.836	0.897900932	0.907044294		1	199.25	1.01587998
2	14.912	14912	879.0224	813.5635	813.5635	879.0224	0.925532159	0.906922452		1	199.5	1.009468365
2	15.211	15211	787.1039	655.728	655.728	787.1039	0.833089507	0.899263139		1	199.75	1.003977575
2	15.383	15383	763.2416	946.0698	946.0698	763.2416	1.239541713	0.895898744		1	200	0.997519072
2	15.633	15633	922.9699	756.4838	756.4838	922.9699	0.819619145	0.890035054		1	200.25	0.992675161
2	15.814	15814	870.7143	624.5169	624.5169	870.7143	0.717246633	0.884217101		1	200.5	0.99112806
2	16.047	16047	987.7867	786.9825	786.9825	987.7867	0.796712995	0.880402625		1	200.75	0.993740379
2	16.354	16354	693.7724	609.0281	609.0281	693.7724	0.877849998	0.881154704		1	201	0.995946266
2	16.596	16596	865.4931	859.9748	859.9748	865.4931	0.993624097	0.880970318		1	201.25	0.996623957
2	16.797	16797	824.7862	679.2084	679.2084	824.7862	0.823496319	0.882292908		1	201.5	0.997103287
2	17.065	17065	1154.848	936.2464	936.2464	1154.848	0.810709635	0.887945621		1	201.75	0.99735762
2	17.503	17503	732.6659	829.3338	829.3338	732.6659	1.131939947	0.891515023		1	202	0.99744208
2	17.687	17687	1107.637	1007.94	1007.94	1107.637	0.90999127	0.886123328		1	202.25	0.997281828
2	17.978	17978	1118.421	826.4005	826.4005	1118.421	0.738899305	0.875142757		1	202.5	0.996894173
2	18.141	18141	1075.284	923.9584	923.9584	1075.284	0.859269179	0.867620937		1	202.75	0.996374623
2	18.535	18535	1106.284	883.9581	883.9581	1106.284	0.799033612	0.835439665		1	203	0.995667163
2	19.008	19008	1057.287	829.1964	829.1964	1057.287	0.784268037	0.806219364		1	203.25	0.995060396
2	19.208	19208	810.8043	713.4037	713.4037	810.8043	0.879871629	0.80889865		1	203.5	0.994901166
2	19.537	19537	963.3665	782.3122	782.3122	963.3665	0.81206083	0.820868434		1	203.75	0.994741936
2	19.869	19869	981.3144	776.1772	776.1772	981.3144	0.790956701	0.834904643		1	204	0.994582706
2	20.086	20086	741.2113	654.5994	654.5994	741.2113	0.883148166	0.846993684		1	204.25	0.994423476
2	20.279	20279	852.3177	647.1695	647.1695	852.3177	0.75930548	0.853830156		1	204.5	0.994264246
2	20.462	20462	1016.602	863.558	863.558	1016.602	0.849455342	0.8550165		1	204.75	0.994105016
2	20.628	20628	888.4358	870.9004	870.9004	888.4358	0.980262614	0.854662753		1	205	0.993945786
2	20.792	20792	991.1128	869.2137	869.2137	991.1128	0.877007844	0.856014571		1	205.25	0.993786556
2	21.067	21067	827.0014	748.6716	748.6716	827.0014	0.905284562	0.859424054		1	205.5	0.993627326
2	21.262	21262	788.8907	675.8651	675.8651	788.8907	0.856728442	0.861309259		1	205.75	0.993468097
2	21.516	21516	1129.719	848.579	848.579	1129.719	0.751141656	0.866502679		1	206	0.993308867
2	21.824	21824	798.1665	703.7761	703.7761	798.1665	0.881740965	0.878968935		1	206.25	0.993149637
2	22.018	22018	972.1486	850.0187	850.0187	972.1486	0.874371161	0.886608351		1	206.5	0.992990407
2	22.471	22471	859.0074	723.9921	723.9921	859.0074	0.842824055	0.915115326		1	206.75	0.992831177
2	22.751	22751	1743.675	1724.559	1724.559	1743.675	0.989036948	0.933027226		1	207	0.992671947
2	22.961	22961	974.4956	1025.838	1025.838	974.4956	1.052686128	0.93796593		1	207.25	0.992512717
2	23.28	23280	1088.546	992.972	992.972	1088.546	0.912200311	0.92675393		1	207.5	0.992353487
2	23.5	23500	774.5149	725.4457	725.4457	774.5149	0.936645247	0.91274185		1	207.75	0.992194257
2	23.774	23774	889.8775	810.8218	810.8218	889.8775	0.911161143	0.897895763		1	208	0.992035027
2	24.12	24120	935.2992	694.8516	694.8516	935.2992	0.742919057	0.872259323		1	208.25	0.991875798
2	24.308	24308	722.4748	660.922	660.922	722.4748	0.914802842	0.854105726		1	208.5	0.991716568
2	24.599	24599	921.3312	700.3665	700.3665	921.3312	0.760168005	0.834237745		1	208.75	0.991557338
2	24.829	24829	828.819	711.889	711.889	828.819	0.85891974	0.824602937		1	209	0.991398108
2	25.071	25071	916.8276	764.3787	764.3787	916.8276	0.833721302	0.817690768		1	209.25	0.991238878
2	25.416	25416	999.9028	895.5254	895.5254	999.9028	0.895612454	0.82595338		1	209.5	0.991079648
2	25.663	25663	1248.308	993.8645	993.8645	1248.308	0.796169295	0.838580206		1	209.75	0.990920418
2	25.904	25904	1068.242	858.7804	858.7804	1068.242	0.803919337	0.849240837		1	210	0.990761188
2	26.191	26191	1001.853	811.9425	811.9425	1001.853	0.810440753	0.860992028		1	210.25	0.990601958
2	26.628	26628	1052.442	1008.305	1008.305	1052.442	0.958062297	0.881754084		1	210.5	0.990442728
2	26.891	26891	917.8493	818.9648	818.9648	917.8493	0.892264994	0.890689363		1	210.75	0.990283499
2	27.223	27223	808.1366	765.9577	765.9577	808.1366	0.947807215	0.894603471		1	211	0.990124269
2	27.615	27615	1001.853	954.8818	954.8818	1001.853	0.953115677	0.898155091		1	211.25	0.989965039
2	27.79	27790	1359.217	1228.706	1228.706	1359.217	0.903980748	0.903281607		1	211.5	0.989805809
2	28.099	28099	1103.85	862.722	862.722	1103.85	0.781557277	0.916036629		1	211.75	0.989646579
2	28.312	28312	960.3342	870.5051	870.5051	960.3342	0.906460584	0.926035192		1	212	0.989487349
2	28.533	28533	948.1933	772.7829	772.7829	948.1933	0.815005653	0.937635561		1	212.25	0.989328119
2	28.709	28709	1010.423	1016.307	1016.307	1010.423	1.005823304	0.947577861		1	212.5	0.989168889
2	29.063	29063	915.7024	940.5284	940.5284	915.7024	1.027111428	0.970020822		1	212.75	0.989009659
2	29.6	29600	1327.89	1361.004	1361.004	1327.89	1.024937307	1.026110485		1	213	0.988850429
2	35.567	35567	1717.997	2371.295	2371.295	1717.997	1.380267253	1.403654363		1	213.25	0.988691199
2	35.788	35788	1610.744	2256.757	2256.757	1610.744	1.401064974	1.31718848		1	213.5	0.98853197
2	36.21	36210	1566.348	2259.481	2259.481	1566.348	1.442515329	1.173839117		1	213.75	0.98837274
2	36.473	36473	1515.419	1227.002	1227.002	1515.419	0.809678379	1.098955376		1	214	0.98821351
2	36.683	36683	1091.87	864.4112	864.4112	1091.87	0.791679596	1.047488611		1	214.25	0.98805428
2	36.928	36928	1050.095	954.9361	954.9361	1050.095	0.909380675	0.995788005		1	214.5	0.98789505
2	37.164	37164	908.5201	862.722	862.722	908.5201	0.949590438	0.955439796		1	214.75	0.98773582
2	37.399	37399	769.3082	981.56	981.56	769.3082	1.275899568	0.925165364		1	215	0.98757659
2	37.712	37712	1000.84	855.896	855.896	1000.84	0.855177651	0.89548113		1	215.25	0.98741736
2	37.919	37919	860.8691	639.5039	639.5039	860.8691	0.742858467	0.887687941		1	215.5	0.98725813
2	38.153	38153	718.4223	705.6062	705.6062	718.4223	0.982160771	0.893212196		1	215.75	0.9870989
2	38.543	38543	891.1621	848.4402	848.4402	891.1621	0.952060461	0.902932619		1	216	0.986939671
2	38.763	38763	1101.99	891.559	891.559	1101.99	0.809044547	0.90263178		1	216.25	0.986780441
2	38.964	38964	1200.333	1024.866	1024.866	1200.333	0.853818065	0.904591262		1	216.5	0.986621211
2	39.2	39200	1011.345	939.3472	939.3472	1011.345	0.928809852	0.904393769		1	216.75	0.986461981
2	39.564	39564	855.3938	721.2527	721.2527	855.3938	0.843182053	0.902052784		1	217	0.986302751
2	39.987	39987	755.1779	801.9931	801.9931	755.1779	1.06199228	0.896088529		1	217.25	0.986143521
2	40.184	40184	840.5588	880.4896	880.4896	840.5588	1.047505064	0.885256683		1	217.5	0.985984291
2	40.42	40420	1017.555	814.5873	814.5873	1017.555	0.800533927	0.866756348		1	217.75	0.985825061
2	40.66	40660	956.785	760.9141	760.9141	956.785	0.795282221	0.853135872		1	218	0.985665831
2	40.851	40851	1034.159	743.9994	743.9994	1034.159	0.719424576	0.845598716		1	218.25	0.985506601
2	41.293	41293	895.5243	734.7154	734.7154	895.5243	0.820430445	0.824516228		1	218.5	0.985347372
2	41.458	41458	1030.798	775.6211	775.6211	1030.798	0.75244723	0.820649834		1	218.75	0.985188142
2	41.622	41622	710.0016	608.1251	608.1251	710.0016	0.856512295	0.823565493		1	219	0.985028912
2	41.984	41984	859.5391	787.3592	787.3592	859.5391	0.916024879	0.847852819		1	219.25	0.984869682
2	42.267	42267	1120.587	963.9283	963.9283	1120.587	0.860199431	0.862401735		1	219.5	0.984710452
2	42.449	42449	1045.566	976.9758	976.9758	1045.566	0.934398976	0.868704533		1	219.75	0.984551222
2	42.676	42676	1173.742	912.3176	912.3176	1173.742	0.777272689	0.874797786		1	220	0.984391992
2	42.86	42860	2946.716	2723.424	2723.424	2946.716	0.924223441	0.871363438		1	220.25	0.984232762
2	43.205	43205	952.1168	749.7255	749.7255	952.1168	0.787430177	0.853377643		1	220.5	0.984073532
2	43.659	43659	767.1676	673.8176	673.8176	767.1676	0.878318636	0.822661659		1	220.75	0.983914302
2	43.848	43848	998.212	889.8546	889.8546	998.212	0.89144851	0.80576627		1	221	0.983755072
2	44.063	44063	855.2033	621.4342	621.4342	855.2033	0.726650844	0.780860356		1	221.25	0.983595843
2	44.309	44309	1073.648	837.5357	837.5357	1073.648	0.780084069	0.761081171		1	221.5	0.983436613
2	44.495	44495	880.8436	671.6833	671.6833	880.8436	0.762545473	0.752902457		1	221.75	0.983277383
2	44.685	44685	881.0887	632.925	632.925	881.0887	0.718344248	0.744238044		1	222	0.983118153
2	45.013	45013	1007.836	721.594	721.594	1007.836	0.715983553	0.739671308		1	222.25	0.982958923
2	45.221	45221	945.7255	597.6299	597.6299	945.7255	0.631927446	0.758175524		1	222.5	0.982799693
2	45.481	45481	1060.728	829.5743	829.5743	1060.728	0.782080137	0.785903976		1	222.75	0.982640463
2	45.655	45655	1014.923	810.7854	810.7854	1014.923	0.798863953	0.798445646		1	223	0.982581946
2	45.878	45878	1007.265	886.4225	886.4225	1007.265	0.880029089	0.821571542		1	223.25	0.983185688
2	46.081	46081	816.8748	719.5437	719.5437	816.8748	0.880849428	0.837723633		1	223.5	0.98378943
2	46.255	46255	880.1657	840.8696	840.8696	880.1657	0.955353748	0.846962027		1	223.75	0.984393173
2	46.518	46518	830.4876	662.8385	662.8385	830.4876	0.798131724	0.860362292		1	224	0.984996915
2	46.709	46709	748.7558	750.2458	750.2458	748.7558	1.001989968	0.867159103		1	224.25	0.985600657
2	46.973	46973	1090.32	842.7383	842.7383	1090.32	0.772927489	0.873728218		1	224.5	0.9862044
2	47.17	47170	1202.29	807.8101	807.8101	1202.29	0.671892888	0.877329235		1	224.75	0.986808142
2	47.472	47472	939.2373	892.2239	892.2239	939.2373	0.949945131	0.87740568		1	225	0.987411884
2	47.964	47964	1130.112	1004.514	1004.514	1130.112	0.888862343	0.867811721		1	225.25	0.988141074
2	48.177	48177	1174.27	1090.124	1090.124	1174.27	0.928341863	0.862133207		1	225.5	0.98890321
2	48.589	48589	1004.563	906.5317	906.5317	1004.563	0.902413985	0.847562715		1	225.75	0.989665346
2	48.779	48779	935.3607	805.6612	805.6612	935.3607	0.86133745	0.843850526		1	226	0.990427481
2	49.306	49306	1086.729	766.0579	766.0579	1086.729	0.704920822	0.835481422		1	226.25	0.991189617
2	49.778	49778	1238.684	1002.894	1002.894	1238.684	0.809644752	0.830600515		1	226.5	0.991951753
2	50.097	50097	995.2599	785.0683	785.0683	995.2599	0.788807326	0.83495807		1	226.75	0.992713888
2	50.66	50660	971.8161	889.2818	889.2818	971.8161	0.915072101	0.87504814		1	227	0.993476024
2	50.908	50908	955.5047	833.7923	833.7923	955.5047	0.872619779	0.896366395		1	227.25	0.994270469
2	51.08	51080	944.9598	893.5996	893.5996	944.9598	0.94564827	0.907352093		1	227.5	0.99514987
2	51.307	51307	1387.773	1227.535	1227.535	1387.773	0.884535872	0.918579482		1	227.75	0.99609453
2	51.694	51694	832.3178	935.5411	935.5411	832.3178	1.124019095	0.935197367		1	228	0.997039191
2	51.934	51934	936.8932	823.3192	823.3192	936.8932	0.878775937	0.940348836		1	228.25	0.997983852
2	52.209	52209	864.8441	801.0328	801.0328	864.8441	0.926216413	0.941668336		1	228.5	0.998928512
2	52.422	52422	922.9479	824.6855	824.6855	922.9479	0.893534185	0.942856909		1	228.75	0.999873173
2	52.585	52585	908.0905	699.1794	699.1794	908.0905	0.769944626	0.941961235		1	229	1.000817834
2	52.872	52872	842.1385	839.5472	839.5472	842.1385	0.996922953	0.935127999		1	229.25	1.001762494
2	53.074	53074	760.4777	797.3353	797.3353	760.4777	1.048466378	0.934755563		1	229.5	1.002707155
2	53.255	53255	843.7232	874.8065	874.8065	843.7232	1.036840637	0.940513601		1	229.75	1.003733332
2	53.492	53492	1055.224	989.0577	989.0577	1055.224	0.937296441	0.952359847		1	230	1.004784994
2	53.781	53781	912.1702	830.3769	830.3769	912.1702	0.910331098	0.96809715		2	9	1.014041582
2	53.97	53970	727.5643	628.5722	628.5722	727.5643	0.86394041	0.9774844		2	9.25	1.016899043
2	54.341	54341	891.0273	879.5973	879.5973	891.0273	0.98717211	0.996643167		2	9.5	1.01941202
2	54.654	54654	787.5568	831.1384	831.1384	787.5568	1.055337723	1.017089564		2	9.75	1.020809531
2	54.946	54946	780.1253	906.7274	906.7274	780.1253	1.162284315	1.039679661		2	10	1.020927422
2	55.259	55259	849.1532	842.0267	842.0267	849.1532	0.991607521	1.062718985		2	10.25	1.019674472
2	55.511	55511	912.0286	936.4067	936.4067	912.0286	1.026729535	1.073970427		2	10.5	1.017383775
2	55.694	55694	1007.17	1181.052	1181.052	1007.17	1.172644142	1.079659207		2	10.75	1.013895366
2	55.903	55903	882.393	941.8828	941.8828	882.393	1.067418713	1.090231766		2	11	1.010194354
2	56.173	56173	833.2089	946.0186	946.0186	833.2089	1.135391857	1.107151871		2	11.25	1.006992385
2	56.357	56357	866.5115	903.7288	903.7288	866.5115	1.042950728	1.119309022		2	11.5	1.005091188
2	56.549	56549	928.5663	983.3403	983.3403	928.5663	1.05898771	1.13658245		2	11.75	1.003415665
2	56.864	56864	816.4793	1042.533	1042.533	816.4793	1.276863969	1.173000078		2	12	1.002005872
2	57.104	57104	767.5487	929.4212	929.4212	767.5487	1.210895413	1.206068293		2	12.25	1.000773769
2	57.412	57412	800.2346	1025.177	1025.177	800.2346	1.281095569	1.247690423		2	12.5	0.999706745
2	57.626	57626	763.4995	930.461	930.461	763.4995	1.218679253	1.282627469		2	12.75	0.998726303
2	57.794	57794	744.483	987.4327	987.4327	744.483	1.326333442	1.322585689		2	13	0.997583921
2	58.08	58080	1002.341	1503.065	1503.065	1002.341	1.499554543	1.442289514		2	13.25	0.996576703
2	58.305	58305	939.9995	1379.884	1379.884	939.9995	1.467962483	1.535144227		2	13.5	0.996420522
2	58.739	58739	819.4328	1004.845	1004.845	819.4328	1.226268951	1.661617304		2	13.75	0.9983934
2	58.986	58986	1096.7	1615.29	1615.29	1096.7	1.472864047	1.731543561		2	14	1.000866826
2	59.165	59165	807.8273	2102.977	2102.977	807.8273	2.60325072	1.782356862		2	14.25	1.003369942
2	59.341	59341	777.0178	2066.496	2066.496	777.0178	2.659522086	1.796530363		2	14.5	1.00649323
2	59.624	59624	905.9509	1200.303	1200.303	905.9509	1.324909551	1.822400798		2	14.75	1.008458591
2	60.08	60080	1087.839	1804.886	1804.886	1087.839	1.659148091	2.018388919		2	15	1.008106881
2	60.534	60534	926.5791	1968.712	1968.712	926.5791	2.12471013	2.327321086		2	15.25	1.007192224
2	60.819	60819	1357.644	2721.686	2721.686	1357.644	2.004712576	2.658198156		2	15.5	1.006399491
2	61.01	61010	1433.648	3423.286	3423.286	1433.648	2.387814861	3.007090424		2	15.75	1.0053792
2	61.515	61515	837.5721	3323.123	3323.123	837.5721	3.967566494	4.355388429		2	16	1.004622582
2	61.997	61997	1057.19	5579.428	5579.428	1057.19	5.277601945	5.447498224		2	16.25	1.004582225
2	62.268	62268	1047.723	7578.634	7578.634	1047.723	7.233432883	5.902530556		2	16.5	1.00460351
2	62.519	62519	1011.231	6055.352	6055.352	1011.231	5.988099653	6.346396417		2	16.75	1.004742932
2	62.86	62860	1000.217	8516.465	8516.465	1000.217	8.514617328	6.71435622		2	17	1.00542374
2	63.063	63063	911.4165	7636.372	7636.372	911.4165	8.378575547	6.771237146		2	17.25	1.005850617
2	63.365	63365	853.399	3205.288	3205.288	853.399	3.755907846	6.745585072		2	17.5	1.006152738
2	64.213	64213	1065.528	7259.056	7259.056	1065.528	6.812637491	5.223627791		2	17.75	1.00500429
2	64.397	64397	898.069	4246.107	4246.107	898.069	4.728040941	4.76090878		2	18	1.003577932
2	64.858	64858	1009.385	3736.721	3736.721	1009.385	3.701977937	3.807295792		2	18.25	1.001292813
2	65.268	65268	874.4432	2131.184	2131.184	874.4432	2.437189745	3.123192451		2	18.5	0.998264742
2	65.445	65445	771.6097	2068.119	2068.119	771.6097	2.680265684	2.821643959		2	18.75	0.995871199
2	65.731	65731	903.5217	1824.48	1824.48	903.5217	2.019298485	2.408649302		2	19	0.993580951
2	66.116	66116	1012.655	2160.478	2160.478	1012.655	2.133478825	2.009474455		2	19.25	0.994131581
2	66.542	66542	924.9458	1571.843	1571.843	924.9458	1.699389305	1.686253512		2	19.5	0.995480386
2	66.717	66717	1268.585	1857.058	1857.058	1268.585	1.463881411	1.582662229		2	19.75	0.997015406
2	66.916	66916	924.5589	1318.856	1318.856	924.5589	1.426470504	1.528527102		2	20	0.99884371
2	67.236	67236	873.3356	1467.844	1467.844	873.3356	1.680733042	1.500831175		2	20.25	1.000415651
2	67.534	67534	1044.021	1642.032	1642.032	1044.021	1.57279595	1.440287805		2	20.5	1.000731901
2	67.871	67871	844.632	1194.294	1194.294	844.632	1.413981474	1.407538041		2	20.75	1.000840577
2	68.061	68061	889.8235	1113.488	1113.488	889.8235	1.251358275	1.382880076		2	21	1.001274333
2	68.38	68380	804.6386	1142.349	1142.349	804.6386	1.419704449	1.332244237		2	21.25	1.001659874
2	68.62	68620	991.6007	1433.91	1433.91	991.6007	1.446055857	1.298975424		2	21.5	1.002398709
2	68.878	68878	946.7081	1064.751	1064.751	946.7081	1.124687747	1.268372592		2	21.75	1.003851717
2	69.123	69123	1180.323	1614.959	1614.959	1180.323	1.368234797	1.248685575		2	22	1.00532363
2	69.487	69487	1087.285	1158.076	1158.076	1087.285	1.065108044	1.231618693		2	22.25	1.007593751
2	69.728	69728	837.0726	813.3733	813.3733	837.0726	0.97168788	1.216890898		2	22.5	1.009931216
2	69.95	69950	1077.283	1511.177	1511.177	1077.283	1.402766961	1.207753271		2	22.75	1.012302822
2	70.229	70229	882.1963	997.9025	997.9025	882.1963	1.131156977	1.19642969		2	23	1.012841409
2	70.562	70562	1073.994	1579.585	1579.585	1073.994	1.470757751	1.165368989		2	23.25	1.011538389
2	70.891	70891	981.8795	1006.994	1006.994	981.8795	1.025577986	1.131207985		2	23.5	1.009304141
2	71.135	71135	933.3301	1069.156	1069.156	933.3301	1.145528254	1.103015634		2	23.75	1.007295416
2	71.553	71553	1121.067	1207.004	1207.004	1121.067	1.076656435	1.017610121		2	24	1.004619394
2	71.835	71835	1231.313	964.3733	964.3733	1231.313	0.783207275	0.96447019		2	24.25	1.001439371
2	72.007	72007	1167.647	1107.627	1107.627	1167.647	0.948597479	0.944911638		2	24.5	0.998664917
2	72.239	72239	969.3738	859.5931	859.5931	969.3738	0.886750911	0.922182583		2	24.75	0.996724559
2	72.467	72467	1240.866	1118.288	1118.288	1240.866	0.901215764	0.904725281		2	25	0.995509515
2	72.654	72654	932.1487	927.7832	927.7832	932.1487	0.995316734	0.900915702		2	25.25	0.995844512
2	72.84	72840	1169.616	1024.608	1024.608	1169.616	0.876020848	0.899867101		2	25.5	0.997070857
2	73.164	73164	797.92	699.6824	699.6824	797.92	0.876882896	0.898996486		2	25.75	0.998877226
2	73.336	73336	871.8957	853.0245	853.0245	871.8957	0.978356127	0.902933107		2	26	1.000470317
2	73.599	73599	1015.093	821.9758	821.9758	1015.093	0.80975418	0.906398172		2	26.25	1.002045715
2	73.899	73899	1257.08	1366.916	1366.916	1257.08	1.087373914	0.905254216		2	26.5	1.003807074
2	74.085	74085	1003.815	845.6072	845.6072	1003.815	0.842393469	0.904633253		2	26.75	1.005323545
2	74.357	74357	1085.392	838.3048	838.3048	1085.392	0.772352109	0.904023099		2	27	1.006224488
2	74.551	74551	1160.806	1060.416	1060.416	1160.806	0.913516987	0.902021185		2	27.25	1.006650633
2	74.931	74931	924.7552	897.3428	897.3428	924.7552	0.970357128	0.894490075		2	27.5	1.006986525
2	75.148	75148	998.2179	920.8661	920.8661	998.2179	0.922510105	0.893335148		2	27.75	1.007727493
2	75.615	75615	1230.593	1066.949	1066.949	1230.593	0.867020209	0.904206124		2	28	1.009186726
2	75.843	75843	944.7864	940.2536	940.2536	944.7864	0.995202302	0.910804207		2	28.25	1.010843855
2	76.024	76024	908.0434	810.6897	810.6897	908.0434	0.892787393	0.918850464		2	28.5	1.01273882
2	76.197	76197	972.7747	790.0166	790.0166	972.7747	0.812127001	0.928904809		2	28.75	1.014855518
2	76.363	76363	1114.165	946.1429	946.1429	1114.165	0.849194599	0.934813972		2	29	1.017205886
2	76.645	76645	735.6374	621.3432	621.3432	735.6374	0.844632424	0.939042612		2	29.25	1.020694649
2	76.812	76812	827.3649	975.3889	975.3889	827.3649	1.178910176	0.940976777		2	29.5	1.024566936
2	77.203	77203	934.2985	1013.508	1013.508	934.2985	1.08477965	0.938150691		2	29.75	1.027523264
2	77.392	77392	850.0762	765.9897	765.9897	850.0762	0.901083573	0.928944751		2	30	1.029868952
2	77.644	77644	856.8184	760.5165	760.5165	856.8184	0.887605238	0.910767734		2	30.25	1.032214641
2	77.819	77819	896.9642	772.271	772.271	896.9642	0.86098308	0.900516844		2	30.5	1.034560329
2	78.296	78296	1162.528	948.3716	948.3716	1162.528	0.815783878	0.853369359		2	30.75	1.036906018
2	78.611	78611	990.5114	743.2844	743.2844	990.5114	0.75040469	0.827697557		2	31	1.039251707
2	78.816	78816	991.83	756.7437	756.7437	991.83	0.762977224	0.825772687		2	31.25	1.041597395
2	78.999	78999	978.6506	955.9304	955.9304	978.6506	0.976784156	0.829377373		2	31.5	1.043943084
2	79.426	79426	864.1593	696.5114	696.5114	864.1593	0.805998848	0.841602693		2	31.75	1.046288772
2	79.821	79821	988.3344	851.1804	851.1804	988.3344	0.861227131	0.857287372		2	32	1.048634461
2	80.021	80021	821.2788	759.0472	759.0472	821.2788	0.924225975	0.868763544		2	32.25	1.05098015
2	80.382	80382	978.4062	897.7549	897.7549	978.4062	0.917568695	0.885302432		2	32.5	1.053325838
2	80.586	80586	925.829	759.8448	759.8448	925.829	0.820718297	0.891034739		2	32.75	1.055671527
2	80.774	80774	1139.469	996.9848	996.9848	1139.469	0.874955615	0.896184646		2	33	1.058017216
2	81.179	81179	856.734	780.029	780.029	856.734	0.910468127	0.905036089		2	33.25	1.060362904
2	81.507	81507	869.0675	911.7222	911.7222	869.0675	1.049080998	0.917299378		2	33.5	1.062708593
2	81.731	81731	875.9464	638.4376	638.4376	875.9464	0.728854642	0.922555451		2	33.75	1.065054281
2	82.122	82122	857.796	878.9287	878.9287	857.796	1.024636044	0.913563526		2	34	1.06739997
2	82.65	82650	906.8432	784.8977	784.8977	906.8432	0.865527469	0.887317572		2	34.25	1.069745659
2	82.955	82955	765.8993	732.269	732.269	765.8993	0.956090442	0.872609171		2	34.5	1.072091347
2	83.276	83276	982.8377	907.7837	907.7837	982.8377	0.923635408	0.846016169		2	34.75	1.074437036
2	83.518	83518	810.9949	614.2677	614.2677	810.9949	0.757424862	0.828659656		2	35	1.076782725
2	83.847	83847	976.8461	801.7161	801.7161	976.8461	0.820718944	0.818731602		2	35.25	1.079128413
2	84.034	84034	1016.584	760.5349	760.5349	1016.584	0.748127946	0.81394716		2	35.5	1.081474102
2	84.394	84394	3141.443	2051.643	2051.643	3141.443	0.653089361	0.808806873		2	35.75	1.071485239
2	84.73	84730	819.3042	759.9288	759.9288	819.3042	0.927529482	0.821571245		2	36	1.058601326
2	85.054	85054	860.7012	694.9225	694.9225	860.7012	0.807391113	0.836251058		2	36.25	1.04633396
2	85.366	85366	755.9309	727.6406	727.6406	755.9309	0.962575548	0.847307251		2	36.5	1.035936922
2	85.685	85685	1026.39	853.3229	853.3229	1026.39	0.83138271	0.863204613		2	36.75	1.027189427
2	85.924	85924	807.1897	736.6278	736.6278	807.1897	0.91258325	0.868435984		2	37	1.019793833
2	86.197	86197	1016.388	881.9085	881.9085	1016.388	0.867688816	0.864308027		2	37.25	1.013992968
2	86.504	86504	924.0336	710.0107	710.0107	924.0336	0.768381907	0.853050983		2	37.5	1.009726017
2	86.88	86880	905.2469	779.0347	779.0347	905.2469	0.860577043	0.835494885		2	37.75	1.006532355
2	87.154	87154	931.8299	702.2478	702.2478	931.8299	0.753622308	0.818146968		2	38	1.005872407
2	87.344	87344	843.9606	707.4317	707.4317	843.9606	0.838228349	0.804036908		2	38.25	1.006766559
2	87.553	87553	920.2722	882.3303	882.3303	920.2722	0.958771003	0.791260038		2	38.5	1.007690575
2	87.727	87727	993.3862	732.7759	732.7759	993.3862	0.7376546	0.781769831		2	38.75	1.00780753
2	87.962	87962	1149.441	785.6169	785.6169	1149.441	0.68347736	0.768929717		2	39	1.008091003
2	88.418	88418	961.5643	704.3141	704.3141	961.5643	0.732466981	0.744798523		2	39.25	1.008018498
2	89.37	89370	1018.548	725.0989	725.0989	1018.548	0.711894678	0.709815244		2	39.5	1.007780071
2	89.678	89678	1054.997	678.9155	678.9155	1054.997	0.643523631	0.716696091		2	39.75	1.007330125
2	89.889	89889	1119.454	852.2209	852.2209	1119.454	0.761282643	0.734315254		2	40	1.006728581
2	90.119	90119	1034.033	736.8396	736.8396	1034.033	0.71258809	0.764665972		2	40.25	1.00446106
2	90.494	90494	892.5708	723.0784	723.0784	892.5708	0.810107613	0.808188105		2	40.5	1.001811568
2	90.724	90724	1058.812	718.2537	718.2537	1058.812	0.678358103	0.822328433		2	40.75	0.99993836
2	90.936	90936	839.2302	854.6763	854.6763	839.2302	1.018405081	0.833400267		2	41	0.99829341
2	91.181	91181	849.903	834.4433	834.4433	849.903	0.981810042	0.845403188		2	41.25	0.996525099
2	91.389	91389	901.4737	791.54	791.54	901.4737	0.878051129	0.850662877		2	41.5	0.995758322
2	91.577	91577	1055.29	846.4872	846.4872	1055.29	0.802137043	0.854422543		2	41.75	0.997353466
2	91.795	91795	1026.489	879.2756	879.2756	1026.489	0.856585507	0.856856287		2	42	0.999803568
2	91.985	91985	1011.155	865.2996	865.2996	1011.155	0.855753668	0.853869449		2	42.25	1.001709481
2	92.305	92305	719.9225	560.8579	560.8579	719.9225	0.779053162	0.853243534		2	42.5	1.002976748
2	92.513	92513	866.9731	641.796	641.796	866.9731	0.740272103	0.859989143		2	42.75	1.003472502
2	92.891	92891	660.2672	564.9557	564.9557	660.2672	0.855647077	0.876138454		2	43	1.002085711
2	93.134	93134	1079.828	1054.203	1054.203	1079.828	0.976269369	0.887861448		2	43.25	1.000049397
2	93.328	93328	950.9578	960.5111	960.5111	950.9578	1.010045977	0.902653214		2	43.5	0.997541166
2	93.746	93746	802.819	779.8747	779.8747	802.819	0.971420333	0.949993145		2	43.75	0.994739599
2	94.062	94062	917.7746	753.5814	753.5814	917.7746	0.821096378	0.971359073		2	44	0.990829355
2	94.295	94295	787.5568	805.2026	805.2026	787.5568	1.022405749	0.970566041		2	44.25	0.987517479
2	94.636	94636	872.9863	780.5715	780.5715	872.9863	0.894139461	0.960442473		2	44.5	0.985567358
2	94.854	94854	757.64	849.9077	849.9077	757.64	1.121783037	0.945919924		2	44.75	0.9841821
2	95.252	95252	838.4465	723.8388	723.8388	838.4465	0.863309466	0.896692124		2	45	0.983665932
2	95.681	95681	937.8052	825.6472	825.6472	937.8052	0.880403734	0.854429716		2	45.25	0.986841763
2	95.891	95891	979.8126	842.3356	842.3356	979.8126	0.859690516	0.839840987		2	45.5	0.990698131
2	96.055	96055	970.4608	767.0655	767.0655	970.4608	0.790413688	0.831537389		2	45.75	0.993815833
2	96.289	96289	1174.846	951.5947	951.5947	1174.846	0.809973988	0.833663296		2	46	0.997223775
2	96.459	96459	1225.448	1066.096	1066.096	1225.448	0.869964291	0.839290509		2	46.25	0.999510124
2	96.67	96670	876.4738	645.3224	645.3224	876.4738	0.736271181	0.846277335		2	46.5	1.001400646
2	96.927	96927	648.31	477.0493	477.0493	648.31	0.735835171	0.869040469		2	46.75	1.002695853
2	97.185	97185	934.9054	859.0193	859.0193	934.9054	0.918830183	0.894641998		2	47	1.003591903
2	97.413	97413	907.9294	922.4936	922.4936	907.9294	1.016041115	0.910939509		2	47.25	1.004055721
2	97.635	97635	718.5422	800.7131	800.7131	718.5422	1.114357793	0.930158804		2	47.5	1.003983087
2	97.847	97847	783.6823	709.1679	709.1679	783.6823	0.904917592	0.941275092		2	47.75	1.003260165
2	98.101	98101	1066.795	968.6448	968.6448	1066.795	0.907995257	0.940433662		2	48	1.00249902
2	98.465	98465	854.1374	784.6684	784.6684	854.1374	0.918667652	0.926144147		2	48.25	1.001416421
2	98.705	98705	890.1985	696.2026	696.2026	890.1985	0.782075683	0.915188737		2	48.5	1.000105321
2	98.988	98988	1097.568	1138.549	1138.549	1097.568	1.037338005	0.897318157		2	48.75	0.999172102
2	99.276	99276	1325.265	1186.869	1186.869	1325.265	0.895571074	0.874999528		2	49	0.998567629
2	99.439	99439	1010.967	817.7988	817.7988	1010.967	0.808927294	0.865825698		2	49.25	0.997978884
2	99.718	99718	820.4164	689.5463	689.5463	820.4164	0.84048332	0.859462775		2	49.5	0.99754951
2	100.021	100021	994.4977	818.5117	818.5117	994.4977	0.823040315	0.852902275		2	49.75	0.997166141
2	100.358	100358	800.6464	694.1488	694.1488	800.6464	0.866985476	0.830793908		2	50	0.997572905
2	100.63	100630	830.5087	691.2751	691.2751	830.5087	0.832351425	0.8094486		2	50.25	0.999385014
2	100.91	100910	908.2247	805.8265	805.8265	908.2247	0.887254553	0.796160856		2	50.5	1.002024914
2	101.168	101168	1126.051	827.1499	827.1499	1126.051	0.734558115	0.796523521		2	50.75	1.004861708
2	101.624	101624	1258.314	995.245	995.245	1258.314	0.790935331	0.804731546		2	51	1.007747162
2	101.81	101810	1437.859	973.0997	973.0997	1437.859	0.676769906	0.807988055		2	51.25	1.00975175
2	101.993	101993	1042.749	830.7	830.7	1042.749	0.796644255	0.813441469		2	51.5	1.011398787
2	102.178	102178	843.6914	674.037	674.037	843.6914	0.798914153	0.817428097		2	51.75	1.012812373
2	102.522	102522	829.5858	791.115	791.115	829.5858	0.953626496	0.83165489		2	52	1.013445009
2	102.691	102691	971.2603	932.9984	932.9984	971.2603	0.960605926	0.837316809		2	52.25	1.013627647
2	102.926	102926	901.1589	717.0972	717.0972	901.1589	0.795750006	0.838412817		2	52.5	1.013706417
2	103.259	103259	877.8938	686.3366	686.3366	877.8938	0.78179912	0.834956496		2	52.75	1.013054585
2	103.49	103490	840.2925	666.1499	666.1499	840.2925	0.792759545	0.83090691		2	53	1.01258884
2	103.723	103723	879.7966	745.3275	745.3275	879.7966	0.847158877	0.821160723		2	53.25	1.013398893
2	104.003	104003	969.9351	772.6179	772.6179	969.9351	0.796566595	0.802952505		2	53.5	1.015243791
2	104.289	104289	1672.512	1289.411	1289.411	1672.512	0.77094275	0.791190201		2	53.75	1.017262582
2	104.481	104481	837.6536	670.2959	670.2959	837.6536	0.800206553	0.792285536		2	54	1.019134709
2	104.701	104701	890.6462	794.4529	794.4529	890.6462	0.891996059	0.797478289		2	54.25	1.021049197
2	104.869	104869	854.6972	597.6299	597.6299	854.6972	0.699229973	0.800119986		2	54.5	1.023286311
2	105.101	105101	1536.235	1093.505	1093.505	1536.235	0.711808415	0.80228879		2	54.75	1.025879466
2	105.374	105374	798.3095	771.4314	771.4314	798.3095	0.966331229	0.805241373		2	55	1.028717494
2	105.615	105615	800.2223	614.8194	614.8194	800.2223	0.768310756	0.804846039		2	55.25	1.031446374
2	105.901	105901	794.7325	638.8486	638.8486	794.7325	0.803853624	0.803041754		2	55.5	1.033140286
2	106.133	106133	1098.73	872.9374	872.9374	1098.73	0.794496737	0.805515479		2	55.75	1.034476809
2	106.368	106368	1031.843	852.3464	852.3464	1031.843	0.826042722	0.809981609		2	56	1.036525976
2	106.549	106549	851.2016	711.0149	711.0149	851.2016	0.835307288	0.814792566		2	56.25	1.038888112
2	106.844	106844	735.5358	585.09	585.09	735.5358	0.795460942	0.832577849		2	56.5	1.041844285
2	107.083	107083	788.1829	700.2327	700.2327	788.1829	0.888413971	0.849660185		2	56.75	1.045944012
2	107.249	107249	1009.639	689.3729	689.3729	1009.639	0.682791473	0.858023709		2	57	1.050677264
2	107.452	107452	912.0286	803.0465	803.0465	912.0286	0.880505831	0.868472227		2	57.25	1.055728035
2	107.756	107756	822.0269	903.674	903.674	822.0269	1.099324122	0.883130454		2	57.5	1.061104939
2	108.056	108056	818.1406	730.7813	730.7813	818.1406	0.893222143	0.890322055		2	57.75	1.068528959
2	108.262	108262	718.4574	620.5277	620.5277	718.4574	0.863694493	0.894342605		2	58	1.082866684
2	108.535	108535	881.2733	722.6817	722.6817	881.2733	0.820042659	0.893571124		2	58.25	1.098235782
2	108.748	108748	819.0636	737.2279	737.2279	819.0636	0.900086269	0.88236932		2	58.5	1.110028482
2	109.092	109092	989.4965	865.0546	865.0546	989.4965	0.87423715	0.853056975		2	58.75	1.120818497
2	109.265	109265	909.7015	780.6319	780.6319	909.7015	0.858118735	0.843096025		2	59	1.131315577
2	109.702	109702	1121.285	898.4183	898.4183	1121.285	0.801239917	0.827360327		2	59.25	1.139276542
2	110.075	110075	1049.862	821.64	821.64	1049.862	0.782617144	0.814647272		2	59.5	1.142518707
2	110.487	110487	1025.845	765.7609	765.7609	1025.845	0.746468424	0.804097635		2	59.75	1.152230388
2	110.693	110693	783.5552	625.5293	625.5293	783.5552	0.798321931	0.799269295		2	60	1.168164353
2	110.856	110856	1078.055	790.0791	790.0791	1078.055	0.732874575	0.796146881		2	60.25	1.190417608
2	111.049	111049	896.7058	973.4494	973.4494	896.7058	1.085583923	0.796119273		2	60.5	1.215644645
2	111.237	111237	1034.468	712.1628	712.1628	1034.468	0.688433862	0.799092182		2	60.75	1.256262811
2	111.759	111759	850.0189	670.3108	670.3108	850.0189	0.788583407	0.806588365		2	61	1.317171363
2	112.062	112062	1134.727	767.1468	767.1468	1134.727	0.676062877	0.796694421		2	61.25	1.414902283
2	112.559	112559	828.1447	788.4809	788.4809	828.1447	0.95210523	0.769589999		2	61.5	1.513883657
2	112.753	112753	934.8069	702.6807	702.6807	934.8069	0.751685402	0.766133242		2	61.75	1.598782348
2	113.114	113114	852.6606	699.54	699.54	852.6606	0.820420223	0.765957785		2	62	1.682521133
2	113.361	113361	813.8087	633.5091	633.5091	813.8087	0.778449653	0.769969099		2	62.25	1.744770069
2	113.532	113532	1079.79	712.1551	712.1551	1079.79	0.659531113	0.77820395		2	62.5	1.810091398
2	113.731	113731	937.662	751.8182	751.8182	937.662	0.801800862	0.806270591		2	62.75	1.852037764
2	113.932	113932	1109.437	875.0862	875.0862	1109.437	0.788766014	0.834914367		2	63	1.875456835
2	114.196	114196	1032.299	752.3269	752.3269	1032.299	0.728787783	0.865387084		2	63.25	1.875719134
2	114.466	114466	927.1417	741.2056	741.2056	927.1417	0.799452338	0.905653297		2	63.5	1.838340413
2	114.729	114729	897.5237	787.0817	787.0817	897.5237	0.876948096	0.929251045		2	63.75	1.771803051
2	114.957	114957	888.2389	1413.891	1413.891	888.2389	1.591791353	0.934132166		2	64	1.705265689
2	115.149	115149	1102.607	877.4004	877.4004	1102.607	0.795750798	0.934774722		2	64.25	1.634777728
2	115.509	115509	873.1846	760.8905	760.8905	873.1846	0.871397068	0.924991641		2	64.5	1.548362476
2	115.886	115886	824.5242	658.1196	658.1196	824.5242	0.79818106	0.867682539		2	64.75	1.471673984
2	116.177	116177	906.4976	732.6444	732.6444	906.4976	0.808214385	0.80486077		2	65	1.403409134
2	116.443	116443	969.3268	704.8296	704.8296	969.3268	0.727133099	0.769402838		2	65.25	1.341550999
2	116.755	116755	981.6453	644.8487	644.8487	981.6453	0.656906013	0.755884325		2	65.5	1.28060217
2	117.098	117098	1105.031	786.5528	786.5528	1105.031	0.71179252	0.752179424		2	65.75	1.228214588
2	117.333	117333	909.7015	721.6899	721.6899	909.7015	0.793326053	0.767372815		2	66	1.189776533
2	117.605	117605	1363.998	1306.679	1306.679	1363.998	0.957977211	0.802148078		2	66.25	1.15686432
2	117.908	117908	1113.314	852.1098	852.1098	1113.314	0.765381375	0.832849924		2	66.5	1.128735671
2	118.113	118113	917.6989	688.7779	688.7779	917.6989	0.7505489	0.848293593		2	66.75	1.107317008
2	118.407	118407	731.9153	713.4037	713.4037	731.9153	0.974708002	0.869930265		2	67	1.099542314
2	118.689	118689	864.132	798.2989	798.2989	864.132	0.923815922	0.87721622		2	67.25	1.09609154
2	118.998	118998	959.5034	868.7846	868.7846	959.5034	0.905452341	0.879705408		2	67.5	1.088559558
2	119.372	119372	1038.477	811.9425	811.9425	1038.477	0.781858915	0.877652391		2	67.75	1.08442241
2	119.608	119608	801.7975	718.1415	718.1415	801.7975	0.895664429	0.871009842		2	68	1.080196035
2	119.869	119869	802.9654	755.1257	755.1257	802.9654	0.940421219	0.861651356		2	68.25	1.074573224
2	120.115	120115	984.9927	810.6425	810.6425	984.9927	0.822993409	0.853532617		2	68.5	1.069046409
2	120.413	120413	876.3214	670.6785	670.6785	876.3214	0.765333929	0.840801292		2	68.75	1.064292979
2	120.665	120665	924.1412	787.384	787.384	924.1412	0.852016986	0.831277211		2	69	1.060587725
2	121.029	121029	1135.507	972.9318	972.9318	1135.507	0.856825894	0.819969421		2	69.25	1.058239019
2	121.319	121319	837.1279	688.4782	688.4782	837.1279	0.822428926	0.811238553		2	69.5	1.05647335
2	121.537	121537	1117.006	854.5893	854.5893	1117.006	0.76507136	0.805135712		2	69.75	1.054272857
2	121.703	121703	802.2652	664.001	664.001	802.2652	0.827657737	0.800148814		2	70	1.052751167
2	121.976	121976	1085.201	906.0449	906.0449	1085.201	0.834909754	0.791552943		2	70.25	1.051082425
2	122.168	122168	1167.586	804.0082	804.0082	1167.586	0.688607263	0.787338235		2	70.5	1.047624417
2	122.395	122395	1101.684	926.4938	926.4938	1101.684	0.840979628	0.784116368		2	70.75	1.043872078
2	122.793	122793	871.9345	657.9826	657.9826	871.9345	0.754623885	0.780537269		2	71	1.0398334
2	122.961	122961	1204.058	961.4389	961.4389	1204.058	0.798498826	0.781018824		2	71.25	1.034035914
2	123.28	123280	1160.851	881.1329	881.1329	1160.851	0.75904048	0.785772198		2	71.5	1.026461159
2	123.668	123668	940.7617	700.7771	700.7771	940.7617	0.744903943	0.792815565		2	71.75	1.019350314
2	123.878	123878	1063.645	926.4688	926.4688	1063.645	0.87103197	0.79727369		2	72	1.014192716
2	124.056	124056	927.5231	762.9471	762.9471	927.5231	0.822563988	0.802145999		2	72.25	1.010579233
2	124.332	124332	978.588	809.5419	809.5419	978.588	0.827255086	0.807323129		2	72.5	1.008015651
2	124.573	124573	1080.525	817.0152	817.0152	1080.525	0.756127993	0.808460555		2	72.75	1.007470155
2	124.769	124769	912.1013	678.5472	678.5472	912.1013	0.74393842	0.808598175		2	73	1.007331157
2	125.021	125021	893.1234	805.5439	805.5439	893.1234	0.901940202	0.807749447		2	73.25	1.007557693
2	125.484	125484	1061.544	890.0281	890.0281	1061.544	0.838427894	0.800139563		2	73.5	1.008169998
2	125.689	125689	828.0919	605.6102	605.6102	828.0919	0.731332114	0.796599337		2	73.75	1.008278036
2	125.855	125855	912.2461	670.5494	670.5494	912.2461	0.735053184	0.794607948		2	74	1.008143779
2	126.037	126037	825.7792	724.3005	724.3005	825.7792	0.877111581	0.792398033		2	74.25	1.00804681
2	126.203	126203	1116.742	872.5119	872.5119	1116.742	0.781301232	0.789806111		2	74.5	1.00779239
2	126.419	126419	868.9052	675.4066	675.4066	868.9052	0.777307582	0.784032764		2	74.75	1.007129494
2	126.818	126818	897.3246	658.0844	658.0844	897.3246	0.733384998	0.769244891		2	75	1.006543083
2	127.195	127195	730.2003	623.9936	623.9936	730.2003	0.854551279	0.760744755		2	75.25	1.006778378
2	127.451	127451	908.2013	673.869	673.869	908.2013	0.741981981	0.759234481		2	75.5	1.007641378
2	127.84	127840	1202.348	837.4796	837.4796	1202.348	0.696536776	0.759562092		2	75.75	1.0086177
2	128.004	128004	993.1287	635.5571	635.5571	993.1287	0.639954419	0.762226639		2	76	1.010051788
2	128.239	128239	865.6183	814.9031	814.9031	865.6183	0.94141159	0.772767187		2	76.25	1.011980763
2	128.764	128764	984.2672	772.7913	772.7913	984.2672	0.785143811	0.805873893		2	76.5	1.012881912
2	129.021	129021	1152.349	810.5184	810.5184	1152.349	0.703361916	0.821557506		2	76.75	1.013384682
2	129.212	129212	740.4277	677.233	677.233	740.4277	0.914651086	0.835658332		2	77	1.013289662
2	129.442	129442	933.6936	793.5919	793.5919	933.6936	0.849948955	0.846960554		2	77.25	1.012732592
2	129.739	129739	779.9317	680.7538	680.7538	779.9317	0.872837711	0.849730224		2	77.5	1.010551688
2	130.007	130007	822.5201	681.9843	681.9843	822.5201	0.829139981	0.84922919		2	77.75	1.00809063
2	130.215	130215	779.0171	771.4573	771.4573	779.0171	0.99029572	0.84689426		2	78	1.004838263
2	130.461	130461	921.3312	701.0277	701.0277	921.3312	0.760885662	0.84067395		2	78.25	1.001173894
2	130.641	130641	788.2659	600.5782	600.5782	788.2659	0.761897984	0.836225276		2	78.5	0.998034208
2	130.981	130981	874.2586	798.8026	798.8026	874.2586	0.913691441	0.822125541		2	78.75	0.996499172
2	131.178	131178	870.0128	653.422	653.422	870.0128	0.75104872	0.814440786		2	79	0.996946066
2	131.397	131397	930.1421	703.4232	703.4232	930.1421	0.75625348	0.806876268		2	79.25	0.998007496
2	131.765	131765	1279.696	1084.437	1084.437	1279.696	0.847417668	0.790636631		2	79.5	0.999190485
2	132.041	132041	1034.704	827.7258	827.7258	1034.704	0.799963854	0.78256095		2	79.75	1.000662585
2	132.524	132524	1396.184	991.1892	991.1892	1396.184	0.709927345	0.777641576		2	80	1.002603799
2	132.851	132851	817.5499	691.5176	691.5176	817.5499	0.845841459	0.777089621		2	80.25	1.004338291
2	133.103	133103	1240.889	882.7441	882.7441	1240.889	0.711380389	0.77838683		2	80.5	1.005726783
2	133.356	133356	1112.481	876.5007	876.5007	1112.481	0.787879254	0.786359981		2	80.75	1.00675134
2	133.66	133660	883.5957	764.934	764.934	883.5957	0.865705888	0.804095652		2	81	1.007581297
2	134.102	134102	1318.02	1035.448	1035.448	1318.02	0.785608716	0.819990374		2	81.25	1.008555085
2	134.31	134310	926.9686	623.1877	623.1877	926.9686	0.672285663	0.819284857		2	81.5	1.009941177
2	134.547	134547	811.965	743.4191	743.4191	811.965	0.915580228	0.816112157		2	81.75	1.010694628
2	134.78	134780	711.145	605.7362	605.7362	711.145	0.851775939	0.804539333		2	82	1.009842048
2	134.997	134997	789.1587	686.1509	686.1509	789.1587	0.869471375	0.787291971		2	82.25	1.008482456
2	135.345	135345	902.5355	668.735	668.735	902.5355	0.740951464	0.762371173		2	82.5	1.006639617
2	135.522	135522	879.8931	768.6904	768.6904	879.8931	0.873617943	0.748048775		2	82.75	1.004818784
2	135.776	135776	1563.239	980.1579	980.1579	1563.239	0.627004508	0.719560051		2	83	1.002799936
2	135.982	135982	1431.377	827.4805	827.4805	1431.377	0.578101017	0.706263492		2	83.25	0.999728643
2	136.448	136448	890.011	670.8464	670.8464	890.011	0.753750684	0.716703232		2	83.5	0.997026831
2	136.638	136638	864.1057	563.0041	563.0041	864.1057	0.651545407	0.727545843		2	83.75	0.995797203
2	136.871	136871	904.8596	657.6357	657.6357	904.8596	0.726782033	0.74180212		2	84	0.994782636
2	137.118	137118	1560.613	1254.542	1254.542	1560.613	0.803877707	0.774274197		2	84.25	0.994196278
2	137.323	137323	973.8363	784.8652	784.8652	973.8363	0.805951883	0.800929038		2	84.5	0.994488524
2	137.498	137498	879.0224	612.3908	612.3908	879.0224	0.696672576	0.817239802		2	84.75	0.995918608
2	137.673	137673	701.6173	676.377	676.377	701.6173	0.964025545	0.836706348		2	85	0.997598319
2	137.85	137850	1008.408	923.6198	923.6198	1008.408	0.915918755	0.851090032		2	85.25	0.99899111
2	138.272	138272	796.2467	736.5038	736.5038	796.2467	0.924969359	0.86512765		2	85.5	1.000590966
2	138.476	138476	943.4294	799.9131	799.9131	943.4294	0.847878071	0.867101787		2	85.75	1.002169128
2	138.674	138674	891.3629	747.0076	747.0076	891.3629	0.838051034	0.866234283		2	86	1.002563503
2	138.986	138986	1079.556	770.0165	770.0165	1079.556	0.713271475	0.850146242		2	86.25	1.001833581
2	139.522	139522	935.693	827.4584	827.4584	935.693	0.884326804	0.794974869		2	86.5	1.000474188
2	139.787	139787	909.7015	800.96	800.96	909.7015	0.880464636	0.77414622		2	86.75	0.998749126
2	140.162	140162	1010.481	695.3325	695.3325	1010.481	0.688120311	0.74717213		2	87	0.996722331
2	140.362	140362	1155.033	913.4353	913.4353	1155.033	0.790830478	0.737312918		2	87.25	0.994219217
2	140.624	140624	1835.6	1243.892	1243.892	1835.6	0.677648725	0.730540153		2	87.5	0.991769786
2	140.84	140840	1471.989	984.0174	984.0174	1471.989	0.668495077	0.725736163		2	87.75	0.989695625
2	141.128	141128	1111.688	694.1225	694.1225	1111.688	0.624386069	0.724215403		2	88	0.987679685
2	141.334	141334	1266.989	1000.574	1000.574	1266.989	0.789725878	0.72920822		2	88.25	0.985717803
2	141.509	141509	935.6572	665.0379	665.0379	935.6572	0.710770889	0.736266863		2	88.5	0.983952574
2	141.734	141734	934.4922	835.5719	835.5719	934.4922	0.894145398	0.754820014		2	88.75	0.982590243
2	142.168	142168	869.6436	717.8881	717.8881	869.6436	0.825496905	0.813866628		2	89	0.981227912
2	142.39	142390	926.886	745.9837	745.9837	926.886	0.804827886	0.837156322		2	89.25	0.979865582
2	142.562	142562	872.9029	680.5281	680.5281	872.9029	0.779614892	0.852594725		2	89.5	0.979642342
2	142.776	142776	1082.584	879.6485	879.6485	1082.584	0.812545262	0.868991602		2	89.75	0.981123608
2	143.009	143009	898.4325	731.9079	731.9079	898.4325	0.814649848	0.874764344		2	90	0.985016945
2	143.179	143179	1143.184	956.0597	956.0597	1143.184	0.836313052	0.876030518		2	90.25	0.989600209
2	143.355	143355	958.6737	1085.377	1085.377	958.6737	1.132165199	0.87716642		2	90.5	0.993854315
2	143.517	143517	860.1577	886.5931	886.5931	860.1577	1.030733202	0.877898424		2	90.75	0.996097878
2	143.721	143721	974.4956	790.9497	790.9497	974.4956	0.811650355	0.876644152		2	91	0.99800335
2	144.042	144042	1188.439	733.8996	733.8996	1188.439	0.61753241	0.871571624		2	91.25	0.999577068
2	144.366	144366	973.7274	900.926	900.926	973.7274	0.925234311	0.850579324		2	91.5	1.00042748
2	144.651	144651	962.5932	752.415	752.415	962.5932	0.781654182	0.825034164		2	91.75	1.000942236
2	144.838	144838	741.9015	688.7957	688.7957	741.9015	0.928419339	0.816248031		2	92	1.000569459
2	145.036	145036	884.6188	681.7794	681.7794	884.6188	0.770704172	0.819585946		2	92.25	1.000496945
2	145.251	145251	779.1816	712.8268	712.8268	779.1816	0.914840392	0.824660584		2	92.5	1.001418794
2	145.427	145427	788.847	587.0509	587.0509	788.847	0.744188544	0.826497499		2	92.75	1.002982829
2	145.704	145704	912.8003	790.8277	790.8277	912.8003	0.866375373	0.834239712		2	93	1.004655925
2	145.926	145926	1368.744	981.4633	981.4633	1368.744	0.717053956	0.83704229		2	93.25	1.006926147
2	146.205	146205	1006.431	901.6992	901.6992	1006.431	0.895937426	0.831959154		2	93.5	1.010696748
2	146.419	146419	1010.714	966.3967	966.3967	1010.714	0.956152482	0.826208874		2	93.75	1.014868332
2	146.725	146725	930.4718	740.8751	740.8751	930.4718	0.796235953	0.82235179		2	94	1.017374982
2	147.024	147024	852.9166	615.8034	615.8034	852.9166	0.721997203	0.824915307		2	94.25	1.017901743
2	147.475	147475	850.4454	707.309	707.309	850.4454	0.831692428	0.831510529		2	94.5	1.01697652
2	147.725	147725	943.8317	762.5316	762.5316	943.8317	0.807910563	0.835475319		2	94.75	1.015251596
2	148.052	148052	913.2282	786.3238	786.3238	913.2282	0.861037581	0.843483029		2	95	1.011546268
2	148.235	148235	788.3191	727.2247	727.2247	788.3191	0.922500419	0.847448122		2	95.25	1.006960772
2	148.413	148413	1058.016	898.0804	898.0804	1058.016	0.848834422	0.851178355		2	95.5	1.003301094
2	148.798	148798	843.7998	702.1848	702.1848	843.7998	0.832169906	0.862872645		2	95.75	0.999946063
2	149.054	149054	896.387	738.0151	738.0151	896.387	0.823321958	0.86865043		2	96	0.997675091
2	149.372	149372	850.988	842.3172	842.3172	850.988	0.989810902	0.8737485		2	96.25	0.997524848
2	149.702	149702	1022.663	870.0809	870.0809	1022.663	0.850799237	0.8772926		2	96.5	0.99861319
2	149.927	149927	982.6179	710.1191	710.1191	982.6179	0.72268081	0.876060948		2	96.75	1.000498728
2	150.388	150388	686.1527	670.2823	670.2823	686.1527	0.976870455	0.860172318		2	97	1.003897764
2	150.754	150754	929.392	812.2951	812.2951	929.392	0.874006985	0.842159739		2	97.25	1.007309069
2	151.067	151067	681.4251	625.5987	625.5987	681.4251	0.918074048	0.830073956		2	97.5	1.010153789
2	151.586	151586	930.3265	602.6475	602.6475	930.3265	0.647780645	0.812121582		2	97.75	1.012781156
2	151.921	151921	983.3137	783.6639	783.6639	983.3137	0.796962251	0.802381932		2	98	1.013460243
2	152.23	152230	1127.812	847.952	847.952	1127.812	0.751855806	0.797387174		2	98.25	1.012543223
2	152.465	152465	1256.133	1106.569	1106.569	1256.133	0.88093299	0.794719419		2	98.5	1.011054679
2	152.692	152692	1084.666	875.039	875.039	1084.666	0.806735898	0.79246185		2	98.75	1.009245606
2	152.855	152855	1066.967	782.5032	782.5032	1066.967	0.733390255	0.792985915		2	99	1.006879021
2	153.203	153203	807.8031	716.5657	716.5657	807.8031	0.887054902	0.798038465		2	99.25	1.004006031
2	153.579	153579	789.6188	672.9542	672.9542	789.6188	0.852251998	0.795950146		2	99.5	1.00214053
2	153.778	153778	847.0669	625.5076	625.5076	847.0669	0.738439431	0.794751939		2	99.75	1.001300512
2	153.948	153948	978.7414	685.4897	685.4897	978.7414	0.700378772	0.795159778		2	100	1.000497812
2	154.116	154116	752.1774	680.5859	680.5859	752.1774	0.90482099	0.794521626		2	100.25	0.99820256
2	154.427	154427	836.0028	630.2094	630.2094	836.0028	0.75383647	0.793013303		2	100.5	0.995499385
2	154.852	154852	885.8792	637.865	637.865	885.8792	0.720036095	0.807996562		2	100.75	0.993142047
2	155.236	155236	882.3223	780.4992	780.4992	882.3223	0.884596479	0.827694325		2	101	0.992034824
2	155.572	155572	998.3997	826.6311	826.6311	998.3997	0.827956078	0.841102412		2	101.25	0.992288724
2	155.982	155982	716.3407	668.7726	668.7726	716.3407	0.933595704	0.857183938		2	101.5	0.992956042
2	156.167	156167	709.0552	561.3952	561.3952	709.0552	0.791751051	0.865116911		2	101.75	0.993614168
2	156.544	156544	856.3334	833.5566	833.5566	856.3334	0.973401948	0.874442415		2	102	0.994601016
2	156.755	156755	961.5737	764.8326	764.8326	961.5737	0.795396754	0.872696495		2	102.25	0.995611404
2	157.036	157036	764.25	676.5393	676.5393	764.25	0.885232974	0.865632927		2	102.5	0.997144635
2	157.205	157205	841.9539	684.8285	684.8285	841.9539	0.813380044	0.861310361		2	102.75	0.998159984
2	157.53	157530	858.2521	671.77	671.77	858.2521	0.782718737	0.848026688		2	103	0.998167809
2	157.81	157810	803.7363	841.6045	841.6045	803.7363	1.047115204	0.834719847		2	103.25	0.997783015
2	158.005	158005	1202.333	942.1869	942.1869	1202.333	0.783632238	0.82425635		2	103.5	0.99710661
2	158.36	158360	871.5322	659.9703	659.9703	871.5322	0.757252916	0.798882119		2	103.75	0.995462983
2	158.575	158575	869.7146	644.6714	644.6714	869.7146	0.741244772	0.78828249		2	104	0.993052143
2	159.07	159070	1009.467	793.4292	793.4292	1009.467	0.785988249	0.773720035		2	104.25	0.991516806
2	159.276	159276	1038.084	790.4318	790.4318	1038.084	0.761433371	0.769423744		2	104.5	0.991507886
2	159.602	159602	1034.49	848.8039	848.8039	1034.49	0.820504693	0.767798691		2	104.75	0.992325687
2	159.863	159863	990.1513	645.8261	645.8261	990.1513	0.652249914	0.776412824		2	105	0.992784775
2	160.274	160274	803.7873	588.1584	588.1584	803.7873	0.73173388	0.802595367		2	105.25	0.99316376
2	160.523	160523	737.8034	709.8546	709.8546	737.8034	0.962118906	0.81443206		2	105.5	0.993331984
2	160.903	160903	796.013	663.7057	663.7057	796.013	0.833787514	0.828360783		2	105.75	0.993177713
2	161.103	161103	869.3511	724.0956	724.0956	869.3511	0.832915033	0.834116588		2	106	0.993192985
2	161.475	161475	940.3806	870.3832	870.3832	940.3806	0.925564819	0.840291316		2	106.25	0.99373302
2	161.67	161670	1148.169	796.5215	796.5215	1148.169	0.693731933	0.84198583		2	106.5	0.994585866
2	161.971	161971	1323.396	1110.454	1110.454	1323.396	0.83909427	0.840974583		2	106.75	0.996576028
2	162.134	162134	995.0048	892.5854	892.5854	995.0048	0.897066426	0.837150559		2	107	0.999069884
2	162.551	162551	1048.043	782.5088	782.5088	1048.043	0.746638067	0.818911564		2	107.25	1.001197488
2	162.803	162803	676.7909	620.47	620.47	676.7909	0.916782421	0.809873715		2	107.5	1.003082508
2	162.982	162982	978.8724	708.2848	708.2848	978.8724	0.723572143	0.80579097		2	107.75	1.004870093
2	163.193	163193	839.4164	738.9201	738.9201	839.4164	0.88027837	0.801050579		2	108	1.005780383
2	163.374	163374	1037.141	850.1398	850.1398	1037.141	0.81969549	0.796777598		2	108.25	1.006540941
2	163.735	163735	1119.185	772.4289	772.4289	1119.185	0.690170883	0.783274055		2	108.5	1.006475935
2	164.048	164048	1598.171	1193.556	1193.556	1598.171	0.746826216	0.772146161		2	108.75	1.004774853
2	164.306	164306	1510.168	1089.979	1089.979	1510.168	0.721760096	0.765765702		2	109	1.001615842
2	164.601	164601	1049.536	968.5906	968.5906	1049.536	0.922875061	0.759768229		2	109.25	0.999104268
2	164.774	164774	1193.79	1019.17	1019.17	1193.79	0.853726367	0.758564199		2	109.5	0.997721344
2	165.018	165018	1247.772	760.0644	760.0644	1247.772	0.609137246	0.758703461		2	109.75	0.996400102
2	165.328	165328	1520.304	970.981	970.981	1520.304	0.638675554	0.762428815		2	110	0.99513653
2	165.51	165510	1290.236	1136.566	1136.566	1290.236	0.880897758	0.768961889		2	110.25	0.994092955
2	165.711	165711	2141.438	1527.138	1527.138	2141.438	0.713136687	0.77941459		2	110.5	0.993147842
2	166.002	166002	1317.201	1133.638	1133.638	1317.201	0.860641618	0.795333761		2	110.75	0.992315102
2	166.248	166248	849.8009	695.0625	695.0625	849.8009	0.817912172	0.811776629		2	111	0.992010936
2	166.634	166634	1083.778	814.0914	814.0914	1083.778	0.751160662	0.839683513		2	111.25	0.992478441
2	167.156	167156	1076.904	957.3149	957.3149	1076.904	0.888951011	0.872348681		2	111.5	0.993010829
2	167.512	167512	878.8026	1000.779	1000.779	878.8026	1.138798406	0.893953788		2	111.75	0.993543218
2	167.737	167737	1046.858	924.5103	924.5103	1046.858	0.883128657	0.903093111		2	112	0.992395405
2	167.948	167948	1234.237	1014.307	1014.307	1234.237	0.821808939	0.909279376		2	112.25	0.990574777
2	168.238	168238	1313.751	1104.291	1104.291	1313.751	0.840563394	0.917782137		2	112.5	0.988552956
2	169.508	169508	1023.906	957.7571	957.7571	1023.906	0.935395534	0.944725584		2	112.75	0.987571122
2	169.991	169991	979.6497	747.4187	747.4187	979.6497	0.762944857	0.946016585		2	113	0.987545393
2	170.377	170377	729.057	751.7954	751.7954	729.057	1.031188782	0.944377786		2	113.25	0.987864704
2	170.713	170713	715.6885	794.7515	794.7515	715.6885	1.110471246	0.942611222		2	113.5	0.989124668
2	171.142	171142	893.826	973.2731	973.2731	893.826	1.088884302	0.920285686		2	113.75	0.99391678
2	171.528	171528	902.4605	788.4809	788.4809	902.4605	0.873701287	0.900329514		2	114	0.998926867
2	171.73	171730	871.3505	695.7763	695.7763	871.3505	0.798503358	0.894057474		2	114.25	1.003476023
2	171.931	171931	1013.125	797.418	797.418	1013.125	0.787087477	0.882646821		2	114.5	1.008705352
2	172.372	172372	1018.468	925.4155	925.4155	1018.468	0.908634832	0.867837629		2	114.75	1.011818998
2	172.661	172661	891.801	785.7353	785.7353	891.801	0.881065731	0.891882294		2	115	1.012497503
2	172.963	172963	766.8047	641.4602	641.4602	766.8047	0.836536604	0.937054956		2	115.25	1.012164431
2	173.225	173225	920.3538	808.8642	808.8642	920.3538	0.878862238	0.967109701		2	115.5	1.011156961
2	173.47	173470	1043.122	1138.343	1138.343	1043.122	1.091284624	0.994140853		2	115.75	1.00568796
2	173.688	173688	781.3194	804.1845	804.1845	781.3194	1.029264728	1.023592205		2	116	0.998972623
2	173.915	173915	897.6967	926.6911	926.6911	897.6967	1.032298659	1.041920435		2	116.25	0.99186317
2	174.193	174193	929.3285	1056.711	1056.711	929.3285	1.1370694	1.029156315		2	116.5	0.98768181
2	174.529	174529	906.9325	959.7187	959.7187	906.9325	1.058203008	1.003454681		2	116.75	0.986075485
2	174.776	174776	796.0873	815.8215	815.8215	796.0873	1.02478899	0.984118118		2	117	0.985650924
2	175.08	175080	1106.728	1071.251	1071.251	1106.728	0.967944246	0.947497063		2	117.25	0.986951251
2	175.254	175254	1075.471	877.731	877.731	1075.471	0.816136372	0.936964369		2	117.5	0.990913204
2	175.423	175423	945.335	751.9661	751.9661	945.335	0.795449338	0.939042185		2	117.75	0.99508268
2	175.595	175595	882.393	776.7801	776.7801	882.393	0.880310814	0.947007774		2	118	0.998484561
2	175.87	175870	894.9336	906.6581	906.6581	894.9336	1.013100972	0.957568803		2	118.25	1.001242096
2	176.087	176087	1007.306	1048.629	1048.629	1007.306	1.041023284	0.962688241		2	118.5	1.003311827
2	176.336	176336	743.3782	763.0144	763.0144	743.3782	1.026414818	0.972783013		2	118.75	1.004108829
2	176.53	176530	718.642	773.5934	773.5934	718.642	1.076465612	0.980634224		2	119	1.004403459
2	176.735	176735	906.2716	963.0353	963.0353	906.2716	1.062634314	0.991749294		2	119.25	1.004199952
2	176.967	176967	852.6293	870.7376	870.7376	852.6293	1.021238186	1.005620673		2	119.5	1.003566381
2	177.234	177234	920.9442	797.5243	797.5243	920.9442	0.865985474	1.015282756		2	119.75	1.002360556
2	177.435	177435	885.1201	778.755	778.755	885.1201	0.879829754	1.020435159		2	120	1.001086681
2	177.831	177831	691.3274	728.7604	728.7604	691.3274	1.054146559	1.029369444		2	120.25	0.999668577
2	178.254	178254	794.6484	873.179	873.179	794.6484	1.098824335	1.051320774		2	120.5	0.998148305
2	178.558	178558	719.7199	900.0729	900.0729	719.7199	1.250587763	1.062461553		2	120.75	0.996831978
2	178.901	178901	1014.184	991.2905	991.2905	1014.184	0.97742668	1.061312174		2	121	0.995680289
2	179.391	179391	1358.993	1332.028	1332.028	1358.993	0.980158102	1.049920284		2	121.25	0.994560026
2	179.784	179784	820.4831	918.5538	918.5538	820.4831	1.119527995	1.032390808		2	121.5	0.993500568
2	180.045	180045	845.6458	900.2115	900.2115	845.6458	1.064525479	1.010881931		2	121.75	0.992387993
2	180.512	180512	968.9699	856.3745	856.3745	968.9699	0.883798867	0.964728592		2	122	0.991254618
2	180.682	180682	1069.291	1015.763	1015.763	1069.291	0.949940662	0.950730098		2	122.25	0.990535145
2	181.046	181046	801.3734	700.9845	700.9845	801.3734	0.874728934	0.914635679		2	122.5	0.990089934
2	181.313	181313	799.3116	786.4866	786.4866	799.3116	0.983954943	0.894123947		2	122.75	0.989756546
2	181.673	181673	905.1282	767.8347	767.8347	905.1282	0.848315962	0.875580022		2	123	0.989856792
2	181.856	181856	1066.1	879.9087	879.9087	1066.1	0.825352875	0.868135859		2	123.25	0.990409213
2	182.066	182066	863.8763	831.097	831.097	863.8763	0.962055563	0.862953651		2	123.5	0.991067733
2	182.353	182353	972.5841	801.1075	801.1075	972.5841	0.823689694	0.86478402		2	123.75	0.991778128
2	182.764	182764	981.159	732.173	732.173	981.159	0.746232772	0.878501952		2	124	0.992676303
2	183.065	183065	1020.863	812.0226	812.0226	1020.863	0.795427594	0.887083852		2	124.25	0.99344325
2	183.293	183293	777.3444	855.4158	855.4158	777.3444	1.100433476	0.894638879		2	124.5	0.993788924
2	183.716	183716	646.5277	709.1615	709.1615	646.5277	1.09687721	0.910171832		2	124.75	0.993858445
2	183.878	183878	787.3127	618.7094	618.7094	787.3127	0.785849638	0.912776761		2	125	0.993745051
2	184.058	184058	1046.36	881.6932	881.6932	1046.36	0.842628923	0.916127312		2	125.25	0.993176412
2	184.248	184248	960.0969	882.0287	882.0287	960.0969	0.918687166	0.917477229		2	125.5	0.9925651
2	184.436	184436	914.4272	717.26	717.26	914.4272	0.784381742	0.913875104		2	125.75	0.99197257
2	184.668	184668	1029.369	1145.951	1145.951	1029.369	1.113255791	0.904411311		2	126	0.991524688
2	184.992	184992	1108.304	915.0883	915.0883	1108.304	0.825665431	0.89139174		2	126.25	0.990887412
2	185.179	185179	1205.059	1029.41	1029.41	1205.059	0.854240332	0.885732641		2	126.5	0.989772378
2	185.573	185573	1042.931	872.5279	872.5279	1042.931	0.836611339	0.872226687		2	126.75	0.988398362
2	185.846	185846	735.4874	749.7696	749.7696	735.4874	1.019418688	0.864295036		2	127	0.987416109
2	186.13	186130	850.8146	631.1068	631.1068	850.8146	0.741767713	0.857227132		2	127.25	0.986716007
2	186.542	186542	1263.356	1040.389	1040.389	1263.356	0.823512138	0.846696004		2	127.5	0.986546281
2	186.893	186893	942.1468	801.4819	801.4819	942.1468	0.850697471	0.833906335		2	127.75	0.986577504
2	187.079	187079	734.3857	647.7782	647.7782	734.3857	0.882068101	0.826062806		2	128	0.986974238
2	187.46	187460	844.4502	632.4648	632.4648	844.4502	0.748966369	0.816057115		2	128.25	0.988649824
2	187.759	187759	785.4544	726.9574	726.9574	785.4544	0.925524639	0.805979495		2	128.5	0.990987669
2	188.241	188241	897.6967	664.4329	664.4329	897.6967	0.740152994	0.780060836		2	128.75	0.993325513
2	188.678	188678	809.2799	669.6211	669.6211	809.2799	0.82742831	0.787220983		2	129	0.995592151
2	189.103	189103	1245.41	934.0492	934.0492	1245.41	0.749993336	0.863335123		2	129.25	0.998150149
2	189.36	189360	829.4043	684.5904	684.5904	829.4043	0.825400109	0.928686274		2	129.5	0.999629481
2	189.706	189706	754.4542	818.0585	818.0585	754.4542	1.084305051	1.003528493		2	129.75	0.999956945
2	189.879	189879	913.5781	887.153	887.153	913.5781	0.97107516	1.047145816		2	130	0.999887635
2	190.292	190292	888.2881	868.4743	868.4743	888.2881	0.977694399	1.162298933		2	130.25	0.999408203
2	190.553	190553	778.4911	764.7375	764.7375	778.4911	0.982333003	1.188338006		2	130.5	0.998474081
2	190.79	190790	803.1822	785.5802	785.5802	803.1822	0.978084674	1.207569136		2	130.75	0.997287
2	191.066	191066	583.0814	1615.015	1615.015	583.0814	2.769793377	1.212416679		2	131	0.995756519
2	191.357	191357	1107.446	1026.515	1026.515	1107.446	0.926921042	1.165309509		2	131.25	0.99435804
2	191.655	191655	1370.638	1035.305	1035.305	1370.638	0.755345321	1.10685778		2	131.5	0.992931039
2	191.845	191845	1131.315	1082.306	1082.306	1131.315	0.956679616	1.059905439		2	131.75	0.991295023
2	192.104	192104	1050.52	851.9552	851.9552	1050.52	0.810984274	0.959866854		2	132	0.990177199
2	192.272	192272	870.6234	760.3899	760.3899	870.6234	0.873385553	0.919411386		2	132.25	0.989683634
2	192.671	192671	1059.596	912.4435	912.4435	1059.596	0.861123957	0.903037987		2	132.5	0.989306043
2	193.103	193103	1287.759	1279.892	1279.892	1287.759	0.993890938	0.931367167		2	132.75	0.989213224
2	193.426	193426	1449.221	1590.914	1590.914	1449.221	1.097771837	0.997518713		2	133	0.989301684
2	193.67	193670	1373.549	1102.663	1102.663	1373.549	0.802783883	1.066570739		2	133.25	0.990067292
2	193.902	193902	1347.956	1781.647	1781.647	1347.956	1.32173973	1.120338676		2	133.5	0.991808488
2	194.137	194137	878.3757	1065.76	1065.76	878.3757	1.213330469	1.148819395		2	133.75	0.993672679
2	194.396	194396	848.5339	1095.785	1095.785	848.5339	1.291386237	1.174814137		2	134	0.995005861
2	194.574	194574	846.1996	1138.075	1138.075	846.1996	1.344925004	1.2081941		2	134.25	0.995475357
2	194.838	194838	947.05	1101.928	1101.928	947.05	1.1635373	1.271420947		2	134.5	0.995067993
2	195.116	195116	801.9187	967.7394	967.7394	801.9187	1.206779939	1.3455269		2	134.75	0.993479493
2	195.352	195352	963.8844	1242.127	1242.127	963.8844	1.288668019	1.430780528		2	135	0.990669016
2	195.581	195581	1121.584	1557.029	1557.029	1121.584	1.388241095	1.539350553		2	135.25	0.988014156
2	195.743	195743	836.9101	1293.375	1293.375	836.9101	1.545416885	1.621915178		2	135.5	0.985145394
2	196.026	196026	924.3192	1972.008	1972.008	924.3192	2.133470775	1.789886961		2	135.75	0.98108919
2	196.189	196189	870.1974	1695.294	1695.294	870.1974	1.94817176	1.899337764		2	136	0.978744764
2	196.448	196448	1684.15	3202.535	3202.535	1684.15	1.901573494	2.068389041		2	136.25	0.979575308
2	196.766	196766	826.033	1914.115	1914.115	826.033	2.317237931	2.308742521		2	136.5	0.98067315
2	197.205	197205	895.1608	2942.117	2942.117	895.1608	3.286691062	2.641330399		2	136.75	0.982857195
2	197.514	197514	1285.729	2515.832	2515.832	1285.729	1.956735828	2.836180452		2	137	0.98646998
2	198.064	198064	1390.337	5004.229	5004.229	1390.337	3.599292114	3.176410185		2	137.25	0.991315598
2	198.438	198438	1176.367	3567.493	3567.493	1176.367	3.032636074	3.273859584		2	137.5	0.995174902
2	198.856	198856	1163.225	4343.829	4343.829	1163.225	3.73429818	3.182386003		2	137.75	0.998956564
2	199.186	199186	1071.481	2993.02	2993.02	1071.481	2.793348645	3.049936748		2	138	1.000901574
2	199.452	199452	944.5728	3515.83	3515.83	944.5728	3.722137669	2.889224529		2	138.25	1.002134793
2	199.761	199761	731.5342	1484.31	1484.31	731.5342	2.029037057	2.612786771		2	138.5	1.002520472
2	200.14	200140	757.3879	1708.273	1708.273	757.3879	2.255479656	2.286466892		2	138.75	1.001826281
2	200.322	200322	817.8125	1629.51	1629.51	817.8125	1.992522736	2.145259175		2	139	0.999807991
2	200.533	200533	956.1578	1941.705	1941.705	956.1578	2.030736977	1.962165768		2	139.25	0.995991994
2	200.829	200829	941.2063	1684.757	1684.757	941.2063	1.789997581	1.731310405		2	139.5	0.992175998
2	201.031	201031	921.9304	1171.862	1171.862	921.9304	1.271095953	1.607395355		2	139.75	0.989182716
2	201.315	201315	933.7175	1182.773	1182.773	933.7175	1.266735388	1.452369151		2	140	0.986479429
2	201.484	201484	1030.247	2128.362	2128.362	1030.247	2.065875465	1.37154585		2	140.25	0.984108106
2	201.863	201863	1146.762	1323.076	1323.076	1146.762	1.153749427	1.214129153		2	140.5	0.982760351
2	202.108	202108	973.2482	928.8731	928.8731	973.2482	0.954405156	1.135613311		2	140.75	0.981869446
2	202.477	202477	1192.634	1169.898	1169.898	1192.634	0.980936314	1.066166938		2	141	0.981447327
2	202.64	202640	1040.221	1057.906	1057.906	1040.221	1.017001195	1.04955656		2	141.25	0.981785585
2	202.986	202986	1196.467	1207.775	1207.775	1196.467	1.009451159	1.025937675		2	141.5	0.983080405
2	203.203	203203	1706.244	1522.392	1522.392	1706.244	0.892247533	1.03699452		2	141.75	0.986208337
2	203.385	203385	1072.345	1232.636	1232.636	1072.345	1.149477081	1.050025423		2	142	0.991252211
2	203.811	203811	837.3836	1034.503	1034.503	837.3836	1.235399165	1.08874012		2	142.25	0.99591738
2	204.064	204064	890.6879	1121.215	1121.215	890.6879	1.258819167	1.123662563		2	142.5	0.99955953
2	204.323	204323	844.4583	903.325	903.325	844.4583	1.069709422	1.139448903		2	142.75	1.002520891
2	204.642	204642	935.3325	1034.596	1034.596	935.3325	1.106126431	1.109216758		2	143	1.003639298
2	205.002	205002	850.8175	1036.58	1036.58	850.8175	1.218334132	1.067385273		2	143.25	1.003928081
2	205.204	205204	914.2455	840.1397	840.1397	914.2455	0.918943216	1.052125003		2	143.5	1.004125734
2	205.5	205500	1058.806	1044.226	1044.226	1058.806	0.986229772	1.021192772		2	143.75	1.003883169
2	205.765	205765	1456.324	1410.793	1410.793	1456.324	0.968735666	1.009117125		2	144	1.003297329
2	205.992	205992	945.8945	1052.532	1052.532	945.8945	1.112737203	1.017628272		2	144.25	1.00120044
2	206.267	206267	1033.383	917.5678	917.5678	1033.383	0.887926161	1.038957936		2	144.5	0.998304813
2	206.516	206516	1334.094	1368.169	1368.169	1334.094	1.025541678	1.064119702		2	144.75	0.995607976
2	206.721	206721	861.8817	831.0436	831.0436	861.8817	0.964220032	1.08761359		2	145	0.995399829
2	206.928	206928	679.3226	1041.866	1041.866	679.3226	1.533683702	1.116389826		2	145.25	0.996238856
2	207.152	207152	729.3488	987.1581	987.1581	729.3488	1.353478747	1.155921885		2	145.5	0.996817328
2	207.339	207339	916.5098	814.5873	814.5873	916.5098	0.888792788	1.208436906		2	145.75	0.997748984
2	207.631	207631	812.79	920.0712	920.0712	812.79	1.131991289	1.297797496		2	146	0.99787854
2	207.807	207807	807.2493	1146.175	1146.175	807.2493	1.419852578	1.342256694		2	146.25	0.997145368
2	208.001	208001	1163.073	1400.016	1400.016	1163.073	1.20372152	1.397354326		2	146.5	0.996320551
2	208.208	208208	964.3185	1329.146	1329.146	964.3185	1.378326767	1.443411477		2	146.75	0.995931765
2	208.425	208425	866.945	1424.31	1424.31	866.945	1.642906989	1.48105788		2	147	0.996249616
2	208.633	208633	687.0757	1305.026	1305.026	687.0757	1.899391872	1.516811705		2	147.25	0.996770225
2	208.948	208948	1136.079	1733.259	1733.259	1136.079	1.525650065	1.546774473		2	147.5	0.997316946
2	209.121	209121	793.8088	1202.15	1202.15	793.8088	1.5144075	1.540256317		2	147.75	0.997936886
2	209.373	209373	813.5257	991.2905	991.2905	813.5257	1.218511597	1.50678114		2	148	0.998844747
2	209.749	209749	837.0256	1349.631	1349.631	837.0256	1.612413049	1.445056125		2	148.25	0.999668191
2	209.99	209990	929.392	1214.24	1214.24	929.392	1.306488543	1.391978259		2	148.5	1.00056662
2	210.191	210191	1137.174	1524.224	1524.224	1137.174	1.340361282	1.344703939		2	148.75	1.001692707
2	210.424	210424	886.6446	1211.814	1211.814	886.6446	1.366741533	1.300571071		2	149	1.002584986
2	210.841	210841	1036.024	1156.047	1156.047	1036.024	1.115849633	1.214078763		2	149.25	1.003231683
2	211.104	211104	919.8544	1099.891	1099.891	919.8544	1.195722932	1.163281305		2	149.5	1.003725577
2	211.323	211323	1135.991	1423.29	1423.29	1135.991	1.252906053	1.118247597		2	149.75	1.004008322
2	211.652	211652	865.5431	825.86	825.86	865.5431	0.95415237	1.04291737		2	150	1.003491539
2	211.938	211938	810.0421	765.7871	765.7871	810.0421	0.945367037	0.992210354		2	150.25	1.002213793
2	212.283	212283	1242.865	1278.113	1278.113	1242.865	1.02836028	0.957633923		2	150.5	1.000691083
2	212.481	212481	1581.054	1281.241	1281.241	1581.054	0.810371436	0.943824382		2	150.75	0.998866541
2	212.807	212807	1134.727	1025.838	1025.838	1134.727	0.904039474	0.925140495		2	151	0.997428759
2	213.071	213071	929.9546	834.9058	834.9058	929.9546	0.897792	0.920405075		2	151.25	0.996106423
2	213.331	213331	846.3339	888.0636	888.0636	846.3339	1.049306426	0.919922976		2	151.5	0.994824053
2	213.574	213574	876.9701	744.3493	744.3493	876.9701	0.848773864	0.918931784		2	151.75	0.993675849
2	213.902	213902	747.2094	764.6216	764.6216	747.2094	1.023302972	0.925853027		2	152	0.992749235
2	214.226	214226	891.7831	858.1377	858.1377	891.7831	0.962271768	0.930378883		2	152.25	0.992164248
2	214.484	214484	1072.664	927.4305	927.4305	1072.664	0.864604853	0.934613645		2	152.5	0.991750691
2	214.786	214786	841.5724	711.9704	711.9704	841.5724	0.846000178	0.93670834		2	152.75	0.991495181
2	215.013	215013	934.6859	833.4908	833.4908	934.6859	0.891733576	0.928442911		2	153	0.991857433
2	215.327	215327	876.7358	888.6406	888.6406	876.7358	1.013578549	0.911548922		2	153.25	0.992255788
2	215.548	215548	1057.75	932.114	932.114	1057.75	0.881223351	0.898506832		2	153.5	0.992049882
2	215.78	215780	760.7638	792.3886	792.3886	760.7638	1.041569801	0.871153504		2	153.75	0.991832132
2	216.034	216034	1126.433	973.0907	973.0907	1126.433	0.863869134	0.842320011		2	154	0.991838319
2	216.52	216520	1465.789	1033.282	1033.282	1465.789	0.704932292	0.812982955		2	154.25	0.991676604
2	216.716	216716	1418.455	1120.884	1120.884	1418.455	0.790214705	0.803379695		2	154.5	0.991930949
2	216.896	216896	1102.729	684.5463	684.5463	1102.729	0.620774733	0.800168492		2	154.75	0.993237952
2	217.059	217059	1227.396	1014.763	1014.763	1227.396	0.826760882	0.805457794		2	155	0.994897022
2	217.235	217235	783.0669	562.0123	562.0123	783.0669	0.717706623	0.8181987		2	155.25	0.996775084
2	217.528	217528	897.4934	989.1417	989.1417	897.4934	1.102115848	0.838355075		2	155.5	0.998254487
2	217.898	217898	979.882	890.3775	890.3775	979.882	0.908657879	0.869330288		2	155.75	0.999715894
2	218.082	218082	905.828	816.495	816.495	905.828	0.901379732	0.889399102		2	156	1.001179784
2	218.421	218421	782.6025	742.0695	742.0695	782.6025	0.948207423	0.913226389		2	156.25	1.002546182
2	218.655	218655	943.8317	817.1061	817.1061	943.8317	0.865732842	0.905996577		2	156.5	1.003463225
2	218.873	218873	1002.692	799.0599	799.0599	1002.692	0.796914606	0.896671437		2	156.75	1.003371853
2	219.076	219076	927.3292	794.2688	794.2688	927.3292	0.856512229	0.894209513		2	157	1.00245244
2	219.276	219276	750.481	779.9205	779.9205	750.481	1.039227509	0.89047888		2	157.25	1.00140449
2	219.688	219688	886.4364	702.7748	702.7748	886.4364	0.79280905	0.886927839		2	157.5	0.999889207
2	219.867	219867	1033.752	855.0266	855.0266	1033.752	0.827109984	0.888484809		2	157.75	0.99815692
2	220.126	220126	1044.888	989.7487	989.7487	1044.888	0.947229464	0.891856888		2	158	0.996222198
2	220.297	220297	855.7749	851.1021	851.1021	855.7749	0.994539686	0.895543154		2	158.25	0.993585546
2	220.575	220575	1216.135	996.9107	996.9107	1216.135	0.819736871	0.904322108		2	158.5	0.991396079
2	220.791	220791	1156.114	926.2551	926.2551	1156.114	0.801179728	0.913024444		2	158.75	0.990084301
2	220.971	220971	1209.674	1245.684	1245.684	1209.674	1.029768351	0.921351425		2	159	0.988993643
2	226.877	226877	3981.04	5382.521	5382.521	3981.04	1.352038914	1.122483936		2	159.25	0.988131563
2	227.244	227244	1149.667	1089.122	1089.122	1149.667	0.947336925	1.086764646		2	159.5	0.987885568
2	227.631	227631	904.3851	762.3973	762.3973	904.3851	0.843000731	1.048666551		2	159.75	0.988534524
2	227.997	227997	1028.038	1027.729	1027.729	1028.038	0.999699427	1.022116456		2	160	0.990381804
2	228.403	228403	906.3541	949.1176	949.1176	906.3541	1.047181891	1.003405921		2	160.25	0.992743527
2	228.652	228652	774.4087	791.5522	791.5522	774.4087	1.022137535	0.999375333		2	160.5	0.994563409
2	228.885	228885	772.5448	718.7146	718.7146	772.5448	0.930320934	1.000650093		2	160.75	0.995959423
2	229.089	229089	949.9083	981.634	981.634	949.9083	1.033398698	1.003310184		2	161	0.997205036
2	229.29	229290	1069.679	1182.6	1182.6	1069.679	1.105565314	1.00560973		2	161.25	0.998006446
2	229.554	229554	920.2236	990.7947	990.7947	920.2236	1.076689079	1.009415535		2	161.5	0.998592492
2	229.922	229922	853.0679	863.6203	863.6203	853.0679	1.012369941	1.022074524		2	161.75	0.998771703
2	230.265	230265	831.3841	765.1046	765.1046	831.3841	0.920278124	1.022109382		2	162	0.998560709
2	230.671	230671	846.6284	1050.057	1050.057	846.6284	1.24028086	1.035412963		2	162.25	0.997342137
2	230.859	230859	1061.626	1018.069	1018.069	1061.626	0.958971427	1.067539475		2	162.5	0.995720612
2	231.111	231111	725.2459	799.2306	799.2306	725.2459	1.102013262	1.124551368		2	162.75	0.994331453
2	231.37	231370	881.3472	947.3951	947.3951	881.3472	1.074939706	1.181512313		2	163	0.993384167
2	231.575	231575	802.2476	853.5451	853.5451	802.2476	1.063942229	1.234833569		2	163.25	0.992541624
2	231.872	231872	680.7009	989.318	989.318	680.7009	1.45338136	1.318749455		2	163.5	0.991408597
2	232.222	232222	695.7313	939.6888	939.6888	695.7313	1.350649022	1.383902645		2	163.75	0.990025966
2	232.54	232540	1053.216	2071.067	2071.067	1053.216	1.966421893	1.438225514		2	164	0.988707929
2	232.997	232997	835.1237	1026.334	1026.334	835.1237	1.228960452	1.532331101		2	164.25	0.987714063
2	233.19	233190	842.2168	1282.951	1282.951	842.2168	1.523302551	1.56546436		2	164.5	0.986923812
2	233.4	233400	786.1057	1519.315	1519.315	786.1057	1.93271083	1.605549866		2	164.75	0.986465533
2	233.621	233621	898.6373	1164.2	1164.2	898.6373	1.295517112	1.647454366		2	165	0.986459892
2	233.982	233982	876.3214	1411.716	1411.716	876.3214	1.610956893	1.698127696		2	165.25	0.986874855
2	234.251	234251	1096.549	2270.916	2270.916	1096.549	2.070966277	1.817683726		2	165.5	0.987929431
2	234.578	234578	974.7803	1798.619	1798.619	974.7803	1.84515321	2.102371017		2	165.75	0.9898491
2	234.839	234839	1187.856	2625.833	2625.833	1187.856	2.210565085	2.389598559		2	166	0.991877186
2	235.274	235274	966.9709	2473.885	2473.885	966.9709	2.558386193	2.897263602		2	166.25	0.994353206
2	235.962	235962	1230.12	4097.621	4097.621	1230.12	3.331074204	4.075339165		2	166.5	0.997033504
2	236.238	236238	1022.392	4590.333	4590.333	1022.392	4.489797455	4.55182758		2	166.75	0.999546587
2	236.407	236407	915.0179	5326.554	5326.554	915.0179	5.821256611	4.77004361		2	167	1.001866509
2	236.909	236909	790.4333	4017.522	4017.522	790.4333	5.082683131	5.389134765		2	167.25	1.004160107
2	237.483	237483	1093.192	6913.413	6913.413	1093.192	6.324061098	5.868162136		2	167.5	1.006410018
2	237.687	237687	790.3964	3890.144	3890.144	790.3964	4.921763308	5.873230907		2	167.75	1.007929827
2	237.853	237853	923.9537	6622.992	6622.992	923.9537	7.16809944	5.82846721		2	168	1.009016774
2	238.364	238364	702.189	3710.86	3710.86	702.189	5.284702552	5.511834784		2	168.25	1.01008933
2	238.656	238656	825.8581	3638.683	3638.683	825.8581	4.405942135	5.14793924		2	168.5	1.010875848
2	238.977	238977	1297.801	7679.865	7679.865	1297.801	5.917598307	4.588430397		2	168.75	1.011662365
2	239.195	239195	1210.482	5423.76	5423.76	1210.482	4.480661422	4.24160514		2	169	1.012448883
2	239.435	239435	880.928	2958.894	2958.894	880.928	3.358837499	3.846623234		2	169.25	1.0132354
2	239.745	239745	1082.603	3632.142	3632.142	1082.603	3.355008253	3.251653991		2	169.5	1.014021918
2	240.01	240010	958.1208	2447.751	2447.751	958.1208	2.554741532	2.809782761		2	169.75	1.014143007
2	240.186	240186	1104.547	2703.518	2703.518	1104.547	2.44762604	2.546009746		2	170	1.014232866
2	240.366	240366	956.2427	1893.971	1893.971	956.2427	1.980638388	2.291880756		2	170.25	1.014075468
2	240.694	240694	1057.38	1929.583	1929.583	1057.38	1.824871853	1.949449987		2	170.5	1.013899611
2	241.005	241005	939.7215	1782.137	1782.137	939.7215	1.8964523	1.699391183		2	170.75	1.013448003
2	241.231	241231	822.3531	1347.876	1347.876	822.3531	1.639047752	1.547294341		2	171	1.011518687
2	241.776	241776	927.7233	1069.381	1069.381	927.7233	1.152693912	1.329355855		2	171.25	1.00959483
2	242.024	242024	777.1598	1229.319	1229.319	777.1598	1.581809816	1.2777819		2	171.5	1.007678153
2	242.297	242297	950.5828	1074.698	1074.698	950.5828	1.130567479	1.218774778		2	171.75	1.00636502
2	242.468	242468	887.1981	992.752	992.752	887.1981	1.118974443	1.182602283		2	172	1.00449767
2	242.653	242653	1323.202	1609.293	1609.293	1323.202	1.21621113	1.155851377		2	172.25	1.003252721
2	243.019	243019	801.0928	801.5954	801.5954	801.0928	1.000627393	1.114216057		2	172.5	1.004224431
2	243.273	243273	1022.031	1140.523	1140.523	1022.031	1.115937775	1.0932327		2	172.75	1.008184966
2	243.505	243505	994.986	975.2567	975.2567	994.986	0.980171279	1.081880301		2	173	1.013538999
2	243.687	243687	789.2314	1048.128	1048.128	789.2314	1.328036366	1.075145329		2	173.25	1.017775513
2	244.022	244022	816.1398	822.9481	822.9481	816.1398	1.008342076	1.077896494		2	173.5	1.021976016
2	244.371	244371	941.0188	1188.381	1188.381	941.0188	1.262866374	1.085647799		2	173.75	1.026484753
2	244.567	244567	834.9455	748.1946	748.1946	834.9455	0.896099925	1.094021549		2	174	1.027881606
2	244.756	244756	935.6572	917.3323	917.3323	935.6572	0.980414943	1.101879003		2	174.25	1.025920954
2	244.941	244941	1085.462	1058.719	1058.719	1085.462	0.975362565	1.104861547		2	174.5	1.023085123
2	245.148	245148	735.0316	921.1916	921.1916	735.0316	1.253268023	1.108926243		2	174.75	1.020190539
2	245.366	245366	962.7721	1178.641	1178.641	962.7721	1.22421599	1.110359108		2	175	1.015887187
2	245.603	245603	1095.777	1386.187	1386.187	1095.777	1.265026552	1.112925723		2	175.25	1.012932063
2	245.909	245909	1393.525	1328.931	1328.931	1393.525	0.953647046	1.115978308		2	175.5	1.013733091
2	246.279	246279	954.5209	1112.816	1112.816	954.5209	1.165837228	1.091155616		2	175.75	1.01526824
2	246.501	246501	1121.45	1189.249	1189.249	1121.45	1.060456552	1.069028396		2	176	1.016406443
2	246.805	246805	1377.29	1330.812	1330.812	1377.29	0.966254021	1.052037587		2	176.25	1.017690762
2	247.149	247149	1161.206	1308.217	1308.217	1161.206	1.126601998	1.052946848		2	176.5	1.019192023
2	247.363	247363	1235.231	1129.68	1129.68	1235.231	0.914549586	1.0578664		2	176.75	1.021153343
2	247.651	247651	760.6595	937.1415	937.1415	760.6595	1.232011827	1.07230032		2	177	1.023254456
2	247.857	247857	993.8337	1011.903	1011.903	993.8337	1.018181412	1.091119529		2	177.25	1.024571001
2	248.08	248080	828.1634	906.6771	906.6771	828.1634	1.0948046	1.118129695		2	177.5	1.025491711
2	248.271	248271	813.1243	963.5336	963.5336	813.1243	1.184977008	1.142104213		2	177.75	1.02632813
2	248.588	248588	823.0027	1049.605	1049.605	823.0027	1.275336035	1.176306139		2	178	1.027899676
2	248.801	248801	977.3994	1076.377	1076.377	977.3994	1.101266279	1.206280339		2	178.25	1.029823563
2	249.139	249139	936.9506	1194.409	1194.409	936.9506	1.274783324	1.262907848		2	178.5	1.031191236
2	249.422	249422	952.8976	1131.463	1131.463	952.8976	1.187392014	1.318139478		2	178.75	1.031411029
2	249.698	249698	1101.248	1942.211	1942.211	1101.248	1.763645428	1.393892886		2	179	1.03099468
2	250.008	250008	889.653	1106.473	1106.473	889.653	1.243712998	1.496037896		2	179.25	1.030132777
2	250.443	250443	868.3514	1100.222	1100.222	868.3514	1.267023926	1.667696216		2	179.5	1.028925685
2	250.694	250694	831.8771	1871.149	1871.149	831.8771	2.249309423	1.802564038		2	179.75	1.027272067
2	250.978	250978	947.0197	2087.432	2087.432	947.0197	2.204211803	1.971068441		2	180	1.024407503
2	251.162	251162	1006.279	2065.603	2065.603	1006.279	2.052714009	2.089003939		2	180.25	1.020853162
2	251.4	251400	1127.588	2591.695	2591.695	1127.588	2.298441452	2.276294992		2	180.5	1.017189249
2	251.584	251584	682.4168	1255.885	1255.885	682.4168	1.840348889	2.429290512		2	180.75	1.013937587
2	251.824	251824	1021.175	3063.319	3063.319	1021.175	2.999798272	2.659817669		2	181	1.0102614
2	252.059	252059	1011.382	3108.855	3108.855	1011.382	3.073868232	2.988363831		2	181.25	1.00726096
2	252.221	252221	759.8661	2519.83	2519.83	759.8661	3.316150043	3.248503977		2	181.5	1.005114814
2	252.49	252490	665.0311	2247.196	2247.196	665.0311	3.379084076	3.67994784		2	181.75	1.003328835
2	252.799	252799	1133.792	4097.166	4097.166	1133.792	3.613683991	4.251009676		2	182	1.002162451
2	253.356	253356	1039.251	5502.933	5502.933	1039.251	5.295095218	5.485549039		2	182.25	1.002094946
2	253.821	253821	995.0694	7096.328	7096.328	995.0694	7.131490527	6.231677229		2	182.5	1.002919942
2	254.131	254131	946.0395	7033.629	7033.629	946.0395	7.434815354	6.545713793		2	182.75	1.00415733
2	254.36	254360	924.4694	6701.997	6701.997	924.4694	7.249560667	6.755301148		2	183	1.005224434
2	254.781	254781	731.7247	4499.852	4499.852	731.7247	6.149651638	6.920109946		2	183.25	1.006408313
2	255.111	255111	1168.707	7202.709	7202.709	1168.707	6.162972413	6.679200259		2	183.5	1.007746813
2	255.98	255980	1517.215	9354.695	9354.695	1517.215	6.165701631	5.285490916		2	183.75	1.0090041
2	256.183	256183	1262.987	7004.87	7004.87	1262.987	5.546272448	4.98864711		2	184	1.009646079
2	256.833	256833	961.3344	2637.907	2637.907	961.3344	2.744005624	3.834457037		2	184.25	1.010000679
2	257.029	257029	1154.239	4383.759	4383.759	1154.239	3.79796472	3.534613475		2	184.5	1.009085047
2	257.254	257254	936.2837	2457.977	2457.977	936.2837	2.625248095	3.212712316		2	184.75	1.00758015
2	257.478	257478	1044.021	2990.78	2990.78	1044.021	2.864674178	2.895779602		2	185	1.00610218
2	257.659	257659	936.6018	2257.896	2257.896	936.6018	2.410732074	2.650902828		2	185.25	1.004937964
2	257.844	257844	1091.121	2576.628	2576.628	1091.121	2.361450288	2.399526478		2	185.5	1.003667132
2	258.073	258073	1008.477	1845.785	1845.785	1008.477	1.830269803	2.097432684		2	185.75	1.002533456
2	258.454	258454	852.1794	1552.346	1552.346	852.1794	1.821618781	1.616920001		2	186	1.001551501
2	258.779	258779	679.6039	574.2916	574.2916	679.6039	0.845038706	1.221977282		2	186.25	1.000616869
2	259.035	259035	544.8364	417.8727	417.8727	544.8364	0.766969131	0.939735794		2	186.5	0.999669243
2	259.504	259504	503.5848	483.6612	483.6612	503.5848	0.960436455	0.530830396		2	186.75	0.998386125
2	265.418	265418	2072.303	3029.742	3029.742	2072.303	1.462016896	1.264637038		2	187	0.996944316
2	265.722	265722	535.0479	415.99	415.99	535.0479	0.777481792	1.297977949		2	187.25	0.995784352
2	265.916	265916	491.8689	397.5962	397.5962	491.8689	0.80833775	1.313760289		2	187.5	0.994766603
2	266.209	266209	1608.563	2753.484	2753.484	1608.563	1.711766341	1.328166072		2	187.75	0.993517076
2	266.48	266480	921.8909	1921.19	1921.19	921.8909	2.083966769	1.331403087		2	188	0.991550322
2	266.914	266914	1015.476	1632.976	1632.976	1015.476	1.608089211	1.321434819		2	188.25	0.98965042
2	267.221	267221	1050.892	1389.325	1389.325	1050.892	1.322043559	1.306460455		2	188.5	0.990257854
2	267.412	267412	1030.47	1416.922	1416.922	1030.47	1.375024989	1.291978049		2	188.75	0.992602524
2	267.706	267706	1352.201	1649.211	1649.211	1352.201	1.219649298	1.263368471		2	189	0.999242024
2	267.952	267952	12061.72	2822.777	2822.777	12061.72	0.234027734	1.217191402		2	189.25	1.007520645
2	268.215	268215	839.0003	1029.64	1029.64	839.0003	1.227222446	1.142435941		2	189.5	1.016159314
2	268.503	268503	972.9535	1304.642	1304.642	972.9535	1.340908892	1.078918537		2	189.75	1.024412183
2	268.746	268746	1098.73	1439.946	1439.946	1098.73	1.310554913	1.060195768		2	190	1.034238224
2	269.042	269042	951.5358	1134.04	1134.04	951.5358	1.191799615	1.059610543		2	190.25	1.044574989
2	269.474	269474	1085.392	1130.765	1130.765	1085.392	1.04180333	1.066222682		2	190.5	1.049388847
2	269.871	269871	1228.688	1077.436	1077.436	1228.688	0.876899587	1.065005849		2	190.75	1.052543472
2	270.146	270146	1157.052	1026.168	1026.168	1157.052	0.886881488	1.065870458		2	191	1.053571747
2	270.785	270785	764.9763	901.8645	901.8645	764.9763	1.178944367	1.058562098		2	191.25	1.049326612
2	270.949	270949	833.8096	957.1355	957.1355	833.8096	1.147906548	1.057015447		2	191.5	1.042598559
2	271.413	271413	737.7162	914.8281	914.8281	737.7162	1.240081348	1.06162548		2	191.75	1.034608724
2	271.727	271727	910.2385	966.3807	966.3807	910.2385	1.06167856	1.045674843		2	192	1.022249319
2	271.9	271900	887.0413	856.5566	856.5566	887.0413	0.96563328	1.032991994		2	192.25	1.011078797
2	272.073	272073	1098.168	1081.75	1081.75	1098.168	0.985049646	1.019754349		2	192.5	1.008905725
2	272.264	272264	936.0991	834.9189	834.9189	936.0991	0.89191294	0.998067837		2	192.75	1.00863337
2	272.593	272593	855.4358	695.1694	695.1694	855.4358	0.812649412	0.946427777		2	193	1.011064506
2	272.789	272789	793.8826	767.7619	767.7619	793.8826	0.967097528	0.924002825		2	193.25	1.016530644
2	272.979	272979	858.1124	912.9725	912.9725	858.1124	1.063931135	0.913496472		2	193.5	1.024981448
2	273.368	273368	865.2572	891.3274	891.3274	865.2572	1.030130001	0.906688105		2	193.75	1.03486524
2	273.651	273651	1095.632	951.4213	951.4213	1095.632	0.868376699	0.903445435		2	194	1.041850456
2	273.828	273828	1172.964	850.9087	850.9087	1172.964	0.725434625	0.901204174		2	194.25	1.045994486
2	274.112	274112	1201.309	1031.206	1031.206	1201.309	0.85840196	0.898630631		2	194.5	1.051059607
2	274.291	274291	859.7179	681.2912	681.2912	859.7179	0.792459015	0.895083333		2	194.75	1.059368179
2	274.486	274486	858.5062	938.3622	938.3622	858.5062	1.093017383	0.8911295		2	195	1.068897399
2	274.786	274786	921.5158	893.4343	893.4343	921.5158	0.969526838	0.886457829		2	195.25	1.080661234
2	275.141	275141	980.5873	809.9803	809.9803	980.5873	0.826015491	0.891909083		2	195.5	1.096530664
2	275.54	275540	1096.368	950.4874	950.4874	1096.368	0.866941939	0.899000814		2	195.75	1.115085293
2	275.828	275828	881.0096	837.5925	837.5925	881.0096	0.950718925	0.887685886		2	196	1.13708966
2	276.008	276008	1043.222	736.5038	736.5038	1043.222	0.705989521	0.877768806		2	196.25	1.161513126
2	276.183	276183	903.0321	966.4479	966.4479	903.0321	1.070225411	0.872250803		2	196.5	1.186506211
2	276.446	276446	924.8632	782.4975	782.4975	924.8632	0.84606837	0.861831433		2	196.75	1.214527123
2	276.651	276651	1083.099	911.9146	911.9146	1083.099	0.841949443	0.858411816		2	197	1.242609621
2	276.95	276950	777.7448	672.5024	672.5024	777.7448	0.864682605	0.878008828		2	197.25	1.269848702
2	277.386	277386	871.4003	769.3703	769.3703	871.4003	0.882912595	0.925507493		2	197.5	1.29322636
2	277.64	277640	852.3177	701.2402	701.2402	852.3177	0.822745087	0.946511195		2	197.75	1.316184644
2	277.976	277976	753.8652	751.6167	751.6167	753.8652	0.997017371	0.978195305		2	198	1.339118049
2	278.181	278181	955.603	855.8629	855.8629	955.603	0.895626008	1.000548939		2	198.25	1.352175865
2	278.441	278441	1196.675	1385.344	1385.344	1196.675	1.157661019	1.016575928		2	198.5	1.357427998
2	278.652	278652	1157.04	1537.717	1537.717	1157.04	1.329009369	1.016048242		2	198.75	1.349315056
2	278.986	278986	1112.232	901.5706	901.5706	1112.232	0.810595811	1.003379858		2	199	1.337304454
2	279.361	279361	868.6083	861.1964	861.1964	868.6083	0.991466925	0.981283997		2	199.25	1.320499836
2	279.534	279534	841.7238	803.1944	803.1944	841.7238	0.954225602	0.961128696		2	199.5	1.296033602
2	280.101	280101	913.3367	745.4165	745.4165	913.3367	0.816146444	0.863054797		2	199.75	1.262867239
2	280.294	280294	1070.749	899.2197	899.2197	1070.749	0.83980438	0.851273578		2	200	1.230892371
2	280.466	280466	1047.966	863.846	863.846	1047.966	0.824307277	0.844262663		2	200.25	1.20036109
2	280.795	280795	904.2488	905.0789	905.0789	904.2488	1.000918	0.83696965		2	200.5	1.169172177
2	281.102	281102	1108.802	741.0542	741.0542	1108.802	0.668337719	0.842128196		2	200.75	1.139828458
2	281.306	281306	1127.541	871.9369	871.9369	1127.541	0.773308376	0.850539968		2	201	1.115136019
2	281.511	281511	855.0604	750.1211	750.1211	855.0604	0.877272646	0.856701035		2	201.25	1.094588395
2	281.729	281729	748.0424	681.9964	681.9964	748.0424	0.911708213	0.865456332		2	201.5	1.076355811
2	281.916	281916	978.8152	948.4123	948.4123	978.8152	0.968939081	0.876567847		2	201.75	1.06095759
2	282.161	282161	1012.219	872.4308	872.4308	1012.219	0.861899253	0.885136296		2	202	1.047486848
2	282.367	282367	1084.332	1013.936	1013.936	1084.332	0.935078924	0.888128115		2	202.25	1.038391231
2	282.634	282634	1016.584	767.1468	767.1468	1016.584	0.754631983	0.889804863		2	202.5	1.031708352
2	282.887	282887	1228.688	1107.825	1107.825	1228.688	0.901632473	0.873142439		2	202.75	1.028479213
2	283.084	283084	833.2896	835.916	835.916	833.2896	1.003151845	0.853061286		2	203	1.026196007
2	283.281	283281	974.4692	804.7639	804.7639	974.4692	0.825848472	0.839596891		2	203.25	1.028228892
2	283.704	283704	1054.766	738.4527	738.4527	1054.766	0.700110451	0.824870927		2	203.5	1.031212081
2	283.912	283912	925.9462	794.4209	794.4209	925.9462	0.857955786	0.819987936		2	203.75	1.034581269
2	284.165	284165	954.7084	704.7666	704.7666	954.7084	0.7382009	0.820278868		2	204	1.039272049
2	284.368	284368	878.7132	733.7702	733.7702	878.7132	0.835050845	0.827987693		2	204.25	1.042263262
2	284.577	284577	915.7024	796.1159	796.1159	915.7024	0.869404623	0.840689264		2	204.5	1.040435536
2	284.827	284827	1049.073	831.7782	831.7782	1049.073	0.792869705	0.855511942		2	204.75	1.036578893
2	285.117	285117	812.3837	832.1593	832.1593	812.3837	1.024342684	0.887593043		2	205	1.032271051
2	285.351	285351	984.0735	854.9958	854.9958	984.0735	0.868833273	0.911527042		2	205.25	1.029260759
2	285.631	285631	779.363	789.5047	789.5047	779.363	1.013012807	0.92481549		2	205.5	1.025386591
2	285.804	285804	846.1996	673.5883	673.5883	846.1996	0.796015857	0.931778562		2	205.75	1.023697226
2	286.132	286132	895.41	843.2531	843.2531	895.41	0.941750818	0.93493008		2	206	1.024950018
2	286.398	286398	827.0014	814.099	814.099	827.0014	0.984398575	0.917553957		2	206.25	1.027825497
2	286.734	286734	840.1079	846.1591	846.1591	840.1079	1.007202884	0.889949918		2	206.5	1.031512567
2	286.952	286952	931.3934	750.7661	750.7661	931.3934	0.806067662	0.876988505		2	206.75	1.035834129
2	287.35	287350	1009.944	782.5295	782.5295	1009.944	0.774824644	0.845774832		2	207	1.041387905
2	287.695	287695	954.9897	741.4155	741.4155	954.9897	0.776359682	0.827492122		2	207.25	1.049447089
2	287.928	287928	1006.8	732.4343	732.4343	1006.8	0.727487386	0.823211651		2	207.5	1.060459954
2	288.218	288218	827.564	857.7431	857.7431	827.564	1.036467391	0.819719543		2	207.75	1.070862717
2	288.429	288429	913.5061	634.3847	634.3847	913.5061	0.694450426	0.819000685		2	208	1.081126382
2	288.604	288604	1127.007	884.9987	884.9987	1127.007	0.785264599	0.820603252		2	208.25	1.089078943
2	288.992	288992	871.5908	842.3999	842.3999	871.5908	0.966508481	0.828042593		2	208.5	1.095492888
2	289.336	289336	922.1269	734.5148	734.5148	922.1269	0.796544163	0.840831645		2	208.75	1.100533473
2	289.55	289550	947.4686	833.8377	833.8377	947.4686	0.880068954	0.851785161		2	209	1.103035837
2	290.053	290053	841.3335	700.8191	700.8191	841.3335	0.832986087	0.873364374		2	209.25	1.099818627
2	290.314	290314	966.6071	756.5788	756.5788	966.6071	0.782715956	0.879548884		2	209.5	1.094303975
2	290.669	290669	928.3757	726.8835	726.8835	928.3757	0.782962652	0.886968114		2	209.75	1.088209654
2	290.982	290982	810.3539	962.0529	962.0529	810.3539	1.187200925	0.892258111		2	210	1.080022491
2	291.255	291255	717.7191	779.7094	779.7094	717.7191	1.086371256	0.897326854		2	210.25	1.071703637
2	291.449	291449	1017.745	675.3532	675.3532	1017.745	0.663578008	0.900433684		2	210.5	1.064478655
2	291.757	291757	873.2741	702.8019	702.8019	873.2741	0.804789584	0.902409976		2	210.75	1.056789114
2	292.231	292231	816.4998	850.1866	850.1866	816.4998	1.041257573	0.901084968		2	211	1.049436024
2	292.448	292448	925.8119	684.7534	684.7534	925.8119	0.739624755	0.89939795		2	211.25	1.042005138
2	292.69	292690	1031.962	885.1143	885.1143	1031.962	0.857700477	0.894513618		2	211.5	1.033769209
2	292.904	292904	791.5585	773.2786	773.2786	791.5585	0.976906445	0.888495014		2	211.75	1.026031584
2	293.08	293080	991.2765	958.3281	958.3281	991.2765	0.966761645	0.885226414		2	212	1.020167268
2	293.342	293342	1149.31	986.9928	986.9928	1149.31	0.858769871	0.882507797		2	212.25	1.016451744
2	293.773	293773	1025.999	834.0924	834.0924	1025.999	0.812956348	0.878304046		2	212.5	1.013751964
2	294.013	294013	902.1833	898.258	898.258	902.1833	0.99564911	0.876855154		2	212.75	1.01162721
2	294.387	294387	1008.277	804.3388	804.3388	1008.277	0.79773594	0.87733134		2	213	1.010629396
2	294.57	294570	956.7741	764.8326	764.8326	956.7741	0.799386815	0.877609133		2	213.25	1.01039132
2	295.042	295042	887.3856	853.3771	853.3771	887.3856	0.961675623	0.888217195		2	213.5	1.010266822
2	295.49	295490	943.8317	814.5873	814.5873	943.8317	0.863064146	0.90007085		2	213.75	1.010772795
2	295.682	295682	966.0041	861.2012	861.2012	966.0041	0.891508846	0.898984952		2	214	1.011451431
2	295.921	295921	686.608	618.6984	618.6984	686.608	0.901094074	0.887913763		2	214.25	1.011977996
2	296.135	296135	808.2802	817.0286	817.0286	808.2802	1.010823474	0.873314047		2	214.5	1.012564019
2	296.317	296317	739.0504	634.7433	634.7433	739.0504	0.858863347	0.863100754		2	214.75	1.012821161
2	296.524	296524	855.2449	643.0082	643.0082	855.2449	0.751841022	0.849721791		2	215	1.011702684
2	296.798	296798	919.6826	800.5427	800.5427	919.6826	0.870455416	0.825499826		2	215.25	1.009741584
2	297.081	297081	1066.795	868.4743	868.4743	1066.795	0.81409671	0.808183935		2	215.5	1.007613259
2	297.286	297286	932.7848	686.8248	686.8248	932.7848	0.736316458	0.804689981		2	215.75	1.003661425
2	297.475	297475	1254.716	988.9764	988.9764	1254.716	0.788207371	0.803204355		2	216	0.999433465
2	297.682	297682	1052.531	726.1653	726.1653	1052.531	0.689922957	0.805709863		2	216.25	0.996927577
2	297.987	297987	924.1002	833.5965	833.5965	924.1002	0.902062893	0.816968188		2	216.5	0.994689684
2	298.259	298259	760.3931	641.6744	641.6744	760.3931	0.843871939	0.822561824		2	216.75	0.992996614
2	298.419	298419	693.7515	706.3687	706.3687	693.7515	1.018186916	0.825339026		2	217	0.993110818
2	298.627	298627	803.7478	610.5626	610.5626	803.7478	0.759644505	0.828792262		2	217.25	0.995437131
2	298.825	298825	925.1363	715.4513	715.4513	925.1363	0.773346911	0.82688282		2	217.5	0.997987504
2	299.23	299230	995.6411	808.274	808.274	995.6411	0.81181261	0.822675188		2	217.75	1.001029179
2	299.46	299460	911.7321	800.537	800.537	911.7321	0.878039722	0.819407455		2	218	1.004516304
2	299.842	299842	876.4246	635.4486	635.4486	876.4246	0.725046513	0.805505479		2	218.25	1.007593657
2	300.076	300076	894.0137	703.0736	703.0736	894.0137	0.786423743	0.797024865		2	218.5	1.009014037
2	301.365	301365	1012.88	842.6218	842.6218	1012.88	0.83190684	0.759320997		2	218.75	1.007701251
2	301.71	301710	927.6076	654.9096	654.9096	927.6076	0.706020089	0.753679413		2	219	1.006692618
2	302.194	302194	1254.567	879.7408	879.7408	1254.567	0.701230624	0.755196994		2	219.25	1.00607463
2	302.448	302448	1016.418	819.7901	819.7901	1016.418	0.806548192	0.762592314		2	219.5	1.005716408
2	302.806	302806	1044.307	725.0989	725.0989	1044.307	0.694334999	0.779404616		2	219.75	1.005556091
2	303.236	303236	719.565	633.7515	633.7515	719.565	0.880742532	0.799854425		2	220	1.00596379
2	303.536	303536	819.5924	645.1431	645.1431	819.5924	0.78715115	0.816980365		2	220.25	1.006603457
2	303.783	303783	822.2018	711.1109	711.1109	822.2018	0.86488609	0.833304948		2	220.5	1.007704338
2	303.949	303949	1002.247	751.5938	751.5938	1002.247	0.749908755	0.84138298		2	220.75	1.009101093
2	304.146	304146	957.48	799.8077	799.8077	957.48	0.835325751	0.849998357		2	221	1.010727331
2	304.488	304488	1008.578	913.7049	913.7049	1008.578	0.9059338	0.863011794		2	221.25	1.011989879
2	304.728	304728	800.2346	734.2526	734.2526	800.2346	0.917546679	0.867678072		2	221.5	1.013252427
2	304.891	304891	733.0495	665.9767	665.9767	733.0495	0.908501677	0.87013253		2	221.75	1.014514974
2	305.156	305156	938.4194	761.3665	761.3665	938.4194	0.811328602	0.869278747		2	222	1.015777522
2	305.503	305503	1074.101	868.5584	868.5584	1074.101	0.808637549	0.847388063		2	222.25	1.01704007
2	305.86	305860	879.5296	776.0144	776.0144	879.5296	0.882306178	0.820746633		2	222.5	1.018302617
2	306.047	306047	863.0069	743.5565	743.5565	863.0069	0.861588129	0.807653379		2	222.75	1.019565165
2	306.245	306245	947.8708	770.8062	770.8062	947.8708	0.813197537	0.788960173		2	223	1.020827713
2	306.505	306505	969.8806	728.6324	728.6324	969.8806	0.751259897	0.77417711		2	223.25	1.022090261
2	306.922	306922	1322.601	847.0417	847.0417	1322.601	0.640436307	0.786632416		2	223.5	1.023352808
2	307.153	307153	919.7437	672.6516	672.6516	919.7437	0.731346787	0.795388521		2	223.75	1.024615356
2	307.449	307449	865.9305	728.7408	728.7408	865.9305	0.841569618	0.811012281		2	224	1.025877904
2	307.73	307730	1023.652	841.0349	841.0349	1023.652	0.821602361	0.832476433		2	224.25	1.027140451
2	307.907	307907	643.4388	667.7437	667.7437	643.4388	1.037773445	0.842724238		2	224.5	1.028402999
2	308.117	308117	934.8304	804.512	804.512	934.8304	0.860596746	0.852246356		2	224.75	1.029665547
2	308.335	308335	974.6802	845.2665	845.2665	974.6802	0.86722445	0.862079573		2	225	1.030928095
2	308.565	308565	865.3494	693.3617	693.3617	865.3494	0.80125057	0.869798298		2	225.25	1.032190642
2	308.745	308745	855.9833	641.8511	641.8511	855.9833	0.74984068	0.867429959		2	225.5	1.03345319
2	308.907	308907	761.3448	716.2541	716.2541	761.3448	0.940774929	0.859867182		2	225.75	1.034715738
2	309.086	309086	932.6031	796.3587	796.3587	932.6031	0.853909557	0.85544263		2	226	1.035978285
2	309.345	309345	1050.505	951.7681	951.7681	1050.505	0.906010062	0.859700113		2	226.25	1.037240833
2	309.526	309526	978.5568	776.2382	776.2382	978.5568	0.793247975	0.863658342		2	226.5	1.038503381
2	309.842	309842	846.5044	814.5873	814.5873	846.5044	0.962295412	0.880903148		2	226.75	1.039765929
2	310.076	310076	1219.677	1030.651	1030.651	1219.677	0.845019624	0.896431847		2	227	1.038632047
2	310.248	310248	1187.435	1046.806	1046.806	1187.435	0.881569096	0.900969223		2	227.25	1.035022811
2	310.494	310494	1195.789	1047.815	1047.815	1195.789	0.876254088	0.895830215		2	227.5	1.031373161
2	310.728	310728	965.4503	904.5092	904.5092	965.4503	0.936878056	0.8882273		2	227.75	1.028180623
2	310.906	310906	820.725	741.0298	741.0298	820.725	0.902896585	0.879642284		2	228	1.025503064
2	311.1	311100	852.1794	787.8795	787.8795	852.1794	0.924546522	0.865333164		2	228.25	1.023794548
2	311.406	311406	843.7701	687.1267	687.1267	843.7701	0.814352985	0.847982817		2	228.5	1.022516094
2	311.738	311738	890.6017	766.9815	766.9815	890.6017	0.861194741	0.833232954		2	228.75	1.022230739
2	311.98	311980	990.9508	647.7351	647.7351	990.9508	0.653650111	0.826173573		2	229	1.022562641
2	312.379	312379	855.2033	768.8584	768.8584	855.2033	0.89903582	0.838634739		2	229.25	1.023007882
2	312.549	312549	885.1045	723.8849	723.8849	885.1045	0.817852468	0.847860303		2	229.5	1.023524676
2	312.858	312858	911.9167	779.8747	779.8747	911.9167	0.85520388	0.861565805		2	229.75	1.024639946
2	313.193	313193	957.5595	903.523	903.523	957.5595	0.94356852	0.881625804		2	230	1.025518523
2	313.499	313499	826.2004	752.906	752.906	826.2004	0.911287383	0.903535377		2	230.25	1.025522291
2	313.717	313717	799.8097	666.8163	666.8163	799.8097	0.833718696	0.909301045		2	230.5	1.02666442
2	314.069	314069	738.5846	754.0136	754.0136	738.5846	1.020889956	0.892234312		2	230.75	1.029497281
2	314.347	314347	875.783	842.2293	842.2293	875.783	0.961687199	0.87043574		2	231	1.036989911
2	314.535	314535	959.1398	743.3007	743.3007	959.1398	0.774965964	0.859785121		2	231.25	1.045247153
2	314.736	314736	895.5665	713.3306	713.3306	895.5665	0.796513268	0.846375653		2	231.5	1.054175047
2	314.91	314910	825.3136	781.3388	781.3388	825.3136	0.946717466	0.834613688		2	231.75	1.064400278
2	315.133	315133	1109.782	752.1367	752.1367	1109.782	0.677733735	0.822565557		2	232	1.073045422
2	315.434	315434	1075.284	850.8816	850.8816	1075.284	0.791308715	0.803517883		2	232.25	1.07988302
2	315.804	315804	926.5791	748.9299	748.9299	926.5791	0.808274113	0.788473411		2	232.5	1.086216094
2	316.112	316112	942.6572	718.6334	718.6334	942.6572	0.762348604	0.789097014		2	232.75	1.093642035
2	316.471	316471	922.1065	992.4917	992.4917	922.1065	1.076330879	0.800470389		2	233	1.101260906
2	316.731	316731	974.0023	647.9238	647.9238	974.0023	0.665217936	0.814227937		2	233.25	1.107796336
2	316.913	316913	2901.513	1911.582	1911.582	2901.513	0.658822483	0.830202241		2	233.5	1.114854138
2	317.197	317197	1124.836	949.3849	949.3849	1124.836	0.844020728	0.864328984		2	233.75	1.120941666
2	317.419	317419	1059.965	948.3131	948.3131	1059.965	0.894664541	0.885099067		2	234	1.126957254
2	317.581	317581	1043.851	934.1988	934.1988	1043.851	0.894954165	0.901048711		2	234.25	1.143434255
2	317.764	317764	960.1981	934.1988	934.1988	960.1981	0.972922983	0.918994785		2	234.5	1.175647029
2	317.989	317989	950.5972	926.7252	926.7252	950.5972	0.974887366	0.928601922		2	234.75	1.213786521
2	318.181	318181	906.6584	909.3179	909.3179	906.6584	1.002933299	0.933383701		2	235	1.256174117
2	318.579	318579	888.9781	832.9705	832.9705	888.9781	0.936997773	0.941678756		2	235.25	1.29944014
2	318.764	318764	958.0663	910.7905	910.7905	958.0663	0.950654981	0.939287556		2	235.5	1.360980491
2	318.95	318950	892.9328	904.3386	904.3386	892.9328	1.012773414	0.928718013		2	235.75	1.424461478
2	319.244	319244	952.576	701.9715	701.9715	952.576	0.736919154	0.921900277		2	236	1.488021855
2	319.519	319519	967.1117	807.6448	807.6448	967.1117	0.835110153	0.93383792		2	236.25	1.551250713
2	319.755	319755	892.3493	899.0544	899.0544	892.3493	1.007513986	0.947230403		2	236.5	1.598320743
2	319.959	319959	828.5508	718.5086	718.5086	828.5508	0.867187142	0.961680667		2	236.75	1.644041124
2	320.126	320126	760.7305	887.3183	887.3183	760.7305	1.166402951	0.979230128		2	237	1.684381113
2	320.548	320548	709.2394	771.5885	771.5885	709.2394	1.087909809	1.036767294		2	237.25	1.715320193
2	320.843	320843	1158.177	1247.825	1247.825	1158.177	1.077404404	1.071089761		2	237.5	1.744218055
2	321.122	321122	1114.606	1227.666	1227.666	1114.606	1.101434947	1.106094389		2	237.75	1.742387791
2	321.301	321301	802.0806	758.7166	758.7166	802.0806	0.945935608	1.130328361		2	238	1.72476159
2	321.602	321602	809.1862	1033.557	1033.557	809.1862	1.277279568	1.175740996		2	238.25	1.701789873
2	322.076	322076	920.5928	1253.453	1253.453	920.5928	1.361571587	1.25022846		2	238.5	1.666181341
2	322.251	322251	907.7325	1148.789	1148.789	907.7325	1.265558961	1.271522832		2	238.75	1.613055038
2	322.473	322473	985.3869	957.7351	957.7351	985.3869	0.971938129	1.294036911		2	239	1.548954632
2	322.659	322659	763.4292	1162.017	1162.017	763.4292	1.522101853	1.319796157		2	239.25	1.489526401
2	322.952	322952	802.6106	1253.618	1253.618	802.6106	1.561925546	1.325303241		2	239.5	1.425876797
2	323.431	323431	1130.362	1693.161	1693.161	1130.362	1.49789271	1.354557492		2	239.75	1.354910744
2	323.719	323719	1011.224	1284.907	1284.907	1011.224	1.270645277	1.51454077		2	240	1.293093617
2	323.927	323927	921.885	1420.569	1420.569	921.885	1.540939488	1.665784493		2	240.25	1.238106138
2	324.181	324181	1231.731	1887.56	1887.56	1231.731	1.53244499	1.836379737		2	240.5	1.193074547
2	324.354	324354	957.1377	1671.811	1671.811	957.1377	1.74667762	1.965933636		2	240.75	1.156362988
2	324.587	324587	910.0953	1564.29	1564.29	910.0953	1.718819996	2.192566106		2	241	1.126554446
2	324.926	324926	843.3445	2538.444	2538.444	843.3445	3.009972793	2.453717631		2	241.25	1.102276762
2	325.162	325162	742.1353	2324.747	2324.747	742.1353	3.132511012	2.565647783		2	241.5	1.087451704
2	325.41	325410	879.7966	2516.327	2516.327	879.7966	2.860123579	2.67541141		2	241.75	1.072626647
2	325.631	325631	835.1492	2841.753	2841.753	835.1492	3.402689005	2.718581076		2	242	1.064176946
2	325.981	325981	860.4752	1577.866	1577.866	860.4752	1.833714673	2.606964728		2	242.25	1.056192968
2	326.23	326230	939.9995	2164.952	2164.952	939.9995	2.303141651	2.49446651		2	242.5	1.048636222
2	326.425	326425	946.7464	2231.643	2231.643	946.7464	2.357170833	2.387704663		2	242.75	1.043719109
2	326.661	326661	1126.297	2423.779	2423.779	1126.297	2.151989218	2.196116471		2	243	1.039501758
2	326.937	326937	1114.999	2391.734	2391.734	1114.999	2.145054839	2.004604626		2	243.25	1.036351332
2	327.436	327436	1100.28	1943.251	1943.251	1100.28	1.766142255	1.800644495		2	243.5	1.034422373
2	327.869	327869	1017.718	1465.451	1465.451	1017.718	1.439938175	1.646284583		2	243.75	1.03346407
2	328.135	328135	814.0619	1445.468	1445.468	814.0619	1.775624188	1.549915371		2	244	1.033768531
2	328.303	328303	899.9178	1399.245	1399.245	899.9178	1.554858677	1.481945073		2	244.25	1.034546259
2	328.584	328584	879.7846	1363.162	1363.162	879.7846	1.549426985	1.362850305		2	244.5	1.035762066
2	328.774	328774	897.7026	988.6458	988.6458	897.7026	1.101306602	1.295848974		2	244.75	1.037314757
2	328.941	328941	933.9112	1146.527	1146.527	933.9112	1.227661688	1.246678419		2	245	1.037965838
2	329.247	329247	816.4594	896.2901	896.2901	816.4594	1.097776693	1.166976963		2	245.25	1.038496218
2	329.487	329487	829.2517	927.7664	927.7664	829.2517	1.118799515	1.126328076		2	245.5	1.03882448
2	329.649	329649	914.9725	932.0962	932.0962	914.9725	1.018714989	1.10632365		2	245.75	1.039207354
2	329.813	329813	846.4378	873.7958	873.7958	846.4378	1.032321335	1.084649518		2	246	1.038537236
2	330.068	330068	975.8991	976.7994	976.7994	975.8991	1.000922534	1.062897816		2	246.25	1.036050063
2	330.282	330282	847.1438	1045.766	1045.766	847.1438	1.234461021	1.056310694		2	246.5	1.032495032
2	330.49	330490	871.0192	981.1221	981.1221	871.0192	1.126406972	1.042783012		2	246.75	1.030416493
2	330.733	330733	892.8239	915.1722	915.1722	892.8239	1.025031028	1.017949923		2	247	1.030037077
2	330.939	330939	901.0612	935.5359	935.5359	901.0612	1.038260109	0.99842094		2	247.25	1.030439792
2	331.33	331330	1055.719	1056.914	1056.914	1055.719	1.00113193	0.962819234		2	247.5	1.031843208
2	331.773	331773	933.5177	735.1604	735.1604	933.5177	0.787516295	0.906015532		2	247.75	1.034306637
2	332.096	332096	902.0677	746.393	746.393	902.0677	0.827424594	0.870946301		2	248	1.038324686
2	332.506	332506	1116.083	870.4579	870.4579	1116.083	0.779922192	0.851083345		2	248.25	1.042925951
2	332.85	332850	1033.852	941.7152	941.7152	1033.852	0.910880087	0.843478383		2	248.5	1.046980759
2	333.24	333240	1148.744	1055.79	1055.79	1148.744	0.919082058	0.842310019		2	248.75	1.051769391
2	333.814	333814	1222.687	919.0344	919.0344	1222.687	0.751651404	0.882894276		2	249	1.057777724
2	334.201	334201	1118.36	1045.048	1045.048	1118.36	0.934446869	0.906658845		2	249.25	1.064443606
2	334.428	334428	802.7917	737.2388	737.2388	802.7917	0.918343824	0.908351561		2	249.5	1.072596266
2	334.815	334815	1007.019	846.8623	846.8623	1007.019	0.840959605	0.907780014		2	249.75	1.083196036
2	335.068	335068	789.1956	808.2398	808.2398	789.1956	1.024131153	0.903857362		2	250	1.095411625
2	335.267	335267	955.1411	951.464	951.464	955.1411	0.996150202	0.8983206		2	250.25	1.109964046
2	335.487	335487	903.979	802.1899	802.1899	903.979	0.887398822	0.890657281		2	250.5	1.125799957
2	335.891	335891	908.9005	676.3423	676.3423	908.9005	0.744132389	0.859476303		2	250.75	1.146185225
2	336.156	336156	917.8953	785.5802	785.5802	917.8953	0.855849463	0.832119106		2	251	1.168337023
2	336.418	336418	986.2219	824.5153	824.5153	986.2219	0.836034264	0.811688598		2	251.25	1.194004215
2	336.712	336712	938.9369	769.7608	769.7608	938.9369	0.819821651	0.796189429		2	251.5	1.223839215
2	337.161	337161	1088.604	792.9254	792.9254	1088.604	0.728387366	0.777555599		2	251.75	1.257841737
2	337.326	337326	1375.414	1013.712	1013.712	1375.414	0.73702318	0.774181834		2	252	1.304871094
2	337.718	337718	982.874	750.9423	750.9423	982.874	0.764027027	0.775889476		2	252.25	1.36257742
2	337.972	337972	915.037	744.7996	744.7996	915.037	0.81395572	0.781511667		2	252.5	1.422400406
2	338.428	338428	1507.616	1158.572	1158.572	1507.616	0.768479507	0.791757145		2	252.75	1.490915084
2	338.617	338617	932.4351	817.3122	817.3122	932.4351	0.876535214	0.796020078		2	253	1.570407946
2	338.86	338860	990.7403	877.2351	877.2351	990.7403	0.885433953	0.802107635		2	253.25	1.65257708
2	339.046	339046	968.3792	691.3413	691.3413	968.3792	0.713915892	0.804572479		2	253.5	1.7216811
2	339.264	339264	1383.075	1052.526	1052.526	1383.075	0.761004284	0.806129888		2	253.75	1.781167743
2	339.495	339495	1047.212	814.7607	814.7607	1047.212	0.778028422	0.807738763		2	254	1.824951932
2	339.694	339694	833.9738	652.6063	652.6063	833.9738	0.782526142	0.812178899		2	254.25	1.860782047
2	339.901	339901	847.0669	755.8147	755.8147	847.0669	0.892272735	0.819497952		2	254.5	1.88383869
2	340.254	340254	919.116	783.0154	783.0154	919.116	0.851922282	0.825997857		2	254.75	1.898351692
2	340.515	340515	957.6971	740.6992	740.6992	957.6971	0.773416981	0.821037449		2	255	1.876442842
2	340.69	340690	805.4356	650.1921	650.1921	805.4356	0.807255229	0.815405067		2	255.25	1.831367492
2	340.956	340956	822.1367	761.8476	761.8476	822.1367	0.926667791	0.805178474		2	255.5	1.77190934
2	341.23	341230	844.4415	663.4579	663.4579	844.4415	0.785676568	0.775052079		2	255.75	1.712451189
2	341.432	341432	1005.378	735.6779	735.6779	1005.378	0.731742588	0.756721299		2	256	1.653412775
2	341.613	341613	1162.786	807.8101	807.8101	1162.786	0.694719493	0.753204581		2	256.25	1.5960876
2	341.81	341810	1148.35	893.8488	893.8488	1148.35	0.778376627	0.751712912		2	256.5	1.530257738
2	342.02	342020	1079.04	799.6003	799.6003	1079.04	0.741029341	0.754688617		2	256.75	1.464427876
2	342.217	342217	1295.993	879.5042	879.5042	1295.993	0.678633449	0.767410349		2	257	1.404686769
2	342.4	342400	1540.735	1043.8	1043.8	1540.735	0.67746887	0.78627804		2	257.25	1.351220963
2	342.63	342630	859.6753	804.8347	804.8347	859.6753	0.936207775	0.807228144		2	257.5	1.298959832
2	342.914	342914	947.9134	786.8172	786.8172	947.9134	0.830051775	0.831965755		2	257.75	1.248723886
2	343.141	343141	965.73	969.7467	969.7467	965.73	1.004159237	0.855076251		2	258	1.199265469
2	343.476	343476	945.7255	766.5479	766.5479	945.7255	0.810539528	0.878298019		2	258.25	1.151881452
2	343.653	343653	817.9134	727.6763	727.6763	817.9134	0.889674017	0.879898977		2	258.5	1.10543894
2	343.926	343926	734.23	672.0302	672.0302	734.23	0.915285673	0.878759837		2	258.75	1.060387392
2	344.164	344164	767.1289	712.5621	712.5621	767.1289	0.928868799	0.874933937		2	259	1.019029402
2	344.343	344343	842.3231	612.7587	612.7587	842.3231	0.727462775	0.867295971		2	259.25	0.985509531
2	344.653	344653	967.0853	823.4871	823.4871	967.0853	0.851514442	0.8600134		2	259.5	0.953186731
2	344.881	344881	890.3049	757.7446	757.7446	890.3049	0.851106851	0.868491165		2	259.75	0.957195982
2	345.275	345275	722.1494	666.6458	666.6458	722.1494	0.923141112	0.886018403		2	260	0.961795997
2	345.704	345704	1213.472	1045.884	1045.884	1213.472	0.861893806	0.889664388		2	260.25	0.966396012
2	345.975	345975	829.032	771.6098	771.6098	829.032	0.930735846	0.889747809		2	260.5	0.970996028
2	346.257	346257	868.642	752.5003	752.5003	868.642	0.86629509	0.884689169		2	260.75	0.975596043
2	346.551	346551	692.8518	734.5618	734.5618	692.8518	1.060200464	0.86350593		2	261	0.980196059
2	346.949	346949	789.8435	598.2285	598.2285	789.8435	0.757401308	0.832401003		2	261.25	0.984796074
2	347.242	347242	931.9195	698.3755	698.3755	931.9195	0.749394663	0.823263232		2	261.5	0.989396089
2	347.425	347425	1086.916	837.5085	837.5085	1086.916	0.770536546	0.817779026		2	261.75	0.993996105
2	347.678	347678	1364.459	955.1376	955.1376	1364.459	0.700011946	0.812121262		2	262	0.99859612
2	347.936	347936	912.6551	712.9292	712.9292	912.6551	0.781159498	0.81065285		2	262.25	1.003196135
2	348.161	348161	778.1689	555.2241	555.2241	778.1689	0.713500758	0.812253718		2	262.5	1.007796151
2	348.327	348327	801.9187	995.5705	995.5705	801.9187	1.241485577	0.814085895		2	262.75	1.012396166
2	348.514	348514	1250.526	923.4233	923.4233	1250.526	0.73842791	0.821228974		2	263	1.016996182
2	348.696	348696	846.5044	722.5663	722.5663	846.5044	0.853588357	0.833081128		2	263.25	1.021596197
2	348.901	348901	857.6447	684.9938	684.9938	857.6447	0.798691813	0.843310193		2	263.5	1.026196212
2	349.247	349247	1062.034	771.4696	771.4696	1062.034	0.726407629	0.849216827		2	263.75	1.030796228
2	349.805	349805	826.5794	743.5565	743.5565	826.5794	0.89955847	0.848877606		2	264	1.035396243
2	350.081	350081	847.2545	676.2199	676.2199	847.2545	0.798130786	0.846989623		2	264.25	1.039996259
2	350.332	350332	954.3333	811.7326	811.7326	954.3333	0.85057558	0.844975337		2	264.5	1.044596274
2	350.58	350580	778.6862	858.7982	858.7982	778.6862	1.102880981	0.841843061		2	264.75	1.049196289
2	350.867	350867	1332.29	914.1931	914.1931	1332.29	0.686181762	0.834783981		2	265	1.053796305
2	351.191	351191	1463.973	1072.071	1072.071	1463.973	0.73230244	0.825481174		2	265.25	1.05839632
2	351.469	351469	1174.539	887.2301	887.2301	1174.539	0.755385815	0.813861091		2	265.5	1.062821165
2	351.707	351707	700.5514	654.0832	654.0832	700.5514	0.933669107	0.800363328		2	265.75	1.066769525
2	352.115	352115	1073.102	803.1944	803.1944	1073.102	0.748479082	0.787181205		2	266	1.069384582
2	352.356	352356	1052.581	852.771	852.771	1052.581	0.810171379	0.792914327		2	266.25	1.070981028
2	352.777	352777	1115.608	742.8848	742.8848	1115.608	0.665901284	0.809596733		2	266.5	1.071320309
2	352.967	352967	1037.921	858.1481	858.1481	1037.921	0.826795199	0.816776912		2	266.75	1.070468801
2	353.32	353320	909.1562	797.6608	797.6608	909.1562	0.877363868	0.838524889		2	267	1.069288158
2	353.754	353754	833.8613	703.6778	703.6778	833.8613	0.843878712	0.855881537		2	267.25	1.067363546
2	354.001	354001	838.0535	861.3399	861.3399	838.0535	1.027786293	0.853758487		2	267.5	1.064272106
2	354.302	354302	846.5044	696.3705	696.3705	846.5044	0.822642505	0.845969117		2	267.75	1.060074618
2	354.683	354683	797.8236	644.8415	644.8415	797.8236	0.808250721	0.834939822		2	268	1.052428462
2	354.971	354971	807.4339	679.539	679.539	807.4339	0.841603257	0.818527849		2	268.25	1.042221346
2	355.343	355343	872.1281	617.2272	617.2272	872.1281	0.70772539	0.789554341		2	268.5	1.034045
2	355.507	355507	770.835	587.7446	587.7446	770.835	0.762477832	0.783434567		2	268.75	1.031169267
2	355.884	355884	817.956	679.3737	679.3737	817.956	0.830574872	0.781232589		2	269	1.031095969
2	356.178	356178	904.902	628.1314	628.1314	904.902	0.694143012	0.782730034		2	269.25	1.031555762
2	356.411	356411	1216.683	862.193	862.193	1216.683	0.708642268	0.789953413		2	269.5	1.032052367
2	356.594	356594	922.3449	855.4187	855.4187	922.3449	0.927439074	0.800066766		2	269.75	1.031938736
2	356.978	356978	987.5259	794.9404	794.9404	987.5259	0.804981824	0.818404894		2	270	1.031943883
2	357.451	357451	853.7199	801.7296	801.7296	853.7199	0.939101455	0.838494303		2	270.25	1.031835564
2	357.608	357608	1068.5	867.327	867.327	1068.5	0.811723912	0.843108991		2	270.5	1.031411552
2	358.13	358130	975.5241	838.2642	838.2642	975.5241	0.859296249	0.845280087		2	270.75	1.03098754
2	358.398	358398	806.5766	622.5505	622.5505	806.5766	0.771842997	0.842367154		2	271	1.030773963
2	358.656	358656	747.4001	552.192	552.192	747.4001	0.738817134	0.837803966		2	271.25	1.031142299
2	358.889	358889	753.2074	709.936	709.936	753.2074	0.942550485	0.829369424		2	271.5	1.030727085
2	359.132	359132	826.4297	729.9548	729.9548	826.4297	0.883263029	0.819870314		2	271.75	1.028767052
2	359.46	359460	747.9056	621.2954	621.2954	747.9056	0.830713662	0.807912208		2	272	1.026001619
2	359.628	359628	955.2156	735.8513	735.8513	955.2156	0.770351008	0.800794793		2	272.25	1.022193062
2	359.964	359964	803.1938	645.8032	645.8032	803.1938	0.804044055	0.790732017		2	272.5	1.016464184
2	360.218	360218	1368.824	968.5532	968.5532	1368.824	0.707580522	0.785603727		2	272.75	1.011635755
2	360.461	360461	1046.222	823.9909	823.9909	1046.222	0.787587051	0.781092368		2	273	1.009361541
2	360.656	360656	804.3104	596.961	596.961	804.3104	0.742202264	0.780929724		2	273.25	1.008712679
2	360.89	360890	899.0124	779.6596	779.6596	899.0124	0.867240096	0.789226902		2	273.5	1.008182127
2	361.243	361243	940.3449	691.771	691.771	940.3449	0.735656672	0.812546096		2	273.75	1.007739656
2	361.556	361556	948.1449	745.2357	745.2357	948.1449	0.78599347	0.828238203		2	274	1.007362059
2	361.903	361903	911.2259	868.8476	868.8476	911.2259	0.953493091	0.845643133		2	274.25	1.006806006
2	362.091	362091	1007.265	801.2781	801.2781	1007.265	0.795498801	0.852265629		2	274.5	1.006066864
2	362.428	362428	1237.984	1099.355	1099.355	1237.984	0.888020362	0.849833007		2	274.75	1.005489552
2	362.677	362677	3719.734	3409.806	3409.806	3719.734	0.916680064	0.84292109		2	275	1.005893725
2	363.167	363167	902.0128	688.4782	688.4782	902.0128	0.76326877	0.829504474		2	275.25	1.006502092
2	363.559	363559	1394.469	1124.451	1124.451	1394.469	0.806365003	0.811900333		2	275.5	1.007161021
2	363.819	363819	1636.097	1131.298	1131.298	1636.097	0.691461448	0.797119587		2	275.75	1.006042967
2	364.084	364084	1207.459	1089.147	1089.147	1207.459	0.902015721	0.79077147		2	276	1.004183265
2	364.342	364342	1072.775	875.8176	875.8176	1072.775	0.816403813	0.797347917		2	276.25	1.002906003
2	364.513	364513	1132.298	839.9434	839.9434	1132.298	0.741804189	0.805153645		2	276.5	1.001620933
2	364.739	364739	868.6327	809.3817	809.3817	868.6327	0.9317882	0.815207257		2	276.75	1.002209625
2	365.042	365042	950.8726	706.3924	706.3924	950.8726	0.742888585	0.838202811		2	277	1.00496126
2	365.328	365328	985.8166	723.7114	723.7114	985.8166	0.734123771	0.861069612		2	277.25	1.009000074
2	365.566	365566	833.0931	764.6673	764.6673	833.0931	0.917865362	0.87518323		2	277.5	1.012595121
2	365.923	365923	882.6195	825.0036	825.0036	882.6195	0.934721701	0.899811882		2	277.75	1.015850083
2	366.226	366226	712.2338	737.1754	737.1754	712.2338	1.035018838	0.913505242		2	278	1.019398475
2	366.424	366424	791.5585	765.9236	765.9236	791.5585	0.967614649	0.918294108		2	278.25	1.022956001
2	366.599	366599	774.374	689.0812	689.0812	774.374	0.889855806	0.921569519		2	278.5	1.024680067
2	366.776	366776	1150.895	890.9192	890.9192	1150.895	0.774109888	0.921892123		2	278.75	1.024072483
2	367.098	367098	1266.53	1206.508	1206.508	1266.53	0.952609097	0.906361809		2	279	1.022622742
2	367.591	367591	781.4872	697.5239	697.5239	781.4872	0.892559597	0.863203077		2	279.25	1.02043831
2	367.812	367812	1022.307	918.7248	918.7248	1022.307	0.89867799	0.850105295		2	279.5	1.017066953
2	368.171	368171	885.1353	678.4029	678.4029	885.1353	0.766439775	0.835202485		2	279.75	1.010939118
2	368.386	368386	920.9251	716.5547	716.5547	920.9251	0.77808141	0.828755894		2	280	1.004526589
2	368.554	368554	1093.776	919.354	919.354	1093.776	0.840532248	0.827203869		2	280.25	1.000587157
2	368.76	368760	913.5061	737.4857	737.4857	913.5061	0.807313383	0.828456438		2	280.5	0.999037431
2	369.251	369251	844.4225	821.2216	821.2216	844.4225	0.972524536	0.833174871		2	280.75	0.998215623
2	369.537	369537	1040.612	761.0095	761.0095	1040.612	0.731309556	0.836111183		2	281	0.998578511
2	369.851	369851	990.7658	736.3023	736.3023	990.7658	0.743164833	0.839603189		2	281.25	0.999737649
2	370.207	370207	869.804	915.175	915.175	869.804	1.052162326	0.836630352		2	281.5	1.000944688
2	370.43	370430	987.1953	725.6515	725.6515	987.1953	0.735063771	0.834421687		2	281.75	1.002477099
2	370.654	370654	832.1463	770.0529	770.0529	832.1463	0.925381631	0.834207372		2	282	1.004375457
2	371.081	371081	1069.385	885.228	885.228	1069.385	0.827791675	0.843796628		2	282.25	1.005402127
2	371.243	371243	1273.219	962.5313	962.5313	1273.219	0.755982514	0.845832542		2	282.5	1.005777969
2	371.498	371498	1205.447	859.6783	859.6783	1205.447	0.713161425	0.842218033		2	282.75	1.004769852
2	371.883	371883	945.8828	751.7741	751.7741	945.8828	0.794785675	0.830159322		2	283	1.001723723
2	372.276	372276	1165.737	1555.121	1555.121	1165.737	1.334023884	0.825840734		2	283.25	0.998771494
2	372.482	372482	924.7749	660.6438	660.6438	924.7749	0.71438336	0.830289266		2	283.5	0.997326704
2	372.751	372751	1131.173	850.8583	850.8583	1131.173	0.752191133	0.839336988		2	283.75	0.996113409
2	372.947	372947	1278.758	851.53	851.53	1278.758	0.665903947	0.847348377		2	284	0.995564445
2	373.174	373174	1349.231	1135.43	1135.43	1349.231	0.841538625	0.857605718		2	284.25	0.996071244
2	373.57	373570	1451.907	1227.17	1227.17	1451.907	0.845212538	0.877423589		2	284.5	0.99792535
2	373.789	373789	1106.428	1074.576	1074.576	1106.428	0.971211864	0.888777712		2	284.75	1.000140367
2	373.995	373995	1244.683	1062.3	1062.3	1244.683	0.853470321	0.906090091		2	285	1.003655405
2	374.424	374424	992.2141	1086.956	1086.956	992.2141	1.095485339	0.950740235		2	285.25	1.007592061
2	374.747	374747	1043.72	1021.209	1021.209	1043.72	0.978431955	0.963257295		2	285.5	1.010172622
2	375.138	375138	1113.022	1047.326	1047.326	1113.022	0.940975111	0.970660865		2	285.75	1.011804836
2	375.405	375405	1133.983	1154.482	1154.482	1133.983	1.018076991	0.982874081		2	286	1.012406409
2	375.585	375585	741.1631	771.4446	771.4446	741.1631	1.040856729	0.990432698		2	286.25	1.011451419
2	375.815	375815	1217.237	1120.403	1120.403	1217.237	0.920447702	0.994761584		2	286.5	1.008775079
2	376.087	376087	1296.862	1085.307	1085.307	1296.862	0.836871618	1.01326466		2	286.75	1.0057832
2	376.27	376270	874.997	923.6838	923.6838	874.997	1.055642248	1.043033715		2	287	1.003443949
2	376.514	376514	870.6956	1126.418	1126.418	870.6956	1.293698969	1.097178542		2	287.25	1.000536442
2	376.798	376798	909.7015	1075.852	1075.852	909.7015	1.182642878	1.165090063		2	287.5	0.998194663
2	377.113	377113	1012.6	1041.696	1041.696	1012.6	1.028733952	1.275162877		2	287.75	0.996512416
2	377.336	377336	934.6859	1224.049	1224.049	934.6859	1.309583251	1.350010059		2	288	0.99589892
2	377.742	377742	1273.32	1866.448	1866.448	1273.32	1.465812207	1.464487947		2	288.25	0.995493471
2	377.958	377958	982.874	1493.012	1493.012	982.874	1.519026854	1.523808598		2	288.5	0.995499454
2	378.172	378172	1016.03	1842.058	1842.058	1016.03	1.812995679	1.566284101		2	288.75	0.996055806
2	378.375	378375	996.1428	1929.443	1929.443	996.1428	1.936914065	1.596763565		2	289	0.996787988
2	378.6	378600	963.0505	1223.864	1223.864	963.0505	1.27082017	1.627398721		2	289.25	0.998166273
2	378.944	378944	1055.904	1585.867	1585.867	1055.904	1.501904529	1.642813911		2	289.5	0.999885211
2	379.229	379229	1242.051	1947.066	1947.066	1242.051	1.567621619	1.597746996		2	289.75	1.001537105
2	379.489	379489	944.0704	1619.557	1619.557	944.0704	1.715504479	1.522742897		2	290	1.003127579
2	379.811	379811	1139.237	1867.287	1867.287	1139.237	1.639068078	1.434340453		2	290.25	1.004156989
2	380.095	380095	1235.49	1564.899	1564.899	1235.49	1.26662215	1.353717766		2	290.5	1.004958327
2	380.536	380536	966.804	1137.777	1137.777	966.804	1.176843497	1.222876569		2	290.75	1.0056851
2	380.745	380745	944.5992	950.1619	950.1619	944.5992	1.005888953	1.176541413		2	291	1.006316117
2	380.97	380970	1159.256	1363.396	1363.396	1159.256	1.176095703	1.123690421		2	291.25	1.007004447
2	381.169	381169	1134.554	1068.485	1068.485	1134.554	0.941766544	1.084898157		2	291.5	1.007527461
2	381.43	381430	861.1316	818.2815	818.2815	861.1316	0.950239778	1.051109469		2	291.75	1.007765342
2	381.775	381775	855.7987	1095.593	1095.593	855.7987	1.280199421	1.017258194		2	292	1.007671271
2	382.153	382153	854.4411	898.5372	898.5372	854.4411	1.051608121	0.997069598		2	292.25	1.007553609
2	382.528	382528	989.6327	894.922	894.922	989.6327	0.90429712	0.993640385		2	292.5	1.007169705
2	382.776	382776	888.042	946.1843	946.1843	888.042	1.065472466	0.985997281		2	292.75	1.006350795
2	383.039	383039	992.0205	909.4575	909.4575	992.0205	0.916772889	0.93228713		2	293	1.005444132
2	383.53	383530	838.622	788.7466	788.7466	838.622	0.94052696	0.839399286		2	293.25	1.004962224
2	383.765	383765	1027.845	827.0898	827.0898	1027.845	0.804683391	0.909544744		2	293.5	1.004592134
2	384.053	384053	943.1451	1018.682	1018.682	943.1451	1.080090434	1.055672583		2	293.75	1.004230542
2	384.307	384307	782.4119	687.2973	687.2973	782.4119	0.878434109	1.158104656		2	294	1.003994054
2	384.64	384640	777.0327	645.6692	645.6692	777.0327	0.830942121	1.300281918		2	294.25	1.004027164
2	385.001	385001	840.7847	757.284	757.284	840.7847	0.900687179	1.482889705		2	294.5	1.004078468
2	385.215	385215	892.3612	704.8722	704.8722	892.3612	0.789895616	1.537716735		2	294.75	1.004694134
2	385.404	385404	884.9477	4439.677	4439.677	884.9477	5.016880659	1.532945734		2	295	1.005527342
2	385.575	385575	726.8703	873.8993	873.8993	726.8703	1.202276802	1.505974383		2	295.25	1.006483445
2	385.778	385778	1025.26	928.1468	928.1468	1025.26	0.905279441	1.474124492		2	295.5	1.007416741
2	386.036	386036	916.7163	940.8747	940.8747	916.7163	1.026353191	1.375357101		2	295.75	1.006796982
2	386.264	386264	936.0868	763.4552	763.4552	936.0868	0.815581632	1.275987749		2	296	1.004823085
2	386.558	386558	1056.999	922.7666	922.7666	1056.999	0.873006124	1.144095069		2	296.25	1.002500298
2	386.757	386757	929.5795	823.655	823.655	929.5795	0.886051166	1.02974401		2	296.5	1.000188773
2	387.027	387027	887.1981	1035.908	1035.908	887.1981	1.167617469	0.930265267		2	296.75	0.996996054
2	387.2	387200	974.9615	1110.297	1110.297	974.9615	1.138811122	0.939416875		2	297	0.994533952
2	387.469	387469	767.1797	837.4246	837.4246	767.1797	1.091562511	1.025890081		2	297.25	0.993371856
2	387.713	387713	1032.608	1073.603	1073.603	1032.608	1.039700448	1.08814536		2	297.5	0.993105433
2	388.102	388102	1127.908	1215.79	1215.79	1127.908	1.077915929	1.126836749		2	297.75	0.99380433
2	388.31	388310	801.1224	898.2122	898.2122	801.1224	1.121192217	1.145527849		2	298	0.995141278
2	388.628	388628	965.3975	1028.519	1028.519	965.3975	1.065383948	1.160489813		2	298.25	0.99590368
2	388.873	388873	701.1112	852.2209	852.2209	701.1112	1.215528863	1.158835056		2	298.5	0.996542384
2	389.07	389070	768.1268	970.981	970.981	768.1268	1.264089471	1.154273018		2	298.75	0.996679153
2	389.438	389438	701.4062	860.4841	860.4841	701.4062	1.226798537	1.137265875		2	299	0.996302285
2	389.624	389624	1177.554	1357.59	1357.59	1177.554	1.152889804	1.123886092		2	299.25	0.9959058
2	389.885	389885	1085.201	1197.481	1197.481	1085.201	1.103464704	1.10165566		2	299.5	0.995247487
2	390.048	390048	985.9575	858.5064	858.5064	985.9575	0.870733678	1.080905078		2	299.75	0.993898301
2	390.252	390252	1058.787	1145.393	1145.393	1058.787	1.081797378	1.046327185		2	300	0.992552644
2	390.463	390463	923.8025	905.8743	905.8743	923.8025	0.980593038	1.015778942		2	300.25	0.991389442
2	390.792	390792	976.0867	1091.49	1091.49	976.0867	1.118230583	0.978119864		2	300.5	0.990305036
2	391.061	391061	950.8547	933.0727	933.0727	950.8547	0.98129893	0.946850784		2	300.75	0.98922063
2	391.312	391312	1115.898	770.9487	770.9487	1115.898	0.690877392	0.921635012		2	301	0.988136224
2	391.775	391775	1063.888	1024.017	1024.017	1063.888	0.962523311	0.873694299		2	301.25	0.987051818
2	392.185	392185	827.3825	778.0725	778.0725	827.3825	0.940402414	0.839501883		2	301.5	0.986225624
2	392.356	392356	999.4101	845.6072	845.6072	999.4101	0.846106318	0.82998913		2	301.75	0.985734986
2	392.769	392769	1892.539	1310.627	1310.627	1892.539	0.692523113	0.811045971		2	302	0.985851228
2	392.954	392954	1369.316	1185.195	1185.195	1369.316	0.865537977	0.811248789		2	302.25	0.986183218
2	393.175	393175	999.071	845.9832	845.9832	999.071	0.846769849	0.818208997		2	302.5	0.987400234
2	393.458	393458	996.832	668.6294	668.6294	996.832	0.67075435	0.834015419		2	302.75	0.989141252
2	393.639	393639	807.4339	676.0678	676.0678	807.4339	0.837304205	0.855649377		2	303	0.990899414
2	393.804	393804	832.6272	760.1807	760.1807	832.6272	0.912990472	0.883216361		2	303.25	0.992682308
2	394.046	394046	658.9757	676.5558	676.5558	658.9757	1.026677918	0.918340487		2	303.5	0.994798681
2	394.227	394227	909.8952	839.7342	839.7342	909.8952	0.92289112	0.949303642		2	303.75	0.997200822
2	394.477	394477	1009.933	849.0545	849.0545	1009.933	0.840703789	0.994378759		2	304	0.999052909
2	394.74	394740	595.3635	711.745	711.745	595.3635	1.195479736	1.018149058		2	304.25	1.000586594
2	395.175	395175	833.9738	936.68	936.68	833.9738	1.12315279	1.049668711		2	304.5	1.001964149
2	395.496	395496	832.3369	970.2018	970.2018	832.3369	1.165635934	1.061032232		2	304.75	1.00267065
2	395.857	395857	853.5836	795.2474	795.2474	853.5836	0.931657309	1.052941614		2	305	1.002933424
2	396.066	396066	918.467	947.6786	947.6786	918.467	1.031804735	1.040971479		2	305.25	1.001979512
2	396.452	396452	898.2877	775.8572	775.8572	898.2877	0.863706806	1.020223848		2	305.5	0.999640735
2	396.702	396702	605.877	652.1988	652.1988	605.877	1.076454132	1.008196374		2	305.75	0.996879257
2	396.984	396984	814.7997	851.8741	851.8741	814.7997	1.045501244	0.991989596		2	306	0.99420832
2	397.188	397188	883.1193	881.037	881.037	883.1193	0.997642108	0.983108774		2	306.25	0.990906098
2	397.361	397361	815.8924	749.0603	749.0603	815.8924	0.918087115	0.97769637		2	306.5	0.988798198
2	397.544	397544	759.9266	810.8334	810.8334	759.9266	1.066989101	0.97314739		2	306.75	0.989841224
2	397.714	397714	763.6167	799.9781	799.9781	763.6167	1.047617345	0.969403318		2	307	0.99104151
2	398.111	398111	998.0183	931.3037	931.3037	998.0183	0.933152929	0.959872012		2	307.25	0.992660781
2	398.383	398383	2014.536	1532.905	1532.905	2014.536	0.760922118	0.957465685		2	307.5	0.994796109
2	398.555	398555	883.1193	813.7057	813.7057	883.1193	0.921399521	0.960563172		2	307.75	0.997573102
2	398.792	398792	722.0065	778.755	778.755	722.0065	1.078598323	0.966277844		2	308	0.9995464
2	399.152	399152	1075.102	1039.258	1039.258	1075.102	0.966659908	0.973944874		2	308.25	1.001222748
2	399.498	399498	736.05	762.8674	762.8674	736.05	1.03643421	0.985854115		2	308.5	1.002612456
2	399.833	399833	666.7206	714.0862	714.0862	666.7206	1.071042653	0.997783612		2	308.75	1.002550117
2	400.025	400025	747.1142	794.1008	794.1008	747.1142	1.062890787	1.004246135		2	309	1.001122335
2	400.229	400229	880.2566	844.6969	844.6969	880.2566	0.959603029	1.011479883		2	309.25	1.001206876
2	400.466	400466	813.8744	757.6619	757.6619	813.8744	0.930932218	1.016192869		2	309.5	1.001941112
2	400.966	400966	958.4355	872.4415	872.4415	958.4355	0.910276696	1.017873277		2	309.75	1.00383818
2	401.239	401239	931.2995	927.9815	927.9815	931.2995	0.996437236	1.027346959		2	310	1.006137577
2	401.429	401429	794.0357	951.2618	951.2618	794.0357	1.198008855	1.035828663		2	310.25	1.007552154
2	401.625	401625	969.9351	1088.602	1088.602	969.9351	1.122345196	1.044552997		2	310.5	1.006767364
2	401.81	401810	972.0958	1080.055	1080.055	972.0958	1.11105819	1.060569634		2	310.75	1.00551147
2	402.074	402074	1102.238	1154.109	1154.109	1102.238	1.047059709	1.098687135		2	311	1.003367572
2	402.611	402611	891.2417	910.9558	910.9558	891.2417	1.022119813	1.208544607		2	311.25	1.001012554
2	403.001	403001	788.558	978.4787	978.4787	788.558	1.240845569	1.307607014		2	311.5	0.999081573
2	403.18	403180	956.144	1233.19	1233.19	956.144	1.289753426	1.35271914		2	311.75	0.997461664
2	403.386	403386	861.0184	1274.411	1274.411	861.0184	1.480120518	1.410254975		2	312	0.996559348
2	403.579	403579	940.2687	1355.295	1355.295	940.2687	1.441391168	1.471595922		2	312.25	0.997717178
2	403.81	403810	1096.958	1939.141	1939.141	1096.958	1.76774407	1.550267449		2	312.5	0.99928837
2	403.985	403985	1019.46	1912.42	1912.42	1019.46	1.8759147	1.623873238		2	312.75	1.00100476
2	404.162	404162	823.3094	1397.096	1397.096	823.3094	1.69692706	1.710660426		2	313	1.002976058
2	404.333	404333	918.3278	1710.952	1710.952	918.3278	1.863116852	1.80190887		2	313.25	1.005295077
2	404.513	404513	844.9074	1266.346	1266.346	844.9074	1.498798567	1.891644023		2	313.5	1.007942813
2	405.023	405023	796.894	1441.482	1441.482	796.894	1.808875459	2.114539499		2	313.75	1.008556627
2	405.438	405438	1253.629	3839.693	3839.693	1253.629	3.062862298	2.412034705		2	314	1.006759136
2	405.735	405735	1268.973	3149.957	3149.957	1268.973	2.482288433	2.818282434		2	314.25	1.004158374
2	406.06	406060	1354.144	5526.969	5526.969	1354.144	4.081522349	3.299161628		2	314.5	1.001745098
2	406.359	406359	936.7601	2314.766	2314.766	936.7601	2.471033939	3.771445248		2	314.75	0.999322198
2	406.534	406534	960.4661	3741.514	3741.514	960.4661	3.895519061	4.071751345		2	315	0.996997258
2	406.699	406699	1088.208	3572.084	3572.084	1088.208	3.282537897	4.289323564		2	315.25	0.994833736
2	407.053	407053	1069.564	6663.648	6663.648	1069.564	6.230247091	4.680363844		2	315.5	0.992709095
2	407.414	407414	1052.396	6990.111	6990.111	1052.396	6.64209195	5.009830877		2	315.75	0.991201676
2	407.578	407578	944.1917	4526.3	4526.3	944.1917	4.793835828	5.076038892		2	316	0.990934921
2	407.833	407833	994.8014	3973.262	3973.262	994.8014	3.99402534	5.062778523		2	316.25	0.991616874
2	408.061	408061	966.6071	5570.754	5570.754	966.6071	5.763204098	4.98048144		2	316.5	0.992882688
2	408.352	408352	1017.507	5081.418	5081.418	1017.507	4.993988248	4.840490966		2	316.75	0.994942574
2	408.929	408929	1029.432	3830.092	3830.092	1029.432	3.720587664	4.405679838		2	317	0.998614439
2	409.297	409297	960.4661	3161.65	3161.65	960.4661	3.291787185	3.998380509		2	317.25	1.002860206
2	409.802	409802	933.3301	2608.932	2608.932	933.3301	2.795293969	3.277906361		2	317.5	1.006387531
2	410.222	410222	924.4694	2308.052	2308.052	924.4694	2.496623469	2.616335808		2	317.75	1.01002781
2	410.734	410734	1104.919	1770.9	1770.9	1104.919	1.60274192	1.946647059		2	318	1.011696695
2	410.922	410922	1098.921	1723.192	1723.192	1098.921	1.568076322	1.765757866		2	318.25	1.012578428
2	415.268	415268	1046.972	1230.025	1230.025	1046.972	1.174840397	1.023074829		2	318.5	1.0133511
2	415.597	415597	1225.258	1060.977	1060.977	1225.258	0.8659213	1.079803313		2	318.75	1.013267502
2	415.821	415821	1002.31	941.3653	941.3653	1002.31	0.939195758	1.113297822		2	319	1.011501343
2	416.071	416071	860.8573	1118.064	1118.064	860.8573	1.298779716	1.143867393		2	319.25	1.01070089
2	416.238	416238	953.7055	1101.448	1101.448	953.7055	1.154914174	1.161212872		2	319.5	1.012310219
2	416.437	416437	1165.424	1398.995	1398.995	1165.424	1.200417187	1.178137691		2	319.75	1.014376456
2	416.676	416676	1106.671	1459.043	1459.043	1106.671	1.318407187	1.192326436		2	320	1.017200322
2	417.166	417166	966.3352	1075.873	1075.873	966.3352	1.113353834	1.201027381		2	320.25	1.021670978
2	417.39	417390	767.7393	908.6043	908.6043	767.7393	1.183480252	1.195643578		2	320.5	1.026725673
2	417.679	417679	1053.76	1321.699	1321.699	1053.76	1.254269473	1.18018263		2	320.75	1.031181367
2	418.122	418122	1007.908	1068.65	1068.65	1007.908	1.060265421	1.112802433		2	321	1.035706992
2	418.361	418361	1110.181	1252.886	1252.886	1110.181	1.128542103	1.06008976		2	321.25	1.040546664
2	418.81	418810	977.2118	1020.123	1020.123	977.2118	1.043911873	0.973650072		2	321.5	1.046022849
2	419.126	419126	970.9757	1001.603	1001.603	970.9757	1.031542808	0.923271598		2	321.75	1.05175386
2	419.444	419444	1323.202	996.2872	996.2872	1323.202	0.752936589	0.871834829		2	322	1.057579771
2	419.666	419666	1396.648	903.0987	903.0987	1396.648	0.64661869	0.847060324		2	322.25	1.062490597
2	419.9	419900	1134.173	791.3133	791.3133	1134.173	0.697700704	0.828795091		2	322.5	1.066401811
2	420.16	420160	1393.35	1378.418	1378.418	1393.35	0.989283382	0.813326705		2	322.75	1.069920848
2	420.577	420577	1431.219	1178.473	1178.473	1431.219	0.823405083	0.823364386		2	323	1.070918593
2	421.08	421080	825.0958	742.0695	742.0695	825.0958	0.899373745	0.868709312		2	323.25	1.07318278
2	421.407	421407	1018.126	845.6419	845.6419	1018.126	0.830586686	0.8882084		2	323.5	1.080506001
2	421.729	421729	795.7506	727.2247	727.2247	795.7506	0.913885205	0.900375459		2	323.75	1.101889039
2	422.107	422107	759.266	738.2417	738.2417	759.266	0.972309704	0.911583511		2	324	1.128245338
2	422.332	422332	901.3172	804.1788	804.1788	901.3172	0.892226177	0.909501671		2	324.25	1.153935174
2	422.805	422805	844.626	734.1171	734.1171	844.626	0.869162327	0.895702419		2	324.5	1.186543515
2	422.956	422956	871.2155	888.6406	888.6406	871.2155	1.020000907	0.89241751		2	324.75	1.217713226
2	423.395	423395	932.3456	707.5625	707.5625	932.3456	0.758905818	0.874444565		2	325	1.243023752
2	423.798	423798	936.534	781.7743	781.7743	936.534	0.834752716	0.857688574		2	325.25	1.260193315
2	424.073	424073	894.5398	771.5658	771.5658	894.5398	0.862528196	0.856917969		2	325.5	1.27330172
2	424.404	424404	772.3602	728.3018	728.3018	772.3602	0.942956149	0.860720859		2	325.75	1.271468781
2	424.6	424600	1061.833	832.653	832.653	1061.833	0.784165683	0.860676057		2	326	1.259271583
2	424.79	424790	1013.512	809.5579	809.5579	1013.512	0.798764987	0.858118302		2	326.25	1.242238129
2	424.961	424961	1042.659	977.3032	977.3032	1042.659	0.937318145	0.855521588		2	326.5	1.219001005
2	425.169	425169	950.9607	738.5808	738.5808	950.9607	0.776668058	0.853338465		2	326.75	1.190460979
2	425.339	425339	853.6788	825.3369	825.3369	853.6788	0.966800277	0.851836883		2	327	1.167400516
2	425.688	425688	796.164	714.7138	714.7138	796.164	0.897696706	0.847357249		2	327.25	1.152247338
2	425.863	425863	1006.616	810.6201	810.6201	1006.616	0.805292286	0.845828694		2	327.5	1.137590035
2	426.119	426119	1147.131	965.7654	965.7654	1147.131	0.841896348	0.845867598		2	327.75	1.124373866
2	426.535	426535	1312.66	947.8834	947.8834	1312.66	0.722108848	0.845919465		2	328	1.111045007
2	426.82	426820	1153.741	855.7464	855.7464	1153.741	0.741714475	0.841891161		2	328.25	1.096892501
2	427.085	427085	1030.657	1109.793	1109.793	1030.657	1.076782091	0.83724027		2	328.5	1.081331214
2	427.297	427297	838.6251	762.7158	762.7158	838.6251	0.90948363	0.83464963		2	328.75	1.067371071
2	427.556	427556	1556.777	1135.774	1135.774	1556.777	0.729567562	0.833376482		2	329	1.056545553
2	428.135	428135	992.5922	849.9077	849.9077	992.5922	0.856250633	0.832400948		2	329.25	1.046929933
2	428.344	428344	973.388	780.7012	780.7012	973.388	0.802045228	0.831389244		2	329.5	1.040739307
2	428.552	428552	1273.142	869.9928	869.9928	1273.142	0.683343099	0.829711182		2	329.75	1.036031434
2	428.774	428774	868.6327	756.1506	756.1506	868.6327	0.870506717	0.827290206		2	330	1.032431296
2	428.945	428945	649.7868	629.6301	629.6301	649.7868	0.968979518	0.824882944		2	330.25	1.030740379
2	429.141	429141	963.8187	781.3144	781.3144	963.8187	0.810644575	0.822968115		2	330.5	1.028436714
2	429.488	429488	862.8448	612.5094	612.5094	862.8448	0.709872042	0.819802878		2	330.75	1.02466671
2	430.031	430031	1081.62	970.1723	970.1723	1081.62	0.896962242	0.797643862		2	331	1.02118605
2	430.203	430203	860.9902	740.8594	740.8594	860.9902	0.860473673	0.789254226		2	331.25	1.017810435
2	430.624	430624	777.4938	566.903	566.903	777.4938	0.729141506	0.777698294		2	331.5	1.013497721
2	430.989	430989	982.9502	737.0075	737.0075	982.9502	0.749791292	0.77965898		2	331.75	1.008744019
2	431.401	431401	807.3109	579.6651	579.6651	807.3109	0.718019663	0.787150129		2	332	1.004651837
2	431.654	431654	906.2153	694.2288	694.2288	906.2153	0.766074905	0.793725387		2	332.25	1.001999809
2	432.01	432010	1012.981	775.3424	775.3424	1012.981	0.765406656	0.814255443		2	332.5	1.000203757
2	432.274	432274	1033.461	937.7205	937.7205	1033.461	0.907359349	0.834209086		2	332.75	0.99936073
2	432.524	432524	1100.023	934.4281	934.4281	1100.023	0.849462329	0.847092785		2	333	0.998966255
2	432.798	432798	753.9004	724.3347	724.3347	753.9004	0.960783016	0.856814125		2	333.25	0.998964483
2	433.129	433129	949.7594	797.5616	797.5616	949.7594	0.839751204	0.867847485		2	333.5	1.00158571
2	433.427	433427	1166.517	972.5794	972.5794	1166.517	0.833746443	0.870074534		2	333.75	1.004206938
2	433.647	433647	859.2049	800.7662	800.7662	859.2049	0.931985141	0.86751987		2	334	1.006571728
2	434.153	434153	808.0985	679.1754	679.1754	808.0985	0.840461157	0.858577563		2	334.25	1.008456262
2	434.52	434520	924.8169	650.1452	650.1452	924.8169	0.702998831	0.854325917		2	334.5	1.008637326
2	434.788	434788	879.3781	718.3179	718.3179	879.3781	0.816847611	0.850166359		2	334.75	1.008582574
2	435.14	435140	891.8863	938.8492	938.8492	891.8863	1.052655703	0.8430639		2	335	1.008142985
2	435.408	435408	904.6955	866.586	866.586	904.6955	0.957875882	0.837407081		2	335.25	1.00723572
2	435.599	435599	930.2402	667.457	667.457	930.2402	0.717510381	0.833485681		2	335.5	1.005880378
2	435.886	435886	1222.042	898.7238	898.7238	1222.042	0.735427915	0.823587963		2	335.75	1.003019052
2	436.191	436191	746.7885	601.1502	601.1502	746.7885	0.804980527	0.813287759		2	336	0.999736591
2	436.355	436355	851.0238	746.3524	746.3524	851.0238	0.87700532	0.807640531		2	336.25	0.996261411
2	436.635	436635	914.7648	687.4707	687.4707	914.7648	0.751527278	0.792870213		2	336.5	0.993677656
2	436.867	436867	987.4473	782.1676	782.1676	987.4473	0.792110728	0.786800819		2	336.75	0.991786439
2	437.084	437084	1046.667	786.2569	786.2569	1046.667	0.751200621	0.792816983		2	337	0.990247878
2	437.374	437374	794.2699	712.959	712.959	794.2699	0.897628124	0.811444341		2	337.25	0.988987183
2	437.75	437750	860.4137	624.9908	624.9908	860.4137	0.726384064	0.83385791		2	337.5	0.988869144
2	438.082	438082	968.1823	784.437	784.437	968.1823	0.810216217	0.848804597		2	337.75	0.989115008
2	438.288	438288	685.4234	643.7615	643.7615	685.4234	0.939217278	0.858714589		2	338	0.989936991
2	438.59	438590	976.8844	850.7455	850.7455	976.8844	0.870876329	0.867987956		2	338.25	0.990769955
2	438.754	438754	653.6603	617.4006	617.4006	653.6603	0.944528221	0.870440242		2	338.5	0.991603849
2	439.096	439096	951.2421	804.8614	804.8614	951.2421	0.846116252	0.873156766		2	338.75	0.992489278
2	439.586	439586	1141.003	962.694	962.694	1141.003	0.84372609	0.858875907		2	339	0.993173046
2	439.847	439847	715.3562	637.2118	637.2118	715.3562	0.890761553	0.846841256		2	339.25	0.993479563
2	440.027	440027	872.7584	630.0415	630.0415	872.7584	0.721896804	0.839277186		2	339.5	0.993749522
2	440.262	440262	852.5355	722.7884	722.7884	852.5355	0.847810326	0.824886358		2	339.75	0.994685041
2	440.457	440457	824.7147	741.2164	741.2164	824.7147	0.898754927	0.809783441		2	340	0.995747103
2	440.657	440657	941.4032	756.2261	756.2261	941.4032	0.803296717	0.7985738		2	340.25	0.996429742
2	441.047	441047	853.7288	668.2148	668.2148	853.7288	0.782701486	0.781579387		2	340.5	0.995747348
2	441.303	441303	933.5177	678.4029	678.4029	933.5177	0.726716697	0.772402504		2	340.75	0.99452776
2	441.469	441469	829.9095	622.2112	622.2112	829.9095	0.749733796	0.770575477		2	341	0.992635896
2	441.803	441803	1005.324	773.4281	773.4281	1005.324	0.769332175	0.780364123		2	341.25	0.988616651
2	442.245	442245	1001.028	779.6596	779.6596	1001.028	0.778858933	0.80061579		2	341.5	0.985971552
2	442.793	442793	852.2914	651.2731	651.2731	852.2914	0.764143695	0.835219868		2	341.75	0.985492141
2	443.032	443032	852.8803	781.6746	781.6746	852.8803	0.916511496	0.851320976		2	342	0.985824018
2	443.314	443314	836.7196	870.3832	870.3832	836.7196	1.040232833	0.85994821		2	342.25	0.988257126
2	443.588	443588	1133.423	869.6655	869.6655	1133.423	0.767291205	0.851505705		2	342.5	0.991901273
2	443.799	443799	818.2859	725.0989	725.0989	818.2859	0.886119265	0.837890251		2	342.75	0.995207286
2	444.257	444257	900.8408	706.8131	706.8131	900.8408	0.784614884	0.81315535		2	343	0.998624035
2	444.448	444448	1004.77	836.7372	836.7372	1004.77	0.832764911	0.808077452		2	343.25	1.001873229
2	444.801	444801	1169.432	799.8758	799.8758	1169.432	0.683986585	0.796206682		2	343.5	1.004228573
2	445.03	445030	1017.232	759.5403	759.5403	1017.232	0.74667362	0.791746503		2	343.75	1.00437377
2	445.256	445256	840.3159	654.0543	654.0543	840.3159	0.778343359	0.797064958		2	344	1.004088462
2	445.56	445560	942.2927	762.7864	762.7864	942.2927	0.809500487	0.806335367		2	344.25	1.003153334
2	445.725	445725	1173.07	1037.561	1037.561	1173.07	0.884483449	0.807512571		2	344.5	1.002017919
2	446.016	446016	923.5464	768.1386	768.1386	923.5464	0.831727134	0.813172579		2	344.75	1.002019768
2	446.237	446237	870.6956	755.8147	755.8147	870.6956	0.868058481	0.814500427		2	345	1.003527124
2	446.434	446434	912.8895	779.9954	779.9954	912.8895	0.854424769	0.809522977		2	345.25	1.005176335
2	446.948	446948	1171.647	846.9856	846.9856	1171.647	0.722901693	0.789187241		2	345.5	1.005624825
2	447.349	447349	1029.875	746.3193	746.3193	1029.875	0.72466979	0.776816375		2	345.75	1.005884028
2	447.554	447554	921.3283	721.2229	721.2229	921.3283	0.782807714	0.769695684		2	346	1.005827796
2	447.756	447756	1018.548	744.5227	744.5227	1018.548	0.730964766	0.765235236		2	346.25	1.005162762
2	448.21	448210	991.8391	740.366	740.366	991.8391	0.746457767	0.763385877		2	346.5	1.002547749
2	448.558	448558	781.6276	661.8809	661.8809	781.6276	0.846798271	0.766828818		2	346.75	0.999696515
2	448.737	448737	1059.042	928.3121	928.3121	1059.042	0.876558342	0.772402829		2	347	0.997154338
2	449.055	449055	1575.708	1136.262	1136.262	1575.708	0.721112033	0.788300034		2	347.25	0.995999587
2	449.238	449238	1131.22	812.6037	812.6037	1131.22	0.718342763	0.79503908		2	347.5	0.994973157
2	449.578	449578	1100.946	846.8203	846.8203	1100.946	0.769175146	0.808919417		2	347.75	0.994322102
2	449.959	449959	878.2602	707.6023	707.6023	878.2602	0.805686401	0.827854153		2	348	0.994232642
2	450.302	450302	907.9382	732.6391	732.6391	907.9382	0.806926176	0.833641212		2	348.25	0.994548182
2	450.574	450574	983.9101	949.9661	949.9661	983.9101	0.965500913	0.828186353		2	348.5	0.995654172
2	450.817	450817	1102.604	911.3596	911.3596	1102.604	0.826552053	0.819299539		2	348.75	0.997890631
2	451.078	451078	972.8901	850.3316	850.3316	972.8901	0.874026367	0.804950986		2	349	0.999258574
2	451.3	451300	898.6373	668.8314	668.8314	898.6373	0.744272912	0.77153335		2	349.25	0.999883591
2	451.494	451494	987.6378	666.3099	666.3099	987.6378	0.674650059	0.742731951		2	349.5	0.999861053
2	451.715	451715	1278.16	939.0565	939.0565	1278.16	0.734694013	0.719832123		2	349.75	0.999838516
2	451.901	451901	930.2813	756.7437	756.7437	930.2813	0.813456854	0.697752326		2	350	0.99963575
2	452.086	452086	1140.843	647.0287	647.0287	1140.843	0.567149643	0.683821739		2	350.25	0.999352465
2	452.318	452318	1273.361	763.345	763.345	1273.361	0.599472577	0.683355397		2	350.5	0.998940224
2	452.494	452494	1083.296	711.868	711.868	1083.296	0.657131569	0.6890272		2	350.75	0.998170327
2	452.687	452687	968.9576	664.1663	664.1663	968.9576	0.685444131	0.694750465		2	351	0.997177289
2	452.882	452882	1024.622	775.4768	775.4768	1024.622	0.75684184	0.703667512		2	351.25	0.995998335
2	453.157	453157	1094.417	803.5044	803.5044	1094.417	0.734184867	0.725447113		2	351.5	0.994380159
2	453.388	453388	763.8626	660.584	660.584	763.8626	0.864794271	0.739279264		2	351.75	0.992433236
2	453.654	453654	994.8046	726.7273	726.7273	994.8046	0.730522657	0.74846923		2	352	0.991235437
2	454.04	454040	1062.906	710.8443	710.8443	1062.906	0.668774379	0.760181824		2	352.25	0.99116069
2	454.252	454252	973.7572	784.0072	784.0072	973.7572	0.805136229	0.76220391		2	352.5	0.992380798
2	454.446	454446	927.3228	695.1694	695.1694	927.3228	0.749652009	0.761126626		2	352.75	0.993849845
2	454.726	454726	1086.916	775.577	775.577	1086.916	0.713557441	0.760389348		2	353	0.995374761
2	454.923	454923	1075.302	836.4626	836.4626	1075.302	0.777886212	0.761973355		2	353.25	0.997658798
2	455.154	455154	1203.154	960.6465	960.6465	1203.154	0.798440183	0.764051053		2	353.5	0.999365827
2	455.51	455510	1012.299	778.0246	778.0246	1012.299	0.768571934	0.767472169		2	353.75	1.000848465
2	455.958	455958	1023.652	864.4112	864.4112	1023.652	0.84443854	0.767776861		2	354	1.00055863
2	456.214	456214	964.2724	643.1394	643.1394	964.2724	0.666968587	0.767459891		2	354.25	0.999601804
2	456.519	456519	991.0233	791.4897	791.4897	991.0233	0.798659022	0.770868135		2	354.5	0.998552274
2	456.754	456754	929.392	708.0543	708.0543	929.392	0.761846777	0.781454353		2	354.75	0.9972005
2	456.98	456980	940.9523	743.4346	743.4346	940.9523	0.790087447	0.791209034		2	355	0.994997972
2	457.249	457249	969.3738	706.1071	706.1071	969.3738	0.728415705	0.798642806		2	355.25	0.992110505
2	457.456	457456	962.8659	848.2135	848.2135	962.8659	0.88092589	0.805395572		2	355.5	0.990167586
2	457.701	457701	921.7095	704.9813	704.9813	921.7095	0.76486279	0.811096285		2	355.75	0.989918377
2	458.048	458048	722.9593	716.3044	716.3044	722.9593	0.990794918	0.810430676		2	356	0.989889929
2	458.351	458351	1155.218	826.654	826.654	1155.218	0.715582687	0.809053165		2	356.25	0.99035538
2	458.585	458585	854.8909	752.6738	752.6738	854.8909	0.880432579	0.808638547		2	356.5	0.991824925
2	458.749	458749	1145.988	858.0606	858.0606	1145.988	0.748751819	0.807392846		2	356.75	0.993700038
2	458.975	458975	951.2421	655.0483	655.0483	951.2421	0.688624168	0.807183483		2	357	0.995453248
2	459.253	459253	888.7406	715.6219	715.6219	888.7406	0.805208966	0.809311736		2	357.25	0.997027829
2	459.551	459551	884.9477	804.1761	804.1761	884.9477	0.908727262	0.812385326		2	357.5	0.998507371
2	459.757	459757	875.808	669.7756	669.7756	875.808	0.764751635	0.819045597		2	357.75	0.999065698
2	459.925	459925	936.4806	866.7773	866.7773	936.4806	0.92556888	0.82731722		2	358	0.999219892
2	460.14	460140	910.2553	720.5328	720.5328	910.2553	0.791572211	0.835199117		2	358.25	0.999106655
2	460.403	460403	966.8363	772.0976	772.0976	966.8363	0.798581518	0.839674451		2	358.5	0.99860058
2	460.645	460645	761.9259	721.4569	721.4569	761.9259	0.946885911	0.842333196		2	358.75	0.997686815
2	460.937	460937	1081.771	758.45	758.45	1081.771	0.701118814	0.842307727		2	359	0.996297186
2	461.365	461365	902.5722	821.1536	821.1536	902.5722	0.909792701	0.831598235		2	359.25	0.994894042
2	461.661	461661	836.7196	738.4863	738.4863	836.7196	0.882597109	0.822226615		2	359.5	0.9935074
2	461.85	461850	942.5413	736.4098	736.4098	942.5413	0.781302421	0.818976435		2	359.75	0.992161418
2	462.06	462060	1022.937	869.9239	869.9239	1022.937	0.850417865	0.810566468		2	360	0.991103222
2	462.224	462224	912.9054	661.8185	661.8185	912.9054	0.724958468	0.806170441		2	360.25	0.990362422
2	462.455	462455	840.5034	726.7643	726.7643	840.5034	0.864677406	0.809987875		2	360.5	0.989776697
2	462.662	462662	930.0376	683.9966	683.9966	930.0376	0.735450481	0.816292586		2	360.75	0.990251668
2	462.943	462943	930.7457	793.0986	793.0986	930.7457	0.852110947	0.830124115		2	361	0.992065392
2	463.203	463203	848.3796	715.6815	715.6815	848.3796	0.843586409	0.862762309		2	361.25	0.994497912
2	463.48	463480	908.0657	737.6043	737.6043	908.0657	0.812280763	0.907320482		2	361.5	0.996356555
2	463.657	463657	1169.423	1037.615	1037.615	1169.423	0.887288004	0.921711027		2	361.75	0.998215881
2	463.877	463877	1458.249	1160.929	1160.929	1458.249	0.796111638	0.926934587		2	362	0.999860614
2	464.048	464048	3320.582	4376.316	4376.316	3320.582	1.317936434	0.929479785		2	362.25	1.000165775
2	464.259	464259	1232.292	1179.834	1179.834	1232.292	0.957430544	0.927652729		2	362.5	0.999678855
2	464.568	464568	879.8845	872.0164	872.0164	879.8845	0.991057804	0.907380158		2	362.75	0.998653844
2	464.925	464925	895.0289	648.2231	648.2231	895.0289	0.724248234	0.873753513		2	363	0.997638751
2	465.097	465097	1026.719	737.1754	737.1754	1026.719	0.717991388	0.85303938		2	363.25	0.996407923
2	465.367	465367	994.3384	784.5844	784.5844	994.3384	0.789051695	0.8028413		2	363.5	0.994743024
2	465.892	465892	969.5001	847.6265	847.6265	969.5001	0.874292329	0.722234105		2	363.75	0.992739925
2	466.16	466160	1760.746	1298.811	1298.811	1760.746	0.737648133	0.717569784		2	364	0.991515257
2	466.354	466354	1411.173	808.0771	808.0771	1411.173	0.572627949	0.721817571		2	364.25	0.991844336
2	466.775	466775	1015.643	633.7028	633.7028	1015.643	0.623942468	0.733816269		2	364.5	0.993261626
2	467.06	467060	1098.73	866.8213	866.8213	1098.73	0.788930219	0.745280506		2	364.75	0.994964298
2	467.248	467248	1127.448	839.977	839.977	1127.448	0.745025048	0.757681437		2	365	0.997777884
2	467.614	467614	1210.482	1049.928	1049.928	1210.482	0.867363579	0.775832514		2	365.25	1.000716729
2	467.938	467938	1087.47	909.9641	909.9641	1087.47	0.836771681	0.780690582		2	365.5	1.003154086
2	468.499	468499	974.774	846.6603	846.6603	974.774	0.868570869	0.787688554		2	365.75	1.00561687
2	468.741	468741	1004.403	709.3005	709.3005	1004.403	0.70619114	0.785786651		2	366	1.007902757
2	468.982	468982	1032.851	796.4774	796.4774	1032.851	0.771144531	0.778943791		2	366.25	1.009503425
2	469.226	469226	959.1398	712.0518	712.0518	959.1398	0.742385834	0.776479165		2	366.5	1.010338439
2	469.6	469600	929.5191	635.4258	635.4258	929.5191	0.683607039	0.782091923		2	366.75	1.01065403
2	469.818	469818	894.7884	659.7168	659.7168	894.7884	0.737288056	0.786832547		2	367	1.009058951
2	469.986	469986	898.6142	738.2553	738.2553	898.6142	0.821548669	0.793829796		2	367.25	1.006384769
2	470.21	470210	882.1963	905.0051	905.0051	882.1963	1.025854563	0.808292091		2	367.5	1.003139276
2	470.518	470518	989.9245	706.9198	706.9198	989.9245	0.714114864	0.825947244		2	367.75	1.000560514
2	470.786	470786	892.1706	749.4066	749.4066	892.1706	0.839981277	0.839572829		2	368	0.998858302
2	471.179	471179	750.9468	700.3665	700.3665	750.9468	0.932644629	0.858730044		2	368.25	0.997454373
2	471.453	471453	786.5524	613.5852	613.5852	786.5524	0.780094498	0.860980782		2	368.5	0.996693484
2	471.738	471738	829.9095	725.2349	725.2349	829.9095	0.873872272	0.858226329		2	368.75	0.996796236
2	472.015	472015	959.7801	810.482	810.482	959.7801	0.844445514	0.857277098		2	369	0.997147269
2	472.259	472259	1102.351	994.7725	994.7725	1102.351	0.90240994	0.858337126		2	369.25	0.997503536
2	472.496	472496	1052.084	857.0859	857.0859	1052.084	0.814655389	0.858809485		2	369.5	0.997884061
2	472.774	472774	799.1806	750.0891	750.0891	799.1806	0.938572708	0.860638909		2	369.75	0.998291666
2	472.962	472962	2974.842	2510.817	2510.817	2974.842	0.844016926	0.862910882		2	370	0.998273719
2	473.364	473364	942.519	681.0897	681.0897	942.519	0.722627024	0.868249441		2	370.25	0.997954227
2	473.651	473651	961.7646	895.4543	895.4543	961.7646	0.931053503	0.872391428		2	370.5	0.997679923
2	473.848	473848	927.8304	875.3256	875.3256	927.8304	0.94341121	0.876616507		2	370.75	0.997977776
2	474.302	474302	1044.748	854.2994	854.2994	1044.748	0.817708577	0.887658646		2	371	0.998810337
2	474.662	474662	866.3178	846.8447	846.8447	866.3178	0.97752199	0.89467906		2	371.25	0.999367284
2	475.139	475139	1123.097	903.3521	903.3521	1123.097	0.804340231	0.90356961		2	371.5	0.998836704
2	475.414	475414	810.6138	765.1046	765.1046	810.6138	0.943858345	0.903303749		2	371.75	0.997675525
2	475.643	475643	933.5147	956.0821	956.0821	933.5147	1.024174659	0.898807343		2	372	0.99686712
2	475.896	475896	984.4609	723.7114	723.7114	984.4609	0.735134732	0.891312088		2	372.25	0.996459732
2	476.114	476114	827.1951	773.3116	773.3116	827.1951	0.934859986	0.884089973		2	372.5	0.997166827
2	476.417	476417	898.0809	800.5397	800.5397	898.0809	0.891389295	0.869469803		2	372.75	0.998413768
2	476.678	476678	984.9701	850.0783	850.0783	984.9701	0.863049853	0.85475035		2	373	0.999961928
2	476.958	476958	1040.582	964.6776	964.6776	1040.582	0.927055821	0.845056811		2	373.25	1.00169189
2	477.139	477139	1720.696	1152.435	1152.435	1720.696	0.669749334	0.837779125		2	373.5	1.003547219
2	477.386	477386	994.4977	824.1425	824.1425	994.4977	0.828702268	0.828572783		2	373.75	1.005450598
2	477.574	477574	1248.681	1080.203	1080.203	1248.681	0.865075227	0.831230456		2	374	1.008394906
2	479.233	479233	1160.202	879.0534	879.0534	1160.202	0.757672716	0.983706448		2	374.25	1.01225346
2	479.525	479525	1050.902	1058.929	1058.929	1050.902	1.0076382	1.021539109		2	374.5	1.015375763
2	479.755	479755	969.9164	948.3611	948.3611	969.9164	0.977776126	1.055024126		2	374.75	1.016803622
2	480.245	480245	740.4247	926.1632	926.1632	740.4247	1.250854003	1.140378373		2	375	1.0175056
2	480.556	480556	807.8735	1176.626	1176.626	807.8735	1.456448318	1.19309074		2	375.25	1.018652816
2	480.892	480892	834.2869	1056.495	1056.495	834.2869	1.266344947	1.235078887		2	375.5	1.020295798
2	481.088	481088	779.5369	829.9919	829.9919	779.5369	1.064724325	1.253080668		2	375.75	1.021285628
2	481.441	481441	833.0023	1073.858	1073.858	833.0023	1.289141699	1.283771069		2	376	1.023333278
2	481.614	481614	667.6051	961.3066	961.3066	667.6051	1.439932978	1.290312087		2	376.25	1.028142975
2	481.827	481827	936.0868	1078.006	1078.006	936.0868	1.151609017	1.294388589		2	376.5	1.036194009
2	482.09	482090	883.6731	1109.148	1109.148	883.6731	1.25515646	1.305972245		2	376.75	1.045023368
2	482.285	482285	790.7575	819.4285	819.4285	790.7575	1.036257639	1.312644368		2	377	1.057192893
2	482.464	482464	950.1505	1695.876	1695.876	950.1505	1.784849874	1.324353074		2	377.25	1.069867267
2	482.784	482784	980.7663	1147.988	1147.988	980.7663	1.170501066	1.333700655		2	377.5	1.081005085
2	482.97	482970	994.5497	1370.308	1370.308	994.5497	1.377817519	1.351057243		2	377.75	1.091449713
2	483.224	483224	804.1112	1345.028	1345.028	804.1112	1.672689051	1.357312907		2	378	1.101156921
2	483.533	483533	815.5809	928.4884	928.4884	815.5809	1.138438137	1.335819434		2	378.25	1.107956204
2	483.916	483916	929.1497	1532.824	1532.824	929.1497	1.649706178	1.456732858		2	378.5	1.113263245
2	484.288	484288	984.2079	1555.292	1555.292	984.2079	1.580247425	1.860431349		2	378.75	1.116279122
2	484.685	484685	1101.315	1807.035	1807.035	1101.315	1.640797592	2.388433223		2	379	1.116255128
2	485.013	485013	1020.291	2221.081	2221.081	1020.291	2.176909333	2.943917284		2	379.25	1.109986854
2	485.202	485202	820.4581	2871.318	2871.318	820.4581	3.499652206	3.315984024		2	379.5	1.099314836
2	485.494	485494	861.1521	3568.282	3568.282	861.1521	4.143614119	3.755461516		2	379.75	1.089136721
2	485.715	485715	715.6094	2753.073	2753.073	715.6094	3.847172773	4.006715689		2	380	1.078696805
2	486.012	486012	984.9701	5692.044	5692.044	984.9701	5.778900294	4.377391628		2	380.25	1.067877964
2	486.353	486353	1149.805	7213.614	7213.614	1149.805	6.27377164	4.644813551		2	380.5	1.056878668
2	486.847	486847	893.1615	2299.358	2299.358	893.1615	2.574403397	4.501475446		2	380.75	1.048249452
2	487.057	487057	1070.74	3986.188	3986.188	1070.74	3.722834675	4.32879036		2	381	1.039718989
2	487.422	487422	822.571	4428.822	4428.822	822.571	5.384121249	4.008427892		2	381.25	1.033278601
2	487.837	487837	751.9899	2625.117	2625.117	751.9899	3.49089396	3.454559352		2	381.5	1.028804482
2	488.16	488160	912.5532	2581.654	2581.654	912.5532	2.829044926	3.000686894		2	381.75	1.025166883
2	488.476	488476	973.5402	2942.648	2942.648	973.5402	3.022626082	2.634274419		2	382	1.023021089
2	488.65	488650	1105.971	1959.343	1959.343	1105.971	1.771604319	2.422721003		2	382.25	1.021677768
2	488.955	488955	1004.788	1930.678	1930.678	1004.788	1.921477964	2.099120192		2	382.5	1.021338751
2	489.206	489206	1090.37	2342.528	2342.528	1090.37	2.148378991	1.854046055		2	382.75	1.020286192
2	489.496	489496	880.1657	1320.971	1320.971	880.1657	1.500820811	1.56308753		2	383	1.013383651
2	489.725	489725	1006.034	1296.504	1296.504	1006.034	1.288727816	1.382697375		2	383.25	1.006283143
2	489.98	489980	1101.594	1295.774	1295.774	1101.594	1.176271839	1.264876627		2	383.5	0.999269617
2	490.437	490437	1251.529	1569.227	1569.227	1251.529	1.253847893	1.182687561		2	383.75	1.008166074
2	490.788	490788	1442.777	1289.362	1289.362	1442.777	0.893666866	1.136143708		2	384	1.026511868
2	491.173	491173	1428.94	1888.185	1888.185	1428.94	1.321388582	1.125234326		2	384.25	1.042280828
2	491.459	491459	681.4186	787.969	787.969	681.4186	1.156365559	1.125390958		2	384.5	1.057909332
2	491.806	491806	1021.665	1267.534	1267.534	1021.665	1.240655205	1.102894388		2	384.75	1.075024722
2	492.074	492074	1024.552	1116.871	1116.871	1024.552	1.0901067	1.095367202		2	385	1.093777735
2	492.439	492439	956.9587	1089.131	1089.131	956.9587	1.138117037	1.079352685		2	385.25	1.101852161
2	492.772	492772	1054.286	1106.603	1106.603	1054.286	1.049623157	1.043850956		2	385.5	1.099030261
2	493.107	493107	844.5323	784.5564	784.5564	844.5323	0.928983296	1.002405603		2	385.75	1.093204394
2	493.318	493318	1225.783	1094.846	1094.846	1225.783	0.89318093	0.98479511		2	386	1.079950168
2	493.64	493640	911.5475	993.9353	993.9353	911.5475	1.090382344	0.969124813		2	386.25	1.06407558
2	494.113	494113	852.2914	657.885	657.885	852.2914	0.771901488	0.955292476		2	386.5	1.047470586
2	494.339	494339	1092.354	1043.632	1043.632	1092.354	0.955397243	0.95357959		2	386.75	1.027251166
2	494.549	494549	745.5934	799.8758	799.8758	745.5934	1.072804293	0.959938426		2	387	1.013377925
2	495.007	495007	802.0389	782.5088	782.5088	802.0389	0.975649435	0.985126696		2	387.25	1.015643362
2	495.33	495330	1116.921	964.0374	964.0374	1116.921	0.863120489	0.994100446		2	387.5	1.027256082
2	495.794	495794	762.4165	943.1228	943.1228	762.4165	1.237017824	1.010575987		2	387.75	1.035860892
2	495.971	495971	733.3957	827.7704	827.7704	733.3957	1.128681829	1.017629766		2	388	1.039548321
2	496.358	496358	727.6112	656.0694	656.0694	727.6112	0.901675785	1.030328839		2	388.25	1.043024998
2	496.784	496784	923.2036	785.3689	785.3689	923.2036	0.850699564	1.045726643		2	388.5	1.045150206
2	497.211	497211	764.6904	873.6252	873.6252	764.6904	1.142456084	1.072966641		2	388.75	1.045921093
2	497.412	497412	741.3477	849.2998	849.2998	741.3477	1.145616018	1.087020529		2	389	1.045361769
2	497.631	497631	868.0788	1003.22	1003.22	868.0788	1.155678494	1.099941674		2	389.25	1.043887781
2	497.816	497816	855.7749	894.954	894.954	855.7749	1.045782016	1.115977136		2	389.5	1.041937979
2	498.102	498102	1327.498	1365.019	1365.019	1327.498	1.028264449	1.14315187		2	389.75	1.039023768
2	498.344	498344	746.5879	1009.959	1009.959	746.5879	1.352766365	1.158345721		2	390	1.035147629
2	498.526	498526	775.4122	972.7441	972.7441	775.4122	1.254486452	1.170941911		2	390.25	1.029164105
2	498.931	498931	887.3856	885.2822	885.2822	887.3856	0.997629666	1.180358696		2	390.5	1.02395571
2	499.13	499130	746.6641	780.5715	780.5715	746.6641	1.045411853	1.170262037		2	390.75	1.019712127
2	499.327	499327	922.4246	1095.502	1095.502	922.4246	1.187633114	1.155279375		2	391	1.015413743
2	499.505	499505	1207.346	1399.165	1399.165	1207.346	1.158876577	1.1388154		2	391.25	1.011546583
2	499.691	499691	896.9027	1297.697	1297.697	896.9027	1.446864861	1.114889103		2	391.5	1.007736238
2	500	500000	1268.192	1211.798	1211.798	1268.192	0.95553197	1.059367521		2	391.75	1.003897553
2	500.397	500397	1015.476	944.0154	944.0154	1015.476	0.92962847	0.990341892		2	392	1.000731107
2	500.579	500579	790.034	664.9448	664.9448	790.034	0.841666055	0.956306111		2	392.25	0.99790699
2	500.958	500958	1125.128	1093.279	1093.279	1125.128	0.971692998	0.882374951		2	392.5	0.996053086
2	501.162	501162	1018.233	871.0687	871.0687	1018.233	0.855470899	0.86686543		2	392.75	0.994352646
2	501.534	501534	1199.256	972.5307	972.5307	1199.256	0.810945036	0.855653019		2	393	0.994468325
2	501.709	501709	962.7544	787.2414	787.2414	962.7544	0.817697016	0.853940657		2	393.25	0.995906829
2	501.888	501888	1024.3	897.6328	897.6328	1024.3	0.876337792	0.859215894		2	393.5	0.998374041
2	502.111	502111	901.8253	743.0527	743.0527	901.8253	0.823943063	0.86863805		2	393.75	1.003587852
2	502.312	502312	980.2062	889.8351	889.8351	980.2062	0.907803991	0.873978534		2	394	1.009144304
2	502.541	502541	933.1484	794.4057	794.4057	933.1484	0.851317647	0.884203785		2	394.25	1.015340933
2	502.727	502727	911.3035	933.1085	933.1085	911.3035	1.023927265	0.890683887		2	394.5	1.021718542
2	503.028	503028	870.0781	750.6247	750.6247	870.0781	0.862709566	0.903285781		2	394.75	1.025042682
2	503.308	503308	1042.749	957.9741	957.9741	1042.749	0.918700569	0.913222632		2	395	1.027728961
2	503.488	503488	923.8429	834.1425	834.1425	923.8429	0.902905137	0.91315805		2	395.25	1.030003077
2	503.815	503815	1111.116	862.7049	862.7049	1111.116	0.776430994	0.90698828		2	395.5	1.031281187
2	504.067	504067	792.1123	828.4723	828.4723	792.1123	1.045902582	0.902783468		2	395.75	1.030450316
2	504.372	504372	820.2763	799.4511	799.4511	820.2763	0.974611969	0.897367475		2	396	1.028880175
2	504.697	504697	1202.773	876.014	876.014	1202.773	0.728328621	0.889610752		2	396.25	1.026853002
2	504.922	504922	1052.616	909.2869	909.2869	1052.616	0.86383534	0.886788307		2	396.5	1.024900459
2	505.224	505224	972.8987	1062.943	1062.943	972.8987	1.092552596	0.885896753		2	396.75	1.023050244
2	505.439	505439	832.1209	605.2983	605.2983	832.1209	0.727416293	0.885956793		2	397	1.02095269
2	505.744	505744	1144.17	1071.577	1071.577	1144.17	0.936554009	0.888127767		2	397.25	1.019451379
2	506.039	506039	971.2908	810.2516	810.2516	971.2908	0.834200839	0.902901677		2	397.5	1.018424019
2	506.444	506444	886.0729	816.9916	816.9916	886.0729	0.92203655	0.924534342		2	397.75	1.017578438
2	506.76	506760	738.3032	668.7591	668.7591	738.3032	0.905805501	0.925264371		2	398	1.016688375
2	507.065	507065	805.4033	783.5113	783.5113	805.4033	0.972818587	0.922480181		2	398.25	1.016110831
2	507.258	507258	695.5438	740.8697	740.8697	695.5438	1.065166133	0.917947825		2	398.5	1.016248801
2	507.475	507475	890.9616	679.2483	679.2483	890.9616	0.762376628	0.905371801		2	398.75	1.017092943
2	507.687	507687	691.0431	712.9947	712.9947	691.0431	1.031765891	0.892243112		2	399	1.017900035
2	507.916	507916	742.6654	597.3097	597.3097	742.6654	0.804278347	0.877105244		2	399.25	1.018880296
2	508.169	508169	1141.625	892.8723	892.8723	1141.625	0.782106471	0.854426875		2	399.5	1.020156697
2	508.377	508377	773.5557	620.3021	620.3021	773.5557	0.801884208	0.840756308		2	399.75	1.021476887
2	508.618	508618	821.9121	761.692	761.692	821.9121	0.926731703	0.83147675		2	400	1.022748749
2	508.817	508817	858.7523	649.9507	649.9507	858.7523	0.756854683	0.824945358		2	400.25	1.024008171
2	509.306	509306	1019.27	788.1396	788.1396	1019.27	0.773239279	0.820627139		2	400.5	1.024662088
2	509.503	509503	930.7704	839.2717	839.2717	930.7704	0.901695735	0.821761585		2	400.75	1.024786684
2	509.854	509854	812.539	698.5824	698.5824	812.539	0.859752455	0.821653274		2	401	1.025069301
2	510.191	510191	880.1657	719.3758	719.3758	880.1657	0.817318603	0.817090249		2	401.25	1.026372029
2	510.371	510371	976.0141	822.2656	822.2656	976.0141	0.842473075	0.814704772		2	401.5	1.028025638
2	510.651	510651	978.824	806.8503	806.8503	978.824	0.8243058	0.813148127		2	401.75	1.030455563
2	510.839	510839	983.2127	724.5813	724.5813	983.2127	0.736952747	0.814115046		2	402	1.035293994
2	511.062	511062	1039.272	749.0318	749.0318	1039.272	0.720727394	0.816264272		2	402.25	1.04221775
2	511.427	511427	791.5585	667.1417	667.1417	791.5585	0.842820461	0.819217131		2	402.5	1.049802028
2	511.682	511682	895.7061	792.9409	792.9409	895.7061	0.885269063	0.821925372		2	402.75	1.058405188
2	511.946	511946	934.2985	774.8724	774.8724	934.2985	0.829362779	0.824984617		2	403	1.067821985
2	512.129	512129	751.5309	677.0595	677.0595	751.5309	0.900907068	0.825784155		2	403.25	1.077448706
2	512.656	512656	997.3091	747.5323	747.5323	997.3091	0.749549262	0.827637116		2	403.5	1.088454569
2	513.075	513075	780.8693	694.1875	694.1875	780.8693	0.888993203	0.830300825		2	403.75	1.100814124
2	513.436	513436	940.5295	756.4025	756.4025	940.5295	0.804230489	0.834873201		2	404	1.115850205
2	513.784	513784	830.9395	633.3999	633.3999	830.9395	0.762269576	0.84013363		2	404.25	1.134592974
2	514.053	514053	1023.081	893.9302	893.9302	1023.081	0.873762879	0.843298192		2	404.5	1.153506851
2	514.419	514419	925.3327	754.8563	754.8563	925.3327	0.815767453	0.849745111		2	404.75	1.169828168
2	514.645	514645	959.1739	871.7803	871.7803	959.1739	0.908886595	0.854868947		2	405	1.186030967
2	514.936	514936	1011.753	971.4491	971.4491	1011.753	0.960164289	0.859260857		2	405.25	1.211652701
2	515.138	515138	1088.947	879.5493	879.5493	1088.947	0.807706252	0.860520042		2	405.5	1.244213985
2	515.423	515423	939.1404	787.3592	787.3592	939.1404	0.838382845	0.861145563		2	405.75	1.295172634
2	515.733	515733	1094.17	938.9376	938.9376	1094.17	0.858127713	0.855188453		2	406	1.350027049
2	516.163	516163	1007.967	746.2432	746.2432	1007.967	0.740344872	0.839138515		2	406.25	1.407696643
2	516.489	516489	827.0014	810.1242	810.1242	827.0014	0.979592296	0.832391946		2	406.5	1.469109161
2	516.722	516722	784.3591	597.2207	597.2207	784.3591	0.761412343	0.834007375		2	406.75	1.518379869
2	516.898	516898	984.4043	908.1712	908.1712	984.4043	0.922559156	0.837113823		2	407	1.559332065
2	517.155	517155	840.1079	679.0431	679.0431	840.1079	0.808280817	0.841759973		2	407.25	1.59467576
2	517.321	517321	991.83	723.6415	723.6415	991.83	0.729602351	0.843539406		2	407.5	1.622019936
2	517.57	517570	766.4054	683.5435	683.5435	766.4054	0.891882416	0.845690616		2	407.75	1.625363178
2	517.845	517845	1008.221	911.7711	911.7711	1008.221	0.904336549	0.85105052		2	408	1.61578421
2	518.028	518028	867.1325	731.2982	731.2982	867.1325	0.843352314	0.857050073		2	408.25	1.599036105
2	518.205	518205	963.4375	752.6486	752.6486	963.4375	0.781211651	0.863695709		2	408.5	1.575220712
2	518.41	518410	908.2908	954.3255	954.3255	908.2908	1.050682777	0.875959187		2	408.75	1.547283452
2	518.629	518629	926.7451	728.0471	728.0471	926.7451	0.785595845	0.894112066		2	409	1.515627228
2	519.053	519053	829.9065	690.24	690.24	829.9065	0.83170815	0.921228611		2	409.25	1.474595025
2	519.273	519273	840.2697	827.9331	827.9331	840.2697	0.985318285	0.921203383		2	409.5	1.423933062
2	519.653	519653	835.7168	828.4614	828.4614	835.7168	0.991318351	0.917359601		2	409.75	1.371041549
2	519.852	519852	768.4836	801.1981	801.1981	768.4836	1.042570199	0.922035305		2	410	1.31379019
2	520.036	520036	770.8316	673.3476	673.3476	770.8316	0.873533986	0.92700368		2	410.25	1.256503212
2	520.489	520489	1006.734	724.9254	724.9254	1006.734	0.720076405	0.935780749		2	410.5	1.208012115
2	520.717	520717	925.708	880.1092	880.1092	925.708	0.950741703	0.935897227		2	410.75	1.160341512
2	521.017	521017	932.1487	851.614	851.614	932.1487	0.913603162	0.933885989		2	411	1.133823313
2	521.191	521191	666.5086	682.756	682.756	666.5086	1.02437688	0.932704505		2	411.25	1.127487932
2	521.516	521516	730.9117	776.3263	776.3263	730.9117	1.062134181	0.930328748		2	411.5	1.12115255
2	521.806	521806	966.5704	849.5519	849.5519	966.5704	0.878934323	0.927692652		2	411.75	1.114817169
2	522.288	522288	831.0001	698.5432	698.5432	831.0001	0.840605434	0.915434726		2	412	1.108481788
2	522.595	522595	752.7682	703.3309	703.3309	752.7682	0.934325998	0.903402662		2	412.25	1.102146407
2	522.909	522909	910.6543	775.6836	775.6836	910.6543	0.851787116	0.891471393		2	412.5	1.095811026
2	523.182	523182	1007.074	901.6085	901.6085	1007.074	0.895275322	0.878870635		2	412.75	1.089475645
2	523.345	523345	1112.094	1035.013	1035.013	1112.094	0.930688413	0.870730635		2	413	1.083140263
2	523.561	523561	1093.931	879.2187	879.2187	1093.931	0.803724092	0.863636584		2	413.25	1.076804882
2	523.82	523820	834.8141	870.7245	870.7245	834.8141	1.043016044	0.864952514		2	413.5	1.070469501
2	524.07	524070	1088.118	864.6136	864.6136	1088.118	0.794595439	0.867382917		2	413.75	1.06413412
2	524.349	524349	994.5676	699.9808	699.9808	994.5676	0.703804146	0.866899477		2	414	1.057798739
2	524.528	524528	926.1641	784.2375	784.2375	926.1641	0.84675869	0.867182733		2	414.25	1.051463358
2	524.937	524937	777.6282	697.4282	697.4282	777.6282	0.89686588	0.865246046		2	414.5	1.045127976
2	525.212	525212	806.4216	785.0683	785.0683	806.4216	0.973520923	0.860276864		2	414.75	1.038792595
2	525.373	525373	774.553	674.6552	674.6552	774.553	0.871025224	0.856998519		2	415	1.032457214
2	525.717	525717	991.4929	879.8519	879.8519	991.4929	0.88740111	0.8519125		2	415.25	1.026121833
2	526.242	526242	890.3861	720.8871	720.8871	890.3861	0.80963427	0.847088428		2	415.5	1.031597837
2	526.438	526438	1067.164	808.9671	808.9671	1067.164	0.758053214	0.845080563		2	415.75	1.037470716
2	526.654	526654	1063.841	808.9671	808.9671	1063.841	0.760421059	0.842972241		2	416	1.042290868
2	526.914	526914	942.0545	804.171	804.171	942.0545	0.853635326	0.838333473		2	416.25	1.046301857
2	527.08	527080	875.1962	803.5044	803.5044	875.1962	0.918084882	0.835621556		2	416.5	1.049214966
2	527.37	527370	864.4133	783.379	783.379	864.4133	0.906255144	0.835572442		2	416.75	1.050959275
2	527.733	527733	1139.342	912.1129	912.1129	1139.342	0.800561113	0.839846056		2	417	1.051617584
2	528.197	528197	930.0073	826.9846	826.9846	930.0073	0.889223773	0.842796878		2	417.25	1.051755309
2	528.573	528573	1057.38	800.7023	800.7023	1057.38	0.757251225	0.829763272		2	417.5	1.050383653
2	528.755	528755	820.3558	728.1365	728.1365	820.3558	0.887586216	0.820487613		2	417.75	1.04736216
2	529.089	529089	925.0425	723.7969	723.7969	925.0425	0.782447185	0.811963899		2	418	1.041723349
2	529.57	529570	856.3334	721.5645	721.5645	856.3334	0.842620993	0.83133991		2	418.25	1.034785158
2	530.075	530075	988.5906	809.8096	809.8096	988.5906	0.819155675	0.869785308		2	418.5	1.027186455
2	530.507	530507	899.9833	699.924	699.924	899.9833	0.777707764	0.897210306		2	418.75	1.020049289
2	530.987	530987	880.0749	790.8251	790.8251	880.0749	0.898588404	0.938831895		2	419	1.013844464
2	531.202	531202	770.7428	627.3548	627.3548	770.7428	0.813961285	0.952094114		2	419.25	1.007891306
2	531.44	531440	779.1989	1109.499	1109.499	779.1989	1.423897031	0.958915743		2	419.5	1.002311197
2	531.703	531703	843.7232	790.8251	790.8251	843.7232	0.937303964	0.963541277		2	419.75	0.998591752
2	531.913	531913	1260.129	1076.504	1076.504	1260.129	0.854280792	0.96082618		2	420	0.995973225
2	532.076	532076	908.5201	785.4949	785.4949	908.5201	0.864587256	0.94834721		2	420.25	0.99488289
2	532.367	532367	907.0761	744.7319	744.7319	907.0761	0.821024719	0.915099143		2	420.5	0.995775283
2	532.621	532621	802.8011	940.0003	940.0003	802.8011	1.170900613	0.875844917		2	420.75	0.998362875
2	532.809	532809	948.8856	732.0706	732.0706	948.8856	0.771505648	0.836824355		2	421	1.001704977
2	533.074	533074	1291.697	1014.884	1014.884	1291.697	0.785698194	0.797913182		2	421.25	1.00427771
2	533.362	533362	1009.2	764.6673	764.6673	1009.2	0.757696492	0.784113095		2	421.5	1.006187129
2	533.599	533599	1001.352	722.261	722.261	1001.352	0.721285822	0.778684803		2	421.75	1.007562636
2	533.813	533813	977.7744	633.0641	633.0641	977.7744	0.647454157	0.779146531		2	422	1.008661888
2	534.039	534039	1210.179	875.7695	875.7695	1210.179	0.723669391	0.785339619		2	422.25	1.008936159
2	534.338	534338	1013.217	931.2927	931.2927	1013.217	0.919144369	0.794060771		2	422.5	1.008096834
2	534.544	534544	881.5289	843.0693	843.0693	881.5289	0.956371708	0.8038002		2	422.75	1.007015267
2	534.728	534728	1266.911	1016.056	1016.056	1266.911	0.801994773	0.818088555		2	423	1.006023063
2	534.919	534919	949.5272	848.5426	848.5426	949.5272	0.893647491	0.832006129		2	423.25	1.004505266
2	535.089	535089	1185.676	944.8419	944.8419	1185.676	0.796880345	0.843168541		2	423.5	1.002977543
2	535.548	535548	1046.972	786.3764	786.3764	1046.972	0.751095922	0.877245946		2	423.75	1.001436112
2	536.033	536033	1419.241	1114.896	1114.896	1419.241	0.785557914	0.899997528		2	424	1.001056217
2	536.453	536453	844.4415	1005.682	1005.682	844.4415	1.190943363	0.899788495		2	424.25	1.001327445
2	536.664	536664	698.6193	681.4675	681.4675	698.6193	0.975449003	0.898828404		2	424.5	1.001586568
2	536.88	536880	850.2549	774.9578	774.9578	850.2549	0.911441734	0.896128168		2	424.75	1.001283734
2	537.115	537115	1074.733	828.8029	828.8029	1074.733	0.771170979	0.889588167		2	425	1.000758108
2	537.42	537420	944.0011	730.2961	730.2961	944.0011	0.773617849	0.88300048		2	425.25	1.000388972
2	537.734	537734	972.1741	793.91	793.91	972.1741	0.816633564	0.875301242		2	425.5	0.999965944
2	537.953	537953	874.6278	867.6478	867.6478	874.6278	0.992019462	0.867428411		2	425.75	0.999527793
2	538.337	538337	958.4355	773.7587	773.7587	958.4355	0.807314316	0.860870602		2	426	0.999384514
2	538.511	538511	829.4392	738.183	738.183	829.4392	0.889978434	0.86694571		2	426.25	0.999389618
2	538.714	538714	965.7242	708.6261	708.6261	965.7242	0.73377689	0.881505741		2	426.5	0.99939424
2	539.063	539063	756.3158	905.1368	905.1368	756.3158	1.196770978	0.904733803		2	426.75	0.998944242
2	539.447	539447	1116.846	885.4669	885.4669	1116.846	0.792828107	0.926744177		2	427	0.998329051
2	539.634	539634	814.812	712.3231	712.3231	814.812	0.874217734	0.933507392		2	427.25	0.997808827
2	539.869	539869	1339.313	1213.225	1213.225	1339.313	0.905856211	0.933978597		2	427.5	0.99757568
2	540.178	540178	984.2539	964.8828	964.8828	984.2539	0.980319001	0.929573985		2	427.75	0.997486387
2	540.465	540465	882.7718	857.3702	857.3702	882.7718	0.97122518	0.922998743		2	428	0.997423924
2	540.755	540755	733.2253	684.6632	684.6632	733.2253	0.933769198	0.908157169		2	428.25	0.997307643
2	540.921	540921	781.2209	802.3552	802.3552	781.2209	1.027052912	0.896586934		2	428.5	0.997053533
2	541.168	541168	992.9387	746.9454	746.9454	992.9387	0.752257315	0.883623632		2	428.75	0.996671122
2	541.612	541612	926.3916	749.6016	749.6016	926.3916	0.809162777	0.866661664		2	429	0.99619565
2	541.995	541995	902.2494	729.141	729.141	902.2494	0.808136863	0.852214033		2	429.25	0.995843934
2	542.243	542243	926.6846	756.0719	756.0719	926.6846	0.815889139	0.846714807		2	429.5	0.995449376
2	542.501	542501	970.4089	892.0585	892.0585	970.4089	0.919260427	0.853662826		2	429.75	0.993936479
2	542.664	542664	1009.933	895.6365	895.6365	1009.933	0.886827641	0.857431158		2	430	0.992423581
2	542.873	542873	1624.098	1432.47	1432.47	1624.098	0.882009583	0.859676997		2	430.25	0.990800551
2	543.152	543152	868.3514	736.732	736.732	868.3514	0.84842611	0.865571092		2	430.5	0.98978294
2	543.313	543313	851.2307	729.4169	729.4169	851.2307	0.856896844	0.865483223		2	430.75	0.989378575
2	543.726	543726	925.708	787.4571	787.4571	925.708	0.850653878	0.835022965		2	431	0.989598619
2	543.906	543906	845.2945	705.2135	705.2135	845.2945	0.834281425	0.824949308		2	431.25	0.990272697
2	544.105	544105	935.9145	788.4702	788.4702	935.9145	0.842459648	0.821528904		2	431.5	0.991061386
2	544.382	544382	1040.784	889.1444	889.1444	1040.784	0.854302526	0.81880274		2	431.75	0.992475877
2	544.549	544549	1072.345	746.705	746.705	1072.345	0.696329073	0.818398743		2	432	0.994613835
2	544.713	544713	1174.952	974.1262	974.1262	1174.952	0.829077443	0.822678755		2	432.25	0.997389329
2	544.879	544879	1082.268	874.9399	874.9399	1082.268	0.80843183	0.827220708		2	432.5	0.999385469
2	545.168	545168	1044.694	769.8431	769.8431	1044.694	0.736907745	0.831334163		2	432.75	1.00075794
2	545.489	545489	809.3737	931.9644	931.9644	809.3737	1.151463656	0.836821117		2	433	1.002008988
2	545.651	545651	966.1887	744.6663	744.6663	966.1887	0.770725532	0.836484355		2	433.25	1.002780743
2	545.819	545819	877.4466	673.1973	673.1973	877.4466	0.767223099	0.83272747		2	433.5	1.002851196
2	546.226	546226	780.1134	678.0513	678.0513	780.1134	0.869170174	0.818409387		2	433.75	1.002328131
2	546.405	546405	1109.65	852.736	852.736	1109.65	0.768472942	0.814367257		2	434	1.001672955
2	546.643	546643	1055.472	885.06	885.06	1055.472	0.838544272	0.809642971		2	434.25	1.001105347
2	546.998	546998	1054.058	617.0565	617.0565	1054.058	0.585410385	0.799797561		2	434.5	1.00067586
2	547.313	547313	957.1463	880.2446	880.2446	957.1463	0.919655229	0.793746712		2	434.75	1.000112131
2	547.592	547592	935.3929	752.2884	752.2884	935.3929	0.804248568	0.796227596		2	435	0.999390332
2	548.132	548132	908.5394	700.2988	700.2988	908.5394	0.770796291	0.805638329		2	435.25	0.998627119
2	548.369	548369	769.7758	706.3172	706.3172	769.7758	0.91756223	0.802630933		2	435.5	0.997852465
2	548.878	548878	1036.974	789.4219	789.4219	1036.974	0.761274535	0.791380141		2	435.75	0.996778817
2	549.188	549188	879.4649	686.5628	686.5628	879.4649	0.780659694	0.78656092		2	436	0.995512382
2	549.439	549439	830.9395	634.9196	634.9196	830.9395	0.764098469	0.775361538		2	436.25	0.994254578
2	549.659	549659	765.3044	626.1793	626.1793	765.3044	0.81820946	0.766934279		2	436.5	0.992584136
2	550.128	550128	1097.23	757.1581	757.1581	1097.23	0.69006325	0.76968941		2	436.75	0.991081942
2	550.499	550499	888.3652	759.0077	759.0077	888.3652	0.854387025	0.776796156		2	437	0.991174843
2	550.719	550719	1172.665	806.397	806.397	1172.665	0.687661864	0.783464162		2	437.25	0.993101368
2	551.158	551158	1101.168	896.1971	896.1971	1101.168	0.813860465	0.821129212		2	437.5	0.995396302
2	551.411	551411	1048.717	733.8338	733.8338	1048.717	0.699744354	0.840350436		2	437.75	0.99760625
2	551.908	551908	685.5932	816.3776	816.3776	685.5932	1.190760935	0.872978747		2	438	0.999275287
2	552.224	552224	1062.706	845.9776	845.9776	1062.706	0.79605987	0.894005656		2	438.25	1.001021221
2	552.527	552527	989.3028	758.3969	758.3969	989.3028	0.766597345	0.901067023		2	438.5	1.002257659
2	552.922	552922	765.4426	794.3571	794.3571	765.4426	1.037774877	0.88147074		2	438.75	1.003022263
2	553.179	553179	1226.447	1126.305	1126.305	1226.447	0.918347878	0.858086149		2	439	1.003320895
2	553.572	553572	1028.607	716.1338	716.1338	1028.607	0.696217117	0.821413278		2	439.25	1.002768396
2	553.74	553740	1018.161	781.1158	781.1158	1018.161	0.76718299	0.803868451		2	439.5	1.001687915
2	553.925	553925	826.6322	735.9055	735.9055	826.6322	0.890245384	0.779425564		2	439.75	1.000194842
2	554.214	554214	794.0357	605.0537	605.0537	794.0357	0.761998107	0.74706756		2	440	0.998578142
2	554.502	554502	1331.078	805.4187	805.4187	1331.078	0.605087531	0.71252335		2	440.25	0.99638481
2	554.664	554664	1072.625	784.3858	784.3858	1072.625	0.731276821	0.696565612		2	440.5	0.993678794
2	554.966	554966	1012.683	798.5424	798.5424	1012.683	0.78854133	0.683986256		2	440.75	0.991772927
2	555.332	555332	1786.478	1119.992	1119.992	1786.478	0.626927396	0.680684151		2	441	0.990157451
2	555.544	555544	1453.91	813.4118	813.4118	1453.91	0.559465029	0.684361706		2	441.25	0.98877462
2	555.853	555853	1108.669	788.2236	788.2236	1108.669	0.710963867	0.710100605		2	441.5	0.988356673
2	556.075	556075	850.2426	673.0707	673.0707	850.2426	0.791621944	0.730049174		2	441.75	0.989443186
2	556.397	556397	931.006	695.7897	695.7897	931.006	0.747352541	0.761021516		2	442	0.991012044
2	556.59	556590	959.1739	692.1016	692.1016	959.1739	0.721560084	0.784297816		2	442.25	0.992723516
2	556.868	556868	954.399	923.7278	923.7278	954.399	0.967863336	0.807544107		2	442.5	0.995064539
2	557.033	557033	867.32	698.2177	698.2177	867.32	0.80502894	0.811928327		2	442.75	0.997405563
2	557.26	557260	950.9607	735.814	735.814	950.9607	0.773758579	0.814653381		2	443	0.999876202
2	557.437	557437	829.9065	703.7673	703.7673	829.9065	0.848007938	0.813121815		2	443.25	1.001184894
2	557.672	557672	1137.736	858.2469	858.2469	1137.736	0.754346263	0.802960219		2	443.5	1.000625374
2	557.988	557988	925.708	742.9227	742.9227	925.708	0.802545403	0.789934039		2	443.75	0.998673099
2	558.338	558338	1146.357	826.8193	826.8193	1146.357	0.721258125	0.779393339		2	444	0.996594461
2	558.565	558565	1035.721	725.5889	725.5889	1035.721	0.700564052	0.771010074		2	444.25	0.994592279
2	558.758	558758	710.6014	603.6999	603.6999	710.6014	0.849561934	0.765049461		2	444.5	0.99352389
2	558.946	558946	940.8125	767.5105	767.5105	940.8125	0.81579539	0.760803062		2	444.75	0.992277186
2	559.183	559183	918.467	640.2035	640.2035	918.467	0.697034842	0.756524669		2	445	0.991448096
2	559.433	559433	854.6287	735.163	735.163	854.6287	0.86021333	0.752535945		2	445.25	0.992129196
2	559.649	559649	1095.223	748.3029	748.3029	1095.223	0.683242499	0.749998069		2	445.5	0.993253537
2	559.98	559980	944.2214	673.9189	673.9189	944.2214	0.713729746	0.745911727		2	445.75	0.993771544
2	560.246	560246	871.4457	571.1011	571.1011	871.4457	0.655349037	0.737923422		2	446	0.994492624
2	560.446	560446	911.3373	727.839	727.839	911.3373	0.798649413	0.73071112		2	446.25	0.994686974
2	560.642	560642	977.3994	709.8042	709.8042	977.3994	0.726217143	0.725527342		2	446.5	0.993610343
2	560.834	560834	931.5799	768.157	768.157	931.5799	0.824574468	0.722703769		2	446.75	0.992143594
2	561.189	561189	2031.123	1331.45	1331.45	2031.123	0.655524062	0.719761745		2	447	0.990744038
2	561.542	561542	1148.532	826.9566	826.9566	1148.532	0.720011806	0.718983186		2	447.25	0.989600331
2	561.778	561778	1205.434	810.893	810.893	1205.434	0.672697966	0.718911702		2	447.5	0.98836963
2	562.031	562031	897.2965	650.2593	650.2593	897.2965	0.724687213	0.719173137		2	447.75	0.987449675
2	562.373	562373	898.2507	645.4851	645.4851	898.2507	0.71860239	0.72140346		2	448	0.987282636
2	562.698	562698	964.962	746.3353	746.3353	964.962	0.773434912	0.734046883		2	448.25	0.987214467
2	563.048	563048	917.1536	670.3866	670.3866	917.1536	0.73094256	0.746389865		2	448.5	0.98758125
2	563.23	563230	838.4346	621.9461	621.9461	838.4346	0.741794411	0.745402955		2	448.75	0.988589301
2	563.46	563460	891.801	647.0856	647.0856	891.801	0.725594163	0.741620238		2	449	0.99044263
2	563.796	563796	858.6274	657.8545	657.8545	858.6274	0.766169936	0.735336906		2	449.25	0.99192236
2	564.206	564206	874.0711	711.8193	711.8193	874.0711	0.814372309	0.717799817		2	449.5	0.993435851
2	564.572	564572	1085.963	796.8417	796.8417	1085.963	0.733765055	0.698150021		2	449.75	0.995175659
2	564.792	564792	1070.719	550.6228	550.6228	1070.719	0.514255187	0.693710501		2	450	0.99681852
2	565.024	565024	1509.043	1086.956	1086.956	1509.043	0.720294915	0.696785646		2	450.25	0.997444013
2	565.219	565219	1043.664	730.3134	730.3134	1043.664	0.699759118	0.702059856		2	450.5	0.996985274
2	565.507	565507	981.6949	692.5975	692.5975	981.6949	0.705511967	0.710187134		2	450.75	0.995810711
2	565.931	565931	1053.135	737.2279	737.2279	1053.135	0.700031715	0.737068346		2	451	0.993955461
2	566.296	566296	1004.77	758.5513	758.5513	1004.77	0.754950188	0.760270248		2	451.25	0.989480113
2	566.475	566475	1157.014	986.3206	986.3206	1157.014	0.852470757	0.765359354		2	451.5	0.984000766
2	566.808	566808	1005.74	856.0503	856.0503	1005.74	0.851164615	0.773625385		2	451.75	0.980080965
2	567.073	567073	1032.57	754.463	754.463	1032.57	0.730665233	0.778206238		2	452	0.976317341
2	567.302	567302	828.0919	649.0657	649.0657	828.0919	0.783808778	0.77559339		2	452.25	0.975308138
2	567.489	567489	865.9886	649.554	649.554	865.9886	0.75007223	0.772920695		2	452.5	0.976155339
2	567.85	567850	937.3973	714.1729	714.1729	937.3973	0.761867887	0.769088093		2	452.75	0.977404885
2	568.039	568039	831.5453	576.3144	576.3144	831.5453	0.693064347	0.76540968		2	453	0.979685857
2	568.458	568458	864.8822	662.1145	662.1145	864.8822	0.765554546	0.76273926		2	453.25	0.98235556
2	568.689	568689	755.5617	648.7936	648.7936	755.5617	0.858690429	0.772644155		2	453.5	0.984154765
2	568.986	568986	883.6731	648.7936	648.7936	883.6731	0.734200917	0.787703952		2	453.75	0.985375729
2	569.489	569489	909.301	705.9278	705.9278	909.301	0.776341168	0.800509217		2	454	0.986500657
2	569.762	569762	740.6093	609.2875	609.2875	740.6093	0.822684106	0.806399948		2	454.25	0.986977676
2	570.028	570028	910.8448	792.4054	792.4054	910.8448	0.869967529	0.808562738		2	454.5	0.986799667
2	570.254	570254	1108.514	957.2392	957.2392	1108.514	0.863533704	0.806519305		2	454.75	0.986740036
2	570.445	570445	1181.061	833.9271	833.9271	1181.061	0.706083005	0.803053036		2	455	0.987049018
2	570.676	570676	987.3124	797.1725	797.1725	987.3124	0.80741668	0.798646597		2	455.25	0.987391229
2	570.943	570943	916.4802	700.6456	700.6456	916.4802	0.764496167	0.790136375		2	455.5	0.987747497
2	571.108	571108	727.6112	643.979	643.979	727.6112	0.885059218	0.78323515		2	455.75	0.987785954
2	571.286	571286	3976.991	2597.158	2597.158	3976.991	0.653045984	0.777319945		2	456	0.98779922
2	571.589	571589	1131.923	936.8341	936.8341	1131.923	0.827648259	0.76653853		2	456.25	0.987819583
2	571.849	571849	745.0759	610.9838	610.9838	745.0759	0.820028939	0.758958885		2	456.5	0.988233859
2	572.141	572141	1072.861	716.275	716.275	1072.861	0.667630756	0.756016216		2	456.75	0.989808479
2	572.402	572402	1077.039	801.7537	801.7537	1077.039	0.744405449	0.75594405		2	457	0.991363706
2	572.617	572617	1117.006	846.3244	846.3244	1117.006	0.757672206	0.75867857		2	457.25	0.992388955
2	572.798	572798	959.2454	736.2681	736.2681	959.2454	0.767549263	0.765291412		2	457.5	0.993537323
2	572.963	572963	814.8344	667.1121	667.1121	814.8344	0.818708808	0.774558226		2	457.75	0.994216936
2	573.333	573333	1018.281	656.2373	656.2373	1018.281	0.644456	0.792076699		2	458	0.994145823
2	573.679	573679	680.061	677.886	677.886	680.061	0.996801757	0.802526207		2	458.25	0.993995986
2	573.861	573861	1120.513	762.8491	762.8491	1120.513	0.680803436	0.808405192		2	458.5	0.993888744
2	574.115	574115	665.4122	654.1951	654.1951	665.4122	0.983142629	0.813347563		2	458.75	0.993681545
2	574.497	574497	1090.854	847.206	847.206	1090.854	0.776644721	0.809949017		2	459	0.993679017
2	574.742	574742	895.8244	648.5129	648.5129	895.8244	0.723928596	0.806936174		2	459.25	0.993962833
2	575.177	575177	948.098	747.4103	747.4103	948.098	0.788325996	0.796236747		2	459.5	0.994344025
2	575.668	575668	950.2368	745.0938	745.0938	950.2368	0.784113812	0.779805488		2	459.75	0.995376135
2	575.843	575843	942.6266	787.0123	787.0123	942.6266	0.834914164	0.777874228		2	460	0.997044045
2	576.246	576246	1014.184	724.9959	724.9959	1014.184	0.714856377	0.780761521		2	460.25	0.998082717
2	576.68	576680	750.5895	579.2886	579.2886	750.5895	0.771778182	0.789394252		2	460.5	0.998626834
2	576.91	576910	843.6576	717.2946	717.2946	843.6576	0.850220042	0.795518236		2	460.75	0.998861713
2	577.095	577095	987.901	813.4118	813.4118	987.901	0.8233738	0.802214218		2	461	0.998625526
2	577.325	577325	831.6496	648.9643	648.9643	831.6496	0.780333809	0.812960726		2	461.25	0.997697877
2	577.624	577624	901.1589	705.0533	705.0533	901.1589	0.782385104	0.826139723		2	461.5	0.996637323
2	577.989	577989	846.2473	718.352	718.352	846.2473	0.848867701	0.846747541		2	461.75	0.995654455
2	578.25	578250	754.0527	649.0166	649.0166	754.0527	0.860704563	0.860653559		2	462	0.99450863
2	578.488	578488	934.9321	832.1593	832.1593	934.9321	0.890074584	0.868541406		2	462.25	0.993564125
2	578.916	578916	1038.182	995.7536	995.7536	1038.182	0.959132021	0.879826688		2	462.5	0.994269753
2	579.082	579082	818.1406	678.3819	678.3819	818.1406	0.829175205	0.883370737		2	462.75	0.995643787
2	579.27	579270	876.1046	738.7156	738.7156	876.1046	0.843181967	0.886894743		2	463	0.998113633
2	579.477	579477	823.1248	782.3542	782.3542	823.1248	0.950468507	0.889797239		2	463.25	1.003013705
2	579.688	579688	882.6688	748.0647	748.0647	882.6688	0.847503276	0.892241618		2	463.5	1.008741324
2	579.968	579968	800.7884	751.9394	751.9394	800.7884	0.938998867	0.894167197		2	463.75	1.010961652
2	580.152	580152	882.1348	683.7596	683.7596	882.1348	0.775119177	0.892952513		2	464	1.011680303
2	580.494	580494	746.1472	741.0298	741.0298	746.1472	0.993141568	0.887334077		2	464.25	1.011526868
2	580.834	580834	828.1265	672.5257	672.5257	828.1265	0.812105035	0.87745448		2	464.5	1.009170616
2	581.207	581207	776.3686	757.6619	757.6619	776.3686	0.975904873	0.855253382		2	464.75	1.005966866
2	581.538	581538	899.4116	680.3015	680.3015	899.4116	0.756385063	0.830411214		2	465	1.002183041
2	581.773	581773	749.1008	672.1006	672.1006	749.1008	0.897209828	0.815380492		2	465.25	0.996232453
2	582.086	582086	1240.877	874.1994	874.1994	1240.877	0.704501252	0.792306504		2	465.5	0.989978518
2	582.389	582389	1048.967	770.8284	770.8284	1048.967	0.734845233	0.766749807		2	465.75	0.984286406
2	582.664	582664	1155.218	835.4148	835.4148	1155.218	0.723166363	0.751731296		2	466	0.980774548
2	582.93	582930	1008.027	779.7788	779.7788	1008.027	0.773569359	0.74707389		2	466.25	0.980653831
2	583.145	583145	1001.778	804.8478	804.8478	1001.778	0.80341932	0.746762392		2	466.5	0.981608572
2	583.565	583565	1218.036	884.305	884.305	1218.036	0.726008919	0.751637507		2	466.75	0.982665173
2	584.038	584038	1049.949	712.5506	712.5506	1049.949	0.678652582	0.777739543		2	467	0.984112985
2	584.514	584514	812.2853	746.6586	746.6586	812.2853	0.919207328	0.808881275		2	467.25	0.986324565
2	584.865	584865	812.8242	656.4304	656.4304	812.8242	0.807592097	0.824205426		2	467.5	0.988163136
2	585.047	585047	928.7568	807.0795	807.0795	928.7568	0.868989062	0.832483417		2	467.75	0.98930392
2	585.219	585219	1008.599	729.9548	729.9548	1008.599	0.723731433	0.839196935		2	468	0.989836627
2	585.446	585446	929.269	830.7864	830.7864	929.269	0.89402143	0.84722986		2	468.25	0.990299081
2	585.747	585747	738.8947	717.9413	717.9413	738.8947	0.971642238	0.857397766		2	468.5	0.990758519
2	585.986	585986	874.2586	674.7454	674.7454	874.2586	0.77179155	0.863385137		2	468.75	0.990439752
2	586.211	586211	949.7594	824.6704	824.6704	949.7594	0.868294012	0.868218611		2	469	0.989435941
2	586.689	586689	907.5535	723.2227	723.2227	907.5535	0.796892635	0.87628215		2	469.25	0.989150829
2	586.873	586873	1117.884	1011.101	1011.101	1117.884	0.904477567	0.875869825		2	469.5	0.989707199
2	587.171	587171	1047.966	925.1714	925.1714	1047.966	0.882825779	0.869084879		2	469.75	0.990413461
2	587.509	587509	906.4794	827.8912	827.8912	906.4794	0.913303932	0.857170097		2	470	0.991804425
2	587.689	587689	835.9105	750.5926	750.5926	835.9105	0.897934169	0.846534882		2	470.25	0.994155049
2	587.919	587919	699.9492	544.2144	544.2144	699.9492	0.777505568	0.827347145		2	470.5	0.996280151
2	588.126	588126	883.71	732.7216	732.7216	883.71	0.829142592	0.815041577		2	470.75	0.99818231
2	588.511	588511	808.3272	680.4721	680.4721	808.3272	0.841827542	0.79940604		2	471	1.000000666
2	588.89	588890	1108.699	730.9466	730.9466	1108.699	0.659283178	0.78454487		2	471.25	1.001381087
2	589.17	589170	1037.372	680.6428	680.6428	1037.372	0.656122201	0.780437554		2	471.5	1.001561006
2	589.338	589338	1072.012	876.7596	876.7596	1072.012	0.817863606	0.783161729		2	471.75	1.001213804
2	589.531	589531	903.4252	676.5636	676.5636	903.4252	0.748887235	0.789209889		2	472	1.001086761
2	589.706	589706	749.9896	773.2506	773.2506	749.9896	1.031015097	0.793316133		2	472.25	1.001230535
2	590.108	590108	1361.783	1059.393	1059.393	1361.783	0.777945532	0.814952662		2	472.5	1.001310283
2	590.278	590278	1030.556	910.1456	910.1456	1030.556	0.88315977	0.822417953		2	472.75	1.001554249
2	590.479	590479	900.0353	671.1289	671.1289	900.0353	0.745669531	0.825975206		2	473	1.00198942
2	591.042	591042	958.1749	749.7128	749.7128	958.1749	0.782438363	0.830053164		2	473.25	1.002481751
2	591.268	591268	897.5121	847.332	847.332	897.5121	0.944089779	0.829179604		2	473.5	1.002997315
2	591.481	591481	1047.732	830.8085	830.8085	1047.732	0.792958982	0.819277198		2	473.75	1.003635343
2	591.658	591658	967.8203	814.7579	814.7579	967.8203	0.841848327	0.811796614		2	474	1.004495253
2	592.805	592805	892.0769	624.3377	624.3377	892.0769	0.699869821	0.826561572		2	474.25	1.005396941
2	593.015	593015	1063.888	757.7473	757.7473	1063.888	0.712243488	0.830047274		2	474.5	1.006157083
2	593.224	593224	907.1837	881.3567	881.3567	907.1837	0.971530573	0.832397123		2	474.75	1.006868793
2	593.437	593437	1045.751	836.9025	836.9025	1045.751	0.800288501	0.835772591		2	475	1.007559779
2	593.618	593618	861.6821	843.2531	843.2531	861.6821	0.978612762	0.838628778		2	475.25	1.007928054
2	593.791	593791	1293.297	1059.724	1059.724	1293.297	0.819397246	0.840323746		2	475.5	1.007654134
2	593.999	593999	1322.279	1117.247	1117.247	1322.279	0.84494044	0.842745676		2	475.75	1.006767682
2	594.253	594253	982.2751	783.5218	783.5218	982.2751	0.797660248	0.846090009		2	476	1.005615341
2	594.518	594518	905.3884	805.3516	805.3516	905.3884	0.889509519	0.843580923		2	476.25	1.004082162
2	594.698	594698	808.0985	698.3804	698.3804	808.0985	0.864226824	0.839272947		2	476.5	1.002193082
2	594.895	594895	953.5832	796.6197	796.6197	953.5832	0.835396114	0.838035737		2	476.75	1.000334804
2	595.159	595159	947.05	752.9899	752.9899	947.05	0.795089911	0.842030291		2	477	0.999016535
2	595.583	595583	1306.662	909.7988	909.7988	1306.662	0.696277079	0.851554813		2	477.25	0.997574212
2	595.817	595817	1020.461	952.115	952.115	1020.461	0.933024388	0.858299297		2	477.5	0.997061489
2	596.192	596192	841.0309	778.7177	778.7177	841.0309	0.925908549	0.88217015		2	477.75	0.999615378
2	596.538	596538	829.0038	831.0834	831.0834	829.0038	1.002508553	0.902771569		2	478	1.003022707
2	596.94	596940	1008.529	766.0579	766.0579	1008.529	0.759579447	0.911906971		2	478.25	1.006430036
2	597.126	597126	796.8295	772.7593	772.7593	796.8295	0.969792534	0.913779608		2	478.5	1.009837365
2	597.395	597395	1117.006	901.5339	901.5339	1117.006	0.807098529	0.911194883		2	478.75	1.013244694
2	597.582	597582	810.6431	849.905	849.905	810.6431	1.048433028	0.900084378		2	479	1.016652023
2	597.793	597793	799.3055	741.7479	741.7479	799.3055	0.927990487	0.886116291		2	479.25	1.02015428
2	597.999	597999	796.2067	710.1841	710.1841	796.2067	0.891959462	0.875850405		2	479.5	1.024957616
2	598.215	598215	1000.349	926.5329	926.5329	1000.349	0.926209653	0.861507474		2	479.75	1.030295577
2	598.466	598466	1011.648	687.8092	687.8092	1011.648	0.679889843	0.84743004		2	480	1.036732218
2	598.743	598743	1021.53	791.4228	791.4228	1021.53	0.774742592	0.832226791		2	480.25	1.043186585
2	599.091	599091	830.8124	707.0904	707.0904	830.8124	0.851083109	0.814403915		2	480.5	1.049470222
2	599.477	599477	890.0716	759.7389	759.7389	890.0716	0.853570544	0.807663098		2	480.75	1.054472833
2	599.869	599869	1157.248	927.155	927.155	1157.248	0.801172264	0.807916427		2	481	1.058575245
2	600.117	600117	1027.654	810.8334	810.8334	1027.654	0.789014007	0.810797281		2	481.25	1.06186244
2	600.575	600575	864.132	694.1875	694.1875	864.132	0.803335023	0.825511888		2	481.5	1.064655766
2	600.907	600907	1143.988	945.9303	945.9303	1143.988	0.826870824	0.838336073		2	481.75	1.065680927
2	601.105	601105	1053.188	875.5021	875.5021	1053.188	0.831287576	0.842995654		2	482	1.067029399
2	601.328	601328	918.8904	780.1634	780.1634	918.8904	0.849027697	0.846834845		2	482.25	1.068429065
2	601.732	601732	959.7277	927.155	927.155	959.7277	0.966060477	0.854667599		2	482.5	1.070498911
2	601.941	601941	1014.94	866.6688	866.6688	1014.94	0.853911364	0.857288336		2	482.75	1.07158186
2	602.117	602117	964.5121	807.8236	807.8236	964.5121	0.837546362	0.858902848		2	483	1.074412559
2	602.327	602327	975.1346	821.9112	821.9112	975.1346	0.842869487	0.859893834		2	483.25	1.074962471
2	602.538	602538	1058.944	869.0383	869.0383	1058.944	0.820665021	0.858167919		2	483.5	1.072383734
2	602.912	602912	1063.85	850.6904	850.6904	1063.85	0.799633783	0.85110025		2	483.75	1.082202422
2	603.111	603111	900.0532	735.7733	735.7733	900.0532	0.817477567	0.847235051		2	484	1.103491884
2	603.342	603342	721.8347	704.1142	704.1142	721.8347	0.975450751	0.841807915		2	484.25	1.143724026
2	603.523	603523	922.278	765.9577	765.9577	922.278	0.830506312	0.837750264		2	484.5	1.1916512
2	603.874	603874	1041.208	836.6125	836.6125	1041.208	0.803501798	0.828789595		2	484.75	1.244462119
2	604.138	604138	956.3777	785.2781	785.2781	956.3777	0.821096205	0.820696483		2	485	1.307247239
2	604.469	604469	961.4133	758.9172	758.9172	961.4133	0.78937664	0.814224874		2	485.25	1.376399814
2	605.631	605631	1110.721	891.0091	891.0091	1110.721	0.802189839	0.821807801		2	485.5	1.431869484
2	606.15	606150	1088.041	860.094	860.094	1088.041	0.790497785	0.842325767		2	485.75	1.474594776
2	607.248	607248	745.6351	702.4834	702.4834	745.6351	0.94212759	0.948476894		2	486	1.5208645
2	607.436	607436	995.1583	932.1911	932.1911	995.1583	0.936726448	0.96616444		2	486.25	1.550763692
2	607.613	607613	872.7342	786.4333	786.4333	872.7342	0.901114337	0.979650899		2	486.5	1.556416939
2	607.955	607955	943.595	1200.289	1200.289	943.595	1.272038322	0.996045356		2	486.75	1.545659877
2	608.262	608262	805.1449	834.3348	834.3348	805.1449	1.03625422	1.004531512		2	487	1.52282896
2	608.559	608559	1131.589	1001.374	1001.374	1131.589	0.884927301	1.012340967		2	487.25	1.490757935
2	608.872	608872	857.9003	910.4498	910.4498	857.9003	1.061253621	1.014811018		2	487.5	1.452933592
2	609.173	609173	1046.41	999.9726	999.9726	1046.41	0.955622175	1.01203042		2	487.75	1.403454973
2	609.423	609423	890.1286	919.4304	919.4304	890.1286	1.032918614	1.014866858		2	488	1.352270925
2	609.676	609676	739.027	750.5462	750.5462	739.027	1.015586981	1.031934303		2	488.25	1.30345507
2	609.953	609953	1041.208	992.6969	992.6969	1041.208	0.953408829	1.052523103		2	488.5	1.260267234
2	610.197	610197	918.998	992.0032	992.0032	918.998	1.079439999	1.069050772		2	488.75	1.217488984
2	610.38	610380	1043.203	1304.75	1304.75	1043.203	1.250715345	1.084398166		2	489	1.178719446
2	610.598	610598	918.8043	964.7752	964.7752	918.8043	1.050033397	1.096872058		2	489.25	1.142345988
2	610.83	610830	1093.931	1227.005	1227.005	1093.931	1.121647526	1.103993378		2	489.5	1.105278219
2	611.082	611082	893.3865	911.1421	911.1421	893.3865	1.019874489	1.109702711		2	489.75	1.07728205
2	611.338	611338	1174.887	1465.769	1465.769	1174.887	1.247582959	1.108251457		2	490	1.060989667
2	611.522	611522	881.1654	943.9772	943.9772	881.1654	1.071282645	1.099515107		2	490.25	1.054322263
2	611.702	611702	941.9223	976.1583	976.1583	941.9223	1.036346947	1.086463693		2	490.5	1.048096206
2	611.865	611865	845.6555	872.3081	872.3081	845.6555	1.031517089	1.074322716		2	490.75	1.043180179
2	612.185	612185	830.2605	883.1687	883.1687	830.2605	1.063724819	1.039478118		2	491	1.041542115
2	612.581	612581	975.8235	1105.511	1105.511	975.8235	1.132900571	0.993663135		2	491.25	1.040821418
2	612.934	612934	886.5941	722.0205	722.0205	886.5941	0.814375485	0.962631501		2	491.5	1.040444217
2	613.1	613100	664.8936	634.9167	634.9167	664.8936	0.954914741	0.947481502		2	491.75	1.038040707
2	613.383	613383	1109.782	965.936	965.936	1109.782	0.870383553	0.927555131		2	492	1.036694308
2	613.701	613701	696.8503	668.2148	668.2148	696.8503	0.958907243	0.912796084		2	492.25	1.035240972
2	614.084	614084	1165.743	1013.855	1013.855	1165.743	0.869707131	0.901214868		2	492.5	1.033046872
2	614.327	614327	1004.028	997.2859	997.2859	1004.028	0.993284948	0.900510916		2	492.75	1.029094442
2	614.628	614628	1047.869	940.2808	940.2808	1047.869	0.89732667	0.908315798		2	493	1.024563657
2	615.074	615074	1623.789	1364.178	1364.178	1623.789	0.840120237	0.931789116		2	493.25	1.020830715
2	615.239	615239	1115.499	1071.897	1071.897	1115.499	0.96091256	0.942386132		2	493.5	1.018675649
2	615.66	615660	1109.094	1155.901	1155.901	1109.094	1.042202915	0.963225035		2	493.75	1.017188277
2	615.826	615826	951.7079	917.5231	917.5231	951.7079	0.964080576	0.977233383		2	494	1.016104117
2	616.044	616044	802.6344	837.2331	837.2331	802.6344	1.043106426	1.00794715		2	494.25	1.015460098
2	616.334	616334	1117.024	1069.85	1069.85	1117.024	0.957768141	1.060864222		2	494.5	1.01608301
2	616.619	616619	956.368	1219.765	1219.765	956.368	1.275413857	1.111482123		2	494.75	1.017942296
2	616.855	616855	993.7574	963.908	963.908	993.7574	0.969963092	1.156819868		2	495	1.019981176
2	617.033	617033	1141.862	1186.03	1186.03	1141.862	1.038680681	1.190863279		2	495.25	1.021039409
2	617.371	617371	812.1866	1121.044	1121.044	812.1866	1.380278867	1.242225126		2	495.5	1.022264141
2	617.588	617588	762.5069	1071.086	1071.086	762.5069	1.40469024	1.274026766		2	495.75	1.023580519
2	618.062	618062	1149.738	1775.434	1775.434	1149.738	1.544207463	1.355455472		2	496	1.02499934
2	618.253	618253	1288.498	1622.563	1622.563	1288.498	1.259266991	1.391175249		2	496.25	1.026215863
2	618.434	618434	1140.634	1623.554	1623.554	1140.634	1.423378577	1.427155605		2	496.5	1.027502526
2	618.811	618811	944.5992	1176.879	1176.879	944.5992	1.245903024	1.458493513		2	496.75	1.028842536
2	619.044	619044	741.9015	1156.588	1156.588	741.9015	1.558950885	1.464903776		2	497	1.031068171
2	619.416	619416	1034.514	1938.015	1938.015	1034.514	1.873357925	1.559067902		2	497.25	1.033468638
2	619.762	619762	859.5391	1417.247	1417.247	859.5391	1.648845294	1.699956056		2	497.5	1.035918291
2	619.931	619931	726.9609	1415.205	1415.205	726.9609	1.946741565	1.784779284		2	497.75	1.038594048
2	620.15	620150	735.5858	1524.771	1524.771	735.5858	2.072866279	1.964462134		2	498	1.042034997
2	620.401	620401	829.8143	1647.31	1647.31	829.8143	1.985154992	2.322270896		2	498.25	1.04485015
2	620.668	620668	988.8574	1910.048	1910.048	988.8574	1.93157072	2.821884487		2	498.5	1.047326408
2	620.993	620993	778.4315	2834.179	2834.179	778.4315	3.640884265	3.426473811		2	498.75	1.048365604
2	621.177	621177	1066.604	4480.323	4480.323	1066.604	4.200549595	3.862857804		2	499	1.048470541
2	621.499	621499	915.3274	2990.346	2990.346	915.3274	3.266968737	4.660915822		2	499.25	1.046139043
2	621.715	621715	963.3203	4039.897	4039.897	963.3203	4.193721444	4.994299862		2	499.5	1.042897716
2	621.924	621924	1027.47	6571.273	6571.273	1027.47	6.395586246	5.319246365		2	499.75	1.037708968
2	622.132	622132	868.9231	6269.114	6269.114	868.9231	7.214808767	5.53742849		2	500	1.031047617
2	622.308	622308	835.8152	6279.929	6279.929	835.8152	7.513537682	5.613321129		2	500.25	1.024601787
2	622.58	622580	899.0493	4810.348	4810.348	899.0493	5.350483005	5.619291399		2	500.5	1.017955229
2	622.804	622804	980.0248	2767.179	2767.179	980.0248	2.823580587	5.555668435		2	500.75	1.010817829
2	623.319	623319	984.4043	5069.809	5069.809	984.4043	5.150128865	4.896264528		2	501	1.004327442
2	623.511	623511	975.4424	4809.887	4809.887	975.4424	4.930980035	4.544440627		2	501.25	1.002107685
2	623.747	623747	812.6424	3404.828	3404.828	812.6424	4.189823224	4.165262994		2	501.5	1.000990268
2	624.084	624084	1013.027	4224.45	4224.45	1013.027	4.170125772	3.646751283		2	501.75	1.00076355
2	624.451	624451	1265.766	4433.926	4433.926	1265.766	3.502958683	3.088606253		2	502	1.002068397
2	624.623	624623	1184.479	3104.782	3104.782	1184.479	2.621221651	2.838545687		2	502.25	1.003311551
2	624.857	624857	876.3214	1435.057	1435.057	876.3214	1.637592098	2.452970541		2	502.5	1.00480068
2	625.2	625200	1134.173	1904.561	1904.561	1134.173	1.679250873	1.970318116		2	502.75	1.006175908
2	625.402	625402	948.0027	1558.875	1558.875	948.0027	1.644378228	1.779487941		2	503	1.007728039
2	625.735	625735	1201.736	1994.813	1994.813	1201.736	1.659942783	1.531766431		2	503.25	1.0090702
2	626.035	626035	968.1823	1363.817	1363.817	968.1823	1.408636576	1.369284726		2	503.5	1.009332285
2	626.352	626352	993.8123	1366.119	1366.119	993.8123	1.374624766	1.305367532		2	503.75	1.008632797
2	626.598	626598	956.9587	1262.214	1262.214	956.9587	1.318984821	1.317779299		2	504	1.007993171
2	626.862	626862	879.8752	1487.311	1487.311	879.8752	1.690365861	1.319742312		2	504.25	1.007345498
2	627.04	627040	1121.643	1092.207	1092.207	1121.643	0.973756356	1.301308019		2	504.5	1.006571211
2	627.342	627342	983.3563	1193.615	1193.615	983.3563	1.213817413	1.281255882		2	504.75	1.005775383
2	627.707	627707	939.6184	1315.215	1315.215	939.6184	1.399733126	1.28228192		2	505	1.00542128
2	627.996	627996	1022.969	1156.475	1156.475	1022.969	1.130508354	1.300623812		2	505.25	1.005324293
2	628.273	628273	1025.642	1895.803	1895.803	1025.642	1.848406169	1.341901617		2	505.5	1.005396508
2	628.5	628500	1418.467	1527.75	1527.75	1418.467	1.077043033	1.391188495		2	505.75	1.005698619
2	628.673	628673	1399.257	1693.31	1693.31	1399.257	1.210149386	1.438624207		2	506	1.007555279
2	628.922	628922	1241.056	2179.285	2179.285	1241.056	1.755992477	1.51746242		2	506.25	1.009516225
2	629.088	629088	936.8932	1393.245	1393.245	936.8932	1.487090524	1.577148345		2	506.5	1.011072063
2	629.329	629329	915.1398	1616.412	1616.412	915.1398	1.766300624	1.686528934		2	506.75	1.01115771
2	629.544	629544	922.6591	1722.509	1722.509	922.6591	1.866896452	1.828597579		2	507	1.010836251
2	629.724	629724	815.1871	1430.732	1430.732	815.1871	1.755096468	1.95383779		2	507.25	1.010104007
2	630.153	630153	956.1578	2228.057	2228.057	956.1578	2.330218924	2.305620317		2	507.5	1.007981633
2	630.48	630480	886.9546	2117.548	2117.548	886.9546	2.387436741	2.604102667		2	507.75	1.00564676
2	630.708	630708	970.0261	2592.991	2592.991	970.0261	2.673114672	2.77011775		2	508	1.002902923
2	631.103	631103	1031.331	3617.863	3617.863	1031.331	3.507955254	3.020717207		2	508.25	0.999867017
2	631.539	631539	901.2883	3313.488	3313.488	901.2883	3.676390784	3.263396919		2	508.5	0.997926912
2	631.885	631885	779.0058	2463.763	2463.763	779.0058	3.162701741	3.355247495		2	508.75	0.996610683
2	632.201	632201	883.4885	2098.29	2098.29	883.4885	2.375005447	3.341859751		2	509	0.996044943
2	632.568	632568	825.6456	3582.831	3582.831	825.6456	4.339429654	3.255915428		2	509.25	0.995717561
2	632.794	632794	1172.475	4183.675	4183.675	1172.475	3.568242393	3.180147227		2	509.5	0.995809895
2	632.987	632987	879.9688	2291.6	2291.6	879.9688	2.604183239	3.079029014		2	509.75	0.995801154
2	633.155	633155	1305.572	3601.599	3601.599	1305.572	2.758636827	2.983123711		2	510	0.995503242
2	633.346	633346	992.0078	2884.379	2884.379	992.0078	2.907617259	2.870825212		2	510.25	0.995003783
2	634.854	634854	899.3874	1067.309	1067.309	899.3874	1.186706641	1.4109653		2	510.5	0.994659634
2	635.05	635050	897.1488	1064.517	1064.517	897.1488	1.186555675	1.293812832		2	510.75	0.994610653
2	635.379	635379	1167.056	1511.042	1511.042	1167.056	1.294746782	1.170073039		2	511	0.994908636
2	635.548	635548	1237.877	1524.727	1524.727	1237.877	1.231727385	1.1231945		2	511.25	0.995222789
2	635.751	635751	928.0137	842.6218	842.6218	928.0137	0.907984225	1.070207109		2	511.5	0.995550105
2	635.935	635935	822.8209	857.3917	857.3917	822.8209	1.042014976	1.038987305		2	511.75	0.995953598
2	636.246	636246	604.7322	539.3525	539.3525	604.7322	0.891886524	1.039616006		2	512	0.996325395
2	636.594	636594	894.6992	1066.47	1066.47	894.6992	1.191987206	1.045124518		2	512.25	0.996472064
2	636.904	636904	690.6527	780.5955	780.5955	690.6527	1.130228695	1.033653711		2	512.5	0.996602415
2	637.446	637446	788.558	735.6641	735.6641	788.558	0.93292326	1.024264034		2	512.75	0.996772371
2	637.929	637929	969.9952	1059.182	1059.182	969.9952	1.09194561	1.004330423		2	513	0.997008056
2	638.149	638149	1068.323	965.122	965.122	1068.323	0.903399066	0.994834668		2	513.25	0.997407456
2	638.433	638433	1029.506	1054.269	1054.269	1029.506	1.024053284	0.981271492		2	513.5	0.997900274
2	638.78	638780	933.5119	934.5375	934.5375	933.5119	1.001098647	0.962465529		2	513.75	0.998460677
2	639.042	639042	821.188	754.6393	754.6393	821.188	0.918960457	0.947871978		2	514	0.998913712
2	639.42	639420	883.1648	753.5542	753.5542	883.1648	0.853243019	0.928546598		2	514.25	0.999520757
2	639.701	639701	1065.913	924.0721	924.0721	1065.913	0.866930134	0.914195905		2	514.5	1.000234529
2	639.905	639905	753.5977	871.1245	871.1245	753.5977	1.155954298	0.903335895		2	514.75	1.000957028
2	640.131	640131	951.6232	789.8459	789.8459	951.6232	0.829998575	0.892772203		2	515	1.001432476
2	640.309	640309	777.5631	614.5617	614.5617	777.5631	0.79036891	0.884070232		2	515.25	1.001596496
2	640.78	640780	985.3131	813.0004	813.0004	985.3131	0.825118838	0.861381959		2	515.5	1.001433379
2	641.153	641153	755.1628	756.7437	756.7437	755.1628	1.002093456	0.850126625		2	515.75	1.000675312
2	641.316	641316	770.5552	593.0148	593.0148	770.5552	0.769594184	0.846466226		2	516	0.999291542
2	641.479	641479	879.1005	751.4598	751.4598	879.1005	0.854805338	0.845466149		2	516.25	0.998122329
2	641.963	641963	874.068	708.7967	708.7967	874.068	0.810917114	0.859545645		2	516.5	0.997400169
2	642.32	642320	910.4891	726.2521	726.2521	910.4891	0.797650516	0.872722618		2	516.75	0.997701702
2	642.528	642528	1102.351	943.4129	943.4129	1102.351	0.855818972	0.881963563		2	517	0.998362528
2	642.787	642787	1157.421	1166.256	1166.256	1157.421	1.00763335	0.900431185		2	517.25	0.99892908
2	643.328	643328	1186.599	1136.587	1136.587	1186.599	0.957852653	0.933055774		2	517.5	0.99927127
2	643.801	643801	623.8715	590.0383	590.0383	623.8715	0.94576896	0.95541496		2	517.75	0.999881205
2	644.144	644144	877.498	857.586	857.586	877.498	0.97730821	0.963330465		2	518	1.000909345
2	644.398	644398	893.826	821.0339	821.0339	893.826	0.918561219	0.951856596		2	518.25	1.002430171
2	644.96	644960	954.0536	814.7607	814.7607	954.0536	0.853998874	0.897699903		2	518.5	1.004955825
2	645.276	645276	835.3083	917.8983	917.8983	835.3083	1.098873673	0.870805575		2	518.75	1.007689038
2	645.733	645733	979.8603	715.9579	715.9579	979.8603	0.730673444	0.832858925		2	519	1.010060016
2	645.947	645947	922.375	651.4775	651.4775	922.375	0.706304377	0.814336887		2	519.25	1.010559313
2	646.195	646195	1001.262	825.1663	825.1663	1001.262	0.824126253	0.798486279		2	519.5	1.01021842
2	646.529	646529	1008.218	857.586	857.586	1008.218	0.850595804	0.784557223		2	519.75	1.010326893
2	646.726	646726	1070.696	776.7537	776.7537	1070.696	0.725466145	0.778459017		2	520	1.011274911
2	646.937	646937	1280.258	1020.795	1020.795	1280.258	0.797335381	0.774918083		2	520.25	1.012033933
2	647.139	647139	1289.89	929.9163	929.9163	1289.89	0.720926823	0.780525478		2	520.5	1.012721468
2	647.346	647346	1147.15	985.9333	985.9333	1147.15	0.859463279	0.788983341		2	520.75	1.0127051
2	647.581	647581	1233.939	960.0073	960.0073	1233.939	0.778002235	0.798438936		2	521	1.012456557
2	647.789	647789	915.3274	706.6137	706.6137	915.3274	0.771979185	0.810638818		2	521.25	1.012200494
2	648.045	648045	991.8479	804.8347	804.8347	991.8479	0.811449719	0.820418406		2	521.5	1.011929489
2	648.254	648254	1131.656	959.7458	959.7458	1131.656	0.848089702	0.820998159		2	521.75	1.011596718
2	648.75	648750	863.6786	789.3238	789.3238	863.6786	0.913909179	0.813460834		2	522	1.010789603
2	648.947	648947	1022.594	799.3064	799.3064	1022.594	0.781645893	0.810548972		2	522.25	1.009846783
2	649.222	649222	1238.406	1028.216	1028.216	1238.406	0.830273755	0.805461163		2	522.5	1.008471344
2	649.536	649536	1137.808	902.1493	902.1493	1137.808	0.792883597	0.798199298		2	522.75	1.007045821
2	649.746	649746	1373.699	1032.823	1032.823	1373.699	0.751855392	0.795532807		2	523	1.005527028
2	649.918	649918	1081.009	740.5339	740.5339	1081.009	0.685039533	0.79471897		2	523.25	1.003777721
2	650.094	650094	1145.249	857.5647	857.5647	1145.249	0.748801964	0.793932344		2	523.5	1.002319293
2	650.429	650429	852.5355	780.8025	780.8025	852.5355	0.915859222	0.796037157		2	523.75	1.002164603
2	650.843	650843	913.0489	813.0004	813.0004	913.0489	0.890423722	0.801171686		2	524	1.00247684
2	651.045	651045	1055.534	813.5955	813.5955	1055.534	0.770790425	0.801055943		2	524.25	1.002531503
2	651.249	651249	1160.976	894.3249	894.3249	1160.976	0.770321609	0.797541108		2	524.5	1.002541498
2	651.821	651821	965.1687	769.0435	769.0435	965.1687	0.796796974	0.779739543		2	524.75	1.002392183
2	652.11	652110	1044.113	858.2909	858.2909	1044.113	0.822028746	0.774534828		2	525	1.002092058
2	652.386	652386	932.205	709.4684	709.4684	932.205	0.761064787	0.772724373		2	525.25	1.001409237
2	652.643	652643	948.9035	673.5332	673.5332	948.9035	0.709801576	0.771927921		2	525.5	1.000759381
2	652.86	652860	1032.09	671.9353	671.9353	1032.09	0.65104332	0.77322599		2	525.75	1.000238643
2	653.243	653243	936.7056	868.8259	868.8259	936.7056	0.927533582	0.788964068		2	526	0.999897989
2	653.775	653775	1174.231	917.2372	917.2372	1174.231	0.781138635	0.813294017		2	526.25	0.999556083
2	654.012	654012	1103.494	830.2852	830.2852	1103.494	0.752414784	0.814181054		2	526.5	0.999180743
2	654.3	654300	804.4152	640.0328	640.0328	804.4152	0.795649809	0.813101949		2	526.75	0.998703845
2	654.468	654468	1154.703	1238.963	1238.963	1154.703	1.072971145	0.812841019		2	527	0.998061596
2	654.998	654998	1177.185	852.1098	852.1098	1177.185	0.72385377	0.809948043		2	527.25	0.997863516
2	655.169	655169	945.9191	668.5616	668.5616	945.9191	0.706785179	0.807442804		2	527.5	0.998087463
2	655.471	655471	810.1515	613.4118	613.4118	810.1515	0.757156902	0.796046719		2	527.75	0.998510279
2	655.74	655740	916.8676	636.8244	636.8244	916.8676	0.694565279	0.781751203		2	528	0.998746047
2	655.973	655973	836.2559	812.6478	812.6478	836.2559	0.971769287	0.773112552		2	528.25	0.998659391
2	656.511	656511	795.1936	596.1705	596.1705	795.1936	0.749717427	0.746138917		2	528.5	0.997374295
2	656.713	656713	1044.089	842.192	842.192	1044.089	0.806628554	0.7420546		2	528.75	0.995661325
2	657.251	657251	1136.651	756.0612	756.0612	1136.651	0.665165649	0.744106753		2	529	0.994696349
2	657.512	657512	1240.315	934.3153	934.3153	1240.315	0.753288721	0.751858768		2	529.25	0.995321289
2	657.765	657765	1074.352	738.6867	738.6867	1074.352	0.687564876	0.770160349		2	529.5	0.996814696
2	658.061	658061	1143.51	887.9581	887.9581	1143.51	0.776519751	0.817665965		2	529.75	0.999264947
2	658.254	658254	1013.486	897.1039	897.1039	1013.486	0.885166544	0.857383148		2	530	1.002087304
2	658.468	658468	1110.17	909.9667	909.9667	1110.17	0.819664286	0.895318974		2	530.25	1.00458149
2	658.929	658929	965.5851	927.5984	927.5984	965.5851	0.960659397	1.000917337		2	530.5	1.006935031
2	659.105	659105	1022.809	1174.102	1174.102	1022.809	1.147919113	1.047166338		2	530.75	1.01012559
2	659.431	659431	855.3938	1075.139	1075.139	855.3938	1.256893609	1.107926897		2	531	1.013292013
2	659.798	659798	836.8789	943.0968	943.0968	836.8789	1.12692147	1.144817087		2	531.25	1.015343803
2	660.003	660003	936.5181	921.5533	921.5533	936.5181	0.984020811	1.155487934		2	531.5	1.016307866
2	660.54	660540	915.7992	1254.13	1254.13	915.7992	1.369437754	1.119264656		2	531.75	1.016747199
2	660.701	660701	841.1785	983.5266	983.5266	841.1785	1.169224606	1.099341953		2	532	1.015446973
2	660.914	660914	895.1305	794.4871	794.4871	895.1305	0.887565668	1.074739317		2	532.25	1.01163605
2	661.196	661196	870.257	897.0015	897.0015	870.257	1.030731726	1.03271471		2	532.5	1.006605651
2	661.69	661690	765.5301	677.7207	677.7207	765.5301	0.885295954	0.933694847		2	532.75	0.999862113
2	661.911	661911	864.9889	821.9112	821.9112	864.9889	0.950198552	0.899444047		2	533	0.99388723
2	662.178	662178	735.5358	662.3854	662.3854	735.5358	0.900548145	0.864327671		2	533.25	0.991025312
2	662.404	662404	1020.836	815.4838	815.4838	1020.836	0.798839187	0.833612454		2	533.5	0.989760752
2	662.775	662775	997.8082	706.4657	706.4657	997.8082	0.708017533	0.794011036		2	533.75	0.98947281
2	663.129	663129	915.3181	733.7702	733.7702	915.3181	0.801655949	0.778264681		2	534	0.990252873
2	663.291	663291	1084.886	784.999	784.999	1084.886	0.723577408	0.77306532		2	534.25	0.991324005
2	663.731	663731	998.8458	843.5995	843.5995	998.8458	0.844574308	0.770658407		2	534.5	0.992840432
2	663.939	663939	953.9583	744.564	744.564	953.9583	0.780499525	0.776155459		2	534.75	0.995505498
2	664.46	664460	853.1072	681.3253	681.3253	853.1072	0.798639725	0.792097539		2	535	0.998120348
2	664.648	664648	1421.718	1034.017	1034.017	1421.718	0.727301054	0.794319126		2	535.25	1.000759497
2	664.926	664926	922.4686	737.9744	737.9744	922.4686	0.79999948	0.794240699		2	535.5	1.003511905
2	665.449	665449	1404.59	1090.314	1090.314	1404.59	0.776250721	0.796207671		2	535.75	1.005445574
2	665.747	665747	777.7136	724.3347	724.3347	777.7136	0.931364322	0.802335891		2	536	1.007184691
2	665.961	665961	874.6221	797.0098	797.0098	874.6221	0.911261904	0.808007645		2	536.25	1.007398239
2	666.238	666238	1427.244	1158.065	1158.065	1427.244	0.811399452	0.818634954		2	536.5	1.007351543
2	666.538	666538	1289.79	884.5082	884.5082	1289.79	0.685776909	0.846102687		2	536.75	1.007081454
2	666.708	666708	993.37	775.2193	775.2193	993.37	0.780393308	0.859292545		2	537	1.006345224
2	667.069	667069	893.9491	705.7741	705.7741	893.9491	0.789501438	0.880198156		2	537.25	1.005438225
2	667.245	667245	882.3223	678.5708	678.5708	882.3223	0.769073614	0.890945888		2	537.5	1.004602832
2	667.53	667530	1234.094	1007.341	1007.341	1234.094	0.816259539	0.901639093		2	537.75	1.003666687
2	667.802	667802	782.3696	1248.664	1248.664	782.3696	1.596002708	0.905837489		2	538	1.002465475
2	668.344	668344	1082.04	805.8553	805.8553	1082.04	0.744755554	0.907987751		2	538.25	1.001832354
2	668.504	668504	989.1796	758.6465	758.6465	989.1796	0.766945153	0.900523471		2	538.5	1.002455967
2	668.973	668973	975.074	732.0706	732.0706	975.074	0.750784658	0.847044278		2	538.75	1.005027374
2	669.289	669289	733.7791	673.423	673.423	733.7791	0.917746226	0.819538509		2	539	1.007494813
2	669.467	669467	869.653	679.7491	679.7491	869.653	0.781632559	0.813107828		2	539.25	1.009706094
2	669.847	669847	873.7133	646.7872	646.7872	873.7133	0.740273955	0.804842771		2	539.5	1.011664834
2	670.053	670053	742.3019	647.9265	647.9265	742.3019	0.872861163	0.809972909		2	539.75	1.012418005
2	670.298	670298	864.5603	787.4291	787.4291	864.5603	0.910785633	0.827413182		2	540	1.012176479
2	670.742	670742	1188.076	839.0513	839.0513	1188.076	0.706226959	0.854607064		2	540.25	1.011555605
2	670.962	670962	943.595	948.9933	948.9933	943.595	1.005720993	0.856132287		2	540.5	1.010559535
2	671.245	671245	1243.849	1046.445	1046.445	1243.849	0.841295849	0.855299216		2	540.75	1.008662214
2	671.488	671488	731.3436	569.2214	569.2214	731.3436	0.778322802	0.855163754		2	541	1.006293646
2	671.742	671742	1087.104	913.493	913.493	1087.104	0.840299548	0.853485587		2	541.25	1.004521587
2	671.985	671985	749.801	743.4522	743.4522	749.801	0.991532687	0.849817987		2	541.5	1.003105296
2	672.238	672238	851.357	764.4588	764.4588	851.357	0.897929776	0.849043203		2	541.75	1.001698836
2	672.46	672460	968.5884	679.539	679.539	968.5884	0.701576645	0.853195122		2	542	1.000311883
2	672.952	672952	936.429	787.0123	787.0123	936.429	0.840439905	0.86483101		2	542.25	0.999540786
2	673.166	673166	846.3168	675.2124	675.2124	846.3168	0.797824644	0.87001134		2	542.5	1.000539176
2	673.333	673333	758.0267	726.0655	726.0655	758.0267	0.957836314	0.875741767		2	542.75	1.001239025
2	673.625	673625	954.7776	829.3979	829.3979	954.7776	0.868681775	0.881162154		2	543	1.00183289
2	674.053	674053	892.0769	869.2168	869.2168	892.0769	0.974374294	0.874824234		2	543.25	1.002301143
2	674.294	674294	818.6944	753.5924	753.5924	818.6944	0.920480707	0.869339314		2	543.5	1.000250806
2	674.541	674541	1149.036	913.7232	913.7232	1149.036	0.795208505	0.864655833		2	543.75	0.99757984
2	675.071	675071	829.3255	703.9407	703.9407	829.3255	0.848811112	0.849305698		2	544	0.996045581
2	675.248	675248	858.9207	678.9155	678.9155	858.9207	0.790428616	0.842578557		2	544.25	0.995566331
2	675.554	675554	933.9112	738.1059	738.1059	933.9112	0.790338418	0.832147091		2	544.5	0.995331351
2	675.722	675722	860.0445	595.7331	595.7331	860.0445	0.692677065	0.829168451		2	544.75	0.996098592
2	676.008	676008	708.6646	766.3745	766.3745	708.6646	1.081434715	0.824974676		2	545	0.996877399
2	676.296	676296	779.375	601.1879	601.1879	779.375	0.771371804	0.816710722		2	545.25	0.997439852
2	676.583	676583	986.4036	839.8142	839.8142	986.4036	0.85139004	0.808395924		2	545.5	0.998042281
2	676.82	676820	1025.679	764.8657	764.8657	1025.679	0.745716447	0.801056065		2	545.75	0.997667431
2	677.057	677057	857.9436	749.4337	749.4337	857.9436	0.873523271	0.790581144		2	546	0.996494363
2	677.374	677374	909.3323	635.4045	635.4045	909.3323	0.698759408	0.773149834		2	546.25	0.995234983
2	677.546	677546	1042.612	724.8306	724.8306	1042.612	0.695206462	0.765401462		2	546.5	0.994436293
2	677.893	677893	956.5895	746.9805	746.9805	956.5895	0.780878841	0.75132781		2	546.75	0.993575302
2	678.186	678186	1075.284	796.3587	796.3587	1075.284	0.740603134	0.739647584		2	547	0.992549662
2	678.354	678354	1029.72	773.9503	773.9503	1029.72	0.75161238	0.734159522		2	547.25	0.991837523
2	678.592	678592	1034.49	720.6981	720.6981	1034.49	0.696669953	0.726663822		2	547.5	0.991904646
2	678.928	678928	883.3162	730.6601	730.6601	883.3162	0.827178421	0.71898262		2	547.75	0.992434285
2	679.218	679218	1064.395	781.5277	781.5277	1064.395	0.734245933	0.71889282		2	548	0.993080368
2	679.633	679633	1096.186	636.2081	636.2081	1096.186	0.580383347	0.724045337		2	548.25	0.993199454
2	679.94	679940	1610.807	1206.178	1206.178	1610.807	0.74880355	0.728352275		2	548.5	0.992546133
2	680.299	680299	1764.694	1159.79	1159.79	1764.694	0.657218759	0.740670817		2	548.75	0.991726679
2	680.544	680544	1292.142	1058.417	1058.417	1292.142	0.819118177	0.74723098		2	549	0.991025868
2	681.037	681037	1051.848	847.8357	847.8357	1051.848	0.806043934	0.747351921		2	549.25	0.990182232
2	681.195	681195	1033.567	838.2248	838.2248	1033.567	0.811001899	0.746832445		2	549.5	0.988585174
2	681.63	681630	1262.495	939.9084	939.9084	1262.495	0.744484849	0.745749373		2	549.75	0.987761257
2	682.096	682096	950.4609	689.9307	689.9307	950.4609	0.725890671	0.734296748		2	550	0.987979042
2	682.293	682293	1062.734	762.0226	762.0226	1062.734	0.717039824	0.731057915		2	550.25	0.988437106
2	682.532	682532	1092.551	757.9486	757.9486	1092.551	0.693742077	0.729732771		2	550.5	0.989148919
2	682.831	682831	989.645	687.4623	687.4623	989.645	0.694655457	0.727825721		2	550.75	0.990527656
2	683.004	683004	917.0151	632.5603	632.5603	917.0151	0.689803581	0.728326409		2	551	0.993708431
2	683.259	683259	1044.994	671.4288	671.4288	1044.994	0.642519287	0.734703675		2	551.25	0.996755176
2	683.57	683570	939.0583	914.4471	914.4471	939.0583	0.973791617	0.748689928		2	551.5	0.9994355
2	683.829	683829	1026.489	794.6431	794.6431	1026.489	0.774136985	0.75939432		2	551.75	1.001869369
2	684.05	684050	1254.004	889.8161	889.8161	1254.004	0.709579953	0.767616816		2	552	1.004315384
2	684.424	684424	1170.366	884.6105	884.6105	1170.366	0.755840908	0.783627318		2	552.25	1.006615559
2	684.917	684917	994.0894	765.5542	765.5542	994.0894	0.770105988	0.798483594		2	552.5	1.007479542
2	685.173	685173	948.4672	733.7567	733.7567	948.4672	0.773623695	0.795974243		2	552.75	1.005932261
2	685.395	685395	774.4934	665.9767	665.9767	774.4934	0.859886863	0.793490158		2	553	1.003614401
2	685.861	685861	958.231	791.6388	791.6388	958.231	0.826146096	0.79660971		2	553.25	1.000216621
2	686.112	686112	822.5431	647.518	647.518	822.5431	0.787214676	0.798881722		2	553.5	0.996757137
2	686.332	686332	1080.718	943.6171	943.6171	1080.718	0.873139061	0.801955951		2	553.75	0.992963111
2	686.616	686616	1173.308	797.3963	797.3963	1173.308	0.679613793	0.80750934		2	554	0.988289074
2	686.983	686983	1150.636	871.8182	871.8182	1150.636	0.757683751	0.81467164		2	554.25	0.984095569
2	687.147	687147	944.5992	751.1129	751.1129	944.5992	0.795165717	0.81690503		2	554.5	0.979648829
2	687.333	687333	1058.524	851.1021	851.1021	1058.524	0.804046106	0.820240521		2	554.75	0.97671563
2	687.53	687530	1222.687	1188.884	1188.884	1222.687	0.972353513	0.825357666		2	555	0.975335931
2	687.804	687804	771.2015	652.6463	652.6463	771.2015	0.846272083	0.831125527		2	555.25	0.975001452
2	688.152	688152	940.1603	825.9928	825.9928	940.1603	0.878565921	0.837173277		2	555.5	0.97532391
2	688.455	688455	776.3142	571.9515	571.9515	776.3142	0.736752593	0.839900171		2	555.75	0.977981685
2	688.755	688755	870.4475	714.7688	714.7688	870.4475	0.82115096	0.829731672		2	556	0.981212802
2	689.051	689051	966.2133	823.4031	823.4031	966.2133	0.85219599	0.813940608		2	556.25	0.984708377
2	689.253	689253	952.3855	729.1017	729.1017	952.3855	0.765553129	0.809141292		2	556.5	0.988647263
2	689.51	689510	921.1523	848.2775	848.2775	921.1523	0.920887349	0.813510537		2	556.75	0.992240892
2	689.977	689977	885.5012	682.6903	682.6903	885.5012	0.77096485	0.830573926		2	557	0.99422423
2	690.159	690159	955.9575	632.233	632.233	955.9575	0.661360991	0.8345345		2	557.25	0.994740562
2	690.427	690427	841.1785	741.0628	741.0628	841.1785	0.880981623	0.838191959		2	557.5	0.994127271
2	690.61	690610	702.5932	737.6487	737.6487	702.5932	1.049894448	0.840582258		2	557.75	0.992547549
2	690.809	690809	945.932	638.2697	638.2697	945.932	0.674752202	0.84191193		2	558	0.991039081
2	690.989	690989	730.3908	694.1225	694.1225	730.3908	0.95034398	0.841902576		2	558.25	0.989922577
2	691.375	691375	823.1903	708.7967	708.7967	823.1903	0.861036263	0.84057483		2	558.5	0.988642368
2	691.676	691676	953.2082	758.6694	758.6694	953.2082	0.795911533	0.836656019		2	558.75	0.987439118
2	691.851	691851	967.2963	762.5185	762.5185	967.2963	0.788298787	0.833458302		2	559	0.986628211
2	692.124	692124	949.8326	787.8877	787.8877	949.8326	0.829501641	0.830372225		2	559.25	0.985979795
2	692.3	692300	791.9658	688.0034	688.0034	791.9658	0.868728675	0.827623273		2	559.5	0.985430082
2	692.552	692552	732.4869	580.055	580.055	732.4869	0.791898121	0.822912001		2	559.75	0.984985567
2	692.839	692839	695.075	537.2397	537.2397	695.075	0.772923354	0.824789118		2	560	0.98447543
2	693.223	693223	920.5631	778.4137	778.4137	920.5631	0.845584295	0.831954221		2	560.25	0.983358502
2	693.629	693629	619.6603	603.3588	603.3588	619.6603	0.973692844	0.835994099		2	560.5	0.982098574
2	694.021	694021	1205.423	896.7784	896.7784	1205.423	0.743953284	0.832097232		2	560.75	0.981306121
2	694.221	694221	1016.792	833.1859	833.1859	1016.792	0.819426097	0.829605123		2	561	0.980918927
2	694.675	694675	1154.848	862.722	862.722	1154.848	0.747043767	0.820257495		2	561.25	0.980666703
2	695.021	695021	784.0051	766.7214	766.7214	784.0051	0.977954608	0.811510174		2	561.5	0.980584936
2	695.183	695183	887.1981	664.4654	664.4654	887.1981	0.748948177	0.808503571		2	561.75	0.980561856
2	695.449	695449	1073.81	882.3593	882.3593	1073.81	0.821708962	0.805243557		2	562	0.980594617
2	695.851	695851	981.7125	637.7659	637.7659	981.7125	0.649646307	0.801557739		2	562.25	0.980811157
2	696.177	696177	900.8408	761.5267	761.5267	900.8408	0.845351032	0.797943538		2	562.5	0.98166277
2	696.349	696349	862.9981	755.2454	755.2454	862.9981	0.87514144	0.792960641		2	562.75	0.983076972
2	696.565	696565	855.7495	709.3257	709.3257	855.7495	0.828894086	0.783030851		2	563	0.98438438
2	696.843	696843	1313.638	961.3507	961.3507	1313.638	0.731823151	0.774863432		2	563.25	0.984440273
2	697.388	697388	955.4585	793.4292	793.4292	955.4585	0.830417229	0.77888374		2	563.5	0.983817178
2	697.596	697596	1082.19	791.9644	791.9644	1082.19	0.731816409	0.782565935		2	563.75	0.983123896
2	697.762	697762	1398.852	984.8759	984.8759	1398.852	0.704060115	0.787243101		2	564	0.981702366
2	698.171	698171	1003.428	770.1552	770.1552	1003.428	0.767524127	0.804165483		2	564.25	0.980045408
2	698.352	698352	870.5174	723.4311	723.4311	870.5174	0.831035773	0.809597278		2	564.5	0.978055028
2	698.67	698670	873.3058	661.191	661.191	873.3058	0.757112801	0.825333248		2	564.75	0.976949136
2	698.879	698879	747.7312	783.8739	783.8739	747.7312	1.048336488	0.835280714		2	565	0.977232298
2	699.202	699202	920.7774	765.9897	765.9897	920.7774	0.831894549	0.83868959		2	565.25	0.978191326
2	699.427	699427	1060.684	858.5172	858.5172	1060.684	0.809399595	0.83746832		2	565.5	0.979237518
2	699.887	699887	790.6634	657.6646	657.6646	790.6634	0.831788344	0.838547213		2	565.75	0.981551401
2	700.154	700154	1040.893	832.4295	832.4295	1040.893	0.799726293	0.850733711		2	566	0.983903519
2	700.447	700447	811.4365	671.5181	671.5181	811.4365	0.827567037	0.862461504		2	566.25	0.98626014
2	700.731	700731	973.2737	783.3539	783.3539	973.2737	0.804864962	0.861727449		2	566.5	0.98754046
2	701	701000	811.4951	756.4025	756.4025	811.4951	0.932109756	0.859180709		2	566.75	0.988460723
2	701.273	701273	935.1023	867.8352	867.8352	935.1023	0.928064448	0.858888698		2	567	0.9891664
2	701.59	701590	979.0871	1019.116	1019.116	979.0871	1.040883901	0.853763452		2	567.25	0.989054047
2	701.868	701868	1261.226	1100.395	1100.395	1261.226	0.872480428	0.848487464		2	567.5	0.988552405
2	702.055	702055	1002.555	702.6807	702.6807	1002.555	0.700889926	0.852760539		2	567.75	0.988158814
2	702.232	702232	1357.311	1032.311	1032.311	1357.311	0.760555982	0.862614396		2	568	0.987568456
2	702.41	702410	862.2537	664.2623	664.2623	862.2537	0.770379182	0.874239549		2	568.25	0.987256477
2	702.712	702712	988.7097	945.3378	945.3378	988.7097	0.956132826	0.896889582		2	568.5	0.987326952
2	702.97	702970	971.961	797.1234	797.1234	971.961	0.820118708	0.933527493		2	568.75	0.988987396
2	703.445	703445	1003.125	1283.321	1283.321	1003.125	1.279323115	1.013143771		2	569	0.990814821
2	703.814	703814	890.19	898.5785	898.5785	890.19	1.009423269	1.059445622		2	569.25	0.99175862
2	703.991	703991	792.2855	939.5829	939.5829	792.2855	1.185914547	1.080822073		2	569.5	0.99269609
2	704.164	704164	941.2679	920.0472	920.0472	941.2679	0.977455196	1.091938081		2	569.75	0.993496045
2	704.466	704466	768.9144	782.4975	782.4975	768.9144	1.017665295	1.08345423		2	570	0.993821407
2	704.716	704716	1018.393	1146.444	1146.444	1018.393	1.125738296	1.069000556		2	570.25	0.993557506
2	705.115	705115	1267.18	1252.594	1252.594	1267.18	0.988489402	1.029558526		2	570.5	0.99288254
2	705.37	705370	811.0614	882.2596	882.2596	811.0614	1.087783983	0.994735844		2	570.75	0.992034911
2	705.619	705619	939.9627	891.0534	891.0534	939.9627	0.947966765	0.968164454		2	571	0.99076914
2	705.949	705949	1187.435	1134.734	1134.734	1187.435	0.955617781	0.93702012		2	571.25	0.989399506
2	706.193	706193	1117.006	980.3809	980.3809	1117.006	0.877686333	0.916192779		2	571.5	0.988092912
2	706.47	706470	942.2393	919.8575	919.8575	942.2393	0.976246162	0.898823302		2	571.75	0.986927279
2	706.717	706717	938.3934	651.0317	651.0317	938.3934	0.693772676	0.885044555		2	572	0.986273633
2	706.944	706944	963.8187	824.9957	824.9957	963.8187	0.85596565	0.875175754		2	572.25	0.986058448
2	707.114	707114	1001.215	972.2656	972.2656	1001.215	0.971085731	0.870843874		2	572.5	0.986237052
2	707.523	707523	982.1984	854.6594	854.6594	982.1984	0.870149452	0.870794102		2	572.75	0.987178301
2	707.923	707923	843.5007	791.6052	791.6052	843.5007	0.938476044	0.875829771		2	573	0.989072342
2	708.159	708159	1124.296	925.9275	925.9275	1124.296	0.823562033	0.881746569		2	573.25	0.990827651
2	708.418	708418	837.0135	794.505	794.505	837.0135	0.949214081	0.891357953		2	573.5	0.992158334
2	708.605	708605	1119.691	976.3444	976.3444	1119.691	0.871976644	0.895582409		2	573.75	0.993300098
2	708.819	708819	833.634	665.9237	665.9237	833.634	0.798820226	0.897297685		2	574	0.994232889
2	709.221	709221	779.3806	689.2661	689.2661	779.3806	0.884376773	0.898548863		2	574.25	0.994386614
2	709.483	709483	572.9938	571.7649	571.7649	572.9938	0.9978553	0.900743703		2	574.5	0.994055272
2	709.781	709781	810.4232	833.5272	833.5272	810.4232	1.028508562	0.904202318		2	574.75	0.993584781
2	709.963	709963	826.8196	638.3239	638.3239	826.8196	0.772023184	0.903604548		2	575	0.992672917
2	710.209	710209	936.1884	874.8196	874.8196	936.1884	0.934448237	0.898517439		2	575.25	0.991665048
2	710.428	710428	962.022	783.5218	783.5218	962.022	0.8144531	0.891375616		2	575.5	0.990424401
2	710.941	710941	897.6935	800.3662	800.3662	897.6935	0.891580701	0.868559229		2	575.75	0.989456491
2	711.168	711168	1112.12	965.6914	965.6914	1112.12	0.868333813	0.850376186		2	576	0.989471098
2	711.467	711467	936.4683	832.9353	832.9353	936.4683	0.889443134	0.818068652		2	576.25	0.989744257
2	711.729	711729	1339.447	1141.216	1141.216	1339.447	0.852005343	0.800258722		2	576.5	0.990481681
2	712.09	712090	1123.836	827.4805	827.4805	1123.836	0.736300047	0.791602682		2	576.75	0.991289017
2	712.323	712323	1079.237	758.5183	758.5183	1079.237	0.702828294	0.789185701		2	577	0.992403831
2	712.576	712576	963.9399	692.9281	692.9281	963.9399	0.718849899	0.793397551		2	577.25	0.993987696
2	712.861	712861	839.5541	712.5986	712.5986	839.5541	0.848782229	0.801830292		2	577.5	0.995651204
2	713.026	713026	884.0705	644.2465	644.2465	884.0705	0.728727517	0.804056319		2	577.75	0.997516644
2	713.434	713434	846.9501	788.7466	788.7466	846.9501	0.931278714	0.80985976		2	578	0.999604596
2	713.899	713899	656.2477	625.8172	625.8172	656.2477	0.953629552	0.822879148		2	578.25	1.001579842
2	714.476	714476	909.3077	751.1129	751.1129	909.3077	0.826027207	0.832570978		2	578.5	1.002796471
2	714.74	714740	1242.026	939.1471	939.1471	1242.026	0.756141256	0.824169514		2	578.75	1.003773996
2	714.976	714976	1185.066	835.2571	835.2571	1185.066	0.704819056	0.811881013		2	579	1.004689016
2	715.159	715159	1133.986	967.8996	967.8996	1133.986	0.853537522	0.807471056		2	579.25	1.005415617
2	715.611	715611	914.6857	768.7998	768.7998	914.6857	0.840507073	0.802661667		2	579.5	1.005941141
2	715.882	715882	862.4443	753.4051	753.4051	862.4443	0.873569574	0.803824032		2	579.75	1.00632734
2	716.045	716045	882.393	640.1196	640.1196	882.393	0.725435945	0.810274913		2	580	1.006518334
2	716.448	716448	1013.304	851.8581	851.8581	1013.304	0.840673776	0.841040121		2	580.25	1.006130787
2	716.827	716827	779.1725	664.6036	664.6036	779.1725	0.852960801	0.867875479		2	580.5	1.005510507
2	717.078	717078	861.2428	748.9613	748.9613	861.2428	0.869628518	0.880839339		2	580.75	1.00443325
2	717.447	717447	726.6766	689.026	689.026	726.6766	0.948187956	0.899844561		2	581	1.002606106
2	717.645	717645	894.2667	811.004	811.004	894.2667	0.906892765	0.907151095		2	581.25	1.000300463
2	717.863	717863	934.0923	825.1663	825.1663	934.0923	0.883388397	0.913826418		2	581.5	0.997518057
2	718.234	718234	886.8351	891.5414	891.5414	886.8351	1.005306849	0.927000889		2	581.75	0.995084341
2	718.512	718512	1187.528	1172.398	1172.398	1187.528	0.987259248	0.94426242		2	582	0.992384639
2	718.702	718702	833.9738	720.5898	720.5898	833.9738	0.864043691	0.954640642		2	582.25	0.989393212
2	718.915	718915	830.4313	719.717	719.717	830.4313	0.866678556	0.963795575		2	582.5	0.986755676
2	719.326	719326	997.9277	943.4129	943.4129	997.9277	0.945371994	0.982735151		2	582.75	0.985204201
2	719.693	719693	826.2138	881.5879	881.5879	826.2138	1.067021514	0.990450161		2	583	0.984721798
2	719.891	719891	1149.729	1329.964	1329.964	1149.729	1.156763029	0.988259743		2	583.25	0.984871381
2	720.152	720152	906.2716	852.6377	852.6377	906.2716	0.940819176	0.981720853		2	583.5	0.985301704
2	720.315	720315	919.6103	903.8267	903.8267	919.6103	0.982836643	0.97719366		2	583.75	0.986927511
2	720.494	720494	1159.592	1129.234	1129.234	1159.592	0.973820102	0.967664796		2	584	0.988973354
2	720.727	720727	1115.026	978.9274	978.9274	1115.026	0.877941322	0.947714117		2	584.25	0.991341115
2	720.94	720940	1151.077	1063.927	1063.927	1151.077	0.924288297	0.932484983		2	584.5	0.993766579
2	721.103	721103	1214.764	937.7577	937.7577	1214.764	0.771966983	0.922035108		2	584.75	0.995430323
2	721.343	721343	1093.931	1160.39	1160.39	1093.931	1.060752461	0.906760841		2	585	0.997085415
2	721.507	721507	1066.717	982.6577	982.6577	1066.717	0.921198125	0.90305688		2	585.25	0.998560665
2	721.889	721889	907.5356	767.5105	767.5105	907.5356	0.845708422	0.907257888		2	585.5	0.999859716
2	722.231	722231	892.5338	895.7485	895.7485	892.5338	1.003601768	0.909856006		2	585.75	1.001108178
2	722.553	722553	1327.448	1054.6	1054.6	1327.448	0.794456732	0.903926838		2	586	1.002029513
2	722.82	722820	752.239	731.1119	731.1119	752.239	0.971914378	0.896897747		2	586.25	1.002799244
2	723.11	723110	1055.856	932.8338	932.8338	1055.856	0.883485816	0.888304689		2	586.5	1.003424643
2	723.288	723288	1119.012	965.1625	965.1625	1119.012	0.862513092	0.881941104		2	586.75	1.003877173
2	723.468	723468	950.2894	831.1384	831.1384	950.2894	0.874616091	0.874545297		2	587	1.003407501
2	723.771	723771	857.381	811.0609	811.0609	857.381	0.945974893	0.86465472		2	587.25	1.002417176
2	723.943	723943	906.0216	789.0935	789.0935	906.0216	0.870943364	0.862747682		2	587.5	1.001110318
2	724.159	724159	855.8808	674.037	674.037	855.8808	0.787536068	0.860553786		2	587.75	0.998731501
2	724.327	724327	1041.374	843.0825	843.0825	1041.374	0.809586661	0.857160748		2	588	0.995926692
2	724.534	724534	911.607	683.8847	683.8847	911.607	0.75019685	0.85309458		2	588.25	0.994069151
2	724.741	724741	765.9274	724.3963	724.3963	765.9274	0.945776715	0.849088047		2	588.5	0.992563546
2	724.934	724934	1040.221	951.7791	951.7791	1040.221	0.914977779	0.846183982		2	588.75	0.991107568
2	725.306	725306	828.109	702.3501	702.3501	828.109	0.848137262	0.843135109		2	589	0.990054217
2	725.635	725635	832.3369	732.6849	732.6849	832.3369	0.880274442	0.839569418		2	589.25	0.989876785
2	725.969	725969	979.8251	691.9043	691.9043	979.8251	0.706150822	0.832722597		2	589.5	0.990841226
2	726.317	726317	933.3301	806.9836	806.9836	933.3301	0.864628281	0.823099745		2	589.75	0.991945395
2	726.752	726752	917.5142	772.6123	772.6123	917.5142	0.842071218	0.808865778		2	590	0.993940751
2	727.114	727114	1147.821	880.6152	880.6152	1147.821	0.767206036	0.794592138		2	590.25	0.995727454
2	727.443	727443	934.5316	773.5262	773.5262	934.5316	0.827715403	0.783140318		2	590.5	0.996459862
2	727.647	727647	1054.058	867.9784	867.9784	1054.058	0.823463604	0.773899012		2	590.75	0.996728392
2	727.827	727827	884.036	669.7636	669.7636	884.036	0.757620278	0.763486167		2	591	0.996996922
2	728.02	728020	1234.111	923.8464	923.8464	1234.111	0.748592631	0.75679636		2	591.25	0.996922811
2	728.231	728231	1118.421	719.7116	719.7116	1118.421	0.643506873	0.752305462		2	591.5	0.995324962
2	728.558	728558	876.884	714.506	714.506	876.884	0.814823854	0.748639354		2	591.75	0.994510348
2	728.723	728723	1156.64	802.4474	802.4474	1156.64	0.693774554	0.755126451		2	592	0.994987578
2	729.004	729004	1117.904	967.8968	967.8968	1117.904	0.86581388	0.775206323		2	592.25	0.995464808
2	729.209	729209	987.2329	750.7823	750.7823	987.2329	0.760491572	0.788051847		2	592.5	0.995942038
2	729.499	729499	892.8516	613.0649	613.0649	892.8516	0.686636951	0.811702284		2	592.75	0.996419268
2	729.775	729775	1294.666	862.5999	862.5999	1294.666	0.666272151	0.833490452		2	593	0.99700424
2	729.973	729973	697.2315	826.1738	826.1738	697.2315	1.184934702	0.842888133		2	593.25	0.997450727
2	730.242	730242	810.6583	722.1968	722.1968	810.6583	0.890876958	0.856595553		2	593.5	0.998037607
2	730.669	730669	1052.01	816.671	816.671	1052.01	0.776295853	0.868421489		2	593.75	0.998505516
2	730.954	730954	1205.253	1015.069	1015.069	1205.253	0.842204085	0.859940008		2	594	0.998926191
2	731.284	731284	1016.221	875.6728	875.6728	1016.221	0.861695241	0.840892291		2	594.25	0.99941432
2	731.479	731479	721.8159	626.8943	626.8943	721.8159	0.868496108	0.832849648		2	594.5	0.999073373
2	731.795	731795	1024.755	807.2633	807.2633	1024.755	0.787762246	0.821775191		2	594.75	0.998360831
2	731.972	731972	702.2733	578.2061	578.2061	702.2733	0.823334875	0.814322677		2	595	0.998461389
2	732.367	732367	883.9069	656.4304	656.4304	883.9069	0.742646539	0.801036334		2	595.25	0.999121289
2	732.621	732621	859.0969	691.8702	691.8702	859.0969	0.805345939	0.798431437		2	595.5	0.99995408
2	733.039	733039	966.2958	798.548	798.548	966.2958	0.826401191	0.795990112		2	595.75	1.000944353
2	733.321	733321	1125.735	812.0684	812.0684	1125.735	0.721367284	0.79097568		2	596	1.002958178
2	733.575	733575	944.9569	806.0233	806.0233	944.9569	0.852973612	0.786828442		2	596.25	1.005282705
2	733.774	733774	858.5707	733.9436	733.9436	858.5707	0.854843521	0.784498599		2	596.5	1.0074901
2	733.959	733959	939.1435	722.2304	722.2304	939.1435	0.769030931	0.781735583		2	596.75	1.008540048
2	734.302	734302	975.1346	711.5635	711.5635	975.1346	0.729707981	0.774371982		2	597	1.009269915
2	734.57	734570	877.0715	673.1973	673.1973	877.0715	0.76755122	0.771778005		2	597.25	1.009281346
2	734.97	734970	1179.613	864.2274	864.2274	1179.613	0.732636382	0.777286198		2	597.5	1.008149612
2	735.322	735322	958.5698	744.3808	744.3808	958.5698	0.77655357	0.786472004		2	597.75	1.005777898
2	735.599	735599	978.003	858.8871	858.8871	978.003	0.878204975	0.793452371		2	598	1.003823572
2	735.886	735886	1010.695	700.4358	700.4358	1010.695	0.693023909	0.808442194		2	598.25	1.001415375
2	736.169	736169	989.645	866.7773	866.7773	989.645	0.875846693	0.822425372		2	598.5	0.999342166
2	736.352	736352	1176.239	904.1887	904.1887	1176.239	0.768711716	0.825599858		2	598.75	0.997311204
2	736.705	736705	890.1468	861.281	861.281	890.1468	0.967571866	0.830308506		2	599	0.995412499
2	737.074	737074	1678.185	1363.541	1363.541	1678.185	0.812509348	0.828026822		2	599.25	0.994309613
2	737.364	737364	892.0709	638.3239	638.3239	892.0709	0.715552878	0.810527996		2	599.5	0.993723962
2	737.573	737573	1019.12	927.0508	927.0508	1019.12	0.909658136	0.792241472		2	599.75	0.993747921
2	737.817	737817	1034.468	774.9959	774.9959	1034.468	0.749173392	0.777726237		2	600	0.993984988
2	738.044	738044	819.7603	690.198	690.198	819.7603	0.841950995	0.76842647		2	600.25	0.99482019
2	738.305	738305	1008.462	669.6211	669.6211	1008.462	0.664002312	0.755281604		2	600.5	0.996011274
2	738.609	738609	1033.18	759.8151	759.8151	1033.18	0.735414061	0.748314574		2	600.75	0.997371016
2	738.932	738932	1157.427	770.7597	770.7597	1157.427	0.665925108	0.763339781		2	601	0.99859488
2	739.126	739126	985.7561	765.3285	765.3285	985.7561	0.776387283	0.773180824		2	601.25	0.999331496
2	739.529	739529	903.2406	713.9209	713.9209	903.2406	0.790399479	0.800380552		2	601.5	1.000025148
2	739.753	739753	855.6421	799.1995	799.1995	855.6421	0.934034803	0.819173806		2	601.75	1.000725641
2	739.992	739992	950.6824	760.3696	760.3696	950.6824	0.799814533	0.83185749		2	602	1.001161065
2	740.262	740262	1066.58	995.2983	995.2983	1066.58	0.933167976	0.843715068		2	602.25	1.001413297
2	740.529	740529	1125.162	902.4472	902.4472	1125.162	0.802059792	0.852823516		2	602.5	1.001257334
2	740.828	740828	880.1657	788.1396	788.1396	880.1657	0.895444574	0.84795858		2	602.75	1.000617141
2	741.045	741045	1241.187	949.2019	949.2019	1241.187	0.764753337	0.838761106		2	603	0.999909692
2	741.546	741546	970.3225	797.9383	797.9383	970.3225	0.822343396	0.816154809		2	603.25	0.999105704
2	741.861	741861	1145.249	883.6817	883.6817	1145.249	0.771606611	0.797233319		2	603.5	0.998259919
2	742.093	742093	1023.846	824.1898	824.1898	1023.846	0.804993915	0.784255401		2	603.75	0.997324091
2	742.544	742544	1023.156	777.6445	777.6445	1023.156	0.7600449	0.770769676		2	604	0.99628186
2	742.84	742840	899.5486	703.0113	703.0113	899.5486	0.78151564	0.763666287		2	604.25	0.995329781
2	743.111	743111	995.9283	789.6396	789.6396	995.9283	0.79286792	0.759686969		2	604.5	0.994724819
2	743.309	743309	988.3405	705.9866	705.9866	988.3405	0.714315158	0.75829692		2	604.75	0.994966749
2	743.809	743809	874.4461	601.6628	601.6628	874.4461	0.688050184	0.758290028		2	605	0.995208679
2	744.353	744353	918.8481	816.6348	816.6348	918.8481	0.888759306	0.764302286		2	605.25	0.995450609
2	744.609	744609	999.6104	683.3353	683.3353	999.6104	0.683601631	0.773518025		2	605.5	0.995692539
2	744.774	744774	894.4572	725.3478	725.3478	894.4572	0.810936286	0.781634444		2	605.75	0.996516953
2	745.007	745007	893.1234	722.6177	722.6177	893.1234	0.809090547	0.78986614		2	606	0.997982588
2	745.205	745205	1004.216	787.2161	787.2161	1004.216	0.783911131	0.79537131		2	606.25	1.000295613
2	745.463	745463	905.3188	662.0441	662.0441	905.3188	0.731282836	0.802355844		2	606.5	1.003879722
2	745.783	745783	893.695	730.9786	730.9786	893.695	0.817928488	0.803020772		2	606.75	1.007463832
2	746.156	746156	1133.611	972.7693	972.7693	1133.611	0.858115615	0.80021963		2	607	1.011047941
2	746.438	746438	901.4503	799.4743	799.4743	901.4503	0.886875627	0.801024997		2	607.25	1.014631281
2	746.771	746771	790.7962	603.8593	603.8593	790.7962	0.763609259	0.803851973		2	607.5	1.017949448
2	747.23	747230	970.3483	802.774	802.774	970.3483	0.827305	0.808550474		2	607.75	1.020200137
2	747.39	747390	952.3532	632.4123	632.4123	952.3532	0.664052265	0.812096342		2	608	1.02184188
2	747.96	747960	853.399	751.1129	751.1129	853.399	0.8801427	0.830682257		2	608.25	1.022866663
2	748.416	748416	952.576	757.7675	757.7675	952.576	0.795492958	0.845216497		2	608.5	1.023843878
2	748.609	748609	743.3636	726.7643	726.7643	743.3636	0.977670012	0.853182222		2	608.75	1.024297454
2	749.031	749031	857.9436	702.5836	702.5836	857.9436	0.818915835	0.873316562		2	609	1.024264877
2	749.276	749276	800.7474	677.8991	677.8991	800.7474	0.846582955	0.877984501		2	609.25	1.024157435
2	749.703	749703	822.7405	798.4585	798.4585	822.7405	0.970486441	0.882699425		2	609.5	1.025218802
2	749.894	749894	897.1371	800.3139	800.3139	897.1371	0.892075358	0.883617834		2	609.75	1.027795125
2	750.1	750100	933.5091	741.9765	741.9765	933.5091	0.794825139	0.883839087		2	610	1.030504746
2	750.429	750429	872.1958	889.4803	889.4803	872.1958	1.019817225	0.882282048		2	610.25	1.033142711
2	750.616	750616	1039.087	788.3103	788.3103	1039.087	0.758656686	0.880237787		2	610.5	1.035777701
2	751.026	751026	1188.239	1023.299	1023.299	1188.239	0.861189542	0.86888233		2	610.75	1.037301142
2	751.36	751360	794.851	656.942	656.942	794.851	0.826497042	0.855494811		2	611	1.038236446
2	751.691	751691	743.1936	741.3604	741.3604	743.1936	0.997533348	0.844409562		2	611.25	1.038370712
2	751.963	751963	1201.379	946.7387	946.7387	1201.379	0.788043324	0.832920502		2	611.5	1.0371561
2	752.365	752365	734.5497	638.1018	638.1018	734.5497	0.868697925	0.81822933		2	611.75	1.03453559
2	752.607	752607	1080.718	759.9577	759.9577	1080.718	0.703197041	0.819178662		2	612	1.031085451
2	752.872	752872	898.6748	706.8572	706.8572	898.6748	0.786555047	0.823525421		2	612.25	1.02698299
2	753.162	753162	796.013	712.2653	712.2653	796.013	0.89479104	0.830256657		2	612.5	1.022693839
2	753.381	753381	1440.755	1065.487	1065.487	1440.755	0.739533786	0.842078328		2	612.75	1.019101047
2	753.658	753658	888.2034	792.2152	792.2152	888.2034	0.891929934	0.860042511		2	613	1.01580916
2	753.905	753905	716.7345	633.0641	633.0641	716.7345	0.883261654	0.874106089		2	613.25	1.012889551
2	754.111	754111	758.2966	715.4697	715.4697	758.2966	0.943522231	0.888546259		2	613.5	1.010695578
2	754.363	754363	753.4041	702.3799	702.3799	753.4041	0.932275123	0.902046195		2	613.75	1.009092463
2	754.649	754649	1073.625	952.4456	952.4456	1073.625	0.887130609	0.908190147		2	614	1.00797144
2	754.848	754848	919.1917	906.3302	906.3302	919.1917	0.986007815	0.911375651		2	614.25	1.007523465
2	755.117	755117	1007.679	824.8015	824.8015	1007.679	0.818516115	0.915856788		2	614.5	1.008155605
2	755.317	755317	892.9128	798.0691	798.0691	892.9128	0.893781677	0.917600884		2	614.75	1.009599969
2	755.631	755631	730.9625	677.9127	677.9127	730.9625	0.927424731	0.916489626		2	615	1.011551155
2	755.943	755943	813.4237	705.323	705.323	813.4237	0.867104069	0.909856059		2	615.25	1.013780906
2	756.203	756203	936.6226	898.8728	898.8728	936.6226	0.959695826	0.901537575		2	615.5	1.015615972
2	756.398	756398	898.702	802.9138	802.9138	898.702	0.893414947	0.894759321		2	615.75	1.017916679
2	756.682	756682	822.3132	828.5247	828.5247	822.3132	1.007553691	0.879943489		2	616	1.022503085
2	757.165	757165	904.2017	683.6259	683.6259	904.2017	0.75605465	0.846483291		2	616.25	1.028996584
2	757.438	757438	1019.079	797.183	797.183	1019.079	0.782258294	0.834157211		2	616.5	1.035641628
2	757.61	757610	814.46	671.2004	671.2004	814.46	0.824104806	0.827305882		2	616.75	1.042507788
2	757.847	757847	882.1994	732.9031	732.9031	882.1994	0.830768078	0.818510288		2	617	1.049611506
2	758.135	758135	851.4047	657.8091	657.8091	851.4047	0.772616242	0.820702906		2	617.25	1.055437371
2	758.457	758457	995.1706	927.3203	927.3203	995.1706	0.931820434	0.830181385		2	617.5	1.0609675
2	758.628	758628	845.7881	646.0161	646.0161	845.7881	0.763803723	0.833821412		2	617.75	1.067006944
2	759.022	759022	969.7258	810.1509	810.1509	969.7258	0.835443277	0.845441557		2	618	1.073375752
2	759.236	759236	878.7593	805.3516	805.3516	878.7593	0.916464383	0.853391206		2	618.25	1.08016899
2	759.631	759631	755.752	653.2974	653.2974	755.752	0.864433571	0.859290952		2	618.5	1.086401366
2	760.024	760024	865.7159	714.3304	714.3304	865.7159	0.825132587	0.845206592		2	618.75	1.089483047
2	760.23	760230	923.731	759.0472	759.0472	923.731	0.821718877	0.834733374		2	619	1.091006059
2	760.484	760484	903.4133	900.7554	900.7554	903.4133	0.997057936	0.825141092		2	619.25	1.098918227
2	760.681	760681	893.3584	697.1597	697.1597	893.3584	0.780380752	0.816251858		2	619.5	1.110221599
2	760.907	760907	1125.313	778.8829	778.8829	1125.313	0.692147785	0.806239994		2	619.75	1.125317442
2	761.2	761200	1144.142	872.4415	872.4415	1144.142	0.762529039	0.801797964		2	620	1.147015875
2	761.511	761511	1348.165	1099.369	1099.369	1348.165	0.815455823	0.799315426		2	620.25	1.186405862
2	761.893	761893	872.0559	668.2735	668.2735	872.0559	0.766319567	0.799926146		2	620.5	1.245797785
2	762.055	762055	1040.213	867.1519	867.1519	1040.213	0.83362917	0.803671826		2	620.75	1.315036428
2	762.508	762508	854.8104	704.0768	704.0768	854.8104	0.823664289	0.825410541		2	621	1.384533427
2	762.707	762707	1231.787	974.8339	974.8339	1231.787	0.791398107	0.830485788		2	621.25	1.473613964
2	763.072	763072	1013.077	943.8501	943.8501	1013.077	0.931666695	0.830296209		2	621.5	1.565358818
2	763.484	763484	1235.626	1025.665	1025.665	1235.626	0.830077224	0.826287941		2	621.75	1.622637874
2	763.781	763781	899.7625	806.1912	806.1912	899.7625	0.896004446	0.823209247		2	622	1.674577297
2	764.036	764036	958.6737	684.0554	684.0554	958.6737	0.713543513	0.818078822		2	622.25	1.702655622
2	764.434	764434	926.9388	676.019	676.019	926.9388	0.729302733	0.808342145		2	622.5	1.706989376
2	764.71	764710	1106.543	938.4646	938.4646	1106.543	0.848104954	0.803542314		2	622.75	1.70008943
2	765.048	765048	762.1228	613.2266	613.2266	762.1228	0.804629648	0.797376507		2	623	1.660599858
2	765.243	765243	651.5768	550.5917	550.5917	651.5768	0.845014279	0.796357587		2	623.25	1.613131604
2	765.554	765554	869.8759	707.6023	707.6023	869.8759	0.813452011	0.800326065		2	623.5	1.550846616
2	765.819	765819	1196.592	909.2698	909.2698	1196.592	0.759882901	0.805591292		2	623.75	1.490943886
2	766.229	766229	1171.331	960.6465	960.6465	1171.331	0.820132396	0.812445614		2	624	1.433902819
2	766.397	766397	1099.118	930.2632	930.2632	1099.118	0.846372455	0.815724709		2	624.25	1.377299417
2	766.662	766662	902.0794	629.1125	629.1125	902.0794	0.697402579	0.822773912		2	624.5	1.32140426
2	766.988	766988	847.3906	857.0741	857.0741	847.3906	1.011427434	0.843909667		2	624.75	1.263853821
2	767.204	767204	827.5467	662.4116	662.4116	827.5467	0.800452228	0.856982907		2	625	1.207868621
2	767.447	767447	951.5358	710.7044	710.7044	951.5358	0.746902429	0.868813472		2	625.25	1.159130066
2	767.752	767752	898.9778	817.1913	817.1913	898.9778	0.909022781	0.885017162		2	625.5	1.127025051
2	767.937	767937	1014.923	987.1581	987.1581	1014.923	0.972643343	0.890067269		2	625.75	1.099896055
2	768.138	768138	823.1844	768.0394	768.0394	823.1844	0.933010149	0.889923672		2	626	1.07981705
2	768.409	768409	1277.763	1107.383	1107.383	1277.763	0.866657588	0.885505372		2	626.25	1.070577398
2	768.598	768598	1425.312	1332.772	1332.772	1425.312	0.935073865	0.882036426		2	626.5	1.06863489
2	768.815	768815	1086.745	879.2882	879.2882	1086.745	0.809102595	0.872495944		2	626.75	1.069535728
2	769.221	769221	1299.383	1089.813	1089.813	1299.383	0.83871576	0.839821143		2	627	1.067539866
2	769.482	769482	1068.894	876.9858	876.9858	1068.894	0.820460962	0.826607328		2	627.25	1.064857838
2	769.81	769810	950.2337	770.8062	770.8062	950.2337	0.811175398	0.814501631		2	627.5	1.064017843
2	770.115	770115	1010.695	860.828	860.828	1010.695	0.851718867	0.813206207		2	627.75	1.064508833
2	770.332	770332	1033.013	841.0349	841.0349	1033.013	0.814157131	0.826141019		2	628	1.066912489
2	770.549	770549	1194.558	1027.176	1027.176	1194.558	0.859879554	0.84465325		2	628.25	1.072437025
2	770.74	770740	1147.464	872.2762	872.2762	1147.464	0.7601774	0.864271119		2	628.5	1.080254153
2	771.16	771160	1239.957	1082.644	1082.644	1239.957	0.873130278	0.945786134		2	628.75	1.090903832
2	771.394	771394	1112.608	1179.984	1179.984	1112.608	1.060556818	1.004606879		2	629	1.103138508
2	771.766	771766	824.4568	910.7753	910.7753	824.4568	1.10469742	1.077022757		2	629.25	1.11873387
2	771.994	771994	1064.256	1103.69	1103.69	1064.256	1.037053115	1.105705939		2	629.5	1.140807075
2	772.369	772369	915.2276	1018.661	1018.661	915.2276	1.113013856	1.147795244		2	629.75	1.166852396
2	772.555	772555	747.5729	980.2715	980.2715	747.5729	1.311272118	1.159808475		2	630	1.197252561
2	772.966	772966	958.2926	1301.394	1301.394	958.2926	1.35803407	1.1460495		2	630.25	1.228987367
2	773.242	773242	881.8925	982.2246	982.2246	881.8925	1.113769082	1.133490257		2	630.5	1.262279675
2	773.642	773642	4515.195	3835.341	3835.341	4515.195	0.849429759	1.11877979		2	630.75	1.288690314
2	773.834	773834	861.8436	945.122	945.122	861.8436	1.096628205	1.107372644		2	631	1.312210567
2	774.024	774024	917.3902	880.5804	880.5804	917.3902	0.959875525	1.097146768		2	631.25	1.334034333
2	774.219	774219	979.8372	1039.602	1039.602	979.8372	1.060994622	1.086808906		2	631.5	1.354669403
2	774.522	774522	996.7639	1187.296	1187.296	996.7639	1.191150683	1.067505667		2	631.75	1.366194766
2	774.871	774871	894.5117	1183.847	1183.847	894.5117	1.323456138	1.045737523		2	632	1.37078672
2	775.045	775045	844.4502	887.5014	887.5014	844.4502	1.050981337	1.036169913		2	632.25	1.367822283
2	775.449	775449	868.4452	739.5263	739.5263	868.4452	0.851552061	1.014267021		2	632.5	1.359140477
2	775.888	775888	1135.096	1084.518	1084.518	1135.096	0.955441654	0.990501961		2	632.75	1.347730686
2	776.461	776461	836.529	880.621	880.621	836.529	1.052708274	0.935884691		2	633	1.329447597
2	776.639	776639	940.4962	736.545	736.545	940.4962	0.78314511	0.924304149		2	633.25	1.308043167
2	776.966	776966	840.0687	831.7382	831.7382	840.0687	0.990083549	0.92698786		2	633.5	1.277565061
2	777.191	777191	844.4502	735.4885	735.4885	844.4502	0.870967287	0.937783463		2	633.75	1.241675446
2	777.55	777550	985.088	957.4885	957.4885	985.088	0.971982706	0.946101002		2	634	1.20578583
2	778.03	778030	806.3764	786.6155	786.6155	806.3764	0.975494198	0.938061849		2	634.25	1.169896214
2	778.221	778221	833.5649	784.0255	784.0255	833.5649	0.940569235	0.932620092		2	634.5	1.134006599
2	778.548	778548	1038.897	1013.371	1013.371	1038.897	0.975429711	0.915968018		2	634.75	1.098116983
2	778.746	778746	998.1351	860.9484	860.9484	998.1351	0.862556983	0.903627908		2	635	1.070245922
2	778.917	778917	981.9	966.8921	966.8921	981.9	0.98471545	0.893639889		2	635.25	1.054659263
2	779.106	779106	1022.781	832.219	832.219	1022.781	0.813682499	0.879774832		2	635.5	1.04248713
2	779.461	779461	1028.935	787.57	787.57	1028.935	0.7654225	0.849673228		2	635.75	1.032693753
2	779.661	779661	870.9358	716.8963	716.8963	870.9358	0.823133347	0.835794489		2	636	1.028044871
2	779.987	779987	874.2586	710.3324	710.3324	874.2586	0.812496897	0.81145326		2	636.25	1.028128006
2	780.213	780213	1286.044	1104.999	1104.999	1286.044	0.859223324	0.797489764		2	636.5	1.028714838
2	780.578	780578	976.1328	784.4109	784.4109	976.1328	0.803590352	0.776803319		2	636.75	1.028079483
2	780.884	780884	903.7035	648.252	648.252	903.7035	0.717328194	0.762165104		2	637	1.026987826
2	781.134	781134	1057.849	851.6979	851.6979	1057.849	0.805122376	0.757527677		2	637.25	1.026345567
2	781.436	781436	1063.859	784.8977	784.8977	1063.859	0.737783578	0.762300334		2	637.5	1.025511551
2	781.781	781781	881.6425	704.9949	704.9949	881.6425	0.799638062	0.774277743		2	637.75	1.023981528
2	781.949	781949	920.5146	608.9233	608.9233	920.5146	0.661503142	0.780331145		2	638	1.022431584
2	782.358	782358	1405.902	1059.466	1059.466	1405.902	0.753584531	0.803952337		2	638.25	1.020762592
2	782.555	782555	988.4635	843.4698	843.4698	988.4635	0.853314058	0.816156406		2	638.5	1.018928099
2	782.907	782907	923.5885	908.8708	908.8708	923.5885	0.984064657	0.846112732		2	638.75	1.016918891
2	783.099	783099	860.3138	805.0488	805.0488	860.3138	0.935761812	0.866316332		2	639	1.014860592
2	783.463	783463	810.3113	623.1567	623.1567	810.3113	0.769033703	0.893855222		2	639.25	1.01293672
2	783.913	783913	986.1134	773.8067	773.8067	986.1134	0.784703565	0.90091175		2	639.5	1.011042001
2	784.325	784325	914.5773	1060.76	1060.76	914.5773	1.159836353	0.896347799		2	639.75	1.009132941
2	784.781	784781	1230.237	1017.497	1017.497	1230.237	0.82707397	0.887814453		2	640	1.007250818
2	785.217	785217	1003.263	833.6978	833.6978	1003.263	0.830986292	0.871448296		2	640.25	1.005480086
2	785.392	785392	802.9977	696.2026	696.2026	802.9977	0.867004476	0.863892124		2	640.5	1.003687985
2	785.574	785574	977.5837	746.2717	746.2717	977.5837	0.763383943	0.858812214		2	640.75	1.001902158
2	785.882	785882	1080.912	1083.573	1083.573	1080.912	1.00246181	0.849421897		2	641	1.000703414
2	786.145	786145	839.1792	715.6324	715.6324	839.1792	0.852776618	0.842282161		2	641.25	0.999695756
2	786.499	786499	1061.652	738.7436	738.7436	1061.652	0.695843459	0.848663639		2	641.5	0.999418254
2	786.731	786731	879.6969	761.5241	761.5241	879.6969	0.865666459	0.857310982		2	641.75	1.000496706
2	786.97	786970	1092.823	928.5681	928.5681	1092.823	0.849696703	0.861864184		2	642	1.001618067
2	787.168	787168	798.2835	720.3523	720.3523	798.2835	0.902376537	0.862738376		2	642.25	1.002986446
2	787.457	787457	984.4043	806.9378	806.9378	984.4043	0.819721937	0.864775048		2	642.5	1.004555482
2	787.73	787730	744.6648	714.3304	714.3304	744.6648	0.959264356	0.863537032		2	642.75	1.007087333
2	787.93	787930	965.7242	855.8797	855.8797	965.7242	0.886256863	0.856281046		2	643	1.009383349
2	788.35	788350	1029.321	829.2988	829.2988	1029.321	0.805675586	0.827360053		2	643.25	1.011619014
2	788.719	788719	842.4362	699.0708	699.0708	842.4362	0.829820466	0.810703691		2	643.5	1.01352225
2	788.9	788900	853.5317	706.1983	706.1983	853.5317	0.827383798	0.807244503		2	643.75	1.015274733
2	789.154	789154	964.0473	684.058	684.058	964.0473	0.709568918	0.804274466		2	644	1.016313255
2	789.609	789609	1083.04	829.1335	829.1335	1083.04	0.76556129	0.820582111		2	644.25	1.016095979
2	789.779	789779	990.4326	866.072	866.072	990.4326	0.874438099	0.830301583		2	644.5	1.013646973
2	789.959	789959	877.5814	726.3183	726.3183	877.5814	0.827636388	0.84092929		2	644.75	1.010074452
2	790.25	790250	1097.043	829.0285	829.0285	1097.043	0.755693715	0.872520506		2	645	1.006568695
2	790.472	790472	913.882	1098.594	1098.594	913.882	1.202117998	0.895938833		2	645.25	1.003413454
2	790.736	790736	1029.814	798.7187	798.7187	1029.814	0.775595107	0.917748391		2	645.5	1.000327119
2	791.1	791100	889.1218	850.2489	850.2489	889.1218	0.956279443	0.948484868		2	645.75	0.997239914
2	791.291	791291	1033.161	828.6927	828.6927	1033.161	0.802094446	0.955612813		2	646	0.994209101
2	791.465	791465	1037.826	996.8024	996.8024	1037.826	0.960471601	0.948210443		2	646.25	0.992020766
2	791.753	791753	887.8751	1091.974	1091.974	887.8751	1.229873436	0.929396988		2	646.5	0.990474678
2	791.974	791974	923.9602	836.6574	836.6574	923.9602	0.90551238	0.921990162		2	646.75	0.989331288
2	792.138	792138	875.8338	786.7291	786.7291	875.8338	0.898263004	0.913028447		2	647	0.989125261
2	792.44	792440	745.0889	641.4434	641.4434	745.0889	0.860895123	0.904923883		2	647.25	0.990370017
2	792.609	792609	1001.403	720.3833	720.3833	1001.403	0.719374018	0.911120367		2	647.5	0.991870576
2	792.906	792906	1027.648	901.8645	901.8645	1027.648	0.877600599	0.929566655		2	647.75	0.993823819
2	793.101	793101	1164.078	1072.617	1072.617	1164.078	0.921430523	0.936620141		2	648	0.995358349
2	793.335	793335	800.7884	800.3717	800.3717	800.7884	0.999479638	0.943912668		2	648.25	0.995697601
2	793.682	793682	695.9188	730.2907	730.2907	695.9188	1.049390676	0.959641519		2	648.5	0.99514489
2	793.89	793890	964.4108	995.5705	995.5705	964.4108	1.032309572	0.961737732		2	648.75	0.994581519
2	794.196	794196	758.0211	773.1242	773.1242	758.0211	1.019924379	0.950837729		2	649	0.994004302
2	794.583	794583	906.081	876.8672	876.8672	906.081	0.96775807	0.932702731		2	649.25	0.993299201
2	794.894	794894	1098.551	779.3237	779.3237	1098.551	0.709410578	0.907124319		2	649.5	0.992441812
2	795.222	795222	897.3155	725.5184	725.5184	897.3155	0.80854326	0.867150003		2	649.75	0.991920121
2	795.553	795553	1021.437	964.6664	964.6664	1021.437	0.94442085	0.843487911		2	650	0.991747894
2	795.9	795900	1010.123	801.0328	801.0328	1010.123	0.793005208	0.840853721		2	650.25	0.991830941
2	796.407	796407	897.3419	924.4467	924.4467	897.3419	1.030205655	0.856266695		2	650.5	0.9921283
2	796.574	796574	1975.099	1403.614	1403.614	1975.099	0.71065501	0.872530728		2	650.75	0.992588089
2	796.841	796841	1152.848	1024.291	1024.291	1152.848	0.888487468	0.912070943		2	651	0.992745791
2	797.139	797139	1196.198	1084.353	1084.353	1196.198	0.906499593	0.953335367		2	651.25	0.992216129
2	797.366	797366	943.1138	985.5051	985.5051	943.1138	1.044948234	0.984531027		2	651.5	0.991062354
2	797.693	797693	784.0403	737.0075	737.0075	784.0403	0.940012267	1.029730429		2	651.75	0.989908579
2	797.903	797903	1179.3	1287.523	1287.523	1179.3	1.091768846	1.050572455		2	652	0.989102859
2	798.126	798126	1121.995	1136.353	1136.353	1121.995	1.012796848	1.074520112		2	652.25	0.988672903
2	798.508	798508	1003.835	1458.203	1458.203	1003.835	1.452632156	1.10686951		2	652.5	0.98848822
2	798.832	798832	1301.05	1409.163	1409.163	1301.05	1.08309673	1.120448831		2	652.75	0.988517419
2	799.126	799126	870.3884	981.6634	981.6634	870.3884	1.127845224	1.13111821		2	653	0.989468096
2	799.438	799438	1209.264	1254.066	1254.066	1209.264	1.037048982	1.149078606		2	653.25	0.990996307
2	799.905	799905	904.295	1119.766	1119.766	904.295	1.23827512	1.208028545		2	653.5	0.992691771
2	800.225	800225	1085.932	1089.995	1089.995	1085.932	1.003741487	1.268052439		2	653.75	0.994387235
2	802.152	802152	970.9757	1306.782	1306.782	970.9757	1.345844185	1.572929672		2	654	0.994681662
2	802.613	802613	764.8868	1513.125	1513.125	764.8868	1.978233903	1.563597727		2	654.25	0.99455608
2	802.934	802934	939.3341	1607.843	1607.843	939.3341	1.711683841	1.540912466		2	654.5	0.994463703
2	803.135	803135	1069.911	1966.101	1966.101	1069.911	1.83763042	1.510323311		2	654.75	0.994261341
2	803.354	803354	906.7479	1237.749	1237.749	906.7479	1.365042036	1.466517708		2	655	0.994056253
2	803.689	803689	919.8544	1106.172	1106.172	919.8544	1.202551186	1.416279616		2	655.25	0.993235825
2	804.06	804060	954.4815	1088.619	1088.619	954.4815	1.140534416	1.386518513		2	655.5	0.991770596
2	804.35	804350	717.3499	904.3439	904.3439	717.3499	1.260673348	1.36210147		2	655.75	0.98982424
2	804.601	804601	966.9271	1080.221	1080.221	966.9271	1.117169019	1.341160342		2	656	0.988397431
2	804.804	804804	1216.873	1405.527	1405.527	1216.873	1.15503179	1.322825989		2	656.25	0.986538702
2	807.704	807704	937.9451	907.6499	907.6499	937.9451	0.967700455	1.011841279		2	656.5	0.984679973
2	808.296	808296	915.9667	839.9129	839.9129	915.9667	0.916968816	0.958019127		2	656.75	0.984013444
2	809.875	809875	1537.36	1373.598	1373.598	1537.36	0.893478431	0.846509178		2	657	0.984154856
3	1.451	1451	1518.329	1190.826	1190.826	1518.329	0.784300372	0.720621986		2	657.25	0.984296268
3	1.626	1626	1678.554	874.0944	874.0944	1678.554	0.520742496	0.718517203		2	657.5	0.985393545
3	1.93	1930	1205.65	930.7806	930.7806	1205.65	0.772015593	0.714550014		2	657.75	0.987999476
3	2.148	2148	1074.193	817.8424	817.8424	1074.193	0.761355175	0.711469368		2	658	0.993753324
3	2.315	2315	898.4325	744.9283	744.9283	898.4325	0.8291422	0.709011441		2	658.25	1.000972797
3	2.502	2502	1173.742	854.0488	854.0488	1173.742	0.72762907	0.7061813		2	658.5	1.00780745
3	2.958	2958	1193.245	797.6924	797.6924	1193.245	0.668506803	0.698844915		2	658.75	1.016299552
3	3.166	3166	1266.381	843.8056	843.8056	1266.381	0.666312587	0.695245513		2	659	1.025146629
3	3.347	3347	1713.983	1142.212	1142.212	1713.983	0.66640801	0.691960054		2	659.25	1.033245936
3	3.513	3513	1629.3	981.1272	981.1272	1629.3	0.602177131	0.688658686		2	659.5	1.039277125
3	3.969	3969	1505.181	937.0995	937.0995	1505.181	0.6225826	0.678132177		2	659.75	1.043003647
3	4.294	4294	1772.504	1273.334	1273.334	1772.504	0.718381454	0.670396322		2	660	1.045278388
3	4.471	4471	2566.181	1915.492	1915.492	2566.181	0.746436826	0.66648085		2	660.25	1.042830792
3	4.716	4716	1329.7	905.2145	905.2145	1329.7	0.680765962	0.661591892		2	660.5	1.04033003
3	5.386	5386	2327.972	1384.864	1384.864	2327.972	0.594880007	0.650440446		2	660.75	1.036136222
3	5.444	5444	1206.184	842.2943	842.2943	1206.184	0.698313276	0.64957454		2	661	1.03142662
3	6.058	6058	1988.62	1190.713	1190.713	1988.62	0.598763464	0.640660644		2	661.25	1.025490085
3	8.547	8547	2483.404	1525.202	1525.202	2483.404	0.614157825	0.611622019		2	661.5	1.018058964
3	9.162	9162	2061.406	1216.762	1216.762	2061.406	0.590258299	0.614362709		2	661.75	1.011032361
3	9.23	9230	981.3257	603.3367	603.3367	981.3257	0.614817996	0.615096113		2	662	1.005596347
3	11.184	11184	1100.109	739.8286	739.8286	1100.109	0.672504815	0.662257308		2	662.25	1.000673588
3	11.47	11470	1512.832	1035.851	1035.851	1512.832	0.684709869	0.668265979		2	662.5	0.996050259
3	14.178	14178	1153.621	1012.66	1012.66	1153.621	0.877809957	0.703306304		2	662.75	0.992092988
3	14.412	14412	1020.362	659.6041	659.6041	1020.362	0.646441263	0.706776207		2	663	0.990213109
3	14.595	14595	1293.76	743.0527	743.0527	1293.76	0.574335812	0.709753083		2	663.25	0.988786306
3	14.953	14953	1240.871	763.5103	763.5103	1240.871	0.615301913	0.716379632		2	663.5	0.98842163
3	15.176	15176	1421.224	874.9209	874.9209	1421.224	0.61561084	0.721685462		2	663.75	0.988308706
3	15.48	15480	942.2393	851.3538	851.3538	942.2393	0.903543081	0.730533019		2	664	0.989326208
3	15.841	15841	1183.868	978.9824	978.9824	1183.868	0.826935435	0.74095985		2	664.25	0.990460608
3	16.071	16071	1066.774	730.822	730.822	1066.774	0.685076689	0.746131799		2	664.5	0.991483598
3	16.495	16495	789.3326	575.5619	575.5619	789.3326	0.729175382	0.7481156		2	664.75	0.991738681
3	16.704	16704	904.6955	740.8925	740.8925	904.6955	0.81894129	0.74632259		2	665	0.991772589
3	16.966	16966	1018.061	824.6704	824.6704	1018.061	0.810040263	0.743483999		2	665.25	0.991912019
3	17.226	17226	1435.892	959.6017	959.6017	1435.892	0.668296571	0.741808103		2	665.5	0.992178533
3	17.435	17435	1321.725	896.079	896.079	1321.725	0.677961755	0.741411333		2	665.75	0.992943565
3	17.751	17751	1389.025	1073.858	1073.858	1389.025	0.773101996	0.741623007		2	666	0.993994737
3	18.101	18101	1089.434	870.4308	870.4308	1089.434	0.798975248	0.745062733		2	666.25	0.995511732
3	18.286	18286	1383.935	916.2454	916.2454	1383.935	0.662058117	0.749724407		2	666.5	0.998906112
3	18.757	18757	979.0379	726.8331	726.8331	979.0379	0.742395264	0.765295749		2	666.75	1.001738695
3	18.949	18949	1329.109	1068.143	1068.143	1329.109	0.803653425	0.770421579		2	667	1.003885609
3	19.266	19266	1055.224	860.2619	860.2619	1055.224	0.815241029	0.780919731		2	667.25	1.006099785
3	19.455	19455	995.7244	833.7618	833.7618	995.7244	0.837341939	0.787841024		2	667.5	1.007490768
3	19.945	19945	893.9491	703.8598	703.8598	893.9491	0.787360041	0.805387541		2	667.75	1.008161252
3	20.4	20400	1125.217	815.7817	815.7817	1125.217	0.724999445	0.822696253		2	668	1.008396763
3	20.762	20762	1175.614	969.8552	969.8552	1175.614	0.824977586	0.836974144		2	668.25	1.008543842
3	20.998	20998	1033.198	904.0133	904.0133	1033.198	0.874966173	0.844625632		2	668.5	1.00751992
3	21.226	21226	1859.39	1693.788	1693.788	1859.39	0.910937458	0.849659358		2	668.75	1.003332509
3	21.461	21461	1318.083	1096.166	1096.166	1318.083	0.831636551	0.853458842		2	669	0.999213176
3	21.907	21907	826.6379	735.814	735.814	826.6379	0.890128556	0.859514637		2	669.25	0.9959862
3	22.093	22093	939.1372	780.6984	780.6984	939.1372	0.831293234	0.860689758		2	669.5	0.994422733
3	22.426	22426	820.8129	725.4209	725.4209	820.8129	0.883783503	0.859330057		2	669.75	0.993616387
3	22.853	22853	825.8393	700.9925	700.9925	825.8393	0.848824341	0.843507833		2	670	0.993868556
3	23.289	23289	1146.169	954.3935	954.3935	1146.169	0.832681306	0.817754561		2	670.25	0.99614385
3	23.507	23507	845.5667	696.7064	696.7064	845.5667	0.823952031	0.80704404		2	670.5	0.998485219
3	23.68	23680	1191.149	858.6098	858.6098	1191.149	0.720824851	0.801678322		2	670.75	1.000691417
3	23.879	23879	1056.536	857.0714	857.0714	1056.536	0.811208894	0.798642093		2	671	1.000892783
3	24.334	24334	899.3874	840.2793	840.2793	899.3874	0.9342796	0.798363606		2	671.25	1.00078542
3	24.565	24565	1180.704	881.3167	881.3167	1180.704	0.74643323	0.800973404		2	671.5	1.000753988
3	24.809	24809	1424.655	921.7212	921.7212	1424.655	0.646978532	0.805129368		2	671.75	1.000498981
3	25.027	25027	794.1839	640.7885	640.7885	794.1839	0.806851537	0.811611289		2	672	0.999966197
3	25.458	25458	831.3145	714.506	714.506	831.3145	0.859489399	0.831511878		2	672.25	0.999891395
3	25.68	25680	870.0128	862.193	862.193	870.0128	0.991011856	0.841068461		2	672.5	1.000614098
3	25.894	25894	833.4802	662.7266	662.7266	833.4802	0.795131786	0.847036992		2	672.75	1.001490884
3	26.066	26066	831.8072	670.6045	670.6045	831.8072	0.806201846	0.848503814		2	673	1.002371634
3	26.226	26226	719.7496	656.3973	656.3973	719.7496	0.911980083	0.847919084		2	673.25	1.003394964
3	26.716	26716	958.4355	783.5113	783.5113	958.4355	0.817489857	0.845375842		2	673.5	1.004277018
3	26.977	26977	1075.102	922.0841	922.0841	1075.102	0.857671272	0.851016115		2	673.75	1.004346618
3	27.412	27412	995.0271	812.7401	812.7401	995.0271	0.816801975	0.866656588		2	674	1.003797631
3	27.576	27576	869.4255	691.8061	691.8061	869.4255	0.795704865	0.873630414		2	674.25	1.003016373
3	28.043	28043	1586.216	1489.045	1489.045	1586.216	0.938740373	0.906275115		2	674.5	1.002288634
3	28.336	28336	802.0806	777.5606	777.5606	802.0806	0.969429506	0.945987279		2	674.75	1.00127571
3	28.567	28567	824.9386	846.1565	846.1565	824.9386	1.025720581	0.979821		2	675	1.00020198
3	28.882	28882	897.366	952.5817	952.5817	897.366	1.061530858	1.031201316		2	675.25	0.998889346
3	29.224	29224	927.6956	842.0928	842.0928	927.6956	0.907725336	1.099635162		2	675.5	0.997625533
3	29.627	29627	780.8022	942.6412	942.6412	780.8022	1.207272725	1.169530795		2	675.75	0.996849953
3	29.841	29841	1092.823	1295.205	1295.205	1092.823	1.18519193	1.190921536		2	676	0.99630633
3	30.013	30013	812.86	1020.879	1020.879	812.86	1.255909997	1.199993905		2	676.25	0.995259189
3	30.194	30194	1004.403	1256.557	1256.557	1004.403	1.251048633	1.205718376		2	676.5	0.994187019
3	30.473	30473	873.8894	957.5698	957.5698	873.8894	1.095756282	1.206815018		2	676.75	0.993063467
3	30.707	30707	1012.683	1440.338	1440.338	1012.683	1.422298982	1.20045692		2	677	0.991562225
3	30.873	30873	1105.669	1293.667	1293.667	1105.669	1.170030995	1.186736796		2	677.25	0.989614843
3	31.079	31079	957.5494	1118.382	1118.382	957.5494	1.167962718	1.155781151		2	677.5	0.987761975
3	31.559	31559	1027.273	1026.851	1026.851	1027.273	0.999589204	1.073984821		2	677.75	0.986227729
3	31.741	31741	1070.719	1074.286	1074.286	1070.719	1.003331406	1.058141622		2	678	0.984735124
3	32.012	32012	784.1745	731.7731	731.7731	784.1745	0.933176353	1.042385882		2	678.25	0.983325539
3	32.29	32290	909.2719	907.6829	907.6829	909.2719	0.998252448	1.026755843		2	678.5	0.982139856
3	32.586	32586	1006.312	1143.732	1143.732	1006.312	1.136558046	1.026633939		2	678.75	0.981174548
3	33.069	33069	1128.857	1131.783	1131.783	1128.857	1.002592002	1.069357848		2	679	0.980567809
3	33.375	33375	1039.659	1249.369	1249.369	1039.659	1.201710368	1.113608065		2	679.25	0.980616716
3	33.756	33756	917.6392	1115.594	1115.594	917.6392	1.215721822	1.189912447		2	679.5	0.981077004
3	34.211	34211	867.5638	1091.053	1091.053	867.5638	1.257605493	1.311522639		2	679.75	0.981565286
3	34.585	34585	890.5275	1184.334	1184.334	890.5275	1.329924118	1.427263175		2	680	0.98226587
3	34.854	34854	976.6492	1461.421	1461.421	976.6492	1.496362256	1.514721716		2	680.25	0.983537978
3	35.074	35074	1067.976	1414.235	1414.235	1067.976	1.324219833	1.564090703		2	680.5	0.984585422
3	35.232	35232	837.9069	1604.11	1604.11	837.9069	1.914425099	1.581771073		2	680.75	0.984767627
3	35.585	35585	1069.663	2214.381	2214.381	1069.663	2.070166959	1.627222222		2	681	0.984776722
3	35.887	35887	1025.558	1562.117	1562.117	1025.558	1.523187377	1.745366523		2	681.25	0.984680726
3	36.133	36133	978.3722	2084.57	2084.57	978.3722	2.1306513	1.885555955		2	681.5	0.984588421
3	36.375	36375	921.3283	2376.257	2376.257	921.3283	2.579164235	2.029857124		2	681.75	0.984103082
3	36.621	36621	968.5825	1733.259	1733.259	968.5825	1.789479988	2.216155329		2	682	0.983191957
3	36.843	36843	1000.923	2234.609	2234.609	1000.923	2.232548358	2.446282783		2	682.25	0.982466626
3	37.027	37027	1317.389	3242.396	3242.396	1317.389	2.461228992	2.717697558		2	682.5	0.982191592
3	37.398	37398	934.9054	2064.679	2064.679	934.9054	2.208436276	3.438630134		2	682.75	0.981959092
3	37.809	37809	779.0281	2962.777	2962.777	779.0281	3.8031709	4.168683572		2	683	0.981955012
3	38.207	38207	810.6864	4220.875	4220.875	810.6864	5.206544726	4.899276963		2	683.25	0.982869051
3	38.503	38503	1266.69	9493.468	9493.468	1266.69	7.494705098	5.375503673		2	683.5	0.984509655
3	39.213	39213	971.6313	7702.747	7702.747	971.6313	7.927643953	5.924447137		2	683.75	0.986079683
3	39.409	39409	949.2056	3440.838	3440.838	949.2056	3.624965972	5.983590878		2	684	0.987507331
3	39.588	39588	1397.651	6308.14	6308.14	1397.651	4.513387105	5.99157031		2	684.25	0.989052843
3	39.932	39932	935.5328	5994.918	5994.918	935.5328	6.408025459	5.863791176		2	684.5	0.990497056
3	40.233	40233	998.945	6031.689	6031.689	998.945	6.038059152	5.56317359		2	684.75	0.991614233
3	40.686	40686	983.1717	6795.886	6795.886	983.1717	6.912206688	4.89045779		2	685	0.99223986
3	40.855	40855	1141.727	4989.499	4989.499	1141.727	4.37013314	4.62815182		2	685.25	0.991860621
3	41.019	41019	1190.155	5347.957	5347.957	1190.155	4.493496225	4.392695004		2	685.5	0.991724254
3	41.253	41253	842.8768	2449.878	2449.878	842.8768	2.906567128	4.008753269		2	685.75	0.991972433
3	41.451	41451	1136.573	4373.613	4373.613	1136.573	3.848070471	3.61620583		2	686	0.992269207
3	41.765	41765	995.9459	2483.61	2483.61	995.9459	2.493719789	2.995844619		2	686.25	0.992705511
3	41.941	41941	765.0191	1616.142	1616.142	765.0191	2.112551177	2.713282983		2	686.5	0.993362587
3	42.128	42128	944.0368	2645.756	2645.756	944.0368	2.802598373	2.477560775		2	686.75	0.994086759
3	42.323	42323	1030.095	2664.746	2664.746	1030.095	2.586893442	2.273931842		2	687	0.994795403
3	42.827	42827	971.0234	1696.007	1696.007	971.0234	1.746618053	1.890111102		2	687.25	0.995366174
3	43.182	43182	971.9112	1580.908	1580.908	971.9112	1.626597162	1.684403363		2	687.5	0.99623017
3	43.392	43392	948.7075	1411.884	1411.884	948.7075	1.488218445	1.585031008		2	687.75	0.99703249
3	43.768	43768	790.6497	1213.174	1213.174	790.6497	1.534401392	1.473329705		2	688	0.997706173
3	44	44000	1024.657	1607.345	1607.345	1024.657	1.568666393	1.424702544		2	688.25	0.998228683
3	44.318	44318	1132.673	1681.734	1681.734	1132.673	1.484748025	1.35219395		2	688.5	0.998276085
3	44.707	44707	946.252	1180.061	1180.061	946.252	1.24708957	1.266669074		2	688.75	0.997019492
3	44.997	44997	1097.623	1275.107	1275.107	1097.623	1.161698507	1.221104815		2	689	0.995056133
3	45.253	45253	976.8954	1142.042	1142.042	976.8954	1.16905249	1.185703963		2	689.25	0.993951533
3	45.558	45558	1004.954	1209.814	1209.814	1004.954	1.203850126	1.140411161		2	689.5	0.994563678
3	45.992	45992	723.298	835.7454	835.7454	723.298	1.155464829	1.078561466		2	689.75	0.995889294
3	46.228	46228	855.5057	829.0285	829.0285	855.5057	0.96905082	1.052711715		2	690	0.997193483
3	46.541	46541	899.7927	926.5205	926.5205	899.7927	1.029704397	1.026432963		2	690.25	0.997890748
3	46.845	46845	1150.049	1125.843	1125.843	1150.049	0.978952201	1.00921867		2	690.5	0.998390355
3	47.086	47086	1120.859	1212.225	1212.225	1120.859	1.081514267	1.008539431		2	690.75	0.99874214
3	47.244	47244	1038.897	823.6306	823.6306	1038.897	0.792793318	1.013758345		2	691	0.998793602
3	47.54	47540	1048.418	970.9019	970.9019	1048.418	0.926063746	1.016970465		2	691.25	0.99866608
3	47.77	47770	837.1543	835.4148	835.4148	837.1543	0.997922127	1.014279707		2	691.5	0.998360986
3	47.991	47991	974.8592	1372.232	1372.232	974.8592	1.407620711	1.011220473		2	691.75	0.997820671
3	48.155	48155	1375.367	1500.436	1500.436	1375.367	1.090935001	1.004164963		2	692	0.997297216
3	48.456	48456	1148.312	990.7892	990.7892	1148.312	0.862822299	0.985764857		2	692.25	0.99679751
3	48.629	48629	901.1093	842.7981	842.7981	901.1093	0.935289537	0.973844861		2	692.5	0.99612722
3	48.792	48792	780.1192	678.4029	678.4029	780.1192	0.869614413	0.962948806		2	692.75	0.996175096
3	49.142	49142	1171.831	994.7618	994.7618	1171.831	0.848895276	0.937062082		2	693	0.996706905
3	49.33	49330	794.0357	716.6457	716.6457	794.0357	0.902535868	0.921651337		2	693.25	0.997363788
3	49.523	49523	929.8228	905.0051	905.0051	929.8228	0.973309215	0.906116571		2	693.5	0.997732682
3	49.853	49853	982.4333	920.3778	920.3778	982.4333	0.936834898	0.883377258		2	693.75	0.997744656
3	50.051	50051	1025.482	793.5919	793.5919	1025.482	0.773872091	0.872162967		2	694	0.997376113
3	50.205	50205	860.7293	865.2643	865.2643	860.7293	1.005268788	0.863598261		2	694.25	0.99688705
3	50.554	50554	1183.461	969.1406	969.1406	1183.461	0.818903707	0.844784105		2	694.5	0.996123733
3	50.934	50934	1065.538	845.6527	845.6527	1065.538	0.793639176	0.825408132		2	694.75	0.995308235
3	51.111	51111	782.3696	750.1054	750.1054	782.3696	0.958760923	0.814548705		2	695	0.99437098
3	51.436	51436	1450.757	916.0745	916.0745	1450.757	0.631445859	0.79167418		2	695.25	0.993724627
3	51.651	51651	1146.178	883.6924	883.6924	1146.178	0.770990544	0.78278493		2	695.5	0.993293617
3	51.975	51975	1074.149	873.9665	873.9665	1074.149	0.81363619	0.782916808		2	695.75	0.992953704
3	52.334	52334	878.0092	705.6062	705.6062	878.0092	0.803643288	0.789959125		2	696	0.992571417
3	52.617	52617	2141.037	1715.813	1715.813	2141.037	0.801393437	0.801138917		2	696.25	0.991966807
3	52.814	52814	964.0848	803.5044	803.5044	964.0848	0.833437474	0.813598371		2	696.5	0.9905121
3	53.107	53107	973.3019	724.3127	724.3127	973.3019	0.744180917	0.834105026		2	696.75	0.989262991
3	53.447	53447	1232.447	1110.801	1110.801	1232.447	0.901297175	0.852612574		2	697	0.98902956
3	53.72	53720	897.6997	874.1994	874.1994	897.6997	0.973821647	0.862279509		2	697.25	0.989303038
3	54.085	54085	1061.686	806.5185	806.5185	1061.686	0.759658223	0.874278766		2	697.5	0.98974802
3	54.289	54289	788.766	743.4191	743.4191	788.766	0.942509058	0.8803244		2	697.75	0.990643489
3	54.512	54512	877.4807	693.409	693.409	877.4807	0.790227067	0.886237074		2	698	0.992153901
3	54.712	54712	785.2575	718.1415	718.1415	785.2575	0.914529947	0.890022089		2	698.25	0.993554658
3	54.933	54933	894.3242	794.4367	794.4367	894.3242	0.888309519	0.892187595		2	698.5	0.995094626
3	55.163	55163	920.5313	910.504	910.504	920.5313	0.989107052	0.893338796		2	698.75	0.996906752
3	55.325	55325	936.1335	685.3076	685.3076	936.1335	0.732061827	0.894135416		2	699	0.998006612
3	55.701	55701	912.3269	972.7693	972.7693	912.3269	1.066250814	0.896642153		2	699.25	0.998284116
3	55.895	55895	940.7617	930.9569	930.9569	940.7617	0.989577807	0.897742389		2	699.5	0.998167037
3	56.211	56211	1017.773	773.3116	773.3116	1017.773	0.759807541	0.89834391		2	699.75	0.998253989
3	56.407	56407	837.4818	644.2986	644.2986	837.4818	0.76932848	0.896579594		2	700	0.999066469
3	56.575	56575	993.9261	922.4254	922.4254	993.9261	0.928062358	0.894438859		2	700.25	1.000678625
3	56.754	56754	879.6816	800.3662	800.3662	879.6816	0.909836241	0.892408886		2	700.5	1.001827632
3	56.978	56978	830.0018	764.3787	764.3787	830.0018	0.920936196	0.888993996		2	700.75	1.001712417
3	57.326	57326	941.8728	870.2494	870.2494	941.8728	0.923956398	0.881506455		2	701	1.00136143
3	57.536	57536	872.1426	805.4293	805.4293	872.1426	0.923506431	0.875547922		2	701.25	1.001321775
3	57.861	57861	977.0431	798.5424	798.5424	977.0431	0.817305194	0.859845104		2	701.5	1.000773874
3	58.23	58230	892.6364	797.6272	797.6272	892.6364	0.893563381	0.837171389		2	701.75	1.000107796
3	58.501	58501	977.3835	799.7049	799.7049	977.3835	0.818209945	0.825410803		2	702	1.000222995
3	58.695	58695	1121.115	789.346	789.346	1121.115	0.704072285	0.823209679		2	702.25	1.002044949
3	58.915	58915	1020.436	795.9394	795.9394	1020.436	0.779999334	0.829835796		2	702.5	1.004595517
3	59.296	59296	1077.283	944.14	944.14	1077.283	0.87640852	0.855478817		2	702.75	1.007753597
3	59.47	59470	969.1366	926.888	926.888	969.1366	0.956405939	0.867461601		2	703	1.013132167
3	59.689	59689	844.5259	720.081	720.081	844.5259	0.852645253	0.877709172		2	703.25	1.01934611
3	59.85	59850	962.6813	890.1283	890.1283	962.6813	0.924634456	0.882338236		2	703.5	1.025216404
3	60.026	60026	1053.873	891.2854	891.2854	1053.873	0.845723726	0.887409251		2	703.75	1.029868311
3	60.418	60418	970.1069	929.4212	929.4212	970.1069	0.958060601	0.896380695		2	704	1.03431492
3	60.823	60823	1014.629	908.0057	908.0057	1014.629	0.894914003	0.897709355		2	704.25	1.03551932
3	61.138	61138	900.0532	821.2873	821.2873	900.0532	0.912487506	0.886049125		2	704.5	1.034327995
3	61.567	61567	905.3188	848.5426	848.5426	905.3188	0.937285959	0.857310978		2	704.75	1.031977716
3	61.75	61750	1152.848	791.0403	791.0403	1152.848	0.686161836	0.846274985		2	705	1.028312958
3	62.092	62092	1059.22	853.0881	853.0881	1059.22	0.805392742	0.837072487		2	705.25	1.023893318
3	62.421	62421	1473.108	1431.294	1431.294	1473.108	0.971615116	0.84398343		2	705.5	1.019406025
3	62.68	62680	952.1916	770.2295	770.2295	952.1916	0.808901801	0.855861565		2	705.75	1.015689501
3	62.898	62898	1035.533	833.0586	833.0586	1035.533	0.804473252	0.869244578		2	706	1.012258869
3	63.248	63248	923.7662	771.4314	771.4314	923.7662	0.835093772	0.895220792		2	706.25	1.009285857
3	63.595	63595	1130.303	999.3559	999.3559	1130.303	0.884148675	0.939101378		2	706.5	1.006991954
3	63.798	63798	768.4836	883.6817	883.6817	768.4836	1.149903134	0.972016017		2	706.75	1.004984091
3	63.956	63956	1139.015	990.4424	990.4424	1139.015	0.869560454	0.996210501		2	707	1.003521764
3	64.245	64245	1060.137	999.1918	999.1918	1060.137	0.942511958	1.026584906		2	707.25	1.003088534
3	64.748	64748	793.2462	989.7294	989.7294	793.2462	1.247695104	1.033904162		2	707.5	1.003084023
3	64.924	64924	705.9942	860.7504	860.7504	705.9942	1.219203217	1.031921106		2	707.75	1.003507389
3	65.147	65147	887.3651	887.6489	887.6489	887.3651	1.000319823	1.031660173		2	708	1.004116635
3	65.405	65405	1084.478	975.4561	975.4561	1084.478	0.899470621	1.019471284		2	708.25	1.005208555
3	65.769	65769	1031.843	887.3386	887.3386	1031.843	0.859955051	0.99955289		2	708.5	1.006407773
3	66.119	66119	797.6502	852.1098	852.1098	797.6502	1.068275041	1.015476371		2	708.75	1.006931874
3	66.395	66395	883.67	776.0365	776.0365	883.67	0.878197178	1.035917458		2	709	1.007097428
3	66.615	66615	942.7816	968.8652	968.8652	942.7816	1.027666641	1.052464222		2	709.25	1.007235455
3	66.882	66882	927.6076	949.1396	949.1396	927.6076	1.023212401	1.067768211		2	709.5	1.007554165
3	67.158	67158	978.4913	1163.355	1163.355	978.4913	1.18892728	1.074564884		2	709.75	1.007984439
3	67.323	67323	858.5062	1008.537	1008.537	858.5062	1.174757969	1.07553293		2	710	1.007835685
3	67.646	67646	956.5714	1062.241	1062.241	956.5714	1.110467028	1.075160366		2	710.25	1.006996494
3	67.978	67978	634.7331	864.7525	864.7525	634.7331	1.362387593	1.078219369		2	710.5	1.005660814
3	68.259	68259	839.5658	781.003	781.003	839.5658	0.930246325	1.075123371		2	710.75	1.004011936
3	68.55	68550	1179.954	1014.102	1014.102	1179.954	0.859441978	1.065641621		2	711	1.002051365
3	68.759	68759	1112.021	1205.847	1205.847	1112.021	1.084374306	1.066522204		2	711.25	0.998741876
3	68.948	68948	1011.197	976.6392	976.6392	1011.197	0.965824859	1.080240025		2	711.5	0.994932168
3	69.248	69248	924.7875	978.9695	978.9695	924.7875	1.058588595	1.116264856		2	711.75	0.992549075
3	69.434	69434	902.9505	1188.213	1188.213	902.9505	1.315922634	1.144502139		2	712	0.991660138
3	69.687	69687	944.0368	1085.841	1085.841	944.0368	1.150210458	1.198759009		2	712.25	0.991093995
3	69.887	69887	1095.027	1667.543	1667.543	1095.027	1.52283277	1.245359881		2	712.5	0.991418663
3	70.14	70140	1002.153	1189.052	1189.052	1002.153	1.186497471	1.320510406		2	712.75	0.992369756
3	70.418	70418	867.7798	1574.061	1574.061	867.7798	1.813894493	1.44094155		2	713	0.993134884
3	70.777	70777	1122.717	1382.65	1382.65	1122.717	1.23152139	1.623609046		2	713.25	0.99365939
3	70.97	70970	947.4715	1300.903	1300.903	947.4715	1.373025996	1.737092417		2	713.5	0.994321538
3	71.144	71144	984.4639	1599.09	1599.09	984.4639	1.624325686	1.849943897		2	713.75	0.995359536
3	71.433	71433	969.3541	2363.985	2363.985	969.3541	2.438721825	2.03635202		2	714	0.99622976
3	71.661	71661	839.5904	2341.787	2341.787	839.5904	2.789201735	2.192938478		2	714.25	0.996852474
3	72.03	72030	888.5108	2253.339	2253.339	888.5108	2.536085099	2.539315702		2	714.5	0.997302147
3	72.285	72285	1025.219	3125.355	3125.355	1025.219	3.048475496	2.898026432		2	714.75	0.996092319
3	72.529	72529	924.8386	2103.248	2103.248	924.8386	2.274178435	3.396533942		2	715	0.994261477
3	72.902	72902	954.4815	3543.642	3543.642	954.4815	3.712635604	4.392819129		2	715.25	0.993549694
3	73.247	73247	964.7119	4669.826	4669.826	964.7119	4.840643098	5.351940886		2	715.5	0.993155227
3	73.76	73760	843.2703	5663.263	5663.263	843.2703	6.715833583	6.35729669		2	715.75	0.993068495
3	73.935	73935	1048.805	8951.416	8951.416	1048.805	8.534871592	6.533904661		2	716	0.993844974
3	74.27	74270	750.9706	5585.571	5585.571	750.9706	7.437802492	6.777826183		2	716.25	0.996429817
3	74.824	74824	1057.289	6264.428	6264.428	1057.289	5.92499118	6.718989142		2	716.5	0.999217315
3	75.142	75142	946.2185	5600.808	5600.808	946.2185	5.919148696	6.060601468		2	716.75	1.001842302
3	75.332	75332	839.9777	4374.006	4374.006	839.9777	5.207288241	5.644518866		2	717	1.003975828
3	75.567	75567	835.2526	5751.144	5751.144	835.2526	6.885514634	5.204128341		2	717.25	1.005886934
3	75.758	75758	855.0127	4328.54	4328.54	855.0127	5.062544685	4.762578047		2	717.5	1.007681599
3	76.111	76111	830.3769	2605.638	2605.638	830.3769	3.137897983	3.912036833		2	717.75	1.008951861
3	76.346	76346	815.9255	1964.398	1964.398	815.9255	2.407570299	3.438188676		2	718	1.010186412
3	76.615	76615	1361.553	4234.552	4234.552	1361.553	3.110089728	2.991385288		2	718.25	1.011565972
3	76.773	76773	1103.231	2724.694	2724.694	1103.231	2.469740245	2.746285667		2	718.5	1.01386791
3	77.071	77071	768.6569	2104.907	2104.907	768.6569	2.738422045	2.33715913		2	718.75	1.015823354
3	77.337	77337	993.37	2183.448	2183.448	993.37	2.198020878	2.050692326		2	719	1.017455875
3	77.576	77576	979.7997	1879.017	1879.017	979.7997	1.917756252	1.867742364		2	719.25	1.019164266
3	77.858	77858	1160.017	1935.306	1935.306	1160.017	1.668342792	1.717382878		2	719.5	1.020226041
3	78.129	78129	1499.816	2545.966	2545.966	1499.816	1.697518896	1.603914293		2	719.75	1.020734185
3	78.328	78328	1822.889	2486.078	2486.078	1822.889	1.363812059	1.518746159		2	720	1.020097915
3	78.485	78485	1137.361	1327.923	1327.923	1137.361	1.167547507	1.454909608		2	720.25	1.019129571
3	78.652	78652	973.2034	1351.64	1351.64	973.2034	1.388856636	1.402117338		2	720.5	1.017372612
3	78.818	78818	1118.357	1885.29	1885.29	1118.357	1.685767604	1.35993107		2	720.75	1.014246402
3	79.106	79106	1144.695	1401.725	1401.725	1144.695	1.224540161	1.295649881		2	721	1.011661479
3	79.361	79361	1100.761	1594.131	1594.131	1100.761	1.448208103	1.251880399		2	721.25	1.009294913
3	79.546	79546	855.8363	915.1779	915.1779	855.8363	1.069337559	1.233685821		2	721.5	1.007891378
3	80.043	80043	881.8271	1174.606	1174.606	881.8271	1.332013951	1.200798458		2	721.75	1.008264225
3	80.218	80218	948.0496	1086.694	1086.694	948.0496	1.146241716	1.181924171		2	722	1.008615958
3	80.453	80453	893.3865	938.0096	938.0096	893.3865	1.049948259	1.147924047		2	722.25	1.008824311
3	80.788	80788	934.4377	1039.557	1039.557	934.4377	1.112494712	1.09750436		2	722.5	1.008141663
3	80.977	80977	978.8996	987.3785	987.3785	978.8996	1.008661665	1.072865018		2	722.75	1.007227859
3	81.214	81214	1124.455	1542.665	1542.665	1124.455	1.371922398	1.050773631		2	723	1.006163645
3	81.47	81470	1082.117	969.3059	969.3059	1082.117	0.895749628	1.032821231		2	723.25	1.004938082
3	81.721	81721	901.6983	776.878	776.878	901.6983	0.861571991	1.015698689		2	723.5	1.003484983
3	81.981	81981	1178.674	1194.552	1194.552	1178.674	1.01347107	1.002404097		2	723.75	1.002274836
3	82.273	82273	1057.183	940.3017	940.3017	1057.183	0.889440806	0.997868427		2	724	1.001804532
3	82.646	82646	1345.119	1995.149	1995.149	1345.119	1.483250924	1.011236284		2	724.25	1.0012925
3	83.014	83014	587.9463	453.577	453.577	587.9463	0.771459911	1.042592411		2	724.5	1.000557943
3	83.238	83238	897.6935	1004.49	1004.49	897.6935	1.118967665	1.069839972		2	724.75	0.999844682
3	83.515	83515	825.3136	798.6347	798.6347	825.3136	0.967674227	1.111986384		2	725	0.999353898
3	83.694	83694	1181.037	1187.499	1187.499	1181.037	1.005471463	1.143639212		2	725.25	0.99905005
3	83.945	83945	1253.301	1340.366	1340.366	1253.301	1.069468547	1.193472786		2	725.5	0.998670194
3	84.263	84263	5668.263	9418.049	9418.049	5668.263	1.661540581	1.26665426		2	725.75	0.998103634
3	84.596	84596	1275.57	2137.473	2137.473	1275.57	1.675700275	1.355790694		2	726	0.997310775
3	84.779	84779	1253.043	1281.693	1281.693	1253.043	1.022864339	1.410409996		2	726.25	0.996285634
3	90.734	90734	3661.834	7677.167	7677.167	3661.834	2.096536053	1.400732191		2	726.5	0.995122909
3	91.013	91013	1278.148	1511.37	1511.37	1278.148	1.182468697	1.318416258		2	726.75	0.993909811
3	91.375	91375	1142.889	896.6183	896.6183	1142.889	0.784519144	1.201966805		2	727	0.99245001
3	91.614	91614	975.8616	886.5248	886.5248	975.8616	0.908453412	1.119219198		2	727.25	0.991081435
3	91.87	91870	1061.085	1053.244	1053.244	1061.085	0.992610394	1.038988305		2	727.5	0.989702306
3	92.284	92284	936.429	816.8418	816.8418	936.429	0.872294429	0.948040296		2	727.75	0.987831205
3	92.609	92609	1184.86	1080.599	1080.599	1184.86	0.912005638	0.900971944		2	728	0.986281409
3	92.767	92767	1027.07	919.5107	919.5107	1027.07	0.89527559	0.883164737		2	728.25	0.985481052
3	93.137	93137	877.6341	804.8478	804.8478	877.6341	0.917065324	0.893539711		2	728.5	0.985065413
3	93.305	93305	996.4628	981.3727	981.3727	996.4628	0.984856334	0.914223663		2	728.75	0.986217084
3	93.59	93590	1014.343	796.4517	796.4517	1014.343	0.785189724	0.935934488		2	729	0.988866277
3	93.885	93885	769.7474	720.8406	720.8406	769.7474	0.936463832	0.938951947		2	729.25	0.991309401
3	94.234	94234	873.8712	706.7156	706.7156	873.8712	0.808718264	0.938563458		2	729.5	0.994332446
3	94.545	94545	873.0056	1153.918	1153.918	873.0056	1.321776172	0.924186666		2	729.75	0.997259094
3	95.043	95043	1005.184	843.5496	843.5496	1005.184	0.839199191	0.884866941		2	730	0.99914939
3	95.241	95241	856.0683	717.6965	717.6965	856.0683	0.838363598	0.869889071		2	730.25	1.001010927
3	95.607	95607	850.9992	680.6961	680.6961	850.9992	0.79987866	0.853026269		2	730.5	1.002037681
3	95.888	95888	1091.417	723.7417	723.7417	1091.417	0.663121154	0.848999877		2	730.75	1.002374304
3	96.134	96134	858.2521	711.6974	711.6974	858.2521	0.829240499	0.847356858		2	731	1.001080291
3	96.415	96415	1002.153	974.4485	974.4485	1002.153	0.97235502	0.848270171		2	731.25	0.998940419
3	96.673	96673	923.3491	763.516	763.516	923.3491	0.826898515	0.852313113		2	731.5	0.997347595
3	96.924	96924	836.0467	640.5287	640.5287	836.0467	0.766139858	0.865236064		2	731.75	0.996048341
3	97.133	97133	940.3025	964.7752	964.7752	940.3025	1.026026412	0.883632198		2	732	0.994569659
3	97.427	97427	810.6864	810.893	810.893	810.6864	1.000254846	0.912378733		2	732.25	0.993322657
3	97.849	97849	1097.778	888.8113	888.8113	1097.778	0.809645757	0.93725302		2	732.5	0.992536791
3	98.417	98417	777.3063	790.9103	790.9103	777.3063	1.017501466	0.914971619		2	732.75	0.992241046
3	98.586	98586	925.7616	790.6191	790.6191	925.7616	0.854020193	0.904937253		2	733	0.992024521
3	98.821	98821	949.2794	937.4806	937.4806	949.2794	0.987570783	0.896259421		2	733.25	0.99143436
3	99.033	99033	773.1807	709.3005	709.3005	773.1807	0.917379986	0.885313156		2	733.5	0.990813732
3	99.218	99218	932.4071	764.6673	764.6673	932.4071	0.820100254	0.877292378		2	733.75	0.990328307
3	99.574	99574	776.6953	735.9269	735.9269	776.6953	0.947510433	0.876661756		2	734	0.989746378
3	99.739	99739	895.0659	642.0066	642.0066	895.0659	0.717272996	0.878280811		2	734.25	0.988950484
3	99.927	99927	804.1229	726.0926	726.0926	804.1229	0.902962221	0.882955763		2	734.5	0.988500744
3	100.139	100139	1047.966	845.002	845.002	1047.966	0.806325778	0.893223398		2	734.75	0.988767841
3	100.424	100424	784.8334	777.6419	777.6419	784.8334	0.990836909	0.922510192		2	735	0.98933319
3	100.63	100630	938.2059	873.8636	873.8636	938.2059	0.931419851	0.952063522		2	735.25	0.990300651
3	100.81	100810	1004.401	1008.151	1008.151	1004.401	1.003733569	0.978391882		2	735.5	0.991244457
3	101.035	101035	1141.727	1125.542	1125.542	1141.727	0.985824107	1.00568944		2	735.75	0.992783943
3	101.373	101373	929.7096	1048.692	1048.692	929.7096	1.127978027	1.036713302		2	736	0.994672594
3	101.62	101620	929.2045	1036.915	1036.915	929.2045	1.115916895	1.057691544		2	736.25	0.996119257
3	102.054	102054	1051.473	1160.338	1160.338	1051.473	1.103535707	1.093291647		2	736.5	0.996674397
3	102.272	102272	892.177	828.1637	828.1637	892.177	0.928250448	1.111502054		2	736.75	0.997038638
3	102.488	102488	981.4164	1074.053	1074.053	981.4164	1.094390719	1.125906221		2	737	0.996809399
3	102.697	102697	962.1037	1101.075	1101.075	962.1037	1.14444524	1.135453243		2	737.25	0.995166682
3	102.928	102928	920.9532	1248.329	1248.329	920.9532	1.355474958	1.146584902		2	737.5	0.992382015
3	103.361	103361	1040.012	1133.064	1133.064	1040.012	1.089472045	1.190184368		2	737.75	0.989873404
3	103.528	103528	873.4964	1089.472	1089.472	873.4964	1.247254139	1.223278048		2	738	0.988170575
3	103.698	103698	1145.079	1501.575	1501.575	1145.079	1.311328738	1.266002604		2	738.25	0.986364748
3	103.865	103865	1263.178	1561.093	1561.093	1263.178	1.235845621	1.310432542		2	738.5	0.985291263
3	104.1	104100	895.3274	1099.869	1099.869	895.3274	1.22845453	1.364855997		2	738.75	0.985893471
3	104.441	104441	1068.641	1467.183	1467.183	1068.641	1.372942831	1.39398485		2	739	0.987660472
3	104.848	104848	1158.945	1855.6	1855.6	1158.945	1.601111356	1.400121781		2	739.25	0.989849379
3	105.008	105008	897.4934	1592.677	1592.677	897.4934	1.774583523	1.417442863		2	739.5	0.992351559
3	105.283	105283	1075.292	1895.187	1895.187	1075.292	1.762485911	1.495533901		2	739.75	0.995391385
3	105.615	105615	1100.946	1723.89	1723.89	1100.946	1.565826117	1.638213498		2	740	0.997361704
3	105.916	105916	1201.712	1676.604	1676.604	1201.712	1.395179544	1.794805722		2	740.25	0.998989842
3	106.135	106135	1270.882	2124.375	2124.375	1270.882	1.671575331	1.946617677		2	740.5	1.000271999
3	106.518	106518	1116.552	2300.496	2300.496	1116.552	2.060357243	2.33516003		2	740.75	0.999885473
3	106.724	106724	1133.446	2237.389	2237.389	1133.446	1.973970529	2.6723031		2	741	0.998616197
3	107.002	107002	984.392	3684.918	3684.918	984.392	3.743344115	3.227802615		2	741.25	0.99696164
3	107.177	107177	1471.492	5709.042	5709.042	1471.492	3.879764212	3.525354751		2	741.5	0.995288815
3	107.516	107516	1005.572	3342.461	3342.461	1005.572	3.323940006	4.214770421		2	741.75	0.993163852
3	108.187	108187	885.8457	7548.766	7548.766	885.8457	8.521535974	5.605592599		2	742	0.991022044
3	108.457	108457	1059.471	5320.451	5320.451	1059.471	5.021799558	5.807582714		2	742.25	0.989554402
3	108.653	108653	879.1812	4647.908	4647.908	879.1812	5.286632608	5.89563872		2	742.5	0.988445849
3	108.925	108925	955.5047	4621.42	4621.42	955.5047	4.836627177	5.922243816		2	742.75	0.987517649
3	109.222	109222	921.885	5306.553	5306.553	921.885	5.756198441	5.805175286		2	743	0.986848964
3	109.585	109585	1044.347	8109.602	8109.602	1044.347	7.765237033	5.334829235		2	743.25	0.986462552
3	109.988	109988	876.5089	3893.428	3893.428	876.5089	4.44197201	4.511719209		2	743.5	0.986400738
3	110.222	110222	844.022	2881.089	2881.089	844.022	3.413523581	4.030943138		2	743.75	0.986400227
3	110.465	110465	840.1284	2144.526	2144.526	840.1284	2.552616957	3.626958667		2	744	0.98671314
3	110.763	110763	909.7015	3731.101	3731.101	909.7015	4.101456357	3.165653004		2	744.25	0.98712287
3	110.99	110990	846.5688	1977.787	1977.787	846.5688	2.336238945	2.782950221		2	744.5	0.98807642
3	111.335	111335	1025.407	1889.117	1889.117	1025.407	1.842309444	2.27872033		2	744.75	0.989686837
3	111.492	111492	1118.679	2319.415	2319.415	1118.679	2.073351694	2.123429511		2	745	0.991045931
3	111.73	111730	898.6494	1421.347	1421.347	898.6494	1.581647971	1.981330131		2	745.25	0.992079634
3	111.896	111896	1142.612	2667.097	2667.097	1142.612	2.334210563	1.926374357		2	745.5	0.992946134
3	112.264	112264	906.9751	2485.427	2485.427	906.9751	2.740347558	1.889321047		2	745.75	0.993023168
3	112.453	112453	869.1953	1503.065	1503.065	869.1953	1.729260386	1.933950327		2	746	0.992791676
3	112.811	112811	938.0558	2080.656	2080.656	938.0558	2.218051421	2.114903382		2	746.25	0.992657758
3	112.969	112969	1135.142	2055.979	2055.979	1135.142	1.811208642	2.203012067		2	746.5	0.992815431
3	113.203	113203	970.0652	1647.357	1647.357	970.0652	1.698192039	2.390676483		2	746.75	0.99313016
3	113.446	113446	846.9501	1608.363	1608.363	846.9501	1.89900562	2.600857741		2	747	0.993504214
3	113.652	113652	866.5614	3283.034	3283.034	866.5614	3.78857632	2.742365577		2	747.25	0.993919078
3	113.943	113943	1095.459	3601.599	3601.599	1095.459	3.287753353	2.938862625		2	747.5	0.994911063
3	114.154	114154	820.0757	3343.164	3343.164	820.0757	4.076652924	3.099607465		2	747.75	0.996119901
3	114.378	114378	737.6065	1538.9	1538.9	737.6065	2.086342786	3.242816066		2	748	0.997324388
3	114.674	114674	1071.467	3708.854	3708.854	1071.467	3.461472915	3.318338785		2	748.25	0.998506032
3	114.872	114872	961.4133	3387.899	3387.899	961.4133	3.523873656	3.263843732		2	748.5	0.999804765
3	115.089	115089	821.1911	2577.648	2577.648	821.1911	3.138913707	3.131240353		2	748.75	1.001469515
3	115.293	115293	1128.159	3098.894	3098.894	1128.159	2.746859264	2.972778247		2	749	1.003238336
3	115.553	115553	874.6278	2583.273	2583.273	874.6278	2.953568364	2.778505935		2	749.25	1.004076429
3	115.758	115758	765.8338	2131.168	2131.168	765.8338	2.782807445	2.614089673		2	749.5	1.004516676
3	116.072	116072	1131.774	2537.486	2537.486	1131.774	2.242043023	2.296020604		2	749.75	1.00488259
3	116.409	116409	880.8436	1600.386	1600.386	880.8436	1.816878729	1.987461154		2	750	1.005002153
3	116.815	116815	1142.237	1765.359	1765.359	1142.237	1.545527767	1.65301877		2	750.25	1.004912808
3	117.066	117066	770.9787	1015.76	1015.76	770.9787	1.317494245	1.479858114		2	750.5	1.004672084
3	117.226	117226	1065.65	1636.756	1636.756	1065.65	1.535922676	1.403324237		2	750.75	1.003933678
3	117.391	117391	785.6513	1028.898	1028.898	785.6513	1.309611529	1.338902125		2	751	1.002906892
3	117.659	117659	757.7514	1088.829	1088.829	757.7514	1.436921133	1.260977921		2	751.25	1.001468669
3	117.962	117962	883.5957	1033.335	1033.335	883.5957	1.169465854	1.204057951		2	751.5	1.000119551
3	118.244	118244	850.0847	868.7846	868.7846	850.0847	1.02199769	1.195868866		2	751.75	0.998801419
3	118.445	118445	1036.658	1190.899	1190.899	1036.658	1.148786774	1.219283871		2	752	0.997266723
3	118.855	118855	1228.116	1654.086	1654.086	1228.116	1.346848343	1.291634437		2	752.25	0.995911879
3	119.153	119153	890.2533	1254.676	1254.676	890.2533	1.409347205	1.321299711		2	752.5	0.995367184
3	119.368	119368	740.4247	865.6643	865.6643	740.4247	1.169145627	1.325390124		2	752.75	0.995777265
3	119.563	119563	868.9876	1227.821	1227.821	868.9876	1.412932705	1.327904832		2	753	0.996514602
3	119.851	119851	1040.409	1646.638	1646.638	1040.409	1.582683349	1.326164394		2	753.25	0.99777664
3	120.092	120092	1032.533	1602.307	1602.307	1032.533	1.551821588	1.316500595		2	753.5	0.999969718
3	120.269	120269	1143.079	1370.395	1370.395	1143.079	1.198862896	1.299862655		2	753.75	1.002266022
3	120.442	120442	1057.471	1143.515	1143.515	1057.471	1.081367716	1.275535982		2	754	1.004562274
3	120.611	120611	1265.332	1406.656	1406.656	1265.332	1.111689264	1.249099604		2	754.25	1.006820362
3	120.869	120869	970.8359	1115.167	1115.167	970.8359	1.148666834	1.214722775		2	754.5	1.008154493
3	121.095	121095	975.1644	1215.031	1215.031	975.1644	1.24597555	1.192149415		2	754.75	1.008868912
3	121.571	121571	1084.371	1129.518	1129.518	1084.371	1.041634275	1.14547728		2	755	1.009477034
3	121.88	121880	881.0096	1166.047	1166.047	881.0096	1.323534954	1.115341092		2	755.25	1.009938056
3	122.159	122159	876.2892	1047.657	1047.657	876.2892	1.195560781	1.087904472		2	755.5	1.009928658
3	122.41	122410	1200.558	1190.06	1190.06	1200.558	0.991255733	1.062346661		2	755.75	1.009484711
3	122.603	122603	756.2973	792.9409	792.9409	756.2973	1.048451317	1.043305808		2	756	1.008605764
3	122.929	122929	1362.462	1222.613	1222.613	1362.462	0.897355669	1.017698311		2	756.25	1.007400362
3	123.281	123281	1143.988	998.1746	998.1746	1143.988	0.872539397	1.007827486		2	756.5	1.005848378
3	123.473	123473	1669.691	1495.289	1495.289	1669.691	0.895548338	1.01539996		2	756.75	1.003741824
3	123.705	123705	1297.247	1148.95	1148.95	1297.247	0.885683297	1.036560162		2	757	1.001173556
3	123.919	123919	1193.245	1284.096	1284.096	1193.245	1.076137759	1.061732493		2	757.25	0.998909383
3	124.484	124484	1292.142	2114.105	2114.105	1292.142	1.636124358	1.110425228		2	757.5	0.997284402
3	124.738	124738	1177.099	1459.733	1459.733	1177.099	1.240110645	1.111383382		2	757.75	0.99586415
3	125.14	125140	1037.944	1021.22	1021.22	1037.944	0.983887377	1.101201805		2	758	0.99550305
3	125.433	125433	1123.312	919.8659	919.8659	1123.312	0.818887273	1.09051497		2	758.25	0.996157458
3	125.685	125685	912.8397	975.2567	975.2567	912.8397	1.068376737	1.059790828		2	758.5	0.997196786
3	126.201	126201	812.4181	895.2526	895.2526	812.4181	1.101960431	0.978648084		2	758.75	0.998134411
3	126.525	126525	1046.489	897.732	897.732	1046.489	0.857851349	0.981925193		2	759	0.999227799
3	126.756	126756	875.3134	956.6489	956.6489	875.3134	1.092921575	0.995722944		2	759.25	1.000533899
3	126.938	126938	1455.162	1323.278	1323.278	1455.162	0.909368167	1.01081961		2	759.5	1.001087625
3	127.139	127139	1113.063	1174.795	1174.795	1113.063	1.055461371	1.029692168		2	759.75	1.000745351
3	127.381	127381	1272.365	1415.67	1415.67	1272.365	1.112628845	1.045755237		2	760	0.999416722
3	127.569	127569	704.0164	693.3617	693.3617	704.0164	0.984865836	1.054780245		2	760.25	0.99762407
3	127.794	127794	965.0225	1132.463	1132.463	965.0225	1.173509426	1.072991441		2	760.5	0.99620655
3	127.991	127991	1125.408	1292.522	1292.522	1125.408	1.148491925	1.105047122		2	760.75	0.994542118
3	128.444	128444	1042.708	1297.47	1297.47	1042.708	1.244327271	1.177556382		2	761	0.993301641
3	128.796	128796	947.5823	1128.433	1128.433	947.5823	1.190854874	1.258746209		2	761.25	0.992792817
3	129.186	129186	891.3893	1286.766	1286.766	891.3893	1.443551095	1.465204492		2	761.5	0.992496883
3	129.361	129361	976.182	1475.868	1475.868	976.182	1.511877908	1.621546059		2	761.75	0.992540524
3	129.529	129529	1195.495	2218.075	2218.075	1195.495	1.855361168	1.854040769		2	762	0.992941302
3	129.861	129861	981.9773	1774.481	1774.481	981.9773	1.8070489	2.498052366		2	762.25	0.994517563
3	130.137	130137	1114.421	3037.842	3037.842	1114.421	2.725937505	2.964315149		2	762.5	0.996296639
3	130.362	130362	1027.845	3533.584	3533.584	1027.845	3.437856875	3.352926789		2	762.75	0.997102878
3	130.591	130591	950.5828	3432.484	3432.484	950.5828	3.610925845	3.716082014		2	763	0.997083623
3	130.874	130874	949.599	3865.171	3865.171	949.599	4.070319156	3.947753273		2	763.25	0.996821275
3	131.15	131150	756.4847	4210.464	4210.464	756.4847	5.565828364	4.100549088		2	763.5	0.996459086
3	131.443	131443	953.5053	4722.653	4722.653	953.5053	4.952938384	4.184545271		2	763.75	0.996074787
3	131.608	131608	899.8563	3743.575	3743.575	899.8563	4.160192022	4.196718696		2	764	0.995373739
3	131.915	131915	1017.364	3509.175	3509.175	1017.364	3.449281673	4.09773405		2	764.25	0.994489976
3	132.071	132071	929.6382	2538.808	2538.808	929.6382	2.730963508	3.992545273		2	764.5	0.993652248
3	132.241	132241	970.939	3152.911	3152.911	970.939	3.24728021	3.857182001		2	764.75	0.993002471
3	132.551	132551	946.8058	3761.185	3761.185	946.8058	3.972498901	3.61235512		2	765	0.992326182
3	132.942	132942	1257.546	6079.662	6079.662	1257.546	4.834544422	3.306702623		2	765.25	0.992058483
3	133.24	133240	1010.029	2758.279	2758.279	1010.029	2.730890895	3.043661242		2	765.5	0.992531549
3	133.691	133691	1048.942	2373.298	2373.298	1048.942	2.262563612	2.638299049		2	765.75	0.993211224
3	133.917	133917	1080.818	2934.493	2934.493	1080.818	2.715066736	2.448236352		2	766	0.993863248
3	134.075	134075	809.083	1256.792	1256.792	809.083	1.553353611	2.309859504		2	766.25	0.994491752
3	134.4	134400	982.4333	1660.25	1660.25	982.4333	1.689936609	1.992740977		2	766.5	0.995323537
3	134.73	134730	746.5516	1877.363	1877.363	746.5516	2.514712982	1.713991894		2	766.75	0.996808639
3	135.003	135003	888.9781	1275.903	1275.903	888.9781	1.43524683	1.584748626		2	767	0.999204553
3	135.2	135200	915.4181	1408.209	1408.209	915.4181	1.538323308	1.504042639		2	767.25	1.001367618
3	135.447	135447	1048.424	1504.273	1504.273	1048.424	1.434794511	1.387841082		2	767.5	1.003207446
3	135.63	135630	851.5388	1038.049	1038.049	851.5388	1.219027248	1.309994068		2	767.75	1.005177023
3	135.947	135947	1285.987	1512.805	1512.805	1285.987	1.176376589	1.189424181		2	768	1.005934998
3	136.178	136178	1041.374	1242.356	1242.356	1041.374	1.192996944	1.111148823		2	768.25	1.005649594
3	136.394	136394	960.2815	885.5	885.5	960.2815	0.922125439	1.050027647		2	768.5	1.005017495
3	136.609	136609	901.1797	986.2801	986.2801	901.1797	1.09443222	1.004780423		2	768.75	1.00375976
3	136.963	136963	1218.873	1118.776	1118.776	1218.873	0.917877416	0.956454054		2	769	1.001128087
3	137.441	137441	890.011	819.1211	819.1211	890.011	0.920349411	0.922556995		2	769.25	0.998272829
3	137.734	137734	890.3187	711.2762	711.2762	890.3187	0.798900663	0.920706115		2	769.5	0.996432528
3	137.957	137957	766.7484	792.5476	792.5476	766.7484	1.033647543	0.930945243		2	769.75	0.995064248
3	138.176	138176	822.8092	747.7003	747.7003	822.8092	0.908716504	0.942960439		2	770	0.994616191
3	138.379	138379	881.3472	835.4199	835.4199	881.3472	0.947889663	0.949744396		2	770.25	0.995737069
3	138.683	138683	882.0742	941.8614	941.8614	882.0742	1.067780239	0.962249075		2	770.5	0.998587228
3	138.941	138941	987.3895	1053.097	1053.097	987.3895	1.066546687	0.97947139		2	770.75	1.00240411
3	139.149	139149	924.9458	816.1229	816.1229	924.9458	0.882346728	0.991828361		2	771	1.009599383
3	139.416	139416	979.1333	995.4077	995.4077	979.1333	1.01662123	0.99828506		2	771.25	1.017559231
3	139.596	139596	840.3401	711.0149	711.0149	840.3401	0.846103738	0.993815431		2	771.5	1.025986988
3	139.911	139911	814.0619	855.5601	855.5601	814.0619	1.050976713	0.973868316		2	771.75	1.033203874
3	140.293	140293	801.7369	839.4887	839.4887	801.7369	1.047087517	0.942368378		2	772	1.038019117
3	140.587	140587	840.5307	827.0432	827.0432	840.5307	0.98395359	0.923966486		2	772.25	1.042180134
3	140.776	140776	916.8676	832.9705	832.9705	916.8676	0.908495949	0.913712208		2	772.5	1.04541547
3	141.007	141007	1019.484	913.2166	913.2166	1019.484	0.895763543	0.898758592		2	772.75	1.044974199
3	141.205	141205	857.5685	721.8946	721.8946	857.5685	0.841792347	0.888444778		2	773	1.043672466
3	141.433	141433	1126.361	852.4671	852.4671	1126.361	0.756832934	0.885050635		2	773.25	1.041995828
3	141.759	141759	961.7259	842.4269	842.4269	961.7259	0.875953221	0.902343994		2	773.5	1.040632421
3	142.074	142074	911.5348	865.841	865.841	911.5348	0.949871579	0.933041858		2	773.75	1.038906485
3	142.353	142353	1112.747	954.9839	954.9839	1112.747	0.85822195	0.959393037		2	774	1.036841541
3	142.584	142584	834.69	843.4698	843.4698	834.69	1.010518636	0.972761551		2	774.25	1.034824101
3	142.756	142756	915.6087	1198.163	1198.163	915.6087	1.308597221	0.980063727		2	774.5	1.032462282
3	143.071	143071	1197.183	1153.453	1153.453	1197.183	0.963472585	0.996238014		2	774.75	1.030145572
3	143.416	143416	970.8691	757.5969	757.5969	970.8691	0.780328574	1.001085946		2	775	1.027974519
3	143.707	143707	912.2461	914.6814	914.6814	912.2461	1.002669565	0.974169371		2	775.25	1.025959452
3	143.919	143919	877.8216	876.3824	876.3824	877.8216	0.998360487	0.953654763		2	775.5	1.02395014
3	144.122	144122	721.6254	712.7212	712.7212	721.6254	0.987660911	0.940946361		2	775.75	1.021943204
3	144.406	144406	732.6775	712.5506	712.5506	732.6775	0.97252966	0.918571638		2	776	1.019252262
3	144.753	144753	860.0814	659.4278	659.4278	860.0814	0.766703942	0.891355966		2	776.25	1.015718524
3	145.005	145005	1250.47	1100.883	1100.883	1250.47	0.880375379	0.877075211		2	776.5	1.012359785
3	145.41	145410	1139.711	908.3111	908.3111	1139.711	0.796966161	0.862497246		2	776.75	1.011153834
3	145.897	145897	915.7055	878.235	878.235	915.7055	0.959080185	0.850227581		2	777	1.011658631
3	146.164	146164	945.7255	770.5368	770.5368	945.7255	0.814757348	0.845614909		2	777.25	1.013220331
3	146.354	146354	897.2965	760.8104	760.8104	897.2965	0.847891862	0.843130761		2	777.5	1.014079264
3	146.688	146688	984.8649	842.3117	842.3117	984.8649	0.855256086	0.8412367		2	777.75	1.013754323
3	146.928	146928	824.7147	707.261	707.261	824.7147	0.857582628	0.841902675		2	778	1.013133414
3	147.158	147158	1017.745	844.2769	844.2769	1017.745	0.829556421	0.843740336		2	778.25	1.012032937
3	147.344	147344	957.3525	751.1129	751.1129	957.3525	0.784572976	0.845856551		2	778.5	1.010145034
3	147.834	147834	1193.856	1027.628	1027.628	1193.856	0.860763777	0.861312258		2	778.75	1.007917966
3	148.003	148003	975.0613	724.8359	724.8359	975.0613	0.743374699	0.866805783		2	779	1.005568529
3	148.166	148166	1431.934	1086.774	1086.774	1431.934	0.758955371	0.869664978		2	779.25	1.002604698
3	148.437	148437	852.7959	997.6049	997.6049	852.7959	1.169804991	0.874441846		2	779.5	0.99955021
3	148.727	148727	441.0059	454.5688	454.5688	441.0059	1.030754464	0.878863636		2	779.75	0.996907982
3	149.001	149001	524.4027	407.2936	407.2936	524.4027	0.776680974	0.873958292		2	780	0.994164701
3	149.296	149296	545.0333	417.6964	417.6964	545.0333	0.766368587	0.861127655		2	780.25	0.991902163
3	149.63	149630	557.2091	448.4826	448.4826	557.2091	0.804873072	0.845833306		2	780.5	0.989801038
3	149.974	149974	506.1096	417.8727	417.8727	506.1096	0.825656538	0.839613808		2	780.75	0.987925334
3	150.149	150149	492.7474	438.9494	438.9494	492.7474	0.890820327	0.843202492		2	781	0.98665566
3	150.51	150510	469.1188	439.4377	439.4377	469.1188	0.936730099	0.860268669		2	781.25	0.986558906
3	150.727	150727	538.6942	402.6866	402.6866	538.6942	0.747523549	0.871641804		2	781.5	0.987324295
3	150.927	150927	530.5361	423.8234	423.8234	530.5361	0.798858739	0.879327426		2	781.75	0.988611366
3	151.118	151118	461.1453	427.6713	427.6713	461.1453	0.927411165	0.884290188		2	782	0.990105422
3	151.421	151421	410.8062	421.3062	421.3062	410.8062	1.025559497	0.89120663		2	782.25	0.992246524
3	151.975	151975	1100.761	1016.085	1016.085	1100.761	0.923075036	0.900667343		2	782.5	0.994475985
3	152.254	152254	907.8262	796.6197	796.6197	907.8262	0.877502434	0.903792287		2	782.75	0.997442183
3	152.557	152557	835.8621	700.8624	700.8624	835.8621	0.838490464	0.90447572		2	783	1.000874755
3	152.726	152726	950.3952	836.4171	836.4171	950.3952	0.880072942	0.903742792		2	783.25	1.004113696
3	153.084	153084	792.8712	805.0157	805.0157	792.8712	1.015317116	0.902482888		2	783.5	1.006589437
3	153.252	153252	848.2302	671.4394	671.4394	848.2302	0.791576862	0.906985994		2	783.75	1.007170787
3	153.447	153447	818.0922	783.8907	783.8907	818.0922	0.958193587	0.912695367		2	784	1.00740691
3	153.7	153700	819.0573	722.1117	722.1117	819.0573	0.881637585	0.91262657		2	784.25	1.006996231
3	154.087	154087	852.5668	838.5202	838.5202	852.5668	0.983524341	0.909756468		2	784.5	1.006387391
3	154.253	154253	1062.924	911.4263	911.4263	1062.924	0.857470807	0.907010443		2	784.75	1.005693624
3	154.556	154556	1014.061	1013.185	1013.185	1014.061	0.999136147	0.898847074		2	785	1.004388542
3	154.716	154716	1002.903	934.4832	934.4832	1002.903	0.931778248	0.891760845		2	785.25	1.002969321
3	154.981	154981	1000.763	809.0536	809.0536	1000.763	0.808436763	0.875526547		2	785.5	1.001613076
3	155.203	155203	1642.779	1202.839	1202.839	1642.779	0.732197697	0.861000796		2	785.75	1.000511063
3	155.509	155509	913.7687	854.6489	854.6489	913.7687	0.935301133	0.845808182		2	786	0.999439235
3	155.689	155689	965.0932	864.1874	864.1874	965.0932	0.895444502	0.84099249		2	786.25	0.999136193
3	155.866	155866	1119.734	822.8154	822.8154	1119.734	0.73483113	0.837812959		2	786.5	0.999807355
3	156.043	156043	839.9096	707.8172	707.8172	839.9096	0.842730218	0.83540455		2	786.75	1.001137841
3	156.421	156421	835.7258	778.293	778.293	835.7258	0.931277938	0.829301191		2	787	1.00177901
3	156.652	156652	907.4863	657.5544	657.5544	907.4863	0.72458879	0.821049636		2	787.25	1.0019747
3	156.86	156860	880.3448	828.6927	828.6927	880.3448	0.941327421	0.811672522		2	787.5	1.002162111
3	157.049	157049	949.4763	813.1767	813.1767	949.4763	0.856447602	0.805306631		2	787.75	1.001899838
3	157.371	157371	1237.403	865.5748	865.5748	1237.403	0.699509214	0.808612872		2	788	1.000216638
3	157.538	157538	1311.582	964.9486	964.9486	1311.582	0.735713512	0.820084752		2	788.25	0.997663802
3	157.799	157799	1243.795	927.1415	927.1415	1243.795	0.745413432	0.846994318		2	788.5	0.995638597
3	158.102	158102	1024.391	828.7469	828.7469	1024.391	0.809014234	0.884640494		2	788.75	0.994084798
3	158.276	158276	886.2666	941.7094	941.7094	886.2666	1.0625577	0.905775387		2	789	0.993486285
3	158.518	158518	1041.347	1132.463	1132.463	1041.347	1.087498211	0.939700819		2	789.25	0.993729485
3	158.977	158977	945.5382	891.2854	891.2854	945.5382	0.942622308	1.018087627		2	789.5	0.995058221
3	159.183	159183	1042.612	1004.658	1004.658	1042.612	0.963597196	1.048956437		2	789.75	0.996833001
3	159.393	159393	943.9824	1129.878	1129.878	943.9824	1.196926977	1.071345242		2	790	0.999314931
3	159.646	159646	1139.687	1327.495	1327.495	1139.687	1.164789104	1.081958987		2	790.25	1.00333962
3	159.811	159811	997.8246	955.0632	955.0632	997.8246	0.957145374	1.08232326		2	790.5	1.007155401
3	160.179	160179	1141.692	1255.702	1255.702	1141.692	1.099860558	1.081318768		2	790.75	1.01022188
3	160.358	160358	1111.837	1288.661	1288.661	1111.837	1.159037701	1.087534755		2	791	1.013352365
3	160.639	160639	909.8861	946.4949	946.4949	909.8861	1.040234486	1.094096856		2	791.25	1.01543468
3	160.856	160856	1331.878	1361.723	1361.723	1331.878	1.022408209	1.097113678		2	791.5	1.014224815
3	161.082	161082	1325.787	1583.552	1583.552	1325.787	1.194424142	1.113371301		2	791.75	1.011803033
3	161.501	161501	1004.216	1174.275	1174.275	1004.216	1.169345041	1.183368228		2	792	1.010464908
3	161.748	161748	812.5193	957.7458	957.7458	812.5193	1.178736062	1.232837645		2	792.25	1.008900924
3	162.128	162128	873.151	1182.375	1182.375	873.151	1.354147221	1.296419975		2	792.5	1.008471029
3	162.324	162324	895.3811	1053.738	1053.738	895.3811	1.176859775	1.328702423		2	792.75	1.010362333
3	162.624	162624	809.9578	1375.451	1375.451	809.9578	1.698176127	1.394996348		2	793	1.012303347
3	162.79	162790	1321.106	1647.603	1647.603	1321.106	1.247139139	1.447353196		2	793.25	1.013533711
3	163.158	163158	796.7034	1679.51	1679.51	796.7034	2.108074347	1.58824567		2	793.5	1.015035636
3	163.425	163425	1341.686	2413.048	2413.048	1341.686	1.798519177	1.71062015		2	793.75	1.016360631
3	163.761	163761	1011.046	1168.986	1168.986	1011.046	1.156214455	1.905820444		2	794	1.015988804
3	164.265	164265	985.1606	1980.502	1980.502	985.1606	2.010334153	2.325497098		2	794.25	1.014578222
3	164.722	164722	999.6427	2469.698	2469.698	999.6427	2.470580738	2.991127552		2	794.5	1.012840959
3	164.984	164984	1044.232	3785.937	3785.937	1044.232	3.625570754	3.465930855		2	794.75	1.010227387
3	165.159	165159	1072.596	3619.96	3619.96	1072.596	3.374951986	3.777239131		2	795	1.006555384
3	165.572	165572	682.9794	2843.079	2843.079	682.9794	4.162759521	4.361576421		2	795.25	1.002246389
3	165.832	165832	842.1912	3882.177	3882.177	842.1912	4.609614776	4.699187511		2	795.5	0.999596156
3	166.084	166084	848.7547	5808.237	5808.237	848.7547	6.843245758	5.043281642		2	795.75	0.998812537
3	166.299	166299	798.1665	4477.809	4477.809	798.1665	5.610118941	5.207173331		2	796	0.99909449
3	166.543	166543	1132.327	4225.341	4225.341	1132.327	3.731555461	5.201327949		2	796.25	1.000221525
3	166.939	166939	958.9581	4398.446	4398.446	958.9581	4.586692578	4.993454057		2	796.5	1.00227242
3	167.446	167446	758.5534	4216.677	4216.677	758.5534	5.558840024	4.286159889		2	796.75	1.007206224
3	167.772	167772	960.1467	4118.275	4118.275	960.1467	4.289214346	3.621974555		2	797	1.012469593
3	167.961	167961	981.3621	3472.705	3472.705	981.3621	3.538658157	3.248009861		2	797.25	1.017585944
3	168.195	168195	1393.551	3304.993	3304.993	1393.551	2.371634049	2.860502375		2	797.5	1.022696616
3	168.363	168363	884.1039	1218.707	1218.707	884.1039	1.378465812	2.604915606		2	797.75	1.027491569
3	168.561	168561	1199.533	2021.282	2021.282	1199.533	1.685057435	2.268912803		2	798	1.031288092
3	168.899	168899	4377.294	10716.92	10716.92	4377.294	2.448297967	1.709868479		2	798.25	1.034851828
3	169.113	169113	1259.926	1646.388	1646.388	1259.926	1.306733888	1.435883478		2	798.5	1.037991337
3	169.521	169521	1974.513	2433.353	2433.353	1974.513	1.232381352	1.152114928		2	798.75	1.039595869
3	169.881	169881	1229.404	1205.531	1205.531	1229.404	0.980581648	1.057464472		2	799	1.04100962
3	170.136	170136	880.3627	961.9888	961.9888	880.3627	1.092718717	1.019298507		2	799.25	1.042746227
3	170.373	170373	1262.035	1099.027	1099.027	1262.035	0.87083718	0.96847986		2	799.5	1.045511676
3	170.552	170552	854.322	711.9374	711.9374	854.322	0.833336143	0.925293941		2	799.75	1.050191456
3	170.739	170739	818.4092	859.7887	859.7887	818.4092	1.050560893	0.894722869		2	800	1.055735431
3	171.208	171208	964.7744	890.4309	890.4309	964.7744	0.922942089	0.846066598		2	800.25	1.062580555
3	171.396	171396	904.0757	782.6822	782.6822	904.0757	0.865726399	0.834710945		2	800.5	1.068446017
3	171.7	171700	1004.216	780.1605	780.1605	1004.216	0.776885152	0.827451945		2	800.75	1.074311479
3	171.905	171905	928.0793	706.7816	706.7816	928.0793	0.761553027	0.819548526		2	801	1.080176942
3	172.136	172136	977.1012	693.3617	693.3617	977.1012	0.709610939	0.815978432		2	801.25	1.086042404
3	172.362	172362	734.3925	685.0791	685.0791	734.3925	0.932851438	0.815879168		2	801.5	1.091907866
3	172.597	172597	1052.564	908.8222	908.8222	1052.564	0.863436523	0.817056986		2	801.75	1.097773328
3	173.007	173007	842.4955	676.8861	676.8861	842.4955	0.803429929	0.83253121		2	802	1.103638791
3	173.212	173212	1132.383	868.284	868.284	1132.383	0.766775905	0.845437998		2	802.25	1.10691081
3	173.505	173505	981.1684	970.4983	970.4983	981.1684	0.989125108	0.861234412		2	802.5	1.106160345
3	173.691	173691	851.211	694.2288	694.2288	851.211	0.815577806	0.865672264		2	802.75	1.104385387
3	174.079	174079	1088.229	944.0547	944.0547	1088.229	0.867514742	0.86347592		2	803	1.100967604
3	174.596	174596	899.2655	914.912	914.912	899.2655	1.0173992	0.854998113		2	803.25	1.094509781
3	174.79	174790	1026.907	773.9503	773.9503	1026.907	0.753671267	0.853392557		2	803.5	1.08817807
3	174.994	174994	1219.391	930.2632	930.2632	1219.391	0.76289164	0.854205951		2	803.75	1.083249331
3	175.453	175453	973.8926	735.2443	735.2443	973.8926	0.754954191	0.864635958		2	804	1.080275378
3	175.642	175642	839.4268	735.9739	735.9739	839.4268	0.876757688	0.869830946		2	804.25	1.07718934
3	175.814	175814	868.7326	726.7128	726.7128	868.7326	0.836520697	0.873755888		2	804.5	1.074084944
3	176.17	176170	659.4707	733.4234	733.4234	659.4707	1.112139478	0.876116309		2	804.75	1.070839751
3	176.424	176424	858.3771	724.752	724.752	858.3771	0.84432821	0.87326314		2	805	1.06699966
3	176.758	176758	1065.538	978.8145	978.8145	1065.538	0.918610599	0.867780822		2	805.25	1.063024084
3	177.015	177015	841.2155	717.8881	717.8881	841.2155	0.853393809	0.862276631		2	805.5	1.059048509
3	177.284	177284	1015.636	804.3608	804.3608	1015.636	0.791977441	0.855367518		2	805.75	1.055072933
3	177.452	177452	958.792	782.8501	782.8501	958.792	0.816496279	0.849177439		2	806	1.051097358
3	178.665	178665	1010.396	698.8687	698.8687	1010.396	0.691678015	0.76988149		2	806.25	1.047121782
3	178.907	178907	1081.009	889.1365	889.1365	1081.009	0.822506103	0.760499968		2	806.5	1.043146207
3	179.08	179080	1046.788	781.2085	781.2085	1046.788	0.746291035	0.757910549		2	806.75	1.039170631
3	179.492	179492	885.7037	768.4692	768.4692	885.7037	0.867636886	0.766397522		2	807	1.035195056
3	179.713	179713	1000.411	808.4909	808.4909	1000.411	0.808158747	0.775334377		2	807.25	1.03121948
3	179.904	179904	862.2506	599.5376	599.5376	862.2506	0.695317115	0.782786645		2	807.5	1.027243905
3	180.106	180106	775.431	566.0634	566.0634	775.431	0.729998414	0.788336277		2	807.75	1.023379658
3	180.601	180601	1138.434	810.5984	810.5984	1138.434	0.712029332	0.799094007		2	808	1.020009127
3	180.915	180915	814.812	688.6461	688.6461	814.812	0.845159497	0.805996703		2	808.25	1.016638596
3	181.214	181214	736.7645	674.506	674.506	736.7645	0.915497421	0.810906503		2	808.5	1.013882028
3	181.586	181586	762.2132	704.8722	704.8722	762.2132	0.924770392	0.814768008		2	808.75	1.011263902
3	182.02	182020	958.7609	732.6444	732.6444	958.7609	0.76415757	0.819194523		2	809	1.008645777
3	182.217	182217	755.9309	546.4743	546.4743	755.9309	0.722915679	0.82084395		3	2	0.979767103
3	182.478	182478	742.7518	582.8886	582.8886	742.7518	0.784769017	0.821407046		3	2.25	0.979234333
3	182.782	182782	676.6548	579.4592	579.4592	676.6548	0.856358663	0.821224862		3	2.5	0.978677265
3	183.115	183115	759.171	635.8377	635.8377	759.171	0.837542135	0.822162955		3	2.75	0.978081095
3	183.445	183445	1002.426	812.8241	812.8241	1002.426	0.810856961	0.828779393		3	3	0.977477067
3	183.756	183756	952.3174	720.1314	720.1314	952.3174	0.75618843	0.839215324		3	3.25	0.976824974
3	184.056	184056	962.4115	952.2777	952.2777	962.4115	0.989470408	0.848191491		3	3.5	0.976112645
3	184.43	184430	1007.404	942.8793	942.8793	1007.404	0.93594953	0.850752169		3	3.75	0.975262996
3	184.603	184603	733.9872	596.6251	596.6251	733.9872	0.812854911	0.845486882		3	4	0.974403882
3	184.812	184812	932.3774	681.6665	681.6665	932.3774	0.731105773	0.833759569		3	4.25	0.973521445
3	185.128	185128	965.5014	834.9316	834.9316	965.5014	0.864764774	0.814710332		3	4.5	0.972699685
3	185.354	185354	997.8246	846.4979	846.4979	997.8246	0.848343386	0.807924887		3	4.75	0.971976588
3	185.573	185573	1197.121	926.4938	926.4938	1197.121	0.773934966	0.807972628		3	5	0.971359545
3	185.761	185761	1029.844	805.3102	805.3102	1029.844	0.781972998	0.810087658		3	5.25	0.970742502
3	186.085	186085	1054.766	813.8936	813.8936	1054.766	0.771634277	0.816477733		3	5.5	0.970157862
3	186.248	186248	1279.508	992.752	992.752	1279.508	0.775885731	0.826762066		3	5.75	0.969619644
3	186.411	186411	928.7568	723.8121	723.8121	928.7568	0.779334375	0.837089072		3	6	0.969081427
3	186.609	186609	782.2213	750.9423	750.9423	782.2213	0.960012595	0.841627926		3	6.25	0.968624382
3	186.918	186918	869.8533	798.4497	798.4497	869.8533	0.917913055	0.848766566		3	6.5	0.968191858
3	187.102	187102	683.4121	589.0093	589.0093	683.4121	0.861865484	0.853272769		3	6.75	0.967759334
3	187.351	187351	877.6886	776.1955	776.1955	877.6886	0.884363201	0.859959416		3	7	0.96732681
3	187.691	187691	931.8299	798.6347	798.6347	931.8299	0.857060607	0.870498758		3	7.25	0.966894286
3	187.956	187956	910.2732	731.6611	731.6611	910.2732	0.803781876	0.877482417		3	7.5	0.966461762
3	188.171	188171	1268.493	969.5297	969.5297	1268.493	0.764316161	0.880294723		3	7.75	0.966029238
3	188.472	188472	820.332	735.415	735.415	820.332	0.896484594	0.876982296		3	8	0.965596714
3	188.834	188834	742.3957	817.1467	817.1467	742.3957	1.100688891	0.858856477		3	8.25	0.96516419
3	189.08	189080	975.6032	834.0924	834.0924	975.6032	0.854950455	0.84093513		3	8.5	0.964731666
3	189.459	189459	1011.076	804.3495	804.3495	1011.076	0.79553812	0.81259767		3	8.75	0.964784505
[truncated: 3,797,117 more chars]
