# Supplementary material for: The effects of manipulating levels of replication initiation factors on origin firing efficiency in yeast
Source: PLoS Genet. 2019 Oct 4;15(10):e1008430. doi: 10.1371/journal.pgen.1008430 (PMC6795477; doi:10.1371/journal.pgen.1008430)
Supplement: S7 Data — Zip archive. (ZIP) [file pgen.1008430.s025.zip]

Archive with 9 entries (6 files):
- Lynch_S7_Data_SSDD/
- Lynch_S7_Data_SSDD/.DS_Store
- __MACOSX/
- __MACOSX/Lynch_S7_Data_SSDD/
- __MACOSX/Lynch_S7_Data_SSDD/._.DS_Store
- Lynch_S7_Data_SSDD/SSDD_gal_t120.txt
- __MACOSX/Lynch_S7_Data_SSDD/._SSDD_gal_t120.txt
- Lynch_S7_Data_SSDD/SSDD_raff_t120.txt
- __MACOSX/Lynch_S7_Data_SSDD/._SSDD_raff_t120.txt
