# Supplementary material for: The effects of manipulating levels of replication initiation factors on origin firing efficiency in yeast
Source: PLoS Genet. 2019 Oct 4;15(10):e1008430. doi: 10.1371/journal.pgen.1008430 (PMC6795477; doi:10.1371/journal.pgen.1008430)
Supplement: S7 Data — Zip archive. (ZIP) [file pgen.1008430.s025.zip › Lynch_S7_Data_SSDD/SSDD_gal_t120.txt]

Chr	Coord_kb	Coord_bp	gProcessedSignal	rProcessedSignal	Sphase	G1	ssDNAraw	ssDNA_loess		Chr	Coord_kb	ssDNA_scaled
1	0.048	48	22131.69	33982.55	22131.69	33982.55	0.651266312	0.842112984		1	1	1.040063799
1	0.193	193	11471.82	11706.8	11471.82	11706.8	0.979927905	0.863735096		1	1.25	1.04297152
1	0.766	766	3243.957	3095.397	3243.957	3095.397	1.047993844	0.924970505		1	1.5	1.045879241
1	1.516	1516	6140.172	5389.383	6140.172	5389.383	1.139308897	0.948323697		1	1.75	1.039219761
1	2.287	2287	3400.352	3675.059	3400.352	3675.059	0.925250996	0.887939866		1	2	1.031906114
1	2.834	2834	2112.686	2366.142	2112.686	2366.142	0.892882169	0.813906991		1	2.25	1.024592467
1	2.997	2997	1042.456	1472.667	1042.456	1472.667	0.707869464	0.792615745		1	2.5	1.012741811
1	3.194	3194	968.6502	1353.396	968.6502	1353.396	0.715718238	0.768037862		1	2.75	1.000103036
1	3.505	3505	787.9602	1155.74	787.9602	1155.74	0.681779812	0.732708133		1	3	0.987763641
1	3.736	3736	717.297	1043.049	717.297	1043.049	0.687692525	0.712408983		1	3.25	0.976346555
1	3.891	3891	809.2577	998.3571	809.2577	998.3571	0.810589417	0.704987007		1	3.5	0.96573821
1	4.075	4075	681.1445	954.037	681.1445	954.037	0.713960255	0.701647918		1	3.75	0.957693258
1	4.229	4229	708.8167	1061.001	708.8167	1061.001	0.668064121	0.697992495		1	4	0.954432455
1	4.372	4372	614.477	838.3316	614.477	838.3316	0.732976068	0.695558591		1	4.25	0.952425135
1	4.58	4580	568.4606	899.7073	568.4606	899.7073	0.631828374	0.698230569		1	4.5	0.952263701
1	4.857	4857	661.993	947.786	661.993	947.786	0.698462522	0.699600948		1	4.75	0.952961724
1	5.169	5169	630.1506	1060.337	630.1506	1060.337	0.594292758	0.690102753		1	5	0.951533343
1	5.349	5349	751.8543	893.0418	751.8543	893.0418	0.841902697	0.683429266		1	5.25	0.948489833
1	5.626	5626	664.5267	1009.825	664.5267	1009.825	0.658061248	0.67461535		1	5.5	0.945324107
1	5.763	5763	635.6239	887.8684	635.6239	887.8684	0.715898775	0.670389991		1	5.75	0.942397996
1	5.987	5987	681.2329	992.6259	681.2329	992.6259	0.686293698	0.662365702		1	6	0.939137924
1	6.146	6146	621.78	1104.651	621.78	1104.651	0.562874609	0.658666419		1	6.25	0.937203172
1	6.32	6320	668.3968	1070.801	668.3968	1070.801	0.62420263	0.655683673		1	6.5	0.935561797
1	6.75	6750	575.6882	881.967	575.6882	881.967	0.652732132	0.64805297		1	6.75	0.93390464
1	6.973	6973	514.8221	772.4756	514.8221	772.4756	0.666457426	0.64895818		1	7	0.934708935
1	7.162	7162	499.0144	801.0758	499.0144	801.0758	0.622930314	0.657694218		1	7.25	0.940194388
1	7.322	7322	678.7464	954.8163	678.7464	954.8163	0.710865954	0.670780283		1	7.5	0.947499054
1	7.748	7748	867.8671	1209.904	867.8671	1209.904	0.717302447	0.703488796		1	7.75	0.954628295
1	8.117	8117	905.5116	1402.711	905.5116	1402.711	0.64554395	0.711690632		1	8	0.956703936
1	8.298	8298	697.5385	952.2358	697.5385	952.2358	0.732527069	0.712972474		1	8.25	0.958027169
1	8.471	8471	687.3616	904.9539	687.3616	904.9539	0.759554271	0.713640163		1	8.5	0.958253169
1	8.646	8646	663.6684	892.1255	663.6684	892.1255	0.743918204	0.711210752		1	8.75	0.956205885
1	8.845	8845	658.9549	883.7915	658.9549	883.7915	0.745599952	0.704601545		1	9	0.9537625
1	9.065	9065	779.7063	1035.207	779.7063	1035.207	0.753188783	0.699795393		1	9.25	0.952522311
1	9.25	9250	653.3824	986.8125	653.3824	986.8125	0.662114029	0.697895222		1	9.5	0.951725321
1	9.438	9438	674.9148	1240.009	674.9148	1240.009	0.544282179	0.695674973		1	9.75	0.952938713
1	9.582	9582	713.8655	989.1664	713.8655	989.1664	0.721683935	0.695876087		1	10	0.955747269
1	9.737	9737	617.9321	960.9638	617.9321	960.9638	0.643033692	0.698621867		1	10.25	0.959023116
1	9.989	9989	537.218	733.6303	537.218	733.6303	0.732273463	0.706145522		1	10.5	0.962869277
1	10.241	10241	578.2679	652.5277	578.2679	652.5277	0.886196709	0.714928604		1	10.75	0.967881321
1	10.499	10499	735.394	1170.375	735.394	1170.375	0.628340489	0.725541904		1	11	0.973604438
1	10.771	10771	749.0718	1026.177	749.0718	1026.177	0.729963544	0.740140668		1	11.25	0.980143907
1	11.079	11079	1205.406	1541.718	1205.406	1541.718	0.781858939	0.759231987		1	11.5	0.987461312
1	11.227	11227	852.8984	1036.433	852.8984	1036.433	0.822917063	0.769973013		1	11.75	0.992558188
1	11.364	11364	773.0688	996.0579	773.0688	996.0579	0.776128376	0.781107521		1	12	0.996348804
1	11.599	11599	714.5206	988.6709	714.5206	988.6709	0.722708234	0.798947755		1	12.25	1.000139421
1	13.246	13246	5943.118	5904.009	5943.118	5904.009	1.006624143	0.865803039		1	12.5	1.003930037
1	14.005	14005	1670.605	1895.91	1670.605	1895.91	0.881162608	0.883767918		1	12.75	1.007720654
1	14.275	14275	1614.748	1912.617	1614.748	1912.617	0.844261031	0.890606262		1	13	1.01151127
1	14.632	14632	1105.439	1489.898	1105.439	1489.898	0.741956161	0.899095885		1	13.25	1.015276601
1	15.417	15417	1126.483	1114.029	1126.483	1114.029	1.011179242	0.912846338		1	13.5	1.017486896
1	16.138	16138	1309.599	1373.375	1309.599	1373.375	0.953562574	0.924090577		1	13.75	1.019697191
1	16.454	16454	1257.94	1378.772	1257.94	1378.772	0.912362595	0.928787181		1	14	1.021907486
1	16.825	16825	1495.828	1543.789	1495.828	1543.789	0.968932931	0.933458908		1	14.25	1.024269519
1	17.254	17254	6666.403	7100.168	6666.403	7100.168	0.938907784	0.939882676		1	14.5	1.026504652
1	17.518	17518	1586.33	1742.413	1586.33	1742.413	0.910421352	0.944862741		1	14.75	1.028449247
1	17.759	17759	1555.133	1629.204	1555.133	1629.204	0.954535466	0.949659196		1	15	1.03008499
1	18.506	18506	1414.189	1486.981	1414.189	1486.981	0.951047122	0.965085534		1	15.25	1.031720733
1	19.765	19765	1610.323	1643.674	1610.323	1643.674	0.97970948	0.996407083		1	15.5	1.033296914
1	21.406	21406	1388.672	1340.754	1388.672	1340.754	1.035739591	1.03865724		1	15.75	1.034753253
1	22.502	22502	1479.311	1460.646	1479.311	1460.646	1.012778592	1.054479406		1	16	1.036209592
1	22.516	22516	1412.961	1252.452	1412.961	1252.452	1.12815581	1.054567908		1	16.25	1.03763528
1	23.206	23206	1485.558	1416.941	1485.558	1416.941	1.048426152	1.051117888		1	16.5	1.038984189
1	25.415	25415	5104.945	4929.991	5104.945	4929.991	1.035487692	1.000484297		1	16.75	1.040160091
1	27.166	27166	1797.485	1935.966	1797.485	1935.966	0.928469302	0.954037045		1	17	1.041491672
1	27.452	27452	2897.656	2694.686	2897.656	2694.686	1.07532232	0.951415524		1	17.25	1.042889971
1	27.615	27615	1544.375	1644.706	1544.375	1644.706	0.938997608	0.951747524		1	17.5	1.044645724
1	27.935	27935	1145.869	1183.449	1145.869	1183.449	0.968245357	0.95720194		1	17.75	1.046497279
1	28.19	28190	939.469	947.0795	939.469	947.0795	0.991964244	0.965460417		1	18	1.048423219
1	28.525	28525	841.1663	944.576	841.1663	944.576	0.890522626	0.979767872		1	18.25	1.050351676
1	28.686	28686	925.0143	1058.565	925.0143	1058.565	0.873837979	0.989255487		1	18.5	1.052280133
1	28.855	28855	1004.072	976.3526	1004.072	976.3526	1.028390768	1.002246958		1	18.75	1.054593852
1	29.094	29094	1185.751	1123.13	1185.751	1123.13	1.05575579	1.022162142		1	19	1.056917044
1	29.351	29351	684.7331	707.9634	684.7331	707.9634	0.967187146	1.060269623		1	19.25	1.059240237
1	29.675	29675	894.2473	800.2963	894.2473	800.2963	1.11739527	1.121554805		1	19.5	1.061563429
1	29.826	29826	1020.662	801.9294	1020.662	801.9294	1.272757926	1.137688172		1	19.75	1.063886622
1	30.166	30166	979.3109	874.7515	979.3109	874.7515	1.119530404	1.146191086		1	20	1.066286049
1	30.377	30377	1051.191	922.3787	1051.191	922.3787	1.139652292	1.142084319		1	20.25	1.068690342
1	30.638	30638	945.3132	776.4157	945.3132	776.4157	1.217534885	1.129387063		1	20.5	1.071094636
1	30.873	30873	1081.207	1053.208	1081.207	1053.208	1.026584492	1.098279812		1	20.75	1.073498929
1	31.019	31019	1401.166	1097.303	1401.166	1097.303	1.276918044	1.072301517		1	21	1.075903222
1	31.18	31180	1059.486	1054.823	1059.486	1054.823	1.004420647	1.050413581		1	21.25	1.078307516
1	31.327	31327	1253.876	1378.686	1253.876	1378.686	0.909471772	1.033729628		1	21.5	1.080314681
1	31.533	31533	1247.114	1386.527	1247.114	1386.527	0.899451652	1.00469653		1	21.75	1.081662784
1	31.804	31804	1135.096	1081.253	1135.096	1081.253	1.049796856	0.974350466		1	22	1.083010887
1	32.163	32163	1141.183	1228.912	1141.183	1228.912	0.928612464	0.970485841		1	22.25	1.08435899
1	32.394	32394	1122.711	1193.771	1122.711	1193.771	0.940474346	0.976608885		1	22.5	1.085707093
1	32.706	32706	1033.147	1025.749	1033.147	1025.749	1.007212291	0.971483905		1	22.75	1.085313902
1	32.929	32929	1109.921	1116.394	1109.921	1116.394	0.994201868	0.950763871		1	23	1.084846984
1	33.096	33096	850.5815	839.0525	850.5815	839.0525	1.013740499	0.932721481		1	23.25	1.08408552
1	33.252	33252	1035.315	1017.82	1035.315	1017.82	1.017188697	0.919119568		1	23.5	1.081945042
1	33.457	33457	940.4952	1112.318	940.4952	1112.318	0.845527268	0.899812026		1	23.75	1.079804565
1	33.809	33809	1116.318	1361.178	1116.318	1361.178	0.820111697	0.858989371		1	24	1.077664087
1	33.986	33986	591.0624	835.6312	591.0624	835.6312	0.707324475	0.845978937		1	24.25	1.075523609
1	34.34	34340	900.2661	1263.084	900.2661	1263.084	0.712752359	0.833598165		1	24.5	1.073383131
1	34.527	34527	912.8954	993.9338	912.8954	993.9338	0.918467005	0.832141552		1	24.75	1.071242654
1	34.736	34736	1002.384	943.3934	1002.384	943.3934	1.062530223	0.837491441		1	25	1.069102176
1	34.992	34992	1070.97	1252.421	1070.97	1252.421	0.855119804	0.865994271		1	25.25	1.066961698
1	35.156	35156	1016.969	1370.319	1016.969	1370.319	0.742140334	0.891401842		1	25.5	1.064706772
1	35.305	35305	924.4596	1003.163	924.4596	1003.163	0.921544754	0.909997051		1	25.75	1.062229684
1	35.595	35595	1081.919	1208.258	1081.919	1208.258	0.895437067	0.942227527		1	26	1.059752595
1	35.779	35779	1151.692	1172.811	1151.692	1172.811	0.981992836	0.962722686		1	26.25	1.057275506
1	35.924	35924	887.6515	922.9648	887.6515	922.9648	0.961739278	0.975263302		1	26.5	1.054798417
1	36.219	36219	866.2527	804.8578	866.2527	804.8578	1.076280431	0.99348818		1	26.75	1.052321328
1	36.657	36657	1011.213	958.7675	1011.213	958.7675	1.054700957	1.01219638		1	27	1.049844239
1	37.056	37056	886.427	797.5529	886.427	797.5529	1.111433486	1.020879506		1	27.25	1.047911849
1	37.207	37207	670.7907	747.9289	670.7907	747.9289	0.896864261	1.017216942		1	27.5	1.04725675
1	37.408	37408	1053.093	1041.164	1053.093	1041.164	1.011457369	1.004818593		1	27.75	1.048203771
1	37.568	37568	935.168	874.2198	935.168	874.2198	1.06971725	1.000082376		1	28	1.050167964
1	37.857	37857	881.3564	1016.035	881.3564	1016.035	0.867446889	0.996801856		1	28.25	1.053423633
1	38.03	38030	1188.312	1138.978	1188.312	1138.978	1.043314269	0.994625127		1	28.5	1.05741191
1	38.277	38277	967.7705	954.5921	967.7705	954.5921	1.013805268	1.000726942		1	28.75	1.063192384
1	38.497	38497	905.8056	934.2027	905.8056	934.2027	0.96960285	1.017169017		1	29	1.070720567
1	38.703	38703	1136.897	983.3811	1136.897	983.3811	1.156110281	1.03822116		1	29.25	1.082286661
1	38.846	38846	1429.566	1511.232	1429.566	1511.232	0.945960647	1.055886506		1	29.5	1.098408189
1	39.096	39096	1167.616	1012.431	1167.616	1012.431	1.153279582	1.102175959		1	29.75	1.113765888
1	39.409	39409	1196.325	1036.839	1196.325	1036.839	1.153819445	1.175034793		1	30	1.118424427
1	39.58	39580	987.7432	896.9333	987.7432	896.9333	1.101244875	1.208016817		1	30.25	1.119364421
1	39.844	39844	1036.352	794.5521	1036.352	794.5521	1.304322272	1.256805567		1	30.5	1.116205981
1	40.035	40035	1196.86	949.2716	1196.86	949.2716	1.260819348	1.292545827		1	30.75	1.108160449
1	40.193	40193	1237.141	854.9231	1237.141	854.9231	1.44707869	1.315775049		1	31	1.093637818
1	40.358	40358	1191.314	884.4651	1191.314	884.4651	1.346931609	1.332912871		1	31.25	1.081231549
1	40.717	40717	1346.898	967.2785	1346.898	967.2785	1.392461427	1.358247434		1	31.5	1.068859658
1	41.031	41031	1391.915	1035.736	1391.915	1035.736	1.343889756	1.374601484		1	31.75	1.058045842
1	41.229	41229	1109.004	838.5118	1109.004	838.5118	1.322586039	1.387088449		1	32	1.054999035
1	41.603	41603	1153.206	810.2309	1153.206	810.2309	1.423305381	1.409299082		1	32.25	1.055204997
1	41.85	41850	960.1954	749.2038	960.1954	749.2038	1.281621102	1.409909351		1	32.5	1.055980369
1	42.18	42180	1915.606	1251.598	1915.606	1251.598	1.530528173	1.386269928		1	32.75	1.053189317
1	42.332	42332	1675.235	1317.663	1675.235	1317.663	1.271368324	1.370954438		1	33	1.04411156
1	42.507	42507	1426.707	910.9115	1426.707	910.9115	1.566241067	1.353542962		1	33.25	1.035221799
1	42.678	42678	1740.282	1208.546	1740.282	1208.546	1.439979943	1.33211949		1	33.5	1.026081927
1	42.864	42864	1690.663	1305.893	1690.663	1305.893	1.294641291	1.301817697		1	33.75	1.015251982
1	43.055	43055	1383.599	1173.719	1383.599	1173.719	1.178816224	1.272188474		1	34	1.007653408
1	43.205	43205	1771.654	1629.553	1771.654	1629.553	1.087202441	1.24841469		1	34.25	1.004387438
1	43.356	43356	1566.575	1342.587	1566.575	1342.587	1.166833136	1.219896432		1	34.5	1.002746156
1	43.707	43707	1384.657	1176.996	1384.657	1176.996	1.176433055	1.158062371		1	34.75	1.005248194
1	43.934	43934	1278.71	1133.721	1278.71	1133.721	1.127887725	1.133244688		1	35	1.015775621
1	44.103	44103	1515.051	1154.325	1515.051	1154.325	1.312499513	1.119712631		1	35.25	1.029185186
1	44.488	44488	1040.514	1034.177	1040.514	1034.177	1.006127578	1.091516921		1	35.5	1.039844374
1	44.697	44697	1255.012	1203.204	1255.012	1203.204	1.043058367	1.071636935		1	35.75	1.050237228
1	44.941	44941	1101.136	975.2549	1101.136	975.2549	1.129075076	1.04757784		1	36	1.057881952
1	45.092	45092	1233.823	1202.187	1233.823	1202.187	1.026315374	1.035357862		1	36.25	1.063430302
1	45.244	45244	1127.015	1236.233	1127.015	1236.233	0.911652577	1.026897332		1	36.5	1.067418949
1	45.5	45500	973.8898	974.1415	973.8898	974.1415	0.999741619	1.018043802		1	36.75	1.070679805
1	45.768	45768	1115.788	1062.07	1115.788	1062.07	1.050578587	1.007644562		1	37	1.072712026
1	46.151	46151	811.7211	742.7512	811.7211	742.7512	1.092857339	0.995848615		1	37.25	1.07080841
1	46.392	46392	970.3527	1120.965	970.3527	1120.965	0.865640497	0.989550852		1	37.5	1.066150732
1	46.537	46537	971.7569	916.7	971.7569	916.7	1.060059889	0.982632135		1	37.75	1.06462716
1	46.773	46773	802.6584	803.6752	802.6584	803.6752	0.998734812	0.961503683		1	38	1.063501392
1	47.067	47067	834.2965	923.0488	834.2965	923.0488	0.903848746	0.927318228		1	38.25	1.065390472
1	47.274	47274	841.4577	901.2768	841.4577	901.2768	0.933628492	0.90851216		1	38.5	1.071895777
1	47.567	47567	778.1274	965.0614	778.1274	965.0614	0.806298335	0.883229524		1	38.75	1.081813665
1	47.751	47751	761.7794	832.7366	761.7794	832.7366	0.914790343	0.86924311		1	39	1.096894477
1	47.912	47912	1050.885	1217.325	1050.885	1217.325	0.863273982	0.864920723		1	39.25	1.116924239
1	48.146	48146	1224.609	1358.395	1224.609	1358.395	0.901511711	0.876465235		1	39.5	1.137305332
1	48.337	48337	3326.499	3659.613	3326.499	3659.613	0.908975621	0.893353446		1	39.75	1.15480425
1	48.508	48508	1140.564	1544.141	1140.564	1544.141	0.7386398	0.906305916		1	40	1.172196922
1	48.71	48710	953.0143	1012.394	953.0143	1012.394	0.941347242	0.924982582		1	40.25	1.185531571
1	48.93	48930	869.0619	907.5662	869.0619	907.5662	0.957574114	0.953151211		1	40.5	1.19346479
1	49.205	49205	789.4969	742.5227	789.4969	742.5227	1.063262982	0.978850793		1	40.75	1.19982693
1	49.446	49446	835.7468	901.2245	835.7468	901.2245	0.92734585	0.987569576		1	41	1.204690592
1	49.594	49594	886.8105	727.9875	886.8105	727.9875	1.218167208	0.991092885		1	41.25	1.210423805
1	50.13	50130	841.5686	971.8172	841.5686	971.8172	0.865974177	0.993220078		1	41.5	1.215969514
1	50.476	50476	775.8089	912.7579	775.8089	912.7579	0.84996131	0.982977997		1	41.75	1.218390011
1	50.673	50673	906.118	805.6168	906.118	805.6168	1.124750626	0.973348791		1	42	1.214468628
1	51.019	51019	964.2511	1132.48	964.2511	1132.48	0.851450887	0.955857124		1	42.25	1.207017632
1	51.176	51176	923.7465	997.1764	923.7465	997.1764	0.926362176	0.949859482		1	42.5	1.197687806
1	51.371	51371	1026.919	977.2047	1026.919	977.2047	1.050873988	0.943819832		1	42.75	1.185043879
1	51.554	51554	1077.032	1189.378	1077.032	1189.378	0.905542225	0.937333046		1	43	1.170226125
1	51.691	51691	940.7738	943.8357	940.7738	943.8357	0.996755897	0.93009397		1	43.25	1.154984313
1	51.988	51988	719.2494	770.2127	719.2494	770.2127	0.933832174	0.908397141		1	43.5	1.138030724
1	52.215	52215	938.8456	1014.634	938.8456	1014.634	0.925304691	0.892436757		1	43.75	1.122653391
1	52.376	52376	847.1386	1087.166	847.1386	1087.166	0.779217341	0.88072021		1	44	1.113165216
1	52.618	52618	755.2465	955.4024	755.2465	955.4024	0.790500945	0.858792811		1	44.25	1.106063261
1	53.092	53092	821.0568	866.2233	821.0568	866.2233	0.947858133	0.82765891		1	44.5	1.099126209
1	53.254	53254	902.5856	1055.443	902.5856	1055.443	0.855172283	0.828376675		1	44.75	1.090174703
1	53.553	53553	856.5961	1164.386	856.5961	1164.386	0.735663345	0.839634356		1	45	1.081356423
1	53.7	53700	713.2958	953.5301	713.2958	953.5301	0.74805798	0.843840625		1	45.25	1.075337584
1	53.873	53873	842.8665	897.9994	842.8665	897.9994	0.938604747	0.850075386		1	45.5	1.072108018
1	54.057	54057	771.7377	934.2027	771.7377	934.2027	0.826092346	0.859798676		1	45.75	1.068484466
1	54.223	54223	4277.963	4465.215	4277.963	4465.215	0.958064281	0.86529566		1	46	1.065554563
1	54.427	54427	818.9368	962.1437	818.9368	962.1437	0.851158512	0.868127791		1	46.25	1.062851063
1	54.573	54573	986.4967	1157.987	986.4967	1157.987	0.851906541	0.870216452		1	46.5	1.059540089
1	55.016	55016	774.7093	821.9326	774.7093	821.9326	0.942546019	0.872895973		1	46.75	1.05175763
1	55.267	55267	704.3954	835.6285	704.3954	835.6285	0.842952819	0.867348507		1	47	1.041129146
1	55.755	55755	627.2688	740.5698	627.2688	740.5698	0.847008344	0.847363444		1	47.25	1.03200891
1	55.953	55953	534.0942	718.7675	534.0942	718.7675	0.74306949	0.843012254		1	47.5	1.023910105
1	56.231	56231	633.3265	677.8339	633.3265	677.8339	0.934338781	0.846230702		1	47.75	1.016554606
1	56.374	56374	656.6663	767.8863	656.6663	767.8863	0.855160849	0.849444948		1	48	1.016533362
1	56.581	56581	740.8422	991.8696	740.8422	991.8696	0.746914917	0.850853787		1	48.25	1.022658785
1	56.986	56986	702.1689	763.3647	702.1689	763.3647	0.919834124	0.84395341		1	48.5	1.030144007
1	57.14	57140	728.6093	835.9975	728.6093	835.9975	0.871544831	0.840252488		1	48.75	1.039259753
1	57.442	57442	614.3911	735.2522	614.3911	735.2522	0.835619533	0.831981936		1	49	1.050312103
1	57.667	57667	499.5071	576.2918	499.5071	576.2918	0.866760728	0.821589436		1	49.25	1.058076284
1	57.816	57816	931.1275	1126.048	931.1275	1126.048	0.826898587	0.811816784		1	49.5	1.061205109
1	58.076	58076	2033.733	2470.008	2033.733	2470.008	0.823371017	0.793843311		1	49.75	1.062272247
1	58.458	58458	826.6274	1184.415	826.6274	1184.415	0.697920408	0.778535469		1	50	1.062642851
1	58.656	58656	840.5635	1207.281	840.5635	1207.281	0.696245116	0.781653399		1	50.25	1.061508718
1	58.904	58904	717.9344	973.4944	717.9344	973.4944	0.737481798	0.79317888		1	50.5	1.05857163
1	59.254	59254	795.6408	999.716	795.6408	999.716	0.795866826	0.808442079		1	50.75	1.053958975
1	59.569	59569	687.3309	704.2097	687.3309	704.2097	0.976031571	0.826005925		1	51	1.049238097
1	59.949	59949	728.1056	830.1414	728.1056	830.1414	0.877086241	0.854465374		1	51.25	1.045782876
1	60.185	60185	703.2549	861.1294	703.2549	861.1294	0.816665765	0.860979269		1	51.5	1.042674966
1	60.339	60339	855.1779	945.1644	855.1779	945.1644	0.904792754	0.854605867		1	51.75	1.037645974
1	60.527	60527	682.2112	814.2955	682.2112	814.2955	0.83779316	0.839256002		1	52	1.030836336
1	60.674	60674	746.5388	931.4473	746.5388	931.4473	0.801482596	0.828978168		1	52.25	1.024238366
1	61.077	61077	718.3629	989.6125	718.3629	989.6125	0.72590322	0.791615697		1	52.5	1.016616448
1	61.276	61276	984.5822	1212.667	984.5822	1212.667	0.81191473	0.770187299		1	52.75	1.009384096
1	61.51	61510	841.0448	1086.039	841.0448	1086.039	0.774414915	0.754097978		1	53	1.003250391
1	61.755	61755	830.0831	1056.71	830.0831	1056.71	0.785535388	0.749190497		1	53.25	1.001254676
1	61.996	61996	874.5035	1211.848	874.5035	1211.848	0.721628042	0.749335398		1	53.5	1.004721013
1	62.223	62223	903.0329	1498.059	903.0329	1498.059	0.602801959	0.751829305		1	53.75	1.007710662
1	62.38	62380	751.751	916.6237	751.751	916.6237	0.820130442	0.756097886		1	54	1.011873298
1	62.566	62566	841.3521	1045.676	841.3521	1045.676	0.804601138	0.764237106		1	54.25	1.015191729
1	62.719	62719	848.4298	1111.288	848.4298	1111.288	0.763465276	0.770285585		1	54.5	1.016499696
1	62.995	62995	720.1595	867.0184	720.1595	867.0184	0.830616167	0.780501109		1	54.75	1.01728969
1	63.171	63171	876.7517	1131.651	876.7517	1131.651	0.774754496	0.788556664		1	55	1.017854524
1	63.564	63564	745.6513	909.4111	745.6513	909.4111	0.819927643	0.810276861		1	55.25	1.015958863
1	63.886	63886	844.4472	1047.22	844.4472	1047.22	0.80637039	0.830820139		1	55.5	1.012254259
1	64.022	64022	731.1585	850.6449	731.1585	850.6449	0.859534337	0.839941114		1	55.75	1.008429946
1	64.205	64205	704.7992	847.5361	704.7992	847.5361	0.831586053	0.852532971		1	56	1.0069314
1	64.405	64405	810.3043	1055.791	810.3043	1055.791	0.767485516	0.870304269		1	56.25	1.008089868
1	64.651	64651	876.5272	947.2151	876.5272	947.2151	0.925372917	0.895931287		1	56.5	1.009451292
1	64.813	64813	750.6159	748.948	750.6159	748.948	1.00222699	0.909521811		1	56.75	1.00858166
1	64.975	64975	772.589	818.8691	772.589	818.8691	0.943482908	0.921529399		1	57	1.006954029
1	65.252	65252	898.3695	992.5218	898.3695	992.5218	0.905138305	0.942721183		1	57.25	1.004572044
1	65.447	65447	944.6106	1000.52	944.6106	1000.52	0.944119658	0.952772656		1	57.5	1.001607301
1	65.797	65797	957.4827	1030.966	957.4827	1030.966	0.928723838	0.953981713		1	57.75	0.996692603
1	65.99	65990	963.1585	913.5703	963.1585	913.5703	1.054279567	0.949467078		1	58	0.990324439
1	66.305	66305	893.199	973.5007	893.199	973.5007	0.917512437	0.942864312		1	58.25	0.985757464
1	66.506	66506	639.7944	729.4028	639.7944	729.4028	0.877148264	0.943516249		1	58.5	0.982891062
1	66.742	66742	766.716	804.736	766.716	804.736	0.952754692	0.945173288		1	58.75	0.985440447
1	66.901	66901	841.9653	921.6396	841.9653	921.6396	0.913551566	0.94221041		1	59	0.98967758
1	67.134	67134	883.6659	1042.058	883.6659	1042.058	0.848000687	0.930283203		1	59.25	0.993749931
1	67.325	67325	914.0567	810.0679	914.0567	810.0679	1.128370474	0.917070064		1	59.5	0.998938649
1	67.605	67605	1017.823	1318.56	1017.823	1318.56	0.771920125	0.89641567		1	59.75	1.005439226
1	67.816	67816	931.59	924.8203	931.59	924.8203	1.007320017	0.869660409		1	60	1.011532065
1	68.025	68025	1122.297	1317.078	1122.297	1317.078	0.852111264	0.832914164		1	60.25	1.012434577
1	68.291	68291	887.6402	1061.644	887.6402	1061.644	0.836099672	0.802510323		1	60.5	1.006148523
1	68.461	68461	421.0593	621.5342	421.0593	621.5342	0.677451538	0.797380411		1	60.75	0.998854058
1	68.67	68670	1057.852	1365.758	1057.852	1365.758	0.774553032	0.795962476		1	61	0.990196443
1	68.863	68863	970.1301	1312.045	970.1301	1312.045	0.739403069	0.803690701		1	61.25	0.980571481
1	69.042	69042	1017.774	1377.04	1017.774	1377.04	0.739102713	0.831161122		1	61.5	0.973772665
1	69.198	69198	1102.287	1097.721	1102.287	1097.721	1.004159527	0.865829471		1	61.75	0.971720143
1	69.346	69346	959.7044	1164.641	959.7044	1164.641	0.824034531	0.891006634		1	62	0.971753273
1	69.515	69515	975.2472	1136.33	975.2472	1136.33	0.85824294	0.916290281		1	62.25	0.972942616
1	69.682	69682	1333.8	1160.84	1333.8	1160.84	1.148995555	0.948313202		1	62.5	0.976224319
1	69.987	69987	1204.201	1213.369	1204.201	1213.369	0.992444178	0.99437511		1	62.75	0.979991009
1	70.223	70223	1023.23	903.7474	1023.23	903.7474	1.13220796	1.003097544		1	63	0.983463728
1	70.409	70409	651.0507	737.1106	651.0507	737.1106	0.883246965	1.00236144		1	63.25	0.988018147
1	70.564	70564	874.2089	822.9732	874.2089	822.9732	1.062256827	1.001923477		1	63.5	0.993179207
1	70.747	70747	971.1651	1246.53	971.1651	1246.53	0.779094847	1.001280061		1	63.75	0.998932997
1	71.002	71002	845.2328	781.4965	845.2328	781.4965	1.081556731	0.994474506		1	64	1.005029854
1	71.286	71286	1104.31	1123.817	1104.31	1123.817	0.982642192	0.979774241		1	64.25	1.011778026
1	71.466	71466	837.5474	912.4677	837.5474	912.4677	0.917892655	0.966498775		1	64.5	1.02061929
1	71.618	71618	1091.184	893.1494	1091.184	893.1494	1.221726175	0.95349248		1	64.75	1.0295974
1	71.774	71774	792.9335	1021.615	792.9335	1021.615	0.776156869	0.939896921		1	65	1.036771233
1	71.925	71925	748.5626	765.2482	748.5626	765.2482	0.978195832	0.921544969		1	65.25	1.043915463
1	72.146	72146	758.8329	859.9567	758.8329	859.9567	0.882408265	0.883789154		1	65.5	1.047795551
1	72.479	72479	821.9671	1091.333	821.9671	1091.333	0.75317717	0.840808168		1	65.75	1.048118138
1	72.66	72660	749.1553	884.5349	749.1553	884.5349	0.846948266	0.838914969		1	66	1.046414127
1	72.86	72860	824.8029	1050.077	824.8029	1050.077	0.78546897	0.848222691		1	66.25	1.044456712
1	73.253	73253	834.7115	1114.563	834.7115	1114.563	0.7489137	0.869945845		1	66.5	1.04426233
1	73.432	73432	547.8991	611.2685	547.8991	611.2685	0.896331318	0.877452065		1	66.75	1.044832872
1	73.659	73659	911.7413	824.7934	911.7413	824.7934	1.105417793	0.890435689		1	67	1.041888848
1	73.812	73812	745.5435	722.6957	745.5435	722.6957	1.031614689	0.894776715		1	67.25	1.036329141
1	73.997	73997	761.8122	998.3571	761.8122	998.3571	0.763065841	0.893717613		1	67.5	1.029569184
1	74.179	74179	825.5246	967.1012	825.5246	967.1012	0.853607254	0.889971304		1	67.75	1.019808155
1	74.322	74322	914.3456	1013.542	914.3456	1013.542	0.902128969	0.886264185		1	68	1.004598046
1	74.602	74602	706.3054	859.6821	706.3054	859.6821	0.82158905	0.862878937		1	68.25	0.993349873
1	74.745	74745	731.6543	929.3787	731.6543	929.3787	0.787250988	0.846597966		1	68.5	0.989584369
1	74.931	74931	978.0029	1098.619	978.0029	1098.619	0.890211165	0.832787761		1	68.75	0.990350134
1	75.15	75150	762.1085	895.1113	762.1085	895.1113	0.851411998	0.830785937		1	69	0.999893748
1	75.399	75399	814.8328	988.4317	814.8328	988.4317	0.824369352	0.836208396		1	69.25	1.018555384
1	75.677	75677	871.8288	1032.597	871.8288	1032.597	0.844306927	0.842399729		1	69.5	1.033261585
1	76.011	76011	754.5616	945.5559	754.5616	945.5559	0.798008452	0.852217647		1	69.75	1.049897415
1	76.223	76223	1043.8	1304.771	1043.8	1304.771	0.799987124	0.859668061		1	70	1.063446478
1	76.42	76420	1098.613	1178.738	1098.613	1178.738	0.932024759	0.862142267		1	70.25	1.0664852
1	76.654	76654	905.5112	889.1092	905.5112	889.1092	1.018447678	0.860749474		1	70.5	1.06615411
1	76.865	76865	834.1104	1081.43	834.1104	1081.43	0.771303182	0.858349742		1	70.75	1.065816319
1	77.036	77036	771.94	962.3153	771.94	962.3153	0.802169518	0.854702373		1	71	1.063324072
1	77.358	77358	782.018	845.7803	782.018	845.7803	0.924611273	0.837673684		1	71.25	1.058509161
1	77.614	77614	827.4418	1130.368	827.4418	1130.368	0.732010991	0.82013064		1	71.5	1.051767589
1	77.886	77886	893.8802	1036.458	893.8802	1036.458	0.862437455	0.808695904		1	71.75	1.043698953
1	78.058	78058	613.1913	787.2221	613.1913	787.2221	0.778930495	0.806871965		1	72	1.031276539
1	78.423	78423	853.8695	1179.338	853.8695	1179.338	0.72402441	0.807210204		1	72.25	1.016945522
1	78.725	78725	663.738	848.7837	663.738	848.7837	0.781987213	0.8098989		1	72.5	1.005822808
1	78.983	78983	816.2055	955.3395	816.2055	955.3395	0.854361722	0.815743445		1	72.75	1.006762214
1	79.151	79151	744.2604	805.9918	744.2604	805.9918	0.923409394	0.821307562		1	73	1.011565003
1	79.338	79338	685.7472	796.9368	685.7472	796.9368	0.860478773	0.826879228		1	73.25	1.016726766
1	79.671	79671	741.3555	959.5693	741.3555	959.5693	0.772591933	0.842057536		1	73.5	1.021045322
1	80.017	80017	683.5802	921.5881	683.5802	921.5881	0.741741565	0.85906198		1	73.75	1.025406746
1	80.173	80173	708.2539	928.1052	708.2539	928.1052	0.763118125	0.861511106		1	74	1.025645154
1	80.383	80383	829.7381	762.2835	829.7381	762.2835	1.088490175	0.860346611		1	74.25	1.023581333
1	80.69	80690	705.5777	956.9091	705.5777	956.9091	0.73735081	0.854651739		1	74.5	1.017331077
1	80.866	80866	763.7967	695.212	763.7967	695.212	1.098652929	0.848612413		1	74.75	1.007928859
1	81.062	81062	814.9783	1283.393	814.9783	1283.393	0.635018502	0.835681492		1	75	1.002673386
1	81.274	81274	930.8788	1037.826	930.8788	1037.826	0.896950741	0.81451058		1	75.25	1.00297467
1	81.714	81714	766.7478	997.499	766.7478	997.499	0.768670244	0.773262494		1	75.5	1.005026905
1	81.922	81922	689.7406	848.1423	689.7406	848.1423	0.813236883	0.758102679		1	75.75	1.007300891
1	82.213	82213	584.1221	1002.499	584.1221	1002.499	0.582666018	0.733719775		1	76	1.01004588
1	82.551	82551	593.5809	830.4379	593.5809	830.4379	0.714780599	0.717885764		1	76.25	1.013076293
1	82.726	82726	573.6142	750.8506	573.6142	750.8506	0.763952509	0.720253292		1	76.5	1.013695957
1	82.907	82907	576.4427	863.9562	576.4427	863.9562	0.667212875	0.727479903		1	76.75	1.012945739
1	83.113	83113	694.3683	829.955	694.3683	829.955	0.836633673	0.73652715		1	77	1.011381606
1	83.276	83276	557.439	769.2593	557.439	769.2593	0.724643823	0.748953218		1	77.25	1.006867447
1	83.439	83439	933.6793	1179.125	933.6793	1179.125	0.791840814	0.768825531		1	77.5	1.001099221
1	83.738	83738	661.2822	962.7015	661.2822	962.7015	0.686902638	0.797984436		1	77.75	0.996045519
1	84.118	84118	752.8098	910.1406	752.8098	910.1406	0.827135719	0.811074477		1	78	0.993458341
1	84.428	84428	1025.487	1088.462	1025.487	1088.462	0.942143134	0.816488139		1	78.25	0.993295061
1	84.738	84738	829.0193	920.5069	829.0193	920.5069	0.900611717	0.813718649		1	78.5	0.99361101
1	84.878	84878	657.0915	810.7566	657.0915	810.7566	0.810467038	0.806789076		1	78.75	0.9945708
1	85.116	85116	622.2378	908.0783	622.2378	908.0783	0.685224831	0.7859156		1	79	0.996752693
1	85.383	85383	784.3711	1092.066	784.3711	1092.066	0.718245143	0.764912331		1	79.25	0.999722566
1	85.711	85711	791.1179	1089.317	791.1179	1089.317	0.726251312	0.739179037		1	79.5	1.003460127
1	86.049	86049	670.5983	887.8684	670.5983	887.8684	0.755290198	0.710980681		1	79.75	1.007821778
1	86.188	86188	720.8229	986.422	720.8229	986.422	0.730744955	0.705484767		1	80	1.012411158
1	86.367	86367	660.6924	975.6094	660.6924	975.6094	0.677209957	0.705945052		1	80.25	1.013478571
1	86.65	86650	742.6529	1174.342	742.6529	1174.342	0.632399165	0.716907826		1	80.5	1.012392389
1	87.046	87046	864.3779	1057.72	864.3779	1057.72	0.817208619	0.733446293		1	80.75	1.01030682
1	87.195	87195	775.3876	1103.362	775.3876	1103.362	0.702749959	0.735039734		1	81	1.00551777
1	87.4	87400	772.2516	1051.257	772.2516	1051.257	0.734598295	0.735308096		1	81.25	0.996977114
1	87.671	87671	774.5294	891.6048	774.5294	891.6048	0.868691375	0.741029478		1	81.5	0.988168027
1	87.976	87976	735.3264	1037.471	735.3264	1037.471	0.708768149	0.76124929		1	81.75	0.979694313
1	88.125	88125	622.7525	841.0732	622.7525	841.0732	0.740426041	0.773108052		1	82	0.972570453
1	88.334	88334	578.7414	857.5035	578.7414	857.5035	0.67491433	0.788021745		1	82.25	0.965256478
1	88.589	88589	605.6421	728.0438	605.6421	728.0438	0.831875912	0.808270956		1	82.5	0.960881842
1	88.803	88803	741.941	945.7477	741.941	945.7477	0.78450204	0.827749934		1	82.75	0.961231691
1	89.105	89105	560.7008	630.9635	560.7008	630.9635	0.888642211	0.846599181		1	83	0.9650988
1	89.275	89275	857.0121	897.7889	857.0121	897.7889	0.95458086	0.852867329		1	83.25	0.970853734
1	89.418	89418	634.7883	654.7786	634.7883	654.7786	0.969470138	0.858372329		1	83.5	0.981239113
1	89.566	89566	746.6998	883.1456	746.6998	883.1456	0.845500221	0.861857172		1	83.75	0.990063232
1	89.823	89823	675.8449	896.5391	675.8449	896.5391	0.753837618	0.857800429		1	84	0.99328004
1	90.086	90086	600.6048	688.46	600.6048	688.46	0.87238881	0.844709648		1	84.25	0.995659428
1	90.379	90379	664.4654	851.5801	664.4654	851.5801	0.780273517	0.829034984		1	84.5	0.996580279
1	90.636	90636	769.8772	1035.987	769.8772	1035.987	0.743134035	0.815042977		1	84.75	0.995564191
1	90.967	90967	685.4085	808.4983	685.4085	808.4983	0.847755029	0.794281228		1	85	0.989200904
1	91.203	91203	762.16	861.3984	762.16	861.3984	0.884793842	0.782790274		1	85.25	0.981463343
1	91.535	91535	711.2492	934.412	711.2492	934.412	0.761173016	0.771963037		1	85.5	0.974126595
1	91.71	91710	711.9569	901.7651	711.9569	901.7651	0.789514808	0.767071971		1	85.75	0.966727788
1	91.958	91958	729.3314	1174.962	729.3314	1174.962	0.620727649	0.760692796		1	86	0.958937119
1	92.242	92242	780.1603	1103.216	780.1603	1103.216	0.707169131	0.749329395		1	86.25	0.9554168
1	92.435	92435	872.036	988.2654	872.036	988.2654	0.8823905	0.740989757		1	86.5	0.957453659
1	92.63	92630	643.9062	910.3797	643.9062	910.3797	0.70729411	0.736989458		1	86.75	0.961184136
1	92.856	92856	764.1536	1017.408	764.1536	1017.408	0.75107882	0.742452591		1	87	0.965084165
1	93.08	93080	727.2792	994.7529	727.2792	994.7529	0.731115436	0.754409901		1	87.25	0.966423865
1	93.423	93423	876.7857	1124.69	876.7857	1124.69	0.779579884	0.768250193		1	87.5	0.967285817
1	93.666	93666	730.0158	1044.99	730.0158	1044.99	0.698586398	0.770787423		1	87.75	0.970590616
1	94.078	94078	590.3767	724.0668	590.3767	724.0668	0.815362201	0.773815863		1	88	0.976900573
1	94.357	94357	847.6415	995.6111	847.6415	995.6111	0.851378113	0.774194906		1	88.25	0.983948484
1	94.634	94634	706.8928	821.5861	706.8928	821.5861	0.860400146	0.771651074		1	88.5	0.99111128
1	94.986	94986	581.7105	979.9086	581.7105	979.9086	0.593637509	0.765890088		1	88.75	0.999225183
1	95.127	95127	772.1986	996.9841	772.1986	996.9841	0.774534519	0.764061535		1	89	1.005620025
1	95.395	95395	583.5242	814.2534	583.5242	814.2534	0.716637106	0.758864148		1	89.25	1.01006502
1	95.774	95774	861.0053	969.0265	861.0053	969.0265	0.888526062	0.749055944		1	89.5	1.013186842
1	96.055	96055	625.7381	892.42	625.7381	892.42	0.701169965	0.746240578		1	89.75	1.012682429
1	96.393	96393	800.3088	1102.518	800.3088	1102.518	0.725891822	0.754094855		1	90	1.008961136
1	96.548	96548	605.6007	857.5035	605.6007	857.5035	0.706237001	0.759980073		1	90.25	1.004084988
1	96.844	96844	755.4681	1014.857	755.4681	1014.857	0.744408424	0.769141049		1	90.5	0.999046488
1	97.199	97199	939.5908	1094.725	939.5908	1094.725	0.858289342	0.777457189		1	90.75	0.993609768
1	97.477	97477	834.4411	956.2115	834.4411	956.2115	0.872653278	0.784707702		1	91	0.987925373
1	97.746	97746	781.9997	1097.292	781.9997	1097.292	0.712663266	0.790401009		1	91.25	0.983660782
1	98.078	98078	761.0562	1139.57	761.0562	1139.57	0.667845064	0.792800153		1	91.5	0.980615361
1	98.328	98328	728.8408	779.9767	728.8408	779.9767	0.934439195	0.79248696		1	91.75	0.977977707
1	98.627	98627	699.9232	882.9653	699.9232	882.9653	0.792696157	0.793113837		1	92	0.975351486
1	98.797	98797	659.383	900.0145	659.383	900.0145	0.732635974	0.794545446		1	92.25	0.971605491
1	99.061	99061	948.0294	1075.847	948.0294	1075.847	0.881193515	0.797392503		1	92.5	0.968121415
1	99.313	99313	634.1827	828.0307	634.1827	828.0307	0.765892738	0.801152311		1	92.75	0.968208788
1	99.49	99490	738.0236	935.1982	738.0236	935.1982	0.789162768	0.806117889		1	93	0.97203719
1	99.703	99703	795.9694	1079.167	795.9694	1079.167	0.737577595	0.813766578		1	93.25	0.976194633
1	99.88	99880	818.6399	972.3948	818.6399	972.3948	0.84188017	0.817508536		1	93.5	0.979102448
1	100.15	100150	770.553	856.939	770.553	856.939	0.899192358	0.818457382		1	93.75	0.97998051
1	100.418	100418	708.0445	979.9293	708.0445	979.9293	0.722546514	0.817713807		1	94	0.980666929
1	100.758	100758	823.5832	883.7443	823.5832	883.7443	0.931924766	0.815235896		1	94.25	0.980968377
1	101.036	101036	719.8421	817.805	719.8421	817.805	0.880212398	0.807500286		1	94.5	0.980532139
1	101.293	101293	817.3292	1179.918	817.3292	1179.918	0.692700001	0.795948821		1	94.75	0.979363321
1	101.656	101656	799.4478	1060.486	799.4478	1060.486	0.753850404	0.78618433		1	95	0.977852744
1	101.818	101818	613.3598	793.4596	613.3598	793.4596	0.773019572	0.785917681		1	95.25	0.976346529
1	101.962	101962	755.5913	922.782	755.5913	922.782	0.818818854	0.785843308		1	95.5	0.974281147
1	102.334	102334	656.619	928.305	656.619	928.305	0.707331103	0.789582143		1	95.75	0.971864473
1	102.575	102575	827.9725	891.6734	827.9725	891.6734	0.928560278	0.799705911		1	96	0.970786678
1	102.842	102842	713.4565	970.8908	713.4565	970.8908	0.734847318	0.817939876		1	96.25	0.972273434
1	103.308	103308	662.4106	871.804	662.4106	871.804	0.759815968	0.848100038		1	96.5	0.975032214
1	103.638	103638	875.6875	768.3763	875.6875	768.3763	1.139659695	0.863914585		1	96.75	0.97804821
1	103.894	103894	776.6079	958.4668	776.6079	958.4668	0.810260616	0.876126078		1	97	0.980499941
1	104.104	104104	747.5436	1012.945	747.5436	1012.945	0.737990315	0.883910855		1	97.25	0.98273809
1	104.502	104502	821.8561	846.1235	821.8561	846.1235	0.971319317	0.894982614		1	97.5	0.985131372
1	104.793	104793	668.4529	871.3837	668.4529	871.3837	0.767116599	0.900539582		1	97.75	0.98708697
1	105.018	105018	764.7797	798.2304	764.7797	798.2304	0.958093929	0.902075755		1	98	0.987761787
1	105.2	105200	653.3186	643.8688	653.3186	643.8688	1.014676592	0.900928254		1	98.25	0.987891843
1	105.451	105451	736.8744	921.4304	736.8744	921.4304	0.799707064	0.899419587		1	98.5	0.987990042
1	105.621	105621	949.773	936.6792	949.773	936.6792	1.013978959	0.897837381		1	98.75	0.988476409
1	105.785	105785	823.069	1109.082	823.069	1109.082	0.742117355	0.893142891		1	99	0.989441994
1	106.081	106081	1071.83	1114.19	1071.83	1114.19	0.96198135	0.86278755		1	99.25	0.990741025
1	106.309	106309	755.9439	935.1954	755.9439	935.1954	0.808327222	0.830993378		1	99.5	0.993081062
1	106.502	106502	1022.974	1092.938	1022.974	1092.938	0.93598539	0.81297615		1	99.75	0.99617511
1	106.89	106890	691.9408	1065.558	691.9408	1065.558	0.649369438	0.798928454		1	100	0.997359221
1	107.15	107150	850.6152	1127.713	850.6152	1127.713	0.754283404	0.796265084		1	100.25	0.997452486
1	107.287	107287	644.072	799.9441	644.072	799.9441	0.80514626	0.79702634		1	100.5	0.997055147
1	107.439	107439	848.2645	1120.727	848.2645	1120.727	0.756887717	0.804305372		1	100.75	0.996374574
1	107.577	107577	756.8633	979.8213	756.8633	979.8213	0.772450344	0.815657421		1	101	0.993837478
1	107.739	107739	972.3756	980.8511	972.3756	980.8511	0.991359035	0.825334593		1	101.25	0.989870396
1	107.949	107949	826.8078	978.5341	826.8078	978.5341	0.844945312	0.837646515		1	101.5	0.987068565
1	108.086	108086	922.791	1149.851	922.791	1149.851	0.802530937	0.848619838		1	101.75	0.985443315
1	108.293	108293	845.4871	908.5803	845.4871	908.5803	0.930558477	0.859384027		1	102	0.985516387
1	108.459	108459	720.5251	949.7588	720.5251	949.7588	0.758640088	0.855998273		1	102.25	0.986454945
1	108.616	108616	829.1272	864.4877	829.1272	864.4877	0.959096584	0.847482919		1	102.5	0.98937502
1	108.786	108786	961.1858	1094.725	961.1858	1094.725	0.878015757	0.842480461		1	102.75	0.995015968
1	109.06	109060	760.9712	1022.05	760.9712	1022.05	0.744553789	0.84279632		1	103	1.001182547
1	109.359	109359	856.8625	1176.043	856.8625	1176.043	0.728597934	0.842987234		1	103.25	1.007226422
1	109.581	109581	973.1697	1078.463	973.1697	1078.463	0.902367258	0.84445655		1	103.5	1.012065539
1	109.921	109921	906.0253	1115.182	906.0253	1115.182	0.81244613	0.852935432		1	103.75	1.016531444
1	110.204	110204	738.8982	702.6281	738.8982	702.6281	1.051620623	0.862564761		1	104	1.020564999
1	110.408	110408	725.9868	893.6557	725.9868	893.6557	0.812378638	0.867460089		1	104.25	1.023522183
1	110.65	110650	795.9896	946.1914	795.9896	946.1914	0.841256431	0.866816266		1	104.5	1.026119956
1	110.836	110836	977.7525	1090.178	977.7525	1090.178	0.89687418	0.863809375		1	104.75	1.027909724
1	110.99	110990	799.8899	1041.665	799.8899	1041.665	0.767895533	0.86278425		1	105	1.028744348
1	111.293	111293	813.4167	902.4305	813.4167	902.4305	0.901362155	0.862197892		1	105.25	1.028249367
1	111.446	111446	741.7039	919.9233	741.7039	919.9233	0.806267109	0.861893063		1	105.5	1.027627741
1	111.662	111662	933.3939	997.9435	933.3939	997.9435	0.93531738	0.863353327		1	105.75	1.025827775
1	111.811	111811	914.724	1066.604	914.724	1066.604	0.857604134	0.870185108		1	106	1.017217672
1	112.001	112001	730.0287	832.3933	730.0287	832.3933	0.877023758	0.885324089		1	106.25	1.005311929
1	112.247	112247	676.0212	804.7613	676.0212	804.7613	0.840026974	0.895417106		1	106.5	0.99557845
1	112.482	112482	826.0012	1077.354	826.0012	1077.354	0.766694327	0.883857994		1	106.75	0.992154788
1	112.637	112637	941.3247	890.5922	941.3247	890.5922	1.056964905	0.872221799		1	107	0.989840546
1	112.789	112789	934.4442	934.966	934.4442	934.966	0.999441905	0.862753734		1	107.25	0.989474149
1	113.089	113089	768.4137	1014.396	768.4137	1014.396	0.757508606	0.838338886		1	107.5	0.994144255
1	113.326	113326	1005.326	1187.182	1005.326	1187.182	0.846817084	0.814816156		1	107.75	1.000365876
1	113.52	113520	818.3044	1199.873	818.3044	1199.873	0.681992511	0.802164519		1	108	1.00624974
1	113.74	113740	850.5631	1204.017	850.5631	1204.017	0.706437783	0.790310972		1	108.25	1.012008299
1	113.932	113932	829.0799	984.1206	829.0799	984.1206	0.842457622	0.779185219		1	108.5	1.0107482
1	114.228	114228	824.9919	961.1139	824.9919	961.1139	0.858370584	0.777140906		1	108.75	1.006925208
1	114.425	114425	1063.305	1312.974	1063.305	1312.974	0.809844673	0.797422011		1	109	1.006621657
1	114.597	114597	1548.345	1932.054	1548.345	1932.054	0.801398408	0.825789985		1	109.25	1.006692809
1	114.854	114854	1179.496	1491.474	1179.496	1491.474	0.79082572	0.865376169		1	109.5	1.007067391
1	115.039	115039	1000.639	1165.095	1000.639	1165.095	0.858847562	0.889278226		1	109.75	1.008841893
1	115.197	115197	828.8812	902.4173	828.8812	902.4173	0.91851209	0.911709826		1	110	1.011438846
1	115.419	115419	797.1005	894.3247	797.1005	894.3247	0.891287583	0.939709327		1	110.25	1.014443959
1	115.574	115574	1016.557	1011.744	1016.557	1011.744	1.004757132	0.958497092		1	110.5	1.015768772
1	115.733	115733	1121.879	971.2695	1121.879	971.2695	1.155064583	0.980230901		1	110.75	1.015015855
1	115.996	115996	1042.992	1072.036	1042.992	1072.036	0.972907626	1.010478247		1	111	1.014106394
1	116.311	116311	1085.799	1012.529	1085.799	1012.529	1.072363359	1.026710757		1	111.25	1.013925682
1	116.505	116505	1527.859	1819.929	1527.859	1819.929	0.839515717	1.031745502		1	111.5	1.0139171
1	116.65	116650	1011.767	985.3356	1011.767	985.3356	1.026824769	1.035999648		1	111.75	1.015833346
1	116.938	116938	834.5111	670.7498	834.5111	670.7498	1.244146625	1.046177379		1	112	1.022503209
1	117.274	117274	1152.554	1253.154	1152.554	1253.154	0.919722556	1.057297141		1	112.25	1.026247916
1	117.636	117636	1230.52	1118.477	1230.52	1118.477	1.100174612	1.066899012		1	112.5	1.021480585
1	117.814	117814	944.8884	899.7073	944.8884	899.7073	1.050217554	1.066700221		1	112.75	1.015009647
1	117.995	117995	1240.287	1410.544	1240.287	1410.544	0.879296924	1.062829014		1	113	1.007688018
1	118.162	118162	967.6917	738.6311	967.6917	738.6311	1.310115022	1.062047628		1	113.25	0.999013618
1	118.398	118398	996.0409	993.3578	996.0409	993.3578	1.002701041	1.062185079		1	113.5	0.991957414
1	118.6	118600	945.3183	831.8193	945.3183	831.8193	1.136446702	1.061456865		1	113.75	0.986826092
1	118.759	118759	828.1626	742.5768	828.1626	742.5768	1.115255149	1.064327693		1	114	0.982711292
1	119.041	119041	1090.318	1128.662	1090.318	1128.662	0.96602703	1.079303236		1	114.25	0.982969112
1	119.266	119266	892.1761	891.4332	892.1761	891.4332	1.000833377	1.094607185		1	114.5	0.99431924
1	119.56	119560	870.7266	880.6807	870.7266	880.6807	0.988697266	1.110094116		1	114.75	1.009098063
1	119.86	119860	1354.681	1043.318	1354.681	1043.318	1.298435376	1.116363509		1	115	1.022127811
1	120.059	120059	1095.38	826.9897	1095.38	826.9897	1.324538867	1.120366713		1	115.25	1.034885784
1	120.272	120272	1155.446	1062.086	1155.446	1062.086	1.087902486	1.129265945		1	115.5	1.046514974
1	120.499	120499	980.3114	916.2749	980.3114	916.2749	1.069887869	1.136693345		1	115.75	1.058714005
1	120.671	120671	895.84	777.586	895.84	777.586	1.152078355	1.139841799		1	116	1.069359037
1	120.939	120939	785.0558	740.1178	785.0558	740.1178	1.060717361	1.156755387		1	116.25	1.074171227
1	121.076	121076	894.3735	777.616	894.3735	777.616	1.150148017	1.171367191		1	116.5	1.07717757
1	121.242	121242	869.1854	830.677	869.1854	830.677	1.04635785	1.189320351		1	116.75	1.080135136
1	121.46	121460	1131.958	817.1438	1131.958	817.1438	1.385261688	1.222568873		1	117	1.083383242
1	121.785	121785	1199.873	920.3702	1199.873	920.3702	1.303685191	1.326745312		1	117.25	1.086473708
1	121.957	121957	1410.053	997.9629	1410.053	997.9629	1.412931282	1.396363352		1	117.5	1.089009543
1	122.237	122237	1606.197	1088.406	1606.197	1088.406	1.47573332	1.488522431		1	117.75	1.090309441
1	122.43	122430	1779.854	1259.153	1779.854	1259.153	1.413532748	1.531070523		1	118	1.088827985
1	122.586	122586	1433.082	868.4265	1433.082	868.4265	1.650205285	1.562541933		1	118.25	1.088563995
1	122.957	122957	1645.698	1034.341	1645.698	1034.341	1.591059428	1.619884077		1	118.5	1.088458841
1	123.157	123157	1556.002	789.6752	1556.002	789.6752	1.970432907	1.63381314		1	118.75	1.089335829
1	123.537	123537	1534.372	1021.5	1534.372	1021.5	1.502077337	1.636398758		1	119	1.094177081
1	123.747	123747	1295.456	839.9449	1295.456	839.9449	1.542310692	1.641521024		1	119.25	1.100300376
1	124.041	124041	1496.248	942.8528	1496.248	942.8528	1.586937006	1.64819683		1	119.5	1.105311162
1	124.182	124182	1433.099	906.4506	1433.099	906.4506	1.581000663	1.648657065		1	119.75	1.107974898
1	124.353	124353	1630.423	993.1576	1630.423	993.1576	1.641655866	1.650994818		1	120	1.109885552
1	124.642	124642	1408.974	906.9912	1408.974	906.9912	1.553459394	1.664103558		1	120.25	1.113309697
1	124.839	124839	1567.183	777.1071	1567.183	777.1071	2.016688562	1.674316402		1	120.5	1.116434244
1	125.02	125020	1572.091	964.8495	1572.091	964.8495	1.629363958	1.679655165		1	120.75	1.119465781
1	125.448	125448	1653.317	1035.841	1653.317	1035.841	1.596110793	1.689904084		1	121	1.126351413
1	125.694	125694	1538.042	886.4474	1538.042	886.4474	1.735062904	1.690558584		1	121.25	1.13654103
1	125.917	125917	1605.534	978.2392	1605.534	978.2392	1.641248889	1.67936125		1	121.5	1.153293976
1	126.223	126223	1846.513	1069.583	1846.513	1069.583	1.726385891	1.64139941		1	121.75	1.183227224
1	126.524	126524	1463.594	935.284	1463.594	935.284	1.564865859	1.588023088		1	122	1.218709035
1	127.032	127032	1429.845	950.0848	1429.845	950.0848	1.504965662	1.492434685		1	122.25	1.248917311
1	127.322	127322	1527.921	1003.369	1527.921	1003.369	1.522790718	1.436939859		1	122.5	1.269014801
1	127.508	127508	998.5843	868.7249	998.5843	868.7249	1.149482765	1.397881553		1	122.75	1.284963729
1	127.783	127783	1025.618	651.8155	1025.618	651.8155	1.573478998	1.343760607		1	123	1.298033192
1	128.042	128042	1101.328	896.7425	1101.328	896.7425	1.228142973	1.298295611		1	123.25	1.302353877
1	128.196	128196	1315.558	1151.327	1315.558	1151.327	1.142644965	1.272017723		1	123.5	1.302989279
1	128.361	128361	1498.249	1239.256	1498.249	1239.256	1.208990717	1.244805187		1	123.75	1.305022093
1	128.5	128500	1530.76	1122.161	1530.76	1122.161	1.364117983	1.220979612		1	124	1.307142524
1	128.709	128709	1338.214	1055.844	1338.214	1055.844	1.267435341	1.182737563		1	124.25	1.308009435
1	129.043	129043	1073.467	1037.305	1073.467	1037.305	1.034861492	1.129311044		1	124.5	1.311026036
1	129.362	129362	1114.822	965.3563	1114.822	965.3563	1.154829569	1.090063785		1	124.75	1.31552332
1	129.523	129523	1235.367	1158.923	1235.367	1158.923	1.065961242	1.073749346		1	125	1.319020613
1	129.699	129699	1466.039	1504.27	1466.039	1504.27	0.974585015	1.061585798		1	125.25	1.32129823
1	130.007	130007	1274.75	1236.66	1274.75	1236.66	1.030800705	1.058190041		1	125.5	1.323120943
1	130.157	130157	1367.124	1255.474	1367.124	1255.474	1.088930555	1.061097614		1	125.75	1.322263412
1	130.328	130328	1144.323	1228.405	1144.323	1228.405	0.93155189	1.064079056		1	126	1.315284982
1	130.543	130543	1244.86	1095.155	1244.86	1095.155	1.136697545	1.069507034		1	126.25	1.303162785
1	130.727	130727	1151.948	948.2928	1151.948	948.2928	1.214759829	1.078013447		1	126.5	1.286603184
1	130.91	130910	1190.959	992.1785	1190.959	992.1785	1.200347518	1.088244363		1	126.75	1.269128813
1	131.163	131163	913.2589	888.6871	913.2589	888.6871	1.027649552	1.112361261		1	127	1.251557299
1	131.344	131344	998.3299	989.6954	998.3299	989.6954	1.008724401	1.134713983		1	127.25	1.23372559
1	131.648	131648	1621.768	1533.397	1621.768	1533.397	1.057630868	1.16082296		1	127.5	1.214617041
1	131.922	131922	998.848	851.9529	998.848	851.9529	1.172421621	1.167501729		1	127.75	1.196199542
1	132.118	132118	1085.894	798.9066	1085.894	798.9066	1.359225221	1.169098646		1	128	1.179544948
1	132.329	132329	1102.53	912.2001	1102.53	912.2001	1.208649286	1.167858857		1	128.25	1.163648733
1	132.548	132548	1388.235	1161.1	1388.235	1161.1	1.195620532	1.158630996		1	128.5	1.147911016
1	132.979	132979	1109.958	1049.674	1109.958	1049.674	1.057431164	1.12971187		1	128.75	1.13117664
1	133.13	133130	987.0883	856.6716	987.0883	856.6716	1.152236516	1.126386934		1	129	1.116239133
1	133.42	133420	2325.751	2601.675	2325.751	2601.675	0.893943709	1.12215628		1	129.25	1.1041569
1	133.565	133565	1217.27	997.6706	1217.27	997.6706	1.220112129	1.118755878		1	129.5	1.093786382
1	133.954	133954	1100.809	1016.901	1100.809	1016.901	1.08251344	1.120418059		1	129.75	1.088162311
1	134.282	134282	1068.885	965.4046	1068.885	965.4046	1.107188634	1.156566277		1	130	1.087132747
1	134.556	134556	1241.376	954.037	1241.376	954.037	1.301182239	1.198537597		1	130.25	1.088795667
1	134.759	134759	1013.85	847.7758	1013.85	847.7758	1.195894009	1.219135359		1	130.5	1.090925672
1	135.124	135124	1334.884	1011.572	1334.884	1011.572	1.319613433	1.229564822		1	130.75	1.0949889
1	135.426	135426	1100.575	914.3798	1100.575	914.3798	1.203630045	1.229270913		1	131	1.101534747
1	135.77	135770	1287.505	1053.35	1287.505	1053.35	1.222295533	1.231170939		1	131.25	1.111351871
1	135.967	135967	1437.301	1095.788	1437.301	1095.788	1.311659737	1.230540834		1	131.5	1.120692643
1	136.112	136112	1318.48	1064.314	1318.48	1064.314	1.238807344	1.228061916		1	131.75	1.126369284
1	136.279	136279	1042.061	896.8995	1042.061	896.8995	1.161848122	1.229436437		1	132	1.128172703
1	136.423	136423	1006.416	933.8888	1006.416	933.8888	1.077661495	1.233933836		1	132.25	1.128242108
1	136.645	136645	1331.695	1109.228	1331.695	1109.228	1.200560209	1.241898575		1	132.5	1.125377304
1	136.81	136810	1301.354	820.8661	1301.354	820.8661	1.585342603	1.251750189		1	132.75	1.119559064
1	136.993	136993	1279.418	1162.081	1279.418	1162.081	1.100971447	1.272040756		1	133	1.113646879
1	137.199	137199	1534.946	1190.948	1534.946	1190.948	1.288843845	1.302903917		1	133.25	1.111923723
1	137.396	137396	1088.334	818.3846	1088.334	818.3846	1.329856402	1.32937965		1	133.5	1.110296572
1	137.718	137718	1198.09	907.9094	1198.09	907.9094	1.31961405	1.364181067		1	133.75	1.110022467
1	137.857	137857	1125.718	806.6492	1125.718	806.6492	1.395548399	1.37888104		1	134	1.112241713
1	138.112	138112	1323.431	911.6316	1323.431	911.6316	1.4517169	1.4045679		1	134.25	1.122533263
1	138.317	138317	1837.292	1220.35	1837.292	1220.35	1.50554513	1.425205624		1	134.5	1.136324021
1	138.668	138668	1468.789	996.4692	1468.789	996.4692	1.473993376	1.460112786		1	134.75	1.146881019
1	138.806	138806	1758.265	1202.52	1758.265	1202.52	1.462150318	1.471748864		1	135	1.149794383
1	139.027	139027	1849.134	1459.525	1849.134	1459.525	1.266942327	1.484012415		1	135.25	1.151072062
1	139.288	139288	1847.656	1099.33	1847.656	1099.33	1.680710979	1.488232414		1	135.5	1.151160754
1	139.438	139438	1857.706	1242.277	1857.706	1242.277	1.495404004	1.486993656		1	135.75	1.151676539
1	141.556	141556	1522.451	1354.132	1522.451	1354.132	1.12430029	1.239091788		1	136	1.151271703
1	141.737	141737	1392.148	1069.583	1392.148	1069.583	1.301580149	1.223508831		1	136.25	1.150980752
1	142.098	142098	1168.33	948.7538	1168.33	948.7538	1.231436438	1.209016973		1	136.5	1.153781731
1	142.436	142436	982.1505	811.8119	982.1505	811.8119	1.209825207	1.213142512		1	136.75	1.158066666
1	142.594	142594	1223.105	975.124	1223.105	975.124	1.254307145	1.218687142		1	137	1.167375723
1	143.011	143011	752.1728	677.5272	752.1728	677.5272	1.110173584	1.243206522		1	137.25	1.181072591
1	143.256	143256	1208.649	867.0953	1208.649	867.0953	1.393905606	1.263590876		1	137.5	1.192600465
1	143.448	143448	1152.451	995.4394	1152.451	995.4394	1.157730948	1.282684356		1	137.75	1.202665422
1	143.668	143668	1197.375	816.2603	1197.375	816.2603	1.466903389	1.308269207		1	138	1.212272884
1	143.904	143904	1431.723	1134.235	1431.723	1134.235	1.262280744	1.341525439		1	138.25	1.221676469
1	144.106	144106	1354.8	1029.981	1354.8	1029.981	1.31536407	1.374422438		1	138.5	1.230994025
1	144.337	144337	1185.157	843.8843	1185.157	843.8843	1.404406979	1.414923833		1	138.75	1.239817556
1	144.582	144582	1202.559	843.7154	1202.559	843.7154	1.42531356	1.465907237		1	139	1.24560251
1	144.835	144835	1086.113	680.1914	1086.113	680.1914	1.596775555	1.525749729		1	139.25	1.247508963
1	145.069	145069	1292.842	680.4687	1292.842	680.4687	1.899928682	1.577143111		1	139.5	1.244565098
1	145.221	145221	1227.35	904.5303	1227.35	904.5303	1.35689208	1.61244667		1	139.75	1.233635064
1	145.428	145428	1094.044	725.4377	1094.044	725.4377	1.508115721	1.667804789		1	140	1.222705029
1	145.636	145636	1453.789	873.688	1453.789	873.688	1.663968144	1.71381113		1	140.25	1.211774994
1	145.992	145992	1769.549	920.9835	1769.549	920.9835	1.921368841	1.759059922		1	140.5	1.200844959
1	146.344	146344	1515.861	769.8168	1515.861	769.8168	1.969119146	1.785888364		1	140.75	1.189914924
1	146.651	146651	1638.618	961.9549	1638.618	961.9549	1.703424973	1.805692457		1	141	1.178984889
1	146.912	146912	1699.867	950.4393	1699.867	950.4393	1.788506641	1.814264924		1	141.25	1.168054854
1	147.099	147099	1471.655	715.8234	1471.655	715.8234	2.05589116	1.814156234		1	141.5	1.157124819
1	147.363	147363	1884.91	1225.961	1884.91	1225.961	1.537495891	1.817821433		1	141.75	1.148660826
1	147.714	147714	1431.321	806.6858	1431.321	806.6858	1.774322791	1.849015805		1	142	1.144912093
1	147.88	147880	1344.77	786.6117	1344.77	786.6117	1.709572843	1.864365971		1	142.25	1.144135592
1	148.022	148022	2076.088	1126.961	2076.088	1126.961	1.842200396	1.870457078		1	142.5	1.145822534
1	148.227	148227	1513.993	712.4257	1513.993	712.4257	2.125124066	1.875632085		1	142.75	1.150481008
1	148.638	148638	1863.32	920.6348	1863.32	920.6348	2.0239513	1.888366904		1	143	1.155971878
1	148.973	148973	1635.104	827.6168	1635.104	827.6168	1.975677632	1.873901225		1	143.25	1.163641212
1	149.14	149140	1786.959	1073.051	1786.959	1073.051	1.665306682	1.842121705		1	143.5	1.173218576
1	149.317	149317	2300.849	1214.497	2300.849	1214.497	1.894487183	1.790603559		1	143.75	1.184832675
1	149.571	149571	1531.807	965.6423	1531.807	965.6423	1.586308926	1.725990895		1	144	1.198778607
1	149.713	149713	1264.544	779.1999	1264.544	779.1999	1.622874952	1.696625374		1	144.25	1.214657599
1	149.904	149904	1592.293	931.0791	1592.293	931.0791	1.710158675	1.647826344		1	144.5	1.233025411
1	150.158	150158	1347.351	796.2416	1347.351	796.2416	1.692138416	1.597944159		1	144.75	1.254242449
1	150.34	150340	1612.516	997.8165	1612.516	997.8165	1.616044633	1.59008907		1	145	1.275288771
1	150.616	150616	1284.602	858.4807	1284.602	858.4807	1.496366779	1.598696928		1	145.25	1.297033371
1	150.754	150754	1349.926	993.0635	1349.926	993.0635	1.359355167	1.597481964		1	145.5	1.32076307
1	150.964	150964	1605.678	998.1318	1605.678	998.1318	1.608683342	1.594539687		1	145.75	1.337411705
1	151.12	151120	1665.932	913.5703	1665.932	913.5703	1.823540017	1.597579975		1	146	1.349128932
1	151.365	151365	1806.111	1089.663	1806.111	1089.663	1.657495024	1.600629085		1	146.25	1.356246318
1	151.546	151546	1154.167	772.224	1154.167	772.224	1.494601307	1.59351468		1	146.5	1.362681425
1	151.765	151765	1620.612	930.9241	1620.612	930.9241	1.740863729	1.570006165		1	146.75	1.367534501
1	152.201	152201	1459.103	1091.891	1459.103	1091.891	1.336308295	1.505654784		1	147	1.3695029
1	152.366	152366	1459.228	829.6002	1459.228	829.6002	1.758953289	1.485879496		1	147.25	1.370264472
1	152.547	152547	1389.75	1112.146	1389.75	1112.146	1.249611112	1.466887206		1	147.5	1.375398443
1	153	153000	1260.444	842.5193	1260.444	842.5193	1.496041693	1.417460041		1	147.75	1.383746038
1	153.409	153409	620.2341	612.7692	620.2341	612.7692	1.012182238	1.384983636		1	148	1.390159068
1	153.642	153642	1328.615	911.5136	1328.615	911.5136	1.457592075	1.373427578		1	148.25	1.392710797
1	153.883	153883	1429.804	978.6227	1429.804	978.6227	1.461037027	1.363921451		1	148.5	1.395604264
1	154.24	154240	1733.367	1046.281	1733.367	1046.281	1.656693565	1.359481856		1	148.75	1.395394951
1	154.531	154531	1216.818	868.9671	1216.818	868.9671	1.400303878	1.358126539		1	149	1.389878857
1	154.679	154679	1271.402	1019.037	1271.402	1019.037	1.247650478	1.357913542		1	149.25	1.367968058
1	154.956	154956	1651.429	1347.312	1651.429	1347.312	1.225721288	1.369317299		1	149.5	1.343295207
1	155.152	155152	1243.059	957.3381	1243.059	957.3381	1.298453493	1.386446169		1	149.75	1.322048803
1	155.293	155293	1059.669	785.5539	1059.669	785.5539	1.348944993	1.400514762		1	150	1.300309649
1	155.481	155481	1428.493	929.7033	1428.493	929.7033	1.536504173	1.423526535		1	150.25	1.287236115
1	155.813	155813	1245.456	903.3379	1245.456	903.3379	1.378726609	1.497998971		1	150.5	1.287649121
1	155.959	155959	1448.724	911.0806	1448.724	911.0806	1.590116176	1.539962491		1	150.75	1.288559809
1	156.232	156232	1899.796	1193.041	1899.796	1193.041	1.592397914	1.611131331		1	151	1.287709692
1	156.414	156414	1611.922	906.5087	1611.922	906.5087	1.778164953	1.651228231		1	151.25	1.2891876
1	156.611	156611	1362.049	743.6994	1362.049	743.6994	1.831450987	1.695920463		1	151.5	1.287740123
1	156.971	156971	1775.169	1144.353	1775.169	1144.353	1.551242492	1.773074912		1	151.75	1.278885018
1	157.22	157220	2154.809	1210.172	2154.809	1210.172	1.780580777	1.815200205		1	152	1.265327687
1	157.409	157409	1503.072	714.1503	1503.072	714.1503	2.104699809	1.843984527		1	152.25	1.252052647
1	157.766	157766	2604.358	1720.256	2604.358	1720.256	1.513936298	1.914475958		1	152.5	1.241607494
1	157.944	157944	1845.202	842.8277	1845.202	842.8277	2.189299189	1.98461527		1	152.75	1.231491809
1	158.186	158186	1915.055	979.9293	1915.055	979.9293	1.954278742	2.098932588		1	153	1.221302724
1	158.325	158325	1654.078	788.7742	1654.078	788.7742	2.097023457	2.133238582		1	153.25	1.213887704
1	158.598	158598	1980.409	1023.415	1980.409	1023.415	1.935098665	2.153951691		1	153.5	1.207485886
1	158.966	158966	2677.125	1126.073	2677.125	1126.073	2.377399156	2.145894245		1	153.75	1.203263946
1	159.128	159128	2519.733	854.899	2519.733	854.899	2.947404313	2.118705267		1	154	1.200760867
1	159.499	159499	2290.439	1053.699	2290.439	1053.699	2.173712797	2.007268303		1	154.25	1.199628625
1	159.769	159769	3049.705	1567.648	3049.705	1567.648	1.945401646	1.887704666		1	154.5	1.199193699
1	160.004	160004	2156.953	1419.145	2156.953	1419.145	1.519896135	1.753917371		1	154.75	1.200152035
1	160.192	160192	1859.181	1331.162	1859.181	1331.162	1.396660211	1.640162024		1	155	1.2047562
1	166.141	166141	1838.709	1314.152	1838.709	1314.152	1.399160067	1.374230684		1	155.25	1.213370512
1	166.406	166406	1675.507	1279.018	1675.507	1279.018	1.309994855	1.423771798		1	155.5	1.225160737
1	166.6	166600	1549.641	954.5921	1549.641	954.5921	1.623354101	1.456652169		1	155.75	1.246107899
1	166.755	166755	1394.192	1144.777	1394.192	1144.777	1.217872127	1.479250696		1	156	1.27105374
1	166.934	166934	1516.448	1071.096	1516.448	1071.096	1.415790928	1.501417621		1	156.25	1.295126417
1	167.138	167138	1631.666	910.8686	1631.666	910.8686	1.791329726	1.519925677		1	156.5	1.315910325
1	167.374	167374	1633.688	1079.226	1633.688	1079.226	1.513758935	1.532941984		1	156.75	1.33644416
1	167.71	167710	1889.019	1001.173	1889.019	1001.173	1.886805777	1.544396619		1	157	1.355968829
1	168.001	168001	1668.008	1076.426	1668.008	1076.426	1.549579813	1.537076069		1	157.25	1.371578007
1	168.159	168159	1617.111	1040.997	1617.111	1040.997	1.553425226	1.52701512		1	157.5	1.387334997
1	168.332	168332	1448.582	995.4183	1448.582	995.4183	1.455249517	1.520031139		1	157.75	1.405773931
1	168.621	168621	1372.564	1055.404	1372.564	1055.404	1.300510515	1.514296765		1	158	1.443034555
1	169.027	169027	1120.863	810.9399	1120.863	810.9399	1.382177643	1.505328677		1	158.25	1.481754606
1	169.276	169276	1858.618	1267.343	1858.618	1267.343	1.466546941	1.503210889		1	158.5	1.493628461
1	169.465	169465	1631.505	1039.265	1631.505	1039.265	1.569864279	1.503889497		1	158.75	1.495162706
1	169.771	169771	1436.379	857.9124	1436.379	857.9124	1.674272338	1.509247004		1	159	1.491264639
1	170.117	170117	1280.557	744.1768	1280.557	744.1768	1.720769849	1.526765631		1	159.25	1.469552094
1	170.26	170260	1441.773	871.5244	1441.773	871.5244	1.654311687	1.535381457		1	159.5	1.441449513
1	170.526	170526	1286.622	980.8249	1286.622	980.8249	1.311775425	1.54851253		1	159.75	1.400096891
1	170.716	170716	1213.953	865.8888	1213.953	865.8888	1.401973325	1.564671149		1	160	1.347830887
1	171.049	171049	1642.06	1156.941	1642.06	1156.941	1.419311789	1.606735709		1	160.25	1.303520559
1	171.32	171320	1588.91	1032.331	1588.91	1032.331	1.539147812	1.648965694		1	160.5	1.299346167
1	171.474	171474	1252.424	634.1027	1252.424	634.1027	1.975112233	1.677401801		1	160.75	1.295171775
1	171.679	171679	1547.949	860.3448	1547.949	860.3448	1.799219336	1.737304066		1	161	1.290997383
1	171.844	171844	1706.362	900.7537	1706.362	900.7537	1.894371347	1.799912822		1	161.25	1.28682299
1	172.079	172079	1441.411	823.4687	1441.411	823.4687	1.750413829	1.875902265		1	161.5	1.282648598
1	172.342	172342	1600.928	898.2719	1600.928	898.2719	1.78223097	1.91427348		1	161.75	1.278474206
1	172.71	172710	1777.738	808.3655	1777.738	808.3655	2.199175992	1.942365435		1	162	1.274299814
1	172.912	172912	1605.001	777.6441	1605.001	777.6441	2.063927444	1.978090761		1	162.25	1.270125421
1	173.253	173253	2212.728	1024.616	2212.728	1024.616	2.159568072	2.072350288		1	162.5	1.265951029
1	173.464	173464	2274.688	1247.518	2274.688	1247.518	1.823370885	2.140416321		1	162.75	1.261776637
1	173.619	173619	1974.76	894.1132	1974.76	894.1132	2.208624143	2.196055752		1	163	1.257602244
1	173.917	173917	1743.571	849.5046	1743.571	849.5046	2.05245622	2.361684141		1	163.25	1.253427852
1	174.183	174183	2074.565	883.6448	2074.565	883.6448	2.34773633	2.529640669		1	163.5	1.24925346
1	174.351	174351	1888.931	673.7326	1888.931	673.7326	2.80368057	2.600968656		1	163.75	1.245079068
1	174.748	174748	2792.921	920.4832	2792.921	920.4832	3.034190086	2.74614291		1	164	1.240904675
1	174.913	174913	3280.655	1063.288	3280.655	1063.288	3.085387026	2.796937995		1	164.25	1.236730283
1	175.099	175099	2275.117	803.9032	2275.117	803.9032	2.830088249	2.820590641		1	164.5	1.232555891
1	175.339	175339	3218.714	1193.154	3218.714	1193.154	2.69765177	2.760820557		1	164.75	1.228381499
1	175.517	175517	2479.373	892.5745	2479.373	892.5745	2.777777093	2.667914108		1	165	1.224207106
1	175.949	175949	2804.594	1093.064	2804.594	1093.064	2.565809504	2.466467671		1	165.25	1.220032714
1	176.407	176407	2637.673	1142.635	2637.673	1142.635	2.308412573	2.407098305		1	165.5	1.215858322
1	176.603	176603	2448.918	1497.619	2448.918	1497.619	1.63520762	2.395959898		1	165.75	1.21168393
1	177.113	177113	3644.169	1583.191	3644.169	1583.191	2.30178734	2.385204581		1	166	1.207509537
1	177.285	177285	2959.431	1395.316	2959.431	1395.316	2.120975464	2.396843756		1	166.25	1.212766747
1	177.542	177542	4110.951	1704.195	4110.951	1704.195	2.412253879	2.437826196		1	166.5	1.229611375
1	177.719	177719	3285.265	963.9106	3285.265	963.9106	3.408267323	2.454155222		1	166.75	1.244111206
1	177.911	177911	3174.576	1105.968	3174.576	1105.968	2.87040493	2.45155639		1	167	1.25490023
1	178.25	178250	1922.324	933.54	1922.324	933.54	2.059176897	2.425632124		1	167.25	1.2618843
1	178.467	178467	2679.937	1087.56	2679.937	1087.56	2.464173931	2.4025868		1	167.5	1.266043415
1	178.619	178619	1917.21	882.8991	1917.21	882.8991	2.171493889	2.372442118		1	167.75	1.268341714
1	178.768	178768	2073.889	1181.908	2073.889	1181.908	1.754695797	2.324381682		1	168	1.265992523
1	179.16	179160	1894.039	818.3199	1894.039	818.3199	2.314545937	2.201244137		1	168.25	1.260852813
1	179.455	179455	2000.459	853.318	2000.459	853.318	2.344330015	2.205277574		1	168.5	1.258371141
1	179.603	179603	2286.534	946.346	2286.534	946.346	2.416171252	2.218276076		1	168.75	1.256409963
1	179.758	179758	1940.757	904.5303	1940.757	904.5303	2.145596449	2.20939747		1	169	1.254347237
1	180.043	180043	1674.606	758.2724	1674.606	758.2724	2.208449101	2.125389137		1	169.25	1.253416002
1	180.213	180213	1689.406	804.7613	1689.406	804.7613	2.099263471	2.056561834		1	169.5	1.253815778
1	180.536	180536	1539.87	859.3468	1539.87	859.3468	1.791907528	1.928846448		1	169.75	1.255450745
1	180.674	180674	1836.572	877.3597	1836.572	877.3597	2.093294233	1.879622018		1	170	1.259919072
1	180.922	180922	1748.408	988.4456	1748.408	988.4456	1.768845954	1.789869986		1	170.25	1.265125079
1	181.067	181067	1838.19	1123.988	1838.19	1123.988	1.635417816	1.747470026		1	170.5	1.269775585
1	181.321	181321	1991.282	1468.732	1991.282	1468.732	1.355783084	1.692754343		1	170.75	1.277895043
1	181.497	181497	1829.381	1056.196	1829.381	1056.196	1.732046893	1.661643106		1	171	1.289691181
1	181.679	181679	1894.001	1106.234	1894.001	1106.234	1.712116062	1.632367544		1	171.25	1.303702941
1	181.992	181992	1619.405	999.1512	1619.405	999.1512	1.620780719	1.597080663		1	171.5	1.32123712
1	182.298	182298	2443.189	1264.892	2443.189	1264.892	1.93153961	1.575045404		1	171.75	1.350837895
1	182.441	182441	2150.557	1340.926	2150.557	1340.926	1.603784996	1.56284375		1	172	1.383003501
1	182.59	182590	1484.152	1187.834	1484.152	1187.834	1.249460783	1.549617604		1	172.25	1.401864611
1	182.991	182991	2448.067	1518.44	2448.067	1518.44	1.612225047	1.522187784		1	172.5	1.411383641
1	183.527	183527	1623.773	1292.009	1623.773	1292.009	1.256781493	1.481971743		1	172.75	1.420014117
1	183.853	183853	1667.777	1173.957	1667.777	1173.957	1.420645731	1.443494258		1	173	1.439802359
1	184.01	184010	1893.09	1178.566	1893.09	1178.566	1.60626558	1.424488655		1	173.25	1.465615365
1	184.21	184210	1472.153	920.5857	1472.153	920.5857	1.599148238	1.405025591		1	173.5	1.496176999
1	184.441	184441	1670.456	1210.829	1670.456	1210.829	1.379596954	1.386861745		1	173.75	1.539329839
1	184.951	184951	1067.873	897.7889	1067.873	897.7889	1.189447764	1.350558615		1	174	1.593576413
1	185.284	185284	1063.427	906.202	1063.427	906.202	1.173498845	1.337680216		1	174.25	1.647363259
1	185.483	185483	1288.434	866.1021	1288.434	866.1021	1.487623688	1.339127949		1	174.5	1.683733223
1	185.656	185656	1533.865	1208.562	1533.865	1208.562	1.269165339	1.345086104		1	174.75	1.717838142
1	185.903	185903	1511.659	1152.332	1511.659	1152.332	1.311825932	1.351519501		1	175	1.740714252
1	186.157	186157	1606.232	1157.44	1606.232	1157.44	1.387745369	1.357808174		1	175.25	1.731369965
1	186.472	186472	1369.227	838.7959	1369.227	838.7959	1.63237207	1.372477062		1	175.5	1.691701587
1	186.672	186672	1452.582	1107.587	1452.582	1107.587	1.311483432	1.380531456		1	175.75	1.647802775
1	186.886	186886	1776.53	1285.79	1776.53	1285.79	1.381664191	1.392107472		1	176	1.610671117
1	187.252	187252	1893.217	1318.431	1893.217	1318.431	1.43596214	1.415482098		1	176.25	1.598566121
1	187.397	187397	1957.616	1420.732	1957.616	1420.732	1.377892523	1.417580524		1	176.5	1.588990045
1	187.755	187755	1837.919	1388.19	1837.919	1388.19	1.323967901	1.405917278		1	176.75	1.585645661
1	187.917	187917	1404.817	955.2786	1404.817	955.2786	1.470583555	1.396143236		1	177	1.583676321
1	189.742	189742	4608.892	3767.644	4608.892	3767.644	1.223282242	1.198761948		1	177.25	1.586249096
1	189.932	189932	3195.345	2533.917	3195.345	2533.917	1.26102986	1.17350683		1	177.5	1.599940294
1	190.077	190077	3364.934	3016.156	3364.934	3016.156	1.115636592	1.150413483		1	177.75	1.608384708
1	190.409	190409	1555.334	1301.341	1555.334	1301.341	1.195177897	1.103714797		1	178	1.60502841
1	190.562	190562	1507.233	1696.554	1507.233	1696.554	0.888408503	1.086596324		1	178.25	1.597887156
1	190.83	190830	1109.721	961.9665	1109.721	961.9665	1.153596305	1.052899082		1	178.5	1.586834387
1	191.162	191162	1043.214	946.6034	1043.214	946.6034	1.102060271	1.021075027		1	178.75	1.562235597
1	191.466	191466	1045.12	1045.211	1045.12	1045.211	0.999912936	1.012796831		1	179	1.532844882
1	191.693	191693	1117.452	1250.766	1117.452	1250.766	0.893414116	1.015493496		1	179.25	1.514530731
1	191.84	191840	1365.442	1539.372	1365.442	1539.372	0.887012366	1.019482869		1	179.5	1.517053993
1	192.001	192001	936.3185	882.0661	936.3185	882.0661	1.061506048	1.028386121		1	179.75	1.517287787
1	192.237	192237	1377.624	1405.798	1377.624	1405.798	0.979958714	1.049413301		1	180	1.490471318
1	192.384	192384	1281.104	1160.545	1281.104	1160.545	1.103881366	1.06197494		1	180.25	1.454562882
1	192.546	192546	1493.186	1097.747	1493.186	1097.747	1.360227812	1.079618997		1	180.5	1.417638911
1	192.821	192821	1447.585	1451.345	1447.585	1451.345	0.9974093	1.124417521		1	180.75	1.383661099
1	193.22	193220	1059.538	910.9558	1059.538	910.9558	1.163105828	1.176145353		1	181	1.351890107
1	193.611	193611	1322.464	1137.409	1322.464	1137.409	1.16269873	1.181260095		1	181.25	1.329846926
1	193.813	193813	1066.539	856.3892	1066.539	856.3892	1.24539053	1.176813193		1	181.5	1.312332635
1	194.018	194018	1409.739	1171.808	1409.739	1171.808	1.203046062	1.172564345		1	181.75	1.298587643
1	194.279	194279	1088.547	934.4393	1088.547	934.4393	1.164919969	1.159244489		1	182	1.28818157
1	194.508	194508	1192.98	1045.655	1192.98	1045.655	1.140892551	1.142084742		1	182.25	1.281457001
1	194.667	194667	1112.084	1020.883	1112.084	1020.883	1.089335409	1.134908321		1	182.5	1.273651916
1	195.007	195007	1177.34	1112.526	1177.34	1112.526	1.058258414	1.133090268		1	182.75	1.266579645
1	195.154	195154	948.6818	775.3117	948.6818	775.3117	1.223613419	1.134730342		1	183	1.260169642
1	195.63	195630	1107.685	1002.601	1107.685	1002.601	1.104811386	1.142990379		1	183.25	1.253163124
1	195.811	195811	1214.141	1195.228	1214.141	1195.228	1.015823759	1.158320306		1	183.5	1.246156606
1	196.008	196008	1545.251	1460.389	1545.251	1460.389	1.058109175	1.184980777		1	183.75	1.235568361
1	196.175	196175	981.7635	817.7878	981.7635	817.7878	1.200511306	1.193578353		1	184	1.224380314
1	196.563	196563	1074.784	727.6302	1074.784	727.6302	1.477101967	1.165771033		1	184.25	1.215483207
1	196.754	196754	1026.338	786.1757	1026.338	786.1757	1.305481714	1.145927627		1	184.5	1.208304535
1	196.92	196920	1206.612	1052.194	1206.612	1052.194	1.146758107	1.129795857		1	184.75	1.201657291
1	197.117	197117	1105.109	1072.823	1105.109	1072.823	1.030094433	1.107256586		1	185	1.195605057
1	197.254	197254	904.1323	912.7579	904.1323	912.7579	0.990549959	1.088300592		1	185.25	1.191993576
1	197.432	197432	958.699	829.6929	958.699	829.6929	1.155486566	1.064951651		1	185.5	1.192261886
1	197.73	197730	265.4424	478.5003	265.4424	478.5003	0.55473821	1.033814312		1	185.75	1.195183282
1	198.003	198003	1006.091	939.4495	1006.091	939.4495	1.070936756	1.004710102		1	186	1.197568895
1	198.417	198417	1313.625	1084.982	1313.625	1084.982	1.210734372	0.937494923		1	186.25	1.200638546
1	198.619	198619	217.1782	432.324	217.1782	432.324	0.502350552	0.889676789		1	186.5	1.204921347
1	198.759	198759	1689.389	1056.367	1689.389	1056.367	1.599244391	0.85394034		1	186.75	1.209084761
1	198.901	198901	505.5904	590.7057	505.5904	590.7057	0.855909127	0.817617824		1	187	1.214552275
1	199.146	199146	217.934	485.4827	217.934	485.4827	0.448901681	0.729073609		1	187.25	1.220516188
1	199.31	199310	299.3158	571.4321	299.3158	571.4321	0.523799416	0.655818242		1	187.5	1.220094295
1	199.576	199576	236.9073	484.4369	236.9073	484.4369	0.489036446	0.558298287		1	187.75	1.21705198
1	199.729	199729	260.4818	585.859	260.4818	585.859	0.444615172	0.523527966		1	188	1.209987099
1	200.086	200086	213.0179	450.3979	213.0179	450.3979	0.472954914	0.467803835		1	188.25	1.199887344
1	200.353	200353	218.3323	433.3875	218.3323	433.3875	0.503780797	0.446719423		1	188.5	1.18978759
1	200.514	200514	231.1888	462.4573	231.1888	462.4573	0.49991383	0.443840993		1	188.75	1.179687835
1	200.883	200883	235.2632	503.1431	235.2632	503.1431	0.467587054	0.459624489		1	189	1.169588081
1	201.043	201043	225.0672	491.1166	225.0672	491.1166	0.458276507	0.467198317		1	189.25	1.159488327
1	201.236	201236	242.2505	491.6953	242.2505	491.6953	0.492684189	0.470420921		1	189.5	1.149388572
1	201.375	201375	244.5748	469.2266	244.5748	469.2266	0.521229615	0.473655054		1	189.75	1.139214806
1	201.597	201597	229.7077	460.6511	229.7077	460.6511	0.498658746	0.496245016		1	190	1.126133074
1	201.766	201766	231.5012	473.0957	231.5012	473.0957	0.489332708	0.529235435		1	190.25	1.112462808
1	202.009	202009	257.1186	505.0499	257.1186	505.0499	0.509095438	0.587646025		1	190.5	1.100305724
1	202.179	202179	233.1102	500.567	233.1102	500.567	0.465692305	0.637338606		1	190.75	1.088884889
1	202.393	202393	201.0104	425.1707	201.0104	425.1707	0.472775758	0.710097083		1	191	1.079040707
1	202.726	202726	868.7884	670.9362	868.7884	670.9362	1.294889738	0.845508819		1	191.25	1.072345175
1	202.94	202940	748.2083	780.2748	748.2083	780.2748	0.958903581	0.948098768		1	191.5	1.070298978
1	203.187	203187	1172.889	1216.975	1172.889	1216.975	0.963774112	1.071127871		1	191.75	1.071733214
1	222.967	222967	713.8594	929.5345	713.8594	929.5345	0.767975153	0.801404314		1	192	1.075950548
1	225.052	225052	1093.561	1381.622	1093.561	1381.622	0.791505202	0.660637988		1	192.25	1.084240481
1	227.155	227155	299.3911	628.1904	299.3911	628.1904	0.476592925	0.605664577		1	192.5	1.093236907
1	227.296	227296	271.5732	532.7317	271.5732	532.7317	0.509774808	0.601880956		1	192.75	1.107521664
1	227.433	227433	229.4698	477.2719	229.4698	477.2719	0.4807947	0.598201339		1	193	1.120510259
1	229.526	229526	275.8408	548.3756	275.8408	548.3756	0.503014357	0.541103999		1	193.25	1.131310578
1	229.802	229802	318.8136	517.6285	318.8136	517.6285	0.615911991	0.533435671		1	193.5	1.132532137
1	230.056	230056	381.631	602.4608	381.631	602.4608	0.633453662	0.526347702		1	193.75	1.131931503
2	8.282	8282	4690.536	5326.856	4690.536	5326.856	0.880544922	1.01643491		1	194	1.129965723
2	8.619	8619	1911.092	1926.627	1911.092	1926.627	0.991936685	1.060663457		1	194.25	1.1254038
2	8.802	8802	1994.072	1786.771	1994.072	1786.771	1.116019904	1.076683932		1	194.5	1.118665186
2	9.057	9057	2618.914	1854.258	2618.914	1854.258	1.412378428	1.091281702		1	194.75	1.115594863
2	9.526	9526	1923.742	1735.935	1923.742	1735.935	1.108187807	1.101758709		1	195	1.115095524
2	9.79	9790	1309.626	1284.46	1309.626	1284.46	1.019592669	1.100758531		1	195.25	1.116316426
2	9.988	9988	1458.947	1382.821	1458.947	1382.821	1.055051232	1.093074033		1	195.5	1.117936902
2	10.155	10155	1218.675	900.4535	1218.675	900.4535	1.353401369	1.081368537		1	195.75	1.122575937
2	10.392	10392	1080.786	1105.075	1080.786	1105.075	0.978020496	1.065406878		1	196	1.134059896
2	10.831	10831	1062.145	1075.683	1062.145	1075.683	0.987414508	1.011920257		1	196.25	1.135667991
2	11.171	11171	910.5833	1122.959	910.5833	1122.959	0.810878492	0.973135603		1	196.5	1.128975387
2	11.589	11589	1026.795	955.2196	1026.795	955.2196	1.074930833	0.962860466		1	196.75	1.120031934
2	11.771	11771	954.4146	1022.533	954.4146	1022.533	0.933382688	0.96234837		1	197	1.110432036
2	11.934	11934	773.0843	800.4939	773.0843	800.4939	0.965759139	0.961756114		1	197.25	1.098557905
2	12.113	12113	930.1481	1012.65	930.1481	1012.65	0.918528712	0.966229503		1	197.5	1.08697559
2	12.43	12430	843.9701	793.5003	843.9701	793.5003	1.063604009	0.987742145		1	197.75	1.07720237
2	12.642	12642	1060.706	1082.3	1060.706	1082.3	0.980048046	0.997166049		1	198	1.067246921
2	13.062	13062	747.9081	712.0575	747.9081	712.0575	1.0503479	0.996793249		1	198.25	1.052148151
2	13.231	13231	770.8063	876.8786	770.8063	876.8786	0.879034224	0.994437041		1	198.5	1.034681271
2	13.529	13529	821.9962	757.4178	821.9962	757.4178	1.085261265	0.990165666		1	198.75	1.011668271
2	13.82	13820	767.6693	721.7781	767.6693	721.7781	1.06358076	0.980987508		1	199	0.98387789
2	14.048	14048	926.874	1061.318	926.874	1061.318	0.873323547	0.973943224		1	199.25	0.94681615
2	14.219	14219	1028.038	1128.558	1028.038	1128.558	0.910930586	0.97253298		1	199.5	0.910786064
2	14.55	14550	1006.674	972.9562	1006.674	972.9562	1.034655003	0.972384042		1	199.75	0.886166182
2	14.744	14744	866.0987	924.7464	866.0987	924.7464	0.936579694	0.970972072		1	200	0.871590033
2	14.912	14912	849.0956	860.9914	849.0956	860.9914	0.986183602	0.969462396		1	200.25	0.861738329
2	15.211	15211	771.0471	859.3388	771.0471	859.3388	0.897256239	0.968030589		1	200.5	0.857718447
2	15.383	15383	925.7135	909.3162	925.7135	909.3162	1.018032561	0.965638033		1	200.75	0.861395605
2	15.633	15633	920.1992	872.6245	920.1992	872.6245	1.054519097	0.959377032		1	201	0.865589346
2	15.814	15814	794.348	858.7716	794.348	858.7716	0.924981683	0.95389366		1	201.25	0.867675078
2	16.047	16047	928.0692	1002.601	928.0692	1002.601	0.925661554	0.946350646		1	201.5	0.873512622
2	16.354	16354	655.2709	695.3576	655.2709	695.3576	0.942350957	0.929425386		1	201.75	0.888355828
2	16.596	16596	751.4327	970.0868	751.4327	970.0868	0.774603572	0.916489548		1	202	0.910532637
2	16.797	16797	918.6691	869.9657	918.6691	869.9657	1.055983127	0.90845158		1	202.25	0.938919354
2	17.065	17065	969.7668	1124.32	969.7668	1124.32	0.862536289	0.896145643		1	202.5	0.973332721
2	17.503	17503	856.5683	984.1206	856.5683	984.1206	0.870389564	0.881977816		1	202.75	1.011958337
2	17.687	17687	963.5411	1119.761	963.5411	1119.761	0.860488176	0.879786304		1	203	1.057144546
2	17.978	17978	852.7798	932.3729	852.7798	932.3729	0.914633834	0.879645179		1	203.25	1.091615718
2	18.141	18141	869.4654	983.4335	869.4654	983.4335	0.884112042	0.88401883		1	203.5	1.090342331
2	18.535	18535	1015.402	1121.938	1015.402	1121.938	0.905042881	0.906388091		1	203.75	1.089068944
2	19.008	19008	936.375	1072.01	936.375	1072.01	0.873475994	0.925601614		1	204	1.087795558
2	19.208	19208	799.732	1049.688	799.732	1049.688	0.76187591	0.917589689		1	204.25	1.086522171
2	19.537	19537	1178.994	934.2376	1178.994	934.2376	1.261985174	0.900585265		1	204.5	1.085248784
2	19.869	19869	796.4703	807.2776	796.4703	807.2776	0.98661266	0.898578641		1	204.75	1.083975398
2	20.086	20086	797.2797	955.676	797.2797	955.676	0.834257322	0.897951671		1	205	1.082702011
2	20.279	20279	643.2836	850.3043	643.2836	850.3043	0.756533396	0.901912837		1	205.25	1.081428624
2	20.462	20462	772.5815	986.9346	772.5815	986.9346	0.782809216	0.911030757		1	205.5	1.080155238
2	20.628	20628	779.8948	1070.441	779.8948	1070.441	0.728573364	0.921308541		1	205.75	1.078881851
2	20.792	20792	1057.523	1102.878	1057.523	1102.878	0.958875778	0.93052791		1	206	1.077608464
2	21.067	21067	1090.686	863.0527	1090.686	863.0527	1.26375365	0.954667337		1	206.25	1.076335078
2	21.262	21262	639.3988	706.9732	639.3988	706.9732	0.90441731	0.977849664		1	206.5	1.075061691
2	21.516	21516	1001.691	1055.337	1001.691	1055.337	0.949166949	1.001747895		1	206.75	1.073788304
2	21.824	21824	890.8492	740.2003	890.8492	740.2003	1.203524505	1.037990717		1	207	1.072514918
2	22.018	22018	995.618	1013.542	995.618	1013.542	0.982315484	1.054507067		1	207.25	1.071241531
2	22.471	22471	807.6944	907.239	807.6944	907.239	0.890277424	1.034252393		1	207.5	1.069968144
2	22.751	22751	3059.05	2784.868	3059.05	2784.868	1.098454218	1.00976107		1	207.75	1.068694758
2	22.961	22961	1127.716	1009.577	1127.716	1009.577	1.117018316	0.997822161		1	208	1.067421371
2	23.28	23280	1050.028	1131.593	1050.028	1131.593	0.927920197	0.987286743		1	208.25	1.066147984
2	23.5	23500	905.8956	981.4452	905.8956	981.4452	0.92302209	0.979588886		1	208.5	1.064874598
2	23.774	23774	970.7051	1065.463	970.7051	1065.463	0.91106411	0.970351303		1	208.75	1.063601211
2	24.12	24120	832.1226	837.6333	832.1226	837.6333	0.993421107	0.952202056		1	209	1.062327825
2	24.308	24308	815.9878	822.4855	815.9878	822.4855	0.992099922	0.941084649		1	209.25	1.061054438
2	24.599	24599	1051.992	1038.701	1051.992	1038.701	1.01279579	0.932188359		1	209.5	1.059781051
2	24.829	24829	978.9439	1127.252	978.9439	1127.252	0.868433944	0.931741396		1	209.75	1.058507665
2	25.071	25071	843.9984	877.8424	843.9984	877.8424	0.961446383	0.935138099		1	210	1.057234278
2	25.416	25416	767.3355	838.2286	767.3355	838.2286	0.9154251	0.957705702		1	210.25	1.055960891
2	25.663	25663	865.1562	1083.618	865.1562	1083.618	0.798395929	0.979812613		1	210.5	1.054687505
2	25.904	25904	1062.468	958.1298	1062.468	958.1298	1.108897771	0.996578178		1	210.75	1.053414118
2	26.191	26191	868.5379	893.4927	868.5379	893.4927	0.972070505	1.014084985		1	211	1.052140731
2	26.628	26628	1177.79	1028.392	1177.79	1028.392	1.145273398	1.044172333		1	211.25	1.050867345
2	26.891	26891	1174.075	981.366	1174.075	981.366	1.196368124	1.055812836		1	211.5	1.049593958
2	27.223	27223	1048.72	1026.346	1048.72	1026.346	1.021799666	1.055280056		1	211.75	1.048320571
2	27.615	27615	1027.226	977.9519	1027.226	977.9519	1.050384993	1.049041276		1	212	1.047047185
2	27.79	27790	958.0439	1051.829	958.0439	1051.829	0.910836172	1.052269915		1	212.25	1.045773798
2	28.099	28099	1096.559	1086.311	1096.559	1086.311	1.009433763	1.062836657		1	212.5	1.044500411
2	28.312	28312	907.3103	923.0763	907.3103	923.0763	0.982920155	1.071931594		1	212.75	1.043227025
2	28.533	28533	1001.709	834.4528	1001.709	834.4528	1.200438179	1.084073232		1	213	1.041953638
2	28.709	28709	1105.227	1157.124	1105.227	1157.124	0.95515001	1.094787545		1	213.25	1.040680251
2	29.063	29063	1190.206	1034.286	1190.206	1034.286	1.15075134	1.120067383		1	213.5	1.039406865
2	29.6	29600	1454.295	1179.424	1454.295	1179.424	1.233055288	1.168261342		1	213.75	1.038133478
2	35.567	35567	3831.1	3535.199	3831.1	3535.199	1.08370137	1.17986936		1	214	1.036860091
2	35.788	35788	1643.179	1413.063	1643.179	1413.063	1.162849073	1.122716687		1	214.25	1.035586705
2	36.21	36210	1636.044	1247.56	1636.044	1247.56	1.311395043	1.028734309		1	214.5	1.034313318
2	36.473	36473	1216.824	1541.215	1216.824	1541.215	0.789522552	0.980123823		1	214.75	1.033039931
2	36.683	36683	1022.324	1175.021	1022.324	1175.021	0.870047429	0.946836373		1	215	1.031766545
2	36.928	36928	1001.746	1053.764	1001.746	1053.764	0.950636006	0.914118022		1	215.25	1.030493158
2	37.164	37164	812.9109	959.6565	812.9109	959.6565	0.847085285	0.888100183		1	215.5	1.029219771
2	37.399	37399	917.3127	944.4746	917.3127	944.4746	0.971241259	0.867696515		1	215.75	1.027946385
2	37.712	37712	717.9319	936.2589	717.9319	936.2589	0.766809159	0.850814641		1	216	1.026672998
2	37.919	37919	685.8267	854.0098	685.8267	854.0098	0.803066546	0.85198916		1	216.25	1.025399611
2	38.153	38153	946.0993	991.8207	946.0993	991.8207	0.953901547	0.866111205		1	216.5	1.024126225
2	38.543	38543	872.2211	1046.45	872.2211	1046.45	0.833504802	0.891222037		1	216.75	1.022852838
2	38.763	38763	895.0194	1000.78	895.0194	1000.78	0.894321829	0.905650336		1	217	1.021579451
2	38.964	38964	1038.605	1090.825	1038.605	1090.825	0.952127977	0.924846774		1	217.25	1.020306065
2	39.2	39200	867.8578	1035.6	867.8578	1035.6	0.838024141	0.941948099		1	217.5	1.019032678
2	39.564	39564	881.185	805.9627	881.185	805.9627	1.093332235	0.96034645		1	217.75	1.017759292
2	39.987	39987	787.8378	728.871	787.8378	728.871	1.080901559	0.975176921		1	218	1.016485905
2	40.184	40184	843.0252	880.7923	843.0252	880.7923	0.957121446	0.97217949		1	218.25	1.015212518
2	40.42	40420	871.139	1001.961	871.139	1001.961	0.86943404	0.961913847		1	218.5	1.013939132
2	40.66	40660	741.3083	828.4459	741.3083	828.4459	0.894817996	0.952295098		1	218.75	1.012665745
2	40.851	40851	791.772	850.4615	791.772	850.4615	0.930990997	0.94161084		1	219	1.011392358
2	41.293	41293	994.2961	918.8908	994.2961	918.8908	1.08206122	0.904014213		1	219.25	1.010118972
2	41.458	41458	877.5476	906.0564	877.5476	906.0564	0.968535292	0.899323342		1	219.5	1.008845585
2	41.622	41622	684.2281	893.429	684.2281	893.429	0.765844964	0.905284383		1	219.75	1.007572198
2	41.984	41984	743.2006	930.0521	743.2006	930.0521	0.799095664	0.937295541		1	220	1.006298812
2	42.267	42267	1029.905	1187.328	1029.905	1187.328	0.867414059	0.953583374		1	220.25	1.005025425
2	42.449	42449	1104.587	1242.555	1104.587	1242.555	0.888964271	0.956015331		1	220.5	1.003752038
2	42.676	42676	1028.169	1024.273	1028.169	1024.273	1.003803673	0.957463964		1	220.75	1.002478652
2	42.86	42860	4365.259	3199.48	4365.259	3199.48	1.364365147	0.955493825		1	221	1.001205265
2	43.205	43205	808.2847	921.8112	808.2847	921.8112	0.876844087	0.946514805		1	221.25	0.999931878
2	43.659	43659	625.7733	746.0647	625.7733	746.0647	0.838765458	0.927489658		1	221.5	0.998658492
2	43.848	43848	759.3684	980.6269	759.3684	980.6269	0.774370354	0.909427134		1	221.75	0.997385105
2	44.063	44063	813.2622	854.5227	813.2622	854.5227	0.95171515	0.878908104		1	222	0.996111718
2	44.309	44309	781.9095	877.0358	781.9095	877.0358	0.891536583	0.85635452		1	222.25	0.994838332
2	44.495	44495	925.8816	1040.445	925.8816	1040.445	0.889889999	0.860494757		1	222.5	0.993564945
2	44.685	44685	735.2255	847.2771	735.2255	847.2771	0.86775094	0.876288126		1	222.75	0.992291558
2	45.013	45013	734.0362	888.7901	734.0362	888.7901	0.825882512	0.900347339		1	223	0.990354046
2	45.221	45221	586.6109	725.4533	586.6109	725.4533	0.808612905	0.901969732		1	223.25	0.984049404
2	45.481	45481	981.0596	1009.997	981.0596	1009.997	0.971349024	0.903213678		1	223.5	0.977744762
2	45.655	45655	952.7942	984.4394	952.7942	984.4394	0.967854598	0.906907236		1	223.75	0.97144012
2	45.878	45878	1159.21	1031.516	1159.21	1031.516	1.123792554	0.911707074		1	224	0.965135478
2	46.081	46081	696.0407	885.9411	696.0407	885.9411	0.785651213	0.916154171		1	224.25	0.958830837
2	46.255	46255	791.0071	892.2997	791.0071	892.2997	0.886481414	0.921254575		1	224.5	0.952526195
2	46.518	46518	783.4471	947.617	783.4471	947.617	0.826755008	0.928443882		1	224.75	0.946221553
2	46.709	46709	688.5067	785.8269	688.5067	785.8269	0.876155678	0.92727552		1	225	0.939916911
2	46.973	46973	997.5407	1085.168	997.5407	1085.168	0.919250015	0.921072719		1	225.25	0.936672214
2	47.17	47170	1104.815	1011.058	1104.815	1011.058	1.092731574	0.921760286		1	225.5	0.934231139
2	47.472	47472	972.5222	1021.61	972.5222	1021.61	0.951950549	0.93493904		1	225.75	0.931790064
2	47.964	47964	1032.308	1236.986	1032.308	1236.986	0.83453491	0.961515022		1	226	0.929348989
2	48.177	48177	1128.552	1198.225	1128.552	1198.225	0.941853158	0.972068143		1	226.25	0.926907914
2	48.589	48589	964.6433	982.5223	964.6433	982.5223	0.981802958	0.995988484		1	226.5	0.924466839
2	48.779	48779	1080.19	943.934	1080.19	943.934	1.144349075	1.005472014		1	226.75	0.922025765
2	49.306	49306	1096.6	1067.65	1096.6	1067.65	1.027115628	1.028381508		1	227	0.91958469
2	49.778	49778	1170.293	1232.454	1170.293	1232.454	0.949563229	1.046233034		1	227.25	0.917118997
2	50.097	50097	1125.007	991.7178	1125.007	991.7178	1.134402347	1.055025725		1	227.5	0.914600735
2	50.66	50660	1236.401	1119.277	1236.401	1119.277	1.104642551	1.057945801		1	227.75	0.912053235
2	50.908	50908	997.7262	843.0342	997.7262	843.0342	1.183494335	1.058102716		1	228	0.909505734
2	51.08	51080	1014.172	1047.295	1014.172	1047.295	0.968372808	1.059933284		1	228.25	0.906958233
2	51.307	51307	2561.731	3067.841	2561.731	3067.841	0.835027304	1.066414728		1	228.5	0.904410732
2	51.694	51694	958.105	787.5709	958.105	787.5709	1.216531743	1.07830322		1	228.75	0.901863231
2	51.934	51934	941.6929	914.591	941.6929	914.591	1.029632809	1.081162887		1	229	0.89931573
2	52.209	52209	951.7792	835.5783	951.7792	835.5783	1.139066441	1.084068629		1	229.25	0.896768229
2	52.422	52422	1134.38	1007.161	1134.38	1007.161	1.126314462	1.086691283		1	229.5	0.894220728
2	52.585	52585	882.8917	814.0034	882.8917	814.0034	1.084629008	1.087804677		1	229.75	0.891631086
2	52.872	52872	957.2454	899.7165	957.2454	899.7165	1.063941141	1.087421043		1	230	0.889027559
2	53.074	53074	954.7087	875.2653	954.7087	875.2653	1.090764937	1.089020709		2	9	1.098245864
2	53.255	53255	1078.591	907.4209	1078.591	907.4209	1.188633632	1.090373898		2	9.25	1.101075168
2	53.492	53492	1010.18	998.3008	1010.18	998.3008	1.011899419	1.090135121		2	9.5	1.103161253
2	53.781	53781	927.9305	955.7264	927.9305	955.7264	0.970916467	1.095580383		2	9.75	1.103061213
2	53.97	53970	774.8051	711.5	774.8051	711.5	1.088974139	1.107446001		2	10	1.09982002
2	54.341	54341	1136.712	892.0339	1136.712	892.0339	1.274292378	1.137433799		2	10.25	1.093371919
2	54.654	54654	979.6977	884.8551	979.6977	884.8551	1.107184329	1.167462884		2	10.5	1.084884541
2	54.946	54946	850.2445	686.247	850.2445	686.247	1.238977365	1.201953858		2	10.75	1.073507001
2	55.259	55259	936.7402	777.2194	936.7402	777.2194	1.20524552	1.227442585		2	11	1.062619636
2	55.511	55511	1025.445	807.2231	1025.445	807.2231	1.27033654	1.233539353		2	11.25	1.054607992
2	55.694	55694	1183.008	946.8688	1183.008	946.8688	1.249389567	1.2341016		2	11.5	1.052312483
2	55.903	55903	1032.184	894.9172	1032.184	894.9172	1.153384917	1.233631346		2	11.75	1.051326069
2	56.173	56173	1131.734	813.4741	1131.734	813.4741	1.391235443	1.22654144		2	12	1.051698877
2	56.357	56357	1015.529	884.3905	1015.529	884.3905	1.148281217	1.218104475		2	12.25	1.056226548
2	56.549	56549	1029.17	907.7458	1029.17	907.7458	1.133764541	1.211499103		2	12.5	1.061951689
2	56.864	56864	934.4277	779.7851	934.4277	779.7851	1.198314382	1.185870303		2	12.75	1.064273703
2	57.104	57104	1046.864	814.0526	1046.864	814.0526	1.28599061	1.171223069		2	13	1.064190815
2	57.412	57412	958.692	792.0179	958.692	792.0179	1.21044234	1.172491324		2	13.25	1.063188413
2	57.626	57626	967.2546	898.5397	967.2546	898.5397	1.076473972	1.178257546		2	13.5	1.061849911
2	57.794	57794	817.2942	738.3913	817.2942	738.3913	1.106857841	1.18900733		2	13.75	1.059090995
2	58.08	58080	1067.143	882.8518	1067.143	882.8518	1.208745341	1.237246152		2	14	1.056188996
2	58.305	58305	956.6749	801.3481	956.6749	801.3481	1.193831869	1.275451573		2	14.25	1.055103064
2	58.739	58739	978.4936	654.1582	978.4936	654.1582	1.495805755	1.328563332		2	14.5	1.055061045
2	58.986	58986	1289.156	1050.866	1289.156	1050.866	1.226755838	1.359198842		2	14.75	1.054505086
2	59.165	59165	1187.027	762.5409	1187.027	762.5409	1.556673222	1.377998725		2	15	1.053803906
2	59.341	59341	1160.001	683.7124	1160.001	683.7124	1.696621269	1.386431714		2	15.25	1.053223847
2	59.624	59624	1009.074	802.4317	1009.074	802.4317	1.25752011	1.400387992		2	15.5	1.051438288
2	60.08	60080	1401.158	1102.047	1401.158	1102.047	1.271414014	1.449082624		2	15.75	1.048870124
2	60.534	60534	1366.594	1064.434	1366.594	1064.434	1.283869174	1.509935632		2	16	1.045896685
2	60.819	60819	1718.543	1053.424	1718.543	1053.424	1.631387741	1.572761059		2	16.25	1.04114791
2	61.01	61010	1861.932	1254.963	1861.932	1254.963	1.483654897	1.640065932		2	16.5	1.03609107
2	61.515	61515	1923.932	948.2928	1923.932	948.2928	2.028837507	1.903949048		2	16.75	1.03187389
2	61.997	61997	1876.165	847.3421	1876.165	847.3421	2.214176541	2.117848844		2	17	1.027690029
2	62.268	62268	2496.52	1236.351	2496.52	1236.351	2.019264756	2.184010836		2	17.25	1.024339905
2	62.519	62519	2107.349	815.7258	2107.349	815.7258	2.583403639	2.231596726		2	17.5	1.021319279
2	62.86	62860	2004.844	889.2864	2004.844	889.2864	2.254441314	2.277469873		2	17.75	1.02045302
2	63.063	63063	2048.847	825.8972	2048.847	825.8972	2.480753053	2.286114209		2	18	1.020632216
2	63.365	63365	1707.468	869.4339	1707.468	869.4339	1.963884776	2.280534031		2	18.25	1.024356999
2	63.734	63734	2355.681	1068.553	2355.681	1068.553	2.204552324	2.259398069		2	18.5	1.029658797
2	63.897	63897	2807.518	1306.747	2807.518	1306.747	2.148478627	2.240135433		2	18.75	1.033663259
2	64.213	64213	2208.211	1059.274	2208.211	1059.274	2.08464571	2.19666967		2	19	1.037456527
2	64.397	64397	2027.346	833.1056	2027.346	833.1056	2.433480221	2.169969569		2	19.25	1.033774348
2	64.858	64858	1970.936	963.1735	1970.936	963.1735	2.04629384	2.088417405		2	19.5	1.028947832
2	65.268	65268	1678.915	938.6941	1678.915	938.6941	1.78856456	1.994857776		2	19.75	1.027752629
2	65.445	65445	1515.597	634.1027	1515.597	634.1027	2.390144373	1.93807584		2	20	1.02734259
2	65.731	65731	1393.636	788.1504	1393.636	788.1504	1.768236113	1.817219012		2	20.25	1.028507071
2	66.116	66116	1478.191	941.9517	1478.191	941.9517	1.569285347	1.668067155		2	20.5	1.033014057
2	66.542	66542	1529.159	1019.081	1529.159	1019.081	1.500527436	1.525774228		2	20.75	1.03853611
2	66.717	66717	1181.397	952.8758	1181.397	952.8758	1.239822651	1.476391011		2	21	1.046238055
2	66.916	66916	1298.22	886.2788	1298.22	886.2788	1.464798662	1.436524222		2	21.25	1.056561343
2	67.236	67236	1645.414	1027.357	1645.414	1027.357	1.601599055	1.390901589		2	21.5	1.065458662
2	67.534	67534	1458.078	1240.523	1458.078	1240.523	1.175373613	1.355664159		2	21.75	1.076306226
2	67.871	67871	1085.584	816.3461	1085.584	816.3461	1.329808521	1.337921187		2	22	1.085155794
2	68.061	68061	1098.375	782.388	1098.375	782.388	1.403875059	1.337706352		2	22.25	1.081853469
2	68.38	68380	1147.821	769.1869	1147.821	769.1869	1.492252403	1.324493261		2	22.5	1.077214942
2	68.62	68620	1484.862	1199.526	1484.862	1199.526	1.23787396	1.293555242		2	22.75	1.069046826
2	68.878	68878	983.9231	872.8974	983.9231	872.8974	1.127192153	1.253487796		2	23	1.06407347
2	69.123	69123	1512.237	1122.376	1512.237	1122.376	1.347353293	1.220831999		2	23.25	1.060989368
2	69.487	69487	1334.924	1098.113	1334.924	1098.113	1.21565267	1.171367002		2	23.5	1.05774388
2	69.728	69728	980.7039	846.0363	980.7039	846.0363	1.15917473	1.14384546		2	23.75	1.054595584
2	69.95	69950	1231.08	1265.775	1231.08	1265.775	0.972589915	1.130260722		2	24	1.049865236
2	70.229	70229	1141.839	1021.036	1141.839	1021.036	1.118314144	1.120114028		2	24.25	1.044642473
2	70.562	70562	1294.002	1267.769	1294.002	1267.769	1.020692255	1.110044351		2	24.5	1.041168793
2	70.891	70891	1144.385	1079.684	1144.385	1079.684	1.059925867	1.10321562		2	24.75	1.039928662
2	71.135	71135	1395.377	1034.286	1395.377	1034.286	1.349121036	1.100826814		2	25	1.040767849
2	71.553	71553	1259.225	1151.873	1259.225	1151.873	1.093197774	1.098601737		2	25.25	1.045513774
2	71.835	71835	1165.817	1060.326	1165.817	1060.326	1.099489214	1.101003854		2	25.5	1.052378078
2	72.007	72007	1478.456	1340.411	1478.456	1340.411	1.102987069	1.104341739		2	25.75	1.060088176
2	72.239	72239	1220.585	1182.17	1220.585	1182.17	1.032495326	1.117267496		2	26	1.066277301
2	72.467	72467	1117.836	1115.549	1117.836	1115.549	1.002050112	1.128486307		2	26.25	1.072146611
2	72.654	72654	1115.561	1062.374	1115.561	1062.374	1.05006429	1.132330986		2	26.5	1.078576007
2	72.84	72840	1010.047	973.1279	1010.047	973.1279	1.03793859	1.137646395		2	26.75	1.083884847
2	73.164	73164	979.782	600.4559	979.782	600.4559	1.631730157	1.142126696		2	27	1.086150619
2	73.336	73336	756.6928	679.9881	756.6928	679.9881	1.112803003	1.141461424		2	27.25	1.085856436
2	73.599	73599	1082.288	930.3548	1082.288	930.3548	1.16330673	1.140386676		2	27.5	1.084370222
2	73.899	73899	1395.368	1322.841	1395.368	1322.841	1.054826695	1.132915466		2	27.75	1.084616906
2	74.085	74085	1233.624	1125.115	1233.624	1125.115	1.096442586	1.115727797		2	28	1.087575
2	74.357	74357	925.6243	1013.365	925.6243	1013.365	0.913416489	1.075646851		2	28.25	1.091247957
2	74.551	74551	1124.219	1074.452	1124.219	1074.452	1.046318495	1.054004462		2	28.5	1.096094901
2	74.931	74931	1098.486	944.5899	1098.486	944.5899	1.16292372	1.028990015		2	28.75	1.101867915
2	75.148	75148	957.2499	896.0886	957.2499	896.0886	1.06825363	1.020044692		2	29	1.108536577
2	75.615	75615	1076.775	1070.94	1076.775	1070.94	1.005448485	1.020351501		2	29.25	1.116485926
2	75.843	75843	968.4558	932.9188	968.4558	932.9188	1.038092276	1.026558776		2	29.5	1.124866737
2	76.024	76024	854.8569	921.468	854.8569	921.468	0.927711977	1.032685432		2	29.75	1.12832806
2	76.197	76197	1122.148	1087.907	1122.148	1087.907	1.031474198	1.042366286		2	30	1.128509724
2	76.363	76363	1051.813	989.5887	1051.813	989.5887	1.062878952	1.055622521		2	30.25	1.128691388
2	76.645	76645	908.6479	826.1507	908.6479	826.1507	1.099857326	1.075216833		2	30.5	1.128873053
2	76.812	76812	1047.264	985.4065	1047.264	985.4065	1.062773586	1.087281388		2	30.75	1.129054717
2	77.203	77203	895.1764	793.7381	895.1764	793.7381	1.127798199	1.127472494		2	31	1.129236381
2	77.392	77392	867.559	826.4378	867.559	826.4378	1.049757163	1.136030048		2	31.25	1.129418046
2	77.644	77644	1014.952	707.0687	1014.952	707.0687	1.435436189	1.125886063		2	31.5	1.12959971
2	77.819	77819	856.2807	811.759	856.2807	811.759	1.054845958	1.11778035		2	31.75	1.129781374
2	78.296	78296	1202.911	1120.249	1202.911	1120.249	1.073788952	1.086355664		2	32	1.129963039
2	78.611	78611	857.7859	818.2704	857.7859	818.2704	1.048291494	1.058950059		2	32.25	1.130144703
2	78.816	78816	910.5731	1038.553	910.5731	1038.553	0.87677095	1.047433883		2	32.5	1.130326368
2	78.999	78999	961.2786	946.1852	961.2786	946.1852	1.015951845	1.042140093		2	32.75	1.130508032
2	79.426	79426	809.8612	763.1371	809.8612	763.1371	1.061226351	1.034861202		2	33	1.130689696
2	79.821	79821	870.5127	842.4764	870.5127	842.4764	1.03327844	1.027605243		2	33.25	1.130871361
2	80.021	80021	1051.335	877.3846	1051.335	877.3846	1.198260147	1.025271593		2	33.5	1.131053025
2	80.382	80382	937.7211	907.7458	937.7211	907.7458	1.03302169	1.027266296		2	33.75	1.131234689
2	80.586	80586	936.7092	997.499	936.7092	997.499	0.939057784	1.02562346		2	34	1.131416354
2	80.774	80774	1045.044	1031.589	1045.044	1031.589	1.013042985	1.019179227		2	34.25	1.131598018
2	81.179	81179	929.2134	882.404	929.2134	882.404	1.053047584	1.000702646		2	34.5	1.131779682
2	81.507	81507	937.6366	1095.03	937.6366	1095.03	0.856265673	0.988559625		2	34.75	1.131961347
2	81.731	81731	699.6075	705.0109	699.6075	705.0109	0.992335721	0.979558068		2	35	1.132143011
2	82.122	82122	986.0199	968.7045	986.0199	968.7045	1.017874801	0.965235873		2	35.25	1.132324676
2	82.65	82650	1123.731	1123.108	1123.731	1123.108	1.000554711	0.952488063		2	35.5	1.13250634
2	82.955	82955	733.6147	762.9249	733.6147	762.9249	0.961581802	0.946092212		2	35.75	1.114877436
2	83.276	83276	1003.843	1244.505	1003.843	1244.505	0.806620303	0.936526704		2	36	1.093570783
2	83.518	83518	888.5316	856.7242	888.5316	856.7242	1.037126767	0.92847848		2	36.25	1.073339656
2	83.847	83847	824.2802	920.6098	824.2802	920.6098	0.895363269	0.920992038		2	36.5	1.056345049
2	84.034	84034	961.1049	1010.147	961.1049	1010.147	0.951450531	0.917308473		2	36.75	1.042167607
2	84.394	84394	1210.57	1489.862	1210.57	1489.862	0.812538342	0.910887352		2	37	1.03032346
2	84.73	84730	1008.862	1118.252	1008.862	1118.252	0.902177684	0.919663458		2	37.25	1.020780815
2	85.054	85054	878.4302	834.692	878.4302	834.692	1.052400406	0.935754557		2	37.5	1.013913693
2	85.366	85366	743.4695	834.2143	743.4695	834.2143	0.891221237	0.946319316		2	37.75	1.00972313
2	85.685	85685	863.771	1000.801	863.771	1000.801	0.863079673	0.95449886		2	38	1.011907285
2	85.924	85924	828.1623	788.1134	828.1623	788.1134	1.050816164	0.960343606		2	38.25	1.017689245
2	86.197	86197	942.8314	1038.003	942.8314	1038.003	0.908312789	0.958523372		2	38.5	1.023701872
2	86.504	86504	828.8357	831.4837	828.8357	831.4837	0.996815331	0.940331881		2	38.75	1.029807007
2	86.88	86880	885.0802	825.9111	885.0802	825.9111	1.071641003	0.907479183		2	39	1.038270379
2	87.154	87154	760.0868	853.4692	760.0868	853.4692	0.890584921	0.887170134		2	39.25	1.044627852
2	87.344	87344	861.4508	963.2836	861.4508	963.2836	0.894285753	0.872198847		2	39.5	1.049347887
2	87.553	87553	663.6715	916.6237	663.6715	916.6237	0.72403921	0.856172975		2	39.75	1.052992093
2	87.727	87727	799.973	1111.249	799.973	1111.249	0.719886362	0.843734578		2	40	1.056021986
2	87.962	87962	986.0674	1127.339	986.0674	1127.339	0.874685787	0.820058414		2	40.25	1.053903861
2	88.418	88418	818.2094	1040.839	818.2094	1040.839	0.786105632	0.783991957		2	40.5	1.049944053
2	89.37	89370	919.6888	1074.872	919.6888	1074.872	0.855626344	0.805446328		2	40.75	1.045668246
2	89.678	89678	800.9284	1036.698	800.9284	1036.698	0.772576392	0.825592961		2	41	1.038823734
2	89.889	89889	884.0056	985.6182	884.0056	985.6182	0.896904704	0.840775977		2	41.25	1.030880556
2	90.119	90119	962.0513	1283.678	962.0513	1283.678	0.749449083	0.865480917		2	41.5	1.028332376
2	90.494	90494	754.0839	886.0958	754.0839	886.0958	0.851018479	0.919896479		2	41.75	1.034216734
2	90.724	90724	963.9597	890.4643	963.9597	890.4643	1.082536043	0.945193117		2	42	1.04228994
2	90.936	90936	835.4168	923.9483	835.4168	923.9483	0.904181327	0.965613623		2	42.25	1.04766452
2	91.181	91181	730.3873	790.0479	730.3873	790.0479	0.924484832	0.987409585		2	42.5	1.049059976
2	91.389	91389	793.4379	822.6387	793.4379	822.6387	0.964503493	0.998349249		2	42.75	1.049183552
2	91.577	91577	1049.131	818.2073	1049.131	818.2073	1.282231288	1.005863511		2	43	1.047382583
2	91.795	91795	1185.896	1221.266	1185.896	1221.266	0.97103825	1.011111053		2	43.25	1.044685267
2	91.985	91985	1019.421	1016.198	1019.421	1016.198	1.003171626	1.008017712		2	43.5	1.040771997
2	92.305	92305	616.581	697.8374	616.581	697.8374	0.883559695	0.990457772		2	43.75	1.035034635
2	92.513	92513	860.9315	846.7044	860.9315	846.7044	1.016802913	0.984069242		2	44	1.023476812
2	92.891	92891	627.8791	715.9034	627.8791	715.9034	0.877044445	0.981504621		2	44.25	1.013732419
2	93.134	93134	1072.831	1113.511	1072.831	1113.511	0.963466908	0.979189236		2	44.5	1.013413669
2	93.328	93328	895.7123	888.0456	895.7123	888.0456	1.008633228	0.977699908		2	44.75	1.020938688
2	93.746	93746	834.7625	826.8208	834.7625	826.8208	1.009605104	0.989385075		2	45	1.027788447
2	94.062	94062	962.0052	875.2653	962.0052	875.2653	1.099101267	0.995013294		2	45.25	1.028802477
2	94.295	94295	1030.997	1095.554	1030.997	1095.554	0.941073649	0.98996262		2	45.5	1.029365956
2	94.636	94636	901.4203	883.0856	901.4203	883.0856	1.020762087	0.977589358		2	45.75	1.031358754
2	94.854	94854	860.8429	964.9313	860.8429	964.9313	0.892128694	0.96599179		2	46	1.033386174
2	95.252	95252	721.0354	804.9514	721.0354	804.9514	0.895750228	0.924407712		2	46.25	1.035899408
2	95.681	95681	1027.927	1082.436	1027.927	1082.436	0.949642288	0.873755076		2	46.5	1.038455796
2	95.891	95891	809.6778	972.79	809.6778	972.79	0.832325373	0.852200001		2	46.75	1.037843341
2	96.055	96055	759.8137	843.0342	759.8137	843.0342	0.90128455	0.833756377		2	47	1.035921425
2	96.289	96289	810.555	1023.966	810.555	1023.966	0.7915839	0.813885382		2	47.25	1.037447076
2	96.459	96459	1104.171	1302.91	1104.171	1302.91	0.847465289	0.803481291		2	47.5	1.041630688
2	96.67	96670	722.1277	899.2728	722.1277	899.2728	0.803012946	0.792930057		2	47.75	1.046674884
2	96.927	96927	352.8806	589.0081	352.8806	589.0081	0.599109927	0.790567332		2	48	1.051658957
2	97.185	97185	773.7791	1034.341	773.7791	1034.341	0.748088976	0.794500673		2	48.25	1.056517788
2	97.413	97413	733.1001	945.9101	733.1001	945.9101	0.775020903	0.798625923		2	48.5	1.061939517
2	97.635	97635	770.1859	834.6888	770.1859	834.6888	0.922722217	0.812460345		2	48.75	1.066871372
2	97.847	97847	732.4103	776.6381	732.4103	776.6381	0.94305224	0.835304884		2	49	1.071000653
2	98.101	98101	769.3818	1064.059	769.3818	1064.059	0.723063101	0.853221126		2	49.25	1.075060153
2	98.465	98465	826.7759	949.9332	826.7759	949.9332	0.870351621	0.850433769		2	49.5	1.078710189
2	98.705	98705	763.9061	777.9525	763.9061	777.9525	0.981944399	0.842457635		2	49.75	1.082242029
2	98.988	98988	927.649	1092.235	927.649	1092.235	0.849312648	0.83319734		2	50	1.084923256
2	99.276	99276	992.0928	1315.641	992.0928	1315.641	0.754075618	0.80963994		2	50.25	1.086218364
2	99.439	99439	779.6741	988.3718	779.6741	988.3718	0.78884697	0.798125644		2	50.5	1.086702708
2	99.718	99718	733.5706	886.9941	733.5706	886.9941	0.827029853	0.789325882		2	50.75	1.087033958
2	100.021	100021	615.808	947.2487	615.808	947.2487	0.65010171	0.780016639		2	51	1.08743704
2	100.358	100358	619.1823	871.9293	619.1823	871.9293	0.710129021	0.771649723		2	51.25	1.089568179
2	100.63	100630	680.7734	838.5719	680.7734	838.5719	0.811824722	0.772945962		2	51.5	1.09239073
2	100.91	100910	822.8579	847.4543	822.8579	847.4543	0.970976134	0.776468953		2	51.75	1.094866074
2	101.168	101168	848.4692	1118.654	848.4692	1118.654	0.758473308	0.774055353		2	52	1.095945503
2	101.624	101624	900.7245	1272.789	900.7245	1272.789	0.707677785	0.769224122		2	52.25	1.096958967
2	101.81	101810	1034.069	1508.179	1034.069	1508.179	0.685640763	0.769401845		2	52.5	1.097949056
2	101.993	101993	775.0406	1053.063	775.0406	1053.063	0.735986926	0.768159709		2	52.75	1.098083545
2	102.178	102178	648.8462	700.5474	648.8462	700.5474	0.926198855	0.767279498		2	53	1.098401261
2	102.522	102522	711.731	996.4692	711.731	996.4692	0.714252884	0.782633743		2	53.25	1.099111653
2	102.691	102691	841.7165	1120.955	841.7165	1120.955	0.750892319	0.793462362		2	53.5	1.099092729
2	102.926	102926	698.5857	926.2736	698.5857	926.2736	0.754189367	0.803884706		2	53.75	1.100852227
2	103.259	103259	712.7424	870.3202	712.7424	870.3202	0.818942729	0.809057703		2	54	1.106408365
2	103.49	103490	727.3425	714.1962	727.3425	714.1962	1.018407127	0.81051212		2	54.25	1.113956477
2	103.723	103723	703.8995	964.8897	703.8995	964.8897	0.729512917	0.810612617		2	54.5	1.122401992
2	104.003	104003	708.1153	867.7057	708.1153	867.7057	0.816077732	0.806195366		2	54.75	1.132156476
2	104.289	104289	723.5675	891.527	723.5675	891.527	0.811604696	0.798419607		2	55	1.142446866
2	104.481	104481	529.3732	721.3986	529.3732	721.3986	0.73381512	0.794915154		2	55.25	1.15005138
2	104.701	104701	576.6933	806.4056	576.6933	806.4056	0.715140495	0.78850498		2	55.5	1.152503073
2	104.869	104869	680.6758	811.1201	680.6758	811.1201	0.839180043	0.783987367		2	55.75	1.152765432
2	105.101	105101	794.7034	1048.985	794.7034	1048.985	0.757592721	0.786372438		2	56	1.151685414
2	105.374	105374	645.0636	810.7597	645.0636	810.7597	0.795628594	0.794892836		2	56.25	1.148669713
2	105.615	105615	790.4327	885.2324	790.4327	885.2324	0.892909817	0.798899983		2	56.5	1.144999424
2	105.901	105901	618.0215	779.0521	618.0215	779.0521	0.793299318	0.799223044		2	56.75	1.138261147
2	106.133	106133	719.2939	965.6288	719.2939	965.6288	0.7448969	0.797759678		2	57	1.131696218
2	106.368	106368	831.678	1085.264	831.678	1085.264	0.766337039	0.789930613		2	57.25	1.129549922
2	106.549	106549	676.0924	815.2649	676.0924	815.2649	0.829291682	0.780656346		2	57.5	1.130684797
2	106.844	106844	560.1825	692.874	560.1825	692.874	0.808491154	0.767498442		2	57.75	1.1349167
2	107.083	107083	585.2853	847.8398	585.2853	847.8398	0.690325342	0.755105428		2	58	1.148946881
2	107.249	107249	671.0007	914.0748	671.0007	914.0748	0.734076358	0.748196893		2	58.25	1.164769579
2	107.452	107452	659.5035	814.3438	659.5035	814.3438	0.809858809	0.746257794		2	58.5	1.177171839
2	107.756	107756	734.7648	1018.999	734.7648	1018.999	0.721065281	0.74751988		2	58.75	1.18860659
2	108.056	108056	646.4657	887.3034	646.4657	887.3034	0.728573451	0.750150092		2	59	1.200089542
2	108.262	108262	632.0904	923.8708	632.0904	923.8708	0.684176186	0.752945266		2	59.25	1.208083966
2	108.535	108535	717.6178	900.6307	717.6178	900.6307	0.796794735	0.759279029		2	59.5	1.212641577
2	108.748	108748	678.0825	857.3806	678.0825	857.3806	0.790876887	0.764327901		2	59.75	1.219951677
2	109.092	109092	749.3395	899.6393	749.3395	899.6393	0.832933266	0.779404725		2	60	1.229923715
2	109.265	109265	637.3799	814.3638	637.3799	814.3638	0.782672191	0.789624721		2	60.25	1.241626203
2	109.702	109702	739.2279	1029.495	739.2279	1029.495	0.718049043	0.805268048		2	60.5	1.25414302
2	110.075	110075	775.5857	959.3977	775.5857	959.3977	0.808408963	0.798754307		2	60.75	1.273631051
2	110.487	110487	800.3146	1011.512	800.3146	1011.512	0.791206234	0.785067636		2	61	1.303136868
2	110.693	110693	746.5226	802.7889	746.5226	802.7889	0.929911462	0.7747536		2	61.25	1.351297685
2	110.856	110856	853.8169	1110.988	853.8169	1110.988	0.768520362	0.764034704		2	61.5	1.400094101
2	111.049	111049	669.63	892.0339	669.63	892.0339	0.750677749	0.754048059		2	61.75	1.441976499
2	111.237	111237	812.7385	1189.733	812.7385	1189.733	0.683126802	0.746268695		2	62	1.483193866
2	111.759	111759	691.5748	1072.57	691.5748	1072.57	0.644782905	0.718950421		2	62.25	1.505992403
2	112.062	112062	770.8312	1196.469	770.8312	1196.469	0.644255054	0.707480358		2	62.5	1.524063239
2	112.559	112559	585.6286	734.3802	585.6286	734.3802	0.797446064	0.709904973		2	62.75	1.537016383
2	112.753	112753	563.238	799.7412	563.238	799.7412	0.704275333	0.714612401		2	63	1.544770681
2	113.114	113114	665.9374	986.4746	665.9374	986.4746	0.675067964	0.719582207		2	63.25	1.544482109
2	113.361	113361	627.8075	771.9804	627.8075	771.9804	0.813242797	0.71890071		2	63.5	1.540799992
2	113.532	113532	745.7207	987.3082	745.7207	987.3082	0.755306904	0.717933022		2	63.75	1.535087156
2	113.731	113731	644.5533	971.9265	644.5533	971.9265	0.663170826	0.714219026		2	64	1.52330616
2	113.932	113932	756.4725	1127.452	756.4725	1127.452	0.670957611	0.707973286		2	64.25	1.510356868
2	114.196	114196	660.2595	1008.601	660.2595	1008.601	0.654629036	0.701058768		2	64.5	1.495582918
2	114.466	114466	640.3686	844.729	640.3686	844.729	0.758075785	0.695052761		2	64.75	1.479063214
2	114.729	114729	524.9671	861.1981	524.9671	861.1981	0.609577634	0.688034478		2	65	1.459822932
2	114.957	114957	674.1661	932.4434	674.1661	932.4434	0.723010212	0.683534584		2	65.25	1.438513477
2	115.149	115149	805.7028	1159.208	805.7028	1159.208	0.695045928	0.680270827		2	65.5	1.407087816
2	115.509	115509	689.5601	1013.768	689.5601	1013.768	0.680195173	0.673506217		2	65.75	1.36787598
2	115.886	115886	656.752	948.3336	656.752	948.3336	0.69253267	0.673249687		2	66	1.331698722
2	116.177	116177	598.2109	837.9712	598.2109	837.9712	0.713880024	0.681315605		2	66.25	1.298193632
2	116.443	116443	550.3034	944.1228	550.3034	944.1228	0.582872694	0.690913107		2	66.5	1.267001762
2	116.755	116755	644.0699	922.7275	644.0699	922.7275	0.698006616	0.708059136		2	66.75	1.240845873
2	117.098	117098	638.8659	923.5704	638.8659	923.5704	0.691734924	0.732484567		2	67	1.223950408
2	117.333	117333	638.5198	817.067	638.5198	817.067	0.781477896	0.744883121		2	67.25	1.210763932
2	117.605	117605	1542.285	1681.872	1542.285	1681.872	0.91700498	0.75962291		2	67.5	1.19972173
2	117.908	117908	718.9966	1184.141	718.9966	1184.141	0.607188333	0.774700049		2	67.75	1.193972055
2	118.113	118113	839.2894	958.822	839.2894	958.822	0.875333899	0.779103104		2	68	1.191537941
2	118.407	118407	804.7764	978.076	804.7764	978.076	0.822815814	0.782214541		2	68.25	1.188588003
2	118.689	118689	772.9867	1090.496	772.9867	1090.496	0.708839556	0.781079934		2	68.5	1.180798498
2	118.998	118998	912.788	1269.949	912.788	1269.949	0.718759572	0.767989977		2	68.75	1.167479085
2	119.372	119372	738.1959	903.7474	738.1959	903.7474	0.816816624	0.747483635		2	69	1.153979763
2	119.608	119608	716.4801	930.2104	716.4801	930.2104	0.770234454	0.737014129		2	69.25	1.141409318
2	119.869	119869	801.7768	1080.73	801.7768	1080.73	0.741884467	0.723092268		2	69.5	1.128824592
2	120.115	120115	694.1779	1008.879	694.1779	1008.879	0.688068539	0.714414328		2	69.75	1.118596088
2	120.413	120413	624.4651	962.1381	624.4651	962.1381	0.649038948	0.709607047		2	70	1.113345385
2	120.665	120665	703.6179	982.6789	703.6179	982.6789	0.716020157	0.707008892		2	70.25	1.109997301
2	121.029	121029	768.399	1081.073	768.399	1081.073	0.710774388	0.707865261		2	70.5	1.107173468
2	121.319	121319	699.7889	1045.04	699.7889	1045.04	0.669628818	0.719226701		2	70.75	1.105015587
2	121.537	121537	772.7372	1101.832	772.7372	1101.832	0.701320346	0.731488008		2	71	1.103523802
2	121.703	121703	673.7256	851.9937	673.7256	851.9937	0.790763594	0.737963845		2	71.25	1.102801451
2	121.976	121976	810.6188	1050.978	810.6188	1050.978	0.771299494	0.750942973		2	71.5	1.10230436
2	122.168	122168	865.2752	1143.554	865.2752	1143.554	0.75665443	0.758882171		2	71.75	1.102825791
2	122.395	122395	904.557	1142.353	904.557	1142.353	0.791836674	0.763997739		2	72	1.104292308
2	122.793	122793	626.3432	736.1241	626.3432	736.1241	0.850866315	0.770260521		2	72.25	1.10937341
2	122.961	122961	666.4322	1039.067	666.4322	1039.067	0.64137558	0.769090617		2	72.5	1.113615248
2	123.28	123280	724.0684	980.6966	724.0684	980.6966	0.738320496	0.753673254		2	72.75	1.115822688
2	123.668	123668	754.5164	934.5864	754.5164	934.5864	0.807326535	0.72370533		2	73	1.117609839
2	123.878	123878	806.8199	1084.918	806.8199	1084.918	0.743669015	0.711583656		2	73.25	1.118332687
2	124.056	124056	813.2768	1152.479	813.2768	1152.479	0.705676025	0.703953405		2	73.5	1.117958101
2	124.332	124332	636.6941	980.9757	636.6941	980.9757	0.649041663	0.692910018		2	73.75	1.116402314
2	124.573	124573	824.4742	1230.912	824.4742	1230.912	0.66980759	0.687462924		2	74	1.111530042
2	124.769	124769	675.2402	1028.337	675.2402	1028.337	0.656633185	0.686267367		2	74.25	1.099514123
2	125.021	125021	580.9748	907.8982	580.9748	907.8982	0.639911832	0.686972559		2	74.5	1.087665679
2	125.484	125484	721.1636	1160.996	721.1636	1160.996	0.621159418	0.707555069		2	74.75	1.080647327
2	125.689	125689	690.4561	829.8618	690.4561	829.8618	0.832013355	0.718897007		2	75	1.075134316
2	125.855	125855	624.1034	731.0285	624.1034	731.0285	0.853733336	0.724337258		2	75.25	1.072880445
2	126.037	126037	705.1307	965.3563	705.1307	965.3563	0.730435695	0.728835731		2	75.5	1.072941796
2	126.203	126203	699.9619	1073.808	699.9619	1073.808	0.651850145	0.733790508		2	75.75	1.074342881
2	126.419	126419	503.082	811.6157	503.082	811.6157	0.619852475	0.737748732		2	76	1.077273686
2	126.818	126818	739.9209	812.8765	739.9209	812.8765	0.910250081	0.731381348		2	76.25	1.082774183
2	127.195	127195	587.4788	856.7999	587.4788	856.7999	0.68566628	0.719279282		2	76.5	1.089700601
2	127.451	127451	608.8017	937.9871	608.8017	937.9871	0.64905125	0.714656669		2	76.75	1.096297394
2	127.84	127840	720.5461	1144.982	720.5461	1144.982	0.629307797	0.713344459		2	77	1.105188828
2	128.004	128004	826.0212	1085.544	826.0212	1085.544	0.760928346	0.713388757		2	77.25	1.113778027
2	128.239	128239	618.3268	821.9388	618.3268	821.9388	0.752278393	0.714686005		2	77.5	1.114555744
2	128.764	128764	632.0901	799.7412	632.0901	799.7412	0.790368309	0.722031152		2	77.75	1.110556596
2	129.021	129021	589.0342	907.239	589.0342	907.239	0.649260228	0.726241509		2	78	1.104908712
2	129.212	129212	578.7132	767.5181	578.7132	767.5181	0.754005932	0.732759118		2	78.25	1.098756656
2	129.442	129442	604.2274	927.4362	604.2274	927.4362	0.651502928	0.740644168		2	78.5	1.090995087
2	129.739	129739	731.1305	926.6012	731.1305	926.6012	0.789045492	0.745521768		2	78.75	1.084471075
2	130.007	130007	665.0229	895.974	665.0229	895.974	0.742234596	0.748744895		2	79	1.081102384
2	130.215	130215	606.4443	777.1071	606.4443	777.1071	0.780387028	0.747457589		2	79.25	1.079510523
2	130.461	130461	688.0355	893.836	688.0355	893.836	0.769755861	0.740274836		2	79.5	1.077882095
2	130.641	130641	553.0435	783.4171	553.0435	783.4171	0.705937488	0.734572301		2	79.75	1.076166695
2	130.981	130981	636.6043	797.1951	636.6043	797.1951	0.798555209	0.715328265		2	80	1.074899356
2	131.178	131178	735.12	1022.213	735.12	1022.213	0.719145618	0.701599361		2	80.25	1.075280472
2	131.397	131397	656.3777	984.6269	656.3777	984.6269	0.666625805	0.692675244		2	80.5	1.075197958
2	131.765	131765	834.1237	1438.067	834.1237	1438.067	0.580031181	0.693058031		2	80.75	1.072839428
2	132.041	132041	683.8475	1052.538	683.8475	1052.538	0.649712884	0.698205549		2	81	1.068680876
2	132.524	132524	625.9441	954.6483	625.9441	954.6483	0.655680317	0.70822521		2	81.25	1.064648707
2	132.851	132851	716.5788	830.042	716.5788	830.042	0.863304267	0.721706723		2	81.5	1.061191538
2	133.103	133103	815.9526	1222.159	815.9526	1222.159	0.667632117	0.736385974		2	81.75	1.057472404
2	133.356	133356	1130.482	1384.519	1130.482	1384.519	0.816516061	0.745035526		2	82	1.054051818
2	133.66	133660	708.5572	886.8049	708.5572	886.8049	0.799000096	0.744678782		2	82.25	1.051228217
2	134.102	134102	725.3867	1094.016	725.3867	1094.016	0.663049444	0.736440662		2	82.5	1.048973618
2	134.31	134310	604.6661	872.273	604.6661	872.273	0.693207402	0.724910069		2	82.75	1.046837562
2	134.547	134547	688.7802	876.1696	688.7802	876.1696	0.786126567	0.704236298		2	83	1.044730913
2	134.78	134780	472.6625	777.1071	472.6625	777.1071	0.608233408	0.690463564		2	83.25	1.041948185
2	134.997	134997	557.378	826.2576	557.378	826.2576	0.67458139	0.68236067		2	83.5	1.03887612
2	135.345	135345	718.1015	904.1079	718.1015	904.1079	0.794265264	0.66835692		2	83.75	1.036680566
2	135.522	135522	685.1198	961.1327	685.1198	961.1327	0.712825399	0.667652898		2	84	1.034730328
2	135.776	135776	798.2911	1298.452	798.2911	1298.452	0.614802164	0.677746653		2	84.25	1.033041063
2	135.982	135982	761.4069	1411.88	761.4069	1411.88	0.539285846	0.692112398		2	84.5	1.033115846
2	136.448	136448	725.0984	918.8908	725.0984	918.8908	0.789101817	0.731048516		2	84.75	1.035730842
2	136.638	136638	671.5207	887.1869	671.5207	887.1869	0.756910072	0.754802233		2	85	1.040368604
2	136.871	136871	556.8574	767.6898	556.8574	767.6898	0.72536772	0.784370712		2	85.25	1.04384943
2	137.118	137118	1904.113	2233.633	1904.113	2233.633	0.852473526	0.807198543		2	85.5	1.046600061
2	137.323	137323	724.8118	876.5127	724.8118	876.5127	0.826926752	0.827598568		2	85.75	1.048965712
2	137.498	137498	775.7626	753.1604	775.7626	753.1604	1.030009809	0.839639231		2	86	1.050365874
2	137.673	137673	668.6425	836.7504	668.6425	836.7504	0.79909433	0.845436249		2	86.25	1.048702143
2	137.85	137850	702.5057	921.2615	702.5057	921.2615	0.76254755	0.847963459		2	86.5	1.043168672
2	138.272	138272	751.6837	885.9068	751.6837	885.9068	0.848490722	0.846585269		2	86.75	1.035051422
2	138.476	138476	770.8111	903.5103	770.8111	903.5103	0.853129289	0.840778912		2	87	1.027486236
2	138.674	138674	799.0165	905.4623	799.0165	905.4623	0.882440384	0.830116323		2	87.25	1.020396969
2	138.986	138986	695.1561	987.84	695.1561	987.84	0.703713253	0.81417463		2	87.5	1.013162126
2	139.522	139522	919.6035	988.5019	919.6035	988.5019	0.930300185	0.772241312		2	87.75	1.006132399
2	139.787	139787	724.1867	1144.733	724.1867	1144.733	0.632624988	0.760228242		2	88	0.997031496
2	140.162	140162	798.5073	860.0253	798.5073	860.0253	0.928469546	0.760265038		2	88.25	0.989645546
2	140.362	140362	763.0279	1164.614	763.0279	1164.614	0.655176651	0.76404151		2	88.5	0.98537246
2	140.624	140624	898.2038	1271.093	898.2038	1271.093	0.706638932	0.777827352		2	88.75	0.987476949
2	140.84	140840	849.8245	1164.957	849.8245	1164.957	0.729490016	0.805641413		2	89	0.989581437
2	141.128	141128	978.806	1121.313	978.806	1121.313	0.872910597	0.849520609		2	89.25	0.991685925
2	141.334	141334	929.89	1101.865	929.89	1101.865	0.843923711	0.884284963		2	89.5	0.995872389
2	141.509	141509	745.6027	835.2207	745.6027	835.2207	0.892701414	0.922457533		2	89.75	1.002156734
2	141.734	141734	916.1903	877.4104	916.1903	877.4104	1.044198131	0.961661425		2	90	1.010346384
2	142.168	142168	863.1582	777.4725	863.1582	777.4725	1.110210586	1.008151061		2	90.25	1.022221445
2	142.39	142390	800.7538	790.1868	800.7538	790.1868	1.013372787	1.024072773		2	90.5	1.03569336
2	142.562	142562	1000.504	908.9181	1000.504	908.9181	1.100763644	1.027335885		2	90.75	1.045831437
2	142.776	142776	998.9951	1018.394	998.9951	1018.394	0.980951479	1.02193969		2	91	1.054650429
2	143.009	143009	858.2989	938.9463	858.2989	938.9463	0.914108613	1.016400448		2	91.25	1.062020717
2	143.179	143179	874.609	1024.616	874.609	1024.616	0.85359686	1.011010397		2	91.5	1.06640869
2	143.355	143355	994.8952	886.1208	994.8952	886.1208	1.122753467	1.000620711		2	91.75	1.069113802
2	143.517	143517	795.2707	719.1354	795.2707	719.1354	1.105870605	0.993856043		2	92	1.068055491
2	143.721	143721	736.9745	819.0064	736.9745	819.0064	0.899839733	0.994619084		2	92.25	1.062931118
2	144.042	144042	1026.431	932.7056	1026.431	932.7056	1.100487657	1.004809651		2	92.5	1.059566581
2	144.366	144366	850.1578	950.3384	850.1578	950.3384	0.894584287	1.005844121		2	92.75	1.058816805
2	144.651	144651	996.4999	979.3064	996.4999	979.3064	1.017556814	0.99062455		2	93	1.058071522
2	144.838	144838	741.8315	773.9971	741.8315	773.9971	0.958442222	0.977808639		2	93.25	1.057261958
2	145.036	145036	973.8519	914.0077	973.8519	914.0077	1.065474503	0.95938032		2	93.5	1.058834321
2	145.251	145251	705.691	817.5669	705.691	817.5669	0.863159944	0.934371643		2	93.75	1.061429681
2	145.427	145427	653.169	656.449	653.169	656.449	0.99500342	0.916648073		2	94	1.063092908
2	145.704	145704	797.4905	936.5712	797.4905	936.5712	0.851500132	0.887474755		2	94.25	1.061983163
2	145.926	145926	1181.604	1481.65	1181.604	1481.65	0.797491985	0.861366928		2	94.5	1.058840294
2	146.205	146205	915.3709	1013.337	915.3709	1013.337	0.903323277	0.837758509		2	94.75	1.054731603
2	146.419	146419	789.0251	1072.678	789.0251	1072.678	0.735565659	0.828754849		2	95	1.046966903
2	146.725	146725	778.6041	927.5734	778.6041	927.5734	0.839398909	0.821612524		2	95.25	1.037210007
2	147.024	147024	689.0019	848.7837	689.0019	848.7837	0.81175204	0.820863314		2	95.5	1.026194299
2	147.475	147475	694.1674	817.6756	694.1674	817.6756	0.848952078	0.857818648		2	95.75	1.015566081
2	147.725	147725	844.1267	989.8698	844.1267	989.8698	0.852765384	0.874184021		2	96	1.005581216
2	148.052	148052	566.1054	654.9067	566.1054	654.9067	0.864406182	0.878892504		2	96.25	0.997085411
2	148.235	148235	685.1956	707.8604	685.1956	707.8604	0.967981257	0.880246311		2	96.5	0.991196246
2	148.413	148413	780.0738	899.8054	780.0738	899.8054	0.866936118	0.878963831		2	96.75	0.987746129
2	148.798	148798	884.115	935.5335	884.115	935.5335	0.945038312	0.862521982		2	97	0.987554012
2	149.054	149054	688.0978	763.8412	688.0978	763.8412	0.900838813	0.846373077		2	97.25	0.989046824
2	149.372	149372	636.6277	885.2546	636.6277	885.2546	0.719146447	0.83013417		2	97.5	0.992173581
2	149.702	149702	698.7412	916.834	698.7412	916.834	0.762124005	0.814797894		2	97.75	0.999944878
2	149.927	149927	711.0162	896.5238	711.0162	896.5238	0.793081232	0.802090804		2	98	1.007880384
2	150.388	150388	576.7349	731.3526	576.7349	731.3526	0.788586654	0.78114855		2	98.25	1.010115299
2	150.754	150754	643.1424	892.3943	643.1424	892.3943	0.720693084	0.774257846		2	98.5	1.009065837
2	151.067	151067	649.3838	748.369	649.3838	748.369	0.867732095	0.771721764		2	98.75	1.005970963
2	151.586	151586	734.2762	902.7606	734.2762	902.7606	0.813367575	0.77460446		2	99	1.002695325
2	151.921	151921	786.7652	1053.58	786.7652	1053.58	0.746754115	0.78038066		2	99.25	0.995056922
2	152.23	152230	846.1287	1041.164	846.1287	1041.164	0.812675717	0.786353238		2	99.5	0.98924291
2	152.465	152465	979.1025	1468.76	979.1025	1468.76	0.66661844	0.793487636		2	99.75	0.986307339
2	152.692	152692	758.2782	1020.94	758.2782	1020.94	0.742725527	0.800609136		2	100	0.983438281
2	152.855	152855	693.0114	907.7536	693.0114	907.7536	0.763435584	0.804781199		2	100.25	0.981073553
2	153.203	153203	728.5009	714.1864	728.5009	714.1864	1.020043087	0.816643614		2	100.5	0.980324744
2	153.579	153579	676.9499	750.9061	676.9499	750.9061	0.901510722	0.828379413		2	100.75	0.981120135
2	153.778	153778	485.4464	617.2154	485.4464	617.2154	0.786510512	0.83380306		2	101	0.981557609
2	153.948	153948	827.2807	1111.663	827.2807	1111.663	0.744182994	0.838359257		2	101.25	0.980646035
2	154.116	154116	717.818	810.7626	717.818	810.7626	0.88536151	0.8402431		2	101.5	0.97965666
2	154.427	154427	773.1495	892.3827	773.1495	892.3827	0.866387818	0.837171491		2	101.75	0.979210901
2	154.852	154852	730.0691	1012.954	730.0691	1012.954	0.720732728	0.834945646		2	102	0.978755897
2	155.236	155236	698.3458	735.0657	698.3458	735.0657	0.950045418	0.849039523		2	102.25	0.979639963
2	155.572	155572	697.6901	909.1108	697.6901	909.1108	0.767442318	0.867747021		2	102.5	0.983808059
2	155.982	155982	719.0508	803.4039	719.0508	803.4039	0.895005364	0.883977016		2	102.75	0.989197097
2	156.167	156167	653.2331	645.0296	653.2331	645.0296	1.012718021	0.887426215		2	103	0.992542159
2	156.544	156544	605.6895	776.1596	605.6895	776.1596	0.780367208	0.89355657		2	103.25	0.99399282
2	156.755	156755	815.0749	926.0933	815.0749	926.0933	0.880121798	0.894930966		2	103.5	0.994589926
2	157.036	157036	734.5945	704.3841	734.5945	704.3841	1.0428891	0.890179456		2	103.75	0.994466748
2	157.205	157205	755.5897	875.2558	755.5897	875.2558	0.863278712	0.886953168		2	104	0.992993548
2	157.53	157530	659.8496	817.2181	659.8496	817.2181	0.807433903	0.874717856		2	104.25	0.990467443
2	157.81	157810	603.5829	769.4918	603.5829	769.4918	0.784391595	0.859724588		2	104.5	0.988555561
2	158.005	158005	845.3679	931.4224	845.3679	931.4224	0.907609587	0.854072798		2	104.75	0.985875767
2	158.36	158360	761.2946	797.1626	761.2946	797.1626	0.955005415	0.854226219		2	105	0.985183525
2	158.575	158575	692.1066	832.9028	692.1066	832.9028	0.830957226	0.856927703		2	105.25	0.987308419
2	159.07	159070	793.8616	1139.038	793.8616	1139.038	0.696957959	0.86555107		2	105.5	0.989536572
2	159.276	159276	1014.747	1156.761	1014.747	1156.761	0.877231338	0.871810086		2	105.75	0.990307772
2	159.602	159602	976.7776	1103.75	976.7776	1103.75	0.884962718	0.887236354		2	106	0.990138231
2	159.863	159863	918.6617	926.3898	918.6617	926.3898	0.991657831	0.89583213		2	106.25	0.98836889
2	160.274	160274	689.0309	733.9243	689.0309	733.9243	0.938831021	0.907713148		2	106.5	0.984374062
2	160.523	160523	761.2921	797.5617	761.2921	797.5617	0.954524396	0.912876299		2	106.75	0.980087437
2	160.903	160903	751.456	843.3775	751.456	843.3775	0.891007882	0.904336106		2	107	0.975499773
2	161.103	161103	886.6276	1115.493	886.6276	1115.493	0.794830268	0.895499495		2	107.25	0.971308021
2	161.475	161475	803.383	868.0436	803.383	868.0436	0.925509963	0.884692556		2	107.5	0.97066171
2	161.67	161670	1067.946	1148.078	1067.946	1148.078	0.930203349	0.884095351		2	107.75	0.971049399
2	161.971	161971	791.8468	924.1227	791.8468	924.1227	0.856863272	0.884474801		2	108	0.971857778
2	162.134	162134	948.9863	1168.091	948.9863	1168.091	0.812424974	0.885252602		2	108.25	0.973024438
2	162.551	162551	1213.098	1297.678	1213.098	1297.678	0.934822044	0.895117235		2	108.5	0.975147805
2	162.803	162803	656.1408	745.5415	656.1408	745.5415	0.880086219	0.90279244		2	108.75	0.977369778
2	162.982	162982	847.1596	929.0057	847.1596	929.0057	0.911899249	0.905852413		2	109	0.981462565
2	163.193	163193	878.6848	986.1029	878.6848	986.1029	0.891068062	0.909630661		2	109.25	0.986455208
2	163.374	163374	1034.564	1047.817	1034.564	1047.817	0.987351799	0.911844303		2	109.5	0.989928473
2	163.735	163735	843.9132	869.9657	843.9132	869.9657	0.970053417	0.899827339		2	109.75	0.992316381
2	164.048	164048	1069.591	1468.102	1069.591	1468.102	0.728553602	0.882872913		2	110	0.990685624
2	164.306	164306	976.9745	1084.202	976.9745	1084.202	0.901100072	0.875858723		2	110.25	0.988024864
2	164.601	164601	1018.233	958.8274	1018.233	958.8274	1.061956511	0.864026912		2	110.5	0.984840862
2	164.774	164774	1051.648	1257.497	1051.648	1257.497	0.836302592	0.86246912		2	110.75	0.979831248
2	165.018	165018	991.2867	1232.629	991.2867	1232.629	0.804205239	0.878727089		2	111	0.974444266
2	165.328	165328	1024.63	1477.532	1024.63	1477.532	0.693473982	0.908998766		2	111.25	0.970337218
2	165.51	165510	992.3822	949.9332	992.3822	949.9332	1.0446863	0.923496621		2	111.5	0.965450126
2	165.711	165711	1076.082	1375.557	1076.082	1375.557	0.782288193	0.941112024		2	111.75	0.960563035
2	166.002	166002	1474.994	1303.924	1474.994	1303.924	1.131196297	0.9664878		2	112	0.956979348
2	166.248	166248	756.4009	782.1646	756.4009	782.1646	0.967061025	0.976805584		2	112.25	0.956445253
2	166.634	166634	1138.431	902.8464	1138.431	902.8464	1.260935415	0.988796736		2	112.5	0.956900822
2	167.156	167156	1069.771	1186.717	1069.771	1186.717	0.90145418	1.007467285		2	112.75	0.958739519
2	167.512	167512	934.2425	984.4394	934.2425	984.4394	0.94900966	1.020677726		2	113	0.960036866
2	167.737	167737	863.8292	852.885	863.8292	852.885	1.012831976	1.029263651		2	113.25	0.960482929
2	167.948	167948	1205.383	1181.1	1205.383	1181.1	1.020559648	1.041428193		2	113.5	0.960074711
2	168.238	168238	1195.975	1217.657	1195.975	1217.657	0.982193672	1.068853253		2	113.75	0.958399242
2	169.508	169508	1202.971	982.4199	1202.971	982.4199	1.224497794	1.245720434		2	114	0.955621525
2	169.991	169991	1090.508	783.5598	1090.508	783.5598	1.391735513	1.282978131		2	114.25	0.953255309
2	170.377	170377	978.5164	759.6676	978.5164	759.6676	1.288084947	1.287061771		2	114.5	0.951121653
2	170.713	170713	984.1819	785.4663	984.1819	785.4663	1.252990612	1.281336434		2	114.75	0.948684193
2	171.142	171142	1266.51	969.6953	1266.51	969.6953	1.306090686	1.241525445		2	115	0.946885123
2	171.528	171528	1183.249	943.655	1183.249	943.655	1.253899995	1.186409635		2	115.25	0.94523013
2	171.73	171730	1116.534	970.1145	1116.534	970.1145	1.150930122	1.165364274		2	115.5	0.94347541
2	171.931	171931	1094.985	1025.817	1094.985	1025.817	1.067427231	1.145791642		2	115.75	0.943350985
2	172.372	172372	1073.592	845.9117	1073.592	845.9117	1.269153743	1.09135398		2	116	0.94449672
2	172.661	172661	905.1873	924.5631	905.1873	924.5631	0.979043291	1.067087761		2	116.25	0.947313141
2	172.963	172963	849.0746	860.0253	849.0746	860.0253	0.987267002	1.060291094		2	116.5	0.951084337
2	173.225	173225	840.8405	817.4617	840.8405	817.4617	1.02859926	1.06277964		2	116.75	0.956216219
2	173.47	173470	1872.719	1819.251	1872.719	1819.251	1.029390117	1.067882607		2	117	0.96283577
2	173.688	173688	821.2376	752.5522	821.2376	752.5522	1.091269948	1.083234561		2	117.25	0.96843807
2	173.915	173915	1018.772	846.0363	1018.772	846.0363	1.204170554	1.103071294		2	117.5	0.973454178
2	174.193	174193	995.8243	1004.325	995.8243	1004.325	0.991535907	1.127650445		2	117.75	0.978274654
2	174.529	174529	966.8016	777.3197	966.8016	777.3197	1.243763152	1.165308599		2	118	0.981949465
2	174.776	174776	872.0669	659.7417	872.0669	659.7417	1.321830801	1.18078578		2	118.25	0.983397624
2	175.08	175080	1140.604	1030.966	1140.604	1030.966	1.106344923	1.175053377		2	118.5	0.983878499
2	175.254	175254	877.1803	828.4881	877.1803	828.4881	1.058772359	1.166756596		2	118.75	0.98262921
2	175.423	175423	1108.105	914.2793	1108.105	914.2793	1.211998347	1.16078395		2	119	0.978663977
2	175.595	175595	932.1452	710.9683	932.1452	710.9683	1.311092492	1.153540746		2	119.25	0.973543808
2	175.87	175870	897.3948	881.762	897.3948	881.762	1.017729047	1.134544894		2	119.5	0.968924111
2	176.087	176087	998.0801	913.7447	998.0801	913.7447	1.092296459	1.12335233		2	119.75	0.964305211
2	176.336	176336	844.1841	780.9838	844.1841	780.9838	1.080923958	1.115115901		2	120	0.960208053
2	176.53	176530	770.8118	703.6865	770.8118	703.6865	1.095390916	1.109701836		2	120.25	0.957879248
2	176.735	176735	1083.593	935.9254	1083.593	935.9254	1.157777105	1.108504779		2	120.5	0.956562
2	176.967	176967	1139.687	1048.816	1139.687	1048.816	1.086641508	1.110825818		2	120.75	0.956001255
2	177.234	177234	925.8397	827.6168	925.8397	827.6168	1.118681617	1.111525309		2	121	0.956220953
2	177.435	177435	1035.697	871.0292	1035.697	871.0292	1.18904969	1.108752523		2	121.25	0.959480553
2	177.831	177831	912.7933	858.4137	912.7933	858.4137	1.063348942	1.10456723		2	121.5	0.96429295
2	178.254	178254	831.3397	784.1744	831.3397	784.1744	1.060146442	1.108866776		2	121.75	0.968323877
2	178.558	178558	1064.738	864.1015	1064.738	864.1015	1.232190894	1.116548848		2	122	0.972708031
2	178.901	178901	1024.186	1025.749	1024.186	1025.749	0.998476235	1.128170786		2	122.25	0.975993137
2	179.391	179391	1258.599	1244.162	1258.599	1244.162	1.011603794	1.169552076		2	122.5	0.977830874
2	179.784	179784	1063.577	910.3033	1063.577	910.3033	1.168376518	1.195335491		2	122.75	0.979300315
2	180.045	180045	1488.304	1011.058	1488.304	1011.058	1.472026333	1.19582941		2	123	0.978411999
2	180.512	180512	1166.21	875.6349	1166.21	875.6349	1.331845042	1.187472383		2	123.25	0.973898772
2	180.682	180682	1107.047	969.2421	1107.047	969.2421	1.142177997	1.182360858		2	123.5	0.967010086
2	181.046	181046	981.5911	938.7243	981.5911	938.7243	1.045664952	1.150530057		2	123.75	0.960395199
2	181.313	181313	887.2806	808.2783	887.2806	808.2783	1.097741459	1.11427347		2	124	0.955681909
2	181.673	181673	1142.084	1022.936	1142.084	1022.936	1.116476495	1.074599497		2	124.25	0.951885739
2	181.856	181856	1002.549	991.0906	1002.549	991.0906	1.011561405	1.063193119		2	124.5	0.949241824
2	182.066	182066	1108.375	1072.717	1108.375	1072.717	1.033240827	1.052905086		2	124.75	0.948222227
2	182.353	182353	1232.739	1086.004	1232.739	1086.004	1.135114604	1.043380041		2	125	0.948420397
2	182.764	182764	1027.885	1074.326	1027.885	1074.326	0.956771967	1.042052962		2	125.25	0.952244947
2	183.065	183065	902.9202	985.8587	902.9202	985.8587	0.915871818	1.047116101		2	125.5	0.956461231
2	183.293	183293	1118.789	874.6137	1118.789	874.6137	1.27918074	1.057284013		2	125.75	0.961113886
2	183.716	183716	850.6152	711.9493	850.6152	711.9493	1.194769347	1.088220308		2	126	0.963737974
2	183.878	183878	791.0278	872.4362	791.0278	872.4362	0.90668842	1.095701858		2	126.25	0.966252061
2	184.058	184058	1307.039	1275.695	1307.039	1275.695	1.024570136	1.104808498		2	126.5	0.966926031
2	184.248	184248	974.1703	909.6707	974.1703	909.6707	1.070904339	1.117324774		2	126.75	0.965435792
2	184.436	184436	929.9526	812.1413	929.9526	812.1413	1.145062565	1.12376112		2	127	0.962848133
2	184.668	184668	1157.517	995.1074	1157.517	995.1074	1.163208112	1.120942378		2	127.25	0.96013897
2	184.992	184992	1434.652	1044.158	1434.652	1044.158	1.3739798	1.109591809		2	127.5	0.958721505
2	185.179	185179	1231.501	1230.796	1231.501	1230.796	1.0005728	1.101959803		2	127.75	0.958406497
2	185.573	185573	927.2708	831.2134	927.2708	831.2134	1.115562863	1.072954883		2	128	0.958309237
2	185.846	185846	1000.077	1083.055	1000.077	1083.055	0.923385239	1.052042897		2	128.25	0.95885169
2	186.13	186130	821.398	830.8689	821.398	830.8689	0.98860121	1.029884295		2	128.5	0.960158188
2	186.542	186542	1092.866	1081.084	1092.866	1081.084	1.010898321	0.989836674		2	128.75	0.961464687
2	186.893	186893	1154.219	1205.683	1154.219	1205.683	0.95731548	0.969725933		2	129	0.962982045
2	187.079	187079	862.2321	894.9059	862.2321	894.9059	0.963489122	0.969000332		2	129.25	0.966031706
2	187.46	187460	786.5168	834.2143	786.5168	834.2143	0.942823445	0.978945135		2	129.5	0.968846205
2	187.759	187759	807.3659	808.611	807.3659	808.611	0.998460199	0.98955077		2	129.75	0.970361761
2	188.241	188241	1064.388	939.2486	1064.388	939.2486	1.133233523	1.018142306		2	130	0.97148484
2	188.678	188678	847.0601	872.1528	847.0601	872.1528	0.971229009	1.055840868		2	130.25	0.97065371
2	189.103	189103	1109.017	1104.169	1109.017	1104.169	1.004390632	1.086813802		2	130.5	0.967890932
2	189.36	189360	951.949	840.064	951.949	840.064	1.133186281	1.105439581		2	130.75	0.963917898
2	189.706	189706	1217.771	1014.983	1217.771	1014.983	1.199794479	1.128636316		2	131	0.958539512
2	189.879	189879	938.6778	918.7273	938.6778	918.7273	1.021715366	1.134893404		2	131.25	0.952809999
2	190.292	190292	1186.158	922.7305	1186.158	922.7305	1.285486933	1.147085015		2	131.5	0.950612502
2	190.553	190553	996.3559	840.9359	996.3559	840.9359	1.184817892	1.149668357		2	131.75	0.950709638
2	190.79	190790	915.5831	849.8301	915.5831	849.8301	1.077371936	1.146383878		2	132	0.9523526
2	191.066	191066	1094.095	902.2642	1094.095	902.2642	1.212610453	1.138379825		2	132.25	0.954257724
2	191.357	191357	1034.552	1003.563	1034.552	1003.563	1.030878978	1.121132878		2	132.5	0.95619492
2	191.655	191655	1466.447	1342.172	1466.447	1342.172	1.092592455	1.096005833		2	132.75	0.959861274
2	191.845	191845	1215.78	1081.253	1215.78	1081.253	1.124417689	1.082833973		2	133	0.964658698
2	192.104	192104	963.7873	984.6494	963.7873	984.6494	0.978812662	1.060589389		2	133.25	0.968777067
2	192.272	192272	973.3476	867.6614	973.3476	867.6614	1.12180581	1.047629934		2	133.5	0.970067597
2	192.671	192671	947.2522	905.3806	947.2522	905.3806	1.046247512	1.028546693		2	133.75	0.969370884
2	193.103	193103	1202.973	1206.239	1202.973	1206.239	0.997292411	1.015367405		2	134	0.967630386
2	193.426	193426	1294.888	1283.552	1294.888	1283.552	1.008831742	1.015749263		2	134.25	0.963855635
2	193.67	193670	1165.192	1218.775	1165.192	1218.775	0.956035363	1.014820212		2	134.5	0.956422334
2	193.902	193902	1047.644	1055.469	1047.644	1055.469	0.992586234	1.013222962		2	134.75	0.950408739
2	194.137	194137	886.2169	850.6449	886.2169	850.6449	1.041817684	1.025296392		2	135	0.946674567
2	194.396	194396	1213.625	1041.84	1213.625	1041.84	1.164886163	1.055469014		2	135.25	0.942916774
2	194.574	194574	1048.731	878.3808	1048.731	878.3808	1.193936616	1.082043691		2	135.5	0.941258524
2	194.838	194838	931.4847	839.1816	931.4847	839.1816	1.109991806	1.133027972		2	135.75	0.944610237
2	195.116	195116	750.2378	774.6538	750.2378	774.6538	0.968481404	1.219687932		2	136	0.950924022
2	195.352	195352	1152.977	1008.864	1152.977	1008.864	1.142846806	1.297730422		2	136.25	0.958726534
2	195.581	195581	1528.817	1183.715	1528.817	1183.715	1.291541461	1.372959586		2	136.5	0.967334461
2	195.743	195743	1482.486	915.461	1482.486	915.461	1.619387391	1.433178662		2	136.75	0.979087969
2	196.026	196026	1987.205	1232.268	1987.205	1232.268	1.61264027	1.523702258		2	137	0.989276997
2	196.189	196189	1845.401	1052.42	1845.401	1052.42	1.7534834	1.571162941		2	137.25	0.998257163
2	196.448	196448	2242.041	1486.363	2242.041	1486.363	1.508407435	1.646976487		2	137.5	1.005492967
2	196.766	196766	1676.654	874.9569	1676.654	874.9569	1.91627039	1.705967375		2	137.75	1.008044255
2	197.205	197205	1822.937	936.5048	1822.937	936.5048	1.946532468	1.766455765		2	138	1.008394599
2	197.514	197514	1662.554	1217.851	1662.554	1217.851	1.365153865	1.809679412		2	138.25	1.008089624
2	198.064	198064	2738.012	1450.252	2738.012	1450.252	1.887956024	1.904786914		2	138.5	1.005411161
2	198.438	198438	1774.7	879.2905	1774.7	879.2905	2.018331825	1.952622783		2	138.75	1.000460599
2	198.856	198856	2221.804	1213.538	2221.804	1213.538	1.830848313	1.993214899		2	139	0.99554726
2	199.186	199186	2222.736	981.6641	2222.736	981.6641	2.264253119	2.016894892		2	139.25	0.988241554
2	199.452	199452	1801.758	920.286	1801.758	920.286	1.957823981	2.014161141		2	139.5	0.980935849
2	199.761	199761	1372.902	583.7051	1372.902	583.7051	2.352047292	1.973840397		2	139.75	0.976432206
2	200.14	200140	1210.131	740.8274	1210.131	740.8274	1.633485749	1.890010143		2	140	0.975813489
2	200.322	200322	1590.546	901.0443	1590.546	901.0443	1.765225084	1.84742525		2	140.25	0.976440105
2	200.533	200533	1451.347	818.8691	1451.347	818.8691	1.772379737	1.78624385		2	140.5	0.979942366
2	200.829	200829	1440.158	875.0942	1440.158	875.0942	1.645717684	1.678431365		2	140.75	0.988440017
2	201.031	201031	1586.438	895.2776	1586.438	895.2776	1.772006805	1.612594903		2	141	1.001874661
2	201.315	201315	1209.651	871.1296	1209.651	871.1296	1.388600502	1.518532165		2	141.25	1.016849728
2	201.484	201484	1747.034	1063.121	1747.034	1063.121	1.64330683	1.466167217		2	141.5	1.035670194
2	201.863	201863	1411.699	1154.009	1411.699	1154.009	1.223299818	1.36409353		2	141.75	1.051687599
2	202.108	202108	1304.664	884.3964	1304.664	884.3964	1.475202748	1.302398354		2	142	1.061690688
2	202.477	202477	1096.334	1110.087	1096.334	1110.087	0.987610881	1.232285277		2	142.25	1.070609502
2	202.64	202640	1153.828	977.7856	1153.828	977.7856	1.180041923	1.215201677		2	142.5	1.075139545
2	202.986	202986	1287.268	991.265	1287.268	991.265	1.29861137	1.192384689		2	142.75	1.073808148
2	203.203	203203	1460.781	1333.429	1460.781	1333.429	1.095507147	1.185205418		2	143	1.071574094
2	203.385	203385	1060.587	897.0856	1060.587	897.0856	1.182258415	1.189521973		2	143.25	1.067915235
2	203.811	203811	1185.051	933.0683	1185.051	933.0683	1.270058151	1.197073105		2	143.5	1.063338278
2	204.064	204064	1263.019	934.5383	1263.019	934.5383	1.351489821	1.19038858		2	143.75	1.063702028
2	204.323	204323	1189.415	986.9346	1189.415	986.9346	1.205160909	1.18450677		2	144	1.066666593
2	204.642	204642	1252.669	1115.235	1252.669	1115.235	1.12323322	1.16973367		2	144.25	1.067412704
2	205.002	205002	1128.253	1039.652	1128.253	1039.652	1.085221786	1.148756106		2	144.5	1.064878103
2	205.204	205204	1017.271	1004.021	1017.271	1004.021	1.013196935	1.141317061		2	144.75	1.059331678
2	205.5	205500	1166.008	967.3487	1166.008	967.3487	1.205364725	1.139931057		2	145	1.051446893
2	205.765	205765	1201.781	1225.249	1201.781	1225.249	0.980846342	1.14349333		2	145.25	1.040897246
2	205.992	205992	1238.925	929.2019	1238.925	929.2019	1.333321639	1.146079132		2	145.5	1.031361663
2	206.267	206267	1312	1075.205	1312	1075.205	1.220232421	1.146587196		2	145.75	1.021315607
2	206.516	206516	1655.828	1520.105	1655.828	1520.105	1.08928528	1.147413802		2	146	1.011245251
2	206.721	206721	1043.979	790.5162	1043.979	790.5162	1.320629482	1.150333269		2	146.25	1.004058505
2	206.928	206928	980.9023	931.0573	980.9023	931.0573	1.05353591	1.146880879		2	146.5	1.000696351
2	207.152	207152	776.8026	701.5738	776.8026	701.5738	1.107228634	1.143236138		2	146.75	0.99871127
2	207.339	207339	859.199	851.5312	859.199	851.5312	1.00900472	1.15130701		2	147	0.998477279
2	207.631	207631	1027.275	835.0465	1027.275	835.0465	1.230200953	1.170817544		2	147.25	1.005372118
2	207.807	207807	1058.935	899.6772	1058.935	899.6772	1.177016601	1.181801883		2	147.5	1.012870111
2	208.001	208001	1255.309	1070.972	1255.309	1070.972	1.172121213	1.200322822		2	147.75	1.018506263
2	208.208	208208	1134.361	930.5867	1134.361	930.5867	1.218974009	1.227086824		2	148	1.019850887
2	208.425	208425	1039.704	729.2255	1039.704	729.2255	1.425764733	1.244087851		2	148.25	1.02059589
2	208.633	208633	1026.601	858.7243	1026.601	858.7243	1.195495458	1.244795441		2	148.5	1.01876938
2	208.948	208948	1187.698	951.1595	1187.698	951.1595	1.248684369	1.237433331		2	148.75	1.014781357
2	209.121	209121	1121.1	895.4578	1121.1	895.4578	1.251985297	1.233266181		2	149	1.009255929
2	209.373	209373	1041.305	776.7002	1041.305	776.7002	1.340678166	1.219474229		2	149.25	1.004244888
2	209.749	209749	822.1885	868.9745	822.1885	868.9745	0.946159525	1.195246252		2	149.5	0.999695779
2	209.99	209990	1080.216	960.288	1080.216	960.288	1.124887534	1.19127783		2	149.75	0.995176601
2	210.191	210191	1142.66	966.4601	1142.66	966.4601	1.182314717	1.188649378		2	150	0.990203965
2	210.424	210424	1054.971	809.1072	1054.971	809.1072	1.303870488	1.184197574		2	150.25	0.985961774
2	210.841	210841	1189.65	991.6636	1189.65	991.6636	1.199650769	1.179950078		2	150.5	0.982832444
2	211.104	211104	1345.404	1120.358	1345.404	1120.358	1.200869722	1.17937169		2	150.75	0.981074317
2	211.323	211323	1207.815	975.831	1207.815	975.831	1.237729689	1.17661919		2	151	0.980301658
2	211.652	211652	1030.394	908.419	1030.394	908.419	1.13427174	1.167680756		2	151.25	0.980478553
2	211.938	211938	1117.232	987.4337	1117.232	987.4337	1.131450142	1.156415788		2	151.5	0.980997233
2	212.283	212283	1233.47	1248.553	1233.47	1248.553	0.987919616	1.13792995		2	151.75	0.982231914
2	212.481	212481	1195.937	1039.224	1195.937	1039.224	1.150798096	1.120368942		2	152	0.983903625
2	212.807	212807	1340.421	1024.825	1340.421	1024.825	1.307951114	1.089755189		2	152.25	0.985791004
2	213.071	213071	1024.45	1067.695	1024.45	1067.695	0.95949686	1.074363659		2	152.5	0.988639276
2	213.331	213331	1035.134	840.064	1035.134	840.064	1.232208498	1.060043782		2	152.75	0.991443756
2	213.574	213574	779.7715	794.3832	779.7715	794.3832	0.981606232	1.049837674		2	153	0.994293879
2	213.902	213902	853.4493	1010.04	853.4493	1010.04	0.844965843	1.038032909		2	153.25	0.997426585
2	214.226	214226	932.2873	912.3295	932.2873	912.3295	1.021875649	1.028961208		2	153.5	1.000341276
2	214.484	214484	974.7135	985.6567	974.7135	985.6567	0.988897554	1.033883526		2	153.75	1.003003172
2	214.786	214786	1046.98	824.8651	1046.98	824.8651	1.269274212	1.049259007		2	154	1.005207913
2	215.013	215013	884.8296	904.1514	884.8296	904.1514	0.978629906	1.053877706		2	154.25	1.00519943
2	215.327	215327	901.8606	850.1131	901.8606	850.1131	1.060871312	1.059555719		2	154.5	1.004403631
2	215.548	215548	727.5011	767.5065	727.5011	767.5065	0.947876142	1.058819558		2	154.75	1.003914558
2	215.78	215780	934.5931	800.6422	934.5931	800.6422	1.167304321	1.036743847		2	155	1.005744047
2	216.034	216034	1058.991	1059.121	1058.991	1059.121	0.999877257	0.995427934		2	155.25	1.009270689
2	216.52	216520	1247.565	1251.501	1247.565	1251.501	0.996854977	0.934496826		2	155.5	1.01446998
2	216.716	216716	1150.783	1331.631	1150.783	1331.631	0.864190605	0.930884423		2	155.75	1.018599354
2	216.896	216896	1178.517	1237.337	1178.517	1237.337	0.952462425	0.930851789		2	156	1.022155153
2	217.059	217059	1055.605	1218.323	1055.605	1218.323	0.866441001	0.932349521		2	156.25	1.023822322
2	217.235	217235	571.5452	752.4459	571.5452	752.4459	0.759583114	0.938897345		2	156.5	1.025340812
2	217.528	217528	993.0542	1071.47	993.0542	1071.47	0.92681475	0.963584216		2	156.75	1.026109281
2	217.898	217898	1039.16	855.7596	1039.16	855.7596	1.214312992	0.999157413		2	157	1.024573987
2	218.082	218082	992.1621	915.2808	992.1621	915.2808	1.083997501	1.021882507		2	157.25	1.022508677
2	218.421	218421	998.7108	990.1713	998.7108	990.1713	1.008624265	1.066924164		2	157.5	1.018993077
2	218.655	218655	891.9552	878.7327	891.9552	878.7327	1.015047238	1.078048305		2	157.75	1.014170841
2	218.873	218873	973.8159	923.7506	973.8159	923.7506	1.054197854	1.084217165		2	158	1.010913749
2	219.076	219076	1226	1099.961	1226	1099.961	1.114584972	1.088931458		2	158.25	1.010899168
2	219.276	219276	1041.696	932.3437	1041.696	932.3437	1.117287541	1.092924592		2	158.5	1.011574007
2	219.688	219688	1153.675	971.514	1153.675	971.514	1.187502187	1.093826315		2	158.75	1.013064789
2	219.867	219867	1078.425	1137.633	1078.425	1137.633	0.947955096	1.090449833		2	159	1.014691609
2	220.126	220126	1047.09	1132.567	1047.09	1132.567	0.924528085	1.081336005		2	159.25	1.01718998
2	220.297	220297	1323.653	1075.847	1323.653	1075.847	1.230335726	1.072851821		2	159.5	1.021444366
2	220.575	220575	1423.235	1189.189	1423.235	1189.189	1.19681144	1.055173232		2	159.75	1.025067945
2	220.791	220791	1413.156	1356.297	1413.156	1356.297	1.041922234	1.038242413		2	160	1.027937373
2	220.971	220971	1349.428	1461.133	1349.428	1461.133	0.923549054	1.021841359		2	160.25	1.030636849
2	226.877	226877	7811.913	6300.407	7811.913	6300.407	1.239906089	1.204674788		2	160.5	1.032646457
2	227.244	227244	1589.62	1512.427	1589.62	1512.427	1.051039158	1.206444967		2	160.75	1.030918975
2	227.631	227631	1260.611	930.8758	1260.611	930.8758	1.354220402	1.199081617		2	161	1.028033699
2	227.997	227997	1210.927	957.5848	1210.927	957.5848	1.264563723	1.189782261		2	161.25	1.024738648
2	228.403	228403	1032.852	787.1878	1032.852	787.1878	1.312078261	1.185388094		2	161.5	1.022268474
2	228.652	228652	1094.294	938.5975	1094.294	938.5975	1.165882074	1.185686761		2	161.75	1.02211167
2	228.885	228885	707.9882	707.4232	707.9882	707.4232	1.000798673	1.186795082		2	162	1.022267425
2	229.089	229089	1072.058	942.783	1072.058	942.783	1.137120631	1.188556506		2	162.25	1.023531285
2	229.29	229290	939.2089	791.8892	939.2089	791.8892	1.186035748	1.192541933		2	162.5	1.02574037
2	229.554	229554	1416.769	1167.753	1416.769	1167.753	1.213243725	1.20047613		2	162.75	1.028454992
2	229.922	229922	1175.856	930.4468	1175.856	930.4468	1.263754145	1.216307263		2	163	1.03032135
2	230.265	230265	948.8302	720.216	948.8302	720.216	1.317424495	1.251304878		2	163.25	1.031872646
2	230.671	230671	1172.633	906.5632	1172.633	906.5632	1.293492831	1.306379165		2	163.5	1.030872417
2	230.859	230859	1288.907	995.2761	1288.907	995.2761	1.295024567	1.323985151		2	163.75	1.027646899
2	231.111	231111	1285.052	1069.909	1285.052	1069.909	1.201085326	1.338109364		2	164	1.022588577
2	231.37	231370	1048.324	788.9603	1048.324	788.9603	1.328741129	1.350036798		2	164.25	1.019566043
2	231.575	231575	1160.473	716.0686	1160.473	716.0686	1.620617075	1.357811994		2	164.5	1.016090934
2	231.872	231872	980.8897	764.2078	980.8897	764.2078	1.283537933	1.365448416		2	164.75	1.014076635
2	232.222	232222	1281.217	932.1089	1281.217	932.1089	1.374535744	1.376107835		2	165	1.019620783
2	232.54	232540	1487.831	1080.172	1487.831	1080.172	1.377401932	1.384687452		2	165.25	1.028531121
2	232.997	232997	922.8174	676.6679	922.8174	676.6679	1.363767071	1.396818311		2	165.5	1.03649408
2	233.19	233190	1093.4	858.016	1093.4	858.016	1.274335211	1.401903899		2	165.75	1.044641881
2	233.4	233400	1262.816	843.5547	1262.816	843.5547	1.497017324	1.404264978		2	166	1.052785061
2	233.621	233621	1098.793	762.533	1098.793	762.533	1.440977636	1.413284464		2	166.25	1.056727436
2	233.982	233982	1476.382	857.7379	1476.382	857.7379	1.721250746	1.43418372		2	166.5	1.059628393
2	234.251	234251	1402.185	1211.669	1402.185	1211.669	1.15723436	1.453502525		2	166.75	1.062733094
2	234.578	234578	1484.458	977.4851	1484.458	977.4851	1.518650259	1.499544951		2	167	1.066073154
2	234.839	234839	1430.389	959.8201	1430.389	959.8201	1.490267812	1.572234792		2	167.25	1.069460287
2	235.274	235274	1675.92	960.9638	1675.92	960.9638	1.743999098	1.752658991		2	167.5	1.07292554
2	235.962	235962	2172.831	1311.507	2172.831	1311.507	1.656743731	2.014551248		2	167.75	1.076578942
2	236.238	236238	2354.713	1275.356	2354.713	1275.356	1.846318204	2.093929287		2	168	1.082679713
2	236.407	236407	2580.29	961.2689	2580.29	961.2689	2.684254115	2.134708786		2	168.25	1.09171121
2	236.909	236909	1875.472	820.5116	1875.472	820.5116	2.2857349	2.184272999		2	168.5	1.104716236
2	237.133	237133	1951.551	748.7235	1951.551	748.7235	2.60650427	2.189396422		2	168.75	1.117721263
2	237.483	237483	2207.044	1001.729	2207.044	1001.729	2.203234607	2.189350454		2	169	1.130726289
2	237.687	237687	1358.477	714.1261	1358.477	714.1261	1.902292886	2.179953022		2	169.25	1.143731315
2	237.853	237853	1610.528	864.1163	1610.528	864.1163	1.863786159	2.163648562		2	169.5	1.156736342
2	238.067	238067	1927.628	1011.146	1927.628	1011.146	1.906379494	2.140717892		2	169.75	1.164125378
2	238.364	238364	1516.786	717.9148	1516.786	717.9148	2.112766027	2.113915129		2	170	1.171105006
2	238.656	238656	2794.262	1196.244	2794.262	1196.244	2.335862918	2.085117403		2	170.25	1.17209294
2	238.977	238977	2484.94	1165.231	2484.94	1165.231	2.132572855	2.040621008		2	170.5	1.171811932
2	239.195	239195	2274.928	1025.303	2274.928	1025.303	2.218786056	2.019644437		2	170.75	1.169173662
2	239.435	239435	1486.037	791.6191	1486.037	791.6191	1.877212159	1.99001871		2	171	1.160507768
2	239.745	239745	1848.685	1086.402	1848.685	1086.402	1.701658318	1.871713383		2	171.25	1.149825304
2	240.01	240010	1805.428	937.0861	1805.428	937.0861	1.926640466	1.744456689		2	171.5	1.136491422
2	240.186	240186	1684.937	1104.766	1684.937	1104.766	1.525152838	1.677579175		2	171.75	1.126409451
2	240.366	240366	1913.508	1069.554	1913.508	1069.554	1.789070959	1.623202696		2	172	1.116644369
2	240.694	240694	1678.588	1155.168	1678.588	1155.168	1.453111582	1.527770716		2	172.25	1.105117043
2	241.005	241005	1297.775	937.4997	1297.775	937.4997	1.384293776	1.454568427		2	172.5	1.095477111
2	241.231	241231	971.6784	779.6404	971.6784	779.6404	1.246316122	1.41630925		2	172.75	1.08967932
2	241.776	241776	1266.76	835.8259	1266.76	835.8259	1.515578783	1.359153433		2	173	1.088020002
2	242.024	242024	1208.336	841.857	1208.336	841.857	1.435322151	1.344541494		2	173.25	1.089012782
2	242.297	242297	1293.003	895.4578	1293.003	895.4578	1.443957493	1.347597649		2	173.5	1.091513545
2	242.468	242468	1244.09	1046.281	1244.09	1046.281	1.189059153	1.352445734		2	173.75	1.098482628
2	242.653	242653	2302.896	1705.136	2302.896	1705.136	1.350564412	1.355182531		2	174	1.106675668
2	243.019	243019	1008.376	823.5822	1008.376	823.5822	1.224378089	1.368805139		2	174.25	1.11543588
2	243.273	243273	1386.801	1001.79	1386.801	1001.79	1.384323062	1.380058519		2	174.5	1.125902042
2	243.505	243505	1396.217	900.9852	1396.217	900.9852	1.549655866	1.39966277		2	174.75	1.132288788
2	243.687	243687	1226.339	870.4088	1226.339	870.4088	1.408923026	1.415286192		2	175	1.131319585
2	244.022	244022	1141.205	835.0065	1141.205	835.0065	1.366701936	1.442367925		2	175.25	1.127728234
2	244.371	244371	1536.288	999.0779	1536.288	999.0779	1.537705919	1.474584793		2	175.5	1.124214803
2	244.567	244567	1186.131	789.8297	1186.131	789.8297	1.501755378	1.485464866		2	175.75	1.118721135
2	244.756	244756	1301.21	806.154	1301.21	806.154	1.614096066	1.488137983		2	176	1.113120278
2	244.941	244941	1248.149	920.286	1248.149	920.286	1.356262075	1.488627602		2	176.25	1.109430134
2	245.148	245148	1177.772	804.5587	1177.772	804.5587	1.463873301	1.487853919		2	176.5	1.106657948
2	245.366	245366	1163.374	754.3543	1163.374	754.3543	1.542211664	1.483402349		2	176.75	1.105954133
2	245.603	245603	1358.763	982.1964	1358.763	982.1964	1.383392364	1.477905075		2	177	1.106797354
2	245.909	245909	1524.822	1002.078	1524.822	1002.078	1.521659991	1.464510283		2	177.25	1.106943897
2	246.279	246279	1217.966	844.2495	1217.966	844.2495	1.442661204	1.441912299		2	177.5	1.10573401
2	246.501	246501	1602.449	1073.989	1602.449	1073.989	1.492053457	1.434518656		2	177.75	1.104747052
2	246.805	246805	1803.431	1313.473	1803.431	1313.473	1.373024798	1.426731987		2	178	1.105068926
2	247.149	247149	1411.686	936.1989	1411.686	936.1989	1.507891112	1.419511963		2	178.25	1.106018109
2	247.363	247363	1343.944	1051.144	1343.944	1051.144	1.278553652	1.423974409		2	178.5	1.108355324
2	247.651	247651	1008.575	677.1152	1008.575	677.1152	1.489517589	1.448441833		2	178.75	1.111332834
2	247.857	247857	1177.893	840.4941	1177.893	840.4941	1.401429231	1.467967495		2	179	1.116366951
2	248.08	248080	1340.398	901.636	1340.398	901.636	1.48662875	1.49321229		2	179.25	1.124253294
2	248.271	248271	1238.151	775.7562	1238.151	775.7562	1.596056854	1.522069763		2	179.5	1.131372365
2	248.588	248588	1262.036	878.9044	1262.036	878.9044	1.435919538	1.562422265		2	179.75	1.137498909
2	248.801	248801	1436.29	863.0842	1436.29	863.0842	1.664136593	1.582342459		2	180	1.138484804
2	249.139	249139	1521.851	909.3712	1521.851	909.3712	1.67352012	1.615994971		2	180.25	1.137146311
2	249.422	249422	1591.909	870.323	1591.909	870.323	1.82910138	1.634594192		2	180.5	1.13547521
2	249.698	249698	1695.841	1112.146	1695.841	1112.146	1.524836667	1.619297235		2	180.75	1.131264505
2	250.008	250008	1359.533	925.8009	1359.533	925.8009	1.468493928	1.572189172		2	181	1.12309842
2	250.443	250443	1158.709	705.9751	1158.709	705.9751	1.641288765	1.547747207		2	181.25	1.111248406
2	250.694	250694	1417.568	802.0152	1417.568	802.0152	1.767507648	1.572017855		2	181.5	1.100354964
2	250.978	250978	1342.704	887.1425	1342.704	887.1425	1.513515585	1.617893843		2	181.75	1.091440643
2	251.162	251162	1676.662	1121.9	1676.662	1121.9	1.494484357	1.669125617		2	182	1.086337591
2	251.4	251400	1650.511	1099.333	1650.511	1099.333	1.501374925	1.753392986		2	182.25	1.082848791
2	251.584	251584	1094.115	657.8866	1094.115	657.8866	1.663075369	1.820664093		2	182.5	1.081394615
2	251.824	251824	2201.984	983.0541	2201.984	983.0541	2.23994183	1.925165343		2	182.75	1.08109309
2	252.059	252059	1838.612	971.4116	1838.612	971.4116	1.89272189	2.043896769		2	183	1.082559041
2	252.221	252221	1911.726	781.6929	1911.726	781.6929	2.445622827	2.117600519		2	183.25	1.086049192
2	252.49	252490	1870.364	817.1185	1870.364	817.1185	2.288975222	2.245490753		2	183.5	1.092420402
2	252.799	252799	2708.36	1132.367	2708.36	1132.367	2.391768746	2.414287355		2	183.75	1.098907702
2	253.356	253356	3041.1	1188.809	3041.1	1188.809	2.558106475	2.652172477		2	184	1.103421322
2	253.821	253821	3012.609	1031.45	3012.609	1031.45	2.920751369	2.7396503		2	184.25	1.109218204
2	254.131	254131	2492.458	917.4269	2492.458	917.4269	2.716791932	2.771831128		2	184.5	1.111306356
2	254.36	254360	2334.136	763.4661	2334.136	763.4661	3.057288333	2.78025969		2	184.75	1.109470883
2	254.781	254781	2329.001	828.6003	2329.001	828.6003	2.810765335	2.763176719		2	185	1.10618216
2	255.111	255111	2953.749	1289.705	2953.749	1289.705	2.290251647	2.731330756		2	185.25	1.101500954
2	255.98	255980	3609.455	1470.33	3609.455	1470.33	2.454860473	2.560150309		2	185.5	1.094626422
2	256.183	256183	3122.62	1139.877	3122.62	1139.877	2.739435922	2.504022907		2	185.75	1.087554593
2	256.833	256833	2170.309	917.069	2170.309	917.069	2.366571109	2.302738659		2	186	1.080319562
2	257.029	257029	2521.668	1205.154	2521.668	1205.154	2.092403129	2.22495451		2	186.25	1.072173811
2	257.254	257254	2337.652	957.781	2337.652	957.781	2.440695733	2.117863379		2	186.5	1.063096709
2	257.478	257478	2039.038	1203.33	2039.038	1203.33	1.694496107	1.995061905		2	186.75	1.057120198
2	257.659	257659	1607.225	940.347	1607.225	940.347	1.709182887	1.887913336		2	187	1.053903835
2	257.844	257844	2306.262	1215.123	2306.262	1215.123	1.897965885	1.771169425		2	187.25	1.055455946
2	258.073	258073	2065.905	1014.215	2065.905	1014.215	2.036949759	1.616935204		2	187.5	1.058033391
2	258.454	258454	1908.818	1086.828	1908.818	1086.828	1.756320227	1.33442324		2	187.75	1.061345718
2	258.779	258779	256.5406	519.7738	256.5406	519.7738	0.493562007	1.075404395		2	188	1.066804887
2	259.035	259035	230.034	475.5741	230.034	475.5741	0.483697493	0.863171037		2	188.25	1.072434823
2	259.504	259504	308.4737	455.309	308.4737	455.309	0.677504069	0.441382913		2	188.5	1.080490667
2	265.418	265418	4430.055	4067.081	4430.055	4067.081	1.089246809	0.767925516		2	188.75	1.088186417
2	265.722	265722	275.2487	518.8084	275.2487	518.8084	0.530540176	0.936250568		2	189	1.094991933
2	265.916	265916	225.7844	498.9983	225.7844	498.9983	0.452475289	1.042326339		2	189.25	1.101775287
2	266.209	266209	2478.076	1863.941	2478.076	1863.941	1.329481995	1.18764082		2	189.5	1.108259085
2	266.48	266480	2270.307	1514.103	2270.307	1514.103	1.499440263	1.300746341		2	189.75	1.114012288
2	266.914	266914	1791.767	838.9792	1791.767	838.9792	2.135651277	1.438087137		2	190	1.117089281
2	267.221	267221	1877.122	1017.376	1877.122	1017.376	1.845062199	1.504801036		2	190.25	1.119845913
2	267.412	267412	1431.922	989.9473	1431.922	989.9473	1.446462857	1.536481887		2	190.5	1.121078038
2	267.706	267706	1927.101	1463.468	1927.101	1463.468	1.316804331	1.555860693		2	190.75	1.120254195
2	267.952	267952	1056.756	772.0823	1056.756	772.0823	1.368709009	1.547099006		2	191	1.117772306
2	268.215	268215	1292.385	845.2073	1292.385	845.2073	1.529074583	1.531561266		2	191.25	1.112983889
2	268.503	268503	1688.254	1111.46	1688.254	1111.46	1.518951649	1.476786812		2	191.5	1.106111175
2	268.746	268746	1563.931	1153.055	1563.931	1153.055	1.356336862	1.40108204		2	191.75	1.098769268
2	269.042	269042	1494.154	1069.22	1494.154	1069.22	1.397424291	1.338689994		2	192	1.091336609
2	269.474	269474	1416.844	1066.476	1416.844	1066.476	1.328528725	1.334483761		2	192.25	1.083793292
2	269.871	269871	1910.651	1488.919	1910.651	1488.919	1.283247107	1.34195302		2	192.5	1.079086125
2	270.146	270146	1146.527	974.6725	1146.527	974.6725	1.176320251	1.342929695		2	192.75	1.075130933
2	270.785	270785	1346.711	849.3069	1346.711	849.3069	1.585658847	1.362456853		2	193	1.072282042
2	270.949	270949	1281.584	919.7742	1281.584	919.7742	1.393368068	1.365985152		2	193.25	1.071173213
2	271.413	271413	1213.027	928.8314	1213.027	928.8314	1.305971137	1.375432142		2	193.5	1.071145688
2	271.727	271727	1066.078	846.5115	1066.078	846.5115	1.259378047	1.380869199		2	193.75	1.070698172
2	271.9	271900	1225.858	809.5669	1225.858	809.5669	1.514214576	1.381871643		2	194	1.072187968
2	272.073	272073	1381.72	1013.079	1381.72	1013.079	1.36388179	1.378980395		2	194.25	1.079734309
2	272.264	272264	1192.58	816.3461	1192.58	816.3461	1.460875479	1.371598077		2	194.5	1.091887275
2	272.593	272593	977.0487	909.9161	977.0487	909.9161	1.07377889	1.360315768		2	194.75	1.108710188
2	272.789	272789	1238.871	800.4819	1238.871	800.4819	1.54765648	1.364626558		2	195	1.133921518
2	272.979	272979	1213.695	844.5982	1213.695	844.5982	1.437008746	1.368577292		2	195.25	1.163980576
2	273.368	273368	1232.771	984.1042	1232.771	984.1042	1.252683405	1.366754461		2	195.5	1.194740909
2	273.651	273651	1305.737	1035.48	1305.737	1035.48	1.260996832	1.364569942		2	195.75	1.228010505
2	273.828	273828	1507.799	977.5512	1507.799	977.5512	1.542424581	1.359419683		2	196	1.257881045
2	274.112	274112	1324.826	1000.159	1324.826	1000.159	1.324615386	1.347489925		2	196.25	1.285385334
2	274.291	274291	1151.926	842.8182	1151.926	842.8182	1.366755013	1.338337657		2	196.5	1.310637642
2	274.486	274486	1454.201	1044.823	1454.201	1044.823	1.391815647	1.321519974		2	196.75	1.327960738
2	274.786	274786	1061.729	861.8634	1061.729	861.8634	1.231899394	1.28341184		2	197	1.34111287
2	275.141	275141	938.8689	827.2535	938.8689	827.2535	1.13492285	1.24456871		2	197.25	1.354015033
2	275.54	275540	1237.697	936.8536	1237.697	936.8536	1.321121037	1.217879073		2	197.5	1.367077663
2	275.828	275828	1259.105	962.6532	1259.105	962.6532	1.307952854	1.20200338		2	197.75	1.383052919
2	276.008	276008	1023.662	964.6442	1023.662	964.6442	1.0611809	1.197624505		2	198	1.399200958
2	276.183	276183	1125.895	1005.217	1125.895	1005.217	1.12005169	1.197785645		2	198.25	1.412221192
2	276.446	276446	1060.848	986.8125	1060.848	986.8125	1.075024891	1.194680331		2	198.5	1.423452055
2	276.651	276651	1322.698	1087.183	1322.698	1087.183	1.216628663	1.186562567		2	198.75	1.432520506
2	276.95	276950	1381.886	921.1445	1381.886	921.1445	1.500183739	1.173834528		2	199	1.440225267
2	277.386	277386	1162.13	1030.336	1162.13	1030.336	1.127913613	1.154166192		2	199.25	1.444965073
2	277.64	277640	845.2744	922.9509	845.2744	922.9509	0.915838968	1.138157512		2	199.5	1.441850033
2	277.976	277976	1186.708	895.0373	1186.708	895.0373	1.325875469	1.112374646		2	199.75	1.42966469
2	278.181	278181	1395.928	1330.473	1395.928	1330.473	1.049196789	1.100736423		2	200	1.409382169
2	278.441	278441	3137.327	3022.103	3137.327	3022.103	1.038127092	1.084513135		2	200.25	1.388201251
2	278.652	278652	2803.058	2853.985	2803.058	2853.985	0.982155828	1.073043953		2	200.5	1.362629438
2	278.986	278986	1287.073	1128.288	1287.073	1128.288	1.140730913	1.076082787		2	200.75	1.329531949
2	279.361	279361	1119.732	1031.155	1119.732	1031.155	1.085900762	1.092124074		2	201	1.297965842
2	279.534	279534	1011.408	924.9946	1011.408	924.9946	1.093420437	1.09595136		2	201.25	1.267097947
2	280.101	280101	990.6194	835.5297	990.6194	835.5297	1.185618417	1.109881801		2	201.5	1.237886792
2	280.294	280294	811.9133	760.9785	811.9133	760.9785	1.066933297	1.113053425		2	201.75	1.212736543
2	280.466	280466	1002.908	1011.321	1002.908	1011.321	0.991681177	1.111923062		2	202	1.188482177
2	280.795	280795	1206.984	1019.746	1206.984	1019.746	1.18361239	1.093529534		2	202.25	1.168245181
2	281.102	281102	1192.654	949.2356	1192.654	949.2356	1.256436231	1.069017141		2	202.5	1.151233618
2	281.306	281306	1181.571	1178.566	1181.571	1178.566	1.002549709	1.05825771		2	202.75	1.143043189
2	281.511	281511	909.7205	956.0643	909.7205	956.0643	0.951526482	1.046078994		2	203	1.137056888
2	281.729	281729	842.15	877.3356	842.15	877.3356	0.959894936	1.03394961		2	203.25	1.134964595
2	281.916	281916	1097.577	969.6346	1097.577	969.6346	1.131949087	1.030046483		2	203.5	1.136922011
2	282.161	282161	929.2805	948.7997	929.2805	948.7997	0.979427481	1.026485365		2	203.75	1.138577286
2	282.367	282367	1089.013	1126.486	1089.013	1126.486	0.966734607	1.026631259		2	204	1.137115913
2	282.634	282634	1123.429	1036.63	1123.429	1036.63	1.0837319	1.039688423		2	204.25	1.13490649
2	282.887	282887	1310.634	1226.04	1310.634	1226.04	1.068997749	1.060238176		2	204.5	1.13122541
2	283.084	283084	1077.304	1066.322	1077.304	1066.322	1.010298953	1.071745893		2	204.75	1.126418285
2	283.281	283281	1185.639	995.1133	1185.639	995.1133	1.191461314	1.078103586		2	205	1.120976765
2	283.704	283704	927.7217	835.5297	927.7217	835.5297	1.110339585	1.089355432		2	205.25	1.118074057
2	283.912	283912	903.822	848.5263	903.822	848.5263	1.065166749	1.094045463		2	205.5	1.117636796
2	284.165	284165	1010.625	972.7613	1010.625	972.7613	1.038923937	1.095459958		2	205.75	1.1188921
2	284.368	284368	910.6467	825.4147	910.6467	825.4147	1.10325961	1.096645284		2	206	1.119938818
2	284.577	284577	1186.199	1009.282	1186.199	1009.282	1.175289959	1.101472567		2	206.25	1.120111344
2	284.827	284827	1015.433	1001.272	1015.433	1001.272	1.01414301	1.108090812		2	206.5	1.120411999
2	285.117	285117	1225.976	1025.098	1225.976	1025.098	1.195959801	1.113718122		2	206.75	1.121341688
2	285.351	285351	1122.045	1147.158	1122.045	1147.158	0.978108508	1.116540132		2	207	1.119795174
2	285.631	285631	1089.416	871.4225	1089.416	871.4225	1.250158218	1.119704607		2	207.25	1.12045126
2	285.804	285804	791.2831	699.6454	791.2831	699.6454	1.130977349	1.120125095		2	207.5	1.125904354
2	286.132	286132	1195.708	1052.076	1195.708	1052.076	1.136522457	1.118233166		2	207.75	1.131948072
2	286.398	286398	959.7876	884.1616	959.7876	884.1616	1.085534138	1.120189072		2	208	1.140159386
2	286.734	286734	1073.866	964.5825	1073.866	964.5825	1.113296167	1.136710195		2	208.25	1.15142137
2	286.952	286952	1099.411	1049.66	1099.411	1049.66	1.047397252	1.145261803		2	208.5	1.156637984
2	287.35	287350	1114.819	935.6116	1114.819	935.6116	1.191540379	1.155142466		2	208.75	1.155785566
2	287.695	287695	1002.533	899.2127	1002.533	899.2127	1.114900846	1.159770124		2	209	1.153589136
2	287.928	287928	1554.363	1203.315	1554.363	1203.315	1.291734085	1.152952546		2	209.25	1.149863245
2	288.218	288218	934.2799	718.1886	934.2799	718.1886	1.300883779	1.126143548		2	209.5	1.144291952
2	288.429	288429	934.8671	823.1704	934.8671	823.1704	1.135690861	1.101507684		2	209.75	1.138292635
2	288.604	288604	995.3117	1107.037	995.3117	1107.037	0.899077176	1.085290154		2	210	1.136767607
2	288.992	288992	1032.038	928.8641	1032.038	928.8641	1.111075345	1.041609593		2	210.25	1.135413567
2	289.336	289336	842.6053	963.9788	842.6053	963.9788	0.874091111	0.996244324		2	210.5	1.133882592
2	289.55	289550	958.4358	1086.751	958.4358	1086.751	0.881927691	0.977476514		2	210.75	1.132931408
2	290.053	290053	613.7197	656.9056	613.7197	656.9056	0.934258591	0.96984905		2	211	1.132454563
2	290.314	290314	906.5514	820.2078	906.5514	820.2078	1.105270396	0.969410179		2	211.25	1.131683699
2	290.669	290669	839.3583	825.6009	839.3583	825.6009	1.016663499	0.975061038		2	211.5	1.129544735
2	290.982	290982	924.1231	963.3617	924.1231	963.3617	0.959269089	0.986954467		2	211.75	1.126560351
2	291.255	291255	746.6942	750.0121	746.6942	750.0121	0.995576205	0.990815822		2	212	1.122553461
2	291.449	291449	917.2908	937.7726	917.2908	937.7726	0.978159097	0.987398543		2	212.25	1.117549801
2	291.757	291757	1012.652	1081.087	1012.652	1081.087	0.936697972	0.976946723		2	212.5	1.109663252
2	292.231	292231	812.2591	847.3698	812.2591	847.3698	0.95856508	0.955495771		2	212.75	1.100893917
2	292.448	292448	787.5551	812.0395	787.5551	812.0395	0.969848265	0.943056994		2	213	1.094691475
2	292.69	292690	893.7693	977.2292	893.7693	977.2292	0.914595368	0.926756744		2	213.25	1.089462748
2	292.904	292904	789.6021	756.3455	789.6021	756.3455	1.043970117	0.915028188		2	213.5	1.085144993
2	293.08	293080	934.3362	1061.516	934.3362	1061.516	0.880190407	0.905554977		2	213.75	1.081617994
2	293.342	293342	757.5969	887.8684	757.5969	887.8684	0.853276116	0.891652739		2	214	1.078549649
2	293.773	293773	736.3947	876.7013	736.3947	876.7013	0.839960771	0.872325604		2	214.25	1.076357054
2	294.013	294013	751.9449	999.5178	751.9449	999.5178	0.752307663	0.861593727		2	214.5	1.078328937
2	294.387	294387	811.3309	917.3212	811.3309	917.3212	0.88445672	0.853825844		2	214.75	1.083083269
2	294.57	294570	1023.643	1068.038	1023.643	1068.038	0.958433127	0.858911853		2	215	1.085394322
2	295.042	295042	1028.536	1169.883	1028.536	1169.883	0.879178516	0.897647555		2	215.25	1.087093945
2	295.49	295490	826.2405	915.5173	826.2405	915.5173	0.902484857	0.929565057		2	215.5	1.087398787
2	295.682	295682	782.2386	870.932	782.2386	870.932	0.898162658	0.935215392		2	215.75	1.080159372
2	295.921	295921	581.6927	708.135	581.6927	708.135	0.821443228	0.940318075		2	216	1.065726079
2	296.135	296135	907.2549	953.0474	907.2549	953.0474	0.951951498	0.941246973		2	216.25	1.053544842
2	296.317	296317	656.5444	630.7954	656.5444	630.7954	1.040819892	0.934715085		2	216.5	1.041837171
2	296.524	296524	863.7118	795.8367	863.7118	795.8367	1.085287723	0.926040247		2	216.75	1.039548907
2	296.798	296798	985.1128	1078.679	985.1128	1078.679	0.913258532	0.916601322		2	217	1.03989597
2	297.081	297081	997.8665	1125.224	997.8665	1125.224	0.88681587	0.902667644		2	217.25	1.043016374
2	297.286	297286	908.8261	1052.78	908.8261	1052.78	0.863263075	0.896044767		2	217.5	1.050884406
2	297.475	297475	854.9796	1144.264	854.9796	1144.264	0.747187362	0.886018687		2	217.75	1.05973826
2	297.682	297682	869.952	1031.155	869.952	1031.155	0.843667538	0.875424101		2	218	1.069758957
2	297.987	297987	831.4149	921.9485	831.4149	921.9485	0.90180189	0.875939715		2	218.25	1.0818797
2	298.259	298259	716.411	753.8137	716.411	753.8137	0.950382037	0.880408286		2	218.5	1.091769224
2	298.419	298419	761.8294	827.0729	761.8294	827.0729	0.921115176	0.883696749		2	218.75	1.095525766
2	298.627	298627	733.5092	796.1799	733.5092	796.1799	0.921285755	0.894567221		2	219	1.097927551
2	298.825	298825	888.0717	1013.588	888.0717	1013.588	0.876166352	0.906008947		2	219.25	1.099884478
2	299.23	299230	866.2942	931.4224	866.2942	931.4224	0.930076623	0.923915524		2	219.5	1.100261508
2	299.46	299460	841.5029	892.2083	841.5029	892.2083	0.943168652	0.93488384		2	219.75	1.099978355
2	299.842	299842	736.4192	798.6612	736.4192	798.6612	0.922067079	0.946076933		2	220	1.097405823
2	300.076	300076	760.1123	784.1931	760.1123	784.1931	0.969292257	0.946567883		2	220.25	1.093451604
2	301.365	301365	961.0152	990.2477	961.0152	990.2477	0.970479608	0.915129073		2	220.5	1.087758569
2	301.71	301710	706.8008	798.5055	706.8008	798.5055	0.885154579	0.907229256		2	220.75	1.080853271
2	302.194	302194	1097.643	1308.815	1097.643	1308.815	0.83865405	0.896604976		2	221	1.073861868
2	302.448	302448	912.5951	947.7184	912.5951	947.7184	0.962939097	0.89072214		2	221.25	1.076752747
2	302.806	302806	767.5791	921.468	767.5791	921.468	0.832995937	0.884826922		2	221.5	1.079643626
2	303.236	303236	636.2721	716.5104	636.2721	716.5104	0.888015163	0.890393094		2	221.75	1.082534504
2	303.536	303536	696.8464	825.4177	696.8464	825.4177	0.844234864	0.894045391		2	222	1.085425383
2	303.783	303783	778.6441	794.1805	778.6441	794.1805	0.980437193	0.896035369		2	222.25	1.088316262
2	303.949	303949	700.855	865.1715	700.855	865.1715	0.810076384	0.898702657		2	222.5	1.09120714
2	304.146	304146	884.7254	1012.602	884.7254	1012.602	0.873714846	0.899937788		2	222.75	1.094098019
2	304.488	304488	911.4202	864.8253	911.4202	864.8253	1.053877818	0.895474756		2	223	1.096988898
2	304.728	304728	654.2078	803.7897	654.2078	803.7897	0.813904184	0.891530684		2	223.25	1.099879776
2	304.891	304891	642.1541	770.3486	642.1541	770.3486	0.833588975	0.88653422		2	223.5	1.102770655
2	305.156	305156	921.0781	885.083	921.0781	885.083	1.040668615	0.871903234		2	223.75	1.105661534
2	305.503	305503	791.5711	1031.202	791.5711	1031.202	0.767619826	0.859634462		2	224	1.108552412
2	305.86	305860	767.6924	961.2856	767.6924	961.2856	0.798610111	0.861441388		2	224.25	1.111443291
2	306.047	306047	757.0579	866.2854	757.0579	866.2854	0.873912801	0.863635692		2	224.5	1.11433417
2	306.245	306245	833.7766	976.732	833.7766	976.732	0.853639074	0.869204953		2	224.75	1.117225048
2	306.505	306505	760.0767	947.1102	760.0767	947.1102	0.802521924	0.881980011		2	225	1.120115927
2	306.922	306922	1091.328	1066.615	1091.328	1066.615	1.02316956	0.90150837		2	225.25	1.123006806
2	307.153	307153	865.5042	896.5682	865.5042	896.5682	0.965352329	0.909852769		2	225.5	1.125897685
2	307.449	307449	824.0912	848.9581	824.0912	848.9581	0.97070892	0.921815458		2	225.75	1.128788563
2	307.73	307730	798.3862	870.2399	798.3862	870.2399	0.917432308	0.929405044		2	226	1.131679442
2	307.907	307907	538.0433	631.9925	538.0433	631.9925	0.851344438	0.93132956		2	226.25	1.134570321
2	308.117	308117	683.4178	812.7697	683.4178	812.7697	0.840850489	0.931708236		2	226.5	1.137461199
2	308.335	308335	802.2454	1011.669	802.2454	1011.669	0.792991977	0.929225391		2	226.75	1.140352078
2	308.565	308565	879.9586	838.9033	879.9586	838.9033	1.048939252	0.925709024		2	227	1.142042252
2	308.745	308745	754.4044	735.7436	754.4044	735.7436	1.025363184	0.921905792		2	227.25	1.14243922
2	308.907	308907	801.9086	757.9585	801.9086	757.9585	1.057984837	0.916727588		2	227.5	1.140662446
2	309.086	309086	787.3447	924.8319	787.3447	924.8319	0.851338173	0.910164066		2	227.75	1.13860202
2	309.345	309345	961.3889	1126.153	961.3889	1126.153	0.853692971	0.899562845		2	228	1.136245682
2	309.526	309526	847.1216	1013.588	847.1216	1013.588	0.835765222	0.881787943		2	228.25	1.135234992
2	309.842	309842	823.4227	952.5663	823.4227	952.5663	0.864425605	0.844924658		2	228.5	1.134659909
2	310.076	310076	912.6714	1178.566	912.6714	1178.566	0.774391421	0.837586099		2	228.75	1.134902136
2	310.248	310248	912.2262	1068.075	912.2262	1068.075	0.854084404	0.835146154		2	229	1.135512906
2	310.494	310494	992.5486	1199.145	992.5486	1199.145	0.827713579	0.834643284		2	229.25	1.13699238
2	310.728	310728	841.7669	1057.299	841.7669	1057.299	0.796148393	0.850942766		2	229.5	1.139646105
2	310.906	310906	761.3871	835.5297	761.3871	835.5297	0.911262759	0.862669812		2	229.75	1.143401858
2	311.1	311100	877.1924	1011.063	877.1924	1011.063	0.867594205	0.864620704		2	230	1.149138551
2	311.406	311406	750.3394	826.0065	750.3394	826.0065	0.908394062	0.86606106		2	230.25	1.158666777
2	311.738	311738	785.9602	897.4401	785.9602	897.4401	0.875780122	0.864983197		2	230.5	1.171145911
2	311.98	311980	939.7083	948.7997	939.7083	948.7997	0.990417999	0.858423005		2	230.75	1.182573959
2	312.379	312379	715.2705	1008.131	715.2705	1008.131	0.709501543	0.840805971		2	231	1.189338831
2	312.549	312549	844.6822	1022.656	844.6822	1022.656	0.825969045	0.837220049		2	231.25	1.194053771
2	312.858	312858	748.7004	949.9823	748.7004	949.9823	0.788120368	0.838530592		2	231.5	1.197959733
2	313.193	313193	795.6886	980.8013	795.6886	980.8013	0.811263811	0.843315815		2	231.75	1.200703011
2	313.499	313499	798.8569	881.2213	798.8569	881.2213	0.906533807	0.84548169		2	232	1.203330863
2	313.717	313717	745.1958	867.0953	745.1958	867.0953	0.85941626	0.846217125		2	232.25	1.206138536
2	314.069	314069	764.3008	778.6739	764.3008	778.6739	0.981541567	0.84893528		2	232.5	1.208658002
2	314.347	314347	713.8693	899.4224	713.8693	899.4224	0.793697489	0.845901181		2	232.75	1.211143316
2	314.535	314535	1025.941	1178.92	1025.941	1178.92	0.870238014	0.842350966		2	233	1.213621907
2	314.736	314736	723.9783	950.6447	723.9783	950.6447	0.761565599	0.841538356		2	233.25	1.215743991
2	314.91	314910	758.2523	978.3539	758.2523	978.3539	0.775028648	0.84086542		2	233.5	1.217898411
2	315.133	315133	886.8385	979.509	886.8385	979.509	0.905390864	0.836829378		2	233.75	1.222532607
2	315.434	315434	742.5648	980.5164	742.5648	980.5164	0.757320122	0.838052167		2	234	1.228032419
2	315.804	315804	790.8361	809.5447	790.8361	809.5447	0.976889973	0.866373094		2	234.25	1.234738916
2	316.112	316112	775.7819	926.8644	775.7819	926.8644	0.836996113	0.902017793		2	234.5	1.247861706
2	316.471	316471	899.7372	1027.866	899.7372	1027.866	0.875344841	0.936905985		2	234.75	1.269857311
2	316.731	316731	860.5492	876.153	860.5492	876.153	0.982190553	0.958281824		2	235	1.304059629
2	316.913	316913	1150.93	1135.831	1150.93	1135.831	1.013293351	0.971315487		2	235.25	1.342791924
2	317.197	317197	1060.028	1091.497	1060.028	1091.497	0.971168954	0.9853389		2	235.5	1.378644636
2	317.419	317419	926.2429	969.8841	926.2429	969.8841	0.955003696	0.993852065		2	235.75	1.414191552
2	317.581	317581	908.2047	795.9225	908.2047	795.9225	1.141071775	0.99783077		2	236	1.448417614
2	317.764	317764	1078.779	1105.872	1078.779	1105.872	0.975500781	0.998640845		2	236.25	1.475067159
2	317.989	317989	860.8245	887.9104	860.8245	887.9104	0.969494782	0.995381846		2	236.5	1.49264786
2	318.181	318181	773.2861	867.1296	773.2861	867.1296	0.891776846	0.99179848		2	236.75	1.501867887
2	318.579	318579	1034.842	934.5864	1034.842	934.5864	1.107272693	0.972936411		2	237	1.50850929
2	318.764	318764	804.6624	849.5561	804.6624	849.5561	0.947156286	0.961758458		2	237.25	1.509639846
2	318.95	318950	992.8496	1157.11	992.8496	1157.11	0.858042537	0.954182526		2	237.5	1.509335895
2	319.244	319244	851.8693	832.0152	851.8693	832.0152	1.023862665	0.945137636		2	237.75	1.50380682
2	319.519	319519	885.4395	975.2145	885.4395	975.2145	0.907943329	0.939102023		2	238	1.494144273
2	319.755	319755	996.2298	1024.959	996.2298	1024.959	0.971970391	0.935140322		2	238.25	1.485293785
2	319.959	319959	791.5074	882.5263	791.5074	882.5263	0.89686551	0.931939846		2	238.5	1.476440867
2	320.126	320126	991.2333	1137.681	991.2333	1137.681	0.871275252	0.933166382		2	238.75	1.465826889
2	320.548	320548	951.0116	860.3171	951.0116	860.3171	1.10541985	0.951546549		2	239	1.453246551
2	320.843	320843	1016.744	1209.434	1016.744	1209.434	0.84067754	0.969806165		2	239.25	1.443701811
2	321.122	321122	1035.53	1102.379	1035.53	1102.379	0.939359331	0.994651936		2	239.5	1.425905835
2	321.301	321301	696.5815	697.5772	696.5815	697.5772	0.998572631	1.014776881		2	239.75	1.390083961
2	321.602	321602	1073.593	898.2983	1073.593	898.2983	1.195140857	1.046007264		2	240	1.345240155
2	322.076	322076	789.7532	842.6799	789.7532	842.6799	0.937192402	1.091424957		2	240.25	1.311243705
2	322.251	322251	1188.834	921.1247	1188.834	921.1247	1.290633071	1.107400662		2	240.5	1.28359111
2	322.473	322473	1318.18	1369.16	1318.18	1369.16	0.962765491	1.118458217		2	240.75	1.257583711
2	322.659	322659	1067.432	843.2058	1067.432	843.2058	1.265921084	1.122422063		2	241	1.235603494
2	322.952	322952	1029.083	884.0532	1029.083	884.0532	1.164050987	1.14015033		2	241.25	1.220128572
2	323.431	323431	1637.407	1400.134	1637.407	1400.134	1.169464494	1.222266295		2	241.5	1.210335214
2	323.719	323719	1145.448	967.7216	1145.448	967.7216	1.183654473	1.279129555		2	241.75	1.200541855
2	323.927	323927	1093.467	942.5229	1093.467	942.5229	1.160149	1.312651085		2	242	1.194593517
2	324.181	324181	1403.245	1127.119	1403.245	1127.119	1.244983893	1.356454202		2	242.25	1.195010358
2	324.354	324354	1371.529	941.6066	1371.529	941.6066	1.456583885	1.389610882		2	242.5	1.197194633
2	324.587	324587	1275.229	878.338	1275.229	878.338	1.45186591	1.423317616		2	242.75	1.199388673
2	324.926	324926	1543.316	818.3846	1543.316	818.3846	1.885807724	1.449222325		2	243	1.20286441
2	325.162	325162	1323.2	846.7564	1323.2	846.7564	1.562669027	1.460768809		2	243.25	1.206951431
2	325.41	325410	1125.974	906.3343	1125.974	906.3343	1.242338506	1.457619646		2	243.5	1.214497056
2	325.631	325631	1280.512	1002.502	1280.512	1002.502	1.277316155	1.441198778		2	243.75	1.222393114
2	325.981	325981	1181.714	901.0443	1181.714	901.0443	1.311493786	1.415938766		2	244	1.229942286
2	326.23	326230	1477.462	996.7027	1477.462	996.7027	1.482349752	1.398356023		2	244.25	1.238468385
2	326.425	326425	1309.103	1051.931	1309.103	1051.931	1.244476111	1.379650458		2	244.5	1.245315452
2	326.661	326661	1645.444	1040.424	1645.444	1040.424	1.581512922	1.362796989		2	244.75	1.247671492
2	326.937	326937	1364.755	1012.413	1364.755	1012.413	1.348022003	1.357083253		2	245	1.247803708
2	327.436	327436	1519.58	1105.344	1519.58	1105.344	1.374757542	1.359464627		2	245.25	1.246819074
2	327.869	327869	1321.889	1009.925	1321.889	1009.925	1.308898186	1.349312668		2	245.5	1.244773281
2	328.135	328135	1371.5	1119.843	1371.5	1119.843	1.224725252	1.332891354		2	245.75	1.241477287
2	328.303	328303	1510.135	995.4287	1510.135	995.4287	1.517069982	1.321023335		2	246	1.236801444
2	328.584	328584	1113.434	897.6145	1113.434	897.6145	1.240436735	1.304510204		2	246.25	1.23109802
2	328.774	328774	994.7584	813.5558	994.7584	813.5558	1.22272916	1.293429796		2	246.5	1.227687101
2	328.941	328941	1199.61	934.7434	1199.61	934.7434	1.28335755	1.279169641		2	246.75	1.225292313
2	329.247	329247	937.8257	734.1886	937.8257	734.1886	1.277363473	1.23861388		2	247	1.22323732
2	329.487	329487	1016.094	748.8926	1016.094	748.8926	1.356795354	1.200513777		2	247.25	1.222855881
2	329.649	329649	949.2606	828.7891	949.2606	828.7891	1.145358451	1.175150405		2	247.5	1.228083592
2	329.813	329813	830.3819	854.7218	830.3819	854.7218	0.971523015	1.145999672		2	247.75	1.23638052
2	330.068	330068	1014.368	800.7927	1014.368	800.7927	1.266704854	1.092434382		2	248	1.24621574
2	330.282	330282	912.5296	872.5713	912.5296	872.5713	1.045793736	1.052995325		2	248.25	1.259192646
2	330.49	330490	1006.002	972.3822	1006.002	972.3822	1.034574677	1.015581366		2	248.5	1.271266451
2	330.733	330733	1050.559	1237.359	1050.559	1237.359	0.849033304	0.974176215		2	248.75	1.28110996
2	330.939	330939	1063.646	1176.539	1063.646	1176.539	0.90404653	0.94895136		2	249	1.290292416
2	331.33	331330	766.7555	884.2248	766.7555	884.2248	0.86714996	0.908729808		2	249.25	1.298186806
2	331.773	331773	766.7248	769.0205	766.7248	769.0205	0.997014774	0.881737432		2	249.5	1.300794457
2	332.096	332096	701.0386	836.4968	701.0386	836.4968	0.838064892	0.885369159		2	249.75	1.293743706
2	332.506	332506	1096.105	1225.893	1096.105	1225.893	0.894127791	0.902297385		2	250	1.27955309
2	332.85	332850	861.7014	960.7948	861.7014	960.7948	0.896863097	0.920074683		2	250.25	1.274019853
2	333.24	333240	1202.294	1214.996	1202.294	1214.996	0.989545645	0.953771269		2	250.5	1.272027918
2	333.814	333814	1077.404	1078.719	1077.404	1078.719	0.998780961	0.983793661		2	250.75	1.282413956
2	334.201	334201	904.9775	1001.446	904.9775	1001.446	0.903670792	0.972216748		2	251	1.298459227
2	334.428	334428	856.7667	743.0011	856.7667	743.0011	1.153116328	0.964469572		2	251.25	1.326946233
2	334.815	334815	936.5564	893.4083	936.5564	893.4083	1.048296059	0.942429402		2	251.5	1.360440865
2	335.068	335068	811.8359	929.033	811.8359	929.033	0.873850444	0.923155728		2	251.75	1.398911196
2	335.267	335267	878.0028	1041.607	878.0028	1041.607	0.842930971	0.912569584		2	252	1.44416215
2	335.487	335487	857.2749	1031.138	857.2749	1031.138	0.831387166	0.904614536		2	252.25	1.487977568
2	335.891	335891	792.4818	899.5329	792.4818	899.5329	0.880992568	0.889786785		2	252.5	1.532639091
2	336.156	336156	756.8313	929.5173	756.8313	929.5173	0.814219703	0.881700514		2	252.75	1.583651158
2	336.418	336418	1019.609	1287.755	1019.609	1287.755	0.791772503	0.879347581		2	253	1.625714863
2	336.712	336712	940.5712	913.393	940.5712	913.393	1.029755209	0.882951935		2	253.25	1.665597125
2	337.161	337161	943.4691	995.9355	943.4691	995.9355	0.94731948	0.884962821		2	253.5	1.692626149
2	337.326	337326	1157.669	1245.672	1157.669	1245.672	0.929352992	0.880285137		2	253.75	1.71019376
2	337.718	337718	759.0488	855.3544	759.0488	855.3544	0.887408541	0.864860117		2	254	1.722123869
2	337.972	337972	903.6918	1094.725	903.6918	1094.725	0.825496632	0.853297231		2	254.25	1.728839563
2	338.428	338428	987.2427	1446.683	987.2427	1446.683	0.682418125	0.823911825		2	254.5	1.728229905
2	338.617	338617	652.7168	1053.175	652.7168	1053.175	0.619761008	0.815993544		2	254.75	1.724440692
2	338.86	338860	857.1894	857.9658	857.1894	857.9658	0.999095069	0.813819653		2	255	1.716076555
2	339.046	339046	768.3783	813.1024	768.3783	813.1024	0.944995735	0.815743473		2	255.25	1.701847673
2	339.264	339264	1058.634	1162.87	1058.634	1162.87	0.910363153	0.818097028		2	255.5	1.683452576
2	339.495	339495	816.3846	1096.281	816.3846	1096.281	0.744685532	0.826125648		2	255.75	1.665057479
2	339.694	339694	683.8511	849.6084	683.8511	849.6084	0.804901529	0.837581829		2	256	1.646068435
2	339.901	339901	618.0453	825.9379	618.0453	825.9379	0.74829512	0.844564269		2	256.25	1.619418664
2	340.254	340254	767.6829	948.4895	767.6829	948.4895	0.809374168	0.838934245		2	256.5	1.590500938
2	340.515	340515	782.4202	876.5481	782.4202	876.5481	0.892615248	0.831662326		2	256.75	1.561583212
2	340.69	340690	817.9708	838.9152	817.9708	838.9152	0.975033949	0.826538004		2	257	1.5272266
2	340.956	340956	577.6265	837.3298	577.6265	837.3298	0.689843476	0.816511413		2	257.25	1.483636858
2	341.23	341230	638.6481	755.6565	638.6481	755.6565	0.845156629	0.809938574		2	257.5	1.432190721
2	341.432	341432	769.2669	833.7031	769.2669	833.7031	0.922710855	0.805289095		2	257.75	1.375581824
2	341.613	341613	704.4865	991.1487	704.4865	991.1487	0.710777808	0.799379571		2	258	1.314178267
2	341.81	341810	742.9582	997.4117	742.9582	997.4117	0.744886189	0.796714685		2	258.25	1.246788599
2	342.02	342020	731.6122	1051.257	731.6122	1051.257	0.695940384	0.803436658		2	258.5	1.176591729
2	342.217	342217	859.0201	1212.47	859.0201	1212.47	0.708487715	0.814270825		2	258.75	1.102167267
2	342.4	342400	814.2872	809.3703	814.2872	809.3703	1.00607497	0.821548248		2	259	1.025096606
2	342.63	342630	743.5456	830.0697	743.5456	830.0697	0.89576285	0.836329494		2	259.25	0.942033082
2	342.914	342914	561.1261	732.2388	561.1261	732.2388	0.766315716	0.852662319		2	259.5	0.858050503
2	343.141	343141	887.4666	947.8405	887.4666	947.8405	0.936303735	0.847537473		2	259.75	0.861780441
2	343.476	343476	780.3505	924.4715	780.3505	924.4715	0.844104442	0.830718836		2	260	0.866936599
2	343.653	343653	765.9158	907.7458	765.9158	907.7458	0.843755818	0.821630797		2	260.25	0.872092757
2	343.926	343926	663.7195	791.6972	663.7195	791.6972	0.838350192	0.793820503		2	260.5	0.877248916
2	344.164	344164	678.4524	1082.848	678.4524	1082.848	0.626544446	0.772128282		2	260.75	0.882405074
2	344.343	344343	718.4041	873.5108	718.4041	873.5108	0.822432991	0.76539344		2	261	0.887561232
2	344.653	344653	676.4026	999.1455	676.4026	999.1455	0.67698108	0.753545787		2	261.25	0.89271739
2	344.881	344881	590.4398	855.1881	590.4398	855.1881	0.690420973	0.749682626		2	261.5	0.897873548
2	345.275	345275	704.4337	829.9905	704.4337	829.9905	0.848725016	0.765054348		2	261.75	0.903029707
2	345.704	345704	797.5719	994.2539	797.5719	994.2539	0.802181314	0.790454271		2	262	0.908185865
2	345.975	345975	713.8417	813.4741	713.8417	813.4741	0.877522345	0.805946418		2	262.25	0.913342023
2	346.257	346257	698.2999	991.0877	698.2999	991.0877	0.704579322	0.826542966		2	262.5	0.918498181
2	346.551	346551	694.6359	832.5649	694.6359	832.5649	0.834332435	0.84076837		2	262.75	0.923654339
2	346.949	346949	560.6396	663.6191	560.6396	663.6191	0.844821374	0.841490659		2	263	0.928810498
2	347.242	347242	842.5796	797.4242	842.5796	797.4242	1.056626573	0.837139422		2	263.25	0.933966656
2	347.425	347425	759.1021	1002.738	759.1021	1002.738	0.757029354	0.83511536		2	263.5	0.939122814
2	347.678	347678	849.0655	1248.389	849.0655	1248.389	0.68012895	0.829931369		2	263.75	0.944278972
2	347.936	347936	690.3929	767.6898	690.3929	767.6898	0.899312326	0.821833543		2	264	0.94943513
2	348.161	348161	640.9339	692.002	640.9339	692.002	0.926202381	0.817829752		2	264.25	0.954591289
2	348.327	348327	659.521	837.4644	659.521	837.4644	0.787521237	0.813051499		2	264.5	0.959747447
2	348.514	348514	693.1367	1001.446	693.1367	1001.446	0.692135872	0.808043614		2	264.75	0.964903605
2	348.696	348696	734.3098	973.2995	734.3098	973.2995	0.754454102	0.811089755		2	265	0.970059763
2	348.901	348901	676.8825	780.0718	676.8825	780.0718	0.867718202	0.818533095		2	265.25	0.975215921
2	349.247	349247	804.9388	946.5397	804.9388	946.5397	0.85040152	0.831912823		2	265.5	0.995640503
2	349.805	349805	800.8861	973.5072	800.8861	973.5072	0.822681229	0.86697198		2	265.75	1.047274374
2	350.081	350081	765.0139	829.5298	765.0139	829.5298	0.922225941	0.883187112		2	266	1.096739705
2	350.332	350332	728.3489	906.3648	728.3489	906.3648	0.803593542	0.885737909		2	266.25	1.141849756
2	350.58	350580	900.0426	881.2213	900.0426	881.2213	1.021358199	0.873100643		2	266.5	1.180070543
2	350.867	350867	1009.917	998.5287	1009.917	998.5287	1.01140508	0.849105752		2	266.75	1.209621907
2	351.191	351191	920.5714	1314.071	920.5714	1314.071	0.700549209	0.825571883		2	267	1.235988384
2	351.469	351469	739.5327	1077.705	739.5327	1077.705	0.686210698	0.805453744		2	267.25	1.255724128
2	351.707	351707	700.8575	938.2329	700.8575	938.2329	0.746997361	0.788196371		2	267.5	1.267927837
2	352.115	352115	798.0712	1032.139	798.0712	1032.139	0.773220661	0.764096974		2	267.75	1.272414409
2	352.356	352356	750.1469	983.9404	750.1469	983.9404	0.762390588	0.749790939		2	268	1.268667757
2	352.777	352777	922.2899	1164.926	922.2899	1164.926	0.791715439	0.732078198		2	268.25	1.261436712
2	352.967	352967	908.1471	1152.717	908.1471	1152.717	0.787831792	0.729965906		2	268.5	1.24367629
2	353.32	353320	1005.889	1476.764	1005.889	1476.764	0.681144042	0.734190668		2	268.75	1.21487008
2	353.754	353754	1139.536	1650.658	1139.536	1650.658	0.690352575	0.737852199		2	269	1.195186449
2	354.001	354001	812.1217	1089.723	812.1217	1089.723	0.74525517	0.734994471		2	269.25	1.191123113
2	354.302	354302	753.9372	1101.334	753.9372	1101.334	0.684567261	0.731033555		2	269.5	1.190491157
2	354.683	354683	637.1685	795.1792	637.1685	795.1792	0.801289194	0.726890491		2	269.75	1.192248088
2	354.971	354971	647.0011	862.9519	647.0011	862.9519	0.749753376	0.725487605		2	270	1.193269576
2	355.343	355343	721.1415	909.5355	721.1415	909.5355	0.792867898	0.724591329		2	270.25	1.194650395
2	355.507	355507	405.5115	645.5827	405.5115	645.5827	0.628132538	0.723096911		2	270.5	1.197504079
2	355.884	355884	656.4048	961.429	656.4048	961.429	0.682738715	0.716457674		2	270.75	1.200357763
2	356.178	356178	685.6666	926.5099	685.6666	926.5099	0.740053182	0.7138532		2	271	1.202463069
2	356.411	356411	946.702	1345.885	946.702	1345.885	0.703404823	0.71006896		2	271.25	1.204364337
2	356.594	356594	702.82	885.276	702.82	885.276	0.793899304	0.708507398		2	271.5	1.206166669
2	356.978	356978	789.1513	1304.48	789.1513	1304.48	0.604954695	0.717991447		2	271.75	1.207684659
2	357.451	357451	722.1406	972.1142	722.1406	972.1142	0.742855726	0.738992073		2	272	1.20738506
2	357.608	357608	753.0689	918.8988	753.0689	918.8988	0.819534099	0.747176844		2	272.25	1.20437394
2	358.13	358130	630.669	931.4996	630.669	931.4996	0.67704699	0.80347939		2	272.5	1.201148792
2	358.398	358398	688.3451	904.1336	688.3451	904.1336	0.761331179	0.82573984		2	272.75	1.201247332
2	358.656	358656	569.6141	587.8878	569.6141	587.8878	0.968916348	0.840679383		2	273	1.203006701
2	358.889	358889	604.9008	747.8668	604.9008	747.8668	0.808834942	0.85573838		2	273.25	1.202569113
2	359.132	359132	790.9593	904.9539	790.9593	904.9539	0.874032699	0.862108781		2	273.5	1.20198197
2	359.46	359460	652.3773	696.4762	652.3773	696.4762	0.936682833	0.843984543		2	273.75	1.200470569
2	359.628	359628	786.4379	860.342	786.4379	860.342	0.914099161	0.827737323		2	274	1.196924007
2	359.964	359964	604.1383	776.6144	604.1383	776.6144	0.777912823	0.798040664		2	274.25	1.192531036
2	360.218	360218	786.2399	1082.626	786.2399	1082.626	0.726234083	0.769467513		2	274.5	1.184801767
2	360.461	360461	728.5847	1000.76	728.5847	1000.76	0.728031396	0.734943679		2	274.75	1.172939597
2	360.656	360656	600.4091	927.1317	600.4091	927.1317	0.647598502	0.718503579		2	275	1.162485085
2	360.89	360890	672.494	936.1989	672.494	936.1989	0.718323852	0.703104591		2	275.25	1.153998818
2	361.243	361243	562.1134	850.1977	562.1134	850.1977	0.661156105	0.686240214		2	275.5	1.147752308
2	361.556	361556	620.98	1028.786	620.98	1028.786	0.603604637	0.7047688		2	275.75	1.142428851
2	361.903	361903	975.6208	1159.859	975.6208	1159.859	0.841154658	0.74388562		2	276	1.139259834
2	362.091	362091	849.4967	1129.91	849.4967	1129.91	0.751826871	0.767716123		2	276.25	1.138951833
2	362.428	362428	901.7432	1129.327	901.7432	1129.327	0.798478386	0.834281802		2	276.5	1.137288659
2	362.677	362677	5382.749	6046.51	5382.749	6046.51	0.890224113	0.899016009		2	276.75	1.133480976
2	363.167	363167	959.3495	1019.691	959.3495	1019.691	0.94082374	0.993118663		2	277	1.129458306
2	363.559	363559	1486.104	1431.355	1486.104	1431.355	1.03824977	1.008231017		2	277.25	1.12524572
2	363.819	363819	2144.419	1575.42	2144.419	1575.42	1.361172894	1.00567849		2	277.5	1.120270247
2	364.084	364084	2029.285	1961.729	2029.285	1961.729	1.034436969	0.999030602		2	277.75	1.113821405
2	364.342	364342	1075.689	1405.629	1075.689	1405.629	0.765272344	0.97356407		2	278	1.106834651
2	364.513	364513	1198.118	1404.211	1198.118	1404.211	0.853232171	0.95525616		2	278.25	1.101388141
2	364.739	364739	827.3901	811.1143	827.3901	811.1143	1.020065976	0.932405356		2	278.5	1.095738509
2	365.042	365042	944.42	1255.695	944.42	1255.695	0.75210939	0.889950469		2	278.75	1.092985383
2	365.328	365328	813.9571	886.6276	813.9571	886.6276	0.918037178	0.859209763		2	279	1.094011129
2	365.566	365566	698.5339	811.5952	698.5339	811.5952	0.860692498	0.847264387		2	279.25	1.098005751
2	365.923	365923	950.2018	1091.068	950.2018	1091.068	0.870891457	0.840047386		2	279.5	1.100928011
2	366.226	366226	830.0003	983.5971	830.0003	983.5971	0.843841752	0.840484738		2	279.75	1.103191248
2	366.424	366424	792.8903	978.0273	792.8903	978.0273	0.810703648	0.846898492		2	280	1.105485544
2	366.599	366599	721.9592	762.3721	721.9592	762.3721	0.946990584	0.855943275		2	280.25	1.107327055
2	366.776	366776	823.1054	1133.771	823.1054	1133.771	0.725989111	0.861504401		2	280.5	1.106464888
2	367.098	367098	696.3297	849.865	696.3297	849.865	0.819341542	0.867015222		2	280.75	1.10124409
2	367.591	367591	764.9896	863.8199	764.9896	863.8199	0.88558923	0.874553332		2	281	1.094190298
2	367.812	367812	1334.764	1216.41	1334.764	1216.41	1.097297786	0.874111016		2	281.25	1.088232448
2	368.171	368171	756.2273	824.8679	756.2273	824.8679	0.916785948	0.87217274		2	281.5	1.082824157
2	368.386	368386	777.1096	1016.378	777.1096	1016.378	0.764587191	0.871156558		2	281.75	1.077885618
2	368.554	368554	816.9269	993.009	816.9269	993.009	0.822678244	0.867860975		2	282	1.076135337
2	368.76	368760	761.8647	954.7637	761.8647	954.7637	0.797961527	0.862983652		2	282.25	1.075284755
2	369.251	369251	843.3365	964.0316	843.3365	964.0316	0.874801718	0.856376388		2	282.5	1.077745207
2	369.537	369537	887.0894	1093.715	887.0894	1093.715	0.81107912	0.852338117		2	282.75	1.0837124
2	369.851	369851	894.5448	938.6629	894.5448	938.6629	0.952998995	0.850326776		2	283	1.090334599
2	370.207	370207	824.7621	1085.264	824.7621	1085.264	0.759964488	0.857623901		2	283.25	1.094168563
2	370.43	370430	682.7906	714.1503	682.7906	714.1503	0.956088095	0.862657984		2	283.5	1.096718245
2	370.654	370654	840.5119	972.1596	840.5119	972.1596	0.864582215	0.86529383		2	283.75	1.099132621
2	371.081	371081	813.1376	942.4628	813.1376	942.4628	0.862779518	0.870098189		2	284	1.10068084
2	371.243	371243	950.4387	1169.526	950.4387	1169.526	0.812670005	0.871520419		2	284.25	1.101210813
2	371.498	371498	940.5337	1066.153	940.5337	1066.153	0.882175166	0.873880812		2	284.5	1.102607007
2	371.883	371883	927.0908	1129.115	927.0908	1129.115	0.821077392	0.876981528		2	284.75	1.104982034
2	372.276	372276	1015.487	1081.999	1015.487	1081.999	0.938528594	0.875631789		2	285	1.106997388
2	372.482	372482	888.0217	987.6027	888.0217	987.6027	0.899168967	0.869280698		2	285.25	1.108444559
2	372.751	372751	913.7749	889.202	913.7749	889.202	1.027634778	0.857032087		2	285.5	1.109528549
2	372.947	372947	922.2262	1078.55	922.2262	1078.55	0.855061147	0.852412257		2	285.75	1.110189611
2	373.174	373174	874.4849	1212.05	874.4849	1212.05	0.72149243	0.8493887		2	286	1.109816343
2	373.57	373570	1095.579	1471.391	1095.579	1471.391	0.744587265	0.844636112		2	286.25	1.109856039
2	373.789	373789	1028.029	1178.926	1028.029	1178.926	0.872004689	0.849555851		2	286.5	1.112135924
2	373.995	373995	933.6198	1208.601	933.6198	1208.601	0.772479751	0.858266207		2	286.75	1.116668145
2	374.424	374424	907.7674	1024.825	907.7674	1024.825	0.885777962	0.874651431		2	287	1.120073114
2	374.747	374747	1278.81	1184.388	1278.81	1184.388	1.079722186	0.882982139		2	287.25	1.12239142
2	375.138	375138	909.097	1021.424	909.097	1021.424	0.890029018	0.895156288		2	287.5	1.124070298
2	375.405	375405	1055.551	1264.892	1055.551	1264.892	0.834498914	0.90114363		2	287.75	1.124446195
2	375.585	375585	705.2367	704.6472	705.2367	704.6472	1.000836589	0.898471259		2	288	1.120014499
2	375.815	375815	896.2312	1035.347	896.2312	1035.347	0.865633647	0.887061344		2	288.25	1.111091115
2	376.087	376087	931.1444	1253.91	931.1444	1253.91	0.74259269	0.880619851		2	288.5	1.100826719
2	376.27	376270	632.6546	708.0406	632.6546	708.0406	0.893528704	0.888226502		2	288.75	1.091087118
2	376.514	376514	877.4802	950.5047	877.4802	950.5047	0.923172921	0.901345496		2	289	1.080516514
2	376.798	376798	755.1467	825.2344	755.1467	825.2344	0.915069343	0.921620935		2	289.25	1.068201561
2	377.113	377113	879.6779	921.1923	879.6779	921.1923	0.954934057	0.954143711		2	289.5	1.05859278
2	377.336	377336	1070.282	1091.534	1070.282	1091.534	0.980530153	0.971705717		2	289.75	1.055821998
2	377.742	377742	1269.452	1197.625	1269.452	1197.625	1.059974533	0.987812053		2	290	1.054405944
2	377.958	377958	1053.395	1005.737	1053.395	1005.737	1.047386146	0.99546207		2	290.25	1.053982006
2	378.172	378172	993.5796	948.52	993.5796	948.52	1.047505166	1.005990315		2	290.5	1.055047736
2	378.375	378375	934.1501	950.1298	934.1501	950.1298	0.983181561	1.020150143		2	290.75	1.05720226
2	378.6	378600	980.7735	1073.601	980.7735	1073.601	0.913536314	1.038074505		2	291	1.060590259
2	378.944	378944	879.8063	925.6236	879.8063	925.6236	0.950501154	1.061809392		2	291.25	1.061911082
2	379.229	379229	1108.969	946.6972	1108.969	946.6972	1.171408345	1.086327451		2	291.5	1.06001458
2	379.489	379489	1162.262	1103.723	1162.262	1103.723	1.053037764	1.104745807		2	291.75	1.056845677
2	379.811	379811	1098.22	903.8928	1098.22	903.8928	1.214989211	1.106805264		2	292	1.052649215
2	380.095	380095	1275.719	1048.309	1275.719	1048.309	1.216930313	1.102142149		2	292.25	1.048337516
2	380.536	380536	1140.795	1014.634	1140.795	1014.634	1.124341388	1.094385461		2	292.5	1.042789745
2	380.745	380745	917.2234	817.9264	917.2234	817.9264	1.121400899	1.084570426		2	292.75	1.036781075
2	380.97	380970	1008.756	1069.359	1008.756	1069.359	0.943327732	1.072762292		2	293	1.031698284
2	381.169	381169	1058.091	1103.447	1058.091	1103.447	0.958896077	1.068954511		2	293.25	1.026720395
2	381.43	381430	737.9338	799.6125	737.9338	799.6125	0.922864262	1.062823373		2	293.5	1.022250405
2	381.775	381775	1143.015	916.3192	1143.015	916.3192	1.247398287	1.055956368		2	293.75	1.018062875
2	382.153	382153	787.2327	716.6404	787.2327	716.6404	1.098504494	1.068057844		2	294	1.013886062
2	382.528	382528	797.8591	822.6244	797.8591	822.6244	0.969894766	1.079248051		2	294.25	1.01183024
2	382.776	382776	973.7767	791.2027	973.7767	791.2027	1.230755026	1.067562457		2	294.5	1.011940465
2	383.039	383039	810.7246	783.8137	810.7246	783.8137	1.034333286	1.045425009		2	294.75	1.018185006
2	383.53	383530	839.4259	861.9892	839.4259	861.9892	0.97382415	1.010315316		2	295	1.025848682
2	383.765	383765	967.397	903.4471	967.397	903.4471	1.070784333	1.002811096		2	295.25	1.032671489
2	384.053	384053	935.0085	948.9686	935.0085	948.9686	0.985289187	0.995466049		2	295.5	1.03916831
2	384.307	384307	857.1061	950.5047	857.1061	950.5047	0.901737887	0.994650407		2	295.75	1.041711262
2	384.64	384640	647.3746	697.4999	647.3746	697.4999	0.92813576	1.00992973		2	296	1.043203068
2	385.001	385001	942.3307	938.2487	942.3307	938.2487	1.004350659	1.038666524		2	296.25	1.041880277
2	385.215	385215	935.6284	868.7249	935.6284	868.7249	1.077013448	1.053287732		2	296.5	1.038117446
2	385.404	385404	943.906	801.0437	943.906	801.0437	1.178345201	1.063214233		2	296.75	1.034833664
2	385.575	385575	848.409	794.4552	848.409	794.4552	1.067912955	1.072766543		2	297	1.030501019
2	385.778	385778	1185.506	953.4851	1185.506	953.4851	1.243339828	1.082529771		2	297.25	1.02697192
2	386.036	386036	1017.386	1028.077	1017.386	1028.077	0.989600973	1.092238076		2	297.5	1.022314477
2	386.264	386264	1047.45	975.2904	1047.45	975.2904	1.073987809	1.105210201		2	297.75	1.01887795
2	386.558	386558	1166.136	1105.109	1166.136	1105.109	1.055222607	1.128142243		2	298	1.019107384
2	386.757	386757	1052.667	948.7125	1052.667	948.7125	1.109574291	1.144835587		2	298.25	1.020641533
2	387.027	387027	1239.295	1035.944	1239.295	1035.944	1.19629536	1.169976757		2	298.5	1.023506348
2	387.2	387200	1231.624	1075.265	1231.624	1075.265	1.145414386	1.194494572		2	298.75	1.028640543
2	387.469	387469	1043.659	793.9488	1043.659	793.9488	1.314516755	1.246223194		2	299	1.033149595
2	387.713	387713	1154.304	969.9179	1154.304	969.9179	1.190104853	1.282524845		2	299.25	1.037304366
2	388.102	388102	1347.711	906.8346	1347.711	906.8346	1.486170686	1.31316035		2	299.5	1.041482918
2	388.31	388310	1385.725	970.0386	1385.725	970.0386	1.428525628	1.324132853		2	299.75	1.04421916
2	388.628	388628	1106.801	935.115	1106.801	935.115	1.183598809	1.326007662		2	300	1.045349921
2	388.873	388873	988.469	765.9458	988.469	765.9458	1.290520818	1.318786047		2	300.25	1.04382426
2	389.07	389070	1069.732	869.8856	1069.732	869.8856	1.229738715	1.31330814		2	300.5	1.041546642
2	389.438	389438	910.8365	646.0931	910.8365	646.0931	1.409760451	1.300773576		2	300.75	1.039269024
2	389.624	389624	1377.393	1093.461	1377.393	1093.461	1.259663582	1.291441411		2	301	1.036991406
2	389.885	389885	1326.259	1043.59	1326.259	1043.59	1.27086212	1.276784966		2	301.25	1.034713788
2	390.048	390048	1214.547	946.8688	1214.547	946.8688	1.2826983	1.267918406		2	301.5	1.03251141
2	390.252	390252	1050.268	928.3572	1050.268	928.3572	1.13131885	1.256864188		2	301.75	1.030387274
2	390.463	390463	1209.822	852.5406	1209.822	852.5406	1.419078458	1.243017015		2	302	1.028337426
2	390.792	390792	1392.133	1122.934	1392.133	1122.934	1.239728248	1.207390103		2	302.25	1.026262271
2	391.061	391061	871.3083	890.9153	871.3083	890.9153	0.977992296	1.176606448		2	302.5	1.024229465
2	391.312	391312	1262.734	920.5566	1262.734	920.5566	1.371707074	1.150758604		2	302.75	1.022691719
2	391.775	391775	1303.416	1427.761	1303.416	1427.761	0.912909093	1.099223232		2	303	1.023285296
2	392.185	392185	854.0581	764.2143	854.0581	764.2143	1.117563621	1.064507188		2	303.25	1.024490072
2	392.356	392356	1039.321	982.291	1039.321	982.291	1.058058152	1.057164975		2	303.5	1.025626946
2	392.769	392769	1582.577	1645.564	1582.577	1645.564	0.961723154	1.046455969		2	303.75	1.026434666
2	392.954	392954	1582.718	1415.61	1582.718	1415.61	1.118046637	1.037299505		2	304	1.027649732
2	393.175	393175	987.3143	990.4279	987.3143	990.4279	0.996856308	1.025340538		2	304.25	1.027484705
2	393.458	393458	1007.846	850.7575	1007.846	850.7575	1.184645448	1.018032522		2	304.5	1.026250908
2	393.639	393639	780.3698	758.0154	780.3698	758.0154	1.029490694	1.021564079		2	304.75	1.024599434
2	393.804	393804	893.8086	903.7184	893.8086	903.7184	0.989034416	1.026403728		2	305	1.020737068
2	394.046	394046	693.0157	682.853	693.0157	682.853	1.014882705	1.035640535		2	305.25	1.01627841
2	394.227	394227	859.1383	936.6585	859.1383	936.6585	0.917237499	1.04499325		2	305.5	1.012976697
2	394.477	394477	859.5113	853.6494	859.5113	853.6494	1.006866871	1.057204623		2	305.75	1.013404055
2	394.74	394740	768.4611	772.7581	768.4611	772.7581	0.994439398	1.074226328		2	306	1.014225657
2	395.175	395175	1332.242	970.3375	1332.242	970.3375	1.372967653	1.115360628		2	306.25	1.016603727
2	395.496	395496	1075.202	907.2873	1075.202	907.2873	1.18507335	1.139341033		2	306.5	1.021192085
2	395.857	395857	1064.543	937.025	1064.543	937.025	1.136088151	1.151670134		2	306.75	1.025569569
2	396.066	396066	1085.981	1122.814	1085.981	1122.814	0.967195813	1.154665672		2	307	1.029630776
2	396.452	396452	954.5071	831.3823	954.5071	831.3823	1.148096489	1.155554839		2	307.25	1.033159538
2	396.702	396702	779.4396	579.0527	779.4396	579.0527	1.346059866	1.147758615		2	307.5	1.036678191
2	396.984	396984	832.6417	787.4269	832.6417	787.4269	1.057420949	1.137538461		2	307.75	1.039079843
2	397.188	397188	1016.478	878.3895	1016.478	878.3895	1.157206456	1.137661553		2	308	1.039780123
2	397.361	397361	885.8809	762.6323	885.8809	762.6323	1.161609468	1.139334635		2	308.25	1.039293118
2	397.544	397544	936.5303	793.1087	936.5303	793.1087	1.180834733	1.140592214		2	308.5	1.037989232
2	397.714	397714	961.684	983.0822	961.684	983.0822	0.97823356	1.139763042		2	308.75	1.036137706
2	398.111	398111	1190.61	1019.517	1190.61	1019.517	1.167817702	1.136231957		2	309	1.0329894
2	398.383	398383	3752.315	3203.345	3752.315	3203.345	1.171373986	1.138886141		2	309.25	1.029304072
2	398.555	398555	986.2457	849.7974	986.2457	849.7974	1.160565683	1.141823137		2	309.5	1.022165847
2	398.792	398792	980.0359	851.0559	980.0359	851.0559	1.151552912	1.145069845		2	309.75	1.01145137
2	399.152	399152	1116.058	1046.951	1116.058	1046.951	1.066007865	1.151879547		2	310	1.005591609
2	399.498	399498	945.372	754.6781	945.372	754.6781	1.252682435	1.156890098		2	310.25	1.003788385
2	399.833	399833	992.8208	890.7467	992.8208	890.7467	1.114593857	1.154956791		2	310.5	1.003758187
2	400.025	400025	933.9738	794.2468	933.9738	794.2468	1.175923907	1.1528739		2	310.75	1.010231852
2	400.229	400229	890.2434	793.0316	890.2434	793.0316	1.122582505	1.15068537		2	311	1.014423968
2	400.466	400466	996.8181	821.0316	996.8181	821.0316	1.214104427	1.14386141		2	311.25	1.015063332
2	400.966	400966	962.7109	974.6725	962.7109	974.6725	0.98772757	1.118849436		2	311.5	1.015223622
2	401.239	401239	1030.938	967.7216	1030.938	967.7216	1.065324986	1.114242343		2	311.75	1.01481349
2	401.429	401429	1083.524	762.0176	1083.524	762.0176	1.421914664	1.114716903		2	312	1.012154708
2	401.625	401625	1106.781	996.99	1106.781	996.99	1.110122469	1.11567094		2	312.25	1.008031572
2	401.81	401810	1076.686	1084.514	1076.686	1084.514	0.99278202	1.121657078		2	312.5	1.004950657
2	402.074	402074	1202.364	1059.113	1202.364	1059.113	1.135255634	1.140940822		2	312.75	1.00488301
2	402.611	402611	1157.696	1124.852	1157.696	1124.852	1.029198508	1.197628618		2	313	1.005811766
2	403.001	403001	1067.294	841.3179	1067.294	841.3179	1.268597756	1.241286822		2	313.25	1.006992242
2	403.18	403180	1237.948	874.817	1237.948	874.817	1.415093671	1.264920886		2	313.5	1.007651825
2	403.386	403386	1362.206	881.4872	1362.206	881.4872	1.545349723	1.298232176		2	313.75	1.008020459
2	403.579	403579	990.9866	850.8765	990.9866	850.8765	1.164665612	1.340454469		2	314	1.008741565
2	403.81	403810	1554.424	1100.981	1554.424	1100.981	1.411853611	1.395237138		2	314.25	1.008202701
2	403.985	403985	1613.941	1299.306	1613.941	1299.306	1.242156197	1.437174893		2	314.5	1.006728023
2	404.162	404162	1386.422	929.1054	1386.422	929.1054	1.492211756	1.483508673		2	314.75	1.006157379
2	404.333	404333	1162.276	840.2384	1162.276	840.2384	1.38326932	1.524112956		2	315	1.005317796
2	404.513	404513	1339.999	779.0255	1339.999	779.0255	1.720096454	1.563530766		2	315.25	1.004596191
2	405.023	405023	1233.534	739.329	1233.534	739.329	1.668450717	1.675649109		2	315.5	1.006762425
2	405.438	405438	1803.869	857.4887	1803.869	857.4887	2.10366504	1.766503355		2	315.75	1.013910242
2	405.735	405735	1634.691	1086.997	1634.691	1086.997	1.503859716	1.830673282		2	316	1.023926991
2	406.06	406060	2420.107	1187.216	2420.107	1187.216	2.038472359	1.88316653		2	316.25	1.033778061
2	406.359	406359	1765.138	949.673	1765.138	949.673	1.858679777	1.900407609		2	316.5	1.04269104
2	406.534	406534	1721.596	1109.805	1721.596	1109.805	1.551259906	1.90393999		2	316.75	1.050293261
2	406.699	406699	2250.588	1117.239	2250.588	1117.239	2.014419475	1.911790437		2	317	1.056258159
2	407.053	407053	2443.423	1002.162	2443.423	1002.162	2.438151716	1.941545028		2	317.25	1.060650868
2	407.414	407414	1524.924	817.1909	1524.924	817.1909	1.866056022	1.9694553		2	317.5	1.063814719
2	407.578	407578	1528.46	845.9987	1528.46	845.9987	1.806693084	1.977585192		2	317.75	1.064837246
2	407.833	407833	1647.779	967.4267	1647.779	967.4267	1.703259792	1.990998083		2	318	1.063566369
2	408.061	408061	1709.471	849.3844	1709.471	849.3844	2.012599949	1.997118461		2	318.25	1.061083082
2	408.352	408352	1833.15	842.213	1833.15	842.213	2.176587158	1.989810058		2	318.5	1.056657464
2	408.929	408929	2071.413	987.2539	2071.413	987.2539	2.09815631	1.952373177		2	318.75	1.051399617
2	409.297	409297	1756.288	875.6407	1756.288	875.6407	2.005717642	1.912654676		2	319	1.04767921
2	409.802	409802	1597.763	899.9217	1597.763	899.9217	1.775446686	1.840564004		2	319.25	1.04482605
2	410.222	410222	1543.945	995.322	1543.945	995.322	1.551201521	1.773420245		2	319.5	1.04277651
2	410.734	410734	1880.372	1043.409	1880.372	1043.409	1.802142784	1.69564428		2	319.75	1.041172276
2	410.922	410922	1787.758	1160.373	1787.758	1160.373	1.540675283	1.670478976		2	320	1.040057924
2	415.268	415268	1489.789	920.1648	1489.789	920.1648	1.619045849	1.43469981		2	320.25	1.042420968
2	415.597	415597	1354.868	1160.952	1354.868	1160.952	1.167031884	1.431612844		2	320.5	1.046488254
2	415.821	415821	1443.649	1103.908	1443.649	1103.908	1.30776206	1.428337325		2	320.75	1.051939515
2	416.071	416071	1239.725	891.9452	1239.725	891.9452	1.389911622	1.422214366		2	321	1.059312188
2	416.238	416238	1439.068	921.8555	1439.068	921.8555	1.561055936	1.417091637		2	321.25	1.068745916
2	416.437	416437	1586.734	943.7313	1586.734	943.7313	1.681340865	1.410208398		2	321.5	1.078600155
2	416.676	416676	1294.787	1030.738	1294.787	1030.738	1.256174702	1.401391428		2	321.75	1.087850338
2	417.166	417166	1543.871	1071.461	1543.871	1071.461	1.440902655	1.381025056		2	322	1.0967981
2	417.39	417390	955.2611	767.1983	955.2611	767.1983	1.245129323	1.370517303		2	322.25	1.105451556
2	417.679	417679	1244.608	854.0128	1244.608	854.0128	1.457364573	1.35614345		2	322.5	1.109830934
2	418.122	418122	1320.62	1006.806	1320.62	1006.806	1.31169262	1.326095718		2	322.75	1.113153313
2	418.361	418361	1216.686	947.7348	1216.686	947.7348	1.283783185	1.307154404		2	323	1.120792398
2	418.81	418810	1272.046	1015.477	1272.046	1015.477	1.252658603	1.277230836		2	323.25	1.136801235
2	419.126	419126	1439.259	1105.762	1439.259	1105.762	1.301599259	1.264422125		2	323.5	1.153480441
2	419.444	419444	1421.157	1222.674	1421.157	1222.674	1.162335177	1.25213882		2	323.75	1.171498039
2	419.666	419666	1241.878	1060.793	1241.878	1060.793	1.170707197	1.242962049		2	324	1.18685566
2	419.9	419900	1396.741	1015.026	1396.741	1015.026	1.376064258	1.234290202		2	324.25	1.20345481
2	420.16	420160	1560.186	1236.576	1560.186	1236.576	1.261698432	1.224361173		2	324.5	1.218789526
2	420.577	420577	1803.734	1445.455	1803.734	1445.455	1.247865897	1.212786215		2	324.75	1.2281433
2	421.08	421080	1045.543	991.374	1045.543	991.374	1.054640327	1.196883833		2	325	1.234519325
2	421.407	421407	1252.913	1117.236	1252.913	1117.236	1.121439875	1.175119909		2	325.25	1.237062529
2	421.729	421729	1007.752	770.4801	1007.752	770.4801	1.307953314	1.148801155		2	325.5	1.233805723
2	422.107	422107	1032.627	844.1498	1032.627	844.1498	1.223274589	1.121002333		2	325.75	1.226961857
2	422.332	422332	1023.576	1018.82	1023.576	1018.82	1.004668146	1.105234599		2	326	1.220233328
2	422.805	422805	918.2433	824.4959	918.2433	824.4959	1.113702688	1.072953491		2	326.25	1.213450136
2	422.956	422956	872.5892	866.7188	872.5892	866.7188	1.006773131	1.066816276		2	326.5	1.205179011
2	423.395	423395	775.8417	784.55	775.8417	784.55	0.988900261	1.054519937		2	326.75	1.200196108
2	423.798	423798	979.4934	908.6388	979.4934	908.6388	1.07797884	1.047244867		2	327	1.198862372
2	424.073	424073	1012.34	996.555	1012.34	996.555	1.015839567	1.052707358		2	327.25	1.199308022
2	424.404	424404	790.9607	724.6229	790.9607	724.6229	1.091548031	1.067197155		2	327.5	1.199079094
2	424.6	424600	858.1074	932.4937	858.1074	932.4937	0.92022863	1.067139998		2	327.75	1.196889672
2	424.79	424790	1061.383	924.7373	1061.383	924.7373	1.147767047	1.055957611		2	328	1.192826683
2	424.961	424961	1029.074	934.7772	1029.074	934.7772	1.10087623	1.041692166		2	328.25	1.18667907
2	425.169	425169	1133.158	963.9372	1133.158	963.9372	1.175551685	1.02773209		2	328.5	1.180956226
2	425.339	425339	809.701	733.6569	809.701	733.6569	1.103650766	1.017243869		2	328.75	1.175496278
2	425.688	425688	827.6784	990.2906	827.6784	990.2906	0.835793453	0.991326399		2	329	1.166725988
2	425.863	425863	949.3762	1005.737	949.3762	1005.737	0.943960697	0.979462829		2	329.25	1.154320083
2	426.119	426119	1208.36	1461.61	1208.36	1461.61	0.826732165	0.956566368		2	329.5	1.139506112
2	426.535	426535	1206.937	1258.984	1206.937	1258.984	0.958659522	0.92629329		2	329.75	1.124086482
2	426.82	426820	953.1343	1047.485	953.1343	1047.485	0.909926443	0.921034516		2	330	1.105230831
2	427.085	427085	1344.73	1273.313	1344.73	1273.313	1.056087545	0.922573466		2	330.25	1.087366404
2	427.297	427297	891.3633	898.9577	891.3633	898.9577	0.991551994	0.924987018		2	330.5	1.070551752
2	427.556	427556	1265.72	1491.775	1265.72	1491.775	0.848465754	0.932237839		2	330.75	1.054944507
2	428.135	428135	803.9366	953.9844	803.9366	953.9844	0.842714619	0.959770895		2	331	1.043955884
2	428.344	428344	978.1041	1088.822	978.1041	1088.822	0.898314049	0.963710252		2	331.25	1.034349725
2	428.552	428552	1118.12	1004.021	1118.12	1004.021	1.113642045	0.961572763		2	331.5	1.027406618
2	428.774	428774	779.5592	798.3834	779.5592	798.3834	0.976422105	0.958618759		2	331.75	1.021716712
2	428.945	428945	645.3325	654.574	645.3325	654.574	0.985881657	0.957867528		2	332	1.022146617
2	429.141	429141	984.2477	975.487	984.2477	975.487	1.008980848	0.956867003		2	332.25	1.024924874
2	429.488	429488	733.4615	769.5482	733.4615	769.5482	0.953106641	0.955915331		2	332.5	1.028780504
2	430.031	430031	940.5799	1217.107	940.5799	1217.107	0.77279968	0.951827101		2	332.75	1.033583082
2	430.203	430203	931.0572	969.76	931.0572	969.76	0.960090332	0.949349469		2	333	1.040354484
2	430.624	430624	831.1931	793.1515	831.1931	793.1515	1.04796259	0.942881164		2	333.25	1.048295548
2	430.989	430989	873.303	992.6602	873.303	992.6602	0.879760264	0.938139827		2	333.5	1.053179834
2	431.401	431401	743.1836	705.5177	743.1836	705.5177	1.053387605	0.93442473		2	333.75	1.05806412
2	431.654	431654	746.4769	788.5284	746.4769	788.5284	0.946670913	0.933351182		2	334	1.05723613
2	432.01	432010	936.2113	990.9685	936.2113	990.9685	0.944743753	0.931631925		2	334.25	1.054365495
2	432.274	432274	914.2629	1163.789	914.2629	1163.789	0.785591632	0.930604091		2	334.5	1.050564668
2	432.524	432524	844.1077	1026.691	844.1077	1026.691	0.822163338	0.930568215		2	334.75	1.045246382
2	432.798	432798	889.8374	839.4779	889.8374	839.4779	1.059989072	0.930810725		2	335	1.038599294
2	433.129	433129	881.8689	922.4208	881.8689	922.4208	0.956037526	0.930934569		2	335.25	1.033047834
2	433.427	433427	974.3711	1064.262	974.3711	1064.262	0.91553687	0.938291384		2	335.5	1.029560345
2	433.647	433647	779.1491	824.3268	779.1491	824.3268	0.94519443	0.942819817		2	335.75	1.02613297
2	434.153	434153	1090.032	1136.86	1090.032	1136.86	0.958809352	0.939930566		2	336	1.022957545
2	434.52	434520	884.2261	894.5225	884.2261	894.5225	0.988489501	0.934047586		2	336.25	1.020864122
2	434.788	434788	889.1858	1039.049	889.1858	1039.049	0.855768881	0.926942239		2	336.5	1.020676065
2	435.14	435140	819.8121	812.0034	819.8121	812.0034	1.009616585	0.906888113		2	336.75	1.021710466
2	435.408	435408	802.2616	981.9906	802.2616	981.9906	0.816974826	0.89277269		2	337	1.02212869
2	435.599	435599	806.9026	935.1954	806.9026	935.1954	0.862817118	0.885338281		2	337.25	1.021455563
2	435.886	435886	800.3305	916.834	800.3305	916.834	0.872928469	0.871563298		2	337.5	1.018093257
2	436.191	436191	660.2359	690.4067	660.2359	690.4067	0.956299961	0.862228576		2	337.75	1.014344886
2	436.355	436355	732.0982	829.1759	732.0982	829.1759	0.882922671	0.862412397		2	338	1.00989593
2	436.635	436635	724.395	946.7941	724.395	946.7941	0.765102993	0.867973103		2	338.25	1.003878174
2	436.867	436867	773.2836	1067.28	773.2836	1067.28	0.724536766	0.872417459		2	338.5	0.998466777
2	437.084	437084	959.5937	1015.68	959.5937	1015.68	0.944779557	0.878801584		2	338.75	0.996191364
2	437.374	437374	1027.275	1029.353	1027.275	1029.353	0.997981256	0.893831647		2	339	0.996364672
2	437.75	437750	671.8093	748.4074	671.8093	748.4074	0.897651867	0.907005174		2	339.25	0.997365062
2	438.082	438082	756.7757	854.3514	756.7757	854.3514	0.885789735	0.906273452		2	339.5	1.000527984
2	438.288	438288	764.6242	788.4285	764.6242	788.4285	0.969807915	0.90529383		2	339.75	1.005405305
2	438.59	438590	865.1045	1029.765	865.1045	1029.765	0.840098955	0.899343439		2	340	1.006718087
2	438.754	438754	702.0756	711.0172	702.0756	711.0172	0.987424214	0.893436328		2	340.25	1.005228715
2	439.096	439096	698.3967	884.2452	698.3967	884.2452	0.789822438	0.882441972		2	340.5	1.0026447
2	439.586	439586	910.9252	1126.945	910.9252	1126.945	0.808313804	0.870469902		2	340.75	0.9997297
2	439.847	439847	777.9376	936.185	777.9376	936.185	0.830965675	0.864793978		2	341	0.996434982
2	440.027	440027	773.7291	774.1773	773.7291	774.1773	0.999421063	0.862326719		2	341.25	0.994202124
2	440.262	440262	831.4329	942.3681	831.4329	942.3681	0.882280396	0.860388207		2	341.5	0.99180805
2	440.457	440457	715.2005	817.968	715.2005	817.968	0.874362444	0.859502978		2	341.75	0.989737706
2	440.657	440657	825.5826	1036.458	825.5826	1036.458	0.796542262	0.859818445		2	342	0.991706273
2	441.047	441047	783.1318	951.3255	783.1318	951.3255	0.823200682	0.864926788		2	342.25	0.996482505
2	441.303	441303	771.7085	871.1811	771.7085	871.1811	0.885818689	0.869832961		2	342.5	1.001111211
2	441.469	441469	790.3362	854.7218	790.3362	854.7218	0.924670694	0.875223944		2	342.75	1.006809743
2	441.803	441803	805.2157	987.6	805.2157	987.6	0.815325739	0.893833959		2	343	1.00960752
2	442.245	442245	850.2829	956.9091	850.2829	956.9091	0.888572279	0.912017735		2	343.25	1.006374374
2	442.793	442793	706.0973	727.3573	706.0973	727.3573	0.970770899	0.91327873		2	343.5	1.001675873
2	443.032	443032	951.8073	1023.586	951.8073	1023.586	0.929875262	0.909782614		2	343.75	0.99505051
2	443.314	443314	863.7566	835.5477	863.7566	835.5477	1.033760969	0.900668964		2	344	0.985834125
2	443.588	443588	901.9614	1072.975	901.9614	1072.975	0.840617349	0.880787377		2	344.25	0.979042077
2	443.799	443799	831.6732	1007.616	831.6732	1007.616	0.825387052	0.858756791		2	344.5	0.975493759
2	444.257	444257	748.479	968.2622	748.479	968.2622	0.773012723	0.814654349		2	344.75	0.972695658
2	444.448	444448	816.796	1082.436	816.796	1082.436	0.754590572	0.798731698		2	345	0.973600765
2	444.801	444801	802.008	1014.756	802.008	1014.756	0.790345659	0.768940955		2	345.25	0.977244057
2	445.03	445030	729.436	966.5631	729.436	966.5631	0.754669819	0.760185087		2	345.5	0.982584443
2	445.256	445256	695.409	962.6698	695.409	962.6698	0.722375419	0.755864891		2	345.75	0.988078331
2	445.56	445560	792.4759	983.9404	792.4759	983.9404	0.80541047	0.751221755		2	346	0.993564924
2	445.725	445725	763.1066	1031.976	763.1066	1031.976	0.739461577	0.750363757		2	346.25	1.000385375
2	446.016	446016	587.1676	728.3392	587.1676	728.3392	0.806173278	0.751678444		2	346.5	1.004968235
2	446.237	446237	690.01	979.9758	690.01	979.9758	0.704109224	0.749778924		2	346.75	1.006024888
2	446.434	446434	648.8601	901.5849	648.8601	901.5849	0.719688296	0.748536621		2	347	1.005876881
2	446.948	446948	826.4945	1051.976	826.4945	1051.976	0.785659083	0.746668446		2	347.25	1.00450141
2	447.349	447349	701.5175	982.1964	701.5175	982.1964	0.714233426	0.752079135		2	347.5	1.003204382
2	447.554	447554	989.7388	1287.563	989.7388	1287.563	0.768691551	0.752993713		2	347.75	1.000997894
2	447.756	447756	732.0479	1025.724	732.0479	1025.724	0.713688965	0.748957801		2	348	0.998391828
2	448.21	448210	737.9043	962.1409	737.9043	962.1409	0.766939957	0.733465602		2	348.25	0.996364757
2	448.558	448558	688.9501	817.2901	688.9501	817.2901	0.842968855	0.727969023		2	348.5	0.993806294
2	448.737	448737	740.704	1053.175	740.704	1053.175	0.703305718	0.729595125		2	348.75	0.995536458
2	449.055	449055	825.7577	1185.088	825.7577	1185.088	0.696790196	0.73506115		2	349	0.999014398
2	449.238	449238	800.5515	1197.848	800.5515	1197.848	0.668324779	0.738538207		2	349.25	1.002652567
2	449.578	449578	790.1592	1226.602	790.1592	1226.602	0.644185482	0.751089316		2	349.5	1.008519822
2	449.959	449959	749.4809	888.1722	749.4809	888.1722	0.843846385	0.771917435		2	349.75	1.014387077
2	450.302	450302	719.3788	877.5313	719.3788	877.5313	0.819775659	0.785364934		2	350	1.019957183
2	450.574	450574	833.6375	971.24	833.6375	971.24	0.858322866	0.791696374		2	350.25	1.022376272
2	450.817	450817	871.5008	1079.756	871.5008	1079.756	0.807127536	0.796178897		2	350.5	1.019489841
2	451.078	451078	758.9073	1007.086	758.9073	1007.086	0.753567521	0.793333878		2	350.75	1.012658115
2	451.3	451300	622.6093	781.9348	622.6093	781.9348	0.796241963	0.786510061		2	351	1.005395759
2	451.494	451494	815.9863	1050.036	815.9863	1050.036	0.777103166	0.782505978		2	351.25	0.998618756
2	451.715	451715	739.3197	994.2123	739.3197	994.2123	0.74362357	0.780130209		2	351.5	0.991859221
2	451.901	451901	695.6054	984.7721	695.6054	984.7721	0.706361807	0.77805761		2	351.75	0.985303941
2	452.086	452086	823.8507	1113.336	823.8507	1113.336	0.739983886	0.777012349		2	352	0.979788076
2	452.318	452318	784.6976	1006.08	784.6976	1006.08	0.779955471	0.78101647		2	352.25	0.974257384
2	452.494	452494	945.8459	967.2785	945.8459	967.2785	0.977842369	0.786462722		2	352.5	0.969643968
2	452.687	452687	895.6794	1077.477	895.6794	1077.477	0.831274728	0.790048976		2	352.75	0.965715064
2	452.882	452882	661.5813	948.7568	661.5813	948.7568	0.697313895	0.788516518		2	353	0.964649261
2	453.157	453157	657.7283	907.9039	657.7283	907.9039	0.724447048	0.785715185		2	353.25	0.965766883
2	453.388	453388	578.8002	745.3439	578.8002	745.3439	0.776554554	0.785778094		2	353.5	0.966647066
2	453.654	453654	923.6803	1101.381	923.6803	1101.381	0.838656469	0.785467182		2	353.75	0.967434911
2	454.04	454040	669.4292	870.2286	669.4292	870.2286	0.769256722	0.790308656		2	354	0.966384386
2	454.252	454252	759.3825	991.426	759.3825	991.426	0.765949753	0.802053803		2	354.25	0.965156135
2	454.446	454446	634.7589	892.7314	634.7589	892.7314	0.711030104	0.817362379		2	354.5	0.964096288
2	454.726	454726	767.7185	894.0723	767.7185	894.0723	0.858676082	0.830592382		2	354.75	0.963231061
2	454.923	454923	1019.12	1214.119	1019.12	1214.119	0.839390538	0.82775051		2	355	0.962802847
2	455.154	455154	1351.02	1288.464	1351.02	1288.464	1.048550833	0.818706021		2	355.25	0.962577855
2	455.51	455510	771.592	975.1785	771.592	975.1785	0.791231554	0.80720268		2	355.5	0.961959772
2	455.958	455958	766.6555	1120.727	766.6555	1120.727	0.684069805	0.785136378		2	355.75	0.960337453
2	456.214	456214	832.8457	1073.61	832.8457	1073.61	0.77574324	0.777003036		2	356	0.959072132
2	456.519	456519	751.2639	1132.657	751.2639	1132.657	0.663275731	0.785672685		2	356.25	0.958046325
2	456.754	456754	872.092	1092.237	872.092	1092.237	0.798445759	0.79681382		2	356.5	0.956785912
2	456.98	456980	703.4926	824.3268	703.4926	824.3268	0.853414689	0.804343906		2	356.75	0.957925476
2	457.249	457249	715.0124	936.9145	715.0124	936.9145	0.76315651	0.828409007		2	357	0.960393748
2	457.456	457456	880.5333	931.6217	880.5333	931.6217	0.945161861	0.845248853		2	357.25	0.964539839
2	457.701	457701	791.1457	889.2864	791.1457	889.2864	0.889641065	0.842689011		2	357.5	0.968827477
2	458.048	458048	653.7273	760.4193	653.7273	760.4193	0.859693198	0.825015388		2	357.75	0.97665159
2	458.351	458351	863.7533	1059.956	863.7533	1059.956	0.81489543	0.811422605		2	358	0.986723811
2	458.585	458585	791.7898	929.8777	791.7898	929.8777	0.851498858	0.797181556		2	358.25	0.995684495
2	458.749	458749	807.6258	1105.005	807.6258	1105.005	0.73087977	0.788781657		2	358.5	1.002482557
2	458.975	458975	720.3178	1094.769	720.3178	1094.769	0.657963278	0.784725401		2	358.75	1.008126069
2	459.253	459253	747.9599	977.139	747.9599	977.139	0.76545906	0.781123841		2	359	1.01256872
2	459.551	459551	675.4333	935.284	675.4333	935.284	0.722169202	0.781497649		2	359.25	1.011425772
2	459.757	459757	859.2764	887.1774	859.2764	887.1774	0.968550822	0.789907384		2	359.5	1.005646367
2	459.925	459925	646.8372	836.11	646.8372	836.11	0.773626915	0.801168355		2	359.75	0.996994789
2	460.14	460140	698.8815	941.7366	698.8815	941.7366	0.74211993	0.812143164		2	360	0.988417122
2	460.403	460403	843.3598	881.5592	843.3598	881.5592	0.956668367	0.817278866		2	360.25	0.977558638
2	460.645	460645	613.7927	854.3564	613.7927	854.3564	0.718426994	0.820386964		2	360.5	0.965132911
2	460.937	460937	797.4926	910.7479	797.4926	910.7479	0.875645829	0.825286691		2	360.75	0.957909552
2	461.365	461365	746.0608	916.1931	746.0608	916.1931	0.814305194	0.838798011		2	361	0.952505196
2	461.661	461661	652.992	813.8575	652.992	813.8575	0.802341933	0.847910462		2	361.25	0.948323577
2	461.85	461850	784.2256	927.0056	784.2256	927.0056	0.845977198	0.853323307		2	361.5	0.953851546
2	462.06	462060	761.3533	902.5515	761.3533	902.5515	0.843556628	0.859952494		2	361.75	0.96325871
2	462.224	462224	770.3955	887.1046	770.3955	887.1046	0.868438175	0.864179313		2	362	0.974293962
2	462.455	462455	762.1732	835.7749	762.1732	835.7749	0.911935977	0.869589999		2	362.25	0.990333921
2	462.662	462662	900.1381	920.8092	900.1381	920.8092	0.977551158	0.874756389		2	362.5	1.010458941
2	462.943	462943	731.1681	894.8657	731.1681	894.8657	0.817070204	0.880430188		2	362.75	1.032884024
2	463.203	463203	729.325	803.2665	729.325	803.2665	0.907948981	0.884418515		2	363	1.050817873
2	463.48	463480	737.6803	1001.421	737.6803	1001.421	0.736633544	0.886396803		2	363.25	1.063992914
2	463.657	463657	928.5829	1068.425	928.5829	1068.425	0.869113789	0.884628482		2	363.5	1.067593008
2	463.877	463877	1129.209	1337.665	1129.209	1337.665	0.844164271	0.876219365		2	363.75	1.067742211
2	464.048	464048	4417.738	3906.549	4417.738	3906.549	1.130854368	0.869121221		2	364	1.065793108
2	464.259	464259	932.4258	1192.311	932.4258	1192.311	0.782032372	0.86231081		2	364.25	1.058885496
2	464.568	464568	911.8985	999.9954	911.8985	999.9954	0.911902695	0.850907057		2	364.5	1.049174723
2	464.925	464925	657.7789	857.3592	657.7789	857.3592	0.767215072	0.837139249		2	364.75	1.039543614
2	465.097	465097	728.2981	1038.183	728.2981	1038.183	0.701512257	0.829159101		2	365	1.026459246
2	465.367	465367	1427.4	1596.651	1427.4	1596.651	0.893996246	0.812776421		2	365.25	1.015910065
2	465.892	465892	920.257	1132.613	920.257	1132.613	0.812507891	0.784008007		2	365.5	1.009553814
2	466.16	466160	1281.771	1559.922	1281.771	1559.922	0.821689161	0.774889245		2	365.75	1.006927037
2	466.354	466354	805.4735	1199.027	805.4735	1199.027	0.671772612	0.768921054		2	366	1.005662194
2	466.775	466775	889.1188	1124.004	889.1188	1124.004	0.791028146	0.76174861		2	366.25	1.006074436
2	467.06	467060	778.8194	931.473	778.8194	931.473	0.836115915	0.756893302		2	366.5	1.009647026
2	467.248	467248	780.1003	1079.948	780.1003	1079.948	0.722349872	0.756530289		2	366.75	1.013330424
2	467.614	467614	913.8808	1298.19	913.8808	1298.19	0.703965367	0.775280987		2	367	1.015067536
2	467.938	467938	964.366	1224.829	964.366	1224.829	0.787347458	0.803548928		2	367.25	1.01656216
2	468.499	468499	859.2867	1100.397	859.2867	1100.397	0.780887898	0.846680615		2	367.5	1.017990012
2	468.741	468741	898.4429	1094.869	898.4429	1094.869	0.820593971	0.866397352		2	367.75	1.018390882
2	468.982	468982	891.9986	937.9442	891.9986	937.9442	0.95101457	0.884187929		2	368	1.017965385
2	469.226	469226	849.7041	933.7773	849.7041	933.7773	0.909964399	0.885905847		2	368.25	1.017481051
2	469.6	469600	949.5505	901.8385	949.5505	901.8385	1.05290526	0.878562502		2	368.5	1.016405622
2	469.818	469818	899.0878	1028.237	899.0878	1028.237	0.87439744	0.877467524		2	368.75	1.014276544
2	469.986	469986	841.8101	1016.378	841.8101	1016.378	0.828245102	0.873751305		2	369	1.01298174
2	470.21	470210	950.4825	1052.194	950.4825	1052.194	0.903333891	0.867416615		2	369.25	1.011725108
2	470.518	470518	818.6103	1044.085	818.6103	1044.085	0.784045648	0.869701798		2	369.5	1.010406804
2	470.786	470786	664.2206	930.5431	664.2206	930.5431	0.713798856	0.872069814		2	369.75	1.009702019
2	471.179	471179	757.7494	899.8817	757.7494	899.8817	0.842054461	0.878954173		2	370	1.010601175
2	471.453	471453	649.1392	708.9932	649.1392	708.9932	0.91557888	0.895446577		2	370.25	1.012548654
2	471.738	471738	830.1692	703.8443	830.1692	703.8443	1.179478473	0.920535823		2	370.5	1.014374137
2	472.015	472015	958.8979	1065.558	958.8979	1065.558	0.899902117	0.934827588		2	370.75	1.015454496
2	472.259	472259	952.1487	1043.409	952.1487	1043.409	0.912536407	0.935044225		2	371	1.016505188
2	472.496	472496	975.7247	1128.896	975.7247	1128.896	0.864317617	0.931693665		2	371.25	1.017401064
2	472.774	472774	766.1116	848.4109	766.1116	848.4109	0.902995942	0.926789129		2	371.5	1.018264559
2	472.962	472962	3494.304	3287.525	3494.304	3287.525	1.062898077	0.916834567		2	371.75	1.019016648
2	473.364	473364	767.1643	1010.118	767.1643	1010.118	0.759479883	0.887121149		2	372	1.019266662
2	473.651	473651	818.0139	978.091	818.0139	978.091	0.836337212	0.884455903		2	372.25	1.018945943
2	473.848	473848	861.1878	946.9685	861.1878	946.9685	0.909415466	0.885306809		2	372.5	1.016234103
2	474.302	474302	881.4918	980.7798	881.4918	980.7798	0.898766267	0.887951549		2	372.75	1.011982015
2	474.662	474662	835.6876	947.9608	835.6876	947.9608	0.881563457	0.889766636		2	373	1.009975661
2	475.139	475139	1068.494	1159.515	1068.494	1159.515	0.9215008	0.893522392		2	373.25	1.008769254
2	475.414	475414	753.256	801.2655	753.256	801.2655	0.940082906	0.892512809		2	373.5	1.00764852
2	475.643	475643	775.48	881.0411	775.48	881.0411	0.880185953	0.887066929		2	373.75	1.008845136
2	475.896	475896	1016.425	1082.719	1016.425	1082.719	0.938770817	0.878426713		2	374	1.012497323
2	476.114	476114	705.8339	818.7114	705.8339	818.7114	0.862127851	0.873641517		2	374.25	1.016063992
2	476.417	476417	758.4626	951.6892	758.4626	951.6892	0.796964597	0.857602014		2	374.5	1.019278578
2	476.678	476678	837.7284	988.7052	837.7284	988.7052	0.847298467	0.854294632		2	374.75	1.021693069
2	476.958	476958	875.2352	1040.234	875.2352	1040.234	0.841382997	0.871462315		2	375	1.024600635
2	477.139	477139	1080.836	1338.259	1080.836	1338.259	0.807643364	0.884227523		2	375.25	1.027143753
2	477.386	477386	936.0706	1146.128	936.0706	1146.128	0.81672431	0.907483704		2	375.5	1.027915239
2	477.574	477574	1212.831	1236.683	1212.831	1236.683	0.980712923	0.934555794		2	375.75	1.024386361
2	479.233	479233	1511.727	915.461	1511.727	915.461	1.651328675	1.339077098		2	376	1.021545388
2	479.525	479525	1279.849	1012.492	1279.849	1012.492	1.264058383	1.368114862		2	376.25	1.023306588
2	479.755	479755	1335.247	967.3728	1335.247	967.3728	1.380281728	1.365085239		2	376.5	1.02823631
2	480.245	480245	1058.433	896.4104	1058.433	896.4104	1.180746007	1.305499351		2	376.75	1.034810969
2	480.556	480556	1212.008	902.4173	1212.008	902.4173	1.343068224	1.26469041		2	377	1.043881336
2	480.892	480892	1106.493	876.5481	1106.493	876.5481	1.262330042	1.219991197		2	377.25	1.052269411
2	481.088	481088	1054.568	832.5649	1054.568	832.5649	1.266649603	1.198513924		2	377.5	1.057229466
2	481.441	481441	1034.697	833.938	1034.697	833.938	1.240736122	1.18038073		2	377.75	1.060921329
2	481.614	481614	837.0419	836.6418	837.0419	836.6418	1.000478221	1.176084338		2	378	1.064444846
2	481.827	481827	1207.055	952.7436	1207.055	952.7436	1.26692533	1.173402984		2	378.25	1.069637939
2	482.09	482090	924.9782	831.2134	924.9782	831.2134	1.112804726	1.169771103		2	378.5	1.076614426
2	482.285	482285	890.6013	814.6567	890.6013	814.6567	1.093222826	1.171093837		2	378.75	1.083455998
2	482.464	482464	1224.929	978.8	1224.929	978.8	1.251459951	1.176821097		2	379	1.090255383
2	482.784	482784	1173.011	943.6391	1173.011	943.6391	1.243071636	1.193727716		2	379.25	1.098169819
2	482.97	482970	1161.839	1025.772	1161.839	1025.772	1.132648386	1.210493723		2	379.5	1.104520262
2	483.224	483224	1186.107	918.7219	1186.107	918.7219	1.291040303	1.234365448		2	379.75	1.105117524
2	483.533	483533	1030.535	749.2253	1030.535	749.2253	1.375467433	1.276683592		2	380	1.104104085
2	483.916	483916	1365.304	1058.727	1365.304	1058.727	1.289571344	1.393418894		2	380.25	1.102503083
2	484.288	484288	1441.965	1055.109	1441.965	1055.109	1.36665027	1.548523492		2	380.5	1.100860583
2	484.685	484685	1977.776	1183.413	1977.776	1183.413	1.671247485	1.702935859		2	380.75	1.096859818
2	485.013	485013	1629.45	1051.239	1629.45	1051.239	1.55002811	1.834100696		2	381	1.092332698
2	485.202	485202	1729.466	880.1401	1729.466	880.1401	1.964989437	1.914481115		2	381.25	1.090414048
2	485.494	485494	2604.763	1161.333	2604.763	1161.333	2.242907934	2.006501552		2	381.5	1.088314172
2	485.715	485715	1629.345	690.584	1629.345	690.584	2.359372647	2.043852747		2	381.75	1.086455443
2	486.012	486012	1989.581	845.7063	1989.581	845.7063	2.352567316	2.077974267		2	382	1.088960218
2	486.353	486353	2057.471	1038.177	2057.471	1038.177	1.981811387	2.107279019		2	382.25	1.091871059
2	486.847	486847	1386.074	681.7127	1386.074	681.7127	2.033223086	2.089035491		2	382.5	1.094657658
2	487.057	487057	2433.906	1573.572	2433.906	1573.572	1.54673952	2.074616992		2	382.75	1.09106243
2	487.422	487422	2067.069	968.6226	2067.069	968.6226	2.134029291	2.06396582		2	383	1.08356198
2	487.837	487837	1600.705	782.6878	1600.705	782.6878	2.04513856	2.042664934		2	383.25	1.076699971
2	488.16	488160	1920.578	888.486	1920.578	888.486	2.161630009	2.003846088		2	383.5	1.070022481
2	488.476	488476	2169.89	882.3399	2169.89	882.3399	2.459245014	1.941852794		2	383.75	1.066597035
2	488.65	488650	2053.744	1182.891	2053.744	1182.891	1.736207309	1.901275238		2	384	1.064179407
2	488.955	488955	1728.671	1057.535	1728.671	1057.535	1.634622968	1.825080317		2	384.25	1.063438209
2	489.206	489206	2177.87	1179.629	2177.87	1179.629	1.846233011	1.734801978		2	384.5	1.066677682
2	489.496	489496	1443.931	964.3427	1443.931	964.3427	1.49732144	1.600143727		2	384.75	1.072347934
2	489.725	489725	1342.203	921.6811	1342.203	921.6811	1.456255314	1.510058229		2	385	1.079781528
2	489.98	489980	1282.935	947.1429	1282.935	947.1429	1.354531613	1.416039215		2	385.25	1.085959391
2	490.437	490437	1578.545	1254.777	1578.545	1254.777	1.258028319	1.253271477		2	385.5	1.090983754
2	490.788	490788	1469.223	1229.081	1469.223	1229.081	1.19538338	1.183061551		2	385.75	1.095692567
2	491.173	491173	1451.147	1150.488	1451.147	1150.488	1.261331713	1.130891079		2	386	1.099315942
2	491.459	491459	598.9981	662.046	598.9981	662.046	0.904768098	1.10434844		2	386.25	1.104369917
2	491.806	491806	1243.208	1082.515	1243.208	1082.515	1.148444132	1.10002295		2	386.5	1.111543436
2	492.074	492074	948.7015	864.8253	948.7015	864.8253	1.096986293	1.114968989		2	386.75	1.119249455
2	492.439	492439	887.7345	802.8734	887.7345	802.8734	1.105696739	1.131089278		2	387	1.12792072
2	492.772	492772	1120.091	898.4231	1120.091	898.4231	1.246729965	1.150517779		2	387.25	1.141609513
2	493.107	493107	793.7985	755.2553	793.7985	755.2553	1.051033339	1.180633849		2	387.5	1.159063064
2	493.318	493318	904.6514	889.7169	904.6514	889.7169	1.016785676	1.188829403		2	387.75	1.171988565
2	493.64	493640	1383.527	865.7001	1383.527	865.7001	1.598159686	1.187210756		2	388	1.179342896
2	494.113	494113	969.0008	798.9892	969.0008	798.9892	1.212783352	1.17937284		2	388.25	1.18525976
2	494.339	494339	1005.347	901.9744	1005.347	901.9744	1.114607022	1.16797078		2	388.5	1.186860461
2	494.549	494549	869.3655	717.987	869.3655	717.987	1.210837383	1.150030188		2	388.75	1.185799096
2	495.007	495007	672.2238	718.5752	672.2238	718.5752	0.935495408	1.11514565		2	389	1.183125733
2	495.33	495330	944.1395	910.9558	944.1395	910.9558	1.036427344	1.096687415		2	389.25	1.180108529
2	495.794	495794	1000.369	1005.066	1000.369	1005.066	0.995326675	1.071902355		2	389.5	1.176554653
2	495.971	495971	1027.892	828.1666	1027.892	828.1666	1.241165727	1.073610596		2	389.75	1.171587811
2	496.358	496358	760.5779	660.8259	760.5779	660.8259	1.1509505	1.100230952		2	390	1.166419449
2	496.784	496784	1073.436	1114.721	1073.436	1114.721	0.962963827	1.124458205		2	390.25	1.161355532
2	497.211	497211	1058.905	869.5841	1058.905	869.5841	1.217714307	1.116145224		2	390.5	1.154646069
2	497.412	497412	1072.583	911.0981	1072.583	911.0981	1.177242055	1.111505726		2	390.75	1.144533768
2	497.631	497631	935.7867	864.8309	935.7867	864.8309	1.082045866	1.10710126		2	391	1.133943731
2	497.816	497816	970.0107	855.4108	970.0107	855.4108	1.133970602	1.10148298		2	391.25	1.124066129
2	498.102	498102	1195.444	1225.764	1195.444	1225.764	0.975264407	1.091974799		2	391.5	1.113864772
2	498.344	498344	908.0222	829.6327	908.0222	829.6327	1.094486994	1.081906192		2	391.75	1.103470547
2	498.526	498526	999.071	891.9452	999.071	891.9452	1.120103567	1.072287561		2	392	1.095314786
2	498.931	498931	977.7315	1009.006	977.7315	1009.006	0.969004644	1.052186936		2	392.25	1.088421085
2	499.13	499130	914.2962	928.8641	914.2962	928.8641	0.984316436	1.047012433		2	392.5	1.085326297
2	499.327	499327	1027.211	814.1305	1027.211	814.1305	1.261727696	1.043973276		2	392.75	1.082904895
2	499.505	499505	1197.471	1099.617	1197.471	1099.617	1.088989166	1.039646967		2	393	1.078370843
2	499.691	499691	895.6315	981.3245	895.6315	981.3245	0.912676184	1.034597046		2	393.25	1.074110142
2	500	500000	1179.408	1332.141	1179.408	1332.141	0.885347722	1.024964768		2	393.5	1.072409905
2	500.397	500397	1166.998	1012.594	1166.998	1012.594	1.152483621	0.997070632		2	393.75	1.074639085
2	500.579	500579	688.9813	676.5556	688.9813	676.5556	1.018366118	0.981478927		2	394	1.078025128
2	500.958	500958	1023.443	1157.827	1023.443	1157.827	0.883934301	0.953541041		2	394.25	1.082594139
2	501.162	501162	1057.057	1056.882	1057.057	1056.882	1.000165581	0.938391999		2	394.5	1.08729187
2	501.534	501534	1109.353	1324.012	1109.353	1324.012	0.837872315	0.912310602		2	394.75	1.093447201
2	501.709	501709	970.9124	1004.519	970.9124	1004.519	0.966544585	0.905339879		2	395	1.102277646
2	501.888	501888	872.4618	1040.921	872.4618	1040.921	0.838163319	0.897744292		2	395.25	1.110551818
2	502.111	502111	850.1766	992.9804	850.1766	992.9804	0.856186688	0.895060917		2	395.5	1.117467431
2	502.312	502312	963.7403	1018.405	963.7403	1018.405	0.946323221	0.9068111		2	395.75	1.120656706
2	502.541	502541	871.7482	894.5568	871.7482	894.5568	0.974502905	0.924653195		2	396	1.122787298
2	502.727	502727	1053.601	1277.345	1053.601	1277.345	0.824836673	0.944039114		2	396.25	1.123298967
2	503.028	503028	860.3628	875.6512	860.3628	875.6512	0.982540537	0.994262184		2	396.5	1.122913646
2	503.308	503308	1090.245	1062.5	1090.245	1062.5	1.026112941	1.023217794		2	396.75	1.119910842
2	503.488	503488	1049.584	962.9807	1049.584	962.9807	1.08993254	1.024461247		2	397	1.116746691
2	503.815	503815	1178.606	1166.184	1178.606	1166.184	1.010651835	1.01550162		2	397.25	1.117013034
2	504.067	504067	937.9775	791.0588	937.9775	791.0588	1.185724121	1.002746056		2	397.5	1.117770814
2	504.372	504372	1124.473	1127.544	1124.473	1127.544	0.997276381	0.964611467		2	397.75	1.117454432
2	504.697	504697	1054.773	1321.788	1054.773	1321.788	0.797989541	0.907092261		2	398	1.116623845
2	504.922	504922	889.0496	1141.151	889.0496	1141.151	0.779081471	0.881547064		2	398.25	1.11676171
2	505.224	505224	1037.866	1305.695	1037.866	1305.695	0.794876292	0.857101753		2	398.5	1.117992743
2	505.439	505439	773.0374	878.3808	773.0374	878.3808	0.880070921	0.845039089		2	398.75	1.119341379
2	505.744	505744	1381.544	1605.999	1381.544	1605.999	0.860239639	0.857485051		2	399	1.121025956
2	506.039	506039	852.0575	993.4915	852.0575	993.4915	0.857639446	0.889867515		2	399.25	1.122630044
2	506.444	506444	745.3393	780.8847	745.3393	780.8847	0.954480604	0.927155706		2	399.5	1.123967227
2	506.76	506760	872.1118	900.3122	872.1118	900.3122	0.968677088	0.946678046		2	399.75	1.123428308
2	507.065	507065	790.0071	885.4262	790.0071	885.4262	0.892233706	0.960208693		2	400	1.122572666
2	507.258	507258	818.6024	771.8752	818.6024	771.8752	1.060537247	0.956898169		2	400.25	1.121428017
2	507.475	507475	814.7277	772.9271	814.7277	772.9271	1.054080909	0.946821597		2	400.5	1.118469599
2	507.687	507687	699.5352	784.6061	699.5352	784.6061	0.891575021	0.938912767		2	400.75	1.113798214
2	507.916	507916	497.192	626.9496	497.192	626.9496	0.793033443	0.925748669		2	401	1.109547814
2	508.169	508169	960.752	1036.698	960.752	1036.698	0.926742407	0.910212573		2	401.25	1.108051504
2	508.377	508377	771.6713	729.2255	771.6713	729.2255	1.058206686	0.905269055		2	401.5	1.108347595
2	508.618	508618	704.0151	866.8995	704.0151	866.8995	0.81210694	0.899740005		2	401.75	1.110085688
2	508.817	508817	723.2214	922.6038	723.2214	922.6038	0.783891634	0.89586897		2	402	1.115994926
2	509.306	509306	756.6297	852.6204	756.6297	852.6204	0.887416839	0.894882258		2	402.25	1.124953914
2	509.503	509503	825.7719	908.2527	825.7719	908.2527	0.909187388	0.896515481		2	402.5	1.134811782
2	509.854	509854	791.1482	732.1886	791.1482	732.1886	1.080525154	0.897746297		2	402.75	1.145000918
2	510.191	510191	652.7699	752.4459	652.7699	752.4459	0.867530676	0.896487594		2	403	1.155454592
2	510.371	510371	768.9138	896.4104	768.9138	896.4104	0.857769834	0.895878499		2	403.25	1.16855263
2	510.651	510651	830.7974	963.2016	830.7974	963.2016	0.862537396	0.895018469		2	403.5	1.186083047
2	510.839	510839	722.8698	964.0048	722.8698	964.0048	0.749861204	0.893206938		2	403.75	1.207686677
2	511.062	511062	911.2212	914.2596	911.2212	914.2596	0.996676655	0.890678049		2	404	1.230133557
2	511.427	511427	638.7382	718.5102	638.7382	718.5102	0.888975828	0.887541387		2	404.25	1.253779232
2	511.682	511682	645.5188	740.5698	645.5188	740.5698	0.871651531	0.885527049		2	404.5	1.274801413
2	511.946	511946	834.3338	901.9744	834.3338	901.9744	0.925008293	0.88564182		2	404.75	1.295326578
2	512.129	512129	633.9944	696.2927	633.9944	696.2927	0.910528575	0.888986968		2	405	1.315855881
2	512.656	512656	969.0556	1122.101	969.0556	1122.101	0.863608178	0.909157137		2	405.25	1.336307685
2	513.075	513075	699.8441	808.1495	699.8441	808.1495	0.86598346	0.915219886		2	405.5	1.356685273
2	513.436	513436	826.6171	897.2629	826.6171	897.2629	0.921265217	0.900046647		2	405.75	1.37655603
2	513.784	513784	739.3755	742.6858	739.3755	742.6858	0.995542799	0.877901436		2	406	1.391639032
2	514.053	514053	824.0349	881.5059	824.0349	881.5059	0.934803613	0.866022827		2	406.25	1.39935132
2	514.419	514419	788.0939	1024.763	788.0939	1024.763	0.769049917	0.842152793		2	406.5	1.402762151
2	514.645	514645	738.4101	852.0973	738.4101	852.0973	0.866579556	0.831797577		2	406.75	1.407552106
2	514.936	514936	762.0968	999.636	762.0968	999.636	0.762374304	0.830238365		2	407	1.415401181
2	515.138	515138	851.2822	1030.795	851.2822	1030.795	0.825850145	0.830818648		2	407.25	1.422754379
2	515.423	515423	629.9336	860.6775	629.9336	860.6775	0.731904343	0.836933408		2	407.5	1.429083016
2	515.733	515733	991.1132	1143.633	991.1132	1143.633	0.866635713	0.867262031		2	407.75	1.433906725
2	516.163	516163	952.9417	1003.647	952.9417	1003.647	0.94947895	0.936384171		2	408	1.437211987
2	516.489	516489	860.7095	881.6372	860.7095	881.6372	0.976262685	0.96929266		2	408.25	1.436050592
2	516.722	516722	796.4278	717.2313	796.4278	717.2313	1.110419749	0.973028098		2	408.5	1.431506862
2	516.898	516898	857.7829	901.9454	857.7829	901.9454	0.951036393	0.971251072		2	408.75	1.425447993
2	517.155	517155	804.7611	871.5914	804.7611	871.5914	0.923323819	0.966443728		2	409	1.418247438
2	517.321	517321	956.8972	885.1362	956.8972	885.1362	1.081073399	0.955296479		2	409.25	1.408168548
2	517.57	517570	790.5728	857.5169	790.5728	857.5169	0.921932617	0.932491252		2	409.5	1.395449127
2	517.845	517845	939.1771	1105.627	939.1771	1105.627	0.84945203	0.911259957		2	409.75	1.382118352
2	518.028	518028	715.1769	965.4544	715.1769	965.4544	0.740767146	0.894437166		2	410	1.367521964
2	518.205	518205	913.9923	1172.044	913.9923	1172.044	0.779827634	0.883663435		2	410.25	1.352676444
2	518.41	518410	1013.099	959.5664	1013.099	959.5664	1.055788323	0.879651539		2	410.5	1.338490993
2	518.629	518629	791.8359	832.7452	791.8359	832.7452	0.950874169	0.877468064		2	410.75	1.324413407
2	519.053	519053	820.354	980.5615	820.354	980.5615	0.836616571	0.878513776		2	411	1.314232709
2	519.273	519273	712.1138	828.8997	712.1138	828.8997	0.85910732	0.881763005		2	411.25	1.309166496
2	519.653	519653	778.2614	822.8337	778.2614	822.8337	0.945830731	0.883582841		2	411.5	1.304100284
2	519.852	519852	714.9892	787.1157	714.9892	787.1157	0.908366076	0.876524759		2	411.75	1.299034071
2	520.036	520036	822.3815	898.5214	822.3815	898.5214	0.915260894	0.870836012		2	412	1.293967858
2	520.489	520489	844.8778	1022.05	844.8778	1022.05	0.826650164	0.874954579		2	412.25	1.288901646
2	520.717	520717	709.7069	938.6307	709.7069	938.6307	0.756108766	0.878313683		2	412.5	1.283835433
2	521.017	521017	650.0393	883.9245	650.0393	883.9245	0.735401383	0.880084859		2	412.75	1.278769221
2	521.191	521191	752.9228	752.6231	752.9228	752.6231	1.000398207	0.880511943		2	413	1.273703008
2	521.516	521516	800.9135	825.3566	800.9135	825.3566	0.970384801	0.883477723		2	413.25	1.268636796
2	521.806	521806	652.6602	690.7612	652.6602	690.7612	0.944842009	0.883195071		2	413.5	1.263570583
2	522.288	522288	707.0262	814.1005	707.0262	814.1005	0.86847533	0.8647096		2	413.75	1.25850437
2	522.595	522595	756.9006	882.728	756.9006	882.728	0.857456204	0.848486024		2	414	1.253438158
2	522.909	522909	649.6574	818.0928	649.6574	818.0928	0.794112111	0.83793939		2	414.25	1.248371945
2	523.182	523182	759.0152	958.2835	759.0152	958.2835	0.792057048	0.832811112		2	414.5	1.243305733
2	523.345	523345	901.6881	1062.593	901.6881	1062.593	0.848573348	0.830232243		2	414.75	1.23823952
2	523.561	523561	769.3774	999.3615	769.3774	999.3615	0.769868961	0.831242716		2	415	1.233173308
2	523.82	523820	763.7743	865.1769	763.7743	865.1769	0.88279553	0.837252874		2	415.25	1.228107095
2	524.07	524070	816.1271	1049.66	816.1271	1049.66	0.777515672	0.841119954		2	415.5	1.226929213
2	524.349	524349	941.7359	1104.844	941.7359	1104.844	0.852370018	0.84443194		2	415.75	1.225753546
2	524.528	524528	747.9221	786.656	747.9221	786.656	0.950761324	0.848092553		2	416	1.223728158
2	524.937	524937	729.4752	755.3597	729.4752	755.3597	0.96573222	0.853634935		2	416.25	1.221010072
2	525.212	525212	626.3267	840.4941	626.3267	840.4941	0.745188693	0.853429724		2	416.5	1.217725864
2	525.373	525373	686.3225	796.2906	686.3225	796.2906	0.861899538	0.852638576		2	416.75	1.214151698
2	525.717	525717	669.6123	969.5828	669.6123	969.5828	0.690618996	0.847500622		2	417	1.210270326
2	526.242	526242	765.6807	844.1105	765.6807	844.1105	0.907085861	0.826297106		2	417.25	1.206221227
2	526.438	526438	777.4349	821.9188	777.4349	821.9188	0.945877987	0.817604489		2	417.5	1.201724515
2	526.654	526654	762.7639	968.0944	762.7639	968.0944	0.787902399	0.807131539		2	417.75	1.196600175
2	526.914	526914	764.151	1021.355	764.151	1021.355	0.74817375	0.793023976		2	418	1.19026621
2	527.08	527080	716.6801	893.6557	716.6801	893.6557	0.801964448	0.785569676		2	418.25	1.183386015
2	527.37	527370	838.3182	1083.52	838.3182	1083.52	0.77369887	0.77141245		2	418.5	1.176639784
2	527.733	527733	826.7776	1169.84	826.7776	1169.84	0.70674417	0.750415618		2	418.75	1.170416283
2	528.197	528197	881.8161	1206.884	881.8161	1206.884	0.730655225	0.734807475		2	419	1.166045909
2	528.573	528573	629.3043	951.5028	629.3043	951.5028	0.661379346	0.741296913		2	419.25	1.162349069
2	528.755	528755	618.5999	830.8755	618.5999	830.8755	0.744515755	0.748050171		2	419.5	1.1586853
2	529.089	529089	699.0758	927.2618	699.0758	927.2618	0.753914159	0.759874983		2	419.75	1.154959364
2	529.57	529570	752.6922	821.2206	752.6922	821.2206	0.916552994	0.79097758		2	420	1.151456481
2	530.075	530075	673.9098	938.8319	673.9098	938.8319	0.717817322	0.822290987		2	420.25	1.148240983
2	530.507	530507	811.7246	903.1741	811.7246	903.1741	0.898746543	0.819276543		2	420.5	1.145648887
2	530.987	530987	746.8535	894.5681	746.8535	894.5681	0.83487607	0.803738973		2	420.75	1.142807523
2	531.202	531202	638.2482	770.055	638.2482	770.055	0.828834564	0.798807108		2	421	1.139855213
2	531.44	531440	815.7175	1123.817	815.7175	1123.817	0.725845489	0.793868787		2	421.25	1.134684118
2	531.703	531703	721.2997	875.6349	721.2997	875.6349	0.823744805	0.788370215		2	421.5	1.127941597
2	531.913	531913	802.9572	1155.546	802.9572	1155.546	0.694872554	0.784840256		2	421.75	1.120373185
2	532.076	532076	852.9983	1083.141	852.9983	1083.141	0.787522862	0.78187574		2	422	1.113505628
2	532.367	532367	797.0076	1030.28	797.0076	1030.28	0.773583492	0.778147429		2	422.25	1.106823049
2	532.621	532621	820.591	936.5048	820.591	936.5048	0.876227223	0.779724536		2	422.5	1.100393797
2	532.809	532809	696.7714	936.4025	696.7714	936.4025	0.744093913	0.782166285		2	422.75	1.094020634
2	533.074	533074	937.0038	1202.52	937.0038	1202.52	0.77920018	0.785061498		2	423	1.089865739
2	533.362	533362	693.1596	837.9712	693.1596	837.9712	0.827187856	0.790286824		2	423.25	1.087250093
2	533.599	533599	875.7961	1148.552	875.7961	1148.552	0.762521941	0.797584198		2	423.5	1.085024992
2	533.813	533813	781.5441	978.2767	781.5441	978.2767	0.798898819	0.810515764		2	423.75	1.083339216
2	534.039	534039	910.0422	1227.391	910.0422	1227.391	0.741444413	0.828636874		2	424	1.084514325
2	534.338	534338	866.8889	1053.278	866.8889	1053.278	0.823039027	0.844157754		2	424.25	1.087950207
2	534.544	534544	660.3499	794.1979	660.3499	794.1979	0.831467698	0.846635494		2	424.5	1.090457906
2	534.728	534728	1129.193	1157.638	1129.193	1157.638	0.975428415	0.848045558		2	424.75	1.087149399
2	534.919	534919	763.3694	736.2658	763.3694	736.2658	1.036812249	0.848965957		2	425	1.079963711
2	535.089	535089	802.2657	1076.893	802.2657	1076.893	0.744981813	0.846900419		2	425.25	1.073860241
2	535.548	535548	777.1677	981.7092	777.1677	981.7092	0.791647567	0.835714527		2	425.5	1.067343197
2	536.033	536033	917.2646	1300.027	917.2646	1300.027	0.7055735	0.822405203		2	425.75	1.060558226
2	536.453	536453	801.6396	1061.344	801.6396	1061.344	0.755306102	0.811551095		2	426	1.053119839
2	536.664	536664	749.7345	846.4668	749.7345	846.4668	0.885722275	0.816217843		2	426.25	1.045583315
2	536.88	536880	837.2322	872.5541	837.2322	872.5541	0.959518957	0.833951485		2	426.5	1.038787666
2	537.115	537115	742.6265	933.3017	742.6265	933.3017	0.795698218	0.863579332		2	426.75	1.03635442
2	537.42	537420	756.6074	909.2824	756.6074	909.2824	0.832092868	0.900163371		2	427	1.036262417
2	537.734	537734	787.6422	861.2857	787.6422	861.2857	0.914495852	0.937776543		2	427.25	1.037148471
2	537.953	537953	1031.694	1006.548	1031.694	1006.548	1.024982415	0.967506327		2	427.5	1.039471151
2	538.337	538337	704.7969	709.4416	704.7969	709.4416	0.99345302	1.004228609		2	427.75	1.043502674
2	538.511	538511	700.5933	825.412	700.5933	825.412	0.848780124	1.01277563		2	428	1.047943294
2	538.714	538714	1310.603	1061.726	1310.603	1061.726	1.234407936	1.019971476		2	428.25	1.051150892
2	539.063	539063	902.7022	860.5284	902.7022	860.5284	1.04900919	1.013951695		2	428.5	1.051213889
2	539.447	539447	1244.524	1186.039	1244.524	1186.039	1.049311195	0.992747914		2	428.75	1.050030157
2	539.634	539634	806.9738	820.2078	806.9738	820.2078	0.983865064	0.983004696		2	429	1.049525387
2	539.869	539869	967.7464	1135.848	967.7464	1135.848	0.852003437	0.965696031		2	429.25	1.049144868
2	540.178	540178	1064.841	1134.35	1064.841	1134.35	0.938723498	0.933204722		2	429.5	1.048867304
2	540.465	540465	742.6761	846.8654	742.6761	846.8654	0.87697065	0.910480908		2	429.75	1.048164227
2	540.755	540755	759.4201	857.0179	759.4201	857.0179	0.886119298	0.899314836		2	430	1.04746115
2	540.921	540921	838.4263	894.2495	838.4263	894.2495	0.937575363	0.894634193		2	430.25	1.04617876
2	541.168	541168	1582.545	1917.704	1582.545	1917.704	0.825229024	0.889582884		2	430.5	1.044744011
2	541.612	541612	819.1677	858.3755	819.1677	858.3755	0.954323254	0.907292581		2	430.75	1.043421002
2	541.995	541995	767.63	817.321	767.63	817.321	0.93920259	0.919692921		2	431	1.042224284
2	542.243	542243	768.4917	845.15	768.4917	845.15	0.90929622	0.910789073		2	431.25	1.041382229
2	542.501	542501	763.2338	961.3172	763.2338	961.3172	0.793945848	0.897031394		2	431.5	1.040716712
2	542.664	542664	765.4089	938.3078	765.4089	938.3078	0.815733281	0.887532241		2	431.75	1.040299446
2	542.873	542873	1341.074	1170.319	1341.074	1170.319	1.145904664	0.867369125		2	432	1.039848465
2	543.152	543152	733.5437	872.1528	733.5437	872.1528	0.841072459	0.836566882		2	432.25	1.039481399
2	543.313	543313	650.8877	804.4524	650.8877	804.4524	0.809106543	0.821810298		2	432.5	1.039434382
2	543.726	543726	588.8519	896.6084	588.8519	896.6084	0.656754833	0.776599646		2	432.75	1.039507812
2	543.906	543906	756.1625	1058.796	756.1625	1058.796	0.714172041	0.763916402		2	433	1.039551912
2	544.105	544105	865.2057	1123.587	865.2057	1123.587	0.770038902	0.754779169		2	433.25	1.040685741
2	544.382	544382	800.3854	1045.821	800.3854	1045.821	0.765317774	0.74660234		2	433.5	1.042879221
2	544.549	544549	804.3884	1048.816	804.3884	1048.816	0.766949017	0.752053406		2	433.75	1.043789775
2	544.713	544713	1085.974	1339.336	1085.974	1339.336	0.810830143	0.763979464		2	434	1.04325656
2	544.879	544879	756.5951	1053.307	756.5951	1053.307	0.718304445	0.772111135		2	434.25	1.042349427
2	545.168	545168	773.2005	963.2164	773.2005	963.2164	0.802727715	0.780946135		2	434.5	1.040852506
2	545.489	545489	812.9225	967.6267	812.9225	967.6267	0.840119955	0.793659127		2	434.75	1.038455002
2	545.651	545651	833.8622	962.1381	833.8622	962.1381	0.866676208	0.797629999		2	435	1.03356714
2	545.819	545819	584.7169	835.4103	584.7169	835.4103	0.699915838	0.799082514		2	435.25	1.028423712
2	546.226	546226	702.3203	779.0521	702.3203	779.0521	0.901506202	0.798476074		2	435.5	1.023977654
2	546.405	546405	752.592	1109.129	752.592	1109.129	0.678543253	0.798958906		2	435.75	1.019831113
2	546.643	546643	843.2655	1103.736	843.2655	1103.736	0.764010144	0.799816192		2	436	1.016089608
2	546.998	546998	857.1267	985.292	857.1267	985.292	0.869921506	0.80028614		2	436.25	1.013930763
2	547.313	547313	772.8963	982.2769	772.8963	982.2769	0.786841572	0.803036279		2	436.5	1.015050365
2	547.592	547592	812.3676	995.1074	812.3676	995.1074	0.816361731	0.805908864		2	436.75	1.016874723
2	548.132	548132	741.2067	954.0257	741.2067	954.0257	0.776925297	0.802970821		2	437	1.019173508
2	548.369	548369	756.3496	892.2997	756.3496	892.2997	0.847640765	0.794256948		2	437.25	1.023310258
2	548.878	548878	876.8368	1078.637	876.8368	1078.637	0.812911851	0.76608582		2	437.5	1.027359785
2	549.188	549188	634.2997	895.4903	634.2997	895.4903	0.708326712	0.752503047		2	437.75	1.030631548
2	549.439	549439	589.0156	731.5869	589.0156	731.5869	0.805120485	0.744354344		2	438	1.030425734
2	549.659	549659	566.1779	937.3113	566.1779	937.3113	0.604044675	0.736669941		2	438.25	1.030059807
2	550.128	550128	780.5677	1127.375	780.5677	1127.375	0.692376272	0.721355644		2	438.5	1.028432028
2	550.499	550499	670.157	848.3976	670.157	848.3976	0.789909118	0.711559431		2	438.75	1.025616968
2	550.719	550719	734.3662	1056.272	734.3662	1056.272	0.69524346	0.706483122		2	439	1.022609179
2	551.158	551158	853.3016	1287.64	853.3016	1287.64	0.662686465	0.697866769		2	439.25	1.020050939
2	551.411	551411	745.0744	977.382	745.0744	977.382	0.762316474	0.693814943		2	439.5	1.017769332
2	551.908	551908	598.848	811.8119	598.848	811.8119	0.737668418	0.688206421		2	439.75	1.015652264
2	552.224	552224	603.6354	964.9741	603.6354	964.9741	0.625545701	0.684906861		2	440	1.01408096
2	552.527	552527	754.5879	1230.912	754.5879	1230.912	0.613031557	0.681911606		2	440.25	1.013255599
2	552.922	552922	792.6868	1137.266	792.6868	1137.266	0.697010902	0.682423049		2	440.5	1.012913298
2	553.179	553179	685.2945	943.9512	685.2945	943.9512	0.725985093	0.692008761		2	440.75	1.013460815
2	553.572	553572	646.8504	960.1883	646.8504	960.1883	0.673670362	0.714821296		2	441	1.014683975
2	553.74	553740	580.5643	867.5769	580.5643	867.5769	0.669179066	0.719568866		2	441.25	1.016367133
2	553.925	553925	587.5427	777.421	587.5427	777.421	0.75575872	0.721904451		2	441.5	1.019405438
2	554.214	554214	622.4748	847.2142	622.4748	847.2142	0.734731311	0.724338764		2	441.75	1.024608607
2	554.502	554502	821.6759	1167.247	821.6759	1167.247	0.703943467	0.717548446		2	442	1.028738981
2	554.664	554664	909.094	1064.768	909.094	1064.768	0.853795381	0.710612289		2	442.25	1.032508197
2	554.966	554966	769.4774	1064.434	769.4774	1064.434	0.722898179	0.699619614		2	442.5	1.03272308
2	555.332	555332	817.1883	1471.815	817.1883	1471.815	0.555224875	0.68257547		2	442.75	1.032937962
2	555.544	555544	824.4153	1149	824.4153	1149	0.717506789	0.674536968		2	443	1.031843861
2	555.853	555853	545.1916	985.3584	545.1916	985.3584	0.55329269	0.668819337		2	443.25	1.029037365
2	556.075	556075	678.9196	1039.376	678.9196	1039.376	0.653199227	0.666018027		2	443.5	1.023223488
2	556.397	556397	688.5688	841.7556	688.5688	841.7556	0.81801511	0.668243052		2	443.75	1.014520268
2	556.59	556590	533.6615	760.8883	533.6615	760.8883	0.701366416	0.680761456		2	444	1.005379528
2	556.868	556868	622.1099	998.7847	622.1099	998.7847	0.62286687	0.703276586		2	444.25	0.99638735
2	557.033	557033	537.3186	801.1909	537.3186	801.1909	0.670649904	0.709767626		2	444.5	0.98854873
2	557.26	557260	620.7983	845.0847	620.7983	845.0847	0.734598911	0.71804843		2	444.75	0.980667857
2	557.437	557437	674.4234	892.7796	674.4234	892.7796	0.755419815	0.72398288		2	445	0.976218025
2	557.672	557672	751.5292	1126.832	751.5292	1126.832	0.666939881	0.7297504		2	445.25	0.974218674
2	557.988	557988	766.6793	890.8817	766.6793	890.8817	0.860584857	0.735118573		2	445.5	0.97278378
2	558.338	558338	742.2283	1010.449	742.2283	1010.449	0.734552956	0.745117204		2	445.75	0.972163171
2	558.565	558565	702.4677	1030.018	702.4677	1030.018	0.681995557	0.758707851		2	446	0.972585059
2	558.758	558758	674.9836	929.3185	674.9836	929.3185	0.726321062	0.771922118		2	446.25	0.971871907
2	558.946	558946	653.3261	837.5553	653.3261	837.5553	0.78003936	0.780538572		2	446.5	0.971348885
2	559.183	559183	697.1514	906.8346	697.1514	906.8346	0.768774592	0.789715961		2	446.75	0.971009477
2	559.433	559433	692.6664	800.4706	692.6664	800.4706	0.865323973	0.796871437		2	447	0.971002749
2	559.649	559649	769.4178	962.6641	769.4178	962.6641	0.799258848	0.794660198		2	447.25	0.972262765
2	559.98	559980	750.189	800.8364	750.189	800.8364	0.936756871	0.784291721		2	447.5	0.973013366
2	560.246	560246	646.9546	910.3393	646.9546	910.3393	0.710674141	0.776340598		2	447.75	0.971640592
2	560.446	560446	695.4688	1029.614	695.4688	1029.614	0.675465563	0.764697313		2	448	0.96848571
2	560.642	560642	728.3152	856.4836	728.3152	856.4836	0.850355103	0.74743632		2	448.25	0.965572988
2	560.834	560834	664.0832	998.9766	664.0832	998.9766	0.664763519	0.737017366		2	448.5	0.964098026
2	561.189	561189	940.1873	1336.069	940.1873	1336.069	0.703696665	0.737632905		2	448.75	0.964446703
2	561.542	561542	751.5892	1095.03	751.5892	1095.03	0.686364027	0.745397409		2	449	0.96605184
2	561.778	561778	723.4271	995.2935	723.4271	995.2935	0.72684801	0.750114961		2	449.25	0.96786923
2	562.031	562031	688.2968	864.1444	688.2968	864.1444	0.796506695	0.764771946		2	449.5	0.971316465
2	562.373	562373	599.1572	687.5707	599.1572	687.5707	0.871411769	0.786511292		2	449.75	0.975904218
2	562.698	562698	713.4051	925.5178	713.4051	925.5178	0.770817266	0.79147909		2	450	0.980772394
2	563.048	563048	756.1302	940.1912	756.1302	940.1912	0.804230246	0.794244001		2	450.25	0.984433523
2	563.23	563230	541.8203	653.3858	541.8203	653.3858	0.829250192	0.791765437		2	450.5	0.986916616
2	563.46	563460	760.3395	928.3863	760.3395	928.3863	0.818990435	0.77867179		2	450.75	0.988772743
2	563.796	563796	553.2832	872.943	553.2832	872.943	0.633813663	0.744226153		2	451	0.988489283
2	564.206	564206	598.6198	830.5826	598.6198	830.5826	0.720722779	0.709869807		2	451.25	0.98619686
2	564.572	564572	887.9246	1177.502	887.9246	1177.502	0.754074813	0.695589782		2	451.5	0.984103034
2	564.792	564792	685.5687	980.6639	685.5687	980.6639	0.699086303	0.68881551		2	451.75	0.983094022
2	565.024	565024	803.3234	1221.45	803.3234	1221.45	0.657680134	0.68464379		2	452	0.982256583
2	565.219	565219	739.2826	1226.956	739.2826	1226.956	0.602533913	0.687445457		2	452.25	0.983132363
2	565.507	565507	618.1247	989.6954	618.1247	989.6954	0.624560547	0.695004101		2	452.5	0.985646742
2	565.931	565931	795.6377	962.9911	795.6377	962.9911	0.826215009	0.700726546		2	452.75	0.986759741
2	566.296	566296	760.6625	1007.908	760.6625	1007.908	0.754694377	0.707957564		2	453	0.98592326
2	566.475	566475	807.0932	1109.292	807.0932	1109.292	0.727575066	0.710860248		2	453.25	0.985335329
2	566.808	566808	863.24	1250.095	863.24	1250.095	0.690539519	0.716602722		2	453.5	0.985300468
2	567.073	567073	736.4411	984.5957	736.4411	984.5957	0.747962946	0.721467283		2	453.75	0.985683
2	567.302	567302	473.0995	681.3584	473.0995	681.3584	0.694347498	0.724619645		2	454	0.986854273
2	567.489	567489	609.8352	884.9381	609.8352	884.9381	0.689127522	0.726442202		2	454.25	0.991387475
2	567.85	567850	627.2069	865.1827	627.2069	865.1827	0.724941564	0.728750326		2	454.5	0.998100172
2	568.039	568039	612.2008	946.9212	612.2008	946.9212	0.646517155	0.732503325		2	454.75	1.00195961
2	568.458	568458	588.8101	750.1194	588.8101	750.1194	0.784955168	0.743865531		2	455	0.999901268
2	568.689	568689	603.1144	686.9562	603.1144	686.9562	0.877951753	0.744636558		2	455.25	0.996490293
2	568.986	568986	758.8219	1032.863	758.8219	1032.863	0.734678171	0.744304608		2	455.5	0.993472832
2	569.489	569489	635.1723	994.2123	635.1723	994.2123	0.638869887	0.737265054		2	455.75	0.988936526
2	569.762	569762	619.0292	774.329	619.0292	774.329	0.799439515	0.722773577		2	456	0.984611234
2	570.028	570028	686.2858	1083.52	686.2858	1083.52	0.633385447	0.702407164		2	456.25	0.982453839
2	570.254	570254	754.7148	1075.355	754.7148	1075.355	0.701828512	0.689570198		2	456.5	0.985108257
2	570.445	570445	792.7904	1042.465	792.7904	1042.465	0.76049594	0.68368316		2	456.75	0.989400728
2	570.676	570676	745.044	1117.295	745.044	1117.295	0.666828367	0.678571511		2	457	0.992952623
2	570.943	570943	588.8989	990.0675	588.8989	990.0675	0.594806819	0.674501001		2	457.25	1.00130376
2	571.108	571108	609.348	835.6	609.348	835.6	0.729234083	0.672354435		2	457.5	1.00739187
2	571.286	571286	896.3954	1332.071	896.3954	1332.071	0.67293365	0.670719546		2	457.75	1.005675187
2	571.589	571589	568.9992	912.4763	568.9992	912.4763	0.623576963	0.669566638		2	458	1.000918946
2	571.849	571849	752.0013	1207.864	752.0013	1207.864	0.622587725	0.670218096		2	458.25	0.996620856
2	572.141	572141	813.7454	994.7529	813.7454	994.7529	0.818037726	0.674488162		2	458.5	0.991541216
2	572.402	572402	777.905	1206.644	777.905	1206.644	0.644684762	0.685714611		2	458.75	0.98646459
2	572.617	572617	739.5242	1153.508	739.5242	1153.508	0.641108861	0.69789387		2	459	0.984835173
2	572.798	572798	601.4518	883.1343	601.4518	883.1343	0.681042283	0.705470446		2	459.25	0.983625373
2	572.963	572963	605.9331	807.2776	605.9331	807.2776	0.750588273	0.710742466		2	459.5	0.983726588
2	573.333	573333	690.0976	1008.989	690.0976	1008.989	0.683949577	0.723908414		2	459.75	0.986785045
2	573.679	573679	634.7027	764.5292	634.7027	764.5292	0.83018765	0.73065745		2	460	0.992528158
2	573.861	573861	830.9906	1142.36	830.9906	1142.36	0.727433208	0.729341461		2	460.25	0.995999913
2	574.115	574115	570.2153	789.1404	570.2153	789.1404	0.722577757	0.726013128		2	460.5	0.997581259
2	574.497	574497	757.2405	1098.931	757.2405	1098.931	0.689070105	0.715891936		2	460.75	0.998935005
2	574.742	574742	690.3354	924.2913	690.3354	924.2913	0.746880772	0.705615428		2	461	1.000849974
2	575.177	575177	575.1866	907.7295	575.1866	907.7295	0.633654189	0.695990379		2	461.25	1.003797935
2	575.668	575668	649.8147	991.7882	649.8147	991.7882	0.655195031	0.712011296		2	461.5	1.006706402
2	575.843	575843	779.9906	1056.882	779.9906	1056.882	0.738011055	0.720673852		2	461.75	1.009509886
2	576.246	576246	714.4723	1011.247	714.4723	1011.247	0.706526002	0.735360859		2	462	1.012348382
2	576.68	576680	659.8423	829.7746	659.8423	829.7746	0.795206674	0.74575769		2	462.25	1.014862202
2	576.91	576910	652.5702	769.0659	652.5702	769.0659	0.848523124	0.75126122		2	462.5	1.017075311
2	577.095	577095	691.6682	890.3444	691.6682	890.3444	0.776854664	0.754084615		2	462.75	1.019249308
2	577.325	577325	594.2555	856.2828	594.2555	856.2828	0.693994437	0.752319704		2	463	1.021031546
2	577.624	577624	627.3864	851.1007	627.3864	851.1007	0.737147085	0.747745235		2	463.25	1.022320093
2	577.989	577989	621.3695	875.3002	621.3695	875.3002	0.709893017	0.732777082		2	463.5	1.022859029
2	578.25	578250	613.9333	934.5117	613.9333	934.5117	0.656956248	0.717388898		2	463.75	1.020945323
2	578.488	578488	778.0254	940.1912	778.0254	940.1912	0.827518275	0.712959406		2	464	1.017224931
2	578.916	578916	794.3921	1242.068	794.3921	1242.068	0.639572149	0.731001877		2	464.25	1.014045285
2	579.082	579082	654.1737	772.8386	654.1737	772.8386	0.84645578	0.740154517		2	464.5	1.010614514
2	579.27	579270	647.2757	888.0228	647.2757	888.0228	0.728895362	0.75528841		2	464.75	1.007055336
2	579.477	579477	666.3658	1027.191	666.3658	1027.191	0.648726284	0.777762348		2	465	1.003234612
2	579.688	579688	742.5133	914.088	742.5133	914.088	0.812299582	0.796132862		2	465.25	0.998085866
2	579.968	579968	657.4047	869.0572	657.4047	869.0572	0.756457343	0.820702704		2	465.5	0.992711803
2	580.152	580152	764.7369	813.6014	764.7369	813.6014	0.939940492	0.834257014		2	465.75	0.987594699
2	580.494	580494	649.9941	666.9625	649.9941	666.9625	0.97455869	0.849038646		2	466	0.983315556
2	580.834	580834	750.0124	954.037	750.0124	954.037	0.78614603	0.860008342		2	466.25	0.980247819
2	581.207	581207	653.5533	694.2012	653.5533	694.2012	0.941446514	0.861125761		2	466.5	0.978123618
2	581.538	581538	774.4822	964.7569	774.4822	964.7569	0.802774461	0.840182007		2	466.75	0.976532682
2	581.773	581773	701.4807	905.4166	701.4807	905.4166	0.774760149	0.816785173		2	467	0.974941789
2	582.086	582086	930.256	1083.38	930.256	1083.38	0.858660858	0.793489811		2	467.25	0.974462652
2	582.389	582389	777.8304	1135.136	777.8304	1135.136	0.685231021	0.77829153		2	467.5	0.979246794
2	582.664	582664	813.2617	1020.703	813.2617	1020.703	0.796766248	0.763467087		2	467.75	0.985860526
2	582.93	582930	768.1405	1061.461	768.1405	1061.461	0.723663422	0.754842283		2	468	0.993767885
2	583.145	583145	684.1807	956.9091	684.1807	956.9091	0.714990274	0.756011116		2	468.25	1.000947503
2	583.565	583565	850.4529	1002.322	850.4529	1002.322	0.848482723	0.765447446		2	468.5	1.008128835
2	584.038	584038	725.5186	1050.943	725.5186	1050.943	0.690350095	0.776477792		2	468.75	1.015711398
2	584.514	584514	783.3957	864.2695	783.3957	864.2695	0.906425253	0.79340829		2	469	1.022155918
2	584.865	584865	693.3881	922.3787	693.3881	922.3787	0.751739063	0.801099565		2	469.25	1.022574257
2	585.047	585047	804.2441	1015.506	804.2441	1015.506	0.791963908	0.800816749		2	469.5	1.020740719
2	585.219	585219	728.7557	895.8955	728.7557	895.8955	0.813438286	0.798731468		2	469.75	1.019725875
2	585.446	585446	857.5161	919.5884	857.5161	919.5884	0.93249991	0.797903968		2	470	1.01806228
2	585.747	585747	675.5211	860.8439	675.5211	860.8439	0.784719622	0.801376439		2	470.25	1.015954815
2	585.986	585986	624.3336	955.107	624.3336	955.107	0.653679221	0.80467173		2	470.5	1.016647663
2	586.211	586211	714.796	973.6685	714.796	973.6685	0.734126656	0.80765098		2	470.75	1.01746326
2	586.689	586689	806.7541	882.6802	806.7541	882.6802	0.913982323	0.814365597		2	471	1.018982349
2	586.873	586873	847.9619	984.4636	847.9619	984.4636	0.861344086	0.81783255		2	471.25	1.021749923
2	587.171	587171	761.0781	938.9177	761.0781	938.9177	0.810590854	0.825179919		2	471.5	1.027859541
2	587.509	587509	901.2482	1017.661	901.2482	1017.661	0.885607486	0.83603453		2	471.75	1.035916945
2	587.689	587689	639.9406	783.0549	639.9406	783.0549	0.817235931	0.84276942		2	472	1.040735023
2	587.919	587919	533.5504	641.8251	533.5504	641.8251	0.831301861	0.848323036		2	472.25	1.041102043
2	588.126	588126	861.0574	1069.023	861.0574	1069.023	0.805461997	0.850612433		2	472.5	1.039827127
2	588.511	588511	767.0635	892.5081	767.0635	892.5081	0.859447102	0.86305829		2	472.75	1.038179645
2	588.89	588890	963.2656	1082.455	963.2656	1082.455	0.889889741	0.899863309		2	473	1.033253989
2	589.17	589170	890.8375	1015.669	890.8375	1015.669	0.877094309	0.933319941		2	473.25	1.026351683
2	589.338	589338	970.0062	941.449	970.0062	941.449	1.030333242	0.951010265		2	473.5	1.02273247
2	589.531	589531	741.3604	785.598	741.3604	785.598	0.943689266	0.970769981		2	473.75	1.022368403
2	589.706	589706	771.2379	821.7524	771.2379	821.7524	0.938528321	0.988410839		2	474	1.022857266
2	590.108	590108	1097.266	965.1874	1097.266	965.1874	1.136842441	1.038870224		2	474.25	1.023401261
2	590.278	590278	1152.175	986.5563	1152.175	986.5563	1.167875569	1.061072978		2	474.5	1.023887308
2	590.479	590479	930.1901	1010.714	930.1901	1010.714	0.920329688	1.080407106		2	474.75	1.02445122
2	591.042	591042	951.2644	859.1672	951.2644	859.1672	1.107193571	1.11719348		2	475	1.025186489
2	591.268	591268	1089.8	920.895	1089.8	920.895	1.183413961	1.121699173		2	475.25	1.025443083
2	591.481	591481	995.1697	966.2011	995.1697	966.2011	1.029981957	1.114668526		2	475.5	1.024454249
2	591.658	591658	1201.405	985.6567	1201.405	985.6567	1.218887874	1.101225804		2	475.75	1.021819032
2	592.805	592805	840.9111	874.2198	840.9111	874.2198	0.961898941	0.971806775		2	476	1.019103866
2	593.015	593015	951.5363	1053.793	951.5363	1053.793	0.902963201	0.962056632		2	476.25	1.015480009
2	593.224	593224	927.832	966.9493	927.832	966.9493	0.959545656	0.953111505		2	476.5	1.011785022
2	593.437	593437	718.2732	892.6161	718.2732	892.6161	0.804683223	0.94299723		2	476.75	1.012591454
2	593.618	593618	824.8558	841.6335	824.8558	841.6335	0.980065313	0.93643589		2	477	1.018461593
2	593.791	593791	988.8717	1102.512	988.8717	1102.512	0.89692602	0.930820037		2	477.25	1.02602721
2	593.999	593999	1115.81	1116.99	1115.81	1116.99	0.998943589	0.926267869		2	477.5	1.036942215
2	594.253	594253	1075.94	911.5514	1075.94	911.5514	1.180339364	0.924329865		2	477.75	1.056952652
2	594.518	594518	715.381	981.1043	715.381	981.1043	0.729158969	0.922150236		2	478	1.079722636
2	594.698	594698	701.1616	719.2992	701.1616	719.2992	0.974784346	0.91786717		2	478.25	1.102492619
2	594.895	594895	729.1884	901.9024	729.1884	901.9024	0.808500343	0.911086984		2	478.5	1.125262603
2	595.159	595159	818.7847	854.5388	818.7847	854.5388	0.95815977	0.903331023		2	478.75	1.148032586
2	595.583	595583	949.4007	1286.015	949.4007	1286.015	0.738250098	0.88815526		2	479	1.17080257
2	595.817	595817	870.0207	906.6831	870.0207	906.6831	0.959564262	0.88330656		2	479.25	1.192655671
2	596.192	596192	796.037	726.358	796.037	726.358	1.09592928	0.893118203		2	479.5	1.201942084
2	596.538	596538	743.3513	1009.111	743.3513	1009.111	0.736639775	0.910448534		2	479.75	1.201763666
2	596.94	596940	937.8158	1114.737	937.8158	1114.737	0.841288842	0.922459066		2	480	1.19061045
2	597.126	597126	744.5424	711.5676	744.5424	711.5676	1.046341064	0.92212765		2	480.25	1.179236764
2	597.395	597395	867.5006	999.3615	867.5006	999.3615	0.868054853	0.920154089		2	480.5	1.166983193
2	597.582	597582	818.8315	815.4281	818.8315	815.4281	1.004173759	0.917455207		2	480.75	1.154598105
2	597.793	597793	836.3689	930.2381	836.3689	930.2381	0.899091211	0.912602672		2	481	1.14312128
2	597.999	597999	744.7005	807.4579	744.7005	807.4579	0.922277805	0.908294743		2	481.25	1.136410927
2	598.215	598215	1061.946	1168.409	1061.946	1168.409	0.908882078	0.901399793		2	481.5	1.132198724
2	598.466	598466	906.4473	1096.185	906.4473	1096.185	0.826910877	0.893601551		2	481.75	1.130501699
2	598.743	598743	864.7341	956.4022	864.7341	956.4022	0.90415319	0.888824303		2	482	1.129247248
2	599.091	599091	791.0572	877.703	791.0572	877.703	0.901281185	0.882125824		2	482.25	1.129188406
2	599.477	599477	894.4835	1038.518	894.4835	1038.518	0.861307652	0.881365444		2	482.5	1.132126858
2	599.869	599869	1019.775	1294.205	1019.775	1294.205	0.787954768	0.896378454		2	482.75	1.137060578
2	600.117	600117	967.1259	1019.923	967.1259	1019.923	0.948234229	0.910384771		2	483	1.145047374
2	600.575	600575	840.7299	880.5456	840.7299	880.5456	0.954782921	0.927671505		2	483.25	1.154241107
2	600.907	600907	1215.481	1045.726	1215.481	1045.726	1.162332198	0.927882999		2	483.5	1.167030085
2	601.105	601105	859.6776	1042.263	859.6776	1042.263	0.824818304	0.926239131		2	483.75	1.193423572
2	601.328	601328	782.0364	930.5642	782.0364	930.5642	0.840389519	0.924080135		2	484	1.225405028
2	601.732	601732	838.2106	988.7644	838.2106	988.7644	0.847735416	0.907699598		2	484.25	1.264340857
2	601.941	601941	906.1113	996.88	906.1113	996.88	0.908947215	0.900261274		2	484.5	1.301059417
2	602.117	602117	836.9928	810.0078	836.9928	810.0078	1.033314494	0.895465353		2	484.75	1.337646275
2	602.327	602327	793.1139	857.231	793.1139	857.231	0.925204408	0.887783077		2	485	1.374989454
2	602.538	602538	798.8672	1053.247	798.8672	1053.247	0.758480394	0.883575208		2	485.25	1.412606235
2	602.912	602912	919.8578	1221.45	919.8578	1221.45	0.753086741	0.887726867		2	485.5	1.441707301
2	603.111	603111	773.7603	802.2544	773.7603	802.2544	0.964482463	0.890852519		2	485.75	1.456782373
2	603.342	603342	697.1604	797.1951	697.1604	797.1951	0.874516665	0.895363035		2	486	1.467510888
2	603.523	603523	1007.364	951.8355	1007.364	951.8355	1.058338337	0.900340426		2	486.25	1.475665768
2	603.874	603874	702.5502	780.4846	702.5502	780.4846	0.90014614	0.908836664		2	486.5	1.476944308
2	604.138	604138	903.2578	1186.844	903.2578	1186.844	0.761058572	0.91536688		2	486.75	1.473495655
2	604.469	604469	868.3608	810.7626	868.3608	810.7626	1.071042004	0.924154102		2	487	1.468233659
2	605.631	605631	990.1338	1144.24	990.1338	1144.24	0.865320038	0.949148767		2	487.25	1.46466808
2	606.15	606150	1059.899	1052.911	1059.899	1052.911	1.006636838	0.961112995		2	487.5	1.461297805
2	607.248	607248	875.9385	988.6491	875.9385	988.6491	0.885995345	0.98020474		2	487.75	1.456504696
2	607.436	607436	882.9548	856.3171	882.9548	856.3171	1.031107285	0.98239387		2	488	1.447519318
2	607.613	607613	904.8518	834.1868	904.8518	834.1868	1.084711242	0.984544882		2	488.25	1.43374142
2	607.955	607955	1015.001	986.6864	1015.001	986.6864	1.028696656	0.987730879		2	488.5	1.415089522
2	608.262	608262	858.0072	920.9236	858.0072	920.9236	0.931681195	0.986871446		2	488.75	1.392691581
2	608.559	608559	899.8605	1064.674	899.8605	1064.674	0.845198155	0.983169323		2	489	1.367516152
2	608.872	608872	1063.288	994.0664	1063.288	994.0664	1.069634785	0.979622078		2	489.25	1.332208465
2	609.173	609173	913.2734	890.4034	913.2734	890.4034	1.025684987	0.977251281		2	489.5	1.288953138
2	609.423	609423	853.556	912.4486	853.556	912.4486	0.935456529	0.975565806		2	489.75	1.252448052
2	609.676	609676	748.2341	717.4756	748.2341	717.4756	1.042870447	0.974187678		2	490	1.218111215
2	609.953	609953	830.2178	982.9106	830.2178	982.9106	0.844652403	0.972484016		2	490.25	1.1848514
2	610.197	610197	1021.352	966.8496	1021.352	966.8496	1.056371125	0.97088714		2	490.5	1.15526589
2	610.38	610380	955.1641	949.4754	955.1641	949.4754	1.005991414	0.967737675		2	490.75	1.136586655
2	610.598	610598	938.5864	979.993	938.5864	979.993	0.957748066	0.96174262		2	491	1.123016722
2	610.83	610830	1006.47	1192.692	1006.47	1192.692	0.843864133	0.957977649		2	491.25	1.111590781
2	611.082	611082	1014.232	923.9646	1014.232	923.9646	1.097695734	0.96038058		2	491.5	1.104154648
2	611.338	611338	1184.117	1199.333	1184.117	1199.333	0.987312948	0.965324826		2	491.75	1.102990593
2	611.522	611522	731.5967	941.6883	731.5967	941.6883	0.776899002	0.967487853		2	492	1.106771141
2	611.702	611702	932.1554	1059.456	932.1554	1059.456	0.879843429	0.968197825		2	492.25	1.111216157
2	611.865	611865	946.7429	839.0525	946.7429	839.0525	1.12834763	0.969010714		2	492.5	1.1156635
2	612.185	612185	721.3747	658.3237	721.3747	658.3237	1.095775072	0.970846339		2	492.75	1.121111822
2	612.581	612581	846.7964	997.1945	846.7964	997.1945	0.849178771	0.976562805		2	493	1.129247523
2	612.934	612934	770.0369	741.6333	770.0369	741.6333	1.038298712	0.990399995		2	493.25	1.134915307
2	613.1	613100	669.7085	652.4804	669.7085	652.4804	1.026404012	1.002344393		2	493.5	1.135560148
2	613.383	613383	753.0731	942.2856	753.0731	942.2856	0.799198353	1.029087274		2	493.75	1.134616408
2	613.701	613701	1024.472	900.988	1024.472	900.988	1.13705399	1.053830099		2	494	1.133068992
2	614.084	614084	967.9168	996.8124	967.9168	996.8124	0.971011998	1.074036319		2	494.25	1.129787757
2	614.327	614327	1067.802	750.1415	1067.802	750.1415	1.423467439	1.087260701		2	494.5	1.122972799
2	614.628	614628	948.1501	835.4483	948.1501	835.4483	1.13489979	1.10268768		2	494.75	1.115690523
2	615.074	615074	1121.363	1220.485	1121.363	1220.485	0.918784745	1.113145782		2	495	1.108577812
2	615.239	615239	1254.368	1164.321	1254.368	1164.321	1.077338638	1.117758471		2	495.25	1.103191592
2	615.66	615660	1004.144	953.0724	1004.144	953.0724	1.053586275	1.128841835		2	495.5	1.098091972
2	615.826	615826	1160.767	995.4619	1160.767	995.4619	1.166058691	1.132355532		2	495.75	1.09310382
2	616.044	616044	1053.553	850.2426	1053.553	850.2426	1.239120458	1.138810024		2	496	1.093609112
2	616.334	616334	1236.989	1077.198	1236.989	1077.198	1.148339488	1.157812134		2	496.25	1.100032595
2	616.619	616619	1329.684	1185.946	1329.684	1185.946	1.121201134	1.177878949		2	496.5	1.105824091
2	616.855	616855	1354.119	1031.222	1354.119	1031.222	1.313120744	1.188814115		2	496.75	1.111134919
2	617.033	617033	1510.124	1312.54	1510.124	1312.54	1.150535603	1.196539218		2	497	1.11028643
2	617.371	617371	1071.218	877.4104	1071.218	877.4104	1.220885916	1.209703187		2	497.25	1.108415774
2	617.588	617588	1187.693	959.1247	1187.693	959.1247	1.238309263	1.210623875		2	497.5	1.106357939
2	618.062	618062	1564.033	1382.315	1564.033	1382.315	1.131459183	1.209126866		2	497.75	1.104023905
2	618.253	618253	1504.614	1360.461	1504.614	1360.461	1.105958936	1.220429157		2	498	1.100990261
2	618.434	618434	1298.682	911.4775	1298.682	911.4775	1.424809718	1.232726529		2	498.25	1.097423521
2	618.811	618811	1159.988	929.6975	1159.988	929.6975	1.247704764	1.264783151		2	498.5	1.092883059
2	619.044	619044	1005.282	814.2223	1005.282	814.2223	1.234652993	1.285870232		2	498.75	1.088217095
2	619.416	619416	1322.491	1111.861	1322.491	1111.861	1.189439148	1.321906237		2	499	1.084191386
2	619.762	619762	1351.619	796.3515	1351.619	796.3515	1.697264336	1.375652978		2	499.25	1.08223722
2	619.931	619931	1071.547	775.2414	1071.547	775.2414	1.382210754	1.415068281		2	499.5	1.080222883
2	620.15	620150	1082.107	751.471	1082.107	751.471	1.439985043	1.476208454		2	499.75	1.077604193
2	620.401	620401	1131.043	800.3046	1131.043	800.3046	1.413265649	1.54740414		2	500	1.074693219
2	620.668	620668	1808.304	1201.392	1808.304	1201.392	1.505173998	1.63715547		2	500.25	1.068131916
2	620.993	620993	1664.689	1027.705	1664.689	1027.705	1.619812106	1.74791385		2	500.5	1.06097787
2	621.177	621177	1864.881	943.3002	1864.881	943.3002	1.976975092	1.801139228		2	500.75	1.053741419
2	621.499	621499	1598.832	742.2889	1598.832	742.2889	2.153921472	1.899569493		2	501	1.046849163
2	621.715	621715	1998.532	1008.879	1998.532	1008.879	1.980943205	1.948751575		2	501.25	1.040050914
2	621.924	621924	1890.259	978.4455	1890.259	978.4455	1.931900142	1.982466692		2	501.5	1.033503714
2	622.132	622132	1865.945	954.9907	1865.945	954.9907	1.953888137	2.010617092		2	501.75	1.029359647
2	622.308	622308	1845.649	890.8427	1845.649	890.8427	2.071801228	2.02723418		2	502	1.026668903
2	622.58	622580	1573.389	911.342	1573.389	911.342	1.726452857	2.037788053		2	502.25	1.029205214
2	622.804	622804	1912.188	790.1868	1912.188	790.1868	2.419918936	2.0351015		2	502.5	1.036030423
2	623.319	623319	1744.405	1149.455	1744.405	1149.455	1.51759312	2.001234825		2	502.75	1.045898388
2	623.511	623511	1738.51	873.1119	1738.51	873.1119	1.991165165	1.990310083		2	503	1.061479716
2	623.747	623747	1724.745	733.6303	1724.745	733.6303	2.350972963	1.969501012		2	503.25	1.071800244
2	624.084	624084	1629.283	942.9214	1629.283	942.9214	1.727909665	1.885051696		2	503.5	1.074382323
2	624.451	624451	2372.553	1159.557	2372.553	1159.557	2.046085703	1.764180119		2	503.75	1.071823679
2	624.623	624623	2135.139	1227.729	2135.139	1227.729	1.739096332	1.713248552		2	504	1.067660603
2	624.857	624857	1263.01	766.66	1263.01	766.66	1.647418673	1.633260793		2	504.25	1.057847131
2	625.2	625200	1424.164	1028.586	1424.164	1028.586	1.384584274	1.495562143		2	504.5	1.04368745
2	625.402	625402	1409.092	1053.424	1409.092	1053.424	1.337630432	1.435171563		2	504.75	1.02841642
2	625.735	625735	1396.982	1106.793	1396.982	1106.793	1.262189045	1.368256854		2	505	1.018763768
2	626.035	626035	1050.724	882.8432	1050.724	882.8432	1.190159249	1.321042017		2	505.25	1.011446143
2	626.352	626352	1310.112	1012.431	1310.112	1012.431	1.294025963	1.288196168		2	505.5	1.008415032
2	626.598	626598	1069.875	848.8696	1069.875	848.8696	1.260352591	1.308654146		2	505.75	1.012380221
2	626.862	626862	1256.245	858.7243	1256.245	858.7243	1.462920055	1.338049685		2	506	1.022630969
2	627.04	627040	1708.448	1167.044	1708.448	1167.044	1.46391053	1.331594864		2	506.25	1.031486573
2	627.342	627342	1054.762	933.1387	1054.762	933.1387	1.130337859	1.314158823		2	506.5	1.039450706
2	627.707	627707	1322.317	878.1975	1322.317	878.1975	1.505717108	1.28719687		2	506.75	1.045219865
2	627.996	627996	1170.665	899.9217	1170.665	899.9217	1.300852063	1.239561991		2	507	1.049427651
2	628.273	628273	1476.566	1101.358	1476.566	1101.358	1.3406776	1.195459721		2	507.25	1.049319431
2	628.5	628500	1460.341	1475.825	1460.341	1475.825	0.989508241	1.176519767		2	507.5	1.04515588
2	628.673	628673	970.3252	1091.036	970.3252	1091.036	0.889361304	1.161702554		2	507.75	1.041197282
2	628.922	628922	1450.344	1246.992	1450.344	1246.992	1.163074021	1.149448169		2	508	1.035706078
2	629.088	629088	1101.447	994.238	1101.447	994.238	1.107830318	1.148112095		2	508.25	1.03111052
2	629.329	629329	1143.725	949.673	1143.725	949.673	1.204335598	1.15211202		2	508.5	1.02892899
2	629.544	629544	1091.872	824.234	1091.872	824.234	1.324711186	1.173527847		2	508.75	1.02695865
2	629.724	629724	913.6335	710.0792	913.6335	710.0792	1.28666422	1.204460335		2	509	1.02633389
2	630.153	630153	1121.29	963.3451	1121.29	963.3451	1.163954641	1.271554537		2	509.25	1.026145461
2	630.48	630480	1048.056	906.8796	1048.056	906.8796	1.155672705	1.29965103		2	509.5	1.026704023
2	630.708	630708	1315.574	899.062	1315.574	899.062	1.463273946	1.318889434		2	509.75	1.027036841
2	631.103	631103	1568.337	1094.431	1568.337	1094.431	1.433015878	1.342069964		2	510	1.02696937
2	631.539	631539	1091.046	732.8494	1091.046	732.8494	1.488772454	1.350253037		2	510.25	1.026628322
2	631.885	631885	917.9486	802.5689	917.9486	802.5689	1.143762984	1.349644199		2	510.5	1.026327377
2	632.201	632201	1083.998	790.6664	1083.998	790.6664	1.370992874	1.345090282		2	510.75	1.025797803
2	632.568	632568	1215.274	1091.885	1215.274	1091.885	1.113005491	1.333009572		2	511	1.024795476
2	632.794	632794	1631.017	1054.222	1631.017	1054.222	1.547128593	1.321965606		2	511.25	1.02392937
2	632.987	632987	1112.323	846.5681	1112.323	846.5681	1.313920286	1.30872626		2	511.5	1.023145805
2	633.155	633155	1421.348	1039.524	1421.348	1039.524	1.367306575	1.294365929		2	511.75	1.022619826
2	633.346	633346	1253.852	1029.987	1253.852	1029.987	1.217347403	1.278670616		2	512	1.023020365
2	634.854	634854	939.8102	811.2831	939.8102	811.2831	1.158424476	1.103968817		2	512.25	1.025631038
2	635.05	635050	955.8665	829.0171	955.8665	829.0171	1.153011802	1.083589985		2	512.5	1.029205137
2	635.379	635379	1022.292	1254.62	1022.292	1254.62	0.814822018	1.05781484		2	512.75	1.031943431
2	635.548	635548	1042.747	1094.228	1042.747	1094.228	0.952952218	1.049743078		2	513	1.033294642
2	635.751	635751	1054.872	944.8093	1054.872	944.8093	1.116491974	1.042845993		2	513.25	1.030952511
2	635.935	635935	974.858	762.1977	974.858	762.1977	1.27900937	1.036272158		2	513.5	1.02651104
2	636.246	636246	547.9819	656.5234	547.9819	656.5234	0.834672306	1.031963895		2	513.75	1.020568552
2	636.904	636904	773.4628	681.8985	773.4628	681.8985	1.134278489	1.036253296		2	514	1.016197547
2	637.446	637446	796.1389	794.9785	796.1389	794.9785	1.001459662	1.017544241		2	514.25	1.010524167
2	637.929	637929	994.0016	899.0354	994.0016	899.0354	1.105631213	0.996524016		2	514.5	1.005020795
2	638.149	638149	994.7379	1097.472	994.7379	1097.472	0.906390231	0.987197196		2	514.75	1.002328962
2	638.433	638433	1321.859	1271.693	1321.859	1271.693	1.0394482	0.973793622		2	515	1.002025371
2	638.78	638780	942.3155	1121.071	942.3155	1121.071	0.84054935	0.955422123		2	515.25	1.003071045
2	639.042	639042	751.6868	815.6005	751.6868	815.6005	0.921636022	0.943163244		2	515.5	1.007271413
2	639.42	639420	1025.639	1054.133	1025.639	1054.133	0.972969255	0.925733491		2	515.75	1.016806981
2	639.701	639701	878.857	1001.173	878.857	1001.173	0.877827309	0.913744941		2	516	1.031818216
2	639.905	639905	752.0613	746.2363	752.0613	746.2363	1.007805838	0.908088163		2	516.25	1.04488602
2	640.131	640131	956.6543	1181.776	956.6543	1181.776	0.809505609	0.902402249		2	516.5	1.053963784
2	640.309	640309	805.0761	785.4663	805.0761	785.4663	1.024965807	0.899804742		2	516.75	1.055187616
2	640.78	640780	833.9563	983.9404	833.9563	983.9404	0.847567901	0.912138406		2	517	1.053916752
2	641.153	641153	704.2666	833.8699	704.2666	833.8699	0.844576114	0.927724253		2	517.25	1.050450816
2	641.316	641316	693.1572	750.7224	693.1572	750.7224	0.923320258	0.932269911		2	517.5	1.042546165
2	641.479	641479	798.1254	874.3734	798.1254	874.3734	0.912796981	0.937229546		2	517.75	1.034960495
2	641.963	641963	769.0355	833.4369	769.0355	833.4369	0.922727923	0.953211694		2	518	1.02689846
2	642.32	642320	1002.198	918.5503	1002.198	918.5503	1.09106491	0.955284992		2	518.25	1.02158371
2	642.528	642528	1167.151	1076.263	1167.151	1076.263	1.08444776	0.956264101		2	518.5	1.020078916
2	642.787	642787	1230.102	1323.976	1230.102	1323.976	0.929096902	0.956687923		2	518.75	1.019709966
2	643.328	643328	1326.108	1443.375	1326.108	1443.375	0.918755001	0.946169032		2	519	1.019940276
2	643.801	643801	406.3683	561.0872	406.3683	561.0872	0.724251596	0.935653394		2	519.25	1.021075907
2	644.144	644144	1183.723	1235.031	1183.723	1235.031	0.958456104	0.936522079		2	519.5	1.021608864
2	644.398	644398	1307.708	1310.06	1307.708	1310.06	0.998204662	0.939704095		2	519.75	1.020597471
2	644.96	644960	814.0712	935.1982	814.0712	935.1982	0.870479862	0.940727676		2	520	1.01753696
2	645.276	645276	1032.975	913.8279	1032.975	913.8279	1.130382428	0.929965348		2	520.25	1.01784797
2	645.733	645733	823.1442	900.1433	823.1442	900.1433	0.914459064	0.906335079		2	520.5	1.018720164
2	645.947	645947	965.2553	904.416	965.2553	904.416	1.067269155	0.897488417		2	520.75	1.019987136
2	646.195	646195	679.9906	1002.267	679.9906	1002.267	0.678452548	0.886698465		2	521	1.020538462
2	646.529	646529	773.6158	1076.104	773.6158	1076.104	0.718904307	0.868209149		2	521.25	1.020936592
2	646.726	646726	811.7394	1002.991	811.7394	1002.991	0.809318728	0.858558873		2	521.5	1.021788756
2	646.937	646937	959.6675	1247.656	959.6675	1247.656	0.76917636	0.852421454		2	521.75	1.021758103
2	647.139	647139	1145.283	1223.386	1145.283	1223.386	0.936158334	0.847066391		2	522	1.01895856
2	647.346	647346	1022.894	977.0427	1022.894	977.0427	1.046928655	0.846648301		2	522.25	1.015377173
2	647.581	647581	936.862	1128.34	936.862	1128.34	0.83030115	0.853656359		2	522.5	1.010648031
2	647.789	647789	824.7181	917.9008	824.7181	917.9008	0.898482821	0.853611109		2	522.75	1.006828119
2	648.045	648045	813.6719	999.8104	813.6719	999.8104	0.813826201	0.836742607		2	523	1.00419475
2	648.254	648254	788.4322	1050.36	788.4322	1050.36	0.750630451	0.814984411		2	523.25	1.002515836
2	648.75	648750	767.9559	1069.754	767.9559	1069.754	0.71788084	0.764839407		2	523.5	1.002225261
2	648.947	648947	776.8607	904.1079	776.8607	904.1079	0.859256622	0.75270809		2	523.75	1.003970087
2	649.222	649222	707.9395	1014.46	707.9395	1014.46	0.697848609	0.738217718		2	524	1.005616863
2	649.536	649536	758.5855	1114.051	758.5855	1114.051	0.68092529	0.721656221		2	524.25	1.006819467
2	649.746	649746	763.832	1216.498	763.832	1216.498	0.627894168	0.707316159		2	524.5	1.008411917
2	649.918	649918	723.3621	968.4192	723.3621	968.4192	0.746951424	0.697014118		2	524.75	1.009749514
2	650.094	650094	749.6705	952.898	749.6705	952.898	0.786726911	0.689353153		2	525	1.010678501
2	650.429	650429	773.1061	1119.574	773.1061	1119.574	0.690535954	0.676418351		2	525.25	1.010549659
2	650.843	650843	760.3541	1080.904	760.3541	1080.904	0.703442766	0.669615326		2	525.5	1.009615352
2	651.045	651045	618.0241	1093.112	618.0241	1093.112	0.5653804	0.672106791		2	525.75	1.00790686
2	651.249	651249	760.3777	1338.487	760.3777	1338.487	0.568087475	0.677775328		2	526	1.004135341
2	651.821	651821	703.7202	883.4885	703.7202	883.4885	0.79652446	0.699353471		2	526.25	1.000351981
2	652.11	652110	632.0784	891.0899	632.0784	891.0899	0.709331797	0.717495815		2	526.5	0.996114657
2	652.386	652386	829.4647	1023.354	829.4647	1023.354	0.810535455	0.741449991		2	526.75	0.991379852
2	652.643	652643	735.9035	972.7674	735.9035	972.7674	0.756505101	0.757918683		2	527	0.986613405
2	652.86	652860	697.2734	941.291	697.2734	941.291	0.740762846	0.766017866		2	527.25	0.982171551
2	653.243	653243	669.1786	960.0482	669.1786	960.0482	0.697026045	0.776837569		2	527.5	0.977174558
2	653.775	653775	821.9104	1054.886	821.9104	1054.886	0.779146183	0.771869818		2	527.75	0.97192675
2	654.012	654012	935.9416	980.0255	935.9416	980.0255	0.955017599	0.766147867		2	528	0.968785511
2	654.3	654300	483.8089	721.3503	483.8089	721.3503	0.670698966	0.763560309		2	528.25	0.966651898
2	654.468	654468	883.0679	1145.212	883.0679	1145.212	0.77109557	0.765500704		2	528.5	0.968263608
2	654.998	654998	738.182	1143.932	738.182	1143.932	0.645302343	0.773305638		2	528.75	0.971187483
2	655.169	655169	741.0972	937.2499	741.0972	937.2499	0.790714622	0.773888452		2	529	0.974496759
2	655.471	655471	646.4854	850.9994	646.4854	850.9994	0.759677856	0.774669013		2	529.25	0.979562435
2	655.74	655740	693.417	865.0025	693.417	865.0025	0.801635833	0.773708078		2	529.5	0.985600799
2	655.973	655973	689.3306	817.6076	689.3306	817.6076	0.843106889	0.773493333		2	529.75	0.991460611
2	656.511	656511	677.1609	812.0211	677.1609	812.0211	0.833920325	0.773655243		2	530	0.997250985
2	656.713	656713	810.4283	1134.978	810.4283	1134.978	0.714047585	0.766383743		2	530.25	0.998531967
2	657.251	657251	795.5563	1102.047	795.5563	1102.047	0.721889629	0.730646212		2	530.5	0.997880351
2	657.512	657512	726.3727	1023.981	726.3727	1023.981	0.709361502	0.722272442		2	530.75	0.994923944
2	657.765	657765	718.4215	955.4502	718.4215	955.4502	0.751919357	0.719838386		2	531	0.991946939
2	658.061	658061	761.3451	1045.502	761.3451	1045.502	0.728210085	0.71807136		2	531.25	0.989844095
2	658.254	658254	680.684	1050.056	680.684	1050.056	0.648235904	0.721559903		2	531.5	0.98790293
2	658.468	658468	720.9178	1042.83	720.9178	1042.83	0.691309034	0.734927691		2	531.75	0.986022502
2	658.929	658929	754.5043	882.6802	754.5043	882.6802	0.854787838	0.781990202		2	532	0.98440802
2	659.105	659105	780.4016	1056.565	780.4016	1056.565	0.738621476	0.795355891		2	532.25	0.983058999
2	659.431	659431	757.5388	938.3475	757.5388	938.3475	0.807311577	0.830293856		2	532.5	0.982807536
2	659.798	659798	939.53	1097.222	939.53	1097.222	0.85628068	0.865541177		2	532.75	0.983714006
2	660.003	660003	885.8667	921.4079	885.8667	921.4079	0.96142729	0.869629116		2	533	0.984779705
2	660.54	660540	892.7732	962.3153	892.7732	962.3153	0.9277346	0.866002347		2	533.25	0.986274478
2	660.701	660701	873.0136	1065.3	873.0136	1065.3	0.819500235	0.860106785		2	533.5	0.988620697
2	660.914	660914	681.128	765.1668	681.128	765.1668	0.890169307	0.843312062		2	533.75	0.993167656
2	661.196	661196	785.4532	944.4841	785.4532	944.4841	0.831621411	0.806349439		2	534	1.000190419
2	661.69	661690	501.8389	698.8671	501.8389	698.8671	0.718074867	0.744382964		2	534.25	1.005449732
2	661.911	661911	562.4574	910.3393	562.4574	910.3393	0.617854683	0.721943396		2	534.5	1.007883864
2	662.178	662178	461.3929	673.3092	461.3929	673.3092	0.685261541	0.690703825		2	534.75	1.008647851
2	662.404	662404	653.174	952.8078	653.174	952.8078	0.685525454	0.672820491		2	535	1.008584431
2	662.775	662775	549.7378	782.6878	549.7378	782.6878	0.70237175	0.668512159		2	535.25	1.006714918
2	663.129	663129	615.8259	908.4271	615.8259	908.4271	0.677903488	0.670831548		2	535.5	1.004439163
2	663.291	663291	519.1221	890.4034	519.1221	890.4034	0.583019	0.673245727		2	535.75	1.001931631
2	663.731	663731	681.0753	956.0844	681.0753	956.0844	0.712358972	0.696936367		2	536	0.999369025
2	663.939	663939	597.0628	828.9026	597.0628	828.9026	0.720305136	0.703607281		2	536.25	0.99693601
2	664.46	664460	851.4442	967.3728	851.4442	967.3728	0.880161402	0.713722871		2	536.5	0.995364696
2	664.648	664648	694.5588	1098.17	694.5588	1098.17	0.63246929	0.716843726		2	536.75	0.99935695
2	664.926	664926	606.8682	904.2416	606.8682	904.2416	0.671135015	0.716529034		2	537	1.008994872
2	665.449	665449	514.9498	840.1869	514.9498	840.1869	0.612899106	0.688362112		2	537.25	1.020459189
2	665.747	665747	730.7245	875.4663	730.7245	875.4663	0.834668907	0.66780301		2	537.5	1.031655463
2	665.961	665961	697.1347	1024.635	697.1347	1024.635	0.680373694	0.658422821		2	537.75	1.042936962
2	666.238	666238	633.8642	1051.437	633.8642	1051.437	0.60285514	0.649094196		2	538	1.054909556
2	666.538	666538	670.7676	1165.05	670.7676	1165.05	0.57574147	0.64113822		2	538.25	1.063839858
2	666.708	666708	508.3485	865.0025	508.3485	865.0025	0.587684429	0.640122268		2	538.5	1.069938357
2	667.069	667069	541.5468	809.5218	541.5468	809.5218	0.668971237	0.641650223		2	538.75	1.07259612
2	667.245	667245	547.6846	855.5416	547.6846	855.5416	0.640161273	0.642956797		2	539	1.07098539
2	667.53	667530	549.216	794.292	549.216	794.292	0.691453521	0.648652904		2	539.25	1.06672247
2	667.802	667802	690.2459	1046.433	690.2459	1046.433	0.659617864	0.655537859		2	539.5	1.061627708
2	668.344	668344	704.7254	1157.314	704.7254	1157.314	0.608931889	0.671722376		2	539.75	1.055828393
2	668.504	668504	649.0955	820.4909	649.0955	820.4909	0.791106276	0.677670882		2	540	1.047409191
2	668.973	668973	580.2304	882.2293	580.2304	882.2293	0.657686613	0.692387096		2	540.25	1.038288504
2	669.289	669289	584.0534	883.5866	584.0534	883.5866	0.661003008	0.698989854		2	540.5	1.031426463
2	669.467	669467	532.981	766.858	532.981	766.858	0.695019156	0.702628837		2	540.75	1.027830874
2	669.847	669847	711.1509	949.553	711.1509	949.553	0.748932287	0.71355795		2	541	1.025407114
2	670.053	670053	518.2804	713.2606	518.2804	713.2606	0.726635398	0.720011222		2	541.25	1.025345482
2	670.298	670298	831.429	1174.717	831.429	1174.717	0.707769616	0.725573352		2	541.5	1.029070221
2	670.742	670742	827.7433	1089.32	827.7433	1089.32	0.759871571	0.728912872		2	541.75	1.032407847
2	670.962	670962	768.7298	1036.989	768.7298	1036.989	0.741309503	0.729072926		2	542	1.035303773
2	671.245	671245	857.7243	1370.789	857.7243	1370.789	0.625715774	0.729115697		2	542.25	1.031905527
2	671.488	671488	616.013	701.1251	616.013	701.1251	0.8786064	0.726464347		2	542.5	1.026925942
2	671.742	671742	688.7645	1032.597	688.7645	1032.597	0.667021597	0.721168448		2	542.75	1.020258673
2	671.985	671985	584.4503	783.9972	584.4503	783.9972	0.745474984	0.719047223		2	543	1.010588894
2	672.238	672238	569.3235	787.5709	569.3235	787.5709	0.722885394	0.726495785		2	543.25	1.000965436
2	672.46	672460	657.2708	1009.006	657.2708	1009.006	0.651404253	0.732034855		2	543.5	0.991162092
2	672.952	672952	667.9626	1005.909	667.9626	1005.909	0.664038795	0.734391698		2	543.75	0.981289244
2	673.166	673166	583.7458	850.6967	583.7458	850.6967	0.686197325	0.733964972		2	544	0.975571134
2	673.333	673333	654.9089	704.478	654.9089	704.478	0.929637121	0.731309217		2	544.25	0.972171455
2	673.625	673625	754.3587	991.1487	754.3587	991.1487	0.761095384	0.718917843		2	544.5	0.972154688
2	674.053	674053	903.664	1225.361	903.664	1225.361	0.737467571	0.69336595		2	544.75	0.977883903
2	674.294	674294	592.7507	950.6017	592.7507	950.6017	0.623553166	0.683568863		2	545	0.981626047
2	674.541	674541	729.2067	1218.268	729.2067	1218.268	0.598560169	0.675375393		2	545.25	0.984757542
2	675.071	675071	621.1689	1071.15	621.1689	1071.15	0.579908416	0.657053783		2	545.5	0.988393899
2	675.248	675248	618.6202	877.0559	618.6202	877.0559	0.705337254	0.655523537		2	545.75	0.990096155
2	675.554	675554	646.1607	997.4145	646.1607	997.4145	0.647835679	0.668766283		2	546	0.990218253
2	675.722	675722	651.2803	926.4632	651.2803	926.4632	0.702974819	0.676698979		2	546.25	0.990116649
2	676.008	676008	540.6142	837.9712	540.6142	837.9712	0.645146516	0.692414855		2	546.5	0.990400641
2	676.296	676296	555.8128	691.8248	555.8128	691.8248	0.803401092	0.714101447		2	546.75	0.990645954
2	676.583	676583	629.8311	805.0755	629.8311	805.0755	0.782325509	0.726874048		2	547	0.990775107
2	676.82	676820	638.3378	1004.345	638.3378	1004.345	0.635576221	0.725266118		2	547.25	0.991590397
2	677.057	677057	795.1391	1158.162	795.1391	1158.162	0.686552572	0.717887947		2	547.5	0.99251503
2	677.374	677374	788.0497	967.3487	788.0497	967.3487	0.814649051	0.707261925		2	547.75	0.992547745
2	677.546	677546	626.5684	1004.364	626.5684	1004.364	0.623845936	0.700375787		2	548	0.992039665
2	677.893	677893	821.1937	1008.53	821.1937	1008.53	0.814248163	0.678016282		2	548.25	0.990150811
2	678.186	678186	706.4546	1147.045	706.4546	1147.045	0.61589092	0.663126772		2	548.5	0.98580826
2	678.354	678354	586.3922	1126.702	586.3922	1126.702	0.520450128	0.656621646		2	548.75	0.980639883
2	678.592	678592	604.0236	883.437	604.0236	883.437	0.683720062	0.647720588		2	549	0.975996968
2	678.928	678928	723.1688	1137.89	723.1688	1137.89	0.635534894	0.642738041		2	549.25	0.97216822
2	679.218	679218	665.0312	1046.951	665.0312	1046.951	0.635207569	0.64150204		2	549.5	0.9690804
2	679.633	679633	1006.21	1425.813	1006.21	1425.813	0.705709655	0.642775801		2	549.75	0.965895981
2	679.94	679940	997.4994	1794.183	997.4994	1794.183	0.55596302	0.654835323		2	550	0.962846739
2	680.299	680299	1627.228	2000.318	1627.228	2000.318	0.813484656	0.668847482		2	550.25	0.960082233
2	680.544	680544	738.9621	1463.476	738.9621	1463.476	0.504936261	0.666458373		2	550.5	0.95761771
2	681.037	681037	858.9675	1081.929	858.9675	1081.929	0.793922244	0.655170228		2	550.75	0.955502892
2	681.195	681195	782.4036	1157.115	782.4036	1157.115	0.676167537	0.652125528		2	551	0.953670044
2	681.63	681630	833.5007	1404.109	833.5007	1404.109	0.593615382	0.640111127		2	551.25	0.951961324
2	682.096	682096	566.9654	845.6086	566.9654	845.6086	0.670482065	0.628164874		2	551.5	0.950623042
2	682.293	682293	703.562	1447.732	703.562	1447.732	0.485975305	0.626103544		2	551.75	0.949569239
2	682.532	682532	641.2264	1014.318	641.2264	1014.318	0.63217492	0.623851982		2	552	0.948544408
2	682.831	682831	634.0387	1087.667	634.0387	1087.667	0.582934575	0.621576082		2	552.25	0.947574739
2	683.004	683004	619.1255	895.8955	619.1255	895.8955	0.69106888	0.621139383		2	552.5	0.946651618
2	683.259	683259	711.8581	1132.782	711.8581	1132.782	0.628415794	0.622282124		2	552.75	0.946659774
2	683.57	683570	638.1641	950.3202	638.1641	950.3202	0.671525345	0.624733681		2	553	0.94782967
2	683.829	683829	608.414	933.5945	608.414	933.5945	0.651689786	0.628035874		2	553.25	0.951862985
2	684.05	684050	711.8713	1159.954	711.8713	1159.954	0.613706492	0.632063357		2	553.5	0.957283602
2	684.424	684424	764.7481	1251.851	764.7481	1251.851	0.610893868	0.637577659		2	553.75	0.960665266
2	684.917	684917	555.8161	992.3501	555.8161	992.3501	0.560100815	0.640473174		2	554	0.9617265
2	685.173	685173	759.6317	1147.818	759.6317	1147.818	0.661805007	0.641114233		2	554.25	0.962082767
2	685.395	685395	549.5065	797.9976	549.5065	797.9976	0.688606708	0.640078222		2	554.5	0.959881031
2	685.861	685861	616.7049	920.7547	616.7049	920.7547	0.669781973	0.636322851		2	554.75	0.95610325
2	686.112	686112	556.7024	781.4851	556.7024	781.4851	0.712364702	0.638844665		2	555	0.952575
2	686.332	686332	639.2594	1032.597	639.2594	1032.597	0.619079273	0.645588599		2	555.25	0.948226276
2	686.616	686616	661.5966	1184.061	661.5966	1184.061	0.558752125	0.657355234		2	555.5	0.944420447
2	686.983	686983	664.2266	1209.228	664.2266	1209.228	0.549298065	0.670576105		2	555.75	0.942373446
2	687.147	687147	651.9297	972.2831	651.9297	972.2831	0.670514277	0.676556021		2	556	0.940968668
2	687.333	687333	686.8336	1010.223	686.8336	1010.223	0.679883155	0.685520414		2	556.25	0.941066856
2	687.53	687530	1224.79	1387.721	1224.79	1387.721	0.882590953	0.693133883		2	556.5	0.943941774
2	687.804	687804	596.0451	908.0754	596.0451	908.0754	0.656382829	0.702845959		2	556.75	0.950962659
2	688.152	688152	579.1666	802.0243	579.1666	802.0243	0.722130988	0.71330753		2	557	0.956472111
2	688.455	688455	499.2887	647.2073	499.2887	647.2073	0.771450971	0.709284418		2	557.25	0.959913915
2	688.755	688755	545.1149	850.5247	545.1149	850.5247	0.640916013	0.698263625		2	557.5	0.962844433
2	689.051	689051	645.2251	869.3624	645.2251	869.3624	0.742181972	0.691911804		2	557.75	0.964916186
2	689.253	689253	657.5427	1018.286	657.5427	1018.286	0.645734794	0.692654569		2	558	0.96655447
2	689.51	689510	679.351	1116.99	679.351	1116.99	0.608197925	0.695579268		2	558.25	0.96922219
2	689.977	689977	636.2643	964.1174	636.2643	964.1174	0.659944837	0.701521789		2	558.5	0.973784133
2	690.159	690159	706.8923	919.0652	706.8923	919.0652	0.769142712	0.704961002		2	558.75	0.979969119
2	690.427	690427	773.526	954.9268	773.526	954.9268	0.810036958	0.712695258		2	559	0.984173312
2	690.61	690610	639.5056	890.1209	639.5056	890.1209	0.718448022	0.71551396		2	559.25	0.987536596
2	690.809	690809	551.2017	864.4957	551.2017	864.4957	0.637599123	0.717281425		2	559.5	0.989236881
2	690.989	690989	516.0499	706.1415	516.0499	706.1415	0.730802396	0.717911436		2	559.75	0.987485338
2	691.375	691375	600.7362	823.2971	600.7362	823.2971	0.729671221	0.706401027		2	560	0.984570851
2	691.676	691676	635.3724	905.5495	635.3724	905.5495	0.701642925	0.693061092		2	560.25	0.981737178
2	691.851	691851	500.8678	810.4167	500.8678	810.4167	0.618037363	0.687579467		2	560.5	0.975698662
2	692.124	692124	687.1492	882.9053	687.1492	882.9053	0.778281884	0.677873599		2	560.75	0.968838347
2	692.3	692300	531.5609	881.5701	531.5609	881.5701	0.602970654	0.672595625		2	561	0.967243193
2	692.552	692552	556.2046	791.6972	556.2046	791.6972	0.702547135	0.667492406		2	561.25	0.967866786
2	692.839	692839	509.6376	786.7404	509.6376	786.7404	0.647783691	0.661878447		2	561.5	0.969920816
2	693.223	693223	534.9373	867.5367	534.9373	867.5367	0.616616335	0.661296609		2	561.75	0.97181898
2	693.629	693629	518.8092	715.1242	518.8092	715.1242	0.725481252	0.678379388		2	562	0.976832069
2	694.021	694021	686.8472	1065.3	686.8472	1065.3	0.64474533	0.697892012		2	562.25	0.982702767
2	694.221	694221	894.2648	1332.936	894.2648	1332.936	0.670898528	0.705834992		2	562.5	0.986348363
2	694.675	694675	661.4793	884.8255	661.4793	884.8255	0.747581642	0.729429488		2	562.75	0.987632313
2	695.021	695021	708.7386	753.273	708.7386	753.273	0.940878805	0.744478385		2	563	0.988370014
2	695.183	695183	709.7827	1014.147	709.7827	1014.147	0.699881477	0.749986285		2	563.25	0.987160536
2	695.449	695449	760.3372	1176.506	760.3372	1176.506	0.646267167	0.759370304		2	563.5	0.981163204
2	695.851	695851	648.6084	866.3304	648.6084	866.3304	0.748684797	0.768545188		2	563.75	0.971589883
2	696.177	696177	712.5348	904.7076	712.5348	904.7076	0.787585735	0.765922518		2	564	0.963443096
2	696.349	696349	591.5464	747.7541	591.5464	747.7541	0.791097501	0.762276927		2	564.25	0.956353949
2	696.565	696565	706.8758	963.329	706.8758	963.329	0.733784408	0.75834773		2	564.5	0.952710476
2	696.843	696843	1130.967	1436.064	1130.967	1436.064	0.787546377	0.752294258		2	564.75	0.949613826
2	697.388	697388	719.0059	894.6498	719.0059	894.6498	0.803673013	0.73870889		2	565	0.947733679
2	697.596	697596	650.731	989.6041	650.731	989.6041	0.657567001	0.733470504		2	565.25	0.948922898
2	697.762	697762	730.0933	967.5526	730.0933	967.5526	0.754577374	0.726976569		2	565.5	0.951373761
2	698.171	698171	639.6426	1041.663	639.6426	1041.663	0.614059057	0.717591452		2	565.75	0.952667423
2	698.352	698352	703.3027	932.5809	703.3027	932.5809	0.754146584	0.719158365		2	566	0.954090504
2	698.67	698670	600.0132	815.414	600.0132	815.414	0.735838727	0.725228946		2	566.25	0.955940515
2	698.879	698879	613.8428	836.8527	613.8428	836.8527	0.733513556	0.736789553		2	566.5	0.957526198
2	699.202	699202	890.3748	1041.33	890.3748	1041.33	0.855036156	0.764300363		2	566.75	0.959136556
2	699.427	699427	681.5338	1039.573	681.5338	1039.573	0.655590132	0.780307755		2	567	0.960826677
2	699.887	699887	528.6741	634.8267	528.6741	634.8267	0.832784916	0.818453859		2	567.25	0.962237354
2	700.154	700154	627.4896	795.1501	627.4896	795.1501	0.7891461	0.836799083		2	567.5	0.963211789
2	700.447	700447	639.6121	650.879	639.6121	650.879	0.982689717	0.844398016		2	567.75	0.963808852
2	700.731	700731	787.4385	907.712	787.4385	907.712	0.867498171	0.846718993		2	568	0.965160268
2	701	701000	679.3324	850.0452	679.3324	850.0452	0.799172091	0.848359397		2	568.25	0.967586808
2	701.273	701273	832.6932	1029.593	832.6932	1029.593	0.808759578	0.845231377		2	568.5	0.969746052
2	701.59	701590	988.0759	1098.317	988.0759	1098.317	0.899627248	0.834752868		2	568.75	0.969956224
2	701.868	701868	842.3414	1031.799	842.3414	1031.799	0.816381291	0.829587657		2	569	0.96978451
2	702.055	702055	817.13	951.5028	817.13	951.5028	0.858778345	0.828370405		2	569.25	0.968477603
2	702.232	702232	956.8764	1448.879	956.8764	1448.879	0.660425336	0.826872874		2	569.5	0.967010092
2	702.41	702410	670.1071	722.9482	670.1071	722.9482	0.926908871	0.827695955		2	569.75	0.962053105
2	702.712	702712	755.9838	978.8829	755.9838	978.8829	0.772292375	0.836145396		2	570	0.955008455
2	702.97	702970	896.4606	936.5048	896.4606	936.5048	0.957240796	0.846408671		2	570.25	0.949497517
2	703.445	703445	1061.329	1238.676	1061.329	1238.676	0.856825352	0.881994252		2	570.5	0.946759042
2	703.814	703814	734.1693	860.817	734.1693	860.817	0.852875001	0.911504795		2	570.75	0.944882886
2	703.991	703991	748.7157	893.7117	748.7157	893.7117	0.837759761	0.918472197		2	571	0.943506834
2	704.164	704164	794.3676	829.0171	794.3676	829.0171	0.958204119	0.920777273		2	571.25	0.942494838
2	704.466	704466	707.027	706.6631	707.027	706.6631	1.000514955	0.921721437		2	571.5	0.942067175
2	704.716	704716	1084.158	1025.839	1084.158	1025.839	1.056850052	0.918195152		2	571.75	0.942091365
2	705.115	705115	993.7995	1224.81	993.7995	1224.81	0.811390746	0.905206864		2	572	0.943008836
2	705.37	705370	824.5234	947.5879	824.5234	947.5879	0.870128671	0.89806932		2	572.25	0.945530309
2	705.619	705619	910.0723	1072.213	910.0723	1072.213	0.848779394	0.88953597		2	572.5	0.950046118
2	705.949	705949	1095.092	1244.139	1095.092	1244.139	0.880200685	0.875814981		2	572.75	0.954601377
2	706.193	706193	820.6013	1016.201	820.6013	1016.201	0.80751869	0.869760296		2	573	0.957812957
2	706.47	706470	875.082	909.3162	875.082	909.3162	0.96235171	0.864165862		2	573.25	0.961135863
2	706.717	706717	761.6669	959.7811	761.6669	959.7811	0.793583975	0.857511529		2	573.5	0.963455842
2	706.944	706944	705.1716	778.8511	705.1716	778.8511	0.905399761	0.849047724		2	573.75	0.964568284
2	707.114	707114	1003.037	1085.33	1003.037	1085.33	0.924176978	0.841987905		2	574	0.963588129
2	707.523	707523	760.3298	1014.887	760.3298	1014.887	0.749176805	0.824753337		2	574.25	0.961689174
2	707.923	707923	789.6762	1033.318	789.6762	1033.318	0.764214114	0.801955638		2	574.5	0.959197655
2	708.159	708159	909.684	1037.471	909.684	1037.471	0.876828364	0.787094004		2	574.75	0.955339934
2	708.418	708418	699.4017	1015.846	699.4017	1015.846	0.688491858	0.775665668		2	575	0.953273692
2	708.605	708605	880.1568	1187.715	880.1568	1187.715	0.741050505	0.770262933		2	575.25	0.952700518
2	708.819	708819	550.2479	682.7341	550.2479	682.7341	0.805947586	0.765573346		2	575.5	0.955747526
2	709.221	709221	712.0913	828.3794	712.0913	828.3794	0.859619759	0.768653279		2	575.75	0.959311291
2	709.483	709483	390.9425	588.0918	390.9425	588.0918	0.664764413	0.774676747		2	576	0.963168107
2	709.781	709781	783.5213	944.2944	783.5213	944.2944	0.82974261	0.778637501		2	576.25	0.966552715
2	709.963	709963	571.0016	786.8196	571.0016	786.8196	0.725708409	0.777475418		2	576.5	0.968789781
2	710.209	710209	664.4621	814.3077	664.4621	814.3077	0.815984056	0.774298241		2	576.75	0.971026131
2	710.428	710428	799.9048	1016.721	799.9048	1016.721	0.786749561	0.773915718		2	577	0.972969276
2	710.941	710941	780.2883	900.3723	780.2883	900.3723	0.866628505	0.785110742		2	577.25	0.973066564
2	711.168	711168	675.4172	999.4106	675.4172	999.4106	0.675815526	0.791656597		2	577.5	0.97185151
2	711.467	711467	622.6024	809.1101	622.6024	809.1101	0.769490333	0.798642028		2	577.75	0.969212808
2	711.729	711729	973.7198	1253.916	973.7198	1253.916	0.776543086	0.80506537		2	578	0.965309546
2	712.09	712090	895.9227	1175.648	895.9227	1175.648	0.762067132	0.813575374		2	578.25	0.959803821
2	712.323	712323	1217.644	1134.444	1217.644	1134.444	1.073339892	0.819071877		2	578.5	0.95833822
2	712.576	712576	653.6657	873.069	653.6657	873.069	0.748698786	0.826645934		2	578.75	0.962274808
2	712.861	712861	668.3384	886.9655	668.3384	886.9655	0.753511157	0.828733258		2	579	0.966618699
2	713.026	713026	712.9109	840.8118	712.9109	840.8118	0.847884033	0.823644632		2	579.25	0.973359115
2	713.434	713434	774.1743	984.7721	774.1743	984.7721	0.786145647	0.797077123		2	579.5	0.983103218
2	713.899	713899	593.1168	674.7696	593.1168	674.7696	0.878991585	0.76639848		2	579.75	0.99124939
2	714.476	714476	508.232	787.2642	508.232	787.2642	0.64556727	0.730042996		2	580	0.999275339
2	714.74	714740	921.052	1314.838	921.052	1314.838	0.70050607	0.714990169		2	580.25	1.005039949
2	714.976	714976	992.8933	1371.57	992.8933	1371.57	0.723910045	0.708579362		2	580.5	1.00905151
2	715.159	715159	719.2226	1158.51	719.2226	1158.51	0.620816911	0.708804415		2	580.75	1.012064401
2	715.611	715611	866.6933	973.1279	866.6933	973.1279	0.890626299	0.716504449		2	581	1.013262489
2	715.882	715882	550.2161	821.9421	550.2161	821.9421	0.669409804	0.728483114		2	581.25	1.012477822
2	716.045	716045	566.6963	917.9184	566.6963	917.9184	0.617371108	0.739963248		2	581.5	1.006569091
2	716.448	716448	810.3392	982.4743	810.3392	982.4743	0.824794297	0.76689763		2	581.75	0.997786852
2	716.827	716827	662.0066	758.6212	662.0066	758.6212	0.872644477	0.78960219		2	582	0.990620783
2	717.078	717078	564.1499	775.0697	564.1499	775.0697	0.727869894	0.803593071		2	582.25	0.985157216
2	717.447	717447	614.1708	669.072	614.1708	669.072	0.917944257	0.821151325		2	582.5	0.9803178
2	717.645	717645	651.7405	833.1056	651.7405	833.1056	0.782302388	0.830150911		2	582.75	0.975973911
2	717.863	717863	727.4642	972.4521	727.4642	972.4521	0.748072013	0.837775853		2	583	0.973936002
2	718.234	718234	747.1957	840.8031	747.1957	840.8031	0.888669059	0.840301404		2	583.25	0.975111644
2	718.512	718512	811.4337	922.6072	811.4337	922.6072	0.879500724	0.841031673		2	583.5	0.977209721
2	718.702	718702	805.5919	933.54	805.5919	933.54	0.862943098	0.845118064		2	583.75	0.979366711
2	718.915	718915	754.188	865.1689	754.188	865.1689	0.871723429	0.851396182		2	584	0.981544399
2	719.326	719326	713.793	983.0957	713.793	983.0957	0.726066648	0.858859243		2	584.25	0.984692015
2	719.693	719693	817.3976	888.1247	817.3976	888.1247	0.920363548	0.851145601		2	584.5	0.988013486
2	719.891	719891	787.709	998.9384	787.709	998.9384	0.788546121	0.844324422		2	584.75	0.99013115
2	720.152	720152	705.236	685.8472	705.236	685.8472	1.028269854	0.837760417		2	585	0.990994065
2	720.315	720315	835.1685	1085.676	835.1685	1085.676	0.769261271	0.835094595		2	585.25	0.990145654
2	720.494	720494	840.0254	969.6399	840.0254	969.6399	0.86632718	0.831924543		2	585.5	0.990111466
2	720.727	720727	706.2205	893.8923	706.2205	893.8923	0.790050994	0.829631053		2	585.75	0.991191297
2	720.94	720940	770.6055	1077.427	770.6055	1077.427	0.715227575	0.828288388		2	586	0.992475986
2	721.103	721103	805.2701	931.6798	805.2701	931.6798	0.86432066	0.827378563		2	586.25	0.993724225
2	721.343	721343	906.634	1100.355	906.634	1100.355	0.823946817	0.831231111		2	586.5	0.995036005
2	721.507	721507	729.1353	873.4724	729.1353	873.4724	0.834754825	0.836495212		2	586.75	0.996457038
2	721.889	721889	658.4713	839.963	658.4713	839.963	0.783928935	0.843793899		2	587	0.998492355
2	722.231	722231	798.2511	772.6379	798.2511	772.6379	1.033150328	0.834995486		2	587.25	1.001014865
2	722.553	722553	843.0345	1101.865	843.0345	1101.865	0.765097811	0.821252243		2	587.5	1.004013788
2	722.82	722820	587.7108	706.0583	587.7108	706.0583	0.832382822	0.812389779		2	587.75	1.007187626
2	723.11	723110	692.73	873.2921	692.73	873.2921	0.793239742	0.801600651		2	588	1.009046527
2	723.288	723288	856.7715	1154.375	856.7715	1154.375	0.742195127	0.794277519		2	588.25	1.011064377
2	723.468	723468	725.1302	972.0466	725.1302	972.0466	0.74598296	0.790300979		2	588.5	1.014083159
2	723.771	723771	764.6049	1003.084	764.6049	1003.084	0.762254108	0.789898411		2	588.75	1.022885473
2	723.943	723943	700.5424	831.5186	700.5424	831.5186	0.842485544	0.791464181		2	589	1.032873416
2	724.159	724159	572.0632	714.1769	572.0632	714.1769	0.801010506	0.800733084		2	589.25	1.043607572
2	724.327	724327	918.4942	1132.933	918.4942	1132.933	0.810722435	0.812133264		2	589.5	1.053264207
2	724.534	724534	782.3314	984.3008	782.3314	984.3008	0.79480927	0.822875597		2	589.75	1.063102147
2	724.741	724741	661.8381	686.6941	661.8381	686.6941	0.963803388	0.832877189		2	590	1.074823658
2	724.934	724934	792.9729	1007.931	792.9729	1007.931	0.786733318	0.845646796		2	590.25	1.08681481
2	725.306	725306	759.2951	986.7765	759.2951	986.7765	0.769470189	0.859803351		2	590.5	1.095915239
2	725.635	725635	878.6174	961.5565	878.6174	961.5565	0.913744954	0.849959649		2	590.75	1.102016875
2	725.969	725969	812.7706	864.6021	812.7706	864.6021	0.940051614	0.830015903		2	591	1.10811851
2	726.317	726317	720.9911	935.5335	720.9911	935.5335	0.770673739	0.808464372		2	591.25	1.110692559
2	726.752	726752	864.1265	1183.127	864.1265	1183.127	0.730375099	0.768873249		2	591.5	1.107661427
2	727.114	727114	760.305	1093.147	760.305	1093.147	0.69551945	0.73802169		2	591.75	1.099301663
2	727.443	727443	708.7504	935.0181	708.7504	935.0181	0.758007144	0.720652709		2	592	1.088765016
2	727.647	727647	717.1392	1030.736	717.1392	1030.736	0.69575449	0.711208149		2	592.25	1.078228369
2	727.827	727827	631.3461	879.3571	631.3461	879.3571	0.717963271	0.706033328		2	592.5	1.067691723
2	728.02	728020	730.2309	1132.973	730.2309	1132.973	0.644526304	0.705512148		2	592.75	1.057155076
2	728.231	728231	748.5826	1009.451	748.5826	1009.451	0.741573984	0.707853367		2	593	1.051455166
2	728.558	728558	722.6393	874.0711	722.6393	874.0711	0.826751165	0.719770782		2	593.25	1.047392569
2	728.723	728723	832.1204	1172.185	832.1204	1172.185	0.709888286	0.72913165		2	593.5	1.043222664
2	729.004	729004	635.2237	1038.861	635.2237	1038.861	0.611461687	0.742179837		2	593.75	1.040024302
2	729.209	729209	837.0243	1096.949	837.0243	1096.949	0.763047598	0.751175863		2	594	1.037823929
2	729.499	729499	729.6707	979.5478	729.6707	979.5478	0.74490566	0.764337592		2	594.25	1.037111423
2	729.775	729775	820.0952	1043.504	820.0952	1043.504	0.785905181	0.770752396		2	594.5	1.036344013
2	729.973	729973	641.0217	736.4166	641.0217	736.4166	0.870460688	0.774732266		2	594.75	1.034020343
2	730.242	730242	657.0246	824.6701	657.0246	824.6701	0.796712043	0.780557094		2	595	1.031003979
2	730.669	730669	707.0408	915.1794	707.0408	915.1794	0.772570711	0.78964768		2	595.25	1.028042519
2	730.954	730954	749.8213	1004.679	749.8213	1004.679	0.746329226	0.79445175		2	595.5	1.024700165
2	731.284	731284	860.0149	1299.362	860.0149	1299.362	0.661874751	0.79894784		2	595.75	1.022297936
2	731.479	731479	563.4928	620.3254	563.4928	620.3254	0.9083826	0.803447471		2	596	1.023567861
2	731.795	731795	764.1327	857.4887	764.1327	857.4887	0.891128594	0.812605991		2	596.25	1.026529464
2	731.972	731972	582.7525	745.6982	582.7525	745.6982	0.781485727	0.813478232		2	596.5	1.031206798
2	732.367	732367	746.5358	1007.728	746.5358	1007.728	0.740810814	0.808130752		2	596.75	1.034283671
2	732.621	732621	819.1304	922.3921	819.1304	922.3921	0.888050104	0.801828917		2	597	1.036364136
2	733.039	733039	708.7969	842.6444	708.7969	842.6444	0.841157789	0.77181611		2	597.25	1.035940456
2	733.321	733321	1135.792	1440.726	1135.792	1440.726	0.788346986	0.745743617		2	597.5	1.034977032
2	733.575	733575	633.2609	1058.931	633.2609	1058.931	0.59801904	0.730330583		2	597.75	1.03309178
2	733.774	733774	650.7905	915.4029	650.7905	915.4029	0.710933404	0.723207236		2	598	1.03110132
2	733.959	733959	609.1249	908.2527	609.1249	908.2527	0.670655755	0.716550417		2	598.25	1.02813158
2	734.302	734302	705.0308	907.239	705.0308	907.239	0.777116945	0.708850496		2	598.5	1.025405837
2	734.57	734570	699.4867	1065.935	699.4867	1065.935	0.656218906	0.714564879		2	598.75	1.023790083
2	734.97	734970	815.2712	1144.412	815.2712	1144.412	0.712393089	0.73839446		2	599	1.021992601
2	735.322	735322	736.7259	825.9675	736.7259	825.9675	0.891955071	0.754726254		2	599.25	1.021221322
2	735.599	735599	774.2411	1151.883	774.2411	1151.883	0.672152554	0.760063416		2	599.5	1.021383323
2	735.886	735886	661.4127	904.6485	661.4127	904.6485	0.73112673	0.764165499		2	599.75	1.02495975
2	736.169	736169	982.2017	1205.34	982.2017	1205.34	0.814875222	0.762028373		2	600	1.029425705
2	736.352	736352	820.762	1114.356	820.762	1114.356	0.736534824	0.757998921		2	600.25	1.033769046
2	736.705	736705	810.2044	914.3004	810.2044	914.3004	0.886146829	0.755639193		2	600.5	1.037293689
2	737.074	737074	840.8983	1248.936	840.8983	1248.936	0.673291746	0.76463015		2	600.75	1.038392723
2	737.364	737364	604.7118	856.0779	604.7118	856.0779	0.706374735	0.773330644		2	601	1.038141671
2	737.573	737573	782.9757	1314.731	782.9757	1314.731	0.595540609	0.77899844		2	601.25	1.037291669
2	737.817	737817	904.9366	1088.578	904.9366	1088.578	0.83130157	0.784888836		2	601.5	1.03440462
2	738.044	738044	899.7009	871.4225	899.7009	871.4225	1.032450849	0.790898685		2	601.75	1.030651645
2	738.305	738305	793.2779	988.9979	793.2779	988.9979	0.802102714	0.799460112		2	602	1.027511951
2	738.609	738609	808.691	997.8165	808.691	997.8165	0.810460641	0.815034558		2	602.25	1.02450366
2	738.932	738932	969.5465	1162.522	969.5465	1162.522	0.834002711	0.832961724		2	602.5	1.022162777
2	739.126	739126	709.9104	1040.346	709.9104	1040.346	0.682379132	0.838733807		2	602.75	1.022758759
2	739.529	739529	830.7322	955.7569	830.7322	955.7569	0.869187761	0.844134725		2	603	1.023946781
2	739.753	739753	908.5667	993.8809	908.5667	993.8809	0.91416054	0.853575084		2	603.25	1.025611827
2	739.992	739992	879.9238	954.4675	879.9238	954.4675	0.921900222	0.876601988		2	603.5	1.027905799
2	740.262	740262	934.4786	1120.838	934.4786	1120.838	0.833732083	0.903900494		2	603.75	1.030194505
2	740.529	740529	1165.474	1289.575	1165.474	1289.575	0.903765969	0.929257214		2	604	1.032479853
2	740.828	740828	982.3188	1063.061	982.3188	1063.061	0.924047444	0.962389839		2	604.25	1.034865542
2	741.045	741045	1070.496	1087.38	1070.496	1087.38	0.984472769	0.979810973		2	604.5	1.037286295
2	741.546	741546	1113.596	889.0304	1113.596	889.0304	1.252596087	1.006585054		2	604.75	1.039294967
2	741.861	741861	1210.53	1206.992	1210.53	1206.992	1.002931254	1.016659228		2	605	1.041303638
2	742.093	742093	832.372	1020.809	832.372	1020.809	0.815404253	1.017828073		2	605.25	1.043312309
2	742.544	742544	972.474	946.2767	972.474	946.2767	1.027684609	1.009043627		2	605.5	1.045320981
2	742.84	742840	927.8352	851.9229	927.8352	851.9229	1.089107007	0.999459706		2	605.75	1.047398214
2	743.111	743111	823.3391	883.0825	823.3391	883.0825	0.932346751	0.985519262		2	606	1.049550921
2	743.309	743309	1074.528	1096.211	1074.528	1096.211	0.980220049	0.97123412		2	606.25	1.051492033
2	743.809	743809	831.8833	874.2704	831.8833	874.2704	0.951517174	0.936229253		2	606.5	1.053115753
2	744.353	744353	934.6394	1010.972	934.6394	1010.972	0.924495832	0.898449259		2	606.75	1.054739472
2	744.609	744609	790.0264	888.486	790.0264	888.486	0.889182722	0.881638374		2	607	1.056363192
2	744.774	744774	756.1529	883.6448	756.1529	883.6448	0.855720421	0.874296124		2	607.25	1.05798262
2	745.007	745007	659.6431	773.6192	659.6431	773.6192	0.852671573	0.86601424		2	607.5	1.059082152
2	745.205	745205	683.2953	870.7467	683.2953	870.7467	0.784723387	0.860469917		2	607.75	1.060071827
2	745.463	745463	746.0049	856.9803	746.0049	856.9803	0.870504141	0.841176867		2	608	1.060738118
2	745.783	745783	715.6481	807.2231	715.6481	807.2231	0.886555526	0.803090431		2	608.25	1.060476697
2	746.156	746156	979.4061	1133.85	979.4061	1133.85	0.863788067	0.798565842		2	608.5	1.059355997
2	746.438	746438	809.1378	852.1938	809.1378	852.1938	0.949476281	0.855993647		2	608.75	1.058272736
2	746.771	746771	643.2617	843.2085	643.2617	843.2085	0.762873833	0.96622657		2	609	1.057379691
2	747.23	747230	832.023	802.5508	832.023	802.5508	1.036723158	1.109939418		2	609.25	1.0566768
2	747.39	747390	926.7294	1032.597	926.7294	1032.597	0.897474426	1.150228699		2	609.5	1.056084461
2	747.96	747960	750.7492	1050.588	750.7492	1050.588	0.714599063	1.312019734		2	609.75	1.055556351
2	748.416	748416	113522.9	30402.91	113522.9	30402.91	3.733948494	1.367683363		2	610	1.054975088
2	748.609	748609	702.2888	775.7562	702.2888	775.7562	0.905295762	1.34237812		2	610.25	1.054152787
2	749.031	749031	795.8647	895.5522	795.8647	895.5522	0.888685997	1.247278121		2	610.5	1.052084408
2	749.276	749276	625.0418	780.9051	625.0418	780.9051	0.800406861	1.177389543		2	610.75	1.050156338
2	749.703	749703	827.2564	940.5186	827.2564	940.5186	0.879574737	0.982414835		2	611	1.050276898
2	749.894	749894	757.4429	838.5916	757.4429	838.5916	0.903232157	0.92117674		2	611.25	1.05178095
2	750.1	750100	712.6346	946.6372	712.6346	946.6372	0.752806461	0.874413101		2	611.5	1.053127154
2	750.429	750429	698.3563	910.0252	698.3563	910.0252	0.767403254	0.804133543		2	611.75	1.053578371
2	750.616	750616	718.9433	794.0235	718.9433	794.0235	0.905443353	0.778331276		2	612	1.05408186
2	751.026	751026	817.5442	999.1455	817.5442	999.1455	0.818243389	0.801876487		2	612.25	1.054828748
2	751.36	751360	699.4058	705.6049	699.4058	705.6049	0.991214488	0.863212316		2	612.5	1.05617678
2	751.691	751691	782.7432	929.033	782.7432	929.033	0.84253541	0.897574399		2	612.75	1.059088043
2	751.963	751963	905.0256	996.0808	905.0256	996.0808	0.908586532	0.892885718		2	613	1.063556069
2	752.365	752365	646.6708	650.3215	646.6708	650.3215	0.994386315	0.881559747		2	613.25	1.07153848
2	752.607	752607	842.1	959.3211	842.1	959.3211	0.877808275	0.873946147		2	613.5	1.079633552
2	752.872	752872	868.5902	1115.235	868.5902	1115.235	0.778840513	0.860241089		2	613.75	1.08644097
2	753.162	753162	702.4983	827.2418	702.4983	827.2418	0.849205516	0.852499625		2	614	1.091367646
2	753.381	753381	960.697	1318.297	960.697	1318.297	0.728740944	0.853063639		2	614.25	1.096397474
2	753.658	753658	949.0873	1080.032	949.0873	1080.032	0.8787585	0.85675998		2	614.5	1.101274721
2	753.905	753905	626.1145	587.9536	626.1145	587.9536	1.064904612	0.867592044		2	614.75	1.104793783
2	754.111	754111	626.3713	831.6787	626.3713	831.6787	0.753140967	0.880803141		2	615	1.106983488
2	754.363	754363	543.4563	624.8898	543.4563	624.8898	0.869683423	0.89762946		2	615.25	1.109462798
2	754.649	754649	863.5267	930.6641	863.5267	930.6641	0.927860761	0.924325685		2	615.5	1.111921225
2	754.848	754848	1087.307	1063.787	1087.307	1063.787	1.022109689	0.943198031		2	615.75	1.114206202
2	755.117	755117	990.2181	1087.008	990.2181	1087.008	0.910957509	0.964852425		2	616	1.116731438
2	755.317	755317	736.7065	728.8379	736.7065	728.8379	1.010796091	0.981544197		2	616.25	1.122260006
2	755.631	755631	849.0163	906.708	849.0163	906.708	0.936372349	1.004098241		2	616.5	1.128681804
2	755.943	755943	792.1467	773.5542	792.1467	773.5542	1.024035161	1.021722554		2	616.75	1.134078861
2	756.203	756203	1071.167	1036.762	1071.167	1036.762	1.033185051	1.03539868		2	617	1.138246784
2	756.398	756398	1117.924	889.5109	1117.924	889.5109	1.256785049	1.045109757		2	617.25	1.141938626
2	756.682	756682	937.8385	1025.817	937.8385	1025.817	0.914235678	1.058791044		2	617.5	1.143903354
2	757.165	757165	878.8282	937.8999	878.8282	937.8999	0.937017053	1.078230134		2	617.75	1.143851706
2	757.438	757438	1129.731	955.7506	1129.731	955.7506	1.182035355	1.084686004		2	618	1.143556779
2	757.61	757610	954.3147	883.8816	954.3147	883.8816	1.079686125	1.08499448		2	618.25	1.147639093
2	757.847	757847	866.1762	713.058	866.1762	713.058	1.214734566	1.083741523		2	618.5	1.154395138
2	758.135	758135	850.8641	847.9591	850.8641	847.9591	1.003425873	1.088214651		2	618.75	1.16233557
2	758.457	758457	994.5725	937.601	994.5725	937.601	1.060763054	1.09340613		2	619	1.170662288
2	758.628	758628	803.3463	697.2339	803.3463	697.2339	1.152190535	1.092471393		2	619.25	1.17960372
2	759.022	759022	857.4948	878.4739	857.4948	878.4739	0.976118699	1.076910245		2	619.5	1.190484302
2	759.236	759236	1083.692	1041.607	1083.692	1041.607	1.040403914	1.063298742		2	619.75	1.204990171
2	759.631	759631	720.9873	616.3143	720.9873	616.3143	1.169837046	1.034764943		2	620	1.227604798
2	760.024	760024	999.3814	1001.781	999.3814	1001.781	0.997604666	0.996860138		2	620.25	1.253842294
2	760.23	760230	856.9369	804.9132	856.9369	804.9132	1.064632683	0.974507339		2	620.5	1.282271602
2	760.484	760484	861.0036	938.2087	861.0036	938.2087	0.9177101	0.95171195		2	620.75	1.313804395
2	760.681	760681	812.7378	915.5719	812.7378	915.5719	0.887683207	0.935582669		2	621	1.345494119
2	760.907	760907	799.7221	973.6347	799.7221	973.6347	0.821377977	0.917153586		2	621.25	1.37295448
2	761.2	761200	1061.949	1131.774	1061.949	1131.774	0.938304821	0.899351279		2	621.5	1.401471034
2	761.511	761511	951.902	1281.199	951.902	1281.199	0.742977477	0.883198255		2	621.75	1.421866047
2	761.893	761893	800.4907	811.6856	800.4907	811.6856	0.986207837	0.861727615		2	622	1.436192777
2	762.055	762055	835.3906	942.9946	835.3906	942.9946	0.885891181	0.850959395		2	622.25	1.447027323
2	762.508	762508	872.5413	948.135	872.5413	948.135	0.920271164	0.820938912		2	622.5	1.451855551
2	762.707	762707	928.7602	1200.529	928.7602	1200.529	0.773625793	0.810328749		2	622.75	1.452253429
2	763.072	763072	844.6732	1067.959	844.6732	1067.959	0.790922873	0.789576625		2	623	1.447197034
2	763.484	763484	717.865	1084.317	717.865	1084.317	0.66204348	0.766161144		2	623.25	1.44105612
2	763.781	763781	615.6408	847.7758	615.6408	847.7758	0.726183503	0.757752895		2	623.5	1.43551428
2	764.036	764036	681.3594	970.8235	681.3594	970.8235	0.701836534	0.761295347		2	623.75	1.427226824
2	764.434	764434	675.6827	822.0801	675.6827	822.0801	0.821918326	0.774343304		2	624	1.40382585
2	764.71	764710	867.3815	1017.706	867.3815	1017.706	0.852290838	0.786003938		2	624.25	1.375541328
2	765.048	765048	656.5245	754.6461	656.5245	754.6461	0.869976669	0.808375308		2	624.5	1.345393944
2	765.243	765243	631.45	728.9448	631.45	728.9448	0.86625215	0.820078163		2	624.75	1.315573341
2	765.554	765554	631.3694	841.6335	631.3694	841.6335	0.750171423	0.835751143		2	625	1.28046751
2	765.819	765819	1012.6	1292.773	1012.6	1292.773	0.783277497	0.848620359		2	625.25	1.244892734
2	766.229	766229	959.994	1066.048	959.994	1066.048	0.900516675	0.875817966		2	625.5	1.220562722
2	766.397	766397	1143.306	1435.451	1143.306	1435.451	0.796478598	0.887797395		2	625.75	1.202041952
2	766.662	766662	798.9339	894.8744	798.9339	894.8744	0.892788865	0.901477351		2	626	1.187345079
2	766.988	766988	838.4808	810.3038	838.4808	810.3038	1.034773378	0.925402874		2	626.25	1.176966289
2	767.204	767204	796.2612	817.4647	796.2612	817.4647	0.974061877	0.935511521		2	626.5	1.177615994
2	767.447	767447	900.5997	1031.622	900.5997	1031.622	0.872993887	0.927345682		2	626.75	1.186982168
2	767.752	767752	766.2261	932.5393	766.2261	932.5393	0.821655559	0.905368461		2	627	1.189771158
2	767.937	767937	1007.682	940.8647	1007.682	940.8647	1.071016906	0.893100687		2	627.25	1.184700491
2	768.138	768138	723.202	767.5154	723.202	767.5154	0.942263829	0.874374053		2	627.5	1.178356858
2	768.409	768409	875.0588	1088.642	875.0588	1088.642	0.80380768	0.838746253		2	627.75	1.169997851
2	768.598	768598	704.8558	988.3003	704.8558	988.3003	0.713200026	0.820679662		2	628	1.154614242
2	768.815	768815	1010.412	1305.7	1010.412	1305.7	0.773846979	0.805307405		2	628.25	1.139746367
2	769.221	769221	762.7523	1039.776	762.7523	1039.776	0.733573674	0.776058986		2	628.5	1.131303846
2	769.482	769482	813.6025	1076.791	813.6025	1076.791	0.755580702	0.768877576		2	628.75	1.124353642
2	769.81	769810	829.5249	911.4219	829.5249	911.4219	0.9101437	0.787787879		2	629	1.120957239
2	770.115	770115	898.9357	1147.311	898.9357	1147.311	0.783515281	0.810106553		2	629.25	1.121697007
2	770.332	770332	806.7046	1065.966	806.7046	1065.966	0.756782674	0.824111373		2	629.5	1.128549163
2	770.549	770549	965.8318	1183.2	965.8318	1183.2	0.816287863	0.843019349		2	629.75	1.143259438
2	770.74	770740	891.7708	1005.565	891.7708	1005.565	0.88683556	0.855690654		2	630	1.157864231
2	771.16	771160	1083.61	1063.29	1083.61	1063.29	1.019110497	0.874720754		2	630.25	1.169915541
2	771.394	771394	766.8368	967.4795	766.8368	967.4795	0.79261297	0.884482709		2	630.5	1.177927665
2	771.766	771766	738.4242	760.4814	738.4242	760.4814	0.97099574	0.895518896		2	630.75	1.185404126
2	771.994	771994	926.1218	1180.304	926.1218	1180.304	0.784646837	0.898353602		2	631	1.190884296
2	772.369	772369	832.562	888.655	832.562	888.655	0.936878766	0.898817464		2	631.25	1.194172689
2	772.555	772555	674.9344	738.3157	674.9344	738.3157	0.914154203	0.89857194		2	631.5	1.195925349
2	772.966	772966	971.9025	1054.517	971.9025	1054.517	0.92165655	0.894359285		2	631.75	1.196060077
2	773.242	773242	607.2487	744.52	607.2487	744.52	0.815624429	0.88976863		2	632	1.195352297
2	773.642	773642	8036.748	9357.302	8036.748	9357.302	0.858874492	0.877961969		2	632.25	1.19366782
2	773.834	773834	681.8136	727.1428	681.8136	727.1428	0.937661213	0.871676543		2	632.5	1.190593889
2	774.024	774024	801.4532	908.4299	801.4532	908.4299	0.882240006	0.867998198		2	632.75	1.186435657
2	774.219	774219	807.5551	796.465	807.5551	796.465	1.013924152	0.866635016		2	633	1.180272114
2	774.522	774522	795.1112	1113.508	795.1112	1113.508	0.71405971	0.865550948		2	633.25	1.172407144
2	774.871	774871	688.9673	917.5205	688.9673	917.5205	0.750901261	0.86462276		2	633.5	1.162796301
2	775.045	775045	784.6771	954.3389	784.6771	954.3389	0.822220597	0.864692901		2	633.75	1.151977884
2	775.449	775449	769.3566	738.2655	769.3566	738.2655	1.042113711	0.868127972		2	634	1.141159466
2	775.888	775888	838.6909	1008.047	838.6909	1008.047	0.83199583	0.871075069		2	634.25	1.130341049
2	776.461	776461	878.0451	888.655	878.0451	888.655	0.988060721	0.875280828		2	634.5	1.119522631
2	776.639	776639	640	837.9712	640	837.9712	0.763749399	0.87605694		2	634.75	1.108704214
2	776.966	776966	774.4196	903.5672	774.4196	903.5672	0.857069181	0.875176089		2	635	1.098533481
2	777.191	777191	649.4558	737.5565	649.4558	737.5565	0.880550575	0.873489765		2	635.25	1.090738818
2	777.55	777550	821.8684	942.7062	821.8684	942.7062	0.871818176	0.86949325		2	635.5	1.084805057
2	778.03	778030	680.2233	851.1007	680.2233	851.1007	0.799227753	0.862225993		2	635.75	1.081385119
2	778.221	778221	787.5758	914.4566	787.5758	914.4566	0.861250058	0.859919409		2	636	1.078580547
2	778.548	778548	1217.355	1343.277	1217.355	1343.277	0.906257607	0.855320187		2	636.25	1.077317357
2	778.746	778746	720.1271	770.3513	720.1271	770.3513	0.934803511	0.852442767		2	636.5	1.077926106
2	778.917	778917	767.2546	881.2213	767.2546	881.2213	0.870671873	0.8510201		2	636.75	1.078534855
2	779.106	779106	781.8283	879.7986	781.8283	879.7986	0.888644628	0.851655999		2	637	1.077672042
2	779.461	779461	810.0482	1117.745	810.0482	1117.745	0.72471646	0.853171494		2	637.25	1.074448597
2	779.661	779661	664.9909	923.5393	664.9909	923.5393	0.720046131	0.850452903		2	637.5	1.071043583
2	779.987	779987	703.262	891.8595	703.262	891.8595	0.788534517	0.843666747		2	637.75	1.066979544
2	780.213	780213	1471.423	1394.484	1471.423	1394.484	1.055173813	0.839724322		2	638	1.062945353
2	780.578	780578	810.869	893.9522	810.869	893.9522	0.907060803	0.832525966		2	638.25	1.058805288
2	780.884	780884	740.2704	938.4591	740.2704	938.4591	0.788814771	0.827821183		2	638.5	1.054254159
2	781.134	781134	809.5798	948.2041	809.5798	948.2041	0.853803311	0.829746104		2	638.75	1.049310109
2	781.436	781436	938.9086	1245.844	938.9086	1245.844	0.753632558	0.839906015		2	639	1.044871792
2	781.781	781781	750.0347	1013.844	750.0347	1013.844	0.739793006	0.85543298		2	639.25	1.040555206
2	781.949	781949	809.3096	940.0037	809.3096	940.0037	0.860964271	0.862718526		2	639.5	1.036352267
2	782.358	782358	989.1101	1088.651	989.1101	1088.651	0.908564912	0.886753379		2	639.75	1.032641535
2	782.555	782555	880.3454	944.0459	880.3454	944.0459	0.932523938	0.897923403		2	640	1.030143302
2	782.907	782907	1300.022	1276.479	1300.022	1276.479	1.018443703	0.925237734		2	640.25	1.028263558
2	783.099	783099	847.2975	933.1215	847.2975	933.1215	0.908024839	0.943663889		2	640.5	1.029810196
2	783.463	783463	778.2538	722.1227	778.2538	722.1227	1.077730696	0.967117356		2	640.75	1.032255534
2	783.913	783913	720.7951	915.3428	720.7951	915.3428	0.78745919	0.960746851		2	641	1.03598275
2	784.325	784325	881.8044	868.7783	881.8044	868.7783	1.014993584	0.938548046		2	641.25	1.039381221
2	784.781	784781	1011.299	1027.722	1011.299	1027.722	0.984019998	0.918648424		2	641.5	1.042180338
2	785.217	785217	911.0317	1003.084	911.0317	1003.084	0.908230716	0.905653958		2	641.75	1.045263934
2	785.392	785392	739.6995	801.8999	739.6995	801.8999	0.92243371	0.900905497		2	642	1.047971422
2	785.574	785574	753.7972	996.4602	753.7972	996.4602	0.75647497	0.898346046		2	642.25	1.048513749
2	785.882	785882	778.6402	838.4944	778.6402	838.4944	0.928617055	0.898036387		2	642.5	1.048982096
2	786.145	786145	766.5527	816.3461	766.5527	816.3461	0.939004547	0.899613883		2	642.75	1.049167024
2	786.499	786499	1223.632	1437.294	1223.632	1437.294	0.851344262	0.904379912		2	643	1.047642677
2	786.731	786731	968.329	1033.61	968.329	1033.61	0.936841749	0.909738534		2	643.25	1.045826992
2	786.97	786970	888.221	945.3242	888.221	945.3242	0.939594057	0.917826937		2	643.5	1.043832162
2	787.168	787168	719.573	796.4677	719.573	796.4677	0.903455344	0.924457994		2	643.75	1.041756091
2	787.457	787457	853.46	874.2455	853.46	874.2455	0.976224642	0.933536406		2	644	1.041520828
2	787.73	787730	782.4478	758.7956	782.4478	758.7956	1.031170713	0.948507936		2	644.25	1.042153077
2	787.93	787930	746.1493	844.3756	746.1493	844.3756	0.883669898	0.970255546		2	644.5	1.042915031
2	788.35	788350	1069.065	1130.084	1069.065	1130.084	0.946004899	1.037382507		2	644.75	1.043085111
2	788.719	788719	925.2038	857.5456	925.2038	857.5456	1.078897495	1.081428962		2	645	1.042719109
2	788.9	788900	845.9396	886.9764	845.9396	886.9764	0.953734057	1.09444183		2	645.25	1.039538671
2	789.154	789154	1038.731	801.9294	1038.731	801.9294	1.295289835	1.109800419		2	645.5	1.034881491
2	789.609	789609	1229.636	942.9574	1229.636	942.9574	1.304020733	1.107562216		2	645.75	1.030118738
2	789.779	789779	1183.024	966.2302	1183.024	966.2302	1.224370756	1.102626944		2	646	1.026215402
2	789.959	789959	837.8347	861.4574	837.8347	861.4574	0.972578215	1.098418109		2	646.25	1.021909072
2	790.25	790250	985.1063	1016.209	985.1063	1016.209	0.969393402	1.077532971		2	646.5	1.016739648
2	790.472	790472	1033.837	1171.109	1033.837	1171.109	0.882784608	1.061301077		2	646.75	1.012274549
2	790.736	790736	1018.201	902.1488	1018.201	902.1488	1.128639754	1.052640242		2	647	1.009618936
2	791.1	791100	1069.364	971.3839	1069.364	971.3839	1.100866506	1.04278369		2	647.25	1.008158757
2	791.291	791291	884.6915	914.8416	884.6915	914.8416	0.967043366	1.040322092		2	647.5	1.009801782
2	791.465	791465	864.9965	839.192	864.9965	839.192	1.030749221	1.04412636		2	647.75	1.010690331
2	791.753	791753	1243.243	1047.22	1243.243	1047.22	1.187184164	1.054546312		2	648	1.005493823
2	791.974	791974	926.9971	846.81	926.9971	846.81	1.094693142	1.055594907		2	648.25	0.996414406
2	792.138	792138	1014.36	1025.989	1014.36	1025.989	0.98866557	1.055543092		2	648.5	0.986969006
2	792.44	792440	757.4817	756.3366	757.4817	756.3366	1.001514008	1.054128598		2	648.75	0.977528099
2	792.609	792609	1025.406	923.2803	1025.406	923.2803	1.110611804	1.050143149		2	649	0.971953507
2	792.906	792906	852.4155	950.4891	852.4155	950.4891	0.896817754	1.038228018		2	649.25	0.96703241
2	793.101	793101	1048.182	970.3818	1048.182	970.3818	1.080174834	1.03573261		2	649.5	0.962107053
2	793.335	793335	863.4496	718.1153	863.4496	718.1153	1.20238296	1.03981617		2	649.75	0.95595184
2	793.682	793682	789.5965	777.1973	789.5965	777.1973	1.015953735	1.050696454		2	650	0.950859938
2	793.89	793890	846.6406	954.3749	846.6406	954.3749	0.887115325	1.059572858		2	650.25	0.947081655
2	794.196	794196	942.8581	825.0793	942.8581	825.0793	1.142748461	1.086119946		2	650.5	0.944064214
2	794.583	794583	867.1399	781.3477	867.1399	781.3477	1.109800285	1.119333073		2	650.75	0.942529705
2	794.894	794894	1094.522	969.0265	1094.522	969.0265	1.129506778	1.130054507		2	651	0.942682188
2	795.222	795222	1077.732	845.5045	1077.732	845.5045	1.27466146	1.139528761		2	651.25	0.94502098
2	795.553	795553	1134.066	1000.417	1134.066	1000.417	1.133593292	1.14350664		2	651.5	0.948543762
2	795.9	795900	1101.032	960.3192	1101.032	960.3192	1.146527113	1.13004436		2	651.75	0.952066543
2	796.407	796407	897.5612	838.32	897.5612	838.32	1.070666571	1.101955224		2	652	0.957264374
2	796.574	796574	1078.695	1077.992	1078.695	1077.992	1.000652138	1.096340847		2	652.25	0.96438242
2	796.841	796841	1382.683	1216.41	1382.683	1216.41	1.136691576	1.082669874		2	652.5	0.971520124
2	797.139	797139	1061.619	945.5733	1061.619	945.5733	1.122725229	1.074300694		2	652.75	0.976434728
2	797.366	797366	1095.21	1005.752	1095.21	1005.752	1.08894638	1.07752067		2	653	0.979445604
2	797.693	797693	701.203	714.8479	701.203	714.8479	0.980912163	1.086529191		2	653.25	0.98198538
2	797.903	797903	1449.303	1332.141	1449.303	1332.141	1.087950149	1.093548713		2	653.5	0.981113381
2	798.126	798126	1130.77	1050.211	1130.77	1050.211	1.076707443	1.103610264		2	653.75	0.980241382
2	798.508	798508	1176.016	951.6717	1176.016	951.6717	1.235737072	1.125481792		2	654	0.97812507
2	798.832	798832	1385.451	1193.853	1385.451	1193.853	1.160487095	1.150097487		2	654.25	0.977218117
2	799.126	799126	987.7118	782.1065	987.7118	782.1065	1.262886576	1.177358371		2	654.5	0.977951139
2	799.438	799438	1181.592	1127.037	1181.592	1127.037	1.048405687	1.207685858		2	654.75	0.979326324
2	799.905	799905	1331.472	1006.767	1331.472	1006.767	1.32252249	1.268666159		2	655	0.980693053
2	800.225	800225	1504.66	1188.669	1504.66	1188.669	1.26583599	1.323762673		2	655.25	0.980986408
2	802.152	802152	1729.519	1029.484	1729.519	1029.484	1.679986284	1.552112941		2	655.5	0.981161075
2	802.613	802613	1283.963	814.4877	1283.963	814.4877	1.576405635	1.517303532		2	655.75	0.980837388
2	802.934	802934	1066.156	809.5669	1066.156	809.5669	1.316946135	1.478932711		2	656	0.980763652
2	803.135	803135	1708.744	1089.491	1708.744	1089.491	1.56838744	1.440376551		2	656.25	0.980791755
2	803.354	803354	1685.258	1191.361	1685.258	1191.361	1.414565358	1.386595999		2	656.5	0.980819859
2	803.689	803689	1616.598	1125.898	1616.598	1125.898	1.435829889	1.327383439		2	656.75	0.977186897
2	804.06	804060	1375.433	1175.683	1375.433	1175.683	1.16990124	1.296594563		2	657	0.97098378
2	804.35	804350	1141.131	932.0769	1141.131	932.0769	1.224288468	1.273832747		2	657.25	0.964780663
2	804.601	804601	964.8012	1022.291	964.8012	1022.291	0.943763762	1.256650272		2	657.5	0.96177179
2	804.804	804804	1225.353	1268.434	1225.353	1268.434	0.966036073	1.242246093		2	657.75	0.960772688
2	807.704	807704	1139.639	1035.804	1139.639	1035.804	1.100245799	1.047403973		2	658	0.960194764
2	808.296	808296	963.8949	873.069	963.8949	873.069	1.104030609	1.02375718		2	658.25	0.961334817
2	809.875	809875	1979.786	2089.184	1979.786	2089.184	0.947636015	0.992052691		2	658.5	0.967575378
3	1.451	1451	1898.165	2170.785	1898.165	2170.785	0.874414094	0.853340157		2	658.75	0.977108647
3	1.626	1626	1593.85	1762.614	1593.85	1762.614	0.904253569	0.83307222		2	659	0.985948493
3	1.93	1930	1070.601	1265.55	1070.601	1265.55	0.845957094	0.803429185		2	659.25	0.994731625
3	2.148	2148	1212.371	1593.628	1212.371	1593.628	0.760761608	0.786006705		2	659.5	1.004452775
3	2.315	2315	1002.48	1371.93	1002.48	1371.93	0.730707835	0.774229545		2	659.75	1.013421439
3	2.502	2502	869.0256	1147.029	869.0256	1147.029	0.75763176	0.762898872		2	660	1.016648052
3	2.958	2958	920.9735	1402.757	920.9735	1402.757	0.656545289	0.743088389		2	660.25	1.016047281
3	3.166	3166	950.9996	1515.613	950.9996	1515.613	0.627468622	0.736829295		2	660.5	1.015416594
3	3.347	3347	1024.248	1472.221	1024.248	1472.221	0.6957162	0.732339919		2	660.75	1.011670336
3	3.513	3513	773.7908	1299.22	773.7908	1299.22	0.595581041	0.729618039		2	661	1.00262958
3	3.969	3969	1125.187	1440.126	1125.187	1440.126	0.781311496	0.730402271		2	661.25	0.990503241
3	4.294	4294	1488.394	1626.666	1488.394	1626.666	0.914996686	0.734505431		2	661.5	0.978789448
3	4.471	4471	1767.045	2162.867	1767.045	2162.867	0.816991983	0.736617801		2	661.75	0.967611338
3	4.716	4716	1102.705	1462.133	1102.705	1462.133	0.754175578	0.7411389		2	662	0.957615412
3	5.386	5386	1609.745	1972.764	1609.745	1972.764	0.815984578	0.765464698		2	662.25	0.947707955
3	5.444	5444	570.2199	806.6149	570.2199	806.6149	0.70692954	0.767770379		2	662.5	0.942739677
3	6.058	6058	1444.278	1991.364	1444.278	1991.364	0.725270719	0.785721468		2	662.75	0.941655243
3	8.547	8547	977.043	1291.929	977.043	1291.929	0.756266792	0.793788346		2	663	0.942097456
3	9.162	9162	2207.173	2428.111	2207.173	2428.111	0.909008278	0.799175851		2	663.25	0.943086712
3	9.23	9230	560.0284	723.426	560.0284	723.426	0.774133636	0.80013147		2	663.5	0.947518313
3	11.184	11184	683.5425	901.1024	683.5425	901.1024	0.758562512	0.846632334		2	663.75	0.952391764
3	11.47	11470	865.837	980.1037	865.837	980.1037	0.883413663	0.853335297		2	664	0.955098343
3	14.178	14178	1148.103	1254.073	1148.103	1254.073	0.915499337	0.939209661		2	664.25	0.956911441
3	14.412	14412	773.7748	831.3442	773.7748	831.3442	0.930751426	0.942372609		2	664.5	0.958682472
3	14.595	14595	925.3672	975.8739	925.3672	975.8739	0.948244645	0.943582533		2	664.75	0.959557053
3	14.953	14953	983.7505	912.9831	983.7505	912.9831	1.077512278	0.94224396		2	665	0.957993969
3	15.176	15176	991.616	1163.699	991.616	1163.699	0.852124132	0.937416379		2	665.25	0.952964693
3	15.48	15480	710.5014	769.9941	710.5014	769.9941	0.922736161	0.925689858		2	665.5	0.947647117
3	15.841	15841	883.6585	976.7902	883.6585	976.7902	0.90465537	0.909958431		2	665.75	0.941232791
3	16.071	16071	955.1454	917.0829	955.1454	917.0829	1.041503881	0.902282275		2	666	0.937287507
3	16.495	16495	678.7364	920.095	678.7364	920.095	0.737680783	0.88413853		2	666.25	0.934174698
3	16.704	16704	987.3111	966.606	987.3111	966.606	1.021420413	0.873537067		2	666.5	0.93169819
3	16.966	16966	861.405	1088.752	861.405	1088.752	0.791185688	0.86357246		2	666.75	0.931008672
3	17.226	17226	1095.877	1339.513	1095.877	1339.513	0.818115987	0.861717359		2	667	0.931403921
3	17.435	17435	1047.695	1180.625	1047.695	1180.625	0.887407094	0.869158818		2	667.25	0.932038384
3	17.751	17751	1103.689	1192.854	1103.689	1192.854	0.925250701	0.890893912		2	667.5	0.933904768
3	18.101	18101	862.9554	1003.2	862.9554	1003.2	0.860202751	0.91453709		2	667.75	0.936208827
3	18.286	18286	1036.54	1246.865	1036.54	1246.865	0.831316943	0.928774082		2	668	0.938908964
3	18.757	18757	842.2794	822.45	842.2794	822.45	1.024110159	0.971683297		2	668.25	0.941697448
3	18.949	18949	1117.586	1005.394	1117.586	1005.394	1.111590083	0.979157765		2	668.5	0.944912326
3	19.266	19266	1090.613	1022.866	1090.613	1022.866	1.066232527	0.989288547		2	668.75	0.94785115
3	19.455	19455	933.5707	995.2935	933.5707	995.2935	0.937985328	0.994123342		2	669	0.950675582
3	19.945	19945	815.9365	851.4869	815.9365	851.4869	0.958249035	1.002983304		2	669.25	0.952626801
3	20.4	20400	976.7011	1010.543	976.7011	1010.543	0.966511173	1.000368039		2	669.5	0.954644989
3	20.762	20762	1156.395	1320.33	1156.395	1320.33	0.875837859	0.991911833		2	669.75	0.95733076
3	20.998	20998	897.7176	893.2546	897.7176	893.2546	1.004996336	0.987006523		2	670	0.960163164
3	21.226	21226	3294.105	2847.189	3294.105	2847.189	1.156967451	0.984869113		2	670.25	0.962453929
3	21.461	21461	1044.513	1067.906	1044.513	1067.906	0.978094514	0.984900448		2	670.5	0.963428494
3	21.907	21907	1005.44	930.3926	1005.44	930.3926	1.080662077	0.98667423		2	670.75	0.964110567
3	22.093	22093	822.0144	990.1914	822.0144	990.1914	0.830157079	0.988092533		2	671	0.964170323
3	22.426	22426	915.715	921.1579	915.715	921.1579	0.994091241	0.991654053		2	671.25	0.964163776
3	22.853	22853	873.4385	877.5313	873.4385	877.5313	0.995336007	0.997699856		2	671.5	0.963100333
3	23.289	23289	1207.004	1177.402	1207.004	1177.402	1.025141795	1.00605318		2	671.75	0.961189518
3	23.507	23507	846.8555	864.8336	846.8555	864.8336	0.97921207	1.011476566		2	672	0.960588215
3	23.68	23680	1142.601	1160.056	1142.601	1160.056	0.984953313	1.017217739		2	672.25	0.963317373
3	23.879	23879	1036.787	972.2416	1036.787	972.2416	1.066388231	1.024503		2	672.5	0.965346127
3	24.334	24334	1090.322	997.589	1090.322	997.589	1.09295712	1.037249898		2	672.75	0.965793462
3	24.565	24565	1017.079	881.2213	1017.079	881.2213	1.154169787	1.043236711		2	673	0.966119157
3	24.809	24809	1483.542	1478.742	1483.542	1478.742	1.003246002	1.050569623		2	673.25	0.965496539
3	25.027	25027	579.9919	721.6907	579.9919	721.6907	0.803657162	1.058881157		2	673.5	0.96235634
3	25.458	25458	981.767	784.7805	981.767	784.7805	1.251008403	1.081872746		2	673.75	0.957587417
3	25.68	25680	1262.946	1043.498	1262.946	1043.498	1.210300355	1.095518807		2	674	0.952012389
3	25.894	25894	779.2001	779.3604	779.2001	779.3604	0.999794319	1.108462128		2	674.25	0.947839088
3	26.066	26066	778.1322	710.082	778.1322	710.082	1.095834284	1.118030517		2	674.5	0.944618458
3	26.226	26226	785.4296	761.6828	785.4296	761.6828	1.031176758	1.125716885		2	674.75	0.941411692
3	26.716	26716	1206.227	942.9273	1206.227	942.9273	1.27923648	1.143807332		2	675	0.938183529
3	26.977	26977	1185.587	1004.664	1185.587	1004.664	1.180083092	1.152776604		2	675.25	0.936727466
3	27.412	27412	1131.641	921.3323	1131.641	921.3323	1.228265849	1.172098457		2	675.5	0.940768796
3	27.576	27576	857.1218	762.4524	857.1218	762.4524	1.124164341	1.182973615		2	675.75	0.945179561
3	28.043	28043	1218.484	1011.06	1218.484	1011.06	1.205154986	1.222662824		2	676	0.950311013
3	28.336	28336	1073.914	945.847	1073.914	945.847	1.135399277	1.241824706		2	676.25	0.957282002
3	28.567	28567	1080.491	909.4734	1080.491	909.4734	1.188040244	1.247738951		2	676.5	0.961967068
3	28.882	28882	1116.227	801.4789	1116.227	801.4789	1.392709153	1.25470309		2	676.75	0.96292361
3	29.224	29224	1203.386	867.0621	1203.386	867.0621	1.387889057	1.274339231		2	677	0.960653063
3	29.627	29627	1085.991	757.226	1085.991	757.226	1.434170248	1.30185168		2	677.25	0.957573678
3	29.841	29841	1124.357	958.9884	1124.357	958.9884	1.172440668	1.314118673		2	677.5	0.954136793
3	30.013	30013	1049.884	887.1774	1049.884	887.1774	1.183398044	1.321035332		2	677.75	0.948538779
3	30.194	30194	1079.703	919.9099	1079.703	919.9099	1.173705164	1.324486659		2	678	0.943065826
3	30.473	30473	1105.122	806.9288	1105.122	806.9288	1.369540906	1.324420244		2	678.25	0.93860952
3	30.707	30707	1373.149	1038.172	1373.149	1038.172	1.322660407	1.323016377		2	678.5	0.935065713
3	30.873	30873	1477.089	1021.435	1477.089	1021.435	1.446092018	1.323271711		2	678.75	0.932905306
3	31.079	31079	1108.33	733.9006	1108.33	733.9006	1.51019089	1.324160415		2	679	0.931804719
3	31.559	31559	1233.81	906.1599	1233.81	906.1599	1.361580887	1.32289061		2	679.25	0.931494346
3	31.741	31741	1169.123	971.0351	1169.123	971.0351	1.203996642	1.322077317		2	679.5	0.931780967
3	32.012	32012	826.0259	747.2661	826.0259	747.2661	1.105397261	1.321503502		2	679.75	0.933650192
3	32.29	32290	1290.571	920.8092	1290.571	920.8092	1.4015618	1.318193906		2	680	0.937312826
3	32.586	32586	1596.715	1061.173	1596.715	1061.173	1.504669832	1.312558025		2	680.25	0.940957665
3	33.069	33069	1446.883	1217.869	1446.883	1217.869	1.188044855	1.320576705		2	680.5	0.940939914
3	33.375	33375	1125.768	925.9601	1125.768	925.9601	1.215784568	1.35503904		2	680.75	0.939017788
3	33.756	33756	1436.65	1095.892	1436.65	1095.892	1.310941224	1.405032118		2	681	0.936879613
3	34.211	34211	1378.607	747.781	1378.607	747.781	1.843597256	1.438614706		2	681.25	0.934858452
3	34.585	34585	1364.613	1036.259	1364.613	1036.259	1.316864799	1.466009865		2	681.5	0.932279279
3	34.854	34854	1697.162	1062.07	1697.162	1062.07	1.597975651	1.491373855		2	681.75	0.929789016
3	35.074	35074	1738.728	1208.675	1738.728	1208.675	1.438540551	1.518461856		2	682	0.927395075
3	35.232	35232	1553.327	960.599	1553.327	960.599	1.617039993	1.536108002		2	682.25	0.925873894
3	35.585	35585	1590.677	1185.713	1590.677	1185.713	1.341536274	1.559555936		2	682.5	0.924977405
3	35.887	35887	1754.588	1023.397	1754.588	1023.397	1.714474441	1.589373939		2	682.75	0.924244978
3	36.133	36133	1601.207	930.5986	1601.207	930.5986	1.720620469	1.640914875		2	683	0.923855328
3	36.375	36375	2042.163	1208.255	2042.163	1208.255	1.690175501	1.728036916		2	683.25	0.924263341
3	36.621	36621	1807.821	983.5971	1807.821	983.5971	1.837969022	1.842580205		2	683.5	0.924988028
3	36.843	36843	1664.354	975.6935	1664.354	975.6935	1.705816427	1.952492354		2	683.75	0.926051383
3	37.027	37027	2342.864	1200.577	2342.864	1200.577	1.951448345	2.037769736		2	684	0.927591649
3	37.398	37398	2118.308	913.6589	2118.308	913.6589	2.31848888	2.237234455		2	684.25	0.929033489
3	37.809	37809	2157.202	851.4411	2157.202	851.4411	2.533589229	2.477289239		2	684.5	0.93015851
3	38.207	38207	2345.291	796.0083	2345.291	796.0083	2.946314756	2.620660412		2	684.75	0.930706972
3	38.503	38503	3178.736	1117.353	3178.736	1117.353	2.844880714	2.604257214		2	685	0.93115098
3	38.732	38732	2696.134	1025.175	2696.134	1025.175	2.629925622	2.583573		2	685.25	0.931178576
3	39.047	39047	2912.605	1195.866	2912.605	1195.866	2.435561342	2.560278275		2	685.5	0.930609747
3	39.213	39213	2279.017	852.885	2279.017	852.885	2.672126957	2.530702707		2	685.75	0.929857198
3	39.409	39409	2337.98	1218.54	2337.98	1218.54	1.918673166	2.49637056		2	686	0.930044719
3	39.588	39588	2737.414	1132.303	2737.414	1132.303	2.417563143	2.477639583		2	686.25	0.932045191
3	39.932	39932	2089.244	899.6026	2089.244	899.6026	2.322407694	2.49920255		2	686.5	0.935584104
3	40.233	40233	2658.797	986.2447	2658.797	986.2447	2.695879633	2.549192526		2	686.75	0.93918246
3	40.686	40686	3159.131	1042.637	3159.131	1042.637	3.029943307	2.584164841		2	687	0.94254929
3	40.855	40855	2749.378	1109.923	2749.378	1109.923	2.477088951	2.560239896		2	687.25	0.946405708
3	41.019	41019	2795.78	1065.732	2795.78	1065.732	2.623342454	2.507908561		2	687.5	0.950310722
3	41.253	41253	1943.199	789.9701	1943.199	789.9701	2.45983867	2.39528603		2	687.75	0.953656607
3	41.451	41451	2296.2	1044.281	2296.2	1044.281	2.198833456	2.28435807		2	688	0.956572475
3	41.765	41765	1819.458	854.7306	1819.458	854.7306	2.128691777	2.124294174		2	688.25	0.957793258
3	41.941	41941	1477.272	742.2708	1477.272	742.2708	1.99020627	2.046574405		2	688.5	0.956159046
3	42.128	42128	1838.17	1048.993	1838.17	1048.993	1.752318652	1.958461932		2	688.75	0.952728532
3	42.323	42323	1727.977	1022.629	1727.977	1022.629	1.689739876	1.866410457		2	689	0.950696107
3	42.827	42827	1577.104	859.5963	1577.104	859.5963	1.834703104	1.672032044		2	689.25	0.950560639
3	43.182	43182	1442.699	1004.721	1442.699	1004.721	1.435920022	1.599993548		2	689.5	0.95161472
3	43.392	43392	1906.426	1200.529	1906.426	1200.529	1.587988295	1.574720299		2	689.75	0.952797984
3	43.768	43768	1387.056	768.5345	1387.056	768.5345	1.804806421	1.542519615		2	690	0.954039296
3	44	44000	1842.728	1173.074	1842.728	1173.074	1.570854013	1.520347447		2	690.25	0.956142569
3	44.318	44318	1830.015	1436.884	1830.015	1436.884	1.273599678	1.487050175		2	690.5	0.958470596
3	44.707	44707	1347.05	914.2596	1347.05	914.2596	1.473378021	1.452878189		2	690.75	0.959567937
3	44.997	44997	1372.953	1007.833	1372.953	1007.833	1.362282243	1.432016145		2	691	0.95987648
3	45.253	45253	1278.266	871.561	1278.266	871.561	1.466639742	1.416819226		2	691.25	0.957091827
3	45.558	45558	1487.84	913.1521	1487.84	913.1521	1.62934521	1.407844307		2	691.5	0.953630193
3	45.992	45992	1027.924	736.0969	1027.924	736.0969	1.396452016	1.41096136		2	691.75	0.949850783
3	46.228	46228	1116.496	977.6621	1116.496	977.6621	1.142006016	1.414339225		2	692	0.946690321
3	46.541	46541	1120.553	746.0647	1120.553	746.0647	1.501951506	1.413909731		2	692.25	0.943632187
3	46.845	46845	1198.072	1007.135	1198.072	1007.135	1.189584316	1.414536119		2	692.5	0.941559235
3	47.086	47086	1404.251	922.782	1404.251	922.782	1.521758118	1.416259487		2	692.75	0.939719184
3	47.244	47244	1227.784	729.6657	1227.784	729.6657	1.682666459	1.413593741		2	693	0.938977774
3	47.54	47540	1672.572	1159.344	1672.572	1159.344	1.442688279	1.418024887		2	693.25	0.939275911
3	47.77	47770	1124.756	937.8999	1124.756	937.8999	1.199228191	1.415717214		2	693.5	0.943205076
3	47.991	47991	1426.13	997.9967	1426.13	997.9967	1.428992701	1.388010813		2	693.75	0.947482318
3	48.155	48155	1707.862	1278.453	1707.862	1278.453	1.335881726	1.35643608		2	694	0.952130652
3	48.456	48456	1386.403	1098.624	1386.403	1098.624	1.261944942	1.294310566		2	694.25	0.956051032
3	48.629	48629	1160.334	722.1725	1160.334	722.1725	1.606726925	1.26718749		2	694.5	0.960904169
3	48.792	48792	805.6483	760.4814	805.6483	760.4814	1.059392511	1.248457219		2	694.75	0.965519843
3	49.142	49142	1220.548	978.1051	1220.548	978.1051	1.247869989	1.213954918		2	695	0.969581435
3	49.33	49330	791.5929	796.7484	791.5929	796.7484	0.993529325	1.197551956		2	695.25	0.972862881
3	49.523	49523	964.837	835.8919	964.837	835.8919	1.154260497	1.181434502		2	695.5	0.975919998
3	49.853	49853	943.8085	870.6583	943.8085	870.6583	1.084017117	1.15465224		2	695.75	0.978051286
3	50.051	50051	1107.622	886.6276	1107.622	886.6276	1.249252787	1.139465624		2	696	0.978464572
3	50.205	50205	1257.281	1037.831	1257.281	1037.831	1.211450612	1.128365787		2	696.25	0.977354726
3	50.554	50554	1745.134	1437.895	1745.134	1437.895	1.213672765	1.106362944		2	696.5	0.975544914
3	50.934	50934	1225.077	1101.162	1225.077	1101.162	1.112531126	1.083257016		2	696.75	0.973598519
3	51.111	51111	931.1347	912.245	931.1347	912.245	1.020706828	1.072754852		2	697	0.971380238
3	51.436	51436	1042.371	1161.84	1042.371	1161.84	0.897172588	1.058142153		2	697.25	0.969052454
3	51.651	51651	1007.856	1076.276	1007.856	1076.276	0.936428946	1.043476546		2	697.5	0.966713908
3	51.975	51975	1200.611	988.0172	1200.611	988.0172	1.215172165	1.025003725		2	697.75	0.963560473
3	52.334	52334	1182.455	1007.562	1182.455	1007.562	1.173580385	1.048241174		2	698	0.961345165
3	52.617	52617	1277.896	1387.143	1277.896	1387.143	0.92124316	1.083221835		2	698.25	0.96013494
3	52.814	52814	1099.675	1000.159	1099.675	1000.159	1.099500179	1.109685793		2	698.5	0.961520113
3	53.107	53107	1129.948	1085.029	1129.948	1085.029	1.041398893	1.143080054		2	698.75	0.96438525
3	53.447	53447	1467.457	1304.892	1467.457	1304.892	1.124581191	1.17760904		2	699	0.970900169
3	53.72	53720	1122.755	814.7766	1122.755	814.7766	1.377991219	1.207200106		2	699.25	0.978602327
3	54.085	54085	1482.807	1128.58	1482.807	1128.58	1.313869641	1.240799163		2	699.5	0.985567241
3	54.289	54289	1034.539	862.4281	1034.539	862.4281	1.199565506	1.252931017		2	699.75	0.993311147
3	54.512	54512	1114.014	894.7813	1114.014	894.7813	1.245012608	1.257833929		2	700	1.00045494
3	54.712	54712	1090.334	783.5481	1090.334	783.5481	1.391534227	1.256171382		2	700.25	1.005337336
3	54.933	54933	1203.536	974.8173	1203.536	974.8173	1.234627248	1.251141684		2	700.5	1.007407569
3	55.163	55163	1140.468	1014.689	1140.468	1014.689	1.123958178	1.246260542		2	700.75	1.008156016
3	55.325	55325	1110.492	988.3387	1110.492	988.3387	1.123594573	1.244582952		2	701	1.00872548
3	55.701	55701	1301.447	1059.451	1301.447	1059.451	1.228416416	1.240561666		2	701.25	1.007655502
3	55.895	55895	1292.68	1028.688	1292.68	1028.688	1.256629804	1.234539489		2	701.5	1.004754254
3	56.211	56211	1251.966	858.8477	1251.966	858.8477	1.457727604	1.220664856		2	701.75	1.002532578
3	56.407	56407	1039.115	805.9198	1039.115	805.9198	1.289352861	1.210713025		2	702	1.001392684
3	56.575	56575	1123.338	948.3873	1123.338	948.3873	1.184471787	1.197820498		2	702.25	1.000730668
3	56.754	56754	1034.318	1017.087	1034.318	1017.087	1.01694152	1.178589748		2	702.5	1.001947595
3	56.978	56978	1095.488	993.5121	1095.488	993.5121	1.10264183	1.15206323		2	702.75	1.004727809
3	57.326	57326	1231.344	1155.927	1231.344	1155.927	1.065243739	1.121444677		2	703	1.008836338
3	57.536	57536	845.4996	703.3377	845.4996	703.3377	1.202124669	1.115879621		2	703.25	1.015832312
3	57.861	57861	908.0938	871.9155	908.0938	871.9155	1.041492897	1.120684641		2	703.5	1.022932185
3	58.23	58230	1104.88	917.1154	1104.88	917.1154	1.204733886	1.134713178		2	703.75	1.03040043
3	58.501	58501	923.8457	860.7148	923.8457	860.7148	1.07334706	1.142733112		2	704	1.03495964
3	58.695	58695	1223.943	1019.343	1223.943	1019.343	1.200717521	1.146590678		2	704.25	1.035876297
3	58.915	58915	1084.685	938.0743	1084.685	938.0743	1.156289006	1.151645179		2	704.5	1.035949405
3	59.296	59296	1115.853	1034.343	1115.853	1034.343	1.078803646	1.160313592		2	704.75	1.034397948
3	59.47	59470	1217.556	896.0221	1217.556	896.0221	1.358845948	1.163498756		2	705	1.031358136
3	59.689	59689	945.3095	804.1591	945.3095	804.1591	1.175525465	1.166786612		2	705.25	1.028548357
3	59.85	59850	885.7283	923.8892	885.7283	923.8892	0.958695372	1.168767473		2	705.5	1.025629576
3	60.026	60026	1442.234	1144.662	1442.234	1144.662	1.25996495	1.17026628		2	705.75	1.022071684
3	60.418	60418	1285.064	1122.272	1285.064	1122.272	1.145055744	1.169902668		2	706	1.018508301
3	60.823	60823	1165.029	998.1318	1165.029	998.1318	1.167209581	1.16082643		2	706.25	1.016289388
3	61.138	61138	1236.012	986.4356	1236.012	986.4356	1.253008306	1.151759732		2	706.5	1.014327803
3	61.567	61567	1042.202	832.3817	1042.202	832.3817	1.252072216	1.148830725		2	706.75	1.011684492
3	61.75	61750	1069.804	1078.55	1069.804	1078.55	0.991890965	1.154352533		2	707	1.008113911
3	62.092	62092	1369.808	1389.771	1369.808	1389.771	0.985635763	1.172212162		2	707.25	1.004204884
3	62.421	62421	1778.592	1593.657	1778.592	1593.657	1.116044419	1.19329045		2	707.5	1.000269884
3	62.68	62680	1311.601	949.7302	1311.601	949.7302	1.381024843	1.211828442		2	707.75	0.995075222
3	62.898	62898	1340.525	1063.639	1340.525	1063.639	1.260319526	1.228319082		2	708	0.989580968
3	63.248	63248	1197.387	802.0771	1197.387	802.0771	1.492857732	1.264094035		2	708.25	0.984341036
3	63.595	63595	1439.001	1136.013	1439.001	1136.013	1.266711737	1.308169332		2	708.5	0.980687114
3	63.798	63798	1126.057	818.5424	1126.057	818.5424	1.375685609	1.332654828		2	708.75	0.978367053
3	63.956	63956	1130.041	995.5976	1130.041	995.5976	1.135037891	1.348929904		2	709	0.978320239
3	64.245	64245	1353.272	1178.051	1353.272	1178.051	1.148738043	1.376795415		2	709.25	0.979201744
3	64.748	64748	1346.004	898.7451	1346.004	898.7451	1.497648221	1.420095483		2	709.5	0.981287059
3	64.924	64924	1230.547	781.6414	1230.547	781.6414	1.574311443	1.429700728		2	709.75	0.982528223
3	65.147	65147	1184.719	715.5769	1184.719	715.5769	1.655613813	1.445105689		2	710	0.982069554
3	65.405	65405	1388.493	1098.801	1388.493	1098.801	1.263643735	1.460480733		2	710.25	0.981034526
3	65.769	65769	1662.102	1086.059	1662.102	1086.059	1.53039752	1.447584141		2	710.5	0.981505296
3	66.119	66119	1094.655	733.857	1094.655	733.857	1.491646193	1.413314276		2	710.75	0.983543161
3	66.395	66395	1336.116	1037.005	1336.116	1037.005	1.288437375	1.385646925		2	711	0.985735597
3	66.615	66615	1324.917	1058.77	1324.917	1058.77	1.251373764	1.371000312		2	711.25	0.988260764
3	66.882	66882	1376.026	958.3042	1376.026	958.3042	1.435896869	1.36086159		2	711.5	0.990456662
3	67.158	67158	1241.962	878.6871	1241.962	878.6871	1.413429195	1.354221887		2	711.75	0.992738694
3	67.323	67323	1241.308	909.5355	1241.308	909.5355	1.364771359	1.352973299		2	712	0.99494005
3	67.646	67646	1071.256	814.7766	1071.256	814.7766	1.314784936	1.35842384		2	712.25	0.997142405
3	67.978	67978	922.403	666.8319	922.403	666.8319	1.383261659	1.381445997		2	712.5	0.999764945
3	68.259	68259	1144.56	888.6238	1144.56	888.6238	1.288014118	1.410874021		2	712.75	1.001090825
3	68.55	68550	1195.35	768.9726	1195.35	768.9726	1.554476713	1.440229161		2	713	0.999793241
3	68.759	68759	1474.039	1057.678	1474.039	1057.678	1.393655725	1.45479059		2	713.25	0.994045359
3	68.948	68948	1275.051	868.6067	1275.051	868.6067	1.467926738	1.459779633		2	713.5	0.987943412
3	69.248	69248	1222.771	724.7884	1222.771	724.7884	1.687073082	1.462044403		2	713.75	0.981782416
3	69.434	69434	1172.775	806.8115	1172.775	806.8115	1.45359232	1.470195207		2	714	0.975733386
3	69.687	69687	1319.616	909.6943	1319.616	909.6943	1.450614783	1.467260603		2	714.25	0.969849533
3	69.887	69887	1456.872	1036.115	1456.872	1036.115	1.406091023	1.471805265		2	714.5	0.964019375
3	70.14	70140	1389.005	929.3371	1389.005	929.3371	1.494619122	1.506722026		2	714.75	0.958806351
3	70.418	70418	1360.027	992.4858	1360.027	992.4858	1.370323888	1.557482793		2	715	0.956524203
3	70.777	70777	1714.116	963.5167	1714.116	963.5167	1.77902054	1.646819416		2	715.25	0.957176302
3	70.97	70970	1441.483	886.6276	1441.483	886.6276	1.62580434	1.707920697		2	715.5	0.958767126
3	71.144	71144	1358.142	878.6871	1358.142	878.6871	1.545649185	1.780215446		2	715.75	0.961768445
3	71.433	71433	1596.502	798.8167	1596.502	798.8167	1.998583655	1.937974663		2	716	0.967052203
3	71.661	71661	1712.77	826.9656	1712.77	826.9656	2.071150239	2.071556108		2	716.25	0.973353863
3	72.03	72030	2071.625	807.1641	2071.625	807.1641	2.566547496	2.247100781		2	716.5	0.979460515
3	72.285	72285	2130.596	997.2189	2130.596	997.2189	2.136537926	2.324348408		2	716.75	0.985054761
3	72.529	72529	2002.819	749.5467	2002.819	749.5467	2.672040314	2.381270476		2	717	0.990379801
3	72.902	72902	2666.501	1141.943	2666.501	1141.943	2.335056128	2.442489774		2	717.25	0.995060939
3	73.247	73247	2440.437	915.6412	2440.437	915.6412	2.66527653	2.478856245		2	717.5	0.999462228
3	73.76	73760	2385.71	880.7299	2385.71	880.7299	2.708787337	2.459125713		2	717.75	1.003295849
3	73.935	73935	2504.15	1059.105	2504.15	1059.105	2.364402019	2.443008178		2	718	1.00512055
3	74.27	74270	1864.063	943.033	1864.063	943.033	1.976667837	2.440168088		2	718.25	1.005731262
3	74.824	74824	1870.248	884.7978	1870.248	884.7978	2.113757516	2.593771909		2	718.5	1.005976567
3	75.142	75142	2062.464	730.0323	2062.464	730.0323	2.825168147	2.649066191		2	718.75	1.008043207
3	75.332	75332	2035.023	855.1583	2035.023	855.1583	2.379703267	2.649657303		2	719	1.010436346
3	75.567	75567	2656.322	871.7194	2656.322	871.7194	3.047221388	2.650982405		2	719.25	1.012132022
3	75.758	75758	2367.906	723.0445	2367.906	723.0445	3.274910465	2.644599679		2	719.5	1.011281445
3	76.111	76111	2001.484	716.2859	2001.484	716.2859	2.794252965	2.591488991		2	719.75	1.009032722
3	76.346	76346	1726.573	707.9634	1726.573	707.9634	2.438788502	2.486834414		2	720	1.006194329
3	76.615	76615	2315.376	1304.385	2315.376	1304.385	1.77507101	2.298272009		2	720.25	1.004167739
3	76.773	76773	2334.113	1064.949	2334.113	1064.949	2.191760357	2.179433179		2	720.5	1.002564477
3	77.071	77071	1624.295	931.594	1624.295	931.594	1.74356533	1.996660352		2	720.75	1.00167569
3	77.337	77337	2058.722	889.6686	2058.722	889.6686	2.314032439	1.897066241		2	721	1.00110322
3	77.576	77576	1914.691	1058.963	1914.691	1058.963	1.808081113	1.831377918		2	721.25	1.001769887
3	77.858	77858	1541.116	1028.586	1541.116	1028.586	1.498285997	1.768860422		2	721.5	1.0042099
3	78.129	78129	2397.212	1254.785	2397.212	1254.785	1.910456373	1.709722046		2	721.75	1.006028093
3	78.328	78328	1858.519	1180.484	1858.519	1180.484	1.574370343	1.659813755		2	722	1.005953454
3	78.485	78485	1523.572	910.9115	1523.572	910.9115	1.672579608	1.619493905		2	722.25	1.003430722
3	78.652	78652	1278.034	770.4387	1278.034	770.4387	1.658839308	1.580800728		2	722.5	0.999445055
3	78.818	78818	1725.927	1030.306	1725.927	1030.306	1.675159613	1.551515502		2	722.75	0.996157579
3	79.106	79106	1586.815	1190.425	1586.815	1190.425	1.332981918	1.522803297		2	723	0.992788249
3	79.361	79361	1714.114	1250.537	1714.114	1250.537	1.370702346	1.511086722		2	723.25	0.98910814
3	79.546	79546	1620.768	1109.403	1620.768	1109.403	1.460937099	1.506597683		2	723.5	0.987022928
3	80.043	80043	1541.713	941.72	1541.713	941.72	1.637124623	1.489556322		2	723.75	0.986898859
3	80.218	80218	1499.337	936.9145	1499.337	936.9145	1.600292236	1.481616541		2	724	0.988386946
3	80.453	80453	1485.652	904.198	1485.652	904.198	1.64306048	1.478231986		2	724.25	0.993242129
3	80.788	80788	1222.762	892.3718	1222.762	892.3718	1.37023828	1.475641798		2	724.5	0.998547393
3	80.977	80977	1540.138	1109.057	1540.138	1109.057	1.388691474	1.468899311		2	724.75	1.00316481
3	81.214	81214	4190.267	3392.561	4190.267	3392.561	1.235133871	1.449284271		2	725	1.008650417
3	81.47	81470	1752.278	1300.376	1752.278	1300.376	1.347516411	1.417158522		2	725.25	1.01220413
3	81.721	81721	1541.028	966.4344	1541.028	966.4344	1.594550028	1.38110194		2	725.5	1.010831999
3	81.981	81981	1763.348	1281.199	1763.348	1281.199	1.376326394	1.34595808		2	725.75	1.006758234
3	82.273	82273	1657.079	1092.243	1657.079	1092.243	1.517134008	1.309680107		2	726	1.001156486
3	82.646	82646	2279.142	1530.649	2279.142	1530.649	1.489003684	1.266870705		2	726.25	0.995373307
3	83.014	83014	264.5218	506.9275	264.5218	506.9275	0.521813869	1.238129012		2	726.5	0.987602027
3	83.238	83238	1537.135	1152.058	1537.135	1152.058	1.334251401	1.227402385		2	726.75	0.979102862
3	83.515	83515	1441.769	1309.518	1441.769	1309.518	1.100992121	1.217758559		2	727	0.971139945
3	83.694	83694	1645.918	1482.912	1645.918	1482.912	1.109922908	1.214357074		2	727.25	0.964828911
3	83.945	83945	2103.924	1460.975	2103.924	1460.975	1.440082137	1.212680958		2	727.5	0.960037237
3	84.263	84263	13941.15	9167.482	13941.15	9167.482	1.520717466	1.216502915		2	727.75	0.956389031
3	84.596	84596	2693.805	2462.511	2693.805	2462.511	1.093926078	1.228725163		2	728	0.95538765
3	84.779	84779	1465.559	1248.15	1465.559	1248.15	1.174184994	1.238277027		2	728.25	0.956500648
3	90.734	90734	9431.544	6484.945	9431.544	6484.945	1.454375326	1.307936437		2	728.5	0.959903961
3	91.013	91013	1588.048	1441.206	1588.048	1441.206	1.10188828	1.271334309		2	728.75	0.964658425
3	91.375	91375	1461.272	1138.74	1461.272	1138.74	1.283235857	1.214631568		2	729	0.968994648
3	91.614	91614	1286.412	1057.678	1286.412	1057.678	1.216260525	1.175742618		2	729.25	0.973119396
3	91.87	91870	1143.337	1017.948	1143.337	1017.948	1.123178198	1.13871506		2	729.5	0.977349337
3	92.284	92284	1041.977	1100.175	1041.977	1100.175	0.947101143	1.088632302		2	729.75	0.979519748
3	92.609	92609	1123.783	1010.706	1123.783	1010.706	1.111879221	1.057485421		2	730	0.981441783
3	92.767	92767	1004.899	1001.634	1004.899	1001.634	1.003259674	1.045253346		2	730.25	0.983462775
3	93.137	93137	957.4838	819.4481	957.4838	819.4481	1.168449594	1.024364558		2	730.5	0.985450845
3	93.305	93305	1044.197	997.9435	1044.197	997.9435	1.046348816	1.017407278		2	730.75	0.987304789
3	93.59	93590	954.3976	1046.928	954.3976	1046.928	0.911617227	1.01030578		2	731	0.988823357
3	93.885	93885	924.7359	881.2213	924.7359	881.2213	1.049379878	1.008263354		2	731.25	0.990095655
3	94.234	94234	990.8428	992.3877	990.8428	992.3877	0.99844325	1.011746667		2	731.5	0.992176788
3	94.545	94545	864.7717	914.9461	864.7717	914.9461	0.94516136	1.021022341		2	731.75	0.994883275
3	95.043	95043	950.2267	914.8797	950.2267	914.8797	1.038635681	1.044149904		2	732	0.995554661
3	95.241	95241	1004.051	889.6409	1004.051	889.6409	1.128602563	1.055033622		2	732.25	0.994290449
3	95.607	95607	852.3908	816.5151	852.3908	816.5151	1.043937583	1.08530563		2	732.5	0.992466225
3	95.888	95888	1264.189	1069.554	1264.189	1069.554	1.181977722	1.116073676		2	732.75	0.987885087
3	96.134	96134	838.0851	777.0052	838.0851	777.0052	1.078609384	1.142852516		2	733	0.981180099
3	96.415	96415	1309.454	1059.459	1309.454	1059.459	1.235964771	1.167553038		2	733.25	0.972847207
3	96.673	96673	1094.152	954.1643	1094.152	954.1643	1.146712364	1.184069313		2	733.5	0.966337931
3	96.924	96924	866.8001	833.8057	866.8001	833.8057	1.03957085	1.197490264		2	733.75	0.962298056
3	97.133	97133	1099.971	879.4774	1099.971	879.4774	1.250709797	1.206831533		2	734	0.959146823
3	97.427	97427	1241.05	911.6852	1241.05	911.6852	1.361270316	1.217406316		2	734.25	0.957050492
3	97.849	97849	1501.065	1142.353	1501.065	1142.353	1.314011518	1.222779095		2	734.5	0.95819144
3	98.417	98417	1022.957	925.8666	1022.957	925.8666	1.104864351	1.220487544		2	734.75	0.962754459
3	98.586	98586	1107.881	913.9248	1107.881	913.9248	1.212223369	1.221610689		2	735	0.968169993
3	98.821	98821	1200.632	1113.691	1200.632	1113.691	1.078065639	1.223348932		2	735.25	0.972502696
3	99.033	99033	984.2815	784.2464	984.2815	784.2464	1.255066647	1.225200386		2	735.5	0.9750316
3	99.218	99218	1283.683	945.1136	1283.683	945.1136	1.358231434	1.230687221		2	735.75	0.976550285
3	99.574	99574	1150.715	907.3945	1150.715	907.3945	1.268152937	1.250308202		2	736	0.976954803
3	99.739	99739	1129.049	900.0145	1129.049	900.0145	1.254478678	1.259582208		2	736.25	0.975811884
3	99.927	99927	1250.563	951.0186	1250.563	951.0186	1.314972178	1.267291475		2	736.5	0.974603407
3	100.139	100139	1426.628	1263.35	1426.628	1263.35	1.129242094	1.272596775		2	736.75	0.974501088
3	100.424	100424	1254	964.5116	1254	964.5116	1.300139884	1.276533671		2	737	0.976776433
3	100.63	100630	1444.977	1037.66	1444.977	1037.66	1.392534163	1.276340654		2	737.25	0.979422296
3	100.81	100810	1156.707	922.6694	1156.707	922.6694	1.253652717	1.273588355		2	737.5	0.982077484
3	101.035	101035	1363.549	1170.328	1363.549	1170.328	1.165099869	1.263939589		2	737.75	0.984413034
3	101.373	101373	1019.69	822.935	1019.69	822.935	1.239089357	1.238274098		2	738	0.986826942
3	101.62	101620	1021.889	737.2681	1021.889	737.2681	1.386048033	1.217459058		2	738.25	0.989786136
3	102.054	102054	1328.774	1072.745	1328.774	1072.745	1.238667158	1.193200009		2	738.5	0.994191691
3	102.272	102272	1050.888	1040.202	1050.888	1040.202	1.010273005	1.189702013		2	738.75	0.999200772
3	102.488	102488	1164.185	974.1576	1164.185	974.1576	1.195068437	1.188885903		2	739	1.003729689
3	102.697	102697	1449.31	1236.117	1449.31	1236.117	1.17246992	1.190977595		2	739.25	1.005750758
3	102.928	102928	1154.905	999.4383	1154.905	999.4383	1.155554075	1.197019163		2	739.5	1.007002256
3	103.361	103361	1055.203	867.7057	1055.203	867.7057	1.216083979	1.233080555		2	739.75	1.010626479
3	103.528	103528	1063.266	730.4052	1063.266	730.4052	1.455720742	1.251535481		2	740	1.019577118
3	103.698	103698	1370.583	1115.673	1370.583	1115.673	1.228480926	1.268108724		2	740.25	1.029018657
3	103.865	103865	1324.105	1171.977	1324.105	1171.977	1.129804595	1.279120723		2	740.5	1.037914651
3	104.1	104100	1114.919	828.7891	1114.919	828.7891	1.345238493	1.279291968		2	740.75	1.048090942
3	104.441	104441	1201.077	870.2344	1201.077	870.2344	1.380176421	1.258998132		2	741	1.056477386
3	104.848	104848	1514.497	1257.799	1514.497	1257.799	1.204085072	1.244631801		2	741.25	1.061919051
3	105.008	105008	1378.306	923.5995	1378.306	923.5995	1.492319994	1.253397808		2	741.5	1.066909557
3	105.283	105283	1240.239	1145.047	1240.239	1145.047	1.083133705	1.288989402		2	741.75	1.070264817
3	105.615	105615	1593.438	1248.847	1593.438	1248.847	1.275927315	1.356642598		2	742	1.07185242
3	105.916	105916	1465.525	1136.667	1465.525	1136.667	1.289317804	1.438320345		2	742.25	1.070885176
3	106.135	106135	2112.145	1421.172	2112.145	1421.172	1.486199419	1.50822442		2	742.5	1.069066289
3	106.518	106518	1753.452	1138.233	1753.452	1138.233	1.54050357	1.685791685		2	742.75	1.066254748
3	106.724	106724	1921.737	1069.891	1921.737	1069.891	1.796198865	1.794099074		2	743	1.062091903
3	107.002	107002	2048.966	977.6894	2048.966	977.6894	2.095722834	1.910066777		2	743.25	1.056213116
3	107.177	107177	2376.627	1046.866	2376.627	1046.866	2.270230383	1.978865921		2	743.5	1.049628292
3	107.516	107516	2285.811	1076.305	2285.811	1076.305	2.123757671	2.114828305		2	743.75	1.043090575
3	107.946	107946	2259.949	1044.592	2259.949	1044.592	2.163475309	2.170069312		2	744	1.036592898
3	108.187	108187	1760.527	798.0346	1760.527	798.0346	2.206078533	2.174032143		2	744.25	1.030107588
3	108.457	108457	2086.125	1075.205	2086.125	1075.205	1.940211402	2.172427042		2	744.5	1.023829891
3	108.653	108653	1741.486	873.7223	1741.486	873.7223	1.993180213	2.175710408		2	744.75	1.018812593
3	108.925	108925	2281.018	834.5472	2281.018	834.5472	2.733240253	2.190804424		2	745	1.015413066
3	109.222	109222	1820.934	919.7306	1820.934	919.7306	1.97985584	2.211159287		2	745.25	1.011992186
3	109.585	109585	1726.868	871.2808	1726.868	871.2808	1.981987896	2.225647577		2	745.5	1.004397637
3	109.988	109988	2158.717	977.2865	2158.717	977.2865	2.208888591	2.205005741		2	745.75	0.993283185
3	110.222	110222	1925.014	886.9603	1925.014	886.9603	2.170349676	2.165604164		2	746	0.990832841
3	110.465	110465	2079.035	889.9263	2079.035	889.9263	2.336187839	2.106747183		2	746.25	0.997276371
3	110.763	110763	2100.579	974.4557	2100.579	974.4557	2.155643402	2.021978115		2	746.5	1.019243428
3	110.99	110990	1913.094	953.0474	1913.094	953.0474	2.007344021	1.957154026		2	746.75	1.050155975
3	111.335	111335	1835.328	1039.548	1835.328	1039.548	1.765505778	1.81490263		2	747	1.079534819
3	111.492	111492	1928.067	1081.417	1928.067	1081.417	1.782907981	1.739795511		2	747.25	1.108315128
3	111.73	111730	1310.924	852.9285	1310.924	852.9285	1.536968222	1.650787085		2	747.5	1.133146017
3	111.896	111896	1875.856	1239.526	1875.856	1239.526	1.513365593	1.601576873		2	747.75	1.159652207
3	112.264	112264	1834.367	1245.975	1834.367	1245.975	1.472234194	1.504216992		2	748	1.183741278
3	112.453	112453	1245.436	870.036	1245.436	870.036	1.431476399	1.493556713		2	748.25	1.195140478
3	112.811	112811	1746.679	1063.173	1746.679	1063.173	1.642892549	1.530115664		2	748.5	1.198595586
3	112.969	112969	1586.284	1118.574	1586.284	1118.574	1.418130584	1.552989591		2	748.75	1.181388211
3	113.203	113203	1499.155	913.2728	1499.155	913.2728	1.64151938	1.574234225		2	749	1.160343849
3	113.446	113446	1353.572	887.8102	1353.572	887.8102	1.524618663	1.586983145		2	749.25	1.134399127
3	113.652	113652	1632.407	1005.391	1632.407	1005.391	1.623653882	1.601427531		2	749.5	1.093423215
3	113.943	113943	1684.866	1042.637	1684.866	1042.637	1.615966055	1.61643627		2	749.75	1.053170687
3	114.154	114154	1731.593	933.87	1731.593	933.87	1.854212042	1.615601828		2	750	1.026936841
3	114.378	114378	1052.719	609.8617	1052.719	609.8617	1.72616021	1.598076452		2	750.25	1.006488529
3	114.674	114674	1426.564	1069.891	1426.564	1069.891	1.333373213	1.557338201		2	750.5	0.988546377
3	114.872	114872	1639.963	1034.99	1639.963	1034.99	1.584520623	1.527592915		2	750.75	0.985442169
3	115.089	115089	1140.596	868.4351	1140.596	868.4351	1.313392331	1.500607169		2	751	0.990804906
3	115.293	115293	1480.799	1027.877	1480.799	1027.877	1.440638325	1.475525353		2	751.25	1.006728017
3	115.553	115553	1493.668	906.5364	1493.668	906.5364	1.647664672	1.439604757		2	751.5	1.019702361
3	115.758	115758	1298.103	910.7756	1298.103	910.7756	1.425272043	1.419315757		2	751.75	1.02672896
3	116.072	116072	1317.079	997.5019	1317.079	997.5019	1.320377435	1.411605294		2	752	1.024968097
3	116.409	116409	1205.241	807.5254	1205.241	807.5254	1.492511567	1.414056644		2	752.25	1.022337119
3	116.815	116815	1381.282	1040.875	1381.282	1040.875	1.32703927	1.422850341		2	752.5	1.019540384
3	117.066	117066	1431.992	939.9927	1431.992	939.9927	1.523407575	1.433335545		2	752.75	1.01552047
3	117.226	117226	1331.422	1103.847	1331.422	1103.847	1.206165347	1.439529463		2	753	1.011887342
3	117.391	117391	1321.841	907.3516	1321.841	907.3516	1.456812332	1.444078357		2	753.25	1.010356643
3	117.659	117659	1042.287	609.106	1042.287	609.106	1.711175066	1.453441023		2	753.5	1.011075818
3	117.962	117962	1211.068	849.2906	1211.068	849.2906	1.425975985	1.468610046		2	753.75	1.013370423
3	118.244	118244	1189.338	857.4	1189.338	857.4	1.387144857	1.479353886		2	754	1.018185229
3	118.445	118445	1248.369	809.3703	1248.369	809.3703	1.542395366	1.480826728		2	754.25	1.024311072
3	118.855	118855	1661.607	1124.117	1661.607	1124.117	1.478144179	1.461985756		2	754.5	1.031906165
3	119.153	119153	1336.849	887.6911	1336.849	887.6911	1.505984458	1.438056868		2	754.75	1.04067916
3	119.368	119368	1001.976	807.5073	1001.976	807.5073	1.240825934	1.420788512		2	755	1.048721249
3	119.563	119563	1265.639	850.1582	1265.639	850.1582	1.488709984	1.408096031		2	755.25	1.056385556
3	119.851	119851	1632.242	1149.496	1632.242	1149.496	1.419963184	1.39378253		2	755.5	1.063384161
3	120.092	120092	1789.014	1177.193	1789.014	1177.193	1.519728711	1.382809629		2	755.75	1.069409823
3	120.269	120269	1311.836	1104.874	1311.836	1104.874	1.187317287	1.374758103		2	756	1.074602083
3	120.442	120442	1247.674	910.9987	1247.674	910.9987	1.369567267	1.366500216		2	756.25	1.079464914
3	120.611	120611	1396.117	1073.754	1396.117	1073.754	1.300220535	1.358786399		2	756.5	1.08405344
3	120.869	120869	1357.843	932.9932	1357.843	932.9932	1.455362161	1.347999988		2	756.75	1.088350682
3	121.095	121095	1096.872	845.2654	1096.872	845.2654	1.297665798	1.337209951		2	757	1.092109026
3	121.571	121571	1389.53	1006.827	1389.53	1006.827	1.380108003	1.299948098		2	757.25	1.095340358
3	121.88	121880	1155.469	932.7498	1155.469	932.7498	1.238777001	1.254408085		2	757.5	1.097042541
3	122.159	122159	1180.912	809.8213	1180.912	809.8213	1.458237762	1.205472398		2	757.75	1.096839764
3	122.41	122410	1310.322	1297.681	1310.322	1297.681	1.009741223	1.169111426		2	758	1.097535855
3	122.603	122603	732.126	721.3005	732.126	721.3005	1.015008308	1.153861829		2	758.25	1.099011634
3	122.929	122929	1702.942	1725.574	1702.942	1725.574	0.986884364	1.149940529		2	758.5	1.100170452
3	123.281	123281	1583.092	1400.311	1583.092	1400.311	1.130528861	1.159393855		2	758.75	1.098109261
3	123.473	123473	1725.937	1461.959	1725.937	1461.959	1.180564571	1.166876076		2	759	1.094421073
3	123.705	123705	1642.689	1364.874	1642.689	1364.874	1.203546261	1.175029327		2	759.25	1.08863442
3	123.919	123919	1738.606	1286.866	1738.606	1286.866	1.351038881	1.186156799		2	759.5	1.08188867
3	124.484	124484	2350.303	1874.928	2350.303	1874.928	1.253543069	1.239089518		2	759.75	1.074066671
3	124.738	124738	1900.756	1555.175	1900.756	1555.175	1.222213577	1.259242898		2	760	1.065059894
3	125.14	125140	1602.264	1090.984	1602.264	1090.984	1.468641153	1.271970351		2	760.25	1.055175303
3	125.433	125433	1280.978	1152.993	1280.978	1152.993	1.111002409	1.282056404		2	760.5	1.046841631
3	125.685	125685	1206.94	1048.644	1206.94	1048.644	1.15095304	1.296704068		2	760.75	1.039204448
3	126.201	126201	1309.928	965.7973	1309.928	965.7973	1.356317728	1.328816442		2	761	1.032311639
3	126.525	126525	1462.55	1031.516	1462.55	1031.516	1.41786458	1.352067431		2	761.25	1.026802531
3	126.756	126756	1472.059	1044.739	1472.059	1044.739	1.409020818	1.370852779		2	761.5	1.021952314
3	126.938	126938	1950.807	1359.011	1950.807	1359.011	1.435460787	1.387857192		2	761.75	1.016721175
3	127.139	127139	1595.622	1012.394	1595.622	1012.394	1.576087966	1.408840189		2	762	1.011062249
3	127.381	127381	1728.572	1221.996	1728.572	1221.996	1.414548002	1.435040631		2	762.25	1.004869612
3	127.569	127569	697.8609	538.7624	697.8609	538.7624	1.295303644	1.454479083		2	762.5	0.998681087
3	127.794	127794	1680.179	1371.226	1680.179	1371.226	1.22531151	1.470166975		2	762.75	0.99360662
3	127.991	127991	1990.341	1254.919	1990.341	1254.919	1.586031449	1.477064572		2	763	0.988297319
3	128.444	128444	1489.176	929.7061	1489.176	929.7061	1.60177071	1.49710152		2	763.25	0.982989443
3	128.796	128796	1541.685	900.0501	1541.685	900.0501	1.712887983	1.54798184		2	763.5	0.977852612
3	129.186	129186	1393.114	817.2181	1393.114	817.2181	1.70470282	1.681611986		2	763.75	0.975208884
3	129.361	129361	1329.323	951.1751	1329.323	951.1751	1.397558662	1.750451636		2	764	0.976017473
3	129.529	129529	2077.359	1275.347	2077.359	1275.347	1.628857872	1.804845717		2	764.25	0.978824881
3	129.861	129861	1761.73	885.083	1761.73	885.083	1.990468691	1.934145248		2	764.5	0.982119669
3	130.137	130137	2009.16	1085.694	2009.16	1085.694	1.850576682	2.027659576		2	764.75	0.986422652
3	130.362	130362	2382.904	973.986	2382.904	973.986	2.446548513	2.065123846		2	765	0.992603437
3	130.591	130591	1981.87	866.4206	1981.87	866.4206	2.287422529	2.09117293		2	765.25	0.998293307
3	130.874	130874	2045.917	910.3454	2045.917	910.3454	2.247407413	2.104566836		2	765.5	1.002999383
3	131.15	131150	1705.263	816.0887	1705.263	816.0887	2.089555951	2.095381976		2	765.75	1.007571307
3	131.443	131443	1859.834	927.8816	1859.834	927.8816	2.004387198	2.029833839		2	766	1.013307861
3	131.608	131608	1912.946	1065.807	1912.946	1065.807	1.794833399	1.969738672		2	766.25	1.019541469
3	131.915	131915	2470.309	1249.801	2470.309	1249.801	1.976561869	1.861319863		2	766.5	1.025442942
3	132.071	132071	1518.424	810.0817	1518.424	810.0817	1.87440847	1.827497835		2	766.75	1.030979157
3	132.241	132241	1976.142	1340.411	1976.142	1340.411	1.47428065	1.809540191		2	767	1.037713448
3	132.551	132551	2000.032	1141.905	2000.032	1141.905	1.751487208	1.799060903		2	767.25	1.040702174
3	132.942	132942	2401.087	1401.198	2401.087	1401.198	1.713595794	1.801641445		2	767.5	1.036802861
3	133.24	133240	2265.725	1174.555	2265.725	1174.555	1.929007156	1.793775436		2	767.75	1.030074015
3	133.691	133691	2069.897	1087.38	2069.897	1087.38	1.903563612	1.780127364		2	768	1.023245318
3	133.917	133917	1825.622	998.8076	1825.622	998.8076	1.82780147	1.771030142		2	768.25	1.012942749
3	134.075	134075	1412.609	834.7612	1412.609	834.7612	1.692231263	1.757345158		2	768.5	1.001885411
3	134.4	134400	1751.857	1005.734	1751.857	1005.734	1.741869122	1.694895892		2	768.75	0.99436415
3	134.73	134730	1546.293	970.8607	1546.293	970.8607	1.592703258	1.624465425		2	769	0.987665948
3	135.003	135003	1286.39	915.8404	1286.39	915.8404	1.404600627	1.579511085		2	769.25	0.981420916
3	135.2	135200	1365.432	896.7747	1365.432	896.7747	1.522603169	1.545400351		2	769.5	0.979424121
3	135.447	135447	1360.705	854.19	1360.705	854.19	1.592976972	1.503626337		2	769.75	0.984807964
3	135.63	135630	1386.09	890.7467	1386.09	890.7467	1.556098945	1.475255635		2	770	0.991293463
3	135.947	135947	1441.214	1158.359	1441.214	1158.359	1.244185956	1.437087931		2	770.25	0.997691285
3	136.178	136178	1486.543	1005.938	1486.543	1005.938	1.477768014	1.414368178		2	770.5	1.005135991
3	136.394	136394	1413.095	1012.541	1413.095	1012.541	1.39559287	1.391530945		2	770.75	1.011633185
3	136.609	136609	1256.547	869.4649	1256.547	869.4649	1.445195775	1.362715563		2	771	1.015864345
3	136.963	136963	1365.108	1017.561	1365.108	1017.561	1.341549057	1.288734951		2	771.25	1.01997475
3	137.441	137441	1086.401	970.2102	1086.401	970.2102	1.119758378	1.165368756		2	771.5	1.023393343
3	137.734	137734	844.2069	713.4527	844.2069	713.4527	1.183269613	1.104952081		2	771.75	1.026163751
3	137.957	137957	926.2141	926.4374	926.2141	926.4374	0.999758969	1.079556107		2	772	1.027402683
3	138.176	138176	828.9912	694.2956	828.9912	694.2956	1.194003246	1.077128878		2	772.25	1.027518194
3	138.379	138379	966.1519	1018.296	966.1519	1018.296	0.948792787	1.08957017		2	772.5	1.027508585
3	138.683	138683	911.4329	981.8809	911.4329	981.8809	0.928251991	1.119588356		2	772.75	1.026734887
3	138.941	138941	901.1546	945.0829	901.1546	945.0829	0.953519104	1.140862524		2	773	1.025696668
3	139.149	139149	1265.99	916.3621	1265.99	916.3621	1.381539023	1.159186537		2	773.25	1.024104946
3	139.416	139416	1096.702	844.0983	1096.702	844.0983	1.299258629	1.194167077		2	773.5	1.021348593
3	139.596	139596	992.3397	799.2411	992.3397	799.2411	1.24160244	1.21764898		2	773.75	1.018462343
3	139.911	139911	1071.614	771.2939	1071.614	771.2939	1.389371808	1.241931539		2	774	1.016234754
3	140.293	140293	1039.254	891.2615	1039.254	891.2615	1.166048348	1.223856917		2	774.25	1.015510578
3	140.587	140587	1086.998	950.8374	1086.998	950.8374	1.14320072	1.191843918		2	774.5	1.015176474
3	140.776	140776	1049.684	943.6079	1049.684	943.6079	1.112415443	1.173298001		2	774.75	1.01492057
3	141.007	141007	1195.792	1113.025	1195.792	1113.025	1.074362211	1.16187086		2	775	1.014819789
3	141.205	141205	1081.453	784.6061	1081.453	784.6061	1.378338761	1.163033349		2	775.25	1.015477647
3	141.433	141433	1088.898	1033.416	1088.898	1033.416	1.053687963	1.170714925		2	775.5	1.016237561
3	141.759	141759	979.4127	870.1339	979.4127	870.1339	1.125588487	1.188771903		2	775.75	1.01686446
3	142.074	142074	1052.109	999.773	1052.109	999.773	1.052347883	1.208029092		2	776	1.017517577
3	142.353	142353	2063.267	1411.035	2063.267	1411.035	1.462236585	1.238721731		2	776.25	1.018202998
3	142.584	142584	1111.132	867.5367	1111.132	867.5367	1.28078962	1.269599318		2	776.5	1.018845011
3	142.756	142756	1152.287	982.894	1152.287	982.894	1.172341066	1.282474382		2	776.75	1.018959708
3	143.071	143071	1707.143	1381.121	1707.143	1381.121	1.236056073	1.297525726		2	777	1.018647186
3	143.416	143416	1203.298	786.8913	1203.298	786.8913	1.529179443	1.302121686		2	777.25	1.017867135
3	143.707	143707	1351.257	1068.819	1351.257	1068.819	1.264252413	1.274574452		2	777.5	1.016827563
3	143.919	143919	932.8162	835.2681	932.8162	835.2681	1.116786574	1.242031144		2	777.75	1.015488585
3	144.122	144122	1172.983	800.299	1172.983	800.299	1.465680952	1.208598992		2	778	1.014074755
3	144.406	144406	913.4997	894.301	913.4997	894.301	1.021467828	1.170428263		2	778.25	1.012891156
3	144.753	144753	1036.202	940.6903	1036.202	940.6903	1.101533629	1.133613301		2	778.5	1.011577734
3	145.005	145005	1347.203	1319.129	1347.203	1319.129	1.021282225	1.105752106		2	778.75	1.010238318
3	145.41	145410	1172.624	1173.708	1172.624	1173.708	0.999076431	1.064651814		2	779	1.009823649
3	145.897	145897	1148.028	1102.346	1148.028	1102.346	1.041440709	1.031761587		2	779.25	1.010186489
3	146.164	146164	1024.029	1118.654	1024.029	1118.654	0.915411736	1.033738672		2	779.5	1.010324933
3	146.354	146354	1026.232	801.4102	1026.232	801.4102	1.280532741	1.045017295		2	779.75	1.008815443
3	146.688	146688	944.9489	876.3219	944.9489	876.3219	1.078312547	1.065625438		2	780	1.006887917
3	146.928	146928	710.3295	756.7083	710.3295	756.7083	0.938709804	1.066515651		2	780.25	1.005227439
3	147.158	147158	973.4971	971.6307	973.4971	971.6307	1.001920894	1.056803953		2	780.5	1.003385785
3	147.344	147344	898.4077	905.5495	898.4077	905.5495	0.992113297	1.046576516		2	780.75	1.001823376
3	147.834	147834	1128.41	1184.23	1128.41	1184.23	0.952863886	0.995697724		2	781	1.001387427
3	148.003	148003	790.2186	776.0788	790.2186	776.0788	1.018219542	0.960035088		2	781.25	1.003230523
3	148.166	148166	1567.337	1261.521	1567.337	1261.521	1.242418477	0.923304676		2	781.5	1.00664378
3	148.437	148437	1306.649	1124.852	1306.649	1124.852	1.161618595	0.856756107		2	781.75	1.010846546
3	148.727	148727	207.5011	447.0423	207.5011	447.0423	0.464164353	0.763678627		2	782	1.015208552
3	149.001	149001	238.5064	467.642	238.5064	467.642	0.510019203	0.675607746		2	782.25	1.020696195
3	149.296	149296	213.0707	416.3711	213.0707	416.3711	0.511732683	0.603708879		2	782.5	1.026074345
3	149.63	149630	254.86	440.1747	254.86	440.1747	0.578997384	0.548205093		2	782.75	1.032891322
3	149.974	149974	231.3938	432.6877	231.3938	432.6877	0.534782477	0.507662317		2	783	1.040775826
3	150.149	150149	210.8259	421.5297	210.8259	421.5297	0.50014483	0.498091789		2	783.25	1.04795896
3	150.51	150510	290.5885	531.6783	290.5885	531.6783	0.546549483	0.511968642		2	783.5	1.052889711
3	150.727	150727	205.4082	432.318	205.4082	432.318	0.475132194	0.551787533		2	783.75	1.051567718
3	150.927	150927	284.1732	442.782	284.1732	442.782	0.641790317	0.607684743		2	784	1.048954807
3	151.118	151118	236.1295	413.0387	236.1295	413.0387	0.571688561	0.667749265		2	784.25	1.043923276
3	151.421	151421	273.6596	443.4971	273.6596	443.4971	0.617049356	0.752388673		2	784.5	1.039561185
3	151.975	151975	1452.091	1437.222	1452.091	1437.222	1.010345653	0.925342947		2	784.75	1.035485997
3	152.254	152254	1131.513	959.302	1131.513	959.302	1.179516982	1.01657296		2	785	1.032542617
3	152.557	152557	1071.518	914.1996	1071.518	914.1996	1.172083208	1.084401092		2	785.25	1.029792357
3	152.726	152726	1155.544	1029.756	1155.544	1029.756	1.122153209	1.101329086		2	785.5	1.027785806
3	153.084	153084	884.0326	857.4	884.0326	857.4	1.031062048	1.117076205		2	785.75	1.027330992
3	153.252	153252	831.8987	780.3607	831.8987	780.3607	1.066043818	1.119444745		2	786	1.027545796
3	153.447	153447	867.8981	879.239	867.8981	879.239	0.987101459	1.109915257		2	786.25	1.02839871
3	153.7	153700	996.1011	815.6253	996.1011	815.6253	1.22127293	1.087714038		2	786.5	1.029659557
3	154.087	154087	905.7023	823.7798	905.7023	823.7798	1.099447085	1.061356593		2	786.75	1.031892731
3	154.253	154253	867.7588	904.7076	867.7588	904.7076	0.959159401	1.058497982		2	787	1.035049112
3	154.556	154556	867.1853	923.3559	867.1853	923.3559	0.939166902	1.055460746		2	787.25	1.038112907
3	154.716	154716	1134.655	989.1664	1134.655	989.1664	1.147082028	1.054029361		2	787.5	1.041422655
3	154.981	154981	1006.788	913.0797	1006.788	913.0797	1.102628829	1.050224006		2	787.75	1.046946496
3	155.203	155203	1025.048	964.4424	1025.048	964.4424	1.062840041	1.045856793		2	788	1.05843659
3	155.509	155509	914.4528	874.6137	914.4528	874.6137	1.04555051	1.040449989		2	788.25	1.073361627
3	155.689	155689	878.0928	862.2994	878.0928	862.2994	1.018315448	1.037838111		2	788.5	1.086019753
3	155.866	155866	1156.786	1071.127	1156.786	1071.127	1.079970909	1.035840621		2	788.75	1.096616896
3	156.043	156043	649.4966	703.3463	649.4966	703.3463	0.923437857	1.0338038		2	789	1.10290375
3	156.421	156421	853.9217	831.4182	853.9217	831.4182	1.027066403	1.028645235		2	789.25	1.106205646
3	156.652	156652	978.6446	999.0406	978.6446	999.0406	0.979584413	1.026504315		2	789.5	1.105746283
3	156.86	156860	872.8351	820.2078	872.8351	820.2078	1.064163374	1.026281484		2	789.75	1.104016996
3	157.049	157049	935.1457	790.9783	935.1457	790.9783	1.182264671	1.027488814		2	790	1.101031238
3	157.371	157371	1068.489	1125.201	1068.489	1125.201	0.949598338	1.031018001		2	790.25	1.09432912
3	157.538	157538	986.7335	1068.522	986.7335	1068.522	0.923456419	1.033234289		2	790.5	1.087922874
3	157.799	157799	1181.644	1075.66	1181.644	1075.66	1.098529275	1.036704319		2	790.75	1.084889286
3	158.102	158102	1087.755	927.5734	1087.755	927.5734	1.172688868	1.041035124		2	791	1.082360621
3	158.276	158276	924.9674	988.6491	924.9674	988.6491	0.935587156	1.044059373		2	791.25	1.080627046
3	158.518	158518	1042.398	1026.274	1042.398	1026.274	1.015711204	1.049058611		2	791.5	1.082323694
3	158.977	158977	988.1634	934.9995	988.1634	934.9995	1.056859817	1.06162561		2	791.75	1.085702326
3	159.183	159183	939.3834	879.1138	939.3834	879.1138	1.068557222	1.070090048		2	792	1.086131485
3	159.393	159393	1132.046	990.4279	1132.046	990.4279	1.142986784	1.080719478		2	792.25	1.085919251
3	159.646	159646	1100.973	1136.734	1100.973	1136.734	0.968540573	1.092583763		2	792.5	1.08505831
3	159.811	159811	1268.483	1050.674	1268.483	1050.674	1.207304073	1.097763773		2	792.75	1.081985198
3	160.179	160179	1105.626	1215.903	1105.626	1215.903	0.909304443	1.105449405		2	793	1.079198139
3	160.358	160358	1438.126	1046.392	1438.126	1046.392	1.374366394	1.108310777		2	793.25	1.079686615
3	160.639	160639	979.3316	879.1829	979.3316	879.1829	1.11391111	1.110530757		2	793.5	1.082173205
3	160.856	160856	1245.326	1254.581	1245.326	1254.581	0.992623035	1.103679523		2	793.75	1.085388778
3	161.082	161082	1356.634	1189.018	1356.634	1189.018	1.140970111	1.096514177		2	794	1.091185086
3	161.501	161501	1021.299	1017.25	1021.299	1017.25	1.003980339	1.093160046		2	794.25	1.099267722
3	161.748	161748	1005.765	827.9563	1005.765	827.9563	1.214756141	1.090711559		2	794.5	1.107282038
3	162.128	162128	870.6145	867.0299	870.6145	867.0299	1.004134344	1.094772666		2	794.75	1.112093278
3	162.324	162324	973.2609	850.4732	973.2609	850.4732	1.144375743	1.103749399		2	795	1.11509127
3	162.624	162624	1235.319	1347.381	1235.319	1347.381	0.916829761	1.122454626		2	795.25	1.117612218
3	162.79	162790	1502.56	1186.414	1502.56	1186.414	1.266471906	1.134736394		2	795.5	1.118734472
3	163.158	163158	1128.58	872.4472	1128.58	872.4472	1.293579715	1.174775278		2	795.75	1.116117541
3	163.425	163425	1453.649	1132.772	1453.649	1132.772	1.283267065	1.221429274		2	796	1.111874334
3	163.761	163761	1123.633	1005.051	1123.633	1005.051	1.117986052	1.318932035		2	796.25	1.106700671
3	164.265	164265	1642.879	1259.244	1642.879	1259.244	1.304655015	1.52066376		2	796.5	1.102283737
3	164.722	164722	1749.942	970.2558	1749.942	970.2558	1.803588291	1.689442973		2	796.75	1.09798835
3	164.984	164984	1677.956	990.393	1677.956	990.393	1.694232492	1.751143536		2	797	1.094579935
3	165.159	165159	1641.226	825.2975	1641.226	825.2975	1.98864773	1.774504862		2	797.25	1.093709897
3	165.572	165572	1365.318	697.4083	1365.318	697.4083	1.95770254	1.803668936		2	797.5	1.095703443
3	165.832	165832	1569.052	858.6642	1569.052	858.6642	1.827317361	1.818917636		2	797.75	1.098401185
3	166.084	166084	1789.076	862.3437	1789.076	862.3437	2.07466698	1.81169084		2	798	1.101946291
3	166.299	166299	1533.729	1002.862	1533.729	1002.862	1.529351995	1.798958759		2	798.25	1.10672177
3	166.543	166543	1332.89	797.114	1332.89	797.114	1.672144762	1.801056762		2	798.5	1.112068441
3	166.939	166939	1748.982	1142.074	1748.982	1142.074	1.531408648	1.806978212		2	798.75	1.119107216
3	167.446	167446	1446.536	826.2867	1446.536	826.2867	1.750646598	1.794692456		2	799	1.12725303
3	167.772	167772	1862.467	1060.529	1862.467	1060.529	1.756167912	1.759492761		2	799.25	1.136119358
3	167.961	167961	1901.414	885.8688	1901.414	885.8688	2.146383302	1.725960836		2	799.5	1.145969447
3	168.195	168195	2766.675	1487.472	2766.675	1487.472	1.859984591	1.674771359		2	799.75	1.158163284
3	168.363	168363	1665.368	1013.954	1665.368	1013.954	1.642449263	1.634202216		2	800	1.171833241
3	168.561	168561	2690.333	1842.162	2690.333	1842.162	1.460421505	1.585323489		2	800.25	1.18741036
3	168.899	168899	8481.833	6460.386	8481.833	6460.386	1.312898796	1.474370315		2	800.5	1.19847628
3	169.113	169113	1840.488	1436.985	1840.488	1436.985	1.280798338	1.384976011		2	800.75	1.2095422
3	169.521	169521	2614.234	2477.068	2614.234	2477.068	1.055374338	1.210966954		2	801	1.220608119
3	169.881	169881	1497.974	1271.76	1497.974	1271.76	1.177874756	1.095388493		2	801.25	1.231674039
3	170.136	170136	1247.281	1015.846	1247.281	1015.846	1.227824887	1.049532695		2	801.5	1.242739959
3	170.373	170373	1314.851	1399.895	1314.851	1399.895	0.939249729	1.020237691		2	801.75	1.253805879
3	170.552	170552	787.5838	855.2198	787.5838	855.2198	0.920913898	0.998639596		2	802	1.264871798
3	170.739	170739	1056.422	949.7007	1056.422	949.7007	1.112373614	0.976024322		2	802.25	1.268835805
3	171.208	171208	758.6405	977.382	758.6405	977.382	0.776196513	0.933950137		2	802.5	1.261784598
3	171.396	171396	1010.224	1132.055	1010.224	1132.055	0.892380671	0.92318123		2	802.75	1.25248037
3	171.7	171700	900.8039	891.2092	900.8039	891.2092	1.010765935	0.914757896		2	803	1.239535727
3	171.905	171905	957.2785	1035.344	957.2785	1035.344	0.924599457	0.913437508		2	803.25	1.219313883
3	172.136	172136	771.3848	879.303	771.3848	879.303	0.877268473	0.914198349		2	803.5	1.200134629
3	172.362	172362	663.6455	723.7188	663.6455	723.7188	0.916993589	0.921547245		2	803.75	1.185765301
3	172.597	172597	944.4614	976.9037	944.4614	976.9037	0.966790688	0.937862305		2	804	1.178015552
3	173.007	173007	764.4283	803.3883	764.4283	803.3883	0.951505393	0.968442069		2	804.25	1.170585163
3	173.212	173212	963.0081	996.7352	963.0081	996.7352	0.966162427	0.975874003		2	804.5	1.163817769
3	173.505	173505	972.1232	989.9289	972.1232	989.9289	0.982013153	0.974976984		2	804.75	1.15728597
3	173.691	173691	880.6231	833.983	880.6231	833.983	1.055924521	0.970410895		2	805	1.150935818
3	174.079	174079	896.3315	1009.53	896.3315	1009.53	0.887870098	0.954971941		2	805.25	1.144661702
3	174.596	174596	892.6074	779.6667	892.6074	779.6667	1.144857668	0.932752546		2	805.5	1.138387586
3	174.79	174790	971.4594	1200.534	971.4594	1200.534	0.809189411	0.923772712		2	805.75	1.13211347
3	174.994	174994	1142.856	1324.444	1142.856	1324.444	0.86289492	0.911834449		2	806	1.125839354
3	175.453	175453	796.9749	908.5854	796.9749	908.5854	0.877160144	0.893876931		2	806.25	1.119565238
3	175.642	175642	772.5215	917.1683	772.5215	917.1683	0.842289796	0.892110868		2	806.5	1.113291122
3	175.814	175814	778.0781	884.2248	778.0781	884.2248	0.879955075	0.891847922		2	806.75	1.107017005
3	176.17	176170	804.6316	892.0339	804.6316	892.0339	0.902019082	0.904504787		2	807	1.100742889
3	176.424	176424	799.4789	821.2026	799.4789	821.2026	0.973546479	0.919195502		2	807.25	1.094468773
3	176.758	176758	913.6502	1020.883	913.6502	1020.883	0.894960735	0.93534019		2	807.5	1.088194657
3	177.015	177015	865.9739	929.8777	865.9739	929.8777	0.931277199	0.938145492		2	807.75	1.082388643
3	177.284	177284	819.7058	848.8696	819.7058	848.8696	0.965643958	0.930989624		2	808	1.078658563
3	177.452	177452	938.4605	914.5309	938.4605	914.5309	1.026165983	0.92361899		2	808.25	1.074928482
3	178.665	178665	916.1987	1083.112	916.1987	1083.112	0.8458947	0.85440452		2	808.5	1.072712129
3	178.907	178907	762.6054	1097.112	762.6054	1097.112	0.695102597	0.847614346		2	808.75	1.070837107
3	179.08	179080	688.3993	903.1213	688.3993	903.1213	0.762244562	0.845308748		2	809	1.068962085
3	179.492	179492	690.838	872.27	690.838	872.27	0.792000183	0.844083585		3	2	0.989852935
3	179.713	179713	911.1457	977.8365	911.1457	977.8365	0.931797596	0.845401137		3	2.25	0.982747858
3	179.904	179904	756.1305	744.2063	756.1305	744.2063	1.016022708	0.847362477		3	2.5	0.976848514
3	180.106	180106	722.3297	782.2867	722.3297	782.2867	0.923356744	0.852275467		3	2.75	0.972778769
3	180.601	180601	870.1795	1064.173	870.1795	1064.173	0.817704922	0.87516738		3	3	0.96893131
3	180.915	180915	640.8937	828.6175	640.8937	828.6175	0.77344939	0.886639993		3	3.25	0.966287188
3	181.214	181214	688.7085	753.273	688.7085	753.273	0.914288047	0.887069077		3	3.5	0.964451417
3	181.586	181586	636.6484	767.0032	636.6484	767.0032	0.830046602	0.884277063		3	3.75	0.964524044
3	182.02	182020	800.3716	896.6944	800.3716	896.6944	0.892580125	0.89099618		3	4	0.964810923
3	182.217	182217	493.3809	560.7855	493.3809	560.7855	0.87980324	0.895302304		3	4.25	0.965989893
3	182.478	182478	850.1336	810.0388	850.1336	810.0388	1.049497382	0.901002059		3	4.5	0.967186325
3	182.782	182782	598.1648	675.2426	598.1648	675.2426	0.885851692	0.906143926		3	4.75	0.969136308
3	183.115	183115	776.2937	854.19	776.2937	854.19	0.908806823	0.907451829		3	5	0.972526779
3	183.445	183445	916.5051	1013.804	916.5051	1013.804	0.904025926	0.904762939		3	5.25	0.97591725
3	183.756	183756	743.2519	1014.881	743.2519	1014.881	0.732353744	0.900635895		3	5.5	0.97923447
3	184.056	184056	928.3553	1048.472	928.3553	1048.472	0.885436426	0.897000519		3	5.75	0.981964642
3	184.43	184430	884.7966	765.2663	884.7966	765.2663	1.156194386	0.897192127		3	6	0.984694815
3	184.603	184603	674.5818	796.8664	674.5818	796.8664	0.84654316	0.898323939		3	6.25	0.985560655
3	184.812	184812	794.4342	978.1051	794.4342	978.1051	0.812217624	0.898795954		3	6.5	0.98586331
3	185.128	185128	799.7353	857.2793	799.7353	857.2793	0.932876018	0.894242969		3	6.75	0.986165965
3	185.354	185354	1049.614	1190.923	1049.614	1190.923	0.881344974	0.879724314		3	7	0.986468621
3	185.573	185573	882.4056	1152.307	882.4056	1152.307	0.76577301	0.859085472		3	7.25	0.986771276
3	185.761	185761	946.5603	942.2598	946.5603	942.2598	1.004564028	0.845690758		3	7.5	0.987073931
3	186.085	186085	820.5945	1044.491	820.5945	1044.491	0.785640566	0.828502419		3	7.75	0.987376587
3	186.248	186248	889.9387	1096.796	889.9387	1096.796	0.811398565	0.822195502		3	8	0.987679242
3	186.411	186411	804.9879	1078.164	804.9879	1078.164	0.746628435	0.819107894		3	8.25	0.987981897
3	186.609	186609	679.4224	804.6616	679.4224	804.6616	0.844357926	0.817638895		3	8.5	0.988284553
3	186.918	186918	892.4916	1056.925	892.4916	1056.925	0.84442283	0.818183017		3	8.75	0.989005709
3	187.102	187102	648.7353	835.1394	648.7353	835.1394	0.776798819	0.818857194		3	9	0.98982376
3	187.351	187351	781.9541	989.7625	781.9541	989.7625	0.790042157	0.822757505		3	9.25	0.990888595
[truncated: 3,801,602 more chars]
