# Supplementary material for: The effects of manipulating levels of replication initiation factors on origin firing efficiency in yeast
Source: PLoS Genet. 2019 Oct 4;15(10):e1008430. doi: 10.1371/journal.pgen.1008430 (PMC6795477; doi:10.1371/journal.pgen.1008430)
Supplement: S7 Data — Zip archive. (ZIP) [file pgen.1008430.s025.zip › Lynch_S7_Data_SSDD/SSDD_raff_t120.txt]

Chr	Coord_kb	Coord_bp	gProcessedSignal	rProcessedSignal	Sphase	G1	ssDNAraw	ssDNA_loess		Chr	Coord_kb	ssDNA_scaled
1	0.048	48	14016.83	34648.88	14016.83	34648.88	0.404539194	0.509726676		1	1	0.984390812
1	0.193	193	7784.647	12856.3	7784.647	12856.3	0.605512239	0.539677048		1	1.25	0.991269248
1	0.766	766	2296.932	3245.605	2296.932	3245.605	0.707705343	0.638015115		1	1.5	0.998147685
1	1.516	1516	4311.315	5336.577	4311.315	5336.577	0.80788022	0.71942878		1	1.75	0.999887184
1	2.287	2287	2989.665	3662.017	2989.665	3662.017	0.816398449	0.736318693		1	2	1.001275303
1	2.834	2834	1612.455	2152.78	1612.455	2152.78	0.749010582	0.720230081		1	2.25	1.002663422
1	2.997	2997	1016.244	1520.024	1016.244	1520.024	0.668571023	0.714562342		1	2.5	1.001280959
1	3.194	3194	977.0262	1408.879	977.0262	1408.879	0.693477722	0.707149895		1	2.75	0.999417221
1	3.505	3505	756.9746	1114.229	756.9746	1114.229	0.679370758	0.694718878		1	3	0.997325835
1	3.736	3736	625.9416	963.6183	625.9416	963.6183	0.649574214	0.687837244		1	3.25	0.994908322
1	3.891	3891	779.6798	1178.532	779.6798	1178.532	0.661568629	0.686572188		1	3.5	0.992375528
1	4.075	4075	639.0371	964.5484	639.0371	964.5484	0.662524659	0.688027157		1	3.75	0.990551674
1	4.229	4229	608.3718	844.1171	608.3718	844.1171	0.720719673	0.688792417		1	4	0.990478454
1	4.372	4372	655.9017	801.289	655.9017	801.289	0.818558223	0.690261706		1	4.25	0.990877426
1	4.58	4580	571.8554	876.5128	571.8554	876.5128	0.652421049	0.696204383		1	4.5	0.992122066
1	4.857	4857	676.7553	987.2437	676.7553	987.2437	0.68549974	0.702526838		1	4.75	0.993684878
1	5.169	5169	684.7514	1121.734	684.7514	1121.734	0.610440087	0.701398598		1	5	0.994172829
1	5.349	5349	793.5218	988.1443	793.5218	988.1443	0.80304243	0.699583946		1	5.25	0.993810954
1	5.626	5626	676.9591	1011.336	676.9591	1011.336	0.669371109	0.698536029		1	5.5	0.993413194
1	5.763	5763	672.2959	929.619	672.2959	929.619	0.723195094	0.701022598		1	5.75	0.993862823
1	5.987	5987	632.1471	993.0136	632.1471	993.0136	0.636594605	0.707996211		1	6	0.995721945
1	6.146	6146	656.3513	887.3473	656.3513	887.3473	0.739678027	0.709529163		1	6.25	0.995416159
1	6.32	6320	716.2416	1030.987	716.2416	1030.987	0.694714482	0.705155652		1	6.5	0.992762743
1	6.75	6750	667.0408	888.8975	667.0408	888.8975	0.75041363	0.684350303		1	6.75	0.989696827
1	6.973	6973	612.584	783.3524	612.584	783.3524	0.782003093	0.677550978		1	7	0.9878286
1	7.162	7162	482.5806	767.9844	482.5806	767.9844	0.62837292	0.673550493		1	7.25	0.986323507
1	7.322	7322	565.4304	913.2884	565.4304	913.2884	0.619114838	0.668988414		1	7.5	0.985330688
1	7.748	7748	810.846	1351.268	810.846	1351.268	0.600063052	0.664527168		1	7.75	0.984702183
1	8.117	8117	885.9976	1390.172	885.9976	1390.172	0.637329482	0.686202169		1	8	0.988424269
1	8.298	8298	622.0752	970.9314	622.0752	970.9314	0.640699436	0.700294017		1	8.25	0.992790755
1	8.471	8471	686.4579	869.6066	686.4579	869.6066	0.789389018	0.710093475		1	8.5	0.9966461
1	8.646	8646	701.4477	870.7413	701.4477	870.7413	0.805575318	0.720196354		1	8.75	1.000821712
1	8.845	8845	685.9771	870.6049	685.9771	870.6049	0.787931586	0.735591284		1	9	1.005051056
1	9.065	9065	793.6133	1092.689	793.6133	1092.689	0.726293849	0.748843707		1	9.25	1.007271207
1	9.25	9250	711.0495	938.5587	711.0495	938.5587	0.757597261	0.753687507		1	9.5	1.007833335
1	9.438	9438	634.0425	876.0724	634.0425	876.0724	0.723732993	0.755674583		1	9.75	1.007744379
1	9.582	9582	678.4158	1018.405	678.4158	1018.405	0.666155213	0.756210447		1	10	1.006739938
1	9.737	9737	669.354	891.2539	669.354	891.2539	0.751025045	0.755754361		1	10.25	1.005048649
1	9.989	9989	591.9333	724.9243	591.9333	724.9243	0.816544983	0.751877062		1	10.5	1.002120195
1	10.241	10241	534.2791	768.3965	534.2791	768.3965	0.695316936	0.745334222		1	10.75	0.998426225
1	10.499	10499	763.4855	891.8838	763.4855	891.8838	0.856036964	0.733423221		1	11	0.996201816
1	10.771	10771	681.7258	1050.106	681.7258	1050.106	0.649197129	0.717566675		1	11.25	0.995358329
1	11.079	11079	1327.868	2003.951	1327.868	2003.951	0.662624984	0.707409579		1	11.5	0.995387756
1	11.227	11227	815.6744	1079.916	815.6744	1079.916	0.755312821	0.706737646		1	11.75	0.996388312
1	11.364	11364	738.7514	1075.406	738.7514	1075.406	0.686951161	0.706435672		1	12	0.997932637
1	11.599	11599	619.1827	964.5484	619.1827	964.5484	0.641940518	0.70707048		1	12.25	0.999476962
1	13.246	13246	5306.278	6294.412	5306.278	6294.412	0.843014089	0.747210596		1	12.5	1.001021287
1	14.005	14005	1446.576	2228.098	1446.576	2228.098	0.649242538	0.765495041		1	12.75	1.002565612
1	14.275	14275	1547.44	1806.264	1547.44	1806.264	0.856707547	0.768603803		1	13	1.004109937
1	14.632	14632	1013.458	1501.47	1013.458	1501.47	0.674977189	0.768489259		1	13.25	1.005653977
1	15.417	15417	995.288	1286.858	995.288	1286.858	0.773424884	0.757216795		1	13.5	1.007180466
1	16.138	16138	1112.251	1290.313	1112.251	1290.313	0.862000925	0.74785165		1	13.75	1.008706955
1	16.454	16454	999.6546	1354.943	999.6546	1354.943	0.737783508	0.743575252		1	14	1.010233444
1	16.825	16825	1134.723	1337.16	1134.723	1337.16	0.848606749	0.735783109		1	14.25	1.010978969
1	17.254	17254	4071.409	8625.439	4071.409	8625.439	0.472023395	0.732672988		1	14.5	1.01103363
1	17.518	17518	1472.129	1960.798	1472.129	1960.798	0.75078055	0.735591078		1	14.75	1.010593414
1	17.759	17759	1400.352	1785.787	1400.352	1785.787	0.784165189	0.739266818		1	15	1.009683494
1	18.506	18506	1182.119	1647.053	1182.119	1647.053	0.717717645	0.756089079		1	15.25	1.008773575
1	19.765	19765	1450.072	1797.204	1450.072	1797.204	0.806848861	0.819712707		1	15.5	1.007892492
1	21.406	21406	1304.44	1416.906	1304.44	1416.906	0.920625645	0.929347715		1	15.75	1.007069429
1	22.502	22502	1423.443	1321.999	1423.443	1321.999	1.076735308	0.966811428		1	16	1.006246367
1	22.516	22516	1234.74	1288.607	1234.74	1288.607	0.958197495	0.966916782		1	16.25	1.005407867
1	23.206	23206	1350.316	1414.799	1350.316	1414.799	0.954422501	0.958848605		1	16.5	1.004463249
1	25.415	25415	4551.023	5447.42	4551.023	5447.42	0.835445587	0.84824892		1	16.75	1.003132376
1	27.166	27166	1373.944	1795.344	1373.944	1795.344	0.765281751	0.744198834		1	17	1.002411546
1	27.452	27452	2394.439	3163.467	2394.439	3163.467	0.756903423	0.730088537		1	17.25	1.001952165
1	27.615	27615	1241.195	1585.476	1241.195	1585.476	0.782853225	0.723298227		1	17.5	1.002634012
1	27.935	27935	750.27	1095.235	750.27	1095.235	0.685031066	0.710219069		1	17.75	1.003581311
1	28.19	28190	688.356	908.3593	688.356	908.3593	0.757801456	0.699915565		1	18	1.00499171
1	28.525	28525	565.045	895.0931	565.045	895.0931	0.631269529	0.689145242		1	18.25	1.006418689
1	28.686	28686	721.3036	1043.414	721.3036	1043.414	0.691291855	0.686619699		1	18.5	1.007845668
1	28.855	28855	718.6732	1111.868	718.6732	1111.868	0.646365576	0.686411822		1	18.75	1.011005247
1	29.094	29094	783.6206	1248.428	783.6206	1248.428	0.627685858	0.688447151		1	19	1.014207432
1	29.351	29351	496.8053	754.44	496.8053	754.44	0.658508695	0.699400608		1	19.25	1.017409617
1	29.675	29675	616.1657	841.6749	616.1657	841.6749	0.732070898	0.722390294		1	19.5	1.020611802
1	29.826	29826	778.6445	856.1969	778.6445	856.1969	0.909422237	0.729825092		1	19.75	1.023813987
1	30.166	30166	577.7604	791.8123	577.7604	791.8123	0.729668382	0.743429876		1	20	1.02798556
1	30.377	30377	574.5788	876.3297	574.5788	876.3297	0.6556651	0.751178574		1	20.25	1.032219009
1	30.638	30638	588.5063	790.0786	588.5063	790.0786	0.744870574	0.755237866		1	20.5	1.036452459
1	30.873	30873	722.0442	971.5034	722.0442	971.5034	0.743223544	0.750217217		1	20.75	1.040685908
1	31.019	31019	801.0404	973.6637	801.0404	973.6637	0.822707471	0.74453735		1	21	1.044919357
1	31.18	31180	672.4173	893.292	672.4173	893.292	0.752740761	0.738540029		1	21.25	1.049152806
1	31.327	31327	767.7545	1083.888	767.7545	1083.888	0.708333795	0.732812873		1	21.5	1.052608886
1	31.533	31533	835.085	1170.886	835.085	1170.886	0.713207776	0.722757502		1	21.75	1.054774864
1	31.804	31804	741.0568	1078.025	741.0568	1078.025	0.687420793	0.710837778		1	22	1.056940842
1	32.163	32163	827.466	1060.471	827.466	1060.471	0.780281592	0.698033202		1	22.25	1.059106819
1	32.394	32394	695.4597	1086.68	695.4597	1086.68	0.639985736	0.689449565		1	22.5	1.061272797
1	32.706	32706	617.3725	1101.736	617.3725	1101.736	0.560363372	0.678436123		1	22.75	1.060623313
1	32.929	32929	771.6698	1154.267	771.6698	1154.267	0.668536656	0.667082545		1	23	1.059882378
1	33.096	33096	638.7387	885.692	638.7387	885.692	0.721174742	0.657834934		1	23.25	1.058713474
1	33.252	33252	719.735	990.2201	719.735	990.2201	0.726843456	0.65344349		1	23.5	1.0555409
1	33.457	33457	697.3583	970.6725	697.3583	970.6725	0.718427997	0.655698078		1	23.75	1.052368325
1	33.809	33809	852.2469	1340.118	852.2469	1340.118	0.635949148	0.668195513		1	24	1.04919575
1	33.986	33986	450.2513	841.2127	450.2513	841.2127	0.53524073	0.673696328		1	24.25	1.046023175
1	34.34	34340	689.5695	1201.201	689.5695	1201.201	0.574066705	0.683500565		1	24.5	1.042850601
1	34.527	34527	735.7162	1024.613	735.7162	1024.613	0.718043007	0.688996856		1	24.75	1.039678026
1	34.736	34736	851.8128	946.4288	851.8128	946.4288	0.900028402	0.69421035		1	25	1.036505451
1	34.992	34992	886.5522	1148.101	886.5522	1148.101	0.772190077	0.703495667		1	25.25	1.033332876
1	35.156	35156	772.3589	1081.001	772.3589	1081.001	0.714484908	0.71099217		1	25.5	1.029958744
1	35.305	35305	629.864	1083.149	629.864	1083.149	0.58151187	0.716505462		1	25.75	1.026193354
1	35.595	35595	772.9774	1107.024	772.9774	1107.024	0.698248096	0.720932402		1	26	1.022427964
1	35.779	35779	848.2265	1013.256	848.2265	1013.256	0.837129511	0.721860905		1	26.25	1.018662574
1	35.924	35924	560.2395	1004.355	560.2395	1004.355	0.557810236	0.72311435		1	26.5	1.014897184
1	36.219	36219	633.9356	845.7644	633.9356	845.7644	0.749541598	0.730360909		1	26.75	1.011131793
1	36.657	36657	662.2286	836.8876	662.2286	836.8876	0.791299333	0.743996079		1	27	1.007366403
1	37.056	37056	640.0664	831.8544	640.0664	831.8544	0.76944523	0.743346224		1	27.25	1.003815764
1	37.207	37207	533.0916	705.7493	533.0916	705.7493	0.755355478	0.732776711		1	27.5	1.00078293
1	37.408	37408	726.1466	1019.134	726.1466	1019.134	0.712513369	0.71036385		1	27.75	0.998170117
1	37.568	37568	658.5574	894.3012	658.5574	894.3012	0.736393287	0.697259389		1	28	0.995587899
1	37.857	37857	646.056	984.6556	646.056	984.6556	0.656123826	0.676210517		1	28.25	0.993153104
1	38.03	38030	680.8871	1043.982	680.8871	1043.982	0.652201954	0.661646843		1	28.5	0.991115886
1	38.277	38277	587.6704	1047.42	587.6704	1047.42	0.561064711	0.649050756		1	28.75	0.99025208
1	38.497	38497	652.0675	1009.939	652.0675	1009.939	0.645650381	0.650968073		1	29	0.990532326
1	38.703	38703	576.4563	1053.348	576.4563	1053.348	0.547261019	0.658549935		1	29.25	0.992420443
1	38.846	38846	877.0304	1264.504	877.0304	1264.504	0.693576612	0.663912795		1	29.5	0.996191226
1	39.096	39096	840.241	1088.07	840.241	1088.07	0.772230647	0.6818468		1	29.75	1.000274519
1	39.409	39409	794.0142	971.1373	794.0142	971.1373	0.81761271	0.714670381		1	30	1.002987699
1	39.58	39580	536.35	751.7804	536.35	751.7804	0.713439723	0.726750455		1	30.25	1.00545316
1	39.844	39844	627.5241	927.2388	627.5241	927.2388	0.676766438	0.735108499		1	30.5	1.00712016
1	40.035	40035	638.2491	930.6915	638.2491	930.6915	0.685779445	0.738931721		1	30.75	1.007057674
1	40.193	40193	666.4506	826.8382	666.4506	826.8382	0.806022992	0.742239315		1	31	1.005139335
1	40.358	40358	677.3173	947.4274	677.3173	947.4274	0.714901532	0.745680292		1	31.25	1.002740642
1	40.717	40717	711.2647	911.9028	711.2647	911.9028	0.779978634	0.750443088		1	31.5	0.999839891
1	41.031	41031	668.0869	956.443	668.0869	956.443	0.698511987	0.752867826		1	31.75	0.997012419
1	41.229	41229	642.1839	858.4044	642.1839	858.4044	0.748113477	0.756954916		1	32	0.994638503
1	41.603	41603	634.1757	882.0529	634.1757	882.0529	0.718976946	0.766360101		1	32.25	0.992345535
1	41.85	41850	617.6493	691.8333	617.6493	691.8333	0.892771857	0.760055364		1	32.5	0.990040906
1	42.18	42180	918.2397	1300.402	918.2397	1300.402	0.706119877	0.721549574		1	32.75	0.987630006
1	42.332	42332	828.3843	1233.924	828.3843	1233.924	0.671341428	0.699505864		1	33	0.98432358
1	42.507	42507	756.4104	948.0589	756.4104	948.0589	0.797851695	0.678997848		1	33.25	0.98187738
1	42.678	42678	763.943	1138.789	763.943	1138.789	0.670838057	0.656477246		1	33.5	0.982821518
1	42.864	42864	779.5322	1200.867	779.5322	1200.867	0.649141162	0.625013292		1	33.75	0.985071256
1	43.055	43055	635.8568	1312.424	635.8568	1312.424	0.484490378	0.60066037		1	34	0.987094721
1	43.205	43205	836.2934	1538.291	836.2934	1538.291	0.543650974	0.588882219		1	34.25	0.988849669
1	43.356	43356	696.7042	1331.951	696.7042	1331.951	0.523070443	0.578021466		1	34.5	0.99067341
1	43.707	43707	672.5801	1084.564	672.5801	1084.564	0.620138692	0.566100501		1	34.75	0.992324685
1	43.934	43934	631.5941	1019.171	631.5941	1019.171	0.619713571	0.577841486		1	35	0.994642145
1	44.103	44103	667.1249	1173.456	667.1249	1173.456	0.568512923	0.595934533		1	35.25	0.99733113
1	44.488	44488	642.4039	1024.077	642.4039	1024.077	0.627300389	0.643042472		1	35.5	0.998601444
1	44.697	44697	813.5245	1132.99	813.5245	1132.99	0.718033257	0.673440176		1	35.75	0.999167265
1	44.941	44941	720.7702	1044.168	720.7702	1044.168	0.690281832	0.714795538		1	36	0.99999525
1	45.092	45092	834.8319	1338.496	834.8319	1338.496	0.623708924	0.73138545		1	36.25	1.001603392
1	45.244	45244	907.3014	1235.991	907.3014	1235.991	0.734067967	0.740392429		1	36.5	1.003575997
1	45.5	45500	884.3621	1016.747	884.3621	1016.747	0.869795633	0.750866786		1	36.75	1.004776401
1	45.768	45768	951.3294	1087.067	951.3294	1087.067	0.875134099	0.756802084		1	37	1.004673197
1	46.151	46151	696.5003	912.833	696.5003	912.833	0.763009554	0.744635267		1	37.25	1.000755805
1	46.392	46392	681.3114	1201.283	681.3114	1201.283	0.567153119	0.730098657		1	37.5	0.994380429
1	46.537	46537	620.4927	777.9636	620.4927	777.9636	0.797585774	0.723958257		1	37.75	0.989608976
1	46.773	46773	521.5802	831.592	521.5802	831.592	0.627206851	0.712988912		1	38	0.984582469
1	47.067	47067	616.6014	838.0223	616.6014	838.0223	0.735781613	0.695970951		1	38.25	0.981098709
1	47.274	47274	681.3205	933.7207	681.3205	933.7207	0.729683405	0.689410301		1	38.5	0.98126367
1	47.567	47567	627.9567	987.0576	627.9567	987.0576	0.636190532	0.694975329		1	38.75	0.983604159
1	47.751	47751	618.9561	817.4075	618.9561	817.4075	0.757218523	0.701903548		1	39	0.987316774
1	47.912	47912	793.7225	1172.297	793.7225	1172.297	0.677066051	0.705569433		1	39.25	0.993155606
1	48.146	48146	864.6373	1159.574	864.6373	1159.574	0.745650817	0.707665805		1	39.5	0.999011232
1	48.337	48337	2089.356	3136.448	2089.356	3136.448	0.66615356	0.709545708		1	39.75	1.001807829
1	48.508	48508	944.7025	1323.133	944.7025	1323.133	0.71398907	0.711427759		1	40	1.003353595
1	48.71	48710	866.9009	1113.166	866.9009	1113.166	0.778770552	0.714589926		1	40.25	1.004670811
1	48.93	48930	738.3228	1085.529	738.3228	1085.529	0.680150231	0.718958701		1	40.5	1.005719174
1	49.205	49205	574.4829	823.8769	574.4829	823.8769	0.697292156	0.723584986		1	40.75	1.006513458
1	49.446	49446	616.3796	914.2162	616.3796	914.2162	0.674216449	0.725619161		1	41	1.007002773
1	49.594	49594	680.2	842.0295	680.2	842.0295	0.807810178	0.726269427		1	41.25	1.008233225
1	50.13	50130	798.1934	1112.251	798.1934	1112.251	0.717637835	0.728593588		1	41.5	1.009826716
1	50.476	50476	642.8805	841.1655	642.8805	841.1655	0.764273499	0.733744608		1	41.75	1.009532189
1	50.673	50673	540.6	743.5398	540.6	743.5398	0.727062627	0.737476644		1	42	1.004448959
1	51.019	51019	726.4227	973.8827	726.4227	973.8827	0.74590369	0.741949131		1	42.25	0.996552369
1	51.176	51176	733.6482	1191.129	733.6482	1191.129	0.615926738	0.743591896		1	42.5	0.988548101
1	51.371	51371	809.4533	1048.561	809.4533	1048.561	0.771965866	0.746337826		1	42.75	0.979544982
1	51.554	51554	766.0528	975.2988	766.0528	975.2988	0.785454468	0.747161897		1	43	0.970262005
1	51.691	51691	859.8672	1079.945	859.8672	1079.945	0.796213881	0.746050203		1	43.25	0.964678881
1	51.988	51988	693.72	969.4901	693.72	969.4901	0.715551402	0.741424965		1	43.5	0.961506859
1	52.215	52215	767.6287	901.2993	767.6287	901.2993	0.85169122	0.73719512		1	43.75	0.960288655
1	52.376	52376	676.823	1079.646	676.823	1079.646	0.626893445	0.731297214		1	44	0.964491785
1	52.618	52618	606.6869	820.9919	606.6869	820.9919	0.738968192	0.715439159		1	44.25	0.971845692
1	53.092	53092	656.5818	910.4699	656.5818	910.4699	0.721146081	0.692938872		1	44.5	0.979669215
1	53.254	53254	727.1969	1174.209	727.1969	1174.209	0.619307892	0.696634783		1	44.75	0.989208354
1	53.553	53553	750.5926	1091.386	750.5926	1091.386	0.687742559	0.711933736		1	45	0.999056534
1	53.7	53700	619.3124	994.0156	619.3124	994.0156	0.623040926	0.717693743		1	45.25	1.003963626
1	53.873	53873	771.7415	868.1866	771.7415	868.1866	0.888912015	0.72504082		1	45.5	1.00655626
1	54.057	54057	697.1961	927.3631	697.1961	927.3631	0.751804876	0.735692566		1	45.75	1.007959595
1	54.223	54223	2946.441	4420.861	2946.441	4420.861	0.666485782	0.743240967		1	46	1.006192622
1	54.427	54427	846.7821	1150.011	846.7821	1150.011	0.736325218	0.749351489		1	46.25	1.00346326
1	54.573	54573	893.0905	995.5771	893.0905	995.5771	0.897058098	0.753626659		1	46.5	1.000133098
1	55.016	55016	661.2677	962.1691	661.2677	962.1691	0.687267654	0.76754036		1	46.75	0.997226603
1	55.267	55267	606.7357	792.7129	606.7357	792.7129	0.76539148	0.778056905		1	47	0.993625214
1	55.755	55755	638.5223	877.2294	638.5223	877.2294	0.727885203	0.798780163		1	47.25	0.991172144
1	55.953	55953	551.8248	695.2449	551.8248	695.2449	0.793712834	0.802571871		1	47.5	0.992067329
1	56.231	56231	597.0508	706.4379	597.0508	706.4379	0.845156807	0.806597942		1	47.75	0.994136372
1	56.374	56374	610.165	718.4351	610.165	718.4351	0.849297313	0.808339541		1	48	0.995274905
1	56.581	56581	651.4072	730.5268	651.4072	730.5268	0.891695144	0.807112858		1	48.25	0.995865879
1	56.986	56986	636.3319	848.1902	636.3319	848.1902	0.750223122	0.786463138		1	48.5	0.996537629
1	57.14	57140	643.1939	853.0985	643.1939	853.0985	0.753950335	0.775023547		1	48.75	0.997562768
1	57.442	57442	605.0718	823.6632	605.0718	823.6632	0.7346107	0.753208199		1	49	0.998767235
1	57.667	57667	425.0866	572.6892	425.0866	572.6892	0.742264041	0.733923297		1	49.25	0.999737618
1	57.816	57816	766.3691	1031.46	766.3691	1031.46	0.742994493	0.717423795		1	49.5	1.00021707
1	58.076	58076	1291.961	1938.742	1291.961	1938.742	0.666391402	0.687253074		1	49.75	1.000493203
1	58.458	58458	671.8421	1081.001	671.8421	1081.001	0.62149998	0.65624655		1	50	1.000767964
1	58.656	58656	744.0723	1049.656	744.0723	1049.656	0.708872526	0.649390452		1	50.25	1.001363646
1	58.904	58904	658.2701	1079.945	658.2701	1079.945	0.609540393	0.64412412		1	50.5	1.00233167
1	59.254	59254	620.2702	1080.177	620.2702	1080.177	0.574230149	0.644893052		1	50.75	1.003414638
1	59.569	59569	562.4194	788.3811	562.4194	788.3811	0.713385189	0.664965401		1	51	1.004233719
1	59.949	59949	625.8783	965.8723	625.8783	965.8723	0.647992804	0.704741239		1	51.25	1.004976467
1	60.185	60185	638.5269	898.6589	638.5269	898.6589	0.710533107	0.721416027		1	51.5	1.005555575
1	60.339	60339	825.6007	1035.197	825.6007	1035.197	0.797530035	0.728223679		1	51.75	1.005102551
1	60.527	60527	663.6428	955.092	663.6428	955.092	0.694846989	0.736627017		1	52	1.004106437
1	60.674	60674	726.4485	963.6619	726.4485	963.6619	0.753841674	0.741355611		1	52.25	1.002766028
1	61.077	61077	725.0815	928.9098	725.0815	928.9098	0.780572559	0.736452313		1	52.5	0.999536569
1	61.276	61276	941.0693	1146.678	941.0693	1146.678	0.820691859	0.729894705		1	52.75	0.995988514
1	61.51	61510	848.3624	1192.847	848.3624	1192.847	0.711208059	0.726020363		1	53	0.992980614
1	61.755	61755	729.1756	1214.551	729.1756	1214.551	0.600366391	0.72504845		1	53.25	0.992787351
1	61.996	61996	784.9792	1207.424	784.9792	1207.424	0.650127213	0.723196819		1	53.5	0.996000839
1	62.223	62223	915.9821	1285.072	915.9821	1285.072	0.712786599	0.722657751		1	53.75	0.998686348
1	62.38	62380	763.1823	1018.804	763.1823	1018.804	0.749096293	0.723957214		1	54	1.001873808
1	62.566	62566	910.0512	1083.496	910.0512	1083.496	0.839921144	0.726854101		1	54.25	1.004828387
1	62.719	62719	875.8763	1154.798	875.8763	1154.798	0.758467109	0.729429517		1	54.5	1.006713986
1	62.995	62995	626.4056	896.6487	626.4056	896.6487	0.698607604	0.731104477		1	54.75	1.008664832
1	63.171	63171	891.1511	1194.105	891.1511	1194.105	0.746292076	0.731350442		1	55	1.010655013
1	63.564	63564	770.8262	1065.921	770.8262	1065.921	0.723155093	0.739650292		1	55.25	1.0132674
1	63.886	63886	789.669	1080.366	789.669	1080.366	0.730927297	0.762474406		1	55.5	1.015955821
1	64.022	64022	616.9804	898.413	616.9804	898.413	0.686744738	0.774218113		1	55.75	1.018646686
1	64.205	64205	706.3786	883.8771	706.3786	883.8771	0.799181922	0.788602225		1	56	1.019834082
1	64.405	64405	749.9219	901.2709	749.9219	901.2709	0.832071578	0.810378539		1	56.25	1.020740668
1	64.651	64651	887.9563	1004.896	887.9563	1004.896	0.883630047	0.843746243		1	56.5	1.020934192
1	64.813	64813	738.3838	910.6472	738.3838	910.6472	0.810834097	0.857065084		1	56.75	1.018628494
1	64.975	64975	852.4603	946.1761	852.4603	946.1761	0.90095311	0.861884924		1	57	1.015315008
1	65.252	65252	891.2786	918.4374	891.2786	918.4374	0.97042934	0.863515674		1	57.25	1.010665083
1	65.447	65447	893.2233	1009.399	893.2233	1009.399	0.884906068	0.86104303		1	57.5	1.005889703
1	65.797	65797	879.8467	1161.923	879.8467	1161.923	0.757233225	0.831985555		1	57.75	0.999932148
1	65.99	65990	785.733	981.9751	785.733	981.9751	0.800155727	0.806636114		1	58	0.99266789
1	66.305	66305	834.0089	1156.177	834.0089	1156.177	0.721350537	0.775370796		1	58.25	0.986852821
1	66.506	66506	611.4694	778.4833	611.4694	778.4833	0.78546245	0.764186479		1	58.5	0.982204964
1	66.742	66742	653.2769	831.1223	653.2769	831.1223	0.786017774	0.752796229		1	58.75	0.980329877
1	66.901	66901	738.4151	943.1553	738.4151	943.1553	0.78291995	0.749617215		1	59	0.979554456
1	67.134	67134	819.8077	1132.99	819.8077	1132.99	0.723578937	0.75760404		1	59.25	0.979693667
1	67.325	67325	792.8269	1085.712	792.8269	1085.712	0.73023684	0.771248846		1	59.5	0.983669058
1	67.605	67605	958.5639	1355.492	958.5639	1355.492	0.707170459	0.787106776		1	59.75	0.989585546
1	67.816	67816	920.2472	1063.84	920.2472	1063.84	0.865024064	0.794049749		1	60	0.995778504
1	68.025	68025	1179.215	1408.43	1179.215	1408.43	0.837254958	0.802039815		1	60.25	0.999819886
1	68.291	68291	1170.089	1323.208	1170.089	1323.208	0.884281987	0.809213464		1	60.5	1.002641118
1	68.461	68461	474.4344	627.3617	474.4344	627.3617	0.75623743	0.808143103		1	60.75	1.003911159
1	68.67	68670	1002.616	1216.538	1002.616	1216.538	0.824155102	0.802411385		1	61	1.00314019
1	68.863	68863	1059.305	1286.309	1059.305	1286.309	0.823522964	0.800218221		1	61.25	1.001457784
1	69.042	69042	1078.498	1534.992	1078.498	1534.992	0.702608222	0.799902375		1	61.5	1.000300589
1	69.198	69198	914.9331	1046.323	914.9331	1046.323	0.874427017	0.798869414		1	61.75	1.000017308
1	69.346	69346	789.4585	1143.878	789.4585	1143.878	0.690159702	0.800316493		1	62	0.999540554
1	69.515	69515	810.3921	1020.223	810.3921	1020.223	0.794328397	0.80715915		1	62.25	0.99946297
1	69.682	69682	1124.3	1270.934	1124.3	1270.934	0.884625008	0.81769243		1	62.5	1.000209404
1	69.987	69987	1077.739	1230.839	1077.739	1230.839	0.875613301	0.838492573		1	62.75	1.0011704
1	70.223	70223	895.4325	1014.555	895.4325	1014.555	0.882586454	0.85947617		1	63	1.001549027
1	70.409	70409	628.5521	824.0124	628.5521	824.0124	0.762794468	0.878440682		1	63.25	1.00203248
1	70.564	70564	808.0364	870.839	808.0364	870.839	0.927882651	0.888906588		1	63.5	1.003370712
1	70.747	70747	794.7161	882.0529	794.7161	882.0529	0.900984623	0.895882404		1	63.75	1.007054978
1	71.002	71002	673.0311	774.3841	673.0311	774.3841	0.869117922	0.902526221		1	64	1.011993438
1	71.286	71286	1142.168	1147.785	1142.168	1147.785	0.995106226	0.901055923		1	64.25	1.01736266
1	71.466	71466	834.6737	935.2642	834.6737	935.2642	0.892446968	0.895331196		1	64.5	1.024906349
1	71.618	71618	945.2049	1036.661	945.2049	1036.661	0.911778199	0.888391981		1	64.75	1.032160722
1	71.774	71774	839.9116	959.4065	839.9116	959.4065	0.875449145	0.877782053		1	65	1.034732497
1	71.925	71925	614.8845	815.5883	614.8845	815.5883	0.753915303	0.856938511		1	65.25	1.035105542
1	72.146	72146	733.2267	824.1673	733.2267	824.1673	0.889657597	0.808992479		1	65.5	1.033366536
1	72.479	72479	727.0319	946.5257	727.0319	946.5257	0.768105821	0.752317518		1	65.75	1.028105836
1	72.66	72660	680.0828	858.277	680.0828	858.277	0.792381481	0.744426637		1	66	1.020440118
1	72.86	72860	669.5567	965.2576	669.5567	965.2576	0.693655973	0.743331108		1	66.25	1.014150765
1	73.253	73253	653.5637	1192.257	653.5637	1192.257	0.548173506	0.757192265		1	66.5	1.010016923
1	73.432	73432	522.613	788.471	522.613	788.471	0.66281829	0.777281949		1	66.75	1.00700476
1	73.659	73659	762.5736	816.8491	762.5736	816.8491	0.933555047	0.814976092		1	67	1.007099676
1	73.812	73812	707.1922	738.4964	707.1922	738.4964	0.957610897	0.832140526		1	67.25	1.010364319
1	73.997	73997	794.0546	812.4902	794.0546	812.4902	0.977309757	0.851346913		1	67.5	1.014234466
1	74.179	74179	772.8253	895.3086	772.8253	895.3086	0.863194322	0.87439831		1	67.75	1.016951067
1	74.322	74322	801.181	981.8489	801.181	981.8489	0.815992155	0.884810318		1	68	1.019284456
1	74.602	74602	702.4844	797.5762	702.4844	797.5762	0.880774025	0.877722085		1	68.25	1.021064697
1	74.745	74745	724.5614	895.7061	724.5614	895.7061	0.808927616	0.867802581		1	68.5	1.020802565
1	74.931	74931	911.911	914.3212	911.911	914.3212	0.997363946	0.85623842		1	68.75	1.019390463
1	75.15	75150	667.341	872.7199	667.341	872.7199	0.764668022	0.838061234		1	69	1.019003726
1	75.399	75399	853.1158	1081.429	853.1158	1081.429	0.788878234	0.808795633		1	69.25	1.018851994
1	75.677	75677	765.0292	977.5703	765.0292	977.5703	0.782582286	0.788129409		1	69.5	1.020670325
1	76.011	76011	673.8075	859.3424	673.8075	859.3424	0.784096653	0.788041087		1	69.75	1.024669462
1	76.223	76223	986.4757	1426.61	986.4757	1426.61	0.691482395	0.792236262		1	70	1.02905908
1	76.42	76420	957.5186	1206.572	957.5186	1206.572	0.793585961	0.796324664		1	70.25	1.034782424
1	76.654	76654	828.3958	887.0063	828.3958	887.0063	0.933923243	0.810158525		1	70.5	1.040448856
1	76.865	76865	760.1002	1042.68	760.1002	1042.68	0.728987033	0.828853065		1	70.75	1.043332089
1	77.036	77036	818.0518	916.1815	818.0518	916.1815	0.892892729	0.838235437		1	71	1.044983029
1	77.358	77358	819.553	898.0013	819.553	898.0013	0.912641218	0.842153823		1	71.25	1.04467081
1	77.614	77614	850.8352	1110.446	850.8352	1110.446	0.766210334	0.841613957		1	71.5	1.042779145
1	77.886	77886	833.9803	969.0514	833.9803	969.0514	0.860615134	0.839628169		1	71.75	1.039138244
1	78.058	78058	644.9015	736.3738	644.9015	736.3738	0.875780073	0.835713277		1	72	1.029317304
1	78.423	78423	906.3506	1064.631	906.3506	1064.631	0.851328395	0.818173008		1	72.25	1.016802583
1	78.725	78725	593.8863	910.6472	593.8863	910.6472	0.652158487	0.807339257		1	72.5	1.006691917
1	78.983	78983	760.2848	1002.315	760.2848	1002.315	0.758528806	0.8041583		1	72.75	1.00479897
1	79.151	79151	832.9708	882.7672	832.9708	882.7672	0.943590564	0.802919675		1	73	1.005897799
1	79.338	79338	669.4136	793.4743	669.4136	793.4743	0.843648748	0.802560518		1	73.25	1.008132712
1	79.671	79671	748.4113	1040.436	748.4113	1040.436	0.719324687	0.809945167		1	73.5	1.016113519
1	80.017	80017	737.6409	868.2827	737.6409	868.2827	0.849540017	0.82227566		1	73.75	1.02539314
1	80.173	80173	686.0146	893.9003	686.0146	893.9003	0.767439725	0.825275194		1	74	1.03212051
1	80.383	80383	819.773	938.1926	819.773	938.1926	0.873779009	0.827569312		1	74.25	1.039177166
1	80.69	80690	788.3253	962.7472	788.3253	962.7472	0.818828972	0.830008578		1	74.5	1.039363795
1	80.866	80866	780.1051	819.3342	780.1051	819.3342	0.952120759	0.829326814		1	74.75	1.036116304
1	81.062	81062	806.4778	1241.395	806.4778	1241.395	0.649654461	0.825941215		1	75	1.031812421
1	81.274	81274	1001.425	1112.44	1001.425	1112.44	0.900205854	0.820127099		1	75.25	1.025677772
1	81.714	81714	799.1804	883.4408	799.1804	883.4408	0.904622472	0.806767211		1	75.5	1.019335994
1	81.922	81922	732.3089	995.3998	732.3089	995.3998	0.735693236	0.798925722		1	75.75	1.015996044
1	82.213	82213	690.3879	1000.239	690.3879	1000.239	0.690222937	0.783937288		1	76	1.015979288
1	82.551	82551	624.8788	706.9753	624.8788	706.9753	0.883876424	0.771773533		1	76.25	1.017183895
1	82.726	82726	541.3904	788.5755	541.3904	788.5755	0.686542252	0.770076775		1	76.5	1.019276883
1	82.907	82907	639.9286	818.3104	639.9286	818.3104	0.782012058	0.769687726		1	76.75	1.023740335
1	83.113	83113	710.7716	863.1519	710.7716	863.1519	0.823460621	0.770253475		1	77	1.028200287
1	83.276	83276	610.178	785.4305	610.178	785.4305	0.776870773	0.774274843		1	77.25	1.029360988
1	83.439	83439	997.2979	1341.857	997.2979	1341.857	0.743222191	0.782229754		1	77.5	1.029618198
1	83.738	83738	667.5453	940.1789	667.5453	940.1789	0.710019444	0.793294179		1	77.75	1.029305602
1	84.118	84118	861.0646	981.3807	861.0646	981.3807	0.877401196	0.793905609		1	78	1.028396267
1	84.428	84428	757.0962	913.205	757.0962	913.205	0.829053936	0.791908115		1	78.25	1.025723049
1	84.738	84738	816.9211	968.641	816.9211	968.641	0.843368286	0.788635047		1	78.5	1.022915736
1	84.878	84878	673.125	873.7674	673.125	873.7674	0.770370925	0.785495667		1	78.75	1.020791787
1	85.116	85116	612.6256	861.1786	612.6256	861.1786	0.711380427	0.776313169		1	79	1.020031891
1	85.383	85383	786.1785	1003.995	786.1785	1003.995	0.783050214	0.768122701		1	79.25	1.01970152
1	85.711	85711	728.6808	1078.723	728.6808	1078.723	0.675503164	0.765787403		1	79.5	1.020569253
1	86.049	86049	665.8727	860.072	665.8727	860.072	0.774205764	0.765145873		1	79.75	1.022243997
1	86.188	86188	716.5198	847.2896	716.5198	847.2896	0.845661035	0.764278976		1	80	1.024502174
1	86.367	86367	618.0898	850.3738	618.0898	850.3738	0.72684483	0.764132403		1	80.25	1.025629206
1	86.65	86650	763.7468	1049.746	763.7468	1049.746	0.727553904	0.766827699		1	80.5	1.026233097
1	87.046	87046	873.0645	1008.804	873.0645	1008.804	0.865445121	0.765265361		1	80.75	1.026556825
1	87.195	87195	780.0915	1076.927	780.0915	1076.927	0.72436804	0.757529056		1	81	1.025856258
1	87.4	87400	803.3468	977.2424	803.3468	977.2424	0.822054794	0.739800993		1	81.25	1.02427798
1	87.671	87671	732.4243	1092.966	732.4243	1092.966	0.67012542	0.722639733		1	81.5	1.022371859
1	87.976	87976	712.0529	1007.989	712.0529	1007.989	0.706409395	0.713472267		1	81.75	1.020380926
1	88.125	88125	547.5526	804.7665	547.5526	804.7665	0.68038692	0.709453172		1	82	1.017719107
1	88.334	88334	586.4439	952.12	586.4439	952.12	0.615934861	0.708684213		1	82.25	1.014600897
1	88.589	88589	644.6339	793.8021	644.6339	793.8021	0.812083893	0.721868203		1	82.5	1.01232053
1	88.803	88803	639.8475	958.5861	639.8475	958.5861	0.667490901	0.740240891		1	82.75	1.011412196
1	89.105	89105	556.5547	721.9928	556.5547	721.9928	0.770859072	0.760802991		1	83	1.011391399
1	89.275	89275	681.0037	830.6464	681.0037	830.6464	0.819847892	0.770293658		1	83.25	1.012326742
1	89.418	89418	574.572	715.8157	574.572	715.8157	0.802681472	0.780322896		1	83.5	1.015077734
1	89.566	89566	693.4707	844.6662	693.4707	844.6662	0.820999704	0.78817657		1	83.75	1.017314906
1	89.823	89823	728.8123	878.7444	728.8123	878.7444	0.829379169	0.795287808		1	84	1.017416863
1	90.086	90086	640.3046	818.8895	640.3046	818.8895	0.781918195	0.799213567		1	84.25	1.017249405
1	90.379	90379	633.5252	925.0274	633.5252	925.0274	0.684871821	0.800254453		1	84.5	1.016766016
1	90.636	90636	744.9584	895.6933	744.9584	895.6933	0.83171148	0.795656908		1	84.75	1.016060893
1	90.967	90967	679.3096	918.285	679.3096	918.285	0.739759007	0.784544921		1	85	1.014140335
1	91.203	91203	703.8725	764.6837	703.8725	764.6837	0.920475355	0.779915811		1	85.25	1.011964087
1	91.535	91535	626.8669	837.8642	626.8669	837.8642	0.748172437	0.785417123		1	85.5	1.010718848
1	91.71	91710	682.5529	823.1839	682.5529	823.1839	0.829162111	0.78961439		1	85.75	1.010319314
1	91.958	91958	660.8247	1049.839	660.8247	1049.839	0.629453373	0.789006619		1	86	1.010199045
1	92.242	92242	722.1766	966.6895	722.1766	966.6895	0.747061595	0.772907622		1	86.25	1.009942879
1	92.435	92435	855.532	1088.274	855.532	1088.274	0.78613658	0.758408489		1	86.5	1.010239655
1	92.63	92630	782.9453	842.1831	782.9453	842.1831	0.929661614	0.747231427		1	86.75	1.010501754
1	92.856	92856	904.0113	1061.468	904.0113	1061.468	0.851661378	0.737545358		1	87	1.010251758
1	93.08	93080	652.3739	1168.457	652.3739	1168.457	0.558320845	0.727686733		1	87.25	1.007039349
1	93.423	93423	799.2643	1221.265	799.2643	1221.265	0.654456076	0.717293783		1	87.5	1.002146428
1	93.666	93666	672.5256	1003.887	672.5256	1003.887	0.669921615	0.71487457		1	87.75	0.998799908
1	94.078	94078	527.197	749.1208	527.197	749.1208	0.703754321	0.714546206		1	88	0.996914068
1	94.357	94357	615.9509	809.8424	615.9509	809.8424	0.760581195	0.714651703		1	88.25	0.995942894
1	94.634	94634	600.5104	808.2033	600.5104	808.2033	0.74301899	0.720190174		1	88.5	0.998039907
1	94.986	94986	614.4336	816.4802	614.4336	816.4802	0.752539498	0.732870725		1	88.75	1.002709678
1	95.127	95127	786.6991	977.1372	786.6991	977.1372	0.805106079	0.735231017		1	89	1.007262693
1	95.395	95395	631.467	960.5331	631.467	960.5331	0.657413055	0.73199289		1	89.25	1.011126489
1	95.774	95774	771.1458	1115.734	771.1458	1115.734	0.691155598	0.719821464		1	89.5	1.015125185
1	96.055	96055	684.5918	917.301	684.5918	917.301	0.746310971	0.714164014		1	89.75	1.017303347
1	96.393	96393	702.1219	1013.209	702.1219	1013.209	0.692968479	0.711903847		1	90	1.018484983
1	96.548	96548	542.9295	804.9375	542.9295	804.9375	0.674498952	0.711341326		1	90.25	1.018958025
1	96.844	96844	753.9532	941.4929	753.9532	941.4929	0.800806039	0.713349547		1	90.5	1.018525535
1	97.199	97199	842.1415	1236.351	842.1415	1236.351	0.681150822	0.72470329		1	90.75	1.016938852
1	97.477	97477	760.1082	1080.948	760.1082	1080.948	0.703186647	0.736830541		1	91	1.01492834
1	97.746	97746	734.7037	1016.591	734.7037	1016.591	0.722713166	0.745968881		1	91.25	1.014116494
1	98.078	98078	641.7834	805.4956	641.7834	805.4956	0.796755935	0.75535579		1	91.5	1.015166476
1	98.328	98328	726.5688	899.5247	726.5688	899.5247	0.807725235	0.763238487		1	91.75	1.016352477
1	98.627	98627	777.0157	927.9431	777.0157	927.9431	0.837352743	0.771287725		1	92	1.015619823
1	98.797	98797	630.0316	880.5361	630.0316	880.5361	0.715509109	0.775978246		1	92.25	1.011990454
1	99.061	99061	797.5	1121.555	797.5	1121.555	0.711066332	0.784193939		1	92.5	1.007523477
1	99.313	99313	678.4934	899.8849	678.4934	899.8849	0.753977981	0.787765541		1	92.75	1.004331264
1	99.49	99490	699.6046	983.3371	699.6046	983.3371	0.71145958	0.784562199		1	93	1.001573412
1	99.703	99703	790.4724	912.2029	790.4724	912.2029	0.866553264	0.777066074		1	93.25	0.999375394
1	99.88	99880	990.6808	1045.423	990.6808	1045.423	0.947636316	0.772613204		1	93.5	0.997852463
1	100.15	100150	646.0249	894.5393	646.0249	894.5393	0.722187276	0.768718349		1	93.75	0.997416615
1	100.418	100418	701.5758	976.6281	701.5758	976.6281	0.718365363	0.764493869		1	94	0.997366112
1	100.758	100758	678.504	955.1241	678.504	955.1241	0.71038308	0.760645466		1	94.25	0.99736684
1	101.036	101036	694.738	910.4146	694.738	910.4146	0.76310068	0.756403354		1	94.5	0.998101798
1	101.293	101293	787.2567	1196.905	787.2567	1196.905	0.657743681	0.750898775		1	94.75	0.999840063
1	101.656	101656	746.5086	861.6876	746.5086	861.6876	0.866333228	0.748049574		1	95	1.002054334
1	101.818	101818	672.1322	857.3764	672.1322	857.3764	0.783940636	0.75121036		1	95.25	1.002216494
1	101.962	101962	665.1701	884.7303	665.1701	884.7303	0.751833751	0.756202671		1	95.5	1.000917752
1	102.334	102334	700.7776	941.504	700.7776	941.504	0.744317178	0.770679256		1	95.75	0.998882792
1	102.575	102575	713.2475	908.1949	713.2475	908.1949	0.785346295	0.779229676		1	96	0.997534151
1	102.842	102842	710.69	980.3663	710.69	980.3663	0.724922919	0.79023407		1	96.25	0.996922984
1	103.308	103308	655.6335	834.7599	655.6335	834.7599	0.785415663	0.8065722		1	96.5	0.996582192
1	103.638	103638	763.8845	831.7812	763.8845	831.7812	0.918371923	0.817164296		1	96.75	0.996885403
1	103.894	103894	714.3876	942.6357	714.3876	942.6357	0.757861812	0.825949293		1	97	0.998311635
1	104.104	104104	722.4621	822.9915	722.4621	822.9915	0.877848799	0.830865957		1	97.25	1.000488694
1	104.502	104502	775.7471	896.8287	775.7471	896.8287	0.864989156	0.83395978		1	97.5	1.00319664
1	104.793	104793	717.6088	884.2421	717.6088	884.2421	0.811552402	0.832542046		1	97.75	1.00534349
1	105.018	105018	647.5218	887.4943	647.5218	887.4943	0.729606714	0.829345556		1	98	1.007135078
1	105.2	105200	564.9254	662.3431	564.9254	662.3431	0.852919582	0.825434782		1	98.25	1.009068656
1	105.451	105451	811.3218	972.7107	811.3218	972.7107	0.834083351	0.817565215		1	98.5	1.010865637
1	105.621	105621	762.42	937.3141	762.42	937.3141	0.813409294	0.811299779		1	98.75	1.012592385
1	105.785	105785	734.8654	918.3886	734.8654	918.3886	0.800168251	0.80555532		1	99	1.014522289
1	106.081	106081	1007.738	1083.876	1007.738	1083.876	0.929753957	0.794619141		1	99.25	1.015682393
1	106.309	106309	712.3689	917.2014	712.3689	917.2014	0.776676638	0.784981285		1	99.5	1.015007582
1	106.502	106502	784.7373	1195.78	784.7373	1195.78	0.656255582	0.776577804		1	99.75	1.012897102
1	106.89	106890	644.2503	926.1826	644.2503	926.1826	0.695597499	0.748760854		1	100	1.011629405
1	107.15	107150	716.2157	940.3889	716.2157	940.3889	0.761616497	0.730281864		1	100.25	1.010681429
1	107.287	107287	699.3037	803.5202	699.3037	803.5202	0.870300087	0.725479166		1	100.5	1.009774964
1	107.439	107439	725.8899	1071.293	725.8899	1071.293	0.677582977	0.725586122		1	100.75	1.009057739
1	107.577	107577	665.6743	912.6735	665.6743	912.6735	0.729367402	0.72852323		1	101	1.008098809
1	107.739	107739	825.9852	1061.369	825.9852	1061.369	0.778226234	0.732268062		1	101.25	1.006797807
1	107.949	107949	741.7032	1166.885	741.7032	1166.885	0.635626647	0.739766781		1	101.5	1.006152554
1	108.086	108086	773.7342	1115.31	773.7342	1115.31	0.69373914	0.746593978		1	101.75	1.006307062
1	108.293	108293	749.6294	1017.902	749.6294	1017.902	0.736445552	0.754379902		1	102	1.008283524
1	108.459	108459	670.5006	913.0476	670.5006	913.0476	0.734354485	0.756561587		1	102.25	1.010749432
1	108.616	108616	685.1521	842.3289	685.1521	842.3289	0.813402105	0.758180727		1	102.5	1.013070745
1	108.786	108786	961.6705	1040.135	961.6705	1040.135	0.924563158	0.762444362		1	102.75	1.015573316
1	109.06	109060	641.1284	839.1754	641.1284	839.1754	0.763998087	0.779847226		1	103	1.017938454
1	109.359	109359	731.0366	982.1189	731.0366	982.1189	0.744346331	0.803954516		1	103.25	1.020160076
1	109.581	109581	825.9595	1240.918	825.9595	1240.918	0.66560361	0.815647753		1	103.5	1.022237499
1	109.921	109921	938.8801	1091.642	938.8801	1091.642	0.860062273	0.820868693		1	103.75	1.024334358
1	110.204	110204	760.5686	815.0384	760.5686	815.0384	0.933169038	0.821790317		1	104	1.026215887
1	110.408	110408	757.3037	846.5691	757.3037	846.5691	0.894556274	0.823105131		1	104.25	1.027120708
1	110.65	110650	670.0887	801.7686	670.0887	801.7686	0.835763211	0.826431282		1	104.5	1.027613276
1	110.836	110836	730.4768	963.8043	730.4768	963.8043	0.757909879	0.828169237		1	104.75	1.027310972
1	110.99	110990	808.0437	1173.868	808.0437	1173.868	0.688359935	0.827501018		1	105	1.026512499
1	111.293	111293	911.1299	988.0002	911.1299	988.0002	0.922196068	0.813574964		1	105.25	1.02505911
1	111.446	111446	768.4071	1017.26	768.4071	1017.26	0.755369424	0.803505917		1	105.5	1.023004076
1	111.662	111662	803.595	1000.899	803.595	1000.899	0.802873217	0.793395304		1	105.75	1.020728484
1	111.811	111811	784.1643	907.6242	784.1643	907.6242	0.863974649	0.791727243		1	106	1.01840437
1	112.001	112001	673.4071	831.1223	673.4071	831.1223	0.810238277	0.792876546		1	106.25	1.015835142
1	112.247	112247	676.1814	882.3217	676.1814	882.3217	0.766366054	0.79281468		1	106.5	1.01309511
1	112.482	112482	834.3707	1232.929	834.3707	1232.929	0.676738644	0.783720317		1	106.75	1.008566499
1	112.637	112637	823.1868	1079.266	823.1868	1079.266	0.762728373	0.775903812		1	107	1.004040907
1	112.789	112789	818.3084	923.6609	818.3084	923.6609	0.885940284	0.771209014		1	107.25	1.000450211
1	113.089	113089	771.5278	1032.823	771.5278	1032.823	0.747008732	0.773042136		1	107.5	1.000477627
1	113.326	113326	993.0057	1284.001	993.0057	1284.001	0.773368323	0.777715489		1	107.75	1.001941739
1	113.52	113520	868.718	1074.503	868.718	1074.503	0.80848355	0.779240071		1	108	1.004387003
1	113.74	113740	697.2342	1019.054	697.2342	1019.054	0.684197501	0.774524893		1	108.25	1.007036761
1	113.932	113932	905.5913	1120.622	905.5913	1120.622	0.808114868	0.767550107		1	108.5	1.00810685
1	114.228	114228	746.5659	867.7275	746.5659	867.7275	0.860369067	0.762805698		1	108.75	1.009261893
1	114.425	114425	899.116	1119.092	899.116	1119.092	0.803433498	0.767695608		1	109	1.012935807
1	114.597	114597	1255.491	1893.752	1255.491	1893.752	0.662964844	0.774718621		1	109.25	1.017784509
1	114.854	114854	1049.16	1391.503	1049.16	1391.503	0.753976096	0.786075727		1	109.5	1.021894419
1	115.039	115039	852.1903	1170.579	852.1903	1170.579	0.728007507	0.794929178		1	109.75	1.023633568
1	115.197	115197	749.4298	892.03	749.4298	892.03	0.840139681	0.803646431		1	110	1.024364326
1	115.419	115419	741.5583	878.9093	741.5583	878.9093	0.843725627	0.814712858		1	110.25	1.02460786
1	115.574	115574	828.6128	1002.014	828.6128	1002.014	0.826947328	0.820929955		1	110.5	1.02518647
1	115.733	115733	909.8602	988.8909	909.8602	988.8909	0.920081477	0.827467032		1	110.75	1.025945856
1	115.996	115996	875.2454	1029.392	875.2454	1029.392	0.850254713	0.841064951		1	111	1.02586367
1	116.311	116311	1039.069	1120.933	1039.069	1120.933	0.926967981	0.855191833		1	111.25	1.022951349
1	116.505	116505	1303.197	1997.903	1303.197	1997.903	0.652282418	0.864200916		1	111.5	1.019257639
1	116.65	116650	984.1162	1135.147	984.1162	1135.147	0.866950448	0.874828003		1	111.75	1.017085941
1	116.938	116938	811.5106	844.4832	811.5106	844.4832	0.960955292	0.91539897		1	112	1.017202625
1	117.274	117274	1147.168	1195.284	1147.168	1195.284	0.959745132	0.980046066		1	112.25	1.017159051
1	117.636	117636	963.7952	936.1793	963.7952	936.1793	1.029498516	1.03369384		1	112.5	1.014653324
1	117.814	117814	943.0444	862.0216	943.0444	862.0216	1.093991612	1.042663955		1	112.75	1.012017569
1	117.995	117995	1065.941	1056.039	1065.941	1056.039	1.009376548	1.04520356		1	113	1.012039039
1	118.162	118162	850.1625	720.4814	850.1625	720.4814	1.179992294	1.05096843		1	113.25	1.012981553
1	118.398	118398	910.8479	948.3375	910.8479	948.3375	0.960468082	1.056786026		1	113.5	1.013707985
1	118.6	118600	873.7082	692.9618	873.7082	692.9618	1.260831694	1.056320193		1	113.75	1.012460627
1	118.759	118759	744.6501	780.754	744.6501	780.754	0.95375765	1.060003542		1	114	1.010508599
1	119.041	119041	1029.333	1065.957	1029.333	1065.957	0.965642141	1.079842521		1	114.25	1.009720737
1	119.266	119266	758.0839	838.8094	758.0839	838.8094	0.903761808	1.098843814		1	114.5	1.011597928
1	119.56	119560	960.0213	850.2316	960.0213	850.2316	1.129129169	1.114731139		1	114.75	1.014315524
1	119.86	119860	1209.375	860.7725	1209.375	860.7725	1.404987961	1.121616894		1	115	1.01725136
1	120.059	120059	1033.48	863.3499	1033.48	863.3499	1.197058111	1.125717717		1	115.25	1.020603564
1	120.272	120272	1314.04	1044.522	1314.04	1044.522	1.258029989	1.128020342		1	115.5	1.023562327
1	120.499	120499	884.664	998.2252	884.664	998.2252	0.886236893	1.119183641		1	115.75	1.02619433
1	120.671	120671	808.4223	805.6816	808.4223	805.6816	1.003401716	1.105774635		1	116	1.029463579
1	120.939	120939	742.78	661.883	742.78	661.883	1.122222508	1.090815455		1	116.25	1.032305352
1	121.076	121076	796.6973	795.9812	796.6973	795.9812	1.000899644	1.089847715		1	116.5	1.035223357
1	121.242	121242	875.9176	823.3762	875.9176	823.3762	1.063812143	1.090689536		1	116.75	1.041546339
1	121.46	121460	1086.445	854.4565	1086.445	854.4565	1.271504167	1.091375342		1	117	1.051282531
1	121.785	121785	978.7434	914.835	978.7434	914.835	1.069857843	1.108418395		1	117.25	1.063474208
1	121.957	121957	1025.6	943.6262	1025.6	943.6262	1.086871051	1.122484269		1	117.5	1.073133779
1	122.237	122237	1191.122	1062.061	1191.122	1062.061	1.121519385	1.129448878		1	117.75	1.079698425
1	122.43	122430	1332.434	1061.381	1332.434	1061.381	1.255377664	1.11294749		1	118	1.081203337
1	122.586	122586	926.0979	845.0437	926.0979	845.0437	1.09591717	1.091537442		1	118.25	1.083170596
1	122.957	122957	1084.452	1112.824	1084.452	1112.824	0.974504504	1.045877222		1	118.5	1.084035689
1	123.157	123157	903.8041	906.6755	903.8041	906.6755	0.996833046	1.030322049		1	118.75	1.084857984
1	123.537	123537	915.6589	875.6877	915.6589	875.6877	1.045645497	0.998324789		1	119	1.089208181
1	123.747	123747	755.8893	907.2522	755.8893	907.2522	0.83316337	0.987728409		1	119.25	1.094412901
1	124.041	124041	967.6073	978.4584	967.6073	978.4584	0.988910004	0.985600617		1	119.5	1.097960417
1	124.182	124182	1061.555	1012.357	1061.555	1012.357	1.048597481	0.987005256		1	119.75	1.099887566
1	124.353	124353	1142.234	1105.403	1142.234	1105.403	1.03331907	0.988573715		1	120	1.101258741
1	124.642	124642	969.593	951.2504	969.593	951.2504	1.01928262	0.994059527		1	120.25	1.102090255
1	124.839	124839	1040.447	1050.466	1040.447	1050.466	0.990462328	1.001398069		1	120.5	1.099891004
1	125.02	125020	979.6694	984.5418	979.6694	984.5418	0.995051099	1.009710987		1	120.75	1.095394413
1	125.448	125448	998.7301	907.8103	998.7301	907.8103	1.100152862	1.037001498		1	121	1.092611278
1	125.694	125694	1005.023	995.3761	1005.023	995.3761	1.009691714	1.055222211		1	121.25	1.092694956
1	125.917	125917	936.3396	951.6621	936.3396	951.6621	0.983899222	1.070529144		1	121.5	1.093394068
1	126.223	126223	1058.529	1044.366	1058.529	1044.366	1.013561338	1.094257585		1	121.75	1.096716971
1	126.524	126524	979.8936	755.0823	979.8936	755.0823	1.297730857	1.122717054		1	122	1.101018444
1	127.032	127032	1099.736	858.3417	1099.736	858.3417	1.281233336	1.167355495		1	122.25	1.102230895
1	127.322	127322	1232.002	1167.758	1232.002	1167.758	1.055014823	1.193592604		1	122.5	1.095895101
1	127.508	127508	866.7527	851.8684	866.7527	851.8684	1.017472534	1.211025439		1	122.75	1.087787594
1	127.783	127783	1033.088	777.6908	1033.088	777.6908	1.328404554	1.225124495		1	123	1.080482667
1	128.042	128042	1096.998	833.5016	1096.998	833.5016	1.316131847	1.224229167		1	123.25	1.075402843
1	128.196	128196	1286.601	1128.835	1286.601	1128.835	1.139760018	1.220720852		1	123.5	1.070067247
1	128.361	128361	1330.065	1091.386	1330.065	1091.386	1.218693478	1.214664602		1	123.75	1.066586291
1	128.5	128500	1538.855	1103.465	1538.855	1103.465	1.394566207	1.204170146		1	124	1.06612769
1	128.709	128709	1359.891	1173.379	1359.891	1173.379	1.158952904	1.177306475		1	124.25	1.06656659
1	129.043	129043	1038.405	955.5801	1038.405	955.5801	1.086674995	1.134087691		1	124.5	1.0675133
1	129.362	129362	1083.943	979.6786	1083.943	979.6786	1.106427149	1.089004351		1	124.75	1.069216215
1	129.523	129523	1233.175	1133.862	1233.175	1133.862	1.08758826	1.065874582		1	125	1.071930734
1	129.699	129699	1295.57	1365.742	1295.57	1365.742	0.948619871	1.0529938		1	125.25	1.075880697
1	130.007	130007	1318.22	1282.11	1318.22	1282.11	1.02816451	1.065551184		1	125.5	1.080056893
1	130.157	130157	1195.273	1179.964	1195.273	1179.964	1.012974125	1.078232157		1	125.75	1.084673224
1	130.328	130328	1136.158	1119.023	1136.158	1119.023	1.015312465	1.090991049		1	126	1.089209995
1	130.543	130543	1229.866	969.7719	1229.866	969.7719	1.268201316	1.108666924		1	126.25	1.094239993
1	130.727	130727	1261.132	1067.409	1261.132	1067.409	1.181489007	1.128702703		1	126.5	1.100231196
1	130.91	130910	1336.405	1029.658	1336.405	1029.658	1.29791154	1.14876778		1	126.75	1.105839821
1	131.163	131163	972.7715	992.1069	972.7715	992.1069	0.98051077	1.180528555		1	127	1.111407818
1	131.344	131344	1113.823	851.8162	1113.823	851.8162	1.307586073	1.206670679		1	127.25	1.117119579
1	131.648	131648	1389.918	1351.112	1389.918	1351.112	1.028721527	1.245127121		1	127.5	1.122999168
1	131.922	131922	1149.06	932.1528	1149.06	932.1528	1.232694897	1.265502793		1	127.75	1.126333965
1	132.118	132118	1381.553	903.4176	1381.553	903.4176	1.52925181	1.276636405		1	128	1.126572663
1	132.329	132329	1265.965	1027.771	1265.965	1027.771	1.231757853	1.292034015		1	128.25	1.125144263
1	132.548	132548	1330.882	971.9895	1330.882	971.9895	1.369234956	1.310336148		1	128.5	1.121451654
1	132.979	132979	1422.489	1018.536	1422.489	1018.536	1.396601593	1.352588227		1	128.75	1.113298027
1	133.13	133130	1269.829	896.2796	1269.829	896.2796	1.416777756	1.375468451		1	129	1.105098671
1	133.42	133420	2221.001	2170.459	2221.001	2170.459	1.023286319	1.434881476		1	129.25	1.096273411
1	133.565	133565	1612.914	1089.571	1612.914	1089.571	1.480320236	1.468823713		1	129.5	1.087236421
1	133.954	133954	1421.037	864.5474	1421.037	864.5474	1.643677374	1.557072775		1	129.75	1.083661149
1	134.282	134282	1420.007	830.2006	1420.007	830.2006	1.710438417	1.644166434		1	130	1.086244611
1	134.556	134556	1828.579	973.591	1828.579	973.591	1.878179852	1.725397225		1	130.25	1.091289887
1	134.759	134759	1311.459	782.6203	1311.459	782.6203	1.675728319	1.771836965		1	130.5	1.096349136
1	135.124	135124	1882.252	971.9895	1882.252	971.9895	1.93649417	1.808322127		1	130.75	1.102962681
1	135.426	135426	1565.25	912.2429	1565.25	912.2429	1.715825906	1.815289398		1	131	1.110272928
1	135.77	135770	1810.313	1029.975	1810.313	1029.975	1.757628098	1.82960384		1	131.25	1.118644294
1	135.967	135967	2019.145	1129.359	2019.145	1129.359	1.787868162	1.842113427		1	131.5	1.127087331
1	136.112	136112	2036.613	1003.829	2036.613	1003.829	2.028844554	1.850483846		1	131.75	1.13375525
1	136.279	136279	1674.342	829.9726	1674.342	829.9726	2.017346115	1.865663415		1	132	1.138120201
1	136.423	136423	1605.114	856.836	1605.114	856.836	1.873303643	1.882153886		1	132.25	1.142260642
1	136.645	136645	1842.21	1116.643	1842.21	1116.643	1.649775264	1.908790185		1	132.5	1.147344006
1	136.81	136810	1715.625	873.3761	1715.625	873.3761	1.964359913	1.935262561		1	132.75	1.153379968
1	136.993	136993	1948.59	1055.134	1948.59	1055.134	1.846770173	1.974031035		1	133	1.159876591
1	137.199	137199	2675.284	1134.214	2675.284	1134.214	2.358711848	2.024775835		1	133.25	1.171100646
1	137.396	137396	1728.978	930.3309	1728.978	930.3309	1.858454879	2.075659015		1	133.5	1.184674849
1	137.718	137718	2133.563	918.3753	2133.563	918.3753	2.323192926	2.173391578		1	133.75	1.199169059
1	137.857	137857	1591.702	781.2133	1591.702	781.2133	2.037474272	2.219121661		1	134	1.213995111
1	138.112	138112	2000.981	883.2847	2000.981	883.2847	2.265386234	2.294233197		1	134.25	1.230820549
1	138.317	138317	3005.227	1132.304	3005.227	1132.304	2.654081413	2.351349581		1	134.5	1.2493552
1	138.668	138668	2295.363	901.8574	2295.363	901.8574	2.545150708	2.449953086		1	134.75	1.264812039
1	138.806	138806	2659.136	1219.963	2659.136	1219.963	2.179685777	2.478514343		1	135	1.271439857
1	139.027	139027	2810.453	1096.667	2810.453	1096.667	2.562722321	2.514724121		1	135.25	1.275318298
1	139.288	139288	3096.83	1042.76	3096.83	1042.76	2.969839656	2.554011028		1	135.5	1.277127935
1	139.438	139438	2819.409	1264.475	2819.409	1264.475	2.229707191	2.575263703		1	135.75	1.279764689
1	141.556	141556	3418.261	1560.815	3418.261	1560.815	2.190048789	2.856895459		1	136	1.283629185
1	141.737	141737	3555.264	1164.155	3555.264	1164.155	3.053943848	2.893622246		1	136.25	1.288447259
1	142.098	142098	3301.809	931.0459	3301.809	931.0459	3.546343956	2.980362818		1	136.5	1.295636763
1	142.436	142436	2562.703	844.5878	2562.703	844.5878	3.034264762	3.101660404		1	136.75	1.304316241
1	142.594	142594	3113.421	919.338	3113.421	919.338	3.386590133	3.169177413		1	137	1.31701956
1	143.011	143011	1790.494	819.3342	1790.494	819.3342	2.185303628	3.322721918		1	137.25	1.332783219
1	143.256	143256	3218.72	789.1252	3218.72	789.1252	4.07884579	3.376867098		1	137.5	1.35034213
1	143.448	143448	3134.14	934.3463	3134.14	934.3463	3.354366577	3.407293694		1	137.75	1.369781322
1	143.668	143668	2892.017	863.3204	2892.017	863.3204	3.349876824	3.432549841		1	138	1.38937997
1	143.904	143904	3728.013	1094.702	3728.013	1094.702	3.405504877	3.469179886		1	138.25	1.407487138
1	144.106	144106	3708.273	1108.576	3708.273	1108.576	3.34507783	3.502881763		1	138.5	1.425248768
1	144.337	144337	2861.612	824.8307	2861.612	824.8307	3.469332555	3.510189863		1	138.75	1.441512447
1	144.582	144582	3078.168	793.7849	3078.168	793.7849	3.877836426	3.477356946		1	139	1.452506644
1	144.835	144835	2528.383	702.5747	2528.383	702.5747	3.598739038	3.417402857		1	139.25	1.462135885
1	145.069	145069	2888.67	827.6676	2888.67	827.6676	3.490132995	3.333065475		1	139.5	1.471062019
1	145.221	145221	2631.015	874.122	2631.015	874.122	3.0098945	3.256999423		1	139.75	1.479487784
1	145.428	145428	2342.573	845.2153	2342.573	845.2153	2.771569563	3.127924185		1	140	1.487913549
1	145.636	145636	2531.981	820.8728	2531.981	820.8728	3.084498597	2.987728904		1	140.25	1.496339314
1	145.992	145992	2240.862	793.0528	2240.862	793.0528	2.825615142	2.657151707		1	140.5	1.50476508
1	146.344	146344	1816.803	750.6745	1816.803	750.6745	2.420227409	2.26620894		1	140.75	1.513190845
1	146.651	146651	1686.603	811.5384	1686.603	811.5384	2.078278736	2.012899604		1	141	1.52161661
1	146.912	146912	1487.964	843.2161	1487.964	843.2161	1.764629494	1.844043171		1	141.25	1.530042376
1	147.099	147099	1336.138	856.6498	1336.138	856.6498	1.559724872	1.724320692		1	141.5	1.538468141
1	147.363	147363	1548.222	986.0025	1548.222	986.0025	1.570200887	1.626975282		1	141.75	1.550456096
1	147.714	147714	1301.684	883.2847	1301.684	883.2847	1.473685664	1.672235343		1	142	1.565681498
1	147.88	147880	1203.426	752.0549	1203.426	752.0549	1.60018371	1.73275438		1	142.25	1.585475734
1	148.022	148022	1828.678	1055.329	1828.678	1055.329	1.732803704	1.791650266		1	142.5	1.609326102
1	148.227	148227	1561.801	738.7498	1561.801	738.7498	2.114113601	1.924304733		1	142.75	1.634066437
1	148.638	148638	2136.209	886.0301	2136.209	886.0301	2.410989198	2.35502194		1	143	1.657398435
1	148.973	148973	2393.871	839.5499	2393.871	839.5499	2.85137429	2.689519455		1	143.25	1.671812722
1	149.14	149140	2609.11	1088.411	2609.11	1088.411	2.397173494	2.811740247		1	143.5	1.681373893
1	149.317	149317	3504.751	1100.348	3504.751	1100.348	3.185129614	2.929180554		1	143.75	1.689488216
1	149.571	149571	3157.502	897.1609	3157.502	897.1609	3.519437818	3.101932705		1	144	1.699606283
1	149.713	149713	2575.167	869.3747	2575.167	869.3747	2.962091029	3.202573403		1	144.25	1.705243502
1	149.904	149904	3204.735	988.3598	3204.735	988.3598	3.242478094	3.331742959		1	144.5	1.700404513
1	150.158	150158	3097.793	871.9662	3097.793	871.9662	3.552652614	3.507630143		1	144.75	1.687528521
1	150.34	150340	3835.345	1034.616	3835.345	1034.616	3.707022702	3.668222147		1	145	1.667350032
1	150.616	150616	2912.988	813.7625	2912.988	813.7625	3.579653769	3.935767069		1	145.25	1.637183493
1	150.754	150754	2746.128	833.4203	2746.128	833.4203	3.295009733	4.031239903		1	145.5	1.59675081
1	150.964	150964	4516.054	985.847	4516.054	985.847	4.580887298	4.151263604		1	145.75	1.5466856
1	151.12	151120	3921.69	864.7613	3921.69	864.7613	4.534997114	4.241485742		1	146	1.487475935
1	151.365	151365	5350.543	1032.994	5350.543	1032.994	5.179645768	4.345345168		1	146.25	1.417099995
1	151.546	151546	3203.465	773.4399	3203.465	773.4399	4.141840885	4.362728358		1	146.5	1.358013598
1	151.765	151765	4114.953	990.4352	4114.953	990.4352	4.154691796	4.276608823		1	146.75	1.310200212
1	152.201	152201	3639.487	968.9811	3639.487	968.9811	3.755993796	3.928638882		1	147	1.269355385
1	152.366	152366	3907.028	889.2578	3907.028	889.2578	4.393583053	3.828433573		1	147.25	1.23917786
1	152.547	152547	2952.09	862.2337	2952.09	862.2337	3.423770145	3.735845502		1	147.5	1.233094462
1	153	153000	2898.415	954.1159	2898.415	954.1159	3.037801802	3.459831094		1	147.75	1.243415216
1	153.409	153409	1441.308	642.0866	1441.308	642.0866	2.244725244	3.290331503		1	148	1.26804305
1	153.642	153642	3475.008	964.1992	3475.008	964.1992	3.604035349	3.273253533		1	148.25	1.31008806
1	153.883	153883	4023.591	1123.992	4023.591	1123.992	3.579732774	3.293022651		1	148.5	1.376493566
1	154.24	154240	4132.634	1035.826	4132.634	1035.826	3.989699042	3.321962049		1	148.75	1.441494622
1	154.531	154531	2935.097	865.7682	2935.097	865.7682	3.390164943	3.324336475		1	149	1.502940457
1	154.679	154679	2851.932	864.3701	2851.932	864.3701	3.299433888	3.328270159		1	149.25	1.547409447
1	154.956	154956	3548.474	1007.521	3548.474	1007.521	3.52198515	3.340529563		1	149.5	1.590223814
1	155.152	155152	2775.534	871.4624	2775.534	871.4624	3.184915379	3.339193313		1	149.75	1.634314135
1	155.293	155293	2017.27	790.6167	2017.27	790.6167	2.551514533	3.331783283		1	150	1.677560975
1	155.481	155481	3173.42	945.8248	3173.42	945.8248	3.35518798	3.331177018		1	150.25	1.725868012
1	155.813	155813	2943.48	903.7322	2943.48	903.7322	3.257026805	3.426938541		1	150.5	1.78530804
1	155.959	155959	3199.241	889.6541	3199.241	889.6541	3.59605042	3.486699749		1	150.75	1.837306355
1	156.232	156232	3920.711	1028.619	3920.711	1028.619	3.811626073	3.548416865		1	151	1.873706488
1	156.414	156414	3403.92	886.4172	3403.92	886.4172	3.840087941	3.555957249		1	151.25	1.905265286
1	156.611	156611	2752.455	816.8462	2752.455	816.8462	3.369612297	3.566110578		1	151.5	1.920907901
1	156.971	156971	3515.975	1017.809	3515.975	1017.809	3.454454618	3.514737361		1	151.75	1.901694657
1	157.22	157220	3727.777	956.1292	3727.777	956.1292	3.898821415	3.366618081		1	152	1.852662035
1	157.409	157409	2772.662	846.6075	2772.662	846.6075	3.275026503	3.2067401		1	152.25	1.804459738
1	157.766	157766	3390.148	1678.917	3390.148	1678.917	2.019246931	2.909564306		1	152.5	1.769230168
1	157.944	157944	2554.513	876.0754	2554.513	876.0754	2.915859754	2.772929488		1	152.75	1.731785958
1	158.186	158186	2346.827	822.9821	2346.827	822.9821	2.851613662	2.57054697		1	153	1.693177074
1	158.325	158325	2035.584	769.3337	2035.584	769.3337	2.645905151	2.469993883		1	153.25	1.666916813
1	158.598	158598	2052.03	1038.046	2052.03	1038.046	1.97681991	2.295538952		1	153.5	1.648524709
1	158.966	158966	2224.41	1191.856	2224.41	1191.856	1.866341236	2.068568341		1	153.75	1.648132135
1	159.128	159128	1910.787	1031.063	1910.787	1031.063	1.853220414	1.975516077		1	154	1.653301317
1	159.499	159499	2000.764	1121.219	2000.764	1121.219	1.784454241	1.776536045		1	154.25	1.658253125
1	159.769	159769	2518.992	1254.02	2518.992	1254.02	2.008733513	1.642623787		1	154.5	1.65877016
1	160.004	160004	2008.703	1376.357	2008.703	1376.357	1.45943458	1.534891982		1	154.75	1.660627769
1	160.192	160192	2132.724	1546.998	2132.724	1546.998	1.378621045	1.45597631		1	155	1.66286258
1	166.141	166141	2455.207	1414.021	2455.207	1414.021	1.736329941	2.315822601		1	155.25	1.661294532
1	166.406	166406	2904.261	1189.385	2904.261	1189.385	2.44181741	2.483843826		1	155.5	1.66195715
1	166.6	166600	3115.161	1050.365	3115.161	1050.365	2.965789035	2.601841672		1	155.75	1.680234224
1	166.755	166755	2812.899	948.8779	2812.899	948.8779	2.964447797	2.684222163		1	156	1.702336581
1	166.934	166934	3135.583	1078.925	3135.583	1078.925	2.906210348	2.766504112		1	156.25	1.715819264
1	167.138	167138	3222.541	1013.55	3222.541	1013.55	3.179459326	2.838476684		1	156.5	1.7186649
1	167.374	167374	2932.354	1017.961	2932.354	1017.961	2.880615269	2.89413874		1	156.75	1.715087312
1	167.71	167710	3326.105	1086.725	3326.105	1086.725	3.060668522	2.946754566		1	157	1.702721312
1	168.001	168001	3060.273	1088.857	3060.273	1088.857	2.810537105	2.920498803		1	157.25	1.66311884
1	168.159	168159	2965.381	970.6873	2965.381	970.6873	3.054929224	2.88380259		1	157.5	1.609828044
1	168.332	168332	2630.619	955.2271	2630.619	955.2271	2.753919984	2.863597278		1	157.75	1.557080906
1	168.621	168621	2475.526	850.892	2475.526	850.892	2.909330444	2.862800464		1	158	1.507203053
1	169.027	169027	2155.472	953.91	2155.472	953.91	2.259617784	2.869739599		1	158.25	1.456042152
1	169.276	169276	3484.726	1119.065	3484.726	1119.065	3.113962102	2.89076347		1	158.5	1.413945748
1	169.465	169465	3224.36	1029.472	3224.36	1029.472	3.132052159	2.914777468		1	158.75	1.374310913
1	169.771	169771	2676.474	843.385	2676.474	843.385	3.173490162	2.965328399		1	159	1.335594173
1	170.117	170117	2392.403	819.7683	2392.403	819.7683	2.918389257	3.060892664		1	159.25	1.300374151
1	170.26	170260	3224.111	957.8514	3224.111	957.8514	3.365982448	3.124835828		1	159.5	1.266399225
1	170.526	170526	2789.048	1001.023	2789.048	1001.023	2.78619772	3.277984497		1	159.75	1.234971694
1	170.716	170716	2664.235	822.703	2664.235	822.703	3.238392227	3.377263254		1	160	1.205742014
1	171.049	171049	3821.28	1138.185	3821.28	1138.185	3.357345247	3.576641023		1	160.25	1.187399871
1	171.32	171320	3788.447	947.893	3788.447	947.893	3.996703214	3.749955303		1	160.5	1.196558502
1	171.474	171474	2969.392	743.7061	2969.392	743.7061	3.992695502	3.81876395		1	160.75	1.205717133
1	171.679	171679	3671.588	997.6762	3671.588	997.6762	3.680139909	3.906856845		1	161	1.214875763
1	171.844	171844	4165.572	933.0679	4165.572	933.0679	4.464382496	3.983867786		1	161.25	1.224034394
1	172.079	172079	3401.791	849.956	3401.791	849.956	4.002314237	4.045048666		1	161.5	1.233193025
1	172.342	172342	3004.126	806.5413	3004.126	806.5413	3.724702008	4.009675163		1	161.75	1.242351655
1	172.71	172710	3531.001	810.6233	3531.001	810.6233	4.355908595	3.859953205		1	162	1.251510286
1	172.912	172912	3151.822	925.8548	3151.822	925.8548	3.404229259	3.765271218		1	162.25	1.260668916
1	173.253	173253	3749.415	1013.659	3749.415	1013.659	3.698891836	3.556878852		1	162.5	1.269827547
1	173.464	173464	4015.779	1185.914	4015.779	1185.914	3.386231211	3.401259039		1	162.75	1.278986178
1	173.619	173619	3060.325	934.8981	3060.325	934.8981	3.273431618	3.292495236		1	163	1.288144808
1	173.917	173917	2425.159	836.9854	2425.159	836.9854	2.897492597	3.061628678		1	163.25	1.297303439
1	174.183	174183	2416.06	836.8395	2416.06	836.8395	2.887124711	2.83772596		1	163.5	1.306462069
1	174.351	174351	2393.283	836.9312	2393.283	836.9312	2.859593477	2.712740617		1	163.75	1.3156207
1	174.748	174748	2183.592	928.9669	2183.592	928.9669	2.35055953	2.426187481		1	164	1.324779331
1	174.913	174913	2560.415	1098.488	2560.415	1098.488	2.330853865	2.309806626		1	164.25	1.333937961
1	175.099	175099	1715.852	873.5843	1715.852	873.5843	1.964151599	2.194005788		1	164.5	1.343096592
1	175.339	175339	2378.055	1135.321	2378.055	1135.321	2.094610247	2.040666446		1	164.75	1.352255223
1	175.517	175517	1672.069	812.166	1672.069	812.166	2.058777393	1.918684453		1	165	1.361413853
1	175.949	175949	1872.719	997.8708	1872.719	997.8708	1.876714901	1.708553486		1	165.25	1.370572484
1	176.407	176407	1879.005	1204.441	1879.005	1204.441	1.560063963	1.671057988		1	165.5	1.379731114
1	176.603	176603	1972.048	1328.771	1972.048	1328.771	1.484114268	1.695009518		1	165.75	1.388889745
1	177.113	177113	3091.635	1955.918	3091.635	1955.918	1.580656756	1.890229028		1	166	1.398048376
1	177.285	177285	2353.388	1162.034	2353.388	1162.034	2.02523162	2.033967754		1	166.25	1.420730792
1	177.542	177542	3170.054	1696.374	3170.054	1696.374	1.868723524	2.329962016		1	166.5	1.460292438
1	177.719	177719	2928.303	987.6097	2928.303	987.6097	2.965040744	2.514509077		1	166.75	1.49591575
1	177.911	177911	3125.22	1017.864	3125.22	1017.864	3.070370894	2.714634743		1	167	1.523346633
1	178.25	178250	2393.497	904.5951	2393.497	904.5951	2.645931865	3.132601692		1	167.25	1.542382481
1	178.467	178467	3742.129	982.965	3742.129	982.965	3.80698092	3.354503546		1	167.5	1.554796338
1	178.619	178619	2954.824	918.4138	2954.824	918.4138	3.217312283	3.483324008		1	167.75	1.562216668
1	178.768	178768	3697.16	978.7329	3697.16	978.7329	3.777496394	3.61010534		1	168	1.556499443
1	179.16	179160	3164.902	831.7457	3164.902	831.7457	3.805131785	3.868187018		1	168.25	1.544481604
1	179.455	179455	3514.193	879.7031	3514.193	879.7031	3.99474891	3.963250131		1	168.5	1.541936768
1	179.603	179603	4003.941	974.2488	4003.941	974.2488	4.109772576	3.988037939		1	168.75	1.542411043
1	179.758	179758	3522.28	915.3753	3522.28	915.3753	3.847908066	3.993560595		1	169	1.543494055
1	180.043	180043	3465.716	867.9163	3465.716	867.9163	3.993145422	3.910212138		1	169.25	1.548383366
1	180.213	180213	3988.695	959.6067	3988.695	959.6067	4.156593529	3.816171019		1	169.5	1.556491942
1	180.536	180536	3093.46	880.7651	3093.46	880.7651	3.5122418	3.632775462		1	169.75	1.566959887
1	180.674	180674	3118.805	881.798	3118.805	881.798	3.536870122	3.568134802		1	170	1.583870489
1	180.922	180922	3432.64	1008.451	3432.64	1008.451	3.403873862	3.445918038		1	170.25	1.607134973
1	181.067	181067	3322.138	1058.355	3322.138	1058.355	3.138963769	3.36719761		1	170.5	1.643291599
1	181.321	181321	3637.977	1269.588	3637.977	1269.588	2.865478407	3.204064716		1	170.75	1.677408932
1	181.497	181497	3392.184	1081.868	3392.184	1081.868	3.135487878	3.079997568		1	171	1.715347959
1	181.679	181679	4239.733	1264.551	4239.733	1264.551	3.352757619	2.955698522		1	171.25	1.755365788
1	181.992	181992	3119.467	1091.203	3119.467	1091.203	2.858741224	2.721475114		1	171.5	1.786984961
1	182.298	182298	4840.424	1608.015	4840.424	1608.015	3.01018585	2.501099286		1	171.75	1.81488058
1	182.441	182441	3953.068	1643.425	3953.068	1643.425	2.405383878	2.429515792		1	172	1.836294761
1	182.59	182590	1871.191	1179.586	1871.191	1179.586	1.586311638	2.377501687		1	172.25	1.835678261
1	182.991	182991	3437.649	1660.594	3437.649	1660.594	2.070132133	2.292206454		1	172.5	1.816248639
1	183.527	183527	2856.388	1409.754	2856.388	1409.754	2.026160593	2.254619189		1	172.75	1.789840872
1	183.853	183853	3025.543	1208.072	3025.543	1208.072	2.504439305	2.311918304		1	173	1.75696381
1	184.01	184010	2851.642	1307.954	2851.642	1307.954	2.180231109	2.358347375		1	173.25	1.718239729
1	184.21	184210	2805.786	997.6612	2805.786	997.6612	2.812363556	2.395687883		1	173.5	1.671928472
1	184.441	184441	2857.144	1061.096	2857.144	1061.096	2.692634785	2.420792042		1	173.75	1.625040231
1	184.951	184951	1956.836	814.3815	1956.836	814.3815	2.402849279	2.490573507		1	174	1.574539702
1	185.284	185284	1937.886	907.9904	1937.886	907.9904	2.134258248	2.490147272		1	174.25	1.522862839
1	185.483	185483	2217.454	923.9166	2217.454	923.9166	2.40005862	2.457339114		1	174.5	1.476558374
1	185.656	185656	2451.439	945.1228	2451.439	945.1228	2.59377829	2.416671847		1	174.75	1.430829646
1	185.903	185903	2113.061	946.2458	2113.061	946.2458	2.233099476	2.355272963		1	175	1.387960247
1	186.157	186157	2642.876	968.3309	2642.876	968.3309	2.729310817	2.285374181		1	175.25	1.347884805
1	186.472	186472	2085.279	937.17	2085.279	937.17	2.225080828	2.177962465		1	175.5	1.305507052
1	186.672	186672	2187.713	1159.079	2187.713	1159.079	1.887458059	2.106368979		1	175.75	1.273828173
1	186.886	186886	2709.341	1445.111	2709.341	1445.111	1.874832452	2.022455843		1	176	1.248235634
1	187.252	187252	2254.981	1202.674	2254.981	1202.674	1.874972769	1.868506		1	176.25	1.243048024
1	187.397	187397	2295.987	1266.963	2295.987	1266.963	1.812197357	1.816038745		1	176.5	1.242670744
1	187.755	187755	2479.67	1581.785	2479.67	1581.785	1.567640356	1.697282169		1	176.75	1.260123138
1	187.917	187917	1793.682	1073.702	1793.682	1073.702	1.670558498	1.643362589		1	177	1.284378443
1	189.742	189742	3588.214	3229.097	3588.214	3229.097	1.111212825	1.145699566		1	177.25	1.32436065
1	189.932	189932	3125.242	2483.666	3125.242	2483.666	1.258318147	1.115639333		1	177.5	1.394537015
1	190.077	190077	3059.242	3140.988	3059.242	3140.988	0.973974431	1.094950288		1	177.75	1.461763279
1	190.409	190409	1485.607	1404.606	1485.607	1404.606	1.057668129	1.054407212		1	178	1.532110636
1	190.562	190562	1428.842	1497.887	1428.842	1497.887	0.953905068	1.038565696		1	178.25	1.610236698
1	190.83	190830	1097.502	1120.338	1097.502	1120.338	0.979616866	1.015176411		1	178.5	1.67356923
1	191.162	191162	1011.503	834.7599	1011.503	834.7599	1.211729265	0.995941343		1	178.75	1.72738396
1	191.466	191466	1166.784	1063.932	1166.784	1063.932	1.096671592	0.989429524		1	179	1.769980379
1	191.693	191693	1128.406	1357.933	1128.406	1357.933	0.830973251	0.990345092		1	179.25	1.804030976
1	191.84	191840	1288.177	1336.751	1288.177	1336.751	0.963662642	0.992881215		1	179.5	1.822685217
1	192.001	192001	832.7999	953.2008	832.7999	953.2008	0.87368779	0.997347333		1	179.75	1.828385231
1	192.237	192237	1378.709	1462.958	1378.709	1462.958	0.942411881	1.006886734		1	180	1.810519158
1	192.384	192384	1477.345	1169.575	1477.345	1169.575	1.26314687	1.014066593		1	180.25	1.778171095
1	192.546	192546	1433.658	1578.316	1433.658	1578.316	0.908346618	1.027064001		1	180.5	1.74219285
1	192.821	192821	1386.512	1276.878	1386.512	1276.878	1.085860983	1.062712804		1	180.75	1.711134938
1	193.22	193220	1004.212	872.3707	1004.212	872.3707	1.151129904	1.110307572		1	181	1.678917474
1	193.611	193611	1218.31	1034.866	1218.31	1034.866	1.17726353	1.141689335		1	181.25	1.639907818
1	193.813	193813	1139.379	987.9758	1139.379	987.9758	1.153245859	1.154994565		1	181.5	1.596384211
1	194.018	194018	1411.32	1335.529	1411.32	1335.529	1.056749797	1.161334087		1	181.75	1.551931781
1	194.279	194279	1125.027	951.9399	1125.027	951.9399	1.181825659	1.157085214		1	182	1.504571222
1	194.508	194508	1120.987	901.4854	1120.987	901.4854	1.243488802	1.146899348		1	182.25	1.458936415
1	194.667	194667	1079.898	998.0509	1079.898	998.0509	1.08200694	1.138825988		1	182.5	1.42681044
1	195.007	195007	1156.309	946.2458	1156.309	946.2458	1.221996441	1.111700533		1	182.75	1.410221086
1	195.154	195154	1012.526	968.4491	1012.526	968.4491	1.045512872	1.096221726		1	183	1.397068068
1	195.63	195630	1128.405	1094.61	1128.405	1094.61	1.03087401	1.052186205		1	183.25	1.392624523
1	195.811	195811	1033.524	1009.372	1033.524	1009.372	1.023927749	1.044728226		1	183.5	1.388180978
1	196.008	196008	1311.491	1365.193	1311.491	1365.193	0.960663437	1.039317304		1	183.75	1.39763564
1	196.175	196175	859.6495	956.4952	859.6495	956.4952	0.898749413	1.030884682		1	184	1.413242722
1	196.563	196563	927.6374	783.7068	927.6374	783.7068	1.183653632	1.006291982		1	184.25	1.424558508
1	196.754	196754	901.0872	852.0883	901.0872	852.0883	1.057504486	0.994582627		1	184.5	1.431865799
1	196.92	196920	1058.174	1083.025	1058.174	1083.025	0.977054085	0.983165404		1	184.75	1.440535889
1	197.117	197117	965.1712	974.674	965.1712	974.674	0.990250279	0.97109007		1	185	1.447490745
1	197.254	197254	857.3624	866.9954	857.3624	866.9954	0.988889214	0.963045703		1	185.25	1.447409637
1	197.432	197432	773.6979	789.9013	773.6979	789.9013	0.979486804	0.948058478		1	185.5	1.438070082
1	197.73	197730	236.0907	417.6659	236.0907	417.6659	0.565262091	0.908170317		1	185.75	1.422852844
1	198.003	198003	810.2074	872.8217	810.2074	872.8217	0.92826221	0.861595332		1	186	1.406447196
1	198.417	198417	1219.259	1077.836	1219.259	1077.836	1.131210128	0.783151724		1	186.25	1.387458501
1	198.619	198619	224.1646	411.2245	224.1646	411.2245	0.545114895	0.739666336		1	186.5	1.365730995
1	198.759	198759	1057.14	1182.904	1057.14	1182.904	0.893681989	0.707613591		1	186.75	1.342373018
1	198.901	198901	359.6755	524.9771	359.6755	524.9771	0.685126075	0.678271096		1	187	1.316702448
1	199.146	199146	203.9352	443.3401	203.9352	443.3401	0.45999719	0.62007682		1	187.25	1.290049095
1	199.31	199310	253.7166	483.5981	253.7166	483.5981	0.5246435	0.575622116		1	187.5	1.267877235
1	199.576	199576	205.0402	418.3236	205.0402	418.3236	0.49014734	0.51870963		1	187.75	1.246857447
1	199.729	199729	209.4696	429.3186	209.4696	429.3186	0.487911775	0.503259074		1	188	1.227033732
1	200.086	200086	213.5443	429.6625	213.5443	429.6625	0.497004742	0.499040954		1	188.25	1.20975443
1	200.353	200353	209.0233	415.8357	209.0233	415.8357	0.502658382	0.500968984		1	188.5	1.192475128
1	200.514	200514	208.4988	387.0802	208.4988	387.0802	0.538644963	0.499564688		1	188.75	1.175195826
1	200.883	200883	219.8942	396.8283	219.8942	396.8283	0.55412933	0.501965535		1	189	1.157916524
1	201.043	201043	213.0817	440.0572	213.0817	440.0572	0.484213643	0.503909808		1	189.25	1.140637222
1	201.236	201236	239.1201	439.9097	239.1201	439.9097	0.543566327	0.503010302		1	189.5	1.12335792
1	201.375	201375	231.3244	452.789	231.3244	452.789	0.510887853	0.502108913		1	189.75	1.10631075
1	201.597	201597	226.971	455.8255	226.971	455.8255	0.497933968	0.51079151		1	190	1.096553208
1	201.766	201766	184.7936	435.893	184.7936	435.893	0.423942573	0.526566631		1	190.25	1.088413778
1	202.009	202009	229.7753	416.2598	229.7753	416.2598	0.551999737	0.554748119		1	190.5	1.081104226
1	202.179	202179	227.0564	441.0332	227.0564	441.0332	0.514828362	0.579584393		1	190.75	1.075318477
1	202.393	202393	215.7385	439.366	215.7385	439.366	0.491022291	0.616831623		1	191	1.07105241
1	202.726	202726	628.5831	731.2916	628.5831	731.2916	0.859551922	0.687112859		1	191.25	1.068195688
1	202.94	202940	583.5891	743.7674	583.5891	743.7674	0.784639257	0.741027521		1	191.5	1.067057721
1	203.187	203187	810.305	1070.099	810.305	1070.099	0.757224332	0.806080731		1	191.75	1.067504279
1	222.967	222967	676.1473	835.8179	676.1473	835.8179	0.808964847	0.807613735		1	192	1.0690228
1	225.052	225052	1073.876	1318.63	1073.876	1318.63	0.81438766	0.698055888		1	192.25	1.071608648
1	227.155	227155	242.1536	481.5421	242.1536	481.5421	0.502871089	0.617185863		1	192.5	1.075626457
1	227.296	227296	274.2003	512.5035	274.2003	512.5035	0.535021322	0.611357084		1	192.75	1.083264689
1	227.433	227433	223.7624	442.5575	223.7624	442.5575	0.505612039	0.605651073		1	193	1.091009466
1	229.526	229526	231.6753	452.5116	231.6753	452.5116	0.511976489	0.512932263		1	193.25	1.098271302
1	229.802	229802	258.8851	452.4642	258.8851	452.4642	0.572167036	0.499917737		1	193.5	1.103357044
1	230.056	230056	270.6193	493.2672	270.6193	493.2672	0.548626181	0.487776763		1	193.75	1.107935708
2	8.282	8282	4403.847	5356.996	4403.847	5356.996	0.822073976	0.98016173		1	194	1.110453233
2	8.619	8619	1759.074	1872.359	1759.074	1872.359	0.939496112	1.063756667		1	194.25	1.109637049
2	8.802	8802	1960.001	1711.632	1960.001	1711.632	1.145106542	1.097163694		1	194.5	1.107025847
2	9.057	9057	2960.106	1890.799	2960.106	1890.799	1.56553182	1.131706504		1	194.75	1.103210983
2	9.526	9526	2056.038	1606.154	2056.038	1606.154	1.280100165	1.167517899		1	195	1.098155626
2	9.79	9790	1260.478	1346.822	1260.478	1346.822	0.935890563	1.174859902		1	195.25	1.091839751
2	9.988	9988	1615.513	1284.083	1615.513	1284.083	1.258106369	1.169341065		1	195.5	1.085977696
2	10.155	10155	1258.291	1070.081	1258.291	1070.081	1.175883882	1.156562414		1	195.75	1.081676178
2	10.392	10392	1220.086	1007.057	1220.086	1007.057	1.211536189	1.137492711		1	196	1.079723338
2	10.831	10831	1161.069	1039.966	1161.069	1039.966	1.116448999	1.061298054		1	196.25	1.076325395
2	11.171	11171	928.397	1061.192	928.397	1061.192	0.874862419	1.002168319		1	196.5	1.072309076
2	11.589	11589	979.8381	1014.94	979.8381	1014.94	0.965414803	0.969394663		1	196.75	1.068391236
2	11.771	11771	931.9134	1081.167	931.9134	1081.167	0.861951391	0.959214245		1	197	1.064192343
2	11.934	11934	912.902	959.1448	912.902	959.1448	0.951787467	0.953122044		1	197.25	1.060395186
2	12.113	12113	1003.353	936.2723	1003.353	936.2723	1.071646571	0.954788319		1	197.5	1.054229941
2	12.43	12430	898.5897	931.0729	898.5897	931.0729	0.965112077	0.975040114		1	197.75	1.045561967
2	12.642	12642	978.2618	1009.352	978.2618	1009.352	0.969197862	0.985708422		1	198	1.034751517
2	13.062	13062	821.1683	876.6524	821.1683	876.6524	0.936709122	1.005088569		1	198.25	1.02275952
2	13.231	13231	836.2979	790.8892	836.2979	790.8892	1.057414743	1.013647084		1	198.5	1.010210474
2	13.529	13529	818.3408	813.6249	818.3408	813.6249	1.00579616	1.020051321		1	198.75	0.996115466
2	13.82	13820	753.0627	663.6589	753.0627	663.6589	1.13471348	1.012613477		1	199	0.982195746
2	14.048	14048	958.1941	958.2636	958.1941	958.2636	0.999927473	1.004800446		1	199.25	0.966260603
2	14.219	14219	1065.305	1067.217	1065.305	1067.217	0.998208424	0.998042133		1	199.5	0.951834611
2	14.55	14550	1066.585	1116.571	1066.585	1116.571	0.955232583	0.9782306		1	199.75	0.943734105
2	14.744	14744	735.479	913.4841	735.479	913.4841	0.805136072	0.966090362		1	200	0.94298541
2	14.912	14912	878.6924	817.2038	878.6924	817.2038	1.075242675	0.9536943		1	200.25	0.943028025
2	15.211	15211	812.9351	939.6917	812.9351	939.6917	0.865108312	0.92699285		1	200.5	0.942891558
2	15.383	15383	941.1856	975.896	941.1856	975.896	0.964432276	0.91539799		1	200.75	0.943249798
2	15.633	15633	838.6979	797.9883	838.6979	797.9883	1.051015284	0.906891947		1	201	0.943829491
2	15.814	15814	731.3864	896.4626	731.3864	896.4626	0.815858241	0.903108256		1	201.25	0.943710929
2	16.047	16047	806.8342	942.0488	806.8342	942.0488	0.856467521	0.896609132		1	201.5	0.944744612
2	16.354	16354	571.4794	761.7095	571.4794	761.7095	0.75025899	0.880459615		1	201.75	0.949326039
2	16.596	16596	770.0421	744.1351	770.0421	744.1351	1.034814915	0.869595228		1	202	0.956582982
2	16.797	16797	838.713	969.8676	838.713	969.8676	0.864770614	0.866093043		1	202.25	0.966274819
2	17.065	17065	874.1144	986.3285	874.1144	986.3285	0.8862305	0.865317718		1	202.5	0.978307282
2	17.503	17503	814.1367	1108.699	814.1367	1108.699	0.734317159	0.863259225		1	202.75	0.991929593
2	17.687	17687	972.5925	1114.018	972.5925	1114.018	0.873049179	0.861231412		1	203	1.008067691
2	17.978	17978	864.9375	994.576	864.9375	994.576	0.869654506	0.858176534		1	203.25	1.020552161
2	18.141	18141	886.1181	993.8631	886.1181	993.8631	0.891589697	0.854548472		1	203.5	1.020557072
2	18.535	18535	839.0603	896.6457	839.0603	896.6457	0.935776863	0.843573841		1	203.75	1.020561983
2	19.008	19008	816.773	1065.762	816.773	1065.762	0.766374669	0.830472942		1	204	1.020566894
2	19.208	19208	747.4666	1019.395	747.4666	1019.395	0.733245307	0.816069697		1	204.25	1.020571805
2	19.537	19537	953.8399	1035.797	953.8399	1035.797	0.920875326	0.790269987		1	204.5	1.020576716
2	19.869	19869	716.0116	896.6583	716.0116	896.6583	0.798533399	0.794118449		1	204.75	1.020581627
2	20.086	20086	741.0385	1022.232	741.0385	1022.232	0.724922033	0.801573472		1	205	1.020586538
2	20.279	20279	562.0928	698.7388	562.0928	698.7388	0.804439084	0.810046954		1	205.25	1.020591449
2	20.462	20462	747.7553	932.7018	747.7553	932.7018	0.801708863	0.826787554		1	205.5	1.02059636
2	20.628	20628	780.0323	985.3868	780.0323	985.3868	0.791600111	0.847820708		1	205.75	1.020601271
2	20.792	20792	902.9601	1125.428	902.9601	1125.428	0.80232596	0.862523354		1	206	1.020606182
2	21.067	21067	933.9006	1060.82	933.9006	1060.82	0.880357271	0.882923079		1	206.25	1.020611093
2	21.262	21262	701.0677	734.0024	701.0677	734.0024	0.955129983	0.900052702		1	206.5	1.020616004
2	21.516	21516	1047.739	916.1815	1047.739	916.1815	1.143593273	0.914535343		1	206.75	1.020620915
2	21.824	21824	674.6726	754.8875	674.6726	754.8875	0.893739266	0.924149909		1	207	1.020625826
2	22.018	22018	936.5197	1093.515	936.5197	1093.515	0.856430593	0.92506081		1	207.25	1.020630737
2	22.471	22471	717.4809	907.4382	717.4809	907.4382	0.790666406	0.886246006		1	207.5	1.020635648
2	22.751	22751	2446.335	3116.233	2446.335	3116.233	0.785029553	0.850643255		1	207.75	1.020640559
2	22.961	22961	935.1384	905.4309	935.1384	905.4309	1.032810345	0.829757796		1	208	1.02064547
2	23.28	23280	919.3235	1169.346	919.3235	1169.346	0.786186039	0.803124225		1	208.25	1.020650381
2	23.5	23500	771.9437	1040.767	771.9437	1040.767	0.741706549	0.784645673		1	208.5	1.020655292
2	23.774	23774	912.3271	1195.224	912.3271	1195.224	0.763310559	0.766593972		1	208.75	1.020660203
2	24.12	24120	639.6703	864.311	639.6703	864.311	0.740092744	0.747045019		1	209	1.020665114
2	24.308	24308	700.7267	984.195	700.7267	984.195	0.711979537	0.737171984		1	209.25	1.020670025
2	24.599	24599	757.7336	957.8839	757.7336	957.8839	0.791049521	0.728844676		1	209.5	1.020674936
2	24.829	24829	729.8846	1131.834	729.8846	1131.834	0.644868947	0.730334605		1	209.75	1.020679847
2	25.071	25071	614.915	785.3279	614.915	785.3279	0.783004144	0.735527936		1	210	1.020684758
2	25.416	25416	622.0882	891.059	622.0882	891.059	0.698144792	0.757307154		1	210.25	1.020689669
2	25.663	25663	686.8813	890.2569	686.8813	890.2569	0.771554031	0.7799613		1	210.5	1.02069458
2	25.904	25904	818.2093	970.3123	818.2093	970.3123	0.843243253	0.796353307		1	210.75	1.020699491
2	26.191	26191	734.4	897.8811	734.4	897.8811	0.81792567	0.808787251		1	211	1.020704402
2	26.628	26628	811.8573	1001.385	811.8573	1001.385	0.810734433	0.824056202		1	211.25	1.020709313
2	26.891	26891	853.4077	960.5218	853.4077	960.5218	0.888483426	0.827606903		1	211.5	1.020714224
2	27.223	27223	749.3497	871.9756	749.3497	871.9756	0.859370033	0.811805858		1	211.75	1.020719135
2	27.615	27615	830.1969	936.7467	830.1969	936.7467	0.886255484	0.789658731		1	212	1.020724046
2	27.79	27790	708.0846	934.3463	708.0846	934.3463	0.757839572	0.795400799		1	212.25	1.020728957
2	28.099	28099	783.6819	1220.419	783.6819	1220.419	0.642141674	0.821339237		1	212.5	1.020733868
2	28.312	28312	669.683	988.6846	669.683	988.6846	0.677347457	0.846181865		1	212.75	1.020738779
2	28.533	28533	728.8438	913.3845	728.8438	913.3845	0.797959457	0.879865793		1	213	1.02074369
2	28.709	28709	902.2704	1042.389	902.2704	1042.389	0.865579357	0.910894003		1	213.25	1.020748601
2	29.063	29063	870.8915	885.3107	870.8915	885.3107	0.983712837	0.985972641		1	213.5	1.020753512
2	29.6	29600	1439.561	1121.585	1439.561	1121.585	1.283505931	1.114725114		1	213.75	1.020758423
2	35.567	35567	4150.155	3240.708	4150.155	3240.708	1.280632195	1.269690128		1	214	1.020763334
2	35.788	35788	1737.637	1488.4	1737.637	1488.4	1.16745297	1.187824296		1	214.25	1.020768245
2	36.21	36210	1828.416	1606.576	1828.416	1606.576	1.138082481	1.053038151		1	214.5	1.020773156
2	36.473	36473	1317.281	1451.1	1317.281	1451.1	0.907780994	0.983605383		1	214.75	1.020778067
2	36.683	36683	1094.347	1145.165	1094.347	1145.165	0.955623862	0.936794521		1	215	1.020782978
2	36.928	36928	899.2755	1065.699	899.2755	1065.699	0.843836299	0.890863583		1	215.25	1.020787889
2	37.164	37164	694.6319	887.2765	694.6319	887.2765	0.782880985	0.856036892		1	215.5	1.0207928
2	37.399	37399	828.5792	889.6541	828.5792	889.6541	0.931349836	0.831181779		1	215.75	1.020797711
2	37.712	37712	732.4463	983.3936	732.4463	983.3936	0.744814996	0.808974084		1	216	1.020802622
2	37.919	37919	642.5996	780.1992	642.5996	780.1992	0.823635297	0.805110115		1	216.25	1.020807533
2	38.153	38153	836.7156	1230.939	836.7156	1230.939	0.679737664	0.813599759		1	216.5	1.020812444
2	38.543	38543	793.8954	915.0151	793.8954	915.0151	0.867630928	0.831206775		1	216.75	1.020817355
2	38.763	38763	810.3688	865.2567	810.3688	865.2567	0.936564606	0.842061099		1	217	1.020822266
2	38.964	38964	1048.851	1167.758	1048.851	1167.758	0.898174964	0.85819562		1	217.25	1.020827177
2	39.2	39200	929.5039	1030.402	929.5039	1030.402	0.902078897	0.873880363		1	217.5	1.020832088
2	39.564	39564	721.2427	907.4442	721.2427	907.4442	0.794806667	0.894993117		1	217.75	1.020836999
2	39.987	39987	680.785	737.2238	680.785	737.2238	0.923444143	0.914262202		1	218	1.02084191
2	40.184	40184	833.6803	889.3463	833.6803	889.3463	0.937407959	0.914421451		1	218.25	1.020846821
2	40.42	40420	784.1181	913.301	784.1181	913.301	0.858553861	0.910459173		1	218.5	1.020851732
2	40.66	40660	781.1549	837.455	781.1549	837.455	0.932772388	0.906609887		1	218.75	1.020856643
2	40.851	40851	855.6684	864.1219	855.6684	864.1219	0.990217237	0.903584541		1	219	1.020861554
2	41.293	41293	888.7047	997.6762	888.7047	997.6762	0.890774682	0.890989333		1	219.25	1.020866465
2	41.458	41458	813.7932	876.7816	813.7932	876.7816	0.928159533	0.886616378		1	219.5	1.020871376
2	41.622	41622	670.1282	895.1814	670.1282	895.1814	0.748594866	0.880645599		1	219.75	1.020876287
2	41.984	41984	775.2075	883.4408	775.2075	883.4408	0.877486641	0.860805032		1	220	1.020881198
2	42.267	42267	971.0742	1173.669	971.0742	1173.669	0.827383359	0.851971137		1	220.25	1.020886109
2	42.449	42449	1085.893	1110.446	1085.893	1110.446	0.977889064	0.853323209		1	220.5	1.02089102
2	42.676	42676	963.7517	1172.175	963.7517	1172.175	0.82219097	0.857024451		1	220.75	1.020895931
2	42.86	42860	2414.668	3281.388	2414.668	3281.388	0.735867871	0.860670231		1	221	1.020900842
2	43.205	43205	935.7909	997.7048	935.7909	997.7048	0.937943668	0.873753709		1	221.25	1.020905753
2	43.659	43659	728.2899	761.3549	728.2899	761.3549	0.956570845	0.894205266		1	221.5	1.020910664
2	43.848	43848	744.8434	850.157	744.8434	850.157	0.876124528	0.902433525		1	221.75	1.020915575
2	44.063	44063	881.2503	907.8103	881.2503	907.8103	0.970742786	0.913081516		1	222	1.020920486
2	44.309	44309	740.3592	978.8244	740.3592	978.8244	0.756375914	0.925999962		1	222.25	1.020925397
2	44.495	44495	1053.63	1073.266	1053.63	1073.266	0.981704442	0.937732218		1	222.5	1.020930308
2	44.685	44685	878.5523	866.4978	878.5523	866.4978	1.013911749	0.951728331		1	222.75	1.02093522
2	45.013	45013	822.5661	882.9873	822.5661	882.9873	0.931571836	0.971803692		1	223	1.020499976
2	45.221	45221	710.2582	722.0386	710.2582	722.0386	0.983684529	0.979940108		1	223.25	1.017170383
2	45.481	45481	1091.27	1146.843	1091.27	1146.843	0.951542626	0.98867382		1	223.5	1.01384079
2	45.655	45655	1051.746	1035.516	1051.746	1035.516	1.015673345	0.99205156		1	223.75	1.010511198
2	45.878	45878	1362.706	1193.983	1362.706	1193.983	1.141311057	0.993751374		1	224	1.007181605
2	46.081	46081	796.6695	784.0671	796.6695	784.0671	1.016073114	0.996388989		1	224.25	1.003852012
2	46.255	46255	851.0343	934.5321	851.0343	934.5321	0.910652828	0.995663042		1	224.5	1.000522419
2	46.518	46518	978.9518	1008.993	978.9518	1008.993	0.970226553	0.994184974		1	224.75	0.997192827
2	46.709	46709	843.1299	902.4911	843.1299	902.4911	0.934225169	0.998022692		1	225	0.993863234
2	46.973	46973	1068.932	1106.577	1068.932	1106.577	0.965980677	1.002759319		1	225.25	0.991240813
2	47.17	47170	1259.855	1153.277	1259.855	1153.277	1.092413184	1.013135273		1	225.5	0.988804113
2	47.472	47472	1092.169	1034.647	1092.169	1034.647	1.055595773	1.05089561		1	225.75	0.986367413
2	47.964	47964	1205.487	1206.326	1205.487	1206.326	0.9993045	1.121428951		1	226	0.983930714
2	48.177	48177	1411.716	1177.632	1411.716	1177.632	1.198775169	1.144021546		1	226.25	0.981494014
2	48.589	48589	1224.624	963.6333	1224.624	963.6333	1.270840267	1.193621198		1	226.5	0.979057314
2	48.779	48779	1201.886	992.2082	1201.886	992.2082	1.211324397	1.211648015		1	226.75	0.976620615
2	49.306	49306	1517.239	1073.048	1517.239	1073.048	1.413952591	1.221307903		1	227	0.974183915
2	49.778	49778	1413.524	1260.154	1413.524	1260.154	1.121707347	1.21452738		1	227.25	0.971677766
2	50.097	50097	1357.113	1196.831	1357.113	1196.831	1.133921999	1.228272444		1	227.5	0.968997232
2	50.66	50660	1581.641	1190.013	1581.641	1190.013	1.329095565	1.292649995		1	227.75	0.966190168
2	50.908	50908	1402.96	946.8759	1402.96	946.8759	1.481672519	1.33013216		1	228	0.963383104
2	51.08	51080	1366.223	937.1395	1366.223	937.1395	1.457865131	1.359035191		1	228.25	0.96057604
2	51.307	51307	2104.259	2557.221	2104.259	2557.221	0.822869435	1.417029254		1	228.5	0.957768976
2	51.694	51694	1748.167	1021.854	1748.167	1021.854	1.710779622	1.53037604		1	228.75	0.954961912
2	51.934	51934	1412.235	898.386	1412.235	898.386	1.571969065	1.585847788		1	229	0.952154848
2	52.209	52209	1661.358	944.5458	1661.358	944.5458	1.758896181	1.654556689		1	229.25	0.949347784
2	52.422	52422	1732.99	920.9591	1732.99	920.9591	1.881723086	1.699135748		1	229.5	0.94654072
2	52.585	52585	1380.109	786.6407	1380.109	786.6407	1.754433759	1.724127746		1	229.75	0.943571584
2	52.872	52872	1439.244	940.151	1439.244	940.151	1.530864723	1.757991942		1	230	0.940551265
2	53.074	53074	1506.579	822.8861	1506.579	822.8861	1.83084755	1.781454413		2	9	1.101127771
2	53.255	53255	1678.815	868.3554	1678.815	868.3554	1.933327069	1.795291696		2	9.25	1.106820087
2	53.492	53492	1604.218	881.8205	1604.218	881.8205	1.819211506	1.799747519		2	9.5	1.111658491
2	53.781	53781	1481.8	893.8149	1481.8	893.8149	1.657837657	1.820158149		2	9.75	1.113740649
2	53.97	53970	1268.723	791.2719	1268.723	791.2719	1.603397012	1.854010983		2	10	1.112391053
2	54.341	54341	1919.955	855.7857	1919.955	855.7857	2.243499745	1.932631374		2	10.25	1.10744742
2	54.654	54654	1627.498	862.4197	1627.498	862.4197	1.887129897	2.005798961		2	10.5	1.09980029
2	54.946	54946	1639.296	786.2808	1639.296	786.2808	2.084873496	2.084943823		2	10.75	1.088802291
2	55.259	55259	1900.826	828.0048	1900.826	828.0048	2.295670267	2.166414242		2	11	1.077789434
2	55.511	55511	1733.745	763.3532	1733.745	763.3532	2.271222548	2.229965104		2	11.25	1.068681807
2	55.694	55694	1793.966	812.6965	1793.966	812.6965	2.207424297	2.276538128		2	11.5	1.06371357
2	55.903	55903	1618.118	736.6004	1618.118	736.6004	2.196737879	2.324146567		2	11.75	1.059662257
2	56.173	56173	1840.294	776.3974	1840.294	776.3974	2.370299025	2.36789133		2	12	1.057976102
2	56.357	56357	1923.942	800.4312	1923.942	800.4312	2.403631942	2.392791687		2	12.25	1.060461111
2	56.549	56549	1971.757	774.4291	1971.757	774.4291	2.546078137	2.424544112		2	12.5	1.064268623
2	56.864	56864	1838	784.9677	1838	784.9677	2.341497618	2.467579491		2	12.75	1.067342925
2	57.104	57104	2231.867	754.6173	2231.867	754.6173	2.957614409	2.508227523		2	13	1.070266818
2	57.412	57412	1890.392	802.2593	1890.392	802.2593	2.356335414	2.597658308		2	13.25	1.073264701
2	57.626	57626	1893.931	730.8642	1893.931	730.8642	2.591358285	2.668045023		2	13.5	1.074626474
2	57.794	57794	1785.331	767.738	1785.331	767.738	2.325443055	2.721289484		2	13.75	1.073352713
2	58.08	58080	2610.127	921.0182	2610.127	921.0182	2.833958113	2.862569135		2	14	1.071335823
2	58.305	58305	2387.986	758.67	2387.986	758.67	3.147595134	2.958262727		2	14.25	1.068735647
2	58.739	58739	2196.768	686.0664	2196.768	686.0664	3.201975785	3.068413142		2	14.5	1.064942988
2	58.986	58986	2969.524	978.0237	2969.524	978.0237	3.036249531	3.108467174		2	14.75	1.060995149
2	59.165	59165	2683.503	764.6837	2683.503	764.6837	3.509298027	3.105374085		2	15	1.055973559
2	59.341	59341	2760.329	822.2666	2760.329	822.2666	3.356975706	3.072415072		2	15.25	1.050531239
2	59.624	59624	2324.788	811.0852	2324.788	811.0852	2.86626855	2.991716529		2	15.5	1.047249756
2	60.08	60080	2316.172	1020.926	2316.172	1020.926	2.268697242	2.744736609		2	15.75	1.045482863
2	60.534	60534	2117.177	884.7658	2117.177	884.7658	2.392923641	2.409280084		2	16	1.043828761
2	60.819	60819	2703.822	1126.477	2703.822	1126.477	2.400246077	2.242887809		2	16.25	1.040789834
2	61.01	61010	2547.665	1187.108	2547.665	1187.108	2.146110548	2.156230034		2	16.5	1.037741848
2	61.515	61515	1885.305	1087.211	1885.305	1087.211	1.734074618	1.933564852		2	16.75	1.035969358
2	61.997	61997	1593.547	830.5732	1593.547	830.5732	1.918611147	1.765054996		2	17	1.035612939
2	62.268	62268	1894.806	1098.378	1894.806	1098.378	1.72509464	1.680405551		2	17.25	1.035344903
2	62.519	62519	1523.833	904.9734	1523.833	904.9734	1.683842862	1.601253553		2	17.5	1.0350471
2	62.86	62860	1463.995	894.0443	1463.995	894.0443	1.637497158	1.536583412		2	17.75	1.03436192
2	63.063	63063	1352.96	1029.449	1352.96	1029.449	1.314256461	1.518030203		2	18	1.03363114
2	63.365	63365	1380.468	957.5934	1380.468	957.5934	1.441601415	1.511516174		2	18.25	1.032066132
2	63.734	63734	1722.379	1077.653	1722.379	1077.653	1.598268645	1.586264226		2	18.5	1.030301121
2	63.897	63897	1874.808	1240.674	1874.808	1240.674	1.511120568	1.637252463		2	18.75	1.028544662
2	64.213	64213	1874.121	1004.814	1874.121	1004.814	1.865142205	1.749985913		2	19	1.026789596
2	64.397	64397	1676.317	990.4061	1676.317	990.4061	1.692555205	1.836538024		2	19.25	1.022247952
2	64.858	64858	1815.976	975.896	1815.976	975.896	1.860829433	2.153565168		2	19.5	1.017278911
2	65.268	65268	2178.711	856.6498	2178.711	856.6498	2.543292487	2.418448565		2	19.75	1.017169303
2	65.445	65445	2183.719	796.6035	2183.719	796.6035	2.741287228	2.520875992		2	20	1.018659641
2	65.731	65731	2455.237	833.06	2455.237	833.06	2.947251098	2.714248783		2	20.25	1.021233499
2	66.116	66116	2563.264	926.5429	2563.264	926.5429	2.766481725	2.908105682		2	20.5	1.027019702
2	66.542	66542	2944.377	1010.116	2944.377	1010.116	2.914889973	2.95708207		2	20.75	1.033902645
2	66.717	66717	2114.037	854.5496	2114.037	854.5496	2.473861084	2.961474536		2	21	1.038767838
2	66.916	66916	3151.911	897.3632	3151.911	897.3632	3.512413926	2.943683079		2	21.25	1.04410211
2	67.236	67236	3209.521	955.3907	3209.521	955.3907	3.359380618	2.855087948		2	21.5	1.047808866
2	67.534	67534	2928.527	1116.796	2928.527	1116.796	2.62225778	2.779922949		2	21.75	1.049891533
2	67.871	67871	2018.346	847.7551	2018.346	847.7551	2.380812572	2.714848534		2	22	1.050686487
2	68.061	68061	2010.528	823.5896	2010.528	823.5896	2.441177013	2.670388436		2	22.25	1.045669414
2	68.38	68380	2246.018	949.1742	2246.018	949.1742	2.366286399	2.596279978		2	22.5	1.039935188
2	68.62	68620	3119.487	1182.104	3119.487	1182.104	2.638927709	2.547881065		2	22.75	1.03187808
2	68.878	68878	2229.044	854.6183	2229.044	854.6183	2.608233407	2.498572844		2	23	1.025726861
2	69.123	69123	3080.363	1060.538	3080.363	1060.538	2.904528645	2.447476774		2	23.25	1.020436413
2	69.487	69487	2672.705	1207.171	2672.705	1207.171	2.214023531	2.377193984		2	23.5	1.01511794
2	69.728	69728	1923.088	808.427	1923.088	808.427	2.378802291	2.327843862		2	23.75	1.010943279
2	69.95	69950	2433.592	1130.398	2433.592	1130.398	2.152862974	2.262564541		2	24	1.007306057
2	70.229	70229	2092.688	992.9175	2092.688	992.9175	2.107615185	2.159514682		2	24.25	1.003857172
2	70.562	70562	2621.074	1305.526	2621.074	1305.526	2.007676599	2.043481071		2	24.5	1.001692541
2	70.891	70891	1795.972	952.8095	1795.972	952.8095	1.884922432	1.946631494		2	24.75	1.001222411
2	71.135	71135	2083.429	1103.324	2083.429	1103.324	1.888320203	1.880782549		2	25	1.002282245
2	71.553	71553	2113.793	1052.138	2113.793	1052.138	2.009045391	1.778837511		2	25.25	1.005532548
2	71.835	71835	1830.566	991.4533	1830.566	991.4533	1.846346167	1.717890968		2	25.5	1.010141388
2	72.007	72007	1868.427	1177.408	1868.427	1177.408	1.586898509	1.686893023		2	25.75	1.015430478
2	72.239	72239	1808.089	1219.504	1808.089	1219.504	1.482642943	1.650910178		2	26	1.019139559
2	72.467	72467	1617.651	1159.538	1617.651	1159.538	1.395082352	1.620143786		2	26.25	1.021759433
2	72.654	72654	1595.64	985.5694	1595.64	985.5694	1.619003187	1.598329327		2	26.5	1.023973453
2	72.84	72840	1622.653	919.3352	1622.653	919.3352	1.765028686	1.579553357		2	26.75	1.025524507
2	73.164	73164	1300.395	777.2225	1300.395	777.2225	1.673130925	1.556645361		2	27	1.024692115
2	73.336	73336	1192.291	831.7612	1192.291	831.7612	1.433453496	1.55661373		2	27.25	1.021615386
2	73.599	73599	1704.61	1033.535	1704.61	1033.535	1.649300701	1.575145098		2	27.5	1.01803537
2	73.899	73899	2312.411	1457.035	2312.411	1457.035	1.5870662	1.591691245		2	27.75	1.017511299
2	74.085	74085	1626.691	1009.526	1626.691	1009.526	1.611341362	1.592994032		2	28	1.022312014
2	74.357	74357	1411.994	954.9616	1411.994	954.9616	1.478587202	1.593662164		2	28.25	1.028882221
2	74.551	74551	1495.969	1011.731	1495.969	1011.731	1.47862327	1.589489549		2	28.5	1.037977821
2	74.931	74931	1744.024	1019.366	1744.024	1019.366	1.710890887	1.573113121		2	28.75	1.04932115
2	75.148	75148	1566.664	861.8707	1566.664	861.8707	1.8177483	1.561200478		2	29	1.062760146
2	75.615	75615	1333.441	992.8274	1333.441	992.8274	1.343074335	1.514110859		2	29.25	1.077510913
2	75.843	75843	1208.723	859.0509	1208.723	859.0509	1.407044682	1.488242147		2	29.5	1.092703614
2	76.024	76024	1202.816	888.2264	1202.816	888.2264	1.354177268	1.472798889		2	29.75	1.09976807
2	76.197	76197	1657.742	992.2664	1657.742	992.2664	1.670662233	1.458773545		2	30	1.101413697
2	76.363	76363	1430.813	1003.094	1430.813	1003.094	1.426399719	1.442896931		2	30.25	1.103059324
2	76.645	76645	1242.081	871.9071	1242.081	871.9071	1.424556584	1.42135075		2	30.5	1.10470495
2	76.812	76812	1214.635	924.4878	1214.635	924.4878	1.313846435	1.419864157		2	30.75	1.106350577
2	77.203	77203	1179.157	782.6261	1179.157	782.6261	1.506667105	1.43783158		2	31	1.107996204
2	77.392	77392	1252.917	965.7642	1252.917	965.7642	1.297332206	1.43840264		2	31.25	1.10964183
2	77.644	77644	1249.293	757.5007	1249.293	757.5007	1.649230159	1.430090931		2	31.5	1.111287457
2	77.819	77819	1006.911	781.005	1006.911	781.005	1.289250389	1.421937701		2	31.75	1.112933084
2	78.296	78296	1579.572	1033.895	1579.572	1033.895	1.527787638	1.383762263		2	32	1.11457871
2	78.611	78611	1068.444	809.937	1068.444	809.937	1.319169269	1.353700526		2	32.25	1.116224337
2	78.816	78816	1169.367	862.9601	1169.367	862.9601	1.355064968	1.335085019		2	32.5	1.117869964
2	78.999	78999	1169.286	941.3128	1169.286	941.3128	1.242186444	1.317661622		2	32.75	1.11951559
2	79.426	79426	1009.103	870.4189	1009.103	870.4189	1.159330295	1.269577923		2	33	1.121161217
2	79.821	79821	976.9492	885.2923	976.9492	885.2923	1.103532924	1.227639333		2	33.25	1.122806844
2	80.021	80021	1488.342	980.5467	1488.342	980.5467	1.517869572	1.209694151		2	33.5	1.12445247
2	80.382	80382	1035.452	883.4939	1035.452	883.4939	1.171996773	1.17913727		2	33.75	1.126098097
2	80.586	80586	1100.361	1028.059	1100.361	1028.059	1.070328648	1.163070196		2	34	1.127743723
2	80.774	80774	1184.679	1064.201	1184.679	1064.201	1.113209817	1.149545651		2	34.25	1.12938935
2	81.179	81179	1144.522	966.7383	1144.522	966.7383	1.183900545	1.122565977		2	34.5	1.131034977
2	81.507	81507	1070.143	958.7845	1070.143	958.7845	1.116145495	1.095794856		2	34.75	1.132680603
2	81.731	81731	757.0563	753.2221	757.0563	753.2221	1.005090398	1.076126423		2	35	1.13432623
2	82.122	82122	1054.588	1004.082	1054.588	1004.082	1.050300673	1.050272934		2	35.25	1.135971857
2	82.65	82650	1099.496	976.5943	1099.496	976.5943	1.125847243	1.04810618		2	35.5	1.137617483
2	82.955	82955	817.7413	845.8486	817.7413	845.8486	0.966770294	1.047567078		2	35.75	1.120876453
2	83.276	83276	921.0172	957.1137	921.0172	957.1137	0.96228609	1.040603913		2	36	1.100146023
2	83.518	83518	805.9306	764.3177	805.9306	764.3177	1.054444507	1.035740194		2	36.25	1.08046877
2	83.847	83847	866.4043	825.0824	866.4043	825.0824	1.050082149	1.031076232		2	36.5	1.064021288
2	84.034	84034	1204.426	1004.814	1204.426	1004.814	1.198655672	1.029153703		2	36.75	1.050498297
2	84.394	84394	1396.728	1360.251	1396.728	1360.251	1.026816374	1.026315723		2	37	1.039347133
2	84.73	84730	966.2965	1043.982	966.2965	1043.982	0.925587319	1.028697677		2	37.25	1.030907463
2	85.054	85054	859.0263	974.8322	859.0263	974.8322	0.881204273	1.033081252		2	37.5	1.025096769
2	85.366	85366	893.0229	765.6947	893.0229	765.6947	1.166291082	1.0336627		2	37.75	1.021104492
2	85.685	85685	1029.368	1017.795	1029.368	1017.795	1.011370659	1.031984623		2	38	1.021049765
2	85.924	85924	828.6275	825.675	828.6275	825.675	1.003575862	1.030207383		2	38.25	1.023566673
2	86.197	86197	958.5932	842.0723	958.5932	842.0723	1.138373985	1.023991494		2	38.5	1.026427389
2	86.504	86504	971.0211	942.5852	971.0211	942.5852	1.030167989	1.010192252		2	38.75	1.029508028
2	86.88	86880	990.9009	957.5934	990.9009	957.5934	1.034782508	0.988969211		2	39	1.034366524
2	87.154	87154	757.1565	816.8491	757.1565	816.8491	0.926923345	0.974128028		2	39.25	1.038470654
2	87.344	87344	996.2549	986.3708	996.2549	986.3708	1.010020674	0.960881169		2	39.5	1.042145991
2	87.553	87553	747.6831	915.7356	747.6831	915.7356	0.816483601	0.945817914		2	39.75	1.045234447
2	87.727	87727	963.8943	1031.396	963.8943	1031.396	0.934553072	0.935786293		2	40	1.047973531
2	87.962	87962	910.3142	1035.425	910.3142	1035.425	0.879169616	0.920459361		2	40.25	1.04773037
2	88.418	88418	818.1231	852.8031	818.1231	852.8031	0.959334107	0.893417074		2	40.5	1.046681726
2	89.37	89370	915.6774	1006.59	915.6774	1006.59	0.909682592	0.860677652		2	40.75	1.045669968
2	89.678	89678	836.6823	990.2299	836.6823	990.2299	0.844937423	0.852905055		2	41	1.044188306
2	89.889	89889	783.1656	885.8471	783.1656	885.8471	0.884086656	0.847807726		2	41.25	1.042382642
2	90.119	90119	817.6616	1095.883	817.6616	1095.883	0.746121256	0.843070715		2	41.5	1.040576118
2	90.494	90494	811.65	941.0063	811.65	941.0063	0.862534077	0.838003606		2	41.75	1.037672167
2	90.724	90724	971.2187	1188.259	971.2187	1188.259	0.817345966	0.835842338		2	42	1.03429489
2	90.936	90936	804.0743	957.7764	804.0743	957.7764	0.839521939	0.837006188		2	42.25	1.032316921
2	91.181	91181	644.3984	857.6325	644.3984	857.6325	0.751368914	0.839929232		2	42.5	1.032735887
2	91.389	91389	773.6972	811.1598	773.6972	811.1598	0.953816005	0.84286811		2	42.75	1.033834881
2	91.577	91577	823.6942	932.8471	823.6942	932.8471	0.882989506	0.847561558		2	43	1.035733006
2	91.795	91795	972.5423	1151.111	972.5423	1151.111	0.844872736	0.851505872		2	43.25	1.038217287
2	91.985	91985	818.2415	1043.433	818.2415	1043.433	0.784182118	0.853388329		2	43.5	1.041071749
2	92.305	92305	512.8895	601.948	512.8895	601.948	0.852049513	0.856172754		2	43.75	1.043891343
2	92.513	92513	765.0486	811.9858	765.0486	811.9858	0.942194556	0.855820191		2	44	1.046880777
2	92.891	92891	528.9666	700.3108	528.9666	700.3108	0.755331204	0.848544795		2	44.25	1.050160639
2	93.134	93134	940.1201	1161.359	940.1201	1161.359	0.809499991	0.841834322		2	44.5	1.054012991
2	93.328	93328	912.5571	960.8311	912.5571	960.8311	0.949758079	0.837016193		2	44.75	1.058475488
2	93.746	93746	629.4501	762.3044	629.4501	762.3044	0.825720145	0.823249196		2	45	1.062353804
2	94.062	94062	829.6895	1055.157	829.6895	1055.157	0.786318529	0.81346712		2	45.25	1.064864662
2	94.295	94295	744.3992	977.6691	744.3992	977.6691	0.761401992	0.808524657		2	45.5	1.066924906
2	94.636	94636	718.2497	863.1639	718.2497	863.1639	0.832112766	0.802127152		2	45.75	1.067871092
2	94.854	94854	681.0467	832.8415	681.0467	832.8415	0.817738669	0.799691798		2	46	1.068520171
2	95.252	95252	614.0999	803.7312	614.0999	803.7312	0.764061293	0.809927535		2	46.25	1.068608214
2	95.681	95681	878.8075	1105.862	878.8075	1105.862	0.794680982	0.819079362		2	46.5	1.068253932
2	95.891	95891	689.9971	934.6483	689.9971	934.6483	0.738242503	0.813817441		2	46.75	1.069387459
2	96.055	96055	680.6641	741.9756	680.6641	741.9756	0.917367229	0.808058479		2	47	1.070762011
2	96.289	96289	774.9881	948.0943	774.9881	948.0943	0.817416685	0.79817553		2	47.25	1.0755668
2	96.459	96459	956.4558	1022.232	956.4558	1022.232	0.935654333	0.785711925		2	47.5	1.083619732
2	96.67	96670	622.005	868.8762	622.005	868.8762	0.715872986	0.7688194		2	47.75	1.092703856
2	96.927	96927	326.7285	553.1969	326.7285	553.1969	0.590618819	0.747236099		2	48	1.101447704
2	97.185	97185	753.4719	893.5807	753.4719	893.5807	0.843205208	0.719966228		2	48.25	1.108433742
2	97.413	97413	632.262	996.2833	632.262	996.2833	0.634620695	0.704077296		2	48.5	1.116062171
2	97.635	97635	693.1206	997.8821	693.1206	997.8821	0.694591676	0.698487876		2	48.75	1.122649621
2	97.847	97847	629.6248	894.8415	629.6248	894.8415	0.703616004	0.696530529		2	49	1.12437377
2	98.101	98101	624.8277	990.4352	624.8277	990.4352	0.630861767	0.696739363		2	49.25	1.125535259
2	98.465	98465	661.6926	956.6783	661.6926	956.6783	0.691656328	0.708424688		2	49.5	1.125089055
2	98.705	98705	694.3481	899.4887	694.3481	899.4887	0.771936435	0.720953738		2	49.75	1.124178776
2	98.988	98988	939.094	1135.483	939.094	1135.483	0.827043646	0.730923818		2	50	1.126501327
2	99.276	99276	1012.392	1326.107	1012.392	1326.107	0.763431608	0.737502253		2	50.25	1.131995045
2	99.439	99439	687.2379	973.4137	687.2379	973.4137	0.706008042	0.740584039		2	50.5	1.139240735
2	99.718	99718	628.7275	921.6582	628.7275	921.6582	0.682169919	0.74201506		2	50.75	1.147325674
2	100.021	100021	618.2322	841.6478	618.2322	841.6478	0.734549772	0.740267812		2	51	1.157296768
2	100.358	100358	603.1539	873.3953	603.1539	873.3953	0.690585237	0.735891464		2	51.25	1.171712433
2	100.63	100630	640.8884	790.7995	640.8884	790.7995	0.810430963	0.729750702		2	51.5	1.189730913
2	100.91	100910	707.8144	989.44	707.8144	989.44	0.715368693	0.721693457		2	51.75	1.207413277
2	101.168	101168	849.6848	1103.202	849.6848	1103.202	0.770198749	0.716064935		2	52	1.222372247
2	101.624	101624	869.0648	1215.097	869.0648	1215.097	0.715222571	0.702776506		2	52.25	1.237782692
2	101.81	101810	1023.902	1688.192	1023.902	1688.192	0.606508028	0.697901724		2	52.5	1.249938113
2	101.993	101993	751.1493	1057.934	751.1493	1057.934	0.710015275	0.696627685		2	52.75	1.258176049
2	102.178	102178	598.839	847.4787	598.839	847.4787	0.706612449	0.700687953		2	53	1.265593005
2	102.522	102522	676.108	976.7966	676.108	976.7966	0.692168666	0.711982509		2	53.25	1.271181904
2	102.691	102691	688.1788	1135.129	688.1788	1135.129	0.606256029	0.718083964		2	53.5	1.272551379
2	102.926	102926	678.7905	848.8758	678.7905	848.8758	0.799634646	0.732449843		2	53.75	1.277026577
2	103.259	103259	673.6852	819.1096	673.6852	819.1096	0.822460389	0.749401141		2	54	1.287773298
2	103.49	103490	679.727	761.8041	679.727	761.8041	0.892259572	0.751950357		2	54.25	1.301201411
2	103.723	103723	617.6838	978.1283	617.6838	978.1283	0.631495684	0.751116292		2	54.5	1.315509988
2	104.003	104003	681.5684	933.2509	681.5684	933.2509	0.73031636	0.751649452		2	54.75	1.331229634
2	104.289	104289	632.793	903.5789	632.793	903.5789	0.700318478	0.754774018		2	55	1.348257303
2	104.481	104481	510.3624	645.7673	510.3624	645.7673	0.790319361	0.755862312		2	55.25	1.364750669
2	104.701	104701	497.4646	685.645	497.4646	685.645	0.725542518	0.755636709		2	55.5	1.380749073
2	104.869	104869	582.3865	789.0966	582.3865	789.0966	0.738042085	0.757285184		2	55.75	1.396489954
2	105.101	105101	829.0486	1086.535	829.0486	1086.535	0.763020611	0.759823803		2	56	1.409307
2	105.374	105374	720.528	881.8453	720.528	881.8453	0.817068481	0.753231026		2	56.25	1.419052457
2	105.615	105615	828.2607	967.3853	828.2607	967.3853	0.856184914	0.744207102		2	56.5	1.428716738
2	105.901	105901	566.0323	795.6362	566.0323	795.6362	0.711420999	0.736901925		2	56.75	1.437730917
2	106.133	106133	645.8458	997.6612	645.8458	997.6612	0.647359845	0.73068089		2	57	1.447516747
2	106.368	106368	782.459	1122.174	782.459	1122.174	0.697270655	0.72558905		2	57.25	1.462726184
2	106.549	106549	602.5013	816.6572	602.5013	816.6572	0.737765246	0.727910636		2	57.5	1.481984857
2	106.844	106844	440.7134	637.2974	440.7134	637.2974	0.69153491	0.736418354		2	57.75	1.502449957
2	107.083	107083	547.2953	816.8491	547.2953	816.8491	0.670007839	0.741092999		2	58	1.531777047
2	107.249	107249	662.8621	852.2261	662.8621	852.2261	0.77780075	0.746009647		2	58.25	1.560119376
2	107.452	107452	737.2865	797.2624	737.2865	797.2624	0.924772697	0.751694744		2	58.5	1.578592562
2	107.756	107756	695.4797	1018.175	695.4797	1018.175	0.683064994	0.748513228		2	58.75	1.594419431
2	108.056	108056	748.56	858.8981	748.56	858.8981	0.871535285	0.742815981		2	59	1.604058186
2	108.262	108262	587.922	860.7176	587.922	860.7176	0.683060274	0.739220238		2	59.25	1.59930098
2	108.535	108535	638.9411	973.591	638.9411	973.591	0.656272603	0.729828191		2	59.5	1.583489795
2	108.748	108748	573.1693	770.1745	573.1693	770.1745	0.74420706	0.719351867		2	59.75	1.557230187
2	109.092	109092	650.6173	945.9312	650.6173	945.9312	0.687806153	0.710361624		2	60	1.522909933
2	109.265	109265	647.7212	968.9129	647.7212	968.9129	0.66850302	0.715244176		2	60.25	1.480089656
2	109.702	109702	724.2787	1050.79	724.2787	1050.79	0.689270644	0.747310297		2	60.5	1.433269368
2	110.075	110075	815.3776	964.3654	815.3776	964.3654	0.8455069	0.766817616		2	60.75	1.394938205
2	110.487	110487	755.7357	976.6525	755.7357	976.6525	0.773802043	0.776192845		2	61	1.363913089
2	110.693	110693	739.0451	855.9088	739.0451	855.9088	0.863462439	0.777159818		2	61.25	1.335941443
2	110.856	110856	732.1592	1080.015	732.1592	1080.015	0.67791577	0.772131891		2	61.5	1.3080022
2	111.049	111049	628.1838	835.5149	628.1838	835.5149	0.751852301	0.762011513		2	61.75	1.285502054
2	111.237	111237	798.2004	869.1917	798.2004	869.1917	0.918324922	0.753286133		2	62	1.263377405
2	111.759	111759	544.9439	883.7455	544.9439	883.7455	0.616629901	0.723137638		2	62.25	1.243584547
2	112.062	112062	697.4503	1184.804	697.4503	1184.804	0.588663019	0.701739396		2	62.5	1.223616042
2	112.559	112559	579.1462	794.7253	579.1462	794.7253	0.72873759	0.680267974		2	62.75	1.210993511
2	112.753	112753	513.0718	789.6508	513.0718	789.6508	0.649745179	0.681686471		2	63	1.202462813
2	113.114	113114	720.7331	1010.506	720.7331	1010.506	0.713239803	0.694069439		2	63.25	1.199981057
2	113.361	113361	620.9323	918.9719	620.9323	918.9719	0.675681487	0.699724965		2	63.5	1.206283741
2	113.532	113532	759.2069	969.9337	759.2069	969.9337	0.782741027	0.701053814		2	63.75	1.219566742
2	113.731	113731	738.833	996.0289	738.833	996.0289	0.741778677	0.702848032		2	64	1.240535352
2	113.932	113932	675.1509	965.0888	675.1509	965.0888	0.699573863	0.702196612		2	64.25	1.26420686
2	114.196	114196	637.8277	974.5938	637.8277	974.5938	0.654454912	0.697827484		2	64.5	1.299686574
2	114.466	114466	633.589	922.4001	633.589	922.4001	0.68689173	0.695320238		2	64.75	1.34326276
2	114.729	114729	618.8643	913.6614	618.8643	913.6614	0.677345349	0.695158928		2	65	1.385340346
2	114.957	114957	656.296	1177.695	656.296	1177.695	0.55727162	0.694780974		2	65.25	1.426278153
2	115.149	115149	898.2157	1114.337	898.2157	1114.337	0.806053914	0.695452642		2	65.5	1.464612713
2	115.509	115509	697.3903	952.8347	697.3903	952.8347	0.731911107	0.703446716		2	65.75	1.506624798
2	115.886	115886	601.098	808.812	601.098	808.812	0.743186303	0.716655892		2	66	1.538530935
2	116.177	116177	618.9221	815.382	618.9221	815.382	0.75905784	0.723923233		2	66.25	1.557240154
2	116.443	116443	640.2039	975.524	640.2039	975.524	0.656266683	0.726761545		2	66.5	1.564525176
2	116.755	116755	600.8892	910.458	600.8892	910.458	0.659985634	0.728565926		2	66.75	1.566114584
2	117.098	117098	790.378	993.4494	790.378	993.4494	0.795589589	0.726894148		2	67	1.556458338
2	117.333	117333	688.2229	892.4361	688.2229	892.4361	0.771173309	0.724075015		2	67.25	1.539002339
2	117.605	117605	1227.174	1719.898	1227.174	1719.898	0.713515569	0.722415527		2	67.5	1.523019531
2	117.908	117908	651.2166	1112.452	651.2166	1112.452	0.585388493	0.726176783		2	67.75	1.510274097
2	118.113	118113	693.3873	782.5737	693.3873	782.5737	0.886034504	0.728040899		2	68	1.496700911
2	118.407	118407	759.5988	1137.645	759.5988	1137.645	0.667694052	0.726716588		2	68.25	1.481954071
2	118.689	118689	697.7909	984.9741	697.7909	984.9741	0.708435785	0.724119381		2	68.5	1.468165612
2	118.998	118998	889.1792	1260.634	889.1792	1260.634	0.705342867	0.720505774		2	68.75	1.455734624
2	119.372	119372	667.011	840.9656	667.011	840.9656	0.793148971	0.713810107		2	69	1.443085135
2	119.608	119608	746.5018	1042.361	746.5018	1042.361	0.716164361	0.710244285		2	69.25	1.430367895
2	119.869	119869	795.6695	1119.389	795.6695	1119.389	0.710806967	0.70450319		2	69.5	1.418094459
2	120.115	120115	610.7076	970.6425	610.7076	970.6425	0.629178714	0.697130408		2	69.75	1.404621102
2	120.413	120413	632.7834	841.3987	632.7834	841.3987	0.7520613	0.694089033		2	70	1.38503405
2	120.665	120665	655.7091	1062.467	655.7091	1062.467	0.617157145	0.703528302		2	70.25	1.361740955
2	121.029	121029	954.49	1250.285	954.49	1250.285	0.763417941	0.727686431		2	70.5	1.33966125
2	121.319	121319	727.3683	1109.186	727.3683	1109.186	0.655767653	0.739756265		2	70.75	1.320158207
2	121.537	121537	709.9633	935.6474	709.9633	935.6474	0.758793644	0.745256219		2	71	1.302181865
2	121.703	121703	611.7874	823.0691	611.7874	823.0691	0.743300168	0.750559355		2	71.25	1.28583863
2	121.976	121976	830.9576	1053.168	830.9576	1053.168	0.789007642	0.753367026		2	71.5	1.270384538
2	122.168	122168	894.4593	977.5433	894.4593	977.5433	0.915007345	0.746694359		2	71.75	1.256316818
2	122.395	122395	933.9422	1391.435	933.9422	1391.435	0.671207926	0.736257585		2	72	1.244123546
2	122.793	122793	628.4742	823.7262	628.4742	823.7262	0.762964927	0.702777684		2	72.25	1.234307266
2	122.961	122961	611.2733	996.9955	611.2733	996.9955	0.613115405	0.684129989		2	72.5	1.225909633
2	123.28	123280	562.721	986.1629	562.721	986.1629	0.57061668	0.659647437		2	72.75	1.218899958
2	123.668	123668	649.9013	946.0845	649.9013	946.0845	0.6869379	0.648560406		2	73	1.213729897
2	123.878	123878	748.2321	1272.086	748.2321	1272.086	0.588193015	0.645902458		2	73.25	1.210786888
2	124.056	124056	715.3582	1125.897	715.3582	1125.897	0.635367356	0.646705578		2	73.5	1.213711811
2	124.332	124332	677.4056	909.4845	677.4056	909.4845	0.744823689	0.659676133		2	73.75	1.217590779
2	124.573	124573	667.6792	1094.395	667.6792	1094.395	0.610089776	0.677231905		2	74	1.219853019
2	124.769	124769	704.1438	1001.703	704.1438	1001.703	0.702946682	0.687559278		2	74.25	1.220106649
2	125.021	125021	662.058	889.3049	662.058	889.3049	0.74446683	0.696786219		2	74.5	1.219393695
2	125.484	125484	718.7568	1045.684	718.7568	1045.684	0.687355645	0.712393653		2	74.75	1.216941952
2	125.689	125689	591.9987	844.9332	591.9987	844.9332	0.700645566	0.716646434		2	75	1.214004768
2	125.855	125855	594.778	778.4107	594.778	778.4107	0.764092785	0.719525508		2	75.25	1.209338561
2	126.037	126037	688.662	947.4339	688.662	947.4339	0.726870761	0.721656383		2	75.5	1.202949133
2	126.203	126203	686.1147	962.2068	686.1147	962.2068	0.713063657	0.722401389		2	75.75	1.196127711
2	126.419	126419	588.166	832.0942	588.166	832.0942	0.706850258	0.721935577		2	76	1.190057983
2	126.818	126818	618.9308	938.2597	618.9308	938.2597	0.659658301	0.718561465		2	76.25	1.184699252
2	127.195	127195	601.1157	794.7	601.1157	794.7	0.756405814	0.711361587		2	76.5	1.179306826
2	127.451	127451	593.537	734.227	593.537	734.227	0.808383511	0.704135822		2	76.75	1.176261881
2	127.84	127840	663.6871	1161.179	663.6871	1161.179	0.571563127	0.693153157		2	77	1.178311673
2	128.004	128004	618.4045	938.5835	618.4045	938.5835	0.658869989	0.68603321		2	77.25	1.180712055
2	128.239	128239	574.3868	744.0522	574.3868	744.0522	0.771971106	0.675211249		2	77.5	1.179917929
2	128.764	128764	666.6567	1022.3	666.6567	1022.3	0.652114546	0.668982391		2	77.75	1.177462365
2	129.021	129021	629.9703	1003.305	629.9703	1003.305	0.627895107	0.667551649		2	78	1.172975937
2	129.212	129212	555.2136	899.9401	555.2136	899.9401	0.616945061	0.665910249		2	78.25	1.167904637
2	129.442	129442	617.6406	967.9172	617.6406	967.9172	0.638113053	0.66660794		2	78.5	1.16203697
2	129.739	129739	621.8831	863.9328	621.8831	863.9328	0.719828093	0.668084204		2	78.75	1.156152736
2	130.007	130007	588.9679	853.6765	588.9679	853.6765	0.689919308	0.664111211		2	79	1.150188943
2	130.215	130215	503.2344	703.553	503.2344	703.553	0.71527575	0.660502632		2	79.25	1.143053455
2	130.461	130461	595.5241	896.2825	595.5241	896.2825	0.664437942	0.657030092		2	79.5	1.136038655
2	130.641	130641	447.3027	681.8359	447.3027	681.8359	0.656026912	0.653814472		2	79.75	1.129310896
2	130.981	130981	553.0735	863.884	553.0735	863.884	0.640217321	0.647710647		2	80	1.123329367
2	131.178	131178	589.5337	994.6847	589.5337	994.6847	0.592683993	0.645372625		2	80.25	1.117938734
2	131.397	131397	625.9482	1050.106	625.9482	1050.106	0.596080967	0.640993605		2	80.5	1.112751155
2	131.765	131765	794.1038	1376.225	794.1038	1376.225	0.577015968	0.637622475		2	80.75	1.108044007
2	132.041	132041	713.8897	941.8531	713.8897	941.8531	0.757962893	0.645364633		2	81	1.103790434
2	132.524	132524	593.8704	903.2346	593.8704	903.2346	0.65749297	0.670769272		2	81.25	1.099299252
2	132.851	132851	665.8518	909.4845	665.8518	909.4845	0.732120009	0.681396301		2	81.5	1.094127396
2	133.103	133103	716.6511	1259.046	716.6511	1259.046	0.569201681	0.679906862		2	81.75	1.088678948
2	133.356	133356	936.4419	1243.7	936.4419	1243.7	0.75294838	0.674043475		2	82	1.084489121
2	133.66	133660	676.6306	950.7421	676.6306	950.7421	0.711686797	0.669540718		2	82.25	1.082311348
2	134.102	134102	688.1607	1118.732	688.1607	1118.732	0.615125606	0.664706049		2	82.5	1.082051314
2	134.31	134310	529.9675	823.0469	529.9675	823.0469	0.643909235	0.663694349		2	82.75	1.081850493
2	134.547	134547	640.3617	978.7329	640.3617	978.7329	0.654276259	0.66631939		2	83	1.081511236
2	134.78	134780	426.6038	665.6634	426.6038	665.6634	0.640870145	0.670586619		2	83.25	1.080136702
2	134.997	134997	579.8302	812.7063	579.8302	812.7063	0.713456017	0.674118769		2	83.5	1.078852674
2	135.345	135345	628.5035	938.7417	628.5035	938.7417	0.669516971	0.681037891		2	83.75	1.077927375
2	135.522	135522	682.0681	962.5021	682.0681	962.5021	0.708640636	0.68535584		2	84	1.07718015
2	135.776	135776	832.2623	1176.499	832.2623	1176.499	0.707405871	0.690425901		2	84.25	1.076659959
2	135.982	135982	912.4022	1297.772	912.4022	1297.772	0.70305277	0.691699625		2	84.5	1.076562695
2	136.448	136448	593.9512	873.3953	593.9512	873.3953	0.680048542	0.689911879		2	84.75	1.077044551
2	136.638	136638	677.8399	944.9152	677.8399	944.9152	0.717355272	0.691546088		2	85	1.07790186
2	136.871	136871	607.4378	912.2029	607.4378	912.2029	0.665902071	0.700649346		2	85.25	1.07817962
2	137.118	137118	1245.939	1983.096	1245.939	1983.096	0.62827972	0.709371532		2	85.5	1.078055749
2	137.323	137323	587.1793	926.0409	587.1793	926.0409	0.63407491	0.711542136		2	85.75	1.077686573
2	137.498	137498	708.3467	871.205	708.3467	871.205	0.813065467	0.713405285		2	86	1.076920021
2	137.673	137673	681.2408	865.0793	681.2408	865.0793	0.787489424	0.714230373		2	86.25	1.075179307
2	137.85	137850	675.1789	896.6428	675.1789	896.6428	0.753007664	0.713511817		2	86.5	1.072331107
2	138.272	138272	752.8627	965.0888	752.8627	965.0888	0.780096816	0.709385649		2	86.75	1.068766136
2	138.476	138476	640.1066	1037.027	640.1066	1037.027	0.617251624	0.708330395		2	87	1.065258839
2	138.674	138674	614.1004	936.3566	614.1004	936.3566	0.655840307	0.707783868		2	87.25	1.061448146
2	138.986	138986	609.7367	879.0047	609.7367	879.0047	0.693667167	0.706001149		2	87.5	1.05693725
2	139.522	139522	736.2786	1004.265	736.2786	1004.265	0.733151708	0.703269157		2	87.75	1.053046202
2	139.787	139787	635.2141	1066.677	635.2141	1066.677	0.59550745	0.708540373		2	88	1.048970431
2	140.162	140162	708.8753	819.5296	708.8753	819.5296	0.864978275	0.717283372		2	88.25	1.045212643
2	140.362	140362	717.565	1106.49	717.565	1106.49	0.648505635	0.713995311		2	88.5	1.041972647
2	140.624	140624	966.1314	1177.764	966.1314	1177.764	0.820309841	0.705924022		2	88.75	1.039793494
2	140.84	140840	757.9088	1147.209	757.9088	1147.209	0.66065451	0.701170654		2	89	1.037614341
2	141.128	141128	834.4946	1153.248	834.4946	1153.248	0.72360377	0.693052334		2	89.25	1.035435188
2	141.334	141334	698.8455	1081.502	698.8455	1081.502	0.646180497	0.687725165		2	89.5	1.033557675
2	141.509	141509	570.0771	965.2925	570.0771	965.2925	0.590574463	0.683849059		2	89.75	1.031978267
2	141.734	141734	703.4275	1018.496	703.4275	1018.496	0.690653179	0.676178287		2	90	1.030547705
2	142.168	142168	635.4405	859.8154	635.4405	859.8154	0.739042939	0.672146128		2	90.25	1.02947784
2	142.39	142390	643.1986	1013.902	643.1986	1013.902	0.634379457	0.679923018		2	90.5	1.028627884
2	142.562	142562	756.8338	909.0323	756.8338	909.0323	0.832570856	0.689296207		2	90.75	1.028130552
2	142.776	142776	711.8611	1087.931	711.8611	1087.931	0.654325596	0.711933482		2	91	1.028582903
2	143.009	143009	721.2288	1032.285	721.2288	1032.285	0.698672169	0.743859189		2	91.25	1.029377353
2	143.179	143179	680.1898	1001.605	680.1898	1001.605	0.679099845	0.761737716		2	91.5	1.030577521
2	143.355	143355	710.7613	892.253	710.7613	892.253	0.796591662	0.777817275		2	91.75	1.031858125
2	143.517	143517	583.0969	848.5504	583.0969	848.5504	0.687168258	0.794513637		2	92	1.032574706
2	143.721	143721	779.6585	920.5545	779.6585	920.5545	0.846944423	0.811272118		2	92.25	1.033126071
2	144.042	144042	922.7217	810.788	922.7217	810.788	1.138055447	0.83376542		2	92.5	1.033163595
2	144.366	144366	673.7773	872.6866	673.7773	872.6866	0.772072471	0.853212946		2	92.75	1.032001827
2	144.651	144651	749.1233	1008.569	749.1233	1008.569	0.742758602	0.854187793		2	93	1.030551036
2	144.838	144838	584.5714	773.2345	584.5714	773.2345	0.756007912	0.834726838		2	93.25	1.028882906
2	145.036	145036	641.2961	740.6579	641.2961	740.6579	0.865846567	0.810696951		2	93.5	1.026956065
2	145.251	145251	679.0358	887.8604	679.0358	887.8604	0.764800187	0.78467406		2	93.75	1.0248711
2	145.427	145427	672.0039	717.1329	672.0039	717.1329	0.937070242	0.755170797		2	94	1.022909558
2	145.704	145704	690.3766	947.7888	690.3766	947.7888	0.728407637	0.720447847		2	94.25	1.02141231
2	145.926	145926	831.1881	1475.769	831.1881	1475.769	0.563223716	0.709309554		2	94.5	1.020195548
2	146.205	146205	672.6579	998.2252	672.6579	998.2252	0.673853856	0.700067457		2	94.75	1.019226046
2	146.419	146419	718.6154	1157.278	718.6154	1157.278	0.620953133	0.69530829		2	95	1.019883274
2	146.725	146725	634.9067	984.7002	634.9067	984.7002	0.644771576	0.698606159		2	95.25	1.021512907
2	147.024	147024	659.4171	766.2351	659.4171	766.2351	0.8605937	0.712706171		2	95.5	1.022866904
2	147.475	147475	658.987	862.0477	658.987	862.0477	0.764443777	0.731831087		2	95.75	1.023407373
2	147.725	147725	733.8102	1026.777	733.8102	1026.777	0.714673391	0.742359476		2	96	1.021541735
2	148.052	148052	494.0306	812.9512	494.0306	812.9512	0.607700192	0.753673937		2	96.25	1.018964744
2	148.235	148235	599.3635	789.3694	599.3635	789.3694	0.759294064	0.748940098		2	96.5	1.014556221
2	148.413	148413	684.2741	764.6837	684.2741	764.6837	0.894845934	0.739535402		2	96.75	1.009403677
2	148.798	148798	619.4857	872.5453	619.4857	872.5453	0.709975402	0.720330515		2	97	1.003680327
2	149.054	149054	582.4102	791.9924	582.4102	791.9924	0.735373471	0.709841214		2	97.25	0.997576009
2	149.372	149372	596.8508	935.8011	596.8508	935.8011	0.637796643	0.691771453		2	97.5	0.994141683
2	149.702	149702	626.288	938.0096	626.288	938.0096	0.667677602	0.679310714		2	97.75	0.993011053
2	149.927	149927	558.2996	870.5252	558.2996	870.5252	0.641336517	0.676243725		2	98	0.992815941
2	150.388	150388	549.6702	850.0083	549.6702	850.0083	0.646664509	0.672393293		2	98.25	0.994049371
2	150.754	150754	589.9222	888.6611	589.9222	888.6611	0.66383259	0.673318603		2	98.5	0.996261895
2	151.067	151067	606.1709	807.9511	606.1709	807.9511	0.750256915	0.683100753		2	98.75	0.999376251
2	151.586	151586	630.7345	829.0752	630.7345	829.0752	0.760768746	0.707013319		2	99	1.00157094
2	151.921	151921	718.3218	1038.308	718.3218	1038.308	0.691819576	0.718993678		2	99.25	1.003018324
2	152.23	152230	666.6465	1030.112	666.6465	1030.112	0.647159241	0.730474705		2	99.5	1.004029272
2	152.465	152465	769.8857	1140.437	769.8857	1140.437	0.675079553	0.73557021		2	99.75	1.004265909
2	152.692	152692	762.5585	891.7795	762.5585	891.7795	0.855097589	0.73397684		2	100	1.003900511
2	152.855	152855	637.1454	977.991	637.1454	977.991	0.651483909	0.732838595		2	100.25	1.003116061
2	153.203	153203	682.5885	775.4213	682.5885	775.4213	0.880280823	0.732038153		2	100.5	1.001948018
2	153.579	153579	665.7915	920.1035	665.7915	920.1035	0.723605007	0.729720338		2	100.75	1.000328892
2	153.778	153778	553.6152	770.3976	553.6152	770.3976	0.718609715	0.730441661		2	101	0.998664258
2	153.948	153948	760.6615	1048.521	760.6615	1048.521	0.725461388	0.731503725		2	101.25	0.997129626
2	154.116	154116	608.3164	884.3945	608.3164	884.3945	0.687833766	0.732734915		2	101.5	0.99528307
2	154.427	154427	593.3975	884.7604	593.3975	884.7604	0.670687228	0.73579487		2	101.75	0.993530176
2	154.852	154852	600.5345	835.8838	600.5345	835.8838	0.718442563	0.740221164		2	102	0.992847623
2	155.236	155236	714.9724	844.0288	714.9724	844.0288	0.847094791	0.74796444		2	102.25	0.994436988
2	155.572	155572	675.8818	915.1426	675.8818	915.1426	0.738553533	0.765139387		2	102.5	0.996517472
2	155.982	155982	609.8653	792.1725	609.8653	792.1725	0.769864266	0.790717951		2	102.75	0.999161221
2	156.167	156167	647.3078	758.3998	647.3078	758.3998	0.853517894	0.796513875		2	103	1.002843037
2	156.544	156544	551.913	800.717	551.913	800.717	0.689273489	0.798532414		2	103.25	1.006068652
2	156.755	156755	726.4782	889.7982	726.4782	889.7982	0.816452764	0.797379313		2	103.5	1.006821831
2	157.036	157036	640.9491	780.3677	640.9491	780.3677	0.821342426	0.794071639		2	103.75	1.006632531
2	157.205	157205	904.4187	996.1729	904.4187	996.1729	0.907893298	0.790235287		2	104	1.006753188
2	157.53	157530	657.8018	860.1846	657.8018	860.1846	0.764721666	0.780228636		2	104.25	1.007438602
2	157.81	157810	519.9483	775.9173	519.9483	775.9173	0.670107884	0.767059688		2	104.5	1.0078175
2	158.005	158005	678.0007	942.7833	678.0007	942.7833	0.719147974	0.754320123		2	104.75	1.007887122
2	158.36	158360	821.6502	989.5852	821.6502	989.5852	0.830297583	0.736534742		2	105	1.008546407
2	158.575	158575	725.9549	943.2716	725.9549	943.2716	0.769613863	0.730854023		2	105.25	1.007914505
2	159.07	159070	674.9308	969.8562	674.9308	969.8562	0.695908115	0.720345832		2	105.5	1.005959695
2	159.276	159276	732.5674	1213.371	732.5674	1213.371	0.603745598	0.719891385		2	105.75	1.003994278
2	159.602	159602	892.4096	1260.651	892.4096	1260.651	0.707895841	0.728061921		2	106	1.002343833
2	159.863	159863	729.7207	924.2643	729.7207	924.2643	0.789515185	0.739785414		2	106.25	1.000797343
2	160.274	160274	643.0099	734.1735	643.0099	734.1735	0.875828261	0.75674578		2	106.5	1.000578437
2	160.523	160523	656.4599	964.3711	656.4599	964.3711	0.680712954	0.768160348		2	106.75	1.002207004
2	160.903	160903	573.2614	786.4779	573.2614	786.4779	0.728897023	0.786773221		2	107	1.003667497
2	161.103	161103	799.1103	948.5501	799.1103	948.5501	0.8424545	0.78936145		2	107.25	1.005332256
2	161.475	161475	712.8814	864.094	712.8814	864.094	0.825004456	0.787415284		2	107.5	1.006638791
2	161.67	161670	944.5903	1108.683	944.5903	1108.683	0.851993131	0.787706939		2	107.75	1.005975637
2	161.971	161971	728.8794	969.952	728.8794	969.952	0.751459247	0.792325981		2	108	1.004785237
2	162.134	162134	808.1036	1096.996	808.1036	1096.996	0.736651364	0.795434483		2	108.25	1.003657387
2	162.551	162551	809.9246	1052.353	809.9246	1052.353	0.769632053	0.801011146		2	108.5	1.001528962
2	162.803	162803	620.9361	784.0338	620.9361	784.0338	0.791976188	0.800839585		2	108.75	0.998555162
2	162.982	162982	784.4687	890.4902	784.4687	890.4902	0.880940296	0.799998674		2	109	0.996899138
2	163.193	163193	755.1828	996.1472	755.1828	996.1472	0.758103622	0.799558021		2	109.25	0.997419963
2	163.374	163374	884.7461	1090.653	884.7461	1090.653	0.811207689	0.800355446		2	109.5	1.00189792
2	163.735	163735	852.282	937.1576	852.282	937.1576	0.909432949	0.802751829		2	109.75	1.006291096
2	164.048	164048	1046.928	1404.129	1046.928	1404.129	0.745606707	0.801565423		2	110	1.00960502
2	164.306	164306	871.7086	1370.793	871.7086	1370.793	0.635915561	0.798921181		2	110.25	1.011608534
2	164.601	164601	972.7045	1045.684	972.7045	1045.684	0.930208839	0.79707121		2	110.5	1.012990933
2	164.774	164774	1037.354	1271.864	1037.354	1271.864	0.815617079	0.797362879		2	110.75	1.012774911
2	165.018	165018	1017.071	1349.669	1017.071	1349.669	0.75357069	0.798043041		2	111	1.010032282
2	165.328	165328	1001.345	1343.807	1001.345	1343.807	0.745155368	0.800683889		2	111.25	1.006979168
2	165.51	165510	1008.442	1067.032	1008.442	1067.032	0.945090681	0.803005143		2	111.5	1.00331944
2	165.711	165711	981.5909	1305.923	981.5909	1305.923	0.751645311	0.804452091		2	111.75	0.999659711
2	166.002	166002	1039.452	1343.299	1039.452	1343.299	0.773805385	0.803652773		2	112	0.9952141
2	166.248	166248	646.9258	797.9274	646.9258	797.9274	0.810757721	0.802875242		2	112.25	0.992045691
2	166.634	166634	808.2602	990.4858	808.2602	990.4858	0.816024016	0.801574201		2	112.5	0.989308166
2	167.156	167156	826.7324	1075.462	826.7324	1075.462	0.768723023	0.798615473		2	112.75	0.989016086
2	167.512	167512	792.9398	980.1056	792.9398	980.1056	0.809035067	0.798767341		2	113	0.991169121
2	167.737	167737	753.5909	921.4995	753.5909	921.4995	0.817787639	0.799692731		2	113.25	0.992949539
2	167.948	167948	865.4785	1155.342	865.4785	1155.342	0.74911022	0.800567764		2	113.5	0.993867511
2	168.238	168238	1006.149	1191.879	1006.149	1191.879	0.844170423	0.803012787		2	113.75	0.9943697
2	169.508	169508	878.9611	1042.635	878.9611	1042.635	0.843018986	0.84298858		2	114	0.993934955
2	169.991	169991	768.2634	979.5066	768.2634	979.5066	0.784337135	0.858933305		2	114.25	0.992985688
2	170.377	170377	740.9426	840.2649	740.9426	840.2649	0.881796443	0.866246344		2	114.5	0.992472008
2	170.713	170713	726.6281	836.7961	726.6281	836.7961	0.868345467	0.86856829		2	114.75	0.992427584
2	171.142	171142	908.7407	960.7659	908.7407	960.7659	0.945850285	0.86987958		2	115	0.992378738
2	171.528	171528	746.8134	785.7796	746.8134	785.7796	0.950410777	0.866139931		2	115.25	0.993079314
2	171.73	171730	752.547	924.6544	752.547	924.6544	0.813868403	0.862562587		2	115.5	0.994486396
2	171.931	171931	712.8003	954.772	712.8003	954.772	0.746565986	0.85990544		2	115.75	0.996677304
2	172.372	172372	807.1527	857.0446	807.1527	857.0446	0.94178611	0.849239222		2	116	0.998606689
2	172.661	172661	753.8221	857.3764	753.8221	857.3764	0.879219559	0.839670299		2	116.25	0.999924511
2	172.963	172963	648.4302	944.3535	648.4302	944.3535	0.686639272	0.833416286		2	116.5	1.000530039
2	173.225	173225	693.1486	779.0798	693.1486	779.0798	0.889701671	0.83420882		2	116.75	1.000896499
2	173.47	173470	1174.631	1652.661	1174.631	1652.661	0.710751328	0.837674264		2	117	1.000601162
2	173.688	173688	757.2585	761.7553	757.2585	761.7553	0.994096792	0.839717653		2	117.25	1.000017922
2	173.915	173915	764.8346	839.0153	764.8346	839.0153	0.911585998	0.841545361		2	117.5	0.999507304
2	174.193	174193	829.7938	1126.95	829.7938	1126.95	0.736318204	0.843969227		2	117.75	0.999801151
2	174.529	174529	772.5069	894.4813	772.5069	894.4813	0.863636724	0.841748586		2	118	1.000510312
2	174.776	174776	684.1856	824.0982	684.1856	824.0982	0.830223388	0.838532595		2	118.25	1.000614339
2	175.08	175080	824.9756	910.9727	824.9756	910.9727	0.905598598	0.837085194		2	118.5	1.000217994
2	175.254	175254	748.1564	995.6566	748.1564	995.6566	0.751420118	0.836930664		2	118.75	0.999595985
2	175.423	175423	770.3963	848.5898	770.3963	848.5898	0.907854773	0.836560086		2	119	0.998851807
2	175.595	175595	713.6638	852.0675	713.6638	852.0675	0.837567212	0.838454496		2	119.25	0.997717381
2	175.87	175870	607.9374	798.0545	607.9374	798.0545	0.76177429	0.849965542		2	119.5	0.996673584
2	176.087	176087	678.0509	771.0617	678.0509	771.0617	0.879373077	0.862710771		2	119.75	0.995468288
2	176.336	176336	690.4464	778.3764	690.4464	778.3764	0.887034088	0.875019997		2	120	0.993809694
2	176.53	176530	635.2206	667.2405	635.2206	667.2405	0.952011456	0.884100648		2	120.25	0.992586882
2	176.735	176735	836.1715	1052.871	836.1715	1052.871	0.794182288	0.893230854		2	120.5	0.992991212
2	176.967	176967	858.0852	960.4056	858.0852	960.4056	0.893461263	0.900481507		2	120.75	0.995987594
2	177.234	177234	818.8995	890.6988	818.8995	890.6988	0.919389922	0.908719448		2	121	1.000193074
2	177.435	177435	805.7015	738.9422	805.7015	738.9422	1.090344414	0.91445605		2	121.25	1.003012269
2	177.831	177831	676.8405	834.8851	676.8405	834.8851	0.810698981	0.918919007		2	121.5	1.00489759
2	178.254	178254	747.8021	852.1528	747.8021	852.1528	0.877544614	0.926478865		2	121.75	1.006600854
2	178.558	178558	824.644	859.9756	824.644	859.9756	0.958915579	0.945824752		2	122	1.006978568
2	178.901	178901	771.0086	840.2403	771.0086	840.2403	0.91760488	0.975613519		2	122.25	1.004543124
2	179.391	179391	982.6332	962.8174	982.6332	962.8174	1.020581057	1.006268665		2	122.5	1.000614633
2	179.784	179784	975.2004	936.3624	975.2004	936.3624	1.04147753	1.020137497		2	122.75	0.995284295
2	180.045	180045	1128.762	1085.851	1128.762	1085.851	1.039518313	1.024828004		2	123	0.988882331
2	180.512	180512	1021.602	861.6993	1021.602	861.6993	1.185566705	0.995173713		2	123.25	0.984019158
2	180.682	180682	946.8059	975.5469	946.8059	975.5469	0.970538577	0.978372637		2	123.5	0.981842195
2	181.046	181046	820.6803	930.8658	820.6803	930.8658	0.881631165	0.954423116		2	123.75	0.980362371
2	181.313	181313	860.6757	906.8486	860.6757	906.8486	0.949084224	0.941351681		2	124	0.98009126
2	181.673	181673	994.6875	1187.246	994.6875	1187.246	0.837810782	0.919970725		2	124.25	0.982466115
2	181.856	181856	987.3024	1190.083	987.3024	1190.083	0.829608019	0.918996071		2	124.5	0.986544737
2	182.066	182066	1049.025	1066.677	1049.025	1066.677	0.98345141	0.932041885		2	124.75	0.990256435
2	182.353	182353	987.9874	1047.705	987.9874	1047.705	0.943001513	0.966427039		2	125	0.992653975
2	182.764	182764	1098.369	1028.425	1098.369	1028.425	1.068010793	1.022517931		2	125.25	0.994805454
2	183.065	183065	882.0277	869.4445	882.0277	869.4445	1.014472689	1.087735769		2	125.5	0.996888894
2	183.293	183293	1000.959	845.2153	1000.959	845.2153	1.184265122	1.134058979		2	125.75	0.998150841
2	183.716	183716	861.6731	824.1455	861.6731	824.1455	1.045535163	1.176290095		2	126	0.999042719
2	183.878	183878	927.277	695.0903	927.277	695.0903	1.334038182	1.188954098		2	126.25	0.999315659
2	184.058	184058	1235.699	1017.626	1235.699	1017.626	1.214295822	1.200870456		2	126.5	0.99904967
2	184.248	184248	1207.054	981.1048	1207.054	981.1048	1.230300779	1.207207197		2	126.75	0.998513823
2	184.436	184436	1050.176	760.6571	1050.176	760.6571	1.380616838	1.208020899		2	127	0.997487087
2	184.668	184668	1183.335	1042.122	1183.335	1042.122	1.135505248	1.211578495		2	127.25	0.996149696
2	184.992	184992	1672	1454.487	1672	1454.487	1.149546197	1.219181626		2	127.5	0.994361069
2	185.179	185179	1114.481	1004.656	1114.481	1004.656	1.109316025	1.220853277		2	127.75	0.992572062
2	185.573	185573	1074.322	934.2316	1074.322	934.2316	1.149952539	1.224358574		2	128	0.990167396
2	185.846	185846	1104.104	886.3962	1104.104	886.3962	1.245610033	1.230407043		2	128.25	0.98734734
2	186.13	186130	1011.393	736.3147	1011.393	736.3147	1.373587951	1.235188996		2	128.5	0.98659554
2	186.542	186542	1391.644	1132.933	1391.644	1132.933	1.228355075	1.237637803		2	128.75	0.985843739
2	186.893	186893	1352.629	931.5187	1352.629	931.5187	1.452068541	1.240362333		2	129	0.98546863
2	187.079	187079	879.3547	818.775	879.3547	818.775	1.073988214	1.242071757		2	129.25	0.985052182
2	187.46	187460	944.8476	770.9182	944.8476	770.9182	1.225613301	1.233116631		2	129.5	0.985272875
2	187.759	187759	937.851	815.6597	937.851	815.6597	1.149806715	1.218537262		2	129.75	0.985532649
2	188.241	188241	1148.806	973.7439	1148.806	973.7439	1.179782487	1.213246565		2	130	0.984593279
2	188.678	188678	1022.159	751.9472	1022.159	751.9472	1.359349433	1.241865165		2	130.25	0.983527111
2	189.103	189103	1281.213	1083.503	1281.213	1083.503	1.18247296	1.286703312		2	130.5	0.982595587
2	189.36	189360	1149.437	830.7952	1149.437	830.7952	1.383538326	1.319268253		2	130.75	0.98146116
2	189.706	189706	1441.236	1065.979	1441.236	1065.979	1.352030387	1.378971594		2	131	0.980352894
2	189.879	189879	1216.334	941.4811	1216.334	941.4811	1.291936715	1.409007036		2	131.25	0.979452544
2	190.292	190292	1438.876	995.9869	1438.876	995.9869	1.44467362	1.493783355		2	131.5	0.978468376
2	190.553	190553	1375.353	837.6441	1375.353	837.6441	1.641930027	1.552985965		2	131.75	0.977887904
2	190.79	190790	1382.406	817.7385	1382.406	817.7385	1.690523315	1.595896648		2	132	0.979523914
2	191.066	191066	1313.357	817.6062	1313.357	817.6062	1.606344228	1.647640128		2	132.25	0.982601709
2	191.357	191357	1597.887	1002.194	1597.887	1002.194	1.594388911	1.695560814		2	132.5	0.985934589
2	191.655	191655	2423.353	1422.886	2423.353	1422.886	1.703125198	1.712120059		2	132.75	0.988116145
2	191.845	191845	1937.567	1059.407	1937.567	1059.407	1.828916554	1.714613652		2	133	0.988724884
2	192.104	192104	1739.958	945.6357	1739.958	945.6357	1.83998764	1.715739693		2	133.25	0.987707088
2	192.272	192272	1537.111	903.8558	1537.111	903.8558	1.700615297	1.707593435		2	133.5	0.986543826
2	192.671	192671	1638.266	1054.547	1638.266	1054.547	1.553525827	1.670892602		2	133.75	0.985693635
2	193.103	193103	1811.024	1036.727	1811.024	1036.727	1.746866822	1.64626443		2	134	0.985000532
2	193.426	193426	2061.563	1365.064	2061.563	1365.064	1.510231755	1.625022299		2	134.25	0.984535287
2	193.67	193670	1577.147	1068.651	1577.147	1068.651	1.475829808	1.623135349		2	134.5	0.98499472
2	193.902	193902	1897.375	1103.263	1897.375	1103.263	1.719784856	1.63796928		2	134.75	0.98606899
2	194.137	194137	1357.024	819.9112	1357.024	819.9112	1.655086551	1.663093232		2	135	0.987118635
2	194.396	194396	1892.061	1074.184	1892.061	1074.184	1.761393765	1.694349214		2	135.25	0.988378505
2	194.574	194574	1572.351	851.2712	1572.351	851.2712	1.84706237	1.724354425		2	135.5	0.989815661
2	194.838	194838	1330.073	791.7716	1330.073	791.7716	1.679869548	1.785725875		2	135.75	0.99110522
2	195.116	195116	1149.798	723.1709	1149.798	723.1709	1.589939529	1.835950688		2	136	0.991542101
2	195.352	195352	1701.905	833.5349	1701.905	833.5349	2.041792131	1.872484904		2	136.25	0.991299008
2	195.581	195581	1869.296	1052.315	1869.296	1052.315	1.776365442	1.900701292		2	136.5	0.991219841
2	195.743	195743	2099.984	1067.831	2099.984	1067.831	1.966588346	1.907862153		2	136.75	0.992629793
2	196.026	196026	2613.173	1224.548	2613.173	1224.548	2.133989848	1.914970126		2	137	0.994982623
2	196.189	196189	2232.688	1148.157	2232.688	1148.157	1.944584234	1.910730876		2	137.25	0.996393023
2	196.448	196448	2294.608	1284.7	2294.608	1284.7	1.786104149	1.884673423		2	137.5	0.997063565
2	196.766	196766	1807.86	911.0018	1807.86	911.0018	1.984474674	1.841632092		2	137.75	0.997191073
2	197.205	197205	1680.978	1043.095	1680.978	1043.095	1.611529151	1.743589621		2	138	0.996716437
2	197.514	197514	1754.337	1109.042	1754.337	1109.042	1.581849019	1.648402016		2	138.25	0.99609687
2	198.064	198064	2351.41	1548.681	2351.41	1548.681	1.51833076	1.533942524		2	138.5	0.99575809
2	198.438	198438	1513.555	958.8746	1513.555	958.8746	1.578470219	1.522508228		2	138.75	0.99552629
2	198.856	198856	1460.615	1048.821	1460.615	1048.821	1.392625624	1.539505878		2	139	0.995166418
2	199.186	199186	1937.839	1130.26	1937.839	1130.26	1.714507282	1.59506506		2	139.25	0.994843443
2	199.452	199452	1530.028	997.3101	1530.028	997.3101	1.534154723	1.663178102		2	139.5	0.994520468
2	199.761	199761	1061.673	675.6203	1061.673	675.6203	1.571404826	1.737839449		2	139.75	0.995641559
2	200.14	200140	1473.066	738.4964	1473.066	738.4964	1.994682709	1.859984722		2	140	0.997086803
2	200.322	200322	1674.306	836.376	1674.306	836.376	2.001858016	1.926636847		2	140.25	0.997677428
2	200.533	200533	1736.736	900.2452	1736.736	900.2452	1.929181072	1.982535722		2	140.5	0.996133182
2	200.829	200829	1724.658	864.25	1724.658	864.25	1.995554527	2.041785513		2	140.75	0.994462155
2	201.031	201031	2003.181	930.1273	2003.181	930.1273	2.153663267	2.079860277		2	141	0.992816994
2	201.315	201315	1767.804	956.3923	1767.804	956.3923	1.848408859	2.106231815		2	141.25	0.99110281
2	201.484	201484	2373.332	1013.78	2373.332	1013.78	2.341072027	2.094787755		2	141.5	0.989620306
2	201.863	201863	2002.436	958.9646	2002.436	958.9646	2.088122961	2.035057328		2	141.75	0.98758785
2	202.108	202108	2283.399	954.1014	2283.399	954.1014	2.393245624	1.97857737		2	142	0.98699914
2	202.477	202477	1634.466	1096.181	1634.466	1096.181	1.491054853	1.854813257		2	142.25	0.987331609
2	202.64	202640	1685.056	961.406	1685.056	961.406	1.752699692	1.817996861		2	142.5	0.990094052
2	202.986	202986	1977.673	1128.557	1977.673	1128.557	1.752390885	1.74363589		2	142.75	0.995991024
2	203.203	203203	2073.531	1243.984	2073.531	1243.984	1.666847001	1.709189793		2	143	1.004467532
2	203.385	203385	1537.482	966.89	1537.482	966.89	1.590131246	1.706989733		2	143.25	1.010955753
2	203.811	203811	1916.951	1085.881	1916.951	1085.881	1.76534169	1.750636015		2	143.5	1.01717501
2	204.064	204064	1904.286	1112.068	1904.286	1112.068	1.712382696	1.770815245		2	143.75	1.022381807
2	204.323	204323	1859.528	1003.201	1859.528	1003.201	1.853594644	1.805255322		2	144	1.026822001
2	204.642	204642	2004.043	1035.38	2004.043	1035.38	1.935562789	1.847864766		2	144.25	1.03073239
2	205.002	205002	1778.77	938.1926	1778.77	938.1926	1.895953986	1.835163779		2	144.5	1.032613346
2	205.204	205204	1689.914	878.9909	1689.914	878.9909	1.922561428	1.819288563		2	144.75	1.03013287
2	205.5	205500	1665.222	948.3126	1665.222	948.3126	1.755984261	1.791731915		2	145	1.022828357
2	205.765	205765	1844.169	1123.764	1844.169	1123.764	1.641064316	1.750533541		2	145.25	1.015155814
2	205.992	205992	1785.502	1043.802	1785.502	1043.802	1.710575377	1.701704458		2	145.5	1.005327777
2	206.267	206267	1803.9	1085.988	1803.9	1085.988	1.661068078	1.650064207		2	145.75	0.998261225
2	206.516	206516	2073.509	1582.129	2073.509	1582.129	1.310581501	1.612449349		2	146	0.995401746
2	206.721	206721	1388.504	723.7896	1388.504	723.7896	1.918380701	1.582530964		2	146.25	0.993426881
2	206.928	206928	1527.658	823.8378	1527.658	823.8378	1.854318896	1.559601644		2	146.5	0.992695529
2	207.152	207152	1028.678	778.5217	1028.678	778.5217	1.321322193	1.549999445		2	146.75	0.993608966
2	207.339	207339	1214.644	885.2951	1214.644	885.2951	1.3720216	1.543967667		2	147	0.996597113
2	207.631	207631	1326.126	912.0656	1326.126	912.0656	1.453980942	1.533355847		2	147.25	0.999313074
2	207.807	207807	1478.981	993.5906	1478.981	993.5906	1.48852153	1.529458617		2	147.5	1.001998279
2	208.001	208001	1684.356	1040.819	1684.356	1040.819	1.618298667	1.523393428		2	147.75	1.004619226
2	208.208	208208	1698.506	1000.187	1698.506	1000.187	1.698188439	1.522934458		2	148	1.006811727
2	208.425	208425	1195.089	836.5093	1195.089	836.5093	1.428661941	1.527905666		2	148.25	1.00586704
2	208.633	208633	1246.795	793.4038	1246.795	793.4038	1.571450754	1.520388564		2	148.5	1.002584201
2	208.948	208948	1405.802	957.2161	1405.802	957.2161	1.468635975	1.470950153		2	148.75	0.999423345
2	209.121	209121	1371.821	970.9787	1371.821	970.9787	1.412822959	1.435824519		2	149	0.996718624
2	209.373	209373	1375.452	854.5496	1375.452	854.5496	1.609563681	1.392296834		2	149.25	0.993334919
2	209.749	209749	950.2108	820.0553	950.2108	820.0553	1.158715516	1.316503825		2	149.5	0.990352761
2	209.99	209990	1242.412	936.6444	1242.412	936.6444	1.326450038	1.278182174		2	149.75	0.988253642
2	210.191	210191	1093.357	1000.452	1093.357	1000.452	1.092863026	1.268639235		2	150	0.987487572
2	210.424	210424	1111.339	906.1892	1111.339	906.1892	1.226387381	1.268834444		2	150.25	0.98695832
2	210.841	210841	1174.663	951.4986	1174.663	951.4986	1.234539914	1.271547409		2	150.5	0.986737943
2	211.104	211104	1492.491	1083.112	1492.491	1083.112	1.377965529	1.280313596		2	150.75	0.986898142
2	211.323	211323	1393.504	1023.178	1393.504	1023.178	1.361937024	1.298209867		2	151	0.988849377
2	211.652	211652	1396.318	987.9314	1396.318	987.9314	1.413375463	1.309204679		2	151.25	0.991517207
2	211.938	211938	1195.443	978.2754	1195.443	978.2754	1.221990249	1.288903866		2	151.5	0.994436734
2	212.283	212283	1412.028	1107.309	1412.028	1107.309	1.275188768	1.25051578		2	151.75	0.996927612
2	212.481	212481	1340.857	1033.366	1340.857	1033.366	1.297562529	1.229142926		2	152	0.999221606
2	212.807	212807	1358.124	1199.188	1358.124	1199.188	1.13253635	1.17346147		2	152.25	1.001497549
2	213.071	213071	996.0778	999.6894	996.0778	999.6894	0.996387278	1.130442223		2	152.5	1.002616883
2	213.331	213331	1057.488	920.1196	1057.488	920.1196	1.14929407	1.104282904		2	152.75	1.002172635
2	213.574	213574	933.2975	790.2414	933.2975	790.2414	1.181028354	1.081358342		2	153	1.001902256
2	213.902	213902	917.382	924.144	917.382	924.144	0.992682958	1.061275963		2	153.25	1.001710473
2	214.226	214226	974.3066	1000.212	974.3066	1000.212	0.974100091	1.067804089		2	153.5	1.001319862
2	214.484	214484	984.8107	928.6142	984.8107	928.6142	1.06051652	1.07698582		2	153.75	1.001353532
2	214.786	214786	1128.805	1001.917	1128.805	1001.917	1.126645221	1.08990293		2	154	1.00174504
2	215.013	215013	938.3903	874.3077	938.3903	874.3077	1.073295248	1.105088637		2	154.25	1.002294685
2	215.327	215327	947.3381	788.3717	947.3381	788.3717	1.201638897	1.114833773		2	154.5	1.002928797
2	215.548	215548	958.4598	807.8093	958.4598	807.8093	1.186492654	1.107288949		2	154.75	1.003588738
2	215.78	215780	938.1646	862.4197	938.1646	862.4197	1.087828351	1.097545543		2	155	1.004614424
2	216.034	216034	1203.455	1111.887	1203.455	1111.887	1.082353692	1.077938284		2	155.25	1.006002007
2	216.52	216520	1432.992	1352.381	1432.992	1352.381	1.059606723	1.01892786		2	155.5	1.009240999
2	216.716	216716	1155.875	1235.061	1155.875	1235.061	0.935884948	1.010348834		2	155.75	1.012988489
2	216.896	216896	1272.58	1307.21	1272.58	1307.21	0.973508465	1.013127867		2	156	1.016799969
2	217.059	217059	1313.683	1234.447	1313.683	1234.447	1.064187446	1.018961711		2	156.25	1.018238723
2	217.235	217235	676.4871	771.2605	676.4871	771.2605	0.87711882	1.028089509		2	156.5	1.018577996
2	217.528	217528	1059.671	962.7472	1059.671	962.7472	1.100674196	1.063636038		2	156.75	1.018352366
2	217.898	217898	1227.401	1025.01	1227.401	1025.01	1.197452708	1.131480771		2	157	1.017614476
2	218.082	218082	1141.274	999.7074	1141.274	999.7074	1.141608035	1.159174855		2	157.25	1.016183516
2	218.421	218421	1153.108	872.0364	1153.108	872.0364	1.322316362	1.213044323		2	157.5	1.014232508
2	218.655	218655	1083.336	929.4417	1083.336	929.4417	1.165577142	1.245852728		2	157.75	1.011375803
2	218.873	218873	1232.99	973.5545	1232.99	973.5545	1.26648277	1.261435293		2	158	1.007514346
2	219.076	219076	1303.026	1047.702	1303.026	1047.702	1.243699067	1.270591106		2	158.25	1.004320447
2	219.276	219276	1223.71	967.5248	1223.71	967.5248	1.264784117	1.282070252		2	158.5	1.001986048
2	219.688	219688	1349.085	967.6598	1349.085	967.6598	1.394172828	1.30891364		2	158.75	1.000542158
2	219.867	219867	1268.136	927.0832	1268.136	927.0832	1.36787723	1.319589824		2	159	0.99919699
2	220.126	220126	1282.92	1135.483	1282.92	1135.483	1.129845185	1.336590416		2	159.25	0.998719696
2	220.297	220297	1354.442	996.8603	1354.442	996.8603	1.358707935	1.348984944		2	159.5	1.000128124
2	220.575	220575	1583.8	1205.496	1583.8	1205.496	1.313816056	1.369479162		2	159.75	1.002461051
2	220.791	220791	1756.821	1264.057	1756.821	1264.057	1.389827357	1.385923177		2	160	1.005180486
2	220.971	220971	1777.959	1195.224	1777.959	1195.224	1.487552961	1.39518149		2	160.25	1.007795338
2	226.877	226877	9058.36	6289.648	9058.36	6289.648	1.440201423	1.494634349		2	160.5	1.010672289
2	227.244	227244	2455.1	1350.368	2455.1	1350.368	1.818096993	1.778377359		2	160.75	1.013757713
2	227.631	227631	2214.425	1164.373	2214.425	1164.373	1.901817545	2.05134556		2	161	1.015975363
2	227.997	227997	2062.692	903.9636	2062.692	903.9636	2.281830817	2.284214902		2	161.25	1.016118288
2	228.403	228403	2165.393	750.4565	2165.393	750.4565	2.885434399	2.511100222		2	161.5	1.01582941
2	228.652	228652	2458.053	936.6158	2458.053	936.6158	2.624398393	2.635947662		2	161.75	1.01620502
2	228.885	228885	1681.436	614.3431	1681.436	614.3431	2.736965712	2.745846394		2	162	1.017204787
2	229.089	229089	2436.335	738.526	2436.335	738.526	3.298915678	2.830320729		2	162.25	1.018245696
2	229.29	229290	2057.549	744.0802	2057.549	744.0802	2.76522477	2.901145781		2	162.5	1.019093103
2	229.554	229554	2834.121	1064.329	2834.121	1064.329	2.662824183	2.990774259		2	162.75	1.019231635
2	229.922	229922	2621.795	881.0224	2621.795	881.0224	2.975855097	3.072010603		2	163	1.018999822
2	230.265	230265	2249.119	735.4682	2249.119	735.4682	3.058077834	3.147494261		2	163.25	1.018961311
2	230.671	230671	2719.974	772.7194	2719.974	772.7194	3.520002216	3.320031449		2	163.5	1.019311777
2	230.859	230859	3476.614	954.2482	3476.614	954.2482	3.643301606	3.408266851		2	163.75	1.019692761
2	231.111	231111	2874.9	874.6825	2874.9	874.6825	3.286792636	3.515367015		2	164	1.019452577
2	231.37	231370	2676.929	843.7398	2676.929	843.7398	3.172694947	3.629904672		2	164.25	1.018881719
2	231.575	231575	3121.947	768.5614	3121.947	768.5614	4.062065828	3.716631205		2	164.5	1.018427886
2	231.872	231872	2803.572	757.5402	2803.572	757.5402	3.700888745	3.831235352		2	164.75	1.018331019
2	232.222	232222	3139.51	782.9863	3139.51	782.9863	4.009661472	3.964763228		2	165	1.018500953
2	232.54	232540	4415.525	968.0259	4415.525	968.0259	4.561370724	4.04869978		2	165.25	1.019014608
2	232.997	232997	2554.39	784.9996	2554.39	784.9996	3.254001658	4.140502229		2	165.5	1.01973905
2	233.19	233190	3154.939	777.2225	3154.939	777.2225	4.059248156	4.150712199		2	165.75	1.020110972
2	233.4	233400	3820.641	811.2624	3820.641	811.2624	4.709500896	4.127630772		2	166	1.019936919
2	233.621	233621	3130.906	755.6079	3130.906	755.6079	4.143559113	4.080576814		2	166.25	1.019736743
2	233.982	233982	3320.154	779.1428	3320.154	779.1428	4.261290742	3.975598877		2	166.5	1.019523165
2	234.251	234251	3447.289	972.5116	3447.289	972.5116	3.544727898	3.861927781		2	166.75	1.019242037
2	234.578	234578	3772.421	974.3574	3772.421	974.3574	3.871701493	3.677899681		2	167	1.018882876
2	234.839	234839	3366.82	956.1772	3366.82	956.1772	3.521125582	3.534352845		2	167.25	1.018668924
2	235.274	235274	3239.18	1058.996	3239.18	1058.996	3.058727323	3.268976639		2	167.5	1.018695956
2	235.962	235962	3137.904	1249.86	3137.904	1249.86	2.510604388	2.78360138		2	167.75	1.01894547
2	236.238	236238	3226.538	1172.832	3226.538	1172.832	2.751065796	2.623278549		2	168	1.019264715
2	236.407	236407	2787.535	979.7368	2787.535	979.7368	2.845187605	2.527062795		2	168.25	1.019869053
2	236.909	236909	1713.081	723.5091	1713.081	723.5091	2.367739397	2.247842834		2	168.5	1.021863613
2	237.133	237133	1785.643	816.8432	1785.643	816.8432	2.186029093	2.156437921		2	168.75	1.023858173
2	237.483	237483	1959.428	969.952	1959.428	969.952	2.020128831	2.015582706		2	169	1.025852733
2	237.687	237687	1286.24	728.0494	1286.24	728.0494	1.766693304	1.979942877		2	169.25	1.027847293
2	237.853	237853	1344.932	771.2785	1344.932	771.2785	1.743769598	1.976087037		2	169.5	1.029841852
2	238.067	238067	1837.656	836.376	1837.656	836.376	2.197164911	1.984787999		2	169.75	1.031930557
2	238.364	238364	1742.898	825.8145	1742.898	825.8145	2.110519978	2.052652982		2	170	1.033990286
2	238.656	238656	1699.847	840.0791	1699.847	840.0791	2.023436841	2.239916598		2	170.25	1.035190792
2	238.977	238977	2672.562	1066.857	2672.562	1066.857	2.505079875	2.540475986		2	170.5	1.036016091
2	239.195	239195	2887.256	1096.539	2887.256	1096.539	2.633062755	2.736558562		2	170.75	1.03641784
2	239.435	239435	2231.637	773.7191	2231.637	773.7191	2.884298707	3.004780251		2	171	1.036611525
2	239.745	239745	3475.835	948.7361	3475.835	948.7361	3.663647878	3.370496565		2	171.25	1.036456333
2	240.01	240010	3622.757	1058.391	3622.757	1058.391	3.422890973	3.66068207		2	171.5	1.035842434
2	240.186	240186	3272.475	940.612	3272.475	940.612	3.479091272	3.865692118		2	171.75	1.034799941
2	240.366	240366	4727.809	1038.663	4727.809	1038.663	4.55182191	4.015794419		2	172	1.033770473
2	240.694	240694	4173.12	909.0514	4173.12	909.0514	4.590631509	4.174562524		2	172.25	1.032237885
2	241.005	241005	3582.07	835.1145	3582.07	835.1145	4.289316016	4.257802115		2	172.5	1.030415772
2	241.231	241231	3133.664	750.3401	3133.664	750.3401	4.176324843	4.256756956		2	172.75	1.028597469
2	241.776	241776	3534.407	901.713	3534.407	901.713	3.919658472	3.873469665		2	173	1.027507829
2	242.024	242024	3567.021	889.0216	3567.021	889.0216	4.012299589	3.630872417		2	173.25	1.027769967
2	242.297	242297	3248.533	974.742	3248.533	974.742	3.332710604	3.44483382		2	173.5	1.028629972
2	242.468	242468	3008.265	842.5614	3008.265	842.5614	3.570380746	3.355590387		2	173.75	1.029203149
2	242.653	242653	4393.815	1754.604	4393.815	1754.604	2.504163333	3.265216506		2	174	1.02972772
2	243.019	243019	2437.563	833.6142	2437.563	833.6142	2.924090065	3.202269798		2	174.25	1.030058752
2	243.273	243273	3162.577	1117.154	3162.577	1117.154	2.830923042	3.196408502		2	174.5	1.029639966
2	243.505	243505	3244.55	874.3863	3244.55	874.3863	3.710659694	3.190170066		2	174.75	1.028862057
2	243.687	243687	3160.125	819.2255	3160.125	819.2255	3.857454388	3.212659767		2	175	1.028505934
2	244.022	244022	2444.672	902.2295	2444.672	902.2295	2.709589966	3.285181086		2	175.25	1.028371124
2	244.371	244371	3529.036	985.4979	3529.036	985.4979	3.580967549	3.301609721		2	175.5	1.028491252
2	244.567	244567	2709.711	787.379	2709.711	787.379	3.441431636	3.306475978		2	175.75	1.030400934
2	244.756	244756	2915.124	932.7378	2915.124	932.7378	3.125341334	3.28990667		2	176	1.033609361
2	244.941	244941	2548.48	837.1621	2548.48	837.1621	3.044189411	3.23796619		2	176.25	1.036946875
2	245.148	245148	2542.128	785.2187	2542.128	785.2187	3.237477661	3.169537941		2	176.5	1.039970127
2	245.366	245366	2634.575	851.6212	2634.575	851.6212	3.093599596	3.095280891		2	176.75	1.042759031
2	245.603	245603	2963.473	872.2792	2963.473	872.2792	3.397390423	2.993060935		2	177	1.044736047
2	245.909	245909	2963.363	1084.536	2963.363	1084.536	2.732378639	2.87944241		2	177.25	1.046681729
2	246.279	246279	2362.036	961.6665	2362.036	961.6665	2.456190374	2.731364798		2	177.5	1.048205676
2	246.501	246501	3031.131	1026.96	3031.131	1026.96	2.951557023	2.638833866		2	177.75	1.048919813
2	246.805	246805	3247.381	1425.337	3247.381	1425.337	2.278325056	2.586129237		2	178	1.049916743
2	247.149	247149	2525.322	923.4132	2525.322	923.4132	2.734769224	2.659110394		2	178.25	1.051049214
2	247.363	247363	2820.32	1031.57	2820.32	1031.57	2.734007387	2.742363808		2	178.5	1.055035262
2	247.651	247651	2054.056	784.5821	2054.056	784.5821	2.618025571	2.869527942		2	178.75	1.060197216
2	247.857	247857	2793.288	980.3991	2793.288	980.3991	2.849133582	3.000493904		2	179	1.065090967
2	248.08	248080	3098.385	981.2038	3098.385	981.2038	3.157738484	3.158386818		2	179.25	1.069055217
2	248.271	248271	2868.235	775.1162	2868.235	775.1162	3.700393567	3.296786242		2	179.5	1.072266015
2	248.588	248588	3344.536	893.9623	3344.536	893.9623	3.741249491	3.583687829		2	179.75	1.074502166
2	248.801	248801	3442.874	973.0591	3442.874	973.0591	3.53819619	3.740649656		2	180	1.075790173
2	249.139	249139	3805.729	1038.131	3805.729	1038.131	3.66594293	3.934044105		2	180.25	1.072695725
2	249.422	249422	3723.149	876.4152	3723.149	876.4152	4.248156581	4.078122125		2	180.5	1.068672037
2	249.698	249698	4277.248	919.5492	4277.248	919.5492	4.651461825	4.174978838		2	180.75	1.063086444
2	250.008	250008	3258.647	814.8329	3258.647	814.8329	3.999159828	4.243464761		2	181	1.058917279
2	250.443	250443	3261.533	772.985	3261.533	772.985	4.219400118	4.289197799		2	181.25	1.055618781
2	250.694	250694	3478.956	840.4686	3478.956	840.4686	4.139305145	4.268421969		2	181.5	1.052022024
2	250.978	250978	3244.875	791.6744	3244.875	791.6744	4.098749435	4.208662133		2	181.75	1.049313819
2	251.162	251162	4027.924	989.9455	4027.924	989.9455	4.068834092	4.143085917		2	182	1.051438125
2	251.4	251400	4301.2	1123.415	4301.2	1123.415	3.828683078	3.998960167		2	182.25	1.058064889
2	251.584	251584	2314.188	624.1196	2314.188	624.1196	3.70792393	3.857132272		2	182.5	1.066277586
2	251.824	251824	4986.577	1001.52	4986.577	1001.52	4.979008906	3.676627716		2	182.75	1.074925358
2	252.059	252059	3242.12	923.1845	3242.12	923.1845	3.511887385	3.483786666		2	183	1.088370247
2	252.221	252221	3274.844	948.3641	3274.844	948.3641	3.453150536	3.329669793		2	183.25	1.101466755
2	252.49	252490	2161.534	913.1295	2161.534	913.1295	2.36717136	3.092406669		2	183.5	1.108919233
2	252.799	252799	2938.764	1232.352	2938.764	1232.352	2.384679053	2.825020797		2	183.75	1.115058779
2	253.356	253356	2456.173	1100.348	2456.173	1100.348	2.232178365	2.281457557		2	184	1.119642083
2	253.821	253821	1933.36	1002.87	1933.36	1002.87	1.927827136	1.938271026		2	184.25	1.122223627
2	254.131	254131	1733.636	947.4369	1733.636	947.4369	1.829816846	1.803584435		2	184.5	1.122676425
2	254.36	254360	1678.142	878.232	1678.142	878.232	1.910818554	1.727275572		2	184.75	1.123817118
2	254.781	254781	1581.809	948.5908	1581.809	948.5908	1.667535675	1.673272887		2	185	1.125274627
2	255.111	255111	1999.924	1229.204	1999.924	1229.204	1.627007397	1.707778463		2	185.25	1.125840305
2	255.98	255980	2224.678	1439.908	2224.678	1439.908	1.545013987	1.920660361		2	185.5	1.12640405
2	256.183	256183	2158.436	1188.711	2158.436	1188.711	1.815778604	2.023008066		2	185.75	1.127562625
2	256.833	256833	2090.507	984.551	2090.507	984.551	2.123310016	2.443123456		2	186	1.128758959
2	257.029	257029	2380.089	1058.932	2380.089	1058.932	2.247631576	2.438315675		2	186.25	1.129494549
2	257.254	257254	2956.163	1105.608	2956.163	1105.608	2.673789444	2.423818661		2	186.5	1.129871176
2	257.478	257478	2544.499	980.1514	2544.499	980.1514	2.596026491	2.374313998		2	186.75	1.130343674
2	257.659	257659	2475.383	943.2467	2475.383	943.2467	2.62432193	2.311500138		2	187	1.130874265
2	257.844	257844	3446.295	1096.441	3446.295	1096.441	3.143165022	2.231013263		2	187.25	1.130039566
2	258.073	258073	3370.411	1038.218	3370.411	1038.218	3.24634229	2.102068707		2	187.5	1.128294144
2	258.454	258454	3554.288	1417.93	3554.288	1417.93	2.506673813	1.832648402		2	187.75	1.125204409
2	258.779	258779	209.0768	454.2834	209.0768	454.2834	0.460234294	1.538583184		2	188	1.124422682
2	259.035	259035	226.5145	417.6299	226.5145	417.6299	0.542380945	1.270562248		2	188.25	1.123901576
2	259.504	259504	349.7607	468.0897	349.7607	468.0897	0.747208708	0.736863097		2	188.5	1.128051314
2	265.418	265418	4701.993	3753.97	4701.993	3753.97	1.252538779	0.418928692		2	188.75	1.132931256
2	265.722	265722	251.2509	480.6531	251.2509	480.6531	0.522728138	1.172900013		2	189	1.139616425
2	265.916	265916	225.7163	439.8184	225.7163	439.8184	0.513203404	1.604055003		2	189.25	1.147091869
2	266.209	266209	4168.285	1980.677	4168.285	1980.677	2.104474884	2.175956426		2	189.5	1.156747706
2	266.48	266480	4084.952	1348.637	4084.952	1348.637	3.028948487	2.617188142		2	189.75	1.167693481
2	266.914	266914	4048.909	1014.515	4048.909	1014.515	3.990979926	3.172286645		2	190	1.179665524
2	267.221	267221	4368.646	1042.986	4368.646	1042.986	4.188595053	3.456670495		2	190.25	1.192672555
2	267.412	267412	3842.972	976.2563	3842.972	976.2563	3.936437593	3.585827052		2	190.5	1.206816254
2	267.706	267706	4305.133	1439.868	4305.133	1439.868	2.989949773	3.724387027		2	190.75	1.218903971
2	267.952	267952	3010.305	770.5912	3010.305	770.5912	3.906487642	3.731935941		2	191	1.230718453
2	268.215	268215	3273.54	874.5115	3273.54	874.5115	3.74327839	3.626371726		2	191.25	1.241534662
2	268.503	268503	3981.197	1111.689	3981.197	1111.689	3.58121471	3.499216414		2	191.5	1.248014819
2	268.746	268746	3484.446	1133.032	3484.446	1133.032	3.075328852	3.369498594		2	191.75	1.250513915
2	269.042	269042	3208.597	957.8107	3208.597	957.8107	3.349928123	3.126641641		2	192	1.251000736
2	269.474	269474	2783.852	1023.988	2783.852	1023.988	2.718637328	2.830217436		2	192.25	1.249320956
2	269.871	269871	3054.92	1412.87	3054.92	1412.87	2.162208837	2.65937428		2	192.5	1.243734979
2	270.146	270146	2027.185	890.5932	2027.185	890.5932	2.276218817	2.559819518		2	192.75	1.238606751
2	270.785	270785	2584.483	829.292	2584.483	829.292	3.116493346	2.515008773		2	193	1.234994299
2	270.949	270949	2355.054	877.9282	2355.054	877.9282	2.682513217	2.524888515		2	193.25	1.231055627
2	271.413	271413	2102.23	1007.811	2102.23	1007.811	2.085936748	2.532844248		2	193.5	1.227976836
2	271.727	271727	1905.022	805.4893	1905.022	805.4893	2.365049418	2.505221635		2	193.75	1.228940112
2	271.9	271900	2358.436	850.883	2358.436	850.883	2.771751228	2.486148228		2	194	1.234059042
2	272.073	272073	2470.795	966.4988	2470.795	966.4988	2.556438766	2.465831307		2	194.25	1.24122785
2	272.264	272264	2218.319	955.6831	2218.319	955.6831	2.321186803	2.436864885		2	194.5	1.250137142
2	272.593	272593	1754.693	758.0948	1754.693	758.0948	2.314608938	2.375485394		2	194.75	1.263669092
2	272.789	272789	2021.568	806.4021	2021.568	806.4021	2.506898234	2.346897478		2	195	1.276272475
2	272.979	272979	2069.116	879.0866	2069.116	879.0866	2.353711227	2.33630772		2	195.25	1.286842144
2	273.368	273368	1988.162	869.6246	1988.162	869.6246	2.286230173	2.32429811		2	195.5	1.295466492
2	273.651	273651	2238.926	1117.398	2238.926	1117.398	2.003696087	2.295643861		2	195.75	1.299855739
2	273.828	273828	2298.005	1024.941	2298.005	1024.941	2.242085154	2.277338482		2	196	1.301447262
2	274.112	274112	2141.651	880.576	2141.651	880.576	2.432102397	2.241081075		2	196.25	1.298982769
2	274.291	274291	1794.071	831.8389	1794.071	831.8389	2.156752948	2.212510582		2	196.5	1.292149782
2	274.486	274486	2574.021	1042.541	2574.021	1042.541	2.46898779	2.179113174		2	196.75	1.283573239
2	274.786	274786	1754.598	810.5989	1754.598	810.5989	2.164569925	2.118637347		2	197	1.269778508
2	275.141	275141	1476.032	824.9726	1476.032	824.9726	1.78918912	2.033233039		2	197.25	1.254660687
2	275.54	275540	1745.705	971.2129	1745.705	971.2129	1.797448325	1.934911539		2	197.5	1.235140875
2	275.828	275828	2199.333	1076.628	2199.333	1076.628	2.042797512	1.853078429		2	197.75	1.221599329
2	276.008	276008	1464.174	799.1707	1464.174	799.1707	1.832116718	1.803467739		2	198	1.208412426
2	276.183	276183	1584.011	924.0996	1584.011	924.0996	1.714112851	1.764259369		2	198.25	1.203595246
2	276.446	276446	1431.949	857.4552	1431.949	857.4552	1.669998619	1.710393849		2	198.5	1.202777439
2	276.651	276651	1979.87	1118.732	1979.87	1118.732	1.769744675	1.667436757		2	198.75	1.205354154
2	276.95	276950	1229.033	797.3104	1229.033	797.3104	1.541473685	1.593066815		2	199	1.212591627
2	277.386	277386	1490.242	961.758	1490.242	961.758	1.549497899	1.478320474		2	199.25	1.224682617
2	277.64	277640	1088.33	794.5231	1088.33	794.5231	1.369790255	1.42629927		2	199.5	1.240732577
2	277.976	277976	1336.009	960.0093	1336.009	960.0093	1.39166256	1.380625853		2	199.75	1.256043135
2	278.181	278181	1683.279	1169.15	1683.279	1169.15	1.439745969	1.358805135		2	200	1.276239911
2	278.441	278441	3851.439	3409.047	3851.439	3409.047	1.129769991	1.332075149		2	200.25	1.29788659
2	278.652	278652	3260.332	2653.698	3260.332	2653.698	1.228599486	1.309642415		2	200.5	1.316522234
2	278.986	278986	1550.426	1140.873	1550.426	1140.873	1.358982113	1.280991258		2	200.75	1.329747648
2	279.361	279361	1289.324	886.0156	1289.324	886.0156	1.45519334	1.27193677		2	201	1.341925226
2	279.534	279534	1187.618	882.2358	1187.618	882.2358	1.346145781	1.274465768		2	201.25	1.348560609
2	280.101	280101	979.9448	889.725	979.9448	889.725	1.101401894	1.284372061		2	201.5	1.346550671
2	280.294	280294	919.6793	812.2209	919.6793	812.2209	1.132301939	1.286300475		2	201.75	1.336564245
2	280.466	280466	1110.09	958.52	1110.09	958.52	1.158129199	1.290307002		2	202	1.324045359
2	280.795	280795	1260.993	823.4352	1260.993	823.4352	1.531380976	1.290226		2	202.25	1.305663076
2	281.102	281102	1505.919	1014.363	1505.919	1014.363	1.484595751	1.281800546		2	202.5	1.285048546
2	281.306	281306	1274.208	1088.359	1274.208	1088.359	1.170760751	1.275973035		2	202.75	1.271041648
2	281.511	281511	1135	927.8459	1135	927.8459	1.223263475	1.266584832		2	203	1.257622703
2	281.729	281729	1023.373	730.3263	1023.373	730.3263	1.40125448	1.244242978		2	203.25	1.249311183
2	281.916	281916	1140.311	926.6673	1140.311	926.6673	1.230550598	1.22311645		2	203.5	1.251883962
2	282.161	282161	1037.863	1010.116	1037.863	1010.116	1.027469122	1.189614156		2	203.75	1.258376154
2	282.367	282367	1169.984	1097.557	1169.984	1097.557	1.065989283	1.152444673		2	204	1.263781095
2	282.634	282634	1138.868	970.0449	1138.868	970.0449	1.174036377	1.114647354		2	204.25	1.271343821
2	282.887	282887	1178.992	1174.663	1178.992	1174.663	1.003685312	1.099360313		2	204.5	1.279796613
2	283.084	283084	1182.789	1006.962	1182.789	1006.962	1.174611356	1.093098032		2	204.75	1.283638322
2	283.281	283281	1120.207	961.3963	1120.207	961.3963	1.165187551	1.086656294		2	205	1.28140275
2	283.704	283704	959.4723	887.5333	959.4723	887.5333	1.081054987	1.08499828		2	205.25	1.276275653
2	283.912	283912	938.0247	878.2673	938.0247	878.2673	1.068040106	1.087830058		2	205.5	1.270376518
2	284.165	284165	977.1979	971.857	977.1979	971.857	1.005495562	1.084706961		2	205.75	1.260525346
2	284.368	284368	804.4587	758.0948	804.4587	758.0948	1.061158446	1.072879929		2	206	1.247177168
2	284.577	284577	1100.104	957.1724	1100.104	957.1724	1.149326913	1.059789353		2	206.25	1.235278199
2	284.827	284827	903.0667	898.0553	903.0667	898.0553	1.00558028	1.047676466		2	206.5	1.225547737
2	285.117	285117	1164.652	1022.509	1164.652	1022.509	1.139013935	1.033660949		2	206.75	1.216537723
2	285.351	285351	1028.921	1026.672	1028.921	1026.672	1.002190573	1.024221713		2	207	1.210757911
2	285.631	285631	924.5215	945.0953	924.5215	945.0953	0.978230978	1.016333916		2	207.25	1.208305201
2	285.804	285804	744.2025	817.7733	744.2025	817.7733	0.910035214	1.011173987		2	207.5	1.206094558
2	286.132	286132	1031.646	1075.683	1031.646	1075.683	0.959061359	0.999043162		2	207.75	1.20421999
2	286.398	286398	952.8658	898.0553	952.8658	898.0553	1.061032433	0.989323741		2	208	1.202370703
2	286.734	286734	1136.395	953.2008	1136.395	953.2008	1.192188466	0.979415488		2	208.25	1.202490321
2	286.952	286952	990.8679	1228.655	990.8679	1228.655	0.806465525	0.976260309		2	208.5	1.202819454
2	287.35	287350	1080.931	1165.829	1080.931	1165.829	0.927178	0.972471001		2	208.75	1.196946868
2	287.695	287695	922.3277	968.2689	922.3277	968.2689	0.952553263	0.963843024		2	209	1.186394321
2	287.928	287928	876.8151	892.8692	876.8151	892.8692	0.982019651	0.957011185		2	209.25	1.174519688
2	288.218	288218	843.3408	816.4802	843.3408	816.4802	1.032898042	0.949645236		2	209.5	1.162645996
2	288.429	288429	866.2587	890.6927	866.2587	890.6927	0.972567419	0.946885841		2	209.75	1.149883724
2	288.604	288604	964.4712	1199.881	964.4712	1199.881	0.803805711	0.946138079		2	210	1.140090589
2	288.992	288992	927.1505	927.466	927.1505	927.466	0.999659826	0.94381455		2	210.25	1.137804678
2	289.336	289336	869.7278	898.2235	869.7278	898.2235	0.96827549	0.937276598		2	210.5	1.137966952
2	289.55	289550	906.614	1005.022	906.614	1005.022	0.902083735	0.932082241		2	210.75	1.138379203
2	290.053	290053	633.0716	739.9374	633.0716	739.9374	0.855574539	0.919040766		2	211	1.13987254
2	290.314	290314	784.0467	801.7099	784.0467	801.7099	0.97796809	0.910602937		2	211.25	1.143775184
2	290.669	290669	831.1625	831.8544	831.1625	831.8544	0.999168244	0.899438476		2	211.5	1.146786462
2	290.982	290982	781.2242	930.8658	781.2242	930.8658	0.839244712	0.893125228		2	211.75	1.146310826
2	291.255	291255	707.7793	859.416	707.7793	859.416	0.82355844	0.8883533		2	212	1.141179904
2	291.449	291449	843.7698	1017.703	843.7698	1017.703	0.829092378	0.885993533		2	212.25	1.134129223
2	291.757	291757	861.1922	922.8813	861.1922	922.8813	0.933155976	0.885548111		2	212.5	1.126958771
2	292.231	292231	813.814	880.0716	813.814	880.0716	0.924713398	0.888189351		2	212.75	1.116135795
2	292.448	292448	869.5605	1023.268	869.5605	1023.268	0.849787641	0.887661896		2	213	1.105696844
2	292.69	292690	777.3274	910.8363	777.3274	910.8363	0.85342163	0.888056919		2	213.25	1.098199612
2	292.904	292904	728.8092	715.4497	728.8092	715.4497	1.018672871	0.889720963		2	213.5	1.092092927
2	293.08	293080	776.5996	924.8317	776.5996	924.8317	0.839719919	0.889497883		2	213.75	1.08759218
2	293.342	293342	831.3833	882.0377	831.3833	882.0377	0.942571162	0.882220159		2	214	1.085733816
2	293.773	293773	685.9968	843.3351	685.9968	843.3351	0.813433237	0.867177214		2	214.25	1.087104461
2	294.013	294013	782.0238	1025.193	782.0238	1025.193	0.762806418	0.861888873		2	214.5	1.089388656
2	294.387	294387	807.8201	871.9071	807.8201	871.9071	0.926497903	0.852922971		2	214.75	1.092098923
2	294.57	294570	911.2498	995.798	911.2498	995.798	0.915095029	0.852546676		2	215	1.096117781
2	295.042	295042	828.1333	1069.199	828.1333	1069.199	0.774536171	0.879682452		2	215.25	1.098202528
2	295.49	295490	885.3236	930.8658	885.3236	930.8658	0.95107544	0.913525576		2	215.5	1.097311253
2	295.682	295682	727.6678	922.2883	727.6678	922.2883	0.788980843	0.918593705		2	215.75	1.094745661
2	295.921	295921	596.9601	634.5943	596.9601	634.5943	0.940695654	0.914598295		2	216	1.090121849
2	296.135	296135	928.2831	893.8439	928.2831	893.8439	1.038529323	0.906785493		2	216.25	1.082809089
2	296.317	296317	655.5122	730.0918	655.5122	730.0918	0.89784901	0.900067085		2	216.5	1.075115196
2	296.524	296524	723.895	796.642	723.895	796.642	0.908682947	0.887367913		2	216.75	1.072458273
2	296.798	296798	879.9536	907.432	879.9536	907.432	0.969718502	0.867485588		2	217	1.073973044
2	297.081	297081	908.9067	1184.314	908.9067	1184.314	0.767454155	0.845718488		2	217.25	1.077283067
2	297.286	297286	775.2774	1026.606	775.2774	1026.606	0.755184949	0.826632629		2	217.5	1.084970534
2	297.475	297475	911.1603	1210.662	911.1603	1210.662	0.752613281	0.814120879		2	217.75	1.096149187
2	297.682	297682	763.7704	990.374	763.7704	990.374	0.771193913	0.801964981		2	218	1.10691882
2	297.987	297987	839.3153	987.4328	839.3153	987.4328	0.849997387	0.788060957		2	218.25	1.116813565
2	298.259	298259	689.8047	841.5848	689.8047	841.5848	0.819649666	0.789597077		2	218.5	1.126508362
2	298.419	298419	726.3125	817.3895	726.3125	817.3895	0.888575765	0.793965802		2	218.75	1.133737779
2	298.627	298627	709.0856	849.1518	709.0856	849.1518	0.835051636	0.804522291		2	219	1.137418059
2	298.825	298825	710.8851	1031.536	710.8851	1031.536	0.689152002	0.825038317		2	219.25	1.140818169
2	299.23	299230	840.6668	974.9954	840.6668	974.9954	0.862226427	0.873664216		2	219.5	1.144895557
2	299.46	299460	849.288	1007.743	849.288	1007.743	0.84276249	0.892982712		2	219.75	1.148937478
2	299.842	299842	809.6602	826.7558	809.6602	826.7558	0.979322068	0.92901272		2	220	1.152918948
2	300.076	300076	834.9466	789.7949	834.9466	789.7949	1.057168893	0.939954073		2	220.25	1.157293306
2	301.365	301365	1086.252	1057.892	1086.252	1057.892	1.02680803	0.874940593		2	220.5	1.161949889
2	301.71	301710	720.5242	892.1127	720.5242	892.1127	0.807660512	0.850316389		2	220.75	1.166728091
2	302.194	302194	983.0946	1530.157	983.0946	1530.157	0.642479563	0.829424373		2	221	1.169989639
2	302.448	302448	802.3129	980.9394	802.3129	980.9394	0.817902615	0.829165188		2	221.25	1.171056671
2	302.806	302806	658.818	871.6294	658.818	871.6294	0.755846464	0.838329272		2	221.5	1.172123703
2	303.236	303236	570.6976	655.9301	570.6976	655.9301	0.870058563	0.85100447		2	221.75	1.173190736
2	303.536	303536	668.0033	641.141	668.0033	641.141	1.041897648	0.863901382		2	222	1.174257768
2	303.783	303783	727.4995	810.3648	727.4995	810.3648	0.897743214	0.874484616		2	222.25	1.1753248
2	303.949	303949	714.239	880.4319	714.239	880.4319	0.811237076	0.879245623		2	222.5	1.176391832
2	304.146	304146	854.9161	949.0201	854.9161	949.0201	0.900840878	0.885800377		2	222.75	1.177458864
2	304.488	304488	903.9377	1038.491	903.9377	1038.491	0.870433831	0.891808467		2	223	1.178525896
2	304.728	304728	705.4213	760.1051	705.4213	760.1051	0.92805758	0.880072331		2	223.25	1.179592929
2	304.891	304891	697.4066	869.6893	697.4066	869.6893	0.801903162	0.872083737		2	223.5	1.180659961
2	305.156	305156	794.2245	902.1364	794.2245	902.1364	0.880381836	0.866821534		2	223.75	1.181726993
2	305.503	305503	711.716	925.1978	711.716	925.1978	0.769258206	0.860349134		2	224	1.182794025
2	305.86	305860	813.6444	791.0643	813.6444	791.0643	1.02854395	0.857541159		2	224.25	1.183861057
2	306.047	306047	985.5168	1134.054	985.5168	1134.054	0.869021052	0.864636019		2	224.5	1.18492809
2	306.245	306245	799.1466	962.2068	799.1466	962.2068	0.830535182	0.87130273		2	224.75	1.185995122
2	306.505	306505	685.8999	1093.096	685.8999	1093.096	0.627483679	0.864794322		2	225	1.187062154
2	306.922	306922	1146.655	1205.228	1146.655	1205.228	0.951400897	0.846261692		2	225.25	1.188129186
2	307.153	307153	1001.291	943.8345	1001.291	943.8345	1.060875609	0.837737874		2	225.5	1.189196218
2	307.449	307449	740.813	830.4032	740.813	830.4032	0.89211241	0.82940549		2	225.75	1.19026325
2	307.73	307730	726.8256	998.5913	726.8256	998.5913	0.727850924	0.822172234		2	226	1.191330283
2	307.907	307907	448.7807	728.2615	448.7807	728.2615	0.616235652	0.818606043		2	226.25	1.192397315
2	308.117	308117	648.6227	800.2963	648.6227	800.2963	0.810478194	0.814498035		2	226.5	1.193464347
2	308.335	308335	701.7059	894.8669	701.7059	894.8669	0.784145553	0.80937514		2	226.75	1.194531379
2	308.565	308565	745.6798	904.8818	745.6798	904.8818	0.824063209	0.80340524		2	227	1.219176809
2	308.745	308745	663.0624	767.8562	663.0624	767.8562	0.863524186	0.807644451		2	227.25	1.268064309
2	308.907	308907	711.4654	743.2696	711.4654	743.2696	0.957210412	0.812315622		2	227.5	1.312758881
2	309.086	309086	608.3711	833.7805	608.3711	833.7805	0.729653788	0.808569634		2	227.75	1.355369583
2	309.345	309345	798.6674	976.515	798.6674	976.515	0.817875199	0.800369303		2	228	1.395627405
2	309.526	309526	758.3093	912.4934	758.3093	912.4934	0.831029901	0.795964128		2	228.25	1.431038068
2	309.842	309842	739.6743	989.8317	739.6743	989.8317	0.747272794	0.775867828		2	228.5	1.46503663
2	310.076	310076	825.7119	1227.975	825.7119	1227.975	0.672417517	0.764836975		2	228.75	1.496069459
2	310.248	310248	706.5183	978.1283	706.5183	978.1283	0.722316592	0.768126718		2	229	1.524278709
2	310.494	310494	853.343	1064.115	853.343	1064.115	0.801927423	0.778920099		2	229.25	1.547998872
2	310.728	310728	849.9113	1067.725	849.9113	1067.725	0.79600206	0.788851162		2	229.5	1.569642013
2	310.906	310906	815.7012	904.388	815.7012	904.388	0.901937222	0.802685493		2	229.75	1.585255373
2	311.1	311100	798.5345	1077.847	798.5345	1077.847	0.740860716	0.818552593		2	230	1.59922991
2	311.406	311406	731.5118	859.8011	731.5118	859.8011	0.850791887	0.828912081		2	230.25	1.613174717
2	311.738	311738	839.2681	917.9358	839.2681	917.9358	0.914299344	0.838152682		2	230.5	1.639324091
2	311.98	311980	797.7227	933.2988	797.7227	933.2988	0.854734518	0.842573923		2	230.75	1.667140901
2	312.379	312379	686.5703	911.9711	686.5703	911.9711	0.752842168	0.839136624		2	231	1.695296236
2	312.549	312549	889.5242	995.9726	889.5242	995.9726	0.893121156	0.83546429		2	231.25	1.72283369
2	312.858	312858	665.3314	847.1095	665.3314	847.1095	0.785413692	0.832626252		2	231.5	1.750224101
2	313.193	313193	740.2637	962.3161	740.2637	962.3161	0.76925212	0.833563188		2	231.75	1.775382005
2	313.499	313499	826.5652	901.8574	826.5652	901.8574	0.916514296	0.835588092		2	232	1.799691465
2	313.717	313717	744.9778	887.6153	744.9778	887.6153	0.839302567	0.840564538		2	232.25	1.823031676
2	314.069	314069	736.0884	802.8447	736.0884	802.8447	0.916850295	0.862482708		2	232.5	1.839757121
2	314.347	314347	775.8683	974.8153	775.8683	974.8153	0.795913133	0.880275093		2	232.75	1.85312549
2	314.535	314535	934.9712	1084.614	934.9712	1084.614	0.862031285	0.887032095		2	233	1.865741894
2	314.736	314736	749.8012	869.8047	749.8012	869.8047	0.862033972	0.893436039		2	233.25	1.866618006
2	314.91	314910	661.3303	754.9833	661.3303	754.9833	0.875953548	0.900514756		2	233.5	1.857042671
2	315.133	315133	840.0228	795.4687	840.0228	795.4687	1.056009872	0.912990306		2	233.75	1.841004714
2	315.434	315434	875.3476	915.2571	875.3476	915.2571	0.956395312	0.932908766		2	234	1.821976959
2	315.804	315804	873.5601	959.311	873.5601	959.311	0.910611991	0.956784091		2	234.25	1.795200604
2	316.112	316112	806.4242	955.3971	806.4242	955.3971	0.844072271	0.973272013		2	234.5	1.759575423
2	316.471	316471	958.5987	986.7199	958.5987	986.7199	0.971500321	0.991083335		2	234.75	1.724472257
2	316.731	316731	942.236	720.8629	942.236	720.8629	1.307094595	1.004617165		2	235	1.687170534
2	316.913	316913	1172.98	1356.214	1172.98	1356.214	0.864893004	1.019951506		2	235.25	1.648513688
2	317.197	317197	1187.665	1223.274	1187.665	1223.274	0.970890414	1.044426502		2	235.5	1.60439054
2	317.419	317419	955.1728	903.2003	955.1728	903.2003	1.057542607	1.05205192		2	235.75	1.5596869
2	317.581	317581	853.8866	820.3777	853.8866	820.3777	1.040845698	1.055795363		2	236	1.516183426
2	317.764	317764	1003.702	974.0658	1003.702	974.0658	1.030425255	1.058884781		2	236.25	1.479410763
2	317.989	317989	1044.348	801.7	1044.348	801.7	1.302666833	1.059175431		2	236.5	1.4436442
2	318.181	318181	866.9953	954.1464	866.9953	954.1464	0.908660663	1.056473882		2	236.75	1.408399287
2	318.579	318579	1008.261	893.1142	1008.261	893.1142	1.128927297	1.052930071		2	237	1.376571638
2	318.764	318764	857.3618	931.0546	857.3618	931.0546	0.920850184	1.053104546		2	237.25	1.350881301
2	318.95	318950	1170.87	1137.925	1170.87	1137.925	1.02895182	1.051889359		2	237.5	1.326361515
2	319.244	319244	906.0077	874.8655	906.0077	874.8655	1.035596557	1.051291541		2	237.75	1.317710028
2	319.519	319519	1004.307	933.0679	1004.307	933.0679	1.07634932	1.053855198		2	238	1.318618526
2	319.755	319755	1085.822	929.5904	1085.822	929.5904	1.168064989	1.057218031		2	238.25	1.329907728
2	319.959	319959	791.5771	724.0159	791.5771	724.0159	1.093314525	1.064132476		2	238.5	1.358616879
2	320.126	320126	910.925	900.2452	910.925	900.2452	1.011863212	1.072876222		2	238.75	1.406282836
2	320.548	320548	878.9703	913.2884	878.9703	913.2884	0.962423589	1.089255152		2	239	1.465398581
2	320.843	320843	1198.442	969.7064	1198.442	969.7064	1.235881294	1.092078623		2	239.25	1.525434321
2	321.122	321122	1125.03	1131.285	1125.03	1131.285	0.994470889	1.090470403		2	239.5	1.597274883
2	321.301	321301	774.4822	720.2859	774.4822	720.2859	1.075242761	1.084339769		2	239.75	1.67192188
2	321.602	321602	1071.454	893.1142	1071.454	893.1142	1.199683086	1.068085477		2	240	1.741309746
2	322.076	322076	760.8184	724.76	760.8184	724.76	1.049752194	1.040093952		2	240.25	1.809574835
2	322.251	322251	933.2062	999.1316	933.2062	999.1316	0.934017301	1.028652161		2	240.5	1.850533148
2	322.473	322473	1259.204	1207.766	1259.204	1207.766	1.042589376	1.013261232		2	240.75	1.878133693
2	322.659	322659	1028.027	953.3809	1028.027	953.3809	1.078296198	1.003240135		2	241	1.895093591
2	322.952	322952	859.6105	1078.391	859.6105	1078.391	0.797123214	0.986858777		2	241.25	1.891781036
2	323.431	323431	1425.819	1399.968	1425.819	1399.968	1.018465422	0.959971833		2	241.5	1.847217299
2	323.719	323719	1004.582	988.9179	1004.582	988.9179	1.015839636	0.941917741		2	241.75	1.802653561
2	323.927	323927	878.5254	964.0165	878.5254	964.0165	0.911317804	0.928421933		2	242	1.74248021
2	324.181	324181	974.4214	999.8725	974.4214	999.8725	0.974545655	0.915531398		2	242.25	1.697493882
2	324.354	324354	1006.824	1048.946	1006.824	1048.946	0.9598435	0.906573194		2	242.5	1.66279378
2	324.587	324587	791.6484	1000.933	791.6484	1000.933	0.790910481	0.891225422		2	242.75	1.639621165
2	324.926	324926	870.2803	1036.003	870.2803	1036.003	0.840036467	0.879191661		2	243	1.628723195
2	325.162	325162	821.5872	898.1099	821.5872	898.1099	0.91479584	0.877783796		2	243.25	1.626543855
2	325.41	325410	729.8219	880.4643	729.8219	880.4643	0.828905726	0.88176242		2	243.5	1.624862199
2	325.631	325631	911.8305	1092.118	911.8305	1092.118	0.834919395	0.90209998		2	243.75	1.633985223
2	325.981	325981	935.7317	933.2959	935.7317	933.2959	1.00260989	0.953834468		2	244	1.647702711
2	326.23	326230	1066.841	1032.634	1066.841	1032.634	1.033125967	0.985886475		2	244.25	1.651630199
2	326.425	326425	941.7732	936.3566	941.7732	936.3566	1.005784762	1.011118375		2	244.5	1.65388568
2	326.661	326661	1114.173	1156.017	1114.173	1156.017	0.9638033	1.04898097		2	244.75	1.650240932
2	326.937	326937	1256.411	1094.596	1256.411	1094.596	1.147830798	1.081885		2	245	1.631999188
2	327.436	327436	1332.582	1097.528	1332.582	1097.528	1.214166746	1.095248524		2	245.25	1.61079232
2	327.869	327869	1018.61	999.5214	1018.61	999.5214	1.01909774	1.087109519		2	245.5	1.586128348
2	328.135	328135	1079.322	1081.807	1079.322	1081.807	0.997702917	1.080359519		2	245.75	1.561034002
2	328.303	328303	1253.709	981.308	1253.709	981.308	1.277589707	1.070678725		2	246	1.536839446
2	328.584	328584	838.9295	875.3386	838.9295	875.3386	0.958405696	1.049118229		2	246.25	1.511479906
2	328.774	328774	1025.48	1038.308	1025.48	1038.308	0.987645284	1.043578993		2	246.5	1.485190725
2	328.941	328941	1026.309	974.1352	1026.309	974.1352	1.053559095	1.040786014		2	246.75	1.474143294
2	329.247	329247	959.367	941.1327	959.367	941.1327	1.019374845	1.033820221		2	247	1.48221221
2	329.487	329487	1047.459	1003.319	1047.459	1003.319	1.043993984	1.023880639		2	247.25	1.500183593
2	329.649	329649	851.7278	824.9726	851.7278	824.9726	1.032431623	1.017008006		2	247.5	1.526658304
2	329.813	329813	865.5144	940.7893	865.5144	940.7893	0.919987504	1.011093559		2	247.75	1.559510289
2	330.068	330068	1044.667	910.6952	1044.667	910.6952	1.147109373	1.002215124		2	248	1.602415335
2	330.282	330282	947.184	890.5269	947.184	890.5269	1.063621997	0.995137043		2	248.25	1.647994461
2	330.49	330490	1102.345	1132.319	1102.345	1132.319	0.973528661	0.991058091		2	248.5	1.704383191
2	330.733	330733	979.2759	1061.468	979.2759	1061.468	0.92256752	0.99120799		2	248.75	1.754828313
2	330.939	330939	1124.416	1233.622	1124.416	1233.622	0.911475314	0.991856716		2	249	1.793213893
2	331.33	331330	798.5844	880.0086	798.5844	880.0086	0.907473404	0.990824199		2	249.25	1.827695741
2	331.773	331773	953.1018	830.1499	953.1018	830.1499	1.148108071	0.992529835		2	249.5	1.856828567
2	332.096	332096	756.6623	741.7222	756.6623	741.7222	1.020142447	0.998099191		2	249.75	1.877351963
2	332.506	332506	1165.739	1143.692	1165.739	1143.692	1.019277043	1.028162109		2	250	1.891350844
2	332.85	332850	1001.598	1061.003	1001.598	1061.003	0.944010526	1.050428468		2	250.25	1.898247473
2	333.24	333240	1269.508	1226.141	1269.508	1226.141	1.035368689	1.052247676		2	250.5	1.902194577
2	333.814	333814	1216.991	1045.783	1216.991	1045.783	1.16371274	1.041002578		2	250.75	1.895137816
2	334.201	334201	989.3505	995.6629	989.3505	995.6629	0.993660103	1.026510537		2	251	1.880990341
2	334.428	334428	949.6708	789.8309	949.6708	789.8309	1.202372305	1.011130401		2	251.25	1.852849472
2	334.815	334815	888.5382	1004.73	888.5382	1004.73	0.8843552	0.980473481		2	251.5	1.810289083
2	335.068	335068	803.2435	910.1518	803.2435	910.1518	0.882537946	0.959975936		2	251.75	1.762233483
2	335.267	335267	936.3724	931.2147	936.3724	931.2147	1.00553868	0.939649416		2	252	1.711520404
2	335.487	335487	818.5358	948.6617	818.5358	948.6617	0.862832135	0.922632818		2	252.25	1.653702865
2	335.891	335891	910.2098	1052.993	910.2098	1052.993	0.864402517	0.913916889		2	252.5	1.59785549
2	336.156	336156	802.5893	880.4319	802.5893	880.4319	0.911585893	0.913941629		2	252.75	1.543023543
2	336.418	336418	887.6814	1080.186	887.6814	1080.186	0.821785692	0.911236297		2	253	1.482559515
2	336.712	336712	1046.306	1074.431	1046.306	1074.431	0.973823354	0.909248057		2	253.25	1.420722492
2	337.161	337161	906.2987	920.8051	906.2987	920.8051	0.98424596	0.910441611		2	253.5	1.367566332
2	337.326	337326	980.2202	1038.48	980.2202	1038.48	0.943898968	0.906795361		2	253.75	1.320800251
2	337.718	337718	767.2048	820.5754	767.2048	820.5754	0.934959542	0.87621486		2	254	1.287806744
2	337.972	337972	912.1181	1111.893	912.1181	1111.893	0.820329024	0.857870447		2	254.25	1.263329898
2	338.428	338428	1016.329	1287.866	1016.329	1287.866	0.789157412	0.823888254		2	254.5	1.249487539
2	338.617	338617	572.4774	911.0524	572.4774	911.0524	0.628369345	0.80925508		2	254.75	1.241359478
2	338.86	338860	892.6457	1004.67	892.6457	1004.67	0.888496422	0.800392336		2	255	1.246155675
2	339.046	339046	818.1993	955.061	818.1993	955.061	0.856698473	0.805373132		2	255.25	1.257728196
2	339.264	339264	1003.031	1160.295	1003.031	1160.295	0.864462055	0.819875593		2	255.5	1.273251088
2	339.495	339495	977.1168	1214.016	977.1168	1214.016	0.804863198	0.836526576		2	255.75	1.28877398
2	339.694	339694	682.6837	839.8991	682.6837	839.8991	0.812816325	0.856064918		2	256	1.305610835
2	339.901	339901	713.4725	819.0425	713.4725	819.0425	0.87110559	0.884723736		2	256.25	1.339972335
2	340.254	340254	787.2303	871.2851	787.2303	871.2851	0.903527789	0.920603953		2	256.5	1.380927523
2	340.515	340515	753.1495	840.0847	753.1495	840.0847	0.896516149	0.92453564		2	256.75	1.421882711
2	340.69	340690	1045.928	984.4533	1045.928	984.4533	1.062445522	0.924911452		2	257	1.434441544
2	340.956	340956	659.2353	744.3335	659.2353	744.3335	0.885671947	0.916669361		2	257.25	1.430652116
2	341.23	341230	794.1527	764.641	794.1527	764.641	1.038595498	0.900233773		2	257.5	1.416104074
2	341.432	341432	893.1326	977.8164	893.1326	977.8164	0.913394989	0.893969761		2	257.75	1.392083468
2	341.613	341613	843.28	1077.255	843.28	1077.255	0.782804443	0.89487474		2	258	1.359453724
2	341.81	341810	671.0405	936.6158	671.0405	936.6158	0.716452253	0.89715583		2	258.25	1.317310933
2	342.02	342020	824.8641	1002.87	824.8641	1002.87	0.822503515	0.896875563		2	258.5	1.270197814
2	342.217	342217	1018.213	1101.503	1018.213	1101.503	0.924385136	0.898674023		2	258.75	1.212863583
2	342.4	342400	856.2489	886.6537	856.2489	886.6537	0.965708371	0.903993189		2	259	1.14756731
2	342.63	342630	885.4473	822.61	885.4473	822.61	1.076387717	0.904877614		2	259.25	1.076267551
2	342.914	342914	746.1404	774.8809	746.1404	774.8809	0.962909784	0.897167361		2	259.5	1.004160562
2	343.141	343141	817.6119	1049.25	817.6119	1049.25	0.779234596	0.887357417		2	259.75	0.999654842
2	343.476	343476	800.0251	883.7911	800.0251	883.7911	0.905219684	0.847111115		2	260	0.996248331
2	343.653	343653	774.929	995.2968	774.929	995.2968	0.778590869	0.818922794		2	260.25	0.992841819
2	343.926	343926	661.1981	961.7115	661.1981	961.7115	0.687522297	0.78656448		2	260.5	0.989435307
2	344.164	344164	739.0322	892.7392	739.0322	892.7392	0.827825416	0.763791164		2	260.75	0.986028795
2	344.343	344343	655.5597	848.4125	655.5597	848.4125	0.772689818	0.750222956		2	261	0.982622283
2	344.653	344653	767.7796	1045.47	767.7796	1045.47	0.734387022	0.74730282		2	261.25	0.979215772
2	344.881	344881	590.23	887.6367	590.23	887.6367	0.664945467	0.752799875		2	261.5	0.97580926
2	345.275	345275	582.7097	750.0596	582.7097	750.0596	0.77688453	0.765330194		2	261.75	0.972402748
2	345.704	345704	753.5805	862.4197	753.5805	862.4197	0.873797874	0.786747228		2	262	0.968996236
2	345.975	345975	742.2528	917.4836	742.2528	917.4836	0.809009338	0.803148825		2	262.25	0.965589724
2	346.257	346257	668.908	772.985	668.908	772.985	0.865357025	0.826023359		2	262.5	0.962183213
2	346.551	346551	634.4798	900.1232	634.4798	900.1232	0.704881065	0.85706694		2	262.75	0.958776701
2	346.949	346949	600.1562	704.8138	600.1562	704.8138	0.851510285	0.882604681		2	263	0.955370189
2	347.242	347242	832.076	853.5308	832.076	853.5308	0.974863473	0.879460475		2	263.25	0.951963677
2	347.425	347425	841.0713	969.8676	841.0713	969.8676	0.867202183	0.873254333		2	263.5	0.948557165
2	347.678	347678	896.1004	931.3018	896.1004	931.3018	0.962201941	0.863833036		2	263.75	0.945150654
2	347.936	347936	733.9201	814.1923	733.9201	814.1923	0.901408795	0.845783757		2	264	0.941744142
2	348.161	348161	648.3467	736.8866	648.3467	736.8866	0.879845963	0.824679951		2	264.25	0.93833763
2	348.327	348327	659.0332	786.1716	659.0332	786.1716	0.838281617	0.814112275		2	264.5	0.934931118
2	348.514	348514	690.9847	1070.704	690.9847	1070.704	0.645355486	0.799344203		2	264.75	0.931524606
2	348.696	348696	729.3155	1092.387	729.3155	1092.387	0.66763473	0.7865092		2	265	0.928118095
2	348.901	348901	725.2845	856.0948	725.2845	856.0948	0.847201151	0.78651747		2	265.25	0.924711583
2	349.247	349247	748.8198	1042.308	748.8198	1042.308	0.718424688	0.800992024		2	265.5	0.973970046
2	349.805	349805	850.5854	1136.044	850.5854	1136.044	0.748725754	0.827850316		2	265.75	1.129298453
2	350.081	350081	791.7128	816.669	791.7128	816.669	0.969441475	0.837008207		2	266	1.264364686
2	350.332	350332	864.1856	960.7077	864.1856	960.7077	0.899530211	0.846360125		2	266.25	1.384682806
2	350.58	350580	891.4448	1053.865	891.4448	1053.865	0.845881398	0.849729898		2	266.5	1.486082417
2	350.867	350867	1061.67	1106.577	1061.67	1106.577	0.959418097	0.843562012		2	266.75	1.567128871
2	351.191	351191	903.5637	1279.22	903.5637	1279.22	0.706339566	0.829945837		2	267	1.640487315
2	351.469	351469	804.0463	1056.245	804.0463	1056.245	0.76123087	0.816760707		2	267.25	1.69734642
2	351.707	351707	624.3366	846.9293	624.3366	846.9293	0.737176763	0.800243055		2	267.5	1.735624358
2	352.115	352115	762.8068	904.9734	762.8068	904.9734	0.842905217	0.766238053		2	267.75	1.760574306
2	352.356	352356	736.9667	1028.27	736.9667	1028.27	0.716705437	0.749664975		2	268	1.757262116
2	352.777	352777	962.0377	1157.644	962.0377	1157.644	0.831030697	0.71839556		2	268.25	1.731472145
2	352.967	352967	894.1059	1184.125	894.1059	1184.125	0.755077293	0.707747551		2	268.5	1.703495495
2	353.32	353320	942.268	1451.362	942.268	1451.362	0.649230171	0.688205809		2	268.75	1.669449349
2	353.754	353754	986.568	1947.253	986.568	1947.253	0.506646029	0.664205244		2	269	1.617460222
2	354.001	354001	827.4548	1252.9	827.4548	1252.9	0.660431639	0.656951462		2	269.25	1.572551183
2	354.302	354302	668.0191	986.8524	668.0191	986.8524	0.67691896	0.660635663		2	269.5	1.530757714
2	354.683	354683	581.3857	763.5856	581.3857	763.5856	0.761389031	0.677632339		2	269.75	1.503489244
2	354.971	354971	618.7415	917.6697	618.7415	917.6697	0.674252947	0.688944641		2	270	1.478454547
2	355.343	355343	639.0616	914.7252	639.0616	914.7252	0.698637799	0.72162673		2	270.25	1.46320937
2	355.507	355507	377.4053	629.9707	377.4053	629.9707	0.599083894	0.732046654		2	270.5	1.458765769
2	355.884	355884	743.3429	897.0396	743.3429	897.0396	0.828662302	0.736060711		2	270.75	1.454322169
2	356.178	356178	731.1411	958.089	731.1411	958.089	0.763124407	0.735176879		2	271	1.456425847
2	356.411	356411	1011.825	1302.267	1011.825	1302.267	0.776972003	0.733318046		2	271.25	1.457512313
2	356.594	356594	806.1415	968.8038	806.1415	968.8038	0.832099853	0.727592571		2	271.5	1.456280839
2	356.978	356978	846.3131	1215.66	846.3131	1215.66	0.696175822	0.710840949		2	271.75	1.45057667
2	357.451	357451	554.8545	934.1717	554.8545	934.1717	0.593953446	0.695850314		2	272	1.443408365
2	357.608	357608	658.5736	1017.563	658.5736	1017.563	0.647206709	0.689295871		2	272.25	1.434431671
2	358.13	358130	582.1476	943.4977	582.1476	943.4977	0.617010089	0.677216553		2	272.5	1.422733807
2	358.398	358398	593.1387	883.6965	593.1387	883.6965	0.671201821	0.686866467		2	272.75	1.412531958
2	358.656	358656	547.8704	700.668	547.8704	700.668	0.781925819	0.698788355		2	273	1.408241724
2	358.889	358889	533.6862	725.6808	533.6862	725.6808	0.735428304	0.710224844		2	273.25	1.406285435
2	359.132	359132	690.7578	875.5404	690.7578	875.5404	0.78895023	0.72787418		2	273.5	1.401974482
2	359.46	359460	582.4402	787.0789	582.4402	787.0789	0.740002305	0.745123929		2	273.75	1.395504188
2	359.628	359628	658.6984	958.0375	658.6984	958.0375	0.687549704	0.746969897		2	274	1.387893854
2	359.964	359964	577.7706	813.4268	577.7706	813.4268	0.710292063	0.744098741		2	274.25	1.378686801
2	360.218	360218	859.0293	1195.408	859.0293	1195.408	0.718607622	0.741326601		2	274.5	1.36784781
2	360.461	360461	775.3605	998.231	775.3605	998.231	0.776734543	0.738809514		2	274.75	1.355074182
2	360.656	360656	652.6052	792.6318	652.6052	792.6318	0.823339664	0.735512429		2	275	1.34018573
2	360.89	360890	638.4104	878.6586	638.4104	878.6586	0.726573893	0.731106497		2	275.25	1.324780051
2	361.243	361243	575.2044	878.2	575.2044	878.2	0.654981098	0.721887447		2	275.5	1.309165507
2	361.556	361556	577.7464	866.3914	577.7464	866.3914	0.666842261	0.713277408		2	275.75	1.29154308
2	361.903	361903	843.2736	1148.38	843.2736	1148.38	0.734315819	0.699841216		2	276	1.273909973
2	362.091	362091	752.3749	999.8521	752.3749	999.8521	0.752486193	0.690886518		2	276.25	1.259935146
2	362.428	362428	793.7322	1076.584	793.7322	1076.584	0.737269177	0.68106773		2	276.5	1.246892308
2	362.677	362677	3153.779	5768.117	3153.779	5768.117	0.546760581	0.681352231		2	276.75	1.232631058
2	363.167	363167	757	1074.882	757	1074.882	0.704263352	0.690060905		2	277	1.21668706
2	363.559	363559	992.3251	1363.062	992.3251	1363.062	0.728011712	0.69997265		2	277.25	1.200010516
2	363.819	363819	1101.788	1652.103	1101.788	1652.103	0.666900308	0.709933814		2	277.5	1.185020609
2	364.084	364084	1190.567	1682.331	1190.567	1682.331	0.707688915	0.723754585		2	277.75	1.173963128
2	364.342	364342	873.927	1195.54	873.927	1195.54	0.730989344	0.735265348		2	278	1.165529055
2	364.513	364513	975.294	1179.175	975.294	1179.175	0.827098607	0.742558156		2	278.25	1.158847828
2	364.739	364739	652.9173	867.8234	652.9173	867.8234	0.752361944	0.752251536		2	278.5	1.152280889
2	365.042	365042	789.4583	1125.461	789.4583	1125.461	0.701453271	0.759936321		2	278.75	1.146054152
2	365.328	365328	652.918	833.9634	652.918	833.9634	0.782909658	0.764999648		2	279	1.140837245
2	365.566	365566	692.6282	891.7039	692.6282	891.7039	0.776746855	0.768899587		2	279.25	1.139307263
2	365.923	365923	836.5641	1023.117	836.5641	1023.117	0.817662203	0.77299456		2	279.5	1.139142979
2	366.226	366226	660.6553	1041.785	660.6553	1041.785	0.634157048	0.774896577		2	279.75	1.14022548
2	366.424	366424	823.2714	940.5923	823.2714	940.5923	0.875269126	0.776475054		2	280	1.141332567
2	366.599	366599	690.3918	855.8308	690.3918	855.8308	0.80669193	0.778331326		2	280.25	1.142157179
2	366.776	366776	753.9761	979.3876	753.9761	979.3876	0.769844442	0.780250131		2	280.5	1.143281994
2	367.098	367098	655.0454	905.919	655.0454	905.919	0.723072813	0.782883187		2	280.75	1.143266392
2	367.591	367591	800.4349	945.2918	800.4349	945.2918	0.846759593	0.777975364		2	281	1.141837575
2	367.812	367812	919.3857	1183.168	919.3857	1183.168	0.777054231	0.777809413		2	281.25	1.140056459
2	368.171	368171	757.7469	953.3781	757.7469	953.3781	0.794802083	0.784094006		2	281.5	1.137399119
2	368.386	368386	703.013	929.302	703.013	929.302	0.756495736	0.788669777		2	281.75	1.131007274
2	368.554	368554	725.5287	943.4244	725.5287	943.4244	0.769037455	0.791862282		2	282	1.123342434
2	368.76	368760	759.5795	997.7184	759.5795	997.7184	0.76131652	0.796653457		2	282.25	1.113691989
2	369.251	369251	866.5651	1040.388	866.5651	1040.388	0.832924928	0.809406855		2	282.5	1.103569027
2	369.537	369537	810.2706	953.3868	810.2706	953.3868	0.849886531	0.813298736		2	282.75	1.096984447
2	369.851	369851	762.115	887.3845	762.115	887.3845	0.858832896	0.817293706		2	283	1.093975839
2	370.207	370207	789.3916	961.1261	789.3916	961.1261	0.821319492	0.822342382		2	283.25	1.09192323
2	370.43	370430	666.2797	876.1563	666.2797	876.1563	0.76045758	0.823393669		2	283.5	1.091448728
2	370.654	370654	819.1359	961.4863	819.1359	961.4863	0.851947552	0.824655128		2	283.75	1.09140479
2	371.081	371081	811.229	1007.194	811.229	1007.194	0.805434703	0.833996574		2	284	1.091688472
2	371.243	371243	931.9188	1222.621	931.9188	1222.621	0.762230323	0.837957365		2	284.25	1.08991702
2	371.498	371498	1080.7	1201.057	1080.7	1201.057	0.899790768	0.843850825		2	284.5	1.08607895
2	371.883	371883	850.3611	943.6262	850.3611	943.6262	0.901163088	0.859392993		2	284.75	1.082731988
2	372.276	372276	1047.896	1214.72	1047.896	1214.72	0.862664647	0.87716713		2	285	1.079667183
2	372.482	372482	767.9607	999.6388	767.9607	999.6388	0.768238188	0.880514514		2	285.25	1.076874135
2	372.751	372751	1001.802	990.9642	1001.802	990.9642	1.010936621	0.877018913		2	285.5	1.074777586
2	372.947	372947	1005.014	1105.943	1005.014	1105.943	0.90873942	0.871923981		2	285.75	1.072942599
2	373.174	373174	1055.193	1194.795	1055.193	1194.795	0.883158199	0.865946571		2	286	1.070697043
2	373.57	373570	1035.997	1327.149	1035.997	1327.149	0.780618454	0.847443153		2	286.25	1.068366825
2	373.789	373789	1008.369	1084.833	1008.369	1084.833	0.929515419	0.836958307		2	286.5	1.066233771
2	373.995	373995	876.9202	1258.866	876.9202	1258.866	0.696595349	0.827764556		2	286.75	1.064426086
2	374.424	374424	820.186	1086.438	820.186	1086.438	0.754931252	0.803506248		2	287	1.063569228
2	374.747	374747	1147.147	1238.783	1147.147	1238.783	0.926027399	0.790166939		2	287.25	1.062965932
2	375.138	375138	778.676	1009.143	778.676	1009.143	0.771621069	0.786912319		2	287.5	1.061773802
2	375.405	375405	974.5946	1312.353	974.5946	1312.353	0.742631441	0.787874855		2	287.75	1.060128995
2	375.585	375585	642.3873	809.1039	642.3873	809.1039	0.793949084	0.787509082		2	288	1.058342602
2	375.815	375815	784.1018	985.6479	784.1018	985.6479	0.795519171	0.784941335		2	288.25	1.056833068
2	376.087	376087	809.9165	1091.074	809.9165	1091.074	0.742311246	0.781586945		2	288.5	1.056162841
2	376.27	376270	615.3183	803.6908	615.3183	803.6908	0.765615707	0.780803792		2	288.75	1.055828599
2	376.514	376514	744.5376	829.3551	744.5376	829.3551	0.897730779	0.781742478		2	289	1.055422741
2	376.798	376798	615.663	839.7245	615.663	839.7245	0.733172606	0.784485222		2	289.25	1.054218435
2	377.113	377113	724.6059	1004.175	724.6059	1004.175	0.721593248	0.792930476		2	289.5	1.052795189
2	377.336	377336	846.8354	994.576	846.8354	994.576	0.851453685	0.801659072		2	289.75	1.051173255
2	377.742	377742	938.0503	1134.946	938.0503	1134.946	0.826515358	0.81410372		2	290	1.04953035
2	377.958	377958	852.4919	1094.1	852.4919	1094.1	0.779171831	0.818889407		2	290.25	1.047567806
2	378.172	378172	688.0494	778.0747	688.0494	778.0747	0.884297356	0.824222636		2	290.5	1.04556074
2	378.375	378375	644.9017	853.3044	644.9017	853.3044	0.755769805	0.826683875		2	290.75	1.043799507
2	378.6	378600	793.5361	922.2693	793.5361	922.2693	0.860416909	0.823194522		2	291	1.04253369
2	378.944	378944	772.2478	859.4433	772.2478	859.4433	0.898544209	0.811819236		2	291.25	1.041426085
2	379.229	379229	795.5337	1010.119	795.5337	1010.119	0.787564336	0.808216914		2	291.5	1.040787126
2	379.489	379489	928.3512	1213.452	928.3512	1213.452	0.765049792	0.809334902		2	291.75	1.040695488
2	379.811	379811	795.4539	972.9282	795.4539	972.9282	0.817587464	0.812921917		2	292	1.041036124
2	380.095	380095	846.2123	1181.307	846.2123	1181.307	0.716335635	0.825210323		2	292.25	1.041350672
2	380.536	380536	846.3684	1007.989	846.3684	1007.989	0.839660353	0.851589045		2	292.5	1.041250202
2	380.745	380745	833.1228	864.483	833.1228	864.483	0.963723752	0.860332616		2	292.75	1.041447065
2	380.97	380970	922.6252	1062.244	922.6252	1062.244	0.868562402	0.867536612		2	293	1.041719743
2	381.169	381169	1037.151	1119.376	1037.151	1119.376	0.926543896	0.873997767		2	293.25	1.040497144
2	381.43	381430	744.2481	860.2583	744.2481	860.2583	0.865144922	0.880218515		2	293.5	1.038451672
2	381.775	381775	947.8169	1003.986	947.8169	1003.986	0.944053901	0.886130898		2	293.75	1.036240058
2	382.153	382153	629.6507	792.2063	629.6507	792.2063	0.794806479	0.895110069		2	294	1.034768798
2	382.528	382528	699.5184	857.8098	699.5184	857.8098	0.815470283	0.906320283		2	294.25	1.033256121
2	382.776	382776	981.1355	1024.263	981.1355	1024.263	0.957894115	0.913943841		2	294.5	1.03236478
2	383.039	383039	843.3832	915.1952	843.3832	915.1952	0.921533679	0.927732789		2	294.75	1.034951225
2	383.53	383530	819.4687	822.154	819.4687	822.154	0.996733824	0.962546187		2	295	1.038594182
2	383.765	383765	968.8379	898.9067	968.8379	898.9067	1.077795838	0.972638933		2	295.25	1.043188823
2	384.053	384053	799.8223	875.9637	799.8223	875.9637	0.913076992	0.974144026		2	295.5	1.047851065
2	384.307	384307	722.0131	747.5025	722.0131	747.5025	0.965900582	0.96965738		2	295.75	1.048780612
2	384.64	384640	564.1411	590.4549	564.1411	590.4549	0.9554347	0.961700924		2	296	1.047325027
2	385.001	385001	801.7408	884.9349	801.7408	884.9349	0.905988452	0.945303387		2	296.25	1.044999816
2	385.215	385215	922.3809	875.4984	922.3809	875.4984	1.053549498	0.933798332		2	296.5	1.041527364
2	385.404	385404	808.0609	885.6731	808.0609	885.6731	0.912369248	0.928090001		2	296.75	1.036997569
2	385.575	385575	751.2124	862.2171	751.2124	862.2171	0.871256671	0.927653549		2	297	1.032176719
2	385.778	385778	936.2256	1008.109	936.2256	1008.109	0.928694814	0.928467958		2	297.25	1.026609579
2	386.036	386036	855.4601	953.3838	855.4601	953.3838	0.897288269	0.930220876		2	297.5	1.02221669
2	386.264	386264	942.3146	1061.003	942.3146	1061.003	0.88813566	0.933727832		2	297.75	1.018722023
2	386.558	386558	987.9588	1033.019	987.9588	1033.019	0.956380086	0.938888931		2	298	1.016002195
2	386.757	386757	846.6854	802.4394	846.6854	802.4394	1.055139366	0.943876695		2	298.25	1.016360053
2	387.027	387027	880.3455	972.7846	880.3455	972.7846	0.90497475	0.953462912		2	298.5	1.018522213
2	387.2	387200	925.9271	943.2716	925.9271	943.2716	0.981612401	0.958932279		2	298.75	1.023386247
2	387.469	387469	832.5482	882.6147	832.5482	882.6147	0.943274795	0.966040652		2	299	1.030681509
2	387.713	387713	888.0562	935.6474	888.0562	935.6474	0.94913554	0.97214812		2	299.25	1.038106585
2	388.102	388102	1015.5	1052.315	1015.5	1052.315	0.965015228	0.979982542		2	299.5	1.043533572
2	388.31	388310	894.5604	863.5359	894.5604	863.5359	1.035927285	0.981766163		2	299.75	1.049510179
2	388.628	388628	839.3456	896.2766	839.3456	896.2766	0.936480546	0.984960139		2	300	1.053582088
2	388.873	388873	745.3568	707.0875	745.3568	707.0875	1.054122439	0.993169287		2	300.25	1.05225839
2	389.07	389070	880.3507	856.9351	880.3507	856.9351	1.027324823	1.001443935		2	300.5	1.049062409
2	389.438	389438	705.7261	767.586	705.7261	767.586	0.919409812	1.011595708		2	300.75	1.045866428
2	389.624	389624	1008.519	996.5589	1008.519	996.5589	1.012001398	1.010143469		2	301	1.042670447
2	389.885	389885	1016.137	1177.695	1016.137	1177.695	0.862818472	1.004441147		2	301.25	1.039474466
2	390.048	390048	1037.179	833.4833	1037.179	833.4833	1.244390859	1.003109107		2	301.5	1.035562062
2	390.252	390252	896.9507	844.0474	896.9507	844.0474	1.062678115	1.002571599		2	301.75	1.031325371
2	390.463	390463	846.7138	834.1468	846.7138	834.1468	1.015065693	1.000864527		2	302	1.028590174
2	390.792	390792	978.4576	1156.918	978.4576	1156.918	0.845744988	1.002505345		2	302.25	1.026453177
2	391.061	391061	837.8575	882.7734	837.8575	882.7734	0.949119559	1.005762164		2	302.5	1.02673935
2	391.312	391312	1209.432	1115.602	1209.432	1115.602	1.084107056	1.010668985		2	302.75	1.028361383
2	391.775	391775	1230.214	1218.589	1230.214	1218.589	1.009539722	1.053386545		2	303	1.030174163
2	392.185	392185	869.7132	785.1478	869.7132	785.1478	1.107706345	1.099555299		2	303.25	1.032089953
2	392.356	392356	987.7264	903.4176	987.7264	903.4176	1.093322069	1.109418811		2	303.5	1.034814023
2	392.769	392769	1586.967	1452.136	1586.967	1452.136	1.092850119	1.097386816		2	303.75	1.037530357
2	392.954	392954	1641.249	1360.474	1641.249	1360.474	1.206380276	1.091866901		2	304	1.039525583
2	393.175	393175	987.0375	953.5921	987.0375	953.5921	1.035073067	1.082549457		2	304.25	1.041219944
2	393.458	393458	1088.823	921.945	1088.823	921.945	1.181006459	1.062182547		2	304.5	1.042130954
2	393.639	393639	805.4407	756.0815	805.4407	756.0815	1.065282909	1.057329107		2	304.75	1.039031731
2	393.804	393804	967.5798	892.8083	967.5798	892.8083	1.083748661	1.057384754		2	305	1.036731601
2	394.046	394046	587.8955	662.5269	587.8955	662.5269	0.887353404	1.058585924		2	305.25	1.035502034
2	394.227	394227	804.4403	936.478	804.4403	936.478	0.859006084	1.064664436		2	305.5	1.03432011
2	394.477	394477	893.1307	865.9543	893.1307	865.9543	1.03138318	1.077053279		2	305.75	1.033813507
2	394.74	394740	853.3337	666.3986	853.3337	666.3986	1.280515445	1.092366653		2	306	1.034940517
2	395.175	395175	1348.818	1078.208	1348.818	1078.208	1.250981258	1.127009648		2	306.25	1.037050529
2	395.496	395496	1208.063	1018.594	1208.063	1018.594	1.186010324	1.160123774		2	306.5	1.035464339
2	395.857	395857	1151.259	977.8164	1151.259	977.8164	1.177377471	1.198874535		2	306.75	1.032672796
2	396.066	396066	1130.432	972.1755	1130.432	972.1755	1.162785937	1.225637289		2	307	1.030005781
2	396.452	396452	1013.998	844.6157	1013.998	844.6157	1.200543632	1.283363876		2	307.25	1.027882731
2	396.702	396702	803.5746	647.1809	803.5746	647.1809	1.241653763	1.308726504		2	307.5	1.02613013
2	396.984	396984	921.1797	752.97	921.1797	752.97	1.223394956	1.328100837		2	307.75	1.02452738
2	397.188	397188	1114.217	768.2344	1114.217	768.2344	1.450360723	1.33933423		2	308	1.023264505
2	397.361	397361	1055.181	702.2718	1055.181	702.2718	1.502525091	1.34095048		2	308.25	1.021892213
2	397.544	397544	1159.611	832.9868	1159.611	832.9868	1.392112096	1.337626979		2	308.5	1.020300415
2	397.714	397714	1241.033	799.4404	1241.033	799.4404	1.552377138	1.337953765		2	308.75	1.02098381
2	398.111	398111	1528.514	1161.781	1528.514	1161.781	1.315664484	1.316555037		2	309	1.021637935
2	398.383	398383	2897.087	3611.481	2897.087	3611.481	0.802188077	1.312943778		2	309.25	1.019865666
2	398.555	398555	1410.722	962.5021	1410.722	962.5021	1.465681997	1.326656972		2	309.5	1.018147132
2	398.792	398792	1230.805	953.9449	1230.805	953.9449	1.290226511	1.349600723		2	309.75	1.01437605
2	399.152	399152	1377.309	1034.075	1377.309	1034.075	1.3319237	1.399470313		2	310	1.011005251
2	399.498	399498	1235.005	774.5207	1235.005	774.5207	1.594540985	1.49790985		2	310.25	1.010953246
2	399.833	399833	1471.597	793.9737	1471.597	793.9737	1.853458118	1.600258056		2	310.5	1.013731264
2	400.025	400025	1376.757	878.6041	1376.757	878.6041	1.566982216	1.644353177		2	310.75	1.01661726
2	400.229	400229	1336.367	775.1849	1336.367	775.1849	1.723933219	1.692981916		2	311	1.021639024
2	400.466	400466	1409.618	864.25	1409.618	864.25	1.631030373	1.744271954		2	311.25	1.024999201
2	400.966	400966	1558.112	917.3848	1558.112	917.3848	1.698427966	1.808466266		2	311.5	1.027000951
2	401.239	401239	1652.372	882.6327	1652.372	882.6327	1.8720947	1.841469867		2	311.75	1.028735527
2	401.429	401429	1984.515	879.1793	1984.515	879.1793	2.257235811	1.876631531		2	312	1.029756908
2	401.625	401625	1904.33	1028.33	1904.33	1028.33	1.851866619	1.927714197		2	312.25	1.029211027
2	401.81	401810	1673.927	1034.762	1673.927	1034.762	1.617692764	1.983661361		2	312.5	1.028266842
2	402.074	402074	2044.349	1000.899	2044.349	1000.899	2.042512781	2.061977186		2	312.75	1.027530635
2	402.611	402611	2167.148	931.6217	2167.148	931.6217	2.326210306	2.238425489		2	313	1.027379879
2	403.001	403001	1907.246	763.5578	1907.246	763.5578	2.497841028	2.364004333		2	313.25	1.027612298
2	403.18	403180	2606.398	1061.282	2606.398	1061.282	2.455895794	2.427558285		2	313.5	1.028035718
2	403.386	403386	2526.445	988.4848	2526.445	988.4848	2.555876428	2.512178885		2	313.75	1.029812096
2	403.579	403579	1653.457	815.8257	1653.457	815.8257	2.026728258	2.567284372		2	314	1.033757717
2	403.81	403810	2492.598	999.3606	2492.598	999.3606	2.494192787	2.614461976		2	314.25	1.037782881
2	403.985	403985	2821.662	995.9869	2821.662	995.9869	2.833031238	2.637085497		2	314.5	1.040750213
2	404.162	404162	2574.776	883.0687	2574.776	883.0687	2.915714259	2.635140322		2	314.75	1.042836576
2	404.333	404333	2294.274	836.6624	2294.274	836.6624	2.742174143	2.620938264		2	315	1.045762583
2	404.513	404513	2111.677	793.9619	2111.677	793.9619	2.659670445	2.597445878		2	315.25	1.049610895
2	405.023	405023	2052.743	851.7813	2052.743	851.7813	2.409941378	2.409219807		2	315.5	1.053776528
2	405.438	405438	2682.697	1162.87	2682.697	1162.87	2.306962085	2.216693207		2	315.75	1.057865379
2	405.735	405735	1891.387	1037.244	1891.387	1037.244	1.823473551	2.087636868		2	316	1.061407979
2	406.06	406060	2593.582	1332.695	2593.582	1332.695	1.946118204	1.932287933		2	316.25	1.06466302
2	406.359	406359	1652.199	1041.322	1652.199	1041.322	1.586636026	1.819178629		2	316.5	1.067824755
2	406.534	406534	1747.363	979.4422	1747.363	979.4422	1.784038915	1.770048631		2	316.75	1.071278213
2	406.699	406699	1989.314	969.4657	1989.314	969.4657	2.051969451	1.726675058		2	317	1.076659506
2	407.053	407053	1952.238	1128.54	1952.238	1128.54	1.729879313	1.656027067		2	317.25	1.081424058
2	407.414	407414	1360.391	931.2038	1360.391	931.2038	1.460895026	1.624402073		2	317.5	1.083369802
2	407.578	407578	1474.561	973.4137	1474.561	973.4137	1.514834854	1.619971938		2	317.75	1.084567359
2	407.833	407833	1470.051	868.9532	1470.051	868.9532	1.691749337	1.621564512		2	318	1.084661704
2	408.061	408061	1319.156	877.4217	1319.156	877.4217	1.503445835	1.638838019		2	318.25	1.08386047
2	408.352	408352	1483.78	838.2363	1483.78	838.2363	1.770121385	1.672798775		2	318.5	1.08329626
2	408.929	408929	1887.789	1053.177	1887.789	1053.177	1.792470781	1.753806361		2	318.75	1.083158846
2	409.297	409297	1692.565	886.1957	1692.565	886.1957	1.909922379	1.830268126		2	319	1.082828419
2	409.802	409802	1674.399	828.557	1674.399	828.557	2.02086157	1.959800056		2	319.25	1.082716841
2	410.222	410222	2094.566	926.4789	2094.566	926.4789	2.260781114	2.068560427		2	319.5	1.08330756
2	410.734	410734	2611.815	1158.19	2611.815	1158.19	2.255083363	2.164368638		2	319.75	1.084186748
2	410.922	410922	2843.165	1295.55	2843.165	1295.55	2.194562155	2.185132391		2	320	1.086501459
2	415.268	415268	1768.954	1005.18	1768.954	1005.18	1.759838039	1.693983638		2	320.25	1.089393426
2	415.597	415597	1698.382	1035.819	1698.382	1035.819	1.639651329	1.670243997		2	320.5	1.091852812
2	415.821	415821	1725.943	1148.992	1725.943	1148.992	1.502136655	1.662242926		2	320.75	1.092815049
2	416.071	416071	1387.432	873.4071	1387.432	873.4071	1.588528419	1.652024309		2	321	1.092811279
2	416.238	416238	1553.986	979.6195	1553.986	979.6195	1.586315911	1.642041457		2	321.25	1.091521877
2	416.437	416437	1660.017	935.3937	1660.017	935.3937	1.774671991	1.628293149		2	321.5	1.088355393
2	416.676	416676	1621.731	967.8969	1621.731	967.8969	1.675520399	1.608118771		2	321.75	1.084744042
2	417.166	417166	1513.38	905.2668	1513.38	905.2668	1.671750251	1.55986814		2	322	1.081002058
2	417.39	417390	1122.541	708.5963	1122.541	708.5963	1.584175644	1.532624987		2	322.25	1.076981002
2	417.679	417679	1327.065	800.9229	1327.065	800.9229	1.656919786	1.488765948		2	322.5	1.072694702
2	418.122	418122	1309.391	1019.893	1309.391	1019.893	1.283851345	1.420246609		2	322.75	1.069233887
2	418.361	418361	1205.588	980.1514	1205.588	980.1514	1.230001814	1.384281902		2	323	1.065688469
2	418.81	418810	1446.171	1084.35	1446.171	1084.35	1.333675474	1.311612484		2	323.25	1.062131668
2	419.126	419126	1466.517	1206.803	1466.517	1206.803	1.215208282	1.269285952		2	323.5	1.058460202
2	419.444	419444	1579.122	1311.597	1579.122	1311.597	1.203968902	1.240875989		2	323.75	1.054470696
2	419.666	419666	1342.166	1023.891	1342.166	1023.891	1.310848518	1.223322309		2	324	1.05062081
2	419.9	419900	1325.662	1085.41	1325.662	1085.41	1.221346772	1.206674676		2	324.25	1.047386958
2	420.16	420160	1589.782	1240.674	1589.782	1240.674	1.281385763	1.19384512		2	324.5	1.043584429
2	420.577	420577	1779.831	1413.261	1779.831	1413.261	1.259378841	1.178289158		2	324.75	1.040665337
2	421.08	421080	1021.188	991.7467	1021.188	991.7467	1.02968631	1.157673082		2	325	1.03896991
2	421.407	421407	1233.689	1233.963	1233.689	1233.963	0.999777951	1.14831789		2	325.25	1.039082791
2	421.729	421729	867.1132	735.3995	867.1132	735.3995	1.179104963	1.14876751		2	325.5	1.041832635
2	422.107	422107	1134.159	937.125	1134.159	937.125	1.210253701	1.157206669		2	325.75	1.049346536
2	422.332	422332	953.3025	791.5436	953.3025	791.5436	1.2043588	1.161432577		2	326	1.058620854
2	422.805	422805	1023.095	813.1227	1023.095	813.1227	1.258229539	1.18708157		2	326.25	1.066780865
2	422.956	422956	884.1899	780.0099	884.1899	780.0099	1.133562407	1.192264608		2	326.5	1.075570087
2	423.395	423395	825.4763	745.0999	825.4763	745.0999	1.10787332	1.187225874		2	326.75	1.084806348
2	423.798	423798	1007.94	832.4694	1007.94	832.4694	1.210783243	1.173026562		2	327	1.090884594
2	424.073	424073	1091.92	847.8806	1091.92	847.8806	1.287822837	1.163920639		2	327.25	1.092581564
2	424.404	424404	1022.831	1012.69	1022.831	1012.69	1.010013923	1.160376669		2	327.5	1.093539196
2	424.6	424600	995.598	845.8486	995.598	845.8486	1.17704043	1.158519505		2	327.75	1.092348126
2	424.79	424790	1078.53	989.4051	1078.53	989.4051	1.090079281	1.15220606		2	328	1.090938605
2	424.961	424961	1046.381	952.12	1046.381	952.12	1.099001176	1.142413656		2	328.25	1.088390677
2	425.169	425169	1164.506	961.5342	1164.506	961.5342	1.211091608	1.128313396		2	328.5	1.083785409
2	425.339	425339	822.0756	694.9444	822.0756	694.9444	1.182937225	1.11558335		2	328.75	1.080925168
2	425.688	425688	864.0513	776.6614	864.0513	776.6614	1.112519948	1.083883882		2	329	1.079699487
2	425.863	425863	1005.63	892.37	1005.63	892.37	1.126920448	1.066417007		2	329.25	1.078242848
2	426.119	426119	1177.851	1248.605	1177.851	1248.605	0.94333356	1.033644078		2	329.5	1.075615242
2	426.535	426535	1152.404	1281.021	1152.404	1281.021	0.899598055	0.966386952		2	329.75	1.073089853
2	426.82	426820	1085.57	1071.436	1085.57	1071.436	1.013191642	0.928433605		2	330	1.070863727
2	427.085	427085	1244.047	1371.262	1244.047	1371.262	0.907227795	0.899629454		2	330.25	1.068737871
2	427.297	427297	953.7683	1151.217	953.7683	1151.217	0.828486984	0.878225915		2	330.5	1.067437307
2	427.556	427556	1340.165	1462.014	1340.165	1462.014	0.916656749	0.861411719		2	330.75	1.067487307
2	428.135	428135	733.726	985.5694	733.726	985.5694	0.744469136	0.877220156		2	331	1.067597337
2	428.344	428344	907.2342	1025.193	907.2342	1025.193	0.884939909	0.887229229		2	331.25	1.067430007
2	428.552	428552	1093.867	1239.239	1093.867	1239.239	0.882692523	0.890503813		2	331.5	1.06754236
2	428.774	428774	705.9668	747.6413	705.9668	747.6413	0.944258697	0.889384805		2	331.75	1.06778633
2	428.945	428945	586.5841	701.9572	586.5841	701.9572	0.835640834	0.888140359		2	332	1.068800845
2	429.141	429141	953.6898	885.298	953.6898	885.298	1.077252857	0.885212789		2	332.25	1.072082478
2	429.488	429488	762.3015	852.0023	762.3015	852.0023	0.894717655	0.878476151		2	332.5	1.076728711
2	430.031	430031	881.8694	1114.337	881.8694	1114.337	0.791384832	0.868045234		2	332.75	1.0808433
2	430.203	430203	795.4479	947.0619	795.4479	947.0619	0.839911203	0.864019976		2	333	1.082661253
2	430.624	430624	772.2619	942.4205	772.2619	942.4205	0.819445142	0.848692087		2	333.25	1.082895353
2	430.989	430989	872.1206	994.4485	872.1206	994.4485	0.876989206	0.840742336		2	333.5	1.081653972
2	431.401	431401	619.6442	748.5652	619.6442	748.5652	0.827775857	0.851138147		2	333.75	1.080412591
2	431.654	431654	761.5307	951.7598	761.5307	951.7598	0.800129087	0.861909544		2	334	1.078329389
2	432.01	432010	909.6963	921.2528	909.6963	921.2528	0.987455669	0.868715233		2	334.25	1.075580128
2	432.274	432274	955.5803	1150.543	955.5803	1150.543	0.830547229	0.863983458		2	334.5	1.071077669
2	432.524	432524	807.2249	865.9659	807.2249	865.9659	0.932167075	0.858390509		2	334.75	1.066058045
2	432.798	432798	792.4364	957.8107	792.4364	957.8107	0.827341353	0.847672869		2	335	1.060953965
2	433.129	433129	800.0519	914.4623	800.0519	914.4623	0.874887789	0.827835887		2	335.25	1.054845695
2	433.427	433427	809.3925	1074.359	809.3925	1074.359	0.753372476	0.815873307		2	335.5	1.050021417
2	433.647	433647	732.9885	935.4701	732.9885	935.4701	0.783550965	0.810932304		2	335.75	1.048654362
2	434.153	434153	917.4166	1247.715	917.4166	1247.715	0.735277367	0.801932215		2	336	1.047885923
2	434.52	434520	780.0382	859.9611	780.0382	859.9611	0.907062192	0.814018598		2	336.25	1.0476436
2	434.788	434788	790.2091	1062.253	790.2091	1062.253	0.743899146	0.8296829		2	336.5	1.047063358
2	435.14	435140	731.9372	883.1017	731.9372	883.1017	0.828825491	0.843197438		2	336.75	1.046725573
2	435.408	435408	860.1187	882.5933	860.1187	882.5933	0.974535723	0.850254616		2	337	1.046894014
2	435.599	435599	745.8551	842.3588	745.8551	842.3588	0.885436349	0.853758285		2	337.25	1.04650399
2	435.886	435886	775.1633	1001.783	775.1633	1001.783	0.773783644	0.849767636		2	337.5	1.042637804
2	436.191	436191	674.9265	826.4535	674.9265	826.4535	0.816653932	0.84066908		2	337.75	1.037741515
2	436.355	436355	716.0576	853.6765	716.0576	853.6765	0.838792681	0.836079103		2	338	1.033148792
2	436.635	436635	729.4805	818.8595	729.4805	818.8595	0.890849407	0.824930925		2	338.25	1.028426637
2	436.867	436867	828.3847	1009.39	828.3847	1009.39	0.820678529	0.812811398		2	338.5	1.023651525
2	437.084	437084	791.4385	1091.233	791.4385	1091.233	0.725269947	0.803478274		2	338.75	1.020126005
2	437.374	437374	815.0006	1001.568	815.0006	1001.568	0.81372468	0.793496925		2	339	1.020059356
2	437.75	437750	621.6162	825.4919	621.6162	825.4919	0.753025196	0.780519084		2	339.25	1.023811341
2	438.082	438082	728.2662	848.0957	728.2662	848.0957	0.858707573	0.771233325		2	339.5	1.028392231
2	438.288	438288	634.5902	890.6058	634.5902	890.6058	0.712537691	0.765801583		2	339.75	1.035185162
2	438.59	438590	787.0008	1054.771	787.0008	1054.771	0.746134279	0.759314423		2	340	1.043034497
2	438.754	438754	577.6278	754.2734	577.6278	754.2734	0.765806934	0.758020376		2	340.25	1.049475212
2	439.096	439096	674.6737	864.5474	674.6737	864.5474	0.780377918	0.757598125		2	340.5	1.050517526
2	439.586	439586	779.5508	1071.101	779.5508	1071.101	0.72780326	0.761245758		2	340.75	1.050198836
2	439.847	439847	643.2908	873.7674	643.2908	873.7674	0.736226598	0.766168874		2	341	1.04791203
2	440.027	440027	719.3881	938.307	719.3881	938.307	0.766687342	0.770863923		2	341.25	1.04425799
2	440.262	440262	751.1876	873.3891	751.1876	873.3891	0.860083553	0.776787512		2	341.5	1.04291367
2	440.457	440457	595.644	805.6816	595.644	805.6816	0.73930446	0.781423148		2	341.75	1.043458951
2	440.657	440657	756.1695	920.2217	756.1695	920.2217	0.821725352	0.78687812		2	342	1.043570772
2	441.047	441047	709.0108	975.1639	709.0108	975.1639	0.727068342	0.799554744		2	342.25	1.044262968
2	441.303	441303	741.7859	828.3769	741.7859	828.3769	0.895469079	0.811802503		2	342.5	1.045465522
2	441.469	441469	685.4471	829.998	685.4471	829.998	0.825841869	0.819610861		2	342.75	1.044766483
2	441.803	441803	744.8163	1005.66	744.8163	1005.66	0.740624366	0.838159799		2	343	1.042695962
2	442.245	442245	878.2255	993.5686	878.2255	993.5686	0.883910281	0.868395674		2	343.25	1.037832406
2	442.793	442793	652.6883	760.4741	652.6883	760.4741	0.858264995	0.883576232		2	343.5	1.029981816
2	443.032	443032	889.492	890.6988	889.492	890.6988	0.998645109	0.872532655		2	343.75	1.020891776
2	443.314	443314	687.8365	831.5393	687.8365	831.5393	0.827184596	0.850041748		2	344	1.013809574
2	443.588	443588	873.8477	925.3808	873.8477	925.3808	0.944311466	0.830385511		2	344.25	1.008179832
2	443.799	443799	788.1387	998.2474	788.1387	998.2474	0.789522417	0.814222044		2	344.5	1.006018225
2	444.257	444257	665.9465	1061.789	665.9465	1061.789	0.627192879	0.764717547		2	344.75	1.00624569
2	444.448	444448	812.0196	1266.679	812.0196	1266.679	0.641061863	0.748803458		2	345	1.008005464
2	444.801	444801	870.7359	1055.679	870.7359	1055.679	0.824811235	0.722086459		2	345.25	1.01002067
2	445.03	445030	738.064	974.4318	738.064	974.4318	0.757430125	0.708438104		2	345.5	1.013069262
2	445.256	445256	581.4944	865.4818	581.4944	865.4818	0.671873632	0.703884959		2	345.75	1.016356254
2	445.56	445560	696.765	1041.322	696.765	1041.322	0.669115797	0.704906128		2	346	1.020321788
2	445.725	445725	729.3315	931.8518	729.3315	931.8518	0.782668982	0.704839675		2	346.25	1.025461713
2	446.016	446016	515.361	678.0673	515.361	678.0673	0.760044025	0.7085148		2	346.5	1.032109091
2	446.237	446237	566.2495	898.3229	566.2495	898.3229	0.630340716	0.712038974		2	346.75	1.036710444
2	446.434	446434	586.5347	915.6663	586.5347	915.6663	0.64055508	0.713136493		2	347	1.039808157
2	446.948	446948	722.5131	897.6847	722.5131	897.6847	0.804862888	0.717909926		2	347.25	1.039081169
2	447.349	447349	672.855	1000.079	672.855	1000.079	0.672801849	0.72045679		2	347.5	1.036869022
2	447.554	447554	796.7629	1078.025	796.7629	1078.025	0.739095012	0.722482354		2	347.75	1.033912273
2	447.756	447756	642.4409	876.8788	642.4409	876.8788	0.732645036	0.724304173		2	348	1.029092651
2	448.21	448210	719.0377	926.1129	719.0377	926.1129	0.776403935	0.72052324		2	348.25	1.023829059
2	448.558	448558	622.4743	923.3007	622.4743	923.3007	0.674183719	0.715282036		2	348.5	1.019123702
2	448.737	448737	653.4897	937.3885	653.4897	937.3885	0.697138593	0.71311384		2	348.75	1.015590827
2	449.055	449055	732.305	1003.698	732.305	1003.698	0.729606914	0.707924505		2	349	1.016642101
2	449.238	449238	719.8663	1058.752	719.8663	1058.752	0.67991966	0.704462015		2	349.25	1.019297727
2	449.578	449578	851.2642	1148.061	851.2642	1148.061	0.741479939	0.701705642		2	349.5	1.022347713
2	449.959	449959	683.7546	951.7366	683.7546	951.7366	0.718428397	0.707881552		2	349.75	1.025397699
2	450.302	450302	623.8924	1005.684	623.8924	1005.684	0.620366238	0.717214742		2	350	1.027708662
2	450.574	450574	726.7145	1009.23	726.7145	1009.23	0.72006827	0.723516909		2	350.25	1.029985858
2	450.817	450817	810.9173	1038.824	810.9173	1038.824	0.780610864	0.729941537		2	350.5	1.03133883
2	451.078	451078	650.8968	878.3462	650.8968	878.3462	0.74104812	0.736954497		2	350.75	1.030688336
2	451.3	451300	654.6416	806.0729	654.6416	806.0729	0.812136967	0.741567055		2	351	1.02863433
2	451.494	451494	737.2933	1003.056	737.2933	1003.056	0.735046996	0.745607903		2	351.25	1.025890572
2	451.715	451715	666.9347	951.377	666.9347	951.377	0.701020416	0.748457085		2	351.5	1.022712582
2	451.901	451901	700.3985	1047.42	700.3985	1047.42	0.668689256	0.74739788		2	351.75	1.018162917
2	452.086	452086	978.8872	1252.562	978.8872	1252.562	0.781507981	0.74390827		2	352	1.012881672
2	452.318	452318	874.4719	1083.698	874.4719	1083.698	0.806933205	0.740314176		2	352.25	1.008099236
2	452.494	452494	896.8667	1143.548	896.8667	1143.548	0.784284263	0.739661473		2	352.5	1.003540744
2	452.687	452687	739.3372	1039.04	739.3372	1039.04	0.711557977	0.739347241		2	352.75	0.998834316
2	452.882	452882	618.7286	927.314	618.7286	927.314	0.667226635	0.738192089		2	353	0.995164114
2	453.157	453157	655.0078	931.2147	655.0078	931.2147	0.703390743	0.735401221		2	353.25	0.991656254
2	453.388	453388	576.6672	758.0948	576.6672	758.0948	0.760679535	0.732326747		2	353.5	0.988151049
2	453.654	453654	909.1042	1133.876	909.1042	1133.876	0.80176686	0.727197271		2	353.75	0.984646877
2	454.04	454040	598.5406	875.7807	598.5406	875.7807	0.683436618	0.717949673		2	354	0.982759692
2	454.252	454252	651.3195	947.2283	651.3195	947.2283	0.687605617	0.712614964		2	354.25	0.983524733
2	454.446	454446	614.8774	896.9946	614.8774	896.9946	0.685486178	0.706781936		2	354.5	0.985924869
2	454.726	454726	690.5502	887.1283	690.5502	887.1283	0.778410744	0.696807569		2	354.75	0.988661108
2	454.923	454923	772.4483	1179.223	772.4483	1179.223	0.655048536	0.690716674		2	355	0.99150709
2	455.154	455154	1041.56	1569.813	1041.56	1569.813	0.66349304	0.682148842		2	355.25	0.997074082
2	455.51	455510	743.0721	1062.954	743.0721	1062.954	0.699063271	0.665211266		2	355.5	1.001673334
2	455.958	455958	697.0841	1157.824	697.0841	1157.824	0.602063958	0.656735343		2	355.75	1.002441848
2	456.214	456214	659.762	918.626	659.762	918.626	0.718205233	0.66175519		2	356	1.002715087
2	456.519	456519	741.5447	1121.219	741.5447	1121.219	0.661373648	0.672713308		2	356.25	1.002433867
2	456.754	456754	722.8936	1143.409	722.8936	1143.409	0.632226614	0.692519244		2	356.5	1.001402541
2	456.98	456980	592.4348	873.4071	592.4348	873.4071	0.678303165	0.719538707		2	356.75	0.99893222
2	457.249	457249	692.0605	944.0855	692.0605	944.0855	0.733048543	0.74635017		2	357	0.996234488
2	457.456	457456	771.8655	931.924	771.8655	931.924	0.828249407	0.767988203		2	357.25	0.994226262
2	457.701	457701	813.638	998.9633	813.638	998.9633	0.814482374	0.79246621		2	357.5	0.992093152
2	458.048	458048	702.0133	869.6066	702.0133	869.6066	0.807276877	0.80244419		2	357.75	0.990117479
2	458.351	458351	812.0547	1024.821	812.0547	1024.821	0.792386866	0.803560473		2	358	0.98865117
2	458.585	458585	814.1193	823.2521	814.1193	823.2521	0.988906436	0.804021748		2	358.25	0.988983864
2	458.749	458749	788.1033	1031.936	788.1033	1031.936	0.76371335	0.800837815		2	358.5	0.991529226
2	458.975	458975	714.4628	1015.513	714.4628	1015.513	0.70354865	0.794455117		2	358.75	0.994525772
2	459.253	459253	631.5218	892.03	631.5218	892.03	0.70796027	0.792175641		2	359	0.998298478
2	459.551	459551	616.7002	891.6754	616.7002	891.6754	0.691619619	0.788290653		2	359.25	1.00230141
2	459.757	459757	699.1159	795.4687	699.1159	795.4687	0.878872921	0.786134552		2	359.5	1.005212062
2	459.925	459925	603.1817	749.7	603.1817	749.7	0.804564092	0.784593103		2	359.75	1.005304309
2	460.14	460140	734.3396	834.2398	734.3396	834.2398	0.880250019	0.782991249		2	360	1.004741228
2	460.403	460403	921.424	1198.416	921.424	1198.416	0.768868239	0.78451098		2	360.25	1.004054166
2	460.645	460645	634.5722	830.6464	634.5722	830.6464	0.763949859	0.791505483		2	360.5	1.003333056
2	460.937	460937	768.7692	946.2458	768.7692	946.2458	0.812441334	0.804544775		2	360.75	1.002215902
2	461.365	461365	746.2698	1075.279	746.2698	1075.279	0.694024342	0.823117755		2	361	1.000819623
2	461.661	461661	685.2434	868.9041	685.2434	868.9041	0.788629493	0.844955606		2	361.25	0.999162279
2	461.85	461850	738.3672	939.1078	738.3672	939.1078	0.786243283	0.856016046		2	361.5	0.99741921
2	462.06	462060	877.3117	821.9465	877.3117	821.9465	1.067358642	0.855090165		2	361.75	0.995124784
2	462.224	462224	818.6073	890.7888	818.6073	890.7888	0.918969008	0.85117712		2	362	0.992452134
2	462.455	462455	754.1645	865.0384	754.1645	865.0384	0.871827771	0.850654006		2	362.25	0.990179321
2	462.662	462662	907.7048	954.4419	907.7048	954.4419	0.951032011	0.858216189		2	362.5	0.988885669
2	462.943	462943	650.0704	925.3808	650.0704	925.3808	0.702489613	0.870391137		2	362.75	0.989265774
2	463.203	463203	672.2887	898.3539	672.2887	898.3539	0.748356188	0.87611974		2	363	0.990391959
2	463.48	463480	752.7216	992.5514	752.7216	992.5514	0.758370398	0.87441943		2	363.25	0.991676182
2	463.657	463657	769.0534	931.7091	769.0534	931.7091	0.825422227	0.87121894		2	363.5	0.993278386
2	463.877	463877	1071.63	1220.248	1071.63	1220.248	0.878206725	0.865238314		2	363.75	0.995511249
2	464.048	464048	4947.242	3808.524	4947.242	3808.524	1.298991945	0.862003701		2	364	0.998573934
2	464.259	464259	955.0046	1169.526	955.0046	1169.526	0.816574065	0.857753802		2	364.25	1.001561515
2	464.568	464568	843.4636	1063.663	843.4636	1063.663	0.792980107	0.836805519		2	364.5	1.004309808
2	464.925	464925	643.6855	869.6588	643.6855	869.6588	0.740158669	0.804114248		2	364.75	1.006977954
2	465.097	465097	680.8396	917.9544	680.8396	917.9544	0.74169218	0.792295082		2	365	1.008585054
2	465.367	465367	1014.986	1446.726	1014.986	1446.726	0.701574452	0.77525989		2	365.25	1.009788402
2	465.892	465892	901.6684	1069.972	901.6684	1069.972	0.8427028	0.743045907		2	365.5	1.01085278
2	466.16	466160	1144.746	1580.066	1144.746	1580.066	0.724492521	0.738605345		2	365.75	1.01166185
2	466.354	466354	786.9143	1239.918	786.9143	1239.918	0.634650275	0.745731266		2	366	1.012287331
2	466.775	466775	804.4278	1096.355	804.4278	1096.355	0.733729312	0.77913476		2	366.25	1.012695405
2	467.06	467060	833.9138	874.5239	833.9138	874.5239	0.95356319	0.79464427		2	366.5	1.013251324
2	467.248	467248	790.1815	949.6074	790.1815	949.6074	0.832113882	0.798601337		2	366.75	1.013932395
2	467.614	467614	939.3808	1184.729	939.3808	1184.729	0.792907745	0.805943979		2	367	1.0144681
2	467.938	467938	841.0236	1036.795	841.0236	1036.795	0.811176366	0.81019697		2	367.25	1.014287686
2	468.499	468499	769.4647	961.986	769.4647	961.986	0.799870996	0.811256101		2	367.5	1.01365688
2	468.741	468741	748.2272	1043.982	748.2272	1043.982	0.716705077	0.81029564		2	367.75	1.013397005
2	468.982	468982	737.1176	928.3092	737.1176	928.3092	0.794043192	0.804468086		2	368	1.014219374
2	469.226	469226	751.2892	893.0403	751.2892	893.0403	0.841271329	0.799055215		2	368.25	1.015404267
2	469.6	469600	868.9986	904.1497	868.9986	904.1497	0.961122478	0.798728336		2	368.5	1.016686986
2	469.818	469818	706.5725	889.8737	706.5725	889.8737	0.794014364	0.799991799		2	368.75	1.018102512
2	469.986	469986	839.1254	1190.977	839.1254	1190.977	0.704568938	0.802705107		2	369	1.019741508
2	470.21	470210	942.3711	1096.069	942.3711	1096.069	0.859773518	0.809464556		2	369.25	1.021387387
2	470.518	470518	725.9106	1041.014	725.9106	1041.014	0.697311083	0.820613365		2	369.5	1.0222528
2	470.786	470786	708.1187	897.1947	708.1187	897.1947	0.789258675	0.834089185		2	369.75	1.023067291
2	471.179	471179	727.1436	776.8317	727.1436	776.8317	0.936037497	0.860722901		2	370	1.023928576
2	471.453	471453	642.2185	824.0982	642.2185	824.0982	0.779298511	0.87324057		2	370.25	1.024724022
2	471.738	471738	758.6788	725.4917	758.6788	725.4917	1.045744286	0.877741019		2	370.5	1.02503902
2	472.015	472015	926.0772	1041.887	926.0772	1041.887	0.888846103	0.879470089		2	370.75	1.025791154
2	472.259	472259	870.3773	1085.28	870.3773	1085.28	0.801984096	0.881606781		2	371	1.027177399
2	472.496	472496	982.7343	940.9525	982.7343	940.9525	1.044403729	0.879640035		2	371.25	1.028671459
2	472.774	472774	735.1582	836.4577	735.1582	836.4577	0.878894653	0.872639643		2	371.5	1.030144689
2	472.962	472962	2334.349	3414.927	2334.349	3414.927	0.683572152	0.872049994		2	371.75	1.032702713
2	473.364	473364	723.1037	880.1733	723.1037	880.1733	0.821546961	0.877584032		2	372	1.035404787
2	473.651	473651	868.4134	977.9423	868.4134	977.9423	0.888000652	0.882487291		2	372.25	1.038270612
2	473.848	473848	741.4945	832.8825	741.4945	832.8825	0.890275039	0.889609721		2	372.5	1.039357808
2	474.302	474302	980.77	993.2835	980.77	993.2835	0.987401885	0.918343956		2	372.75	1.038534385
2	474.662	474662	950.1126	927.3431	950.1126	927.3431	1.02455348	0.937898705		2	373	1.036885983
2	475.139	475139	978.8817	1058.791	978.8817	1058.791	0.924527787	0.949337487		2	373.25	1.034824582
2	475.414	475414	777.7612	865.4971	777.7612	865.4971	0.89862947	0.954001442		2	373.5	1.031863772
2	475.643	475643	712.5492	863.4513	712.5492	863.4513	0.825233803	0.958903302		2	373.75	1.028850486
2	475.896	475896	1194.167	1097.059	1194.167	1097.059	1.088516661	0.960422269		2	374	1.025975298
2	476.114	476114	794.4315	827.4617	794.4315	827.4617	0.960082503	0.958343823		2	374.25	1.022392214
2	476.417	476417	786.1483	836.3202	786.1483	836.3202	0.940008743	0.961743129		2	374.5	1.019102856
2	476.678	476678	900.2546	919.3409	900.2546	919.3409	0.979239148	0.970317715		2	374.75	1.016511045
2	476.958	476958	934.9433	979.8677	934.9433	979.8677	0.954152586	0.983299556		2	375	1.0159836
2	477.139	477139	1317.9	1259.063	1317.9	1259.063	1.046730783	0.996792387		2	375.25	1.015794788
2	477.386	477386	1118.758	1124.479	1118.758	1124.479	0.994912311	1.018598973		2	375.5	1.015887487
2	477.574	477574	1210.246	1218.879	1210.246	1218.879	0.992917263	1.036057527		2	375.75	1.015376809
2	479.233	479233	1482.808	1182.388	1482.808	1182.388	1.254079033	1.280051589		2	376	1.01461461
2	479.525	479525	1225.06	899.1222	1225.06	899.1222	1.362506676	1.317865853		2	376.25	1.014165862
2	479.755	479755	1145.125	844.2635	1145.125	844.2635	1.356359715	1.340903784		2	376.5	1.014368438
2	480.245	480245	1129.931	852.4184	1129.931	852.4184	1.325559139	1.373308633		2	376.75	1.014959776
2	480.556	480556	1211.135	899.9971	1211.135	899.9971	1.345709892	1.386242808		2	377	1.016449945
2	480.892	480892	1387.962	931.6037	1387.962	931.6037	1.489863125	1.395756548		2	377.25	1.018576997
2	481.088	481088	1104.229	797.6007	1104.229	797.6007	1.384438354	1.398376709		2	377.5	1.02070433
2	481.441	481441	1210.814	822.703	1210.814	822.703	1.471751045	1.398459276		2	377.75	1.022629376
2	481.614	481614	928.407	664.6468	928.407	664.6468	1.396842654	1.397609189		2	378	1.024062743
2	481.827	481827	1357.319	955.092	1357.319	955.092	1.421139534	1.394294097		2	378.25	1.025388914
2	482.09	482090	960.7945	724.9243	960.7945	724.9243	1.32537218	1.388540128		2	378.5	1.025281703
2	482.285	482285	930.6111	694.4376	930.6111	694.4376	1.340093192	1.380540739		2	378.75	1.023631414
2	482.464	482464	1209.886	965.0888	1209.886	965.0888	1.253652514	1.372395285		2	379	1.021826012
2	482.784	482784	1258.055	848.9917	1258.055	848.9917	1.481822496	1.357596259		2	379.25	1.021115253
2	482.97	482970	1196.037	909.1798	1196.037	909.1798	1.315512069	1.347795242		2	379.5	1.021406792
2	483.224	483224	1199.493	809.9859	1199.493	809.9859	1.480881334	1.337855688		2	379.75	1.022112672
2	483.533	483533	1151.17	934.46	1151.17	934.46	1.231909338	1.33843921		2	380	1.024357685
2	483.916	483916	1218.621	900.7855	1218.621	900.7855	1.352842602	1.340181425		2	380.25	1.027749517
2	484.288	484288	1183.912	974.7799	1183.912	974.7799	1.214542893	1.333529982		2	380.5	1.031539776
2	484.685	484685	1504.871	1092.661	1504.871	1092.661	1.377253329	1.323639736		2	380.75	1.034342317
2	485.013	485013	1168.957	915.1313	1168.957	915.1313	1.277365335	1.303054627		2	381	1.036374567
2	485.202	485202	1047.778	717.9779	1047.778	717.9779	1.459345754	1.282315095		2	381.25	1.038254673
2	485.494	485494	1242.555	1012.965	1242.555	1012.965	1.226651464	1.242588279		2	381.5	1.039646127
2	485.715	485715	925.2755	715.0836	925.2755	715.0836	1.293940317	1.215226709		2	381.75	1.040732045
2	486.012	486012	899.0296	817.7986	899.0296	817.7986	1.099328857	1.171414055		2	382	1.042195329
2	486.353	486353	1029.719	980.3287	1029.719	980.3287	1.050381367	1.107600592		2	382.25	1.043851487
2	486.847	486847	862.313	816.8491	862.313	816.8491	1.055657648	1.046786559		2	382.5	1.045745733
2	487.057	487057	1354.471	1580.986	1354.471	1580.986	0.856725487	1.053023753		2	382.75	1.047687596
2	487.422	487422	1025.043	881.5126	1025.043	881.5126	1.162822857	1.078843005		2	383	1.050866889
2	487.837	487837	757.4769	746.5641	757.4769	746.5641	1.014617365	1.109155117		2	383.25	1.055177092
2	488.16	488160	1130.629	933.4819	1130.629	933.4819	1.211195418	1.147829316		2	383.5	1.059669908
2	488.476	488476	1173.519	902.6684	1173.519	902.6684	1.30005548	1.17356333		2	383.75	1.062603893
2	488.65	488650	1440.885	1098.77	1440.885	1098.77	1.311361795	1.177887258		2	384	1.063078459
2	488.955	488955	1154.971	1061.918	1154.971	1061.918	1.087627293	1.179375127		2	384.25	1.062266664
2	489.206	489206	1616.945	1236.507	1616.945	1236.507	1.30767153	1.1830797		2	384.5	1.06084265
2	489.496	489496	948.9278	961.62	948.9278	961.62	0.986801231	1.1837351		2	384.75	1.058728383
2	489.725	489725	1104.17	1013.343	1104.17	1013.343	1.089631053	1.179067978		2	385	1.055850156
2	489.98	489980	1100.959	924.2643	1100.959	924.2643	1.191173347	1.178437373		2	385.25	1.052654608
2	490.437	490437	1750.482	1421.244	1750.482	1421.244	1.231654804	1.190748161		2	385.5	1.051413591
2	490.788	490788	1430.04	1267.743	1430.04	1267.743	1.128020427	1.203765631		2	385.75	1.051543021
2	491.173	491173	1424.546	958.0091	1424.546	958.0091	1.486985875	1.224422489		2	386	1.051953797
2	491.459	491459	684.636	651.7565	684.636	651.7565	1.050447521	1.242892787		2	386.25	1.052850094
2	491.806	491806	1296.687	946.2176	1296.687	946.2176	1.370389855	1.262864359		2	386.5	1.05395475
2	492.074	492074	1048.325	845.3983	1048.325	845.3983	1.240036797	1.27723788		2	386.75	1.05543256
2	492.439	492439	1035.218	900.0732	1035.218	900.0732	1.150148677	1.298414338		2	387	1.057663802
2	492.772	492772	1391.24	948.3096	1391.24	948.3096	1.467073622	1.314074523		2	387.25	1.059627945
2	493.107	493107	1057.698	836.1311	1057.698	836.1311	1.264990622	1.332445603		2	387.5	1.061291436
2	493.318	493318	1030.427	829.2174	1030.427	829.2174	1.242649997	1.345151718		2	387.75	1.06283165
2	493.64	493640	1478.345	1061.369	1478.345	1061.369	1.392866195	1.353845746		2	388	1.064107827
2	494.113	494113	1061.592	781.3906	1061.592	781.3906	1.358593257	1.337392266		2	388.25	1.064950181
2	494.339	494339	1228.728	826.3636	1228.728	826.3636	1.486909636	1.327791254		2	388.5	1.065564284
2	494.549	494549	1131.362	745.2891	1131.362	745.2891	1.518017639	1.31749953		2	388.75	1.066926251
2	495.007	495007	716.6824	710.3249	716.6824	710.3249	1.00895013	1.2820517		2	389	1.069322928
2	495.33	495330	1023.522	873.7674	1023.522	873.7674	1.171389548	1.256557224		2	389.25	1.071326744
2	495.794	495794	962.5692	889.6541	962.5692	889.6541	1.081958932	1.210564157		2	389.5	1.072518563
2	495.971	495971	1000.391	805.3034	1000.391	805.3034	1.242253541	1.194055104		2	389.75	1.071575428
2	496.358	496358	1007.72	684.5782	1007.72	684.5782	1.472030515	1.167485662		2	390	1.070589647
2	496.784	496784	1044.322	963.9993	1044.322	963.9993	1.083322363	1.143634763		2	390.25	1.070355322
2	497.211	497211	919.6625	931.0546	919.6625	931.0546	0.987764305	1.119720556		2	390.5	1.069968079
2	497.412	497412	1089.303	895.5325	1089.303	895.5325	1.216374615	1.100473653		2	390.75	1.070284101
2	497.631	497631	949.532	960.2255	949.532	960.2255	0.988863553	1.078734406		2	391	1.070975484
2	497.816	497816	906.5835	750.8037	906.5835	750.8037	1.20748406	1.068268963		2	391.25	1.072099162
2	498.102	498102	1075.332	1129.621	1075.332	1129.621	0.951940518	1.055922592		2	391.5	1.076802767
2	498.344	498344	909.3275	985.6479	909.3275	985.6479	0.922568292	1.046199374		2	391.75	1.082649041
2	498.526	498526	1018.211	947.9773	1018.211	947.9773	1.074087955	1.041194614		2	392	1.089655523
2	498.931	498931	954.5688	897.9508	954.5688	897.9508	1.063052452	1.0378029		2	392.25	1.095886019
2	499.13	499130	1071.336	952.8405	1071.336	952.8405	1.124360268	1.031683529		2	392.5	1.096372426
2	499.327	499327	1052.753	942.4301	1052.753	942.4301	1.117062157	1.022050309		2	392.75	1.094526385
2	499.505	499505	1130.583	1091.174	1130.583	1091.174	1.036116146	1.013027279		2	393	1.092495435
2	499.691	499691	934.932	1059.112	934.932	1059.112	0.882750833	1.002857956		2	393.25	1.089257286
2	500	500000	981.3872	1053.249	981.3872	1053.249	0.93177131	0.972682		2	393.5	1.085177672
2	500.397	500397	970.3935	938.2597	970.3935	938.2597	1.0342483	0.929884571		2	393.75	1.084242448
2	500.579	500579	740.1838	913.8501	740.1838	913.8501	0.80996194	0.920503275		2	394	1.084493645
2	500.958	500958	988.1688	1114.3	988.1688	1114.3	0.886806785	0.910745996		2	394.25	1.086381081
2	501.162	501162	1029.075	1064.195	1029.075	1064.195	0.966998529	0.90415386		2	394.5	1.089571732
2	501.534	501534	1045.32	1156.528	1045.32	1156.528	0.903843227	0.881581586		2	394.75	1.093315518
2	501.709	501709	988.3172	1143.048	988.3172	1143.048	0.864633156	0.873918849		2	395	1.098361897
2	501.888	501888	788.9359	908.891	788.9359	908.891	0.868020368	0.870047319		2	395.25	1.103855388
2	502.111	502111	743.3217	805.6816	743.3217	805.6816	0.922599821	0.8670403		2	395.5	1.110396381
2	502.312	502312	828.6629	989.164	828.6629	989.164	0.837740658	0.866306382		2	395.75	1.117198226
2	502.541	502541	779.0103	952.0468	779.0103	952.0468	0.818247905	0.869788721		2	396	1.124750658
2	502.727	502727	839.6334	1049.29	839.6334	1049.29	0.800191939	0.873382614		2	396.25	1.133867382
2	503.028	503028	649.1717	802.2593	649.1717	802.2593	0.809179401	0.884228911		2	396.5	1.142758561
2	503.308	503308	993.1967	966.4988	993.1967	966.4988	1.027623314	0.898166688		2	396.75	1.148788626
2	503.488	503488	983.048	1010.854	983.048	1010.854	0.972492566	0.902924977		2	397	1.153086748
2	503.815	503815	1050.014	1113.532	1050.014	1113.532	0.942958083	0.904825494		2	397.25	1.155857492
2	504.067	504067	794.5561	978.5004	794.5561	978.5004	0.812014078	0.904453334		2	397.5	1.155480494
2	504.372	504372	1000.854	1047.592	1000.854	1047.592	0.955385303	0.901291017		2	397.75	1.154868954
2	504.697	504697	1100.797	1271.644	1100.797	1271.644	0.865648719	0.886817323		2	398	1.151453478
2	504.922	504922	850.5121	997.1271	850.5121	997.1271	0.852962576	0.872047037		2	398.25	1.149469253
2	505.224	505224	992.7043	1109.48	992.7043	1109.48	0.894747359	0.858382677		2	398.5	1.151386028
2	505.439	505439	690.4776	860.3735	690.4776	860.3735	0.802532389	0.85734191		2	398.75	1.157282275
2	505.744	505744	1138.597	1357.105	1138.597	1357.105	0.838989614	0.858343409		2	399	1.165616
2	506.039	506039	751.1882	865.3876	751.1882	865.3876	0.868036704	0.860064555		2	399.25	1.178019888
2	506.444	506444	750.4756	789.2712	750.4756	789.2712	0.9508463	0.867277864		2	399.5	1.196058522
2	506.76	506760	680.9721	955.031	680.9721	955.031	0.713036645	0.867522754		2	399.75	1.215417799
2	507.065	507065	764.3778	749.8441	764.3778	749.8441	1.019382296	0.861058735		2	400	1.231566269
2	507.258	507258	654.0612	791.0918	654.0612	791.0918	0.826782935	0.855942738		2	400.25	1.246499006
2	507.475	507475	800.7897	876.5578	800.7897	876.5578	0.913561775	0.846779428		2	400.5	1.259453616
2	507.687	507687	689.3662	897.1609	689.3662	897.1609	0.768386362	0.834853965		2	400.75	1.267589041
2	507.916	507916	463.698	614.6953	463.698	614.6953	0.75435423	0.82431143		2	401	1.275659865
2	508.169	508169	835.7038	953.0262	835.7038	953.0262	0.876894885	0.813577632		2	401.25	1.28349919
2	508.377	508377	609.7204	763.7134	609.7204	763.7134	0.798362841	0.805262267		2	401.5	1.296585565
2	508.618	508618	706.1172	916.4561	706.1172	916.4561	0.770486661	0.79936633		2	401.75	1.314424348
2	508.817	508817	663.3584	848.4677	663.3584	848.4677	0.781831059	0.795884724		2	402	1.333309505
2	509.306	509306	642.3747	811.5223	642.3747	811.5223	0.791567527	0.789572193		2	402.25	1.35353138
2	509.503	509503	696.9326	831.9793	696.9326	831.9793	0.837680216	0.787948408		2	402.5	1.374352155
2	509.854	509854	799.3004	1067.893	799.3004	1067.893	0.748483603	0.78716491		2	402.75	1.394940949
2	510.191	510191	600.9911	710.3615	600.9911	710.3615	0.846035575	0.784075251		2	403	1.415344491
2	510.371	510371	693.016	940.755	693.016	940.755	0.736659385	0.779355936		2	403.25	1.438822852
2	510.651	510651	697.4057	992.4366	697.4057	992.4366	0.702720657	0.769748015		2	403.5	1.461232834
2	510.839	510839	755.2612	867.207	755.2612	867.207	0.87091225	0.765171091		2	403.75	1.47580181
2	511.062	511062	775.6961	1018.682	775.6961	1018.682	0.761470312	0.75990155		2	404	1.484600152
2	511.427	511427	590.9149	785.4686	590.9149	785.4686	0.752308749	0.752153851		2	404.25	1.482296434
2	511.682	511682	646.4555	980.8821	646.4555	980.8821	0.659055252	0.752714974		2	404.5	1.475024821
2	511.946	511946	661.9406	844.5024	661.9406	844.5024	0.783823231	0.75528619		2	404.75	1.452424475
2	512.129	512129	537.7331	701.0313	537.7331	701.0313	0.767060044	0.757080931		2	405	1.429038079
2	512.656	512656	746.1464	1052.303	746.1464	1052.303	0.709060413	0.768962137		2	405.25	1.400194465
2	513.075	513075	700.9482	790.9117	700.9482	790.9117	0.886253421	0.779530249		2	405.5	1.371259715
2	513.436	513436	693.9291	901.7818	693.9291	901.7818	0.769508877	0.77991443		2	405.75	1.343560008
2	513.784	513784	621.5629	813.4358	621.5629	813.4358	0.764120414	0.76559173		2	406	1.313271449
2	514.053	514053	710.2955	805.6816	710.2955	805.6816	0.881608194	0.748653564		2	406.25	1.287784458
2	514.419	514419	663.2811	1083.087	663.2811	1083.087	0.612398727	0.729582626		2	406.5	1.267299983
2	514.645	514645	636.5483	920.6461	636.5483	920.6461	0.691414758	0.71617126		2	406.75	1.251307279
2	514.936	514936	645.4703	903.4305	645.4703	903.4305	0.714465916	0.699510188		2	407	1.238661364
2	515.138	515138	718.1438	981.2152	718.1438	981.2152	0.73189225	0.69695708		2	407.25	1.231606185
2	515.423	515423	548.1279	897.5608	548.1279	897.5608	0.610686095	0.698171595		2	407.5	1.227375857
2	515.733	515733	932.67	1205.267	932.67	1205.267	0.773828538	0.703039882		2	407.75	1.227114079
2	516.163	516163	721.2959	1139.113	721.2959	1139.113	0.633208382	0.728564459		2	408	1.230452295
2	516.489	516489	691.9813	869.2283	691.9813	869.2283	0.796086943	0.753783973		2	408.25	1.23721427
2	516.722	516722	606.672	808.61	606.672	808.61	0.75026527	0.762612251		2	408.5	1.245497968
2	516.898	516898	632.081	801.8991	632.081	801.8991	0.78823009	0.762842494		2	408.75	1.254394148
2	517.155	517155	681.064	879.345	681.064	879.345	0.774512848	0.759988878		2	409	1.264502925
2	517.321	517321	750.7299	881.5689	750.7299	881.5689	0.85158392	0.757595266		2	409.25	1.277668814
2	517.57	517570	560.6974	820.87	560.6974	820.87	0.683052615	0.747453295		2	409.5	1.293341608
2	517.845	517845	726.8185	916.4125	726.8185	916.4125	0.793112818	0.734666755		2	409.75	1.309594818
2	518.028	518028	527.8943	750.0073	527.8943	750.0073	0.703852216	0.727567004		2	410	1.325971203
2	518.205	518205	627.3916	1004.172	627.3916	1004.172	0.624784997	0.718087547		2	410.25	1.341870179
2	518.41	518410	818.1325	1155.994	818.1325	1155.994	0.707730749	0.709984732		2	410.5	1.353727497
2	518.629	518629	628.4816	907.9963	628.4816	907.9963	0.692163173	0.705501805		2	410.75	1.365273847
2	519.053	519053	630.3395	874.8835	630.3395	874.8835	0.720483927	0.700383715		2	411	1.367854529
2	519.273	519273	558.338	744.5108	558.338	744.5108	0.749939423	0.702109346		2	411.25	1.360693474
2	519.653	519653	661.9456	932.5859	661.9456	932.5859	0.709795848	0.710478716		2	411.5	1.353532419
2	519.852	519852	596.418	874.2993	596.418	874.2993	0.682166851	0.714030145		2	411.75	1.346371364
2	520.036	520036	617.1793	855.3034	617.1793	855.3034	0.721591075	0.716160322		2	412	1.339210309
2	520.489	520489	708.4187	970.0392	708.4187	970.0392	0.730299044	0.722153505		2	412.25	1.332049254
2	520.717	520717	471.933	643.5137	471.933	643.5137	0.733369002	0.728197974		2	412.5	1.324888199
2	521.017	521017	565.3448	789.9103	565.3448	789.9103	0.715707594	0.738250413		2	412.75	1.317727144
2	521.191	521191	670.4466	943.8345	670.4466	943.8345	0.710343392	0.741825438		2	413	1.310566089
2	521.516	521516	671.025	871.4978	671.025	871.4978	0.76996752	0.744252799		2	413.25	1.303405033
2	521.806	521806	620.77	804.2174	620.77	804.2174	0.771893272	0.744622147		2	413.5	1.296243978
2	522.288	522288	650.821	855.3034	650.821	855.3034	0.760924135	0.742050126		2	413.75	1.289082923
2	522.595	522595	646.7727	839.9136	646.7727	839.9136	0.770046705	0.736689689		2	414	1.281921868
2	522.909	522909	658.5148	874.9021	658.5148	874.9021	0.752672556	0.729202167		2	414.25	1.274760813
2	523.182	523182	661.0422	970.1292	661.0422	970.1292	0.681396045	0.725068033		2	414.5	1.267599758
2	523.345	523345	715.7484	1143.096	715.7484	1143.096	0.626148985	0.725799864		2	414.75	1.260438703
2	523.561	523561	738.5546	973.9147	738.5546	973.9147	0.758336023	0.726737942		2	415	1.253277648
2	523.82	523820	667.0753	1049.917	667.0753	1049.917	0.635360033	0.724426634		2	415.25	1.246116593
2	524.07	524070	781.8048	980.3607	781.8048	980.3607	0.797466484	0.722674481		2	415.5	1.24135793
2	524.349	524349	707.4488	914.9025	707.4488	914.9025	0.773250483	0.720731224		2	415.75	1.238198712
2	524.528	524528	666.4217	834.5157	666.4217	834.5157	0.798572993	0.719431776		2	416	1.235701451
2	524.937	524937	546.0881	773.313	546.0881	773.313	0.706166972	0.716945445		2	416.25	1.232225472
2	525.212	525212	625.46	944.2715	625.46	944.2715	0.662373057	0.715631795		2	416.5	1.227603026
2	525.373	525373	544.9319	792.0645	544.9319	792.0645	0.687989299	0.714761402		2	416.75	1.221990537
2	525.717	525717	620.2282	952.6138	620.2282	952.6138	0.651080427	0.712013249		2	417	1.215750881
2	526.242	526242	624.2874	938.7107	624.2874	938.7107	0.665047709	0.707258934		2	417.25	1.209018331
2	526.438	526438	651.8233	782.217	651.8233	782.217	0.833302396	0.707727871		2	417.5	1.200471393
2	526.654	526654	744.6739	983.397	744.6739	983.397	0.757246463	0.708462987		2	417.75	1.190802575
2	526.914	526914	694.0956	996.7901	694.0956	996.7901	0.696330752	0.706668242		2	418	1.181001738
2	527.08	527080	696.617	1005.131	696.617	1005.131	0.693060904	0.705600473		2	418.25	1.17133688
2	527.37	527370	809.5014	1231.04	809.5014	1231.04	0.657575221	0.704071988		2	418.5	1.16140114
2	527.733	527733	773.7354	1075.096	773.7354	1075.096	0.719689591	0.699339038		2	418.75	1.151145588
2	528.197	528197	707.1767	1062.026	707.1767	1062.026	0.665875129	0.690257709		2	419	1.142233763
2	528.573	528573	598.246	926.971	598.246	926.971	0.645377256	0.687877793		2	419.25	1.135148185
2	528.755	528755	573.8418	827.9787	573.8418	827.9787	0.693063481	0.690660465		2	419.5	1.129632888
2	529.089	529089	617.9908	834.8612	617.9908	834.8612	0.740231789	0.70161016		2	419.75	1.124791298
2	529.57	529570	648.6713	899.253	648.6713	899.253	0.721344605	0.71690235		2	420	1.120835762
2	530.075	530075	613.7423	837.5282	613.7423	837.5282	0.732801952	0.728131677		2	420.25	1.117983672
2	530.507	530507	676.9188	947.806	676.9188	947.806	0.714195521	0.735366937		2	420.5	1.115619851
2	530.987	530987	720.3009	917.5133	720.3009	917.5133	0.785057721	0.727250378		2	420.75	1.113094589
2	531.202	531202	588.5731	815.6108	588.5731	815.6108	0.721634755	0.721768267		2	421	1.110497471
2	531.44	531440	761.2876	1046.143	761.2876	1046.143	0.727708927	0.719953932		2	421.25	1.108433664
2	531.703	531703	681.4551	932.4288	681.4551	932.4288	0.730838751	0.721547009		2	421.5	1.107328117
2	531.913	531913	794.3978	1114.337	794.3978	1114.337	0.712888291	0.72401966		2	421.75	1.107527998
2	532.076	532076	719.6195	1015.148	719.6195	1015.148	0.708881365	0.728250664		2	422	1.108942688
2	532.367	532367	777.4616	1087.627	777.4616	1087.627	0.71482374	0.739672058		2	422.25	1.110228924
2	532.621	532621	836.392	1174.48	836.392	1174.48	0.712138138	0.749750403		2	422.5	1.112928327
2	532.809	532809	693.8272	927.7601	693.8272	927.7601	0.74785195	0.762124764		2	422.75	1.116364404
2	533.074	533074	802.0235	1097.694	802.0235	1097.694	0.730643968	0.780515516		2	423	1.118306043
2	533.362	533362	866.3166	926.4902	866.3166	926.4902	0.935052092	0.794349538		2	423.25	1.117578748
2	533.599	533599	935.2063	1143.225	935.2063	1143.225	0.818042205	0.806170929		2	423.5	1.116219214
2	533.813	533813	813.6313	1016.937	813.6313	1016.937	0.800080339	0.808760819		2	423.75	1.113986588
2	534.039	534039	879.5051	1128.438	879.5051	1128.438	0.779400463	0.799719116		2	424	1.111862586
2	534.338	534338	784.7874	956.6924	784.7874	956.6924	0.820313196	0.778499473		2	424.25	1.110769574
2	534.544	534544	576.3918	856.9232	576.3918	856.9232	0.672629473	0.763806918		2	424.5	1.110121093
2	534.728	534728	992.472	1157.092	992.472	1157.092	0.85772955	0.745699975		2	424.75	1.108617597
2	534.919	534919	651.9084	905.764	651.9084	905.764	0.719733176	0.721293354		2	425	1.105128597
2	535.089	535089	732.9545	1090.104	732.9545	1090.104	0.672371168	0.704854174		2	425.25	1.100687439
2	535.548	535548	660.5905	1059.17	660.5905	1059.17	0.623686944	0.668646651		2	425.5	1.095291707
2	536.033	536033	760.1629	1299.391	760.1629	1299.391	0.585014749	0.64078031		2	425.75	1.089395106
2	536.453	536453	751.1469	1112.068	751.1469	1112.068	0.675450512	0.645290578		2	426	1.082091015
2	536.664	536664	596.1262	857.6611	596.1262	857.6611	0.695060322	0.652572994		2	426.25	1.072861478
2	536.88	536880	653.2718	1059.539	653.2718	1059.539	0.616562297	0.659332651		2	426.5	1.062616792
2	537.115	537115	675.3519	950.7824	675.3519	950.7824	0.710311739	0.670413302		2	426.75	1.053925532
2	537.42	537420	590.7047	957.2398	590.7047	957.2398	0.617091663	0.692902656		2	427	1.046603772
2	537.734	537734	627.5223	869.1917	627.5223	869.1917	0.72196076	0.711444712		2	427.25	1.040039732
2	537.953	537953	728.2867	920.4187	728.2867	920.4187	0.791255871	0.720210211		2	427.5	1.035496716
2	538.337	538337	602.528	823.1839	602.528	823.1839	0.731948232	0.734987829		2	427.75	1.035917788
2	538.511	538511	529.9413	760.2911	529.9413	760.2911	0.697024206	0.73824431		2	428	1.03764786
2	538.714	538714	635.7749	852.0675	635.7749	852.0675	0.746155557	0.739191635		2	428.25	1.039978014
2	539.063	539063	710.7821	942.3851	710.7821	942.3851	0.754237413	0.736864698		2	428.5	1.041741511
2	539.447	539447	914.3808	1311.538	914.3808	1311.538	0.697182087	0.717521242		2	428.75	1.041696043
2	539.634	539634	699.4161	901.4854	699.4161	901.4854	0.775848505	0.704482631		2	429	1.041141738
2	539.869	539869	812.9106	1180.346	812.9106	1180.346	0.688705346	0.693067577		2	429.25	1.040071574
2	540.178	540178	781.838	1139.972	781.838	1139.972	0.685839652	0.683226546		2	429.5	1.038842018
2	540.465	540465	576.0172	1011.613	576.0172	1011.613	0.569404703	0.673780798		2	429.75	1.037624778
2	540.755	540755	573.4454	758.1634	573.4454	758.1634	0.756361228	0.667830944		2	430	1.036407538
2	540.921	540921	554.8024	787.637	554.8024	787.637	0.704388443	0.66783169		2	430.25	1.034802626
2	541.168	541168	1299.929	2659.488	1299.929	2659.488	0.488789196	0.672070595		2	430.5	1.032495592
2	541.612	541612	722.2854	931.7902	722.2854	931.7902	0.775158829	0.680926408		2	430.75	1.030655727
2	541.995	541995	657.0561	849.7699	657.0561	849.7699	0.773216491	0.686275063		2	431	1.02940669
2	542.243	542243	674.1241	922.9404	674.1241	922.9404	0.730409136	0.690075475		2	431.25	1.031005566
2	542.501	542501	560.8307	909.4845	560.8307	909.4845	0.616646793	0.689920685		2	431.5	1.033039605
2	542.664	542664	628.3872	1065.416	628.3872	1065.416	0.589804546	0.688677384		2	431.75	1.035166598
2	542.873	542873	946.3909	1245.934	946.3909	1245.934	0.759583493	0.689853142		2	432	1.036377965
2	543.152	543152	677.1365	995.4798	677.1365	995.4798	0.680211191	0.697547511		2	432.25	1.035336122
2	543.313	543313	574.9682	792.603	574.9682	792.603	0.725417643	0.701775878		2	432.5	1.033945579
2	543.726	543726	543.3711	860.4065	543.3711	860.4065	0.631528353	0.727242896		2	432.75	1.031568856
2	543.906	543906	692.2582	1001.858	692.2582	1001.858	0.69097437	0.739812153		2	433	1.028024565
2	544.105	544105	814.0693	950.7421	814.0693	950.7421	0.856246189	0.746131903		2	433.25	1.024833899
2	544.382	544382	814.2643	1036.597	814.2643	1036.597	0.785516744	0.737398542		2	433.5	1.022617418
2	544.549	544549	748.5929	894.4813	748.5929	894.4813	0.836901677	0.731719227		2	433.75	1.021316263
2	544.713	544713	984.6427	1326.159	984.6427	1326.159	0.742477109	0.726893005		2	434	1.020189195
2	544.879	544879	638.1869	995.187	638.1869	995.187	0.641273349	0.719317101		2	434.25	1.020309114
2	545.168	545168	610.8282	1002.511	610.8282	1002.511	0.609298252	0.707254738		2	434.5	1.022395929
2	545.489	545489	771.4108	1164.155	771.4108	1164.155	0.662635817	0.693026767		2	434.75	1.025970233
2	545.651	545651	642.7294	950.5821	642.7294	950.5821	0.676142965	0.684870077		2	435	1.02859623
2	545.819	545819	507.8812	751.6825	507.8812	751.6825	0.675659205	0.678818677		2	435.25	1.030692796
2	546.226	546226	615.56	749.8891	615.56	749.8891	0.820868046	0.674824606		2	435.5	1.032175097
2	546.405	546405	608.4148	939.4738	608.4148	939.4738	0.647612312	0.674670113		2	435.75	1.032103222
2	546.643	546643	699.8849	1121.465	699.8849	1121.465	0.624080912	0.673259815		2	436	1.030761947
2	546.998	546998	744.9181	1076.404	744.9181	1076.404	0.692043229	0.666110362		2	436.25	1.028899236
2	547.313	547313	684.5161	1038.744	684.5161	1038.744	0.658984408	0.663047375		2	436.5	1.026691105
2	547.592	547592	698.3754	1065.331	698.3754	1065.331	0.655547806	0.66938448		2	436.75	1.023806058
2	548.132	548132	617.1034	969.4117	617.1034	969.4117	0.636575152	0.69169522		2	437	1.020807013
2	548.369	548369	613.4737	981.3868	613.4737	981.3868	0.625108978	0.697850537		2	437.25	1.01844315
2	548.878	548878	845.1892	1068.829	845.1892	1068.829	0.790761852	0.709427392		2	437.5	1.016259103
2	549.188	549188	682.6078	885.6824	682.6078	885.6824	0.770713972	0.715033152		2	437.75	1.014072005
2	549.439	549439	595.9566	791.3737	595.9566	791.3737	0.753065966	0.714522261		2	438	1.012299722
2	549.659	549659	607.7987	844.6662	607.7987	844.6662	0.719572655	0.707904688		2	438.25	1.010595633
2	550.128	550128	727.0771	1041.749	727.0771	1041.749	0.697938851	0.680982199		2	438.5	1.009187428
2	550.499	550499	666.4693	1016.988	666.4693	1016.988	0.655336444	0.661160603		2	438.75	1.008377426
2	550.719	550719	623.7758	1159.408	623.7758	1159.408	0.53801233	0.64533699		2	439	1.008292444
2	551.158	551158	720.1304	1219.138	720.1304	1219.138	0.590688175	0.609164492		2	439.25	1.008552971
2	551.411	551411	687.1858	992.629	687.1858	992.629	0.69228866	0.605139718		2	439.5	1.009024674
2	551.908	551908	568.0927	910.6922	568.0927	910.6922	0.623803191	0.610256245		2	439.75	1.009971014
2	552.224	552224	561.9314	990.321	561.9314	990.321	0.567423492	0.615062864		2	440	1.011446281
2	552.527	552527	678.9181	1282.282	678.9181	1282.282	0.529460836	0.622048261		2	440.25	1.013049524
2	552.922	552922	791.5573	1158.522	791.5573	1158.522	0.683247534	0.636606134		2	440.5	1.014598417
2	553.179	553179	719.4109	912.5975	719.4109	912.5975	0.788311276	0.644167244		2	440.75	1.01644997
2	553.572	553572	577.9632	995.4489	577.9632	995.4489	0.580605594	0.656163775		2	441	1.018509617
2	553.74	553740	565.9786	845.5756	565.9786	845.5756	0.669341216	0.661721757		2	441.25	1.021358481
2	553.925	553925	506.1637	937.2432	506.1637	937.2432	0.540055879	0.666435408		2	441.5	1.024416667
2	554.214	554214	591.9439	830.4783	591.9439	830.4783	0.712774675	0.667667171		2	441.75	1.027935723
2	554.502	554502	882.6111	1187.474	882.6111	1187.474	0.743267726	0.667314491		2	442	1.032097467
2	554.664	554664	971.702	1265.891	971.702	1265.891	0.767603214	0.669484063		2	442.25	1.03638053
2	554.966	554966	766.7298	1389.718	766.7298	1389.718	0.551716104	0.675924322		2	442.5	1.038135868
2	555.332	555332	907.1774	1550.482	907.1774	1550.482	0.585093797	0.681351545		2	442.75	1.039891207
2	555.544	555544	936.5143	1238.332	936.5143	1238.332	0.756270774	0.67672637		2	443	1.037768772
2	555.853	555853	670.1985	937.8142	670.1985	937.8142	0.714638891	0.667822401		2	443.25	1.032987145
2	556.075	556075	693.7961	1051.051	693.7961	1051.051	0.660097464	0.667501063		2	443.5	1.02831137
2	556.397	556397	646.1408	920.2386	646.1408	920.2386	0.702144857	0.668327381		2	443.75	1.023565838
2	556.59	556590	502.2366	799.9148	502.2366	799.9148	0.627862617	0.671179333		2	444	1.017107772
2	556.868	556868	558.6252	846.1809	558.6252	846.1809	0.660172311	0.67919958		2	444.25	1.010258682
2	557.033	557033	489.1156	768.2164	489.1156	768.2164	0.63668987	0.68371485		2	444.5	1.005035744
2	557.26	557260	577.1139	835.1854	577.1139	835.1854	0.691000944	0.689792695		2	444.75	1.000239883
2	557.437	557437	626.0545	907.8103	626.0545	907.8103	0.689631413	0.695554278		2	445	0.99625537
2	557.672	557672	695.7003	960.6418	695.7003	960.6418	0.724203652	0.703509713		2	445.25	0.994678768
2	557.988	557988	703.2248	860.9755	703.2248	860.9755	0.816776784	0.718278087		2	445.5	0.994855873
2	558.338	558338	651.7703	907.4382	651.7703	907.4382	0.7182531	0.737045024		2	445.75	0.99497014
2	558.565	558565	669.5148	1008.016	669.5148	1008.016	0.664190648	0.744701012		2	446	0.995770403
2	558.758	558758	678.2748	951.3705	678.2748	951.3705	0.712944957	0.748218286		2	446.25	0.996733223
2	558.946	558946	599.7761	798.5436	599.7761	798.5436	0.75108748	0.750345059		2	446.5	0.997148401
2	559.183	559183	682.4956	864.3401	682.4956	864.3401	0.789614644	0.74916921		2	446.75	0.997736867
2	559.433	559433	665.6576	824.5943	665.6576	824.5943	0.807254671	0.74097174		2	447	0.998286643
2	559.649	559649	736.0756	1065.164	736.0756	1065.164	0.691044384	0.73234405		2	447.25	0.998689095
2	559.98	559980	655.5565	797.2624	655.5565	797.2624	0.822259397	0.711602995		2	447.5	0.999226633
2	560.246	560246	478.0745	785.0326	478.0745	785.0326	0.608986812	0.691866499		2	447.75	0.999809918
2	560.446	560446	686.6745	974.2749	686.6745	974.2749	0.704805697	0.683893295		2	448	0.999308587
2	560.642	560642	612.7973	979.1382	612.7973	979.1382	0.625853735	0.680437933		2	448.25	0.998712614
2	560.834	560834	571.8156	908.1705	571.8156	908.1705	0.629634634	0.677065155		2	448.5	0.997758269
2	561.189	561189	962.4291	1429.618	962.4291	1429.618	0.673207178	0.677319168		2	448.75	0.996933534
2	561.542	561542	633.6748	903.6495	633.6748	903.6495	0.701239585	0.701854133		2	449	0.995899492
2	561.778	561778	702.7221	971.8695	702.7221	971.8695	0.723062201	0.72508281		2	449.25	0.994769734
2	562.031	562031	692.4905	1004.715	692.4905	1004.715	0.68924073	0.740579837		2	449.5	0.99425603
2	562.373	562373	678.2663	744.6881	678.2663	744.6881	0.91080588	0.751036622		2	449.75	0.994802427
2	562.698	562698	602.3535	838.8239	602.3535	838.8239	0.718092916	0.757388152		2	450	0.995943886
2	563.048	563048	845.5632	952.6517	845.5632	952.6517	0.887589032	0.748781638		2	450.25	0.997668094
2	563.23	563230	554.1913	834.9372	554.1913	834.9372	0.663752076	0.740936654		2	450.5	0.999189515
2	563.46	563460	711.563	1135.794	711.563	1135.794	0.626489487	0.733389279		2	450.75	1.000803511
2	563.796	563796	538.4089	740.838	538.4089	740.838	0.726756592	0.723366128		2	451	1.002498803
2	564.206	564206	547.1122	784.2885	547.1122	784.2885	0.697590491	0.707527199		2	451.25	1.003935814
2	564.572	564572	863.2318	1200.012	863.2318	1200.012	0.71935264	0.697887316		2	451.5	1.005242936
2	564.792	564792	701.3484	1013.845	701.3484	1013.845	0.691770833	0.698959868		2	451.75	1.005894973
2	565.024	565024	838.8413	1245.128	838.8413	1245.128	0.673698849	0.70361039		2	452	1.005203703
2	565.219	565219	667.0033	926.2959	667.0033	926.2959	0.720075842	0.704369187		2	452.25	1.004148577
2	565.507	565507	687.4403	967.9527	687.4403	967.9527	0.710200302	0.699722447		2	452.5	1.003713657
2	565.931	565931	747.8286	1038.578	747.8286	1038.578	0.720050492	0.690952048		2	452.75	1.003541894
2	566.296	566296	774.9516	1070.64	774.9516	1070.64	0.723820892	0.675572167		2	453	1.003040169
2	566.475	566475	753.3716	1159.586	753.3716	1159.586	0.649690148	0.666301371		2	453.25	1.00232259
2	566.808	566808	780.1773	1258.817	780.1773	1258.817	0.619770229	0.657059552		2	453.5	1.001309632
2	567.073	567073	755.5241	1143.548	755.5241	1143.548	0.660684204	0.655573712		2	453.75	0.999973982
2	567.302	567302	472.5493	812.4536	472.5493	812.4536	0.581632354	0.655990561		2	454	0.9984559
2	567.489	567489	650.5982	911.4764	650.5982	911.4764	0.71378502	0.661524042		2	454.25	0.996873614
2	567.85	567850	585.7906	886.7838	585.7906	886.7838	0.660578824	0.679877608		2	454.5	0.994894837
2	568.039	568039	560.022	918.626	560.022	918.626	0.609630034	0.687244635		2	454.75	0.992666198
2	568.458	568458	591.0767	765.3138	591.0767	765.3138	0.772332473	0.710753528		2	455	0.990586588
2	568.689	568689	648.7606	747.6413	648.7606	747.6413	0.867743128	0.722258143		2	455.25	0.987981165
2	568.986	568986	633.7284	961.3062	633.7284	961.3062	0.659236776	0.730820599		2	455.5	0.98496639
2	569.489	569489	536.3723	853.6345	536.3723	853.6345	0.628339529	0.740088467		2	455.75	0.983694909
2	569.762	569762	668.2244	807.1226	668.2244	807.1226	0.827909415	0.738773693		2	456	0.982906214
2	570.028	570028	640.2672	947.992	640.2672	947.992	0.675393041	0.727704851		2	456.25	0.984297646
2	570.254	570254	740.131	1016.224	740.131	1016.224	0.72831482	0.713972		2	456.5	0.986574262
2	570.445	570445	673.7195	879.6185	673.7195	879.6185	0.765922386	0.705466941		2	456.75	0.991681899
2	570.676	570676	789.2152	1105.583	789.2152	1105.583	0.713845274	0.697899977		2	457	0.999121024
2	570.943	570943	686.3314	918.4374	686.3314	918.4374	0.747281633	0.688781522		2	457.25	1.005437962
2	571.108	571108	600.4922	892.03	600.4922	892.03	0.673174893	0.684630478		2	457.5	1.01201013
2	571.286	571286	922.3419	1595.873	922.3419	1595.873	0.577954449	0.679379683		2	457.75	1.01745728
2	571.589	571589	548.951	928.8583	548.951	928.8583	0.590995419	0.670490078		2	458	1.019279358
2	571.849	571849	638.6524	956.6231	638.6524	956.6231	0.667611309	0.670624898		2	458.25	1.019817821
2	572.141	572141	824.9799	1011.003	824.9799	1011.003	0.816001436	0.675269375		2	458.5	1.019986579
2	572.402	572402	624.8904	1031.35	624.8904	1031.35	0.605895574	0.679479919		2	458.75	1.019214882
2	572.617	572617	696.7632	969.4657	696.7632	969.4657	0.71870846	0.685819497		2	459	1.017552309
2	572.798	572798	580.371	857.5831	580.371	857.5831	0.676751909	0.69295512		2	459.25	1.017032739
2	572.963	572963	555.7001	788.0091	555.7001	788.0091	0.705195029	0.69610457		2	459.5	1.016210328
2	573.333	573333	593.4965	901.0786	593.4965	901.0786	0.658651199	0.68921768		2	459.75	1.015513885
2	573.679	573679	630.7351	843.7511	630.7351	843.7511	0.747536922	0.678599013		2	460	1.014962984
2	573.861	573861	726.1355	1130.33	726.1355	1130.33	0.642410181	0.675701399		2	460.25	1.014859714
2	574.115	574115	595.2679	823.6937	595.2679	823.6937	0.722681137	0.673045956		2	460.5	1.015794403
2	574.497	574497	731.5366	1065.436	731.5366	1065.436	0.686607736	0.670692475		2	460.75	1.018045076
2	574.742	574742	563.9895	984.1012	563.9895	984.1012	0.57310112	0.673338923		2	461	1.02085455
2	575.177	575177	556.0348	881.7462	556.0348	881.7462	0.630606404	0.681770827		2	461.25	1.02360429
2	575.668	575668	643.362	870.165	643.362	870.165	0.739356329	0.690436699		2	461.5	1.027393613
2	575.843	575843	705.5409	919.3502	705.5409	919.3502	0.767434325	0.692647723		2	461.75	1.031724368
2	576.246	576246	725.9806	1024.381	725.9806	1024.381	0.708701743	0.699239365		2	462	1.033040026
2	576.68	576680	522.1419	764.7147	522.1419	764.7147	0.682793073	0.707205482		2	462.25	1.031966242
2	576.91	576910	600.4545	853.3416	600.4545	853.3416	0.703650801	0.710969327		2	462.5	1.032265256
2	577.095	577095	583.3246	870.839	583.3246	870.839	0.669842072	0.713448838		2	462.75	1.034731706
2	577.325	577325	617.2993	847.2286	617.2993	847.2286	0.728610082	0.715805838		2	463	1.037169518
2	577.624	577624	597.5388	931.392	597.5388	931.392	0.641554576	0.719867858		2	463.25	1.03823006
2	577.989	577989	559.9641	707.9766	559.9641	707.9766	0.790935887	0.72471034		2	463.5	1.037780558
2	578.25	578250	615.6281	769.7154	615.6281	769.7154	0.799812632	0.724917109		2	463.75	1.036420218
2	578.488	578488	759.219	1052.167	759.219	1052.167	0.721576518	0.723705359		2	464	1.034955432
2	578.916	578916	657.273	948.1574	657.273	948.1574	0.693210853	0.72375435		2	464.25	1.033694055
2	579.082	579082	613.9547	759.1563	613.9547	759.1563	0.808732932	0.72238009		2	464.5	1.029506961
2	579.27	579270	682.3663	982.3804	682.3663	982.3804	0.694604962	0.72091599		2	464.75	1.024114264
2	579.477	579477	621.1343	1009.038	621.1343	1009.038	0.615570771	0.724798983		2	465	1.018746223
2	579.688	579688	631.7402	881.6927	631.7402	881.6927	0.716508371	0.730200203		2	465.25	1.014610035
2	579.968	579968	580.8426	873.0353	580.8426	873.0353	0.665313991	0.73682803		2	465.5	1.010670521
2	580.152	580152	689.935	814.7597	689.935	814.7597	0.846795687	0.746280414		2	465.75	1.006782408
2	580.494	580494	564.2703	711.9722	564.2703	711.9722	0.792545411	0.76745677		2	466	1.004120394
2	580.834	580834	703.3301	914.7252	703.3301	914.7252	0.768897697	0.769210051		2	466.25	1.004286351
2	581.207	581207	583.9838	704.2851	583.9838	704.2851	0.829186646	0.764841827		2	466.5	1.008190735
2	581.538	581538	694.8945	904.1441	694.8945	904.1441	0.768566095	0.756934783		2	466.75	1.013218367
2	581.773	581773	608.3699	810.3648	608.3699	810.3648	0.750735841	0.74339962		2	467	1.016824614
2	582.086	582086	793.7291	1155.079	793.7291	1155.079	0.687164341	0.715267712		2	467.25	1.018665347
2	582.389	582389	792.358	1128.842	792.358	1128.842	0.701921084	0.696229678		2	467.5	1.01993658
2	582.664	582664	714.9474	1136.276	714.9474	1136.276	0.629202236	0.690650713		2	467.75	1.020968744
2	582.93	582930	749.6422	1113.841	749.6422	1113.841	0.673024426	0.687583538		2	468	1.021623904
2	583.145	583145	649.4463	1002.984	649.4463	1002.984	0.647514118	0.685601315		2	468.25	1.021743534
2	583.565	583565	737.0184	1002.618	737.0184	1002.618	0.735093924	0.69519565		2	468.5	1.021861679
2	584.038	584038	621.1235	861.0013	621.1235	861.0013	0.721396704	0.710574086		2	468.75	1.021564084
2	584.514	584514	740.268	948.9666	740.268	948.9666	0.780078034	0.71016248		2	469	1.020040968
2	584.865	584865	663.8164	849.3784	663.8164	849.3784	0.781532	0.708528235		2	469.25	1.018764902
2	585.047	585047	692.6906	1162.346	692.6906	1162.346	0.595941828	0.708414366		2	469.5	1.01870952
2	585.219	585219	625.482	878.6306	625.482	878.6306	0.711882787	0.707901691		2	469.75	1.018907716
2	585.446	585446	614.4064	953.2008	614.4064	953.2008	0.644571847	0.705645524		2	470	1.019802408
2	585.747	585747	521.301	727.6667	521.301	727.6667	0.716400792	0.702961153		2	470.25	1.021775583
2	585.986	585986	596.8579	937.6923	596.8579	937.6923	0.636517864	0.702828679		2	470.5	1.024069256
2	586.211	586211	627.763	784.4506	627.763	784.4506	0.800258168	0.703923904		2	470.75	1.027191202
2	586.689	586689	660.8754	893.2205	660.8754	893.2205	0.739879347	0.708491252		2	471	1.031325941
2	586.873	586873	735.9152	976.9435	735.9152	976.9435	0.753283276	0.710091806		2	471.25	1.035222802
2	587.171	587171	597.6112	925.6688	597.6112	925.6688	0.645599376	0.713168199		2	471.5	1.037761537
2	587.509	587509	638.6878	918.5998	638.6878	918.5998	0.695284062	0.715594992		2	471.75	1.038733103
2	587.689	587689	529.8723	757.1286	529.8723	757.1286	0.699844518	0.716713161		2	472	1.03912864
2	587.919	587919	468.3034	625.9113	468.3034	625.9113	0.748194513	0.721257775		2	472.25	1.039673967
2	588.126	588126	598.1831	878.232	598.1831	878.232	0.681121959	0.732357297		2	472.5	1.039169917
2	588.511	588511	741.8976	886.628	741.8976	886.628	0.836763107	0.764817698		2	472.75	1.03757429
2	588.89	588890	747.9743	1031.393	747.9743	1031.393	0.72520785	0.786249792		2	473	1.037404247
2	589.17	589170	782.1667	1080.587	782.1667	1080.587	0.723835008	0.783110401		2	473.25	1.038276555
2	589.338	589338	971.262	1019.94	971.262	1019.94	0.952273663	0.778573498		2	473.5	1.039263246
2	589.531	589531	691.1795	850.8891	691.1795	850.8891	0.812302684	0.777249984		2	473.75	1.040824336
2	589.706	589706	636.6758	786.3348	636.6758	786.3348	0.809675217	0.777571041		2	474	1.044160766
2	590.108	590108	600.9814	828.3769	600.9814	828.3769	0.725492707	0.77590117		2	474.25	1.048171257
2	590.278	590278	627.3993	967.4831	627.3993	967.4831	0.648486056	0.778608729		2	474.5	1.051731456
2	590.479	590479	643.3614	874.8655	643.3614	874.8655	0.73538321	0.781996427		2	474.75	1.054496716
2	591.042	591042	755.3184	1044.691	755.3184	1044.691	0.723006516	0.789462721		2	475	1.056016266
2	591.268	591268	815.6422	842.0661	815.6422	842.0661	0.968620159	0.797599696		2	475.25	1.05733829
2	591.481	591481	742.6738	906.163	742.6738	906.163	0.819580804	0.804907561		2	475.5	1.058509866
2	591.658	591658	947.964	1178.735	947.964	1178.735	0.804221475	0.804216628		2	475.75	1.059448538
2	592.805	592805	685.3197	863.129	685.3197	863.129	0.793994525	0.756212303		2	476	1.059419391
2	593.015	593015	881.54	1108.876	881.54	1108.876	0.794985192	0.747536173		2	476.25	1.059530627
2	593.224	593224	743.9935	1011.452	743.9935	1011.452	0.735569755	0.737637408		2	476.5	1.060696638
2	593.437	593437	631.4984	905.6826	631.4984	905.6826	0.697262374	0.72926792		2	476.75	1.063024942
2	593.618	593618	654.2146	816.624	654.2146	816.624	0.801120957	0.725893219		2	477	1.06626282
2	593.791	593791	688.3324	1065.791	688.3324	1065.791	0.645841821	0.723366001		2	477.25	1.071373034
2	593.999	593999	834.9319	1279.977	834.9319	1279.977	0.652302268	0.722141954		2	477.5	1.077099622
2	594.253	594253	870.3139	1211.17	870.3139	1211.17	0.718572868	0.727384314		2	477.75	1.085402249
2	594.518	594518	607.0402	871.205	607.0402	871.205	0.696782273	0.738032033		2	478	1.094721619
2	594.698	594698	637.7673	748.223	637.7673	748.223	0.852375963	0.743787679		2	478.25	1.104040989
2	594.895	594895	621.3117	932.9239	621.3117	932.9239	0.66598326	0.752117107		2	478.5	1.11336036
2	595.159	595159	746.6008	873.575	746.6008	873.575	0.854649916	0.770601106		2	478.75	1.12267973
2	595.583	595583	868.4695	1188.424	868.4695	1188.424	0.730774118	0.794527406		2	479	1.1319991
2	595.817	595817	977.4604	1126.117	977.4604	1126.117	0.867991869	0.794244981		2	479.25	1.141242754
2	596.192	596192	760.4252	917.5368	760.4252	917.5368	0.828768067	0.789068816		2	479.5	1.149448659
2	596.538	596538	670.3307	941.109	670.3307	941.109	0.71227743	0.785396879		2	479.75	1.155981561
2	596.94	596940	784.8813	1057.565	784.8813	1057.565	0.742158922	0.778045689		2	480	1.160215208
2	597.126	597126	599.5959	718.9272	599.5959	718.9272	0.834014765	0.779240597		2	480.25	1.164374621
2	597.395	597395	750.7977	1011.763	750.7977	1011.763	0.742068745	0.790702611		2	480.5	1.167009933
2	597.582	597582	719.1466	892.9851	719.1466	892.9851	0.805328779	0.798383363		2	480.75	1.168992525
2	597.793	597793	751.4078	938.5047	751.4078	938.5047	0.80064362	0.806281463		2	481	1.170377558
2	597.999	597999	690.6293	881.8205	690.6293	881.8205	0.783185807	0.816341986		2	481.25	1.170685336
2	598.215	598215	906.4949	1035.336	906.4949	1035.336	0.875556245	0.824589114		2	481.5	1.170623177
2	598.466	598466	794.0361	968.0945	794.0361	968.0945	0.820205156	0.832007016		2	481.75	1.169944695
2	598.743	598743	798.4584	916.0275	798.4584	916.0275	0.871653307	0.839916175		2	482	1.168681605
2	599.091	599091	740.7006	783.3584	740.7006	783.3584	0.945544977	0.845849558		2	482.25	1.166518901
2	599.477	599477	737.8454	998.2367	737.8454	998.2367	0.739148741	0.849038466		2	482.5	1.163668428
2	599.869	599869	871.2697	1056.062	871.2697	1056.062	0.825017565	0.850546318		2	482.75	1.160737961
2	600.117	600117	942.1061	1153.676	942.1061	1153.676	0.816612376	0.851293853		2	483	1.157557672
2	600.575	600575	801.1117	842.5614	801.1117	842.5614	0.950805128	0.852591283		2	483.25	1.155348368
2	600.907	600907	974.6703	1176.371	974.6703	1176.371	0.828539891	0.853853345		2	483.5	1.155468029
2	601.105	601105	846.8642	976.6053	846.8642	976.6053	0.867150936	0.854457676		2	483.75	1.155734018
2	601.328	601328	702.9071	823.9842	702.9071	823.9842	0.853058954	0.854467564		2	484	1.155544725
2	601.732	601732	784.5625	1011.83	784.5625	1011.83	0.775389641	0.852967494		2	484.25	1.154411734
2	601.941	601941	882.5725	1115.512	882.5725	1115.512	0.791181538	0.845382418		2	484.5	1.152900872
2	602.117	602117	812.2411	823.4352	812.2411	823.4352	0.986405609	0.840181252		2	484.75	1.150698746
2	602.327	602327	789.9645	879.6185	789.9645	879.6185	0.898076268	0.839741248		2	485	1.146721953
2	602.538	602538	797.7775	972.5116	797.7775	972.5116	0.820326976	0.838817668		2	485.25	1.139603246
2	602.912	602912	784.6112	1057.851	784.6112	1057.851	0.741702943	0.842411453		2	485.5	1.131000925
2	603.111	603111	727.6717	851.5959	727.6717	851.5959	0.854480042	0.850061094		2	485.75	1.122945424
2	603.342	603342	662.8248	867.4631	662.8248	867.4631	0.764095672	0.859980685		2	486	1.113597895
2	603.523	603523	859.9265	927.9011	859.9265	927.9011	0.926743701	0.867339808		2	486.25	1.101860393
2	603.874	603874	705.4502	821.2388	705.4502	821.2388	0.859007392	0.885100541		2	486.5	1.092388116
2	604.138	604138	986.6024	959.9695	986.6024	959.9695	1.027743486	0.8971771		2	486.75	1.08458747
2	604.469	604469	811.4995	928.6753	811.4995	928.6753	0.873824791	0.911994837		2	487	1.082712614
2	605.631	605631	1150.033	1095.451	1150.033	1095.451	1.049826053	0.959857589		2	487.25	1.086602078
2	606.15	606150	996.3429	1131.241	996.3429	1131.241	0.880752112	0.955402638		2	487.5	1.091129957
2	607.248	607248	893.7903	961.944	893.7903	961.944	0.929150034	0.932099025		2	487.75	1.09575826
2	607.436	607436	842.091	951.7598	842.091	951.7598	0.884772608	0.935178292		2	488	1.102315661
2	607.613	607613	956.1937	994.937	956.1937	994.937	0.961059544	0.942527429		2	488.25	1.109029072
2	607.955	607955	945.0176	1008.079	945.0176	1008.079	0.93744399	0.965740112		2	488.5	1.113845141
2	608.262	608262	910.0295	942.4205	910.0295	942.4205	0.965629992	0.986494128		2	488.75	1.114913574
2	608.559	608559	961.5067	1055.329	961.5067	1055.329	0.911096634	1.010659813		2	489	1.115335388
2	608.872	608872	1082.535	854.2873	1082.535	854.2873	1.267179086	1.042733697		2	489.25	1.116131222
2	609.173	609173	832.401	892.184	832.401	892.184	0.932992522	1.065137475		2	489.5	1.116251474
2	609.423	609423	859.2954	884.3709	859.2954	884.3709	0.971645946	1.075323563		2	489.75	1.115073526
2	609.676	609676	827.0211	653.5836	827.0211	653.5836	1.265363911	1.082303658		2	490	1.115065918
2	609.953	609953	947.67	923.4562	947.67	923.4562	1.026220843	1.075084656		2	490.25	1.116772878
2	610.197	610197	1067.669	915.5104	1067.669	915.5104	1.166200843	1.061646527		2	490.5	1.118641892
2	610.38	610380	939.873	923.6969	939.873	923.6969	1.017512346	1.058153201		2	490.75	1.12099192
2	610.598	610598	1110.553	1045.812	1110.553	1045.812	1.061905008	1.06391538		2	491	1.124232181
2	610.83	610830	994.0263	1006.962	994.0263	1006.962	0.987153736	1.073027611		2	491.25	1.127845274
2	611.082	611082	1059.392	1044.96	1059.392	1044.96	1.013811055	1.079126533		2	491.5	1.1318645
2	611.338	611338	1260.064	1169.15	1260.064	1169.15	1.077760766	1.081809098		2	491.75	1.135511506
2	611.522	611522	848.3238	877.86	848.3238	877.86	0.966354316	1.083506189		2	492	1.138965639
2	611.702	611702	1086.654	944.2715	1086.654	944.2715	1.150785553	1.083094451		2	492.25	1.142559717
2	611.865	611865	1043.678	829.4407	1043.678	829.4407	1.25829128	1.078721726		2	492.5	1.146066124
2	612.185	612185	875.1532	704.8993	875.1532	704.8993	1.241529393	1.069498869		2	492.75	1.149046056
2	612.581	612581	898.2319	1030.743	898.2319	1030.743	0.871441184	1.060491715		2	493	1.152477408
2	612.934	612934	914.8934	877.5499	914.8934	877.5499	1.042554275	1.057659469		2	493.25	1.156147299
2	613.1	613100	761.0205	794.6886	761.0205	794.6886	0.957633594	1.066019754		2	493.5	1.158430712
2	613.383	613383	903.4097	910.3893	903.4097	910.3893	0.99233339	1.100363172		2	493.75	1.158418957
2	613.701	613701	807.9884	696.629	807.9884	696.629	1.159854672	1.155267349		2	494	1.15621476
2	614.084	614084	1420.402	1118.429	1420.402	1118.429	1.26999747	1.214147836		2	494.25	1.153743291
2	614.327	614327	1259.283	913.5688	1259.283	913.5688	1.378421636	1.241372725		2	494.5	1.150785066
2	614.628	614628	1284.288	918.626	1284.288	918.626	1.398053179	1.273965339		2	494.75	1.146233336
2	615.074	615074	1487.754	1190.628	1487.754	1190.628	1.249554017	1.317538783		2	495	1.141329027
2	615.239	615239	1568.697	1125.428	1568.697	1125.428	1.393867044	1.322814232		2	495.25	1.136330282
2	615.66	615660	1081.922	944.4575	1081.922	944.4575	1.145548635	1.319829919		2	495.5	1.13045874
2	615.826	615826	1266	967.4303	1266	967.4303	1.308621407	1.334917122		2	495.75	1.12417775
2	616.044	616044	1324.056	868.5439	1324.056	868.5439	1.524454895	1.358223505		2	496	1.118383229
2	616.334	616334	1466.452	1195.851	1466.452	1195.851	1.226283208	1.392520838		2	496.25	1.114032869
2	616.619	616619	1691.984	1159.504	1691.984	1159.504	1.459230844	1.450519459		2	496.5	1.110138411
2	616.855	616855	1747.679	1239.374	1747.679	1239.374	1.410130437	1.49741164		2	496.75	1.106590695
2	617.033	617033	1762.669	1132.601	1762.669	1132.601	1.556301822	1.526355722		2	497	1.10304204
2	617.371	617371	1508.031	887.8604	1508.031	887.8604	1.698500125	1.593679809		2	497.25	1.099100302
2	617.588	617588	1696.35	1018.124	1696.35	1018.124	1.666152649	1.622016458		2	497.5	1.092954386
2	618.062	618062	2178.843	1232.133	2178.843	1232.133	1.768350495	1.636406347		2	497.75	1.087952135
2	618.253	618253	2015.162	1269.693	2015.162	1269.693	1.587125392	1.635382099		2	498	1.08499252
2	618.434	618434	1588.493	1055.146	1588.493	1055.146	1.505472228	1.629077316		2	498.25	1.082369264
2	618.811	618811	1602.634	956.9181	1602.634	956.9181	1.674787006	1.59528059		2	498.5	1.080324688
2	619.044	619044	1222.295	852.136	1222.295	852.136	1.434389581	1.56919466		2	498.75	1.079667998
2	619.416	619416	1257.874	838.306	1257.874	838.306	1.500495046	1.515509923		2	499	1.078746004
2	619.762	619762	1286.149	790.1912	1286.149	790.1912	1.627642778	1.455178765		2	499.25	1.076245463
2	619.931	619931	1119.102	834.5157	1119.102	834.5157	1.341019708	1.427658425		2	499.5	1.07306835
2	620.15	620150	1071.111	692.3854	1071.111	692.3854	1.546986693	1.390264702		2	499.75	1.068966179
2	620.401	620401	960.8825	750.6177	960.8825	750.6177	1.280122358	1.342396473		2	500	1.062778094
2	620.668	620668	1217.997	1034.053	1217.997	1034.053	1.177886433	1.294207107		2	500.25	1.055947148
2	620.993	620993	1256.372	1100.162	1256.372	1100.162	1.14198818	1.22681715		2	500.5	1.05058487
2	621.177	621177	1230.909	972.2936	1230.909	972.2936	1.265984884	1.192205972		2	500.75	1.048436912
2	621.499	621499	990.7206	785.6459	990.7206	785.6459	1.261026882	1.142203611		2	501	1.046735641
2	621.715	621715	1068.085	1018.982	1068.085	1018.982	1.04818829	1.112542608		2	501.25	1.044055374
2	621.924	621924	1022.559	907.4556	1022.559	907.4556	1.126841908	1.093190147		2	501.5	1.040210465
2	622.132	622132	1030.471	1013.659	1030.471	1013.659	1.016585459	1.08251085		2	501.75	1.037520577
2	622.308	622308	1011.589	876.2497	1011.589	876.2497	1.154452892	1.07736445		2	502	1.036381261
2	622.58	622580	995.4355	1052.67	995.4355	1052.67	0.94562921	1.077680351		2	502.25	1.035873246
2	622.804	622804	1006.738	912.7276	1006.738	912.7276	1.102999405	1.088983546		2	502.5	1.036540481
2	623.319	623319	1103.348	1013.101	1103.348	1013.101	1.089079963	1.145693015		2	502.75	1.037819492
2	623.511	623511	1134.161	898.6241	1134.161	898.6241	1.262108372	1.169513863		2	503	1.040102822
2	623.747	623747	1122.226	916.0631	1122.226	916.0631	1.225053165	1.210148646		2	503.25	1.043159484
2	624.084	624084	1100.841	963.6619	1100.841	963.6619	1.142351897	1.273666219		2	503.5	1.045114983
2	624.451	624451	1756.592	1124.812	1756.592	1124.812	1.561676085	1.32658755		2	503.75	1.045483263
2	624.623	624623	1566.87	1227.508	1566.87	1227.508	1.276464186	1.351426436		2	504	1.045509767
2	624.857	624857	1241.651	927.028	1241.651	927.028	1.339388886	1.380653284		2	504.25	1.04500377
2	625.2	625200	1376.059	1038.308	1376.059	1038.308	1.325289798	1.412525557		2	504.5	1.043238319
2	625.402	625402	1386.783	875.2804	1386.783	875.2804	1.584387129	1.427664066		2	504.75	1.040132768
2	625.735	625735	1410.763	943.4458	1410.763	943.4458	1.495330203	1.449641307		2	505	1.036376386
2	626.035	626035	1168.629	916.448	1168.629	916.448	1.275172187	1.464690128		2	505.25	1.033775603
2	626.352	626352	1590.198	1070.77	1590.198	1070.77	1.48509764	1.475881992		2	505.5	1.033594477
2	626.598	626598	1208.692	741.5024	1208.692	741.5024	1.630058109	1.485328812		2	505.75	1.033806424
2	626.862	626862	1611.456	1037.099	1611.456	1037.099	1.55381116	1.502549337		2	506	1.034176124
2	627.04	627040	1854.786	1355.368	1854.786	1355.368	1.368474097	1.511503872		2	506.25	1.035186321
2	627.342	627342	1313.41	933.854	1313.41	933.854	1.406440407	1.516701326		2	506.5	1.0360731
2	627.707	627707	1557.547	986.3708	1557.547	986.3708	1.57906844	1.518068492		2	506.75	1.036122207
2	627.996	627996	1687.227	1002.941	1687.227	1002.941	1.682279416	1.516237169		2	507	1.034834949
2	628.273	628273	1921.727	1133.198	1921.727	1133.198	1.695843974	1.514700388		2	507.25	1.033242821
2	628.5	628500	1757.936	1414.482	1757.936	1414.482	1.242812563	1.510081673		2	507.5	1.030510071
2	628.673	628673	1454.396	1113.988	1454.396	1113.988	1.305576003	1.501090231		2	507.75	1.027108729
2	628.922	628922	1779.842	1144.907	1779.842	1144.907	1.554573428	1.483415042		2	508	1.024268434
2	629.088	629088	1234.098	809.6632	1234.098	809.6632	1.524211549	1.47239974		2	508.25	1.021630345
2	629.329	629329	1453.227	914.6188	1453.227	914.6188	1.588888179	1.449644811		2	508.5	1.019580772
2	629.544	629544	1254.866	876.3464	1254.866	876.3464	1.431929201	1.428910153		2	508.75	1.018263726
2	629.724	629724	1303.467	929.4248	1303.467	929.4248	1.402444824	1.420074586		2	509	1.017367849
2	630.153	630153	1234.243	913.5771	1234.243	913.5771	1.35100037	1.40798134		2	509.25	1.016549858
2	630.48	630480	1086.468	864.433	1086.468	864.433	1.256856228	1.385031708		2	509.5	1.015961327
2	630.708	630708	1353.14	992.4524	1353.14	992.4524	1.363430629	1.352308587		2	509.75	1.015815313
2	631.103	631103	1386.025	921.2735	1386.025	921.2735	1.504466372	1.280059762		2	510	1.015417201
2	631.539	631539	923.4231	762.7497	923.4231	762.7497	1.21065023	1.223405078		2	510.25	1.014581282
2	631.885	631885	1144.393	869.0087	1144.393	869.0087	1.316894756	1.208428205		2	510.5	1.012655237
2	632.201	632201	1133.116	2198.414	1133.116	2198.414	0.515424301	1.200706069		2	510.75	1.01073105
2	632.568	632568	1256.876	969.5918	1256.876	969.5918	1.296293966	1.192592476		2	511	1.009217575
2	632.794	632794	1442.198	973.0591	1442.198	973.0591	1.482127858	1.188835665		2	511.25	1.007834767
2	632.987	632987	1001.85	787.379	1001.85	787.379	1.272385979	1.185997932		2	511.5	1.006923197
2	633.155	633155	1388.486	1056.216	1388.486	1056.216	1.314585274	1.183248033		2	511.75	1.00719257
2	633.346	633346	1292.68	1219.957	1292.68	1219.957	1.059611117	1.181948395		2	512	1.007810646
2	634.854	634854	1110.621	954.3169	1110.621	954.3169	1.163786369	1.167036489		2	512.25	1.008822743
2	635.05	635050	1089.316	881.076	1089.316	881.076	1.236347375	1.153852544		2	512.5	1.01025132
2	635.379	635379	1123.851	1099.439	1123.851	1099.439	1.022204051	1.12666436		2	512.75	1.011743684
2	635.548	635548	1188.67	967.6105	1188.67	967.6105	1.228459179	1.115824399		2	513	1.013341906
2	635.751	635751	1212.367	1083.969	1212.367	1083.969	1.118451727	1.105401622		2	513.25	1.013868576
2	635.935	635935	1033.721	935.5282	1033.721	935.5282	1.104959744	1.095777034		2	513.5	1.013251112
2	636.246	636246	586.45	689.787	586.45	689.787	0.850189986	1.080533523		2	513.75	1.010643162
2	636.594	636594	1066.804	897.5974	1066.804	897.5974	1.188510573	1.067389057		2	514	1.006841161
2	636.904	636904	863.8912	804.2015	863.8912	804.2015	1.074222319	1.056375713		2	514.25	1.003393509
2	637.446	637446	869.2724	856.5686	869.2724	856.5686	1.014831036	1.043572293		2	514.5	0.999943198
2	637.929	637929	881.8563	907.0898	881.8563	907.0898	0.972181916	1.03519644		2	514.75	0.996238498
2	638.149	638149	975.9493	938.4843	975.9493	938.4843	1.039920753	1.027877406		2	515	0.993334262
2	638.433	638433	1284.622	1055.134	1284.622	1055.134	1.217496545	1.010460527		2	515.25	0.993013145
2	638.78	638780	1021.345	1066.128	1021.345	1066.128	0.957994725	0.983258428		2	515.5	0.993506498
2	639.042	639042	741.1225	906.2145	741.1225	906.2145	0.817822381	0.967801037		2	515.75	0.994689706
2	639.42	639420	967.8039	940.3401	967.8039	940.3401	1.029206241	0.950831409		2	516	0.998451056
2	639.701	639701	870.7447	961.5342	870.7447	961.5342	0.905578502	0.939037995		2	516.25	1.002609351
2	639.905	639905	743.5638	813.8141	743.5638	813.8141	0.913677706	0.933122241		2	516.5	1.007401297
2	640.131	640131	902.7024	1006.754	902.7024	1006.754	0.89664645	0.928543347		2	516.75	1.009542579
2	640.309	640309	816.8526	861.7214	816.8526	861.7214	0.947931199	0.92635025		2	517	1.00930459
2	640.78	640780	833.3608	886.0301	833.3608	886.0301	0.940555857	0.935028105		2	517.25	1.008521165
2	641.153	641153	820.3869	789.004	820.3869	789.004	1.039775337	0.94954915		2	517.5	1.006413729
2	641.316	641316	845.2968	878.5261	845.2968	878.5261	0.962176081	0.955167799		2	517.75	1.003569746
2	641.479	641479	821.9892	928.2005	821.9892	928.2005	0.885572891	0.962866449		2	518	1.000925976
2	641.963	641963	820.7101	881.0884	820.7101	881.0884	0.931473051	0.98927416		2	518.25	0.997797127
2	642.32	642320	811.1016	873.0469	811.1016	873.0469	0.929046996	0.995271103		2	518.5	0.995727239
2	642.528	642528	1252.398	1097.706	1252.398	1097.706	1.140922979	0.997924025		2	518.75	0.994687735
2	642.787	642787	1377.064	1410.772	1377.064	1410.772	0.976106699	0.998313269		2	519	0.993922851
2	643.328	643328	1554.625	1360.094	1554.625	1360.094	1.143027614	0.9825845		2	519.25	0.994152352
2	643.801	643801	433.0228	498.1975	433.0228	498.1975	0.86917899	0.967896242		2	519.5	0.995465288
2	644.144	644144	1131.416	1306.075	1131.416	1306.075	0.866271845	0.965541298		2	519.75	0.996758168
2	644.398	644398	1148.313	1210.603	1148.313	1210.603	0.948546303	0.96490944		2	520	0.997653837
2	644.96	644960	931.194	1024.897	931.194	1024.897	0.908573252	0.955413187		2	520.25	0.99847708
2	645.276	645276	1089.896	1093.45	1089.896	1093.45	0.996749737	0.942961131		2	520.5	0.999352435
2	645.733	645733	812.7386	826.7558	812.7386	826.7558	0.983045538	0.922015134		2	520.75	1.001090837
2	645.947	645947	766.3268	768.1612	766.3268	768.1612	0.99761196	0.911051353		2	521	1.003214101
2	646.195	646195	760.0748	777.5827	760.0748	777.5827	0.977484196	0.891947823		2	521.25	1.004376308
2	646.529	646529	767.0018	892.7392	767.0018	892.7392	0.859155507	0.857422413		2	521.5	1.004849573
2	646.726	646726	655.2587	976.6401	655.2587	976.6401	0.670931595	0.839602824		2	521.75	1.0049554
2	646.937	646937	884.8584	1179.976	884.8584	1179.976	0.749895252	0.820908707		2	522	1.004711091
2	647.139	647139	1001.536	1379.324	1001.536	1379.324	0.726106412	0.803281654		2	522.25	1.004372963
2	647.346	647346	932.2372	1183.47	932.2372	1183.47	0.787715109	0.789712675		2	522.5	1.003383333
2	647.581	647581	965.9966	984.2294	965.9966	984.2294	0.98147505	0.777322839		2	522.75	1.002026083
2	647.789	647789	705.1105	945.6357	705.1105	945.6357	0.745647082	0.767299536		2	523	1.000715809
2	648.045	648045	628.0937	852.3533	628.0937	852.3533	0.73689361	0.754230691		2	523.25	1.000094627
2	648.254	648254	752.9522	968.2689	752.9522	968.2689	0.777627165	0.743858784		2	523.5	1.000373356
2	648.75	648750	667.2899	854.4764	667.2899	854.4764	0.780934266	0.729095221		2	523.75	1.000013006
2	648.947	648947	650.492	972.1755	650.492	972.1755	0.669109641	0.731064157		2	524	0.999534918
2	649.222	649222	602.2996	976.473	602.2996	976.473	0.61681132	0.739636642		2	524.25	0.999092799
2	649.536	649536	708.8895	928.1262	708.8895	928.1262	0.763785679	0.745512115		2	524.5	0.998640184
2	649.746	649746	740.4232	1168.208	740.4232	1168.208	0.633811102	0.751072004		2	524.75	0.998246604
2	649.918	649918	820.7408	992.7148	820.7408	992.7148	0.826763941	0.754356363		2	525	0.997882194
2	650.094	650094	777.3043	857.5831	777.3043	857.5831	0.90638948	0.751968122		2	525.25	0.997573442
2	650.429	650429	785.1295	890.0796	785.1295	890.0796	0.882089085	0.745727372		2	525.5	0.997147742
2	650.843	650843	696.8386	1160.88	696.8386	1160.88	0.600267556	0.734151164		2	525.75	0.996632601
2	651.045	651045	708.6807	936.2789	708.6807	936.2789	0.756911963	0.721126769		2	526	0.996058772
2	651.249	651249	828.0855	1278.072	828.0855	1278.072	0.647917723	0.699691531		2	526.25	0.995508157
2	651.821	651821	623.3702	970.5883	623.3702	970.5883	0.642260163	0.649725366		2	526.5	0.995675645
2	652.11	652110	585.739	911.2326	585.739	911.2326	0.642798557	0.65010051		2	526.75	0.995640524
2	652.386	652386	619.4941	987.2437	619.4941	987.2437	0.627498661	0.657203276		2	527	0.995213376
2	652.643	652643	576.563	965.8723	576.563	965.8723	0.596935019	0.664678659		2	527.25	0.994855843
2	652.86	652860	660.5251	939.6208	660.5251	939.6208	0.702969858	0.675989213		2	527.5	0.994265916
2	653.243	653243	752.3422	996.2497	752.3422	996.2497	0.75517433	0.701193802		2	527.75	0.993411577
2	653.775	653775	832.8487	1085.466	832.8487	1085.466	0.76727295	0.73109768		2	528	0.992171395
2	654.012	654012	716.7923	892.9851	716.7923	892.9851	0.802692341	0.745698273		2	528.25	0.991109104
2	654.3	654300	506.4499	678.6962	506.4499	678.6962	0.746210013	0.757520091		2	528.5	0.990708028
2	654.468	654468	751.5039	1109.94	751.5039	1109.94	0.677067139	0.759808534		2	528.75	0.99127684
2	654.998	654998	753.7682	1045.243	753.7682	1045.243	0.721141591	0.75865866		2	529	0.993332017
2	655.169	655169	675.7208	838.6083	675.7208	838.6083	0.805764503	0.757406616		2	529.25	0.995368924
2	655.471	655471	673.6923	883.7911	673.6923	883.7911	0.762275497	0.750514599		2	529.5	0.997383475
2	655.74	655740	746.9536	919.1579	746.9536	919.1579	0.812649927	0.747340761		2	529.75	0.998962041
2	655.973	655973	591.0714	824.0982	591.0714	824.0982	0.717234184	0.750982261		2	530	1.000371058
2	656.511	656511	575.6674	809.2161	575.6674	809.2161	0.71138896	0.762821405		2	530.25	1.001536648
2	656.713	656713	813.2397	1142.084	813.2397	1142.084	0.71206645	0.763406685		2	530.5	1.002597914
2	657.251	657251	706.8688	879.0751	706.8688	879.0751	0.804105133	0.76164423		2	530.75	1.00158615
2	657.512	657512	727.9714	1010.825	727.9714	1010.825	0.7201755	0.758871539		2	531	1.00048637
2	657.765	657765	771.8494	840.2564	771.8494	840.2564	0.918587945	0.751196264		2	531.25	0.999088131
2	658.061	658061	736.5413	925.6143	736.5413	925.6143	0.795732413	0.738910682		2	531.5	0.998813129
2	658.254	658254	632.602	973.2364	632.602	973.2364	0.649998294	0.735024781		2	531.75	0.999265063
2	658.468	658468	731.6771	1000.055	731.6771	1000.055	0.73163686	0.733949716		2	532	1.000323906
2	658.929	658929	680.3685	1006.796	680.3685	1006.796	0.675775927	0.733349344		2	532.25	1.002554889
2	659.105	659105	724.3338	1094.953	724.3338	1094.953	0.661520449	0.735488751		2	532.5	1.005056399
2	659.431	659431	745.7763	1048.557	745.7763	1048.557	0.711240591	0.753253503		2	532.75	1.008425428
2	659.798	659798	876.6254	1086.242	876.6254	1086.242	0.807025875	0.774725156		2	533	1.012769436
2	660.003	660003	690.3819	951.21	690.3819	951.21	0.725793358	0.78281934		2	533.25	1.016213904
2	660.54	660540	885.8475	817.2249	885.8475	817.2249	1.083970276	0.812840683		2	533.5	1.019322175
2	660.701	660701	810.0425	939.5116	810.0425	939.5116	0.862195315	0.815421757		2	533.75	1.021036974
2	660.914	660914	660.2382	942.4112	660.2382	942.4112	0.700583991	0.810322291		2	534	1.019333969
2	661.196	661196	741.3861	981.308	741.3861	981.308	0.755508057	0.793867655		2	534.25	1.015143045
2	661.69	661690	556.6753	784.0845	556.6753	784.0845	0.709968505	0.760350279		2	534.5	1.010631518
2	661.911	661911	563.2952	792.6867	563.2952	792.6867	0.710615177	0.742740953		2	534.75	1.004534125
2	662.178	662178	484.1672	646.4657	484.1672	646.4657	0.748944917	0.714875029		2	535	0.997075187
2	662.404	662404	744.8604	1015.525	744.8604	1015.525	0.733473228	0.69804637		2	535.25	0.991674754
2	662.775	662775	531.2255	785.3279	531.2255	785.3279	0.676437829	0.691124244		2	535.5	0.986676253
2	663.129	663129	563.8303	817.9749	563.8303	817.9749	0.689300246	0.687738935		2	535.75	0.982774807
2	663.291	663291	541.855	843.3906	541.855	843.3906	0.642472183	0.684613262		2	536	0.979134049
2	663.731	663731	622.8785	979.2649	622.8785	979.2649	0.636067422	0.680133027		2	536.25	0.979244113
2	663.939	663939	633.629	880.9886	633.629	880.9886	0.719224971	0.67721307		2	536.5	0.980207806
2	664.46	664460	792.1313	1020.914	792.1313	1020.914	0.775904043	0.670275995		2	536.75	0.982324626
2	664.648	664648	682.5067	1033.895	682.5067	1033.895	0.660131541	0.668502068		2	537	0.984789933
2	664.926	664926	609.5596	955.5423	609.5596	955.5423	0.637920059	0.665681052		2	537.25	0.988687363
2	665.449	665449	512.2821	926.0728	512.2821	926.0728	0.553176921	0.656247491		2	537.5	0.993061907
2	665.747	665747	596.365	956.6924	596.365	956.6924	0.623361281	0.649694793		2	537.75	0.996726561
2	665.961	665961	704.2063	980.4717	704.2063	980.4717	0.718232153	0.645526		2	538	0.999244411
2	666.238	666238	622.2064	944.0495	622.2064	944.0495	0.659082389	0.640789528		2	538.25	1.001682934
2	666.538	666538	739.8466	1124.316	739.8466	1124.316	0.658041511	0.636650876		2	538.5	1.003304755
2	666.708	666708	592.0543	808.0232	592.0543	808.0232	0.732719432	0.635885141		2	538.75	1.003536209
2	667.069	667069	504.5638	971.2454	504.5638	971.2454	0.519501868	0.637083324		2	539	1.003113722
2	667.245	667245	481.2923	804.9495	481.2923	804.9495	0.597916143	0.636335281		2	539.25	1.000619675
2	667.53	667530	553.368	865.0793	553.368	865.0793	0.639673149	0.625955215		2	539.5	0.997167761
2	667.802	667802	607.7412	975.1519	607.7412	975.1519	0.623227212	0.616849045		2	539.75	0.993371441
2	668.344	668344	724.2419	1080.152	724.2419	1080.152	0.670499985	0.620970785		2	540	0.990848861
2	668.504	668504	608.8171	948.076	608.8171	948.076	0.64216065	0.624272008		2	540.25	0.988811376
2	668.973	668973	486.2452	888.3065	486.2452	888.3065	0.547384489	0.636252358		2	540.5	0.986835846
2	669.289	669289	558.3531	910.6472	558.3531	910.6472	0.613138765	0.652203325		2	540.75	0.98553579
2	669.467	669467	436.2877	695.5538	436.2877	695.5538	0.62725227	0.659318772		2	541	0.985853613
2	669.847	669847	564.4348	889.1677	564.4348	889.1677	0.63479004	0.668845526		2	541.25	0.986998928
2	670.053	670053	582.1343	700.1841	582.1343	700.1841	0.83140177	0.673733515		2	541.5	0.988262788
2	670.298	670298	734.4898	1054.986	734.4898	1054.986	0.696208101	0.676389748		2	541.75	0.989317469
2	670.742	670742	849.1636	1227.885	849.1636	1227.885	0.691566067	0.666061713		2	542	0.990204102
2	670.962	670962	668.5049	1022.751	668.5049	1022.751	0.653634071	0.65738043		2	542.25	0.991146879
2	671.245	671245	710.0157	1200.507	710.0157	1200.507	0.591429871	0.648582305		2	542.5	0.991108862
2	671.488	671488	503.7308	788.0297	503.7308	788.0297	0.639228192	0.637748334		2	542.75	0.990916206
2	671.742	671742	633.577	1021.287	633.577	1021.287	0.620371159	0.621748665		2	543	0.991979331
2	671.985	671985	542.1664	931.0729	542.1664	931.0729	0.582302847	0.613346453		2	543.25	0.993694183
2	672.238	672238	539.1315	848.0579	539.1315	848.0579	0.635724872	0.618778161		2	543.5	0.99703625
2	672.46	672460	554.6548	856.4021	554.6548	856.4021	0.647656983	0.625196819		2	543.75	1.000993268
2	672.952	672952	602.7013	962.2068	602.7013	962.2068	0.626373977	0.644523764		2	544	1.004510963
2	673.166	673166	518.6906	944.6464	518.6906	944.6464	0.549084398	0.654700236		2	544.25	1.004197412
2	673.333	673333	600.6325	829.1462	600.6325	829.1462	0.724398785	0.660005688		2	544.5	1.002125438
2	673.625	673625	753.6467	981.7418	753.6467	981.7418	0.767662842	0.66595529		2	544.75	1.000051808
2	674.053	674053	758.0501	1122.875	758.0501	1122.875	0.675097495	0.67378905		2	545	0.997279529
2	674.294	674294	559.0907	873.7674	559.0907	873.7674	0.639862165	0.67756031		2	545.25	0.994581017
2	674.541	674541	692.9747	1058.545	692.9747	1058.545	0.654648314	0.680082773		2	545.5	0.991755605
2	675.071	675071	594.3683	927.6205	594.3683	927.6205	0.640745111	0.681676791		2	545.75	0.988924722
2	675.248	675248	623.8753	853.1878	623.8753	853.1878	0.731228576	0.682296817		2	546	0.987844559
2	675.554	675554	603.8888	909.1124	603.8888	909.1124	0.664261977	0.685124281		2	546.25	0.98727717
2	675.722	675722	681.5848	897.8562	681.5848	897.8562	0.759124679	0.686559908		2	546.5	0.987100579
2	676.008	676008	491.2197	809.2277	491.2197	809.2277	0.607022844	0.690918665		2	546.75	0.986339617
2	676.296	676296	602.5019	802.2041	602.5019	802.2041	0.751058116	0.696415654		2	547	0.985068757
2	676.583	676583	603.5321	882.3696	603.5321	882.3696	0.683990133	0.696391687		2	547.25	0.984452604
2	676.82	676820	574.3819	851.0721	574.3819	851.0721	0.674892174	0.688205828		2	547.5	0.985373903
2	677.057	677057	634.5781	1003.167	634.5781	1003.167	0.632574736	0.675426451		2	547.75	0.987558145
2	677.374	677374	679.7905	890.3238	679.7905	890.3238	0.763531762	0.660453915		2	548	0.99017617
2	677.546	677546	651.0548	960.7048	651.0548	960.7048	0.67768455	0.653934257		2	548.25	0.992335267
2	677.893	677893	653.7835	1068.723	653.7835	1068.723	0.611742706	0.637811205		2	548.5	0.993873822
2	678.186	678186	645.5718	1043.125	645.5718	1043.125	0.618882493	0.626944177		2	548.75	0.99531503
2	678.354	678354	614.1273	1132.415	614.1273	1132.415	0.542316465	0.621678558		2	549	0.996612101
2	678.592	678592	543.9622	932.7018	543.9622	932.7018	0.583211269	0.614580281		2	549.25	0.997441792
2	678.928	678928	709.5816	1099.566	709.5816	1099.566	0.645328793	0.611340671		2	549.5	0.996879215
2	679.218	679218	688.8005	1077.493	688.8005	1077.493	0.639262158	0.612062367		2	549.75	0.994342951
2	679.633	679633	791.505	1241.78	791.505	1241.78	0.637395513	0.613314637		2	550	0.990705509
2	679.94	679940	892.581	1507.974	892.581	1507.974	0.59190742	0.617174311		2	550.25	0.987191032
2	680.299	680299	1459.262	2286.015	1459.262	2286.015	0.638343143	0.621617668		2	550.5	0.983800878
2	680.544	680544	769.5865	1364.907	769.5865	1364.907	0.563838049	0.617926382		2	550.75	0.979160991
2	681.037	681037	778.8541	1115.162	778.8541	1115.162	0.698422382	0.604950413		2	551	0.973939823
2	681.195	681195	849.6533	1414.482	849.6533	1414.482	0.600681592	0.602570049		2	551.25	0.970269089
2	681.63	681630	687.422	1304.445	687.422	1304.445	0.526984273	0.598443223		2	551.5	0.969852148
2	682.096	682096	620.2717	925.3808	620.2717	925.3808	0.670288059	0.59622365		2	551.75	0.970504486
2	682.293	682293	727.8362	1403.205	727.8362	1403.205	0.518695558	0.595012589		2	552	0.971271457
2	682.532	682532	565.8924	936.5706	565.8924	936.5706	0.604217557	0.592229526		2	552.25	0.972286988
2	682.831	682831	659.8614	1177.185	659.8614	1177.185	0.560541801	0.593242564		2	552.5	0.973747826
2	683.004	683004	643.2795	920.2927	643.2795	920.2927	0.698994461	0.599016577		2	552.75	0.975988741
2	683.259	683259	652.8594	1115.13	652.8594	1115.13	0.585455866	0.612415688		2	553	0.97817712
2	683.57	683570	599.4662	995.2743	599.4662	995.2743	0.602312548	0.627839879		2	553.25	0.980061261
2	683.829	683829	608.0471	1037.497	608.0471	1037.497	0.586071189	0.6418124		2	553.5	0.98199553
2	684.05	684050	711.9623	1112.824	711.9623	1112.824	0.639779785	0.657230713		2	553.75	0.98402592
2	684.424	684424	682.3036	1012.943	682.3036	1012.943	0.673585384	0.676366458		2	554	0.985237096
2	684.917	684917	644.9691	829.1334	644.9691	829.1334	0.77788339	0.68334858		2	554.25	0.985457105
2	685.173	685173	739.5885	949.1742	739.5885	949.1742	0.779191533	0.685079057		2	554.5	0.985379509
2	685.395	685395	571.4268	865.5822	571.4268	865.5822	0.660164685	0.683685469		2	554.75	0.986393638
2	685.861	685861	562.0418	977.0699	562.0418	977.0699	0.575231926	0.672052655		2	555	0.987688945
2	686.112	686112	554.1328	932.1013	554.1328	932.1013	0.594498474	0.6679815		2	555.25	0.98862856
2	686.332	686332	695.5825	1009.024	695.5825	1009.024	0.6893617	0.667462371		2	555.5	0.988007755
2	686.616	686616	718.7201	1116.571	718.7201	1116.571	0.643685086	0.667795214		2	555.75	0.986259898
2	686.983	686983	676.2187	973.3337	676.2187	973.3337	0.694744978	0.666680458		2	556	0.985453693
2	687.147	687147	750.9277	1051.489	750.9277	1051.489	0.714156496	0.66918214		2	556.25	0.985540003
2	687.333	687333	693.1385	997.2674	693.1385	997.2674	0.69503776	0.676552688		2	556.5	0.986021394
2	687.53	687530	1042.163	1667.729	1042.163	1667.729	0.624899489	0.680308903		2	556.75	0.987528455
2	687.804	687804	535.4913	726.9923	535.4913	726.9923	0.736584555	0.671258941		2	557	0.989306873
2	688.152	688152	571.0439	891.3207	571.0439	891.3207	0.640671646	0.655497664		2	557.25	0.991008405
2	688.455	688455	474.2768	748.1994	474.2768	748.1994	0.633890912	0.64110433		2	557.5	0.993077182
2	688.755	688755	555.7755	955.002	555.7755	955.002	0.581962656	0.622651018		2	557.75	0.99547698
2	689.051	689051	557.9799	889.2236	557.9799	889.2236	0.627491106	0.611268172		2	558	0.998459334
2	689.253	689253	596.6445	926.3627	596.6445	926.3627	0.644072241	0.609776922		2	558.25	1.001856988
2	689.51	689510	662.7365	1182.458	662.7365	1182.458	0.560473607	0.611291224		2	558.5	1.004437816
2	689.977	689977	500.9183	982.82	500.9183	982.82	0.509674508	0.618314157		2	558.75	1.005848011
2	690.159	690159	681.5643	891.9596	681.5643	891.9596	0.764120146	0.622241792		2	559	1.006356115
2	690.427	690427	690.2985	1098.141	690.2985	1098.141	0.628606436	0.630535706		2	559.25	1.005569151
2	690.61	690610	585.0262	957.2934	585.0262	957.2934	0.611125283	0.636130178		2	559.5	1.003369925
2	690.809	690809	511.8185	776.6033	511.8185	776.6033	0.659047547	0.6438666		2	559.75	1.000257317
2	690.989	690989	501.6251	785.7735	501.6251	785.7735	0.638383835	0.650937787		2	560	0.996228237
2	691.375	691375	515.7721	772.3828	515.7721	772.3828	0.667767459	0.664997199		2	560.25	0.991561482
2	691.676	691676	628.2628	897.0117	628.2628	897.0117	0.700395324	0.675369395		2	560.5	0.989339699
2	691.851	691851	549.185	930.8658	549.185	930.8658	0.58997226	0.678979311		2	560.75	0.988224322
2	692.124	692124	628.5171	889.7982	628.5171	889.7982	0.70635915	0.678284953		2	561	0.987880421
2	692.3	692300	594.0791	767.2151	594.0791	767.2151	0.774331866	0.678025156		2	561.25	0.988989316
2	692.552	692552	538.9334	816.8462	538.9334	816.8462	0.659773407	0.678327513		2	561.5	0.99339349
2	692.839	692839	469.2199	676.1295	469.2199	676.1295	0.693979334	0.676594478		2	561.75	0.999322461
2	693.223	693223	531.0296	850.3629	531.0296	850.3629	0.624474092	0.679228277		2	562	1.003467618
2	693.629	693629	439.4822	679.8445	439.4822	679.8445	0.64644518	0.694718575		2	562.25	1.005646092
2	694.021	694021	660.6593	1019.43	660.6593	1019.43	0.648067351	0.710523539		2	562.5	1.007228396
2	694.221	694221	792.0772	1034.616	792.0772	1034.616	0.76557602	0.718111864		2	562.75	1.007885083
2	694.675	694675	653.0308	811.9664	653.0308	811.9664	0.804258403	0.741500493		2	563	1.00632692
2	695.021	695021	669.212	764.6709	669.212	764.6709	0.87516342	0.753150517		2	563.25	1.003872998
2	695.183	695183	622.098	909.2745	622.098	909.2745	0.684169632	0.753670326		2	563.5	1.001823928
2	695.449	695449	727.1591	1066.677	727.1591	1066.677	0.681705052	0.749489305		2	563.75	0.99993368
2	695.851	695851	657.813	829.0973	657.813	829.0973	0.793408687	0.743058094		2	564	0.997588379
2	696.177	696177	642.9653	877.4908	642.9653	877.4908	0.732731671	0.738904054		2	564.25	0.995277565
2	696.349	696349	556.0763	780.6448	556.0763	780.6448	0.712329474	0.735374264		2	564.5	0.993608611
2	696.565	696565	602.0532	934.013	602.0532	934.013	0.644587602	0.731716648		2	564.75	0.993347905
2	696.843	696843	966.3192	1283.77	966.3192	1283.77	0.75271988	0.732562104		2	565	0.994456599
2	697.388	697388	734.4073	937.4887	734.4073	937.4887	0.783377229	0.735545632		2	565.25	0.994644089
2	697.596	697596	775.2166	1038.308	775.2166	1038.308	0.746615263	0.727939578		2	565.5	0.993621715
2	697.762	697762	838.2858	1116.039	838.2858	1116.039	0.751125902	0.718967796		2	565.75	0.992319077
2	698.171	698171	600.6912	830.5732	600.6912	830.5732	0.723224877	0.700131057		2	566	0.990633197
2	698.352	698352	603.2682	932.9642	603.2682	932.9642	0.646614522	0.69375674		2	566.25	0.987963182
2	698.67	698670	596.3129	795.7306	596.3129	795.7306	0.749390434	0.681881046		2	566.5	0.98494624
2	698.879	698879	575.339	1008.048	575.339	1008.048	0.570745639	0.678822842		2	566.75	0.983187641
2	699.202	699202	696.8493	1125.795	696.8493	1125.795	0.618984185	0.675628878		2	567	0.982506785
2	699.427	699427	607.698	912.7015	607.698	912.7015	0.665823383	0.673983068		2	567.25	0.982484705
2	699.887	699887	487.5043	691.2597	487.5043	691.2597	0.705240447	0.687577146		2	567.5	0.984052975
2	700.154	700154	591.9094	775.9371	591.9094	775.9371	0.762831678	0.69431661		2	567.75	0.98727454
2	700.447	700447	562.9708	748.7633	562.9708	748.7633	0.751867513	0.693678364		2	568	0.990045123
2	700.731	700731	723.7425	1110.543	723.7425	1110.543	0.651701465	0.691145495		2	568.25	0.993431074
2	701	701000	612.9114	942.2252	612.9114	942.2252	0.650493534	0.686745169		2	568.5	0.996919234
2	701.273	701273	662.9835	1027.692	662.9835	1027.692	0.645118868	0.674494323		2	568.75	0.999750786
2	701.59	701590	770.2886	1132.421	770.2886	1132.421	0.680213984	0.652749072		2	569	1.001540685
2	701.868	701868	692.1168	1047.144	692.1168	1047.144	0.660956659	0.639160208		2	569.25	1.002708208
2	702.055	702055	595.5448	978.5978	595.5448	978.5978	0.608569527	0.633736188		2	569.5	1.003810933
2	702.232	702232	895.5399	1422.685	895.5399	1422.685	0.629471668	0.629025068		2	569.75	1.003505762
2	702.41	702410	563.8502	785.5907	563.8502	785.5907	0.717740421	0.626986669		2	570	1.000980898
2	702.712	702712	593.8625	1127.671	593.8625	1127.671	0.526627447	0.632103454		2	570.25	0.997266422
2	702.97	702970	686.535	1039.904	686.535	1039.904	0.660190748	0.638799066		2	570.5	0.99459245
2	703.445	703445	713.2534	1243.66	713.2534	1243.66	0.573511571	0.662065417		2	570.75	0.992490608
2	703.814	703814	612.1029	861.1786	612.1029	861.1786	0.710773468	0.682556082		2	571	0.99045651
2	703.991	703991	671.4627	962.6571	671.4627	962.6571	0.697509736	0.686931446		2	571.25	0.988706128
2	704.164	704164	755.7346	989.623	755.7346	989.623	0.76365909	0.689524758		2	571.5	0.986845606
2	704.466	704466	560.8865	746.5641	560.8865	746.5641	0.751290479	0.693214768		2	571.75	0.98620494
2	704.716	704716	663.3424	1049.656	663.3424	1049.656	0.631961709	0.684392061		2	572	0.98682671
2	705.115	705115	780.2766	1186.116	780.2766	1186.116	0.657841729	0.657097196		2	572.25	0.987840847
2	705.37	705370	650.3956	972.9196	650.3956	972.9196	0.668498815	0.649884813		2	572.5	0.98919479
2	705.619	705619	650.5883	1003.13	650.5883	1003.13	0.648558312	0.651952468		2	572.75	0.991398193
2	705.949	705949	788.3131	1361.337	788.3131	1361.337	0.579072706	0.658592155		2	573	0.992501536
2	706.193	706193	648.6477	1154.839	648.6477	1154.839	0.561678035	0.677306499		2	573.25	0.991322098
2	706.47	706470	620.8475	793.2533	620.8475	793.2533	0.782659839	0.709269641		2	573.5	0.98963148
2	706.717	706717	612.1476	883.6268	612.1476	883.6268	0.692767127	0.727626206		2	573.75	0.98795258
2	706.944	706944	620.6546	850.157	620.6546	850.157	0.730047038	0.73649131		2	574	0.987136329
2	707.114	707114	772.8777	806.5681	772.8777	806.5681	0.958229937	0.744036867		2	574.25	0.986620787
2	707.523	707523	643.7908	987.0664	643.7908	987.0664	0.652226436	0.751028778		2	574.5	0.986243294
2	707.923	707923	680.5848	856.2956	680.5848	856.2956	0.794801235	0.718489963		2	574.75	0.98694516
2	708.159	708159	800.7231	1043.982	800.7231	1043.982	0.766989373	0.690438371		2	575	0.988173419
2	708.418	708418	629.7618	1005.589	629.7618	1005.589	0.626261624	0.669128388		2	575.25	0.98936959
2	708.605	708605	652.4143	1079.489	652.4143	1079.489	0.604373273	0.652590854		2	575.5	0.990487957
2	708.819	708819	486.3168	919.5181	486.3168	919.5181	0.528882248	0.63417157		2	575.75	0.991502093
2	709.221	709221	695.3631	1049.568	695.3631	1049.568	0.662523152	0.631869453		2	576	0.992450793
2	709.483	709483	357.1176	621.7402	357.1176	621.7402	0.574383963	0.637850117		2	576.25	0.993489255
2	709.781	709781	646.6217	910.2544	646.6217	910.2544	0.710374704	0.645937646		2	576.5	0.994652338
2	709.963	709963	482.3966	697.4288	482.3966	697.4288	0.691678634	0.657032418		2	576.75	0.995780103
2	710.209	710209	546.2117	931.553	546.2117	931.553	0.586345275	0.682333985		2	577	0.99674949
2	710.428	710428	710.9229	1011.2	710.9229	1011.2	0.703048754	0.6980477		2	577.25	0.997474817
2	710.941	710941	688.0846	870.1568	688.0846	870.1568	0.790759321	0.70404356		2	577.5	0.998272216
2	711.168	711168	607.9361	844.4076	607.9361	844.4076	0.719955742	0.702979023		2	577.75	0.999122895
2	711.467	711467	632.2451	789.4167	632.2451	789.4167	0.800901602	0.701596273		2	578	0.999928791
2	711.729	711729	818.6703	1355.051	818.6703	1355.051	0.604161984	0.696236025		2	578.25	0.99997899
2	712.09	712090	751.6677	1238.637	751.6677	1238.637	0.606850675	0.68629833		2	578.5	0.999672205
2	712.323	712323	924.8848	1363.39	924.8848	1363.39	0.678371412	0.682699608		2	578.75	0.999679458
2	712.576	712576	624.7736	859.6744	624.7736	859.6744	0.726756083	0.677349132		2	579	0.999508014
2	712.861	712861	551.2124	981.1496	551.2124	981.1496	0.561802604	0.673176964		2	579.25	0.999004335
2	713.026	713026	680.547	901.7582	680.547	901.7582	0.754689006	0.674000865		2	579.5	1.000098278
2	713.434	713434	730.5465	1032.076	730.5465	1032.076	0.707841767	0.685612888		2	579.75	1.001690035
2	713.899	713899	486.7115	733.0568	486.7115	733.0568	0.663947869	0.694583056		2	580	1.003414627
2	714.476	714476	566.7752	779.2629	566.7752	779.2629	0.727322191	0.677753724		2	580.25	1.006931817
2	714.74	714740	922.8539	1193.77	922.8539	1193.77	0.773058378	0.667904299		2	580.5	1.01076904
2	714.976	714976	828.7348	1423.317	828.7348	1423.317	0.582255956	0.662635238		2	580.75	1.011095798
2	715.159	715159	642.9425	1065.661	642.9425	1065.661	0.603327418	0.659987805		2	581	1.010712849
2	715.611	715611	687.572	932.775	687.572	932.775	0.737125245	0.653611107		2	581.25	1.009838052
2	715.882	715882	472.8251	911.5363	472.8251	911.5363	0.51871231	0.652249855		2	581.5	1.008324352
2	716.045	716045	546.8314	874.9709	546.8314	874.9709	0.624970956	0.651789007		2	581.75	1.00499938
2	716.448	716448	823.189	1083.882	823.189	1083.882	0.759482121	0.654367157		2	582	0.999492377
2	716.827	716827	579.6938	828.9349	579.6938	828.9349	0.699323674	0.66953385		2	582.25	0.994921448
2	717.078	717078	462.195	711.8385	462.195	711.8385	0.649297558	0.680684153		2	582.5	0.992137038
2	717.447	717447	501.0665	726.8063	501.0665	726.8063	0.689408581	0.696041582		2	582.75	0.9910424
2	717.645	717645	575.3134	877.3135	575.3134	877.3135	0.65576718	0.704944272		2	583	0.990352752
2	717.863	717863	650.6309	935.6303	650.6309	935.6303	0.695393148	0.712764518		2	583.25	0.990621863
2	718.234	718234	680.6524	900.3756	680.6524	900.3756	0.755964955	0.724230263		2	583.5	0.992069365
2	718.512	718512	712.5239	907.45	712.5239	907.45	0.785193564	0.73153311		2	583.75	0.993970247
2	718.702	718702	637.554	851.5959	637.554	851.5959	0.748657902	0.734277116		2	584	0.996030425
2	718.915	718915	596.4849	870.4189	596.4849	870.4189	0.685284867	0.735531382		2	584.25	0.996297107
2	719.326	719326	608.9934	794.8659	608.9934	794.8659	0.766158669	0.736798544		2	584.5	0.996242314
2	719.693	719693	694.7452	902.6855	694.7452	902.6855	0.769642583	0.734688993		2	584.75	0.995960739
2	719.891	719891	609.5127	936.7113	609.5127	936.7113	0.650694296	0.732461339		2	585	0.995803617
2	720.152	720152	606.5857	755.3494	606.5857	755.3494	0.80305313	0.732500286		2	585.25	0.995588126
2	720.315	720315	625.7849	941.1548	625.7849	941.1548	0.664911766	0.735991665		2	585.5	0.994972304
2	720.494	720494	732.9941	969.013	732.9941	969.013	0.756433711	0.741848724		2	585.75	0.994413558
2	720.727	720727	660.7154	897.3928	660.7154	897.3928	0.736261089	0.74830126		2	586	0.994397675
2	720.94	720940	637.1331	1003.35	637.1331	1003.35	0.63500583	0.757201065		2	586.25	0.994752453
2	721.103	721103	830.4958	904.406	830.4958	904.406	0.918277632	0.762916889		2	586.5	0.995357919
2	721.343	721343	780.5987	981.4768	780.5987	981.4768	0.795330771	0.766247365		2	586.75	0.995950144
2	721.507	721507	642.7529	858.04	642.7529	858.04	0.749094331	0.768361763		2	587	0.996553642
2	721.889	721889	620.854	901.8663	620.854	901.8663	0.688410244	0.766086442		2	587.25	0.997144849
2	722.231	722231	690.7631	795.6579	690.7631	795.6579	0.868165954	0.746080048		2	587.5	0.997599805
2	722.553	722553	687.8287	905.6581	687.8287	905.6581	0.759479433	0.7191348		2	587.75	0.998205098
2	722.82	722820	437.9945	762.7497	437.9945	762.7497	0.57423097	0.70234893		2	588	1.000152348
2	723.11	723110	618.0347	908.891	618.0347	908.891	0.679987699	0.689502318		2	588.25	1.004514693
2	723.288	723288	682.0558	1036.89	682.0558	1036.89	0.65778993	0.682041198		2	588.5	1.009857221
2	723.468	723468	608.6304	846.9113	608.6304	846.9113	0.718647159	0.676275256		2	588.75	1.013517895
2	723.771	723771	691.2997	972.9732	691.2997	972.9732	0.710502304	0.672816369		2	589	1.015211921
2	723.943	723943	586.4734	887.4943	586.4734	887.4943	0.660819343	0.671384018		2	589.25	1.014181219
2	724.159	724159	492.9914	788.4829	492.9914	788.4829	0.625240446	0.671777421		2	589.5	1.013297293
2	724.327	724327	690.3062	961.8093	690.3062	961.8093	0.717716287	0.674257446		2	589.75	1.013278461
2	724.534	724534	731.4696	1099.073	731.4696	1099.073	0.665533227	0.675368692		2	590	1.013015246
2	724.741	724741	569.6348	848.9565	569.6348	848.9565	0.670982318	0.672294168		2	590.25	1.01347477
2	724.934	724934	656.6253	1006.862	656.6253	1006.862	0.652150245	0.667966135		2	590.5	1.014517044
2	725.306	725306	669.6283	910.8723	669.6283	910.8723	0.73515058	0.662309211		2	590.75	1.015357375
2	725.635	725635	647.4566	1010.305	647.4566	1010.305	0.640852614	0.66363718		2	591	1.016197706
2	725.969	725969	673.2675	1103.746	673.2675	1103.746	0.609984091	0.66728508		2	591.25	1.018237036
2	726.317	726317	630.7958	930.5055	630.7958	930.5055	0.677906579	0.670864797		2	591.5	1.02023477
2	726.752	726752	698.8028	1069.256	698.8028	1069.256	0.653541154	0.676148557		2	591.75	1.019102513
2	727.114	727114	726.7504	930.6885	726.7504	930.6885	0.780873944	0.682084596		2	592	1.016450531
2	727.443	727443	593.6433	869.1885	593.6433	869.1885	0.682985681	0.688570018		2	592.25	1.013798549
2	727.647	727647	691.8255	1008.343	691.8255	1008.343	0.686101356	0.69288356		2	592.5	1.011146566
2	727.827	727827	605.8152	992.7402	605.8152	992.7402	0.61024546	0.696145468		2	592.75	1.008494584
2	728.02	728020	664.4086	1009.372	664.4086	1009.372	0.658239579	0.697031769		2	593	1.005869151
2	728.231	728231	765.6297	983.5202	765.6297	983.5202	0.778458541	0.697701803		2	593.25	1.002944164
2	728.558	728558	639.4477	886.2889	639.4477	886.2889	0.721489009	0.703824544		2	593.5	1.000784036
2	728.723	728723	829.3063	1100.528	829.3063	1100.528	0.753553113	0.707498935		2	593.75	0.99973765
2	729.004	729004	610.6608	911.2326	610.6608	911.2326	0.670148105	0.713124517		2	594	0.999280824
2	729.209	729209	685.0576	1033.012	685.0576	1033.012	0.663165191	0.718849819		2	594.25	1.00058864
2	729.499	729499	577.2756	809.5223	577.2756	809.5223	0.713106483	0.726945076		2	594.5	1.003119817
2	729.775	729775	751.1233	1042.76	751.1233	1042.76	0.720322318	0.729598005		2	594.75	1.005319242
2	729.973	729973	543.6269	672.1578	543.6269	672.1578	0.808778683	0.730654378		2	595	1.008736522
2	730.242	730242	663.0032	893.5807	663.0032	893.5807	0.74196231	0.730809765		2	595.25	1.012859731
2	730.669	730669	638.2369	934.6483	638.2369	934.6483	0.682863169	0.729368152		2	595.5	1.01643545
2	730.954	730954	763.9546	980.2887	763.9546	980.2887	0.77931593	0.726204874		2	595.75	1.017571501
2	731.284	731284	681.9669	1131.109	681.9669	1131.109	0.602918817	0.71782602		2	596	1.016910766
2	731.479	731479	572.7466	719.0614	572.7466	719.0614	0.796519741	0.705880129		2	596.25	1.016083028
2	731.795	731795	591.2263	802.4664	591.2263	802.4664	0.736761439	0.678570165		2	596.5	1.015410558
2	731.972	731972	521.8059	823.0691	521.8059	823.0691	0.633975811	0.668728382		2	596.75	1.014325733
2	732.367	732367	653.959	974.1939	653.959	974.1939	0.671282175	0.652700083		2	597	1.01354279
2	732.621	732621	607.9018	947.6231	607.9018	947.6231	0.641501669	0.646774316		2	597.25	1.015087152
2	733.039	733039	602.3579	1060.715	602.3579	1060.715	0.567879119	0.658450342		2	597.5	1.01774626
2	733.321	733321	803.8871	1331.579	803.8871	1331.579	0.603709656	0.671663217		2	597.75	1.020193837
2	733.575	733575	610.731	960.7077	610.731	960.7077	0.635709488	0.678413094		2	598	1.023161444
2	733.774	733774	524.0944	758.8726	524.0944	758.8726	0.690622379	0.682107082		2	598.25	1.025504278
2	733.959	733959	614.4999	751.2515	614.4999	751.2515	0.817968284	0.68761988		2	598.5	1.027368325
2	734.302	734302	683.3849	812.0065	683.3849	812.0065	0.841600283	0.694469042		2	598.75	1.029157189
2	734.57	734570	574.1267	901.2499	574.1267	901.2499	0.637033857	0.691480169		2	599	1.03023757
2	734.97	734970	676.0847	1082.913	676.0847	1082.913	0.624320421	0.678866559		2	599.25	1.030963768
2	735.322	735322	622.1649	945.3306	622.1649	945.3306	0.658145309	0.666673756		2	599.5	1.031461521
2	735.599	735599	682.634	1179.253	682.634	1179.253	0.578869844	0.65119713		2	599.75	1.031705261
2	735.886	735886	655.8073	1005.66	655.8073	1005.66	0.652116322	0.635097444		2	600	1.031921365
2	736.169	736169	827.6754	1154.089	827.6754	1154.089	0.71716774	0.630329618		2	600.25	1.032106249
2	736.352	736352	613.2965	1004.535	613.2965	1004.535	0.610527757	0.629768299		2	600.5	1.032285752
2	736.705	736705	628.9847	971.5918	628.9847	971.5918	0.647375472	0.630144297		2	600.75	1.032508217
2	737.074	737074	664.6595	1077.484	664.6595	1077.484	0.616862524	0.631996225		2	601	1.032731435
2	737.364	737364	471.1619	822.154	471.1619	822.154	0.573082294	0.634230199		2	601.25	1.032814293
2	737.573	737573	694.8798	1179.621	694.8798	1179.621	0.589070388	0.634485869		2	601.5	1.032653298
2	737.817	737817	783.1882	1240.97	783.1882	1240.97	0.631109696	0.633574568		2	601.75	1.032269382
2	738.044	738044	680.58	984.9741	680.58	984.9741	0.690962331	0.632925321		2	602	1.030070496
2	738.305	738305	675.4588	852.0023	675.4588	852.0023	0.792789879	0.632940625		2	602.25	1.029123494
2	738.609	738609	571.6043	1045.351	571.6043	1045.351	0.546806097	0.636929673		2	602.5	1.028890667
2	738.932	738932	640.2171	1052.829	640.2171	1052.829	0.608092197	0.640612019		2	602.75	1.029364842
2	739.126	739126	570.2517	1042.884	570.2517	1042.884	0.546802617	0.637396036		2	603	1.0306168
2	739.529	739529	675.6069	1070.394	675.6069	1070.394	0.631175903	0.623475606		2	603.25	1.033211195
2	739.753	739753	680.7234	877.3019	680.7234	877.3019	0.775928332	0.62038027		2	603.5	1.035840779
2	739.992	739992	614.0443	995.4798	614.0443	995.4798	0.616832506	0.620771284		2	603.75	1.038989143
2	740.262	740262	570.194	1028.733	570.194	1028.733	0.554268211	0.623594813		2	604	1.04204039
2	740.529	740529	748.1259	1138.924	748.1259	1138.924	0.656870783	0.634924247		2	604.25	1.04491126
2	740.828	740828	593.7825	1078.734	593.7825	1078.734	0.550443854	0.653105504		2	604.5	1.047719819
2	741.045	741045	737.7572	1093.837	737.7572	1093.837	0.67446722	0.663646565		2	604.75	1.050329847
2	741.546	741546	698.0563	957.3272	698.0563	957.3272	0.729172116	0.695194048		2	605	1.052939876
2	741.861	741861	833.3302	1226.766	833.3302	1226.766	0.679290264	0.710282881		2	605.25	1.055549904
2	742.093	742093	651.3976	849.2991	651.3976	849.2991	0.766982562	0.71322698		2	605.5	1.058159932
2	742.544	742544	730.8321	972.9196	730.8321	972.9196	0.751174198	0.71222287		2	605.75	1.059268685
2	742.84	742840	624.7803	806.0477	624.7803	806.0477	0.77511579	0.708343445		2	606	1.058724772
2	743.111	743111	568.491	928.1165	568.491	928.1165	0.612521165	0.697248385		2	606.25	1.057860483
2	743.309	743309	687.8555	930.3225	687.8555	930.3225	0.739373174	0.683722575		2	606.5	1.056515631
2	743.809	743809	553.4188	972.9282	553.4188	972.9282	0.56881772	0.654080524		2	606.75	1.055170779
2	744.353	744353	691.4633	1192.582	691.4633	1192.582	0.579803569	0.641466812		2	607	1.053825926
2	744.609	744609	611.3033	933.3905	611.3033	933.3905	0.654927707	0.638084014		2	607.25	1.052500136
2	744.774	744774	561.0197	908.1705	561.0197	908.1705	0.617747108	0.63720546		2	607.5	1.053945841
2	745.007	745007	535.5049	729.9087	535.5049	729.9087	0.733660114	0.640099932		2	607.75	1.0574919
2	745.205	745205	582.7431	845.5756	582.7431	845.5756	0.689167355	0.643595623		2	608	1.061789649
2	745.463	745463	552.3375	861.339	552.3375	861.339	0.641254489	0.650751088		2	608.25	1.066073334
2	745.783	745783	529.6078	920.9037	529.6078	920.9037	0.575095746	0.666132986		2	608.5	1.071187275
2	746.156	746156	687.3644	1023.088	687.3644	1023.088	0.671852666	0.679531146		2	608.75	1.077364874
2	746.438	746438	628.2187	840.9853	628.2187	840.9853	0.747003188	0.682205075		2	609	1.082948356
2	746.771	746771	510.8625	782.809	510.8625	782.809	0.65260172	0.682389483		2	609.25	1.08700728
2	747.23	747230	598.7201	924.9247	598.7201	924.9247	0.647317668	0.680693988		2	609.5	1.089332329
2	747.39	747390	748.1577	1000.187	748.1577	1000.187	0.748017821	0.679956584		2	609.75	1.090074259
2	747.96	747960	667.5496	910.3106	667.5496	910.3106	0.733320693	0.676196975		2	610	1.08807724
2	748.416	748416	670.0543	1188.175	670.0543	1188.175	0.5639357	0.67721847		2	610.25	1.085070829
2	748.609	748609	541.18	872.8057	541.18	872.8057	0.620046363	0.681167547		2	610.5	1.08524578
2	749.031	749031	679.7825	1081.807	679.7825	1081.807	0.628376873	0.691614988		2	610.75	1.087415525
2	749.276	749276	544.2063	732.2105	544.2063	732.2105	0.743237498	0.695933151		2	611	1.089254776
2	749.703	749703	683.0424	864.7277	683.0424	864.7277	0.78989305	0.706526158		2	611.25	1.090203993
2	749.894	749894	688.1367	822.613	688.1367	822.613	0.836525438	0.708916847		2	611.5	1.090816437
2	750.1	750100	612.3697	940.0801	612.3697	940.0801	0.65140162	0.709139065		2	611.75	1.090437131
2	750.429	750429	525.6176	747.4553	525.6176	747.4553	0.703209409	0.70744971		2	612	1.088668991
2	750.616	750616	557.9754	842.6529	557.9754	842.6529	0.662165169	0.706041683		2	612.25	1.086942807
2	751.026	751026	690.0649	1117.651	690.0649	1117.651	0.617424312	0.694009262		2	612.5	1.085501535
2	751.36	751360	591.1182	769.5924	591.1182	769.5924	0.768092564	0.678693905		2	612.75	1.084690881
2	751.691	751691	587.7293	942.5973	587.7293	942.5973	0.623521094	0.668550167		2	613	1.085159196
2	751.963	751963	774.1368	1241.575	774.1368	1241.575	0.62351191	0.667595278		2	613.25	1.091049547
2	752.365	752365	527.6823	745.0999	527.6823	745.0999	0.708203423	0.6694975		2	613.5	1.100260573
2	752.607	752607	711.5298	990.9098	711.5298	990.9098	0.718057082	0.670080405		2	613.75	1.110965966
2	752.872	752872	659.0967	984.8643	659.0967	984.8643	0.669225902	0.671498201		2	614	1.120707476
2	753.162	753162	615.6621	905.7299	615.6621	905.7299	0.679741389	0.672183813		2	614.25	1.128694538
2	753.381	753381	693.8905	1131.341	693.8905	1131.341	0.61333453	0.67105735		2	614.5	1.135629131
2	753.658	753658	657.63	1138.606	657.63	1138.606	0.577574683	0.669603353		2	614.75	1.142163185
2	753.905	753905	490.4286	654.1359	490.4286	654.1359	0.749735032	0.668867246		2	615	1.148353899
2	754.111	754111	535.5132	699.0139	535.5132	699.0139	0.76609807	0.66798327		2	615.25	1.151503715
2	754.363	754363	463.9795	756.5085	463.9795	756.5085	0.613316969	0.667706078		2	615.5	1.151054539
2	754.649	754649	599.3762	857.478	599.3762	857.478	0.698998925	0.670306023		2	615.75	1.152840342
2	754.848	754848	631.1344	1061.096	631.1344	1061.096	0.594794816	0.672449488		2	616	1.159306103
2	755.117	755117	610.9172	911.651	610.9172	911.651	0.67012179	0.671005583		2	616.25	1.16667349
2	755.317	755317	536.9065	800.6188	536.9065	800.6188	0.670614405	0.668349487		2	616.5	1.177753869
2	755.631	755631	614.7572	790.5514	614.7572	790.5514	0.777630904	0.669703992		2	616.75	1.190489371
2	755.943	755943	461.4395	777.5827	461.4395	777.5827	0.593428197	0.68747221		2	617	1.20175352
2	756.203	756203	614.3884	871.817	614.3884	871.817	0.704721748	0.70733065		2	617.25	1.214068983
2	756.398	756398	708.8863	1080.186	708.8863	1080.186	0.656263181	0.71732335		2	617.5	1.224447388
2	756.682	756682	636.2605	862.4197	636.2605	862.4197	0.73776202	0.726830382		2	617.75	1.228606561
2	757.165	757165	690.4491	839.7245	690.4491	839.7245	0.822232887	0.740977545		2	618	1.230530241
2	757.438	757438	877.0066	1094.324	877.0066	1094.324	0.801414024	0.743047283		2	618.25	1.230751783
2	757.61	757610	652.732	894.6024	652.732	894.6024	0.729633634	0.740940093		2	618.5	1.227650026
2	757.847	757847	601.3863	794.6886	601.3863	794.6886	0.756757175	0.736303774		2	618.75	1.221969521
2	758.135	758135	547.1406	889.6907	547.1406	889.6907	0.614978441	0.721589843		2	619	1.215220254
2	758.457	758457	618.835	941.121	618.835	941.121	0.657550942	0.6973005		2	619.25	1.206436577
2	758.628	758628	603.1371	758.67	603.1371	758.67	0.794992685	0.689180008		2	619.5	1.196652174
2	759.022	759022	541.6569	789.2906	541.6569	789.2906	0.686257888	0.684212261		2	619.75	1.185603269
2	759.236	759236	640.4888	1059.722	640.4888	1059.722	0.604393228	0.684863948		2	620	1.175111358
2	759.631	759631	513.921	772.5689	513.921	772.5689	0.665210572	0.687610015		2	620.25	1.163785857
2	760.024	760024	723.4578	1035.929	723.4578	1035.929	0.698366201	0.697637646		2	620.5	1.151957982
2	760.23	760230	623.4612	806.4137	623.4612	806.4137	0.773128234	0.7047429		2	620.75	1.139963022
2	760.484	760484	645.7012	1006.032	645.7012	1006.032	0.641829683	0.708998489		2	621	1.126858078
2	760.681	760681	692.5956	969.2315	692.5956	969.2315	0.714582223	0.708215421		2	621.25	1.11554595
2	760.907	760907	738.4876	998.7557	738.4876	998.7557	0.739407645	0.70687151		2	621.5	1.105710657
2	761.2	761200	934.5656	1120.253	934.5656	1120.253	0.834245121	0.70310187		2	621.75	1.097406079
2	761.511	761511	742.1482	1181.594	742.1482	1181.594	0.628090698	0.69585181		2	622	1.092333365
2	761.893	761893	630.279	1003.733	630.279	1003.733	0.627934919	0.688084802		2	622.25	1.089741033
2	762.055	762055	642.5696	1004.265	642.5696	1004.265	0.63984068	0.684886696		2	622.5	1.089367687
2	762.508	762508	660.9839	972.3615	660.9839	972.3615	0.679771772	0.672511142		2	622.75	1.091565518
2	762.707	762707	751.3204	1054.088	751.3204	1054.088	0.712768194	0.670620685		2	623	1.09772656
2	763.072	763072	695.8942	976.6525	695.8942	976.6525	0.712529994	0.681200215		2	623.25	1.104704096
2	763.484	763484	661.7367	960.1558	661.7367	960.1558	0.689197212	0.701559654		2	623.5	1.112321677
2	763.781	763781	540.1804	830.7952	540.1804	830.7952	0.650196823	0.70811471		2	623.75	1.123110297
2	764.036	764036	606.2051	949.7785	606.2051	949.7785	0.638259447	0.701831798		2	624	1.135053414
2	764.434	764434	602.3955	752.1856	602.3955	752.1856	0.800860187	0.687364833		2	624.25	1.145133475
2	764.71	764710	853.1974	1075.944	853.1974	1075.944	0.792975657	0.676724567		2	624.5	1.154273423
2	765.048	765048	581.0171	906.8646	581.0171	906.8646	0.640687816	0.658898905		2	624.75	1.162796131
2	765.243	765243	484.6611	803.5539	484.6611	803.5539	0.60314697	0.654512696		2	625	1.169551481
2	765.554	765554	532.6578	889.0867	532.6578	889.0867	0.599106701	0.652200813		2	625.25	1.175211697
2	765.819	765819	766.151	1183.035	766.151	1183.035	0.647614821	0.653579603		2	625.5	1.179738316
2	766.229	766229	752.3242	1312.424	752.3242	1312.424	0.573232583	0.679187505		2	625.75	1.183860099
2	766.397	766397	978.6974	1494.911	978.6974	1494.911	0.654686065	0.694195722		2	626	1.187038692
2	766.662	766662	819.3485	986.6763	819.3485	986.6763	0.830412669	0.71454115		2	626.25	1.189407652
2	766.988	766988	669.3244	929.619	669.3244	929.619	0.719998623	0.757043338		2	626.5	1.191760955
2	767.204	767204	700.6724	801.0309	700.6724	801.0309	0.874713323	0.779742504		2	626.75	1.195227869
2	767.447	767447	698.3259	999.115	698.3259	999.115	0.698944466	0.785662497		2	627	1.198839192
2	767.752	767752	649.15	888.0379	649.15	888.0379	0.730993576	0.784918254		2	627.25	1.200265267
2	767.937	767937	841.0878	945.7661	841.0878	945.7661	0.88931904	0.780667529		2	627.5	1.200816585
2	768.138	768138	735.1155	860.6467	735.1155	860.6467	0.854143169	0.764909208		2	627.75	1.200944044
2	768.409	768409	741.3382	930.8968	741.3382	930.8968	0.796369909	0.729898071		2	628	1.200543311
2	768.598	768598	562.7357	853.3044	562.7357	853.3044	0.659478259	0.712421914		2	628.25	1.200191762
2	768.815	768815	783.1186	1302.781	783.1186	1302.781	0.601113004	0.696591115		2	628.5	1.198988749
2	769.221	769221	601.9539	977.7263	601.9539	977.7263	0.615667084	0.660511043		2	628.75	1.195324375
2	769.482	769482	692.8389	1138.201	692.8389	1138.201	0.608714014	0.649589665		2	629	1.190917871
2	769.81	769810	681.7554	957.0443	681.7554	957.0443	0.712355113	0.662850131		2	629.25	1.18556087
2	770.115	770115	697.4328	1136.465	697.4328	1136.465	0.613686123	0.680265229		2	629.5	1.179490349
2	770.332	770332	725.3827	1070.343	725.3827	1070.343	0.67771051	0.696889251		2	629.75	1.17598956
2	770.549	770549	857.8497	1016.964	857.8497	1016.964	0.843539889	0.721452983		2	630	1.174203322
2	770.74	770740	779.3259	1010.135	779.3259	1010.135	0.77150668	0.735702486		2	630.25	1.171384651
2	771.16	771160	961.4448	1279.977	961.4448	1279.977	0.751142247	0.748692636		2	630.5	1.166565723
2	771.394	771394	697.8586	1053.283	697.8586	1053.283	0.662555647	0.752834972		2	630.75	1.157052053
2	771.766	771766	622.9328	757.1607	622.9328	757.1607	0.822722046	0.750490653		2	631	1.145461948
2	771.994	771994	732.5243	948.4421	732.5243	948.4421	0.772344775	0.735322468		2	631.25	1.13584532
2	772.369	772369	658.7536	800.9037	658.7536	800.9037	0.822512869	0.695484007		2	631.5	1.127611468
2	772.555	772555	473.7034	781.8702	473.7034	781.8702	0.605859387	0.684551583		2	631.75	1.12401204
2	772.966	772966	623.3064	996.7901	623.3064	996.7901	0.625313594	0.678714562		2	632	1.121818614
2	773.242	773242	450.7814	746.3811	450.7814	746.3811	0.603956076	0.677467408		2	632.25	1.120299068
2	773.642	773642	5098.931	10022.26	5098.931	10022.26	0.508760599	0.681657255		2	632.5	1.118898188
2	773.834	773834	639.7655	889.2076	639.7655	889.2076	0.719478219	0.685728511		2	632.75	1.117750325
2	774.024	774024	647.5214	880.2517	647.5214	880.2517	0.735609372	0.689642447		2	633	1.116791745
2	774.219	774219	767.573	828.1908	767.573	828.1908	0.926806963	0.696876914		2	633.25	1.115984841
2	774.522	774522	643.1482	868.5586	643.1482	868.5586	0.740477614	0.716258305		2	633.5	1.115433293
2	774.871	774871	593.9003	846.4621	593.9003	846.4621	0.70162657	0.734760263		2	633.75	1.1148067
2	775.045	775045	562.4922	899.3855	562.4922	899.3855	0.625418355	0.738777417		2	634	1.114180107
2	775.449	775449	687.8568	905.4309	687.8568	905.4309	0.759701044	0.742649345		2	634.25	1.113553514
2	775.888	775888	689.9425	981.0379	689.9425	981.0379	0.70327813	0.741936777		2	634.5	1.112926921
2	776.461	776461	720.3913	820.4335	720.3913	820.4335	0.878061781	0.737372139		2	634.75	1.112300328
2	776.639	776639	636.6548	864.28	636.6548	864.28	0.736630259	0.736343639		2	635	1.109550488
2	776.966	776966	650.3341	865.7886	650.3341	865.7886	0.751146527	0.731691119		2	635.25	1.10450886
2	777.191	777191	455.2383	701.4373	455.2383	701.4373	0.64900783	0.726448296		2	635.5	1.099839683
2	777.55	777550	644.521	1031.748	644.521	1031.748	0.624688393	0.720358607		2	635.75	1.096430553
2	778.03	778030	627.3184	792.4737	627.3184	792.4737	0.791595229	0.710189983		2	636	1.09317055
2	778.221	778221	640.2896	854.5169	640.2896	854.5169	0.749300102	0.708526475		2	636.25	1.090076114
2	778.548	778548	823.1166	1290.568	823.1166	1290.568	0.637794057	0.718966001		2	636.5	1.087682703
2	778.746	778746	581.6893	754.7073	581.6893	754.7073	0.770748209	0.728273026		2	636.75	1.08537804
2	778.917	778917	626.0744	927.3941	626.0744	927.3941	0.675089911	0.733413756		2	637	1.083416517
2	779.106	779106	644.5307	860.0404	644.5307	860.0404	0.749419097	0.740090929		2	637.25	1.08191966
2	779.461	779461	744.6501	891.0507	744.6501	891.0507	0.835698911	0.75320968		2	637.5	1.080508774
2	779.661	779661	630.7646	939.1513	630.7646	939.1513	0.671632569	0.752411533		2	637.75	1.079409931
2	779.987	779987	665.9201	981.3868	665.9201	981.3868	0.678550089	0.747194295		2	638	1.078024468
2	780.213	780213	1483.406	1657.834	1483.406	1657.834	0.894785606	0.741753573		2	638.25	1.075198104
2	780.578	780578	725.112	976.2563	725.112	976.2563	0.742747576	0.718791677		2	638.5	1.071022278
2	780.884	780884	671.3837	907.4121	671.3837	907.4121	0.739888415	0.693755746		2	638.75	1.066054906
2	781.134	781134	635.362	1021.647	635.362	1021.647	0.621899736	0.683293876		2	639	1.062169009
2	781.436	781436	739.789	1238.31	739.789	1238.31	0.597418256	0.683081076		2	639.25	1.059174175
2	781.781	781781	662.4842	1012.208	662.4842	1012.208	0.654494136	0.687872477		2	639.5	1.056388775
2	781.949	781949	634.8722	991.5223	634.8722	991.5223	0.640300475	0.691697492		2	639.75	1.053890446
2	782.358	782358	819.0817	1095.639	819.0817	1095.639	0.747583556	0.713241713		2	640	1.052263326
2	782.555	782555	805.3692	1053.841	805.3692	1053.841	0.764222686	0.724324656		2	640.25	1.051218982
2	782.907	782907	984.5423	1303.513	984.5423	1303.513	0.75529918	0.754272666		2	640.5	1.05192668
2	783.099	783099	827.9086	957.9144	827.9086	957.9144	0.864282445	0.775557831		2	640.75	1.053094148
2	783.463	783463	629.7991	804.3353	629.7991	804.3353	0.783005669	0.803351648		2	641	1.055405072
2	783.913	783913	599.6617	817.5873	599.6617	817.5873	0.733452807	0.800780644		2	641.25	1.057762265
2	784.325	784325	723.188	884.3457	723.188	884.3457	0.817766174	0.78307241		2	641.5	1.060580635
2	784.781	784781	949.7849	1050.106	949.7849	1050.106	0.90446574	0.767382452		2	641.75	1.064037951
2	785.217	785217	747.5445	1013.852	747.5445	1013.852	0.737330991	0.757107704		2	642	1.067141119
2	785.392	785392	634.4773	868.6255	634.4773	868.6255	0.730438261	0.753202404		2	642.25	1.068205545
2	785.574	785574	622.965	996.8304	622.965	996.8304	0.624945828	0.751305392		2	642.5	1.069085483
2	785.882	785882	574.8152	780.7965	574.8152	780.7965	0.7361908	0.752031962		2	642.75	1.069260565
2	786.145	786145	653.0079	812.0875	653.0079	812.0875	0.804110271	0.753944663		2	643	1.067705053
2	786.499	786499	967.3787	1279.489	967.3787	1279.489	0.756066445	0.764195554		2	643.25	1.065862792
2	786.731	786731	782.8044	1066.869	782.8044	1066.869	0.733739944	0.774554542		2	643.5	1.063934216
2	786.97	786970	811.9032	914.2406	811.9032	914.2406	0.888062945	0.783214267		2	643.75	1.061966499
2	787.168	787168	572.0673	775.6653	572.0673	775.6653	0.737518231	0.789447243		2	644	1.061218784
2	787.457	787457	774.5412	920.779	774.5412	920.779	0.841180348	0.79977231		2	644.25	1.060901359
2	787.73	787730	632.3137	797.4454	632.3137	797.4454	0.79292413	0.806167261		2	644.5	1.060371194
2	787.93	787930	613.9197	766.5759	613.9197	766.5759	0.800859641	0.807170904		2	644.75	1.05930049
2	788.35	788350	856.8248	1165.883	856.8248	1165.883	0.73491491	0.803266915		2	645	1.058001588
2	788.719	788719	822.0216	889.5796	822.0216	889.5796	0.924056262	0.796909192		2	645.25	1.05550465
2	788.9	788900	638.038	878.732	638.038	878.732	0.726089411	0.791296428		2	645.5	1.052642734
2	789.154	789154	783.6638	917.4386	783.6638	917.4386	0.854186645	0.782648499		2	645.75	1.04971519
2	789.609	789609	874.6415	1165.14	874.6415	1165.14	0.750675026	0.766597534		2	646	1.046122249
2	789.779	789779	844.8912	1107.103	844.8912	1107.103	0.763155009	0.760442747		2	646.25	1.040873994
2	789.959	789959	690.4958	1043.81	690.4958	1043.81	0.661514835	0.756778687		2	646.5	1.034323922
2	790.25	790250	723.3071	1000.861	723.3071	1000.861	0.722684868	0.750621257		2	646.75	1.028508567
2	790.472	790472	764.0468	869.7284	764.0468	869.7284	0.878488963	0.749488872		2	647	1.022915837
2	790.736	790736	731.2769	958.1654	731.2769	958.1654	0.763205288	0.764082302		2	647.25	1.017997239
2	791.1	791100	813.3595	1113.328	813.3595	1113.328	0.730565925	0.797735987		2	647.5	1.014344298
2	791.291	791291	662.4903	908.3776	662.4903	908.3776	0.729311577	0.810554012		2	647.75	1.011197695
2	791.465	791465	704.5634	844.6891	704.5634	844.6891	0.834109733	0.820935832		2	648	1.007991152
2	791.753	791753	907.3597	1093.837	907.3597	1093.837	0.829520029	0.836790269		2	648.25	1.004830308
2	791.974	791974	701.0724	781.4981	701.0724	781.4981	0.897087786	0.84115637		2	648.5	1.002924078
2	792.138	792138	793.312	869.3347	793.312	869.3347	0.912550713	0.843016229		2	648.75	1.001037985
2	792.44	792440	635.5246	716.981	635.5246	716.981	0.886389737	0.843510379		2	649	1.001955795
2	792.609	792609	855.3718	1007.457	855.3718	1007.457	0.849040505	0.840496644		2	649.25	1.003842636
2	792.906	792906	705.3322	915.0151	705.3322	915.0151	0.770842142	0.829490667		2	649.5	1.005028314
2	793.101	793101	717.3077	984.8366	717.3077	984.8366	0.728351993	0.823476069		2	649.75	1.006627634
2	793.335	793335	647.3629	733.7523	647.3629	733.7523	0.882263538	0.815017258		2	650	1.007158708
2	793.682	793682	530.582	745.7013	530.582	745.7013	0.711520819	0.796805897		2	650.25	1.00609881
2	793.89	793890	612.1734	763.0782	612.1734	763.0782	0.802242024	0.788680093		2	650.5	1.004750414
2	794.196	794196	698.5209	842.8869	698.5209	842.8869	0.828724352	0.782502598		2	650.75	1.002978594
2	794.583	794583	673.8932	764.5894	673.8932	764.5894	0.881379208	0.778049099		2	651	0.999753696
2	794.894	794894	727.0103	1057.004	727.0103	1057.004	0.68780279	0.776905214		2	651.25	0.993563112
2	795.222	795222	710.3654	941.4811	710.3654	941.4811	0.754519023	0.777638104		2	651.5	0.988027907
2	795.553	795553	673.3546	881.3916	673.3546	881.3916	0.763967571	0.777096339		2	651.75	0.982492703
2	795.9	795900	725.2346	956.3122	725.2346	956.3122	0.758365939	0.774678283		2	652	0.980979598
2	796.407	796407	693.1016	787.3363	693.1016	787.3363	0.880312009	0.770916866		2	652.25	0.981928977
2	796.574	796574	784.4254	1043.622	784.4254	1043.622	0.75163747	0.769060449		2	652.5	0.983656538
2	796.841	796841	918.3165	1188.841	918.3165	1188.841	0.772446862	0.765309348		2	652.75	0.986124387
2	797.139	797139	686.2754	1075.188	686.2754	1075.188	0.638284095	0.763407737		2	653	0.989912796
2	797.366	797366	850.9333	948.0078	850.9333	948.0078	0.897601581	0.765926232		2	653.25	0.994065752
2	797.693	797693	545.1379	690.192	545.1379	690.192	0.789835147	0.770156976		2	653.5	0.997627553
2	797.903	797903	994.2283	1525.724	994.2283	1525.724	0.651643613	0.770761044		2	653.75	1.001189353
2	798.126	798126	713.8212	983.1511	713.8212	983.1511	0.726054418	0.771389714		2	654	1.005058858
2	798.508	798508	870.4967	1085.459	870.4967	1085.459	0.801961843	0.771601085		2	654.25	1.007722417
2	798.832	798832	901.8158	1191.687	901.8158	1191.687	0.756755591	0.771874558		2	654.5	1.008805061
2	799.126	799126	684.726	746.4	684.726	746.4	0.917371383	0.772600116		2	654.75	1.008667584
2	799.438	799438	770.1693	985.9828	770.1693	985.9828	0.781118393	0.772203217		2	655	1.008527496
2	799.905	799905	795.3668	1137.495	795.3668	1137.495	0.699226634	0.76728265		2	655.25	1.007745331
2	800.225	800225	798.0639	1066.153	798.0639	1066.153	0.748545378	0.761583211		2	655.5	1.006380269
2	802.152	802152	717.0705	926.6589	717.0705	926.6589	0.773823572	0.726681757		2	655.75	1.005702158
2	802.613	802613	631.5436	955.8604	631.5436	955.8604	0.66070694	0.724280523		2	656	1.006736125
2	802.934	802934	561.1018	785.508	561.1018	785.508	0.714317104	0.724343971		2	656.25	1.008130539
2	803.135	803135	796.7412	1150.503	796.7412	1150.503	0.692515535	0.725568467		2	656.5	1.009524953
2	803.354	803354	899.0876	1000.079	899.0876	1000.079	0.899016578	0.727347812		2	656.75	1.009703931
2	803.689	803689	743.3642	1132.635	743.3642	1132.635	0.656313993	0.731751218		2	657	1.00949635
2	804.06	804060	718.9113	1056.818	718.9113	1056.818	0.680260272	0.739473515		2	657.25	1.009288768
2	804.35	804350	700.6017	905.5407	700.6017	905.5407	0.773683281	0.746720499		2	657.5	1.008617476
2	804.601	804601	651.3661	918.0772	651.3661	918.0772	0.709489463	0.753452824		2	657.75	1.00675511
2	804.804	804804	886.6104	1109.987	886.6104	1109.987	0.798757463	0.759233538		2	658	1.004167559
2	807.704	807704	961.9402	1073.675	961.9402	1073.675	0.895932382	0.856962284		2	658.25	1.002561319
2	808.296	808296	861.4613	867.1029	861.4613	867.1029	0.993493736	0.875506768		2	658.5	1.002257854
2	809.875	809875	1644.114	1949.676	1644.114	1949.676	0.843275498	0.914487437		2	658.75	1.002175332
3	1.451	1451	1293.277	2063.549	1293.277	2063.549	0.626724638	0.656534414		2	659	1.002334998
3	1.626	1626	1488.678	2063.673	1488.678	2063.673	0.721373008	0.651122371		2	659.25	1.004661239
3	1.93	1930	779.1431	1251.717	779.1431	1251.717	0.62245947	0.644217271		2	659.5	1.008184407
3	2.148	2148	931.9912	1428.871	931.9912	1428.871	0.652257062	0.641042892		2	659.75	1.011891667
3	2.315	2315	756.5328	1246.565	756.5328	1246.565	0.606893985	0.639459653		2	660	1.01462501
3	2.502	2502	812.4538	1279.359	812.4538	1279.359	0.635047551	0.638699043		2	660.25	1.018155021
3	2.958	2958	725.7142	1036.777	725.7142	1036.777	0.699971354	0.641085327		2	660.5	1.021697518
3	3.166	3166	837.9718	1409.056	837.9718	1409.056	0.594704398	0.643763144		2	660.75	1.022621182
3	3.347	3347	896.7158	1395.584	896.7158	1395.584	0.642538034	0.646696891		2	661	1.020354105
3	3.513	3513	829.7695	1338.837	829.7695	1338.837	0.619768874	0.650139179		2	661.25	1.01652672
3	3.969	3969	944.2069	1561.277	944.2069	1561.277	0.604765778	0.663886432		2	661.5	1.01222743
3	4.294	4294	1316.848	1974.853	1316.848	1974.853	0.666808112	0.675872521		2	661.75	1.007748213
3	4.471	4471	1858.849	2486.454	1858.849	2486.454	0.747590344	0.682581231		2	662	1.002142344
3	4.716	4716	968.8058	1424.389	968.8058	1424.389	0.680155351	0.692845654		2	662.25	0.9960748
3	5.386	5386	1559.211	2095.219	1559.211	2095.219	0.744175669	0.724504419		2	662.5	0.992714272
3	5.444	5444	717.4417	929.0871	717.4417	929.0871	0.77220069	0.726977319		2	662.75	0.991531995
3	6.058	6058	1407.274	1883.52	1407.274	1883.52	0.747151079	0.743600455		2	663	0.990868397
3	8.547	8547	944.4153	1254.828	944.4153	1254.828	0.7526253	0.67662116		2	663.25	0.989963983
3	9.162	9162	1340.448	2530.155	1340.448	2530.155	0.529788886	0.670944237		2	663.5	0.989224081
3	9.23	9230	627.3444	913.4841	627.3444	913.4841	0.686760065	0.671511039		2	663.75	0.9885603
3	11.184	11184	817.6791	996.0289	817.6791	996.0289	0.820939131	0.740498217		2	664	0.987681941
3	11.47	11470	856.4417	1346.524	856.4417	1346.524	0.636038942	0.754466192		2	664.25	0.986838233
3	14.178	14178	1072.398	1164.23	1072.398	1164.23	0.921122115	0.946912872		2	664.5	0.986033853
3	14.412	14412	788.9838	817.8761	788.9838	817.8761	0.964673989	0.957550549		2	664.75	0.985417548
3	14.595	14595	1037.911	1108.285	1037.911	1108.285	0.936501893	0.96382901		2	665	0.984626559
3	14.953	14953	1068.721	970.0449	1068.721	970.0449	1.10172323	0.970065578		2	665.25	0.983483608
3	15.176	15176	1057.709	1041.749	1057.709	1041.749	1.015320389	0.968409815		2	665.5	0.982289577
3	15.48	15480	801.306	795.7035	801.306	795.7035	1.007040939	0.960017467		2	665.75	0.980898143
3	15.841	15841	966.6297	1003.305	966.6297	1003.305	0.963445513	0.948136486		2	666	0.979687297
3	16.071	16071	912.1476	1013.78	912.1476	1013.78	0.899749058	0.943636105		2	666.25	0.978613845
3	16.495	16495	713.2892	848.9565	713.2892	848.9565	0.840195228	0.937378623		2	666.5	0.977739684
3	16.704	16704	1032.522	1099.099	1032.522	1099.099	0.939425839	0.934465526		2	666.75	0.97744806
3	16.966	16966	909.1381	1052.401	909.1381	1052.401	0.863870426	0.933267561		2	667	0.977658374
3	17.226	17226	1230.82	1182.758	1230.82	1182.758	1.040635532	0.936838234		2	667.25	0.977480663
3	17.435	17435	1102.068	1230.272	1102.068	1230.272	0.89579215	0.945424433		2	667.5	0.975172806
3	17.751	17751	1278.344	1195.103	1278.344	1195.103	1.069651737	0.966248932		2	667.75	0.97302904
3	18.101	18101	938.8599	1021.659	938.8599	1021.659	0.918956227	0.990049727		2	668	0.972969436
3	18.286	18286	1177.646	1090.861	1177.646	1090.861	1.079556424	1.001861876		2	668.25	0.973451312
3	18.757	18757	989.4435	1058.355	989.4435	1058.355	0.934888105	1.034640673		2	668.5	0.974448315
3	18.949	18949	1085.787	1079.266	1085.787	1079.266	1.006042069	1.046019813		2	668.75	0.976061975
3	19.266	19266	1331.88	1161.473	1331.88	1161.473	1.146716282	1.063384087		2	669	0.977851246
3	19.455	19455	1129.409	1056.794	1129.409	1056.794	1.06871254	1.073130455		2	669.25	0.9810498
3	19.945	19945	986.955	892.2073	986.955	892.2073	1.106194715	1.097465681		2	669.5	0.983561968
3	20.4	20400	1043.047	891.6754	1043.047	891.6754	1.169760879	1.116090263		2	669.75	0.98515057
3	20.762	20762	1283.425	1039.168	1283.425	1039.168	1.23505054	1.13131546		2	670	0.986687118
3	20.998	20998	1100.945	935.7429	1100.945	935.7429	1.176546464	1.145099369		2	670.25	0.987547222
3	21.226	21226	2377.759	2805.878	2377.759	2805.878	0.847420665	1.163462437		2	670.5	0.986488158
3	21.461	21461	1337.689	1146.809	1337.689	1146.809	1.166444456	1.191030222		2	670.75	0.984981342
3	21.907	21907	1149.664	855.6112	1149.664	855.6112	1.343675726	1.261134272		2	671	0.982561542
3	22.093	22093	1006.264	863.5359	1006.264	863.5359	1.165283343	1.291186797		2	671.25	0.980574479
3	22.426	22426	1157.922	805.6816	1157.922	805.6816	1.437195537	1.33626318		2	671.5	0.977693387
3	22.853	22853	1265.199	855.6881	1265.199	855.6881	1.478574962	1.383865624		2	671.75	0.973759549
3	23.289	23289	1579.837	1054.585	1579.837	1054.585	1.498065116	1.42436294		2	672	0.97178164
3	23.507	23507	1127.907	819.0755	1127.907	819.0755	1.37704888	1.436344074		2	672.25	0.973164689
3	23.68	23680	1495.048	1075.188	1495.048	1075.188	1.39049915	1.427674936		2	672.5	0.975101903
3	23.879	23879	1278.514	857.8807	1278.514	857.8807	1.490316777	1.416418526		2	672.75	0.977591057
3	24.334	24334	1615.635	1152.775	1615.635	1152.775	1.401518076	1.417993244		2	673	0.98018084
3	24.565	24565	1397.163	964.5484	1397.163	964.5484	1.448515181	1.415885861		2	673.25	0.98285804
3	24.809	24809	1871.05	1365.678	1871.05	1365.678	1.370052091	1.420344452		2	673.5	0.984388833
3	25.027	25027	898.8337	711.18	898.8337	711.18	1.263862454	1.435841979		2	673.75	0.985614277
3	25.458	25458	1423.328	974.4078	1423.328	974.4078	1.460710803	1.500015277		2	674	0.98677407
3	25.68	25680	1726.355	994.3817	1726.355	994.3817	1.736108981	1.544082104		2	674.25	0.987801302
3	25.894	25894	1287.683	729.4904	1287.683	729.4904	1.765181557	1.590225916		2	674.5	0.988509041
3	26.066	26066	1199.617	785.8713	1199.617	785.8713	1.526480226	1.628213329		2	674.75	0.988774491
3	26.226	26226	1217.06	837.6921	1217.06	837.6921	1.45287272	1.664806774		2	675	0.988965068
3	26.716	26716	1945.887	1075.048	1945.887	1075.048	1.810046621	1.789086288		2	675.25	0.989181029
3	26.977	26977	1899.046	991.259	1899.046	991.259	1.915791937	1.859030681		2	675.5	0.989766533
3	27.412	27412	1856.091	845.4884	1856.091	845.4884	2.195288546	1.973812562		2	675.75	0.990365039
3	27.576	27576	1494.934	765.7876	1494.934	765.7876	1.952152268	2.017807412		2	676	0.991330757
3	28.043	28043	2011.914	948.7681	2011.914	948.7681	2.120554011	2.153089034		2	676.25	0.992532403
3	28.336	28336	1786.101	849.9914	1786.101	849.9914	2.101316554	2.230031168		2	676.5	0.992750623
3	28.567	28567	2010.693	901.2993	2010.693	901.2993	2.230882682	2.264142048		2	676.75	0.99128687
3	28.882	28882	2128.052	981.2908	2128.052	981.2908	2.168625243	2.308362804		2	677	0.988213988
3	29.224	29224	2354.258	754.1808	2354.258	754.1808	3.121609566	2.410474304		2	677.25	0.985124459
3	29.627	29627	1713.883	890.1377	1713.883	890.1377	1.925413338	2.551929543		2	677.5	0.982429445
3	29.841	29841	2419.533	909.0514	2419.533	909.0514	2.661601973	2.624959437		2	677.75	0.97958501
3	30.013	30013	2465.786	922.6495	2465.786	922.6495	2.672505648	2.677900742		2	678	0.976895044
3	30.194	30194	2230.007	833.8734	2230.007	833.8734	2.674275256	2.729190762		2	678.25	0.974638095
3	30.473	30473	1979.885	878.6918	1979.885	878.6918	2.253218933	2.804498767		2	678.5	0.972708213
3	30.707	30707	3249.106	965.5101	3249.106	965.5101	3.36517039	2.862408859		2	678.75	0.971626622
3	30.873	30873	3222.828	946.1085	3222.828	946.1085	3.406404234	2.899642966		2	679	0.97123704
3	31.079	31079	2582.532	884.9377	2582.532	884.9377	2.918320691	2.936341855		2	679.25	0.971399022
3	31.559	31559	2575.751	866.0132	2575.751	866.0132	2.974262979	2.991536443		2	679.5	0.971590229
3	31.741	31741	2559.963	860.6185	2559.963	860.6185	2.974561899	3.013343915		2	679.75	0.972064782
3	32.012	32012	1990.006	697.6835	1990.006	697.6835	2.852304806	3.059824339		2	680	0.97285846
3	32.29	32290	2776.435	909.0323	2776.435	909.0323	3.054275409	3.131436391		2	680.25	0.973642739
3	32.586	32586	3501.986	1089.904	3501.986	1089.904	3.213114183	3.224143286		2	680.5	0.973028882
3	33.069	33069	3411.237	1004.355	3411.237	1004.355	3.39644548	3.37653713		2	680.75	0.97148658
3	33.375	33375	2748.209	882.9535	2748.209	882.9535	3.112518383	3.533474405		2	681	0.96981877
3	33.756	33756	3351.429	925.21	3351.429	925.21	3.622344116	3.719916197		2	681.25	0.968836349
3	34.211	34211	3361.793	711.4963	3361.793	711.4963	4.724962027	3.755313452		2	681.5	0.968235202
3	34.585	34585	3605.574	936.9899	3605.574	936.9899	3.848039344	3.729807424		2	681.75	0.967777735
3	34.854	34854	3880.913	1104.692	3880.913	1104.692	3.513117683	3.690964438		2	682	0.967475923
3	35.074	35074	3961.188	1067.049	3961.188	1067.049	3.712283129	3.651318542		2	682.25	0.967120069
3	35.232	35232	3811.785	1164.092	3811.785	1164.092	3.274470574	3.612034767		2	682.5	0.966442113
3	35.585	35585	3641.44	1123.235	3641.44	1123.235	3.241921771	3.475899591		2	682.75	0.966534874
3	35.887	35887	3697.163	1018.627	3697.163	1018.627	3.629555274	3.337442606		2	683	0.968034091
3	36.133	36133	2701.848	936.9114	2701.848	936.9114	2.883781754	3.233125419		2	683.25	0.971344236
3	36.375	36375	3746.859	1170.27	3746.859	1170.27	3.201704735	3.157073652		2	683.5	0.974493613
3	36.621	36621	3090.132	929.7963	3090.132	929.7963	3.323450524	3.09589178		2	683.75	0.977834836
3	36.843	36843	2461.935	856.2956	2461.935	856.2956	2.87509944	3.032272193		2	684	0.981938874
3	37.027	37027	3015.778	992.7283	3015.778	992.7283	3.037868468	2.958731235		2	684.25	0.985416715
3	37.398	37398	2480.091	854.0982	2480.091	854.0982	2.903753924	2.729934032		2	684.5	0.987946037
3	37.809	37809	2139.243	884.5569	2139.243	884.5569	2.418434586	2.41534857		2	684.75	0.988843453
3	38.207	38207	1782.254	747.1423	1782.254	747.1423	2.385427783	2.14451382		2	685	0.989585134
3	38.503	38503	1989.68	1161.536	1989.68	1161.536	1.712973167	1.928077397		2	685.25	0.989759025
3	38.732	38732	1775.607	1040.388	1775.607	1040.388	1.706677701	1.782545641		2	685.5	0.988863959
3	39.047	39047	1936.401	1183.936	1936.401	1183.936	1.635562226	1.636207098		2	685.75	0.987282155
3	39.213	39213	1443.926	969.7064	1443.926	969.7064	1.489034207	1.564268552		2	686	0.986008392
3	39.409	39409	1680.254	1081.294	1680.254	1081.294	1.553928904	1.505120798		2	686.25	0.985465413
3	39.588	39588	1592.35	955.4703	1592.35	955.4703	1.666561483	1.491523018		2	686.5	0.985466275
3	39.932	39932	1346.444	908.3873	1346.444	908.3873	1.482235606	1.591771933		2	686.75	0.985397568
3	40.233	40233	1757.187	1038.959	1757.187	1038.959	1.691295807	1.780448193		2	687	0.985283912
3	40.686	40686	2291.47	1202.477	2291.47	1202.477	1.905624806	2.155640452		2	687.25	0.986886784
3	40.855	40855	2032.089	1102.521	2032.089	1102.521	1.843129519	2.301344785		2	687.5	0.9885275
3	41.019	41019	2311.863	918.9833	2311.863	918.9833	2.515674659	2.461776726		2	687.75	0.986830726
3	41.253	41253	2069.997	759.3455	2069.997	759.3455	2.726027875	2.739139317		2	688	0.984128661
3	41.451	41451	3322.343	971.3204	3322.343	971.3204	3.420439847	2.982592617		2	688.25	0.981203829
3	41.765	41765	3073.766	862.2241	3073.766	862.2241	3.56492703	3.30106294		2	688.5	0.978034012
3	41.941	41941	2695.536	711.6061	2695.536	711.6061	3.787960783	3.432205545		2	688.75	0.974136327
3	42.128	42128	3903.326	1097.93	3903.326	1097.93	3.555168362	3.56096836		2	689	0.971670348
3	42.323	42323	3337.643	960.1157	3337.643	960.1157	3.476292493	3.681632036		2	689.25	0.970800886
3	42.827	42827	3489.367	916.276	3489.367	916.276	3.80820517	3.914112001		2	689.5	0.971164157
3	43.182	43182	3400.65	957.9595	3400.65	957.9595	3.549889113	3.992138586		2	689.75	0.972093892
3	43.392	43392	4363.014	1155.837	4363.014	1155.837	3.774765819	4.006697323		2	690	0.973084947
3	43.768	43768	3513.952	784.7876	3513.952	784.7876	4.477583489	3.991033119		2	690.25	0.974668455
3	44	44000	4703.621	1032.448	4703.621	1032.448	4.555794578	3.964083128		2	690.5	0.976622491
3	44.318	44318	4198.816	1177.225	4198.816	1177.225	3.566706449	3.877766167		2	690.75	0.978854357
3	44.707	44707	3449.422	926.785	3449.422	926.785	3.72192256	3.693427892		2	691	0.981329559
3	44.997	44997	3357.471	971.8034	3357.471	971.8034	3.454887069	3.540939406		2	691.25	0.983637547
3	45.253	45253	2988.598	947.3378	2988.598	947.3378	3.15473319	3.423141645		2	691.5	0.985883303
3	45.558	45558	3406.893	887.3113	3406.893	887.3113	3.839569044	3.296188652		2	691.75	0.987807409
3	45.992	45992	2404.77	823.0577	2404.77	823.0577	2.921751415	3.111284698		2	692	0.988239427
3	46.228	46228	2323.373	979.1905	2323.373	979.1905	2.372748714	3.017021919		2	692.25	0.988112347
3	46.541	46541	2361.184	764.5224	2361.184	764.5224	3.08844319	2.908017399		2	692.5	0.988154462
3	46.845	46845	2469.544	895.3279	2469.544	895.3279	2.7582565	2.831556373		2	692.75	0.987867233
3	47.086	47086	2891.686	888.7693	2891.686	888.7693	3.253584479	2.78035101		2	693	0.988010909
3	47.244	47244	2514.402	914.7252	2514.402	914.7252	2.748805871	2.741547294		2	693.25	0.988659688
3	47.54	47540	3008.747	1128.999	3008.747	1128.999	2.664968702	2.698331537		2	693.5	0.991077305
3	47.77	47770	1905.347	851.9872	1905.347	851.9872	2.236356368	2.655690372		2	693.75	0.99356133
3	47.991	47991	2557.205	941.4811	2557.205	941.4811	2.716151179	2.565659217		2	694	0.996116155
3	48.155	48155	2834.16	1277.523	2834.16	1277.523	2.218480607	2.481360749		2	694.25	0.998632786
3	48.456	48456	2546.066	969.1644	2546.066	969.1644	2.627073384	2.319432611		2	694.5	1.00189718
3	48.629	48629	2089.689	756.9426	2089.689	756.9426	2.760696782	2.23933504		2	694.75	1.004822323
3	48.792	48792	1346.564	692.5441	1346.564	692.5441	1.944372929	2.171646239		2	695	1.006955881
3	49.142	49142	1976.306	976.9942	1976.306	976.9942	2.022843124	2.024820606		2	695.25	1.006999927
3	49.33	49330	1263.006	776.9212	1263.006	776.9212	1.625655214	1.949568981		2	695.5	1.00600032
3	49.523	49523	1568.425	909.0711	1568.425	909.0711	1.725305094	1.878317075		2	695.75	1.004986594
3	49.853	49853	1426.885	842.4754	1426.885	842.4754	1.693681501	1.764449426		2	696	1.004095819
3	50.051	50051	1576.769	900.4892	1576.769	900.4892	1.751013782	1.700205437		2	696.25	1.003144442
3	50.205	50205	1835.545	928.0872	1835.545	928.0872	1.977772132	1.654283772		2	696.5	1.001981397
3	50.554	50554	2354.616	1467.139	2354.616	1467.139	1.604903148	1.5697479		2	696.75	1.001845022
3	50.934	50934	1655.467	1190.961	1655.467	1190.961	1.390026206	1.51666436		2	697	1.002134554
3	51.111	51111	1296.88	865.4458	1296.88	865.4458	1.498510941	1.500634127		2	697.25	1.002481441
3	51.436	51436	1454.75	1024.87	1454.75	1024.87	1.41944832	1.471309022		2	697.5	1.001634849
3	51.651	51651	1284.736	931.7213	1284.736	931.7213	1.378884437	1.448158473		2	697.75	0.998635449
3	51.975	51975	1428.372	1098.372	1428.372	1098.372	1.300444658	1.419550261		2	698	0.995692802
3	52.334	52334	1964.325	1055.536	1964.325	1055.536	1.860973951	1.407739929		2	698.25	0.992991483
3	52.617	52617	1640.963	1190.571	1640.963	1190.571	1.378299152	1.409516135		2	698.5	0.990680105
3	52.814	52814	1433.664	1123.598	1433.664	1123.598	1.275958127	1.413776792		2	698.75	0.988774259
3	53.107	53107	1319.211	981.2813	1319.211	981.2813	1.34437597	1.420864456		2	699	0.987992555
3	53.447	53447	1809.358	1272.051	1809.358	1272.051	1.422394228	1.436756824		2	699.25	0.987397281
3	53.72	53720	1385.264	899.7048	1385.264	899.7048	1.53968724	1.457483949		2	699.5	0.987615922
3	54.085	54085	1531.521	1144.692	1531.521	1144.692	1.337932824	1.485568901		2	699.75	0.989488524
3	54.289	54289	1187.391	845.5813	1187.391	845.5813	1.404230439	1.496854276		2	700	0.991237657
3	54.512	54512	1350.406	845.4884	1350.406	845.4884	1.597190452	1.504831976		2	700.25	0.992169908
3	54.712	54712	1422.25	892.8792	1422.25	892.8792	1.592880649	1.510138144		2	700.5	0.991941333
3	54.933	54933	1354.694	802.4119	1354.694	802.4119	1.688277554	1.514895706		2	700.75	0.991340376
3	55.163	55163	1474.461	975.53	1474.461	975.53	1.511446086	1.519659435		2	701	0.990303836
3	55.325	55325	1278.083	863.3654	1278.083	863.3654	1.480350035	1.525460724		2	701.25	0.98746031
3	55.701	55701	1596.231	1191.676	1596.231	1191.676	1.339484054	1.541918101		2	701.5	0.983251909
3	55.895	55895	1302.447	915.3143	1302.447	915.3143	1.422950565	1.541353502		2	701.75	0.979704788
3	56.211	56211	1514.902	916.7785	1514.902	916.7785	1.652418769	1.52716024		2	702	0.977272396
3	56.407	56407	1226.675	836.7103	1226.675	836.7103	1.466068961	1.513724753		2	702.25	0.975621709
3	56.575	56575	1389.709	804.9611	1389.709	804.9611	1.72643001	1.496732388		2	702.5	0.975543795
3	56.754	56754	1401.086	888.2775	1401.086	888.2775	1.577306641	1.472697412		2	702.75	0.976704169
3	56.978	56978	1092.826	796.0082	1092.826	796.0082	1.372882842	1.438956134		2	703	0.978523749
3	57.326	57326	1566.85	1149.353	1566.85	1149.353	1.363245234	1.392825998		2	703.25	0.98162751
3	57.536	57536	1046.795	817.0292	1046.795	817.0292	1.281221038	1.368116615		2	703.5	0.98482256
3	57.861	57861	1111.512	907.2522	1111.512	907.2522	1.225141146	1.324965193		2	703.75	0.98834127
3	58.23	58230	1169.49	886.5792	1169.49	886.5792	1.319103809	1.287908385		2	704	0.990385245
3	58.501	58501	948.2029	836.004	948.2029	836.004	1.134208568	1.282636434		2	704.25	0.991274695
3	58.695	58695	1504.671	1075.542	1504.671	1075.542	1.398988603	1.295239964		2	704.5	0.99163951
3	58.915	58915	1320.018	892.9281	1320.018	892.9281	1.478302676	1.322504069		2	704.75	0.989117888
3	59.296	59296	1282.397	966.8534	1282.397	966.8534	1.32636137	1.383874045		2	705	0.984783161
3	59.47	59470	1387.662	1005.976	1387.662	1005.976	1.379418594	1.410281932		2	705.25	0.981821386
3	59.689	59689	1064.686	773.2314	1064.686	773.2314	1.376930632	1.446280529		2	705.5	0.981234731
3	59.85	59850	1166.197	827.9986	1166.197	827.9986	1.408452865	1.477134665		2	705.75	0.982153256
3	60.026	60026	1515.107	964.7375	1515.107	964.7375	1.570486272	1.511312806		2	706	0.984159548
3	60.418	60418	1745.401	1039.602	1745.401	1039.602	1.678912699	1.570390622		2	706.25	0.989578574
3	60.823	60823	1589.54	1096.937	1589.54	1096.937	1.449071369	1.593187659		2	706.5	0.99657805
3	61.138	61138	1840.353	874.6825	1840.353	874.6825	2.104024032	1.600564507		2	706.75	1.000992297
3	61.567	61567	1502.622	972.8818	1502.622	972.8818	1.544506229	1.621471972		2	707	1.003542621
3	61.75	61750	1382.491	967.7337	1382.491	967.7337	1.428586191	1.641401302		2	707.25	1.005414416
3	62.092	62092	1780.269	1283.7	1780.269	1283.7	1.386826361	1.679701973		2	707.5	1.00649766
3	62.421	62421	2353.959	1456.018	2353.959	1456.018	1.616710096	1.715973909		2	707.75	1.001916937
3	62.68	62680	1840.362	927.6686	1840.362	927.6686	1.983857166	1.757577782		2	708	0.996030153
3	62.898	62898	2109.788	1064.058	2109.788	1064.058	1.982775375	1.809461943		2	708.25	0.989342176
3	63.248	63248	1698.339	811.5511	1698.339	811.5511	2.092707409	1.951432319		2	708.5	0.984000595
3	63.595	63595	2347.259	1181.594	2347.259	1181.594	1.986519058	2.133593825		2	708.75	0.978483696
3	63.798	63798	1824.2	877.977	1824.2	877.977	2.077730966	2.233541689		2	709	0.97671568
3	63.956	63956	2128.267	1057.445	2128.267	1057.445	2.012650303	2.297609896		2	709.25	0.976562688
3	64.245	64245	2469.08	1089.959	2469.08	1089.959	2.265296218	2.40551852		2	709.5	0.978027714
3	64.748	64748	3150.483	1000.364	3150.483	1000.364	3.149336641	2.580716273		2	709.75	0.979747416
3	64.924	64924	2226.996	811.9045	2226.996	811.9045	2.742928509	2.623240202		2	710	0.983737325
3	65.147	65147	2396.746	893.2205	2396.746	893.2205	2.683263539	2.650996829		2	710.25	0.989931411
3	65.405	65405	2765.724	1034.762	2765.724	1034.762	2.672811719	2.674472312		2	710.5	0.993381898
3	65.769	65769	3162.622	1159.586	3162.622	1159.586	2.727371665	2.681865255		2	710.75	0.994122505
3	66.119	66119	2005.941	860.5285	2005.941	860.5285	2.331057019	2.649532227		2	711	0.994618199
3	66.395	66395	2240.328	898.543	2240.328	898.543	2.493289692	2.638182293		2	711.25	0.994322392
3	66.615	66615	2671.557	1051.981	2671.557	1051.981	2.539548718	2.660422515		2	711.5	0.993896909
3	66.882	66882	2670.681	1004.876	2670.681	1004.876	2.657721948	2.746884407		2	711.75	0.992562887
3	67.158	67158	2812.893	854.5765	2812.893	854.5765	3.291563716	2.883158432		2	712	0.990818543
3	67.323	67323	2426.943	909.4845	2426.943	909.4845	2.668481981	2.969742169		2	712.25	0.989564216
3	67.646	67646	2445.568	774.8539	2445.568	774.8539	3.156166601	3.109049506		2	712.5	0.988329672
3	67.978	67978	2356.747	673.3536	2356.747	673.3536	3.50001396	3.198352996		2	712.75	0.987276668
3	68.259	68259	2804.902	900.3127	2804.902	900.3127	3.115475323	3.253963956		2	713	0.987040726
3	68.55	68550	2780.4	864.9821	2780.4	864.9821	3.214401778	3.29811775		2	713.25	0.988689514
3	68.759	68759	3866.407	1079.306	3866.407	1079.306	3.582308446	3.324575511		2	713.5	0.99033955
3	68.948	68948	3188.851	962.5671	3188.851	962.5671	3.312860994	3.34202048		2	713.75	0.991561916
3	69.248	69248	2896.315	831.3053	2896.315	831.3053	3.48405694	3.357390882		2	714	0.99154378
3	69.434	69434	2366.324	862.6058	2366.324	862.6058	2.743227555	3.367240615		2	714.25	0.989695598
3	69.687	69687	3213.915	864.5001	3213.915	864.5001	3.717657176	3.374946401		2	714.5	0.987797891
3	69.887	69887	3078.811	896.4626	3078.811	896.4626	3.434399829	3.380859275		2	714.75	0.985471793
3	70.14	70140	3343.31	1004.178	3343.31	1004.178	3.329399768	3.415861453		2	715	0.984104869
3	70.418	70418	3477.123	1010.299	3477.123	1010.299	3.441677167	3.476177186		2	715.25	0.983196451
3	70.777	70777	3930.16	1010.659	3930.16	1010.659	3.888710238	3.520438098		2	715.5	0.982302506
3	70.97	70970	2954.193	987.0635	2954.193	987.0635	2.99291079	3.499246646		2	715.75	0.981728625
3	71.144	71144	2363.421	772.9199	2363.421	772.9199	3.057782572	3.448353271		2	716	0.981476008
3	71.433	71433	3611.383	877.6109	3611.383	877.6109	4.115016119	3.322366208		2	716.25	0.981776167
3	71.661	71661	3011.682	919.7253	3011.682	919.7253	3.274545128	3.198540594		2	716.5	0.982624659
3	72.03	72030	3240.004	925.7773	3240.004	925.7773	3.499766088	2.981452242		2	716.75	0.985160403
3	72.285	72285	2342.699	950.1866	2342.699	950.1866	2.465514668	2.796468586		2	717	0.987889339
3	72.529	72529	2080.308	922.2352	2080.308	922.2352	2.255723919	2.573765748		2	717.25	0.990582001
3	72.902	72902	2107.751	1050.826	2107.751	1050.826	2.005804006	2.219728437		2	717.5	0.99326414
3	73.247	73247	1833.247	885.9879	1833.247	885.9879	2.069155798	1.964063127		2	717.75	0.995871325
3	73.76	73760	1510.261	889.731	1510.261	889.731	1.697435517	1.669887905		2	718	0.99797192
3	73.935	73935	1484.082	862.0477	1484.082	862.0477	1.721577588	1.58794471		2	718.25	0.999911433
3	74.27	74270	1299.43	838.4636	1299.43	838.4636	1.549775089	1.507049056		2	718.5	1.001575999
3	74.824	74824	1157.332	966.1442	1157.332	966.1442	1.197887438	1.620594117		2	718.75	1.002423042
3	75.142	75142	1430.751	920.2217	1430.751	920.2217	1.55478946	1.741744971		2	719	1.002735734
3	75.332	75332	1404.55	865.3962	1404.55	865.3962	1.623013829	1.836414169		2	719.25	1.002931098
3	75.567	75567	2062.122	923.4562	2062.122	923.4562	2.233047978	2.00455078		2	719.5	1.002736983
3	75.758	75758	1897.547	846.8168	1897.547	846.8168	2.240799899	2.161330242		2	719.75	1.002293252
3	76.111	76111	1992.479	783.5444	1992.479	783.5444	2.542905035	2.434522989		2	720	1.001895292
3	76.346	76346	1937.886	726.2482	1937.886	726.2482	2.668352224	2.589165699		2	720.25	1.002433087
3	76.615	76615	2928.426	1156.934	2928.426	1156.934	2.531195384	2.759545936		2	720.5	1.004312635
3	76.773	76773	3371.258	967.9527	3371.258	967.9527	3.482874731	2.853183308		2	720.75	1.006149576
3	77.071	77071	2495.53	962.2434	2495.53	962.2434	2.593449849	3.009909703		2	721	1.008695043
3	77.337	77337	3359.363	1164.303	3359.363	1164.303	2.885299617	3.137717639		2	721.25	1.010127551
3	77.576	77576	3424.753	959.6851	3424.753	959.6851	3.568621624	3.250459466		2	721.5	1.010967705
3	77.858	77858	3101.746	897.1947	3101.746	897.1947	3.457160413	3.370347547		2	721.75	1.010623721
3	78.129	78129	4718.786	1372.016	4718.786	1372.016	3.439308288	3.461287823		2	722	1.008768063
3	78.328	78328	3814.124	1351.268	3814.124	1351.268	2.82262586	3.509534359		2	722.25	1.004940012
3	78.485	78485	3719.003	1066.119	3719.003	1066.119	3.488356365	3.539562579		2	722.5	0.99963752
3	78.652	78652	3052.564	806.4021	3052.564	806.4021	3.785411769	3.566481294		2	722.75	0.995374239
3	78.818	78818	4907.606	1094.776	4907.606	1094.776	4.482748982	3.590747001		2	723	0.992237755
3	79.106	79106	3981.883	1096.879	3981.883	1096.879	3.630193485	3.618738559		2	723.25	0.989515276
3	79.361	79361	3720.99	1240.107	3720.99	1240.107	3.00053947	3.621203046		2	723.5	0.987557517
3	79.546	79546	3919.259	1111.707	3919.259	1111.707	3.525442405	3.61004596		2	723.75	0.986834169
3	80.043	80043	3499.949	980.8377	3499.949	980.8377	3.56832634	3.52711272		2	724	0.986436673
3	80.218	80218	3248.524	880.9886	3248.524	880.9886	3.687362129	3.483636429		2	724.25	0.986850561
3	80.453	80453	3628.125	949.1618	3628.125	949.1618	3.822451557	3.421129081		2	724.5	0.987374063
3	80.788	80788	2974.059	869.512	2974.059	869.512	3.420377177	3.31875228		2	724.75	0.986589894
3	80.977	80977	3013.627	954.1159	3013.627	954.1159	3.158554427	3.25141811		2	725	0.985289668
3	81.214	81214	5197.062	2888.35	5197.062	2888.35	1.799318642	3.142624507		2	725.25	0.984326081
3	81.47	81470	3819.643	1192.782	3819.643	1192.782	3.202297654	2.990891278		2	725.5	0.984308713
3	81.721	81721	3059.926	901.0383	3059.926	901.0383	3.395999926	2.821153752		2	725.75	0.98476518
3	81.981	81981	3763.341	1281.06	3763.341	1281.06	2.937677392	2.63800606		2	726	0.985452258
3	82.273	82273	3483.217	1123.587	3483.217	1123.587	3.100086598	2.408394827		2	726.25	0.986104071
3	82.646	82646	3613.775	1804.622	3613.775	1804.622	2.002510775	2.091894253		2	726.5	0.986842159
3	83.014	83014	289.1959	457.2312	289.1959	457.2312	0.632493802	1.84012905		2	726.75	0.987611835
3	83.238	83238	2067.566	1264.593	2067.566	1264.593	1.634965558	1.721964377		2	727	0.988648742
3	83.515	83515	1617.579	1239.954	1617.579	1239.954	1.304547588	1.591044568		2	727.25	0.989802064
3	83.694	83694	1965.68	1367.127	1965.68	1367.127	1.43781814	1.522834203		2	727.5	0.991071853
3	83.945	83945	2427.213	1578.052	2427.213	1578.052	1.538107109	1.440757111		2	727.75	0.992332784
3	84.263	84263	14986.55	8787.444	14986.55	8787.444	1.705450413	1.362755204		2	728	0.992887824
3	84.596	84596	2776.428	2119.737	2776.428	2119.737	1.309798338	1.316878427		2	728.25	0.993171102
3	84.779	84779	1646.846	1242.944	1646.846	1242.944	1.324955911	1.303106812		2	728.5	0.994357558
3	90.734	90734	10722.55	7494.045	10722.55	7494.045	1.430809396	1.287680896		2	728.75	0.995701142
3	91.013	91013	1808.522	1549.317	1808.522	1549.317	1.167302753	1.305892155		2	729	0.996969714
3	91.375	91375	1638.548	1251.796	1638.548	1251.796	1.30895769	1.331819971		2	729.25	0.998731248
3	91.614	91614	1360.444	1056.611	1360.444	1056.611	1.287554265	1.349140872		2	729.5	1.00049544
3	91.87	91870	1372.613	1036.478	1372.613	1036.478	1.324305002	1.366244284		2	729.75	1.001104514
3	92.284	92284	1277.248	861.5191	1277.248	861.5191	1.482553318	1.390665802		2	730	1.001437126
3	92.609	92609	1307.201	1028.27	1307.201	1028.27	1.271262412	1.406972056		2	730.25	1.001465712
3	92.767	92767	1444.484	921.6402	1444.484	921.6402	1.567297086	1.414749344		2	730.5	1.00125178
3	93.137	93137	1320.833	884.7429	1320.833	884.7429	1.492900367	1.432854805		2	730.75	1.000879291
3	93.305	93305	1389.116	977.0122	1389.116	977.0122	1.421800055	1.438706536		2	731	1.000009356
3	93.59	93590	1306.014	885.8355	1306.014	885.8355	1.474330166	1.435816478		2	731.25	0.998400473
3	93.885	93885	1190.61	935.3688	1190.61	935.3688	1.272877607	1.430429122		2	731.5	0.99469382
3	94.234	94234	1450.739	944.9646	1450.739	944.9646	1.535231055	1.426352971		2	731.75	0.989217514
3	94.545	94545	1299.692	928.5851	1299.692	928.5851	1.399647701	1.417307336		2	732	0.985449276
3	95.043	95043	1314.043	929.3894	1314.043	929.3894	1.413877757	1.421554084		2	732.25	0.982878028
3	95.241	95241	1368.497	955.8195	1368.497	955.8195	1.431752543	1.438381911		2	732.5	0.980888225
3	95.607	95607	1129.284	814.8678	1129.284	814.8678	1.385849337	1.49790898		2	732.75	0.981086042
3	95.888	95888	1623.102	1066.137	1623.102	1066.137	1.522414099	1.560622011		2	733	0.982856039
3	96.134	96134	1326.341	791.0395	1326.341	791.0395	1.67670641	1.621305144		2	733.25	0.985637947
3	96.415	96415	1909.593	1124.879	1909.593	1124.879	1.697598586	1.690664486		2	733.5	0.987686798
3	96.673	96673	1503.859	853.3011	1503.859	853.3011	1.762401338	1.765407124		2	733.75	0.989015335
3	96.924	96924	1383.56	817.9158	1383.56	817.9158	1.691567763	1.85148873		2	734	0.990733053
3	97.133	97133	1668.74	901.7	1668.74	901.7	1.850659865	1.920653451		2	734.25	0.991998363
3	97.427	97427	1956.714	909.1566	1956.714	909.1566	2.15222988	1.99377522		2	734.5	0.991701853
3	97.849	97849	2368.154	1021.854	2368.154	1021.854	2.317507198	2.022817818		2	734.75	0.990065296
3	98.417	98417	1925.163	906.8801	1925.163	906.8801	2.122841818	2.012860807		2	735	0.988043516
3	98.586	98586	1602.886	879.3511	1602.886	879.3511	1.822805476	2.022563589		2	735.25	0.985848616
3	98.821	98821	1882.211	847.1656	1882.211	847.1656	2.221774586	2.030709986		2	735.5	0.982695733
3	99.033	99033	1602.055	885.6308	1602.055	885.6308	1.808942282	2.045081995		2	735.75	0.979146771
3	99.218	99218	1891.41	909.6705	1891.41	909.6705	2.07922539	2.076544791		2	736	0.976726273
3	99.574	99574	1831.94	925.0147	1831.94	925.0147	1.980444203	2.155924589		2	736.25	0.975941637
3	99.739	99739	2081.919	936.5706	2081.919	936.5706	2.222917311	2.202078914		2	736.5	0.975902293
3	99.927	99927	2193.026	997.7184	2193.026	997.7184	2.19804105	2.26263631		2	736.75	0.976014881
3	100.139	100139	2580.833	1132.933	2580.833	1132.933	2.278010262	2.357651251		2	737	0.976332899
3	100.424	100424	2648.039	853.8175	2648.039	853.8175	3.101411016	2.524171446		2	737.25	0.976770675
3	100.63	100630	2717.397	1029.172	2717.397	1029.172	2.640372066	2.642271208		2	737.5	0.977035429
3	100.81	100810	2252.617	973.3526	2252.617	973.3526	2.314286724	2.724267737		2	737.75	0.976890508
3	101.035	101035	2956.164	1136.953	2956.164	1136.953	2.600075817	2.799992396		2	738	0.97669442
3	101.373	101373	2641.669	903.4176	2641.669	903.4176	2.924084056	2.885996179		2	738.25	0.976665585
3	101.62	101620	2806.068	826.3636	2806.068	826.3636	3.395681998	2.929601045		2	738.5	0.977314953
3	102.054	102054	3276.665	1014.776	3276.665	1014.776	3.228953976	2.971560893		2	738.75	0.978084908
3	102.272	102272	2612.446	834.5484	2612.446	834.5484	3.130370869	2.965792485		2	739	0.978325097
3	102.488	102488	2592.078	1034.23	2592.078	1034.23	2.50628777	2.938710427		2	739.25	0.976710049
3	102.697	102697	3085.879	1056.653	3085.879	1056.653	2.920427993	2.908668039		2	739.5	0.974521273
3	102.928	102928	2493.014	1001.653	2493.014	1001.653	2.488899849	2.890225722		2	739.75	0.973493331
3	103.361	103361	2664.659	836.5093	2664.659	836.5093	3.185450538	2.906118507		2	740	0.973603136
3	103.528	103528	2574.731	804.0858	2574.731	804.0858	3.202060029	2.915931859		2	740.25	0.974265783
3	103.698	103698	2436.617	1052.95	2436.617	1052.95	2.314086139	2.921597112		2	740.5	0.976857281
3	103.865	103865	2764.779	965.0888	2764.779	965.0888	2.864792338	2.918779462		2	740.75	0.980575286
3	104.1	104100	3001.069	878.6306	3001.069	878.6306	3.415620854	2.898859961		2	741	0.983895154
3	104.441	104441	2813.372	985.0822	2813.372	985.0822	2.855976892	2.851139017		2	741.25	0.987721065
3	104.848	104848	3494.61	1087.931	3494.61	1087.931	3.212161433	2.79220973		2	741.5	0.991711136
3	105.008	105008	2876.845	1090.302	2876.845	1090.302	2.638576284	2.775940762		2	741.75	0.994922098
3	105.283	105283	2905.123	1208.072	2905.123	1208.072	2.404759816	2.774835304		2	742	0.99671685
3	105.615	105615	3064.668	1337.16	3064.668	1337.16	2.29192318	2.803816974		2	742.25	0.996927384
3	105.916	105916	3226.857	1084.09	3226.857	1084.09	2.976558219	2.821564983		2	742.5	0.996786307
3	106.135	106135	4006.825	1299.033	4006.825	1299.033	3.084467446	2.808523681		2	742.75	0.996077161
3	106.518	106518	2825.88	1192.374	2825.88	1192.374	2.369961103	2.749024101		2	743	0.99411786
3	106.724	106724	3304.472	1138.005	3304.472	1138.005	2.903741196	2.70168001		2	743.25	0.990559281
3	107.002	107002	3495.737	1064.155	3495.737	1064.155	3.284988559	2.606803825		2	743.5	0.986667699
3	107.177	107177	3112.379	1130.224	3112.379	1130.224	2.753771819	2.505441653		2	743.75	0.982911125
3	107.516	107516	2192.611	1046.674	2192.611	1046.674	2.094836597	2.266353109		2	744	0.980902061
3	107.946	107946	1816.987	1059.472	1816.987	1059.472	1.71499294	1.902802087		2	744.25	0.979432805
3	108.187	108187	1399.545	900.5713	1399.545	900.5713	1.554063515	1.666325637		2	744.5	0.978335129
3	108.457	108457	1464.832	1166.824	1464.832	1166.824	1.255400986	1.460134333		2	744.75	0.977779768
3	108.653	108653	1310.143	1003.784	1310.143	1003.784	1.305204108	1.392441981		2	745	0.978458977
3	108.925	108925	1678.689	1125.859	1678.689	1125.859	1.491029516	1.421697697		2	745.25	0.979683377
3	109.222	109222	1599.236	1034.942	1599.236	1034.942	1.545242149	1.562327984		2	745.5	0.981631478
3	109.585	109585	1204.913	831.7812	1204.913	831.7812	1.448593693	1.829007063		2	745.75	0.984677364
3	109.988	109988	1713.195	841.1	1713.195	841.1	2.036850553	2.160092975		2	746	0.987055069
3	110.222	110222	2230.597	981.2604	2230.597	981.2604	2.27319578	2.39153822		2	746.25	0.988701265
3	110.465	110465	2415.889	815.2562	2415.889	815.2562	2.963349435	2.695869979		2	746.5	0.989161795
3	110.763	110763	3008.906	1013.721	3008.906	1013.721	2.968179608	3.074571512		2	746.75	0.989196885
3	110.99	110990	3158.729	891.498	3158.729	891.498	3.543170035	3.305930293		2	747	0.988985429
3	111.335	111335	3557.855	1022.265	3557.855	1022.265	3.48036468	3.577369675		2	747.25	0.988746725
3	111.492	111492	4110.052	1047.642	4110.052	1047.642	3.923145502	3.6855051		2	747.5	0.988399287
3	111.73	111730	3137.428	867.4825	3137.428	867.4825	3.61670466	3.82168022		2	747.75	0.98798134
3	111.896	111896	4524.638	1139.446	4524.638	1139.446	3.970910425	3.882601147		2	748	0.987652976
3	112.264	112264	4701.32	1090.993	4701.32	1090.993	4.309211883	3.956785668		2	748.25	0.987794922
3	112.453	112453	3231.892	850.4951	3231.892	850.4951	3.800012487	4.0007217		2	748.5	0.988324818
3	112.811	112811	4324.909	1179.787	4324.909	1179.787	3.665838834	4.057757982		2	748.75	0.989774887
3	112.969	112969	3895.561	1022.403	3895.561	1022.403	3.810201066	4.06470552		2	749	0.991343628
3	113.203	113203	4010.269	940.5923	4010.269	940.5923	4.263557122	4.045725133		2	749.25	0.992516494
3	113.446	113446	3735.182	855.0348	3735.182	855.0348	4.368456114	3.975873673		2	749.5	0.994041132
3	113.652	113652	3326.981	922.6354	3326.981	922.6354	3.605954205	3.882634294		2	749.75	0.995466682
3	113.943	113943	4177.237	977.05	4177.237	977.05	4.27535643	3.727737963		2	750	0.995952506
3	114.154	114154	4080.6	1033.875	4080.6	1033.875	3.946898803	3.619477789		2	750.25	0.995784625
3	114.378	114378	2010.958	692.0252	2010.958	692.0252	2.905902849	3.482280707		2	750.5	0.995416159
3	114.674	114674	3094.559	924.2207	3094.559	924.2207	3.348290078	3.252023509		2	750.75	0.994198025
3	114.872	114872	3030.091	1024.581	3030.091	1024.581	2.957395267	3.106639783		2	751	0.992338411
3	115.089	115089	2517.091	933.3424	2517.091	933.3424	2.696857016	2.991503234		2	751.25	0.989541602
3	115.293	115293	2517.543	898.9843	2517.543	898.9843	2.800430441	2.936280031		2	751.5	0.987175686
3	115.553	115553	2972.327	940.3401	2972.327	940.3401	3.160906357	2.900720441		2	751.75	0.985639586
3	115.758	115758	2442.14	827.6328	2442.14	827.6328	2.950753039	2.870878694		2	752	0.985494433
3	116.072	116072	2777.592	973.0141	2777.592	973.0141	2.85462667	2.872638366		2	752.25	0.985794272
3	116.409	116409	2384.525	762.3175	2384.525	762.3175	3.127994569	2.891331461		2	752.5	0.986014618
3	116.815	116815	2899.394	1085.094	2899.394	1085.094	2.672021041	2.833398705		2	752.75	0.986273861
3	117.066	117066	2728.608	915.4344	2728.608	915.4344	2.980670161	2.791069254		2	753	0.986516003
3	117.226	117226	2601.283	1027.771	2601.283	1027.771	2.530994745	2.765577927		2	753.25	0.98649835
3	117.391	117391	2258.263	800.8943	2258.263	800.8943	2.819676704	2.742857249		2	753.5	0.986169239
3	117.659	117659	1928.196	701.5716	1928.196	701.5716	2.748395174	2.721378513		2	753.75	0.985889535
3	117.962	117962	2361.895	900.7855	2361.895	900.7855	2.62203932	2.710954276		2	754	0.985669127
3	118.244	118244	2002.042	774.8809	2002.042	774.8809	2.583677053	2.695129066		2	754.25	0.985509645
3	118.445	118445	2315.822	859.4433	2315.822	859.4433	2.694560537	2.669759111		2	754.5	0.98579381
3	118.855	118855	2605.437	1014.237	2605.437	1014.237	2.568864082	2.580059939		2	754.75	0.986412868
3	119.153	119153	2674.147	901.8746	2674.147	901.8746	2.965098474	2.496177852		2	755	0.98647362
3	119.368	119368	1760.087	759.919	1760.087	759.919	2.3161508	2.430706761		2	755.25	0.985866749
3	119.563	119563	2233.16	964.008	2233.16	964.008	2.316536792	2.370414312		2	755.5	0.985841306
3	119.851	119851	2445.539	1165.437	2445.539	1165.437	2.098387987	2.266307381		2	755.75	0.987702247
3	120.092	120092	2591.396	1197.907	2591.396	1197.907	2.16326977	2.166947935		2	756	0.991591583
3	120.269	120269	1986.433	983.6975	1986.433	983.6975	2.019353511	2.095850464		2	756.25	0.996131946
3	120.442	120442	2194.538	1079.646	2194.538	1079.646	2.032645886	2.034047599		2	756.5	0.998919704
3	120.611	120611	2037.206	982.2003	2037.206	982.2003	2.074124799	1.980731772		2	756.75	1.000968763
3	120.869	120869	1849.363	992.3684	1849.363	992.3684	1.863585136	1.90478781		2	757	1.002824754
3	121.095	121095	1665.438	849.5009	1665.438	849.5009	1.960489977	1.842656182		2	757.25	1.004213046
3	121.571	121571	1689.995	1031.536	1689.995	1031.536	1.638328667	1.720643534		2	757.5	1.004381787
3	121.88	121880	1690.174	970.4052	1690.174	970.4052	1.741719851	1.635761362		2	757.75	1.003346044
3	122.159	122159	1575.939	979.7368	1575.939	979.7368	1.608533026	1.559095363		2	758	1.000883823
3	122.41	122410	2107.893	1428.009	2107.893	1428.009	1.476106243	1.506177607		2	758.25	0.996936926
3	122.603	122603	1118.165	852.6433	1118.165	852.6433	1.311410059	1.484751988		2	758.5	0.992461647
3	122.929	122929	2445.535	1704.377	2445.535	1704.377	1.434855669	1.485903422		2	758.75	0.990531091
3	123.281	123281	2088.866	1399.181	2088.866	1399.181	1.492920501	1.522046208		2	759	0.989732146
3	123.473	123473	2327.829	1476.256	2327.829	1476.256	1.576846428	1.552452511		2	759.25	0.989851686
3	123.705	123705	2062.546	1320.288	2062.546	1320.288	1.562194006	1.595414302		2	759.5	0.990292208
3	123.919	123919	2337.576	1422.918	2337.576	1422.918	1.642804434	1.655121207		2	759.75	0.991292644
3	124.484	124484	3249.911	1691.828	3249.911	1691.828	1.920946456	1.892021995		2	760	0.992909456
3	124.738	124738	2575.184	1440.617	2575.184	1440.617	1.787556304	1.977240097		2	760.25	0.994950517
3	125.14	125140	2743.862	1098.158	2743.862	1098.158	2.498604026	2.112339578		2	760.5	0.995928097
3	125.433	125433	2043.904	912.647	2043.904	912.647	2.239534015	2.191981523		2	760.75	0.995641741
3	125.685	125685	2131.2	1088.994	2131.2	1088.994	1.957035576	2.211768341		2	761	0.995101838
3	126.201	126201	1939.56	844.7472	1939.56	844.7472	2.296024183	2.169455885		2	761.25	0.994154209
3	126.525	126525	2125.911	1044.691	2125.911	1044.691	2.03496632	2.125391645		2	761.5	0.992677024
3	126.756	126756	2565.003	1024.349	2565.003	1024.349	2.504032317	2.103931383		2	761.75	0.991380336
3	126.938	126938	3183.78	1520.033	3183.78	1520.033	2.094546632	2.087939501		2	762	0.990107986
3	127.139	127139	2393.024	938.3756	2393.024	938.3756	2.550177136	2.063719808		2	762.25	0.988482531
3	127.381	127381	2524.206	1209.003	2524.206	1209.003	2.087840973	2.039259644		2	762.5	0.986751439
3	127.569	127569	931.2652	644.4355	931.2652	644.4355	1.445086746	2.034332563		2	762.75	0.986532788
3	127.794	127794	1574.758	1278.621	1574.758	1278.621	1.231606551	2.055296528		2	763	0.988369442
3	127.991	127991	2989.046	1374.267	2989.046	1374.267	2.175011115	2.093593349		2	763.25	0.991127871
3	128.444	128444	2391.4	953.0288	2391.4	953.0288	2.509263099	2.208906592		2	763.5	0.994148258
3	128.796	128796	2179.295	861.8617	2179.295	861.8617	2.528590144	2.276927093		2	763.75	0.995546794
3	129.186	129186	1971.641	838.0502	1971.641	838.0502	2.352652622	2.388135375		2	764	0.994352551
3	129.361	129361	1800.477	831.2619	1800.477	831.2619	2.165956361	2.434122312		2	764.25	0.992156116
3	129.529	129529	2804.518	1145.195	2804.518	1145.195	2.44894363	2.441126273		2	764.5	0.989815984
3	129.861	129861	2235.031	897.5434	2235.031	897.5434	2.490164821	2.324705538		2	764.75	0.987229298
3	130.137	130137	2368.052	984.8253	2368.052	984.8253	2.404540176	2.19770223		2	765	0.983887481
3	130.362	130362	2347.955	1074.533	2347.955	1074.533	2.185093431	2.094501873		2	765.25	0.982120924
3	130.591	130591	1684.161	911.8883	1684.161	911.8883	1.846893967	1.960181635		2	765.5	0.981649882
3	130.874	130874	1547.012	825.3626	1547.012	825.3626	1.874342259	1.787179217		2	765.75	0.981806615
3	131.15	131150	1355.446	912.873	1355.446	912.873	1.484813331	1.649480758		2	766	0.98476299
3	131.443	131443	1290.116	1011.02	1290.116	1011.02	1.276053886	1.515215781		2	766.25	0.988863754
3	131.608	131608	1427.197	1011.357	1427.197	1011.357	1.411170338	1.434598605		2	766.5	0.994196613
3	131.915	131915	1450.817	1181.288	1450.817	1181.288	1.228165358	1.311564194		2	766.75	1.000257045
3	132.071	132071	1225.328	833.5016	1225.328	833.5016	1.470096758	1.277446009		2	767	1.008441417
3	132.241	132241	1473.72	1086.535	1473.72	1086.535	1.356348392	1.265959981		2	767.25	1.014159215
3	132.551	132551	1287.635	938.3912	1287.635	938.3912	1.372172927	1.293595244		2	767.5	1.015342887
3	132.942	132942	1686.844	1389.094	1686.844	1389.094	1.214348345	1.387291616		2	767.75	1.015188266
3	133.24	133240	1592.455	1372.148	1592.455	1372.148	1.160556296	1.476449499		2	768	1.012857734
3	133.691	133691	2085.869	1188.023	2085.869	1188.023	1.755747995	1.694545078		2	768.25	1.006447999
3	133.917	133917	1893.353	1105.084	1893.353	1105.084	1.713311386	1.820560876		2	768.5	0.999108731
3	134.075	134075	1792.221	875.7487	1792.221	875.7487	2.046501468	1.892778935		2	768.75	0.994001318
3	134.4	134400	2683.037	1226.288	2683.037	1226.288	2.18793383	2.058674074		2	769	0.988632382
3	134.73	134730	2080.583	901.2213	2080.583	901.2213	2.308626083	2.210330382		2	769.25	0.983346896
3	135.003	135003	1942.287	835.5438	1942.287	835.5438	2.324578317	2.276114214		2	769.5	0.981070756
3	135.2	135200	2108.145	1015.064	2108.145	1015.064	2.076859193	2.30848578		2	769.75	0.983632517
3	135.447	135447	2318.837	961.1261	2318.837	961.1261	2.412625149	2.330727399		2	770	0.986997091
3	135.63	135630	2251.492	906.0793	2251.492	906.0793	2.484873013	2.333752068		2	770.25	0.991282757
3	135.947	135947	2254.118	1113.029	2254.118	1113.029	2.025210484	2.300240193		2	770.5	0.997695097
3	136.178	136178	2313.601	944.555	2313.601	944.555	2.449408452	2.249472797		2	770.75	1.002791072
3	136.394	136394	1923.532	819.1907	1923.532	819.1907	2.34808818	2.192316312		2	771	1.004750903
3	136.609	136609	1902.498	1008.475	1902.498	1008.475	1.886509829	2.134785682		2	771.25	1.006409012
3	136.963	136963	2257.193	1006.925	2257.193	1006.925	2.241669439	2.012416009		2	771.5	1.006885807
3	137.441	137441	1840.268	1137.245	1840.268	1137.245	1.618180779	1.807140438		2	771.75	1.006486481
3	137.734	137734	1550.451	881.5689	1550.451	881.5689	1.758740582	1.705201854		2	772	1.002454797
3	137.957	137957	1294.716	874.6825	1294.716	874.6825	1.480212534	1.660773737		2	772.25	0.995723094
3	138.176	138176	1214.307	716.3415	1214.307	716.3415	1.695150986	1.652812228		2	772.5	0.990567214
3	138.379	138379	1393.555	1042.563	1393.555	1042.563	1.336662629	1.667777098		2	772.75	0.989045908
3	138.683	138683	1588.73	849.974	1588.73	849.974	1.869151292	1.705713139		2	773	0.988229437
3	138.941	138941	1441.108	949.2291	1441.108	949.2291	1.518187759	1.728053157		2	773.25	0.987973511
3	139.149	139149	2015.03	875.1858	2015.03	875.1858	2.30240253	1.740879011		2	773.5	0.988637241
3	139.416	139416	1311.751	803.9085	1311.751	803.9085	1.631716794	1.764928694		2	773.75	0.98959469
3	139.596	139596	1464.62	816.4619	1464.62	816.4619	1.793862028	1.779476129		2	774	0.990912877
3	139.911	139911	1399.558	811.3554	1399.558	811.3554	1.724962945	1.787100471		2	774.25	0.993374447
3	140.293	140293	1553.872	863.6418	1553.872	863.6418	1.799208885	1.751902343		2	774.5	0.997427628
3	140.587	140587	1502.538	941.8531	1502.538	941.8531	1.595299734	1.706874269		2	774.75	1.00084797
3	140.776	140776	1316.675	877.5499	1316.675	877.5499	1.500399009	1.677844132		2	775	1.003228731
3	141.007	141007	1604.061	823.4856	1604.061	823.4856	1.947891985	1.649429078		2	775.25	1.00399004
3	141.205	141205	1559.312	899.9971	1559.312	899.9971	1.732574472	1.630188103		2	775.5	1.004452465
3	141.433	141433	1509.577	1045.529	1509.577	1045.529	1.443840391	1.608043136		2	775.75	1.004349612
3	141.759	141759	1430.812	906.6158	1430.812	906.6158	1.578190012	1.578069094		2	776	1.004066694
3	142.074	142074	1280.519	858.7654	1280.519	858.7654	1.4911162	1.553150576		2	776.25	1.003561911
3	142.353	142353	2066.274	1330.815	2066.274	1330.815	1.552638045	1.544933909		2	776.5	1.003078756
3	142.584	142584	1408.254	873.0796	1408.254	873.0796	1.612973204	1.542425298		2	776.75	1.002474895
3	142.756	142756	1309.231	995.9435	1309.231	995.9435	1.314563527	1.532885767		2	777	1.001495142
3	143.071	143071	2030.219	1232.427	2030.219	1232.427	1.647334081	1.511826201		2	777.25	1.00011342
3	143.416	143416	1430.928	980.1514	1430.928	980.1514	1.459905072	1.480904864		2	777.5	0.999038554
3	143.707	143707	1660.359	1021.818	1660.359	1021.818	1.624906784	1.428091344		2	777.75	0.997749679
3	143.919	143919	1150.123	825.2654	1150.123	825.2654	1.393640155	1.379972083		2	778	0.996407302
3	144.122	144122	1354.362	942.9339	1354.362	942.9339	1.436327615	1.333181437		2	778.25	0.996059243
3	144.406	144406	1125.231	990.3861	1125.231	990.3861	1.13615387	1.277770865		2	778.5	0.9980822
3	144.753	144753	1187.33	1140.347	1187.33	1140.347	1.041200617	1.221850603		2	778.75	1.000860069
3	145.005	145005	1314.788	1157.278	1314.788	1157.278	1.136103858	1.182205921		2	779	1.0028758
3	145.41	145410	1287.392	1144.622	1287.392	1144.622	1.124731134	1.126567717		2	779.25	1.005173762
3	145.897	145897	1137.423	977.7563	1137.423	977.7563	1.163299076	1.084706335		2	779.5	1.007110647
3	146.164	146164	987.1407	1027.826	987.1407	1027.826	0.96041616	1.088617397		2	779.75	1.006586779
3	146.354	146354	1158.699	987.4328	1158.699	987.4328	1.17344593	1.104368645		2	780	1.005546097
3	146.688	146688	1007.262	820.0913	1007.262	820.0913	1.22823154	1.132905414		2	780.25	1.003656432
3	146.928	146928	804.5355	760.1138	804.5355	760.1138	1.058440855	1.134850434		2	780.5	0.999670145
3	147.158	147158	1093.004	1087.725	1093.004	1087.725	1.004853249	1.122486269		2	780.75	0.994859576
3	147.344	147344	937.8935	913.4841	937.8935	913.4841	1.026721209	1.109662613		2	781	0.990850369
3	147.834	147834	1197.627	998.9459	1197.627	998.9459	1.198890751	1.051122744		2	781.25	0.989408345
3	148.003	148003	883.5199	804.6009	883.5199	804.6009	1.098084653	1.012315269		2	781.5	0.989600413
3	148.166	148166	1500.734	1273.869	1500.734	1273.869	1.178091311	0.972274059		2	781.75	0.990480442
3	148.437	148437	1220.529	1062.584	1220.529	1062.584	1.148642366	0.899583408		2	782	0.992239976
3	148.727	148727	215.0654	467.4049	215.0654	467.4049	0.460126541	0.798305143		2	782.25	0.995577783
3	149.001	149001	295.1882	553.1969	295.1882	553.1969	0.533604219	0.701657491		2	782.5	0.999044556
3	149.296	149296	239.1492	434.4521	239.1492	434.4521	0.550461604	0.620427003		2	782.75	1.004033899
3	149.63	149630	257.1137	420.2343	257.1137	420.2343	0.61183416	0.551556309		2	783	1.010032721
3	149.974	149974	224.7367	421.9426	224.7367	421.9426	0.532623869	0.495192413		2	783.25	1.015736898
3	150.149	150149	237.2215	461.5922	237.2215	461.5922	0.513920079	0.478897805		2	783.5	1.019805623
3	150.51	150510	242.2808	461.4092	242.2808	461.4092	0.525088793	0.486394464		2	783.75	1.019443593
3	150.727	150727	205.7511	409.1336	205.7511	409.1336	0.502894653	0.527605631		2	784	1.018259763
3	150.927	150927	230.4514	454.0771	230.4514	454.0771	0.507516014	0.586502609		2	784.25	1.015536235
3	151.118	151118	221.5083	452.2579	221.5083	452.2579	0.489783152	0.650797093		2	784.5	1.013192987
3	151.421	151421	243.8899	439.3395	243.8899	439.3395	0.555128551	0.744489749		2	784.75	1.011012715
3	151.975	151975	1672.488	1307.093	1672.488	1307.093	1.279547821	0.95762289		2	785	1.009434257
3	152.254	152254	1255.617	1116.21	1255.617	1116.21	1.124893165	1.073729324		2	785.25	1.007951441
3	152.557	152557	1325.822	1089.189	1325.822	1089.189	1.217256142	1.160199425		2	785.5	1.006862929
3	152.726	152726	1182.301	964.1992	1182.301	964.1992	1.226199939	1.179569476		2	785.75	1.006772663
3	153.084	153084	1060.07	930.1002	1060.07	930.1002	1.139737418	1.194831006		2	786	1.007069102
3	153.252	153252	912.7645	811.3554	912.7645	811.3554	1.124987274	1.199557284		2	786.25	1.008107044
3	153.447	153447	1061.739	918.6088	1061.739	918.6088	1.155811919	1.189992897		2	786.5	1.00994592
3	153.7	153700	1074.842	918.7666	1074.842	918.7666	1.169874917	1.167443581		2	786.75	1.012734708
3	154.087	154087	932.6209	795.4501	932.6209	795.4501	1.172444255	1.152140554		2	787	1.0149945
3	154.253	154253	910.3805	841.8859	910.3805	841.8859	1.081358531	1.163928392		2	787.25	1.017077503
3	154.556	154556	1084.023	970.0331	1084.023	970.0331	1.117511351	1.201599305		2	787.5	1.019207279
3	154.716	154716	1227.326	1077.476	1227.326	1077.476	1.139075023	1.222622163		2	787.75	1.020598294
3	154.981	154981	1194.27	894.2932	1194.27	894.2932	1.335434509	1.246331447		2	788	1.020662322
3	155.203	155203	1287.153	938.8271	1287.153	938.8271	1.371022417	1.253123319		2	788.25	1.020073325
3	155.509	155509	1092.611	882.807	1092.611	882.807	1.237655569	1.255945817		2	788.5	1.019182668
3	155.689	155689	1049.005	817.5783	1049.005	817.5783	1.283063653	1.257302983		2	788.75	1.017982628
3	155.866	155866	1520.435	1067.446	1520.435	1067.446	1.424367134	1.260608482		2	789	1.015940694
3	156.043	156043	883.5483	730.0949	883.5483	730.0949	1.210182813	1.262678498		2	789.25	1.013753361
3	156.421	156421	954.3445	826.2247	954.3445	826.2247	1.155066533	1.257237362		2	789.5	1.011518022
3	156.652	156652	1028.855	1074.359	1028.855	1074.359	0.957645443	1.255722697		2	789.75	1.009249526
3	156.86	156860	1056.581	830.5045	1056.581	830.5045	1.272215864	1.261217182		2	790	1.007834816
3	157.049	157049	1299.77	870.4729	1299.77	870.4729	1.49317687	1.274194535		2	790.25	1.006494027
3	157.371	157371	1466.444	1011.83	1466.444	1011.83	1.449298795	1.307480011		2	790.5	1.006599316
3	157.538	157538	1359.78	1117.166	1359.78	1117.166	1.217169158	1.326373227		2	790.75	1.010233972
3	157.799	157799	1570.962	1181.749	1570.962	1181.749	1.329353357	1.35220476		2	791	1.016092452
3	158.102	158102	1558.532	935.0446	1558.532	935.0446	1.666799637	1.376164719		2	791.25	1.020987327
3	158.276	158276	1197.805	1058.022	1197.805	1058.022	1.132117291	1.389458066		2	791.5	1.024804494
3	158.518	158518	1343.407	979.0585	1343.407	979.0585	1.372141706	1.408211531		2	791.75	1.02829278
3	158.977	158977	1169.789	911.0524	1169.789	911.0524	1.283997496	1.447856685		2	792	1.029516017
3	159.183	159183	1378.173	902.1364	1378.173	902.1364	1.527676968	1.472096185		2	792.25	1.029959136
3	159.393	159393	1723.059	1086.627	1723.059	1086.627	1.585694999	1.502283025		2	792.5	1.029766739
3	159.646	159646	1581.745	1150.011	1581.745	1150.011	1.375417279	1.537877191		2	792.75	1.027949709
3	159.811	159811	1836.767	995.8986	1836.767	995.8986	1.844331341	1.556148703		2	793	1.025749589
3	160.179	160179	1645.972	1081.559	1645.972	1081.559	1.521851328	1.60178661		2	793.25	1.023594798
3	160.358	160358	1968.413	1162.862	1968.413	1162.862	1.692731382	1.623544269		2	793.5	1.020621119
3	160.639	160639	1366.109	932.8471	1366.109	932.8471	1.464451141	1.639090641		2	793.75	1.017526774
3	160.856	160856	1641.949	1097.706	1641.949	1097.706	1.495800333	1.625982049		2	794	1.015577658
3	161.082	161082	2081.21	1127.848	2081.21	1127.848	1.845292983	1.604539028		2	794.25	1.014417245
3	161.501	161501	1450.646	965.9669	1450.646	965.9669	1.501755391	1.547645487		2	794.5	1.013688049
3	161.748	161748	1401.958	825.8145	1401.958	825.8145	1.69766697	1.501146842		2	794.75	1.013290269
3	162.128	162128	1184.305	828.5542	1184.305	828.5542	1.429363342	1.436244419		2	795	1.013216056
3	162.324	162324	1172.215	905.4625	1172.215	905.4625	1.294603587	1.415383175		2	795.25	1.013330168
3	162.624	162624	1468.194	1438.844	1468.194	1438.844	1.02039832	1.397999969		2	795.5	1.013226455
3	162.79	162790	1965.134	1392.965	1965.134	1392.965	1.410756193	1.391094026		2	795.75	1.012856517
3	163.158	163158	1264.447	859.9756	1264.447	859.9756	1.470328926	1.37732839		2	796	1.012403538
3	163.425	163425	1792.145	1221.179	1792.145	1221.179	1.467553078	1.364241786		2	796.25	1.01193343
3	163.761	163761	1442.371	949.2381	1442.371	949.2381	1.519503905	1.34207443		2	796.5	1.01137617
3	164.265	164265	1505.14	1175.721	1505.14	1175.721	1.28018467	1.301878695		2	796.75	1.01054095
3	164.722	164722	1351.946	1023.769	1351.946	1023.769	1.320557665	1.260319645		2	797	1.00995974
3	164.984	164984	1058.82	875.4695	1058.82	875.4695	1.209431054	1.235147382		2	797.25	1.010047062
3	165.159	165159	1030.218	826.0719	1030.218	826.0719	1.247128731	1.2147096		2	797.5	1.010812692
3	165.572	165572	801.9278	784.9677	801.9278	784.9677	1.021606112	1.157598888		2	797.75	1.011487157
3	165.832	165832	919.8002	781.3906	919.8002	781.3906	1.17713241	1.134185441		2	798	1.011668019
3	166.084	166084	995.6655	983.6975	995.6655	983.6975	1.012166342	1.125479695		2	798.25	1.011775443
3	166.299	166299	1025.006	808.5185	1025.006	808.5185	1.267758252	1.122707076		2	798.5	1.011810505
3	166.543	166543	902.4304	859.1253	902.4304	859.1253	1.050406035	1.129153959		2	798.75	1.011863399
3	166.939	166939	1035.491	862.2396	1035.491	862.2396	1.200931852	1.163437119		2	799	1.011986028
3	167.446	167446	1014.185	835.8809	1014.185	835.8809	1.213312806	1.220581393		2	799.25	1.012024862
3	167.772	167772	1313.398	1145.503	1313.398	1145.503	1.1465688	1.246259535		2	799.5	1.011798666
3	167.961	167961	1392.698	1112.251	1392.698	1112.251	1.252143626	1.257423246		2	799.75	1.011131011
3	168.195	168195	2262.971	1629.98	2262.971	1629.98	1.388342802	1.272518315		2	800	1.010288202
3	168.363	168363	1816.477	1369.01	1816.477	1369.01	1.326854442	1.280953612		2	800.25	1.009157705
3	168.561	168561	2528.96	2192.511	2528.96	2192.511	1.153453734	1.284754285		2	800.5	1.008010039
3	168.899	168899	10173.35	8009.565	10173.35	8009.565	1.270150127	1.274517585		2	800.75	1.006862373
3	169.113	169113	2150.563	1465.645	2150.563	1465.645	1.467315073	1.260141479		2	801	1.005714707
3	169.521	169521	2113.002	1957.196	2113.002	1957.196	1.079606744	1.221222983		2	801.25	1.004567041
3	169.881	169881	1776.048	1377.206	1776.048	1377.206	1.289602282	1.180418148		2	801.5	1.003419375
3	170.136	170136	1293.623	1145.513	1293.623	1145.513	1.129295783	1.140453447		2	801.75	1.002271709
3	170.373	170373	1369.308	1320.864	1369.308	1320.864	1.036675994	1.097402733		2	802	1.001124043
3	170.552	170552	891.732	855.3275	891.732	855.3275	1.04256206	1.072357153		2	802.25	1.000296881
3	170.739	170739	1237.888	1060.637	1237.888	1060.637	1.167117496	1.048753898		2	802.5	0.999966825
3	171.208	171208	867.0944	988.4657	867.0944	988.4657	0.877212431	0.994142154		2	802.75	0.999824503
3	171.396	171396	1058.253	1089.904	1058.253	1089.904	0.970959828	0.990434014		2	803	0.999935632
3	171.7	171700	948.3364	987.4267	948.3364	987.4267	0.960411948	1.000610445		2	803.25	1.00038091
3	171.905	171905	1107.24	1053.911	1107.24	1053.911	1.050601047	1.011116796		2	803.5	1.001081501
3	172.136	172136	1007.651	933.8743	1007.651	933.8743	1.079000675	1.018644961		2	803.75	1.002033003
3	172.362	172362	719.7675	882.0036	719.7675	882.0036	0.816059594	1.025930183		2	804	1.003351947
3	172.597	172597	1163.965	1014.925	1163.965	1014.925	1.146848289	1.039201412		2	804.25	1.004871939
3	173.007	173007	918.8367	771.8217	918.8367	771.8217	1.19047793	1.058066753		2	804.5	1.006525088
3	173.212	173212	976.8965	837.7112	976.8965	837.7112	1.166149504	1.056990696		2	804.75	1.008287162
3	173.505	173505	1095.442	1106.301	1095.442	1106.301	0.990184407	1.038042554		2	805	1.010351066
3	173.691	173691	896.0762	852.333	896.0762	852.333	1.051321725	1.018577331		2	805.25	1.01248646
3	174.079	174079	892.4184	1110.472	892.4184	1110.472	0.803638813	0.970276882		2	805.5	1.014621854
3	174.596	174596	762.1638	888.9586	762.1638	888.9586	0.857367036	0.918550981		2	805.75	1.016757248
3	174.79	174790	931.8176	970.0196	931.8176	970.0196	0.960617291	0.90958533		2	806	1.018892642
3	174.994	174994	1056.455	1133.848	1056.455	1133.848	0.931743056	0.904150736		2	806.25	1.021028036
3	175.453	175453	838.2257	927.1367	838.2257	927.1367	0.90410152	0.89359361		2	806.5	1.02316343
3	175.642	175642	785.0841	806.0308	785.0841	806.0308	0.974012532	0.892668137		2	806.75	1.025298824
3	175.814	175814	824.8964	949.058	824.8964	949.058	0.869173854	0.892280829		2	807	1.027434218
3	176.17	176170	680.9573	846.8625	680.9573	846.8625	0.804094289	0.882891935		2	807.25	1.029569612
3	176.424	176424	819.4019	808.8968	819.4019	808.8968	1.012986947	0.876514868		2	807.5	1.031705006
3	176.758	176758	882.1496	1095.578	882.1496	1095.578	0.80519105	0.867751476		2	807.75	1.033812716
3	177.015	177015	834.6017	975.71	834.6017	975.71	0.855378852	0.860172327		2	808	1.035797653
3	177.284	177284	766.9534	870.3985	766.9534	870.3985	0.881152024	0.852549093		2	808.25	1.03778259
3	177.452	177452	831.2232	1017.077	831.2232	1017.077	0.817266736	0.848612702		2	808.5	1.03942429
3	178.665	178665	803.7404	938.9682	803.7404	938.9682	0.855982556	0.834570092		2	808.75	1.040988593
3	178.907	178907	754.3925	1001.653	754.3925	1001.653	0.753147547	0.833873808		2	809	1.042552896
3	179.08	179080	740.9957	958.7816	740.9957	958.7816	0.772851398	0.833968349		3	2	0.979266256
3	179.492	179492	777.6322	893.2711	777.6322	893.2711	0.870544452	0.836344454		3	2.25	0.978474923
3	179.713	179713	947.631	1076.927	947.631	1076.927	0.879939866	0.837755686		3	2.5	0.978128007
3	179.904	179904	711.2963	828.3769	711.2963	828.3769	0.858662645	0.838412863		3	2.75	0.97845489
3	180.106	180106	630.757	670.9983	630.757	670.9983	0.940027717	0.838626329		3	3	0.978867829
3	180.601	180601	757.3729	1036.777	757.3729	1036.777	0.730507042	0.838824607		3	3.25	0.979754599
3	180.915	180915	654.1418	776.2894	654.1418	776.2894	0.84265198	0.83880716		3	3.5	0.980957263
3	181.214	181214	711.7661	822.8861	711.7661	822.8861	0.864963085	0.834868227		3	3.75	0.982836568
3	181.586	181586	567.3667	777.0507	567.3667	777.0507	0.73015403	0.828558823		3	4	0.984799784
3	182.02	182020	853.4436	943.2941	853.4436	943.2941	0.904748159	0.832119479		3	4.25	0.987136725
3	182.217	182217	400.1976	539.958	400.1976	539.958	0.741164313	0.835415254		3	4.5	0.989556383
3	182.478	182478	775.9838	826.3137	775.9838	826.3137	0.93909105	0.838561668		3	4.75	0.992257283
3	182.782	182782	591.7466	648.7061	591.7466	648.7061	0.912195214	0.836993337		3	5	0.995251429
3	183.115	183115	594.394	838.4833	594.394	838.4833	0.708891877	0.8222825		3	5.25	0.998245574
3	183.445	183445	892.9604	992.9175	892.9604	992.9175	0.899329904	0.797739908		3	5.5	1.000885455
3	183.756	183756	671.4516	896.2735	671.4516	896.2735	0.749159269	0.774346155		3	5.75	1.002600985
3	184.056	184056	785.1088	1008.048	785.1088	1008.048	0.77884069	0.75936731		3	6	1.004316515
3	184.43	184430	785.2167	1150.613	785.2167	1150.613	0.682433364	0.757822153		3	6.25	1.003404942
3	184.603	184603	531.4445	716.8239	531.4445	716.8239	0.741387808	0.761464944		3	6.5	1.001699765
3	184.812	184812	672.4129	808.472	672.4129	808.472	0.831708334	0.767230012		3	6.75	0.999994589
3	185.128	185128	723.0802	1081.559	723.0802	1081.559	0.668553634	0.774345545		3	7	0.998289412
3	185.354	185354	907.1907	1146.465	907.1907	1146.465	0.791293847	0.784037703		3	7.25	0.996584235
3	185.573	185573	798.8176	1106.124	798.8176	1106.124	0.72217726	0.797939327		3	7.5	0.994879059
3	185.761	185761	851.7817	965.1563	851.7817	965.1563	0.882532394	0.804111822		3	7.75	0.993173882
3	186.085	186085	906.931	1016.964	906.931	1016.964	0.891802463	0.797641516		3	8	0.991468706
3	186.248	186248	881.754	993.4849	881.754	993.4849	0.887536388	0.793755991		3	8.25	0.989763529
3	186.411	186411	738.809	1049.935	738.809	1049.935	0.70367118	0.789592562		3	8.5	0.988058352
3	186.609	186609	641.2113	790.7878	641.2113	790.7878	0.81085128	0.780957902		3	8.75	0.98726283
3	186.918	186918	613.5185	860.9788	613.5185	860.9788	0.712582586	0.76500813		3	9	0.986677916
3	187.102	187102	555.8198	834.8363	555.8198	834.8363	0.66578298	0.757282197		3	9.25	0.986621528
3	187.351	187351	661.8991	895.9307	661.8991	895.9307	0.738783814	0.747128336		3	9.5	0.988858691
[truncated: 3,802,199 more chars]
