# Supplementary material for: The effects of manipulating levels of replication initiation factors on origin firing efficiency in yeast
Source: PLoS Genet. 2019 Oct 4;15(10):e1008430. doi: 10.1371/journal.pgen.1008430 (PMC6795477; doi:10.1371/journal.pgen.1008430)
Supplement: S8 Data — Zip archive. (ZIP) [file pgen.1008430.s026.zip › Lynch_S8_Data_SSDDCS/SSDDCS_gal_t120.txt]

Chr	Coord_kb	Coord_bp	gProcessedSignal	rProcessedSignal	Sphase	G1	ssDNAraw	ssDNA_loess		Chr	Coord_kb	ssDNA_scaled
1	0.048	48	30938.76	25395.04	30938.76	25395.04	1.218299321	1.421173573		1	1	1.440694464
1	0.193	193	20434.11	12069	20434.11	12069	1.693107134	1.489496		1	1.25	1.457830817
1	0.766	766	5097.174	3109.404	5097.174	3109.404	1.639276852	1.69618289		1	1.5	1.47496717
1	1.516	1516	8991.163	4544.458	8991.163	4544.458	1.978489624	1.807702036		1	1.75	1.469434002
1	2.287	2287	6613.207	3308.607	6613.207	3308.607	1.998788916	1.760315504		1	2	1.462350781
1	2.834	2834	3111.688	1701.994	3111.688	1701.994	1.828260264	1.649961285		1	2.25	1.455267561
1	2.997	2997	2580.255	1667.631	2580.255	1667.631	1.547257757	1.597996721		1	2.5	1.434409839
1	3.194	3194	2097.79	1590.616	2097.79	1590.616	1.318853828	1.517240582		1	2.75	1.411159364
1	3.505	3505	1997.834	1444.026	1997.834	1444.026	1.38351664	1.401494993		1	3	1.378825212
1	3.736	3736	1448.93	1043.06	1448.93	1043.06	1.38911472	1.334049847		1	3.25	1.332556705
1	3.891	3891	1370.61	1013.362	1370.61	1013.362	1.352537395	1.290896337		1	3.5	1.289664904
1	4.075	4075	1290.316	987.7495	1290.316	987.7495	1.306319062	1.253076757		1	3.75	1.255918811
1	4.229	4229	1309.352	1029.319	1309.352	1029.319	1.272056573	1.237400256		1	4	1.227494361
1	4.372	4372	947.1805	864.0446	947.1805	864.0446	1.09621714	1.23207937		1	4.25	1.212801049
1	4.58	4580	1159.584	938.9027	1159.584	938.9027	1.235041714	1.231327365		1	4.5	1.21049506
1	4.857	4857	1109.025	1001.008	1109.025	1001.008	1.107908229	1.257332106		1	4.75	1.217718915
1	5.169	5169	1437.576	972.7102	1437.576	972.7102	1.477907809	1.316487816		1	5	1.234848417
1	5.349	5349	1136.638	908.0701	1136.638	908.0701	1.25170733	1.344065366		1	5.25	1.255340548
1	5.626	5626	1372.103	1039.878	1372.103	1039.878	1.319484593	1.381204652		1	5.5	1.271665656
1	5.763	5763	1373.832	937.2015	1373.832	937.2015	1.465887539	1.399478176		1	5.75	1.287077992
1	5.987	5987	1415.578	840.3701	1415.578	840.3701	1.684469735	1.419376807		1	6	1.29714128
1	6.146	6146	1407.17	1061.904	1407.17	1061.904	1.325138619	1.421788485		1	6.25	1.296936705
1	6.32	6320	1606.079	1118.769	1606.079	1118.769	1.43557696	1.417340992		1	6.5	1.295911331
1	6.75	6750	1259.775	865.326	1259.775	865.326	1.455838609	1.416301655		1	6.75	1.295632771
1	6.973	6973	860.8164	753.0025	860.8164	753.0025	1.143178675	1.441936426		1	7	1.309172531
1	7.162	7162	1047.037	845.6836	1047.037	845.6836	1.23809543	1.468090983		1	7.25	1.322969818
1	7.322	7322	1361.274	923.4983	1361.274	923.4983	1.474040613	1.48174841		1	7.5	1.331326807
1	7.748	7748	2072.236	985.6205	2072.236	985.6205	2.102468445	1.510425784		1	7.75	1.339068877
1	8.117	8117	2217.652	1354.287	2217.652	1354.287	1.637505196	1.528817059		1	8	1.344812893
1	8.298	8298	1429.689	1102.737	1429.689	1102.737	1.296491366	1.525316869		1	8.25	1.346315447
1	8.471	8471	1331.076	928.9469	1331.076	928.9469	1.432887068	1.502485964		1	8.5	1.332358879
1	8.646	8646	1184.91	900.0071	1184.91	900.0071	1.316556281	1.463164265		1	8.75	1.307091759
1	8.845	8845	1333.087	947.6072	1333.087	947.6072	1.406792815	1.421058179		1	9	1.283039168
1	9.065	9065	1402.524	1001.495	1402.524	1001.495	1.400430357	1.375532077		1	9.25	1.257911051
1	9.25	9250	1310.85	888.7508	1310.85	888.7508	1.474935381	1.33447378		1	9.5	1.243853388
1	9.438	9438	1337.537	994.3286	1337.537	994.3286	1.345165974	1.306579009		1	9.75	1.243374588
1	9.582	9582	1271.143	973.2434	1271.143	973.2434	1.306089515	1.3005407		1	10	1.244899761
1	9.737	9737	1251.583	935.7935	1251.583	935.7935	1.337456394	1.302750054		1	10.25	1.242915627
1	9.989	9989	1060.619	814.1094	1060.619	814.1094	1.302796651	1.306442631		1	10.5	1.242126441
1	10.241	10241	738.0778	864.8246	738.0778	864.8246	0.853442189	1.302007317		1	10.75	1.243711922
1	10.499	10499	1582.366	1037.978	1582.366	1037.978	1.52446969	1.300219243		1	11	1.250239955
1	10.771	10771	1440.644	997.2579	1440.644	997.2579	1.444605252	1.303961208		1	11.25	1.262445786
1	11.079	11079	2094.748	1391.162	2094.748	1391.162	1.505754182	1.322618798		1	11.5	1.284859993
1	11.227	11227	1246.211	945.8101	1246.211	945.8101	1.317612278	1.340463247		1	11.75	1.313263401
1	11.364	11364	1224.436	1030.835	1224.436	1030.835	1.187809882	1.363381023		1	12	1.343870424
1	11.599	11599	1287.784	992.259	1287.784	992.259	1.297830506	1.41444475		1	12.25	1.374477447
1	13.246	13246	8676.578	3999.509	8676.578	3999.509	2.169410795	1.851850481		1	12.5	1.405084471
1	14.005	14005	3567.762	1812.216	3567.762	1812.216	1.968728893	1.990377141		1	12.75	1.435691494
1	14.275	14275	3554.474	1838.82	3554.474	1838.82	1.933019001	2.037326403		1	13	1.466298517
1	14.632	14632	2846.167	1426.417	2846.167	1426.417	1.995326051	2.090782101		1	13.25	1.496752372
1	15.417	15417	2268.013	1195.939	2268.013	1195.939	1.896428664	2.174038955		1	13.5	1.517786369
1	16.138	16138	2410.203	1015.48	2410.203	1015.48	2.373461811	2.217551091		1	13.75	1.538820366
1	16.454	16454	2883.027	1156.152	2883.027	1156.152	2.49364011	2.227297995		1	14	1.559854363
1	16.825	16825	3492.06	1277.366	3492.06	1277.366	2.733797518	2.22922246		1	14.25	1.57991413
1	17.254	17254	6439.164	4595.805	6439.164	4595.805	1.401096	2.221389856		1	14.5	1.597449087
1	17.518	17518	3722.861	1592.998	3722.861	1592.998	2.337015489	2.215232179		1	14.75	1.61232988
1	17.759	17759	3638.495	1494.384	3638.495	1494.384	2.434779146	2.20677042		1	15	1.624552958
1	18.506	18506	2843.226	1417.427	2843.226	1417.427	2.005906477	2.149428269		1	15.25	1.636776035
1	19.765	19765	2710.289	1314.774	2710.289	1314.774	2.061410554	2.029207884		1	15.5	1.647250154
1	21.406	21406	1963.584	1182.931	1963.584	1182.931	1.659931137	1.842623312		1	15.75	1.654205286
1	22.502	22502	2292.256	1124.707	2292.256	1124.707	2.038091699	1.759900426		1	16	1.661160418
1	22.516	22516	2086.089	1287.902	2086.089	1287.902	1.619757559	1.759691562		1	16.25	1.666592182
1	23.206	23206	1938.06	1287.106	1938.06	1287.106	1.505750109	1.774028578		1	16.5	1.669602861
1	25.415	25415	7484.955	3420.731	7484.955	3420.731	2.18811564	1.949081729		1	16.75	1.670200675
1	27.166	27166	2427.196	1427.024	2427.196	1427.024	1.700879593	1.892601765		1	17	1.668907106
1	27.452	27452	5187.437	2419.956	5187.437	2419.956	2.143607983	1.848217262		1	17.25	1.666802944
1	27.615	27615	2675.357	1383.123	2675.357	1383.123	1.934287117	1.823004438		1	17.5	1.664124201
1	27.935	27935	1789.445	1031.49	1789.445	1031.49	1.734815655	1.775437957		1	17.75	1.660175556
1	28.19	28190	1142.547	821.703	1142.547	821.703	1.390462247	1.730447331		1	18	1.65150162
1	28.525	28525	1487.998	856.1242	1487.998	856.1242	1.738063239	1.665223993		1	18.25	1.642654873
1	28.686	28686	1705.809	972.5105	1705.809	972.5105	1.754026306	1.641840215		1	18.5	1.633808126
1	28.855	28855	1592.505	871.2878	1592.505	871.2878	1.827760012	1.620573707		1	18.75	1.622855108
1	29.094	29094	1964.111	1021.085	1964.111	1021.085	1.923552887	1.591502923		1	19	1.611850297
1	29.351	29351	1004.864	811.4708	1004.864	811.4708	1.238324287	1.57665745		1	19.25	1.600845485
1	29.675	29675	1213.954	791.7141	1213.954	791.7141	1.533323709	1.592562492		1	19.5	1.589840674
1	29.826	29826	1095.14	866.3037	1095.14	866.3037	1.264152514	1.607989598		1	19.75	1.578835862
1	30.166	30166	1579.938	842.7135	1579.938	842.7135	1.874822226	1.648254907		1	20	1.565857998
1	30.377	30377	1683.85	1028.039	1683.85	1028.039	1.637924242	1.691986507		1	20.25	1.552754195
1	30.638	30638	1481.142	829.4828	1481.142	829.4828	1.785621112	1.772309762		1	20.5	1.539650391
1	30.873	30873	2026.097	932.4395	2026.097	932.4395	2.172899153	1.829108269		1	20.75	1.526546588
1	31.019	31019	1987.126	1105.412	1987.126	1105.412	1.797633823	1.851963317		1	21	1.513442784
1	31.18	31180	1732.328	895.8472	1732.328	895.8472	1.933731556	1.874958541		1	21.25	1.500338981
1	31.327	31327	1975.83	1221.03	1975.83	1221.03	1.61816663	1.889473074		1	21.5	1.488891564
1	31.533	31533	1971.192	1087.163	1971.192	1087.163	1.813152214	1.897342516		1	21.75	1.480193045
1	31.804	31804	1830.634	964.4648	1830.634	964.4648	1.89808275	1.890351557		1	22	1.471494525
1	32.163	32163	1904.254	977.1847	1904.254	977.1847	1.948714506	1.854662159		1	22.25	1.462796006
1	32.394	32394	2046.477	1042.912	2046.477	1042.912	1.962271985	1.812980326		1	22.5	1.454097486
1	32.706	32706	1640.631	1002.047	1640.631	1002.047	1.637279489	1.736913564		1	22.75	1.456172995
1	32.929	32929	1888.447	860.0815	1888.447	860.0815	2.195660528	1.680868793		1	23	1.458567633
1	33.096	33096	1032.102	920.8066	1032.102	920.8066	1.120867292	1.62673174		1	23.25	1.46214819
1	33.252	33252	1425.114	1020.653	1425.114	1020.653	1.396276697	1.563362557		1	23.5	1.471281
1	33.457	33457	1595.417	1065.962	1595.417	1065.962	1.49669219	1.492650078		1	23.75	1.480413811
1	33.809	33809	1816.87	1034.752	1816.87	1034.752	1.755850677	1.388632162		1	24	1.489546621
1	33.986	33986	937.1381	793.7182	937.1381	793.7182	1.180693727	1.352690937		1	24.25	1.498679431
1	34.34	34340	1545.629	1016.974	1545.629	1016.974	1.519831382	1.36172357		1	24.5	1.507812242
1	34.527	34527	1044.74	997.4924	1044.74	997.4924	1.047366376	1.383275613		1	24.75	1.516945052
1	34.736	34736	1123.663	907.5438	1123.663	907.5438	1.238136385	1.39338308		1	25	1.526077862
1	34.992	34992	1649.884	1156.009	1649.884	1156.009	1.427224183	1.395601856		1	25.25	1.535210673
1	35.156	35156	1495.995	1076.231	1495.995	1076.231	1.390031508	1.400297421		1	25.5	1.539974414
1	35.305	35305	1479.557	836.5903	1479.557	836.5903	1.768556246	1.401749312		1	25.75	1.536257021
1	35.595	35595	1534.018	935.607	1534.018	935.607	1.63959654	1.409275005		1	26	1.532539628
1	35.779	35779	1448.914	1116.9	1448.914	1116.9	1.297263855	1.414988345		1	26.25	1.528822235
1	35.924	35924	1358.968	1050.72	1358.968	1050.72	1.293368357	1.413361897		1	26.5	1.525104842
1	36.219	36219	894.9169	877.0052	894.9169	877.0052	1.02042371	1.386459346		1	26.75	1.521387448
1	36.657	36657	1420.53	846.9673	1420.53	846.9673	1.677195802	1.326266807		1	27	1.517670055
1	37.056	37056	1195.905	992.3483	1195.905	992.3483	1.205126265	1.306340001		1	27.25	1.509192255
1	37.207	37207	901.1862	785.1285	901.1862	785.1285	1.147820007	1.315317805		1	27.5	1.491318282
1	37.408	37408	1285.131	916.0245	1285.131	916.0245	1.402943917	1.333643302		1	27.75	1.473867421
1	37.568	37568	1124.816	900.7575	1124.816	900.7575	1.248744529	1.350850472		1	28	1.455903814
1	37.857	37857	1397.988	911.7527	1397.988	911.7527	1.533297351	1.389215939		1	28.25	1.435065183
1	38.03	38030	1724.688	1061.542	1724.688	1061.542	1.624700671	1.417014649		1	28.5	1.412626961
1	38.277	38277	1193.794	1041.949	1193.794	1041.949	1.145731701	1.459932824		1	28.75	1.39589087
1	38.497	38497	1268.119	909.0726	1268.119	909.0726	1.394958994	1.494510448		1	29	1.381669368
1	38.703	38703	1690.174	1012.732	1690.174	1012.732	1.668925244	1.528112941		1	29.25	1.372244475
1	38.846	38846	2048.134	1181.272	2048.134	1181.272	1.733837761	1.55912075		1	29.5	1.372926804
1	39.096	39096	1638.648	1093.075	1638.648	1093.075	1.499117627	1.628371421		1	29.75	1.380419324
1	39.409	39409	1885.889	1004.641	1885.889	1004.641	1.877177021	1.729485407		1	30	1.393498033
1	39.58	39580	1390.634	884.7114	1390.634	884.7114	1.571850436	1.789151126		1	30.25	1.410586273
1	39.844	39844	1207.998	724.4387	1207.998	724.4387	1.667495124	1.897321596		1	30.5	1.440170381
1	40.035	40035	2041.532	997.9976	2041.532	997.9976	2.045628166	1.981508329		1	30.75	1.472227389
1	40.193	40193	1824.434	830.528	1824.434	830.528	2.196715824	2.044537561		1	31	1.495096731
1	40.358	40358	1911.14	842.4984	1911.14	842.4984	2.268419738	2.106160424		1	31.25	1.510254587
1	40.717	40717	2043.59	967.7848	2043.59	967.7848	2.111616136	2.244764717		1	31.5	1.516805999
1	41.031	41031	2510.539	939.3999	2510.539	939.3999	2.672492301	2.357873296		1	31.75	1.514806558
1	41.229	41229	1967.161	927.7766	1967.161	927.7766	2.120295985	2.418459047		1	32	1.505182014
1	41.603	41603	2148.531	819.6665	2148.531	819.6665	2.621225828	2.518192426		1	32.25	1.490475217
1	41.85	41850	1718.544	730.9233	1718.544	730.9233	2.351196083	2.587699515		1	32.5	1.466583709
1	42.18	42180	3784.152	1356.276	3784.152	1356.276	2.790104669	2.734156032		1	32.75	1.438333529
1	42.332	42332	3529.401	1204.872	3529.401	1204.872	2.929274645	2.80382771		1	33	1.406984937
1	42.507	42507	2196.046	874.4379	2196.046	874.4379	2.511380168	2.855218913		1	33.25	1.363800694
1	42.678	42678	3503.858	1237.726	3503.858	1237.726	2.83088341	2.892849224		1	33.5	1.324970866
1	42.864	42864	3978.299	1192.747	3978.299	1192.747	3.335408934	2.935433521		1	33.75	1.290914704
1	43.055	43055	3318.634	1098.742	3318.634	1098.742	3.020394233	2.9442509		1	34	1.266473629
1	43.205	43205	3708.481	1347.552	3708.481	1347.552	2.75201328	2.912165693		1	34.25	1.269414266
1	43.356	43356	3166.066	1106.39	3166.066	1106.39	2.861618417	2.855422922		1	34.5	1.278973641
1	43.707	43707	2917.682	995.9212	2917.682	995.9212	2.92963138	2.679175796		1	34.75	1.285123505
1	43.934	43934	2400.538	1020.19	2400.538	1020.19	2.353030318	2.517019797		1	35	1.286195989
1	44.103	44103	2359.116	980.0635	2359.116	980.0635	2.407105254	2.359278379		1	35.25	1.288677247
1	44.488	44488	2073.865	1071.61	2073.865	1071.61	1.935279626	2.02210775		1	35.5	1.291257084
1	44.697	44697	1944.187	1102.362	1944.187	1102.362	1.763655678	1.866627115		1	35.75	1.294612243
1	44.941	44941	1664.33	1016.029	1664.33	1016.029	1.638073323	1.699373207		1	36	1.291082544
1	45.092	45092	1702.127	986.3699	1702.127	986.3699	1.725647751	1.62857967		1	36.25	1.279911901
1	45.244	45244	1822.573	1118.737	1822.573	1118.737	1.629134461	1.569385952		1	36.5	1.264073958
1	45.5	45500	1263.012	1013.511	1263.012	1013.511	1.246174931	1.482058956		1	36.75	1.251986625
1	45.768	45768	1472.798	941.8857	1472.798	941.8857	1.563669562	1.414945882		1	37	1.246230966
1	46.151	46151	1036.276	837.2318	1036.276	837.2318	1.23774085	1.365707772		1	37.25	1.250887615
1	46.392	46392	1699.567	1043.626	1699.567	1043.626	1.628521137	1.334384896		1	37.5	1.262089288
1	46.537	46537	1207.627	881.8832	1207.627	881.8832	1.369372951	1.310448666		1	37.75	1.276598444
1	46.773	46773	1232.621	1077.904	1232.621	1077.904	1.143535046	1.273420917		1	38	1.293739218
1	47.067	47067	1100.441	973.2434	1100.441	973.2434	1.130694542	1.241556257		1	38.25	1.313583534
1	47.274	47274	1200.692	913.975	1200.692	913.975	1.313703329	1.238354018		1	38.5	1.331911723
1	47.567	47567	1166.869	1081.735	1166.869	1081.735	1.078701346	1.250340338		1	38.75	1.351874612
1	47.751	47751	1153.534	944.5264	1153.534	944.5264	1.221282963	1.25240085		1	39	1.381135794
1	47.912	47912	1685.835	1263.305	1685.835	1263.305	1.334463966	1.255370504		1	39.25	1.416328417
1	48.146	48146	1412.808	1248.769	1412.808	1248.769	1.131360564	1.270289881		1	39.5	1.4546442
1	48.337	48337	5098.436	3155.163	5098.436	3155.163	1.61590257	1.274801246		1	39.75	1.499622405
1	48.508	48508	1715.202	1228.475	1715.202	1228.475	1.396204237	1.270501048		1	40	1.549075001
1	48.71	48710	1185.211	1084.266	1185.211	1084.266	1.093099848	1.262967055		1	40.25	1.59505586
1	48.93	48930	1108.962	965.8354	1108.962	965.8354	1.148189433	1.248444686		1	40.5	1.638923052
1	49.205	49205	1007.044	808.2445	1007.044	808.2445	1.245964557	1.203041823		1	40.75	1.68302469
1	49.446	49446	983.9433	968.9162	983.9433	968.9162	1.015509184	1.150193875		1	41	1.724538838
1	49.594	49594	1025.913	792.0943	1025.913	792.0943	1.295190484	1.125080591		1	41.25	1.760197472
1	50.13	50130	941.876	887.8058	941.876	887.8058	1.060903184	1.070004364		1	41.5	1.790930061
1	50.476	50476	938.3618	866.7359	938.3618	866.7359	1.082638668	1.048612103		1	41.75	1.822661405
1	50.673	50673	608.9517	782.0135	608.9517	782.0135	0.778697171	1.040656934		1	42	1.866322406
1	51.019	51019	1061.304	997.8172	1061.304	997.8172	1.063625682	1.04187395		1	42.25	1.91793977
1	51.176	51176	1190.96	1010.246	1190.96	1010.246	1.178881183	1.045486913		1	42.5	1.958009636
1	51.371	51371	846.3597	945.4309	846.3597	945.4309	0.895210533	1.046194833		1	42.75	1.983903461
1	51.554	51554	1036.772	999.2155	1036.772	999.2155	1.037585986	1.046953544		1	43	1.998829533
1	51.691	51691	1171.591	896.0391	1171.591	896.0391	1.307522183	1.050005732		1	43.25	1.977413722
1	51.988	51988	906.3553	862.6074	906.3553	862.6074	1.050715888	1.050197072		1	43.5	1.925718832
1	52.215	52215	873.2493	800.5913	873.2493	800.5913	1.09075542	1.028206608		1	43.75	1.863643307
1	52.376	52376	958.6721	1293.24	958.6721	1293.24	0.74129481	1.003812957		1	44	1.774652964
1	52.618	52618	873.6359	807.9915	873.6359	807.9915	1.081243924	0.973290679		1	44.25	1.670987622
1	53.092	53092	855.498	976.8429	855.498	976.8429	0.87577849	0.955677873		1	44.5	1.570787193
1	53.254	53254	1067.286	994.5856	1067.286	994.5856	1.073096172	0.954533422		1	44.75	1.48648009
1	53.553	53553	1007.705	1142.505	1007.705	1142.505	0.882013645	0.950503397		1	45	1.413374108
1	53.7	53700	796.8384	1000.465	796.8384	1000.465	0.796468042	0.949474161		1	45.25	1.365259374
1	53.873	53873	710.1408	843.9707	710.1408	843.9707	0.841428263	0.950879188		1	45.5	1.325946139
1	54.057	54057	781.6319	843.1163	781.6319	843.1163	0.927074829	0.946528435		1	45.75	1.297085725
1	54.223	54223	6388.644	4377.736	6388.644	4377.736	1.459348851	0.936725888		1	46	1.281258468
1	54.427	54427	787.4951	947.864	787.4951	947.864	0.830810222	0.922896898		1	46.25	1.266377992
1	54.573	54573	799.8529	996.2295	799.8529	996.2295	0.80288016	0.910657904		1	46.5	1.249651403
1	55.016	55016	695.9516	846.9887	695.9516	846.9887	0.82167755	0.840087515		1	46.75	1.231429916
1	55.267	55267	657.8788	844.1175	657.8788	844.1175	0.779368749	0.787819227		1	47	1.218424679
1	55.755	55755	611.6759	794.8547	611.6759	794.8547	0.769544295	0.709769673		1	47.25	1.213772087
1	55.953	55953	485.1313	796.1339	485.1313	796.1339	0.609358928	0.695830045		1	47.5	1.217862968
1	56.231	56231	506.7456	802.3367	506.7456	802.3367	0.631587213	0.683562275		1	47.75	1.220071201
1	56.374	56374	568.9261	835.7403	568.9261	835.7403	0.680745083	0.68054153		1	48	1.224031812
1	56.581	56581	645.902	836.2374	645.902	836.2374	0.772390711	0.682674909		1	48.25	1.229455399
1	56.986	56986	545.1191	698.5217	545.1191	698.5217	0.780389643	0.700906241		1	48.5	1.22851309
1	57.14	57140	579.3035	816.1021	579.3035	816.1021	0.709841943	0.715947436		1	48.75	1.223730056
1	57.442	57442	526.9932	811.2812	526.9932	811.2812	0.649581428	0.763527879		1	49	1.212924929
1	57.667	57667	294.4999	712.5668	294.4999	712.5668	0.413294445	0.791177833		1	49.25	1.192773436
1	57.816	57816	707.9667	892.666	707.9667	892.666	0.793092489	0.805918268		1	49.5	1.168736092
1	58.076	58076	3984.07	2853.001	3984.07	2853.001	1.396448862	0.841188443		1	49.75	1.153993686
1	58.458	58458	766.2337	946.2159	766.2337	946.2159	0.809787386	0.877539533		1	50	1.142151562
1	58.656	58656	788.6108	1030.766	788.6108	1030.766	0.765072577	0.872885008		1	50.25	1.132573453
1	58.904	58904	831.6276	951.4543	831.6276	951.4543	0.874059427	0.849740821		1	50.5	1.125685298
1	59.254	59254	899.838	992.8412	899.838	992.8412	0.906326208	0.814844243		1	50.75	1.12258968
1	59.569	59569	557.0414	862.5491	557.0414	862.5491	0.645808337	0.779244962		1	51	1.122995048
1	59.949	59949	674.7756	962.7668	674.7756	962.7668	0.700871281	0.730528547		1	51.25	1.124815235
1	60.185	60185	567.9318	803.2136	567.9318	803.2136	0.707074432	0.722471214		1	51.5	1.125264285
1	60.339	60339	714.4259	881.3697	714.4259	881.3697	0.810585955	0.731095403		1	51.75	1.126792038
1	60.527	60527	658.007	892.144	658.007	892.144	0.737556941	0.748716788		1	52	1.126326826
1	60.674	60674	687.8756	1012.732	687.8756	1012.732	0.679227673	0.763419013		1	52.25	1.11428076
1	61.077	61077	736.8808	909.5504	736.8808	909.5504	0.810159393	0.842965796		1	52.5	1.098270533
1	61.276	61276	991.1935	1098.31	991.1935	1098.31	0.902471524	0.890221862		1	52.75	1.089148677
1	61.51	61510	928.905	1016.412	928.905	1016.412	0.913905975	0.92565		1	53	1.084866344
1	61.755	61755	982.96	1065.945	982.96	1065.945	0.922148891	0.936272631		1	53.25	1.082775893
1	61.996	61996	1113.618	987.6252	1113.618	987.6252	1.127571471	0.936929849		1	53.5	1.081234379
1	62.223	62223	1239.656	1129.738	1239.656	1129.738	1.097295125	0.9343237		1	53.75	1.080617801
1	62.38	62380	794.4027	958.9635	794.4027	958.9635	0.828397223	0.926801771		1	54	1.079693973
1	62.566	62566	728.2279	867.9513	728.2279	867.9513	0.839019309	0.910551264		1	54.25	1.073710045
1	62.719	62719	885.3249	1134.824	885.3249	1134.824	0.780142912	0.900490098		1	54.5	1.06535777
1	62.995	62995	677.1118	839.0477	677.1118	839.0477	0.807000365	0.886575768		1	54.75	1.04953858
1	63.171	63171	896.3791	1017.43	896.3791	1017.43	0.881022871	0.876259962		1	55	1.03117958
1	63.564	63564	860.3304	866.6489	860.3304	866.6489	0.992709274	0.861433427		1	55.25	1.007541456
1	63.886	63886	926.6963	914.3302	926.6963	914.3302	1.013524764	0.863941202		1	55.5	0.988730563
1	64.022	64022	645.7799	872.5307	645.7799	872.5307	0.74012284	0.866996966		1	55.75	0.970298208
1	64.205	64205	814.0961	1014.527	814.0961	1014.527	0.802439068	0.871393162		1	56	0.962547439
1	64.405	64405	881.3471	1032.122	881.3471	1032.122	0.85391756	0.871759547		1	56.25	0.957663227
1	64.651	64651	887.1462	966.7442	887.1462	966.7442	0.917663845	0.870420249		1	56.5	0.957054349
1	64.813	64813	664.7312	767.6169	664.7312	767.6169	0.865967386	0.87627381		1	56.75	0.960946219
1	64.975	64975	705.4009	779.0588	705.4009	779.0588	0.905452708	0.895426966		1	57	0.966473967
1	65.252	65252	888.7333	1050.268	888.7333	1050.268	0.846196685	0.945600851		1	57.25	0.98076666
1	65.447	65447	914.9323	975.5479	914.9323	975.5479	0.93786507	0.969886024		1	57.5	0.997997199
1	65.797	65797	1173.493	1054.413	1173.493	1054.413	1.112934875	0.978708776		1	57.75	1.011243028
1	65.99	65990	1023.143	943.6823	1023.143	943.6823	1.084202809	0.978986179		1	58	1.025759445
1	66.305	66305	1080.077	942.5196	1080.077	942.5196	1.145946461	0.988631001		1	58.25	1.038145089
1	66.506	66506	723.7211	820.9689	723.7211	820.9689	0.881545087	1.006564634		1	58.5	1.046814414
1	66.742	66742	707.4147	870.686	707.4147	870.686	0.8124797	1.030465713		1	58.75	1.041079902
1	66.901	66901	821.4387	926.261	821.4387	926.261	0.886832869	1.041445417		1	59	1.030042255
1	67.134	67134	1100.905	1016.974	1100.905	1016.974	1.082530134	1.047318621		1	59.25	1.018551594
1	67.325	67325	964.7936	843.695	964.7936	843.695	1.143533623	1.053091934		1	59.5	1.00555164
1	67.605	67605	1619.254	1161.289	1619.254	1161.289	1.394359199	1.059921452		1	59.75	0.991259916
1	67.816	67816	1069.245	1028.654	1069.245	1028.654	1.039460304	1.066557445		1	60	0.978696491
1	68.025	68025	1383.797	1197.182	1383.797	1197.182	1.155878555	1.087920062		1	60.25	0.977462862
1	68.291	68291	1237.048	1188.394	1237.048	1188.394	1.040940967	1.134456121		1	60.5	0.9867171
1	68.461	68461	460.879	799.6955	460.879	799.6955	0.576318111	1.168250296		1	60.75	1.001576761
1	68.67	68670	1521.285	1184.647	1521.285	1184.647	1.284167351	1.212520647		1	61	1.024325001
1	68.863	68863	1581.015	1144.926	1581.015	1144.926	1.380888372	1.274475246		1	61.25	1.050269751
1	69.042	69042	2122.785	1358.71	2122.785	1358.71	1.562353262	1.346253787		1	61.5	1.06874999
1	69.198	69198	1550.385	1011.986	1550.385	1011.986	1.532022182	1.395835352		1	61.75	1.074244912
1	69.346	69346	1798.422	1213.328	1798.422	1213.328	1.482222449	1.431216511		1	62	1.074626649
1	69.515	69515	1591.305	987.4139	1591.305	987.4139	1.611588615	1.470120413		1	62.25	1.072850088
1	69.682	69682	1515.413	1336.56	1515.413	1336.56	1.133815915	1.501234772		1	62.5	1.065145794
1	69.987	69987	2008.056	1277.4	2008.056	1277.4	1.571986848	1.527149124		1	62.75	1.057129056
1	70.223	70223	1500.024	991.6026	1500.024	991.6026	1.512726973	1.531194651		1	63	1.051300062
1	70.409	70409	1113.312	940.6754	1113.312	940.6754	1.183524093	1.534709134		1	63.25	1.045305762
1	70.564	70564	1348.12	794.6597	1348.12	794.6597	1.696474604	1.5428967		1	63.5	1.040957884
1	70.747	70747	1856.945	956.055	1856.945	956.055	1.942299345	1.553567036		1	63.75	1.040512611
1	71.002	71002	1165.828	928.8656	1165.828	928.8656	1.255109458	1.549191027		1	64	1.042181682
1	71.286	71286	2081.23	1098.782	2081.23	1098.782	1.894124585	1.492579876		1	64.25	1.044474154
1	71.466	71466	1250.478	967.9871	1250.478	967.9871	1.291833331	1.444963364		1	64.5	1.044366624
1	71.618	71618	1135.798	852.585	1135.798	852.585	1.332181542	1.412481903		1	64.75	1.045636687
1	71.774	71774	1217.627	961.8346	1217.627	961.8346	1.26594219	1.379088651		1	65	1.05760297
1	71.925	71925	959.3386	795.3792	959.3386	795.3792	1.206139914	1.338945457		1	65.25	1.078478052
1	72.146	72146	1350.818	959.2245	1350.818	959.2245	1.408239677	1.285705239		1	65.5	1.09045613
1	72.479	72479	1194.073	995.3313	1194.073	995.3313	1.199673918	1.215579207		1	65.75	1.093361264
1	72.66	72660	1109.718	870.3301	1109.718	870.3301	1.275054143	1.182471023		1	66	1.094176457
1	72.86	72860	1302.281	961.3715	1302.281	961.3715	1.354607454	1.162429112		1	66.25	1.09770515
1	73.253	73253	1039.53	1211.187	1039.53	1211.187	0.858273743	1.18666571		1	66.5	1.106501881
1	73.432	73432	721.3253	685.7918	721.3253	685.7918	1.05181383	1.209513035		1	66.75	1.118021457
1	73.659	73659	1022.833	815.7358	1022.833	815.7358	1.253877787	1.230864401		1	67	1.123978696
1	73.812	73812	980.665	745.9091	980.665	745.9091	1.314724542	1.248883916		1	67.25	1.127152155
1	73.997	73997	1246.4	1012.818	1246.4	1012.818	1.230625838	1.282121648		1	67.5	1.130164926
1	74.179	74179	1348.91	855.562	1348.91	855.562	1.576636176	1.301985965		1	67.75	1.133447787
1	74.322	74322	1263.455	901.5405	1263.455	901.5405	1.401440091	1.305349046		1	68	1.143074609
1	74.602	74602	1060.388	867.559	1060.388	867.559	1.222266151	1.305289064		1	68.25	1.162398582
1	74.745	74745	1248.254	995.4717	1248.254	995.4717	1.253932181	1.298712794		1	68.5	1.18509213
1	74.931	74931	1365.414	1031.003	1365.414	1031.003	1.324355021	1.273026729		1	68.75	1.213530537
1	75.15	75150	1061.691	989.8711	1061.691	989.8711	1.0725548	1.22261423		1	69	1.25557758
1	75.399	75399	1199.305	957.6199	1199.305	957.6199	1.252381033	1.167903134		1	69.25	1.291928688
1	75.677	75677	917.9732	925.4792	917.9732	925.4792	0.991889607	1.111696147		1	69.5	1.318850809
1	76.011	76011	981.9469	926.9707	981.9469	926.9707	1.059307376	1.034615841		1	69.75	1.337449392
1	76.223	76223	1536.375	1293.061	1536.375	1293.061	1.188169004	0.991240231		1	70	1.346834924
1	76.42	76420	1086.248	1006.088	1086.248	1006.088	1.079674939	0.950514019		1	70.25	1.348832317
1	76.654	76654	893.5736	1090.233	893.5736	1090.233	0.819617091	0.899286556		1	70.5	1.352433196
1	76.865	76865	996.5363	1256.345	996.5363	1256.345	0.793202743	0.864653587		1	70.75	1.358886818
1	77.036	77036	663.7621	1047.626	663.7621	1047.626	0.633586891	0.844964688		1	71	1.356909083
1	77.358	77358	681.1455	916.1573	681.1455	916.1573	0.74348095	0.816701911		1	71.25	1.334104247
1	77.614	77614	952.4839	936.3109	952.4839	936.3109	1.017273109	0.82036357		1	71.5	1.305496139
1	77.886	77886	853.6228	947.4789	853.6228	947.4789	0.900941224	0.841977154		1	71.75	1.280846293
1	78.058	78058	606.6663	880.9204	606.6663	880.9204	0.688673233	0.850676052		1	72	1.251643325
1	78.423	78423	1037.607	1021.741	1037.607	1021.741	1.015528397	0.867091644		1	72.25	1.225333093
1	78.725	78725	767.1946	830.2796	767.1946	830.2796	0.924019571	0.884466868		1	72.5	1.201331218
1	78.983	78983	903.1196	1093.432	903.1196	1093.432	0.825949487	0.891448694		1	72.75	1.183681917
1	79.151	79151	718.776	720.9106	718.776	720.9106	0.997039023	0.889680076		1	73	1.182580546
1	79.338	79338	609.2404	868.1645	609.2404	868.1645	0.701756868	0.884537481		1	73.25	1.189687923
1	79.671	79671	839.227	936.4169	839.227	936.4169	0.896210865	0.875244646		1	73.5	1.203254054
1	80.017	80017	893.0411	934.107	893.0411	934.107	0.956037263	0.867662321		1	73.75	1.215088946
1	80.173	80173	772.2654	814.632	772.2654	814.632	0.947992959	0.863975357		1	74	1.233928257
1	80.383	80383	685.1498	954.485	685.1498	954.485	0.717821443	0.860134825		1	74.25	1.243704288
1	80.69	80690	964.4884	986.6309	964.4884	986.6309	0.977557463	0.861530211		1	74.5	1.244467302
1	80.866	80866	548.5769	885.3408	548.5769	885.3408	0.619622297	0.862897465		1	74.75	1.241107337
1	81.062	81062	1011.836	1120.16	1011.836	1120.16	0.903295958	0.859641265		1	75	1.222262597
1	81.274	81274	903.1492	920.3172	903.1492	920.3172	0.981345562	0.849768898		1	75.25	1.196216077
1	81.714	81714	743.4907	966.8102	743.4907	966.8102	0.769014125	0.821444657		1	75.5	1.171710248
1	81.922	81922	657.7946	747.2777	657.7946	747.2777	0.880254556	0.807362998		1	75.75	1.147446869
1	82.213	82213	763.3804	926.4347	763.3804	926.4347	0.823998065	0.781197638		1	76	1.120850204
1	82.551	82551	588.3398	896.521	588.3398	896.521	0.656247651	0.744865143		1	76.25	1.097111157
1	82.726	82726	535.6303	840.2922	535.6303	840.2922	0.637433383	0.730048035		1	76.5	1.072836368
1	82.907	82907	665.5542	865.5043	665.5542	865.5043	0.768978502	0.716857657		1	76.75	1.050030808
1	83.113	83113	571.3002	799.424	571.3002	799.424	0.714639791	0.702200314		1	77	1.034163738
1	83.276	83276	541.3196	828.7598	541.3196	828.7598	0.653168264	0.693177529		1	77.25	1.023594021
1	83.439	83439	907.7706	1096.731	907.7706	1096.731	0.827705791	0.687683759		1	77.5	1.02016041
1	83.738	83738	640.6887	1029.572	640.6887	1029.572	0.622286445	0.684256637		1	77.75	1.025893898
1	84.118	84118	557.6941	891.6717	557.6941	891.6717	0.625447797	0.684736512		1	78	1.033533559
1	84.428	84428	722.1668	1002.031	722.1668	1002.031	0.720703052	0.687712677		1	78.25	1.03886646
1	84.738	84738	663.1073	808.7138	663.1073	808.7138	0.819952992	0.693379097		1	78.5	1.044495429
1	84.878	84878	508.554	883.717	508.554	883.717	0.575471559	0.695353328		1	78.75	1.050774856
1	85.116	85116	553.167	872.9637	553.167	872.9637	0.633665524	0.700644996		1	79	1.053599022
1	85.383	85383	735.8399	971.4753	735.8399	971.4753	0.757445815	0.70915753		1	79.25	1.051611146
1	85.711	85711	759.2985	973.7176	759.2985	973.7176	0.77979334	0.714126292		1	79.5	1.048411478
1	86.049	86049	618.4439	829.7781	618.4439	829.7781	0.745312391	0.70308897		1	79.75	1.045413567
1	86.188	86188	607.3755	909.8673	607.3755	909.8673	0.667542948	0.696935502		1	80	1.042888014
1	86.367	86367	597.8932	881.6545	597.8932	881.6545	0.678149094	0.692091437		1	80.25	1.040367466
1	86.65	86650	729.8041	1021.326	729.8041	1021.326	0.714565281	0.689387806		1	80.5	1.039491336
1	87.046	87046	512.7867	926.261	512.7867	926.261	0.553609296	0.685550392		1	80.75	1.040104314
1	87.195	87195	725.4998	1055.277	725.4998	1055.277	0.687497027	0.683715356		1	81	1.03949349
1	87.4	87400	670.7103	993.4509	670.7103	993.4509	0.675131806	0.684693156		1	81.25	1.034982825
1	87.671	87671	716.4073	930.4509	716.4073	930.4509	0.769957125	0.690864935		1	81.5	1.027760983
1	87.976	87976	728.0636	952.9602	728.0636	952.9602	0.764002106	0.689689503		1	81.75	1.020286932
1	88.125	88125	580.2588	830.8059	580.2588	830.8059	0.698428839	0.681249821		1	82	1.011685879
1	88.334	88334	580.4511	932.3401	580.4511	932.3401	0.622574423	0.663266845		1	82.25	1.001023585
1	88.589	88589	510.1815	897.2127	510.1815	897.2127	0.568629379	0.641867413		1	82.5	0.98863537
1	88.803	88803	670.2314	909.8673	670.2314	909.8673	0.73662544	0.615590154		1	82.75	0.978471386
1	89.105	89105	374.8656	808.4571	374.8656	808.4571	0.463680262	0.576507616		1	83	0.97014661
1	89.275	89275	476.9365	863.6936	476.9365	863.6936	0.552205666	0.567466548		1	83.25	0.962944234
1	89.418	89418	418.7656	708.6516	418.7656	708.6516	0.590932978	0.561721754		1	83.5	0.959425892
1	89.566	89566	494.7551	843.3345	494.7551	843.3345	0.586665315	0.558762155		1	83.75	0.958175327
1	89.823	89823	493.1238	867.4067	493.1238	867.4067	0.568503564	0.564334029		1	84	0.958320865
1	90.086	90086	418.0514	768.1498	418.0514	768.1498	0.544231607	0.579970918		1	84.25	0.958973755
1	90.379	90379	479.9738	890.1401	479.9738	890.1401	0.539211524	0.599164557		1	84.5	0.960368231
1	90.636	90636	644.958	864.8546	644.958	864.8546	0.745741539	0.623115942		1	84.75	0.9624517
1	90.967	90967	501.7415	834.7211	501.7415	834.7211	0.601088795	0.663430364		1	85	0.964534238
1	91.203	91203	477.6145	709.6819	477.6145	709.6819	0.672998001	0.680897473		1	85.25	0.967692628
1	91.535	91535	588.2686	827.3684	588.2686	827.3684	0.711011685	0.68013337		1	85.5	0.970464423
1	91.71	91710	602.5201	866.7278	602.5201	866.7278	0.695166464	0.675466939		1	85.75	0.971350827
1	91.958	91958	734.1651	945.2055	734.1651	945.2055	0.776725379	0.672700343		1	86	0.967587454
1	92.242	92242	648.008	951.2591	648.008	951.2591	0.681210829	0.676090574		1	86.25	0.963239692
1	92.435	92435	556.6716	963.4007	556.6716	963.4007	0.577819385	0.677625361		1	86.5	0.961194358
1	92.63	92630	532.5737	999.5132	532.5737	999.5132	0.532833083	0.676817087		1	86.75	0.960087034
1	92.856	92856	641.8052	951.0152	641.8052	951.0152	0.674863241	0.670301135		1	87	0.958970238
1	93.08	93080	765.3633	1070.563	765.3633	1070.563	0.714916637	0.659991314		1	87.25	0.958039751
1	93.423	93423	751.47	988.0334	751.47	988.0334	0.760571454	0.647997739		1	87.5	0.959419432
1	93.666	93666	769.149	1057.477	769.149	1057.477	0.727343479	0.645177266		1	87.75	0.961074341
1	94.078	94078	493.8578	840.7244	493.8578	840.7244	0.587419373	0.644264103		1	88	0.960046157
1	94.357	94357	485.9979	953.4512	485.9979	953.4512	0.509724986	0.647505345		1	88.25	0.951824131
1	94.634	94634	495.6738	838.9719	495.6738	838.9719	0.590810968	0.654100506		1	88.5	0.942070433
1	94.986	94986	555.7989	857.2485	555.7989	857.2485	0.648352141	0.663187564		1	88.75	0.92951395
1	95.127	95127	793.3704	1002.841	793.3704	1002.841	0.79112282	0.668638518		1	89	0.914761319
1	95.395	95395	675.2196	915.6827	675.2196	915.6827	0.737394733	0.687256183		1	89.25	0.904942354
1	95.774	95774	674.5815	925.5281	674.5815	925.5281	0.728861177	0.709000357		1	89.5	0.900925235
1	96.055	96055	556.8765	770.7171	556.8765	770.7171	0.72254333	0.712243035		1	89.75	0.902155789
1	96.393	96393	642.7278	929.9537	642.7278	929.9537	0.69113957	0.709523831		1	90	0.907736682
1	96.548	96548	527.2944	858.61	527.2944	858.61	0.614125622	0.706062142		1	90.25	0.915046303
1	96.844	96844	656.6137	875.9783	656.6137	875.9783	0.749577587	0.691802823		1	90.5	0.924140301
1	97.199	97199	700.1087	1063.195	700.1087	1063.195	0.658495102	0.667349568		1	90.75	0.936383877
1	97.477	97477	685.9848	936.9568	685.9848	936.9568	0.732141332	0.652947312		1	91	0.949693601
1	97.746	97746	610.4085	989.7631	610.4085	989.7631	0.61672182	0.646242468		1	91.25	0.956569939
1	98.078	98078	570.5627	919.1274	570.5627	919.1274	0.620765631	0.640670017		1	91.5	0.956304696
1	98.328	98328	534.0702	972.213	534.0702	972.213	0.549334559	0.634919245		1	91.75	0.953910686
1	98.627	98627	517.3729	842.5025	517.3729	842.5025	0.614090641	0.627282101		1	92	0.953072148
1	98.797	98797	521.6952	828.6727	521.6952	828.6727	0.629555191	0.623169667		1	92.25	0.954433206
1	99.061	99061	728.8969	990.2851	728.8969	990.2851	0.736047528	0.615069349		1	92.5	0.954987197
1	99.313	99313	468.8657	783.8106	468.8657	783.8106	0.598187496	0.605562179		1	92.75	0.953143866
1	99.49	99490	582.1115	957.298	582.1115	957.298	0.608077631	0.598624202		1	93	0.9486797
1	99.703	99703	568.7361	974.0012	568.7361	974.0012	0.583917248	0.589715065		1	93.25	0.944242032
1	99.88	99880	691.3601	1164.12	691.3601	1164.12	0.59389075	0.578676182		1	93.5	0.941041402
1	100.15	100150	443.7629	912.9762	443.7629	912.9762	0.486061849	0.556178793		1	93.75	0.940067369
1	100.418	100418	514.7432	989.5507	514.7432	989.5507	0.520178703	0.540608583		1	94	0.939811934
1	100.758	100758	482.703	884.3305	482.703	884.3305	0.545840045	0.533592836		1	94.25	0.940653378
1	101.036	101036	469.6542	843.0333	469.6542	843.0333	0.557100413	0.533558942		1	94.5	0.942795952
1	101.293	101293	758.3443	1453.224	758.3443	1453.224	0.521835794	0.544103125		1	94.75	0.945647184
1	101.656	101656	578.5099	934.9254	578.5099	934.9254	0.618776536	0.569789475		1	95	0.948705239
1	101.818	101818	425.2112	764.7695	425.2112	764.7695	0.555999161	0.578959523		1	95.25	0.954907564
1	101.962	101962	559.8211	983.3907	559.8211	983.3907	0.569276382	0.586579036		1	95.5	0.962328145
1	102.334	102334	467.9631	874.1341	467.9631	874.1341	0.535344749	0.610628614		1	95.75	0.968940161
1	102.575	102575	555.7407	843.9435	555.7407	843.9435	0.658504627	0.621216933		1	96	0.970777169
1	102.842	102842	581.5011	816.5993	581.5011	816.5993	0.712100904	0.625183723		1	96.25	0.970346567
1	103.308	103308	545.0349	820.0323	545.0349	820.0323	0.664650527	0.623826233		1	96.5	0.968714614
1	103.638	103638	481.6155	812.5349	481.6155	812.5349	0.592732078	0.621387626		1	96.75	0.963734541
1	103.894	103894	549.1593	909.1232	549.1593	909.1232	0.604053774	0.614873956		1	97	0.956693422
1	104.104	104104	479.6572	885.3757	479.6572	885.3757	0.541755551	0.605808939		1	97.25	0.949156378
1	104.502	104502	516.8922	764.6879	516.8922	764.6879	0.675951849	0.59881464		1	97.5	0.943470824
1	104.793	104793	526.6748	936.7773	526.6748	936.7773	0.562219857	0.615991687		1	97.75	0.940613292
1	105.018	105018	568.0537	918.4306	568.0537	918.4306	0.618504762	0.635536113		1	98	0.938678927
1	105.2	105200	411.861	783.7861	411.861	783.7861	0.525476275	0.647866541		1	98.25	0.936251489
1	105.451	105451	644.4187	954.2652	644.4187	954.2652	0.675303574	0.665201344		1	98.5	0.933399116
1	105.621	105621	656.4626	998.5629	656.4626	998.5629	0.65740736	0.678555988		1	98.75	0.930532072
1	105.785	105785	764.2817	813.6279	764.2817	813.6279	0.939350408	0.688153262		1	99	0.927136604
1	106.081	106081	602.7519	959.5041	602.7519	959.5041	0.628191062	0.695315942		1	99.25	0.922986765
1	106.309	106309	603.5298	948.8909	603.5298	948.8909	0.636037083	0.69641349		1	99.5	0.918499945
1	106.502	106502	691.8221	941.3264	691.8221	941.3264	0.734943905	0.696517033		1	99.75	0.913234489
1	106.89	106890	600.4324	916.4099	600.4324	916.4099	0.655200691	0.691396663		1	100	0.904887601
1	107.15	107150	730.3814	1084.89	730.3814	1084.89	0.673230834	0.686955575		1	100.25	0.896447669
1	107.287	107287	535.0393	820.4795	535.0393	820.4795	0.652105628	0.686410003		1	100.5	0.891168214
1	107.439	107439	692.8015	1031.559	692.8015	1031.559	0.671606277	0.68721142		1	100.75	0.88879014
1	107.577	107577	656.4982	879.1737	656.4982	879.1737	0.746721837	0.6881589		1	101	0.888700441
1	107.739	107739	707.8612	995.5799	707.8612	995.5799	0.711003908	0.68894113		1	101.25	0.892745889
1	107.949	107949	686.5296	1053.189	686.5296	1053.189	0.651857929	0.685461893		1	101.5	0.900311537
1	108.086	108086	732.7156	930.5817	732.7156	930.5817	0.787373747	0.681818854		1	101.75	0.907853152
1	108.293	108293	643.8971	992.0312	643.8971	992.0312	0.649069404	0.68124599		1	102	0.914272578
1	108.459	108459	612.564	1010.005	612.564	1010.005	0.606496007	0.686561255		1	102.25	0.921723238
1	108.616	108616	577.7631	869.6642	577.7631	869.6642	0.664351942	0.692966297		1	102.5	0.927588742
1	108.786	108786	711.6995	963.0192	711.6995	963.0192	0.739029398	0.699712329		1	102.75	0.930306305
1	109.06	109060	595.9044	894.1816	595.9044	894.1816	0.666424359	0.712693858		1	103	0.930724223
1	109.359	109359	733.3775	992.8455	733.3775	992.8455	0.738662259	0.727779501		1	103.25	0.9303885
1	109.581	109581	762.6784	891.1745	762.6784	891.1745	0.855812638	0.733596995		1	103.5	0.92965655
1	109.921	109921	823.6609	1002.54	823.6609	1002.54	0.821574102	0.728949728		1	103.75	0.927872749
1	110.204	110204	449.763	830.5363	449.763	830.5363	0.541533224	0.720794489		1	104	0.92407438
1	110.408	110408	604.487	867.0867	604.487	867.0867	0.697147125	0.717822288		1	104.25	0.920822064
1	110.65	110650	578.922	879.5222	578.922	879.5222	0.658223294	0.712339312		1	104.5	0.918796755
1	110.836	110836	865.5978	1110.674	865.5978	1110.674	0.779344614	0.707114029		1	104.75	0.925528899
1	110.99	110990	677.5226	895.6491	677.5226	895.6491	0.756459868	0.707247142		1	105	0.934987953
1	111.293	111293	646.8177	911.5585	646.8177	911.5585	0.709573439	0.722233364		1	105.25	0.942984783
1	111.446	111446	695.0467	871.1617	695.0467	871.1617	0.797838909	0.7339687		1	105.5	0.951158542
1	111.662	111662	651.6331	863.1416	651.6331	863.1416	0.754955039	0.751974661		1	105.75	0.959020445
1	111.811	111811	709.4454	907.0432	709.4454	907.0432	0.782151721	0.764366487		1	106	0.962362991
1	112.001	112001	507.8991	885.7647	507.8991	885.7647	0.57340183	0.780810445		1	106.25	0.963641585
1	112.247	112247	650.9076	865.5704	650.9076	865.5704	0.751998451	0.813634584		1	106.5	0.96381975
1	112.482	112482	898.9739	858.3133	898.9739	858.3133	1.047372678	0.8498711		1	106.75	0.962311514
1	112.637	112637	926.2477	1047.447	926.2477	1047.447	0.884290756	0.865476859		1	107	0.960593651
1	112.789	112789	771.5681	927.7766	771.5681	927.7766	0.831631343	0.871299422		1	107.25	0.959228943
1	113.089	113089	874.5224	943.3027	874.5224	943.3027	0.927085653	0.870541691		1	107.5	0.959723531
1	113.326	113326	1019.816	1072.894	1019.816	1072.894	0.950528198	0.871502743		1	107.75	0.960243826
1	113.52	113520	838.568	1011.847	838.568	1011.847	0.828749801	0.875346263		1	108	0.958098773
1	113.74	113740	754.9639	982.5231	754.9639	982.5231	0.768393028	0.878684951		1	108.25	0.956835325
1	113.932	113932	790.3893	925.4333	790.3893	925.4333	0.854074843	0.883055687		1	108.5	0.960001819
1	114.228	114228	655.2875	870.0138	655.2875	870.0138	0.753192076	0.901535962		1	108.75	0.964634684
1	114.425	114425	872.2516	924.982	872.2516	924.982	0.942993053	0.915834661		1	109	0.969967138
1	114.597	114597	1666.961	1458.988	1666.961	1458.988	1.142546066	0.922055338		1	109.25	0.975696704
1	114.854	114854	1294.527	1215.481	1294.527	1215.481	1.065032691	0.914520047		1	109.5	0.979935191
1	115.039	115039	969.2559	1029.437	969.2559	1029.437	0.941539793	0.906176507		1	109.75	0.979848818
1	115.197	115197	722.7519	911.8632	722.7519	911.8632	0.79261001	0.905117741		1	110	0.977721884
1	115.419	115419	716.9213	981.579	716.9213	981.579	0.730375548	0.902000894		1	110.25	0.97470292
1	115.574	115574	791.03	896.7163	791.03	896.7163	0.882140762	0.896866025		1	110.5	0.972680823
1	115.733	115733	720.6285	905.4557	720.6285	905.4557	0.795873835	0.897743139		1	110.75	0.969819084
1	115.996	115996	900.6465	838.8148	900.6465	838.8148	1.073713172	0.925115212		1	111	0.968994706
1	116.311	116311	857.9922	1027.508	857.9922	1027.508	0.835022404	0.974265702		1	111.25	0.97469477
1	116.505	116505	1429.518	1205.634	1429.518	1205.634	1.185698147	0.993769417		1	111.5	0.983160173
1	116.65	116650	1146.684	1092.806	1146.684	1092.806	1.049302438	0.998573736		1	111.75	0.992759401
1	116.938	116938	712.1679	820.1043	712.1679	820.1043	0.868386984	0.995698306		1	112	1.002638652
1	117.274	117274	1040.621	919.8799	1040.621	919.8799	1.131257461	0.987811839		1	112.25	1.018023354
1	117.636	117636	857.357	947.106	857.357	947.106	0.905238696	0.970448004		1	112.5	1.035350167
1	117.814	117814	873.5945	964.0097	873.5945	964.0097	0.906209243	0.96122361		1	112.75	1.043704246
1	117.995	117995	1346.011	1256.654	1346.011	1256.654	1.071107083	0.959984628		1	113	1.04414726
1	118.162	118162	641.3848	850.6553	641.3848	850.6553	0.753989072	0.966109057		1	113.25	1.044344597
1	118.398	118398	951.6978	938.8907	951.6978	938.8907	1.013640672	0.979429471		1	113.5	1.046075825
1	118.6	118600	913.5447	774.7206	913.5447	774.7206	1.179192473	0.994602335		1	113.75	1.047902524
1	118.759	118759	819.281	951.1144	819.281	951.1144	0.861390596	1.013353534		1	114	1.051769556
1	119.041	119041	1319.391	1129.78	1319.391	1129.78	1.16783002	1.061038647		1	114.25	1.059067751
1	119.266	119266	791.293	816.8879	791.293	816.8879	0.968667794	1.094224239		1	114.5	1.066173611
1	119.56	119560	974.2771	822.5906	974.2771	822.5906	1.184400964	1.125782519		1	114.75	1.065722848
1	119.86	119860	1240.313	1050.008	1240.313	1050.008	1.181241476	1.151736878		1	115	1.061281715
1	120.059	120059	890.3912	883.3245	890.3912	883.3245	1.008000118	1.162352913		1	115.25	1.059639772
1	120.272	120272	1423.121	966.4577	1423.121	966.4577	1.472512455	1.150077294		1	115.5	1.057308959
1	120.499	120499	1014.817	904.8207	1014.817	904.8207	1.121566958	1.124451033		1	115.75	1.057398818
1	120.671	120671	1033.834	893.1632	1033.834	893.1632	1.157497308	1.126471461		1	116	1.069489124
1	120.939	120939	789.31	807.9553	789.31	807.9553	0.976922857	1.167426854		1	116.25	1.087471519
1	121.076	121076	1024.122	868.1308	1024.122	868.1308	1.179686287	1.194721937		1	116.5	1.100618487
1	121.242	121242	940.3467	848.7147	940.3467	848.7147	1.10796561	1.231570278		1	116.75	1.102604693
1	121.46	121460	1007.72	908.8764	1007.72	908.8764	1.108753622	1.303549098		1	117	1.10106856
1	121.785	121785	1320.565	873.8731	1320.565	873.8731	1.511163349	1.445580975		1	117.25	1.098363522
1	121.957	121957	1731.907	932.0628	1731.907	932.0628	1.858144108	1.508484233		1	117.5	1.093106535
1	122.237	122237	1899.029	1259.611	1899.029	1259.611	1.507631324	1.615512821		1	117.75	1.087375898
1	122.43	122430	1906.544	1012.304	1906.544	1012.304	1.883371003	1.679714361		1	118	1.08536034
1	122.586	122586	1315.31	893.9932	1315.31	893.9932	1.471275173	1.708845324		1	118.25	1.090388803
1	122.957	122957	1808.526	953.7432	1808.526	953.7432	1.896239994	1.741008566		1	118.5	1.097771547
1	123.157	123157	1395.164	882.878	1395.164	882.878	1.580245515	1.756245212		1	118.75	1.109388981
1	123.537	123537	1770.709	971.2311	1770.709	971.2311	1.823159287	1.772874096		1	119	1.128664556
1	123.747	123747	1553.03	843.9971	1553.03	843.9971	1.840089261	1.774623877		1	119.25	1.146070874
1	124.041	124041	1619.927	1020.731	1619.927	1020.731	1.587026357	1.787369896		1	119.5	1.158737771
1	124.182	124182	1760.641	915.0731	1760.641	915.0731	1.924044101	1.801031831		1	119.75	1.169284374
1	124.353	124353	1763.999	923.4742	1763.999	923.4742	1.910176808	1.82052498		1	120	1.177114342
1	124.642	124642	1885.914	1000.699	1885.914	1000.699	1.884596667	1.854093216		1	120.25	1.173490857
1	124.839	124839	1512.439	913.4571	1512.439	913.4571	1.65573074	1.882725537		1	120.5	1.161098368
1	125.02	125020	1827.931	984.1839	1827.931	984.1839	1.857306343	1.915985078		1	120.75	1.167589712
1	125.448	125448	2012.851	1013.478	2012.851	1013.478	1.986082579	1.967796972		1	121	1.186506844
1	125.694	125694	2009.8	943.6987	2009.8	943.6987	2.12970517	1.975154053		1	121.25	1.211691374
1	125.917	125917	1925.396	896.5813	1925.396	896.5813	2.147486235	1.980027415		1	121.5	1.251713596
1	126.223	126223	2179.194	1072.641	2179.194	1072.641	2.031615424	1.958603898		1	121.75	1.302079042
1	126.524	126524	1401.133	894.2321	1401.133	894.2321	1.566856077	1.869091707		1	122	1.345704946
1	127.032	127032	1563.326	897.3891	1563.326	897.3891	1.742082671	1.639910127		1	122.25	1.389460379
1	127.322	127322	1811.406	1005.962	1811.406	1005.962	1.800670403	1.55317837		1	122.5	1.423088886
1	127.508	127508	1186.84	828.2827	1186.84	828.2827	1.432892417	1.537621214		1	122.75	1.437046281
1	127.783	127783	840.1712	766.8744	840.1712	766.8744	1.095578624	1.544423979		1	123	1.446829108
1	128.042	128042	1297.054	903.1066	1297.054	903.1066	1.436213621	1.54119663		1	123.25	1.454218971
1	128.196	128196	1657.455	1108.934	1657.455	1108.934	1.494638094	1.533026609		1	123.5	1.459262212
1	128.361	128361	1807.355	1006.133	1807.355	1006.133	1.796338059	1.529034063		1	123.75	1.460875198
1	128.5	128500	1750.31	1075.039	1750.31	1075.039	1.628136282	1.520801902		1	124	1.465871601
1	128.709	128709	1592.439	931.5734	1592.439	931.5734	1.709407976	1.500123998		1	124.25	1.476562436
1	129.043	129043	1426.13	979.3805	1426.13	979.3805	1.456155192	1.458438279		1	124.5	1.489846279
1	129.362	129362	1226.492	967.789	1226.492	967.789	1.267313433	1.40041618		1	124.75	1.504685799
1	129.523	129523	1285.471	972.2331	1285.471	972.2331	1.32218395	1.356288295		1	125	1.524286974
1	129.699	129699	1491.497	1336.743	1491.497	1336.743	1.115769449	1.296131331		1	125.25	1.53881638
1	130.007	130007	1533.727	1084.733	1533.727	1084.733	1.413921214	1.200517173		1	125.5	1.550582751
1	130.157	130157	1349.795	1066.675	1349.795	1066.675	1.265422926	1.168840297		1	125.75	1.553821532
1	130.328	130328	1257.559	1174.561	1257.559	1174.561	1.070662997	1.137745155		1	126	1.552825153
1	130.543	130543	1095.244	990.8568	1095.244	990.8568	1.10535044	1.102380212		1	126.25	1.541926508
1	130.727	130727	962.0565	894.1816	962.0565	894.1816	1.075907288	1.071572919		1	126.5	1.507653998
1	130.91	130910	833.1	910.095	833.1	910.095	0.915398942	1.041126392		1	126.75	1.457362019
1	131.163	131163	953.1865	972.9908	953.1865	972.9908	0.979645953	1.005377532		1	127	1.405368859
1	131.344	131344	755.2	783.8367	755.2	783.8367	0.963465987	0.985223179		1	127.25	1.368658034
1	131.648	131648	1329.426	1099.193	1329.426	1099.193	1.209456392	0.958877299		1	127.5	1.351868167
1	131.922	131922	829.0585	958.001	829.0585	958.001	0.865404629	0.948029972		1	127.75	1.354319386
1	132.118	132118	757.4195	901.2795	757.4195	901.2795	0.840382478	0.954326457		1	128	1.353449195
1	132.329	132329	888.184	926.7221	888.184	926.7221	0.95841461	0.971220554		1	128.25	1.348839297
1	132.548	132548	980.6029	982.842	980.6029	982.842	0.997721811	0.985114993		1	128.5	1.343806197
1	132.979	132979	1059.999	997.745	1059.999	997.745	1.0623947	1.006353429		1	128.75	1.331914989
1	133.13	133130	824.5918	962.0956	824.5918	962.0956	0.85707886	1.014384076		1	129	1.317531275
1	133.42	133420	3148.078	2380.94	3148.078	2380.94	1.322199635	1.024023409		1	129.25	1.297700729
1	133.565	133565	1076.683	1028.479	1076.683	1028.479	1.046869212	1.026181432		1	129.5	1.27087336
1	133.954	133954	910.622	988.6848	910.622	988.6848	0.921043795	1.029468126		1	129.75	1.232937147
1	134.282	134282	811.7895	864.0919	811.7895	864.0919	0.939471253	1.012449495		1	130	1.197160329
1	134.556	134556	1024.571	1052.145	1024.571	1052.145	0.973792586	0.992037219		1	130.25	1.173759939
1	134.759	134759	860.4702	821.3224	860.4702	821.3224	1.047664352	0.98601537		1	130.5	1.154179123
1	135.124	135124	1098.146	1034.371	1098.146	1034.371	1.061655828	1.00533973		1	130.75	1.134952719
1	135.426	135426	900.6735	994.3408	900.6735	994.3408	0.905799601	1.034058251		1	131	1.116818855
1	135.77	135770	1055.689	1097.283	1055.689	1097.283	0.962093644	1.058077428		1	131.25	1.101735618
1	135.967	135967	1238.202	976.1904	1238.202	976.1904	1.268402148	1.066553456		1	131.5	1.090678115
1	136.112	136112	1110.339	961.6715	1110.339	961.6715	1.154592811	1.072727148		1	131.75	1.082903846
1	136.279	136279	776.9015	902.858	776.9015	902.858	0.860491351	1.076066259		1	132	1.080919969
1	136.423	136423	983.3433	936.2926	983.3433	936.2926	1.050252133	1.067293569		1	132.25	1.087539563
1	136.645	136645	1287.58	1015.427	1287.58	1015.427	1.268018282	1.03967299		1	132.5	1.095456748
1	136.81	136810	912.9676	912.8014	912.9676	912.8014	1.000182077	1.031594705		1	132.75	1.101449293
1	136.993	136993	1213.112	1233.61	1213.112	1233.61	0.983383727	1.032209036		1	133	1.107166153
1	137.199	137199	1408.289	1186.949	1408.289	1186.949	1.186478105	1.032470919		1	133.25	1.112192078
1	137.396	137396	788.558	904.167	788.558	904.167	0.872137559	1.047447228		1	133.5	1.115345829
1	137.718	137718	1314.46	1454.537	1314.46	1454.537	0.903696503	1.125717336		1	133.75	1.116512347
1	137.857	137857	702.6472	760.1515	702.6472	760.1515	0.924351527	1.168677497		1	134	1.116206644
1	138.112	138112	1335.084	846.4294	1335.084	846.4294	1.577312886	1.233491118		1	134.25	1.110226922
1	138.317	138317	1820.424	1135.794	1820.424	1135.794	1.60277656	1.276251239		1	134.5	1.101974867
1	138.668	138668	1034.806	926.6794	1034.806	926.6794	1.116681778	1.349947857		1	134.75	1.09739876
1	138.806	138806	1826.118	1262.559	1826.118	1262.559	1.446362507	1.367143911		1	135	1.103157612
1	139.027	139027	2154.386	1294.888	2154.386	1294.888	1.663762426	1.38873077		1	135.25	1.111707516
1	139.288	139288	1502.942	1035.381	1502.942	1035.381	1.451583523	1.410458478		1	135.5	1.121804798
1	139.438	139438	1230.224	1103.003	1230.224	1103.003	1.115340575	1.413424093		1	135.75	1.129851722
1	141.556	141556	1423.695	1453.323	1423.695	1453.323	0.979613617	0.948250517		1	136	1.135050539
1	141.737	141737	871.5917	922.3676	871.5917	922.3676	0.944950473	0.912715773		1	136.25	1.13852082
1	142.098	142098	949.899	1014.502	949.899	1014.502	0.93632048	0.867934943		1	136.5	1.13032769
1	142.436	142436	710.4413	837.1191	710.4413	837.1191	0.848674101	0.859018269		1	136.75	1.119641422
1	142.594	142594	814.9975	995.1954	814.9975	995.1954	0.818932141	0.86186929		1	137	1.118574543
1	143.011	143011	603.4214	819.7454	603.4214	819.7454	0.736108309	0.877566244		1	137.25	1.120478472
1	143.256	143256	644.0492	850.0594	644.0492	850.0594	0.757651995	0.897784261		1	137.5	1.137248768
1	143.448	143448	836.4811	969.9431	836.4811	969.9431	0.862402238	0.922892831		1	137.75	1.166235932
1	143.668	143668	868.2557	869.5599	868.2557	869.5599	0.998500161	0.951555557		1	138	1.198236155
1	143.904	143904	1131.207	1068.976	1131.207	1068.976	1.058215526	0.990011107		1	138.25	1.224628686
1	144.106	144106	1221.223	1021.733	1221.223	1021.733	1.195246703	1.03001225		1	138.5	1.248783699
1	144.337	144337	999.5885	959.038	999.5885	959.038	1.042282475	1.064722279		1	138.75	1.269754781
1	144.582	144582	953.8797	917.9431	953.8797	917.9431	1.03914905	1.073447943		1	139	1.281707137
1	144.835	144835	896.8649	756.0129	896.8649	756.0129	1.18630899	1.067910453		1	139.25	1.291480832
1	145.069	145069	766.402	852.1468	766.402	852.1468	0.899377901	1.071786439		1	139.5	1.288028975
1	145.221	145221	1014.483	923.4905	1014.483	923.4905	1.098531062	1.074099596		1	139.75	1.262717393
1	145.428	145428	829.4665	780.0181	829.4665	780.0181	1.063393914	1.067521604		1	140	1.23740581
1	145.636	145636	1077.739	905.2957	1077.739	905.2957	1.190482844	1.076691139		1	140.25	1.212094227
1	145.992	145992	952.3874	997.6856	952.3874	997.6856	0.954596719	1.160301266		1	140.5	1.186782644
1	146.344	146344	1010.485	815.3889	1010.485	815.3889	1.239267545	1.275583508		1	140.75	1.161471061
1	146.651	146651	1338.255	1019.78	1338.255	1019.78	1.31229775	1.355014839		1	141	1.136159479
1	146.912	146912	1403.263	874.2267	1403.263	874.2267	1.605147727	1.414654005		1	141.25	1.110847896
1	147.099	147099	963.6949	799.6955	963.6949	799.6955	1.205077308	1.451412387		1	141.5	1.085536313
1	147.363	147363	2029.943	1054.494	2029.943	1054.494	1.925039877	1.478450501		1	141.75	1.062742012
1	147.714	147714	1359.569	951.3277	1359.569	951.3277	1.429127944	1.49671927		1	142	1.048445992
1	147.88	147880	1255.292	953.3517	1255.292	953.3517	1.316714493	1.50286535		1	142.25	1.04099345
1	148.022	148022	1793.36	1115.772	1793.36	1115.772	1.607281774	1.506385647		1	142.5	1.039263836
1	148.227	148227	1154.721	914.4172	1154.721	914.4172	1.262794488	1.505626431		1	142.75	1.042752792
1	148.638	148638	1532.438	987.8738	1532.438	987.8738	1.551248753	1.489375789		1	143	1.047090992
1	148.973	148973	1513.239	1034.371	1513.239	1034.371	1.462955748	1.476124461		1	143.25	1.056373897
1	149.14	149140	1764.892	1093.522	1764.892	1093.522	1.613951983	1.467172609		1	143.5	1.071300031
1	149.317	149317	1842.169	1195.597	1842.169	1195.597	1.540794264	1.449768247		1	143.75	1.087549684
1	149.571	149571	1425.159	1017.195	1425.159	1017.195	1.401067642	1.386002524		1	144	1.107881274
1	149.713	149713	1047.141	846.678	1047.141	846.678	1.236764154	1.33915882		1	144.25	1.127532353
1	149.904	149904	1282.77	982.1564	1282.77	982.1564	1.306075081	1.289465375		1	144.5	1.136234825
1	150.158	150158	1058.076	864.123	1058.076	864.123	1.224450686	1.244616933		1	144.75	1.135886022
1	150.34	150340	1306.771	1102.627	1306.771	1102.627	1.185143299	1.216011299		1	145	1.136288301
1	150.616	150616	1173.015	1013.331	1173.015	1013.331	1.157583258	1.187950487		1	145.25	1.137456687
1	150.754	150754	1082.341	1064.111	1082.341	1064.111	1.017131671	1.189817695		1	145.5	1.136312344
1	150.964	150964	1374.765	1076.018	1374.765	1076.018	1.277641266	1.208347363		1	145.75	1.151418708
1	151.12	151120	1221.434	990.4819	1221.434	990.4819	1.233171449	1.21129412		1	146	1.178827316
1	151.365	151365	1559.77	1058.932	1559.77	1058.932	1.472965214	1.20661723		1	146.25	1.216571494
1	151.546	151546	1007.585	926.8117	1007.585	926.8117	1.087151791	1.206012341		1	146.5	1.249369959
1	151.765	151765	1589.014	1274.398	1589.014	1274.398	1.24687421	1.193194738		1	146.75	1.277808617
1	152.201	152201	1108.789	928.6584	1108.789	928.6584	1.193968633	1.091892206		1	147	1.302847433
1	152.366	152366	906.6654	977.2849	906.6654	977.2849	0.927739086	1.052549831		1	147.25	1.3189476
1	152.547	152547	1056.029	1030.33	1056.029	1030.33	1.024942494	1.030329907		1	147.5	1.327569783
1	153	153000	975.8888	976.5271	975.8888	976.5271	0.999346357	1.050195503		1	147.75	1.333318822
1	153.409	153409	472.2331	768.8711	472.2331	768.8711	0.614190207	1.097197052		1	148	1.336909045
1	153.642	153642	1193.159	947.0807	1193.159	947.0807	1.259828228	1.119035527		1	148.25	1.336391253
1	153.883	153883	1546.966	1058.472	1546.966	1058.472	1.461508665	1.136432517		1	148.5	1.331834464
1	154.24	154240	1480.227	1020.041	1480.227	1020.041	1.451144611	1.163312089		1	148.75	1.327276801
1	154.531	154531	968.9354	946.9568	968.9354	946.9568	1.023209718	1.18542299		1	149	1.322543213
1	154.679	154679	1071.784	1051.295	1071.784	1051.295	1.019489297	1.190774938		1	149.25	1.314097525
1	154.956	154956	1237.524	1029.824	1237.524	1029.824	1.201684948	1.185821527		1	149.5	1.289882005
1	155.152	155152	1114.875	889.4808	1114.875	889.4808	1.253399736	1.189230759		1	149.75	1.255633104
1	155.293	155293	856.025	873.9244	856.025	873.9244	0.979518366	1.20018441		1	150	1.229348658
1	155.481	155481	1197.98	934.1796	1197.98	934.1796	1.282387241	1.220564561		1	150.25	1.209822175
1	155.813	155813	1160.406	795.3637	1160.406	795.3637	1.458962736	1.266794697		1	150.5	1.195802229
1	155.959	155959	1214.669	1041.311	1214.669	1041.311	1.166480523	1.294809365		1	150.75	1.191201291
1	156.232	156232	1548.196	1110.377	1548.196	1110.377	1.394297612	1.361343643		1	151	1.200081689
1	156.414	156414	1358.93	916.8914	1358.93	916.8914	1.482105732	1.396600398		1	151.25	1.199982632
1	156.611	156611	1040.823	860.2258	1040.823	860.2258	1.209941622	1.422764965		1	151.5	1.198762656
1	156.971	156971	1606.095	1087.416	1606.095	1087.416	1.47698305	1.462441869		1	151.75	1.19318773
1	157.22	157220	1914.46	1017.218	1914.46	1017.218	1.882054781	1.484539428		1	152	1.167612517
1	157.409	157409	1162.904	964.4027	1162.904	964.4027	1.205828229	1.496252746		1	152.25	1.140697746
1	157.766	157766	2519.56	1605.773	2519.56	1605.773	1.569063622	1.508391073		1	152.5	1.120364003
1	157.944	157944	1314.18	912.4228	1314.18	912.4228	1.440319115	1.515784868		1	152.75	1.121808017
1	158.186	158186	1514.803	990.5461	1514.803	990.5461	1.529260476	1.534936809		1	153	1.126861998
1	158.325	158325	1320.688	858.4532	1320.688	858.4532	1.538450786	1.543492097		1	153.25	1.140105995
1	158.598	158598	1627.772	1047.806	1627.772	1047.806	1.553505134	1.554628109		1	153.5	1.152461037
1	158.966	158966	1808.999	1231.364	1808.999	1231.364	1.469101744	1.560478331		1	153.75	1.162190408
1	159.128	159128	1541.166	950.0005	1541.166	950.0005	1.622279146	1.552665742		1	154	1.170677255
1	159.499	159499	1802.032	1120.727	1802.032	1120.727	1.607913435	1.513982666		1	154.25	1.179357729
1	159.769	159769	2124.049	1217.949	2124.049	1217.949	1.743955617	1.471902333		1	154.5	1.188114493
1	160.004	160004	2024.06	1249.27	2024.06	1249.27	1.620194193	1.42476456		1	154.75	1.191082226
1	160.192	160192	1550.456	1572.396	1550.456	1572.396	0.986046772	1.38323213		1	155	1.189736865
1	166.141	166141	1300.114	1432.065	1300.114	1432.065	0.907859629	0.984166634		1	155.25	1.194465258
1	166.406	166406	1352.237	1284.435	1352.237	1284.435	1.052787412	1.036261728		1	155.5	1.206619834
1	166.6	166600	1127.691	1051.443	1127.691	1051.443	1.072517483	1.074854509		1	155.75	1.222667701
1	166.755	166755	1219.811	1065.899	1219.811	1065.899	1.14439642	1.102050185		1	156	1.244232556
1	166.934	166934	1330.808	1157.676	1330.808	1157.676	1.149551343	1.129581782		1	156.25	1.271905188
1	167.138	167138	1217.27	1030.63	1217.27	1030.63	1.181093118	1.155148835		1	156.5	1.291816172
1	167.374	167374	1406.341	1133.696	1406.341	1133.696	1.24049216	1.177186073		1	156.75	1.305674488
1	167.71	167710	1141.515	988.371	1141.515	988.371	1.154945865	1.198495425		1	157	1.318089291
1	168.001	168001	1326.658	979.3057	1326.658	979.3057	1.354692411	1.20148829		1	157.25	1.327946705
1	168.159	168159	1139.475	990.4819	1139.475	990.4819	1.150424859	1.197750298		1	157.5	1.333915652
1	168.332	168332	1130.835	1005.575	1130.835	1005.575	1.124565547	1.194386128		1	157.75	1.337834161
1	168.621	168621	1110.638	1058.034	1110.638	1058.034	1.049718629	1.183586797		1	158	1.343536436
1	169.027	169027	983.8589	837.4551	983.8589	837.4551	1.17481988	1.153670441		1	158.25	1.35213812
1	169.276	169276	1475.153	1063.672	1475.153	1063.672	1.386849518	1.136882006		1	158.5	1.357556872
1	169.465	169465	1284.005	1159.382	1284.005	1159.382	1.107490887	1.124328129		1	158.75	1.360513625
1	169.771	169771	999.2716	908.3269	999.2716	908.3269	1.100123315	1.100069549		1	159	1.361340706
1	170.117	170117	794.7431	790.8708	794.7431	790.8708	1.004896249	1.081285601		1	159.25	1.352631022
1	170.26	170260	954.2662	1052.725	954.2662	1052.725	0.906472441	1.075276106		1	159.5	1.34059076
1	170.526	170526	951.4723	838.0905	951.4723	838.0905	1.135285867	1.061090259		1	159.75	1.322629135
1	170.716	170716	876.8299	835.2431	876.8299	835.2431	1.049790055	1.06124138		1	160	1.299903946
1	171.049	171049	1342.592	1078.358	1342.592	1078.358	1.245033653	1.098434638		1	160.25	1.278594526
1	171.32	171320	1133.812	893.1712	1133.812	893.1712	1.269422928	1.144498108		1	160.5	1.270863619
1	171.474	171474	668.568	803.279	668.568	803.279	0.832298616	1.168346357		1	160.75	1.263132713
1	171.679	171679	1131.482	960.5295	1131.482	960.5295	1.177977355	1.197132883		1	161	1.255401806
1	171.844	171844	1302.682	948.7839	1302.682	948.7839	1.373001797	1.221697923		1	161.25	1.247670899
1	172.079	172079	954.9383	804.1015	954.9383	804.1015	1.187584279	1.260513342		1	161.5	1.239939992
1	172.342	172342	1239.213	864.1685	1239.213	864.1685	1.433994643	1.318388127		1	161.75	1.232209086
1	172.71	172710	1180.094	839.9662	1180.094	839.9662	1.404930341	1.411719076		1	162	1.224478179
1	172.912	172912	907.2906	811.6276	907.2906	811.6276	1.117865632	1.45257508		1	162.25	1.216747272
1	173.253	173253	1750.655	924.2324	1750.655	924.2324	1.894171855	1.489882599		1	162.5	1.209016365
1	173.464	173464	1992.693	1266.905	1992.693	1266.905	1.572882734	1.509182741		1	162.75	1.201285459
1	173.619	173619	1640.003	1041.564	1640.003	1041.564	1.574558068	1.530842357		1	163	1.193554552
1	173.917	173917	1145.788	890.926	1145.788	890.926	1.286064162	1.582910745		1	163.25	1.185823645
1	174.183	174183	1598.182	956.8008	1598.182	956.8008	1.670339322	1.632916423		1	163.5	1.178092739
1	174.351	174351	1249.3	811.0245	1249.3	811.0245	1.540397362	1.668009264		1	163.75	1.170361832
1	174.748	174748	1733.935	927.524	1733.935	927.524	1.869423325	1.772997867		1	164	1.162630925
1	174.913	174913	2113.394	1096.77	2113.394	1096.77	1.926925426	1.819193095		1	164.25	1.154900018
1	175.099	175099	1418.419	889.2402	1418.419	889.2402	1.595090955	1.865613749		1	164.5	1.147169112
1	175.339	175339	2619.759	1258.422	2619.759	1258.422	2.081780992	1.940261238		1	164.75	1.139438205
1	175.517	175517	1903.348	902.5444	1903.348	902.5444	2.108869104	1.991530704		1	165	1.131707298
1	175.949	175949	2454.562	1224.775	2454.562	1224.775	2.00409218	2.076545071		1	165.25	1.123976392
1	176.407	176407	2469.845	1101.202	2469.845	1101.202	2.242862799	2.138668202		1	165.5	1.116245485
1	176.603	176603	2442.453	1231.159	2442.453	1231.159	1.983864797	2.148134717		1	165.75	1.108514578
1	177.113	177113	3937.688	1920.979	3937.688	1920.979	2.049833965	2.113470443		1	166	1.100783671
1	177.285	177285	2796.406	1287.915	2796.406	1287.915	2.171265961	2.088346078		1	166.25	1.106301409
1	177.542	177542	2875.444	1186.771	2875.444	1186.771	2.42291394	2.045332932		1	166.5	1.129058987
1	177.719	177719	1800.968	1064.935	1800.968	1064.935	1.691152981	2.004805163		1	166.75	1.150362001
1	177.911	177911	2324.028	1061.341	2324.028	1061.341	2.189709057	1.946591175		1	167	1.167271327
1	178.25	178250	1501.297	910.6997	1501.297	910.6997	1.648509382	1.848302287		1	167.25	1.180065471
1	178.467	178467	1770.966	976.7124	1770.966	976.7124	1.813190864	1.795053581		1	167.5	1.18908697
1	178.619	178619	1594.574	894.4931	1594.574	894.4931	1.782656568	1.755991744		1	167.75	1.195416222
1	178.768	178768	1711.754	1070.065	1711.754	1070.065	1.599672917	1.720522684		1	168	1.196601511
1	179.16	179160	1377.901	988.0765	1377.901	988.0765	1.394528663	1.653055442		1	168.25	1.194067319
1	179.455	179455	1661.159	901.4581	1661.159	901.4581	1.842746768	1.609333772		1	168.5	1.190438237
1	179.603	179603	1968.769	960.7007	1968.769	960.7007	2.049305262	1.582614635		1	168.75	1.183971966
1	179.758	179758	1338.083	983.2578	1338.083	983.2578	1.360866906	1.543206307		1	169	1.17547991
1	180.043	180043	1180.461	827.2884	1180.461	827.2884	1.426903846	1.45530286		1	169.25	1.167631607
1	180.213	180213	1079.392	821.2136	1079.392	821.2136	1.314386415	1.417809468		1	169.5	1.159757202
1	180.536	180536	1165.765	922.9607	1165.765	922.9607	1.263071115	1.375105192		1	169.75	1.150620822
1	180.674	180674	1296.199	994.0884	1296.199	994.0884	1.303907178	1.361369668		1	170	1.144122286
1	180.922	180922	1352.504	1099.851	1352.504	1099.851	1.229715661	1.346890807		1	170.25	1.138617599
1	181.067	181067	1407.417	1064.678	1407.417	1064.678	1.321917988	1.355945162		1	170.5	1.132523557
1	181.321	181321	1950.801	1237.974	1950.801	1237.974	1.575801269	1.400121665		1	170.75	1.133704631
1	181.497	181497	1550.764	1097.337	1550.764	1097.337	1.413206699	1.414981926		1	171	1.146576754
1	181.679	181679	1634.686	1062.201	1634.686	1062.201	1.538961082	1.416226895		1	171.25	1.164849439
1	181.992	181992	1400.813	926.5978	1400.813	926.5978	1.511781055	1.422792215		1	171.5	1.183011256
1	182.298	182298	2199.828	1452.666	2199.828	1452.666	1.514338465	1.404299416		1	171.75	1.199471299
1	182.441	182441	1957.973	1333.655	1957.973	1333.655	1.468125565	1.375906839		1	172	1.21780088
1	182.59	182590	1065.271	1015.75	1065.271	1015.75	1.048753138	1.333278554		1	172.25	1.241162954
1	182.991	182991	1689.647	1454.94	1689.647	1454.94	1.161317305	1.21518439		1	172.5	1.268968226
1	183.527	183527	1524.718	1321.87	1524.718	1321.87	1.153455332	1.077043909		1	172.75	1.29724979
1	183.853	183853	1180.867	1316.87	1180.867	1316.87	0.896722531	0.999495937		1	173	1.31679269
1	184.01	184010	1090.552	1120.133	1090.552	1120.133	0.973591529	0.973929078		1	173.25	1.329401445
1	184.21	184210	1088.47	1161.426	1088.47	1161.426	0.937184117	0.952312786		1	173.5	1.340768955
1	184.441	184441	1322.179	1289.407	1322.179	1289.407	1.025416335	0.935891795		1	173.75	1.358986358
1	184.951	184951	752.4014	855.0296	752.4014	855.0296	0.879971173	0.918205686		1	174	1.3796306
1	185.284	185284	709.2195	794.264	709.2195	794.264	0.892926659	0.927384436		1	174.25	1.401941418
1	185.483	185483	772.6846	879.7838	772.6846	879.7838	0.878266456	0.939110597		1	174.5	1.429831813
1	185.656	185656	923.2993	938.0824	923.2993	938.0824	0.98424115	0.944827915		1	174.75	1.460323796
1	185.903	185903	1091.943	1078.322	1091.943	1078.322	1.012631663	0.951462527		1	175	1.491370538
1	186.157	186157	873.5146	916.1573	873.5146	916.1573	0.953454827	0.961483515		1	175.25	1.524411197
1	186.472	186472	827.3395	937.3379	827.3395	937.3379	0.882648082	0.964977335		1	175.5	1.558549581
1	186.672	186672	1167.664	1126.11	1167.664	1126.11	1.03690048	0.960767465		1	175.75	1.581944375
1	186.886	186886	1417.878	1287.857	1417.878	1287.857	1.10095919	0.956014026		1	176	1.603186433
1	187.252	187252	1082.205	1214.218	1082.205	1214.218	0.891277349	0.946106717		1	176.25	1.61881856
1	187.397	187397	1176.364	1216.744	1176.364	1216.744	0.966813068	0.93979405		1	176.5	1.630706188
1	187.755	187755	1514.308	1525.064	1514.308	1525.064	0.992947181	0.921812445		1	176.75	1.628393539
1	187.917	187917	957.4684	1340.863	957.4684	1340.863	0.714068775	0.916289928		1	177	1.620560286
1	189.742	189742	6002.96	6273.417	6002.96	6273.417	0.956888407	0.862208533		1	177.25	1.607794421
1	189.932	189932	2395.269	3203.277	2395.269	3203.277	0.747755814	0.867917681		1	177.5	1.588849504
1	190.077	190077	2860.593	2928.571	2860.593	2928.571	0.976787997	0.875783501		1	177.75	1.562593303
1	190.409	190409	1273.936	1628.454	1273.936	1628.454	0.782297811	0.901281534		1	178	1.528194649
1	190.562	190562	1418.695	1408.429	1418.695	1408.429	1.007288972	0.911876512		1	178.25	1.49478015
1	190.83	190830	897.1482	1008.295	897.1482	1008.295	0.889767578	0.931655379		1	178.5	1.466323675
1	191.162	191162	836.4495	996.482	836.4495	996.482	0.839402518	0.960442923		1	178.75	1.437850475
1	191.466	191466	963.1668	1040.661	963.1668	1040.661	0.925533675	0.981641932		1	179	1.417468118
1	191.693	191693	1212.464	1103.077	1212.464	1103.077	1.099165335	0.995807621		1	179.25	1.398624533
1	191.84	191840	1392.993	1158.639	1392.993	1158.639	1.202266625	1.005163909		1	179.5	1.380873282
1	192.001	192001	883.4836	1032.37	883.4836	1032.37	0.855781939	1.012345395		1	179.75	1.355072014
1	192.237	192237	1337.298	1163.794	1337.298	1163.794	1.149084804	1.014471252		1	180	1.319725803
1	192.384	192384	1237.826	1174.817	1237.826	1174.817	1.053633034	1.013188959		1	180.25	1.294072782
1	192.546	192546	1203.718	1568.249	1203.718	1568.249	0.767555407	1.012077919		1	180.5	1.278835796
1	192.821	192821	1497.277	1357.27	1497.277	1357.27	1.103153389	1.009655876		1	180.75	1.268264311
1	193.22	193220	832.5122	909.5698	832.5122	909.5698	0.915281268	1.003699744		1	181	1.265880459
1	193.611	193611	1087.613	1009.749	1087.613	1009.749	1.077112233	1.004351596		1	181.25	1.282481439
1	193.813	193813	848.3846	1001.482	848.3846	1001.482	0.847129155	1.007443266		1	181.5	1.295033851
1	194.018	194018	1289.508	1176.006	1289.508	1176.006	1.096514814	1.010627961		1	181.75	1.296284839
1	194.279	194279	974.6757	904.7326	974.6757	904.7326	1.077308036	1.018126574		1	182	1.298401971
1	194.508	194508	1034.185	916.6793	1034.185	916.6793	1.12818627	1.029598366		1	182.25	1.291437126
1	194.667	194667	980.2087	988.2235	980.2087	988.2235	0.991889689	1.037966055		1	182.5	1.269229891
1	195.007	195007	992.5281	969.6429	992.5281	969.6429	1.023601679	1.053777213		1	182.75	1.235638343
1	195.154	195154	815.8653	894.7199	815.8653	894.7199	0.911866719	1.060545538		1	183	1.201850725
1	195.63	195630	1144.494	1045.62	1144.494	1045.62	1.094560165	1.085083882		1	183.25	1.172148677
1	195.811	195811	1345.947	1059.193	1345.947	1059.193	1.270728753	1.098127901		1	183.5	1.142446629
1	196.008	196008	1542.144	1263.134	1542.144	1263.134	1.220887095	1.115061387		1	183.75	1.11478492
1	196.175	196175	1100.948	1083.969	1100.948	1083.969	1.015663732	1.128433799		1	184	1.092454746
1	196.563	196563	732.5818	772.6883	732.5818	772.6883	0.948094853	1.153150723		1	184.25	1.080428375
1	196.754	196754	955.8202	806.4073	955.8202	806.4073	1.185282177	1.166379921		1	184.5	1.073226087
1	196.92	196920	1401.774	1009.312	1401.774	1009.312	1.388841112	1.180705913		1	184.75	1.069229471
1	197.117	197117	1209.392	1030.019	1209.392	1030.019	1.174145331	1.20318063		1	185	1.066638816
1	197.254	197254	980.6049	850.8223	980.6049	850.8223	1.152537845	1.220382669		1	185.25	1.069815468
1	197.432	197432	945.6326	780.8381	945.6326	780.8381	1.211048231	1.240270857		1	185.5	1.075912111
1	198.003	198003	1085.572	855.953	1085.572	855.953	1.268261225	1.292745951		1	185.75	1.079452694
1	198.417	198417	1462.455	1150.428	1462.455	1150.428	1.271226883	1.325428977		1	186	1.083111382
1	198.759	198759	2346.626	988.8332	2346.626	988.8332	2.373126226	1.346546515		1	186.25	1.086442294
1	198.901	198901	381.9897	763.0151	381.9897	763.0151	0.500631901	1.353564394		1	186.5	1.087305693
1	202.726	202726	874.4632	739.672	874.4632	739.672	1.182231043	1.410377295		1	186.75	1.084837998
1	202.94	202940	1010.229	840.5449	1010.229	840.5449	1.201873927	1.415255249		1	187	1.082022851
1	203.187	203187	1964.565	1085.567	1964.565	1085.567	1.809713265	1.421768514		1	187.25	1.078903208
1	222.967	222967	1194.562	903.1066	1194.562	903.1066	1.322725357	1.468742375		1	187.5	1.073583268
1	225.052	225052	2461.088	1447.983	2461.088	1447.983	1.699666363	1.165856822		1	187.75	1.06779464
1	227.296	227296	190.6208	647.5744	190.6208	647.5744	0.294361235	0.745262235		1	188	1.063999206
1	230.056	230056	160.0873	673.9456	160.0873	673.9456	0.237537421	0.126407391		1	188.25	1.060584013
2	8.282	8282	10189.74	4721.321	10189.74	4721.321	2.158239188	1.853731283		1	188.5	1.05716882
2	8.619	8619	2981.594	1817.388	2981.594	1817.388	1.640592983	1.720443222		1	188.75	1.053753628
2	8.802	8802	2987.948	1885.402	2987.948	1885.402	1.584780328	1.659625614		1	189	1.050338435
2	9.057	9057	2513.622	1987.473	2513.622	1987.473	1.264732653	1.585284957		1	189.25	1.046923242
2	9.526	9526	2009.34	1602.707	2009.34	1602.707	1.253716369	1.470872014		1	189.5	1.043508049
2	9.79	9790	1424.229	1148.017	1424.229	1148.017	1.240599225	1.417699289		1	189.75	1.040312957
2	9.988	9988	2131.568	1189.699	2131.568	1189.699	1.791686805	1.387342243		1	190	1.044534489
2	10.155	10155	1157.128	920.3934	1157.128	920.3934	1.257210232	1.368618153		1	190.25	1.052585031
2	10.392	10392	1418.054	897.1033	1418.054	897.1033	1.580703136	1.343338517		1	190.5	1.061119312
2	10.831	10831	1328.552	994.8342	1328.552	994.8342	1.335450671	1.317322924		1	190.75	1.069494607
2	11.171	11171	1358.416	1077.312	1358.416	1077.312	1.26093091	1.299410845		1	191	1.079011602
2	11.589	11589	1269.865	1010.383	1269.865	1010.383	1.256815485	1.251865872		1	191.25	1.088315961
2	11.771	11771	1162.328	977.8715	1162.328	977.8715	1.188630613	1.229233272		1	191.5	1.096237676
2	11.934	11934	858.0818	888.0167	858.0818	888.0167	0.966290161	1.210181955		1	191.75	1.103462246
2	12.113	12113	1266.196	980.9827	1266.196	980.9827	1.290742436	1.188355113		1	192	1.109392966
2	12.43	12430	949.3862	839.6803	949.3862	839.6803	1.130651987	1.148294679		1	192.25	1.110341248
2	12.642	12642	1379.912	960.128	1379.912	960.128	1.437216704	1.129345247		1	192.5	1.109435658
2	13.062	13062	942.2716	824.0195	942.2716	824.0195	1.143506434	1.115083004		1	192.75	1.10846196
2	13.231	13231	884.6563	832.2208	884.6563	832.2208	1.063006716	1.113365873		1	193	1.106941907
2	13.529	13529	765.0591	914.2929	765.0591	914.2929	0.836776814	1.110401516		1	193.25	1.105451038
2	13.82	13820	692.2341	777.1355	692.2341	777.1355	0.890750841	1.118995423		1	193.5	1.105643171
2	14.048	14048	1260.948	1006.273	1260.948	1006.273	1.253087383	1.122612042		1	193.75	1.106709202
2	14.219	14219	1283.236	1008.797	1283.236	1008.797	1.272045813	1.121267552		1	194	1.108492904
2	14.55	14550	1072.963	850.7269	1072.963	850.7269	1.261230837	1.126442614		1	194.25	1.1116945
2	14.744	14744	1036.799	883.874	1036.799	883.874	1.173016742	1.121015162		1	194.5	1.117182205
2	14.912	14912	1064.899	914.8943	1064.899	914.8943	1.163958503	1.099319438		1	194.75	1.123003677
2	15.211	15211	981.4606	852.164	981.4606	852.164	1.151727367	1.036452077		1	195	1.128363063
2	15.383	15383	1030.852	1602.362	1030.852	1602.362	0.64333278	1.010538238		1	195.25	1.133914638
2	15.633	15633	962.6787	973.8613	962.6787	973.8613	0.988517256	0.981784389		1	195.5	1.13985576
2	15.814	15814	783.9737	835.8325	783.9737	835.8325	0.937955511	0.959784523		1	195.75	1.146931759
2	16.047	16047	984.6389	970.7091	984.6389	970.7091	1.014350128	0.942124481		1	196	1.156447432
2	16.354	16354	604.3413	836.2871	604.3413	836.2871	0.722648119	0.955870228		1	196.25	1.165131454
2	16.596	16596	937.3402	844.4601	937.3402	844.4601	1.109987553	0.970639503		1	196.5	1.172473091
2	16.797	16797	936.9268	935.2073	936.9268	935.2073	1.00183863	0.978532832		1	196.75	1.180293976
2	17.065	17065	1274.806	1092.935	1274.806	1092.935	1.166406053	0.998573156		1	197	1.191233159
2	17.503	17503	876.8299	926.6794	876.8299	926.6794	0.946206315	1.027826482		1	197.25	1.205084815
2	17.687	17687	1148.885	1027.551	1148.885	1027.551	1.118080757	1.035873687		1	197.5	1.217365396
2	17.978	17978	925.2862	938.8654	925.2862	938.8654	0.985536585	1.04630667		1	197.75	1.227956649
2	18.141	18141	888.6418	911.9624	888.6418	911.9624	0.974428112	1.045266657		1	198	1.238547902
2	18.535	18535	1074.35	1144.266	1074.35	1144.266	0.938898822	1.029883219		1	198.25	1.247663949
2	19.008	19008	1168.715	923.7222	1168.715	923.7222	1.265223462	1.009298179		1	198.5	1.256104074
2	19.208	19208	892.5678	877.4871	892.5678	877.4871	1.017186236	1.00708383		1	198.75	1.263220262
2	19.537	19537	899.9043	896.0919	899.9043	896.0919	1.004254474	1.003607131		1	199	1.267389468
2	19.869	19869	764.9311	879.5312	764.9311	879.5312	0.869703201	0.987572312		1	199.25	1.26910124
2	20.086	20086	767.0055	879.8293	767.0055	879.8293	0.871766262	0.97415784		1	199.5	1.270813011
2	20.279	20279	669.8647	875.7002	669.8647	875.7002	0.764947524	0.962795222		1	199.75	1.272524782
2	20.462	20462	912.0383	859.4543	912.0383	859.4543	1.061183009	0.944040083		1	200	1.274236554
2	20.628	20628	1038.107	853.3897	1038.107	853.3897	1.216451288	0.922160336		1	200.25	1.275948325
2	20.792	20792	1110.738	1006.081	1110.738	1006.081	1.104024427	0.910350981		1	200.5	1.277660097
2	21.067	21067	716.8347	970.7215	716.8347	970.7215	0.738455571	0.910566061		1	200.75	1.279371868
2	21.262	21262	596.3469	795.308	596.3469	795.308	0.749831386	0.915949433		1	201	1.281083639
2	21.516	21516	1020.925	949.1918	1020.925	949.1918	1.075572924	0.929855073		1	201.25	1.282795411
2	21.824	21824	594.2277	844.9495	594.2277	844.9495	0.703270077	0.969865309		1	201.5	1.284507182
2	22.018	22018	914.543	923.7351	914.543	923.7351	0.990048987	0.994273226		1	201.75	1.286218953
2	22.471	22471	840.642	923.7309	840.642	923.7309	0.910050752	1.060489025		1	202	1.287930725
2	22.751	22751	3750.947	2321.454	3750.947	2321.454	1.615774855	1.105136805		1	202.25	1.289642496
2	22.961	22961	846.2414	799.9059	846.2414	799.9059	1.057926189	1.125103778		1	202.5	1.291354267
2	23.28	23280	1160.469	900.1114	1160.469	900.1114	1.289250419	1.117146004		1	202.75	1.293153897
2	23.5	23500	926.8245	968.81	926.8245	968.81	0.956662813	1.098917199		1	203	1.295879752
2	23.774	23774	1088.548	1092.41	1088.548	1092.41	0.996464697	1.088454838		1	203.25	1.298221901
2	24.12	24120	722.5587	884.7073	722.5587	884.7073	0.816720626	1.072084785		1	203.5	1.298495592
2	24.308	24308	1024.272	868.2458	1024.272	868.2458	1.179702798	1.058271368		1	203.75	1.298769283
2	24.599	24599	1105.155	885.3408	1105.155	885.3408	1.248282018	1.061117871		1	204	1.299042973
2	24.829	24829	1033.426	1042.405	1033.426	1042.405	0.991386265	1.101820524		1	204.25	1.299316664
2	25.071	25071	986.8914	931.1966	986.8914	931.1966	1.059809926	1.152998613		1	204.5	1.299590355
2	25.416	25416	978.082	806.6485	978.082	806.6485	1.212525654	1.231923939		1	204.75	1.299864046
2	25.663	25663	1244.291	928.4249	1244.291	928.4249	1.340217179	1.300451543		1	205	1.300137737
2	25.904	25904	1349.05	922.2195	1349.05	922.2195	1.462829619	1.359419458		1	205.25	1.300411427
2	26.191	26191	1081.542	843.9971	1081.542	843.9971	1.28145227	1.430888515		1	205.5	1.300685118
2	26.628	26628	1759.488	861.5891	1759.488	861.5891	2.042142827	1.551151858		1	205.75	1.300958809
2	26.891	26891	1129.098	986.6309	1129.098	986.6309	1.144397565	1.60288062		1	206	1.3012325
2	27.223	27223	1313.694	882.8149	1313.694	882.8149	1.488074114	1.644682858		1	206.25	1.30150619
2	27.615	27615	1774.811	942.6796	1774.811	942.6796	1.882729827	1.671652028		1	206.5	1.301779881
2	27.79	27790	1585.687	918.178	1585.687	918.178	1.726993023	1.671196864		1	206.75	1.302053572
2	28.099	28099	1716.897	920.537	1716.897	920.537	1.865103738	1.654339787		1	207	1.302327263
2	28.312	28312	1404.075	898.3142	1404.075	898.3142	1.563011027	1.631797612		1	207.25	1.302600954
2	28.533	28533	1341.204	895.5372	1341.204	895.5372	1.497653029	1.598276471		1	207.5	1.302874644
2	28.709	28709	1748.432	1097.969	1748.432	1097.969	1.59242383	1.564779884		1	207.75	1.303148335
2	29.063	29063	1499.779	1025.659	1499.779	1025.659	1.462258899	1.47839109		1	208	1.303422026
2	29.6	29600	1699.026	1320.48	1699.026	1320.48	1.286673028	1.355071079		1	208.25	1.303695717
2	35.567	35567	3501.645	2865.414	3501.645	2865.414	1.222038072	1.260155993		1	208.5	1.303969408
2	35.788	35788	1703.482	1386.603	1703.482	1386.603	1.228529002	1.219041981		1	208.75	1.304243098
2	36.21	36210	1611.739	1369.816	1611.739	1369.816	1.176609851	1.149860112		1	209	1.304516789
2	36.473	36473	1508.604	1240.541	1508.604	1240.541	1.216085563	1.113180525		1	209.25	1.30479048
2	36.683	36683	1054.274	1105.323	1054.274	1105.323	0.95381531	1.087956111		1	209.5	1.305064171
2	36.928	36928	1106.964	970.9701	1106.964	970.9701	1.140059823	1.062378147		1	209.75	1.305337862
2	37.164	37164	1017.169	928.7108	1017.169	928.7108	1.095248381	1.041916345		1	210	1.305611552
2	37.399	37399	881.2525	913.8081	881.2525	913.8081	0.964373702	1.026084442		1	210.25	1.305885243
2	37.712	37712	771.5526	847.6412	771.5526	847.6412	0.910234897	1.009155158		1	210.5	1.306158934
2	37.919	37919	748.6177	801.2271	748.6177	801.2271	0.934338966	1.004455245		1	210.75	1.306432625
2	38.153	38153	963.6906	956.3893	963.6906	956.3893	1.007634234	1.007356017		1	211	1.306706316
2	38.543	38543	913.456	937.9084	913.456	937.9084	0.973928797	1.007199284		1	211.25	1.306980006
2	38.763	38763	956.9495	931.296	956.9495	931.296	1.027546022	1.005288721		1	211.5	1.307253697
2	38.964	38964	1203.277	1074.434	1203.277	1074.434	1.119917091	1.007971528		1	211.75	1.307527388
2	39.2	39200	1158.595	977.2344	1158.595	977.2344	1.185585567	1.003701926		1	212	1.307801079
2	39.564	39564	739.4818	912.8014	739.4818	912.8014	0.810123429	0.965441899		1	212.25	1.30807477
2	39.987	39987	658.1031	770.316	658.1031	770.316	0.854328743	0.913512691		1	212.5	1.30834846
2	40.184	40184	733.4557	878.2287	733.4557	878.2287	0.835153417	0.888490995		1	212.75	1.308622151
2	40.42	40420	937.9131	875.1781	937.9131	875.1781	1.071682552	0.849510314		1	213	1.308895842
2	40.66	40660	645.0764	960.1872	645.0764	960.1872	0.671823578	0.823807113		1	213.25	1.309169533
2	40.851	40851	719.6848	895.0962	719.6848	895.0962	0.804030673	0.818304994		1	213.5	1.309443224
2	41.293	41293	905.9476	955.5579	905.9476	955.5579	0.948082372	0.826725412		1	213.75	1.309716914
2	41.458	41458	768.1275	913.4656	768.1275	913.4656	0.840893735	0.838169598		1	214	1.309990605
2	41.622	41622	613.845	848.0327	613.845	848.0327	0.723845908	0.862297532		1	214.25	1.310264296
2	41.984	41984	838.1921	1056.126	838.1921	1056.126	0.793647822	0.95079888		1	214.5	1.310537987
2	42.267	42267	988.0957	1109.528	988.0957	1109.528	0.890554993	0.997589232		1	214.75	1.310811678
2	42.449	42449	1098.208	1060.893	1098.208	1060.893	1.035173198	1.011570603		1	215	1.311085368
2	42.676	42676	965.2246	979.8523	965.2246	979.8523	0.985071526	1.02433782		1	215.25	1.311359059
2	42.86	42860	6384.257	3931.646	6384.257	3931.646	1.623812775	1.021094356		1	215.5	1.31163275
2	43.205	43205	835.3078	848.1306	835.3078	848.1306	0.984881102	0.991120558		1	215.75	1.311906441
2	43.659	43659	505.6106	783.0404	505.6106	783.0404	0.645701805	0.931354402		1	216	1.312180132
2	43.848	43848	790.1083	1036.484	790.1083	1036.484	0.762296668	0.892143532		1	216.25	1.312453822
2	44.063	44063	637.9374	773.4846	637.9374	773.4846	0.824757726	0.830466986		1	216.5	1.312727513
2	44.309	44309	788.3777	961.6715	788.3777	961.6715	0.819799381	0.777070126		1	216.75	1.313001204
2	44.495	44495	984.9313	1039.241	984.9313	1039.241	0.947740996	0.762007738		1	217	1.313274895
2	44.685	44685	759.502	880.1905	759.502	880.1905	0.86288366	0.757362372		1	217.25	1.313548586
2	45.013	45013	701.8179	1081.093	701.8179	1081.093	0.6491744	0.757521314		1	217.5	1.313822276
2	45.221	45221	477.4733	848.1306	477.4733	848.1306	0.562971434	0.756868458		1	217.75	1.314095967
2	45.481	45481	791.0402	1025.662	791.0402	1025.662	0.771248423	0.760039485		1	218	1.314369658
2	45.655	45655	799.915	1062.847	799.915	1062.847	0.752615381	0.765524301		1	218.25	1.314643349
2	45.878	45878	903.3422	1026.02	903.3422	1026.02	0.880433325	0.775913099		1	218.5	1.31491704
2	46.081	46081	660.1073	843.5152	660.1073	843.5152	0.782567167	0.786957599		1	218.75	1.31519073
2	46.255	46255	713.2378	874.8368	713.2378	874.8368	0.815280976	0.804899196		1	219	1.315464421
2	46.518	46518	760.5118	882.1399	760.5118	882.1399	0.86212153	0.836110988		1	219.25	1.315738112
2	46.709	46709	654.459	845.6836	654.459	845.6836	0.773881627	0.851790899		1	219.5	1.316011803
2	46.973	46973	963.0844	1085.35	963.0844	1085.35	0.88734915	0.876037092		1	219.75	1.316285494
2	47.17	47170	982.4963	990.6082	982.4963	990.6082	0.991811192	0.887322119		1	220	1.316559184
2	47.472	47472	841.6599	1034.624	841.6599	1034.624	0.813493501	0.887448982		1	220.25	1.316832875
2	47.964	47964	938.9292	1088.041	938.9292	1088.041	0.862953878	0.875910706		1	220.5	1.317106566
2	48.177	48177	1072.901	1143.239	1072.901	1143.239	0.938474807	0.87025955		1	220.75	1.317380257
2	48.589	48589	935.2604	1003.049	935.2604	1003.049	0.932417459	0.849818172		1	221	1.317653948
2	48.779	48779	714.2098	977.4333	714.2098	977.4333	0.730699271	0.844806378		1	221.25	1.317927638
2	49.306	49306	774.5971	1036.223	774.5971	1036.223	0.747519694	0.845357339		1	221.5	1.318201329
2	49.778	49778	1050.943	1135.409	1050.943	1135.409	0.925607424	0.853247471		1	221.75	1.31847502
2	50.097	50097	861.5751	1065.718	861.5751	1065.718	0.808445668	0.861766363		1	222	1.318748711
2	50.66	50660	820.5937	917.0558	820.5937	917.0558	0.894813271	0.891327339		1	222.25	1.319022402
2	50.908	50908	698.7658	934.9254	698.7658	934.9254	0.747402734	0.905625294		1	222.5	1.319296092
2	51.08	51080	841.3056	839.5786	841.3056	839.5786	1.002056984	0.913078447		1	222.75	1.319569783
2	51.307	51307	2014.603	1774.806	2014.603	1774.806	1.135111669	0.918021074		1	223	1.317597426
2	51.694	51694	702.8257	857.7501	702.8257	857.7501	0.819382825	0.923433089		1	223.25	1.300855604
2	51.934	51934	867.6253	855.4395	867.6253	855.4395	1.014245075	0.926900662		1	223.5	1.284113782
2	52.209	52209	775.3983	867.7066	775.3983	867.7066	0.893618073	0.92796335		1	223.75	1.26737196
2	52.422	52422	733.2754	915.1785	733.2754	915.1785	0.801237573	0.930613655		1	224	1.250630138
2	52.585	52585	668.3264	772.8609	668.3264	772.8609	0.864743449	0.933551478		1	224.25	1.233888316
2	52.872	52872	847.9227	829.2398	847.9227	829.2398	1.022530154	0.938273032		1	224.5	1.217146494
2	53.074	53074	801.1167	807.2657	801.1167	807.2657	0.992382929	0.943918894		1	224.75	1.200404672
2	53.255	53255	1013.196	1023.087	1013.196	1023.087	0.9903322	0.952973044		1	225	1.18366285
2	53.492	53492	1037.558	1047.783	1037.558	1047.783	0.9902413	0.968916298		1	225.25	1.16307267
2	53.781	53781	790.4929	830.8059	790.4929	830.8059	0.951477234	0.986443932		1	225.5	1.141471809
2	53.97	53970	707.0763	760.528	707.0763	760.528	0.929717644	0.99071327		1	225.75	1.119870949
2	54.341	54341	993.6672	900.1236	993.6672	900.1236	1.103923061	0.996920968		1	226	1.098270089
2	54.654	54654	854.7809	878.8323	854.7809	878.8323	0.972632549	1.019916123		1	226.25	1.076669228
2	54.946	54946	733.5286	690.3592	733.5286	690.3592	1.062531795	1.047198896		1	226.5	1.055068368
2	55.259	55259	901.1449	1035.887	901.1449	1035.887	0.86992587	1.07413329		1	226.75	1.033467508
2	55.511	55511	865.9557	820.0323	865.9557	820.0323	1.05600194	1.097649841		1	227	1.011866647
2	55.694	55694	1204.86	873.8241	1204.86	873.8241	1.378835855	1.116346172		1	227.25	0.990265787
2	55.903	55903	972.7213	885.9909	972.7213	885.9909	1.097890847	1.132007283		1	227.5	0.965204942
2	56.173	56173	936.667	836.1279	936.667	836.1279	1.120243685	1.143785321		1	227.75	0.939363906
2	56.357	56357	1065.577	921.0047	1065.577	921.0047	1.15697238	1.149389131		1	228	0.913522869
2	56.549	56549	1041.701	861.3444	1041.701	861.3444	1.209389647	1.152205669		1	228.25	0.887681832
2	56.864	56864	973.4862	929.4689	973.4862	929.4689	1.047357475	1.130700973		1	228.5	0.861840795
2	57.104	57104	1024.699	863.4325	1024.699	863.4325	1.18677372	1.114453082		1	228.75	0.835999758
2	57.412	57412	885.1823	796.7436	885.1823	796.7436	1.111000201	1.106320535		1	229	0.810158721
2	57.626	57626	933.8856	825.9151	933.8856	825.9151	1.130728328	1.100916228		1	229.25	0.784317685
2	57.794	57794	825.1259	824.0568	825.1259	824.0568	1.001297362	1.101172304		1	229.5	0.758476648
2	58.08	58080	1031.963	1016.625	1031.963	1016.625	1.015087176	1.101319515		1	229.75	0.732635611
2	58.305	58305	1082.241	931.4452	1082.241	931.4452	1.161894441	1.107737871		1	230	0.706794574
2	58.739	58739	916.9	800.2168	916.9	800.2168	1.145814484	1.149447729		2	9	1.381192549
2	58.986	58986	1362.012	951.3941	1362.012	951.3941	1.431596013	1.183429304		2	9.25	1.35182765
2	59.165	59165	965.2219	911.9974	965.2219	911.9974	1.058360364	1.212376439		2	9.5	1.323713009
2	59.341	59341	1116.804	914.8522	1116.804	914.8522	1.220748007	1.248712172		2	9.75	1.299991007
2	59.624	59624	837.4278	766.0058	837.4278	766.0058	1.093239503	1.314493418		2	10	1.281662577
2	60.08	60080	1616.084	1007.315	1616.084	1007.315	1.604348193	1.424974147		2	10.25	1.268979935
2	60.534	60534	1420.618	849.3378	1420.618	849.3378	1.672618362	1.55098865		2	10.5	1.259047179
2	60.819	60819	1755.68	1207.74	1755.68	1207.74	1.453690364	1.628349071		2	10.75	1.252217513
2	61.01	61010	2188.911	1220.533	2188.911	1220.533	1.793405832	1.681409975		2	11	1.245900355
2	61.515	61515	1818.845	1021.346	1818.845	1021.346	1.780831374	1.837334051		2	11.25	1.237605098
2	61.997	61997	1766.09	970.6904	1766.09	970.6904	1.819416366	1.971366856		2	11.5	1.22449643
2	62.268	62268	2763.528	1188.753	2763.528	1188.753	2.324728518	2.044768353		2	11.75	1.210600224
2	62.519	62519	1733.37	965.0298	1733.37	965.0298	1.796182874	2.117545005		2	12	1.196903949
2	62.86	62860	2223.598	980.9361	2223.598	980.9361	2.266812283	2.188865934		2	12.25	1.182570826
2	63.063	63063	2110.994	842.0294	2110.994	842.0294	2.507031227	2.217349176		2	12.5	1.169200248
2	63.365	63365	1688.892	909.3212	1688.892	909.3212	1.857310706	2.249072375		2	12.75	1.161658485
2	63.734	63734	2475.121	973.3794	2475.121	973.3794	2.542812186	2.242436513		2	13	1.157744954
2	63.897	63897	2929.806	1208.537	2929.806	1208.537	2.424258422	2.229439229		2	13.25	1.155895692
2	64.213	64213	2267.127	1053.189	2267.127	1053.189	2.152630724	2.193843245		2	13.5	1.15474927
2	64.397	64397	1982.828	1027.195	1982.828	1027.195	1.930332605	2.160464556		2	13.75	1.157624994
2	64.858	64858	1766.872	811.3309	1766.872	811.3309	2.177745233	2.021720752		2	14	1.159894205
2	65.268	65268	1798.099	948.5975	1798.099	948.5975	1.895534197	1.900072999		2	14.25	1.159848833
2	65.445	65445	1156.48	691.1637	1156.48	691.1637	1.673236022	1.858078604		2	14.5	1.16165068
2	65.731	65731	1557.925	816.7921	1557.925	816.7921	1.907370309	1.788171806		2	14.75	1.15915186
2	66.116	66116	1655.441	1028.642	1655.441	1028.642	1.609346109	1.701336763		2	15	1.140978008
2	66.542	66542	1725.265	1064.674	1725.265	1064.674	1.620463165	1.624586736		2	15.25	1.117817752
2	66.717	66717	1381.721	882.2255	1381.721	882.2255	1.566176675	1.593671461		2	15.5	1.102377017
2	66.916	66916	1511.137	919.0937	1511.137	919.0937	1.644159894	1.555502346		2	15.75	1.088769575
2	67.236	67236	1490.707	1048.295	1490.707	1048.295	1.422030058	1.493287617		2	16	1.078684677
2	67.534	67534	1685.27	1002.031	1685.27	1002.031	1.681854154	1.445280046		2	16.25	1.081232507
2	67.871	67871	1233.963	935.6669	1233.963	935.6669	1.31880587	1.408492266		2	16.5	1.087486707
2	68.061	68061	981.9676	763.5907	981.9676	763.5907	1.285986851	1.391657424		2	16.75	1.092975473
2	68.38	68380	1124.849	854.9261	1124.849	854.9261	1.315726587	1.362431277		2	17	1.100824036
2	68.62	68620	1140.126	925.6656	1140.126	925.6656	1.23168237	1.337453661		2	17.25	1.108760592
2	68.878	68878	1204.901	996.0274	1204.901	996.0274	1.209706681	1.312205116		2	17.5	1.116457768
2	69.123	69123	1724.054	1032.619	1724.054	1032.619	1.669593529	1.293547531		2	17.75	1.121301033
2	69.487	69487	1610.716	1063.489	1610.716	1063.489	1.514558214	1.288185496		2	18	1.125004581
2	69.728	69728	990.9813	1015.964	990.9813	1015.964	0.975409857	1.285092193		2	18.25	1.122627969
2	69.95	69950	1539.685	1256.202	1539.685	1256.202	1.225666732	1.274878		2	18.5	1.118128229
2	70.229	70229	1075.831	1048.478	1075.831	1048.478	1.026088292	1.260110649		2	18.75	1.113184871
2	70.562	70562	1900.88	1268.036	1900.88	1268.036	1.499074159	1.241691161		2	19	1.108169295
2	70.891	70891	1213.241	895.8976	1213.241	895.8976	1.354218384	1.238210551		2	19.25	1.106783405
2	71.135	71135	1213.589	1055.016	1213.589	1055.016	1.150303882	1.234244637		2	19.5	1.105565533
2	71.553	71553	1309.897	1172.114	1309.897	1172.114	1.117550853	1.203451102		2	19.75	1.100642914
2	71.835	71835	1221.024	967.4338	1221.024	967.4338	1.26212667	1.175152942		2	20	1.09426027
2	72.007	72007	1563.955	1307.327	1563.955	1307.327	1.196299778	1.155919656		2	20.25	1.087358525
2	72.239	72239	1148.389	1070.745	1148.389	1070.745	1.072513997	1.111151805		2	20.5	1.075616641
2	72.467	72467	1231.54	1057.105	1231.54	1057.105	1.16501199	1.068869594		2	20.75	1.063789453
2	72.654	72654	908.062	824.328	908.062	824.328	1.101578498	1.051953368		2	21	1.062470256
2	72.84	72840	1056.013	952.9892	1056.013	952.9892	1.108105947	1.038595423		2	21.25	1.064823368
2	73.164	73164	651.4692	829.7618	651.4692	829.7618	0.785127973	1.020967225		2	21.5	1.070982627
2	73.336	73336	773.6557	899.273	773.6557	899.273	0.860312386	1.015592591		2	21.75	1.085399278
2	73.599	73599	972.1671	1062.662	972.1671	1062.662	0.914841314	1.014522578		2	22	1.100038485
2	73.899	73899	1494.913	1176.273	1494.913	1176.273	1.270889496	1.015374857		2	22.25	1.116715438
2	74.085	74085	1065.402	1001.495	1065.402	1001.495	1.063811602	1.021726516		2	22.5	1.133738914
2	74.357	74357	946.7143	924.2324	946.7143	924.2324	1.024324943	1.042375299		2	22.75	1.152115806
2	74.551	74551	1101.463	952.7924	1101.463	952.7924	1.156036719	1.049984756		2	23	1.160945368
2	74.931	74931	890.0336	904.4117	890.0336	904.4117	0.984102262	1.035045437		2	23.25	1.158070412
2	75.148	75148	784.3946	917.2759	784.3946	917.2759	0.855134862	1.024996885		2	23.5	1.149322146
2	75.615	75615	1120.734	998.6212	1120.734	998.6212	1.122281402	1.002147084		2	23.75	1.144921571
2	75.843	75843	891.6024	916.2816	891.6024	916.2816	0.973065922	0.988568261		2	24	1.139569959
2	76.024	76024	850.5919	967.1812	850.5919	967.1812	0.879454543	0.979267966		2	24.25	1.132549423
2	76.197	76197	993.4407	1023.527	993.4407	1023.527	0.97060527	0.972876663		2	24.5	1.131450665
2	76.363	76363	1022.236	966.9927	1022.236	966.9927	1.057128973	0.968158873		2	24.75	1.144215705
2	76.645	76645	827.412	866.0427	827.412	866.0427	0.955394001	0.958650672		2	25	1.167331291
2	76.812	76812	948.2766	979.7793	948.2766	979.7793	0.967847147	0.949942812		2	25.25	1.193130391
2	77.203	77203	809.4378	841.4577	809.4378	841.4577	0.961947107	0.924733555		2	25.5	1.22138005
2	77.392	77392	885.7812	960.1695	885.7812	960.1695	0.922525867	0.913536014		2	25.75	1.252040331
2	77.644	77644	568.1214	783.0404	568.1214	783.0404	0.72553268	0.898164959		2	26	1.280431131
2	77.819	77819	798.8605	850.2303	798.8605	850.2303	0.939581311	0.887914203		2	26.25	1.309842187
2	78.296	78296	957.6546	1020.041	957.6546	1020.041	0.938839321	0.857513145		2	26.5	1.341558453
2	78.611	78611	760.5891	967.6864	760.5891	967.6864	0.785987175	0.839797488		2	26.75	1.368858996
2	78.816	78816	769.149	886.0591	769.149	886.0591	0.868056092	0.834122451		2	27	1.387970266
2	78.999	78999	832.1832	923.9877	832.1832	923.9877	0.900643158	0.834738871		2	27.25	1.401770228
2	79.426	79426	576.8617	832.3334	576.8617	832.3334	0.693065663	0.848823193		2	27.5	1.409699106
2	79.821	79821	738.5753	816.1891	738.5753	816.1891	0.904907086	0.859935163		2	27.75	1.413184525
2	80.021	80021	781.4284	957.5073	781.4284	957.5073	0.816106989	0.862928055		2	28	1.407855356
2	80.382	80382	802.0942	890.5779	802.0942	890.5779	0.900644626	0.871402933		2	28.25	1.397998767
2	80.586	80586	882.4973	968.4973	882.4973	968.4973	0.911202644	0.8750149		2	28.5	1.381828534
2	80.774	80774	987.5999	993.5627	987.5999	993.5627	0.993998567	0.878740563		2	28.75	1.359467133
2	81.179	81179	761.8238	860.3501	761.8238	860.3501	0.885481155	0.887373359		2	29	1.331342662
2	81.507	81507	816.5158	1061.281	816.5158	1061.281	0.76936815	0.882276331		2	29.25	1.304458673
2	81.731	81731	675.338	870.0734	675.338	870.0734	0.77618509	0.874784702		2	29.5	1.277992601
2	82.122	82122	944.4051	914.0443	944.4051	914.0443	1.033215896	0.867666631		2	29.75	1.266306253
2	82.65	82650	868.1927	1033.613	868.1927	1033.613	0.839959153	0.872912695		2	30	1.264473055
2	82.955	82955	679.9643	815.6049	679.9643	815.6049	0.83369325	0.87917884		2	30.25	1.262639856
2	83.276	83276	946.9837	1028.056	946.9837	1028.056	0.921140191	0.891782416		2	30.5	1.260806658
2	83.518	83518	657.2082	822.3129	657.2082	822.3129	0.799219129	0.903917754		2	30.75	1.25897346
2	83.847	83847	954.7353	987.58	954.7353	987.58	0.966742239	0.917579346		2	31	1.257140262
2	84.034	84034	936.4074	892.9228	936.4074	892.9228	1.048699171	0.923145764		2	31.25	1.255307063
2	84.394	84394	1572.531	2057.984	1572.531	2057.984	0.764112355	0.934093229		2	31.5	1.253473865
2	84.73	84730	992.0761	880.3428	992.0761	880.3428	1.126920218	0.941827616		2	31.75	1.251640667
2	85.054	85054	846.6842	891.4031	846.6842	891.4031	0.949833134	0.947229917		2	32	1.249807469
2	85.366	85366	774.4535	978.2605	774.4535	978.2605	0.791663877	0.954107351		2	32.25	1.247974271
2	85.685	85685	1092.948	958.3901	1092.948	958.3901	1.140399927	0.962244698		2	32.5	1.246141072
2	85.924	85924	625.926	792.8915	625.926	792.8915	0.789422008	0.969641965		2	32.75	1.244307874
2	86.197	86197	943.4894	891.622	943.4894	891.622	1.058171961	0.983347415		2	33	1.242474676
2	86.504	86504	988.9391	925.1741	988.9391	925.1741	1.068922163	1.010431625		2	33.25	1.240641478
2	86.88	86880	815.9084	937.4112	815.9084	937.4112	0.870384736	1.051441221		2	33.5	1.238808279
2	87.154	87154	887.6228	859.0711	887.6228	859.0711	1.033235549	1.075625913		2	33.75	1.236975081
2	87.344	87344	996.4753	907.0839	996.4753	907.0839	1.098548106	1.086314048		2	34	1.235141883
2	87.553	87553	1007.177	888.8695	1007.177	888.8695	1.133098841	1.099237533		2	34.25	1.233308685
2	87.727	87727	1174.042	894.2321	1174.042	894.2321	1.312905229	1.11227974		2	34.5	1.231475486
2	87.962	87962	1242.777	976.3535	1242.777	976.3535	1.272876064	1.128426278		2	34.75	1.229642288
2	88.418	88418	891.5926	954.5515	891.5926	954.5515	0.934043475	1.165809863		2	35	1.22780909
2	89.37	89370	1194.012	1105.454	1194.012	1105.454	1.080110072	1.247859034		2	35.25	1.225975892
2	89.678	89678	1097.96	875.7002	1097.96	875.7002	1.253808096	1.287576133		2	35.5	1.224142694
2	89.889	89889	1426.323	908.5879	1426.323	908.5879	1.569823899	1.325139426		2	35.75	1.207957207
2	90.119	90119	1658.966	1073.921	1658.966	1073.921	1.544774709	1.386512383		2	36	1.188676703
2	90.494	90494	1315.485	865.0149	1315.485	865.0149	1.520765712	1.514090347		2	36.25	1.170234558
2	90.724	90724	1279.491	1021.134	1279.491	1021.134	1.253009889	1.578770343		2	36.5	1.154402327
2	90.936	90936	1441.91	915.5358	1441.91	915.5358	1.574935682	1.620279632		2	36.75	1.14104469
2	91.181	91181	1381.671	923.9877	1381.671	923.9877	1.49533484	1.664228949		2	37	1.129600298
2	91.389	91389	1471.432	818.1509	1471.432	818.1509	1.798484852	1.699867298		2	37.25	1.120374523
2	91.577	91577	1635.028	861.8753	1635.028	861.8753	1.897058658	1.72795205		2	37.5	1.113228783
2	91.795	91795	1965.481	955.8064	1965.481	955.8064	2.056358903	1.761934622		2	37.75	1.107545131
2	91.985	91985	1732.508	878.8323	1732.508	878.8323	1.971374971	1.794254973		2	38	1.106239144
2	92.305	92305	1146.52	768.1253	1146.52	768.1253	1.492621061	1.847570485		2	38.25	1.107095511
2	92.513	92513	1572.008	820.7242	1572.008	820.7242	1.915391309	1.880056		2	38.5	1.107049196
2	92.891	92891	948.7157	820.8673	948.7157	820.8673	1.155747951	1.924306406		2	38.75	1.106212526
2	93.134	93134	2386.044	965.5867	2386.044	965.5867	2.471082089	1.947978287		2	39	1.107096986
2	93.328	93328	1816.494	758.2862	1816.494	758.2862	2.395525594	1.970397097		2	39.25	1.103006263
2	93.746	93746	1503.817	906.4688	1503.817	906.4688	1.65898374	2.062925573		2	39.5	1.090892638
2	94.062	94062	1895.89	891.9083	1895.89	891.9083	2.125655743	2.121846109		2	39.75	1.077265281
2	94.295	94295	2203.372	1015.261	2203.372	1015.261	2.170251787	2.144694154		2	40	1.063091601
2	94.636	94636	1995.044	830.2838	1995.044	830.2838	2.40284587	2.169223791		2	40.25	1.047292647
2	94.854	94854	1876.113	865.5704	1876.113	865.5704	2.167487474	2.164637968		2	40.5	1.03039878
2	95.252	95252	1437.316	837.348	1437.316	837.348	1.716509743	2.109116903		2	40.75	1.021304355
2	95.681	95681	2236.332	1056.206	2236.332	1056.206	2.117325597	2.006210654		2	41	1.021271653
2	95.891	95891	2302.387	941.0222	2302.387	941.0222	2.44668723	1.918151718		2	41.25	1.023467194
2	96.055	96055	1592.77	927.4938	1592.77	927.4938	1.717283717	1.828899049		2	41.5	1.031968964
2	96.289	96289	1798.94	1029.067	1798.94	1029.067	1.748127187	1.723630698		2	41.75	1.054669022
2	96.459	96459	2334.795	1217.317	2334.795	1217.317	1.917984387	1.660624645		2	42	1.08226078
2	96.67	96670	1479.025	885.9543	1479.025	885.9543	1.669414551	1.584886409		2	42.25	1.101315391
2	96.927	96927	319.7273	734.9779	319.7273	734.9779	0.435016209	1.50866588		2	42.5	1.11037866
2	97.185	97185	1483.624	1061.803	1483.624	1061.803	1.397268608	1.432623654		2	42.75	1.114340569
2	97.413	97413	1660.059	934.344	1660.059	934.344	1.776710719	1.384821598		2	43	1.107839566
2	97.635	97635	1247.219	865.4522	1247.219	865.4522	1.441118296	1.383778679		2	43.25	1.096898243
2	97.847	97847	1242.109	902.3865	1242.109	902.3865	1.376471168	1.414436796		2	43.5	1.081726702
2	98.101	98101	1548.333	988.3438	1548.333	988.3438	1.566593527	1.438560763		2	43.75	1.063374455
2	98.465	98465	1533.371	984.6733	1533.371	984.6733	1.557238325	1.447654343		2	44	1.033900942
2	98.705	98705	1123.268	929.7973	1123.268	929.7973	1.208078363	1.455106362		2	44.25	1.006857985
2	98.988	98988	1507.594	999.2606	1507.594	999.2606	1.50870954	1.446917738		2	44.5	0.993954361
2	99.276	99276	1907.49	1183.261	1907.49	1183.261	1.61206192	1.396364553		2	44.75	0.991883774
2	99.439	99439	1601.234	1130.313	1601.234	1130.313	1.416628845	1.367919794		2	45	0.99193962
2	99.718	99718	1065.965	965.3219	1065.965	965.3219	1.10425859	1.326743822		2	45.25	0.991804613
2	100.021	100021	1213.424	948.8461	1213.424	948.8461	1.278841743	1.27519315		2	45.5	0.993379466
2	100.358	100358	1198.359	923.2175	1198.359	923.2175	1.298024572	1.228818504		2	45.75	0.997672018
2	100.63	100630	985.3064	823.0025	985.3064	823.0025	1.197209486	1.2059294		2	46	1.003480778
2	100.91	100910	907.3	928.3245	907.3	928.3245	0.977352208	1.185558787		2	46.25	1.013545521
2	101.168	101168	1369.085	1076.191	1369.085	1076.191	1.272158009	1.174314633		2	46.5	1.027186721
2	101.624	101624	1357.858	1151.827	1357.858	1151.827	1.178873216	1.169386609		2	46.75	1.037135587
2	101.81	101810	1682.116	1262.315	1682.116	1262.315	1.332564376	1.160299045		2	47	1.047289952
2	101.993	101993	1239.472	1127.578	1239.472	1127.578	1.099233933	1.139563924		2	47.25	1.051794712
2	102.178	102178	893.9609	819.1077	893.9609	819.1077	1.091383831	1.118540242		2	47.5	1.051534994
2	102.522	102522	926.6523	928.6625	926.6523	928.6625	0.997835382	1.083701267		2	47.75	1.048832243
2	102.691	102691	1210.263	983.0591	1210.263	983.0591	1.231119268	1.064476233		2	48	1.046078386
2	102.926	102926	1010.943	1016.958	1010.943	1016.958	0.994085301	1.043010781		2	48.25	1.042243917
2	103.259	103259	736.7349	792.4866	736.7349	792.4866	0.929649662	1.026395445		2	48.5	1.03652593
2	103.49	103490	658.6942	843.8865	658.6942	843.8865	0.780548332	1.019314667		2	48.75	1.032532583
2	103.723	103723	970.1044	841.4577	970.1044	841.4577	1.152885522	1.012688393		2	49	1.032286457
2	104.003	104003	1123.995	935.4225	1123.995	935.4225	1.201590725	1.010673028		2	49.25	1.032406944
2	104.289	104289	1117.525	974.4503	1117.525	974.4503	1.146826062	1.014206345		2	49.5	1.033928909
2	104.481	104481	674.8042	813.3516	674.8042	813.3516	0.829658662	1.0134109		2	49.75	1.035855425
2	104.701	104701	763.4969	791.8199	763.4969	791.8199	0.964230502	1.012778666		2	50	1.038804169
2	104.869	104869	763.2888	773.097	763.2888	773.097	0.987313106	1.010735847		2	50.25	1.043701633
2	105.101	105101	1136.838	1148.622	1136.838	1148.622	0.98974075	0.997671397		2	50.5	1.049752821
2	105.374	105374	919.8045	883.9656	919.8045	883.9656	1.04054332	0.974668201		2	50.75	1.056017546
2	105.615	105615	977.954	1018.209	977.954	1018.209	0.960464895	0.956069393		2	51	1.062054539
2	105.901	105901	698.3749	828.7598	698.3749	828.7598	0.842674681	0.939028365		2	51.25	1.065358956
2	106.133	106133	964.4624	857.7501	964.4624	857.7501	1.124409545	0.926456039		2	51.5	1.067175304
2	106.368	106368	987.0539	1062.156	987.0539	1062.156	0.929292778	0.911541275		2	51.75	1.068798953
2	106.549	106549	689.3188	839.3688	689.3188	839.3688	0.821234718	0.898332132		2	52	1.070142051
2	106.844	106844	524.7866	746.5841	524.7866	746.5841	0.702916925	0.88020328		2	52.25	1.07074954
2	107.083	107083	751.4089	813.8568	751.4089	813.8568	0.92326918	0.870131816		2	52.5	1.072384197
2	107.249	107249	865.1123	955.554	865.1123	955.554	0.905351555	0.864230495		2	52.75	1.074341774
2	107.452	107452	749.4996	838.3426	749.4996	838.3426	0.894025426	0.861613192		2	53	1.076916233
2	107.756	107756	784.3331	888.3458	784.3331	888.3458	0.882914176	0.865156153		2	53.25	1.08192825
2	108.056	108056	762.4342	889.683	762.4342	889.683	0.856972877	0.864038868		2	53.5	1.089616877
2	108.262	108262	703.0503	854.0034	703.0503	854.0034	0.823240633	0.858809994		2	53.75	1.096606531
2	108.535	108535	891.1751	994.337	891.1751	994.337	0.896250567	0.851592115		2	54	1.099672767
2	108.748	108748	652.7222	806.7842	652.7222	806.7842	0.809041873	0.843538057		2	54.25	1.101601122
2	109.092	109092	802.2764	884.973	802.2764	884.973	0.906554663	0.823356077		2	54.5	1.107687964
2	109.265	109265	704.2757	877.0052	704.2757	877.0052	0.803046208	0.811505572		2	54.75	1.117038468
2	109.702	109702	852.5575	1180.209	852.5575	1180.209	0.722378409	0.785308578		2	55	1.127622731
2	110.075	110075	743.3276	1024.416	743.3276	1024.416	0.72561108	0.768652296		2	55.25	1.137540023
2	110.487	110487	724.8284	985.8607	724.8284	985.8607	0.735223952	0.751593026		2	55.5	1.148264696
2	110.693	110693	655.605	877.7754	655.605	877.7754	0.746893795	0.745502207		2	55.75	1.159291141
2	110.856	110856	933.3919	1103.726	933.3919	1103.726	0.845673564	0.741816575		2	56	1.166526911
2	111.049	111049	639.8038	846.2057	639.8038	846.2057	0.756085429	0.736475848		2	56.25	1.171086892
2	111.237	111237	669.0995	1034.837	669.0995	1034.837	0.646574775	0.728763593		2	56.5	1.173556164
2	111.759	111759	672.6391	989.6139	672.6391	989.6139	0.679698517	0.702756269		2	56.75	1.167561818
2	112.062	112062	826.5093	994.594	826.5093	994.594	0.831001695	0.692594295		2	57	1.159729718
2	112.559	112559	501.6561	829.0285	501.6561	829.0285	0.605113214	0.68486231		2	57.25	1.154706882
2	112.753	112753	573.5834	916.0289	573.5834	916.0289	0.626162996	0.683649562		2	57.5	1.15171053
2	113.114	113114	660.7582	990.4859	660.7582	990.4859	0.667105105	0.685700984		2	57.75	1.150330806
2	113.361	113361	617.2421	912.7119	617.2421	912.7119	0.676272655	0.688854445		2	58	1.150410604
2	113.532	113532	779.5874	1054.494	779.5874	1054.494	0.739299987	0.692839919		2	58.25	1.152665116
2	113.731	113731	716.4919	928.0836	716.4919	928.0836	0.772012241	0.704789203		2	58.5	1.162027581
2	113.932	113932	725.2265	1031.141	725.2265	1031.141	0.703324279	0.722373227		2	58.75	1.173313783
2	114.196	114196	751.2811	941.8169	751.2811	941.8169	0.797693373	0.740639826		2	59	1.189324953
2	114.466	114466	643.9261	1040.482	643.9261	1040.482	0.618872888	0.753637588		2	59.25	1.209715228
2	114.729	114729	724.8284	973.7942	724.8284	973.7942	0.744334275	0.767103681		2	59.5	1.235413313
2	114.957	114957	729.7459	1016.412	729.7459	1016.412	0.717962696	0.77484188		2	59.75	1.262773194
2	115.149	115149	1071.581	1104.821	1071.581	1104.821	0.969913678	0.775632692		2	60	1.29069554
2	115.509	115509	801.0422	957.7394	801.0422	957.7394	0.836388479	0.768514286		2	60.25	1.321382923
2	115.886	115886	578.2111	836.8916	578.2111	836.8916	0.690903219	0.767244623		2	60.5	1.353371498
2	116.177	116177	673.426	918.3596	673.426	918.3596	0.733292275	0.784886381		2	60.75	1.384750195
2	116.443	116443	697.667	961.2753	697.667	961.2753	0.725772315	0.798771349		2	61	1.416564039
2	116.755	116755	808.6152	959.1603	808.6152	959.1603	0.843044901	0.803307408		2	61.25	1.452005117
2	117.098	117098	680.3419	917.7233	680.3419	917.7233	0.741336632	0.806718946		2	61.5	1.487588892
2	117.333	117333	603.782	935.5983	603.782	935.5983	0.645343199	0.804862584		2	61.75	1.519848578
2	117.605	117605	2651.375	1914.233	2651.375	1914.233	1.385084783	0.801413821		2	62	1.5518861
2	117.908	117908	746.0135	1016.958	746.0135	1016.958	0.73357356	0.794614231		2	62.25	1.58310128
2	118.113	118113	498.8751	939.9052	498.8751	939.9052	0.53077172	0.779134382		2	62.5	1.6163584
2	118.407	118407	662.8666	992.563	662.8666	992.563	0.667833276	0.743484629		2	62.75	1.641170269
2	118.689	118689	684.3535	899.5979	684.3535	899.5979	0.760732656	0.71569723		2	63	1.660831603
2	118.998	118998	848.9482	1136.453	848.9482	1136.453	0.747015671	0.688021771		2	63.25	1.673961849
2	119.372	119372	645.9631	961.2753	645.9631	961.2753	0.671985538	0.65871953		2	63.5	1.678411437
2	119.608	119608	577.3942	941.576	577.3942	941.576	0.613221025	0.66039766		2	63.75	1.675883415
2	119.869	119869	607.6277	932.9734	607.6277	932.9734	0.65128084	0.67261129		2	64	1.665131332
2	120.115	120115	635.8098	974.8853	635.8098	974.8853	0.65218934	0.679292052		2	64.25	1.650976439
2	120.413	120413	585.3224	915.1132	585.3224	915.1132	0.639617481	0.681343028		2	64.5	1.624393148
2	120.665	120665	687.7875	916.8914	687.7875	916.8914	0.750129732	0.685123533		2	64.75	1.589708052
2	121.029	121029	887.2953	1072.637	887.2953	1072.637	0.827209298	0.687943003		2	65	1.555301875
2	121.319	121319	602.3078	945.6518	602.3078	945.6518	0.636923443	0.68740674		2	65.25	1.521107831
2	121.537	121537	634.7282	1031.9	634.7282	1031.9	0.615106309	0.685785861		2	65.5	1.493089568
2	121.703	121703	500.6912	897.4653	500.6912	897.4653	0.557894773	0.682569507		2	65.75	1.465085178
2	121.976	121976	802.1535	1065.87	802.1535	1065.87	0.75258099	0.66531188		2	66	1.439091692
2	122.168	122168	711.2064	998.6375	711.2064	998.6375	0.712176741	0.653443504		2	66.25	1.415901515
2	122.395	122395	857.1049	1166.73	857.1049	1166.73	0.734621463	0.644184032		2	66.5	1.395138082
2	122.793	122793	424.7687	866.3963	424.7687	866.3963	0.490270676	0.627735027		2	66.75	1.374480384
2	122.961	122961	635.3415	942.1343	635.3415	942.1343	0.674364048	0.623793363		2	67	1.352274133
2	123.28	123280	539.3657	974.8853	539.3657	974.8853	0.553260676	0.619937246		2	67.25	1.330082715
2	123.668	123668	583.0646	976.7797	583.0646	976.7797	0.596925387	0.618368462		2	67.5	1.311516487
2	123.878	123878	648.2733	1032.533	648.2733	1032.533	0.627847536	0.619687406		2	67.75	1.298121778
2	124.056	124056	649.5036	933.931	649.5036	933.931	0.695451377	0.625037269		2	68	1.286763645
2	124.332	124332	601.9873	985.3258	601.9873	985.3258	0.61095254	0.639880411		2	68.25	1.276289672
2	124.573	124573	739.8331	1011.277	739.8331	1011.277	0.731583038	0.648591805		2	68.5	1.265041941
2	124.769	124769	591.4035	999.1106	591.4035	999.1106	0.591929963	0.650330099		2	68.75	1.253419983
2	125.021	125021	579.5096	950.9448	579.5096	950.9448	0.609404037	0.651188728		2	69	1.243362536
2	125.484	125484	675.1205	935.2112	675.1205	935.2112	0.721890948	0.640667388		2	69.25	1.238182089
2	125.689	125689	564.7042	874.2267	564.7042	874.2267	0.645947098	0.635075101		2	69.5	1.236495759
2	125.855	125855	471.4042	811.4256	471.4042	811.4256	0.580958008	0.633685246		2	69.75	1.23468008
2	126.037	126037	598.3855	888.8771	598.3855	888.8771	0.673192616	0.634904619		2	70	1.229218078
2	126.203	126203	647.3671	1043.805	647.3671	1043.805	0.620199271	0.636633903		2	70.25	1.223095014
2	126.419	126419	461.1111	797.1608	461.1111	797.1608	0.578441765	0.639470254		2	70.5	1.216720258
2	126.818	126818	554.2359	838.3752	554.2359	838.3752	0.661083367	0.650445369		2	70.75	1.214222449
2	127.195	127195	526.1956	801.6842	526.1956	801.6842	0.656362692	0.664112294		2	71	1.212718083
2	127.451	127451	604.5172	873.781	604.5172	873.781	0.691840633	0.670429398		2	71.25	1.207801104
2	127.84	127840	746.6514	985.5868	746.6514	985.5868	0.757570414	0.679806314		2	71.5	1.19931099
2	128.004	128004	606.8341	946.1117	606.8341	946.1117	0.641397945	0.682622103		2	71.75	1.188397999
2	128.239	128239	600.1884	938.6215	600.1884	938.6215	0.639436024	0.682430861		2	72	1.175960469
2	128.764	128764	667.8977	894.1342	667.8977	894.1342	0.74697702	0.67424605		2	72.25	1.154021775
2	129.021	129021	650.3651	1019.973	650.3651	1019.973	0.637629722	0.672753073		2	72.5	1.134094391
2	129.212	129212	508.7655	868.6348	508.7655	868.6348	0.58570702	0.670572454		2	72.75	1.124494103
2	129.442	129442	726.4116	969.9597	726.4116	969.9597	0.748909053	0.668610251		2	73	1.117501456
2	129.739	129739	578.1042	912.6637	578.1042	912.6637	0.633425215	0.669098165		2	73.25	1.112149271
2	130.007	130007	713.7579	951.5204	713.7579	951.5204	0.750123592	0.671163125		2	73.5	1.110602862
2	130.215	130215	562.6621	878.9327	562.6621	878.9327	0.640165169	0.68039198		2	73.75	1.11061494
2	130.461	130461	771.6339	1023.494	771.6339	1023.494	0.753921274	0.706239664		2	74	1.112400034
2	130.641	130641	511.2319	798.9579	511.2319	798.9579	0.63987339	0.725884677		2	74.25	1.119512423
2	130.981	130981	670.966	989.9529	670.966	989.9529	0.67777568	0.766102996		2	74.5	1.125842673
2	131.178	131178	702.0555	928.5654	702.0555	928.5654	0.756064678	0.792629456		2	74.75	1.123158308
2	131.397	131397	689.7123	853.8991	689.7123	853.8991	0.807721076	0.816658124		2	75	1.118405056
2	131.765	131765	1166.162	1099.927	1166.162	1099.927	1.060217633	0.853349674		2	75.25	1.112945043
2	132.041	132041	809.6534	823.708	809.6534	823.708	0.9829374	0.88217089		2	75.5	1.107306125
2	132.524	132524	785.878	1000.726	785.878	1000.726	0.785307866	0.91558048		2	75.75	1.101005832
2	132.851	132851	691.2564	917.6172	691.2564	917.6172	0.753316743	0.909743919		2	76	1.094733695
2	133.103	133103	1107.07	1047.734	1107.07	1047.734	1.056632695	0.894680437		2	76.25	1.090524513
2	133.356	133356	1271.555	1294.969	1271.555	1294.969	0.981919258	0.883451214		2	76.5	1.086914631
2	133.66	133660	789.8364	1057.375	789.8364	1057.375	0.746978508	0.868468091		2	76.75	1.082136958
2	134.102	134102	944.3375	1000.364	944.3375	1000.364	0.943993886	0.849149052		2	77	1.07505897
2	134.31	134310	755.6889	927.2714	755.6889	927.2714	0.814959784	0.851350922		2	77.25	1.06774181
2	134.547	134547	870.795	976.5116	870.795	976.5116	0.891740559	0.85628552		2	77.5	1.060826721
2	134.78	134780	537.8126	835.5643	537.8126	835.5643	0.643651961	0.862381791		2	77.75	1.053915354
2	134.997	134997	869.7393	854.9822	869.7393	854.9822	1.017260125	0.873139027		2	78	1.046734277
2	135.345	135345	691.8068	964.2583	691.8068	964.2583	0.717449671	0.90079827		2	78.25	1.039389129
2	135.522	135522	954.5259	968.7678	954.5259	968.7678	0.985298954	0.913513985		2	78.5	1.0327487
2	135.776	135776	1153.546	1163.237	1153.546	1163.237	0.991668938	0.931024645		2	78.75	1.028097043
2	135.982	135982	1272.392	1148.459	1272.392	1148.459	1.107912429	0.946210469		2	79	1.027554146
2	136.448	136448	748.9588	903.8896	748.9588	903.8896	0.828595439	0.970192913		2	79.25	1.031355499
2	136.638	136638	679.636	884.0256	679.636	884.0256	0.768796741	0.953758151		2	79.5	1.034991309
2	136.871	136871	939.3995	817.8422	939.3995	817.8422	1.148631729	0.935372031		2	79.75	1.038233393
2	137.118	137118	3043.463	2060.962	3043.463	2060.962	1.47671961	0.952869024		2	80	1.040388966
2	137.323	137323	1018.451	1630.713	1018.451	1630.713	0.624543375	0.97102611		2	80.25	1.043012122
2	137.498	137498	696.9506	1081.778	696.9506	1081.778	0.64426398	0.989330627		2	80.5	1.045403788
2	137.673	137673	755.6226	876.4652	755.6226	876.4652	0.862125045	1.014820521		2	80.75	1.047603966
2	137.85	137850	1024.763	886.9238	1024.763	886.9238	1.155412675	1.048504513		2	81	1.050043947
2	138.272	138272	890.3215	853.1289	890.3215	853.1289	1.043595522	1.125400309		2	81.25	1.051294223
2	138.476	138476	1297.415	923.7504	1297.415	923.7504	1.404508187	1.155428534		2	81.5	1.049503314
2	138.674	138674	1237.456	898.5982	1237.456	898.5982	1.377096015	1.187866593		2	81.75	1.045840161
2	138.986	138986	1044.12	879.6969	1044.12	879.6969	1.186908809	1.234381406		2	82	1.043742112
2	139.522	139522	944.163	835.8624	944.163	835.8624	1.129567498	1.241082357		2	82.25	1.043304536
2	139.787	139787	1338.253	990.9511	1338.253	990.9511	1.350473298	1.258371787		2	82.5	1.0444496
2	140.162	140162	1032.73	908.8087	1032.73	908.8087	1.136355759	1.339347319		2	82.75	1.046083728
2	140.362	140362	1308.796	998.1958	1308.796	998.1958	1.311161598	1.39224219		2	83	1.048839762
2	140.624	140624	1698.415	1171.826	1698.415	1171.826	1.449374737	1.458214664		2	83.25	1.053364766
2	140.84	140840	1733.189	1107.099	1733.189	1107.099	1.565523047	1.522976508		2	83.5	1.059013518
2	141.128	141128	1717.766	1125.655	1717.766	1125.655	1.526014631	1.615861559		2	83.75	1.063870648
2	141.334	141334	2258.335	1084.447	2258.335	1084.447	2.082476138	1.670891076		2	84	1.067826957
2	141.509	141509	1443.226	979.4423	1443.226	979.4423	1.473518144	1.718327926		2	84.25	1.071321507
2	141.734	141734	1966.017	1001.802	1966.017	1001.802	1.96248061	1.772098948		2	84.5	1.074464989
2	142.168	142168	1317.292	860.8392	1317.292	860.8392	1.530241653	1.848176604		2	84.75	1.077059362
2	142.39	142390	1903.463	910.0398	1903.463	910.0398	2.091626103	1.874835557		2	85	1.078980967
2	142.562	142562	1450.327	904.9011	1450.327	904.9011	1.602746422	1.887145516		2	85.25	1.081387707
2	142.776	142776	1854.995	990.0241	1854.995	990.0241	1.873686711	1.89440078		2	85.5	1.084142202
2	143.009	143009	1852.839	811.065	1852.839	811.065	2.284451924	1.902656005		2	85.75	1.087245098
2	143.179	143179	1995.575	996.0771	1995.575	996.0771	2.003434272	1.918384948		2	86	1.091486606
2	143.355	143355	1811.229	914.4963	1811.229	914.4963	1.980575537	1.938386326		2	86.25	1.098201269
2	143.517	143517	1341.573	804.9655	1341.573	804.9655	1.666621737	1.946459962		2	86.5	1.108368624
2	143.721	143721	1656.949	926.2983	1656.949	926.2983	1.788785535	1.935796376		2	86.75	1.120899971
2	144.042	144042	1650.185	898.0495	1650.185	898.0495	1.837521206	1.892139403		2	87	1.132318976
2	144.366	144366	2010.82	935.284	2010.82	935.284	2.149956591	1.834731739		2	87.25	1.141074614
2	144.651	144651	2185.726	1103.217	2185.726	1103.217	1.981229441	1.752764623		2	87.5	1.147959042
2	144.838	144838	1215.439	763.4022	1215.439	763.4022	1.592134526	1.706215998		2	87.75	1.156210625
2	145.036	145036	1404.613	831.0172	1404.613	831.0172	1.690233367	1.676746029		2	88	1.164361613
2	145.251	145251	1333.704	886.8836	1333.704	886.8836	1.503809519	1.645786487		2	88.25	1.173809753
2	145.427	145427	1081.027	804.2583	1081.027	804.2583	1.344129119	1.624822961		2	88.5	1.18341683
2	145.704	145704	1466.999	892.9146	1466.999	892.9146	1.642933154	1.600078828		2	88.75	1.193349534
2	145.926	145926	1711.975	1179.874	1711.975	1179.874	1.450981206	1.581350243		2	89	1.203282237
2	146.205	146205	1650.801	971.9644	1650.801	971.9644	1.698417144	1.573639395		2	89.25	1.21321494
2	146.419	146419	1777.223	955.0607	1777.223	955.0607	1.860848216	1.578544205		2	89.5	1.225710518
2	146.725	146725	1530.048	906.5587	1530.048	906.5587	1.68775392	1.570704204		2	89.75	1.242200632
2	147.024	147024	1147.807	859.6579	1147.807	859.6579	1.335190429	1.538441213		2	90	1.267262099
2	147.475	147475	1104.721	720.6498	1104.721	720.6498	1.532951234	1.475603606		2	90.25	1.302445244
2	147.725	147725	1354.313	966.9927	1354.313	966.9927	1.40054108	1.424036357		2	90.5	1.341490074
2	148.052	148052	917.7406	769.5397	917.7406	769.5397	1.192583826	1.34260709		2	90.75	1.372875772
2	148.235	148235	967.6777	715.7759	967.6777	715.7759	1.351928306	1.306251069		2	91	1.394956743
2	148.413	148413	1308.995	935.2439	1308.995	935.2439	1.399629551	1.279320268		2	91.25	1.415374398
2	148.798	148798	1221.257	961.0041	1221.257	961.0041	1.270813517	1.228119655		2	91.5	1.433997401
2	149.054	149054	864.9667	809.5841	864.9667	809.5841	1.068408705	1.19633785		2	91.75	1.451731919
2	149.372	149372	906.4541	834.1827	906.4541	834.1827	1.086637376	1.154836824		2	92	1.47101704
2	149.702	149702	1152.067	931.6976	1152.067	931.6976	1.236524598	1.113505847		2	92.25	1.490218481
2	149.927	149927	1049.095	984.6422	1049.095	984.6422	1.065458092	1.090952321		2	92.5	1.508482285
2	150.388	150388	934.6421	880.8563	934.6421	880.8563	1.061060811	1.057096146		2	92.75	1.522208059
2	150.754	150754	964.0611	798.4526	964.0611	798.4526	1.207411811	1.04265822		2	93	1.534712078
2	151.067	151067	685.3522	783.5899	685.3522	783.5899	0.874631232	1.052481279		2	93.25	1.546909234
2	151.586	151586	715.1254	893.4118	715.1254	893.4118	0.8004432	1.097208247		2	93.5	1.568616113
2	151.921	151921	1171.061	988.428	1171.061	988.428	1.184771172	1.107535157		2	93.75	1.594062864
2	152.23	152230	1178.411	867.4067	1178.411	867.4067	1.358544959	1.106809661		2	94	1.615551549
2	152.465	152465	1460.902	1305.475	1460.902	1305.475	1.119057814	1.100750239		2	94.25	1.629379221
2	152.692	152692	1060.726	894.3745	1060.726	894.3745	1.185997588	1.080532516		2	94.5	1.638211426
2	152.855	152855	951.286	877.5187	951.286	877.5187	1.084063508	1.060824729		2	94.75	1.641615822
2	153.203	153203	712.0831	768.1374	712.0831	768.1374	0.927025686	1.017350973		2	95	1.631218336
2	153.579	153579	703.0721	721.3463	703.0721	721.3463	0.974666537	0.937193461		2	95.25	1.615141339
2	153.778	153778	541.4437	784.3034	541.4437	784.3034	0.690349806	0.900184406		2	95.5	1.587589004
2	153.948	153948	900.0875	884.4628	900.0875	884.4628	1.017665751	0.877642562		2	95.75	1.554236028
2	154.116	154116	768.7644	770.2507	768.7644	770.2507	0.998070369	0.852302195		2	96	1.499633927
2	154.427	154427	782.8162	1565.117	782.8162	1565.117	0.500164652	0.815794448		2	96.25	1.445395884
2	154.852	154852	783.9215	951.8291	783.9215	951.8291	0.823594803	0.807762274		2	96.5	1.401478564
2	155.236	155236	800.7921	873.7082	800.7921	873.7082	0.916544105	0.820034964		2	96.75	1.362410902
2	155.572	155572	873.5581	976.3462	873.5581	976.3462	0.894721667	0.828546715		2	97	1.328293079
2	155.982	155982	691.4519	813.0348	691.4519	813.0348	0.850457939	0.840938477		2	97.25	1.296874776
2	156.167	156167	644.6351	787.4049	644.6351	787.4049	0.81868312	0.849480122		2	97.5	1.280932411
2	156.544	156544	708.0444	835.2431	708.0444	835.2431	0.847710565	0.862246807		2	97.75	1.288306558
2	156.755	156755	692.6547	875.7817	692.6547	875.7817	0.790898805	0.859747477		2	98	1.301471887
2	157.036	157036	551.8959	691.6429	551.8959	691.6429	0.797949202	0.854925227		2	98.25	1.307609938
2	157.205	157205	933.8337	956.5722	933.8337	956.5722	0.976229186	0.858126914		2	98.5	1.310586985
2	157.53	157530	760.5602	877.0052	760.5602	877.0052	0.867224276	0.867892096		2	98.75	1.312921057
2	157.81	157810	652.8462	770.4107	652.8462	770.4107	0.847400224	0.875967221		2	99	1.308775419
2	158.005	158005	962.3237	957.9596	962.3237	957.9596	1.00455562	0.881570863		2	99.25	1.288545867
2	158.36	158360	698.6647	876.235	698.6647	876.235	0.797348542	0.893622056		2	99.5	1.269179172
2	158.575	158575	747.8648	984.7408	747.8648	984.7408	0.759453452	0.898617101		2	99.75	1.25183787
2	159.07	159070	908.9882	874.8451	908.9882	874.8451	1.039027595	0.898808343		2	100	1.232230384
2	159.276	159276	949.4028	950.0048	949.4028	950.0048	0.999366319	0.89803532		2	100.25	1.216056339
2	159.602	159602	1002.335	1115.398	1002.335	1115.398	0.898634389	0.901615922		2	100.5	1.203696606
2	159.863	159863	766.7073	934.4282	766.7073	934.4282	0.820509591	0.907354523		2	100.75	1.194629002
2	160.274	160274	605.3327	732.0165	605.3327	732.0165	0.8269386	0.918664667		2	101	1.18745476
2	160.523	160523	737.3798	830.0228	737.3798	830.0228	0.888384994	0.93099345		2	101.25	1.183670987
2	160.903	160903	871.7697	816.8348	871.7697	816.8348	1.067253379	0.954415661		2	101.5	1.182425502
2	161.103	161103	970.3256	937.0811	970.3256	937.0811	1.035476652	0.966154419		2	101.75	1.178969854
2	161.475	161475	862.4846	914.2929	862.4846	914.2929	0.943335117	0.993166226		2	102	1.167693112
2	161.67	161670	997.4519	1141.747	997.4519	1141.747	0.873619024	1.009463858		2	102.25	1.155006672
2	161.971	161971	1078.026	982.4547	1078.026	982.4547	1.097278073	1.030659487		2	102.5	1.143334891
2	162.134	162134	1208.333	1103.966	1208.333	1103.966	1.094538238	1.038002285		2	102.75	1.130960893
2	162.551	162551	1170.471	972.9908	1170.471	972.9908	1.202962042	1.049789826		2	103	1.121847816
2	162.803	162803	805.6235	823.6606	805.6235	823.6606	0.978101296	1.05912371		2	103.25	1.116097455
2	162.982	162982	962.2054	1000.846	962.2054	1000.846	0.961392062	1.071082249		2	103.5	1.112495183
2	163.193	163193	925.4425	1013.303	925.4425	1013.303	0.913292964	1.085302807		2	103.75	1.109482059
2	163.374	163374	1215.011	956.5522	1215.011	956.5522	1.270198323	1.093351375		2	104	1.108652541
2	163.735	163735	1075.506	964.4027	1075.506	964.4027	1.115204261	1.106940451		2	104.25	1.110049293
2	164.048	164048	1579.38	1388.343	1579.38	1388.343	1.137600723	1.11631233		2	104.5	1.109879543
2	164.306	164306	1266.227	1114.155	1266.227	1114.155	1.136490883	1.124039993		2	104.75	1.109338594
2	164.601	164601	1188.592	1064.413	1188.592	1064.413	1.116664302	1.132309461		2	105	1.105270874
2	164.774	164774	1335.486	1030.316	1335.486	1030.316	1.296190683	1.131825507		2	105.25	1.096861336
2	165.018	165018	1151.056	1147.786	1151.056	1147.786	1.002848963	1.123536538		2	105.5	1.087562182
2	165.328	165328	1382.773	1295.069	1382.773	1295.069	1.067721488	1.121067155		2	105.75	1.079762812
2	165.51	165510	1201.504	1192.357	1201.504	1192.357	1.00767136	1.12254266		2	106	1.073142046
2	165.711	165711	1564.139	1255.612	1564.139	1255.612	1.245718423	1.127490463		2	106.25	1.066396372
2	166.002	166002	1353.513	1041.572	1353.513	1041.572	1.299490578	1.153044411		2	106.5	1.058503185
2	166.248	166248	980.7362	982.8607	980.7362	982.8607	0.997838453	1.181706971		2	106.75	1.051160486
2	166.634	166634	1184.241	948.7418	1184.241	948.7418	1.248222646	1.239362797		2	107	1.045467049
2	167.156	167156	1339.723	1029.636	1339.723	1029.636	1.30116177	1.359951704		2	107.25	1.0411283
2	167.512	167512	1568.196	975.5168	1568.196	975.5168	1.607554068	1.453405551		2	107.5	1.040185581
2	167.737	167737	1395.564	947.3505	1395.564	947.3505	1.4731232	1.503556242		2	107.75	1.041528726
2	167.948	167948	1610.662	1113.222	1610.662	1113.222	1.44684708	1.547763337		2	108	1.041142049
2	168.238	168238	1902.142	1134.919	1902.142	1134.919	1.676015645	1.615729418		2	108.25	1.038775869
2	169.508	169508	2170.262	1026.762	2170.262	1026.762	2.113695287	1.88454772		2	108.5	1.035734679
2	169.991	169991	1612.298	925.7558	1612.298	925.7558	1.741601835	1.942862932		2	108.75	1.031541174
2	170.377	170377	1403.823	799.2147	1403.823	799.2147	1.756502977	1.970846794		2	109	1.024779791
2	170.713	170713	1593.805	828.9788	1593.805	828.9788	1.922612496	1.965366985		2	109.25	1.017302319
2	171.142	171142	2276.618	877.5187	2276.618	877.5187	2.59438118	1.929664441		2	109.5	1.010334417
2	171.528	171528	1316.506	923.9877	1316.506	923.9877	1.42480901	1.894122667		2	109.75	1.003764038
2	171.73	171730	2010.542	966.9885	2010.542	966.9885	2.079178811	1.872653056		2	110	0.998617686
2	171.931	171931	2035.826	1060.893	2035.826	1060.893	1.918973921	1.8428041		2	110.25	0.993733434
2	172.372	172372	1736.995	988.98	1736.995	988.98	1.756349977	1.776395646		2	110.5	0.98903246
2	172.661	172661	1456.65	872.1865	1456.65	872.1865	1.670112986	1.732873167		2	110.75	0.985807712
2	172.963	172963	1414.879	868.3316	1414.879	868.3316	1.629422446	1.683783197		2	111	0.982865875
2	173.225	173225	1337.327	763.8433	1337.327	763.8433	1.750787105	1.657974647		2	111.25	0.978386964
2	173.47	173470	2397.479	1472.955	2397.479	1472.955	1.627666154	1.659341767		2	111.5	0.972645067
2	173.688	173688	1260.143	861.8579	1260.143	861.8579	1.462123861	1.665596352		2	111.75	0.96690317
2	173.915	173915	1495.126	879.2786	1495.126	879.2786	1.70040076	1.677904108		2	112	0.962970463
2	174.193	174193	1692.5	948.4893	1692.5	948.4893	1.784416545	1.710449186		2	112.25	0.960663619
2	174.529	174529	1732.632	845.1784	1732.632	845.1784	2.050019262	1.743620194		2	112.5	0.958870683
2	174.776	174776	1144.838	846.2237	1144.838	846.2237	1.352878677	1.76173266		2	112.75	0.957897132
2	175.08	175080	1987.801	1037.529	1987.801	1037.529	1.915899218	1.78453397		2	113	0.958535533
2	175.254	175254	1741.482	932.8621	1741.482	932.8621	1.866816114	1.788198981		2	113.25	0.959634592
2	175.423	175423	1534.831	871.6138	1534.831	871.6138	1.760907182	1.778266039		2	113.5	0.961781322
2	175.595	175595	1162.392	735.5608	1162.392	735.5608	1.580279971	1.75849118		2	113.75	0.968399863
2	175.87	175870	1554.848	819.1162	1554.848	819.1162	1.898201989	1.731657832		2	114	0.977908623
2	176.087	176087	1735.332	850.0882	1735.332	850.0882	2.041355238	1.721652779		2	114.25	0.985358715
2	176.336	176336	1273.004	849.7251	1273.004	849.7251	1.49813628	1.710274418		2	114.5	0.990954689
2	176.53	176530	1063.379	847.9209	1063.379	847.9209	1.25410165	1.698335024		2	114.75	0.996688447
2	176.735	176735	1646.956	861.3444	1646.956	861.3444	1.912076052	1.682813911		2	115	1.000008754
2	176.967	176967	1659.407	977.6452	1659.407	977.6452	1.697350941	1.669301978		2	115.25	0.99937102
2	177.234	177234	1484.885	933.4339	1484.885	933.4339	1.590776808	1.646539734		2	115.5	0.997092197
2	177.435	177435	1542.336	858.9953	1542.336	858.9953	1.79551157	1.635113918		2	115.75	0.996636002
2	177.831	177831	1380.749	773.7979	1380.749	773.7979	1.784379358	1.661334758		2	116	0.999610846
2	178.254	178254	1210.128	897.3891	1210.128	897.3891	1.348498661	1.712598264		2	116.25	1.006314123
2	178.558	178558	1355.201	801.0901	1355.201	801.0901	1.691696103	1.737010512		2	116.5	1.011340344
2	178.901	178901	1680.295	951.4543	1680.295	951.4543	1.766028069	1.768671673		2	116.75	1.013015883
2	179.391	179391	2052.063	951.5932	2052.063	951.5932	2.156449836	1.802282026		2	117	1.014172736
2	179.784	179784	1743.752	1048.212	1743.752	1048.212	1.663548977	1.767776753		2	117.25	1.014068559
2	180.045	180045	1433.758	791.9149	1433.758	791.9149	1.810495042	1.729273783		2	117.5	1.012790196
2	180.512	180512	1578.562	920.6657	1578.562	920.6657	1.714587608	1.653579986		2	117.75	1.010676447
2	180.682	180682	1565.66	968.4027	1565.66	968.4027	1.61674477	1.618567692		2	118	1.005839424
2	181.046	181046	1385.529	887.8058	1385.529	887.8058	1.560621704	1.509941257		2	118.25	0.994247822
2	181.313	181313	1124.198	849.2199	1124.198	849.2199	1.32380082	1.440802807		2	118.5	0.981247305
2	181.673	181673	1117.653	1007.692	1117.653	1007.692	1.109121636	1.379588709		2	118.75	0.970143514
2	181.856	181856	1483.015	1035.816	1483.015	1035.816	1.431735945	1.352232917		2	119	0.95983179
2	182.066	182066	1446.233	1086.291	1446.233	1086.291	1.331349519	1.321106131		2	119.25	0.950802378
2	182.353	182353	1373.985	963.8975	1373.985	963.8975	1.425447208	1.279749363		2	119.5	0.946815605
2	182.764	182764	1293.101	1023.51	1293.101	1023.51	1.263398501	1.230065673		2	119.75	0.950232877
2	183.065	183065	1119.112	910.0398	1119.112	910.0398	1.229739622	1.196444058		2	120	0.954440001
2	183.293	183293	1060.061	848.2096	1060.061	848.2096	1.24976303	1.171379926		2	120.25	0.956308044
2	183.716	183716	838.8768	825.9151	838.8768	825.9151	1.015693744	1.140266398		2	120.5	0.957426871
2	183.878	183878	910.6604	887.5273	910.6604	887.5273	1.026064663	1.137529577		2	120.75	0.958871482
2	184.058	184058	1364.377	1319.558	1364.377	1319.558	1.033965161	1.138613903		2	121	0.959764163
2	184.248	184248	1096.534	907.3165	1096.534	907.3165	1.208546301	1.139762231		2	121.25	0.959679322
2	184.436	184436	1062.975	968.1652	1062.975	968.1652	1.097927296	1.144273394		2	121.5	0.959000116
2	184.668	184668	1240.072	942.8296	1240.072	942.8296	1.315266301	1.158455303		2	121.75	0.956020953
2	184.992	184992	1236.88	1026.681	1236.88	1026.681	1.204736427	1.176928913		2	122	0.948751125
2	185.179	185179	1479.036	1207.936	1479.036	1207.936	1.22443242	1.187891331		2	122.25	0.942421908
2	185.573	185573	1236.06	947.0938	1236.06	947.0938	1.305108322	1.215889492		2	122.5	0.937694837
2	185.846	185846	1302.291	1053.395	1302.291	1053.395	1.236279838	1.219533982		2	122.75	0.93293177
2	186.13	186130	841.5358	915.6521	841.5358	915.6521	0.919056266	1.217186534		2	123	0.930078132
2	186.542	186542	1395.261	1071.502	1395.261	1071.502	1.302154359	1.214860765		2	123.25	0.928685008
2	186.893	186893	1170.3	912.9171	1170.3	912.9171	1.281934581	1.220771171		2	123.5	0.928107776
2	187.079	187079	996.0479	753.5768	996.0479	753.5768	1.321760304	1.224524204		2	123.75	0.928032058
2	187.46	187460	970.6164	879.5312	970.6164	879.5312	1.103561079	1.2270823		2	124	0.930092995
2	187.759	187759	1002.177	817.7878	1002.177	817.7878	1.225473161	1.225982635		2	124.25	0.935678483
2	188.241	188241	1184.978	867.3105	1184.978	867.3105	1.366267329	1.223359093		2	124.5	0.940510839
2	188.678	188678	950.9205	908.5716	950.9205	908.5716	1.046610416	1.206705264		2	124.75	0.942450913
2	189.103	189103	1297.655	1034.64	1297.655	1034.64	1.254209194	1.162310806		2	125	0.942891427
2	189.36	189360	902.3893	862.5491	902.3893	862.5491	1.046188907	1.134920808		2	125.25	0.940525492
2	189.706	189706	1036.458	915.314	1036.458	915.314	1.132352395	1.099930177		2	125.5	0.937872985
2	189.879	189879	985.4721	778.5659	985.4721	778.5659	1.26575297	1.080249856		2	125.75	0.935260772
2	190.292	190292	1054.175	1016.155	1054.175	1016.155	1.037415552	1.038215086		2	126	0.935303346
2	190.553	190553	756.6961	874.0222	756.6961	874.0222	0.865763021	1.012414129		2	126.25	0.93649931
2	190.79	190790	821.036	977.1847	821.036	977.1847	0.840205541	0.990820925		2	126.5	0.938549425
2	191.066	191066	819.7846	940.4315	819.7846	940.4315	0.871711124	0.970098789		2	126.75	0.941719477
2	191.357	191357	1099.539	903.8857	1099.539	903.8857	1.21645801	0.949244343		2	127	0.945623254
2	191.655	191655	1406.116	1312.729	1406.116	1312.729	1.071139588	0.937262375		2	127.25	0.949507678
2	191.845	191845	982.3041	1085.474	982.3041	1085.474	0.904954057	0.942119743		2	127.5	0.95233864
2	192.104	192104	947.2551	1049.764	947.2551	1049.764	0.902350528	0.953777346		2	127.75	0.955116694
2	192.272	192272	750.433	935.7333	750.433	935.7333	0.801973169	0.956218594		2	128	0.95738318
2	192.671	192671	1026.628	1114.191	1026.628	1114.191	0.92141114	0.964553219		2	128.25	0.957247624
2	193.103	193103	1297.133	1174.561	1297.133	1174.561	1.104355585	0.977370169		2	128.5	0.955450907
2	193.426	193426	1302.715	1182.138	1302.715	1182.138	1.10199909	0.990038777		2	128.75	0.953654191
2	193.67	193670	958.2009	1057.975	958.2009	1057.975	0.905693329	1.002208774		2	129	0.952921567
2	193.902	193902	1101.714	991.354	1101.714	991.354	1.111322494	1.016264594		2	129.25	0.951710641
2	194.137	194137	709.9606	850.8223	709.9606	850.8223	0.834440517	1.020971755		2	129.5	0.95099946
2	194.396	194396	1124.632	944.4478	1124.632	944.4478	1.190782593	1.020855049		2	129.75	0.95121953
2	194.574	194574	1039.694	964.0097	1039.694	964.0097	1.078509895	1.034004243		2	130	0.952107517
2	194.838	194838	1028.538	921.0175	1028.538	921.0175	1.116740996	1.092855475		2	130.25	0.958082072
2	195.116	195116	710.2843	871.7008	710.2843	871.7008	0.814825798	1.161091579		2	130.5	0.970264428
2	195.352	195352	1263.455	1148.981	1263.455	1148.981	1.09963089	1.217205965		2	130.75	0.983302161
2	195.581	195581	1497.168	1111.121	1497.168	1111.121	1.347439208	1.281686473		2	131	0.997077971
2	195.743	195743	1178.812	935.6711	1178.812	935.6711	1.25985723	1.316524468		2	131.25	1.011768713
2	196.026	196026	1713.728	1005.163	1713.728	1005.163	1.70492547	1.364924517		2	131.5	1.023938111
2	196.189	196189	1496.386	994.3286	1496.386	994.3286	1.504921009	1.390593694		2	131.75	1.035428864
2	196.448	196448	2167.291	1457.201	2167.291	1457.201	1.487297223	1.426826394		2	132	1.047430879
2	196.766	196766	1289.707	908.3269	1289.707	908.3269	1.419870974	1.468349512		2	132.25	1.056068953
2	197.205	197205	1339.418	999.0601	1339.418	999.0601	1.340678103	1.514886797		2	132.5	1.064040714
2	197.514	197514	1382.726	1123.174	1382.726	1123.174	1.23108797	1.537434		2	132.75	1.062946453
2	198.064	198064	2569.651	1369.679	2569.651	1369.679	1.876097246	1.549595394		2	133	1.058009581
2	198.438	198438	1521.999	1062.946	1521.999	1062.946	1.431868599	1.531403226		2	133.25	1.052163605
2	198.856	198856	1772.828	976.3535	1772.828	976.3535	1.815764475	1.494351455		2	133.5	1.046723016
2	199.186	199186	1463.907	978.5558	1463.907	978.5558	1.49598725	1.46263447		2	133.75	1.041274317
2	199.452	199452	1609.701	1063.108	1609.701	1063.108	1.514146258	1.422661397		2	134	1.036237068
2	199.761	199761	675.4011	785.351	675.4011	785.351	0.859999032	1.3549653		2	134.25	1.034904108
2	200.14	200140	1063.473	839.874	1063.473	839.874	1.26622922	1.286187339		2	134.5	1.037020581
2	200.322	200322	1173.145	814.623	1173.145	814.623	1.440107878	1.269951282		2	134.75	1.039920169
2	200.533	200533	1142.427	962.6503	1142.427	962.6503	1.186751825	1.258751327		2	135	1.045350895
2	200.829	200829	1127.497	862.1146	1127.497	862.1146	1.307827289	1.246476713		2	135.25	1.054510806
2	201.031	201031	1212.82	985.8479	1212.82	985.8479	1.230230343	1.251301297		2	135.5	1.063124787
2	201.315	201315	1151.703	952.3895	1151.703	952.3895	1.209277297	1.264917455		2	135.75	1.071099297
2	201.484	201484	1650.475	1171.187	1650.475	1171.187	1.409232684	1.260224386		2	136	1.079353121
2	201.863	201863	1337.374	1086.501	1337.374	1086.501	1.230899926	1.247496259		2	136.25	1.085284255
2	202.108	202108	1173.958	994.5818	1173.958	994.5818	1.180353391	1.235751291		2	136.5	1.087908217
2	202.477	202477	1159.59	953.1858	1159.59	953.1858	1.216541413	1.2072942		2	136.75	1.078331274
2	202.64	202640	1218.971	948.4079	1218.971	948.4079	1.285281365	1.194978388		2	137	1.078142246
2	202.986	202986	1088.878	982.0531	1088.878	982.0531	1.108777112	1.170983393		2	137.25	1.087385196
2	203.203	203203	1436.094	1125.68	1436.094	1125.68	1.275756876	1.154861074		2	137.5	1.098938274
2	203.385	203385	883.792	990.9511	883.792	990.9511	0.891862373	1.140994		2	137.75	1.117309625
2	203.811	203811	1211.654	981.6592	1211.654	981.6592	1.234291901	1.098128432		2	138	1.138682502
2	204.064	204064	1209.753	1074.813	1209.753	1074.813	1.125547421	1.076246005		2	138.25	1.159682554
2	204.323	204323	1022.41	979.0531	1022.41	979.0531	1.044284523	1.063261002		2	138.5	1.177185783
2	204.642	204642	989.05	942.7293	989.05	942.7293	1.049134677	1.053167751		2	138.75	1.195550051
2	205.002	205002	1076.268	1007.92	1076.268	1007.92	1.067810937	1.044530738		2	139	1.21185029
2	205.204	205204	795.4388	1029.762	795.4388	1029.762	0.772449168	1.045083078		2	139.25	1.213291083
2	205.5	205500	1128.268	984.6422	1128.268	984.6422	1.145865981	1.054156313		2	139.5	1.214731877
2	205.765	205765	1252.065	1155.171	1252.065	1155.171	1.083878491	1.051726919		2	139.75	1.221716073
2	205.992	205992	939.9745	901.2542	939.9745	901.2542	1.042962685	1.033721574		2	140	1.244031656
2	206.267	206267	1105.952	1048.54	1105.952	1048.54	1.05475423	1.004011951		2	140.25	1.270886628
2	206.516	206516	1661.92	1261.958	1661.92	1261.958	1.316937648	0.981344301		2	140.5	1.300560461
2	206.721	206721	637.7306	762.7893	637.7306	762.7893	0.836050794	0.957776769		2	140.75	1.332369301
2	206.928	206928	789.2934	909.3212	789.2934	909.3212	0.868002858	0.932752759		2	141	1.368596972
2	207.152	207152	575.79	810.2543	575.79	810.2543	0.71062875	0.913599308		2	141.25	1.402651374
2	207.339	207339	778.3292	905.0431	778.3292	905.0431	0.859991309	0.897311029		2	141.5	1.433738816
2	207.631	207631	699.2951	926.555	699.2951	926.555	0.754725947	0.877570432		2	141.75	1.460944216
2	207.807	207807	755.216	853.3857	755.216	853.3857	0.884964442	0.876612368		2	142	1.481146367
2	208.001	208001	1163.594	986.3699	1163.594	986.3699	1.179673062	0.884670895		2	142.25	1.499261568
2	208.208	208208	880.8679	909.6319	880.8679	909.6319	0.968378418	0.889794945		2	142.5	1.510640887
2	208.425	208425	623.9721	775.6994	623.9721	775.6994	0.804399359	0.888529554		2	142.75	1.515624679
2	208.633	208633	623.4313	816.3196	623.4313	816.3196	0.763709826	0.887529974		2	143	1.5196896
2	208.948	208948	1007.027	1016.184	1007.027	1016.184	0.990988837	0.883975487		2	143.25	1.530807057
2	209.121	209121	799.3656	899.3778	799.3656	899.3778	0.888798456	0.872262892		2	143.5	1.539639158
2	209.373	209373	681.7686	919.6232	681.7686	919.6232	0.74135646	0.853535213		2	143.75	1.533295751
2	209.749	209749	650.6132	811.0783	650.6132	811.0783	0.802158312	0.860520811		2	144	1.517621788
2	209.99	209990	866.1259	832.894	866.1259	832.894	1.039899315	0.869006155		2	144.25	1.497999148
2	210.191	210191	879.435	1117.222	879.435	1117.222	0.787162265	0.872555899		2	144.5	1.470758276
2	210.424	210424	679.5552	883.6121	679.5552	883.6121	0.769065068	0.873019498		2	144.75	1.439378051
2	210.841	210841	895.5702	896.3948	895.5702	896.3948	0.999080093	0.873408305		2	145	1.418164724
2	211.104	211104	896.1187	990.3014	896.1187	990.3014	0.904894914	0.873440384		2	145.25	1.401489051
2	211.323	211323	856.3606	878.0156	856.3606	878.0156	0.975336429	0.875287049		2	145.5	1.388752608
2	211.652	211652	626.6673	876.235	626.6673	876.235	0.715181772	0.879695431		2	145.75	1.378563001
2	211.938	211938	714.0877	909.3212	714.0877	909.3212	0.785297538	0.877111444		2	146	1.370775493
2	212.283	212283	1004.622	1103.445	1004.622	1103.445	0.91044139	0.860434186		2	146.25	1.368639137
2	212.481	212481	1001.969	1177.792	1001.969	1177.792	0.850718123	0.849958135		2	146.5	1.369468055
2	212.807	212807	973.8355	1007.692	973.8355	1007.692	0.966401936	0.831887584		2	146.75	1.365567039
2	213.071	213071	895.2173	1034.837	895.2173	1034.837	0.865080491	0.815551342		2	147	1.353131528
2	213.331	213331	625.9945	815.4421	625.9945	815.4421	0.767674983	0.801997823		2	147.25	1.337421893
2	213.574	213574	622.3904	881.0467	622.3904	881.0467	0.706421578	0.789464585		2	147.5	1.320593105
2	213.902	213902	680.88	1007.263	680.88	1007.263	0.675970427	0.771805871		2	147.75	1.296328506
2	214.226	214226	733.9405	962.5997	733.9405	962.5997	0.762456606	0.754518215		2	148	1.267629755
2	214.484	214484	753.1142	940.7102	753.1142	940.7102	0.800580455	0.740591129		2	148.25	1.243854512
2	214.786	214786	600.6687	830.0228	600.6687	830.0228	0.72367735	0.731045884		2	148.5	1.227152267
2	215.013	215013	713.3857	921.5407	713.3857	921.5407	0.774122836	0.736459905		2	148.75	1.211825708
2	215.327	215327	598.9438	765.6114	598.9438	765.6114	0.782307839	0.747010562		2	149	1.197322414
2	215.548	215548	592.1144	843.0293	592.1144	843.0293	0.702365149	0.744450887		2	149.25	1.182440215
2	215.78	215780	541.8014	844.1175	541.8014	844.1175	0.641855429	0.739556391		2	149.5	1.16771016
2	216.034	216034	784.7761	1081.839	784.7761	1081.839	0.725409326	0.73395492		2	149.75	1.153829337
2	216.52	216520	966.732	1158.9	966.732	1158.9	0.834180689	0.724308084		2	150	1.143178988
2	216.716	216716	959.0792	1154.101	959.0792	1154.101	0.831018429	0.720640634		2	150.25	1.134715153
2	216.896	216896	812.8506	1060.664	812.8506	1060.664	0.766360129	0.717637465		2	150.5	1.128006393
2	217.059	217059	770.0174	1111.917	770.0174	1111.917	0.69251338	0.714153211		2	150.75	1.123460136
2	217.235	217235	339.5243	800.4413	339.5243	800.4413	0.424171391	0.709151038		2	151	1.126946394
2	217.528	217528	698.4125	999.7244	698.4125	999.7244	0.698605036	0.702001409		2	151.25	1.135185865
2	217.898	217898	653.185	790.5094	653.185	790.5094	0.82628366	0.685960026		2	151.5	1.145117765
2	218.082	218082	694.711	896.6476	694.711	896.6476	0.774787107	0.681181421		2	151.75	1.150864895
2	218.421	218421	583.4883	960.8508	583.4883	960.8508	0.607262126	0.689021872		2	152	1.153209421
2	218.655	218655	637.8263	986.1174	637.8263	986.1174	0.646805644	0.699491416		2	152.25	1.152722751
2	218.873	218873	673.355	994.224	673.355	994.224	0.677266894	0.708582014		2	152.5	1.14873013
2	219.076	219076	800.8606	1042.599	800.8606	1042.599	0.768138661	0.714741638		2	152.75	1.137614293
2	219.276	219276	631.8696	887.6322	631.8696	887.6322	0.711859709	0.720730243		2	153	1.123411572
2	219.688	219688	671.6408	929.5447	671.6408	929.5447	0.722548146	0.743244704		2	153.25	1.10710208
2	219.867	219867	863.4899	1097.235	863.4899	1097.235	0.786968972	0.759079897		2	153.5	1.08253313
2	220.126	220126	881.9976	1122.929	881.9976	1122.929	0.785443781	0.785513496		2	153.75	1.060109096
2	220.297	220297	737.3575	962.6177	737.3575	962.6177	0.765992044	0.805913		2	154	1.043701314
2	220.575	220575	1054.413	1429.509	1054.413	1429.509	0.73760501	0.844246689		2	154.25	1.02838407
2	220.791	220791	1192.301	1208.574	1192.301	1208.574	0.986535371	0.87804337		2	154.5	1.018169777
2	220.971	220971	1202.18	1326.35	1202.18	1326.35	0.906382177	0.907246216		2	154.75	1.015991694
2	226.877	226877	7833.224	6037.494	7833.224	6037.494	1.297429695	1.069158934		2	155	1.017283558
2	227.244	227244	1280.573	1485.085	1280.573	1485.085	0.862289364	1.003940028		2	155.25	1.020924099
2	227.631	227631	878.5456	1050.479	878.5456	1050.479	0.83632857	0.937678171		2	155.5	1.023843608
2	227.997	227997	880.3551	1094.168	880.3551	1094.168	0.804588601	0.890186125		2	155.75	1.027164471
2	228.403	228403	812.3397	956.7549	812.3397	956.7549	0.849057266	0.853583937		2	156	1.030780006
2	228.652	228652	806.5077	964.5069	806.5077	964.5069	0.836186553	0.842056325		2	156.25	1.035630191
2	228.885	228885	494.4346	727.7055	494.4346	727.7055	0.679443264	0.838763688		2	156.5	1.039532908
2	229.089	229089	829.2769	872.0336	829.2769	872.0336	0.950968976	0.838044865		2	156.75	1.039094926
2	229.29	229290	685.3758	879.6154	685.3758	879.6154	0.779176672	0.848000989		2	157	1.037129418
2	229.554	229554	973.9512	991.9396	973.9512	991.9396	0.981865428	0.867975938		2	157.25	1.038943866
2	229.922	229922	882.1096	868.7767	882.1096	868.7767	1.015346751	0.881697498		2	157.5	1.042406664
2	230.265	230265	648.6048	829.2128	648.6048	829.2128	0.782193425	0.89612949		2	157.75	1.045747053
2	230.671	230671	776.3763	884.2956	776.3763	884.2956	0.877960153	0.915384459		2	158	1.04906172
2	230.859	230859	1081.255	1120.971	1081.255	1120.971	0.964570002	0.924819361		2	158.25	1.052962008
2	231.111	231111	835.1371	930.6994	835.1371	930.6994	0.897322057	0.937467762		2	158.5	1.056182825
2	231.37	231370	847.7464	837.6085	847.7464	837.6085	1.012103387	0.955524249		2	158.75	1.057017246
2	231.575	231575	679.3952	736.7808	679.3952	736.7808	0.922113063	0.972845852		2	159	1.057061771
2	231.872	231872	833.5108	879.3691	833.5108	879.3691	0.947850908	0.992370936		2	159.25	1.05676286
2	232.222	232222	947.4179	934.5966	947.4179	934.5966	1.013718539	0.995261019		2	159.5	1.05785205
2	232.54	232540	1265.772	1041.046	1265.772	1041.046	1.215865581	0.998779197		2	159.75	1.059868591
2	232.997	232997	714.0661	844.9608	714.0661	844.9608	0.845087843	1.003123015		2	160	1.06275188
2	233.19	233190	964.5495	821.3224	964.5495	821.3224	1.174385966	1.005584129		2	160.25	1.06592332
2	233.4	233400	860.6405	923.9877	860.6405	923.9877	0.931441512	1.017588435		2	160.5	1.071386232
2	233.621	233621	825.8406	886.9958	825.8406	886.9958	0.931053563	1.037548491		2	160.75	1.078361217
2	233.982	233982	858.1226	899.5674	858.1226	899.5674	0.953928077	1.075211228		2	161	1.085333125
2	234.251	234251	1164.96	994.9507	1164.96	994.9507	1.170872084	1.113705045		2	161.25	1.093040616
2	234.578	234578	1223.13	1018.947	1223.13	1018.947	1.200386281	1.19275341		2	161.5	1.101535358
2	234.839	234839	1269.663	986.1174	1269.663	986.1174	1.287537366	1.275148665		2	161.75	1.110682101
2	235.274	235274	1438.858	1029.387	1438.858	1029.387	1.397781398	1.39659532		2	162	1.118458346
2	235.962	235962	1720.025	1177.295	1720.025	1177.295	1.460997456	1.554053618		2	162.25	1.122752658
2	236.238	236238	1931.105	1083.777	1931.105	1083.777	1.781828734	1.604657181		2	162.5	1.126010405
2	236.407	236407	1969.828	1094.236	1969.828	1094.236	1.8001857	1.627092709		2	162.75	1.130072843
2	236.909	236909	1322.57	898.6321	1322.57	898.6321	1.471759133	1.672440709		2	163	1.137049788
2	237.133	237133	1266.512	911.0186	1266.512	911.0186	1.390215304	1.687170239		2	163.25	1.144214502
2	237.483	237483	1994.788	899.1914	1994.788	899.1914	2.218424242	1.706093663		2	163.5	1.148942834
2	237.687	237687	1044.864	795.1649	1044.864	795.1649	1.314021783	1.712618218		2	163.75	1.153227818
2	237.853	237853	1574.501	909.1369	1574.501	909.1369	1.731863485	1.714450593		2	164	1.156678561
2	238.067	238067	2094.429	970.9701	2094.429	970.9701	2.157047884	1.715536072		2	164.25	1.160130241
2	238.364	238364	1393.772	988.3991	1393.772	988.3991	1.410130786	1.715688119		2	164.5	1.163410429
2	238.656	238656	1199.416	834.2698	1199.416	834.2698	1.437683589	1.705753958		2	164.75	1.164523451
2	238.977	238977	2323.431	1208.574	2323.431	1208.574	1.922456548	1.666259884		2	165	1.160953267
2	239.195	239195	2168.38	1077.059	2168.38	1077.059	2.013241614	1.636808246		2	165.25	1.159819449
2	239.435	239435	1291.081	993.6783	1291.081	993.6783	1.299294752	1.610447033		2	165.5	1.160175842
2	239.745	239745	1620.256	1073.664	1620.256	1073.664	1.509090367	1.57127758		2	165.75	1.164072869
2	240.01	240010	1571.581	1146.371	1571.581	1146.371	1.370918315	1.532624387		2	166	1.174193212
2	240.186	240186	1557.827	1068.116	1557.827	1068.116	1.458481101	1.501113399		2	166.25	1.187625003
2	240.366	240366	1651.151	1036.313	1651.151	1036.313	1.593293725	1.463267722		2	166.5	1.204839174
2	240.694	240694	1472.74	939.1591	1472.74	939.1591	1.568147506	1.394296073		2	166.75	1.226419328
2	241.005	241005	1226.11	863.6178	1226.11	863.6178	1.419736833	1.326431274		2	167	1.253042947
2	241.231	241231	882.3421	792.6979	882.3421	792.6979	1.11308747	1.271269453		2	167.25	1.281031447
2	241.776	241776	1067.128	874.0351	1067.128	874.0351	1.220921219	1.156901128		2	167.5	1.311285072
2	242.024	242024	1060.284	1058.573	1060.284	1058.573	1.001616327	1.114776402		2	167.75	1.33711172
2	242.297	242297	1016.145	979.8109	1016.145	979.8109	1.037082768	1.074807761		2	168	1.36185319
2	242.468	242468	1002.842	969.665	1002.842	969.665	1.034214909	1.063658849		2	168.25	1.388737621
2	242.653	242653	1783.252	1476.894	1783.252	1476.894	1.20743398	1.061078058		2	168.5	1.413131751
2	243.019	243019	815.5938	932.9023	815.5938	932.9023	0.874254249	1.061484068		2	168.75	1.437525881
2	243.273	243273	1100.009	939.9052	1100.009	939.9052	1.17034037	1.06613682		2	169	1.461920011
2	243.505	243505	1011.365	906.4368	1011.365	906.4368	1.115758981	1.073086885		2	169.25	1.486314141
2	243.687	243687	963.6155	813.579	963.6155	813.579	1.184415404	1.074741699		2	169.5	1.510708271
2	244.022	244022	778.2826	881.1651	778.2826	881.1651	0.883242652	1.080010538		2	169.75	1.524958037
2	244.371	244371	1227.754	974.6243	1227.754	974.6243	1.259720284	1.084121683		2	170	1.538672316
2	244.567	244567	823.3616	889.6349	823.3616	889.6349	0.925505058	1.079854218		2	170.25	1.547027395
2	244.756	244756	1012.614	934.8298	1012.614	934.8298	1.083206804	1.076933615		2	170.5	1.550347031
2	244.941	244941	999.7655	832.1109	999.7655	832.1109	1.201481077	1.080296607		2	170.75	1.54732615
2	245.148	245148	955.1788	886.8264	955.1788	886.8264	1.077075288	1.085298502		2	171	1.537734969
2	245.366	245366	975.8268	866.9015	975.8268	866.9015	1.125648992	1.092654495		2	171.25	1.527702955
2	245.603	245603	1070.73	1117.98	1070.73	1117.98	0.957736274	1.109235082		2	171.5	1.517091327
2	245.909	245909	1139.349	1007.683	1139.349	1007.683	1.130662123	1.139979859		2	171.75	1.504636421
2	246.279	246279	964.1283	865.5206	964.1283	865.5206	1.113928773	1.161254084		2	172	1.487455675
2	246.501	246501	1350.739	1074.434	1350.739	1074.434	1.257163306	1.157452652		2	172.25	1.470101059
2	246.805	246805	1665.784	1280.793	1665.784	1280.793	1.300587995	1.14329055		2	172.5	1.452745809
2	247.149	247149	1131.162	1094.69	1131.162	1094.69	1.033317195	1.124502391		2	172.75	1.434899557
2	247.363	247363	1152.607	884.5831	1152.607	884.5831	1.302994597	1.096328383		2	173	1.417258547
2	247.651	247651	638.7252	779.5302	638.7252	779.5302	0.819371976	1.05846417		2	173.25	1.407105581
2	247.857	247857	1050.881	931.5655	1050.881	931.5655	1.128080634	1.052939757		2	173.5	1.408068283
2	248.08	248080	999.8306	1012.818	999.8306	1012.818	0.987176966	1.047173664		2	173.75	1.412104447
2	248.271	248271	752.1436	811.6703	752.1436	811.6703	0.926661478	1.047401263		2	174	1.420815748
2	248.588	248588	1029.267	933.1681	1029.267	933.1681	1.102981339	1.074430346		2	174.25	1.433825525
2	248.801	248801	829.8613	904.9893	829.8613	904.9893	0.916984654	1.103890388		2	174.5	1.445203098
2	249.139	249139	1238.06	949.5395	1238.06	949.5395	1.303853078	1.138661646		2	174.75	1.453993627
2	249.422	249422	1153.282	939.3917	1153.282	939.3917	1.227690217	1.148814009		2	175	1.462617591
2	249.698	249698	1450.776	988.1465	1450.776	988.1465	1.46817906	1.155151943		2	175.25	1.46703437
2	250.008	250008	1016.827	957.0774	1016.827	957.0774	1.062429225	1.161520155		2	175.5	1.458413243
2	250.443	250443	670.3195	796.7125	670.3195	796.7125	0.841356826	1.123949075		2	175.75	1.446406144
2	250.694	250694	972.5248	802.6164	972.5248	802.6164	1.211693158	1.117194229		2	176	1.438245305
2	250.978	250978	1007.833	897.4653	1007.833	897.4653	1.122977122	1.141693277		2	176.25	1.4329625
2	251.162	251162	1317.809	1063.941	1317.809	1063.941	1.238610976	1.163120226		2	176.5	1.42649807
2	251.4	251400	1366.643	1147.713	1366.643	1147.713	1.190753263	1.203657746		2	176.75	1.418089164
2	251.584	251584	652.1285	736.3066	652.1285	736.3066	0.885675206	1.25456875		2	177	1.410966139
2	251.824	251824	1563.734	922.6139	1563.734	922.6139	1.69489534	1.341704576		2	177.25	1.40135063
2	252.059	252059	1336.707	926.261	1336.707	926.261	1.443121323	1.421939622		2	177.5	1.398486797
2	252.221	252221	1430.555	1021.236	1430.555	1021.236	1.400807453	1.478137451		2	177.75	1.406117801
2	252.49	252490	1214.895	795.0307	1214.895	795.0307	1.528110801	1.592950914		2	178	1.41803183
2	252.799	252799	2087.699	1156.453	2087.699	1156.453	1.805260568	1.704259		2	178.25	1.43199867
2	253.356	253356	2195.019	1150.335	2195.019	1150.335	1.90815632	1.844356986		2	178.5	1.441328807
2	253.821	253821	1982.171	985.1153	1982.171	985.1153	2.012120815	1.931958667		2	178.75	1.451645947
2	254.131	254131	1898.605	835.6931	1898.605	835.6931	2.271892636	1.96474104		2	179	1.461201761
2	254.36	254360	1746.673	1017.953	1746.673	1017.953	1.715868021	1.979547459		2	179.25	1.469106859
2	254.781	254781	1668.879	931.5808	1668.879	931.5808	1.791448471	1.989059079		2	179.5	1.469153596
2	255.111	255111	2422.31	1246.877	2422.31	1246.877	1.942701646	1.976013003		2	179.75	1.459034933
2	255.98	255980	2673.626	1297.498	2673.626	1297.498	2.060601249	1.873537688		2	180	1.44296961
2	256.183	256183	2291.244	1194.072	2291.244	1194.072	1.918849115	1.850321915		2	180.25	1.424591878
2	256.833	256833	1639.149	1017.682	1639.149	1017.682	1.610669148	1.764783569		2	180.5	1.405912017
2	257.029	257029	1836.715	1048.769	1836.715	1048.769	1.751305578	1.714763202		2	180.75	1.379520341
2	257.254	257254	1666.509	1133.12	1666.509	1133.12	1.47072596	1.643876736		2	181	1.345127792
2	257.478	257478	1657.211	1098.991	1657.211	1098.991	1.507938646	1.564147219		2	181.25	1.314447892
2	257.659	257659	1402.814	966.6056	1402.814	966.6056	1.451278577	1.491574365		2	181.5	1.292269319
2	257.844	257844	2033.95	1137.497	2033.95	1137.497	1.788092628	1.411401824		2	181.75	1.273402375
2	258.073	258073	1547.464	1047.186	1547.464	1047.186	1.477735569	1.303300835		2	182	1.256258432
2	258.454	258454	1554.942	1407.676	1554.942	1407.676	1.104616403	1.133246468		2	182.25	1.23952586
2	259.504	259504	161.4612	604.8987	161.4612	604.8987	0.26692271	0.835429819		2	182.5	1.224491913
2	265.418	265418	4890.855	3452.971	4890.855	3452.971	1.416419368	1.297075787		2	182.75	1.210560273
2	266.209	266209	2141.225	1813.919	2141.225	1813.919	1.180441354	1.320329618		2	183	1.197627918
2	266.48	266480	1873.599	1436.39	1873.599	1436.39	1.304380426	1.324487584		2	183.25	1.184905735
2	266.914	266914	1345.191	976.3615	1345.191	976.3615	1.37775916	1.326579006		2	183.5	1.175707732
2	267.221	267221	1418.429	1232.626	1418.429	1232.626	1.150737531	1.325782923		2	183.75	1.168118867
2	267.412	267412	1398.447	1089.793	1398.447	1089.793	1.283222594	1.32334485		2	184	1.167460808
2	267.706	267706	2149.89	1525.845	2149.89	1525.845	1.408983219	1.320322445		2	184.25	1.168173364
2	267.952	267952	955.6676	734.7079	955.6676	734.7079	1.300744963	1.317919137		2	184.5	1.172034339
2	268.215	268215	1117.725	927.5819	1117.725	927.5819	1.204987937	1.308946781		2	184.75	1.17892385
2	268.503	268503	1307.243	951.5204	1307.243	951.5204	1.37384653	1.295468788		2	185	1.185500854
2	268.746	268746	1448.884	1137.366	1448.884	1137.366	1.273894243	1.282695799		2	185.25	1.19266406
2	269.042	269042	1301.424	971.4595	1301.424	971.4595	1.339658524	1.255780724		2	185.5	1.200853675
2	269.474	269474	1253.461	1044.396	1253.461	1044.396	1.200177902	1.166428369		2	185.75	1.204334318
2	269.871	269871	1740.82	1573.153	1740.82	1573.153	1.106580225	1.060994476		2	186	1.204338313
2	270.146	270146	1012.032	1005.962	1012.032	1005.962	1.006034025	1.004824179		2	186.25	1.203530687
2	270.785	270785	1011.175	971.7531	1011.175	971.7531	1.040567815	0.8908143		2	186.5	1.202880109
2	270.949	270949	882.4744	2025.801	882.4744	2025.801	0.435617516	0.871193961		2	186.75	1.204385407
2	271.413	271413	898.6638	913.8839	898.6638	913.8839	0.983345696	0.860968916		2	187	1.206490717
2	271.727	271727	724.4992	858.6901	724.4992	858.6901	0.843726043	0.870223207		2	187.25	1.207754818
2	271.9	271900	769.149	897.0029	769.149	897.0029	0.857465455	0.872888681		2	187.5	1.208336983
2	272.073	272073	944.0063	1035.634	944.0063	1035.634	0.911525018	0.878554618		2	187.75	1.207913126
2	272.264	272264	974.1943	940.3942	974.1943	940.3942	1.03594248	0.892536504		2	188	1.207293155
2	272.593	272593	734.0329	899.3411	734.0329	899.3411	0.816189653	0.913910327		2	188.25	1.206530332
2	272.789	272789	838.7997	983.8965	838.7997	983.8965	0.852528391	0.91683976		2	188.5	1.202138326
2	272.979	272979	869.7586	911.6106	869.7586	911.6106	0.954090047	0.916158265		2	188.75	1.195544149
2	273.368	273368	889.649	869.0505	889.649	869.0505	1.023702305	0.913296748		2	189	1.183505713
2	273.651	273651	971.5234	1011.534	971.5234	1011.534	0.96044562	0.915975426		2	189.25	1.171323729
2	273.828	273828	768.7768	1105.35	768.7768	1105.35	0.695505315	0.916567425		2	189.5	1.159392696
2	274.112	274112	931.812	953.3517	931.812	953.3517	0.977406344	0.914561188		2	189.75	1.147481685
2	274.291	274291	654.281	827.9689	654.281	827.9689	0.790224126	0.912771711		2	190	1.135039513
2	274.486	274486	952.221	834.4551	952.221	834.4551	1.141129103	0.910118983		2	190.25	1.12330976
2	274.786	274786	723.7171	839.3131	723.7171	839.3131	0.86227309	0.911560597		2	190.5	1.11186046
2	275.141	275141	740.6064	861.3444	740.6064	861.3444	0.859826104	0.908339978		2	190.75	1.10117103
2	275.54	275540	838.4376	1013.44	838.4376	1013.44	0.82731844	0.868214537		2	191	1.092222657
2	275.828	275828	776.4199	847.3965	776.4199	847.3965	0.916241571	0.833731176		2	191.25	1.083859581
2	276.008	276008	811.8185	929.2079	811.8185	929.2079	0.873667239	0.820719179		2	191.5	1.077674098
2	276.183	276183	864.6418	919.8918	864.6418	919.8918	0.939938588	0.809741595		2	191.75	1.075920706
2	276.446	276446	664.8011	952.1771	664.8011	952.1771	0.698190599	0.794716719		2	192	1.080256415
2	276.651	276651	797.0306	1142.015	797.0306	1142.015	0.697916052	0.79481914		2	192.25	1.083392339
2	276.95	276950	560.8041	889.6438	560.8041	889.6438	0.630369256	0.804904944		2	192.5	1.085735236
2	277.386	277386	776.9687	906.2387	776.9687	906.2387	0.857355463	0.824849524		2	192.75	1.088462363
2	277.64	277640	757.877	730.1177	757.877	730.1177	1.038020308	0.847672031		2	193	1.091881615
2	277.976	277976	580.9478	807.7551	580.9478	807.7551	0.719212791	0.892984021		2	193.25	1.095948218
2	278.181	278181	925.5209	1022.996	925.5209	1022.996	0.90471605	0.90878321		2	193.5	1.100831895
2	278.441	278441	3075.354	3124.452	3075.354	3124.452	0.984285884	0.911972745		2	193.75	1.106974997
2	278.652	278652	2238.728	2350.662	2238.728	2350.662	0.952381925	0.90925152		2	194	1.112125149
2	278.986	278986	999.9567	1000.751	999.9567	1000.751	0.999206296	0.899371697		2	194.25	1.113366709
2	279.361	279361	863.2121	1087.271	863.2121	1087.271	0.793925433	0.856180595		2	194.5	1.116878008
2	279.534	279534	749.3098	859.1072	749.3098	859.1072	0.872195926	0.838682372		2	194.75	1.13748451
2	280.101	280101	643.4603	877.2538	643.4603	877.2538	0.733493887	0.790640726		2	195	1.164858274
2	280.294	280294	614.3578	847.1518	614.3578	847.1518	0.725203913	0.775298718		2	195.25	1.192671644
2	280.466	280466	706.1379	973.8613	706.1379	973.8613	0.725090832	0.76660751		2	195.5	1.223062697
2	280.795	280795	746.7845	897.9666	746.7845	897.9666	0.831639506	0.762236491		2	195.75	1.250188506
2	281.102	281102	707.1964	966.0761	707.1964	966.0761	0.732029702	0.767979401		2	196	1.269898641
2	281.306	281306	961.7622	965.3959	961.7622	965.3959	0.996236052	0.776132634		2	196.25	1.287715572
2	281.511	281511	689.3789	882.9374	689.3789	882.9374	0.780778909	0.794173212		2	196.5	1.303614643
2	281.729	281729	471.8729	810.9688	471.8729	810.9688	0.581863199	0.821438983		2	196.75	1.318663138
2	281.916	281916	712.3312	911.358	712.3312	911.358	0.781615128	0.83939074		2	197	1.331061411
2	282.161	282161	735.018	907.3481	735.018	907.3481	0.810072782	0.862675452		2	197.25	1.342593091
2	282.367	282367	953.9339	966.6056	953.9339	966.6056	0.986890517	0.8799309		2	197.5	1.351002479
2	282.634	282634	932.1494	1042.046	932.1494	1042.046	0.894537669	0.894737681		2	197.75	1.353879002
2	282.887	282887	1131.581	1038.359	1131.581	1038.359	1.089778198	0.907081688		2	198	1.356427304
2	283.084	283084	873.3624	973.2807	873.3624	973.2807	0.897338661	0.909817167		2	198.25	1.352908902
2	283.281	283281	821.4387	932.3233	821.4387	932.3233	0.881066364	0.90089934		2	198.5	1.346159823
2	283.704	283704	755.3167	932.3233	755.3167	932.3233	0.810144614	0.857184072		2	198.75	1.335944246
2	283.912	283912	657.118	920.1366	657.118	920.1366	0.71415266	0.838887787		2	199	1.325232695
2	284.165	284165	753.9758	815.2162	753.9758	815.2162	0.924878333	0.819104782		2	199.25	1.312558076
2	284.368	284368	578.4489	869.5477	578.4489	869.5477	0.665229636	0.801489703		2	199.5	1.29371683
2	284.577	284577	827.0243	926.8117	827.0243	926.8117	0.892332607	0.786326802		2	199.75	1.268468342
2	284.827	284827	762.0069	950.089	762.0069	950.089	0.802037388	0.776577133		2	200	1.247363477
2	285.117	285117	701.4506	920.2075	701.4506	920.2075	0.762274378	0.767033277		2	200.25	1.231127869
2	285.351	285351	951.4613	1172.358	951.4613	1172.358	0.811579142	0.755225064		2	200.5	1.223811353
2	285.631	285631	604.1602	878.0322	604.1602	878.0322	0.688084332	0.740897318		2	200.75	1.2188556
2	285.804	285804	578.7846	872.307	578.7846	872.307	0.663510209	0.73248871		2	201	1.219228163
2	286.132	286132	706.2931	881.8832	706.2931	881.8832	0.800891887	0.714651552		2	201.25	1.224409763
2	286.398	286398	612.8903	912.1734	612.8903	912.1734	0.671901088	0.700685586		2	201.5	1.223435219
2	286.734	286734	615.8236	917.3126	615.8236	917.3126	0.671334505	0.687884782		2	201.75	1.219564822
2	286.952	286952	772.7466	1128.336	772.7466	1128.336	0.684855043	0.68112635		2	202	1.214787817
2	287.35	287350	699.4128	1050.057	699.4128	1050.057	0.66607127	0.669056903		2	202.25	1.207352835
2	287.695	287695	660.4252	959.0254	660.4252	959.0254	0.688642032	0.658124376		2	202.5	1.198481598
2	287.928	287928	707.8094	1035.962	707.8094	1035.962	0.683238767	0.651115209		2	202.75	1.190088625
2	288.218	288218	566.1181	992.3483	566.1181	992.3483	0.570483267	0.640687789		2	203	1.182064344
2	288.429	288429	513.0712	925.9763	513.0712	925.9763	0.554086751	0.632841895		2	203.25	1.173460809
2	288.604	288604	744.1517	989.331	744.1517	989.331	0.752176673	0.627941124		2	203.5	1.163384655
2	288.992	288992	622.7703	950.9047	622.7703	950.9047	0.65492399	0.619365557		2	203.75	1.151788094
2	289.336	289336	464.6026	979.9191	464.6026	979.9191	0.474123425	0.614163024		2	204	1.141422774
2	289.55	289550	635.9519	905.0953	635.9519	905.0953	0.702635292	0.613886461		2	204.25	1.134572201
2	290.053	290053	502.5947	792.0261	502.5947	792.0261	0.634568356	0.626912491		2	204.5	1.130303356
2	290.314	290314	508.1877	982.6535	508.1877	982.6535	0.517158592	0.637361021		2	204.75	1.127037701
2	290.669	290669	599.631	872.2821	599.631	872.2821	0.68742784	0.648835816		2	205	1.124272725
2	290.982	290982	675.5892	865.5043	675.5892	865.5043	0.780572898	0.658983576		2	205.25	1.125155236
2	291.255	291255	540.6373	801.7323	540.6373	801.7323	0.674336434	0.667549546		2	205.5	1.128687886
2	291.449	291449	584.1687	996.8104	584.1687	996.8104	0.586037927	0.671074195		2	205.75	1.127631355
2	291.757	291757	682.8334	992.0997	682.8334	992.0997	0.688270947	0.674783609		2	206	1.11886928
2	292.231	292231	579.1825	817.6022	579.1825	817.6022	0.708391563	0.678281281		2	206.25	1.106418555
2	292.448	292448	535.252	839.522	535.252	839.522	0.637567568	0.678283639		2	206.5	1.095793832
2	292.69	292690	673.9179	980.5258	673.9179	980.5258	0.687302568	0.676518864		2	206.75	1.082641888
2	292.904	292904	566.441	953.2885	566.441	953.2885	0.594196825	0.675684564		2	207	1.069884167
2	293.08	293080	764.2216	1004.005	764.2216	1004.005	0.761173102	0.676867992		2	207.25	1.059957658
2	293.342	293342	665.0772	960.8508	665.0772	960.8508	0.69217531	0.680680443		2	207.5	1.051366423
2	293.773	293773	632.2893	915.7844	632.2893	915.7844	0.69043467	0.68387775		2	207.75	1.046985183
2	294.013	294013	597.1622	921.1636	597.1622	921.1636	0.648269428	0.683576454		2	208	1.050537887
2	294.387	294387	617.2421	953.4822	617.2421	953.4822	0.647355661	0.680532073		2	208.25	1.052806262
2	294.57	294570	698.4465	966.1514	698.4465	966.1514	0.722916201	0.6725448		2	208.5	1.052169682
2	295.042	295042	656.7398	1019.236	656.7398	1019.236	0.644345176	0.634702097		2	208.75	1.051266424
2	295.49	295490	543.5526	797.4382	543.5526	797.4382	0.681623479	0.607777658		2	209	1.048613527
2	295.682	295682	584.8054	892.1526	584.8054	892.1526	0.655499295	0.60334945		2	209.25	1.040417687
2	295.921	295921	388.7407	786.6946	388.7407	786.6946	0.49414436	0.598908423		2	209.5	1.037291542
2	296.135	296135	570.9008	948.7839	570.9008	948.7839	0.601718474	0.598758953		2	209.75	1.039440352
2	296.317	296317	363.3892	690.7241	363.3892	690.7241	0.526098916	0.606240957		2	210	1.043417181
2	296.524	296524	462.7713	786.0234	462.7713	786.0234	0.58875003	0.622136449		2	210.25	1.045026277
2	296.798	296798	609.3369	961.0267	609.3369	961.0267	0.634047837	0.640089047		2	210.5	1.045218541
2	297.081	297081	687.6833	981.4106	687.6833	981.4106	0.700709061	0.655701274		2	210.75	1.045325996
2	297.286	297286	651.9158	1000.776	651.9158	1000.776	0.651410306	0.665987829		2	211	1.04537405
2	297.475	297475	863.1035	1036.264	863.1035	1036.264	0.832899242	0.672265203		2	211.25	1.045947425
2	297.682	297682	583.2506	825.9813	583.2506	825.9813	0.706130514	0.678887554		2	211.5	1.047324508
2	297.987	297987	594.01	939.9052	594.01	939.9052	0.631989269	0.685909345		2	211.75	1.047855234
2	298.259	298259	475.1702	776.3653	475.1702	776.3653	0.612044614	0.685206425		2	212	1.045690598
2	298.419	298419	525.7323	814.1053	525.7323	814.1053	0.645779238	0.68520164		2	212.25	1.040119565
2	298.627	298627	534.1244	846.694	534.1244	846.694	0.630835225	0.686177739		2	212.5	1.034069338
2	298.825	298825	660.699	887.1848	660.699	887.1848	0.744714066	0.685126868		2	212.75	1.027681058
2	299.23	299230	717.7722	1016.729	717.7722	1016.729	0.705962159	0.681826862		2	213	1.020719042
2	299.46	299460	585.15	918.8574	585.15	918.8574	0.636823516	0.680191022		2	213.25	1.014392188
2	299.842	299842	620.63	840.7119	620.63	840.7119	0.738219597	0.676793164		2	213.5	1.008427468
2	300.076	300076	632.5945	896.892	632.5945	896.892	0.705318478	0.674988326		2	213.75	1.002299954
2	301.365	301365	608.3842	1026.681	608.3842	1026.681	0.59257374	0.65761447		2	214	0.996117042
2	301.71	301710	487.169	788.5975	487.169	788.5975	0.617766351	0.653136273		2	214.25	0.9899609
2	302.194	302194	846.9612	1211.102	846.9612	1211.102	0.699331022	0.652414908		2	214.5	0.983904776
2	302.448	302448	651.257	866.4747	651.257	866.4747	0.751616868	0.653971212		2	214.75	0.980262185
2	302.806	302806	585.0576	913.2048	585.0576	913.2048	0.640664175	0.65496113		2	215	0.982090523
2	303.236	303236	396.67	762.8329	396.67	762.8329	0.519995926	0.64882581		2	215.25	0.985904489
2	303.536	303536	501.2067	797.6211	501.2067	797.6211	0.628376932	0.642120538		2	215.5	0.986173492
2	303.783	303783	575.9644	822.1924	575.9644	822.1924	0.700522651	0.638108097		2	215.75	0.983952663
2	303.949	303949	537.9701	850.2303	537.9701	850.2303	0.632734566	0.633188705		2	216	0.981424335
2	304.146	304146	675.6127	963.5378	675.6127	963.5378	0.701179238	0.627077365		2	216.25	0.979102204
2	304.488	304488	638.4557	908.832	638.4557	908.832	0.702501342	0.624050167		2	216.5	0.97681461
2	304.728	304728	521.2511	864.8246	521.2511	864.8246	0.602724645	0.62401617		2	216.75	0.974679448
2	304.891	304891	496.2872	904.0328	496.2872	904.0328	0.548970347	0.626022065		2	217	0.972531708
2	305.156	305156	594.5522	951.6551	594.5522	951.6551	0.624755965	0.633450602		2	217.25	0.969475645
2	305.503	305503	616.9319	1134.651	616.9319	1134.651	0.543719523	0.644942956		2	217.5	0.966663446
2	305.86	305860	595.098	954.8041	595.098	954.8041	0.623267118	0.671691925		2	217.75	0.961911542
2	306.047	306047	602.7275	851.2407	602.7275	851.2407	0.708057662	0.688884619		2	218	0.957732421
2	306.245	306245	641.9189	814.884	641.9189	814.884	0.787742673	0.698685848		2	218.25	0.958541888
2	306.505	306505	692.8951	901.72	692.8951	901.72	0.768414918	0.696637837		2	218.5	0.961994466
2	306.922	306922	803.0976	1182.661	803.0976	1182.661	0.679059849	0.685163465		2	218.75	0.967017607
2	307.153	307153	703.7072	962.8787	703.7072	962.8787	0.730836813	0.672100777		2	219	0.97115851
2	307.449	307449	497.3417	817.3931	497.3417	817.3931	0.608448615	0.643028455		2	219.25	0.974623371
2	307.73	307730	681.479	1082.985	681.479	1082.985	0.62925987	0.624432135		2	219.5	0.980625162
2	307.907	307907	311.7114	723.1937	311.7114	723.1937	0.431020624	0.620805121		2	219.75	0.987889607
2	308.117	308117	519.2977	881.4798	519.2977	881.4798	0.589120363	0.618741511		2	220	0.998918478
2	308.335	308335	690.2807	924.7334	690.2807	924.7334	0.746464549	0.620654807		2	220.25	1.011665833
2	308.565	308565	638.5712	880.1374	638.5712	880.1374	0.725535808	0.633919859		2	220.5	1.027154474
2	308.745	308745	518.6348	827.3311	518.6348	827.3311	0.626876954	0.649987907		2	220.75	1.044544529
2	308.907	308907	513.407	846.4414	513.407	846.4414	0.6065476	0.662250425		2	221	1.061330503
2	309.086	309086	578.8447	876.0264	578.8447	876.0264	0.660761708	0.678326939		2	221.25	1.064489999
2	309.345	309345	759.2599	1045.545	759.2599	1045.545	0.726185769	0.701875356		2	221.5	1.067649494
2	309.526	309526	690.5249	1062.201	690.5249	1062.201	0.650088731	0.710448965		2	221.75	1.07080899
2	309.842	309842	586.6448	812.164	586.6448	812.164	0.722323078	0.72252226		2	222	1.073968485
2	310.076	310076	774.5861	1003.102	774.5861	1003.102	0.772190764	0.724315213		2	222.25	1.077127981
2	310.248	310248	794.3093	1007.866	794.3093	1007.866	0.788110027	0.718600381		2	222.5	1.080287476
2	310.494	310494	771.5447	1104.215	771.5447	1104.215	0.698726878	0.707300437		2	222.75	1.083446972
2	310.728	310728	716.6347	956.3893	716.6347	956.3893	0.749312754	0.689179809		2	223	1.086606467
2	310.906	310906	486.7872	815.5855	486.7872	815.5855	0.596856124	0.670079862		2	223.25	1.089765963
2	311.1	311100	594.2296	901.0016	594.2296	901.0016	0.659521137	0.657701428		2	223.5	1.092925458
2	311.406	311406	570.9649	906.7608	570.9649	906.7608	0.629675323	0.653375917		2	223.75	1.096084954
2	311.738	311738	590.6576	1038.336	590.6576	1038.336	0.56885016	0.654299114		2	224	1.09924445
2	311.98	311980	549.0402	1000.334	549.0402	1000.334	0.548856882	0.665788782		2	224.25	1.102403945
2	312.379	312379	720.1921	808.8932	720.1921	808.8932	0.890342631	0.69915709		2	224.5	1.105563441
2	312.549	312549	752.7283	1063.443	752.7283	1063.443	0.707821952	0.709600721		2	224.75	1.108722936
2	312.858	312858	664.8095	930.6628	664.8095	930.6628	0.714339823	0.72492776		2	225	1.111882432
2	313.193	313193	762.5816	949.7678	762.5816	949.7678	0.802913723	0.742232032		2	225.25	1.115041927
2	313.499	313499	644.5208	831.35	644.5208	831.35	0.775270103	0.753798365		2	225.5	1.118201423
2	313.717	313717	606.5559	980.9827	606.5559	980.9827	0.618314574	0.754864498		2	225.75	1.121360918
2	314.069	314069	616.6011	837.8532	616.6011	837.8532	0.735929755	0.747330214		2	226	1.124520414
2	314.347	314347	725.1882	963.9497	725.1882	963.9497	0.752309171	0.746586114		2	226.25	1.127679909
2	314.535	314535	898.7445	1018.698	898.7445	1018.698	0.882248223	0.755672321		2	226.5	1.130839405
2	314.736	314736	628.8108	882.3967	628.8108	882.3967	0.712616899	0.765621291		2	226.75	1.1339989
2	314.91	314910	625.802	885.0882	625.802	885.0882	0.707050439	0.770330752		2	227	1.125527585
2	315.133	315133	847.8586	1012.471	847.8586	1012.471	0.837415195	0.777764579		2	227.25	1.105065169
2	315.434	315434	709.8404	1004.249	709.8404	1004.249	0.706837049	0.786203241		2	227.5	1.085332635
2	315.804	315804	739.4818	864.3274	739.4818	864.3274	0.855557512	0.785120436		2	227.75	1.067874476
2	316.112	316112	798.8818	943.3884	798.8818	943.3884	0.846821733	0.780226255		2	228	1.052974815
2	316.471	316471	829.1048	977.3885	829.1048	977.3885	0.848285815	0.784779645		2	228.25	1.042584918
2	316.731	316731	529.6478	872.4275	529.6478	872.4275	0.607096636	0.795152935		2	228.5	1.034156151
2	316.913	316913	1013.445	1381.134	1013.445	1381.134	0.733777461	0.803337713		2	228.75	1.030273787
2	317.197	317197	993.8414	1096	993.8414	1096	0.906789599	0.822191584		2	229	1.029207534
2	317.419	317419	921.0864	1006.02	921.0864	1006.02	0.915574641	0.849138187		2	229.25	1.032739261
2	317.581	317581	795.2146	985.8851	795.2146	985.8851	0.806599674	0.869862269		2	229.5	1.04097735
2	317.764	317764	929.8507	1012.304	929.8507	1012.304	0.918548875	0.897940961		2	229.75	1.046229858
2	317.989	317989	845.7538	976.022	845.7538	976.022	0.866531492	0.94255646		2	230	1.050699257
2	318.181	318181	851.4088	832.1463	851.4088	832.1463	1.023147973	0.972774428		2	230.25	1.055548371
2	318.579	318579	900.8949	941.5468	900.8949	941.5468	0.956824345	1.00863397		2	230.5	1.06097709
2	318.764	318764	971.4352	837.5922	971.4352	837.5922	1.159794946	1.021235287		2	230.75	1.066543306
2	318.95	318950	1152.319	1052.754	1152.319	1052.754	1.094575751	1.032602333		2	231	1.072327476
2	319.244	319244	852.5575	909.3538	852.5575	909.3538	0.937542132	1.046234986		2	231.25	1.079363023
2	319.519	319519	944.4051	857.3671	944.4051	857.3671	1.101517775	1.055923775		2	231.5	1.088283324
2	319.755	319755	973.7931	920.1366	973.7931	920.1366	1.058313624	1.066038027		2	231.75	1.096508215
2	319.959	319959	828.2618	859.3237	828.2618	859.3237	0.963853086	1.076404639		2	232	1.100692769
2	320.126	320126	944.2991	905.5793	944.2991	905.5793	1.04275694	1.083730033		2	232.25	1.101680629
2	320.548	320548	844.6599	824.554	844.6599	824.554	1.02438397	1.09721264		2	232.5	1.10295566
2	320.843	320843	1380.195	988.371	1380.195	988.371	1.396434133	1.107132166		2	232.75	1.104079829
2	321.122	321122	1233.266	1008.295	1233.266	1008.295	1.223120218	1.120704938		2	233	1.105179752
2	321.301	321301	801.8378	790.6098	801.8378	790.6098	1.014201696	1.130093194		2	233.25	1.107877761
2	321.602	321602	1021.73	1039.453	1021.73	1039.453	0.982949686	1.147208392		2	233.5	1.115994021
2	322.076	322076	761.9459	769.8654	761.9459	769.8654	0.989713137	1.179899048		2	233.75	1.127236052
2	322.251	322251	1325.283	960.3526	1325.283	960.3526	1.379996264	1.192068711		2	234	1.139581374
2	322.473	322473	1613.698	1168.628	1613.698	1168.628	1.380848311	1.209126418		2	234.25	1.156073207
2	322.659	322659	1382.942	1275.237	1382.942	1275.237	1.08445881	1.22521325		2	234.5	1.183887367
2	322.952	322952	1072.302	839.0767	1072.302	839.0767	1.277954685	1.254786345		2	234.75	1.217610696
2	323.431	323431	1722.515	1105.242	1722.515	1105.242	1.558495786	1.312778016		2	235	1.251283928
2	323.719	323719	1247.441	997.9549	1247.441	997.9549	1.24999737	1.351658099		2	235.25	1.283459518
2	323.927	323927	1070.939	946.2425	1070.939	946.2425	1.131780701	1.381679359		2	235.5	1.310392191
2	324.181	324181	1481.976	1172.287	1481.976	1172.287	1.26417507	1.430090863		2	235.75	1.336768094
2	324.354	324354	1570.218	978.0175	1570.218	978.0175	1.605511149	1.46823951		2	236	1.36234664
2	324.587	324587	1606.901	969.4545	1606.901	969.4545	1.657531117	1.512151297		2	236.25	1.383196907
2	324.926	324926	1450.665	922.9607	1450.665	922.9607	1.571751647	1.572028741		2	236.5	1.396677873
2	325.162	325162	1336.885	855.2394	1336.885	855.2394	1.563170499	1.613669666		2	236.75	1.407088686
2	325.41	325410	1536.894	927.7164	1536.894	927.7164	1.656642051	1.643186165		2	237	1.41646846
2	325.631	325631	1674.574	925.2506	1674.574	925.2506	1.809859945	1.650885706		2	237.25	1.423416244
2	325.981	325981	1470.228	875.1781	1470.228	875.1781	1.679918636	1.650090505		2	237.5	1.429474237
2	326.23	326230	1539.955	995.7864	1539.955	995.7864	1.546471211	1.644396989		2	237.75	1.432551918
2	326.425	326425	1640.831	1065.417	1640.831	1065.417	1.540083366	1.633009899		2	238	1.43341977
2	326.661	326661	1911.876	1178.231	1911.876	1178.231	1.622666523	1.620194816		2	238.25	1.433619623
2	326.937	326937	1823.921	1115.149	1823.921	1115.149	1.63558502	1.609536578		2	238.5	1.431513593
2	327.436	327436	1619.96	1098.459	1619.96	1098.459	1.474756909	1.584462913		2	238.75	1.423735546
2	327.869	327869	1694.194	988.2671	1694.194	988.2671	1.714307802	1.547090779		2	239	1.409428251
2	328.135	328135	1729.461	1013.134	1729.461	1013.134	1.707040727	1.507940643		2	239.25	1.394498919
2	328.303	328303	1211.844	887.3616	1211.844	887.3616	1.365670996	1.477384542		2	239.5	1.381345506
2	328.584	328584	1295.768	946.7211	1295.768	946.7211	1.368690314	1.427859655		2	239.75	1.366738709
2	328.774	328774	1085.049	899.875	1085.049	899.875	1.205777469	1.384414744		2	240	1.349928631
2	328.941	328941	1475.307	992.5712	1475.307	992.5712	1.486348788	1.347961422		2	240.25	1.328526847
2	329.247	329247	1156.949	875.2371	1156.949	875.2371	1.32186924	1.30614956		2	240.5	1.304294114
2	329.487	329487	967.453	851.4933	967.453	851.4933	1.136183925	1.278901559		2	240.75	1.279855154
2	329.649	329649	1087.919	851.6496	1087.919	851.6496	1.277425599	1.264514907		2	241	1.25470652
2	329.813	329813	1189.501	849.7175	1189.501	849.7175	1.399878195	1.260874374		2	241.25	1.226936543
2	330.068	330068	978.2759	826.7008	978.2759	826.7008	1.183349405	1.272134402		2	241.5	1.202751911
2	330.282	330282	1082.639	972.4856	1082.639	972.4856	1.113269955	1.270752976		2	241.75	1.178567279
2	330.49	330490	950.0881	817.4428	950.0881	817.4428	1.162268602	1.254680052		2	242	1.158512318
2	330.733	330733	1416.661	1014.921	1416.661	1014.921	1.395833764	1.23312013		2	242.25	1.141380054
2	330.939	330939	1635.824	1097.48	1635.824	1097.48	1.49052739	1.212639293		2	242.5	1.132862659
2	331.33	331330	1147.358	895.9062	1147.358	895.9062	1.280667552	1.154575368		2	242.75	1.131928336
2	331.773	331773	733.2336	892.9315	733.2336	892.9315	0.821153246	1.094577776		2	243	1.132056182
2	332.096	332096	733.1106	776.7256	733.1106	776.7256	0.943847608	1.070490795		2	243.25	1.134016543
2	332.506	332506	1125.62	1117.7	1125.62	1117.7	1.00708598	1.041458889		2	243.5	1.137345615
2	332.85	332850	978.8004	1040.257	978.8004	1040.257	0.940921715	1.024299132		2	243.75	1.138634289
2	333.24	333240	1406.383	1161.386	1406.383	1161.386	1.210952259	1.042997383		2	244	1.140446882
2	333.814	333814	1325.231	1103.582	1325.231	1103.582	1.200845066	1.081923978		2	244.25	1.141844509
2	334.201	334201	1155.615	1077.515	1155.615	1077.515	1.07248159	1.06279929		2	244.5	1.141206807
2	334.428	334428	853.1351	873.7215	853.1351	873.7215	0.976438259	1.045620042		2	244.75	1.139230705
2	334.815	334815	897.7608	882.1399	897.7608	882.1399	1.017707962	1.008605901		2	245	1.141395478
2	335.068	335068	813.0393	915.5358	813.0393	915.5358	0.888047524	0.962501182		2	245.25	1.14463071
2	335.267	335267	966.3075	891.1	966.3075	891.1	1.084398496	0.926575914		2	245.5	1.15075673
2	335.487	335487	961.917	981.9816	961.917	981.9816	0.979567234	0.89431806		2	245.75	1.160887167
2	335.891	335891	718.6499	983.8068	718.6499	983.8068	0.730478687	0.824107985		2	246	1.1706636
2	336.156	336156	773.1251	843.0293	773.1251	843.0293	0.91707975	0.791170308		2	246.25	1.17729007
2	336.418	336418	729.009	1783.13	729.009	1783.13	0.408836708	0.775656848		2	246.5	1.176314218
2	336.712	336712	685.7159	802.1519	685.7159	802.1519	0.854845448	0.768261776		2	246.75	1.170958911
2	337.161	337161	831.299	1057.105	831.299	1057.105	0.78639208	0.763609427		2	247	1.164868105
2	337.326	337326	1015.078	1262.045	1015.078	1262.045	0.804312049	0.767379777		2	247.25	1.154986826
2	337.718	337718	683.7861	975.0778	683.7861	975.0778	0.70126312	0.800500062		2	247.5	1.139825498
2	337.972	337972	911.3815	989.3226	911.3815	989.3226	0.92121771	0.811537851		2	247.75	1.129449864
2	338.428	338428	1144.262	1137.273	1144.262	1137.273	1.006145402	0.792931057		2	248	1.126422544
2	338.617	338617	568.4879	912.3684	568.4879	912.3684	0.6230903	0.783154713		2	248.25	1.125562349
2	338.86	338860	773.3669	943.4374	773.3669	943.4374	0.819733138	0.76655024		2	248.5	1.13457503
2	339.046	339046	560.7344	822.6976	560.7344	822.6976	0.681580206	0.749886649		2	248.75	1.148363002
2	339.264	339264	745.7693	1064.935	745.7693	1064.935	0.700295605	0.73243757		2	249	1.161052013
2	339.495	339495	770.3468	1140.415	770.3468	1140.415	0.675496902	0.712693904		2	249.25	1.169479551
2	339.694	339694	584.7364	841.7063	584.7364	841.7063	0.694703604	0.692929884		2	249.5	1.17314971
2	339.901	339901	596.9101	833.6171	596.9101	833.6171	0.716048291	0.676727933		2	249.75	1.175738159
2	340.254	340254	682.4718	917.4824	682.4718	917.4824	0.743852743	0.66376748		2	250	1.178105637
2	340.515	340515	648.3116	1030.591	648.3116	1030.591	0.629067787	0.658997798		2	250.25	1.168545991
2	340.69	340690	645.4242	1068.116	645.4242	1068.116	0.604264144	0.655553963		2	250.5	1.160154414
2	340.956	340956	568.0104	896.6434	568.0104	896.6434	0.633485285	0.64982258		2	250.75	1.159974592
2	341.23	341230	503.1316	756.3681	503.1316	756.3681	0.665194103	0.644887976		2	251	1.170222446
2	341.432	341432	588.6554	935.9943	588.6554	935.9943	0.628909172	0.639307178		2	251.25	1.185828614
2	341.613	341613	621.6887	1018.931	621.6887	1018.931	0.610138174	0.633837678		2	251.5	1.210361452
2	341.81	341810	696.2039	996.9872	696.2039	996.9872	0.698307762	0.632892037		2	251.75	1.24885904
2	342.02	342020	651.1487	921.3775	651.1487	921.3775	0.706712178	0.640909304		2	252	1.288945601
2	342.217	342217	783.6016	1159.658	783.6016	1159.658	0.675717841	0.652534665		2	252.25	1.329844331
2	342.4	342400	571.2854	1100.433	571.2854	1100.433	0.519146009	0.662343423		2	252.5	1.378726646
2	342.63	342630	600.1223	959.3508	600.1223	959.3508	0.625550424	0.676470347		2	252.75	1.420241017
2	342.914	342914	531.7383	794.264	531.7383	794.264	0.669472996	0.697702141		2	253	1.451683577
2	343.141	343141	754.4871	980.5134	754.4871	980.5134	0.769481682	0.708833131		2	253.25	1.480670821
2	343.476	343476	714.1253	821.1082	714.1253	821.1082	0.869709132	0.723926154		2	253.5	1.505467232
2	343.653	343653	627.8179	862.9105	627.8179	862.9105	0.727558536	0.728413752		2	253.75	1.527178726
2	343.926	343926	550.0115	805.2503	550.0115	805.2503	0.683031723	0.722590811		2	254	1.542070926
2	344.164	344164	597.4775	843.6297	597.4775	843.6297	0.708222458	0.713581889		2	254.25	1.552004014
2	344.343	344343	557.4469	866.6489	557.4469	866.6489	0.643221148	0.709557915		2	254.5	1.556740794
2	344.653	344653	725.8691	973.4559	725.8691	973.4559	0.745662027	0.697785626		2	254.75	1.559344564
2	344.881	344881	487.6405	751.7188	487.6405	751.7188	0.648700684	0.689012354		2	255	1.555676261
2	345.275	345275	492.3217	818.4122	492.3217	818.4122	0.601557137	0.684145644		2	255.25	1.54609712
2	345.704	345704	713.4544	975.4446	713.4544	975.4446	0.731414578	0.682456768		2	255.5	1.532506799
2	345.975	345975	685.8646	980.024	685.8646	980.024	0.699844698	0.68283636		2	255.75	1.518916479
2	346.257	346257	599.3496	814.6274	599.3496	814.6274	0.735734644	0.684441973		2	256	1.505358979
2	346.949	346949	396.5324	732.8769	396.5324	732.8769	0.541062762	0.690590928		2	256.25	1.491646626
2	347.242	347242	637.1552	880.7214	637.1552	880.7214	0.723446938	0.692731797		2	256.5	1.476480393
2	347.425	347425	765.9856	993.9561	765.9856	993.9561	0.770643291	0.694012608		2	256.75	1.461314161
2	347.678	347678	807.6685	1034.119	807.6685	1034.119	0.78102085	0.695340255		2	257	1.436631915
2	347.936	347936	506.9974	861.3444	506.9974	861.3444	0.58861171	0.696661328		2	257.25	1.401123235
2	348.161	348161	481.7559	801.187	481.7559	801.187	0.601302692	0.698135645		2	257.5	1.35972151
2	348.327	348327	563.9785	814.101	563.9785	814.101	0.692762323	0.699201457		2	257.75	1.312152984
2	348.514	348514	735.1382	847.8859	735.1382	847.8859	0.867024915	0.698505716		2	258	1.259426411
2	348.696	348696	721.5961	962.2696	721.5961	962.2696	0.74988974	0.696393365		2	258.25	1.207121823
2	348.901	348901	516.8185	859.5763	516.8185	859.5763	0.601247964	0.696118909		2	258.5	1.159132935
2	349.247	349247	659.353	944.3467	659.353	944.3467	0.698210731	0.699917317		2	258.75	1.126444818
2	349.805	349805	750.2407	1028.915	750.2407	1028.915	0.729157122	0.710864236		2	259	1.093756702
2	350.081	350081	508.2488	872.2821	508.2488	872.2821	0.582665631	0.723963475		2	259.25	1.061068586
2	350.332	350332	634.5479	841.8371	634.5479	841.8371	0.753765663	0.738496811		2	259.5	1.028380469
2	350.58	350580	692.2341	834.8415	692.2341	834.8415	0.82918027	0.747314191		2	259.75	1.036709697
2	350.867	350867	731.653	1008.899	731.653	1008.899	0.72519945	0.754941814		2	260	1.045705873
2	351.191	351191	1020.038	1148.956	1020.038	1148.956	0.887795529	0.761464939		2	260.25	1.054702049
2	351.469	351469	782.9024	985.8346	782.9024	985.8346	0.794151879	0.75791254		2	260.5	1.063698225
2	351.707	351707	536.7747	848.0726	536.7747	848.0726	0.632934845	0.751183748		2	260.75	1.072694401
2	352.115	352115	708.6229	941.335	708.6229	941.335	0.752785034	0.737983699		2	261	1.081690577
2	352.356	352356	814.1991	1180.278	814.1991	1180.278	0.689836716	0.72701903		2	261.25	1.090686753
2	352.777	352777	754.2002	1066.956	754.2002	1066.956	0.706870949	0.701960521		2	261.5	1.09968293
2	352.967	352967	664.2924	1019.91	664.2924	1019.91	0.651324529	0.693064568		2	261.75	1.108679106
2	353.32	353320	856.8961	1189.96	856.8961	1189.96	0.720104962	0.676462032		2	262	1.117675282
2	353.754	353754	700.3304	1035.811	700.3304	1035.811	0.67611794	0.654814468		2	262.25	1.126671458
2	354.001	354001	690.8074	1002.292	690.8074	1002.292	0.68922769	0.637013834		2	262.5	1.135667634
2	354.302	354302	598.1079	977.6452	598.1079	977.6452	0.611784214	0.609296331		2	262.75	1.14466381
2	354.683	354683	405.9665	827.3311	405.9665	827.3311	0.490694113	0.583388992		2	263	1.153659986
2	354.971	354971	535.4412	898.0575	535.4412	898.0575	0.596221511	0.575164478		2	263.25	1.162656162
2	355.343	355343	593.747	927.6582	593.747	927.6582	0.64004932	0.569510688		2	263.5	1.171652339
2	355.507	355507	355.9374	810.4468	355.9374	810.4468	0.439186631	0.568774399		2	263.75	1.180648515
2	355.884	355884	484.0676	866.9015	484.0676	866.9015	0.558388237	0.583053855		2	264	1.189644691
2	356.178	356178	615.6855	1023.173	615.6855	1023.173	0.601741348	0.595518185		2	264.25	1.198640867
2	356.411	356411	715.3696	1161.386	715.3696	1161.386	0.615961963	0.602670796		2	264.5	1.207637043
2	356.594	356594	595.3461	953.2885	595.3461	953.2885	0.624518286	0.610822053		2	264.75	1.216633219
2	356.978	356978	843.9931	1184.68	843.9931	1184.68	0.712422848	0.622425587		2	265	1.225629395
2	357.451	357451	591.2833	963.1397	591.2833	963.1397	0.613912291	0.612235542		2	265.25	1.234625571
2	357.608	357608	576.4896	933.8388	576.4896	933.8388	0.617333099	0.609307473		2	265.5	1.241782278
2	358.13	358130	523.502	879.2075	523.502	879.2075	0.595424857	0.592504576		2	265.75	1.245170316
2	358.398	358398	496.1011	942.2158	496.1011	942.2158	0.526525983	0.582262554		2	266	1.248558354
2	358.656	358656	456.4651	852.7562	456.4651	852.7562	0.535282065	0.578151454		2	266.25	1.251680745
2	358.889	358889	436.5866	837.9816	436.5866	837.9816	0.520997836	0.582757268		2	266.5	1.253351958
2	359.132	359132	597.6166	904.5981	597.6166	904.5981	0.660643218	0.589167518		2	266.75	1.253907328
2	359.46	359460	473.5481	789.9418	473.5481	789.9418	0.599472138	0.597224395		2	267	1.254168847
2	359.628	359628	598.1936	955.7987	598.1936	955.7987	0.625857307	0.60312767		2	267.25	1.253734017
2	359.964	359964	526.2566	831.0172	526.2566	831.0172	0.633268	0.615492253		2	267.5	1.252363701
2	360.218	360218	805.9673	1140.672	805.9673	1140.672	0.706572354	0.618003062		2	267.75	1.251189286
2	360.461	360461	550.2568	926.8117	550.2568	926.8117	0.59370938	0.618213221		2	268	1.249524662
2	360.656	360656	548.4673	906.7608	548.4673	906.7608	0.60486437	0.626075149		2	268.25	1.245388318
2	360.89	360890	538.5264	892.1689	538.5264	892.1689	0.603614854	0.650780788		2	268.5	1.239994914
2	361.243	361243	527.2791	909.4455	527.2791	909.4455	0.579780866	0.70243579		2	268.75	1.233874321
2	361.556	361556	656.0097	865.8911	656.0097	865.8911	0.757612245	0.737994497		2	269	1.223394977
2	361.903	361903	769.2165	1103.4	769.2165	1103.4	0.697132953	0.793101646		2	269.25	1.201802023
2	362.091	362091	833.1806	1011.949	833.1806	1011.949	0.823342481	0.813066818		2	269.5	1.177260906
2	362.428	362428	763.8692	1172.703	763.8692	1172.703	0.651374815	0.800471043		2	269.75	1.146653962
2	362.677	362677	8558.674	5984.996	8558.674	5984.996	1.430021674	0.774154792		2	270	1.119693623
2	363.167	363167	712.4406	1270.383	712.4406	1270.383	0.560807725	0.718847945		2	270.25	1.097392414
2	363.559	363559	1054.119	1962.821	1054.119	1962.821	0.537042858	0.652317265		2	270.5	1.076830106
2	363.819	363819	1192.181	2329.866	1192.181	2329.866	0.511695093	0.597762238		2	270.75	1.056267798
2	364.084	364084	1376.467	2969.996	1376.467	2969.996	0.463457527	0.565513388		2	271	1.04382623
2	364.342	364342	950.3723	1425.856	950.3723	1425.856	0.666527546	0.564880648		2	271.25	1.041286559
2	364.513	364513	940.7425	1829.58	940.7425	1829.58	0.51418495	0.57181833		2	271.5	1.040812708
2	364.739	364739	669.0314	1152.896	669.0314	1152.896	0.580305075	0.582510173		2	271.75	1.044060176
2	365.042	365042	966.9567	1331.674	966.9567	1331.674	0.726121183	0.630732781		2	272	1.046635357
2	365.328	365328	637.2589	995.1031	637.2589	995.1031	0.64039485	0.683060515		2	272.25	1.053710548
2	365.566	365566	578.0216	801.187	578.0216	801.187	0.721456539	0.708181127		2	272.5	1.061250861
2	365.923	365923	811.7086	994.7223	811.7086	994.7223	0.816015284	0.748717938		2	272.75	1.065117807
2	366.226	366226	723.7326	1045.297	723.7326	1045.297	0.692370302	0.774427611		2	273	1.065001142
2	366.424	366424	777.5152	1007.787	777.5152	1007.787	0.771507471	0.782195762		2	273.25	1.064153375
2	366.599	366599	760.1756	891.9203	760.1756	891.9203	0.85229095	0.785743355		2	273.5	1.064329196
2	366.776	366776	900.4171	1017.953	900.4171	1017.953	0.884537007	0.7906649		2	273.75	1.06514071
2	367.098	367098	691.1964	1008.755	691.1964	1008.755	0.685197496	0.796664256		2	274	1.064700851
2	367.591	367591	644.0249	861.0648	644.0249	861.0648	0.747940109	0.798029674		2	274.25	1.063700142
2	367.812	367812	1080.899	1177.295	1080.899	1177.295	0.918120777	0.804838495		2	274.5	1.062319328
2	368.171	368171	627.9109	941.6692	627.9109	941.6692	0.666806242	0.836874922		2	274.75	1.062873134
2	368.386	368386	732.4283	878.7734	732.4283	878.7734	0.833466625	0.852565408		2	275	1.062057899
2	368.554	368554	811.5142	924.7454	811.5142	924.7454	0.87755419	0.860015101		2	275.25	1.056415047
2	368.76	368760	826.4978	910.7996	826.4978	910.7996	0.907441988	0.871215804		2	275.5	1.044825215
2	369.251	369251	859.4324	928.2136	859.4324	928.2136	0.925899384	0.890710398		2	275.75	1.03137969
2	369.537	369537	975.345	874.6561	975.345	874.6561	1.115118273	0.880009351		2	276	1.021342616
2	369.851	369851	676.4533	861.0744	676.4533	861.0744	0.785592163	0.865895135		2	276.25	1.014250986
2	370.207	370207	831.8226	1049.764	831.8226	1049.764	0.792390099	0.857655963		2	276.5	1.00910162
2	370.43	370430	638.0884	834.4973	638.0884	834.4973	0.764638064	0.850138155		2	276.75	1.010675845
2	370.654	370654	793.6501	956.8248	793.6501	956.8248	0.829462301	0.84713556		2	277	1.014840223
2	371.081	371081	784.4099	965.0041	784.4099	965.0041	0.812856546	0.852003157		2	277.25	1.02011214
2	371.243	371243	963.2265	1226.133	963.2265	1226.133	0.785580765	0.855189033		2	277.5	1.02770205
2	371.498	371498	981.8248	982.1564	981.8248	982.1564	0.999662376	0.862736603		2	277.75	1.040339415
2	371.883	371883	984.8112	1090.139	984.8112	1090.139	0.903381312	0.880803277		2	278	1.055241965
2	372.276	372276	1124.178	976.6875	1124.178	976.6875	1.151010943	0.905553857		2	278.25	1.062062744
2	372.482	372482	845.1666	1055.799	845.1666	1055.799	0.800499527	0.917243284		2	278.5	1.062792107
2	372.751	372751	784.532	918.178	784.532	918.178	0.854444345	0.930747035		2	278.75	1.060552078
2	372.947	372947	909.4546	1198.574	909.4546	1198.574	0.758780518	0.945328395		2	279	1.056590609
2	373.174	373174	1181.605	1167.464	1181.605	1167.464	1.012112579	0.9729106		2	279.25	1.043316871
2	373.57	373570	1253.841	1175.083	1253.841	1175.083	1.067023351	1.033948815		2	279.5	1.03094217
2	373.789	373789	1033.434	1000.751	1033.434	1000.751	1.032658473	1.061859119		2	279.75	1.020920029
2	373.995	373995	1196.647	1038.918	1196.647	1038.918	1.151820452	1.092838344		2	280	1.011155192
2	374.424	374424	1226.26	1083.969	1226.26	1083.969	1.131268514	1.160661708		2	280.25	1.001750087
2	374.747	374747	1320.73	1015.128	1320.73	1015.128	1.30104775	1.163822849		2	280.5	0.995922922
2	375.138	375138	1111.69	927.0099	1111.69	927.0099	1.199221281	1.143319043		2	280.75	0.994391774
2	375.405	375405	1443.571	1133.897	1443.571	1133.897	1.273105935	1.137252687		2	281	0.995883986
2	375.585	375585	606.3038	726.0453	606.3038	726.0453	0.835077095	1.132277629		2	281.25	0.999490373
2	375.815	375815	1239.143	991.4496	1239.143	991.4496	1.249829543	1.116383318		2	281.5	1.008392381
2	376.087	376087	1298.092	1034.608	1298.092	1034.608	1.254670368	1.112129737		2	281.75	1.022337184
2	376.27	376270	696.269	839.0085	696.269	839.0085	0.829871211	1.131414741		2	282	1.033363623
2	376.514	376514	993.1947	867.4067	993.1947	867.4067	1.145016173	1.173933062		2	282.25	1.043854067
2	376.798	376798	1008.561	798.9349	1008.561	798.9349	1.262381954	1.219010055		2	282.5	1.051772048
2	377.113	377113	1142.121	947.0807	1142.121	947.0807	1.205938417	1.283365549		2	282.75	1.057806768
2	377.336	377336	1395.883	1029.636	1395.883	1029.636	1.355705317	1.325809853		2	283	1.061611485
2	377.742	377742	1631.278	995.2191	1631.278	995.2191	1.639114442	1.371659465		2	283.25	1.058685075
2	377.958	377958	1436.916	994.4613	1436.916	994.4613	1.444918973	1.39330653		2	283.5	1.047604734
2	378.172	378172	1210.328	885.0803	1210.328	885.0803	1.367478182	1.410089996		2	283.75	1.036020627
2	378.375	378375	1317.375	971.6929	1317.375	971.6929	1.355752419	1.420687765		2	284	1.02627946
2	378.6	378600	1498.158	1131.493	1498.158	1131.493	1.324054148	1.426977705		2	284.25	1.016931656
2	378.944	378944	1275.405	1019.665	1275.405	1019.665	1.250807863	1.426454863		2	284.5	1.007796763
2	379.229	379229	1511.068	1023.762	1511.068	1023.762	1.475995397	1.41998155		2	284.75	1.002111342
2	379.489	379489	1527.722	1015.995	1527.722	1015.995	1.503670786	1.409149112		2	285	0.998102446
2	379.811	379811	1448.915	944.1952	1448.915	944.1952	1.534550271	1.383669072		2	285.25	0.993233503
2	380.095	380095	1475.118	1143.488	1475.118	1143.488	1.290016161	1.334124624		2	285.5	0.987369214
2	380.536	380536	1503.245	1048.761	1503.245	1048.761	1.433353262	1.246710708		2	285.75	0.981612713
2	380.745	380745	992.8957	935.5407	992.8957	935.5407	1.061306793	1.208754544		2	286	0.975489198
2	380.97	380970	1215.441	1021.489	1215.441	1021.489	1.189871844	1.158246246		2	286.25	0.96932403
2	381.169	381169	1091.17	1044.135	1091.17	1044.135	1.045046857	1.128629972		2	286.5	0.963950517
2	381.43	381430	854.1337	940.1619	854.1337	940.1619	0.908496398	1.108905491		2	286.75	0.95961221
2	381.775	381775	1175.638	995.5799	1175.638	995.5799	1.180857508	1.094044892		2	287	0.956054294
2	382.153	382153	804.443	779.7567	804.443	779.7567	1.031658978	1.127125695		2	287.25	0.952559396
2	382.528	382528	1002.375	857.8081	1002.375	857.8081	1.168530584	1.19036317		2	287.5	0.948970232
2	382.776	382776	1256.172	871.8705	1256.172	871.8705	1.440778189	1.219534098		2	287.75	0.945358949
2	383.039	383039	1019.183	848.4181	1019.183	848.4181	1.201274466	1.239553276		2	288	0.941697077
2	383.53	383530	1044.015	878.429	1044.015	878.429	1.188502429	1.274396409		2	288.25	0.937535068
2	383.765	383765	1182.86	913.901	1182.86	913.901	1.294297741	1.270234737		2	288.5	0.93355014
2	384.053	384053	1194.038	848.1138	1194.038	848.1138	1.407874745	1.247701527		2	288.75	0.930719971
2	384.307	384307	1190.754	830.7806	1190.754	830.7806	1.433295385	1.246452222		2	289	0.928198517
2	384.64	384640	700.9511	731.8818	700.9511	731.8818	0.957738121	1.274822705		2	289.25	0.92645556
2	385.001	385001	1183.72	908.3269	1183.72	908.3269	1.303187212	1.317323579		2	289.5	0.925758278
2	385.215	385215	1110.986	988.1465	1110.986	988.1465	1.124313045	1.350380853		2	289.75	0.928116105
2	385.404	385404	1323.197	868.7767	1323.197	868.7767	1.523057651	1.387866126		2	290	0.931100624
2	385.575	385575	1214.174	942.8296	1214.174	942.8296	1.287797922	1.427841297		2	290.25	0.935368901
2	385.778	385778	1455.987	854.777	1455.987	854.777	1.703353038	1.476943893		2	290.5	0.939321527
2	386.036	386036	1580.235	901.3665	1580.235	901.3665	1.753154793	1.554685746		2	290.75	0.943050347
2	386.264	386264	1592.077	1005.772	1592.077	1005.772	1.582940269	1.62854273		2	291	0.946778109
2	386.558	386558	1724.112	978.0175	1724.112	978.0175	1.762864161	1.725087727		2	291.25	0.95039424
2	386.757	386757	1305.896	904.0066	1305.896	904.0066	1.444564675	1.794322549		2	291.5	0.952374535
2	387.027	387027	1789.217	896.2603	1789.217	896.2603	1.996314017	1.87369432		2	291.75	0.95376252
2	387.2	387200	1994.843	1021.93	1994.843	1021.93	1.952034875	1.91970679		2	292	0.954627987
2	387.469	387469	1605.441	964.8085	1605.441	964.8085	1.663999643	1.995464207		2	292.25	0.955413865
2	387.713	387713	2088.779	872.884	2088.779	872.884	2.392962868	2.043249291		2	292.5	0.955240047
2	388.102	388102	2157.137	992.4705	2157.137	992.4705	2.173502386	2.043631129		2	292.75	0.954493483
2	388.31	388310	1972.013	860.3501	1972.013	860.3501	2.292105272	2.028851454		2	293	0.954514284
2	388.628	388628	1750.711	901.8015	1750.711	901.8015	1.941348512	2.032297321		2	293.25	0.95590262
2	388.873	388873	1406.849	815.9024	1406.849	815.9024	1.724285895	2.073756612		2	293.5	0.957060081
2	389.07	389070	1681.583	882.3097	1681.583	882.3097	1.905887468	2.103951132		2	293.75	0.957915024
2	389.438	389438	1198.591	768.8711	1198.591	768.8711	1.558897194	2.176396216		2	294	0.957862308
2	389.624	389624	2501.878	944.7832	2501.878	944.7832	2.648097468	2.216284873		2	294.25	0.956965448
2	389.885	389885	2471.66	929.991	2471.66	929.991	2.657724645	2.232567553		2	294.5	0.954177749
2	390.048	390048	1865.375	768.1498	1865.375	768.1498	2.428400033	2.220253733		2	294.75	0.946116542
2	390.252	390252	1852.577	828.2257	1852.577	828.2257	2.236802118	2.200840641		2	295	0.936876576
2	390.463	390463	1890.215	858.0069	1890.215	858.0069	2.203030069	2.165234236		2	295.25	0.929561613
2	390.792	390792	2051.39	966.699	2051.39	966.699	2.122056607	2.001182238		2	295.5	0.922806081
2	391.061	391061	1536.668	861.079	1536.668	861.079	1.784584225	1.811290035		2	295.75	0.920288563
2	391.312	391312	1536.567	973.3192	1536.567	973.3192	1.578687649	1.678793302		2	296	0.918798349
2	391.775	391775	1645.669	1289.743	1645.669	1289.743	1.275966607	1.57503022		2	296.25	0.92093427
2	392.185	392185	962.4287	773.4418	962.4287	773.4418	1.244345341	1.505829499		2	296.5	0.928682059
2	392.356	392356	1451.709	1101.395	1451.709	1101.395	1.31806391	1.477113719		2	296.75	0.936357784
2	392.769	392769	2605.522	1243.709	2605.522	1243.709	2.09496112	1.438321526		2	297	0.942944708
2	392.954	392954	2057.962	1205.882	2057.962	1205.882	1.706603134	1.412551909		2	297.25	0.94891389
2	393.175	393175	1347.184	962.2107	1347.184	962.2107	1.400092516	1.365461478		2	297.5	0.953009126
2	393.458	393458	1091.787	950.3638	1091.787	950.3638	1.14880954	1.305241059		2	297.75	0.95641494
2	393.639	393639	820.6944	751.7188	820.6944	751.7188	1.091757184	1.262028019		2	298	0.958914734
2	393.804	393804	991.1935	834.644	991.1935	834.644	1.187564399	1.212900819		2	298.25	0.958616905
2	394.046	394046	645.9103	703.0754	645.9103	703.0754	0.918692789	1.156054632		2	298.5	0.958779206
2	394.227	394227	1088.412	895.9062	1088.412	895.9062	1.214872718	1.122002486		2	298.75	0.958753008
2	394.477	394477	913.517	857.1185	913.517	857.1185	1.06580012	1.077700765		2	299	0.957912171
2	394.74	394740	631.5434	713.7903	631.5434	713.7903	0.884774422	1.075424972		2	299.25	0.956982668
2	395.175	395175	1186.722	856.2926	1186.722	856.2926	1.38588375	1.126837517		2	299.5	0.956130121
2	395.496	395496	1196.559	978.921	1196.559	978.921	1.222324376	1.147039946		2	299.75	0.955105007
2	395.857	395857	1151.416	1018.916	1151.416	1018.916	1.13004016	1.115797149		2	300	0.954165981
2	396.066	396066	1072.047	956.3036	1072.047	956.3036	1.121032066	1.088060594		2	300.25	0.952814614
2	396.452	396452	922.5065	807.2185	922.5065	807.2185	1.142821306	1.056751148		2	300.5	0.951261248
2	396.702	396702	587.6054	706.725	587.6054	706.725	0.831448442	1.059224801		2	300.75	0.949707883
2	396.984	396984	792.0312	841.7684	792.0312	841.7684	0.940913439	1.068060457		2	301	0.948154518
2	397.188	397188	1061.006	875.5815	1061.006	875.5815	1.211772976	1.074514568		2	301.25	0.946601153
2	397.361	397361	632.4877	688.5162	632.4877	688.5162	0.918624282	1.092210124		2	301.5	0.945078798
2	397.544	397544	909.4882	859.8529	909.4882	859.8529	1.057725339	1.112614912		2	301.75	0.943794725
2	397.714	397714	1000.342	879.3544	1000.342	879.3544	1.137586848	1.124645481		2	302	0.943622958
2	398.111	398111	1507.66	1030.481	1507.66	1030.481	1.463064336	1.170115888		2	302.25	0.943647842
2	398.383	398383	5327.681	3609.688	5327.681	3609.688	1.475939472	1.188517653		2	302.5	0.944273389
2	398.555	398555	1012.753	978.0664	1012.753	978.0664	1.035464463	1.18875818		2	302.75	0.944592063
2	398.792	398792	906.6191	907.0839	906.6191	907.0839	0.999487589	1.183671537		2	303	0.943387416
2	399.152	399152	1028.462	1000.552	1028.462	1000.552	1.027894602	1.14725892		2	303.25	0.941690884
2	399.498	399498	901.3465	819.0113	901.3465	819.0113	1.100529993	1.089499079		2	303.5	0.939115005
2	399.833	399833	968.867	832.4118	968.867	832.4118	1.163927518	1.050309795		2	303.75	0.937141514
2	400.025	400025	855.2546	808.2569	855.2546	808.2569	1.058146983	1.038566356		2	304	0.933897265
2	400.229	400229	892.1508	806.7842	892.1508	806.7842	1.105810947	1.029585171		2	304.25	0.931384983
2	400.466	400466	890.9309	969.7272	890.9309	969.7272	0.918743849	1.027542753		2	304.5	0.93041306
2	400.966	400966	1017.762	954.5865	1017.762	954.5865	1.066181011	1.039306874		2	304.75	0.930522976
2	401.239	401239	1007.461	1046.496	1007.461	1046.496	0.962699332	1.052697262		2	305	0.932731422
2	401.429	401429	882.0956	867.3678	882.0956	867.3678	1.016979879	1.065017061		2	305.25	0.936182488
2	401.625	401625	1106.171	937.9084	1106.171	937.9084	1.179401954	1.081320895		2	305.5	0.939999379
2	401.81	401810	1077.962	968.36	1077.962	968.36	1.113183114	1.100077804		2	305.75	0.948576693
2	402.074	402074	1191.632	1028.89	1191.632	1028.89	1.158172399	1.145654768		2	306	0.958309784
2	402.611	402611	1250.498	997.4137	1250.498	997.4137	1.253740549	1.285657205		2	306.25	0.964801888
2	403.001	403001	996.6784	845.1702	996.6784	845.1702	1.179263538	1.359177547		2	306.5	0.96389409
2	403.18	403180	1128.423	830.5723	1128.423	830.5723	1.358608998	1.375908773		2	306.75	0.960768162
2	403.386	403386	1319.228	875.3273	1319.228	875.3273	1.507125392	1.390411422		2	307	0.95655306
2	403.579	403579	998.0004	888.8111	998.0004	888.8111	1.122848713	1.390859251		2	307.25	0.948172753
2	403.81	403810	1651.984	906.9531	1651.984	906.9531	1.821465741	1.3801511		2	307.5	0.93760672
2	403.985	403985	1799.933	1210.934	1799.933	1210.934	1.48640058	1.379505879		2	307.75	0.930400998
2	404.162	404162	1430.557	882.3886	1430.557	882.3886	1.621232414	1.372378585		2	308	0.928496624
2	404.333	404333	1241.635	980.7581	1241.635	980.7581	1.265995152	1.368848601		2	308.25	0.928504719
2	404.513	404513	895.9402	826.1678	895.9402	826.1678	1.084453061	1.381721823		2	308.5	0.933235496
2	405.023	405023	1254.822	1287.198	1254.822	1287.198	0.974847692	1.422455888		2	308.75	0.942545318
2	405.438	405438	1661.298	1036.223	1661.298	1036.223	1.603224402	1.486242432		2	309	0.951874183
2	405.735	405735	1791.424	1098.824	1791.424	1098.824	1.630310223	1.595683423		2	309.25	0.962308604
2	406.06	406060	2170.981	1074.189	2170.981	1074.189	2.021041921	1.711662253		2	309.5	0.969674968
2	406.359	406359	1730.207	986.6309	1730.207	986.6309	1.753651746	1.776827157		2	309.75	0.974187979
2	406.534	406534	1866.799	1101.814	1866.799	1101.814	1.694295952	1.815128631		2	310	0.976366444
2	406.699	406699	1877.803	941.0222	1877.803	941.0222	1.995492774	1.8397906		2	310.25	0.973958066
2	407.053	407053	2024.723	1013.911	2024.723	1013.911	1.996943519	1.844372764		2	310.5	0.968577081
2	407.414	407414	1331.811	884.4742	1331.811	884.4742	1.505765798	1.821160158		2	310.75	0.959349627
2	407.578	407578	1522.383	898.9304	1522.383	898.9304	1.693549356	1.815219414		2	311	0.948868093
2	407.833	407833	1872.878	1028.144	1872.878	1028.144	1.821610592	1.805249357		2	311.25	0.944949236
2	408.061	408061	1780.946	867.559	1780.946	867.559	2.052824073	1.78967036		2	311.5	0.944053177
2	408.352	408352	1629.727	982.842	1629.727	982.842	1.658178018	1.7720673		2	311.75	0.944620906
2	408.929	408929	1813.3	1172.507	1813.3	1172.507	1.546515287	1.74085029		2	312	0.950425918
2	409.297	409297	1527.851	894.0685	1527.851	894.0685	1.708874656	1.71503235		2	312.25	0.96006402
2	409.802	409802	1674.538	913.975	1674.538	913.975	1.832148582	1.674196574		2	312.5	0.968463997
2	410.222	410222	1541.874	909.1511	1541.874	909.1511	1.695949111	1.639600871		2	312.75	0.97444774
2	410.734	410734	1493.21	992.5712	1493.21	992.5712	1.504385781	1.604746968		2	313	0.980298593
2	410.922	410922	1761.928	1147.154	1761.928	1147.154	1.535912354	1.593541103		2	313.25	0.985887545
2	415.268	415268	1542.683	900.0843	1542.683	900.0843	1.713931684	1.683286151		2	313.5	0.990228542
2	415.597	415597	1805.924	957.6199	1805.924	957.6199	1.885846357	1.790562932		2	313.75	0.990392148
2	415.821	415821	1978.187	997.0714	1978.187	997.0714	1.983997335	1.868009433		2	314	0.987925373
2	416.071	416071	1430.617	874.6946	1430.617	874.6946	1.635561715	1.945965985		2	314.25	0.987021209
2	416.238	416238	1805.129	1063.369	1805.129	1063.369	1.69755654	1.993417637		2	314.5	0.99031036
2	416.437	416437	1941.319	962.4761	1941.319	962.4761	2.01700489	2.044158529		2	314.75	0.9958512
2	416.676	416676	2150.192	938.1803	2150.192	938.1803	2.291875027	2.096010093		2	315	0.999230587
2	417.166	417166	2282.229	918.3395	2282.229	918.3395	2.485169156	2.174862607		2	315.25	1.002786549
2	417.39	417390	1663.505	811.2812	1663.505	811.2812	2.050466595	2.197724255		2	315.5	1.005075527
2	417.679	417679	2126.633	953.7432	2126.633	953.7432	2.229775269	2.21351627		2	315.75	1.004738256
2	418.122	418122	2087.557	1034.371	2087.557	1034.371	2.018189798	2.176579173		2	316	1.003229666
2	418.361	418361	2015.431	837.1896	2015.431	837.1896	2.407377015	2.13289581		2	316.25	1.003216125
2	418.81	418810	2245.853	1054.579	2245.853	1054.579	2.129620446	2.058158358		2	316.5	1.005041678
2	419.126	419126	2091.252	988.197	2091.252	988.197	2.116229861	2.028714065		2	316.75	1.009684168
2	419.444	419444	2145.745	1226.437	2145.745	1226.437	1.749576211	1.998845949		2	317	1.015725876
2	419.666	419666	1839.086	1093.432	1839.086	1093.432	1.681939069	1.969295408		2	317.25	1.024720415
2	419.9	419900	1563.814	956.8008	1563.814	956.8008	1.63441962	1.931504414		2	317.5	1.038953644
2	420.16	420160	2622.294	1143.496	2622.294	1143.496	2.293225337	1.886215047		2	317.75	1.055684137
2	420.577	420577	2861.362	1304.545	2861.362	1304.545	2.193379301	1.804429635		2	318	1.078039704
2	421.08	421080	1510.837	881.4098	1510.837	881.4098	1.714114139	1.697090584		2	318.25	1.094037662
2	421.407	421407	1379.905	920.8024	1379.905	920.8024	1.498589708	1.625115862		2	318.5	1.104421356
2	421.729	421729	1121.77	827.4895	1121.77	827.4895	1.355630494	1.523865446		2	318.75	1.113072063
2	422.107	422107	1308.164	916.033	1308.164	916.033	1.428075189	1.400201055		2	319	1.119820539
2	422.332	422332	1280.389	957.7951	1280.389	957.7951	1.336808885	1.348709028		2	319.25	1.125133694
2	422.805	422805	1091.246	946.0668	1091.246	946.0668	1.153455549	1.253579652		2	319.5	1.129194077
2	422.956	422956	1260.226	837.8532	1260.226	837.8532	1.504113131	1.230663113		2	319.75	1.134066438
2	423.395	423395	843.3078	874.6561	843.3078	874.6561	0.964159285	1.198279616		2	320	1.139773177
2	423.798	423798	1128.983	926.5978	1128.983	926.5978	1.218417527	1.179915976		2	320.25	1.14414734
2	424.073	424073	1136.789	974.2671	1136.789	974.2671	1.166814521	1.16088255		2	320.5	1.147829406
2	424.404	424404	892.585	749.1928	892.585	749.1928	1.191395593	1.142391488		2	320.75	1.151667561
2	424.6	424600	1094.572	967.9871	1094.572	967.9871	1.130771268	1.133750684		2	321	1.156630056
2	424.79	424790	1056.988	962.5373	1056.988	962.5373	1.098126795	1.127096084		2	321.25	1.162460842
2	424.961	424961	1281.835	1068.361	1281.835	1068.361	1.199814482	1.12246484		2	321.5	1.168910179
2	425.169	425169	1007.089	826.7391	1007.089	826.7391	1.218146087	1.118264869		2	321.75	1.176289244
2	425.339	425339	754.7915	749.1086	754.7915	749.1086	1.007586216	1.114413021		2	322	1.184237567
2	425.688	425688	936.5591	905.1458	936.5591	905.1458	1.034705238	1.105714442		2	322.25	1.192231876
2	425.863	425863	1042.907	1078.186	1042.907	1078.186	0.967279301	1.104542027		2	322.5	1.201203837
2	426.119	426119	1713.573	1313.384	1713.573	1313.384	1.304700682	1.11192747		2	322.75	1.211777286
2	426.535	426535	1425.221	1263.979	1425.221	1263.979	1.127566993	1.130043787		2	323	1.223854981
2	426.82	426820	1104.889	1058.969	1104.889	1058.969	1.043362931	1.145887384		2	323.25	1.237807748
2	427.085	427085	1566.961	1234.023	1566.961	1234.023	1.269798861	1.16501134		2	323.5	1.252203669
2	427.297	427297	1071.324	1049.788	1071.324	1049.788	1.020514618	1.171202954		2	323.75	1.267895439
2	427.556	427556	1661.677	1210.76	1661.677	1210.76	1.372424758	1.161814289		2	324	1.286086271
2	428.135	428135	884.5824	963.0154	884.5824	963.0154	0.918554781	1.117270963		2	324.25	1.309003546
2	428.344	428344	1230.954	1108.323	1230.954	1108.323	1.110645543	1.107368106		2	324.5	1.332259883
2	428.552	428552	1647.964	1077.059	1647.964	1077.059	1.53005917	1.103805686		2	324.75	1.353090519
2	428.774	428774	825.5533	819.3213	825.5533	819.3213	1.007606296	1.101234976		2	325	1.37344027
2	428.945	428945	584.6734	719.9078	584.6734	719.9078	0.812150389	1.097322226		2	325.25	1.391445389
2	429.141	429141	1063.065	1007.17	1063.065	1007.17	1.055497086	1.092654521		2	325.5	1.401669408
2	429.488	429488	847.3248	884.1938	847.3248	884.1938	0.958302128	1.083161628		2	325.75	1.403648715
2	430.031	430031	1283.362	952.0256	1283.362	952.0256	1.348033078	1.053467105		2	326	1.403206499
2	430.203	430203	1140.942	1011.043	1140.942	1011.043	1.128480193	1.043118827		2	326.25	1.400243735
2	430.624	430624	942.9286	972.683	942.9286	972.683	0.969409972	1.018316918		2	326.5	1.39365539
2	430.989	430989	819.9394	811.1218	819.9394	811.1218	1.01087087	0.990881156		2	326.75	1.38804083
2	431.401	431401	567.0995	753.1644	567.0995	753.1644	0.752955796	0.953626031		2	327	1.383252562
2	431.654	431654	759.4106	851.9985	759.4106	851.9985	0.891328565	0.934852706		2	327.25	1.377461643
2	432.01	432010	888.7276	928.637	888.7276	928.637	0.957023681	0.912847632		2	327.5	1.370606778
2	432.274	432274	1029.553	1040.969	1029.553	1040.969	0.989033295	0.898970891		2	327.75	1.360659822
2	432.524	432524	942.3797	997.3831	942.3797	997.3831	0.944852284	0.890929632		2	328	1.347036884
2	432.798	432798	693.4519	791.3928	693.4519	791.3928	0.876242367	0.900099338		2	328.25	1.32823509
2	433.129	433129	759.8093	863.8613	759.8093	863.8613	0.879550108	0.914617892		2	328.5	1.307785626
2	433.427	433427	967.5516	1121.673	967.5516	1121.673	0.862596853	0.913930277		2	328.75	1.283463071
2	433.647	433647	658.712	783.3014	658.712	783.3014	0.840943218	0.913778536		2	329	1.260412319
2	434.153	434153	1055.559	1058.83	1055.559	1058.83	0.996910741	0.903847772		2	329.25	1.244696895
2	434.52	434520	872.4259	925.7558	872.4259	925.7558	0.942393124	0.878677965		2	329.5	1.231760685
2	434.788	434788	927.1398	958.6468	927.1398	958.6468	0.967133881	0.85994949		2	329.75	1.224627253
2	435.14	435140	664.4806	891.361	664.4806	891.361	0.745467437	0.826788347		2	330	1.227789108
2	435.408	435408	745.2682	916.4099	745.2682	916.4099	0.813247653	0.796945016		2	330.25	1.228631711
2	435.599	435599	620.3248	850.1581	620.3248	850.1581	0.729658166	0.783661506		2	330.5	1.220718043
2	435.886	435886	695.4084	960.0324	695.4084	960.0324	0.724359303	0.771654263		2	330.75	1.210409023
2	436.191	436191	455.1015	681.9087	455.1015	681.9087	0.667393597	0.763435361		2	331	1.197570842
2	436.355	436355	730.8099	893.6298	730.8099	893.6298	0.817799384	0.767947965		2	331.25	1.180456514
2	436.635	436635	746.746	915.5358	746.746	915.5358	0.815638231	0.7902485		2	331.5	1.16436617
2	436.867	436867	823.8307	1079.128	823.8307	1079.128	0.763422597	0.803722703		2	331.75	1.1487577
2	437.084	437084	887.5388	1043.251	887.5388	1043.251	0.850743301	0.808877898		2	332	1.139518104
2	437.374	437374	955.454	1031.625	955.454	1031.625	0.926164062	0.816909482		2	332.25	1.131190969
2	437.75	437750	686.8753	844.9134	686.8753	844.9134	0.812953493	0.825657375		2	332.5	1.123030373
2	438.082	438082	735.0256	841.7063	735.0256	841.7063	0.873256622	0.830100041		2	332.75	1.117223616
2	438.288	438288	691.5406	879.3159	691.5406	879.3159	0.786452969	0.831873306		2	333	1.118239327
2	438.59	438590	773.7883	918.2702	773.7883	918.2702	0.842658621	0.833363244		2	333.25	1.123856372
2	438.754	438754	562.5953	866.1437	562.5953	866.1437	0.649540371	0.834886245		2	333.5	1.131672016
2	439.096	439096	785.914	939.4038	785.914	939.4038	0.836609347	0.837460446		2	333.75	1.139487659
2	439.586	439586	1017.324	954.8041	1017.324	954.8041	1.065479296	0.833336613		2	334	1.13725119
2	439.847	439847	822.9303	951.6952	822.9303	951.6952	0.864699433	0.829749272		2	334.25	1.130962718
2	440.027	440027	634.8738	784.1021	634.8738	784.1021	0.809682566	0.826125349		2	334.5	1.121578232
2	440.262	440262	684.4165	932.9734	684.4165	932.9734	0.733586295	0.817077615		2	334.75	1.110555559
2	440.457	440457	718.5774	855.8631	718.5774	855.8631	0.839593856	0.80715872		2	335	1.092148384
2	440.657	440657	670.1852	966.5329	670.1852	966.5329	0.693390985	0.798837597		2	335.25	1.071289544
2	441.047	441047	749.542	944.7832	749.542	944.7832	0.793348146	0.775367475		2	335.5	1.053962787
2	441.303	441303	715.9594	909.0497	715.9594	909.0497	0.787591042	0.757859044		2	335.75	1.033934293
2	441.469	441469	595.9684	859.8529	595.9684	859.8529	0.693105065	0.7512261		2	336	1.016392772
2	441.803	441803	863.4585	1030.722	863.4585	1030.722	0.837722005	0.757725158		2	336.25	1.004888512
2	442.245	442245	653.4045	921.2091	653.4045	921.2091	0.709290106	0.773424694		2	336.5	0.999351978
2	442.793	442793	719.6427	816.8479	719.6427	816.8479	0.880999633	0.772064453		2	336.75	0.996712246
2	443.032	443032	655.3273	983.8524	655.3273	983.8524	0.666082941	0.769996025		2	337	0.995518103
2	443.314	443314	643.7281	846.694	643.7281	846.694	0.760284235	0.765426472		2	337.25	0.99568659
2	443.588	443588	995.387	1057.594	995.387	1057.594	0.941180642	0.756681915		2	337.5	1.003264319
2	443.799	443799	688.0679	1041.444	688.0679	1041.444	0.660686412	0.7476502		2	337.75	1.012396284
2	444.257	444257	705.4378	1008.817	705.4378	1008.817	0.699272316	0.731076604		2	338	1.016316844
2	444.448	444448	773.3996	1052.571	773.3996	1052.571	0.734771906	0.727613505		2	338.25	1.011614256
2	444.801	444801	684.4806	1062.156	684.4806	1062.156	0.644425678	0.72287029		2	338.5	1.006549143
2	445.03	445030	707.1829	1044.222	707.1829	1044.222	0.677234247	0.719587689		2	338.75	0.999569745
2	445.256	445256	700.3167	964.5996	700.3167	964.5996	0.726018029	0.718832345		2	339	0.990322812
2	445.56	445560	737.2098	892.1352	737.2098	892.1352	0.826343137	0.718168874		2	339.25	0.98089578
2	445.725	445725	751.8431	996.2295	751.8431	996.2295	0.754688654	0.716205928		2	339.5	0.971048679
2	446.016	446016	530.965	765.069	530.965	765.069	0.694009299	0.714744319		2	339.75	0.960146033
2	446.237	446237	587.3869	909.4259	587.3869	909.4259	0.645887587	0.711177499		2	340	0.953022092
2	446.434	446434	611.3474	790.9992	611.3474	790.9992	0.772879922	0.701120153		2	340.25	0.948790774
2	446.948	446948	581.9253	947.2179	581.9253	947.2179	0.614352094	0.665690256		2	340.5	0.94665067
2	447.349	447349	597.116	913.2861	597.116	913.2861	0.653810454	0.649106436		2	340.75	0.944340772
2	447.554	447554	772.9337	1109.68	772.9337	1109.68	0.69653747	0.64175815		2	341	0.941929337
2	447.756	447756	511.1178	900.6207	511.1178	900.6207	0.567517269	0.638752123		2	341.25	0.939765115
2	448.21	448210	646.7675	998.7554	646.7675	998.7554	0.64757347	0.65401246		2	341.5	0.936499894
2	448.558	448558	497.7493	852.644	497.7493	852.644	0.583771539	0.667365963		2	341.75	0.934622615
2	448.737	448737	670.3774	898.9304	670.3774	898.9304	0.74575006	0.672709248		2	342	0.937833726
2	449.055	449055	810.328	1160.586	810.328	1160.586	0.698205906	0.686650825		2	342.25	0.944360266
2	449.238	449238	765.9041	1072.765	765.9041	1072.765	0.713953289	0.691509554		2	342.5	0.950898056
2	449.578	449578	763.3478	1021.669	763.3478	1021.669	0.747157641	0.691561864		2	342.75	0.958714562
2	449.959	449959	569.1703	903.4329	569.1703	903.4329	0.630008382	0.68576707		2	343	0.966310567
2	450.302	450302	624.6402	890.2771	624.6402	890.2771	0.701624472	0.679987389		2	343.25	0.971761678
2	450.574	450574	669.416	991.5902	669.416	991.5902	0.6750934	0.673452296		2	343.5	0.976736044
2	450.817	450817	744.6705	1145.725	744.6705	1145.725	0.649955705	0.665758114		2	343.75	0.977570504
2	451.078	451078	682.0005	968.5812	682.0005	968.5812	0.704123206	0.660504987		2	344	0.974548688
2	451.3	451300	555.8303	859.1421	555.8303	859.1421	0.646959682	0.658629935		2	344.25	0.970795717
2	451.494	451494	583.4636	1047.447	583.4636	1047.447	0.557034007	0.658402628		2	344.5	0.967083485
2	451.715	451715	702.5505	1011.738	702.5505	1011.738	0.694399637	0.662065067		2	344.75	0.962684417
2	451.901	451901	729.8852	965.9182	729.8852	965.9182	0.755638728	0.666947565		2	345	0.959683068
2	452.086	452086	711.3279	1057.242	711.3279	1057.242	0.672814644	0.671130597		2	345.25	0.958259529
2	452.318	452318	606.8952	1023.421	606.8952	1023.421	0.593006397	0.677786052		2	345.5	0.957708843
2	452.494	452494	632.9835	927.1729	632.9835	927.1729	0.682702762	0.6843022		2	345.75	0.957368325
2	452.687	452687	699.4843	1034.897	699.4843	1034.897	0.675897505	0.689717385		2	346	0.957579228
2	452.882	452882	624.3327	914.1997	624.3327	914.1997	0.682928139	0.691332235		2	346.25	0.958235406
2	453.157	453157	773.1903	864.7951	773.1903	864.7951	0.894073405	0.690791837		2	346.5	0.959249166
2	453.388	453388	397.2211	693.5931	397.2211	693.5931	0.572700478	0.692738916		2	346.75	0.960273226
2	453.654	453654	669.7777	1021.868	669.7777	1021.868	0.655444441	0.700074096		2	347	0.961260161
2	454.04	454040	573.2083	767.3796	573.2083	767.3796	0.746968384	0.713032704		2	347.25	0.962101105
2	454.252	454252	675.7163	932.9734	675.7163	932.9734	0.724261056	0.720992654		2	347.5	0.962847165
2	454.446	454446	550.4299	881.9769	550.4299	881.9769	0.624086527	0.729173079		2	347.75	0.963447717
2	454.726	454726	668.0059	887.4458	668.0059	887.4458	0.752728674	0.737077093		2	348	0.964080084
2	454.923	454923	785.8559	1041.059	785.8559	1041.059	0.75486202	0.740841842		2	348.25	0.964829829
2	455.154	455154	1094.617	1238.89	1094.617	1238.89	0.883546562	0.746670075		2	348.5	0.964761017
2	455.51	455510	771.1024	1067.172	771.1024	1067.172	0.722566184	0.750499835		2	348.75	0.963729908
2	455.958	455958	805.1477	1120.646	805.1477	1120.646	0.718467473	0.734489386		2	349	0.964137729
2	456.214	456214	549.2592	887.3616	549.2592	887.3616	0.618980132	0.719265143		2	349.25	0.965414868
2	456.519	456519	724.985	944.1952	724.985	944.1952	0.767833812	0.702055002		2	349.5	0.967675802
2	456.754	456754	685.5351	932.3233	685.5351	932.3233	0.735297616	0.689887197		2	349.75	0.969936737
2	456.98	456980	524.03	772.5143	524.03	772.5143	0.67834343	0.677884542		2	350	0.974700544
2	457.249	457249	678.1971	1026.566	678.1971	1026.566	0.660646369	0.664722613		2	350.25	0.980983698
2	457.456	457456	606.9973	969.9431	606.9973	969.9431	0.625807122	0.654798747		2	350.5	0.98592596
2	457.701	457701	593.6714	929.0395	593.6714	929.0395	0.639016317	0.642394639		2	350.75	0.989319951
2	458.048	458048	437.093	729.4511	437.093	729.4511	0.599208089	0.614667784		2	351	0.991987795
2	458.351	458351	762.6173	1110.177	762.6173	1110.177	0.686933075	0.592367641		2	351.25	0.993412939
2	458.585	458585	555.2523	1044.054	555.2523	1044.054	0.531823354	0.585467328		2	351.5	0.991718847
2	458.749	458749	571.1909	927.1729	571.1909	927.1729	0.616056509	0.5829825		2	351.75	0.98837966
2	458.975	458975	573.2564	1115.343	573.2564	1115.343	0.51397319	0.578844706		2	352	0.984651061
2	459.253	459253	528.642	982.535	528.642	982.535	0.538038848	0.573729143		2	352.25	0.980104498
2	459.551	459551	521.4706	880.289	521.4706	880.289	0.592385682	0.56893203		2	352.5	0.973930147
2	459.757	459757	524.1201	923.2419	524.1201	923.2419	0.567695314	0.565025077		2	352.75	0.967070475
2	459.925	459925	462.6492	856.1242	462.6492	856.1242	0.540399629	0.562514694		2	353	0.961513207
2	460.14	460140	615.4433	878.2682	615.4433	878.2682	0.700746423	0.559511211		2	353.25	0.956092824
2	460.403	460403	659.2351	1212.45	659.2351	1212.45	0.543721473	0.554664347		2	353.5	0.950436245
2	460.645	460645	396.7422	837.7249	396.7422	837.7249	0.473594852	0.549483181		2	353.75	0.944687811
2	460.937	460937	484.4398	951.0152	484.4398	951.0152	0.509392279	0.544467742		2	354	0.936423169
2	461.365	461365	527.8127	914.2318	527.8127	914.2318	0.577329185	0.533342017		2	354.25	0.925819893
2	461.661	461661	525.9204	988.3174	525.9204	988.3174	0.532137145	0.527749245		2	354.5	0.9174059
2	461.85	461850	550.0581	991.1393	550.0581	991.1393	0.554975572	0.529948484		2	354.75	0.910787475
2	462.06	462060	484.5639	916.915	484.5639	916.915	0.528471996	0.52167579		2	355	0.907674915
2	462.224	462224	550.2568	984.577	550.2568	984.577	0.55887635	0.522043747		2	355.25	0.905923347
2	462.455	462455	495.7638	906.1288	495.7638	906.1288	0.547122881	0.554500809		2	355.5	0.90494683
2	462.662	462662	562.6029	1025.662	562.6029	1025.662	0.54852661	0.596239763		2	355.75	0.909175282
2	462.943	462943	511.1407	861.0648	511.1407	861.0648	0.593614673	0.656255475		2	356	0.913782105
2	463.203	463203	476.368	834.644	476.368	834.644	0.570743934	0.732051186		2	356.25	0.918279824
2	463.48	463480	567.4288	856.0257	567.4288	856.0257	0.662864211	0.82632718		2	356.5	0.922385681
2	463.657	463657	819.8487	982.9767	819.8487	982.9767	0.834046931	0.865364196		2	356.75	0.926488904
2	463.877	463877	1085.32	1167.885	1085.32	1167.885	0.929303827	0.900421761		2	357	0.929446442
2	464.048	464048	5427.728	3123.352	5427.728	3123.352	1.737789401	0.927883204		2	357.25	0.926963622
2	464.259	464259	885.7619	1016.942	885.7619	1016.942	0.871005328	0.948067203		2	357.5	0.924546158
2	464.568	464568	648.008	859.7243	648.008	859.7243	0.753739309	0.937624185		2	357.75	0.921510495
2	464.925	464925	621.398	932.5758	621.398	932.5758	0.666324389	0.902587191		2	358	0.917800751
2	465.097	465097	590.6152	895.055	590.6152	895.055	0.659864701	0.87623968		2	358.25	0.9137576
2	465.367	465367	1544.266	1391.652	1544.266	1391.652	1.10966391	0.804042905		2	358.5	0.910400975
2	465.892	465892	636.1607	992.188	636.1607	992.188	0.641169516	0.677658932		2	358.75	0.91011164
2	466.16	466160	895.1902	1356.428	895.1902	1356.428	0.659961458	0.659810846		2	359	0.912728125
2	466.354	466354	688.0221	1148.956	688.0221	1148.956	0.598823715	0.65403277		2	359.25	0.915669519
2	466.775	466775	514.8255	993.5627	514.8255	993.5627	0.518161058	0.645202567		2	359.5	0.918695406
2	467.06	467060	587.7275	987.8738	587.7275	987.8738	0.594941884	0.641409581		2	359.75	0.922838428
2	467.248	467248	685.504	909.5504	685.504	909.5504	0.753673463	0.642839035		2	360	0.926632791
2	467.614	467614	780.9343	1157.384	780.9343	1157.384	0.674740881	0.644239466		2	360.25	0.927638955
2	467.938	467938	770.1745	1073.026	770.1745	1073.026	0.717759402	0.646682923		2	360.5	0.928447929
2	468.499	468499	664.9987	1079.826	664.9987	1079.826	0.615838756	0.653339295		2	360.75	0.935922413
2	468.741	468741	626.9227	993.1112	626.9227	993.1112	0.631271402	0.645349484		2	361	0.95015664
2	468.982	468982	582.5358	929.1224	582.5358	929.1224	0.626974229	0.632960247		2	361.25	0.966915322
2	469.226	469226	623.0727	882.5623	623.0727	882.5623	0.705981549	0.62256468		2	361.5	0.980008102
2	469.6	469600	457.1028	910.0398	457.1028	910.0398	0.502288801	0.60558201		2	361.75	0.997143568
2	469.818	469818	554.1078	1010.905	554.1078	1010.905	0.548130438	0.597590898		2	362	1.013093379
2	469.986	469986	643.7655	1060.46	643.7655	1060.46	0.607062501	0.591889625		2	362.25	1.014808801
2	470.21	470210	717.3555	979.0531	717.3555	979.0531	0.732703364	0.581567652		2	362.5	1.00823396
2	470.518	470518	613.877	1076.191	613.877	1076.191	0.570416404	0.57635594		2	362.75	0.995812011
2	470.786	470786	459.535	870.0734	459.535	870.0734	0.52815659	0.577192543		2	363	0.982803935
2	471.179	471179	515.2688	858.3614	515.2688	858.3614	0.600293536	0.588459638		2	363.25	0.967620662
2	471.453	471453	477.2445	843.4103	477.2445	843.4103	0.565850927	0.630742879		2	363.5	0.948060785
2	471.738	471738	471.9101	742.1202	471.9101	742.1202	0.635894428	0.692418455		2	363.75	0.92496963
2	472.015	472015	669.727	1003.319	669.727	1003.319	0.667511529	0.735644746		2	364	0.908141407
2	472.259	472259	879.9821	1078.028	879.9821	1078.028	0.816288723	0.761596002		2	364.25	0.90324138
2	472.496	472496	773.373	1023.601	773.373	1023.601	0.755541466	0.78947615		2	364.5	0.906092423
2	472.774	472774	563.9205	859.1072	563.9205	859.1072	0.656402949	0.811638235		2	364.75	0.912071411
2	472.962	472962	5038.106	3343.093	5038.106	3343.093	1.507019398	0.815342478		2	365	0.930413056
2	473.364	473364	523.6928	867.559	523.6928	867.559	0.603639407	0.807560396		2	365.25	0.951038082
2	473.651	473651	620.2466	851.5564	620.2466	851.5564	0.728368197	0.802654342		2	365.5	0.965985911
2	473.848	473848	600.7695	978.8005	600.7695	978.8005	0.613781358	0.796064185		2	365.75	0.978828659
2	474.302	474302	618.4206	887.109	618.4206	887.109	0.697119069	0.767326952		2	366	0.990896129
2	474.662	474662	720.1663	951.7375	720.1663	951.7375	0.756685851	0.757845384		2	366.25	1.000170199
2	475.139	475139	994.0925	1011.051	994.0925	1011.051	0.98322686	0.748820538		2	366.5	1.004027395
2	475.414	475414	682.0893	791.4108	682.0893	791.4108	0.861865039	0.745896864		2	366.75	1.006888074
2	475.643	475643	616.4965	1000.694	616.4965	1000.694	0.616068948	0.747413852		2	367	1.009145261
2	475.896	475896	905.525	1224.675	905.525	1224.675	0.739400249	0.75203386		2	367.25	1.010181043
2	476.114	476114	619.1649	936.0344	619.1649	936.0344	0.661476651	0.753092336		2	367.5	1.010500233
2	476.417	476417	592.1827	897.7179	592.1827	897.7179	0.659653439	0.737777362		2	367.75	1.012874642
2	476.678	476678	669.0223	932.9367	669.0223	932.9367	0.717114355	0.722989745		2	368	1.021489091
2	476.958	476958	728.2658	987.5946	728.2658	987.5946	0.737413712	0.734058491		2	368.25	1.031181392
2	477.139	477139	1122.306	1176.95	1122.306	1176.95	0.95357152	0.75389811		2	368.5	1.038087137
2	477.386	477386	881.1884	1234.855	881.1884	1234.855	0.713596657	0.786262523		2	368.75	1.044103741
2	477.574	477574	1368.368	2191.186	1368.368	2191.186	0.624487378	0.827476443		2	369	1.048747118
2	479.233	479233	1554.322	1128.765	1554.322	1128.765	1.377011158	1.432253125		2	369.25	1.053322875
2	479.525	479525	1810.974	994.4613	1810.974	994.4613	1.821060307	1.477627094		2	369.5	1.04904631
2	479.755	479755	1638.97	920.7039	1638.97	920.7039	1.78012714	1.474158356		2	369.75	1.043994477
2	480.245	480245	1035.082	854.2971	1035.082	854.2971	1.2116183	1.386313375		2	370	1.040311943
2	480.556	480556	1082.294	837.4681	1082.294	837.4681	1.292340568	1.331460828		2	370.25	1.0374352
2	480.892	480892	1039.816	857.3671	1039.816	857.3671	1.212801378	1.295760583		2	370.5	1.034205285
2	481.088	481088	1004.22	805.0634	1004.22	805.0634	1.24738002	1.28001396		2	370.75	1.033758158
2	481.441	481441	1044.089	881.9769	1044.089	881.9769	1.183805381	1.264300236		2	371	1.035071921
2	481.614	481614	991.169	834.6977	991.169	834.6977	1.187458645	1.268429651		2	371.25	1.037061744
2	481.827	481827	1180.396	855.5348	1180.396	855.5348	1.379717108	1.280959707		2	371.5	1.040488842
2	482.09	482090	1163.748	873.6677	1163.748	873.6677	1.332025895	1.309581217		2	371.75	1.045896979
2	482.285	482285	925.2862	778.3422	925.2862	778.3422	1.188790997	1.34057627		2	372	1.052170899
2	482.464	482464	1503.81	990.925	1503.81	990.925	1.517582057	1.36431338		2	372.25	1.059429001
2	482.784	482784	1388.062	919.6232	1388.062	919.6232	1.509381234	1.387782742		2	372.5	1.065989085
2	482.97	482970	1292.294	873.4689	1292.294	873.4689	1.479496293	1.407235321		2	372.75	1.071774471
2	483.224	483224	1222.575	833.5591	1222.575	833.5591	1.466692644	1.44351668		2	373	1.081488173
2	483.533	483533	1105.9	838.3584	1105.9	838.3584	1.319125567	1.491229443		2	373.25	1.096634744
2	483.916	483916	1287.542	918.148	1287.542	918.148	1.402325115	1.566452346		2	373.5	1.114398584
2	484.288	484288	1742.428	1070.155	1742.428	1070.155	1.628201522	1.675735034		2	373.75	1.129947528
2	484.685	484685	1992.34	1037.342	1992.34	1037.342	1.9206202	1.805427052		2	374	1.146884266
2	485.013	485013	1892.173	942.6186	1892.173	942.6186	2.007358013	1.9308198		2	374.25	1.165104429
2	485.202	485202	1610.003	807.0368	1610.003	807.0368	1.994956116	2.01167347		2	374.5	1.178128545
2	485.494	485494	2592.513	1104.821	2592.513	1104.821	2.34654573	2.108833464		2	374.75	1.179170391
2	485.715	485715	1196.088	793.4809	1196.088	793.4809	1.507393562	2.153088193		2	375	1.173126899
2	486.012	486012	2267.485	900.383	2267.485	900.383	2.518356077	2.198968677		2	375.25	1.168617818
2	486.353	486353	2827.404	995.1954	2827.404	995.1954	2.841054129	2.241678845		2	375.5	1.16578394
2	486.847	486847	1346.416	802.5477	1346.416	802.5477	1.677677227	2.285256578		2	375.75	1.159444529
2	487.057	487057	3231.644	1403.208	3231.644	1403.208	2.303039891	2.294818142		2	376	1.15604016
2	487.422	487422	1890.913	790.0608	1890.913	790.0608	2.39337656	2.300155132		2	376.25	1.16333154
2	487.837	487837	1780.214	874.768	1780.214	874.768	2.03506987	2.311121983		2	376.5	1.182778989
2	488.16	488160	2123.116	893.4761	2123.116	893.4761	2.376242633	2.296054403		2	376.75	1.201171477
2	488.476	488476	2425.735	1017.447	2425.735	1017.447	2.384138928	2.249151855		2	377	1.223708236
2	488.65	488650	2564.714	1087.886	2564.714	1087.886	2.357520917	2.217424323		2	377.25	1.246371315
2	488.955	488955	2307.514	1109.445	2307.514	1109.445	2.079881382	2.146095063		2	377.5	1.262454834
2	489.206	489206	2659.427	1149.914	2659.427	1149.914	2.312718168	2.051725461		2	377.75	1.275422824
2	489.496	489496	1839.548	885.9543	1839.548	885.9543	2.076346376	1.909919443		2	378	1.286550754
2	489.725	489725	1556.353	931.4199	1556.353	931.4199	1.670946691	1.806690474		2	378.25	1.294646435
2	489.98	489980	1222.764	940.3942	1222.764	940.3942	1.300267484	1.685084367		2	378.5	1.299265602
2	490.437	490437	1750.255	1120.646	1750.255	1120.646	1.561826839	1.42246262		2	378.75	1.300449211
2	490.788	490788	1467.94	1229.245	1467.94	1229.245	1.194180168	1.267403497		2	379	1.299726931
2	491.173	491173	1476.826	1085.734	1476.826	1085.734	1.360209775	1.174984808		2	379.25	1.296925829
2	491.459	491459	550.1857	756.1933	550.1857	756.1933	0.727572831	1.123952521		2	379.5	1.291934269
2	491.806	491806	1195.786	1073.01	1195.786	1073.01	1.114422046	1.098378287		2	379.75	1.282814697
2	492.074	492074	1053.734	841.5759	1053.734	841.5759	1.252096216	1.10404402		2	380	1.265390043
2	492.439	492439	913.1783	769.9055	913.1783	769.9055	1.18609141	1.098754938		2	380.25	1.243586812
2	492.772	492772	1086.27	994.5856	1086.27	994.5856	1.092183518	1.081847024		2	380.5	1.220742809
2	493.107	493107	775.3754	792.9838	775.3754	792.9838	0.977794754	1.071790792		2	380.75	1.199438496
2	493.318	493318	875.4869	790.7465	875.4869	790.7465	1.107165065	1.058318516		2	381	1.174613956
2	493.64	493640	1026.142	882.9713	1026.142	882.9713	1.162146493	1.018612602		2	381.25	1.160197505
2	494.113	494113	812.3397	883.0286	812.3397	883.0286	0.919947213	0.944752438		2	381.5	1.152536665
2	494.339	494339	906.6985	873.09	906.6985	873.09	1.038493741	0.916098788		2	381.75	1.147572485
2	494.549	494549	616.5127	796.5411	616.5127	796.5411	0.773987306	0.888577377		2	382	1.156153374
2	495.007	495007	570.721	776.2204	570.721	776.2204	0.735256378	0.829714719		2	382.25	1.169866529
2	495.33	495330	792.7817	1030.835	792.7817	1030.835	0.769067504	0.811263978		2	382.5	1.189301034
2	495.794	495794	794.0862	870.643	794.0862	870.643	0.912068666	0.798501377		2	382.75	1.20351535
2	495.971	495971	652.2636	865.9657	652.2636	865.9657	0.753221057	0.79892019		2	383	1.212785276
2	496.358	496358	618.8597	874.768	618.8597	874.768	0.707455805	0.831567982		2	383.25	1.221056309
2	496.784	496784	1054.035	1010.367	1054.035	1010.367	1.043219939	0.878851691		2	383.5	1.229234664
2	497.211	497211	688.8079	805.8198	688.8079	805.8198	0.854791481	0.913162202		2	383.75	1.228420039
2	497.412	497412	742.4063	838.9374	742.4063	838.9374	0.884936468	0.929546998		2	384	1.219821628
2	497.631	497631	838.4365	838.6363	838.4365	838.6363	0.999761756	0.941563786		2	384.25	1.217463355
2	497.816	497816	747.0202	854.6693	747.0202	854.6693	0.874045903	0.947274146		2	384.5	1.224914128
2	498.102	498102	1120.842	1058.671	1120.842	1058.671	1.058725515	0.95324189		2	384.75	1.236382573
2	498.526	498526	789.4495	799.9849	789.4495	799.9849	0.986830501	0.947853884		2	385	1.249950731
2	498.931	498931	830.3494	960.7096	830.3494	960.7096	0.864308424	0.933316848		2	385.25	1.268444084
2	499.13	499130	863.9395	882.2255	863.9395	882.2255	0.979272873	0.92781757		2	385.5	1.292869915
2	499.327	499327	751.6952	912.9046	751.6952	912.9046	0.823410464	0.919842765		2	385.75	1.320465982
2	499.505	499505	1136.866	1213.713	1136.866	1213.713	0.936684373	0.909599496		2	386	1.354425597
2	499.691	499691	874.6589	981.8316	874.6589	981.8316	0.890844112	0.901713037		2	386.25	1.391382874
2	500	500000	1162.656	1149.554	1162.656	1149.554	1.011397464	0.901750626		2	386.5	1.429199515
2	500.397	500397	804.9024	981.4922	804.9024	981.4922	0.820080282	0.908358801		2	386.75	1.468773416
2	500.579	500579	612.0409	747.8678	612.0409	747.8678	0.818381136	0.906546789		2	387	1.502826641
2	500.958	500958	1064.263	1051.585	1064.263	1051.585	1.012056087	0.888778409		2	387.25	1.534188136
2	501.162	501162	912.7014	1084.376	912.7014	1084.376	0.841683512	0.878651223		2	387.5	1.56541881
2	501.534	501534	1069.245	1168.296	1069.245	1168.296	0.915217548	0.853796374		2	387.75	1.584665245
2	501.709	501709	1016.519	1011.929	1016.519	1011.929	1.004535891	0.841633211		2	388	1.584778371
2	501.888	501888	681.8701	965.3959	681.8701	965.3959	0.706311369	0.834386688		2	388.25	1.579976628
2	502.111	502111	662.5669	935.6711	662.5669	935.6711	0.708119445	0.831794602		2	388.5	1.578960371
2	502.312	502312	686.2666	893.2061	686.2666	893.2061	0.768318309	0.83116731		2	388.75	1.589116895
2	502.541	502541	791.4423	914.4444	791.4423	914.4444	0.865489799	0.831987635		2	389	1.607685406
2	502.727	502727	894.6546	1023.173	894.6546	1023.173	0.874392307	0.83432531		2	389.25	1.628966538
2	503.028	503028	774.0742	965.7498	774.0742	965.7498	0.801526648	0.841687894		2	389.5	1.652157127
2	503.308	503308	940.132	943.3772	940.132	943.3772	0.996560019	0.864975118		2	389.75	1.668039588
2	503.488	503488	668.165	923.9877	668.165	923.9877	0.72313192	0.878769902		2	390	1.667917154
2	503.815	503815	1005.565	896.913	1005.565	896.913	1.121139954	0.893896426		2	390.25	1.657384061
2	504.067	504067	734.6699	946.3988	734.6699	946.3988	0.776279408	0.905337371		2	390.5	1.632377112
2	504.372	504372	808.1027	1015.679	808.1027	1015.679	0.795628048	0.912691761		2	390.75	1.574910466
2	504.697	504697	1073.476	1063.63	1073.476	1063.63	1.009256978	0.908793268		2	391	1.497568581
2	504.922	504922	969.5484	946.9895	969.5484	946.9895	1.0238217	0.902625337		2	391.25	1.431725799
2	505.224	505224	1047.522	1115.772	1047.522	1115.772	0.938831589	0.89616708		2	391.5	1.397215721
2	505.439	505439	544.4983	879.6555	544.4983	879.6555	0.618990389	0.895688194		2	391.75	1.371387643
2	505.744	505744	1211.47	1145.441	1211.47	1145.441	1.057645047	0.896673392		2	392	1.351298328
2	506.039	506039	741.4092	943.2428	741.4092	943.2428	0.786021584	0.891647259		2	392.25	1.331872235
2	506.444	506444	758.5563	856.9484	758.5563	856.9484	0.885183169	0.856515984		2	392.5	1.31743129
2	506.76	506760	806.7652	892.4213	806.7652	892.4213	0.904018315	0.830799484		2	392.75	1.306606375
2	507.065	507065	767.6748	837.8532	767.6748	837.8532	0.91624022	0.814873429		2	393	1.289385742
2	507.258	507258	655.6375	786.5767	655.6375	786.5767	0.833532826	0.804854541		2	393.25	1.264838891
2	507.475	507475	587.6568	745.6743	587.6568	745.6743	0.788087775	0.799856605		2	393.5	1.239812612
2	507.687	507687	599.5579	831.82	599.5579	831.82	0.720778414	0.799192557		2	393.75	1.209279071
2	507.916	507916	410.5643	743.6358	410.5643	743.6358	0.552104	0.800702376		2	394	1.180643053
2	508.169	508169	921.6294	1136.095	921.6294	1136.095	0.811225646	0.810207616		2	394.25	1.158085322
2	508.377	508377	766.6721	857.0974	766.6721	857.0974	0.894498222	0.82255248		2	394.5	1.139449863
2	508.618	508618	870.8752	917.1676	870.8752	917.1676	0.949526782	0.839022394		2	394.75	1.139037338
2	508.817	508817	774.5709	860.0608	774.5709	860.0608	0.900600167	0.860195353		2	395	1.152658371
2	509.306	509306	792.0403	887.1972	792.0403	887.1972	0.892744364	0.929545353		2	395.25	1.16436905
2	509.503	509503	865.8695	836.0261	865.8695	836.0261	1.035696732	0.951737768		2	395.5	1.1713466
2	509.854	509854	727.9623	874.4793	727.9623	874.4793	0.832452295	0.994347835		2	395.75	1.161372518
2	510.191	510191	771.5907	808.8932	771.5907	808.8932	0.953884518	1.021271027		2	396	1.148355133
2	510.371	510371	973.1795	948.8772	973.1795	948.8772	1.025611639	1.023687268		2	396.25	1.137437253
2	510.651	510651	1155.804	930.406	1155.804	930.406	1.242257681	1.018372581		2	396.5	1.130103018
2	510.839	510839	970.0104	929.8926	970.0104	929.8926	1.043142402	1.017882156		2	396.75	1.131717701
2	511.062	511062	1016.009	938.157	1016.009	938.157	1.082983978	1.017306517		2	397	1.135330893
2	511.427	511427	741.9846	784.2833	741.9846	784.2833	0.946067065	1.009023349		2	397.25	1.140996289
2	511.682	511682	872.4101	899.9121	872.4101	899.9121	0.969439237	1.011283087		2	397.5	1.153374993
2	511.946	511946	817.486	823.2725	817.486	823.2725	0.992971343	1.003238018		2	397.75	1.163083368
2	512.129	512129	681.0173	804.9655	681.0173	804.9655	0.846020482	1.002188375		2	398	1.176283204
2	512.656	512656	1244.601	1127.578	1244.601	1127.578	1.103782621	1.065785431		2	398.25	1.186478996
2	513.075	513075	932.3528	785.9768	932.3528	785.9768	1.186234505	1.143605499		2	398.5	1.19070236
2	513.436	513436	1101.901	912.6913	1101.901	912.6913	1.207309635	1.213337453		2	398.75	1.188808481
2	513.784	513784	1075.398	990.5461	1075.398	990.5461	1.085661738	1.289284962		2	399	1.178694468
2	514.053	514053	1349.472	948.5229	1349.472	948.5229	1.42270893	1.355921966		2	399.25	1.164065483
2	514.419	514419	1364.663	884.5746	1364.663	884.5746	1.542733648	1.438787257		2	399.5	1.144872644
2	514.645	514645	1348.655	832.7145	1348.655	832.7145	1.619588707	1.48575744		2	399.75	1.131390693
2	514.936	514936	1518.376	966.8623	1518.376	966.8623	1.570415973	1.547424646		2	400	1.122205988
2	515.138	515138	1492.645	1028.056	1492.645	1028.056	1.451910207	1.584180352		2	400.25	1.117277442
2	515.423	515423	1222.203	859.0711	1222.203	859.0711	1.422702964	1.621923321		2	400.5	1.11678811
2	515.733	515733	2015.104	1127.308	2015.104	1127.308	1.787536325	1.656427044		2	400.75	1.119499673
2	516.163	516163	1890.909	966.0921	1890.909	966.0921	1.957276123	1.702731957		2	401	1.122611239
2	516.489	516489	1377.037	871.9619	1377.037	871.9619	1.579239873	1.732855123		2	401.25	1.128344081
2	516.722	516722	1351.18	803.0657	1351.18	803.0657	1.682527345	1.752973864		2	401.5	1.136417157
2	516.898	516898	1551.448	898.4757	1551.448	898.4757	1.72675566	1.768145329		2	401.75	1.147052829
2	517.155	517155	1211.031	763.7853	1211.031	763.7853	1.585564687	1.788238728		2	402	1.164978337
2	517.321	517321	1940.737	945.9633	1940.737	945.9633	2.051598619	1.797487632		2	402.25	1.192020255
2	517.57	517570	1630.84	890.4288	1630.84	890.4288	1.831522071	1.817478234		2	402.5	1.222066592
2	517.845	517845	1927.039	986.6309	1927.039	986.6309	1.953150869	1.840603187		2	402.75	1.247486636
2	518.028	518028	1429.091	930.2023	1429.091	930.2023	1.536322798	1.840418477		2	403	1.269212304
2	518.205	518205	1722.966	918.3734	1722.966	918.3734	1.876106168	1.826917697		2	403.25	1.279283903
2	518.41	518410	1920.425	1037.41	1920.425	1037.41	1.851172632	1.804871237		2	403.5	1.283819609
2	518.629	518629	1681.301	839.4193	1681.301	839.4193	2.002933456	1.762203232		2	403.75	1.280249942
2	519.053	519053	1541.089	963.8975	1541.089	963.8975	1.598810039	1.637224842		2	404	1.278391896
2	519.273	519273	1388.881	829.7661	1388.881	829.7661	1.673822298	1.585936016		2	404.25	1.274547303
2	519.653	519653	1249.395	1014.93	1249.395	1014.93	1.231015932	1.519497768		2	404.5	1.279263266
2	519.852	519852	1154.034	835.5799	1154.034	835.5799	1.381117473	1.486167667		2	404.75	1.288418082
2	520.036	520036	1192.669	859.1072	1192.669	859.1072	1.388265632	1.458612313		2	405	1.297622954
2	520.489	520489	1465.086	934.7182	1465.086	934.7182	1.5674093	1.399770232		2	405.25	1.314553913
2	520.717	520717	1203.776	808.1926	1203.776	808.1926	1.489466743	1.369433608		2	405.5	1.338406544
2	521.017	521017	1276.85	801.5253	1276.85	801.5253	1.593025198	1.325794977		2	405.75	1.380793338
2	521.191	521191	944.3785	895.192	944.3785	895.192	1.054945196	1.303859175		2	406	1.421920201
2	521.516	521516	1143.555	889.2154	1143.555	889.2154	1.286026985	1.25907907		2	406.25	1.45087979
2	521.806	521806	1073.149	907.0639	1073.149	907.0639	1.183101874	1.212796352		2	406.5	1.476057058
2	522.288	522288	772.5741	821.703	772.5741	821.703	0.940210879	1.157970059		2	406.75	1.491160678
2	522.595	522595	1063.928	907.8297	1063.928	907.8297	1.171946677	1.167870948		2	407	1.492652433
2	522.909	522909	967.4886	777.649	967.4886	777.649	1.244119905	1.202209258		2	407.25	1.487129219
2	523.182	523182	1105.714	926.5136	1105.714	926.5136	1.193413675	1.216583303		2	407.5	1.480831834
2	523.345	523345	1325.107	968.1916	1325.107	968.1916	1.36864129	1.217121467		2	407.75	1.476429219
2	523.561	523561	1256.19	1011.051	1256.19	1011.051	1.242459579	1.220970004		2	408	1.46967293
2	523.82	523820	1141.654	1005.183	1141.654	1005.183	1.135767318	1.217143872		2	408.25	1.462481055
2	524.07	524070	1261.16	971.2187	1261.16	971.2187	1.298533482	1.190808452		2	408.5	1.45594549
2	524.349	524349	1016.253	928.9593	1016.253	928.9593	1.093969348	1.155409395		2	408.75	1.449710357
2	524.528	524528	1161.167	897.4653	1161.167	897.4653	1.29382941	1.133167944		2	409	1.442949735
2	524.937	524937	804.8595	966.7442	804.8595	966.7442	0.8325465	1.061638564		2	409.25	1.434864289
2	525.212	525212	846.0639	759.5492	846.0639	759.5492	1.113902694	1.024306778		2	409.5	1.425777017
2	525.373	525373	819.0845	933.866	819.0845	933.866	0.877089968	1.011120186		2	409.75	1.416457795
2	525.717	525717	983.7295	921.0513	983.7295	921.0513	1.068050716	0.989584568		2	410	1.407000947
2	526.242	526242	943.7947	1019.941	943.7947	1019.941	0.925342446	0.969997191		2	410.25	1.397692493
2	526.438	526438	920.3475	942.9455	920.3475	942.9455	0.97603467	0.970527388		2	410.5	1.389847155
2	526.654	526654	1145.727	1040.574	1145.727	1040.574	1.10105288	0.977751445		2	410.75	1.382064277
2	526.914	526914	957.4644	1016.412	957.4644	1016.412	0.942004227	0.981112534		2	411	1.378080657
2	527.08	527080	820.7198	921.6771	820.7198	921.6771	0.890463482	0.979876175		2	411.25	1.380460515
2	527.37	527370	1003.373	1002.043	1003.373	1002.043	1.001327288	0.978629016		2	411.5	1.382840373
2	527.733	527733	1070.172	1066.198	1070.172	1066.198	1.003727263	0.968058143		2	411.75	1.38522023
2	528.197	528197	1083.554	1002.548	1083.554	1002.548	1.080800121	0.950849339		2	412	1.387600088
2	528.573	528573	911.6819	1051.232	911.6819	1051.232	0.867250902	0.938253622		2	412.25	1.389979946
2	528.755	528755	758.3288	943.8955	758.3288	943.8955	0.803403343	0.930703474		2	412.5	1.392359804
2	529.089	529089	860.0202	870.6904	860.0202	870.6904	0.987745127	0.909929079		2	412.75	1.394739661
2	529.57	529570	935.7769	1043.626	935.7769	1043.626	0.896659244	0.888978973		2	413	1.397119519
2	530.075	530075	892.1498	995.3599	892.1498	995.3599	0.896308762	0.89406988		2	413.25	1.399499377
2	530.507	530507	822.2432	893.3673	822.2432	893.3673	0.920386497	0.909745707		2	413.5	1.401879234
2	530.987	530987	737.9488	922.2195	737.9488	922.2195	0.800187808	0.934515888		2	413.75	1.404259092
2	531.202	531202	708.9197	838.1058	708.9197	838.1058	0.845859437	0.948710707		2	414	1.40663895
2	531.44	531440	995.0178	829.4635	995.0178	829.4635	1.199592025	0.966247827		2	414.25	1.409018808
2	531.703	531703	935.6577	962.6503	935.6577	962.6503	0.971960119	0.989638482		2	414.5	1.411398665
2	531.913	531913	1103.791	1110.402	1103.791	1110.402	0.9940463	1.011427464		2	414.75	1.413778523
2	532.076	532076	952.646	852.644	952.646	852.644	1.117284588	1.027193249		2	415	1.416158381
2	532.367	532367	941.6401	1016.669	941.6401	1016.669	0.926201251	1.056041779		2	415.25	1.418538239
2	532.621	532621	1140.752	1062.281	1140.752	1062.281	1.073870285	1.080111914		2	415.5	1.453582486
2	532.809	532809	996.234	937.1225	996.234	937.1225	1.063077666	1.093724681		2	415.75	1.492548676
2	533.074	533074	1301.785	1084.756	1301.785	1084.756	1.200071721	1.109573561		2	416	1.529595873
2	533.362	533362	985.9529	911.508	985.9529	911.508	1.08167224	1.128013392		2	416.25	1.563087188
2	533.599	533599	1166.129	992.4406	1166.129	992.4406	1.175011381	1.140879459		2	416.5	1.591368437
2	533.813	533813	1095.851	939.9011	1095.851	939.9011	1.165921606	1.154632925		2	416.75	1.614460241
2	534.039	534039	1525.637	1203.955	1525.637	1203.955	1.267187727	1.175744248		2	417	1.633006217
2	534.338	534338	1197.414	1094.203	1197.414	1094.203	1.094325276	1.205567358		2	417.25	1.649272855
2	534.544	534544	967.6535	839.4193	967.6535	839.4193	1.15276537	1.227824794		2	417.5	1.658630616
2	534.728	534728	1421.724	1109.96	1421.724	1109.96	1.28087859	1.250789884		2	417.75	1.660410619
2	534.919	534919	1001.258	855.2822	1001.258	855.2822	1.170675597	1.276536438		2	418	1.650801374
2	535.089	535089	1386.776	1005.183	1386.776	1005.183	1.379625402	1.297280463		2	418.25	1.635327107
2	535.548	535548	1301.388	904.3495	1301.388	904.3495	1.439032144	1.342216379		2	418.5	1.615308642
2	536.033	536033	1878.398	1245.792	1878.398	1245.792	1.507794239	1.393680118		2	418.75	1.596125393
2	536.453	536453	1390.817	1032.37	1390.817	1032.37	1.347207881	1.459640324		2	419	1.583360141
2	536.664	536664	1396.189	922.2476	1396.189	922.2476	1.51389822	1.511500492		2	419.25	1.572578939
2	536.88	536880	1215.196	910.4953	1215.196	910.4953	1.334653787	1.565163237		2	419.5	1.56074277
2	537.115	537115	1598.099	1064.413	1598.099	1064.413	1.501389968	1.620926232		2	419.75	1.544302833
2	537.42	537420	1604.327	877.5361	1604.327	877.5361	1.828217665	1.706229789		2	420	1.52510543
2	537.734	537734	1662.964	862.9105	1662.964	862.9105	1.927156988	1.782132573		2	420.25	1.504120348
2	537.953	537953	1771.026	873.8241	1771.026	873.8241	2.026753439	1.831626853		2	420.5	1.481517144
2	538.337	538337	1504.664	816.2201	1504.664	816.2201	1.843453745	1.922265143		2	420.75	1.457536669
2	538.511	538511	1433.547	763.8994	1433.547	763.8994	1.876617523	1.946839498		2	421	1.432943189
2	538.714	538714	1636.905	868.196	1636.905	868.196	1.885409516	1.957353872		2	421.25	1.407823979
2	539.063	539063	1733.89	961.1821	1733.89	961.1821	1.803914159	1.947471059		2	421.5	1.378412995
2	539.447	539447	2618.712	1112.896	2618.712	1112.896	2.353060843	1.912444801		2	421.75	1.342051352
2	539.634	539634	1404.49	976.6875	1404.49	976.6875	1.438013694	1.882210619		2	422	1.304347729
2	539.869	539869	2273.173	1000.094	2273.173	1000.094	2.272959342	1.837555504		2	422.25	1.273124244
2	540.178	540178	2005.184	1190.474	2005.184	1190.474	1.684357659	1.765815605		2	422.5	1.248897444
2	540.465	540465	1492.209	867.9513	1492.209	867.9513	1.719231252	1.679711421		2	422.75	1.225719029
2	540.755	540755	1226.408	851.9479	1226.408	851.9479	1.439534037	1.609860357		2	423	1.208559271
2	540.921	540921	1357.359	831.5632	1357.359	831.5632	1.632298062	1.58303361		2	423.25	1.200057891
2	541.168	541168	2315.505	1643.142	2315.505	1643.142	1.409193484	1.548647522		2	423.5	1.192921457
2	541.612	541612	1371.1	852.3954	1371.1	852.3954	1.608525809	1.504731898		2	423.75	1.18766995
2	541.995	541995	1209.273	949.3433	1209.273	949.3433	1.273799478	1.51596741		2	424	1.180216617
2	542.243	542243	1305.01	832.5488	1305.01	832.5488	1.567487696	1.537054691		2	424.25	1.173329226
2	542.501	542501	1409.429	884.9834	1409.429	884.9834	1.592605014	1.538306418		2	424.5	1.167412288
2	542.664	542664	1467.315	809.5841	1467.315	809.5841	1.812430605	1.523487235		2	424.75	1.162958122
2	542.873	542873	2078.024	1448.38	2078.024	1448.38	1.434722932	1.50081685		2	425	1.159814314
2	543.152	543152	1362.455	913.4571	1362.455	913.4571	1.491536932	1.453948909		2	425.25	1.157395153
2	543.313	543313	1260.203	938.1803	1260.203	938.1803	1.343241805	1.417373305		2	425.5	1.154615683
2	543.726	543726	1227.037	945.6145	1227.037	945.6145	1.297608063	1.334775111		2	425.75	1.152264117
2	543.906	543906	1244.215	975.7158	1244.215	975.7158	1.275181769	1.302511845		2	426	1.153737123
2	544.105	544105	1264.989	965.3959	1264.989	965.3959	1.310331855	1.267756475		2	426.25	1.157949626
2	544.382	544382	1075.232	1015.385	1075.232	1015.385	1.058940205	1.248132476		2	426.5	1.162968506
2	544.549	544549	1341.297	1090.952	1341.297	1090.952	1.229473891	1.242054181		2	426.75	1.169180971
2	544.713	544713	1553.739	1188.086	1553.739	1188.086	1.307766441	1.234142233		2	427	1.176963043
2	544.879	544879	1375.983	1117.883	1375.983	1117.883	1.230882838	1.226069219		2	427.25	1.182012272
2	545.168	545168	1418.743	1006.688	1418.743	1006.688	1.409317485	1.216582265		2	427.5	1.179252787
2	545.489	545489	1337.609	968.8017	1337.609	968.8017	1.380683993	1.21719502		2	427.75	1.171436869
2	545.651	545651	829.1787	890.7084	829.1787	890.7084	0.93092049	1.219083031		2	428	1.162570735
2	545.819	545819	847.6663	769.2067	847.6663	769.2067	1.102000672	1.213931912		2	428.25	1.155271123
2	546.226	546226	974.3605	854.9261	974.3605	854.9261	1.139701432	1.175477595		2	428.5	1.151986241
2	546.405	546405	1309.29	1019.973	1309.29	1019.973	1.283651626	1.154463042		2	428.75	1.15051873
2	546.643	546643	1288.883	1009.617	1288.883	1009.617	1.276605881	1.127345912		2	429	1.147983071
2	546.998	546998	1113.984	1014.298	1113.984	1014.298	1.098280781	1.084379177		2	429.25	1.145060492
2	547.313	547313	1013.867	1047.186	1013.867	1047.186	0.968182348	1.044108444		2	429.5	1.141756491
2	547.592	547592	909.5187	979.3405	909.5187	979.3405	0.928705287	1.014143667		2	429.75	1.13545408
2	548.132	548132	781.5876	830.7569	781.5876	830.7569	0.940813853	0.953556093		2	430	1.129151668
2	548.369	548369	713.1376	836.5903	713.1376	836.5903	0.852433503	0.93220392		2	430.25	1.122323318
2	548.878	548878	1182.815	1059.125	1182.815	1059.125	1.116785082	0.918503528		2	430.5	1.115533889
2	549.188	549188	788.1213	902.8456	788.1213	902.8456	0.872930322	0.917927337		2	430.75	1.107800321
2	549.439	549439	678.6538	853.514	678.6538	853.514	0.795129078	0.912956768		2	431	1.099060224
2	549.659	549659	811.5724	874.8029	811.5724	874.8029	0.92772029	0.905188984		2	431.25	1.088638993
2	550.128	550128	1074.948	1126.315	1074.948	1126.315	0.954393753	0.888396761		2	431.5	1.078958108
2	550.499	550499	745.342	854.1355	745.342	854.1355	0.872627352	0.86724982		2	431.75	1.070954795
2	550.719	550719	919.6458	1046.925	919.6458	1046.925	0.878425675	0.851743747		2	432	1.063831137
2	551.158	551158	997.2313	1235.999	997.2313	1235.999	0.806822093	0.828387654		2	432.25	1.057730718
2	551.411	551411	845.9456	977.2344	845.9456	977.2344	0.865652703	0.825327807		2	432.5	1.053798107
2	551.908	551908	667.9212	965.9268	667.9212	965.9268	0.691482212	0.824196543		2	432.75	1.056928853
2	552.224	552224	790.1875	959.6851	790.1875	959.6851	0.823382066	0.820899221		2	433	1.061753854
2	552.527	552527	855.5409	1092.062	855.5409	1092.062	0.783417883	0.82080027		2	433.25	1.064233553
2	552.922	552922	846.8835	959.9305	846.8835	959.9305	0.882234183	0.818373175		2	433.5	1.064022067
2	553.179	553179	836.6943	875.012	836.6943	875.012	0.956208943	0.814751719		2	433.75	1.063043448
2	553.572	553572	774.5709	929.3791	774.5709	929.3791	0.833428361	0.808757474		2	434	1.060781605
2	553.74	553740	726.333	893.1881	726.333	893.1881	0.813191533	0.8048677		2	434.25	1.056330626
2	553.925	553925	609.2404	888.8771	609.2404	888.8771	0.68540454	0.796916203		2	434.5	1.048426679
2	554.214	554214	556.4312	894.8683	556.4312	894.8683	0.621802337	0.777672619		2	434.75	1.040384918
2	554.502	554502	923.5382	1065.789	923.5382	1065.789	0.866530054	0.760084793		2	435	1.02995386
2	554.664	554664	998.7152	1316.771	998.7152	1316.771	0.758457773	0.754422844		2	435.25	1.01822713
2	554.966	554966	880.3206	1088.306	880.3206	1088.306	0.808890698	0.746135926		2	435.5	1.007166841
2	555.332	555332	1083.218	1510.581	1083.218	1510.581	0.717087002	0.7340947		2	435.75	1.001080606
2	555.544	555544	851.1481	1122.004	851.1481	1122.004	0.758596315	0.727476103		2	436	0.997041504
2	555.853	555853	696.7968	998.3101	696.7968	998.3101	0.69797631	0.716189328		2	436.25	0.995417219
2	556.075	556075	679.6881	1025.911	679.6881	1025.911	0.662521505	0.699507627		2	436.5	1.002072815
2	556.397	556397	680.9372	926.19	680.9372	926.19	0.735202496	0.674451388		2	436.75	1.010108339
2	556.59	556590	555.8788	796.7779	555.8788	796.7779	0.697658406	0.669731756		2	437	1.014697396
2	556.868	556868	593.6869	923.2536	593.6869	923.2536	0.643037731	0.666879214		2	437.25	1.01773667
2	557.033	557033	465.8934	833.3065	465.8934	833.3065	0.559090083	0.666003668		2	437.5	1.020671171
2	557.26	557260	532.4727	845.9491	532.4727	845.9491	0.629438225	0.671263288		2	437.75	1.023352474
2	557.437	557437	625.3057	848.2096	625.3057	848.2096	0.737206582	0.675308037		2	438	1.024894657
2	557.672	557672	748.2378	1035.326	748.2378	1035.326	0.722707437	0.679646825		2	438.25	1.026067155
2	557.988	557988	573.016	862.6716	573.016	862.6716	0.664234223	0.69153267		2	438.5	1.026700103
2	558.338	558338	692.2971	913.2048	692.2971	913.2048	0.758096212	0.696277417		2	438.75	1.027589754
2	558.565	558565	665.378	977.7564	665.378	977.7564	0.680515106	0.687267526		2	439	1.028460453
2	558.758	558758	615.6344	895.2334	615.6344	895.2334	0.68768033	0.675591421		2	439.25	1.028196086
2	558.946	558946	554.9471	830.2714	554.9471	830.2714	0.668392408	0.665704261		2	439.5	1.027226167
2	559.183	559183	525.417	859.2906	525.417	859.2906	0.611454379	0.649711978		2	439.75	1.025853394
2	559.433	559433	505.5018	811.1304	505.5018	811.1304	0.623206577	0.627433682		2	440	1.023818793
2	559.649	559649	663.5112	1062.488	663.5112	1062.488	0.624488182	0.613854164		2	440.25	1.019610284
2	559.98	559980	508.9623	866.9926	508.9623	866.9926	0.587043419	0.605413088		2	440.5	1.014000076
2	560.246	560246	512.2663	860.2827	512.2663	860.2827	0.595462747	0.602198068		2	440.75	1.008408836
2	560.446	560446	574.0375	954.0858	574.0375	954.0858	0.601662345	0.604743899		2	441	1.001473285
2	560.642	560642	505.9436	815.1583	505.9436	815.1583	0.620669139	0.611264019		2	441.25	0.993769202
2	560.834	560834	514.6248	897.3643	514.6248	897.3643	0.573484815	0.615348055		2	441.5	0.989318573
2	561.189	561189	839.9948	1350.989	839.9948	1350.989	0.621762871	0.620378936		2	441.75	0.991561083
2	561.542	561542	649.1352	883.7556	649.1352	883.7556	0.73451891	0.626361024		2	442	0.995262172
2	561.778	561778	592.5146	939.9232	592.5146	939.9232	0.630386185	0.626764139		2	442.25	0.999268081
2	562.031	562031	455.4275	768.9722	455.4275	768.9722	0.592254831	0.621353172		2	442.5	0.998982015
2	562.373	562373	416.6865	732.4038	416.6865	732.4038	0.568930008	0.608589799		2	442.75	0.99869595
2	562.698	562698	573.7211	898.6694	573.7211	898.6694	0.638411745	0.598377619		2	443	0.997820892
2	563.048	563048	546.4869	951.0623	546.4869	951.0623	0.574606837	0.581059039		2	443.25	0.996064786
2	563.23	563230	452.0498	818.6331	452.0498	818.6331	0.552200736	0.574946432		2	443.5	0.992850244
2	563.46	563460	617.4223	1000.089	617.4223	1000.089	0.617367354	0.574131391		2	443.75	0.988358936
2	563.796	563796	468.3396	859.3868	468.3396	859.3868	0.544969506	0.576687711		2	444	0.984039022
2	564.206	564206	521.459	932.3075	521.459	932.3075	0.559320825	0.587244214		2	444.25	0.979868586
2	564.572	564572	656.775	1002.292	656.775	1002.292	0.655273114	0.60841337		2	444.5	0.977833264
2	564.792	564792	562.8396	1119.627	562.8396	1119.627	0.502702775	0.625252715		2	444.75	0.976284703
2	565.024	565024	806.645	1083.206	806.645	1083.206	0.744682913	0.642759943		2	445	0.974653796
2	565.219	565219	658.5197	993.9393	658.5197	993.9393	0.662535127	0.662446656		2	445.25	0.974116594
2	565.507	565507	638.8015	943.9196	638.8015	943.9196	0.676754143	0.70348792		2	445.5	0.973861863
2	565.931	565931	658.9043	1056.483	658.9043	1056.483	0.623677144	0.750124401		2	445.75	0.972838716
2	566.296	566296	790.3669	925.6077	790.3669	925.6077	0.85388972	0.75774328		2	446	0.972259863
2	566.475	566475	816.2284	1025.025	816.2284	1025.025	0.796300968	0.758400229		2	446.25	0.970272602
2	566.808	566808	1105.155	1123.284	1105.155	1123.284	0.983860716	0.750611514		2	446.5	0.963845025
2	567.073	567073	701.6908	996.6435	701.6908	996.6435	0.704053957	0.736517727		2	446.75	0.955901066
2	567.302	567302	437.133	775.0857	437.133	775.0857	0.563980215	0.724275043		2	447	0.948618085
2	567.489	567489	569.5909	845.4389	569.5909	845.4389	0.673722134	0.707425505		2	447.25	0.943851905
2	567.85	567850	595.569	942.3028	595.569	942.3028	0.63203569	0.668284081		2	447.5	0.939469333
2	568.039	568039	632.2893	889.683	632.2893	889.683	0.710690549	0.656749615		2	447.75	0.937232439
2	568.458	568458	492.9764	801.8823	492.9764	801.8823	0.614774014	0.628882085		2	448	0.940972118
2	568.689	568689	510.4296	878.5208	510.4296	878.5208	0.581010262	0.623414592		2	448.25	0.944933685
2	568.986	568986	720.2088	998.2502	720.2088	998.2502	0.72147123	0.640245295		2	448.5	0.949355964
2	569.489	569489	603.0885	1015.385	603.0885	1015.385	0.59395057	0.683066041		2	448.75	0.953107862
2	569.762	569762	482.8271	742.6254	482.8271	742.6254	0.650162383	0.694549634		2	449	0.958160463
2	570.028	570028	756.6961	1002.043	756.6961	1002.043	0.755153322	0.707260803		2	449.25	0.961512705
2	570.254	570254	745.8854	1049.788	745.8854	1049.788	0.710510503	0.715881295		2	449.5	0.961530436
2	570.445	570445	723.9925	921.4617	723.9925	921.4617	0.785700046	0.721376929		2	449.75	0.960330011
2	570.676	570676	755.4052	937.8513	755.4052	937.8513	0.805463723	0.727237214		2	450	0.958546153
2	570.943	570943	739.044	891.9319	739.044	891.9319	0.828587922	0.731812251		2	450.25	0.956604194
2	571.108	571108	548.9949	845.6836	548.9949	845.6836	0.649172929	0.731670414		2	450.5	0.954007268
2	571.286	571286	1062.259	2182.856	1062.259	2182.856	0.486637231	0.72855546		2	450.75	0.950618693
2	571.589	571589	641.9135	820.9979	641.9135	820.9979	0.781869844	0.722738286		2	451	0.947942807
2	571.849	571849	794.9094	1034.11	794.9094	1034.11	0.768689404	0.719916214		2	451.25	0.946549403
2	572.141	572141	779.3216	959.3508	779.3216	959.3508	0.81234268	0.715772793		2	451.5	0.946295775
2	572.402	572402	718.5803	1053.715	718.5803	1053.715	0.681949389	0.714481833		2	451.75	0.948361813
2	572.617	572617	727.9274	1073.01	727.9274	1073.01	0.678397592	0.713706817		2	452	0.951220973
2	572.798	572798	648.7131	909.3709	648.7131	909.3709	0.713364701	0.709006045		2	452.25	0.954286208
2	572.963	572963	573.0823	909.6769	573.0823	909.6769	0.629984448	0.697937395		2	452.5	0.958266952
2	573.333	573333	681.9374	868.9222	681.9374	868.9222	0.784808352	0.658216316		2	452.75	0.960926191
2	573.679	573679	565.8052	885.395	565.8052	885.395	0.639042687	0.63209087		2	453	0.961323218
2	573.861	573861	836.3875	1153.09	836.3875	1153.09	0.725344509	0.629309313		2	453.25	0.961542358
2	574.115	574115	564.1036	1767.434	564.1036	1767.434	0.319165298	0.630444613		2	453.5	0.963502338
2	574.497	574497	822.5253	1069.525	822.5253	1069.525	0.769056637	0.635860964		2	453.75	0.966945715
2	574.742	574742	487.3108	927.0639	487.3108	927.0639	0.525649634	0.643543172		2	454	0.970814737
2	575.177	575177	712.3454	935.5407	712.3454	935.5407	0.761426414	0.662784404		2	454.25	0.97506861
2	575.668	575668	738.9486	1020.256	738.9486	1020.256	0.724277632	0.679160602		2	454.5	0.979577016
2	575.843	575843	697.1516	912.1779	697.1516	912.1779	0.764271531	0.686245704		2	454.75	0.982729403
2	576.246	576246	658.2427	956.5722	658.2427	956.5722	0.688126521	0.702489928		2	455	0.98514906
2	576.68	576680	423.4733	806.9167	423.4733	806.9167	0.524804233	0.709640587		2	455.25	0.98741631
2	576.91	576910	599.6261	849.2199	599.6261	849.2199	0.706090496	0.712448208		2	455.5	0.988656111
2	577.095	577095	751.8727	940.8531	751.8727	940.8531	0.799139313	0.718401112		2	455.75	0.984751791
2	577.325	577325	664.7814	922.783	664.7814	922.783	0.72040924	0.734226446		2	456	0.980173644
2	577.624	577624	740.4261	891.9319	740.4261	891.9319	0.83013748	0.76405747		2	456.25	0.97337043
2	577.989	577989	537.7296	719.0234	537.7296	719.0234	0.747861057	0.798044645		2	456.5	0.966867414
2	578.25	578250	680.6317	823.9178	680.6317	823.9178	0.826091753	0.823783066		2	456.75	0.960859442
2	578.488	578488	709.8867	898.8277	709.8867	898.8277	0.789791748	0.845658014		2	457	0.954779763
2	578.916	578916	978.7125	1019.639	978.7125	1019.639	0.959861775	0.852383133		2	457.25	0.949141278
2	579.082	579082	606.0759	781.6666	606.0759	781.6666	0.775363691	0.853042154		2	457.5	0.943561656
2	579.27	579270	833.7203	873.7215	833.7203	873.7215	0.954217448	0.859851963		2	457.75	0.937065519
2	579.477	579477	833.1	874.4793	833.1	874.4793	0.952681213	0.869292091		2	458	0.927856754
2	579.688	579688	908.378	1039.188	908.378	1039.188	0.874122873	0.881662791		2	458.25	0.919235263
2	579.968	579968	805.8118	995.2443	805.8118	995.2443	0.809662311	0.908364478		2	458.5	0.913783072
2	580.152	580152	704.6046	872.046	704.6046	872.046	0.807990175	0.928033163		2	458.75	0.911473675
2	580.494	580494	682.9034	779.9596	682.9034	779.9596	0.875562529	0.970053408		2	459	0.90936257
2	580.834	580834	996.4201	824.9709	996.4201	824.9709	1.207824543	1.036165012		2	459.25	0.907241872
2	581.207	581207	853.8145	785.4497	853.8145	785.4497	1.087039055	1.109579971		2	459.5	0.905383473
2	581.538	581538	1067.752	907.5691	1067.752	907.5691	1.176496644	1.166967343		2	459.75	0.903265149
2	581.773	581773	1030.782	841.7063	1030.782	841.7063	1.224633818	1.211592594		2	460	0.9015637
2	582.086	582086	1388.066	1012.648	1388.066	1012.648	1.370729019	1.251738901		2	460.25	0.8997276
2	582.389	582389	1237.842	1048.031	1237.842	1048.031	1.181112009	1.258460438		2	460.5	0.897470412
2	582.664	582664	1367.463	1126.355	1367.463	1126.355	1.214060398	1.250674553		2	460.75	0.895207919
2	582.93	582930	1295.272	1000.018	1295.272	1000.018	1.295248686	1.242198395		2	461	0.892972305
2	583.145	583145	1021.442	826.5426	1021.442	826.5426	1.235800792	1.231946948		2	461.25	0.889976492
2	583.565	583565	1257.879	982.1937	1257.879	982.1937	1.28068323	1.191194782		2	461.5	0.887422547
2	584.038	584038	1000.735	913.4656	1000.735	913.4656	1.095536603	1.150651233		2	461.75	0.886497622
2	584.514	584514	888.4911	969.7071	888.4911	969.7071	0.916246875	1.11756337		2	462	0.884310025
2	584.865	584865	1069.058	1056.502	1069.058	1056.502	1.011884502	1.101821438		2	462.25	0.885074116
2	585.047	585047	1293.312	950.66	1293.312	950.66	1.360435908	1.101009711		2	462.5	0.902535246
2	585.219	585219	988.2363	896.826	988.2363	896.826	1.101926461	1.102037983		2	462.75	0.926257824
2	585.446	585446	1128.47	898.9304	1128.47	898.9304	1.255347466	1.109162104		2	463	0.952920258
2	585.747	585747	915.0884	811.9319	915.0884	811.9319	1.12705068	1.143692065		2	463.25	0.987575192
2	585.986	585986	940.8467	914.5912	940.8467	914.5912	1.028707361	1.182112676		2	463.5	1.02569465
2	586.211	586211	944.9716	949.4365	944.9716	949.4365	0.995297316	1.208566411		2	463.75	1.048488621
2	586.689	586689	1035.604	807.8988	1035.604	807.8988	1.281848667	1.23752191		2	464	1.066923899
2	586.873	586873	1316.386	945.5213	1316.386	945.5213	1.392233046	1.247698714		2	464.25	1.079385134
2	587.171	587171	1178.568	892.4175	1178.568	892.4175	1.320646446	1.266487266		2	464.5	1.076027317
2	587.509	587509	1337.294	859.5173	1337.294	859.5173	1.555866298	1.282061549		2	464.75	1.066733723
2	587.689	587689	1074.136	784.633	1074.136	784.633	1.368966128	1.294952843		2	465	1.053520066
2	587.919	587919	694.6056	803.3994	694.6056	803.3994	0.86458317	1.306289015		2	465.25	1.027810602
2	588.126	588126	1163.796	895.6491	1163.796	895.6491	1.299388343	1.307058196		2	465.5	0.99862885
2	588.511	588511	1101.541	846.2237	1101.541	846.2237	1.301713719	1.339886276		2	465.75	0.970885243
2	588.89	588890	1391.967	949.306	1391.967	949.306	1.466299591	1.464416726		2	466	0.951811208
2	589.17	589170	1504.648	950.35	1504.648	950.35	1.583256695	1.579823539		2	466.25	0.945663406
2	589.338	589338	1511.969	933.1432	1511.969	933.1432	1.620296863	1.639902055		2	466.5	0.942823817
2	589.531	589531	1283.075	811.1304	1283.075	811.1304	1.58183567	1.711731417		2	466.75	0.940406583
2	589.706	589706	1378.486	816.5993	1378.486	816.5993	1.68808129	1.787435564		2	467	0.938784446
2	590.108	590108	2130.344	957.7394	2130.344	957.7394	2.224346205	1.934142891		2	467.25	0.939078826
2	590.278	590278	1970.149	923.4476	1970.149	923.4476	2.133471352	1.991083247		2	467.5	0.939519798
2	590.479	590479	1794.425	883.2696	1794.425	883.2696	2.031571108	2.051027525		2	467.75	0.940193693
2	591.042	591042	1779.863	872.2274	1779.863	872.2274	2.040595148	2.069732806		2	468	0.941186409
2	591.268	591268	2103.943	924.7707	2103.943	924.7707	2.275096951	2.053013888		2	468.25	0.942553838
2	591.481	591481	1846.147	953.7689	1846.147	953.7689	1.935633464	2.030506855		2	468.5	0.943900578
2	591.658	591658	1838.074	951.1331	1838.074	951.1331	1.932509761	2.00119199		2	468.75	0.940019301
2	592.805	592805	1291.993	859.8988	1291.993	859.8988	1.502494247	1.672036398		2	469	0.934167763
2	593.015	593015	1291.005	1044.291	1291.005	1044.291	1.236250241	1.645871141		2	469.25	0.929226667
2	593.224	593224	1671.809	964.4448	1671.809	964.4448	1.733441872	1.627667257		2	469.5	0.9239935
2	593.437	593437	1447.526	869.2991	1447.526	869.2991	1.665164499	1.600085574		2	469.75	0.9193655
2	593.618	593618	1266.197	876.2824	1266.197	876.2824	1.444964546	1.578515125		2	470	0.915290805
2	593.791	593791	1886.432	1079.312	1886.432	1079.312	1.747809716	1.560385968		2	470.25	0.910517869
2	593.999	593999	2282.724	1069.907	2282.724	1069.907	2.133572357	1.525391593		2	470.5	0.908567755
2	594.253	594253	1538.67	1081.101	1538.67	1081.101	1.423243527	1.475273199		2	470.75	0.908761206
2	594.518	594518	1129.476	896.913	1129.476	896.913	1.259292707	1.42294663		2	471	0.911641298
2	594.698	594698	884.9192	766.8396	884.9192	766.8396	1.153982137	1.371196519		2	471.25	0.919057885
2	594.895	594895	1109.025	798.4445	1109.025	798.4445	1.388981952	1.292223577		2	471.5	0.93818785
2	595.159	595159	893.4107	879.8293	893.4107	879.8293	1.015436403	1.204616386		2	471.75	0.962794103
2	595.583	595583	1465.477	1142.481	1465.477	1142.481	1.282714548	1.143530687		2	472	0.980778605
2	595.817	595817	1089.324	996.983	1089.324	996.983	1.092620436	1.125798996		2	472.25	0.993379642
2	596.192	596192	787.7673	808.396	787.7673	808.396	0.974481937	1.105269095		2	472.5	1.00682034
2	596.538	596538	1027.062	860.3341	1027.062	860.3341	1.193794364	1.097540791		2	472.75	1.016007812
2	596.94	596940	1176.86	940.1537	1176.86	940.1537	1.251774045	1.097630224		2	473	1.018258311
2	597.126	597126	714.2368	805.633	714.2368	805.633	0.886553555	1.096428975		2	473.25	1.016027309
2	597.395	597395	1203.718	943.9687	1203.718	943.9687	1.27516728	1.098044394		2	473.5	1.013938257
2	597.582	597582	872.1884	845.4136	872.1884	845.4136	1.031670652	1.098672047		2	473.75	1.011221633
2	597.793	597793	1085.538	1035.851	1085.538	1035.851	1.047967323	1.097541656		2	474	1.005275051
2	597.999	597999	832.7614	823.6045	832.7614	823.6045	1.011118079	1.097469403		2	474.25	0.997980151
2	598.215	598215	1210.149	1023.857	1210.149	1023.857	1.18195119	1.101411612		2	474.5	0.99405882
2	598.466	598466	1099.75	969.35	1099.75	969.35	1.134523134	1.108919869		2	474.75	0.991324389
2	598.743	598743	1183.543	1027.349	1183.543	1027.349	1.152035968	1.115335562		2	475	0.989143911
2	599.091	599091	831.4375	812.0514	831.4375	812.0514	1.023872996	1.136137775		2	475.25	0.987387552
2	599.477	599477	1154.039	982.0097	1154.039	982.0097	1.175180856	1.154824655		2	475.5	0.98684641
2	599.869	599869	1176.258	1154.504	1176.258	1154.504	1.018842724	1.13835295		2	475.75	0.988183833
2	600.117	600117	1240.315	905.5483	1240.315	905.5483	1.36968398	1.120379203		2	476	0.989645652
2	600.575	600575	924.6613	856.6951	924.6613	856.6951	1.079335343	1.081773249		2	476.25	0.986731958
2	600.907	600907	1206.346	1069.633	1206.346	1069.633	1.127812998	1.037864121		2	476.5	0.980672953
2	601.105	601105	961.6804	1009.003	961.6804	1009.003	0.953099644	1.005786804		2	476.75	0.977335952
2	601.328	601328	792.0312	1032.83	792.0312	1032.83	0.766855339	0.976741837		2	477	0.983248669
2	601.732	601732	1018.853	1030.316	1018.853	1030.316	0.988874287	0.933113793		2	477.25	0.99697704
2	601.941	601941	975.171	934.1796	975.171	934.1796	1.043879571	0.912399186		2	477.5	1.016712655
2	602.117	602117	763.1667	862.0902	763.1667	862.0902	0.885251566	0.899568008		2	477.75	1.053767867
2	602.327	602327	735.9413	912.0556	735.9413	912.0556	0.806903987	0.892836097		2	478	1.095780401
2	602.538	602538	886.5083	1095.212	886.5083	1095.212	0.809439908	0.888564906		2	478.25	1.137792935
2	602.912	602912	934.651	895.1388	934.651	895.1388	1.044140864	0.886034739		2	478.5	1.179805468
2	603.111	603111	579.8061	766.8902	579.8061	766.8902	0.756048389	0.888072841		2	478.75	1.221818002
2	603.342	603342	684.2053	935.2525	684.2053	935.2525	0.731572811	0.887828837		2	479	1.263830536
2	603.523	603523	1092.998	902.7698	1092.998	902.7698	1.210716176	0.887540521		2	479.25	1.304203981
2	603.874	603874	731.653	814.362	731.653	814.362	0.898437059	0.889319262		2	479.5	1.322112272
2	604.138	604138	874.6788	988.7544	874.6788	988.7544	0.884626961	0.885073129		2	479.75	1.322338814
2	604.469	604469	666.1422	849.7795	666.1422	849.7795	0.783900059	0.876436083		2	480	1.302056284
2	605.631	605631	1029.543	1088.679	1029.543	1088.679	0.945680958	0.843395875		2	480.25	1.281401981
2	606.15	606150	917.0623	1127.819	917.0623	1127.819	0.813128968	0.841241011		2	480.5	1.261075293
2	607.248	607248	737.722	979.5346	737.722	979.5346	0.753135213	0.853370446		2	480.75	1.247019921
2	607.436	607436	826.5985	1019.157	826.5985	1019.157	0.811061004	0.852816364		2	481	1.236064843
2	607.613	607613	864.6917	1026.517	864.6917	1026.517	0.842354973	0.850255134		2	481.25	1.229481321
2	607.955	607955	883.0105	987.4699	883.0105	987.4699	0.894215105	0.849477515		2	481.5	1.226211054
2	608.262	608262	891.4958	936.9941	891.4958	936.9941	0.951442277	0.853522643		2	481.75	1.231153557
2	608.559	608559	1112.13	1122.519	1112.13	1122.519	0.990744923	0.857139705		2	482	1.24192074
2	608.872	608872	885.6201	971.2187	885.6201	971.2187	0.911864753	0.866212349		2	482.25	1.258159651
2	609.173	609173	848.1616	1147.747	848.1616	1147.747	0.738979583	0.874633229		2	482.5	1.272883917
2	609.423	609423	720.8849	833.155	720.8849	833.155	0.865247043	0.880851188		2	482.75	1.281336346
2	609.676	609676	581.62	734.9962	581.62	734.9962	0.791323819	0.895075139		2	483	1.293428723
2	609.953	609953	922.8506	942.2586	922.8506	942.2586	0.979402682	0.943144504		2	483.25	1.310029304
2	610.197	610197	826.7111	869.68	826.7111	869.68	0.950592287	0.985605702		2	483.5	1.327824645
2	610.38	610380	1038.529	1060.839	1038.529	1060.839	0.978969476	1.010558943		2	483.75	1.349820856
2	610.598	610598	1158.753	1074.09	1158.753	1074.09	1.078823004	1.048961831		2	484	1.376226227
2	610.83	610830	1146.284	953.7689	1146.284	953.7689	1.201846695	1.078860503		2	484.25	1.410082462
2	611.082	611082	936.0411	859.7243	936.0411	859.7243	1.088768923	1.093602496		2	484.5	1.447154926
2	611.338	611338	1392.219	1031.445	1392.219	1031.445	1.349775315	1.101608606		2	484.75	1.486470341
2	611.522	611522	825.3701	866.5647	825.3701	866.5647	0.952462176	1.102493169		2	485	1.530528749
2	611.702	611702	1033.575	921.9669	1033.575	921.9669	1.121054346	1.094965291		2	485.25	1.577455091
2	611.865	611865	770.5756	865.3859	770.5756	865.3859	0.890441594	1.080661062		2	485.5	1.615435932
2	612.185	612185	775.819	785.2427	775.819	785.2427	0.987998997	1.049620897		2	485.75	1.637775457
2	612.581	612581	1088.895	930.6994	1088.895	930.6994	1.169974967	0.993646884		2	486	1.655578808
2	612.934	612934	851.6696	858.1592	851.6696	858.1592	0.992437767	0.946891301		2	486.25	1.670175183
2	613.1	613100	695.9516	801.3113	695.9516	801.3113	0.868515894	0.934237751		2	486.5	1.682100124
2	613.383	613383	829.2309	862.8848	829.2309	862.8848	0.960998386	0.911237338		2	486.75	1.692266541
2	613.701	613701	617.8003	740.6047	617.8003	740.6047	0.834183607	0.899407994		2	487	1.699422487
2	614.084	614084	864.1141	1070.997	864.1141	1070.997	0.806831485	0.910420566		2	487.25	1.701919804
2	614.327	614327	740.1136	814.362	740.1136	814.362	0.908826296	0.92541958		2	487.5	1.704029383
2	614.628	614628	804.602	865.5043	804.602	865.5043	0.929633741	0.951745736		2	487.75	1.707074921
2	615.074	615074	1231.664	1132.537	1231.664	1132.537	1.0875265	1.028191905		2	488	1.70462952
2	615.239	615239	1266.032	1080.596	1266.032	1080.596	1.171605299	1.06528015		2	488.25	1.695030751
2	615.66	615660	1077.514	1003.336	1077.514	1003.336	1.073931365	1.151857218		2	488.5	1.67754986
2	615.826	615826	1092.874	925.5032	1092.874	925.5032	1.180843027	1.178189666		2	488.75	1.654160236
2	616.044	616044	1009.966	847.9209	1009.966	847.9209	1.191108746	1.212469187		2	489	1.624259836
2	616.334	616334	1309.129	1128.348	1309.129	1128.348	1.160217415	1.261309499		2	489.25	1.578637568
2	616.619	616619	1341.545	940.9114	1341.545	940.9114	1.425793119	1.30965132		2	489.5	1.522353738
2	616.855	616855	1330.567	1042.314	1330.567	1042.314	1.27655102	1.34628569		2	489.75	1.470101594
2	617.033	617033	1747.433	1095.759	1747.433	1095.759	1.59472384	1.379399053		2	490	1.414240268
2	617.371	617371	1151.38	951.3941	1151.38	951.3941	1.210203006	1.441960456		2	490.25	1.3480118
2	617.588	617588	1182.719	896.3948	1182.719	896.3948	1.319417516	1.464776147		2	490.5	1.285643074
2	618.062	618062	2128.355	1237.744	2128.355	1237.744	1.719543783	1.50111375		2	490.75	1.234731042
2	618.253	618253	1846.855	1164.642	1846.855	1164.642	1.585770563	1.50332076		2	491	1.203532568
2	618.434	618434	1576.364	964.0687	1576.364	964.0687	1.635115838	1.485288169		2	491.25	1.178054713
2	618.811	618811	1302.041	962.8787	1302.041	962.8787	1.352237826	1.42826869		2	491.5	1.159470157
2	619.044	619044	1080.907	863.9118	1080.907	863.9118	1.251177493	1.398227428		2	491.75	1.15097633
2	619.416	619416	1355.462	905.9379	1355.462	905.9379	1.496197477	1.317690951		2	492	1.150964372
2	619.762	619762	1140.782	877.9996	1140.782	877.9996	1.299296719	1.290361464		2	492.25	1.150509869
2	619.931	619931	1146.032	1055.489	1146.032	1055.489	1.085782988	1.314071395		2	492.5	1.14781955
2	620.15	620150	945.2841	755.112	945.2841	755.112	1.251846216	1.367272093		2	492.75	1.141967932
2	620.401	620401	1050.529	804.4435	1050.529	804.4435	1.305907749	1.435909413		2	493	1.138297872
2	620.668	620668	1461.118	928.3079	1461.118	928.3079	1.573958382	1.537670993		2	493.25	1.132608124
2	620.993	620993	1731.684	979.9191	1731.684	979.9191	1.767170372	1.698054832		2	493.5	1.120260889
2	621.177	621177	2072.135	931.5734	2072.135	931.5734	2.224338952	1.770982018		2	493.75	1.104384338
2	621.499	621499	1410.272	889.3823	1410.272	889.3823	1.585675811	1.905081457		2	494	1.086388199
2	621.715	621715	1636.124	907.3481	1636.124	907.3481	1.803193284	1.978037879		2	494.25	1.070246714
2	621.924	621924	2060.184	1037.464	2060.184	1037.464	1.985788423	2.00925746		2	494.5	1.055318193
2	622.132	622132	1919.21	839.2204	1919.21	839.2204	2.286896267	2.025152027		2	494.75	1.040449281
2	622.308	622308	2108.178	1016.989	2108.178	1016.989	2.072960474	2.036322527		2	495	1.025637591
2	622.58	622580	2079.131	897.3368	2079.131	897.3368	2.317001821	2.047853505		2	495.25	1.018823927
2	622.804	622804	1898.897	1057.105	1898.897	1057.105	1.796318247	2.047652371		2	495.5	1.01456172
2	623.319	623319	2266.136	1175.318	2266.136	1175.318	1.928104564	2.035358507		2	495.75	1.011391777
2	623.511	623511	1626.939	907.0432	1626.939	907.0432	1.793673113	2.030779902		2	496	1.012154733
2	623.747	623747	1681.079	902.6094	1681.079	902.6094	1.862465647	2.020687681		2	496.25	1.021877124
2	624.084	624084	1992.577	952.6176	1992.577	952.6176	2.091686108	1.991688733		2	496.5	1.033342947
2	624.451	624451	2752.103	1123.47	2752.103	1123.47	2.449645295	1.941119277		2	496.75	1.046134762
2	624.623	624623	2328.971	1062.409	2328.971	1062.409	2.192160458	1.914810402		2	497	1.05587543
2	624.857	624857	1480.848	963.2602	1480.848	963.2602	1.537329166	1.866985118		2	497.25	1.065156751
2	625.2	625200	1731.066	1036.794	1731.066	1036.794	1.669633505	1.77763387		2	497.5	1.073470368
2	625.402	625402	1484.584	953.5121	1484.584	953.5121	1.556963986	1.731833166		2	497.75	1.078477292
2	625.735	625735	1812.165	1070.84	1812.165	1070.84	1.692283628	1.654127766		2	498	1.081186336
2	626.035	626035	1217.985	867.1541	1217.985	867.1541	1.404577341	1.576507108		2	498.25	1.081300495
2	626.352	626352	1589.657	950.2574	1589.657	950.2574	1.672869898	1.511565983		2	498.5	1.079835984
2	626.598	626598	1289.827	970.7254	1289.827	970.7254	1.32872489	1.486403845		2	498.75	1.075977217
2	626.862	626862	1616.205	942.427	1616.205	942.427	1.714939194	1.472187494		2	499	1.072103261
2	627.04	627040	1925.974	1269.283	1925.974	1269.283	1.517371618	1.459158297		2	499.25	1.068207795
2	627.342	627342	1110.312	803.4791	1110.312	803.4791	1.381880375	1.417182005		2	499.5	1.062181478
2	627.707	627707	1161.781	965.9984	1161.781	965.9984	1.202673835	1.371213122		2	499.75	1.058416578
2	627.996	627996	1452.31	1061.264	1452.31	1061.264	1.368471935	1.355751254		2	500	1.058430597
2	628.273	628273	1522.449	1013.207	1522.449	1013.207	1.502604108	1.3476218		2	500.25	1.060348918
2	628.5	628500	1528.38	1351.225	1528.38	1351.225	1.131106959	1.348673963		2	500.5	1.061004157
2	628.673	628673	1385.351	1016.155	1385.351	1016.155	1.363326461	1.35657686		2	500.75	1.056945889
2	628.922	628922	1778.391	1170.465	1778.391	1170.465	1.519388448	1.375030724		2	501	1.051489387
2	629.088	629088	1123.147	882.1399	1123.147	882.1399	1.273207345	1.394296845		2	501.25	1.045071587
2	629.329	629329	1558.296	1012.17	1558.296	1012.17	1.53955956	1.435257669		2	501.5	1.037371451
2	629.544	629544	1387.727	895.5859	1387.727	895.5859	1.549518589	1.468245686		2	501.75	1.029951995
2	629.724	629724	1078.07	783.5298	1078.07	783.5298	1.375914483	1.494330546		2	502	1.026776448
2	630.153	630153	1292.17	869.0375	1292.17	869.0375	1.486897861	1.558339893		2	502.25	1.02598169
2	630.48	630480	1303.087	824.7183	1303.087	824.7183	1.580038905	1.584740066		2	502.5	1.026202946
2	630.708	630708	1684.376	946.2554	1684.376	946.2554	1.780043739	1.600028523		2	502.75	1.027607641
2	631.103	631103	1649.194	962.2411	1649.194	962.2411	1.713909331	1.626647567		2	503	1.030426633
2	631.539	631539	1307.421	834.073	1307.421	834.073	1.567513875	1.663052942		2	503.25	1.039253798
2	631.885	631885	1190.514	805.2265	1190.514	805.2265	1.478483383	1.690825867		2	503.5	1.048092641
2	632.201	632201	1433.532	878.0156	1433.532	878.0156	1.632695364	1.707799937		2	503.75	1.053423799
2	632.568	632568	1770.019	884.2142	1770.019	884.2142	2.001798885	1.720864532		2	504	1.058681793
2	632.794	632794	1852.733	1031.376	1852.733	1031.376	1.796370092	1.724200251		2	504.25	1.06211822
2	632.987	632987	1172.008	861.8939	1172.008	861.8939	1.359805424	1.720027913		2	504.5	1.062766531
2	633.155	633155	1818.045	935.3544	1818.045	935.3544	1.943696421	1.71803508		2	504.75	1.061007409
2	633.346	633346	1807.908	1012.732	1807.908	1012.732	1.7851791	1.713623481		2	505	1.058064888
2	634.854	634854	1192.773	826.8907	1192.773	826.8907	1.442479641	1.370589838		2	505.25	1.055829949
2	635.05	635050	1091.186	836.2871	1091.186	836.2871	1.304798316	1.324401324		2	505.5	1.055726718
2	635.379	635379	1412.381	1082.869	1412.381	1082.869	1.304295349	1.266402463		2	505.75	1.056042925
2	635.548	635548	1517.179	1093.602	1517.179	1093.602	1.38732281	1.242179114		2	506	1.054079374
2	635.751	635751	1210.727	995.9769	1210.727	995.9769	1.215617551	1.211974318		2	506.25	1.045335603
2	635.935	635935	1059.9	918.7674	1059.9	918.7674	1.153610805	1.190972752		2	506.5	1.035477053
2	636.246	636246	627.052	726.5022	627.052	726.5022	0.863110944	1.182899577		2	506.75	1.026098086
2	636.594	636594	1005.342	758.7661	1005.342	758.7661	1.324969579	1.197943459		2	507	1.019945828
2	636.904	636904	739.2987	707.2222	739.2987	707.2222	1.045355618	1.207969907		2	507.25	1.013954048
2	637.446	637446	1018.502	820.4243	1018.502	820.4243	1.241433244	1.267195825		2	507.5	1.011422513
2	637.929	637929	1144.73	876.5234	1144.73	876.5234	1.305989093	1.316474137		2	507.75	1.011343972
2	638.149	638149	1417.798	944.8687	1417.798	944.8687	1.500523829	1.312189685		2	508	1.013303332
2	638.433	638433	1665.208	1102.521	1665.208	1102.521	1.510363975	1.296734416		2	508.25	1.018446456
2	638.78	638780	1020.301	916.1573	1020.301	916.1573	1.113674475	1.26853698		2	508.5	1.025796134
2	639.042	639042	986.2475	835.8325	986.2475	835.8325	1.179958305	1.230303541		2	508.75	1.035987893
2	639.42	639420	1073.323	972.9277	1073.323	972.9277	1.10318886	1.148239148		2	509	1.051238158
2	639.701	639701	997.2658	839.4193	997.2658	839.4193	1.188042496	1.094781257		2	509.25	1.067582515
2	639.905	639905	767.4543	797.1086	767.4543	797.1086	0.962797666	1.0579372		2	509.5	1.081318308
2	640.131	640131	1018.405	996.983	1018.405	996.983	1.021486826	1.012325797		2	509.75	1.095296782
2	640.309	640309	864.8203	859.9707	864.8203	859.9707	1.005639262	0.98397476		2	510	1.106493854
2	640.78	640780	985.1412	958.9036	985.1412	958.9036	1.027362083	0.941866284		2	510.25	1.113893242
2	641.153	641153	738.0048	916.2856	738.0048	916.2856	0.80543097	0.91843834		2	510.5	1.113513248
2	641.316	641316	712.3911	812.4719	712.3911	812.4719	0.876819371	0.91033718		2	510.75	1.11207294
2	641.479	641479	851.9851	960.0324	851.9851	960.0324	0.887454528	0.905697516		2	511	1.111774327
2	641.963	641963	673.0054	801.8334	673.0054	801.8334	0.839333208	0.888493394		2	511.25	1.109733788
2	642.32	642320	895.8694	912.1779	895.8694	912.1779	0.98212136	0.861552165		2	511.5	1.108180319
2	642.528	642528	1057.195	1134.365	1057.195	1134.365	0.93197075	0.847505072		2	511.75	1.107968549
2	642.787	642787	1308.737	1427.061	1308.737	1427.061	0.917085535	0.832623227		2	512	1.105072349
2	643.328	643328	1241.654	1500.252	1241.654	1500.252	0.827630291	0.80350911		2	512.25	1.111462605
2	643.801	643801	260.3089	772.0289	260.3089	772.0289	0.337175072	0.780174074		2	512.5	1.125370347
2	644.144	644144	994.9131	1099.081	994.9131	1099.081	0.905222727	0.756146899		2	512.75	1.14209692
2	644.398	644398	966.4168	1139.645	966.4168	1139.645	0.847998105	0.740536795		2	513	1.163501554
2	644.96	644960	889.8321	1073.884	889.8321	1073.884	0.828611005	0.732513698		2	513.25	1.185506009
2	645.276	645276	702.2691	888.2614	702.2691	888.2614	0.790610849	0.73570485		2	513.5	1.208507375
2	645.733	645733	597.9828	974.4503	597.9828	974.4503	0.613661672	0.743038822		2	513.75	1.233658911
2	645.947	645947	561.4177	806.6559	561.4177	806.6559	0.695981645	0.744380445		2	514	1.261745998
2	646.195	646195	667.1767	900.9859	667.1767	900.9859	0.740496272	0.744030154		2	514.25	1.2883596
2	646.529	646529	670.7391	1003.69	670.7391	1003.69	0.668273172	0.747257096		2	514.5	1.313758866
2	646.726	646726	712.4574	919.9375	712.4574	919.9375	0.77446283	0.75884099		2	514.75	1.337908581
2	646.937	646937	958.3969	1113.686	958.3969	1113.686	0.860562941	0.777899742		2	515	1.361447363
2	647.139	647139	1014.842	1291.006	1014.842	1291.006	0.786086199	0.790652603		2	515.25	1.379860475
2	647.346	647346	837.0905	1035.962	837.0905	1035.962	0.808032051	0.802670467		2	515.5	1.394372823
2	647.581	647581	941.182	1004.902	941.182	1004.902	0.936590832	0.815097726		2	515.75	1.407171758
2	647.789	647789	808.0043	1070.065	808.0043	1070.065	0.755098335	0.813648301		2	516	1.419582246
2	648.045	648045	642.4197	967.5443	642.4197	967.5443	0.663969288	0.804560501		2	516.25	1.431379773
2	648.254	648254	844.6599	928.4622	844.6599	928.4622	0.909740752	0.797943018		2	516.5	1.441998173
2	648.75	648750	736.4286	992.7925	736.4286	992.7925	0.741774943	0.772442129		2	516.75	1.451947493
2	648.947	648947	748.155	905.7595	748.155	905.7595	0.825997409	0.763319385		2	517	1.461505002
2	649.222	649222	672.7446	1057.768	672.7446	1057.768	0.636003925	0.755064436		2	517.25	1.469531567
2	649.536	649536	723.4884	911.807	723.4884	911.807	0.7934666	0.746005849		2	517.5	1.477979927
2	649.746	649746	814.5044	1049.523	814.5044	1049.523	0.776071034	0.739996029		2	517.75	1.48754829
2	649.918	649918	700.794	909.5898	700.794	909.5898	0.770450592	0.735500375		2	518	1.491158832
2	650.094	650094	685.0641	1056.441	685.0641	1056.441	0.648464136	0.73098188		2	518.25	1.482691158
2	650.429	650429	750.5612	950.611	750.5612	950.611	0.789556611	0.723954997		2	518.5	1.466675588
2	650.843	650843	650.8592	949.369	650.8592	949.369	0.68557031	0.715785162		2	518.75	1.438647843
2	651.045	651045	663.0705	1067.023	663.0705	1067.023	0.621421	0.709018131		2	519	1.40467755
2	651.249	651249	889.7541	1157.359	889.7541	1157.359	0.768779696	0.698287919		2	519.25	1.37630411
2	651.821	651821	715.8213	985.5868	715.8213	985.5868	0.726289455	0.658683572		2	519.5	1.355536515
2	652.11	652110	573.733	910.4504	573.733	910.4504	0.630163928	0.645172479		2	519.75	1.335715632
2	652.386	652386	630.33	961.8767	630.33	961.8767	0.655312682	0.637438264		2	520	1.317622815
2	652.643	652643	578.627	930.406	578.627	930.406	0.62190807	0.631231332		2	520.25	1.302323235
2	652.86	652860	449.3848	903.9624	449.3848	903.9624	0.497127757	0.627752623		2	520.5	1.287337266
2	653.243	653243	614.2286	985.6959	614.2286	985.6959	0.623142087	0.629077255		2	520.75	1.271814274
2	653.775	653775	839.5933	1074.381	839.5933	1074.381	0.781467003	0.637593314		2	521	1.25505018
2	654.012	654012	679.8422	1052.009	679.8422	1052.009	0.646232304	0.642870192		2	521.25	1.240050546
2	654.3	654300	467.32	826.2339	467.32	826.2339	0.565602549	0.651919292		2	521.5	1.224171224
2	654.468	654468	741.9236	1117.635	741.9236	1117.635	0.663833541	0.655308289		2	521.75	1.205939158
2	654.998	654998	743.0571	1200.1	743.0571	1200.1	0.619162653	0.659371841		2	522	1.191646498
2	655.169	655169	705.9013	891.9432	705.9013	891.9432	0.791419566	0.660569403		2	522.25	1.178537422
2	655.471	655471	459.4688	792.5961	459.4688	792.5961	0.579701061	0.660590448		2	522.5	1.179696666
2	655.74	655740	515.595	739.0281	515.595	739.0281	0.6976663	0.659237678		2	522.75	1.188923
2	655.973	655973	496.9984	787.9996	496.9984	787.9996	0.63070895	0.659807815		2	523	1.199147368
2	656.511	656511	436.2784	759.9221	436.2784	759.9221	0.574109373	0.659731276		2	523.25	1.203668378
2	656.713	656713	735.7308	941.5386	735.7308	941.5386	0.781413316	0.662118545		2	523.5	1.205086073
2	657.251	657251	626.2155	915.6352	626.2155	915.6352	0.683913746	0.67525858		2	523.75	1.204300001
2	657.512	657512	582.5683	890.3927	582.5683	890.3927	0.654282431	0.685084215		2	524	1.195082261
2	657.765	657765	636.4708	898.8355	636.4708	898.8355	0.708105988	0.69879854		2	524.25	1.181154863
2	658.061	658061	655.3894	992.6931	655.3894	992.6931	0.660213514	0.72378498		2	524.5	1.16671518
2	658.254	658254	678.9876	943.8744	678.9876	943.8744	0.719362237	0.743097341		2	524.75	1.147213356
2	658.468	658468	743.7538	955.8493	743.7538	955.8493	0.778107804	0.762795637		2	525	1.128194572
2	658.929	658929	766.7683	1010.744	766.7683	1010.744	0.758617711	0.827236732		2	525.25	1.113492826
2	659.105	659105	891.4918	925.4559	891.4918	925.4559	0.963300142	0.855521758		2	525.5	1.105183562
2	659.431	659431	748.5671	952.4091	748.5671	952.4091	0.785972226	0.890097511		2	525.75	1.098353474
2	659.798	659798	966.6059	966.3489	966.6059	966.3489	1.000265949	0.914986805		2	526	1.094053684
2	660.003	660003	808.7413	950.9448	808.7413	950.9448	0.850460826	0.919611634		2	526.25	1.089901464
2	660.54	660540	935.2972	912.7315	935.2972	912.7315	1.024723262	0.86205064		2	526.5	1.091091796
2	660.701	660701	835.1571	849.2779	835.1571	849.2779	0.983373169	0.83760633		2	526.75	1.094038206
2	660.914	660914	615.1389	868.6854	615.1389	868.6854	0.70812621	0.810057172		2	527	1.094720261
2	661.196	661196	588.8403	799.7281	588.8403	799.7281	0.736300625	0.76896209		2	527.25	1.094108562
2	661.69	661690	431.2539	800.0513	431.2539	800.0513	0.53903281	0.678183729		2	527.5	1.092125491
2	661.911	661911	535.6015	814.6274	535.6015	814.6274	0.65748034	0.648707323		2	527.75	1.088706958
2	662.178	662178	376.9482	724.1133	376.9482	724.1133	0.520565221	0.623262013		2	528	1.084432678
2	662.404	662404	669.9929	970.9701	669.9929	970.9701	0.690024235	0.604488481		2	528.25	1.080246079
2	662.775	662775	535.091	931.4567	535.091	931.4567	0.574466854	0.583611283		2	528.5	1.076385386
2	663.129	663129	579.5057	806.0422	579.5057	806.0422	0.71895206	0.595647218		2	528.75	1.07187315
2	663.291	663291	497.5211	896.521	497.5211	896.521	0.554946398	0.600649814		2	529	1.064752662
2	663.731	663731	654.6007	1152.747	654.6007	1152.747	0.567861552	0.603360688		2	529.25	1.058968132
2	663.939	663939	532.0588	951.6551	532.0588	951.6551	0.559087846	0.60608192		2	529.5	1.053948506
2	664.46	664460	582.6304	923.4825	582.6304	923.4825	0.630905729	0.61091988		2	529.75	1.053379512
2	664.648	664648	659.0094	907.5567	659.0094	907.5567	0.726135789	0.612038784		2	530	1.054541319
2	664.926	664926	508.2057	868.2763	508.2057	868.2763	0.585304125	0.615668803		2	530.25	1.057817213
2	665.449	665449	487.3719	795.7182	487.3719	795.7182	0.612493091	0.620963691		2	530.5	1.061999145
2	665.747	665747	491.7912	854.3241	491.7912	854.3241	0.575649452	0.619385277		2	530.75	1.067896992
2	665.961	665961	568.9713	1061.155	568.9713	1061.155	0.536181142	0.617144127		2	531	1.073930673
2	666.238	666238	603.4446	888.8195	603.4446	888.8195	0.678928174	0.614614084		2	531.25	1.081709131
2	666.538	666538	686.2174	981.8316	686.2174	981.8316	0.698915578	0.612111117		2	531.5	1.090623034
2	666.708	666708	519.4278	819.4967	519.4278	819.4967	0.633837574	0.610677034		2	531.75	1.101193948
2	667.069	667069	513.5015	904.7326	513.5015	904.7326	0.567572673	0.608226967		2	532	1.112869531
2	667.245	667245	451.087	852.8722	451.087	852.8722	0.528903393	0.607138717		2	532.25	1.124210106
2	667.53	667530	496.8336	795.4696	496.8336	795.4696	0.624578991	0.605481784		2	532.5	1.135367205
2	667.802	667802	596.9237	927.1198	596.9237	927.1198	0.643847429	0.599714955		2	532.75	1.144959068
2	668.344	668344	632.3504	1007.761	632.3504	1007.761	0.627480524	0.587892173		2	533	1.152194399
2	668.504	668504	488.4096	897.4848	488.4096	897.4848	0.544198186	0.589227601		2	533.25	1.159429389
2	668.973	668973	526.806	936.6655	526.806	936.6655	0.562427035	0.596367027		2	533.5	1.166188718
2	669.289	669289	538.4695	833.2081	538.4695	833.2081	0.64626052	0.608057688		2	533.75	1.173139957
2	669.467	669467	480.592	803.3224	480.592	803.3224	0.598255445	0.620546758		2	534	1.183059112
2	669.847	669847	530.0925	799.2064	530.0925	799.2064	0.663273592	0.653256472		2	534.25	1.194440389
2	670.053	670053	438.2947	751.4741	438.2947	751.4741	0.583246582	0.66905781		2	534.5	1.206555534
2	670.298	670298	758.7951	996.0274	758.7951	996.0274	0.761821512	0.691743635		2	534.75	1.220700821
2	670.742	670742	753.766	1093.983	753.766	1093.983	0.689010707	0.730748812		2	535	1.235758969
2	670.962	670962	755.3884	997.153	755.3884	997.153	0.757545131	0.747184233		2	535.25	1.248031382
2	671.245	671245	945.8641	909.0971	945.8641	909.0971	1.040443425	0.768682265		2	535.5	1.259314032
2	671.488	671488	501.071	894.5935	501.071	894.5935	0.560110262	0.784220192		2	535.75	1.271361308
2	671.742	671742	794.9704	988.8682	794.9704	988.8682	0.803919471	0.794297648		2	536	1.283590276
2	671.985	671985	623.1368	866.4791	623.1368	866.4791	0.719159643	0.800375158		2	536.25	1.300914734
2	672.238	672238	677.1033	840.2922	677.1033	840.2922	0.805795056	0.808124462		2	536.5	1.320936649
2	672.46	672460	783.0819	832.8469	783.0819	832.8469	0.940247121	0.816928983		2	536.75	1.349367708
2	672.952	672952	732.1017	874.1341	732.1017	874.1341	0.837516463	0.835645392		2	537	1.377382791
2	673.166	673166	724.0545	842.1473	724.0545	842.1473	0.8597718	0.846604917		2	537.25	1.407368066
2	673.333	673333	545.1012	812.4719	545.1012	812.4719	0.670916988	0.856980383		2	537.5	1.438201076
2	673.625	673625	1045.546	1077.312	1045.546	1077.312	0.970513649	0.870344818		2	537.75	1.465943609
2	674.053	674053	1070.976	1186.828	1070.976	1186.828	0.902385181	0.872235326		2	538	1.492207057
2	674.294	674294	712.7034	854.777	712.7034	854.777	0.833788696	0.869948378		2	538.25	1.519409675
2	674.541	674541	1002.685	1018.205	1002.685	1018.205	0.98475749	0.868663115		2	538.5	1.539488515
2	675.071	675071	689.6062	872.046	689.6062	872.046	0.790791082	0.860662197		2	538.75	1.544581745
2	675.248	675248	719.8594	897.3643	719.8594	897.3643	0.802193045	0.856589739		2	539	1.541318232
2	675.554	675554	885.7822	932.9734	885.7822	932.9734	0.949418494	0.851899427		2	539.25	1.532632717
2	675.722	675722	714.396	918.6789	714.396	918.6789	0.777634057	0.850476688		2	539.5	1.520398887
2	676.008	676008	653.0556	759.0598	653.0556	759.0598	0.860348025	0.84912907		2	539.75	1.500250153
2	676.296	676296	697.0856	832.1912	697.0856	832.1912	0.837650771	0.856678816		2	540	1.475805497
2	676.583	676583	902.6336	948.9944	902.6336	948.9944	0.951147446	0.869408507		2	540.25	1.44679689
2	676.82	676820	833.9162	1163.126	833.9162	1163.126	0.716961189	0.875452299		2	540.5	1.413175405
2	677.057	677057	943.0171	884.4235	943.0171	884.4235	1.066250614	0.87574792		2	540.75	1.385416314
2	677.374	677374	678.3642	895.2334	678.3642	895.2334	0.757751219	0.873614626		2	541	1.367424363
2	677.546	677546	756.1231	918.9358	756.1231	918.9358	0.822824728	0.872169994		2	541.25	1.352903843
2	677.893	677893	975.317	960.2033	975.317	960.2033	1.015740104	0.861457582		2	541.5	1.341504854
2	678.186	678186	891.7715	981.2395	891.7715	981.2395	0.908821445	0.850808167		2	541.75	1.33826433
2	678.354	678354	695.7077	867.1541	695.7077	867.1541	0.802288428	0.849728584		2	542	1.341773539
2	678.592	678592	766.7134	963.9227	766.7134	963.9227	0.795409632	0.857874025		2	542.25	1.351314204
2	678.928	678928	779.0286	1045.494	779.0286	1045.494	0.745129671	0.871292384		2	542.5	1.351873343
2	679.218	679218	794.7873	866.8257	794.7873	866.8257	0.916894019	0.879332394		2	542.75	1.34074378
2	679.633	679633	939.6237	1098.948	939.6237	1098.948	0.855021075	0.894482929		2	543	1.324758514
2	679.94	679940	1224.994	1212.702	1224.994	1212.702	1.010136043	0.897979506		2	543.25	1.302724548
2	680.299	680299	2056.04	2014.405	2056.04	2014.405	1.020668634	0.894897549		2	543.5	1.278886192
2	680.544	680544	1062.182	1170.453	1062.182	1170.453	0.907496499	0.891057295		2	543.75	1.256066895
2	681.037	681037	720.1921	988.1224	720.1921	988.1224	0.728849078	0.864933707		2	544	1.235608862
2	681.195	681195	982.2521	1207.374	982.2521	1207.374	0.813544188	0.852486373		2	544.25	1.222419631
2	681.63	681630	995.2006	1290.822	995.2006	1290.822	0.770982056	0.817870468		2	544.5	1.216128818
2	682.096	682096	696.332	889.0718	696.332	889.0718	0.783212334	0.770711475		2	544.75	1.210829843
2	682.293	682293	1092.716	1140.629	1092.716	1140.629	0.957994229	0.754336184		2	545	1.206106713
2	682.532	682532	768.3426	887.6142	768.3426	887.6142	0.865626755	0.742031309		2	545.25	1.203636562
2	682.831	682831	656.9289	984.8338	656.9289	984.8338	0.667045445	0.730174053		2	545.5	1.203905974
2	683.004	683004	523.7779	1093.946	523.7779	1093.946	0.478796851	0.723797477		2	545.75	1.203317906
2	683.259	683259	676.2308	935.1018	676.2308	935.1018	0.723162762	0.711533998		2	546	1.194459113
2	683.57	683570	611.5447	911.517	611.5447	911.517	0.670908716	0.694453562		2	546.25	1.183316739
2	683.829	683829	669.1596	894.6236	669.1596	894.6236	0.747978927	0.684639811		2	546.5	1.169938377
2	684.05	684050	768.6757	1133.361	768.6757	1133.361	0.678226708	0.682451394		2	546.75	1.156457409
2	684.424	684424	768.0502	975.9418	768.0502	975.9418	0.786983609	0.688281437		2	547	1.142502414
2	684.917	684917	574.8768	887.3616	574.8768	887.3616	0.647849535	0.702689044		2	547.25	1.127768803
2	685.173	685173	682.586	876.7305	682.586	876.7305	0.778558519	0.699421673		2	547.5	1.114797475
2	685.395	685395	529.0303	851.3117	529.0303	851.3117	0.621429613	0.699996819		2	547.75	1.102070347
2	685.861	685861	616.8953	884.1938	616.8953	884.1938	0.697692406	0.749910334		2	548	1.089139707
2	686.112	686112	598.3527	839.4654	598.3527	839.4654	0.712778275	0.783755647		2	548.25	1.07741154
2	686.332	686332	840.8197	1069.918	840.8197	1069.918	0.78587303	0.806288371		2	548.5	1.070843758
2	686.616	686616	790.2405	916.8914	790.2405	916.8914	0.861869246	0.833928604		2	548.75	1.067741732
2	686.983	686983	853.5187	1071.922	853.5187	1071.922	0.796250753	0.869682919		2	549	1.066048961
2	687.147	687147	865.8894	852.434	865.8894	852.434	1.015784682	0.87726924		2	549.25	1.06532188
2	687.333	687333	844.6299	1011.847	844.6299	1011.847	0.834740727	0.877199477		2	549.5	1.062603627
2	687.53	687530	1506.664	1235.688	1506.664	1235.688	1.219291601	0.871338541		2	549.75	1.058513651
2	687.804	687804	583.2039	801.9982	583.2039	801.9982	0.72718854	0.860730411		2	550	1.054387306
2	688.152	688152	660.9273	901.2306	660.9273	901.2306	0.733360918	0.821649673		2	550.25	1.049068911
2	688.455	688455	547.735	754.5429	547.735	754.5429	0.725916313	0.785559452		2	550.5	1.042493627
2	688.755	688755	653.895	945.4309	653.895	945.4309	0.691637009	0.768729881		2	550.75	1.03461769
2	689.051	689051	720.4569	988.6516	720.4569	988.6516	0.728726783	0.754802317		2	551	1.028486202
2	689.253	689253	697.8825	862.3232	697.8825	862.3232	0.809305026	0.748887879		2	551.25	1.024098172
2	689.51	689510	887.8938	1012.652	887.8938	1012.652	0.87680052	0.751931835		2	551.5	1.02310716
2	689.977	689977	750.6894	935.4723	750.6894	935.4723	0.802471008	0.774454251		2	551.75	1.022844836
2	690.159	690159	562.6386	942.6315	562.6386	942.6315	0.596880754	0.778577269		2	552	1.022236507
2	690.427	690427	831.7187	934.1796	831.7187	934.1796	0.890319913	0.776200466		2	552.25	1.021155105
2	690.61	690610	651.765	842.7924	651.765	842.7924	0.773339911	0.772603515		2	552.5	1.021117469
2	690.809	690809	668.7254	854.777	668.7254	854.777	0.782339019	0.769429727		2	552.75	1.020481742
2	690.989	690989	539.1093	791.1318	539.1093	791.1318	0.681440564	0.764781127		2	553	1.019487859
2	691.375	691375	669.0375	846.4294	669.0375	846.4294	0.790423277	0.753136054		2	553.25	1.017825872
2	691.676	691676	731.449	857.0733	731.449	857.0733	0.853426422	0.747051055		2	553.5	1.016068061
2	691.851	691851	627.3869	857.5642	627.3869	857.5642	0.731591757	0.743110479		2	553.75	1.013570532
2	692.124	692124	695.539	980.5134	695.539	980.5134	0.709362055	0.746871185		2	554	1.007800939
2	692.3	692300	526.8671	801.0118	526.8671	801.0118	0.657751983	0.752194732		2	554.25	1.000218574
2	692.552	692552	692.2942	828.5546	692.2942	828.5546	0.835544453	0.762852735		2	554.5	0.993180563
2	692.839	692839	590.3544	806.9298	590.3544	806.9298	0.731605649	0.797286308		2	554.75	0.989426301
2	693.223	693223	771.3371	829.2128	771.3371	829.2128	0.930204044	0.860285292		2	555	0.986178336
2	693.629	693629	563.7021	796.2542	563.7021	796.2542	0.707942388	0.918383447		2	555.25	0.982386759
2	694.021	694021	1209.454	1065.2	1209.454	1065.2	1.135424333	0.973450706		2	555.5	0.978725271
2	694.221	694221	1352.664	1096.754	1352.664	1096.754	1.233334002	0.997677488		2	555.75	0.974623307
2	694.675	694675	839.8716	873.0237	839.8716	873.0237	0.962026117	1.03166725		2	556	0.967796872
2	695.021	695021	617.0673	772.1253	617.0673	772.1253	0.799180263	1.050168661		2	556.25	0.958921352
2	695.183	695183	842.0259	899.1914	842.0259	899.1914	0.93642566	1.057258566		2	556.5	0.95248711
2	695.449	695449	1208.085	868.2458	1208.085	868.2458	1.391408977	1.060553092		2	556.75	0.950715708
2	695.851	695851	930.9804	893.4238	930.9804	893.4238	1.042036713	1.051652276		2	557	0.949834654
2	696.177	696177	966.0385	932.9734	966.0385	932.9734	1.03544056	1.052331757		2	557.25	0.952071743
2	696.349	696349	762.0985	761.8983	762.0985	761.8983	1.000262765	1.058054672		2	557.5	0.954579344
2	696.565	696565	904.8489	869.0505	904.8489	869.0505	1.041192543	1.066045379		2	557.75	0.957395741
2	696.843	696843	1663.533	1345.314	1663.533	1345.314	1.23653883	1.079833429		2	558	0.961597502
2	697.388	697388	905.8532	998.6212	905.8532	998.6212	0.907103915	1.121087901		2	558.25	0.963159841
2	697.596	697596	992.3243	995.3313	992.3243	995.3313	0.996978895	1.138466181		2	558.5	0.960745643
2	697.762	697762	1489.02	1129.702	1489.02	1129.702	1.31806441	1.156804928		2	558.75	0.954396886
2	698.171	698171	1040.432	849.7914	1040.432	849.7914	1.224338114	1.215935934		2	559	0.947936151
2	698.352	698352	1069.522	816.56	1069.522	816.56	1.30978985	1.23258422		2	559.25	0.939491275
2	698.67	698670	952.6903	793.6493	952.6903	793.6493	1.200392037	1.247668311		2	559.5	0.930031845
2	698.879	698879	1115.592	844.3564	1115.592	844.3564	1.321233545	1.256471798		2	559.75	0.924526245
2	699.202	699202	1429.824	1061.952	1429.824	1061.952	1.346411137	1.250270103		2	560	0.921710927
2	699.427	699427	1280.755	897.6377	1280.755	897.6377	1.42680616	1.233849633		2	560.25	0.920363746
2	699.887	699887	720.2785	776.7761	720.2785	776.7761	0.927266557	1.22372759		2	560.5	0.922341975
2	700.154	700154	953.8668	922.4962	953.8668	922.4962	1.034006211	1.252939282		2	560.75	0.92557859
2	700.447	700447	1154.049	890.808	1154.049	890.808	1.295508123	1.29318773		2	561	0.92748673
2	700.731	700731	1511.185	898.9304	1511.185	898.9304	1.681092329	1.338034272		2	561.25	0.929197986
2	701	701000	1123.727	952.6991	1123.727	952.6991	1.179519326	1.393150144		2	561.5	0.931151013
2	701.273	701273	1421.216	908.824	1421.216	908.824	1.563796731	1.450288194		2	561.75	0.931642906
2	701.59	701590	1600.547	1006.273	1600.547	1006.273	1.590569358	1.524786435		2	562	0.929476197
2	701.868	701868	1784.426	1054.658	1784.426	1054.658	1.691947532	1.596336676		2	562.25	0.925402882
2	702.055	702055	1511.189	987.9146	1511.189	987.9146	1.529675743	1.638598003		2	562.5	0.921447166
2	702.232	702232	2333.933	1311.466	2333.933	1311.466	1.779636681	1.674200163		2	562.75	0.917392945
2	702.41	702410	1028.912	806.5316	1028.912	806.5316	1.275724349	1.709170009		2	563	0.911690325
2	702.712	702712	1828.228	952.3895	1828.228	952.3895	1.919622171	1.763887314		2	563.25	0.907744908
2	702.97	702970	1808.608	977.606	1808.608	977.606	1.850037745	1.812102817		2	563.5	0.907542145
2	703.445	703445	2627.132	1235.961	2627.132	1235.961	2.125578396	1.894414109		2	563.75	0.908418957
2	703.814	703814	1726.434	859.1072	1726.434	859.1072	2.009567607	1.930286166		2	564	0.911001634
2	703.991	703991	1752.767	964.538	1752.767	964.538	1.817208861	1.943183173		2	564.25	0.914619899
2	704.164	704164	1553.495	914.3891	1553.495	914.3891	1.698943043	1.954436536		2	564.5	0.921285705
2	704.466	704466	1610.451	741.7754	1610.451	741.7754	2.171076312	1.963909968		2	564.75	0.929486225
2	704.716	704716	1936.271	1023.004	1936.271	1023.004	1.892730625	1.965757871		2	565	0.938203944
2	705.115	705115	2299.46	1086.378	2299.46	1086.378	2.116629755	1.981133334		2	565.25	0.950150668
2	705.37	705370	1431.218	911.0186	1431.218	911.0186	1.571008539	1.989011384		2	565.5	0.966573894
2	705.619	705619	2148.795	964.0097	2148.795	964.0097	2.229018028	1.981649689		2	565.75	0.979355041
2	705.949	705949	2339.007	1185.498	2339.007	1185.498	1.973016403	1.953546404		2	566	0.989196585
2	706.193	706193	2099.044	961.0267	2099.044	961.0267	2.184168244	1.922672764		2	566.25	0.991602213
2	706.47	706470	1651.189	975.2642	1651.189	975.2642	1.693068401	1.866818259		2	566.5	0.992078137
2	706.717	706717	1496.596	849.5988	1496.596	849.5988	1.76153262	1.804609223		2	566.75	0.989382559
2	706.944	706944	1445.256	870.4378	1445.256	870.4378	1.66037826	1.748976706		2	567	0.98404987
2	707.114	707114	2080.67	1116.143	2080.67	1116.143	1.864160775	1.705760619		2	567.25	0.977897919
2	707.523	707523	1687.501	1121.216	1687.501	1121.216	1.505063253	1.577907787		2	567.5	0.968299116
2	707.923	707923	1128.632	906.7864	1128.632	906.7864	1.244650339	1.455705911		2	567.75	0.955803444
2	708.159	708159	1585.439	991.9354	1585.439	991.9354	1.598328883	1.385619551		2	568	0.946585129
2	708.418	708418	1195.965	943.69	1195.965	943.69	1.267328254	1.306673842		2	568.25	0.93901862
2	708.605	708605	1591.838	1023.091	1591.838	1023.091	1.555910471	1.261731924		2	568.5	0.932183039
2	708.819	708819	855.7088	853.3897	855.7088	853.3897	1.002717516	1.223668883		2	568.75	0.931714401
2	709.221	709221	1233.63	958.7895	1233.63	958.7895	1.28665364	1.164994353		2	569	0.938429033
2	709.483	709483	460.7794	697.2674	460.7794	697.2674	0.660836001	1.128872106		2	569.25	0.948240106
2	709.781	709781	1195.514	972.2752	1195.514	972.2752	1.22960454	1.094202364		2	569.5	0.957832794
2	709.963	709963	872.7474	799.424	872.7474	799.424	1.091720289	1.082537583		2	569.75	0.962680601
2	710.209	710209	1070.46	772.5999	1070.46	772.5999	1.385529561	1.091659043		2	570	0.96815619
2	710.428	710428	1071.193	938.157	1071.193	938.157	1.141805689	1.119854533		2	570.25	0.972676614
2	710.941	710941	1065.079	1313.942	1065.079	1313.942	0.810598185	1.181026904		2	570.5	0.975923594
2	711.168	711168	1170.475	961.1489	1170.475	961.1489	1.217787379	1.19293131		2	570.75	0.978566427
2	711.467	711467	858.2116	808.6446	858.2116	808.6446	1.061296396	1.210651485		2	571	0.980068351
2	711.729	711729	1537.038	1070.605	1537.038	1070.605	1.435672353	1.211023241		2	571.25	0.978880014
2	712.09	712090	1522.915	975.6409	1522.915	975.6409	1.560938046	1.181465387		2	571.5	0.976695624
2	712.323	712323	1646.467	1352.05	1646.467	1352.05	1.217756	1.158771544		2	571.75	0.97510236
2	712.576	712576	885.7046	932.6613	885.7046	932.6613	0.949652998	1.119315252		2	572	0.973619259
2	712.861	712861	766.3929	853.253	766.3929	853.253	0.898201237	1.064551196		2	572.25	0.972448395
2	713.026	713026	828.6939	777.0371	828.6939	777.0371	1.066479194	1.047677968		2	572.5	0.971938963
2	713.434	713434	972.0578	978.4276	972.0578	978.4276	0.993489758	1.044145975		2	572.75	0.970152212
2	713.899	713899	568.7582	730.4648	568.7582	730.4648	0.778625062	1.062678354		2	573	0.962643919
2	714.476	714476	792.6508	827.537	792.6508	827.537	0.957843335	1.09517843		2	573.25	0.950271645
2	714.74	714740	1419.873	1128.075	1419.873	1128.075	1.258668971	1.12022151		2	573.5	0.94035113
2	714.976	714976	1587.56	1074.63	1587.56	1074.63	1.477308469	1.148924957		2	573.75	0.933620291
2	715.159	715159	1240.377	1013.658	1240.377	1013.658	1.223664194	1.162682821		2	574	0.933124656
2	715.611	715611	942.8278	818.6561	942.8278	818.6561	1.151677487	1.155274556		2	574.25	0.934244014
2	715.882	715882	968.9386	942.986	968.9386	942.986	1.027521724	1.150578292		2	574.5	0.935901851
2	716.045	716045	962.5961	921.999	962.5961	921.999	1.04403161	1.1455886		2	574.75	0.939563023
2	716.448	716448	1080.414	861.3444	1080.414	861.3444	1.254334503	1.102801596		2	575	0.944660718
2	716.827	716827	889.5649	810.7677	889.5649	810.7677	1.097188381	1.091280954		2	575.25	0.949392278
2	717.078	717078	878.6612	906.3382	878.6612	906.3382	0.969462834	1.122898589		2	575.5	0.953236087
2	717.447	717447	729.67	731.8981	729.67	731.8981	0.996955724	1.189228699		2	575.75	0.957349552
2	717.645	717645	1115.917	864.2357	1115.917	864.2357	1.291218356	1.236450153		2	576	0.962002597
2	717.863	717863	1234.612	892.9271	1234.612	892.9271	1.382657106	1.306154962		2	576.25	0.966604062
2	718.234	718234	1334.173	970.7254	1334.173	970.7254	1.374408252	1.413822094		2	576.5	0.968502894
2	718.512	718512	1601.17	983.7835	1601.17	983.7835	1.627563382	1.4869863		2	576.75	0.970263965
2	718.702	718702	1409.045	928.8817	1409.045	928.8817	1.516926214	1.531734741		2	577	0.972499362
2	718.915	718915	1469.323	943.1848	1469.323	943.1848	1.557831509	1.560140542		2	577.25	0.978824953
2	719.326	719326	1398.326	865.3946	1398.326	865.3946	1.615824735	1.584990288		2	577.5	0.989252546
2	719.693	719693	1414.49	856.7977	1414.49	856.7977	1.650903125	1.603595981		2	577.75	1.000364194
2	719.891	719891	1570.484	848.8158	1570.484	848.8158	1.850205899	1.618791836		2	578	1.011123382
2	720.152	720152	1032.262	941.2146	1032.262	941.2146	1.096733944	1.636920701		2	578.25	1.022488439
2	720.315	720315	1529.465	877.4946	1529.465	877.4946	1.742990783	1.645368322		2	578.5	1.032659463
2	720.494	720494	1566.561	1045.794	1566.561	1045.794	1.49796327	1.655404118		2	578.75	1.034470329
2	720.727	720727	1607.758	890.2567	1607.758	890.2567	1.805948779	1.670341756		2	579	1.035826475
2	720.94	720940	1754.466	899.4861	1754.466	899.4861	1.950520414	1.677494513		2	579.25	1.038781828
2	721.103	721103	1344.182	859.2906	1344.182	859.2906	1.564292685	1.681254579		2	579.5	1.044089209
2	721.343	721343	1742.672	957.7951	1742.672	957.7951	1.819462221	1.683703239		2	579.75	1.051895937
2	721.507	721507	1589.269	986.6309	1589.269	986.6309	1.610804	1.672703262		2	580	1.063056385
2	721.889	721889	1311.582	873.2765	1311.582	873.2765	1.501909189	1.618384864		2	580.25	1.076097261
2	722.231	722231	1300.127	804.1015	1300.127	804.1015	1.616869263	1.569356135		2	580.5	1.090455227
2	722.553	722553	1567.425	891.8958	1567.425	891.8958	1.757408208	1.539553308		2	580.75	1.112864564
2	722.82	722820	894.1998	809.6638	894.1998	809.6638	1.104408768	1.517235969		2	581	1.135455802
2	723.11	723110	1313.26	836.3377	1313.26	836.3377	1.570250869	1.489067264		2	581.25	1.157674305
2	723.288	723288	1567.929	1019.493	1567.929	1019.493	1.537949746	1.470788803		2	581.5	1.177655367
2	723.468	723468	1292.299	859.5173	1292.299	859.5173	1.503517149	1.453430552		2	581.75	1.199250818
2	723.771	723771	1455.999	964.9668	1455.999	964.9668	1.508859165	1.418177531		2	582	1.214686225
2	723.943	723943	1125.875	815.1721	1125.875	815.1721	1.381150066	1.391162887		2	582.25	1.221448317
2	724.159	724159	1044.088	811.0245	1044.088	811.0245	1.287369247	1.354849043		2	582.5	1.221421032
2	724.327	724327	1131.952	951.773	1131.952	951.773	1.189308795	1.321770783		2	582.75	1.218017262
2	724.534	724534	1381.861	918.4135	1381.861	918.4135	1.504617474	1.273681318		2	583	1.213834515
2	724.741	724741	1018.429	878.8024	1018.429	878.8024	1.158882816	1.233108202		2	583.25	1.205950776
2	724.934	724934	1250.331	1041.174	1250.331	1041.174	1.200885731	1.200373264		2	583.5	1.194768464
2	725.306	725306	1095.557	962.86	1095.557	962.86	1.137815466	1.131789624		2	583.75	1.184550975
2	725.635	725635	984.5718	1034.856	984.5718	1034.856	0.951409471	1.09072193		2	584	1.174672478
2	725.969	725969	983.4498	916.4273	983.4498	916.4273	1.073134552	1.087226403		2	584.25	1.166377537
2	726.317	726317	889.1735	893.1712	889.1735	893.1712	0.99552415	1.106439356		2	584.5	1.15836644
2	726.752	726752	1267.612	910.5249	1267.612	910.5249	1.392177194	1.120487316		2	584.75	1.153038568
2	727.114	727114	1139.457	1103.329	1139.457	1103.329	1.032744539	1.114552988		2	585	1.150383403
2	727.443	727443	952.2065	807.1339	952.2065	807.1339	1.179737959	1.106672406		2	585.25	1.151209286
2	727.647	727647	1085.555	942.1744	1085.555	942.1744	1.15218053	1.094231636		2	585.5	1.156900637
2	727.827	727827	991.0289	956.6365	991.0289	956.6365	1.035951378	1.078526484		2	585.75	1.170185169
2	728.02	728020	1072.555	1054.969	1072.555	1054.969	1.016669684	1.064058461		2	586	1.188433107
2	728.231	728231	1008.532	1094.811	1008.532	1094.811	0.92119279	1.044679795		2	586.25	1.200958261
2	728.558	728558	925.3595	896.892	925.3595	896.892	1.031740165	1.012501011		2	586.5	1.207939514
2	728.723	728723	1184.3	1082.906	1184.3	1082.906	1.093631396	1.004807122		2	586.75	1.21477264
2	729.004	729004	925.4557	1041.842	925.4557	1041.842	0.888287955	0.995620214		2	587	1.221599961
2	729.209	729209	1178.058	1020.113	1178.058	1020.113	1.154830886	0.992917077		2	587.25	1.228248106
2	729.499	729499	813.142	891.4796	813.142	891.4796	0.912126312	1.005023563		2	587.5	1.233558437
2	729.775	729775	1105.557	1012.048	1105.557	1012.048	1.092395815	1.018069325		2	587.75	1.241078334
2	729.973	729973	695.9558	744.3936	695.9558	744.3936	0.934929854	1.02004401		2	588	1.245056945
2	730.242	730242	810.6239	927.3608	810.6239	927.3608	0.874119221	1.022497925		2	588.25	1.250146904
2	730.669	730669	1159.028	885.6457	1159.028	885.6457	1.308681338	1.023447901		2	588.5	1.259973768
2	730.954	730954	1059.297	1063.537	1059.297	1063.537	0.996013303	1.016567485		2	588.75	1.296607475
2	731.284	731284	1154.264	1009.388	1154.264	1009.388	1.143528554	1.007354096		2	589	1.338713755
2	731.479	731479	649.5036	749.7301	649.5036	749.7301	0.866316558	1.009652822		2	589.25	1.38420284
2	731.795	731795	868.6897	890.839	868.6897	890.839	0.975136585	1.030806814		2	589.5	1.426503941
2	731.972	731972	705.3841	810.5731	705.3841	810.5731	0.870228854	1.047053519		2	589.75	1.474123617
2	732.367	732367	958.5371	923.2649	958.5371	923.2649	1.03820377	1.076480713		2	590	1.516182329
2	732.621	732621	952.2797	841.4577	952.2797	841.4577	1.131702402	1.09774977		2	590.25	1.556277209
2	733.039	733039	1078.64	823.311	1078.64	823.311	1.310124607	1.133547174		2	590.5	1.588555817
2	733.321	733321	1491.966	1249.136	1491.966	1249.136	1.194398368	1.133345485		2	590.75	1.592384823
2	733.575	733575	1050.943	880.7941	1050.943	880.7941	1.193176703	1.12807121		2	591	1.596213829
2	733.774	733774	884.8418	808.8807	884.8418	808.8807	1.093908904	1.12475952		2	591.25	1.589763721
2	733.959	733959	982.6824	838.2383	982.6824	838.2383	1.172318659	1.113528622		2	591.5	1.577323749
2	734.302	734302	766.3248	784.998	766.3248	784.998	0.976212423	1.068509852		2	591.75	1.553089857
2	734.57	734570	895.1711	1031.927	895.1711	1031.927	0.867475219	1.047305715		2	592	1.520017279
2	734.97	734970	1224.629	1143.728	1224.629	1143.728	1.070734475	1.053973708		2	592.25	1.486944702
2	735.322	735322	920.9939	837.348	920.9939	837.348	1.099893831	1.074767608		2	592.5	1.453872124
2	735.599	735599	1166.193	1028.868	1166.193	1028.868	1.133471932	1.097776474		2	592.75	1.420799547
2	735.886	735886	1002.201	921.8996	1002.201	921.8996	1.087104279	1.145715457		2	593	1.402323257
2	736.169	736169	1065.452	878.2287	1065.452	878.2287	1.213182853	1.195658365		2	593.25	1.391517864
2	736.352	736352	1196.972	981.7529	1196.972	981.7529	1.219219215	1.21383984		2	593.5	1.37689399
2	736.705	736705	1371.07	1072.008	1371.07	1072.008	1.278973664	1.241934743		2	593.75	1.364034641
2	737.074	737074	1580	1157.187	1580	1157.187	1.365380012	1.272108347		2	594	1.345831031
2	737.364	737364	970.7405	892.666	970.7405	892.666	1.087462164	1.285439564		2	594.25	1.323090864
2	737.573	737573	1599.125	994.7223	1599.125	994.7223	1.607609481	1.29094808		2	594.5	1.300334502
2	737.817	737817	1782.635	1235.854	1782.635	1235.854	1.442431711	1.314181875		2	594.75	1.265230209
2	738.044	738044	1069.427	914.6417	1069.427	914.6417	1.16923053	1.354102804		2	595	1.222371607
2	738.305	738305	1296.583	1042.342	1296.583	1042.342	1.243913226	1.407759807		2	595.25	1.192004536
2	738.609	738609	1394.319	1222.093	1394.319	1222.093	1.140927082	1.47916478		2	595.5	1.175400873
2	738.932	738932	2010.631	1140.928	2010.631	1140.928	1.762276848	1.590582993		2	595.75	1.164054798
2	739.126	739126	1756.513	1000.271	1756.513	1000.271	1.756037114	1.65706528		2	596	1.157095892
2	739.529	739529	1763.567	862.6716	1763.567	862.6716	2.044308634	1.797848907		2	596.25	1.151653089
2	739.753	739753	1757.801	957.9596	1757.801	957.9596	1.834942726	1.881678088		2	596.5	1.149078912
2	739.992	739992	1965.971	1116.778	1965.971	1116.778	1.760395531	1.956495628		2	596.75	1.148709379
2	740.262	740262	2271.81	1042.227	2271.81	1042.227	2.179765061	2.035657468		2	597	1.148550232
2	740.529	740529	2349.075	1057.242	2349.075	1057.242	2.221889596	2.102948529		2	597.25	1.14851838
2	740.828	740828	1946.679	1057.477	1946.679	1057.477	1.840871244	2.144397514		2	597.5	1.149082257
2	741.045	741045	2309.673	1014.381	2309.673	1014.381	2.276928491	2.162225105		2	597.75	1.148794231
2	741.546	741546	1801.603	949.045	1801.603	949.045	1.898332534	2.17923904		2	598	1.148663142
2	741.861	741861	2757.826	984.8908	2757.826	984.8908	2.800133781	2.179372606		2	598.25	1.150954682
2	742.093	742093	1867.811	868.5534	1867.811	868.5534	2.150484933	2.170627002		2	598.5	1.154296285
2	742.544	742544	1634.752	920.7039	1634.752	920.7039	1.775545862	2.116908031		2	598.75	1.157083718
2	742.84	742840	1417.758	799.68	1417.758	799.68	1.772906663	2.064455759		2	599	1.163972787
2	743.111	743111	2145.216	923.2649	2145.216	923.2649	2.323510836	2.016072701		2	599.25	1.170028843
2	743.309	743309	2268.928	1021.741	2268.928	1021.741	2.220648873	1.977803028		2	599.5	1.174649324
2	743.809	743809	1430.087	883.4856	1430.087	883.4856	1.61868739	1.854288177		2	599.75	1.169806678
2	744.353	744353	1651.168	941.3886	1651.168	941.3886	1.753970677	1.72846814		2	600	1.163124862
2	744.609	744609	1505.273	891.6717	1505.273	891.6717	1.688147106	1.679888952		2	600.25	1.154047788
2	744.774	744774	1589.869	951.9717	1589.869	951.9717	1.670080108	1.648212129		2	600.5	1.14433332
2	745.007	745007	1159.364	778.3422	1159.364	778.3422	1.489529927	1.607177073		2	600.75	1.130749457
2	745.205	745205	1390.175	821.9398	1390.175	821.9398	1.691334329	1.572538615		2	601	1.114231831
2	745.463	745463	1177.164	841.2091	1177.164	841.2091	1.399371452	1.529510805		2	601.25	1.097683981
2	745.783	745783	1486.132	998.5028	1486.132	998.5028	1.488360373	1.498500213		2	601.5	1.084438145
2	746.156	746156	1881.471	1080.596	1881.471	1080.596	1.741141925	1.477713219		2	601.75	1.072066242
2	746.438	746438	1146.887	876.7567	1146.887	876.7567	1.30810178	1.454538797		2	602	1.061356584
2	746.771	746771	1068.276	846.173	1068.276	846.173	1.262479422	1.419967939		2	602.25	1.05545899
2	747.23	747230	1167.581	798.7012	1167.581	798.7012	1.461849563	1.371227523		2	602.5	1.052706732
2	747.39	747390	1281.366	903.6038	1281.366	903.6038	1.418061766	1.348983397		2	602.75	1.051690975
2	747.96	747960	1173.253	889.4849	1173.253	889.4849	1.319025202	1.248910755		2	603	1.051601228
2	748.416	748416	1221.935	970.6953	1221.935	970.6953	1.258824474	1.193638188		2	603.25	1.052057609
2	748.609	748609	971.1107	983.2051	971.1107	983.2051	0.987699006	1.188251853		2	603.5	1.05189679
2	749.031	749031	927.1619	861.3444	927.1619	861.3444	1.076412524	1.188601039		2	603.75	1.052410201
2	749.276	749276	926.5593	783.5804	926.5593	783.5804	1.182468704	1.189736159		2	604	1.051765657
2	749.703	749703	1093.962	941.3886	1093.962	941.3886	1.162072708	1.206956798		2	604.25	1.049395219
2	749.894	749894	1102.364	897.4653	1102.364	897.4653	1.228308214	1.212468816		2	604.5	1.046354542
2	750.1	750100	1100.131	865.3859	1100.131	865.3859	1.271260602	1.220323137		2	604.75	1.043077614
2	750.429	750429	1157.185	803.3994	1157.185	803.3994	1.440360797	1.240864646		2	605	1.039800686
2	750.616	750616	1173.076	907.0639	1173.076	907.0639	1.293267211	1.248543367		2	605.25	1.036523759
2	751.026	751026	1312.36	1045.359	1312.36	1045.359	1.255415604	1.235189973		2	605.5	1.033246831
2	751.36	751360	776.3361	811.2812	776.3361	811.2812	0.956926033	1.211812675		2	605.75	1.031301954
2	751.691	751691	1078.396	841.2091	1078.396	841.2091	1.281959503	1.203680556		2	606	1.030823453
2	751.963	751963	1385.252	1030.133	1385.252	1030.133	1.344731214	1.215845683		2	606.25	1.0310456
2	752.365	752365	784.1113	750.2506	784.1113	750.2506	1.04513252	1.244169319		2	606.5	1.032318717
2	752.607	752607	1488.975	1049.274	1488.975	1049.274	1.419052602	1.263702687		2	606.75	1.033591835
2	752.872	752872	1232.971	1015.899	1232.971	1015.899	1.213674785	1.291317505		2	607	1.034864952
2	753.162	753162	1018.341	856.4504	1018.341	856.4504	1.189025074	1.327473099		2	607.25	1.036125167
2	753.381	753381	1897.575	1247.237	1897.575	1247.237	1.521422953	1.360460548		2	607.5	1.03544554
2	753.658	753658	1516.106	832.5902	1516.106	832.5902	1.820951051	1.405488455		2	607.75	1.034548162
2	753.905	753905	861.9596	806.7926	861.9596	806.7926	1.068378168	1.447220289		2	608	1.034606624
2	754.111	754111	1106.313	832.4698	1106.313	832.4698	1.328952714	1.485134183		2	608.25	1.036125156
2	754.363	754363	1009.05	696.0359	1009.05	696.0359	1.449709706	1.530588636		2	608.5	1.037534231
2	754.649	754649	1660.751	980.6649	1660.751	980.6649	1.693494893	1.568635596		2	608.75	1.040417661
2	754.848	754848	1544.008	867.0393	1544.008	867.0393	1.780782025	1.599104524		2	609	1.043698643
2	755.117	755117	1751.316	916.1573	1751.316	916.1573	1.911588763	1.660880369		2	609.25	1.046812639
2	755.317	755317	1272.521	845.1942	1272.521	845.1942	1.505595992	1.713718895		2	609.5	1.050791827
2	755.631	755631	1436.844	901.3665	1436.844	901.3665	1.594072999	1.795116145		2	609.75	1.061273122
2	755.943	755943	1601.719	938.8242	1601.719	938.8242	1.706090448	1.879963994		2	610	1.081283131
2	756.203	756203	1974.591	935.0582	1974.591	935.0582	2.111730585	1.951375244		2	610.25	1.10041835
2	756.398	756398	1771.24	943.3772	1771.24	943.3772	1.877552266	1.993361834		2	610.5	1.118334927
2	756.682	756682	1973.294	856.8699	1973.294	856.8699	2.302909695	2.046925861		2	610.75	1.135323496
2	757.165	757165	2023.167	898.8807	2023.167	898.8807	2.250762532	2.1285503		2	611	1.144660767
2	757.438	757438	2383.593	1173.838	2383.593	1173.838	2.030597919	2.148105622		2	611.25	1.149294167
2	757.61	757610	1926.78	853.0088	1926.78	853.0088	2.258804364	2.142449132		2	611.5	1.150921872
2	757.847	757847	1828.494	928.0954	1828.494	928.0954	1.970157378	2.123338022		2	611.75	1.145558544
2	758.135	758135	1823.577	866.7359	1823.577	866.7359	2.103959234	2.081272084		2	612	1.134869596
2	758.457	758457	1935.898	882.0571	1935.898	882.0571	2.194753605	2.00918704		2	612.25	1.122361707
2	758.628	758628	1192.531	746.0239	1192.531	746.0239	1.598515812	1.975405089		2	612.5	1.106071692
2	759.022	759022	1761.351	827.4555	1761.351	827.4555	2.128635316	1.893165574		2	612.75	1.090474773
2	759.236	759236	2022.738	1026.793	2022.738	1026.793	1.969956944	1.842826929		2	613	1.076920734
2	759.631	759631	1218.419	764.3485	1218.419	764.3485	1.594062133	1.762249779		2	613.25	1.067786866
2	760.024	760024	1547.249	932.6281	1547.249	932.6281	1.659020353	1.690661361		2	613.5	1.0607975
2	760.23	760230	1406.942	905.8799	1406.942	905.8799	1.553121998	1.653373131		2	613.75	1.058000166
2	760.484	760484	1634.316	875.7216	1634.316	875.7216	1.866250644	1.616905356		2	614	1.06131392
2	760.681	760681	1254.995	848.0565	1254.995	848.0565	1.479848336	1.592257808		2	614.25	1.067150741
2	760.907	760907	1463.703	1037.839	1463.703	1037.839	1.410337249	1.568728671		2	614.5	1.076316926
2	761.2	761200	1766.206	1021.29	1766.206	1021.29	1.729387343	1.567862602		2	614.75	1.091117639
2	761.511	761511	1851.366	1114.364	1851.366	1114.364	1.661365586	1.589463617		2	615	1.110871459
2	761.893	761893	1518.502	978.1587	1518.502	978.1587	1.552408622	1.605610584		2	615.25	1.134858655
2	762.055	762055	1373.268	1067.957	1373.268	1067.957	1.285883233	1.607807677		2	615.5	1.1585588
2	762.508	762508	1262.996	780.3403	1262.996	780.3403	1.61851951	1.62656768		2	615.75	1.180308256
2	762.707	762707	2180.417	1114.854	2180.417	1114.854	1.955787036	1.617719276		2	616	1.198478832
2	763.072	763072	1592.319	1034.347	1592.319	1034.347	1.539443726	1.5615645		2	616.25	1.217661613
2	763.484	763484	1474.302	868.196	1474.302	868.196	1.698121162	1.469575006		2	616.5	1.237163202
2	763.781	763781	1150.064	865.6385	1150.064	865.6385	1.328573071	1.402267157		2	616.75	1.255842466
2	764.036	764036	1204.756	935.174	1204.756	935.174	1.288269349	1.313409602		2	617	1.275791085
2	764.434	764434	958.3969	905.8009	958.3969	905.8009	1.05806574	1.167101028		2	617.25	1.297136774
2	764.71	764710	1344.912	1128.417	1344.912	1128.417	1.191857266	1.124078809		2	617.5	1.313713688
2	765.048	765048	776.1194	881.4098	776.1194	881.4098	0.880543193	1.086023978		2	617.75	1.323704062
2	765.243	765243	728.2798	742.6939	728.2798	742.6939	0.980592139	1.070529026		2	618	1.332539095
2	765.554	765554	975.0165	957.2669	975.0165	957.2669	1.018541955	1.092692697		2	618.25	1.335731609
2	765.819	765819	1243.106	1111.412	1243.106	1111.412	1.118492512	1.113739006		2	618.5	1.322833094
2	766.229	766229	1285.184	1112.961	1285.184	1112.961	1.154743068	1.115420718		2	618.75	1.305402502
2	766.397	766397	1739.864	1101.477	1739.864	1101.477	1.579573609	1.117703841		2	619	1.289915959
2	766.662	766662	1060.165	935.5407	1060.165	935.5407	1.133210987	1.11116037		2	619.25	1.266741515
2	766.988	766988	755.3455	854.353	755.3455	854.353	0.884114061	1.055325566		2	619.5	1.247115742
2	767.204	767204	771.5526	826.1076	771.5526	826.1076	0.933961387	1.020116922		2	619.75	1.23801272
2	767.447	767447	891.6546	847.957	891.6546	847.957	1.051532802	0.990953249		2	620	1.256232812
2	767.752	767752	825.1259	903.3552	825.1259	903.3552	0.913401395	0.947712987		2	620.25	1.285636686
2	767.937	767937	727.9699	946.3947	727.9699	946.3947	0.769203272	0.930909185		2	620.5	1.322065665
2	768.138	768138	710.0588	822.5653	710.0588	822.5653	0.863224841	0.933307082		2	620.75	1.370237057
2	768.409	768409	1013.191	1063.608	1013.191	1063.608	0.952598138	0.955494261		2	621	1.426796751
2	768.598	768598	925.5219	978.2953	925.5219	978.2953	0.946055756	0.962057834		2	621.25	1.473151097
2	768.815	768815	1461.139	1190.719	1461.139	1190.719	1.227106479	0.95905124		2	621.5	1.521110406
2	769.221	769221	1116.445	1028.814	1116.445	1028.814	1.085176718	0.95330982		2	621.75	1.556996906
2	769.482	769482	936.749	1152.838	936.749	1152.838	0.812559093	0.945149305		2	622	1.571655907
2	769.81	769810	894.5935	1004.529	894.5935	1004.529	0.890560153	0.912886541		2	622.25	1.579758358
2	770.115	770115	1337.491	1214.556	1337.491	1214.556	1.101218058	0.88498034		2	622.5	1.585207567
2	770.332	770332	1083.381	2551.857	1083.381	2551.857	0.424546125	0.87535383		2	622.75	1.586700625
2	770.549	770549	1119.289	1124.205	1119.289	1124.205	0.995627132	0.864872501		2	623	1.584521385
2	770.74	770740	875.2675	1117.056	875.2675	1117.056	0.783548452	0.859622815		2	623.25	1.581770254
2	771.16	771160	1135.072	1099.911	1135.072	1099.911	1.031967132	0.869821754		2	623.5	1.579021181
2	771.394	771394	982.13	1065.432	982.13	1065.432	0.921813875	0.883186232		2	623.75	1.574128853
2	771.766	771766	701.528	849.5988	701.528	849.5988	0.825716797	0.904425471		2	624	1.564211801
2	771.994	771994	1043.24	1063.608	1043.24	1063.608	0.980850088	0.919671418		2	624.25	1.550335305
2	772.369	772369	876.3885	925.2713	876.3885	925.2713	0.947169225	0.950958635		2	624.5	1.534112632
2	772.555	772555	647.345	777.3701	647.345	777.3701	0.832737199	0.960625811		2	624.75	1.513474004
2	772.966	772966	1003.291	942.7806	1003.291	942.7806	1.064182907	0.972045609		2	625	1.486220254
2	773.242	773242	608.1771	819.8309	608.1771	819.8309	0.741832371	0.975356097		2	625.25	1.456976674
2	773.642	773642	12637.43	8421.473	12637.43	8421.473	1.500619903	0.971142182		2	625.5	1.430547204
2	773.834	773834	785.5109	852.8022	785.5109	852.8022	0.921093895	0.967246059		2	625.75	1.403478792
2	774.024	774024	852.1162	1036.437	852.1162	1036.437	0.822159186	0.963408986		2	626	1.373660258
2	774.219	774219	713.111	813.1191	713.111	813.1191	0.877006825	0.957700692		2	626.25	1.349181308
2	774.522	774522	872.8676	1016.292	872.8676	1016.292	0.858874812	0.943962754		2	626.5	1.332570007
2	774.871	774871	845.5677	890.6453	845.5677	890.6453	0.949387708	0.92950853		2	626.75	1.324175813
2	775.045	775045	927.5937	997.9549	927.5937	997.9549	0.929494609	0.923818138		2	627	1.316738929
2	775.449	775449	731.385	870.5869	731.385	870.5869	0.84010568	0.908076798		2	627.25	1.301933485
2	775.888	775888	937.4934	963.8975	937.4934	963.8975	0.972606942	0.893650186		2	627.5	1.286865455
2	776.461	776461	738.9238	785.9768	738.9238	785.9768	0.940134365	0.881167924		2	627.75	1.27378694
2	776.639	776639	735.8399	851.7459	735.8399	851.7459	0.863919509	0.878758129		2	628	1.267665608
2	776.966	776966	901.8272	899.9744	901.8272	899.9744	1.002058725	0.874806062		2	628.25	1.26428331
2	777.191	777191	481.8169	732.8264	481.8169	732.8264	0.657477542	0.872365818		2	628.5	1.264457174
2	777.55	777550	798.155	980.7913	798.155	980.7913	0.813786786	0.871884191		2	628.75	1.270731005
2	778.03	778030	808.426	841.8326	808.426	841.8326	0.960316814	0.881660487		2	629	1.280780559
2	778.221	778221	767.6498	847.8071	767.6498	847.8071	0.905453375	0.887010016		2	629.25	1.298181587
2	778.548	778548	1096.668	1134.767	1096.668	1134.767	0.966425707	0.906100028		2	629.5	1.316466228
2	778.746	778746	734.2058	860.8044	734.2058	860.8044	0.852929887	0.920409654		2	629.75	1.333391541
2	778.917	778917	814.8096	893.4118	814.8096	893.4118	0.91202019	0.928707871		2	630	1.350587101
2	779.106	779106	894.3105	996.1223	894.3105	996.1223	0.897791868	0.936006231		2	630.25	1.364720899
2	779.461	779461	914.729	894.6868	914.729	894.6868	1.022401359	0.948288151		2	630.5	1.373899192
2	779.661	779661	756.7434	850.4829	756.7434	850.4829	0.889780853	0.946691716		2	630.75	1.381633541
2	779.987	779987	861.913	910.937	861.913	910.937	0.946182886	0.935752639		2	631	1.389400045
2	780.213	780213	1424.574	1316.502	1424.574	1316.502	1.082090266	0.931109158		2	631.25	1.398258153
2	780.578	780578	741.13	933.1853	741.13	933.1853	0.794193822	0.926726943		2	631.5	1.407881125
2	780.884	780884	800.8123	824.8025	800.8123	824.8025	0.970914007	0.923332718		2	631.75	1.41718992
2	781.134	781134	937.6293	1023.919	937.6293	1023.919	0.915726049	0.925588236		2	632	1.425032964
2	781.436	781436	972.4241	1125.838	972.4241	1125.838	0.863733592	0.936805857		2	632.25	1.430814276
2	781.781	781781	728.2066	933.1432	728.2066	933.1432	0.780380332	0.952745089		2	632.5	1.434916885
2	781.949	781949	907.3351	930.0927	907.3351	930.0927	0.975531901	0.958263366		2	632.75	1.437271142
2	782.358	782358	1318.178	980.7913	1318.178	980.7913	1.343994385	0.968046681		2	633	1.435576035
2	782.555	782555	941.5872	1017.7	941.5872	1017.7	0.925210966	0.975100716		2	633.25	1.433716925
2	782.907	782907	1433.043	1352.612	1433.043	1352.612	1.059463468	0.991555944		2	633.5	1.416545727
2	783.099	783099	851.2526	957.7951	851.2526	957.7951	0.888762743	1.00155557		2	633.75	1.390329777
2	783.463	783463	687.0237	788.3449	687.0237	788.3449	0.871476051	1.022875324		2	634	1.364113828
2	783.913	783913	849.6655	859.1072	849.6655	859.1072	0.98900987	1.057526795		2	634.25	1.337897878
2	784.325	784325	986.049	854.3573	986.049	854.3573	1.154141247	1.096353178		2	634.5	1.311681928
2	784.781	784781	1308.334	1058.817	1308.334	1058.817	1.235656398	1.14082481		2	634.75	1.285465978
2	785.217	785217	1237.909	1053.923	1237.909	1053.923	1.174572526	1.19987407		2	635	1.258699493
2	785.392	785392	1055.016	907.2828	1055.016	907.2828	1.162830377	1.22338508		2	635.25	1.23701438
2	785.574	785574	1140.926	959.6295	1140.926	959.6295	1.188923433	1.239631813		2	635.5	1.218535864
2	785.882	785882	1037.235	811.0783	1037.235	811.0783	1.278834608	1.234446245		2	635.75	1.201508784
2	786.145	786145	953.0513	800.7551	953.0513	800.7551	1.190190734	1.228255974		2	636	1.190980874
2	786.499	786499	1610.662	1068.589	1610.662	1068.589	1.507279225	1.22641744		2	636.25	1.18811678
2	786.731	786731	1139.43	945.6518	1139.43	945.6518	1.204914959	1.221935126		2	636.5	1.193098863
2	786.97	786970	1105.945	875.9435	1105.945	875.9435	1.262575725	1.227683628		2	636.75	1.197298075
2	787.168	787168	1007.522	900.3681	1007.522	900.3681	1.119011213	1.238521051		2	637	1.204430067
2	787.457	787457	987.2577	884.7114	987.2577	884.7114	1.115909324	1.254159834		2	637.25	1.217023459
2	787.73	787730	866.7668	823.7585	866.7668	823.7585	1.052209841	1.277115159		2	637.5	1.229436439
2	787.93	787930	1212.471	907.7868	1212.471	907.7868	1.335634094	1.303385955		2	637.75	1.241194587
2	788.35	788350	1871.616	1013.303	1871.616	1013.303	1.847044764	1.38057627		2	638	1.248976007
2	788.719	788719	1056.706	855.8869	1056.706	855.8869	1.234632753	1.461934355		2	638.25	1.245104552
2	788.9	788900	1372.249	809.5627	1372.249	809.5627	1.695049685	1.515700605		2	638.5	1.238003799
2	789.154	789154	1052.059	810.8257	1052.059	810.8257	1.297515607	1.595209649		2	638.75	1.228638743
2	789.609	789609	1418.894	840.8843	1418.894	840.8843	1.687383151	1.703567524		2	639	1.212715166
2	789.779	789779	1605.284	980.9361	1605.284	980.9361	1.636481724	1.741713026		2	639.25	1.189072834
2	789.959	789959	1619.776	822.5906	1619.776	822.5906	1.969115621	1.777937895		2	639.5	1.165043066
2	790.25	790250	1720.33	975.6932	1720.33	975.6932	1.763187445	1.851959177		2	639.75	1.143335867
2	790.472	790472	1970.103	901.2306	1970.103	901.2306	2.186014323	1.901623439		2	640	1.121592327
2	790.736	790736	1628.314	841.7021	1628.314	841.7021	1.934549052	1.930135171		2	640.25	1.100667016
2	791.1	791100	1686.393	940.4727	1686.393	940.4727	1.793133389	1.94569743		2	640.5	1.088463222
2	791.291	791291	1783.327	928.2136	1783.327	928.2136	1.92124636	1.947835382		2	640.75	1.078159863
2	791.465	791465	1616.386	923.7222	1616.386	923.7222	1.749861593	1.938624842		2	641	1.070553477
2	791.753	791753	2230.532	960.9574	2230.532	960.9574	2.321155964	1.914119824		2	641.25	1.063901047
2	791.974	791974	1690.013	841.5074	1690.013	841.5074	2.008316267	1.902039133		2	641.5	1.059905959
2	792.138	792138	1755.647	977.2344	1755.647	977.2344	1.796546458	1.889227246		2	641.75	1.055809418
2	792.44	792440	1152.331	726.8775	1152.331	726.8775	1.585316646	1.87327004		2	642	1.051031979
2	792.609	792609	1495.931	862.1275	1495.931	862.1275	1.735162142	1.871041643		2	642.25	1.04233478
2	792.906	792906	1865.186	860.7749	1865.186	860.7749	2.166868481	1.86906553		2	642.5	1.034295722
2	793.101	793101	1909.723	987.6413	1909.723	987.6413	1.93362003	1.871284436		2	642.75	1.027543704
2	793.335	793335	1347.713	795.6204	1347.713	795.6204	1.693914585	1.883802942		2	643	1.02127949
2	793.682	793682	1369.483	757.9291	1369.483	757.9291	1.806874812	1.913416372		2	643.25	1.015077421
2	793.89	793890	1740.535	851.6496	1740.535	851.6496	2.043721972	1.924858105		2	643.5	1.009230671
2	794.196	794196	1588.094	777.6401	1588.094	777.6401	2.042196641	1.943170407		2	643.75	1.003545055
2	794.583	794583	1490.675	797.9182	1490.675	797.9182	1.868205287	1.957609385		2	644	0.995959024
2	794.894	794894	2048.283	968.0503	2048.283	968.0503	2.115884887	1.934007118		2	644.25	0.988305846
2	795.222	795222	1828.305	987.6578	1828.305	987.6578	1.851152292	1.894237986		2	644.5	0.983441586
2	795.553	795553	1841.117	1042.254	1841.117	1042.254	1.76647631	1.865464357		2	644.75	0.981796321
2	795.9	795900	1758.748	864.2357	1758.748	864.2357	2.035032804	1.831632223		2	645	0.980600511
2	796.407	796407	1396.705	990.4275	1396.705	990.4275	1.41020418	1.789406159		2	645.25	0.981764344
2	796.574	796574	1946.78	1343.697	1946.78	1343.697	1.448823656	1.798116235		2	645.5	0.983542531
2	796.841	796841	2670.229	1068.167	2670.229	1068.167	2.499823529	1.827792983		2	645.75	0.985315391
2	797.139	797139	1917.788	1025.65	1917.788	1025.65	1.869826939	1.858622664		2	646	0.985850223
2	797.366	797366	1839.228	1026.517	1839.228	1026.517	1.791717039	1.880678832		2	646.25	0.985968214
2	797.693	797693	1237.719	925.7278	1237.719	925.7278	1.337022611	1.915133659		2	646.5	0.987081675
2	797.903	797903	3036.063	1322.22	3036.063	1322.22	2.29618596	1.93185942		2	646.75	0.993550221
2	798.126	798126	2012.396	930.1493	2012.396	930.1493	2.16351934	1.952633239		2	647	1.003170274
2	798.508	798508	2156.657	1023.51	2156.657	1023.51	2.107118641	1.986362249		2	647.25	1.010186449
2	798.832	798832	2384.542	1011.835	2384.542	1011.835	2.356651035	2.010678977		2	647.5	1.016509979
2	799.126	799126	1340.151	890.1802	1340.151	890.1802	1.505482822	2.034366494		2	647.75	1.017941709
2	799.438	799438	1844.949	935.0273	1844.949	935.0273	1.973149875	2.062898676		2	648	1.014363468
2	799.905	799905	1832.017	844.2154	1832.017	844.2154	2.170082422	2.121991314		2	648.25	1.010634855
2	800.225	800225	2141.689	1004.681	2141.689	1004.681	2.131710463	2.172230411		2	648.5	1.004746062
2	802.152	802152	2724.976	1014.982	2724.976	1014.982	2.68475303	2.336152107		2	648.75	0.998820851
2	802.613	802613	1778.856	831.3729	1778.856	831.3729	2.139660795	2.281305553		2	649	0.993881958
2	802.934	802934	1815.759	896.0036	1815.759	896.0036	2.026508599	2.227950575		2	649.25	0.990437558
2	803.135	803135	2535.814	1052.122	2535.814	1052.122	2.410190073	2.179744373		2	649.5	0.987112792
2	803.354	803354	2048.976	945.2055	2048.976	945.2055	2.16775717	2.114889245		2	649.75	0.983815371
2	803.689	803689	2246.225	1085.9	2246.225	1085.9	2.068537619	2.03801251		2	650	0.980820645
2	804.06	804060	1875.136	1001.049	1875.136	1001.049	1.873171044	1.98460011		2	650.25	0.978199691
2	804.35	804350	1400.596	830.7806	1400.596	830.7806	1.685879521	1.943499386		2	650.5	0.97582294
2	804.601	804601	1472.792	953.4822	1472.792	953.4822	1.544645511	1.911641305		2	650.75	0.973548664
2	804.804	804804	2023.318	1095.46	2023.318	1095.46	1.847003085	1.885790958		2	651	0.970278052
2	807.704	807704	1719.805	1097.797	1719.805	1097.797	1.566596557	1.635383841		2	651.25	0.964604685
2	808.296	808296	1330.994	999.3087	1330.994	999.3087	1.331914753	1.642884457		2	651.5	0.95662516
2	809.875	809875	4048.672	2048.695	4048.672	2048.695	1.976219984	1.789828643		2	651.75	0.948645634
3	1.451	1451	2924.068	1940.013	2924.068	1940.013	1.507241446	1.377812394		2	652	0.942521683
3	1.626	1626	3062.556	2066.729	3062.556	2066.729	1.481837241	1.355044182		2	652.25	0.93834246
3	1.93	1930	1567.141	1325.541	1567.141	1325.541	1.182265203	1.322717254		2	652.5	0.935316378
3	2.148	2148	1620.982	1333.779	1620.982	1333.779	1.215330276	1.304725569		2	652.75	0.932933541
3	2.315	2315	1111.664	1130.561	1111.664	1130.561	0.983285289	1.29345504		2	653	0.932343844
3	2.502	2502	1789.798	1256.345	1789.798	1256.345	1.424607094	1.283706807		2	653.25	0.932782929
3	2.958	2958	1570.671	1169.886	1570.671	1169.886	1.342584662	1.272199502		2	653.5	0.934627763
3	3.166	3166	1573.344	1275.093	1573.344	1275.093	1.233905292	1.271911571		2	653.75	0.936472597
3	3.347	3347	1834.482	1386.992	1834.482	1386.992	1.32263344	1.273777218		2	654	0.938966492
3	3.513	3513	1414.257	1117.635	1414.257	1117.635	1.265401495	1.278207609		2	654.25	0.942536969
3	3.969	3969	1779.401	1385.729	1779.401	1385.729	1.284090179	1.305215341		2	654.5	0.944936584
3	4.294	4294	1805.129	1414.954	1805.129	1414.954	1.275751014	1.331349052		2	654.75	0.945820193
3	4.471	4471	3218.708	2112.741	3218.708	2112.741	1.523474955	1.345727872		2	655	0.94670319
3	4.716	4716	1635.682	1182.644	1635.682	1182.644	1.383072167	1.36705423		2	655.25	0.947251398
3	5.386	5386	3271.309	1960.974	3271.309	1960.974	1.668206208	1.429536513		2	655.5	0.947191268
3	5.444	5444	717.9945	810.3847	717.9945	810.3847	0.885992171	1.434092182		2	655.75	0.946646166
3	6.058	6058	2983.566	1624.995	2983.566	1624.995	1.836046265	1.458618991		2	656	0.946895942
3	8.547	8547	1794.521	1308.901	1794.521	1308.901	1.371013545	1.262592558		2	656.25	0.946879546
3	9.162	9162	2093.794	2141.305	2093.794	2141.305	0.977812129	1.258615968		2	656.5	0.94686315
3	9.23	9230	908.0681	801.7235	908.0681	801.7235	1.132644983	1.261735988		2	656.75	0.94837952
3	11.184	11184	1519.262	1027.871	1519.262	1027.871	1.4780668	1.531699478		2	657	0.9511943
3	11.47	11470	1771.562	1058.725	1771.562	1058.725	1.673297599	1.571039362		2	657.25	0.95400908
3	14.178	14178	2244.969	976.1048	2244.969	976.1048	2.299926196	1.881237999		2	657.5	0.958341592
3	14.412	14412	1553.326	914.1093	1553.326	914.1093	1.699278194	1.889515096		2	657.75	0.964497162
3	14.595	14595	1976.533	1105.555	1976.533	1105.555	1.787819692	1.892058894		2	658	0.97401672
3	14.953	14953	1490.722	956.3197	1490.722	956.3197	1.558811347	1.885882099		2	658.25	0.985108723
3	15.176	15176	2118.144	1047.924	2118.144	1047.924	2.021276352	1.876162368		2	658.5	0.996435992
3	15.48	15480	1319.091	832.0115	1319.091	832.0115	1.585424	1.860106729		2	658.75	1.012545868
3	15.841	15841	2137.676	1014.164	2137.676	1014.164	2.107820826	1.837360137		2	659	1.029340621
3	16.071	16071	2058.315	941.1167	2058.315	941.1167	2.187098582	1.821082493		2	659.25	1.04420906
3	16.495	16495	1309.414	843.1577	1309.414	843.1577	1.552988249	1.785090216		2	659.5	1.055215821
3	16.704	16704	1925.121	958.2005	1925.121	958.2005	2.009100392	1.763764258		2	659.75	1.06303168
3	16.966	16966	1556.181	1135.931	1556.181	1135.931	1.369960851	1.733662067		2	660	1.066633119
3	17.226	17226	1943.81	1154.922	1943.81	1154.922	1.683066043	1.700063015		2	660.25	1.054459224
3	17.435	17435	1933	1151.33	1933	1151.33	1.678927849	1.669446468		2	660.5	1.042105889
3	17.751	17751	2008.74	1117.052	2008.74	1117.052	1.798251111	1.618602667		2	660.75	1.025939245
3	18.101	18101	1403.12	926.3368	1403.12	926.3368	1.514697462	1.56399311		2	661	1.010383598
3	18.286	18286	1667.875	1061.904	1667.875	1061.904	1.570645746	1.539414212		2	661.25	0.992642137
3	18.757	18757	1228.558	933.4868	1228.558	933.4868	1.316095739	1.481851789		2	661.5	0.971464105
3	18.949	18949	1639.218	995.7243	1639.218	995.7243	1.646256901	1.455241817		2	661.75	0.951679672
3	19.266	19266	1305.166	957.7394	1305.166	957.7394	1.362756925	1.410390916		2	662	0.937870512
3	19.455	19455	1343.867	969.1729	1343.867	969.1729	1.386612234	1.384255047		2	662.25	0.927293364
3	19.945	19945	974.9289	787.022	974.9289	787.022	1.238756858	1.324299961		2	662.5	0.918905782
3	20.4	20400	1116.121	952.3263	1116.121	952.3263	1.171994305	1.278553313		2	662.75	0.912420505
3	20.762	20762	1438.773	1144.049	1438.773	1144.049	1.25761484	1.243500067		2	663	0.915298521
3	20.998	20998	1109.856	956.371	1109.856	956.371	1.160486882	1.220276374		2	663.25	0.919042894
3	21.226	21226	4608.042	2962.455	4608.042	2962.455	1.555480843	1.19696643		2	663.5	0.920220146
3	21.461	21461	1378.82	1035.571	1378.82	1035.571	1.331458683	1.169708784		2	663.75	0.920990819
3	21.907	21907	897.3806	888.5061	897.3806	888.5061	1.009988114	1.111463738		2	664	0.922391809
3	22.093	22093	934.5781	1064.935	934.5781	1064.935	0.877591684	1.088543802		2	664.25	0.923461984
3	22.426	22426	777.6096	761.8983	777.6096	761.8983	1.020621256	1.05589293		2	664.5	0.924470676
3	22.853	22853	714.0038	741.6511	714.0038	741.6511	0.962721959	1.039081799		2	664.75	0.925490713
3	23.289	23289	1128.818	985.6366	1128.818	985.6366	1.145267942	1.041726521		2	665	0.926895494
3	23.507	23507	758.2727	846.9071	758.2727	846.9071	0.895343421	1.044930973		2	665.25	0.928062264
3	23.68	23680	1246.534	1033.874	1246.534	1033.874	1.205692376	1.046325504		2	665.5	0.928866485
3	23.879	23879	946.2488	952.6549	946.2488	952.6549	0.993275529	1.043464718		2	665.75	0.928248899
3	24.334	24334	1054.035	1016.24	1054.035	1016.24	1.037191018	1.021178571		2	666	0.927066026
3	24.565	24565	1046.171	964.1837	1046.171	964.1837	1.085032863	1.00848505		2	666.25	0.926017763
3	24.809	24809	1526.885	1365.521	1526.885	1365.521	1.118170281	0.999453079		2	666.5	0.92505623
3	25.027	25027	669.5869	784.2833	669.5869	784.2833	0.853756417	0.99550959		2	666.75	0.924117576
3	25.458	25458	884.942	902.2094	884.942	902.2094	0.980860984	0.992960888		2	667	0.923335407
3	25.68	25680	1062.988	960.448	1062.988	960.448	1.106762677	0.994515288		2	667.25	0.922604457
3	25.894	25894	725.2265	888.27	725.2265	888.27	0.816448265	0.997953552		2	667.5	0.921934433
3	26.066	26066	808.2073	860.3656	808.2073	860.3656	0.939376586	1.004003388		2	667.75	0.919703819
3	26.226	26226	800.9966	891.1978	800.9966	891.1978	0.898786554	1.013101739		2	668	0.917204566
3	26.716	26716	1248.033	985.9081	1248.033	985.9081	1.265871535	1.046594838		2	668.25	0.914690651
3	26.977	26977	1240.811	953.2885	1240.811	953.2885	1.301611212	1.057546057		2	668.5	0.914345646
3	27.412	27412	897.7411	911.7527	897.7411	911.7527	0.984632236	1.055641481		2	668.75	0.916087334
3	27.576	27576	669.709	835.7403	669.709	835.7403	0.801336252	1.051370451		2	669	0.918112705
3	28.043	28043	1336.148	1075.039	1336.148	1075.039	1.242883281	1.040685795		2	669.25	0.922376362
3	28.336	28336	936.1288	964.6552	936.1288	964.6552	0.970428398	1.01923249		2	669.5	0.930108287
3	28.567	28567	1120.725	1058.873	1120.725	1058.873	1.058413049	1.005671305		2	669.75	0.940028554
3	28.882	28882	850.1618	854.1559	850.1618	854.1559	0.995323922	1.019528073		2	670	0.949287755
3	29.224	29224	832.7278	851.7459	832.7278	851.7459	0.977671627	1.053859438		2	670.25	0.959570866
3	29.627	29627	667.7246	741.6678	667.7246	741.6678	0.900301456	1.101088991		2	670.5	0.969800281
3	29.841	29841	1255.956	911.72	1255.956	911.72	1.377567674	1.121589916		2	670.75	0.979876216
3	30.013	30013	841.1365	824.6394	841.1365	824.6394	1.020005229	1.138403886		2	671	0.988507966
3	30.194	30194	1075.893	870.7906	1075.893	870.7906	1.235535845	1.16022255		2	671.25	0.997234979
3	30.473	30473	808.601	836.2331	808.601	836.2331	0.966956462	1.193917574		2	671.5	1.004469881
3	30.707	30707	1172.952	893.601	1172.952	893.601	1.312612676	1.213791317		2	671.75	1.008988232
3	30.873	30873	1492.583	1034.119	1492.583	1034.119	1.443337759	1.220713765		2	672	1.011909458
3	31.079	31079	1239.78	992.0223	1239.78	992.0223	1.249750132	1.223891983		2	672.25	1.015489394
3	31.559	31559	1157.065	938.1081	1157.065	938.1081	1.233402632	1.221614192		2	672.5	1.020030252
3	31.741	31741	1117.708	963.5126	1117.708	963.5126	1.160034648	1.222266918		2	672.75	1.024414425
3	32.012	32012	795.228	868.196	795.228	868.196	0.915954462	1.220951453		2	673	1.029090044
3	32.29	32290	1100.324	807.4302	1100.324	807.4302	1.362748136	1.213192863		2	673.25	1.035414859
3	32.586	32586	1377.893	1070.239	1377.893	1070.239	1.287462894	1.202795492		2	673.5	1.041315526
3	33.069	33069	1379.917	1205.621	1379.917	1205.621	1.144569479	1.194944669		2	673.75	1.044207405
3	33.375	33375	1119.234	875.5137	1119.234	875.5137	1.278374056	1.19620366		2	674	1.04471646
3	33.756	33756	1430.978	1111.673	1430.978	1111.673	1.287229248	1.198025263		2	674.25	1.043962601
3	34.211	34211	868.1769	837.0702	868.1769	837.0702	1.037161399	1.210341851		2	674.5	1.04327598
3	34.585	34585	1307.951	1070.065	1307.951	1070.065	1.22230986	1.237171251		2	674.75	1.041723176
3	34.854	34854	1360.432	1165.996	1360.432	1165.996	1.166755289	1.273564178		2	675	1.039983396
3	35.074	35074	1613.069	1133.226	1613.069	1133.226	1.423430984	1.313761279		2	675.25	1.03759781
3	35.232	35232	1491.893	1049.274	1491.893	1049.274	1.421833573	1.345385091		2	675.5	1.035831323
3	35.585	35585	1578.465	1245.904	1578.465	1245.904	1.266923455	1.413995002		2	675.75	1.034733075
3	35.887	35887	1679.088	1031.9	1679.088	1031.9	1.627180928	1.47259811		2	676	1.034190036
3	36.133	36133	1438.885	973.0582	1438.885	973.0582	1.4787245	1.524672788		2	676.25	1.037097117
3	36.375	36375	1759.642	1128.573	1759.642	1128.573	1.559174285	1.575109453		2	676.5	1.041824161
3	36.621	36621	1605.723	1009.364	1605.723	1009.364	1.590826501	1.621238591		2	676.75	1.045484463
3	36.843	36843	1462.908	840.5534	1462.908	840.5534	1.740410544	1.655316985		2	677	1.04641087
3	37.027	37027	2077.018	1214.354	2077.018	1214.354	1.710389228	1.68025038		2	677.25	1.045844904
3	37.398	37398	1875.075	982.1564	1875.075	982.1564	1.909140947	1.735108034		2	677.5	1.044972368
3	37.809	37809	1556.489	1005.026	1556.489	1005.026	1.548705208	1.826412484		2	677.75	1.041891054
3	38.207	38207	1385.43	886.0591	1385.43	886.0591	1.563586447	1.908831914		2	678	1.038063161
3	38.503	38503	2726.692	1160.827	2726.692	1160.827	2.348921932	1.954922322		2	678.25	1.034757112
3	38.732	38732	2113.297	1059.307	2113.297	1059.307	1.994980681	1.990830131		2	678.5	1.036752488
3	39.047	39047	2818.41	1352.935	2818.41	1352.935	2.083182119	2.03160709		2	678.75	1.04111274
3	39.213	39213	1947.778	881.4798	1947.778	881.4798	2.209668333	2.045547638		2	679	1.045309892
3	39.409	39409	1875.506	1047.186	1875.506	1047.186	1.79099606	2.055484156		2	679.25	1.04863459
3	39.588	39588	2521.038	1117.138	2521.038	1117.138	2.256693443	2.059549031		2	679.5	1.052841954
3	39.932	39932	1950.305	1077.986	1950.305	1077.986	1.809211808	2.050386288		2	679.75	1.055694572
3	40.233	40233	2264.472	1141.996	2264.472	1141.996	1.982907121	2.019664837		2	680	1.056454703
3	40.686	40686	2100.029	1066.219	2100.029	1066.219	1.969603806	1.91944777		2	680.25	1.055465325
3	40.855	40855	2141.428	1037.595	2141.428	1037.595	2.06383801	1.87135473		2	680.5	1.053819027
3	41.019	41019	2189.572	1076.618	2189.572	1076.618	2.033750132	1.824075231		2	680.75	1.048469062
3	41.253	41253	1354.792	844.3786	1354.792	844.3786	1.604484055	1.761668667		2	681	1.042362228
3	41.451	41451	2040.889	1112.407	2040.889	1112.407	1.834660336	1.706160353		2	681.25	1.033702717
3	41.765	41765	1438.064	951.8291	1438.064	951.8291	1.51084265	1.603504383		2	681.5	1.024531718
3	41.941	41941	910.3428	801.9328	910.3428	801.9328	1.135185891	1.549283108		2	681.75	1.014164577
3	42.128	42128	1906.922	1158.643	1906.922	1158.643	1.645823606	1.502932618		2	682	1.002501616
3	42.323	42323	1580.537	1085.816	1580.537	1085.816	1.455621394	1.470146675		2	682.25	0.992121928
3	42.827	42827	1285.944	884.2142	1285.944	884.2142	1.454335386	1.429189836		2	682.5	0.985561294
3	43.182	43182	1345.88	983.4456	1345.88	983.4456	1.36853528	1.410638441		2	682.75	0.98081652
3	43.392	43392	1539.964	1000.204	1539.964	1000.204	1.539649911	1.392779086		2	683	0.976464185
3	43.768	43768	969.961	875.9612	969.961	875.9612	1.107310461	1.345559316		2	683.25	0.970942424
3	44	44000	1481.152	983.8834	1481.152	983.8834	1.505414158	1.311430965		2	683.5	0.964641266
3	44.318	44318	1902.824	1383.799	1902.824	1383.799	1.375072536	1.261901234		2	683.75	0.959724896
3	44.707	44707	976.5628	866.5647	976.5628	866.5647	1.126935819	1.202473872		2	684	0.957564388
3	44.997	44997	1224.656	992.3483	1224.656	992.3483	1.234098955	1.15437966		2	684.25	0.958773355
3	45.253	45253	978.2361	1028.668	978.2361	1028.668	0.950973589	1.107048018		2	684.5	0.961047608
3	45.558	45558	1152.462	1006.696	1152.462	1006.696	1.144796443	1.054288529		2	684.75	0.964415631
3	45.992	45992	771.9518	811.4422	771.9518	811.4422	0.951333071	1.007062887		2	685	0.966177126
3	46.228	46228	977.9846	956.4957	977.9846	956.4957	1.02246628	1.010476644		2	685.25	0.965251212
3	46.541	46541	795.0746	835.6931	795.0746	835.6931	0.951395435	1.040333309		2	685.5	0.970608944
3	46.845	46845	942.9369	936.1383	942.9369	936.1383	1.007262388	1.060350186		2	685.75	0.98295313
3	47.086	47086	1116.768	1071.542	1116.768	1071.542	1.042206465	1.080468291		2	686	0.997074269
3	47.244	47244	872.5034	818.7666	872.5034	818.7666	1.065631402	1.089686256		2	686.25	1.010551942
3	47.54	47540	1249.3	968.146	1249.3	968.146	1.290404546	1.08220657		2	686.5	1.021961006
3	47.77	47770	938.6182	797.6571	938.6182	797.6571	1.176718918	1.070220494		2	686.75	1.033183489
3	47.991	47991	1052.132	1094.951	1052.132	1094.951	0.96089414	1.053301902		2	687	1.044010265
3	48.155	48155	1441.587	1282.903	1441.587	1282.903	1.123691347	1.03716092		2	687.25	1.047127148
3	48.456	48456	1020.383	1021.804	1020.383	1021.804	0.998609322	0.984515815		2	687.5	1.044822417
3	48.629	48629	735.679	782.0616	735.679	782.0616	0.940691884	0.94315431		2	687.75	1.040484512
3	48.792	48792	582.6619	783.8106	582.6619	783.8106	0.743370784	0.903159761		2	688	1.029373929
3	49.142	49142	902.8196	980.0635	902.8196	980.0635	0.921184801	0.83649296		2	688.25	1.016123966
3	49.33	49330	567.0948	848.6666	567.0948	848.6666	0.668218591	0.818096174		2	688.5	1.003704051
3	49.523	49523	758.5441	868.7003	758.5441	868.7003	0.873194242	0.806174296		2	688.75	0.997238851
3	49.853	49853	760.3227	843.1163	760.3227	843.1163	0.901800499	0.794477311		2	689	0.991795324
3	50.051	50051	645.7799	872.7793	645.7799	872.7793	0.739912026	0.788017451		2	689.25	0.988003102
3	50.205	50205	662.3986	978.5479	662.3986	978.5479	0.676919955	0.783978806		2	689.5	0.989311238
3	50.554	50554	1041.647	1113.036	1041.647	1113.036	0.935861014	0.784089797		2	689.75	0.994701638
3	50.934	50934	760.436	1011.346	760.436	1011.346	0.751904887	0.787015492		2	690	0.99998861
3	51.111	51111	595.0649	782.2574	595.0649	782.2574	0.760702168	0.786996596		2	690.25	1.00127704
3	51.436	51436	773.7639	966.1514	773.7639	966.1514	0.800872306	0.788966844		2	690.5	0.999891952
3	51.651	51651	766.7919	932.5758	766.7919	932.5758	0.822230107	0.794140025		2	690.75	0.997865945
3	51.975	51975	682.6798	938.425	682.6798	938.425	0.727474012	0.808338833		2	691	0.995136234
3	52.334	52334	777.2611	969.7466	777.2611	969.7466	0.801509487	0.822998965		2	691.25	0.991659391
3	52.617	52617	989.8948	1102.521	989.8948	1102.521	0.897846662	0.825740127		2	691.5	0.988756055
3	52.814	52814	792.6648	985.0905	792.6648	985.0905	0.804661907	0.820080098		2	691.75	0.986347709
3	53.107	53107	704.2757	841.3191	704.2757	841.3191	0.837108892	0.803224914		2	692	0.986245494
3	53.447	53447	1054.743	1147.09	1054.743	1147.09	0.919494547	0.779912412		2	692.25	0.988789845
3	53.72	53720	611.1129	943.8084	611.1129	943.8084	0.64749678	0.765824082		2	692.5	0.99338641
3	54.085	54085	871.6621	1084.022	871.6621	1084.022	0.804100009	0.75133948		2	692.75	1.005351295
3	54.289	54289	509.2865	903.6038	509.2865	903.6038	0.563617041	0.743136095		2	693	1.022450121
3	54.512	54512	676.8511	889.2729	676.8511	889.2729	0.76112867	0.735396324		2	693.25	1.041096658
3	54.712	54712	657.8705	945.7107	657.8705	945.7107	0.695636097	0.730471283		2	693.5	1.0575884
3	54.933	54933	712.2911	930.4929	712.2911	930.4929	0.765498694	0.732296805		2	693.75	1.073933932
3	55.163	55163	801.8378	982.1937	801.8378	982.1937	0.816374408	0.738919		2	694	1.090123588
3	55.325	55325	684.9913	924.7707	684.9913	924.7707	0.740714752	0.739998441		2	694.25	1.103652667
3	55.701	55701	727.0261	930.5946	727.0261	930.5946	0.781248999	0.73960589		2	694.5	1.112280912
3	55.895	55895	704.748	984.3936	704.748	984.3936	0.715920949	0.736372801		2	694.75	1.120169443
3	56.211	56211	648.4048	1027.15	648.4048	1027.15	0.63126593	0.715482443		2	695	1.126331972
3	56.407	56407	561.913	828.2547	561.913	828.2547	0.678430198	0.697326181		2	695.25	1.130500529
3	56.575	56575	666.9434	831.0846	666.9434	831.0846	0.802497604	0.682771096		2	695.5	1.131116176
3	56.754	56754	679.0841	950.0048	679.0841	950.0048	0.714821757	0.671672946		2	695.75	1.128564451
3	56.978	56978	588.399	1037.464	588.399	1037.464	0.567151246	0.662793988		2	696	1.127676718
3	57.326	57326	720.841	1108.071	720.841	1108.071	0.650536834	0.652830004		2	696.25	1.128966487
3	57.536	57536	545.3392	844.1432	545.3392	844.1432	0.646026883	0.649710766		2	696.5	1.133060112
3	57.861	57861	577.1719	946.9737	577.1719	946.9737	0.60949095	0.650247147		2	696.75	1.138398412
3	58.23	58230	542.0609	892.9228	542.0609	892.9228	0.607063567	0.663387223		2	697	1.146003279
3	58.501	58501	648.8493	903.1882	648.8493	903.1882	0.718398779	0.679210686		2	697.25	1.15472706
3	58.695	58695	754.7915	1022.39	754.7915	1022.39	0.738261818	0.690694447		2	697.5	1.163856305
3	58.915	58915	625.9591	909.1099	625.9591	909.1099	0.688540626	0.701342024		2	697.75	1.175396602
3	59.296	59296	802.2816	1029.276	802.2816	1029.276	0.779462068	0.716316812		2	698	1.191869774
3	59.47	59470	765.6754	984.8627	765.6754	984.8627	0.7774438	0.722911092		2	698.25	1.20661617
3	59.689	59689	509.0723	841.7021	509.0723	841.7021	0.604812914	0.730581359		2	698.5	1.214177387
3	59.85	59850	595.9684	872.5307	595.9684	872.5307	0.683034305	0.735563471		2	698.75	1.219448136
3	60.026	60026	860.6657	1080.596	860.6657	1080.596	0.79647315	0.739408307		2	699	1.220882039
3	60.418	60418	896.927	1114.191	896.927	1114.191	0.805002912	0.743331834		2	699.25	1.217479255
3	60.823	60823	717.2897	1090.562	717.2897	1090.562	0.657724824	0.751105869		2	699.5	1.210783966
3	61.138	61138	775.7589	898.5389	775.7589	898.5389	0.863355944	0.768155457		2	699.75	1.208248017
3	61.567	61567	613.3048	968.2357	613.3048	968.2357	0.633425105	0.81181528		2	700	1.21255752
3	61.75	61750	747.2162	934.2651	747.2162	934.2651	0.799790338	0.833925161		2	700.25	1.226403726
3	62.092	62092	1033.223	1146.968	1033.223	1146.968	0.90082984	0.873352261		2	700.5	1.24273678
3	62.421	62421	1379.046	1215.125	1379.046	1215.125	1.134900525	0.900719011		2	700.75	1.261347
3	62.68	62680	853.3771	874.1812	853.3771	874.1812	0.976201616	0.913460461		2	701	1.284960188
3	62.898	62898	1019.194	1129.028	1019.194	1129.028	0.90271809	0.920900669		2	701.25	1.309081059
3	63.248	63248	784.6602	957.6584	784.6602	957.6584	0.819352913	0.927132148		2	701.5	1.335892688
3	63.595	63595	989.5398	1135.529	989.5398	1135.529	0.871435076	0.927119373		2	701.75	1.364626531
3	63.798	63798	655.7596	829.044	655.7596	829.044	0.790982867	0.917768838		2	702	1.392378863
3	63.956	63956	933.2755	911.1054	933.2755	911.1054	1.024333189	0.904658226		2	702.25	1.416151234
3	64.245	64245	1000.992	971.9644	1000.992	971.9644	1.02986488	0.887191722		2	702.5	1.438158855
3	64.748	64748	906.2738	1000.579	906.2738	1000.579	0.905749371	0.896751883		2	702.75	1.459139522
3	64.924	64924	658.2427	756.7707	658.2427	756.7707	0.869804685	0.898997646		2	703	1.480489106
3	65.147	65147	590.8987	837.0702	590.8987	837.0702	0.705912957	0.897788713		2	703.25	1.500459932
3	65.405	65405	862.6677	989.3653	862.6677	989.3653	0.871940526	0.895210208		2	703.5	1.518501983
3	65.769	65769	1197.736	1079.85	1197.736	1079.85	1.109168866	0.890744685		2	703.75	1.529705648
3	66.119	66119	695.0874	874.9845	695.0874	874.9845	0.794399672	0.887219544		2	704	1.538789039
3	66.395	66395	791.3551	866.1437	791.3551	866.1437	0.913653358	0.883029631		2	704.25	1.544950457
3	66.615	66615	1004.118	1045.68	1004.118	1045.68	0.960253615	0.877770308		2	704.5	1.54818983
3	66.882	66882	675.7793	886.2477	675.7793	886.2477	0.762517409	0.871318432		2	704.75	1.549529822
3	67.158	67158	901.0208	1004.565	901.0208	1004.565	0.896926331	0.867126427		2	705	1.55397087
3	67.323	67323	836.77	979.8445	836.77	979.8445	0.853982443	0.864727595		2	705.25	1.557936413
3	67.646	67646	821.9679	864.7702	821.9679	864.7702	0.950504423	0.85757347		2	705.5	1.557873655
3	67.978	67978	647.884	818.1509	647.884	818.1509	0.791888147	0.857215077		2	705.75	1.551108927
3	68.259	68259	763.6207	878.4734	763.6207	878.4734	0.869258762	0.871843757		2	706	1.540321687
3	68.55	68550	776.2731	1014.615	776.2731	1014.615	0.765091291	0.904707996		2	706.25	1.52376571
3	68.759	68759	1070.693	1015.642	1070.693	1015.642	1.054203154	0.936116686		2	706.5	1.499832687
3	68.948	68948	811.1958	807.8367	811.1958	807.8367	1.004158142	0.968446496		2	706.75	1.470909878
3	69.248	69248	821.2872	925.5281	821.2872	925.5281	0.887371437	1.024079515		2	707	1.442429605
3	69.434	69434	1020.068	910.6375	1020.068	910.6375	1.120169112	1.06416813		2	707.25	1.409471863
3	69.687	69687	932.3185	862.7427	932.3185	862.7427	1.080644901	1.128941507		2	707.5	1.373445762
3	69.887	69887	1211.41	970.2123	1211.41	970.2123	1.248603012	1.18219669		2	707.75	1.338162
3	70.14	70140	1276.847	961.9162	1276.847	961.9162	1.327399414	1.243346078		2	708	1.303256184
3	70.418	70418	1194.074	1002.292	1194.074	1002.292	1.191343441	1.304147928		2	708.25	1.268701914
3	70.777	70777	1410.427	987.936	1410.427	987.936	1.427650172	1.379778834		2	708.5	1.236010823
3	70.97	70970	1398.264	915.7844	1398.264	915.7844	1.526848459	1.415731274		2	708.75	1.212488811
3	71.144	71144	1212.216	951.5204	1212.216	951.5204	1.273977941	1.443560073		2	709	1.194652794
3	71.433	71433	1504.199	940.6925	1504.199	940.6925	1.599033691	1.478476012		2	709.25	1.177939808
3	71.661	71661	1258.189	799.7281	1258.189	799.7281	1.573270965	1.499691182		2	709.5	1.162219272
3	72.03	72030	1309.651	891.2423	1309.651	891.2423	1.469466833	1.533530786		2	709.75	1.148811254
3	72.285	72285	1606.239	1010.744	1606.239	1010.744	1.589165011	1.564432015		2	710	1.142403772
3	72.529	72529	1170.366	899.9564	1170.366	899.9564	1.300469667	1.604499713		2	710.25	1.148409597
3	72.902	72902	2037.993	1141.699	2037.993	1141.699	1.785052803	1.673258676		2	710.5	1.162931881
3	73.247	73247	1773.79	998.6212	1773.79	998.6212	1.776239078	1.723119602		2	710.75	1.176674457
3	73.76	73760	1527.722	912.7641	1527.722	912.7641	1.673731471	1.789869356		2	711	1.188600129
3	73.935	73935	1943.962	936.1122	1943.962	936.1122	2.076633549	1.805531913		2	711.25	1.194901855
3	74.27	74270	1609.829	897.3643	1609.829	897.3643	1.793952579	1.814882753		2	711.5	1.200851967
3	74.824	74824	1571.411	911.5121	1571.411	911.5121	1.723960658	1.798039531		2	711.75	1.200209118
3	75.142	75142	1464.508	875.537	1464.508	875.537	1.672696871	1.780972669		2	712	1.190772944
3	75.332	75332	1666.027	952.9987	1666.027	952.9987	1.74819441	1.771505058		2	712.25	1.180191988
3	75.567	75567	1701.556	895.9498	1701.556	895.9498	1.89916444	1.763695483		2	712.5	1.164189276
3	75.758	75758	1340.375	863.2345	1340.375	863.2345	1.55273567	1.759662255		2	712.75	1.143312309
3	76.111	76111	1634.32	797.9554	1634.32	797.9554	2.04813452	1.749652069		2	713	1.126927125
3	76.346	76346	1157.806	829.5409	1157.806	829.5409	1.395719006	1.735379509		2	713.25	1.124807524
3	76.615	76615	2121.409	1071.787	2121.409	1071.787	1.979319585	1.707395206		2	713.5	1.12528582
3	76.773	76773	1669.763	949.045	1669.763	949.045	1.759413937	1.68587795		2	713.75	1.129878947
3	77.071	77071	1516.786	994.2166	1516.786	994.2166	1.525609208	1.637373042		2	714	1.135238978
3	77.337	77337	1551.856	1033.082	1551.856	1033.082	1.502161493	1.587871782		2	714.25	1.141730384
3	77.576	77576	1552.079	1045.098	1552.079	1045.098	1.485103789	1.535300525		2	714.5	1.148648122
3	77.858	77858	1577.549	1031.376	1577.549	1031.376	1.529557601	1.465540533		2	714.75	1.159703867
3	78.129	78129	2163.323	1413.699	2163.323	1413.699	1.530257148	1.403781284		2	715	1.17320692
3	78.328	78328	1921.393	1325.868	1921.393	1325.868	1.449158589	1.369526571		2	715.25	1.178029814
3	78.485	78485	1276.461	1011.582	1276.461	1011.582	1.261846296	1.350285636		2	715.5	1.176140917
3	78.652	78652	860.2232	923.7504	860.2232	923.7504	0.931229042	1.33374979		2	715.75	1.174191824
3	78.818	78818	1635.467	1185.262	1635.467	1185.262	1.379835851	1.319096087		2	716	1.171472153
3	79.106	79106	1503.174	1122.88	1503.174	1122.88	1.33867733	1.29119811		2	716.25	1.160803667
3	79.361	79361	1880.011	1285.954	1880.011	1285.954	1.461958204	1.264148666		2	716.5	1.150384138
3	79.546	79546	1453.307	1082.423	1453.307	1082.423	1.342642387	1.246948908		2	716.75	1.146880916
3	80.043	80043	1050.017	887.4458	1050.017	887.4458	1.183190004	1.21246563		2	717	1.155847896
3	80.218	80218	1113.741	1036.313	1113.741	1036.313	1.074714879	1.20490792		2	717.25	1.174630186
3	80.453	80453	1256.628	1150.312	1256.628	1150.312	1.092423621	1.205316084		2	717.5	1.196781656
3	80.788	80788	976.3779	907.2999	976.3779	907.2999	1.076135796	1.220298232		2	717.75	1.228200237
3	80.977	80977	1080.133	951.8586	1080.133	951.8586	1.134762033	1.225121543		2	718	1.263184607
3	81.214	81214	5299.437	3401.266	5299.437	3401.266	1.558077786	1.216126296		2	718.25	1.296430894
3	81.47	81470	1416.054	1151.198	1416.054	1151.198	1.230069892	1.189120467		2	718.5	1.32676171
3	81.721	81721	1107.309	1073.035	1107.309	1073.035	1.031941176	1.155300538		2	718.75	1.351797041
3	81.981	81981	1498.91	1215.228	1498.91	1215.228	1.233439322	1.114603952		2	719	1.364309995
3	82.273	82273	1379.24	1080.106	1379.24	1080.106	1.276948744	1.027162481		2	719.25	1.37127803
3	82.646	82646	1246.021	1376.908	1246.021	1376.908	0.904941361	0.920908874		2	719.5	1.377462799
3	83.014	83014	174.0706	649.7862	174.0706	649.7862	0.267889038	0.888480122		2	719.75	1.38398995
3	83.238	83238	861.2637	1083.827	861.2637	1083.827	0.79465053	0.875232801		2	720	1.392468614
3	83.515	83515	812.7742	1091.607	812.7742	1091.607	0.74456668	0.870849458		2	720.25	1.399676976
3	83.694	83694	1323.619	1440.289	1323.619	1440.289	0.918995424	0.877469284		2	720.5	1.406033612
3	83.945	83945	1178.039	1491.566	1178.039	1491.566	0.789800116	0.898668812		2	720.75	1.41309842
3	84.263	84263	11062.07	8096.14	11062.07	8096.14	1.366338774	0.942584819		2	721	1.416677751
3	84.596	84596	2652.199	2335.986	2652.199	2335.986	1.135365965	1.009605079		2	721.25	1.418464449
3	84.779	84779	1100.072	1324.75	1100.072	1324.75	0.830399698	1.055837804		2	721.5	1.414047436
3	90.734	90734	9691.398	6438.55	9691.398	6438.55	1.505214373	1.292313259		2	721.75	1.397902306
3	91.013	91013	2113.528	1811.196	2113.528	1811.196	1.166923955	1.238366609		2	722	1.381455198
3	91.375	91375	1754.133	1669.201	1754.133	1669.201	1.050881829	1.160058849		2	722.25	1.365378474
3	91.614	91614	1580.979	1524.747	1580.979	1524.747	1.036879561	1.103242787		2	722.5	1.354711731
3	91.87	91870	1531.723	1510.258	1531.723	1510.258	1.014212803	1.042977484		2	722.75	1.344859581
3	92.284	92284	1427.144	1394.064	1427.144	1394.064	1.023729183	0.956969758		2	723	1.334102406
3	92.609	92609	1463.52	1399.032	1463.52	1399.032	1.046094728	0.899060457		2	723.25	1.322549571
3	92.767	92767	1658.798	1636.182	1658.798	1636.182	1.013822423	0.875357596		2	723.5	1.311032468
3	93.137	93137	617.4557	916.7787	617.4557	916.7787	0.673505722	0.829267243		2	723.75	1.297623852
3	93.305	93305	714.6476	1033.858	714.6476	1033.858	0.691243478	0.808501766		2	724	1.279626514
3	93.59	93590	735.7992	891.1978	735.7992	891.1978	0.825629507	0.77517339		2	724.25	1.259044102
3	93.885	93885	610.0865	949.6611	610.0865	949.6611	0.642425493	0.744780749		2	724.5	1.233527653
3	94.234	94234	803.953	1029.959	803.953	1029.959	0.780567964	0.716809189		2	724.75	1.210478973
3	94.545	94545	668.5769	836.4295	668.5769	836.4295	0.799322477	0.702555892		2	725	1.190482899
3	95.043	95043	658.209	896.913	658.209	896.913	0.733860475	0.697915148		2	725.25	1.169235399
3	95.241	95241	645.6438	1034.64	645.6438	1034.64	0.624027488	0.699480571		2	725.5	1.153312563
3	95.607	95607	589.4419	800.0284	589.4419	800.0284	0.736776219	0.70304545		2	725.75	1.144989397
3	95.888	95888	683.9016	946.6958	683.9016	946.6958	0.722409036	0.707038072		2	726	1.144721803
3	96.134	96134	581.5487	878.9628	581.5487	878.9628	0.661630617	0.713425313		2	726.25	1.151084557
3	96.415	96415	673.6768	955.8064	673.6768	955.8064	0.70482558	0.723064342		2	726.5	1.15551414
3	96.673	96673	615.7465	831.2657	615.7465	831.2657	0.740733679	0.733238507		2	726.75	1.15923595
3	96.924	96924	610.7043	891.9432	610.7043	891.9432	0.684689675	0.748370277		2	727	1.157391572
3	97.133	97133	738.582	933.1681	738.582	933.1681	0.791477977	0.764888394		2	727.25	1.155028338
3	97.427	97427	611.9008	740.5325	611.9008	740.5325	0.826298373	0.785188898		2	727.5	1.151294766
3	97.849	97849	932.0804	1108.524	932.0804	1108.524	0.840830149	0.794520437		2	727.75	1.143019325
3	98.417	98417	860.3572	974.3633	860.3572	974.3633	0.882994259	0.812156315		2	728	1.133943813
3	98.586	98586	709.3193	875.4648	709.3193	875.4648	0.81022024	0.828310984		2	728.25	1.123457402
3	98.821	98821	863.1294	1022.357	863.1294	1022.357	0.844254404	0.856506023		2	728.5	1.112116382
3	99.033	99033	616.2649	884.1938	616.2649	884.1938	0.69697944	0.883590089		2	728.75	1.105531543
3	99.218	99218	779.0471	844.4	779.0471	844.4	0.922604334	0.905264323		2	729	1.101763696
3	99.574	99574	787.2536	901.5807	787.2536	901.5807	0.873192605	0.958145258		2	729.25	1.101246326
3	99.739	99739	836.011	888.27	836.011	888.27	0.941167663	0.987000423		2	729.5	1.106060037
3	99.927	99927	1146.276	875.2652	1146.276	875.2652	1.309632783	1.017284075		2	729.75	1.111507453
3	100.139	100139	1155.71	1141.151	1155.71	1141.151	1.012758171	1.042062102		2	730	1.113076046
3	100.424	100424	1016.853	920.6501	1016.853	920.6501	1.104494531	1.059601884		2	730.25	1.114101934
3	100.63	100630	1099.635	980.3161	1099.635	980.3161	1.12171472	1.066089528		2	730.5	1.114358332
3	100.81	100810	881.1098	936.8699	881.1098	936.8699	0.940482558	1.068752835		2	730.75	1.1136302
3	101.035	101035	1227.36	1136.05	1227.36	1136.05	1.080374983	1.069629076		2	731	1.11076782
3	101.373	101373	921.7579	873.7736	921.7579	873.7736	1.054916171	1.05769891		2	731.25	1.107550193
3	101.62	101620	774.8871	787.2663	774.8871	787.2663	0.984275715	1.039862174		2	731.5	1.108820342
3	102.054	102054	985.5194	892.9228	985.5194	892.9228	1.103700566	1.01156144		2	731.75	1.116535334
3	102.272	102272	1000.973	1036.086	1000.973	1036.086	0.966109956	1.008010966		2	732	1.126375191
3	102.488	102488	974.1622	976.3802	974.1622	976.3802	0.997728344	1.010680534		2	732.25	1.134961015
3	102.697	102697	1113.905	1052.165	1113.905	1052.165	1.058679009	1.014739808		2	732.5	1.144113187
3	102.928	102928	1045.67	1045.99	1045.67	1045.99	0.99969407	1.022033174		2	732.75	1.153876757
3	103.361	103361	844.7623	921.0964	844.7623	921.0964	0.917126915	1.047851133		2	733	1.163746492
3	103.528	103528	890.9744	871.6965	890.9744	871.6965	1.022115381	1.063786635		2	733.25	1.165216603
3	103.698	103698	1202.031	1028.393	1202.031	1028.393	1.168844012	1.083485613		2	733.5	1.163479741
3	103.865	103865	1291.308	1022.003	1291.308	1022.003	1.263507054	1.104968767		2	733.75	1.161419281
3	104.1	104100	1041.055	931.3287	1041.055	931.3287	1.117816943	1.136331796		2	734	1.153577149
3	104.441	104441	939.4163	924.998	939.4163	924.998	1.015587385	1.18358799		2	734.25	1.138450953
3	104.848	104848	1573.679	1134.565	1573.679	1134.565	1.387032916	1.24836678		2	734.5	1.128082975
3	105.008	105008	1251.49	963.6291	1251.49	963.6291	1.298725827	1.277233183		2	734.75	1.12691308
3	105.283	105283	1425.306	1046.54	1425.306	1046.54	1.361922143	1.332437289		2	735	1.129420675
3	105.615	105615	1756.761	1360.975	1756.761	1360.975	1.290810632	1.420312507		2	735.25	1.136228737
3	105.916	105916	1510.204	1131.029	1510.204	1131.029	1.335247814	1.511603155		2	735.5	1.145005397
3	106.135	106135	2106.23	1192.079	2106.23	1192.079	1.766854378	1.571336214		2	735.75	1.160423456
3	106.518	106518	1742.303	1026.272	1742.303	1026.272	1.697700999	1.682782378		2	736	1.180169939
3	106.724	106724	1682.948	1073.523	1682.948	1073.523	1.567686952	1.733684004		2	736.25	1.197628547
3	107.002	107002	1995.507	1135.409	1995.507	1135.409	1.75752262	1.784149082		2	736.5	1.207730238
3	107.177	107177	2288.603	1055.016	2288.603	1055.016	2.169259044	1.812465063		2	736.75	1.216947911
3	107.516	107516	2042.457	1132.301	2042.457	1132.301	1.803811001	1.856920246		2	737	1.226371819
3	107.946	107946	2012.729	1081.093	2012.729	1081.093	1.861753799	1.887221664		2	737.25	1.232891002
3	108.187	108187	1619.852	924.4848	1619.852	924.4848	1.752167261	1.884699271		2	737.5	1.236959244
3	108.457	108457	2072.918	974.9474	2072.918	974.9474	2.126184449	1.865766549		2	737.75	1.245615712
3	108.653	108653	1861.581	1073.01	1861.581	1073.01	1.734914866	1.847727218		2	738	1.263392689
3	108.925	108925	1786.889	973.4171	1786.889	973.4171	1.835686881	1.825969259		2	738.25	1.286482663
3	109.222	109222	1618.066	989.4094	1618.066	989.4094	1.635385716	1.806453479		2	738.5	1.312809523
3	109.585	109585	1671.556	873.5251	1671.556	873.5251	1.913575237	1.778289653		2	738.75	1.347033371
3	109.988	109988	1496.476	959.2245	1496.476	959.2245	1.560089426	1.741341316		2	739	1.386716937
3	110.222	110222	1931.654	950.8721	1931.654	950.8721	2.031455124	1.717087013		2	739.25	1.426591188
3	110.465	110465	1411.388	1004.15	1411.388	1004.15	1.405554947	1.685675663		2	739.5	1.466851518
3	110.763	110763	1869.879	1106.874	1869.879	1106.874	1.689333203	1.638263569		2	739.75	1.509648458
3	110.99	110990	1671.009	961.9452	1671.009	961.9452	1.737114547	1.600977015		2	740	1.545737316
3	111.335	111335	1789.946	1127.073	1789.946	1127.073	1.588136705	1.552502473		2	740.25	1.579526861
3	111.492	111492	1922.663	1168.581	1922.663	1168.581	1.64529716	1.533314572		2	740.5	1.608799914
3	111.73	111730	1230.514	900.2439	1230.514	900.2439	1.366867357	1.502327645		2	740.75	1.626292115
3	111.896	111896	1880.441	1408.168	1880.441	1408.168	1.335381148	1.48209635		2	741	1.637790741
3	112.264	112264	1772.06	1081.078	1772.06	1081.078	1.639160172	1.452328598		2	741.25	1.642704306
3	112.453	112453	1086.571	872.1865	1086.571	872.1865	1.245801213	1.454335071		2	741.5	1.646618094
3	112.811	112811	1540.285	1084.772	1540.285	1084.772	1.41991589	1.486215919		2	741.75	1.647378106
3	112.969	112969	1608.315	1030.133	1608.315	1030.133	1.561269273	1.499819		2	742	1.644984304
3	113.203	113203	1539.877	944.962	1539.877	944.962	1.629564998	1.5048876		2	742.25	1.63474751
3	113.446	113446	1204.957	956.1056	1204.957	956.1056	1.260276062	1.487729567		2	742.5	1.621020328
3	113.652	113652	1534.717	905.6267	1534.717	905.6267	1.69464637	1.464005707		2	742.75	1.60177644
3	113.943	113943	1749.566	1016.69	1749.566	1016.69	1.720845095	1.42623495		2	743	1.581256007
3	114.154	114154	1575.887	1097.52	1575.887	1097.52	1.435861761	1.402802248		2	743.25	1.559735445
3	114.378	114378	828.0971	890.9531	828.0971	890.9531	0.929450832	1.374161444		2	743.5	1.532727844
3	114.674	114674	1449.026	1023.857	1449.026	1023.857	1.415262092	1.328354867		2	743.75	1.504258373
3	114.872	114872	1365.107	1048.734	1365.107	1048.734	1.301671349	1.30657632		2	744	1.477175043
3	115.089	115089	1139.561	951.0833	1139.561	951.0833	1.198171601	1.295033907		2	744.25	1.450519893
3	115.293	115293	1235.934	961.2142	1235.934	961.2142	1.285804975	1.286445275		2	744.5	1.426678656
3	115.553	115553	1203.658	870.3983	1203.658	870.3983	1.382881837	1.280492024		2	744.75	1.404664886
3	115.758	115758	1106.892	834.0643	1106.892	834.0643	1.327106315	1.282316972		2	745	1.384192481
3	116.072	116072	1314.811	939.9011	1314.811	939.9011	1.398882287	1.286823457		2	745.25	1.364196582
3	116.409	116409	1028.767	872.7793	1028.767	872.7793	1.178725252	1.280009143		2	745.5	1.346167981
3	116.815	116815	1280.633	982.9148	1280.633	982.9148	1.302893191	1.241715591		2	745.75	1.334999598
3	117.066	117066	1183.602	1031.204	1183.602	1031.204	1.147786471	1.2128282		2	746	1.327950527
3	117.226	117226	1194.514	889.0718	1194.514	889.0718	1.343551781	1.197786231		2	746.25	1.320381756
3	117.391	117391	1019.904	963.1397	1019.904	963.1397	1.058936725	1.188158196		2	746.5	1.310292452
3	117.659	117659	773.5162	742.9593	773.5162	742.9593	1.041128632	1.178824244		2	746.75	1.298327908
3	117.962	117962	1073.53	791.5126	1073.53	791.5126	1.356301845	1.17175841		2	747	1.286112974
3	118.244	118244	964.217	893.6298	964.217	893.6298	1.078989309	1.173494658		2	747.25	1.273572323
3	118.445	118445	1084.436	908.5879	1084.436	908.5879	1.193539998	1.182328411		2	747.5	1.255697085
3	118.855	118855	1521.755	1082.833	1521.755	1082.833	1.405345977	1.24116818		2	747.75	1.235463598
3	119.153	119153	1365.922	1195.021	1365.922	1195.021	1.143010876	1.301871314		2	748	1.21623238
3	119.368	119368	936.8357	864.576	936.8357	864.576	1.083578193	1.339073244		2	748.25	1.202263068
3	119.563	119563	1206.445	882.7001	1206.445	882.7001	1.366766584	1.359154682		2	748.5	1.191906744
3	119.851	119851	1573.778	1031.845	1573.778	1031.845	1.525207759	1.374032969		2	748.75	1.190558189
3	120.092	120092	1756.513	1135.914	1756.513	1135.914	1.546343297	1.381793625		2	749	1.190653551
3	120.269	120269	1495.995	1063.836	1495.995	1063.836	1.406227088	1.38301234		2	749.25	1.191133122
3	120.442	120442	1272.087	885.9543	1272.087	885.9543	1.435838169	1.379330836		2	749.5	1.195353123
3	120.611	120611	1505.452	953.7689	1505.452	953.7689	1.578424291	1.365968129		2	749.75	1.199752439
3	120.869	120869	1015.62	1143.239	1015.62	1143.239	0.888370673	1.324056493		2	750	1.203531256
3	121.095	121095	1125.65	908.5879	1125.65	908.5879	1.238900496	1.27472145		2	750.25	1.209606259
3	121.571	121571	1283.133	938.8654	1283.133	938.8654	1.366684724	1.171494423		2	750.5	1.216102294
3	121.88	121880	1093.951	934.3397	1093.951	934.3397	1.170827912	1.113884516		2	750.75	1.216286224
3	122.159	122159	1108.795	931.1966	1108.795	931.1966	1.190720628	1.063868581		2	751	1.212532711
3	122.41	122410	1322.7	1271.899	1322.7	1271.899	1.039941065	1.029826574		2	751.25	1.204914879
3	122.603	122603	582.8966	894.5935	582.8966	894.5935	0.651577057	1.015887319		2	751.5	1.199780075
3	122.929	122929	1426.647	1417.808	1426.647	1417.808	1.006234271	1.019172978		2	751.75	1.1988333
3	123.281	123281	1380.256	1395.303	1380.256	1395.303	0.989215962	1.039116401		2	752	1.2044266
3	123.473	123473	1608.886	1449.888	1608.886	1449.888	1.109662264	1.046817253		2	752.25	1.212546546
3	123.705	123705	1336.854	1245.656	1336.854	1245.656	1.073212829	1.067091603		2	752.5	1.221304983
3	123.919	123919	1399.13	1226.682	1399.13	1226.682	1.140580851	1.087299387		2	752.75	1.232155841
3	124.484	124484	2007.893	1635.711	2007.893	1635.711	1.227535304	1.111095535		2	753	1.245373108
3	124.738	124738	1786.162	1356.175	1786.162	1356.175	1.317058639	1.122301544		2	753.25	1.260794328
3	125.14	125140	1103.543	1034.119	1103.543	1034.119	1.067133473	1.14100901		2	753.5	1.278808075
3	125.433	125433	1163.896	1117.98	1163.896	1117.98	1.041070502	1.155591237		2	753.75	1.297813543
3	125.685	125685	1094.563	1028.915	1094.563	1028.915	1.063803132	1.166447851		2	754	1.317946095
3	126.201	126201	1197.736	958.5409	1197.736	958.5409	1.249540839	1.184817201		2	754.25	1.338921736
3	126.525	126525	1159.584	1051.263	1159.584	1051.263	1.103038916	1.20260934		2	754.5	1.356719422
3	126.756	126756	1358.879	1082.102	1358.879	1082.102	1.255777182	1.22235856		2	754.75	1.372985774
3	126.938	126938	2031.515	1400.908	2031.515	1400.908	1.450141622	1.239405437		2	755	1.395994452
3	127.139	127139	1482.955	1008.409	1482.955	1008.409	1.470588819	1.257769824		2	755.25	1.424578821
3	127.381	127381	1964.727	1091.558	1964.727	1091.558	1.799929092	1.286262508		2	755.5	1.454607357
3	127.569	127569	432.9778	698.526	432.9778	698.526	0.619844931	1.318558789		2	755.75	1.485180384
3	127.794	127794	1370.407	1535.004	1370.407	1535.004	0.892770963	1.359131668		2	756	1.516592865
3	127.991	127991	2068.266	1322.58	2068.266	1322.58	1.563811641	1.392356519		2	756.25	1.546960745
3	128.444	128444	1925.043	1114.948	1925.043	1114.948	1.726576486	1.507694911		2	756.5	1.570519352
3	128.796	128796	1553.2	967.6142	1553.2	967.6142	1.605185207	1.694669991		2	756.75	1.591640875
3	129.186	129186	1735.841	887.9678	1735.841	887.9678	1.954846786	1.933431534		2	757	1.611117033
3	129.361	129361	1641.203	886.0986	1641.203	886.0986	1.852167468	2.032976219		2	757.25	1.626778098
3	129.529	129529	2496.323	1051.8	2496.323	1051.8	2.373381822	2.139402434		2	757.5	1.632046138
3	129.861	129861	1722.774	918.3596	1722.774	918.3596	1.875925291	2.345760622		2	757.75	1.62517428
3	130.137	130137	2653.123	1047.477	2653.123	1047.477	2.532869934	2.472336676		2	758	1.61126654
3	130.362	130362	2996.69	951.8291	2996.69	951.8291	3.148348795	2.534207132		2	758.25	1.590308583
3	130.591	130591	2456.105	935.3282	2456.105	935.3282	2.625928524	2.574742621		2	758.5	1.565030151
3	130.874	130874	2345.253	912.043	2345.253	912.043	2.571428102	2.602253205		2	758.75	1.541634009
3	131.15	131150	2326.432	921.7504	2326.432	921.7504	2.523928387	2.614922787		2	759	1.517578501
3	131.443	131443	2425.383	986.1337	2425.383	986.1337	2.459486984	2.596739614		2	759.25	1.490939536
3	131.608	131608	3018.662	1057.61	3018.662	1057.61	2.85422982	2.569616012		2	759.5	1.467429947
3	131.915	131915	2721.886	1213.223	2721.886	1213.223	2.243516649	2.511320889		2	759.75	1.445118118
3	132.071	132071	2264.603	949.1918	2264.603	949.1918	2.385822339	2.487840188		2	760	1.424124831
3	132.241	132241	2632.797	1099.389	2632.797	1099.389	2.394782011	2.469682013		2	760.25	1.403596307
3	132.551	132551	2376.481	999.2109	2376.481	999.2109	2.378357762	2.441889186		2	760.5	1.387185975
3	132.942	132942	3270.062	1189.211	3270.062	1189.211	2.74977443	2.392146365		2	760.75	1.373434965
3	133.24	133240	2573.637	1082.162	2573.637	1082.162	2.378236345	2.334275123		2	761	1.365773169
3	133.691	133691	2217.258	1087.668	2217.258	1087.668	2.038543011	2.229046152		2	761.25	1.367101581
3	133.917	133917	2251.984	1014.771	2251.984	1014.771	2.219204136	2.162217131		2	761.5	1.375106261
3	134.075	134075	1773.786	877.2663	1773.786	877.2663	2.021947042	2.107149559		2	761.75	1.380115568
3	134.4	134400	1921.53	931.4452	1921.53	931.4452	2.062955502	1.986754957		2	762	1.383571006
3	134.73	134730	1742.956	916.9403	1742.956	916.9403	1.900839128	1.877550532		2	762.25	1.387637583
3	135.003	135003	1531.552	939.135	1531.552	939.135	1.630811332	1.809587836		2	762.5	1.392410291
3	135.2	135200	1712.285	1016.872	1712.285	1016.872	1.683874667	1.767266356		2	762.75	1.385434337
3	135.447	135447	1667.379	886.8564	1667.379	886.8564	1.880100318	1.713499183		2	763	1.367703711
3	135.63	135630	1393.061	881.4098	1393.061	881.4098	1.580491844	1.667721269		2	763.25	1.344276204
3	135.947	135947	1737.849	1015.218	1737.849	1015.218	1.711798845	1.577803624		2	763.5	1.31851963
3	136.178	136178	1590.282	974.7503	1590.282	974.7503	1.631476287	1.509530444		2	763.75	1.292401656
3	136.394	136394	1132.601	888.0883	1132.601	888.0883	1.275324762	1.445344161		2	764	1.253983621
3	136.609	136609	1342.413	888.6245	1342.413	888.6245	1.510663953	1.382578508		2	764.25	1.211935453
3	136.963	136963	1380.134	1173.815	1380.134	1173.815	1.175767902	1.273500553		2	764.5	1.176011501
3	137.441	137441	1142.478	1026.969	1142.478	1026.969	1.112475644	1.1245019		2	764.75	1.158845286
3	137.734	137734	904.4324	923.2299	904.4324	923.2299	0.979639416	1.049004454		2	765	1.145869809
3	137.957	137957	861.63	917.7731	861.63	917.7731	0.938826819	1.007173642		2	765.25	1.13646549
3	138.176	138176	684.8527	804.2583	684.8527	804.2583	0.85153327	0.978548701		2	765.5	1.144678673
3	138.379	138379	1015.733	918.6789	1015.733	918.6789	1.105645291	0.95935194		2	765.75	1.15362862
3	138.683	138683	929.0908	869.7342	929.0908	869.7342	1.068246828	0.943539885		2	766	1.156497075
3	138.941	138941	915.6478	989.0779	915.6478	989.0779	0.925759033	0.942027629		2	766.25	1.157061642
3	139.149	139149	1004.546	980.8212	1004.546	980.8212	1.02418871	0.951693504		2	766.5	1.156810136
3	139.416	139416	895.5371	963.2724	895.5371	963.2724	0.929682092	0.978111125		2	766.75	1.148018101
3	139.596	139596	709.9978	822.0681	709.9978	822.0681	0.86367273	1.000269362		2	767	1.128325188
3	139.911	139911	806.0557	929.5447	806.0557	929.5447	0.86715109	1.037239075		2	767.25	1.110451136
3	140.293	140293	988.5425	797.9434	988.5425	797.9434	1.238862932	1.096156011		2	767.5	1.096088179
3	140.587	140587	1073.54	829.5008	1073.54	829.5008	1.294200078	1.151661903		2	767.75	1.079749433
3	140.776	140776	1011.852	901.9647	1011.852	901.9647	1.121831043	1.181486649		2	768	1.072218831
3	141.007	141007	1243.137	928.8817	1243.137	928.8817	1.33831574	1.202480374		2	768.25	1.07720485
3	141.205	141205	868.3818	773.5412	868.3818	773.5412	1.122605751	1.204368035		2	768.5	1.084662636
3	141.433	141433	1121.035	1003.69	1121.035	1003.69	1.116913589	1.195261958		2	768.75	1.085260692
3	141.759	141759	1055.95	838.7823	1055.95	838.7823	1.258908301	1.175140563		2	769	1.083639507
3	142.074	142074	1110.879	1013.303	1110.879	1013.303	1.096294988	1.138182434		2	769.25	1.08178081
3	142.353	142353	1886.959	1528.736	1886.959	1528.736	1.234326267	1.101525258		2	769.5	1.077620706
3	142.584	142584	916.6333	887.1848	916.6333	887.1848	1.033193197	1.077923566		2	769.75	1.066284756
3	142.756	142756	937.2201	1019.91	937.2201	1019.91	0.918924317	1.057817598		2	770	1.055550213
3	143.071	143071	1178.287	1119.748	1178.287	1119.748	1.052278727	1.019382016		2	770.25	1.047938898
3	143.416	143416	797.2627	917.5073	797.2627	917.5073	0.868944258	0.981755136		2	770.5	1.042521247
3	143.707	143707	1050.017	848.5548	1050.017	848.5548	1.237418019	0.956971812		2	770.75	1.039122098
3	143.919	143919	759.3276	821.831	759.3276	821.831	0.923946164	0.941355124		2	771	1.041920667
3	144.122	144122	721.2633	810.3205	721.2633	810.3205	0.890096326	0.927425453		2	771.25	1.046081317
3	144.406	144406	712.8895	975.0116	712.8895	975.0116	0.731160019	0.90815197		2	771.5	1.052662545
3	144.753	144753	702.1489	899.273	702.1489	899.273	0.780796154	0.88525699		2	771.75	1.05924255
3	145.005	145005	1251.666	1165.467	1251.666	1165.467	1.07396091	0.869762812		2	772	1.066922647
3	145.41	145410	916.5921	1107.163	916.5921	1107.163	0.827874577	0.845651117		2	772.25	1.076538015
3	145.897	145897	888.178	997.6705	888.178	997.6705	0.890251842	0.815701341		2	772.5	1.084253618
3	146.164	146164	825.9195	1070.652	825.9195	1070.652	0.771417323	0.796982125		2	772.75	1.088069095
3	146.354	146354	625.5325	918.3395	625.5325	918.3395	0.681156043	0.782715522		2	773	1.091023783
3	146.688	146688	795.1078	936.7773	795.1078	936.7773	0.848769286	0.758756731		2	773.25	1.092323031
3	146.928	146928	578.6043	911.7527	578.6043	911.7527	0.634606621	0.74472388		2	773.5	1.091108927
3	147.158	147158	792.6508	911.807	792.6508	911.807	0.869318617	0.732964004		2	773.75	1.089409027
3	147.344	147344	596.7515	979.7793	596.7515	979.7793	0.609067266	0.723598435		2	774	1.087077834
3	147.834	147834	795.8769	1168.557	795.8769	1168.557	0.681076661	0.704710054		2	774.25	1.083575008
3	148.003	148003	611.9148	927.8387	611.9148	927.8387	0.65950558	0.701760124		2	774.5	1.078349733
3	148.166	148166	1042.929	1481.562	1042.929	1481.562	0.703938816	0.701724808		2	774.75	1.073536851
3	148.437	148437	809.1087	1071.542	809.1087	1071.542	0.755088181	0.708173114		2	775	1.069281885
3	151.975	151975	1314.047	1369.936	1314.047	1369.936	0.959203204	0.861129505		2	775.25	1.064921295
3	152.254	152254	943.8823	999.7658	943.8823	999.7658	0.944103409	0.823580339		2	775.5	1.060574281
3	152.557	152557	767.624	1084.106	767.624	1084.106	0.708070982	0.782207887		2	775.75	1.056786978
3	152.726	152726	669.1596	948.6342	669.1596	948.6342	0.705392658	0.76493664		2	776	1.05357166
3	153.084	153084	525.2189	770.114	525.2189	770.114	0.682001496	0.739389464		2	776.25	1.05106111
3	153.252	153252	535.4559	847.2497	535.4559	847.2497	0.631993024	0.731516661		2	776.5	1.048698809
3	153.447	153447	710.1199	1068.664	710.1199	1068.664	0.664493143	0.730048555		2	776.75	1.047212889
3	153.7	153700	637.7832	849.9096	637.7832	849.9096	0.750412985	0.742269651		2	777	1.045839471
3	154.087	154087	625.6832	851.7887	625.6832	851.7887	0.734552125	0.771179642		2	777.25	1.044848046
3	154.253	154253	789.7647	905.246	789.7647	905.246	0.87243103	0.79420447		2	777.5	1.044693433
3	154.556	154556	743.2065	879.9251	743.2065	879.9251	0.84462473	0.845799545		2	777.75	1.046540328
3	154.716	154716	864.4991	1043.308	864.4991	1043.308	0.828613506	0.857311423		2	778	1.048887599
3	154.981	154981	796.3697	838.0979	796.3697	838.0979	0.950210829	0.871602134		2	778.25	1.052415797
3	155.203	155203	1055.593	1182.13	1055.593	1182.13	0.892958473	0.878494103		2	778.5	1.059143838
3	155.509	155509	793.6885	934.4282	793.6885	934.4282	0.849384147	0.879495113		2	778.75	1.06712168
3	155.689	155689	725.3197	909.5698	725.3197	909.5698	0.797431599	0.8716158		2	779	1.072335095
3	155.866	155866	985.5652	902.5172	985.5652	902.5172	1.092018191	0.856617875		2	779.25	1.076518669
3	156.043	156043	604.2553	862.79	604.2553	862.79	0.700350375	0.839196758		2	779.5	1.079740359
3	156.421	156421	721.6781	859.1421	721.6781	859.1421	0.839998529	0.815752426		2	779.75	1.077771216
3	156.652	156652	746.4528	987.9146	746.4528	987.9146	0.755584339	0.815500421		2	780	1.073982007
3	156.86	156860	649.3005	840.2922	649.3005	840.2922	0.772707994	0.818213808		2	780.25	1.071759764
3	157.049	157049	662.729	885.2207	662.729	885.2207	0.748659628	0.823644589		2	780.5	1.070376099
3	157.371	157371	938.542	1096.501	938.542	1096.501	0.855942676	0.840778345		2	780.75	1.069064891
3	157.538	157538	995.005	975.2171	995.005	975.2171	1.020290764	0.855597251		2	781	1.068862149
3	157.799	157799	849.0764	1029.698	849.0764	1029.698	0.824587792	0.887658721		2	781.25	1.071405752
3	158.102	158102	790.9793	862.7263	790.9793	862.7263	0.916836893	0.929972514		2	781.5	1.075953731
3	158.276	158276	839.0775	906.7608	839.0775	906.7608	0.925357051	0.952565327		2	781.75	1.081278228
3	158.518	158518	935.2726	908.3269	935.2726	908.3269	1.029665201	0.984042486		2	782	1.085044699
3	158.977	158977	950.1995	961.6715	950.1995	961.6715	0.988070771	1.049104296		2	782.25	1.087801421
3	159.183	159183	1042.99	927.4678	1042.99	927.4678	1.124556561	1.076603752		2	782.5	1.091336284
3	159.393	159393	1029.818	968.5231	1029.818	968.5231	1.063286978	1.101102968		2	782.75	1.096446445
3	159.646	159646	1230.218	1086.713	1230.218	1086.713	1.132054185	1.130699615		2	783	1.102062658
3	159.811	159811	1049.408	908.8163	1049.408	908.8163	1.1546976	1.150980624		2	783.25	1.10851661
3	160.179	160179	1307.049	1009.737	1307.049	1009.737	1.294444989	1.187298665		2	783.5	1.115581118
3	160.358	160358	1254.532	1014.872	1254.532	1014.872	1.236148007	1.195224114		2	783.75	1.124455526
3	160.639	160639	996.234	1060.388	996.234	1060.388	0.939499504	1.186909201		2	784	1.134021182
3	160.856	160856	1360.27	1075.295	1360.27	1075.295	1.265020297	1.168290368		2	784.25	1.144881935
3	161.082	161082	1521.324	1095.987	1521.324	1095.987	1.388085808	1.146359513		2	784.5	1.156007838
3	161.501	161501	1057.958	1015.899	1057.958	1015.899	1.041400769	1.127000366		2	784.75	1.167247375
3	161.748	161748	973.0387	963.5378	973.0387	963.5378	1.009860433	1.127072746		2	785	1.18231403
3	162.128	162128	872.8639	826.3523	872.8639	826.3523	1.056285437	1.127546472		2	785.25	1.197905911
3	162.324	162324	790.2365	791.3928	790.2365	791.3928	0.998538905	1.139701603		2	785.5	1.211144777
3	162.624	162624	1326.427	1120.109	1326.427	1120.109	1.184194574	1.169804951		2	785.75	1.21282399
3	162.79	162790	1779.115	1193.453	1779.115	1193.453	1.490729002	1.193634894		2	786	1.210519153
3	163.158	163158	1013.259	852.8722	1013.259	852.8722	1.188054904	1.285394947		2	786.25	1.20869446
3	163.425	163425	1647.703	1094.096	1647.703	1094.096	1.505994904	1.375410456		2	786.5	1.208089401
3	163.761	163761	1093.59	963.2821	1093.59	963.2821	1.135274911	1.494803591		2	786.75	1.20624268
3	164.265	164265	1971.475	1157.82	1971.475	1157.82	1.702747405	1.634511752		2	787	1.209438964
3	164.722	164722	1756.812	933.2301	1756.812	933.2301	1.88250679	1.713465975		2	787.25	1.21572348
3	164.984	164984	1775.068	852.992	1775.068	852.992	2.080990209	1.752610009		2	787.5	1.22255402
3	165.159	165159	1631.814	862.3885	1631.814	862.3885	1.892202876	1.775351942		2	787.75	1.232680433
3	165.572	165572	1354.136	893.1712	1354.136	893.1712	1.516099041	1.815439092		2	788	1.24951056
3	165.832	165832	1279.29	888.6887	1279.29	888.6887	1.439525449	1.830927889		2	788.25	1.270691428
3	166.084	166084	1807.437	975.3346	1807.437	975.3346	1.853145577	1.838144881		2	788.5	1.294409772
3	166.299	166299	1528.023	841.279	1528.023	841.279	1.816309453	1.835722712		2	788.75	1.32091398
3	166.543	166543	1681.419	879.6555	1681.419	879.6555	1.911451699	1.820662051		2	789	1.355884779
3	166.939	166939	1914.929	924.5011	1914.929	924.5011	2.071310678	1.772812281		2	789.25	1.388646592
3	167.446	167446	1478.24	858.7343	1478.24	858.7343	1.721417207	1.67838089		2	789.5	1.416092608
3	167.772	167772	2018.896	1207.106	2018.896	1207.106	1.672509291	1.597743828		2	789.75	1.44264398
3	167.961	167961	1449.164	888.1194	1449.164	888.1194	1.631722041	1.519110297		2	790	1.46715067
3	168.195	168195	2233.462	1523.076	2233.462	1523.076	1.466415333	1.413033416		2	790.25	1.496465935
3	168.363	168363	1397.618	1276.356	1397.618	1276.356	1.095006409	1.356568912		2	790.5	1.520754612
3	168.561	168561	2187.313	1934.483	2187.313	1934.483	1.130696419	1.284712835		2	790.75	1.532780104
3	168.899	168899	7727.714	6141.057	7727.714	6141.057	1.258368714	1.165893169		2	791	1.537707318
3	169.113	169113	1554.154	1619.087	1554.154	1619.087	0.959895299	1.105059279		2	791.25	1.540452213
3	169.521	169521	2730.355	2347.858	2730.355	2347.858	1.162913174	1.036606283		2	791.5	1.535044979
3	169.881	169881	1351.345	1263.726	1351.345	1263.726	1.069333859	1.00759141		2	791.75	1.525238959
3	170.136	170136	908.3252	1067.635	908.3252	1067.635	0.850782524	0.990377748		2	792	1.518615887
3	170.373	170373	1515.161	1259.432	1515.161	1259.432	1.203051058	0.967904989		2	792.25	1.510918005
3	170.552	170552	679.3099	903.1922	679.3099	903.1922	0.752121088	0.944170615		2	792.5	1.505925291
3	170.739	170739	972.1494	1147.713	972.1494	1147.713	0.847031793	0.915635436		2	792.75	1.504830257
3	171.208	171208	823.9661	866.5647	823.9661	866.5647	0.950841986	0.844195119		2	793	1.504844855
3	171.396	171396	832.8875	929.3791	832.8875	929.3791	0.896176275	0.822482546		2	793.25	1.509049286
3	171.7	171700	784.0678	901.3065	784.0678	901.3065	0.869923605	0.795407482		2	793.5	1.517636874
3	171.905	171905	901.8272	1158.655	901.8272	1158.655	0.778339713	0.780517694		2	793.75	1.526521362
3	172.136	172136	624.1178	918.2928	624.1178	918.2928	0.679650107	0.767985769		2	794	1.533106133
3	172.362	172362	517.5563	869.587	517.5563	869.587	0.595174836	0.763002731		2	794.25	1.539442048
3	172.597	172597	671.5714	940.9757	671.5714	940.9757	0.713696857	0.760105458		2	794.5	1.543741922
3	173.007	173007	637.1531	770.1581	637.1531	770.1581	0.827301693	0.764294763		2	794.75	1.539326962
3	173.212	173212	761.3974	848.62	761.3974	848.62	0.897218307	0.772805111		2	795	1.528364376
3	173.505	173505	871.9754	1034.64	871.9754	1034.64	0.842781451	0.785178971		2	795.25	1.514833929
3	173.691	173691	569.8873	800.8247	569.8873	800.8247	0.711625528	0.789843837		2	795.5	1.504815563
3	174.079	174079	811.6383	1053.063	811.6383	1053.063	0.770740497	0.79414396		2	795.75	1.493837326
3	174.596	174596	623.6211	846.4294	623.6211	846.4294	0.736766823	0.791662221		2	796	1.483256045
3	174.79	174790	736.0504	1059.287	736.0504	1059.287	0.694854558	0.786443341		2	796.25	1.473657556
3	174.994	174994	1097.928	1086.966	1097.928	1086.966	1.010084952	0.777516724		2	796.5	1.46986574
3	175.453	175453	726.1827	904.5467	726.1827	904.5467	0.80281394	0.741204977		2	796.75	1.480662903
3	175.642	175642	605.7649	874.5582	605.7649	874.5582	0.692652473	0.722592913		2	797	1.492908578
3	175.814	175814	635.4163	958.593	635.4163	958.593	0.662863488	0.705852662		2	797.25	1.50450957
3	176.17	176170	464.6942	721.1802	464.6942	721.1802	0.64435241	0.677238046		2	797.5	1.516214116
3	176.424	176424	558.0817	871.785	558.0817	871.785	0.640159787	0.659893669		2	797.75	1.527681472
3	176.758	176758	818.9689	1007.512	818.9689	1007.512	0.812862676	0.63590068		2	798	1.537464599
3	177.015	177015	556.5249	2352.306	556.5249	2352.306	0.236586949	0.621146398		2	798.25	1.547922752
3	177.284	177284	579.7298	815.1583	579.7298	815.1583	0.711186772	0.613541433		2	798.5	1.558098596
3	177.452	177452	797.9005	1130.561	797.9005	1130.561	0.705756257	0.614048773		2	798.75	1.566796927
3	178.665	178665	599.6261	946.9737	599.6261	946.9737	0.633202485	0.680449514		2	799	1.575873773
3	178.907	178907	760.2366	959.2866	760.2366	959.2866	0.792502053	0.69456977		2	799.25	1.585781113
3	179.08	179080	702.9381	973.3192	702.9381	973.3192	0.722207165	0.702323398		2	799.5	1.597323229
3	179.492	179492	644.7826	897.2127	644.7826	897.2127	0.718650773	0.720598228		2	799.75	1.611906223
3	179.713	179713	760.0474	935.9943	760.0474	935.9943	0.812021398	0.730480036		2	800	1.627823202
3	179.904	179904	480.2618	878.3324	480.2618	878.3324	0.546788209	0.737450775		2	800.25	1.645087691
3	180.106	180106	500.075	753.8069	500.075	753.8069	0.66339934	0.742026123		2	800.5	1.654891277
3	180.601	180601	870.7511	999.2606	870.7511	999.2606	0.87139541	0.740046107		2	800.75	1.664694863
3	180.915	180915	686.56	891.1256	686.56	891.1256	0.770441338	0.733819058		2	801	1.674498448
3	181.214	181214	604.9798	722.451	604.9798	722.451	0.837399076	0.728294234		2	801.25	1.684302034
3	181.586	181586	545.4644	821.8418	545.4644	821.8418	0.663709731	0.726804202		2	801.5	1.694105619
3	182.02	182020	812.612	939.1513	812.612	939.1513	0.865262072	0.724561812		2	801.75	1.703909205
3	182.217	182217	329.6691	663.5364	329.6691	663.5364	0.496836496	0.723325399		2	802	1.713712791
3	182.478	182478	578.1023	832.0436	578.1023	832.0436	0.694798085	0.726666399		2	802.25	1.714298541
3	182.782	182782	451.15	656.4703	451.15	656.4703	0.687235965	0.739830287		2	802.5	1.70058724
3	183.115	183115	646.0852	815.8535	646.0852	815.8535	0.791913254	0.759839342		2	802.75	1.683892358
3	183.445	183445	908.3128	965.3959	908.3128	965.3959	0.940870787	0.78908863		2	803	1.662496751
3	183.756	183756	812.6731	972.4616	812.6731	972.4616	0.835686571	0.826901647		2	803.25	1.631871596
3	184.056	184056	759.5662	905.246	759.5662	905.246	0.839071589	0.865327291		2	803.5	1.602228519
3	184.43	184430	991.7459	954.513	991.7459	954.513	1.039007221	0.905156102		2	803.75	1.578185962
3	184.603	184603	545.2251	813.4755	545.2251	813.4755	0.670241575	0.918557546		2	804	1.561593974
3	184.812	184812	748.5557	911.6106	748.5557	911.6106	0.821135362	0.93250634		2	804.25	1.545198367
3	185.128	185128	815.3642	844.8736	815.3642	844.8736	0.965072408	0.951165361		2	804.5	1.529888309
3	185.354	185354	1335.694	1016.212	1335.694	1016.212	1.314385187	0.964483911		2	804.75	1.515231966
3	185.573	185573	1096.281	1077.364	1096.281	1077.364	1.017558597	0.9761657		2	805	1.504260199
3	185.761	185761	835.7651	995.3903	835.7651	995.3903	0.839635568	0.984688172		2	805.25	1.494308921
3	186.085	186085	956.1318	920.7475	956.1318	920.7475	1.038429971	1.000991964		2	805.5	1.484357642
3	186.248	186248	1137.319	1101.64	1137.319	1101.64	1.032387168	1.012124079		2	805.75	1.474406363
3	186.411	186411	808.3876	884.1015	808.3876	884.1015	0.914360625	1.024041699		2	806	1.464455084
3	186.609	186609	743.6709	806.5316	743.6709	806.5316	0.922060462	1.037498627		2	806.25	1.454503805
3	186.918	186918	966.0884	884.0779	966.0884	884.0779	1.092763884	1.059951291		2	806.5	1.444552527
3	187.102	187102	761.7627	784.7805	761.7627	784.7805	0.970669761	1.076363296		2	806.75	1.434601248
3	187.351	187351	1157.569	845.9322	1157.569	845.9322	1.368394536	1.104707302		2	807	1.424649969
3	187.691	187691	1020	860.2454	1020	860.2454	1.185708171	1.152729261		2	807.25	1.41469869
3	187.956	187956	1085.383	942.986	1085.383	942.986	1.151006484	1.194172772		2	807.5	1.404747411
3	188.171	188171	1252.944	1022.39	1252.944	1022.39	1.225504944	1.228250929		2	807.75	1.39689584
3	188.472	188472	891.2182	788.1707	891.2182	788.1707	1.130742617	1.276261991		2	808	1.398356017
3	188.834	188834	1366.831	1006.342	1366.831	1006.342	1.358217187	1.334465786		2	808.25	1.399816194
3	189.08	189080	1611.13	1213.11	1611.13	1213.11	1.328098853	1.372894882		2	808.5	1.408836531
3	189.459	189459	1463.988	968.9493	1463.988	968.9493	1.510902583	1.427892425		2	808.75	1.41956161
3	189.876	189876	1962.654	1023.857	1962.654	1023.857	1.916921992	1.484446071		2	809	1.430286689
3	190.21	190210	1138.151	950.6881	1138.151	950.6881	1.197186543	1.528039502		3	2	1.249828227
3	190.371	190371	1181.553	920.5708	1181.553	920.5708	1.283500411	1.547923658		3	2.25	1.241024112
3	190.55	190550	1800.615	1098.277	1800.615	1098.277	1.639490766	1.568836448		3	2.5	1.234556116
3	190.958	190958	1557.588	818.5879	1557.588	818.5879	1.902774278	1.596168266		3	2.75	1.231623022
3	191.327	191327	1026.75	738.4071	1026.75	738.4071	1.39049313	1.613858284		3	3	1.229176515
3	191.581	191581	1766.996	1018.963	1766.996	1018.963	1.734112034	1.640596641		3	3.25	1.22946972
3	191.976	191976	2004.564	1081.606	2004.564	1081.606	1.85332182	1.705673264		3	3.5	1.231813042
3	192.27	192270	1491.539	963.0154	1491.539	963.0154	1.548821545	1.764874507		3	3.75	1.238443844
3	192.488	192488	1548.273	847.1518	1548.273	847.1518	1.827621685	1.820416303		3	4	1.245572375
3	192.727	192727	1669.481	917.2759	1669.481	917.2759	1.820042367	1.892144906		3	4.25	1.254839562
3	192.949	192949	1748.946	899.4861	1748.946	899.4861	1.944383576	1.959089207		3	4.5	1.264262754
3	193.118	193118	1407.665	723.8773	1407.665	723.8773	1.944618238	2.004363954		3	4.75	1.274391945
3	193.438	193438	2306.312	1008.967	2306.312	1008.967	2.285815096	2.090012684		3	5	1.285139565
3	193.734	193734	1673.143	803.9215	1673.143	803.9215	2.081226836	2.173777529		3	5.25	1.295887185
3	194.189	194189	2206.969	931.1966	2206.969	931.1966	2.370035501	2.281923459		3	5.5	1.304865221
3	194.355	194355	2376.927	912.7641	2376.927	912.7641	2.604097817	2.307637713		3	5.75	1.309468877
3	194.79	194790	1915.608	888.9373	1915.608	888.9373	2.154941636	2.350075266		3	6	1.314072533
3	195.075	195075	2101.015	876.7398	2101.015	876.7398	2.396395145	2.36452676		3	6.25	1.308169805
3	195.603	195603	1732.371	822.7517	1732.371	822.7517	2.105581793	2.361163518		3	6.5	1.299093272
3	195.763	195763	1800.59	807.9998	1800.59	807.9998	2.228453522	2.351975481		3	6.75	1.29001674
3	196.12	196120	2117.429	893.9497	2117.429	893.9497	2.368622082	2.315908452		3	7	1.280940208
3	196.534	196534	2282.541	848.9152	2282.541	848.9152	2.688773861	2.258291219		3	7.25	1.271863675
3	196.815	196815	1626.813	856.9799	1626.813	856.9799	1.8983094	2.219684185		3	7.5	1.262787143
3	197.046	197046	2107.661	876.7442	2107.661	876.7442	2.403963437	2.193666922		3	7.75	1.25371061
3	197.357	197357	1723.615	918.1149	1723.615	918.1149	1.877341278	2.169286939		3	8	1.244634078
3	201.133	201133	2648.912	1134.146	2648.912	1134.146	2.335600531	1.866824928		3	8.25	1.235557546
3	201.332	201332	1648.879	892.1526	1648.879	892.1526	1.848202875	1.804290974		3	8.5	1.226481013
3	201.595	201595	757.0013	731.0863	757.0013	731.0863	1.035447252	1.707461831		3	8.75	1.224169532
3	202.032	202032	1299.117	929.2921	1299.117	929.2921	1.397964106	1.556963631		3	9	1.223424344
3	202.214	202214	1473.409	917.0273	1473.409	917.0273	1.606723159	1.507503002		3	9.25	1.225653555
[truncated: 3,795,730 more chars]
